# Supplementary material for: Structure–Property Relationship of Piezoelectric Properties in Zeolitic Imidazolate Frameworks: A Computational Study
Source: ACS Appl Mater Interfaces. 2022 Nov 2;14(45):50803–14. doi: 10.1021/acsami.2c13506 (PMC9674201; doi:10.1021/acsami.2c13506)
Supplement: Supplementary file 2 — am2c13506_si_002.xlsx [file am2c13506_si_002.xlsx]

## Sheet: Piezo and mech prop
Piezoelectric constant e14 (C/m2)	Meta GGA	Hybrid		Meta Hybrid						Red highlighted fields are calculations which did not converge and results with that DFT functional are not reliable. These are not considered for analysis in the manuscript
MOF name	M06L-D3	B3LYP-D3	PBE0-D3	M06-D3	M062X	Std Dev	StdDev/Avg (%)
ZIF-8	-0.01	-0.009	-0.009	-0.007	-0.009	0.00109545	-12.4482
CdIF-1	-0.015	-0.008	-0.008	-0.013	-0.007	0.00355903	-32.3548
ZIF-90	0.006	0.007	-0.001	0.009	-0.002	0.00496991	130.787
ZIF-Cl	0.002	1e-09	1e-09	-0.006	0.002	0.00328634	-8.21585
ZIF-65	0.005	0.006	0.005	-0.035	0	0.00270801	67.7003
CdIF-8	-0.029	-0.006	-0.005	-0.003	-0.018	0.011077	-90.7951
Clamped Ion e14 (C/m2)	Meta GGA	Hybrid		Meta Hybrid
MOF name	M06L-D3	B3LYP-D3	PBE0-D3	M06-D3	M062X	Std Dev	StdDev/Avg (%)
ZIF-8	0.032	0.038	0.038	0.031	0.027	0.00476445	14.3508
CdIF-1	0.038	0.042	0.042	0.038	0.034	0.00334664	8.62536
ZIF-90	-0.038	-0.036	-0.028	-0.033	-0.029	0.00432435	-13.184
ZIF-Cl	0.038	0.034	0.034	0.038	0.033	0.00240832	6.80316
ZIF-65	-0.06	-0.059	-0.06	-0.059	-0.06	0.000547723	-0.918998
CdIF-8	-0.053	-0.053	-0.053	-0.055	-0.055	0.00109545	-2.03614
Internal Strain e14 (C/m2)	Meta GGA	Hybrid		Meta Hybrid
MOF name	M06L-D3	B3LYP-D3	PBE0-D3	M06-D3	M062X	Std Dev	StdDev/Avg (%)
ZIF-8	-0.042	-0.047	-0.047	-0.038	-0.036	0.00504975	-12.0232
CdIF-1	-0.053	-0.05	-0.05	-0.051	-0.041	0.00141421	-2.77297
ZIF-90	0.044	0.043	0.027	0.042	0.027	0.00879204	24.022
ZIF-Cl	-0.036	-0.034	-0.034	-0.044	-0.031	0.00491935	-13.7412
ZIF-65	0.065	0.065	0.065	0.024	0.06	0.0025	3.92157
CdIF-8	0.024	0.047	0.048	0.052	0.037	0.0112827	27.1219
Elastic Modulus c44 (GPa)	Meta GGA	Hybrid		Meta Hybrid
MOF name	M06L-D3	B3LYP-D3	PBE0-D3	M06-D3	M062X	Std Dev	StdDev/Avg (%)
ZIF-8	0.72589	0.765456	0.745622	0.757723	0.723259	0.0187657	2.52366
CdIF-1	0.155216	0.18022	0.186163	0.341767	0.339746	0.0850144	39.3874
ZIF-90	1.18286	1.00601	0.754642	1.11241	0.890835	0.171508	17.3354
ZIF-Cl	0.875004	0.910999	0.942265	0.812136	0.871342	0.0487742	0.0552776
ZIF-65	1.68052	1.78978	1.77216	1.57365	1.70565	0.052266	3.00893
CdIF-8	0.569109	0.823978	0.835245	1.3969	0.69227	0.317356	36.7523
Compliance constant s44 (TPa-1)	Meta GGA	Hybrid		Meta Hybrid
MOF name	M06L-D3	B3LYP-D3	PBE0-D3	M06-D3	M062X	Std Dev	StdDev/Avg (%)
ZIF-8	1377.62	1306.41	1341.16	1319.74	1382.63	33.9867	2.52593
CdIF-1	6442.64	5548.62	5371.63	2925.97	2943.37	1505.66	29.6845
ZIF-90	845.41	994.022	1325.13	898.948	1122.54	192.321	18.5421
ZIF-Cl	1142.85	1097.7	1061.27	1231.32	1147.65	63.8749	0.0562201
ZIF-65	595.054	558.728	564.282	635.467	586.287	17.3637	3.01407
CdIF-8	1757.13	1213.63	1197.25	715.872	1444.52	381.835	30.1683
Piezoelectric constant d14 (pC/N)	Meta GGA	Hybrid		Meta Hybrid
MOF name	M06L-D3	B3LYP-D3	PBE0-D3	M06-D3	M062X	Std Dev	StdDev/Avg (%)
ZIF-8	-13.653	-11.678	-12.535	-9.174	-11.771	1.64911	-14.0204
CdIF-1	-94.775	-46.33	-41.032	-38.607	-21.567	26.5889	-48.1806
ZIF-90	5.342	6.921	-1.695	7.844	-2.727	4.97673	158.646
ZIF-Cl	2.057	0.12	0.528	-7.814	1.931	4.10158	-645.308
ZIF-65	3.158	3.478	2.735	-22.088	-0.083	1.63195	70.2823
CdIF-8	-50.254	-7.093	-5.951	-2.108	-25.77	20.1067	-110.263
Hammett parameter	𝜎-meta	𝜎-para
CHO	0.35	0.42
CH3	-0.07	-0.17
Cl	0.37	0.23
NO2	0.71	0.78
