# Supplementary material for: Structure–Property Relationship of Piezoelectric Properties in Zeolitic Imidazolate Frameworks: A Computational Study
Source: ACS Appl Mater Interfaces. 2022 Nov 2;14(45):50803–14. doi: 10.1021/acsami.2c13506 (PMC9674201; doi:10.1021/acsami.2c13506)
Supplement: Supplementary file 3 — am2c13506_si_003.xlsx [file am2c13506_si_003.xlsx]

## Sheet: ZIF-8
						𝜀= -0.015			𝜀=0			𝜀= 0.015							Z* (Born effective charge)			A' in paper		0.0549347
Number of atom	Assym unit flag	Atom_type	Label	T1	T2	x1	y1	z1	x2	y2	z2	x3	y3	z3	dux/d𝜀	duy/d𝜀	duz/d𝜀	Σdu/d𝜀	xx	xy	xz	Z**du/deps/V
116	T	C2,C3	C	Zn61	Zn63	-0.189643	0.398347	0.128505	-0.189294	0.399406	0.132642	-0.188794	0.40039	0.136676	0.0282994	0.0680987	0.272372	0.36877	-0.070129	-0.13145	0.23047	0.00284767
118	F	C2,C3	C	Zn62	Zn63	-0.189643	-0.398347	-0.128505	-0.189294	-0.399406	-0.132642	-0.188794	-0.40039	-0.136676	0.0282994	-0.0680987	-0.272372	-0.312171	-0.070129	0.13145	-0.23047	0.00284767		Internal strain e14	Sum Z*dx	-0.0467012
115	T	C2,C3	C	Zn61	Zn65	0.18881	-0.400405	0.136694	0.189294	-0.399406	0.132642	0.189673	-0.398376	0.128535	0.0287541	0.0676254	-0.271945	-0.175566	-0.070129	-0.13145	-0.23047	0.00284394			Lattice parameter (Angstrom)	17.0778
117	F	C2,C3	C	Zn62	Zn65	0.18881	0.400405	-0.136694	0.189294	0.399406	-0.132642	0.189673	0.398376	-0.128535	0.0287541	-0.0676254	0.271945	0.233074	-0.070129	0.13145	0.23047	0.00284394			conversion Z*	0.0549347
83	T	C2,C3	C	Zn63	Zn66	0.188772	0.136652	-0.400369	0.189266	0.132647	-0.399402	0.189667	0.128526	-0.398371	0.0298366	-0.270885	0.0666023	-0.174446	-0.071012	-0.23049	-0.13132	0.00283306
87	F	C2,C3	C	Zn63	Zn64	0.188772	-0.136652	0.400369	0.189266	-0.132647	0.399402	0.189667	-0.128526	0.398371	0.0298366	0.270885	-0.0666023	0.23412	-0.071012	0.23049	0.13132	0.00283306
85	T	C2,C3	C	Zn64	Zn65	-0.189684	-0.128541	-0.39838	-0.189266	-0.132647	-0.399402	-0.188793	-0.136666	-0.400382	0.0296953	-0.270828	-0.0667329	-0.307866	-0.071012	-0.23049	0.13132	0.00283194
89	F	C2,C3	C	Zn65	Zn66	-0.189684	0.128541	0.39838	-0.189266	0.132647	0.399402	-0.188793	0.136666	0.400382	0.0296953	0.270828	0.0667329	0.367256	-0.071012	0.23049	-0.13132	0.00283194
80	T	C2,C3	C	Zn61	Zn63	-0.132716	0.39713	0.184783	-0.132647	0.399402	0.189266	-0.132527	0.401681	0.193627	0.00631574	0.151698	0.294794	0.452807	0.10409	0.32074	-0.0012402	0.00268892
82	F	C2,C3	C	Zn62	Zn63	-0.132716	-0.39713	-0.184783	-0.132647	-0.399402	-0.189266	-0.132527	-0.401681	-0.193627	0.00631574	-0.151698	-0.294794	-0.440176	0.10409	-0.32074	0.0012402	0.00268892
79	T	C2,C3	C	Zn61	Zn65	0.132539	-0.401694	0.193641	0.132647	-0.399402	0.189266	0.132744	-0.397157	0.184811	0.00681569	0.151254	-0.29434	-0.13627	0.10409	0.32074	0.0012402	0.00268398
81	F	C2,C3	C	Zn62	Zn65	0.132539	0.401694	-0.193641	0.132647	0.399402	-0.189266	0.132744	0.397157	-0.184811	0.00681569	-0.151254	0.29434	0.149902	0.10409	-0.32074	-0.0012402	0.00268398
119	T	C2,C3	C	Zn63	Zn66	0.132498	0.193598	-0.401658	0.132642	0.189294	-0.399406	0.132734	0.184798	-0.397151	0.00787302	-0.293311	0.15024	-0.135198	0.10415	0.00084371	0.32079	0.00267906
123	F	C2,C3	C	Zn63	Zn64	0.132498	-0.193598	0.401658	0.132642	-0.189294	0.399406	0.132734	-0.184798	0.397151	0.00787302	0.293311	-0.15024	0.150944	0.10415	-0.00084371	-0.32079	0.00267906
121	T	C2,C3	C	Zn64	Zn65	-0.132756	-0.184819	-0.397163	-0.132642	-0.189294	-0.399406	-0.132522	-0.193614	-0.40167	0.00781684	-0.293172	-0.150244	-0.435598	0.10415	0.00084371	-0.32079	0.00267881
125	F	C2,C3	C	Zn65	Zn66	-0.132756	0.184819	0.397163	-0.132642	0.189294	0.399406	-0.132522	0.193614	0.40167	0.00781684	0.293172	0.150244	0.451232	0.10415	-0.00084371	0.32079	0.00267881
54	T	H(X)	H	Zn62	Zn64	0.407914	0.106801	0.034409	0.408576	0.10441	0.0309767	0.409312	0.102004	0.0274508	0.046603	-0.159898	-0.231938	-0.345233	0.023647	-0.019185	-0.045337	0.000806718
60	F	H(X)	H	Zn61	Zn66	0.407914	-0.106801	-0.034409	0.408576	-0.10441	-0.0309767	0.409312	-0.102004	-0.0274508	0.046603	0.159898	0.231938	0.438439	0.023647	0.019185	0.045337	0.000806718
56	T	H(X)	H	Zn61	Zn64	-0.409322	0.101956	-0.0274454	-0.408576	0.10441	-0.0309767	-0.407949	0.10672	-0.0343921	0.0457749	0.158795	-0.231554	-0.0269832	0.023647	0.019185	-0.045337	0.000803524
58	F	H(X)	H	Zn62	Zn66	-0.409322	-0.101956	0.0274454	-0.408576	-0.10441	0.0309767	-0.407949	-0.10672	0.0343921	0.0457749	-0.158795	0.231554	0.118533	0.023647	-0.019185	0.045337	0.000803524
32	T	H(X)	H	Zn61	Zn64	-0.409237	0.0274916	-0.102113	-0.408617	0.0309257	-0.104364	-0.407927	0.0344112	-0.106761	0.0436543	0.230652	-0.154936	0.119371	0.023341	0.044775	-0.018615	0.00078175
34	F	H(X)	H	Zn62	Zn66	-0.409237	-0.0274916	0.102113	-0.408617	-0.0309257	0.104364	-0.407927	-0.0344112	0.106761	0.0436543	-0.230652	0.154936	-0.0320623	0.023341	-0.044775	0.018615	0.00078175
30	T	H(X)	H	Zn62	Zn64	0.407983	0.0343749	0.106661	0.408617	0.0309257	0.104364	0.409287	0.0274671	0.102046	0.0434859	-0.230258	-0.153821	-0.340593	0.023341	-0.044775	-0.018615	0.000779424
36	F	H(X)	H	Zn61	Zn66	0.407983	-0.0343749	-0.106661	0.408617	-0.0309257	-0.104364	0.409287	-0.0274671	-0.102046	0.0434859	0.230258	0.153821	0.427565	0.023341	0.044775	0.018615	0.000779424
6	T	H	H	Zn62	Zn64	-0.356707	0.236666	0.123761	-0.356045	0.232719	0.118108	-0.355669	0.229242	0.112848	0.0345949	-0.247469	-0.363749	-0.576623	0.020409	-0.083813	0.020254	0.000773471
12	F	H	H	Zn61	Zn66	-0.356707	-0.236666	-0.123761	-0.356045	-0.232719	-0.118108	-0.355669	-0.229242	-0.112848	0.0345949	0.247469	0.363749	0.645813	0.020409	0.083813	-0.020254	0.000773471
18	T	H	H	Zn62	Zn64	-0.356707	0.123774	0.236661	-0.356053	0.118119	0.232757	-0.355668	0.11284	0.229238	0.0346122	-0.364475	-0.247448	-0.577311	0.020191	0.020212	-0.083814	0.000773026
24	F	H	H	Zn61	Zn66	-0.356707	-0.123774	-0.236661	-0.356053	-0.118119	-0.232757	-0.355668	-0.11284	-0.229238	0.0346122	0.364475	0.247448	0.646535	0.020191	-0.020212	0.083814	0.000773026
8	T	H	H	Zn61	Zn64	0.355672	0.229241	-0.112852	0.356045	0.232719	-0.118108	0.356693	0.236648	-0.123749	0.0340479	0.246923	-0.363239	-0.0822685	0.020409	0.083813	0.020254	0.000770909
10	F	H	H	Zn62	Zn66	0.355672	-0.229241	0.112852	0.356045	-0.232719	0.118108	0.356693	-0.236648	0.123749	0.0340479	-0.246923	0.363239	0.150364	0.020409	-0.083813	-0.020254	0.000770909
20	T	H	H	Zn61	Zn64	0.355669	0.112832	-0.229234	0.356053	0.118119	-0.232757	0.356691	0.123745	-0.236637	0.0340627	0.363745	-0.246776	0.151032	0.020191	-0.020212	-0.083814	0.000770131
22	F	H	H	Zn62	Zn66	0.355669	-0.112832	0.229234	0.356053	-0.118119	0.232757	0.356691	-0.123745	0.236637	0.0340627	-0.363745	0.246776	-0.0829067	0.020191	0.020212	0.083814	0.000770131
92	T	C(X)	C	Zn61	Zn63	-0.0928902	-0.415719	0.0971323	-0.0936272	-0.414577	0.0935941	-0.0943377	-0.413341	0.0900158	-0.0482505	0.079243	-0.237218	-0.206226	0.017418	-0.065341	-0.081615	0.000732957
94	F	C(X)	C	Zn62	Zn63	-0.0928902	0.415719	-0.0971323	-0.0936272	0.414577	-0.0935941	-0.0943377	0.413341	-0.0900158	-0.0482505	-0.079243	0.237218	0.109725	0.017418	0.065341	0.081615	0.000732957
91	T	C(X)	C	Zn61	Zn65	0.0943172	0.413351	0.0899993	0.0936272	0.414577	0.0935941	0.0928639	0.41573	0.0971097	-0.0484426	0.0792839	0.237013	0.267854	0.017418	-0.065341	0.081615	0.000731706
93	F	C(X)	C	Zn62	Zn65	0.0943172	-0.413351	-0.0899993	0.0936272	-0.414577	-0.0935941	0.0928639	-0.41573	-0.0971097	-0.0484426	-0.0792839	-0.237013	-0.36474	0.017418	0.065341	-0.081615	0.000731706
97	T	C(X)	C	Zn64	Zn65	-0.0928536	-0.0970933	0.415741	-0.0935941	-0.0936272	0.414577	-0.094343	-0.0900166	0.413343	-0.0496454	0.23589	-0.0799081	0.106337	0.017318	0.081484	0.06522	0.000722388
101	F	C(X)	C	Zn65	Zn66	-0.0928536	0.0970933	-0.415741	-0.0935941	0.0936272	-0.414577	-0.094343	0.0900166	-0.413343	-0.0496454	-0.23589	0.0799081	-0.205628	0.017318	-0.081484	-0.06522	0.000722388
95	T	C(X)	C	Zn63	Zn66	0.0943649	0.0900328	0.413327	0.0935941	0.0936272	0.414577	0.0928703	0.0971061	0.415728	-0.0498215	0.235779	0.0800224	0.26598	0.017318	0.081484	-0.06522	0.000721312
99	F	C(X)	C	Zn63	Zn64	0.0943649	-0.0900328	-0.413327	0.0935941	-0.0936272	-0.414577	0.0928703	-0.0971061	-0.415728	-0.0498215	-0.235779	-0.0800224	-0.365623	0.017318	-0.081484	0.06522	0.000721312
96	T	C(X)	C	Zn62	Zn64	0.414074	0.0968809	0.0968814	0.414577	0.0935941	0.0936272	0.41507	0.0903259	0.0903198	0.033197	-0.218501	-0.21872	-0.404023	0.019065	-0.027661	-0.027791	0.000700708
102	F	C(X)	C	Zn61	Zn66	0.414074	-0.0968809	-0.0968814	0.414577	-0.0935941	-0.0936272	0.41507	-0.0903259	-0.0903198	0.033197	0.218501	0.21872	0.470417	0.019065	0.027661	0.027791	0.000700708
98	T	C(X)	C	Zn61	Zn64	-0.41506	0.0903369	-0.090326	-0.414577	0.0935941	-0.0936272	-0.414068	0.0968941	-0.0968864	0.0330652	0.218575	-0.218681	0.0329584	0.019065	0.027661	-0.027791	0.000700624
100	F	C(X)	C	Zn62	Zn66	-0.41506	-0.0903369	0.090326	-0.414577	-0.0935941	0.0936272	-0.414068	-0.0968941	0.0968864	0.0330652	-0.218575	0.218681	0.0331721	0.019065	-0.027661	0.027791	0.000700624
134	T	N	N	Zn61	Zn64	0.467838	0.0860768	-0.179511	0.468138	0.0904374	-0.182503	0.468567	0.0949292	-0.185627	0.024307	0.295083	-0.203869	0.115521	-0.50682	0.060065	-0.027827	0.000608562
136	F	N	N	Zn62	Zn66	0.467838	-0.0860768	0.179511	0.468138	-0.0904374	0.182503	0.468567	-0.0949292	0.185627	0.024307	-0.295083	0.203869	-0.066907	-0.50682	-0.060065	0.027827	0.000608562
132	T	N	N	Zn62	Zn64	-0.468569	0.0949356	0.185632	-0.468138	0.0904374	0.182503	-0.467837	0.0860831	0.179515	0.0243873	-0.295082	-0.203909	-0.474604	-0.50682	-0.060065	-0.027827	0.000606387
138	F	N	N	Zn61	Zn66	-0.468569	-0.0949356	-0.185632	-0.468138	-0.0904374	-0.182503	-0.467837	-0.0860831	-0.179515	0.0243873	0.295082	0.203909	0.523378	-0.50682	0.060065	0.027827	0.000606387
110	T	N	N	Zn61	Zn64	0.467838	0.179519	-0.086086	0.468132	0.182461	-0.0904414	0.468565	0.185633	-0.0949242	0.0242322	0.203821	-0.294608	-0.0665548	-0.50632	0.025238	-0.059911	0.000578193
112	F	N	N	Zn62	Zn66	0.467838	-0.179519	0.086086	0.468132	-0.182461	0.0904414	0.468565	-0.185633	0.0949242	0.0242322	-0.203821	0.294608	0.115019	-0.50632	-0.025238	0.059911	0.000578193
108	T	N	N	Zn62	Zn64	-0.468569	0.185636	0.0949255	-0.468132	0.182461	0.0904414	-0.467837	0.179521	0.0860856	0.0243975	-0.203836	-0.294663	-0.474102	-0.50632	-0.025238	-0.059911	0.000573795
114	F	N	N	Zn61	Zn66	-0.468569	-0.185636	-0.0949255	-0.468132	-0.182461	-0.0904414	-0.467837	-0.179521	-0.0860856	0.0243975	0.203836	0.294663	0.522897	-0.50632	0.025238	0.059911	0.000573795
53	T	H(X)	H	Zn63	Zn66	0.103687	0.0268927	0.408713	0.10441	0.0309767	0.408576	0.104533	0.0349424	0.408614	0.0282179	0.268322	-0.00327312	0.293267	0.092479	0.028429	-0.02917	0.00056765
57	F	H(X)	H	Zn63	Zn64	0.103687	-0.0268927	-0.408713	0.10441	-0.0309767	-0.408576	0.104533	-0.0349424	-0.408614	0.0282179	-0.268322	0.00327312	-0.236831	0.092479	-0.028429	0.02917	0.00056765
25	T	H(X)	H	Zn61	Zn65	0.103695	0.408732	0.0268678	0.104364	0.408617	0.0309257	0.104504	0.408625	0.0349405	0.0269775	-0.00355717	0.269088	0.292509	0.092704	-0.028883	0.028325	0.00056174
27	F	H(X)	H	Zn62	Zn65	0.103695	-0.408732	-0.0268678	0.104364	-0.408617	-0.0309257	0.104504	-0.408625	-0.0349405	0.0269775	0.00355717	-0.269088	-0.238554	0.092704	0.028883	-0.028325	0.00056174
26	T	H(X)	H	Zn61	Zn63	-0.104555	-0.408595	0.0349711	-0.104364	-0.408617	0.0309257	-0.103779	-0.408689	0.0268956	0.0258666	-0.00311494	-0.269182	-0.24643	0.092704	-0.028883	-0.028325	0.000555526
28	F	H(X)	H	Zn62	Zn63	-0.104555	0.408595	-0.0349711	-0.104364	0.408617	-0.0309257	-0.103779	0.408689	-0.0268956	0.0258666	0.00311494	0.269182	0.298163	0.092704	0.028883	0.028325	0.000555526
55	T	H(X)	H	Zn64	Zn65	-0.104599	-0.0349509	0.408596	-0.10441	-0.0309767	0.408576	-0.103821	-0.0269026	0.408673	0.025954	0.268277	0.00255248	0.296783	0.092479	0.028429	0.02917	0.000554923
59	F	H(X)	H	Zn65	Zn66	-0.104599	0.0349509	-0.408596	-0.10441	0.0309767	-0.408576	-0.103821	0.0269026	-0.408673	0.025954	-0.268277	-0.00255248	-0.244875	0.092479	-0.028429	-0.02917	0.000554923
63	T	metal	ZN			-0.250021	-0.5	2.60209e-18	-0.250026	-0.5	1.38716e-17	-0.249974	-0.5	-2.60209e-18	0.00156892	0	-1.73472e-16	0.00156892	2.3614	0	0	0.000203524
65	T	metal	ZN			0.249973	-0.5	-5.29091e-17	0.250026	-0.5	-1.38712e-17	0.250018	-0.5	-5.72459e-17	0.00150887	0	-1.4456e-16	0.00150887	2.3614	0	0	0.000195735
29	T	H(X)	H	Zn63	Zn66	0.032085	0.101977	0.406187	0.0309257	0.104364	0.408617	0.029994	0.10718	0.410571	-0.0696999	0.173425	0.146127	0.249852	-0.042119	-0.0087125	-0.017945	-6.57859e-05
33	F	H(X)	H	Zn63	Zn64	0.032085	-0.101977	-0.406187	0.0309257	-0.104364	-0.408617	0.029994	-0.10718	-0.410571	-0.0696999	-0.173425	-0.146127	-0.389252	-0.042119	0.0087125	0.017945	-6.57859e-05
49	T	H(X)	H	Zn61	Zn65	0.0320199	0.406261	0.101887	0.0309767	0.408576	0.10441	0.0299922	0.410565	0.107207	-0.0675891	0.143467	0.177324	0.253202	-0.042068	-0.017961	-0.0084142	-6.7323e-05
51	F	H(X)	H	Zn62	Zn65	0.0320199	-0.406261	-0.101887	0.0309767	-0.408576	-0.10441	0.0299922	-0.410565	-0.107207	-0.0675891	-0.143467	-0.177324	-0.38838	-0.042068	0.017961	0.0084142	-6.7323e-05
31	T	H(X)	H	Zn64	Zn65	-0.0299598	-0.107078	0.410633	-0.0309257	-0.104364	0.408617	-0.032022	-0.101809	0.406289	-0.0687381	0.175628	-0.144793	-0.0379033	-0.042119	-0.0087125	0.017945	-6.77504e-05
35	F	H(X)	H	Zn65	Zn66	-0.0299598	0.107078	-0.410633	-0.0309257	0.104364	-0.408617	-0.032022	0.101809	-0.406289	-0.0687381	-0.175628	0.144793	-0.0995729	-0.042119	0.0087125	-0.017945	-6.77504e-05
50	T	H(X)	H	Zn61	Zn63	-0.0300148	-0.410554	0.107205	-0.0309767	-0.408576	0.10441	-0.0320257	-0.406271	0.101843	-0.067029	0.142768	-0.178734	-0.102995	-0.042068	-0.017961	0.0084142	-6.85798e-05
52	F	H(X)	H	Zn62	Zn63	-0.0300148	0.410554	-0.107205	-0.0309767	0.408576	-0.10441	-0.0320257	0.406271	-0.101843	-0.067029	-0.142768	0.178734	-0.031063	-0.042068	0.017961	-0.0084142	-6.85798e-05
19	T	H	H	Zn64	Zn65	-0.118336	-0.226293	-0.353098	-0.118119	-0.232757	-0.356053	-0.117909	-0.239029	-0.359033	0.0142146	-0.424529	-0.197826	-0.608141	0.10948	0.014038	-0.0084369	-0.000150208
23	F	H	H	Zn65	Zn66	-0.118336	0.226293	0.353098	-0.118119	0.232757	0.356053	-0.117909	0.239029	0.359033	0.0142146	0.424529	0.197826	0.63657	0.10948	-0.014038	0.0084369	-0.000150208
17	T	H	H	Zn63	Zn66	0.117879	0.239009	-0.359019	0.118119	0.232757	-0.356053	0.118304	0.226263	-0.353081	0.0141712	-0.42488	0.197922	-0.212787	0.10948	0.014038	0.0084369	-0.000150694
21	F	H	H	Zn63	Zn64	0.117879	-0.239009	0.359019	0.118119	-0.232757	0.356053	0.118304	-0.226263	0.353081	0.0141712	0.42488	-0.197922	0.241129	0.10948	-0.014038	-0.0084369	-0.000150694
1	T	H	H	Zn61	Zn65	0.11795	-0.359074	0.23908	0.118108	-0.356045	0.232719	0.118318	-0.35309	0.22628	0.012277	0.19948	-0.426675	-0.214918	0.10953	0.0085753	0.014469	-0.000171301
3	F	H	H	Zn62	Zn65	0.11795	0.359074	-0.23908	0.118108	0.356045	-0.232719	0.118318	0.35309	-0.22628	0.012277	-0.19948	0.426675	0.239472	0.10953	-0.0085753	-0.014469	-0.000171301
2	T	H	H	Zn61	Zn63	-0.118274	0.35305	0.226234	-0.118108	0.356045	0.232719	-0.117922	0.35905	0.23905	0.0117109	0.199982	0.427193	0.638886	0.10953	0.0085753	-0.014469	-0.000174883
4	F	H	H	Zn62	Zn63	-0.118274	-0.35305	-0.226234	-0.118108	-0.356045	-0.232719	-0.117922	-0.35905	-0.23905	0.0117109	-0.199982	-0.427193	-0.615464	0.10953	-0.0085753	0.014469	-0.000174883
64	T	metal	ZN			0.000383758	-0.249915	-0.496084	0	-0.250026	-0.5	-0.000386288	-0.249915	-0.503918	-0.0256682	1.68233e-05	-0.26113	-0.286782	1.8099	0	-0.15332	-0.000352702
66	F	metal	ZN			0.000383758	0.249915	-0.503916	0	0.250026	-0.5	-0.000386288	0.249915	-0.496082	-0.0256682	-1.68233e-05	0.26113	0.235445	1.8099	0	0.15332	-0.000352702
61	T	metal	ZN			-0.499616	-0.0039252	-0.250078	-0.5	0	-0.250026	-0.500386	0.00392195	-0.250078	-0.0256728	0.261572	4.65222e-06	0.235904	1.8131	0.14963	0	-0.000406979
62	F	metal	ZN			-0.499616	0.0039252	0.250078	-0.5	0	0.250026	-0.500386	-0.00392195	0.250078	-0.0256728	-0.261572	-4.65222e-06	-0.287249	1.8131	-0.14963	0	-0.000406979
67	T	C1	C	Zn61	Zn65	0.122396	0.49086	0.121703	0.122139	0.492224	0.122113	0.12179	0.493555	0.12244	-0.020207	0.0898151	0.0245578	0.0941659	0.60547	0.13416	-0.51763	-0.000708491
69	F	C1	C	Zn62	Zn65	0.122396	-0.49086	-0.121703	0.122139	-0.492224	-0.122113	0.12179	-0.493555	-0.12244	-0.020207	-0.0898151	-0.0245578	-0.13458	0.60547	-0.13416	0.51763	-0.000708491
68	T	C1	C	Zn61	Zn63	-0.121802	-0.493555	0.12245	-0.122139	-0.492224	0.122113	-0.122405	-0.490859	0.12171	-0.0201246	0.0898679	-0.0246901	0.0450532	0.60547	0.13416	0.51763	-0.000709127
70	F	C1	C	Zn62	Zn63	-0.121802	0.493555	-0.12245	-0.122139	0.492224	-0.122113	-0.122405	0.490859	-0.12171	-0.0201246	-0.0898679	0.0246901	-0.0853024	0.60547	-0.13416	-0.51763	-0.000709127
71	T	C1	C	Zn63	Zn66	0.122408	0.121706	0.490861	0.122113	0.122139	0.492224	0.121795	0.122438	0.493553	-0.0204152	0.0244154	0.0897123	0.0937125	0.60521	-0.51764	0.13426	-0.000711354
75	F	C1	C	Zn63	Zn64	0.122408	-0.121706	-0.490861	0.122113	-0.122139	-0.492224	0.121795	-0.122438	-0.493553	-0.0204152	-0.0244154	-0.0897123	-0.134543	0.60521	0.51764	-0.13426	-0.000711354
73	T	C1	C	Zn64	Zn65	-0.121796	-0.12244	0.493554	-0.122113	-0.122139	0.492224	-0.12241	-0.121708	0.490862	-0.0204395	0.0244231	-0.0897387	-0.0857551	0.60521	-0.51764	-0.13426	-0.000712187
77	F	C1	C	Zn65	Zn66	-0.121796	0.12244	-0.493554	-0.122113	0.122139	-0.492224	-0.12241	0.121708	-0.490862	-0.0204395	-0.0244231	0.0897387	0.0448761	0.60521	0.51764	0.13426	-0.000712187
5	T	H	H	Zn63	Zn66	0.231902	0.123953	-0.356496	0.232719	0.118108	-0.356045	0.233391	0.112173	-0.355462	0.0496342	-0.392674	0.034463	-0.308577	0.073197	0.053292	-0.10897	-0.00115631
9	F	H	H	Zn63	Zn64	0.231902	-0.123953	0.356496	0.232719	-0.118108	0.356045	0.233391	-0.112173	0.355462	0.0496342	0.392674	-0.034463	0.407845	0.073197	-0.053292	0.10897	-0.00115631
7	T	H	H	Zn64	Zn65	-0.233405	-0.112184	-0.355469	-0.232719	-0.118108	-0.356045	-0.231933	-0.123973	-0.356517	0.0490487	-0.392966	-0.0349368	-0.378854	0.073197	0.053292	0.10897	-0.00116235
11	F	H	H	Zn65	Zn66	-0.233405	0.112184	0.355469	-0.232719	0.118108	0.356045	-0.231933	0.123973	0.356517	0.0490487	0.392966	0.0349368	0.476952	0.073197	-0.053292	-0.10897	-0.00116235
13	T	H	H	Zn61	Zn65	0.231961	-0.356546	0.124011	0.232757	-0.356053	0.118119	0.233394	-0.355466	0.112178	0.0477937	0.0360199	-0.394433	-0.31062	0.073491	-0.10894	0.053278	-0.00117704
15	F	H	H	Zn62	Zn65	0.231961	0.356546	-0.124011	0.232757	0.356053	-0.118119	0.233394	0.355466	-0.112178	0.0477937	-0.0360199	0.394433	0.406207	0.073491	0.10894	-0.053278	-0.00117704
14	T	H	H	Zn61	Zn63	-0.233344	0.355422	0.112127	-0.232757	0.356053	0.118119	-0.231939	0.356527	0.123988	0.0468252	0.0368437	0.395359	0.479028	0.073491	-0.10894	-0.053278	-0.00118859
16	F	H	H	Zn62	Zn63	-0.233344	-0.355422	-0.112127	-0.232757	-0.356053	-0.118119	-0.231939	-0.356527	-0.123988	0.0468252	-0.0368437	-0.395359	-0.385378	0.073491	0.10894	0.053278	-0.00118859
44	T	H(X)	H	Zn61	Zn64	-0.366263	0.119355	-0.119195	-0.36603	0.123147	-0.123251	-0.365714	0.12712	-0.127072	0.018297	0.258834	-0.262567	0.0145639	-0.1369	-0.051412	0.05204	-0.00161926
46	F	H(X)	H	Zn62	Zn66	-0.366263	-0.119355	0.119195	-0.36603	-0.123147	0.123251	-0.365714	-0.12712	0.127072	0.018297	-0.258834	0.262567	0.0220302	-0.1369	0.051412	-0.05204	-0.00161926
42	T	H(X)	H	Zn62	Zn64	0.365715	0.127023	0.127143	0.36603	0.123147	0.123251	0.366261	0.119282	0.119233	0.0182158	-0.258021	-0.263668	-0.503473	-0.1369	0.051412	0.05204	-0.0016195
48	F	H(X)	H	Zn61	Zn66	0.365715	-0.127023	-0.127143	0.36603	-0.123147	-0.123251	0.366261	-0.119282	-0.119233	0.0182158	0.258021	0.263668	0.539905	-0.1369	-0.051412	-0.05204	-0.0016195
86	T	C2,C3	C	Zn61	Zn64	0.399073	0.185638	-0.128145	0.399402	0.189266	-0.132647	0.399946	0.193219	-0.137415	0.0290879	0.252696	-0.30902	-0.0272361	0.081972	-0.098559	0.02284	-0.00162492
88	F	C2,C3	C	Zn62	Zn66	0.399073	-0.185638	0.128145	0.399402	-0.189266	0.132647	0.399946	-0.193219	0.137415	0.0290879	-0.252696	0.30902	0.0854119	0.081972	0.098559	-0.02284	-0.00162492
84	T	C2,C3	C	Zn62	Zn64	-0.399957	0.193234	0.137426	-0.399402	0.189266	0.132647	-0.399072	0.185641	0.128144	0.0295002	-0.25309	-0.309402	-0.532992	0.081972	0.098559	0.02284	-0.00162568
90	F	C2,C3	C	Zn61	Zn66	-0.399957	-0.193234	-0.137426	-0.399402	-0.189266	-0.132647	-0.399072	-0.185641	-0.128144	0.0295002	0.25309	0.309402	0.591993	0.081972	-0.098559	-0.02284	-0.00162568
122	T	C2,C3	C	Zn61	Zn64	0.399073	0.128136	-0.185638	0.399406	0.132642	-0.189294	0.399947	0.13742	-0.193215	0.0291424	0.309487	-0.252579	0.0860497	0.082005	-0.022865	0.098784	-0.00162812
124	F	C2,C3	C	Zn62	Zn66	0.399073	-0.128136	0.185638	0.399406	-0.132642	0.189294	0.399947	-0.13742	0.193215	0.0291424	-0.309487	0.252579	-0.0277648	0.082005	0.022865	-0.098784	-0.00162812
120	T	C2,C3	C	Zn62	Zn64	-0.399956	0.137435	0.193226	-0.399406	0.132642	0.189294	-0.399072	0.128141	0.18564	0.0294461	-0.309777	-0.252868	-0.533199	0.082005	0.022865	0.098784	-0.00162869
126	F	C2,C3	C	Zn61	Zn66	-0.399956	-0.137435	-0.193226	-0.399406	-0.132642	-0.189294	-0.399072	-0.128141	-0.18564	0.0294461	0.309777	0.252868	0.592091	0.082005	-0.022865	-0.098784	-0.00162869
72	T	C1	C	Zn62	Zn64	0.491825	0.125678	0.125673	0.492224	0.122113	0.122139	0.492536	0.118668	0.118665	0.0237072	-0.23369	-0.233597	-0.443579	0.24848	0.080549	0.080443	-0.00174274
78	F	C1	C	Zn61	Zn66	0.491825	-0.125678	-0.125673	0.492224	-0.122113	-0.122139	0.492536	-0.118668	-0.118665	0.0237072	0.23369	0.233597	0.490993	0.24848	-0.080549	-0.080443	-0.00174274
74	T	C1	C	Zn61	Zn64	-0.492536	0.118663	-0.118661	-0.492224	0.122113	-0.122139	-0.491825	0.125679	-0.125673	0.0237035	0.233883	-0.233727	0.0238595	0.24848	-0.080549	0.080443	-0.00174422
76	F	C1	C	Zn62	Zn66	-0.492536	-0.118663	0.118661	-0.492224	-0.122113	0.122139	-0.491825	-0.125679	0.125673	0.0237035	-0.233883	0.233727	0.0235475	0.24848	0.080549	-0.080443	-0.00174422
128	T	N	N	Zn61	Zn63	-0.182616	0.467699	0.0893835	-0.182503	0.468138	0.0904374	-0.18223	0.468523	0.0914212	0.0128535	0.0274428	0.0679234	0.10822	-1.0301	0.076593	-0.59329	-0.00282567
130	F	N	N	Zn62	Zn63	-0.182616	-0.467699	-0.0893835	-0.182503	-0.468138	-0.0904374	-0.18223	-0.468523	-0.0914212	0.0128535	-0.0274428	-0.0679234	-0.0825127	-1.0301	-0.076593	0.59329	-0.00282567
127	T	N	N	Zn61	Zn65	0.182232	-0.468528	0.0914249	0.182503	-0.468138	0.0904374	0.18262	-0.467711	0.0893896	0.0129407	0.0272021	-0.0678437	-0.0277009	-1.0301	0.076593	0.59329	-0.00282902
129	F	N	N	Zn62	Zn65	0.182232	0.468528	-0.0914249	0.182503	0.468138	-0.0904374	0.18262	0.467711	-0.0893896	0.0129407	-0.0272021	0.0678437	0.0535824	-1.0301	-0.076593	-0.59329	-0.00282902
109	T	N	N	Zn64	Zn65	-0.182628	-0.0893908	-0.467713	-0.182461	-0.0904414	-0.468132	-0.182234	-0.0914178	-0.46852	0.0131214	-0.0675669	-0.0268974	-0.0813429	-1.0292	0.59329	-0.07667	-0.00283074
113	F	N	N	Zn65	Zn66	-0.182628	0.0893908	0.467713	-0.182461	0.0904414	0.468132	-0.182234	0.0914178	0.46852	0.0131214	0.0675669	0.0268974	0.107586	-1.0292	-0.59329	0.07667	-0.00283074
107	T	N	N	Zn63	Zn66	0.182229	0.0914147	-0.468515	0.182461	0.0904414	-0.468132	0.182624	0.0893874	-0.467711	0.013166	-0.0675752	0.0267813	-0.0276279	-1.0292	0.59329	0.07667	-0.00283402
111	F	N	N	Zn63	Zn64	0.182229	-0.0914147	0.468515	0.182461	-0.0904414	0.468132	0.182624	-0.0893874	0.467711	0.013166	0.0675752	-0.0267813	0.0539599	-1.0292	-0.59329	-0.07667	-0.00283402
38	T	H(X)	H	Zn61	Zn63	-0.121437	-0.367339	0.129463	-0.123251	-0.36603	0.123147	-0.125349	-0.364677	0.116478	-0.130398	0.0887336	-0.432855	-0.474519	0.063294	0.026601	0.12075	-0.00319501
40	F	H(X)	H	Zn62	Zn63	-0.121437	0.367339	-0.129463	-0.123251	0.36603	-0.123147	-0.125349	0.364677	-0.116478	-0.130398	-0.0887336	0.432855	0.213723	0.063294	-0.026601	-0.12075	-0.00319501
37	T	H(X)	H	Zn61	Zn65	0.12537	0.36468	0.116403	0.123251	0.36603	0.123147	0.121423	0.367339	0.129415	-0.131564	0.0886331	0.433738	0.390807	0.063294	0.026601	-0.12075	-0.00320508
39	F	H(X)	H	Zn62	Zn65	0.12537	-0.36468	-0.116403	0.123251	-0.36603	-0.123147	0.121423	-0.367339	-0.129415	-0.131564	-0.0886331	-0.433738	-0.653936	0.063294	-0.026601	0.12075	-0.00320508
43	T	H(X)	H	Zn64	Zn65	-0.121312	-0.129477	0.367342	-0.123147	-0.123251	0.36603	-0.125326	-0.11651	0.364679	-0.13382	0.432211	-0.0887516	0.209639	0.063462	-0.12081	-0.026378	-0.00320637
47	F	H(X)	H	Zn65	Zn66	-0.121312	0.129477	-0.367342	-0.123147	0.123251	-0.36603	-0.125326	0.11651	-0.364679	-0.13382	-0.432211	0.0887516	-0.47728	0.063462	0.12081	0.026378	-0.00320637
41	T	H(X)	H	Zn63	Zn66	0.125485	0.116407	0.364683	0.123147	0.123251	0.36603	0.121412	0.129428	0.367338	-0.135776	0.434053	0.0885033	0.38678	0.063462	-0.12081	0.026378	-0.00322577
45	F	H(X)	H	Zn63	Zn64	0.125485	-0.116407	-0.364683	0.123147	-0.123251	-0.36603	0.121412	-0.129428	-0.367338	-0.135776	-0.434053	-0.0885033	-0.658332	0.063462	0.12081	-0.026378	-0.00322577
104	T	N	N	Zn61	Zn63	-0.0900622	0.465678	0.180815	-0.0904414	0.468132	0.182461	-0.0908178	0.470663	0.184015	-0.0251886	0.166138	0.106663	0.247613	-1.103	-0.22785	-0.51232	-0.00355522
106	F	N	N	Zn62	Zn63	-0.0900622	-0.465678	-0.180815	-0.0904414	-0.468132	-0.182461	-0.0908178	-0.470663	-0.184015	-0.0251886	-0.166138	-0.106663	-0.29799	-1.103	0.22785	0.51232	-0.00355522
133	T	N	N	Zn64	Zn65	-0.0900709	-0.180819	-0.465689	-0.0904374	-0.182503	-0.468138	-0.0908164	-0.184007	-0.470654	-0.024849	-0.106264	-0.165512	-0.296624	-1.1026	0.51197	0.2279	-0.00355568
137	F	N	N	Zn65	Zn66	-0.0900709	0.180819	0.465689	-0.0904374	0.182503	0.468138	-0.0908164	0.184007	0.470654	-0.024849	0.106264	0.165512	0.246927	-1.1026	-0.51197	-0.2279	-0.00355568
103	T	N	N	Zn61	Zn65	0.0908162	-0.470666	0.184015	0.0904414	-0.468132	0.182461	0.0900638	-0.465687	0.180818	-0.0250803	0.165969	-0.106591	0.0342975	-1.103	-0.22785	0.51232	-0.00355765
105	F	N	N	Zn62	Zn65	0.0908162	0.470666	-0.184015	0.0904414	0.468132	-0.182461	0.0900638	0.465687	-0.180818	-0.0250803	-0.165969	0.106591	-0.0844581	-1.103	0.22785	-0.51232	-0.00355765
131	T	N	N	Zn63	Zn66	0.0908062	0.183999	-0.470651	0.0904374	0.182503	-0.468138	0.0900616	0.18081	-0.465686	-0.0248216	-0.106286	0.165516	0.034408	-1.1026	0.51197	-0.2279	-0.00355803
135	F	N	N	Zn63	Zn64	0.0908062	-0.183999	0.470651	0.0904374	-0.182503	0.468138	0.0900616	-0.18081	0.465686	-0.0248216	0.106286	-0.165516	-0.0840513	-1.1026	-0.51197	0.2279	-0.00355803

## Sheet: CdIF-1
						𝜀= -0.015			𝜀=0			𝜀= 0.015							Z* (Born effective charge)			A' in paper		0.048793
Number of atom	Assym unit flag	Atom_type	Label	T1	T2	x1	y1	z1	x2	y2	z2	x3	y3	z3	dux/d𝜀	duy/d𝜀	duz/d𝜀	Σdu/d𝜀	xx	xy	xz	Z*xdu/deps/V
121	T	C2,C3	C	Cd64	Cd65	-0.133856	-0.182694	-0.397562	-0.133051	-0.186479	-0.399249	-0.133177	-0.191125	-0.402113	0.0226615	-0.281041	-0.151675	-0.410055	0.099899	0.042776	-0.34493	0.0020766
125	F	C2,C3	C	Cd65	Cd66	-0.133856	0.182694	0.397562	-0.133051	0.186479	0.399249	-0.133177	0.191125	0.402113	0.0226615	0.281041	0.151675	0.455378	0.099899	-0.042776	0.34493	0.0020766		Internal strain e14	Sum Z*dx	-0.0501656
119	T	C2,C3	C	Cd63	Cd66	0.133229	0.191074	-0.401935	0.133051	0.186479	-0.399249	0.13394	0.182651	-0.397411	0.0237153	-0.280741	0.150819	-0.106207	0.099899	0.042776	0.34493	0.00206794			Lattice parameter (Angstrom)	18.1208
123	F	C2,C3	C	Cd63	Cd64	0.133229	-0.191074	0.401935	0.133051	-0.186479	0.399249	0.13394	-0.182651	0.397411	0.0237153	0.280741	-0.150819	0.153637	0.099899	-0.042776	-0.34493	0.00206794			conversion Z*	0.048793
80	T	C2,C3	C	Cd61	Cd63	-0.133922	0.397411	0.182649	-0.133032	0.399239	0.18647	-0.133228	0.401937	0.191084	0.023133	0.150883	0.281166	0.455182	0.099856	0.34517	-0.042717	0.00206783
82	F	C2,C3	C	Cd62	Cd63	-0.133922	-0.397411	-0.182649	-0.133032	-0.399239	-0.18647	-0.133228	-0.401937	-0.191084	0.023133	-0.150883	-0.281166	-0.408916	0.099856	-0.34517	0.042717	0.00206783
79	T	C2,C3	C	Cd61	Cd65	0.13316	-0.402087	0.191111	0.133032	-0.399239	0.18647	0.133864	-0.397568	0.182707	0.023466	0.150634	-0.280131	-0.106031	0.099856	0.34517	0.042717	0.00206742
81	F	C2,C3	C	Cd62	Cd65	0.13316	0.402087	-0.191111	0.133032	0.399239	-0.18647	0.133864	0.397568	-0.182707	0.023466	-0.150634	0.280131	0.152963	0.099856	-0.34517	-0.042717	0.00206742
116	T	C2,C3	C	Cd61	Cd63	-0.187519	0.398598	0.129486	-0.186479	0.399249	0.133051	-0.1864	0.400783	0.137489	0.0373096	0.0728381	0.26675	0.376897	-0.10837	-0.15995	0.21474	0.00202921
118	F	C2,C3	C	Cd62	Cd63	-0.187519	-0.398598	-0.129486	-0.186479	-0.399249	-0.133051	-0.1864	-0.400783	-0.137489	0.0373096	-0.0728381	-0.26675	-0.302278	-0.10837	0.15995	-0.21474	0.00202921
85	T	C2,C3	C	Cd64	Cd65	-0.187457	-0.129532	-0.39869	-0.18647	-0.133032	-0.399239	-0.186356	-0.137541	-0.400898	0.0366969	-0.26698	-0.0735795	-0.303863	-0.10782	-0.21466	0.16031	0.00202773
89	F	C2,C3	C	Cd65	Cd66	-0.187457	0.129532	0.39869	-0.18647	0.133032	0.399239	-0.186356	0.137541	0.400898	0.0366969	0.26698	0.0735795	0.377256	-0.10782	0.21466	-0.16031	0.00202773
115	T	C2,C3	C	Cd61	Cd65	0.186334	-0.400873	0.137521	0.186479	-0.399249	0.133051	0.187456	-0.398694	0.129536	0.0374209	0.0726563	-0.266151	-0.156074	-0.10837	-0.15995	-0.21474	0.00202377
117	F	C2,C3	C	Cd62	Cd65	0.186334	0.400873	-0.137521	0.186479	0.399249	-0.133051	0.187456	0.398694	-0.129536	0.0374209	-0.0726563	0.266151	0.230916	-0.10837	0.15995	0.21474	0.00202377
83	T	C2,C3	C	Cd63	Cd66	0.186403	0.137481	-0.400781	0.18647	0.133032	-0.399239	0.187539	0.129491	-0.3986	0.0378733	-0.266338	0.072713	-0.155752	-0.10782	-0.21466	-0.16031	0.00202159
87	F	C2,C3	C	Cd63	Cd64	0.186403	-0.137481	0.400781	0.18647	-0.133032	0.399239	0.187539	-0.129491	0.3986	0.0378733	0.266338	-0.072713	0.231498	-0.10782	0.21466	0.16031	0.00202159
108	T	N	N	Cd62	Cd64	-0.464011	0.182337	0.0967728	-0.463484	0.179337	0.0925824	-0.463495	0.176849	0.0886616	0.0171941	-0.182942	-0.270372	-0.436119	-0.4894	-0.030904	-0.06825	0.000765644
114	F	N	N	Cd61	Cd66	-0.464011	-0.182337	-0.0967728	-0.463484	-0.179337	-0.0925824	-0.463495	-0.176849	-0.0886616	0.0171941	0.182942	0.270372	0.470508	-0.4894	0.030904	0.06825	0.000765644
132	T	N	N	Cd62	Cd64	-0.464025	0.0969453	0.182273	-0.463498	0.0926082	0.179352	-0.463511	0.0888543	0.176762	0.0171315	-0.2697	-0.183717	-0.436286	-0.48878	-0.067702	-0.030883	0.000759191
138	F	N	N	Cd61	Cd66	-0.464025	-0.0969453	-0.182273	-0.463498	-0.0926082	-0.179352	-0.463511	-0.0888543	-0.176762	0.0171315	0.2697	0.183717	0.470549	-0.48878	0.067702	0.030883	0.000759191
110	T	N	N	Cd61	Cd64	0.463511	0.176767	-0.0888405	0.463484	0.179337	-0.0925824	0.464037	0.182282	-0.0969503	0.0175196	0.183825	-0.270327	-0.0689821	-0.4894	0.030904	-0.06825	0.000759058
112	F	N	N	Cd62	Cd66	0.463511	-0.176767	0.0888405	0.463484	-0.179337	0.0925824	0.464037	-0.182282	0.0969503	0.0175196	-0.183825	0.270327	0.104021	-0.4894	-0.030904	0.06825	0.000759058
8	T	H	H	Cd61	Cd64	0.35901	0.225359	-0.115895	0.358647	0.227958	-0.119965	0.359843	0.232152	-0.125976	0.027762	0.226425	-0.336044	-0.0818572	0.022388	0.096401	0.020612	0.000757392
10	F	H	H	Cd62	Cd66	0.35901	-0.225359	0.115895	0.358647	-0.227958	0.119965	0.359843	-0.232152	0.125976	0.027762	-0.226425	0.336044	0.137381	0.022388	-0.096401	-0.020612	0.000757392
134	T	N	N	Cd61	Cd64	0.463497	0.0886661	-0.176835	0.463498	0.0926082	-0.179352	0.464017	0.0967676	-0.182328	0.0173332	0.27005	-0.183116	0.104267	-0.48878	0.067702	-0.030883	0.000754629
136	F	N	N	Cd62	Cd66	0.463497	-0.0886661	0.176835	0.463498	-0.0926082	0.179352	0.464017	-0.0967676	0.182328	0.0173332	-0.27005	0.183116	-0.0696002	-0.48878	-0.067702	0.030883	0.000754629
18	T	H	H	Cd62	Cd64	-0.359839	0.12598	0.232156	-0.358673	0.120004	0.227983	-0.359027	0.115932	0.225379	0.027045	-0.334928	-0.225907	-0.53379	0.022055	0.020629	-0.096239	0.000752792
24	F	H	H	Cd61	Cd66	-0.359839	-0.12598	-0.232156	-0.358673	-0.120004	-0.227983	-0.359027	-0.115932	-0.225379	0.027045	0.334928	0.225907	0.58788	0.022055	-0.020629	0.096239	0.000752792
20	T	H	H	Cd61	Cd64	0.358991	0.115674	-0.225442	0.358673	0.120004	-0.227983	0.359818	0.125739	-0.232216	0.0275629	0.335522	-0.2258	0.137285	0.022055	-0.020629	-0.096239	0.000752251
22	F	H	H	Cd62	Cd66	0.358991	-0.115674	0.225442	0.358673	-0.120004	0.227983	0.359818	-0.125739	0.232216	0.0275629	-0.335522	0.2258	-0.082159	0.022055	0.020629	0.096239	0.000752251
6	T	H	H	Cd62	Cd64	-0.359823	0.232239	0.125764	-0.358647	0.227958	0.119965	-0.359008	0.225482	0.115697	0.0271744	-0.225237	-0.335576	-0.533638	0.022388	-0.096401	0.020612	0.000751633
12	F	H	H	Cd61	Cd66	-0.359823	-0.232239	-0.125764	-0.358647	-0.227958	-0.119965	-0.359008	-0.225482	-0.115697	0.0271744	0.225237	0.335576	0.587987	0.022388	0.096401	-0.020612	0.000751633
30	T	H(X)	H	Cd62	Cd64	0.420402	0.0389006	0.106888	0.42017	0.0364136	0.105387	0.420908	0.033136	0.103184	0.0168761	-0.192152	-0.123487	-0.298763	0.023882	-0.040832	-0.015094	0.000493438
36	F	H(X)	H	Cd61	Cd66	0.420402	-0.0389006	-0.106888	0.42017	-0.0364136	-0.105387	0.420908	-0.033136	-0.103184	0.0168761	0.192152	0.123487	0.332515	0.023882	0.040832	0.015094	0.000493438
32	T	H(X)	H	Cd61	Cd64	-0.420854	0.0330664	-0.103296	-0.42017	0.0364136	-0.105387	-0.42037	0.0388279	-0.106949	0.0161134	0.192048	-0.12177	0.0863905	0.023882	0.040832	-0.015094	0.000491078
34	F	H(X)	H	Cd62	Cd66	-0.420854	-0.0330664	0.103296	-0.42017	-0.0364136	0.105387	-0.42037	-0.0388279	0.106949	0.0161134	-0.192048	0.12177	-0.0541636	0.023882	-0.040832	0.015094	0.000491078
54	T	H(X)	H	Cd62	Cd64	0.420392	0.106945	0.0388119	0.419991	0.105762	0.0365082	0.420889	0.103284	0.0330305	0.0165624	-0.122047	-0.192713	-0.298198	0.023196	-0.014616	-0.040665	0.000488159
60	F	H(X)	H	Cd61	Cd66	0.420392	-0.106945	-0.0388119	0.419991	-0.105762	-0.0365082	0.420889	-0.103284	-0.0330305	0.0165624	0.122047	0.192713	0.331323	0.023196	0.014616	0.040665	0.000488159
56	T	H(X)	H	Cd61	Cd64	-0.420869	0.103225	-0.0331533	-0.419991	0.105762	-0.0365082	-0.420377	0.106911	-0.038911	0.0164168	0.122873	-0.191924	-0.0526336	0.023196	0.014616	-0.040665	0.000487017
58	F	H(X)	H	Cd62	Cd66	-0.420869	-0.103225	0.0331533	-0.419991	-0.105762	0.0365082	-0.420377	-0.106911	0.038911	0.0164168	-0.122873	0.191924	0.0854671	0.023196	-0.014616	0.040665	0.000487017
96	T	C(X)	C	Cd62	Cd64	0.426132	0.0978714	0.0977867	0.426095	0.0955501	0.0955582	0.426582	0.0924182	0.0923116	0.0150089	-0.181776	-0.182503	-0.34927	0.026388	-0.022034	-0.022356	0.00041383
102	F	C(X)	C	Cd61	Cd66	0.426132	-0.0978714	-0.0977867	0.426095	-0.0955501	-0.0955582	0.426582	-0.0924182	-0.0923116	0.0150089	0.181776	0.182503	0.379288	0.026388	0.022034	0.022356	0.00041383
98	T	C(X)	C	Cd61	Cd64	-0.426558	0.092347	-0.0924332	-0.426095	0.0955501	-0.0955582	-0.426113	0.0978033	-0.09788	0.0148239	0.181875	-0.18156	0.0151384	0.026388	0.022034	-0.022356	0.000412669
100	F	C(X)	C	Cd62	Cd66	-0.426558	-0.092347	0.0924332	-0.426095	-0.0955501	0.0955582	-0.426113	-0.0978033	0.09788	0.0148239	-0.181875	0.18156	0.0145093	0.026388	-0.022034	0.022356	0.000412669
26	T	H(X)	H	Cd61	Cd63	-0.104909	-0.420989	0.039526	-0.105387	-0.42017	0.0364136	-0.105024	-0.420351	0.0324792	-0.00383917	0.0212511	-0.234893	-0.217481	0.08536	-0.02773	-0.033808	0.000342734
28	F	H(X)	H	Cd62	Cd63	-0.104909	0.420989	-0.039526	-0.105387	0.42017	-0.0364136	-0.105024	0.420351	-0.0324792	-0.00383917	-0.0212511	0.234893	0.209803	0.08536	0.02773	0.033808	0.000342734
55	T	H(X)	H	Cd64	Cd65	-0.104941	-0.039501	0.420884	-0.105762	-0.0365082	0.419991	-0.105071	-0.0324278	0.420251	-0.00431557	0.235773	-0.0210985	0.210359	0.085577	0.033813	0.027428	0.000342731
59	F	H(X)	H	Cd65	Cd66	-0.104941	0.039501	-0.420884	-0.105762	0.0365082	-0.419991	-0.105071	0.0324278	-0.420251	-0.00431557	-0.235773	0.0210985	-0.21899	0.085577	-0.033813	-0.027428	0.000342731
25	T	H(X)	H	Cd61	Cd65	0.105096	0.420231	0.0324524	0.105387	0.42017	0.0364136	0.104965	0.420876	0.0395094	-0.00437034	0.0214901	0.235234	0.252353	0.08536	-0.02773	0.033808	0.000340761
27	F	H(X)	H	Cd62	Cd65	0.105096	-0.420231	-0.0324524	0.105387	-0.42017	-0.0364136	0.104965	-0.420876	-0.0395094	-0.00437034	-0.0214901	-0.235234	-0.261094	0.08536	0.02773	-0.033808	0.000340761
53	T	H(X)	H	Cd63	Cd66	0.10506	0.032472	0.420344	0.105762	0.0365082	0.419991	0.10492	0.0395011	0.421007	-0.00467032	0.234303	0.0220921	0.251725	0.085577	0.033813	-0.027428	0.000337495
57	F	H(X)	H	Cd63	Cd64	0.10506	-0.032472	-0.420344	0.105762	-0.0365082	-0.419991	0.10492	-0.0395011	-0.421007	-0.00467032	-0.234303	-0.0220921	-0.261065	0.085577	-0.033813	0.027428	0.000337495
97	T	C(X)	C	Cd64	Cd65	-0.0943611	-0.0981953	0.42761	-0.0955501	-0.0955582	0.426095	-0.0958837	-0.0918969	0.424874	-0.0507512	0.209947	-0.0911868	0.0680086	0.041533	0.069802	0.064813	0.000323827
101	F	C(X)	C	Cd65	Cd66	-0.0943611	0.0981953	-0.42761	-0.0955501	0.0955582	-0.426095	-0.0958837	0.0918969	-0.424874	-0.0507512	-0.209947	0.0911868	-0.169511	0.041533	-0.069802	-0.064813	0.000323827
92	T	C(X)	C	Cd61	Cd63	-0.0942807	-0.427767	0.0982035	-0.0955582	-0.426095	0.0955501	-0.0958	-0.425033	0.0919392	-0.050643	0.0911406	-0.20881	-0.168312	0.041698	-0.0648	-0.069675	0.000318677
94	F	C(X)	C	Cd62	Cd63	-0.0942807	0.427767	-0.0982035	-0.0955582	0.426095	-0.0955501	-0.0958	0.425033	-0.0919392	-0.050643	-0.0911406	0.20881	0.0670263	0.041698	0.0648	0.069675	0.000318677
91	T	C(X)	C	Cd61	Cd65	0.0958848	0.424876	0.0919166	0.0955582	0.426095	0.0955501	0.094336	0.427621	0.0981915	-0.0516278	0.091488	0.209163	0.249023	0.041698	-0.0648	0.069675	0.000316776
93	F	C(X)	C	Cd62	Cd65	0.0958848	-0.424876	-0.0919166	0.0955582	-0.426095	-0.0955501	0.094336	-0.427621	-0.0981915	-0.0516278	-0.091488	-0.209163	-0.352279	0.041698	0.0648	-0.069675	0.000316776
95	T	C(X)	C	Cd63	Cd66	0.0958058	0.091927	0.425034	0.0955501	0.0955582	0.426095	0.0942599	0.0981714	0.427794	-0.051528	0.208147	0.0919811	0.2486	0.041533	0.069802	-0.064813	0.000313612
99	F	C(X)	C	Cd63	Cd64	0.0958058	-0.091927	-0.425034	0.0955501	-0.0955582	-0.426095	0.0942599	-0.0981714	-0.427794	-0.051528	-0.208147	-0.0919811	-0.351656	0.041533	-0.069802	0.064813	0.000313612
64	T	metal	CD			0.00033983	-0.249913	-0.49619	-5.1884e-17	-0.249989	-0.5	-0.000319278	-0.249895	-0.504048	-0.0219703	0.000619295	-0.261906	-0.283257	1.9039	0	-0.17694	0.000220175
66	F	metal	CD			0.00033983	0.249913	-0.50381	-8.94072e-21	0.249989	-0.5	-0.000319278	0.249895	-0.495952	-0.0219703	-0.000619295	0.261906	0.239316	1.9039	0	0.17694	0.000220175
61	T	metal	CD			-0.499675	-0.00404283	-0.250092	-0.5	-1.03709e-16	-0.249989	-0.500335	0.00380216	-0.250074	-0.0220055	0.2615	0.000611683	0.240106	1.9028	0.17534	0	0.000194157
62	F	metal	CD			0.500325	0.00404283	0.250092	0.5	5.18565e-17	0.249989	0.499665	-0.00380216	0.250074	-0.0220055	-0.2615	-0.000611683	-0.284117	1.9028	-0.17534	0	0.000194157
29	T	H(X)	H	Cd63	Cd66	0.0368962	0.102376	0.418483	0.0364136	0.105387	0.42017	0.0349663	0.107641	0.422907	-0.0643307	0.175505	0.147477	0.258651	-0.058633	0.0080095	-0.010864	0.000174455
33	F	H(X)	H	Cd63	Cd64	0.0368962	-0.102376	-0.418483	0.0364136	-0.105387	-0.42017	0.0349663	-0.107641	-0.422907	-0.0643307	-0.175505	-0.147477	-0.387312	-0.058633	-0.0080095	0.010864	0.000174455
31	T	H(X)	H	Cd64	Cd65	-0.0350891	-0.107753	0.422624	-0.0364136	-0.105387	0.42017	-0.0369947	-0.102408	0.418244	-0.0635197	0.178185	-0.145978	-0.031313	-0.058633	0.0080095	0.010864	0.000173977
35	F	H(X)	H	Cd65	Cd66	-0.0350891	0.107753	-0.422624	-0.0364136	0.105387	-0.42017	-0.0369947	0.102408	-0.418244	-0.0635197	-0.178185	0.145978	-0.0957264	-0.058633	-0.0080095	-0.010864	0.000173977
49	T	H(X)	H	Cd61	Cd65	0.036991	0.418252	0.102406	0.0365082	0.419991	0.105762	0.0350531	0.422667	0.107697	-0.0645972	0.147187	0.176383	0.258973	-0.058773	-0.01086	0.0075155	0.000171933
51	F	H(X)	H	Cd62	Cd65	0.036991	-0.418252	-0.102406	0.0365082	-0.419991	-0.105762	0.0350531	-0.422667	-0.107697	-0.0645972	-0.147187	-0.176383	-0.388167	-0.058773	0.01086	-0.0075155	0.000171933
50	T	H(X)	H	Cd61	Cd63	-0.0349946	-0.422854	0.107708	-0.0365082	-0.419991	0.105762	-0.0368978	-0.418467	0.102417	-0.0634412	0.146227	-0.176353	-0.0935671	-0.058773	-0.01086	-0.0075155	0.000169116
52	F	H(X)	H	Cd62	Cd63	-0.0349946	0.422854	-0.107708	-0.0365082	0.419991	-0.105762	-0.0368978	0.418467	-0.102417	-0.0634412	-0.146227	0.176353	-0.0333153	-0.058773	0.01086	0.0075155	0.000169116
71	T	C1	C	Cd63	Cd66	0.122423	0.122018	0.497937	0.122241	0.122235	0.499432	0.121898	0.12224	0.500924	-0.0174904	0.00737196	0.0995703	0.0894519	0.59778	-0.5423	0.13271	-6.04664e-05
75	F	C1	C	Cd63	Cd64	0.122423	-0.122018	-0.497937	0.122241	-0.122235	-0.499432	0.121898	-0.12224	-0.500924	-0.0174904	-0.00737196	-0.0995703	-0.124433	0.59778	0.5423	-0.13271	-6.04664e-05
68	T	C1	C	Cd61	Cd63	-0.121902	-0.500908	0.122259	-0.122235	-0.499432	0.122241	-0.122415	-0.497937	0.122026	-0.0171132	0.0990049	-0.0077819	0.0741098	0.59835	0.13278	0.54172	-6.38903e-05
70	F	C1	C	Cd62	Cd63	-0.121902	0.500908	-0.122259	-0.122235	0.499432	-0.122241	-0.122415	0.497937	-0.122026	-0.0171132	-0.0990049	0.0077819	-0.108336	0.59835	-0.13278	-0.54172	-6.38903e-05
73	T	C1	C	Cd64	Cd65	-0.121923	-0.122275	0.500764	-0.122241	-0.122235	0.499432	-0.122448	-0.122026	0.497781	-0.0174999	0.00831351	-0.0994259	-0.108612	0.59778	-0.5423	-0.13271	-8.65924e-05
77	F	C1	C	Cd65	Cd66	-0.121923	0.122275	-0.500764	-0.122241	0.122235	-0.499432	-0.122448	0.122026	-0.497781	-0.0174999	-0.00831351	0.0994259	0.0736125	0.59778	0.5423	0.13271	-8.65924e-05
67	T	C1	C	Cd61	Cd65	0.122439	0.497794	0.122029	0.122235	0.499432	0.122241	0.121914	0.500766	0.122279	-0.0175069	0.099083	0.00834015	0.0899163	0.59835	0.13278	-0.54172	-8.96343e-05
69	F	C1	C	Cd62	Cd65	0.122439	-0.497794	-0.122029	0.122235	-0.499432	-0.122241	0.121914	-0.500766	-0.122279	-0.0175069	-0.099083	-0.00834015	-0.12493	0.59835	-0.13278	0.54172	-8.96343e-05
1	T	H	H	Cd61	Cd65	0.120126	-0.362338	0.234588	0.119965	-0.358647	0.227958	0.121237	-0.356514	0.222629	0.037052	0.194121	-0.398641	-0.167468	0.099769	0.0018103	0.021284	-0.000216476
3	F	H	H	Cd62	Cd65	0.120126	0.362338	-0.234588	0.119965	0.358647	-0.227958	0.121237	0.356514	-0.222629	0.037052	-0.194121	0.398641	0.241572	0.099769	-0.0018103	-0.021284	-0.000216476
2	T	H	H	Cd61	Cd63	-0.121325	0.356332	0.222554	-0.119965	0.358647	0.227958	-0.120227	0.362162	0.234547	0.0366043	0.19435	0.399767	0.630721	0.099769	0.0018103	-0.021284	-0.000219804
4	F	H	H	Cd62	Cd63	-0.121325	-0.356332	-0.222554	-0.119965	-0.358647	-0.227958	-0.120227	-0.362162	-0.234547	0.0366043	-0.19435	-0.399767	-0.557512	0.099769	-0.0018103	0.021284	-0.000219804
17	T	H	H	Cd63	Cd66	0.120229	0.23454	-0.362163	0.120004	0.227983	-0.358673	0.121345	0.222559	-0.356333	0.0372031	-0.399377	0.194326	-0.167848	0.099822	0.021731	0.0010598	-0.000232217
21	F	H	H	Cd63	Cd64	0.120229	-0.23454	0.362163	0.120004	-0.227983	0.358673	0.121345	-0.222559	0.356333	0.0372031	0.399377	-0.194326	0.242255	0.099822	-0.021731	-0.0010598	-0.000232217
19	T	H	H	Cd64	Cd65	-0.121219	-0.222607	-0.356503	-0.120004	-0.227983	-0.358673	-0.120146	-0.234609	-0.36237	0.0357772	-0.400065	-0.195562	-0.55985	0.099822	0.021731	-0.0010598	-0.000239827
23	F	H	H	Cd65	Cd66	-0.121219	0.222607	0.356503	-0.120004	0.227983	0.358673	-0.120146	0.234609	0.36237	0.0357772	0.400065	0.195562	0.631404	0.099822	-0.021731	0.0010598	-0.000239827
63	T	metal	CD			-0.249946	-0.5	-6.67869e-17	-0.249989	-0.5	-5.18746e-17	-0.250035	-0.5	-3.72966e-17	-0.002972	0	9.8301e-16	-0.002972	2.4866	0	0	-0.000360589
65	T	metal	CD			0.250047	-0.5	6.33174e-17	0.249989	-0.5	5.2407e-22	0.249943	-0.5	9.28077e-17	-0.00347209	0	9.8301e-16	-0.00347209	2.4866	0	0	-0.000421264
74	T	C1	C	Cd61	Cd64	-0.499555	0.119046	-0.119156	-0.499432	0.122241	-0.122235	-0.499104	0.125317	-0.125418	0.0150342	0.209012	-0.208737	0.0153087	0.22579	-0.059026	0.059368	-0.00104099
76	F	C1	C	Cd62	Cd66	-0.499555	-0.119046	0.119156	-0.499432	-0.122241	0.122235	-0.499104	-0.125317	0.125418	0.0150342	-0.209012	0.208737	0.0147596	0.22579	0.059026	-0.059368	-0.00104099
72	T	C1	C	Cd62	Cd64	0.499117	0.125416	0.125309	0.499432	0.122241	0.122235	0.499564	0.119161	0.119031	0.0149045	-0.208523	-0.209259	-0.402877	0.22579	0.059026	0.059368	-0.00104252
78	F	C1	C	Cd61	Cd66	0.499117	-0.125416	-0.125309	0.499432	-0.122241	-0.122235	0.499564	-0.119161	-0.119031	0.0149045	0.208523	0.209259	0.432686	0.22579	-0.059026	-0.059368	-0.00104252
44	T	H(X)	H	Cd61	Cd64	-0.380668	0.119738	-0.11982	-0.380577	0.123514	-0.123843	-0.380307	0.126092	-0.126183	0.0120584	0.211811	-0.212102	0.0117674	-0.13418	-0.051219	0.051322	-0.00113942
46	F	H(X)	H	Cd62	Cd66	-0.380668	-0.119738	0.11982	-0.380577	-0.123514	0.123843	-0.380307	-0.126092	0.126183	0.0120584	-0.211811	0.212102	0.0123493	-0.13418	0.051219	-0.051322	-0.00113942
42	T	H(X)	H	Cd62	Cd64	0.380319	0.126166	0.126075	0.380577	0.123514	0.123843	0.380677	0.119789	0.119694	0.011933	-0.21256	-0.212703	-0.41333	-0.13418	0.051219	0.051322	-0.00114198
48	F	H(X)	H	Cd61	Cd66	0.380319	-0.126166	-0.126075	0.380577	-0.123514	-0.123843	0.380677	-0.119789	-0.119694	0.011933	0.21256	0.212703	0.437196	-0.13418	-0.051219	-0.051322	-0.00114198
5	T	H	H	Cd63	Cd66	0.227779	0.126339	-0.359869	0.227958	0.119965	-0.358647	0.229597	0.114981	-0.358696	0.0606167	-0.378605	0.0391117	-0.278877	0.052175	0.062488	-0.1047	-0.00119985
9	F	H	H	Cd63	Cd64	0.227779	-0.126339	0.359869	0.227958	-0.119965	0.358647	0.229597	-0.114981	0.358696	0.0606167	0.378605	-0.0391117	0.40011	0.052175	-0.062488	0.1047	-0.00119985
13	T	H	H	Cd61	Cd65	0.227677	-0.359924	0.126393	0.227983	-0.358673	0.120004	0.229479	-0.358751	0.115032	0.0600806	0.0391283	-0.378694	-0.279485	0.051882	-0.10482	0.062506	-0.00120299
15	F	H	H	Cd62	Cd65	0.227677	0.359924	-0.126393	0.227983	0.358673	-0.120004	0.229479	0.358751	-0.115032	0.0600806	-0.0391283	0.378694	0.399646	0.051882	0.10482	-0.062506	-0.00120299
14	T	H	H	Cd61	Cd63	-0.229572	0.35869	0.114971	-0.227983	0.358673	0.120004	-0.227778	0.359873	0.126347	0.0598024	0.0394096	0.379226	0.478438	0.051882	-0.10482	-0.062506	-0.00120675
16	F	H	H	Cd62	Cd63	-0.229572	-0.35869	-0.114971	-0.227983	-0.358673	-0.120004	-0.227778	-0.359873	-0.126347	0.0598024	-0.0394096	-0.379226	-0.358833	0.051882	0.10482	0.062506	-0.00120675
7	T	H	H	Cd64	Cd65	-0.229475	-0.115026	-0.358742	-0.227958	-0.119965	-0.358647	-0.227713	-0.126431	-0.359957	0.0587192	-0.380186	-0.0404889	-0.361956	0.052175	0.062488	0.1047	-0.00121654
11	F	H	H	Cd65	Cd66	-0.229475	0.115026	0.358742	-0.227958	0.119965	0.358647	-0.227713	0.126431	0.359957	0.0587192	0.380186	0.0404889	0.479394	0.052175	-0.062488	-0.1047	-0.00121654
122	T	C2,C3	C	Cd61	Cd64	0.399465	0.129264	-0.183629	0.399249	0.133051	-0.186479	0.400153	0.137822	-0.190576	0.0229607	0.285266	-0.231552	0.0766748	0.079386	-0.03189	0.11058	-0.00160428
124	F	C2,C3	C	Cd62	Cd66	0.399465	-0.129264	0.183629	0.399249	-0.133051	0.186479	0.400153	-0.137822	0.190576	0.0229607	-0.285266	0.231552	-0.0307534	0.079386	0.03189	-0.11058	-0.00160428
84	T	C2,C3	C	Cd62	Cd64	-0.400154	0.190591	0.137836	-0.399239	0.18647	0.133032	-0.399474	0.183658	0.129275	0.0226473	-0.231085	-0.285368	-0.493806	0.079418	0.11075	0.031938	-0.00160569
90	F	C2,C3	C	Cd61	Cd66	-0.400154	-0.190591	-0.137836	-0.399239	-0.18647	-0.133032	-0.399474	-0.183658	-0.129275	0.0226473	0.231085	0.285368	0.5391	0.079418	-0.11075	-0.031938	-0.00160569
120	T	C2,C3	C	Cd62	Cd64	-0.400161	0.138006	0.190486	-0.399249	0.133051	0.186479	-0.399484	0.129466	0.183533	0.0225785	-0.284688	-0.231774	-0.493883	0.079386	0.03189	0.11058	-0.00160606
126	F	C2,C3	C	Cd61	Cd66	-0.400161	-0.138006	-0.190486	-0.399249	-0.133051	-0.186479	-0.399484	-0.129466	-0.183533	0.0225785	0.284688	0.231774	0.53904	0.079386	-0.03189	-0.11058	-0.00160606
86	T	C2,C3	C	Cd61	Cd64	0.399474	0.183522	-0.129438	0.399239	0.18647	-0.133032	0.400166	0.190481	-0.138001	0.0230682	0.231957	-0.285442	-0.0304163	0.079418	-0.11075	0.031938	-0.00160888
88	F	C2,C3	C	Cd62	Cd66	0.399474	-0.183522	0.129438	0.399239	-0.18647	0.133032	0.400166	-0.190481	0.138001	0.0230682	-0.231957	0.285442	0.0765527	0.079418	0.11075	-0.031938	-0.00160888
41	T	H(X)	H	Cd63	Cd66	0.124575	0.11726	0.37908	0.123514	0.123843	0.380577	0.121162	0.128499	0.382069	-0.11375	0.374632	0.0996584	0.36054	0.054235	-0.11289	0.022599	-0.00225469
45	F	H(X)	H	Cd63	Cd64	0.124575	-0.11726	-0.37908	0.123514	-0.123843	-0.380577	0.121162	-0.128499	-0.382069	-0.11375	-0.374632	-0.0996584	-0.588041	0.054235	0.11289	-0.022599	-0.00225469
38	T	H(X)	H	Cd61	Cd63	-0.121221	-0.382053	0.128512	-0.123843	-0.380577	0.123514	-0.124593	-0.379082	0.117251	-0.112397	0.0990266	-0.375355	-0.388726	0.054334	0.022551	0.11295	-0.00225766
40	F	H(X)	H	Cd62	Cd63	-0.121221	0.382053	-0.128512	-0.123843	0.380577	-0.123514	-0.124593	0.379082	-0.117251	-0.112397	-0.0990266	0.375355	0.163931	0.054334	-0.022551	-0.11295	-0.00225766
43	T	H(X)	H	Cd64	Cd65	-0.121382	-0.128444	0.381905	-0.123514	-0.123843	0.380577	-0.124741	-0.117149	0.378928	-0.11194	0.376503	-0.0992481	0.165315	0.054235	-0.11289	-0.022599	-0.00226066
47	F	H(X)	H	Cd65	Cd66	-0.121382	0.128444	-0.381905	-0.123514	0.123843	-0.380577	-0.124741	0.117149	-0.378928	-0.11194	-0.376503	0.0992481	-0.389195	0.054235	0.11289	0.022599	-0.00226066
37	T	H(X)	H	Cd61	Cd65	0.124729	0.378939	0.117199	0.123843	0.380577	0.123514	0.121306	0.38191	0.128477	-0.114121	0.0990271	0.375924	0.36083	0.054334	0.022551	-0.11295	-0.00226537
39	F	H(X)	H	Cd62	Cd65	0.124729	-0.378939	-0.117199	0.123843	-0.380577	-0.123514	0.121306	-0.38191	-0.128477	-0.114121	-0.0990271	-0.375924	-0.589072	0.054334	-0.022551	0.11295	-0.00226537
109	T	N	N	Cd64	Cd65	-0.179622	-0.0915188	-0.46317	-0.179337	-0.0925824	-0.463484	-0.179278	-0.0939814	-0.464366	0.011481	-0.0820872	-0.0398898	-0.110496	-1.0251	0.61998	-0.076544	-0.00290847
113	F	N	N	Cd65	Cd66	-0.179622	0.0915188	0.46317	-0.179337	0.0925824	0.463484	-0.179278	0.0939814	0.464366	0.011481	0.0820872	0.0398898	0.133458	-1.0251	-0.61998	0.076544	-0.00290847
127	T	N	N	Cd61	Cd65	0.179257	-0.464349	0.0939698	0.179352	-0.463498	0.0926082	0.179609	-0.463168	0.0915165	0.011734	0.0393707	-0.0817767	-0.030672	-1.025	0.076659	0.62007	-0.00291374
129	F	N	N	Cd62	Cd65	0.179257	0.464349	-0.0939698	0.179352	0.463498	-0.0926082	0.179609	0.463168	-0.0915165	0.011734	-0.0393707	0.0817767	0.05414	-1.025	-0.076659	-0.62007	-0.00291374
128	T	N	N	Cd61	Cd63	-0.179626	0.46308	0.0914896	-0.179352	0.463498	0.0926082	-0.179268	0.464264	0.0939553	0.0119561	0.0394537	0.082191	0.133601	-1.025	0.076659	-0.62007	-0.00293708
130	F	N	N	Cd62	Cd63	-0.179626	-0.46308	-0.0914896	-0.179352	-0.463498	-0.0926082	-0.179268	-0.464264	-0.0939553	0.0119561	-0.0394537	-0.082191	-0.109689	-1.025	-0.076659	0.62007	-0.00293708
107	T	N	N	Cd63	Cd66	0.179275	0.0939489	-0.464263	0.179337	0.0925824	-0.463484	0.179634	0.0914815	-0.463073	0.0119944	-0.0822488	0.0396614	-0.030593	-1.0251	0.61998	0.076544	-0.00293988
111	F	N	N	Cd63	Cd64	0.179275	-0.0939489	0.464263	0.179337	-0.0925824	0.463484	0.179634	-0.0914815	0.463073	0.0119944	0.0822488	-0.0396614	0.0545817	-1.0251	-0.61998	-0.076544	-0.00293988
133	T	N	N	Cd64	Cd65	-0.0925709	-0.177821	-0.461315	-0.0926082	-0.179352	-0.463498	-0.0929395	-0.181018	-0.466364	-0.0122884	-0.106566	-0.168317	-0.287172	-1.1023	0.54826	0.22118	-0.00400635
137	F	N	N	Cd65	Cd66	-0.0925709	0.177821	0.461315	-0.0926082	0.179352	0.463498	-0.0929395	0.181018	0.466364	-0.0122884	0.106566	0.168317	0.262595	-1.1023	-0.54826	-0.22118	-0.00400635
103	T	N	N	Cd61	Cd65	0.0929304	-0.466346	0.181017	0.0925824	-0.463484	0.179337	0.0925713	-0.461316	0.177832	-0.0119694	0.167676	-0.106189	0.0495182	-1.1018	-0.22161	0.54822	-0.00401008
105	F	N	N	Cd62	Cd65	0.0929304	0.466346	-0.181017	0.0925824	0.463484	-0.179337	0.0925713	0.461316	-0.177832	-0.0119694	-0.167676	0.106189	-0.073457	-1.1018	0.22161	-0.54822	-0.00401008
104	T	N	N	Cd61	Cd63	-0.0925805	0.461128	0.177792	-0.0925824	0.463484	0.179337	-0.0929413	0.466162	0.181009	-0.0120255	0.167775	0.107233	0.262983	-1.1018	-0.22161	-0.54822	-0.00403607
106	F	N	N	Cd62	Cd63	-0.0925805	-0.461128	-0.177792	-0.0925824	-0.463484	-0.179337	-0.0929413	-0.466162	-0.181009	-0.0120255	-0.167775	-0.107233	-0.287034	-1.1018	0.22161	0.54822	-0.00403607
131	T	N	N	Cd63	Cd66	0.092946	0.181	-0.466163	0.0926082	0.179352	-0.463498	0.0925838	0.177779	-0.461117	-0.0120725	-0.107376	0.16819	0.0487418	-1.1023	0.54826	-0.22118	-0.00403823
135	F	N	N	Cd63	Cd64	0.092946	-0.181	0.466163	0.0926082	-0.179352	0.463498	0.0925838	-0.177779	0.461117	-0.0120725	0.107376	-0.16819	-0.0728867	-1.1023	-0.54826	0.22118	-0.00403823

## Sheet: ZIF-90
						𝜀= -0.015			𝜀=0			𝜀= 0.015							Z* (Born effective charge)			A' in paper
Number of atom	Assym unit flag	Atom_type	Label	T1	T2	x1	y1	z1	x2	y2	z2	x3	y3	z3	dux/d𝜀	duy/d𝜀	duz/d𝜀	Σdu/d𝜀	xx	xy	xz	Z*xdu/deps/V
116	F	O(X)	O	Zn123	Zn124	0.0261157	-0.0965967	-0.399376	0.0240707	-0.0975233	-0.400934	0.0224859	-0.0984122	-0.402528	-0.120994	-0.0605165	-0.105073	-0.286584	-1.4714	-0.35556	0.39992	0.00847057
118	F	O(X)	O	Zn123	Zn126	0.0261157	0.0965967	0.399376	0.0240707	0.0975233	0.400934	0.0224859	0.0984122	0.402528	-0.120994	0.0605165	0.105073	0.0445956	-1.4714	0.35556	-0.39992	0.00847057		Internal strain e14	Sum Z*dx	0.0441788
114	F	O(X)	O	Zn124	Zn125	-0.0224873	-0.098418	0.402537	-0.0240707	-0.0975233	0.400934	-0.0261067	-0.0965977	0.399392	-0.120646	0.0606767	-0.104834	-0.164803	-1.4714	0.35556	0.39992	0.00845123			Lattice parameter (Angstrom)	17.2615
120	F	O(X)	O	Zn125	Zn126	-0.0224873	0.098418	-0.402537	-0.0240707	0.0975233	-0.400934	-0.0261067	0.0965977	-0.399392	-0.120646	-0.0606767	0.104834	-0.0764891	-1.4714	-0.35556	-0.39992	0.00845123			conversion Z*	0.0537721
25	T	C1	C	Zn121	Zn126	0.485294	-0.132139	-0.118287	0.485727	-0.128625	-0.116589	0.486401	-0.12541	-0.114926	0.036871	0.224291	0.112026	0.373188	-0.55802	0.35061	0.51096	0.00620018
27	F	C1	C	Zn122	Zn124	0.485294	0.132139	0.118287	0.485727	0.128625	0.116589	0.486401	0.12541	0.114926	0.036871	-0.224291	-0.112026	-0.299446	-0.55802	-0.35061	-0.51096	0.00620018
26	F	C1	C	Zn121	Zn124	-0.486402	0.125417	-0.114915	-0.485727	0.128625	-0.116589	-0.485291	0.132143	-0.118279	0.0370183	0.224199	-0.112127	0.149091	-0.55802	0.35061	-0.51096	0.00619678
28	F	C1	C	Zn122	Zn126	-0.486402	-0.125417	0.114915	-0.485727	-0.128625	0.116589	-0.485291	-0.132143	0.118279	0.0370183	-0.224199	0.112127	-0.0750538	-0.55802	-0.35061	0.51096	0.00619678
20	F	C2,C3	C	Zn123	Zn124	-0.284209	0.34783	-0.070768	-0.283097	0.34889	-0.0679807	-0.282488	0.350505	-0.0664726	0.0573669	0.0891695	0.143181	0.289717	0.20882	0.58564	0.27502	0.00556961
22	F	C2,C3	C	Zn123	Zn126	-0.284209	-0.34783	0.070768	-0.283097	-0.34889	0.0679807	-0.282488	-0.350505	0.0664726	0.0573669	-0.0891695	-0.143181	-0.174983	0.20882	-0.58564	-0.27502	0.00556961
18	F	C2,C3	C	Zn124	Zn125	0.282495	0.350517	0.0664972	0.283097	0.34889	0.0679807	0.284209	0.347833	0.0707752	0.0571434	-0.0894851	0.142602	0.11026	0.20882	-0.58564	0.27502	0.00556848
24	F	C2,C3	C	Zn125	Zn126	0.282495	-0.350517	-0.0664972	0.283097	-0.34889	-0.0679807	0.284209	-0.347833	-0.0707752	0.0571434	0.0894851	-0.142602	0.00402656	0.20882	0.58564	-0.27502	0.00556848
109	T	O(X)	O	Zn121	Zn126	0.400451	-0.0272118	-0.0982304	0.400934	-0.0240707	-0.0975233	0.401539	-0.0212798	-0.0969475	0.0362613	0.197732	0.0427625	0.276756	-0.68934	0.6092	-0.15379	0.00477957
111	F	O(X)	O	Zn122	Zn124	0.400451	0.0272118	0.0982304	0.400934	0.0240707	0.0975233	0.401539	0.0212798	0.0969475	0.0362613	-0.197732	-0.0427625	-0.204233	-0.68934	-0.6092	0.15379	0.00477957
110	F	O(X)	O	Zn121	Zn124	-0.401533	0.0212909	-0.0969472	-0.400934	0.0240707	-0.0975233	-0.400454	0.0272114	-0.098226	0.035978	0.197351	-0.0426264	0.190702	-0.68934	0.6092	0.15379	0.0047787
112	F	O(X)	O	Zn122	Zn126	-0.401533	-0.0212909	0.0969472	-0.400934	-0.0240707	0.0975233	-0.400454	-0.0272114	0.098226	0.035978	-0.197351	0.0426264	-0.118746	-0.68934	-0.6092	-0.15379	0.0047787
43	F	C2,C3	C	Zn122	Zn125	-0.292705	-0.0637716	0.337177	-0.293702	-0.0680905	0.341446	-0.295618	-0.0738169	0.346735	-0.0970854	-0.334844	0.318586	-0.113343	0.11167	0.17598	0.48552	0.00456593
47	F	C2,C3	C	Zn121	Zn125	-0.292705	0.0637716	-0.337177	-0.293702	0.0680905	-0.341446	-0.295618	0.0738169	-0.346735	-0.0970854	0.334844	-0.318586	-0.0808275	0.11167	-0.17598	-0.48552	0.00456593
41	F	C2,C3	C	Zn122	Zn123	0.295613	0.0737996	0.346724	0.293702	0.0680905	0.341446	0.292691	0.0637369	0.337162	-0.0973959	-0.335423	-0.318717	-0.751536	0.11167	0.17598	-0.48552	0.00456199
45	F	C2,C3	C	Zn121	Zn123	0.295613	-0.0737996	-0.346724	0.293702	-0.0680905	-0.341446	0.292691	-0.0637369	-0.337162	-0.0973959	0.335423	0.318717	0.556744	0.11167	-0.17598	0.48552	0.00456199
37	T	C2,C3	C	Zn121	Zn126	0.0673778	0.336047	0.291427	0.0680905	0.341446	0.293702	0.0700325	0.347262	0.296567	0.0884906	0.373834	0.17134	0.633665	-0.075811	0.31042	-0.23081	0.00375276
39	F	C2,C3	C	Zn122	Zn124	0.0673778	-0.336047	-0.291427	0.0680905	-0.341446	-0.293702	0.0700325	-0.347262	-0.296567	0.0884906	-0.373834	-0.17134	-0.456684	-0.075811	-0.31042	0.23081	0.00375276
38	F	C2,C3	C	Zn121	Zn124	-0.0700392	-0.347255	0.296583	-0.0680905	-0.341446	0.293702	-0.0673677	-0.336032	0.291432	0.0890477	0.374103	-0.171704	0.291447	-0.075811	0.31042	0.23081	0.00375046
40	F	C2,C3	C	Zn122	Zn126	-0.0700392	0.347255	-0.296583	-0.0680905	0.341446	-0.293702	-0.0673677	0.336032	-0.291432	0.0890477	-0.374103	0.171704	-0.113352	-0.075811	-0.31042	-0.23081	0.00375046
5	F	C(X)	C	Zn122	Zn123	-0.0737966	0.42929	-0.0888158	-0.0733384	0.428473	-0.0845043	-0.0731077	0.427473	-0.0808154	0.0229646	-0.0605866	0.266681	0.229059	1.0361	-0.45159	0.013898	0.00294995
9	F	C(X)	C	Zn121	Zn123	-0.0737966	-0.42929	0.0888158	-0.0733384	-0.428473	0.0845043	-0.0731077	-0.427473	0.0808154	0.0229646	0.0605866	-0.266681	-0.18313	1.0361	0.45159	-0.013898	0.00294995
7	F	C(X)	C	Zn122	Zn125	0.0731131	-0.427471	-0.0808274	0.0733384	-0.428473	-0.0845043	0.073799	-0.429293	-0.0888206	0.022861	-0.0607436	-0.266441	-0.304323	1.0361	-0.45159	-0.013898	0.00294781
11	F	C(X)	C	Zn121	Zn125	0.0731131	0.427471	0.0808274	0.0733384	0.428473	0.0845043	0.073799	0.429293	0.0888206	0.022861	0.0607436	0.266441	0.350045	1.0361	0.45159	0.013898	0.00294781
125	F	metal	ZN			-0.266773	-6.59782e-17	-0.5	-0.266237	-2.43548e-17	-0.5	-0.266171	-7.27997e-17	-0.5	0.020064	-2.27382e-16	0	0.020064	2.453	0	0	0.0026465
123	F	metal	ZN			0.266174	9.29503e-17	0.5	0.266237	-3.06293e-17	-0.5	0.266772	1.03941e-16	0.5	0.0199481	3.66352e-16	0	0.0199481	2.453	0	0	0.00263121
62	F	H	H	Zn121	Zn124	-0.102898	-0.234871	0.355453	-0.100426	-0.229874	0.35107	-0.0995741	-0.225436	0.347497	0.110788	0.314495	-0.265211	0.160072	0.081787	0.062276	-0.015155	0.00175651
64	F	H	H	Zn122	Zn126	-0.102898	0.234871	-0.355453	-0.100426	0.229874	-0.35107	-0.0995741	0.225436	-0.347497	0.110788	-0.314495	0.265211	0.0615038	0.081787	-0.062276	0.015155	0.00175651
61	T	H	H	Zn121	Zn126	0.0995837	0.225447	0.347485	0.100426	0.229874	0.35107	0.102885	0.234872	0.355429	0.110044	0.31417	0.264819	0.689033	0.081787	0.062276	0.015155	0.00175183
63	F	H	H	Zn122	Zn124	0.0995837	-0.225447	-0.347485	0.100426	-0.229874	-0.35107	0.102885	-0.234872	-0.355429	0.110044	-0.31417	-0.264819	-0.468945	0.081787	-0.062276	-0.015155	0.00175183
53	F	H(X)	H	Zn122	Zn123	-0.0170933	0.412432	-0.113535	-0.0166928	0.411117	-0.108482	-0.0168511	0.409016	-0.104294	0.00807423	-0.113884	0.308055	0.202245	-0.12541	0.10811	0.12961	0.00143046
57	F	H(X)	H	Zn121	Zn123	-0.0170933	-0.412432	0.113535	-0.0166928	-0.411117	0.108482	-0.0168511	-0.409016	0.104294	0.00807423	0.113884	-0.308055	-0.186096	-0.12541	-0.10811	-0.12961	0.00143046
55	F	H(X)	H	Zn122	Zn125	0.0168581	-0.409013	-0.104309	0.0166928	-0.411117	-0.108482	0.0170942	-0.412439	-0.113539	0.00787083	-0.114179	-0.307678	-0.413986	-0.12541	0.10811	-0.12961	0.00142749
59	F	H(X)	H	Zn121	Zn125	0.0168581	0.409013	0.104309	0.0166928	0.411117	0.108482	0.0170942	0.412439	0.113539	0.00787083	0.114179	0.307678	0.429727	-0.12541	-0.10811	0.12961	0.00142749
74	F	H	H	Zn121	Zn124	-0.104893	-0.354435	0.245075	-0.102299	-0.347226	0.241787	-0.101329	-0.340734	0.239386	0.118813	0.456711	-0.189619	0.385905	0.080275	0.005802	-0.070661	0.00137583
76	F	H	H	Zn122	Zn126	-0.104893	0.354435	-0.245075	-0.102299	0.347226	-0.241787	-0.101329	0.340734	-0.239386	0.118813	-0.456711	0.189619	-0.148279	0.080275	-0.005802	0.070661	0.00137583
73	T	H	H	Zn121	Zn126	0.101343	0.340755	0.239384	0.102299	0.347226	0.241787	0.104886	0.354442	0.245059	0.118118	0.456251	0.189146	0.763515	0.080275	0.005802	0.070661	0.00137089
75	F	H	H	Zn122	Zn124	0.101343	-0.340755	-0.239384	0.102299	-0.347226	-0.241787	0.104886	-0.354442	-0.245059	0.118118	-0.456251	-0.189146	-0.527279	0.080275	-0.005802	-0.070661	0.00137089
89	F	N	N	Zn122	Zn123	0.406658	0.0222151	0.304614	0.405243	0.0164073	0.302449	0.404086	0.0110536	0.300589	-0.0857243	-0.372047	-0.134151	-0.591922	-0.98279	-0.069973	0.67086	0.00109082
93	F	N	N	Zn121	Zn123	0.406658	-0.0222151	-0.304614	0.405243	-0.0164073	-0.302449	0.404086	-0.0110536	-0.300589	-0.0857243	0.372047	0.134151	0.420473	-0.98279	0.069973	-0.67086	0.00109082
54	F	H(X)	H	Zn124	Zn125	-0.10874	-0.0190998	0.410813	-0.108482	-0.0166928	0.411117	-0.109131	-0.0148298	0.410652	-0.0130256	0.142334	-0.00536706	0.123941	0.047947	0.14594	-0.011177	0.00108661
60	F	H(X)	H	Zn125	Zn126	-0.10874	0.0190998	-0.410813	-0.108482	0.0166928	-0.411117	-0.109131	0.0148298	-0.410652	-0.0130256	-0.142334	0.00536706	-0.149993	0.047947	-0.14594	0.011177	0.00108661
56	F	H(X)	H	Zn123	Zn124	0.109136	-0.0148264	-0.410646	0.108482	-0.0166928	-0.411117	0.108734	-0.0190898	-0.410815	-0.0134061	-0.142115	-0.00562776	-0.161149	0.047947	-0.14594	-0.011177	0.00108407
58	F	H(X)	H	Zn123	Zn126	0.109136	0.0148264	0.410646	0.108482	0.0166928	0.411117	0.108734	0.0190898	0.410815	-0.0134061	0.142115	0.00562776	0.134337	0.047947	0.14594	0.011177	0.00108407
91	F	N	N	Zn122	Zn125	-0.404092	-0.0110792	0.300594	-0.405243	-0.0164073	0.302449	-0.406661	-0.0222321	0.304621	-0.0856325	-0.371764	0.134231	-0.323165	-0.98279	-0.069973	-0.67086	0.00108199
95	F	N	N	Zn121	Zn125	-0.404092	0.0110792	-0.300594	-0.405243	0.0164073	-0.302449	-0.406661	0.0222321	-0.304621	-0.0856325	0.371764	-0.134231	0.1519	-0.98279	0.069973	0.67086	0.00108199
68	F	H	H	Zn123	Zn124	-0.231667	0.349567	-0.10429	-0.229874	0.35107	-0.100426	-0.228886	0.353261	-0.0983091	0.092718	0.123134	0.199365	0.415217	0.043195	0.018717	0.064513	0.00103088
70	F	H	H	Zn123	Zn126	-0.231667	-0.349567	0.10429	-0.229874	-0.35107	0.100426	-0.228886	-0.353261	0.0983091	0.092718	-0.123134	-0.199365	-0.229781	0.043195	-0.018717	-0.064513	0.00103088
66	F	H	H	Zn124	Zn125	0.228895	0.353277	0.0983365	0.229874	0.35107	0.100426	0.231666	0.349571	0.104295	0.0923924	-0.123519	0.19862	0.167493	0.043195	-0.018717	0.064513	0.00102793
72	F	H	H	Zn125	Zn126	0.228895	-0.353277	-0.0983365	0.229874	-0.35107	-0.100426	0.231666	-0.349571	-0.104295	0.0923924	0.123519	-0.19862	0.0172922	0.043195	0.018717	-0.064513	0.00102793
101	F	N	N	Zn122	Zn123	0.316366	0.0190283	0.397544	0.315719	0.0162126	0.396241	0.315628	0.0142612	0.395235	-0.0245978	-0.158905	-0.076958	-0.26046	-0.6923	-0.29376	0.68656	0.000584644
105	F	N	N	Zn121	Zn123	0.316366	-0.0190283	-0.397544	0.315719	-0.0162126	-0.396241	0.315628	-0.0142612	-0.395235	-0.0245978	0.158905	0.076958	0.211265	-0.6923	0.29376	-0.68656	0.000584644
103	F	N	N	Zn122	Zn125	-0.315634	-0.0142787	0.395239	-0.315719	-0.0162126	0.396241	-0.316367	-0.0190375	0.397548	-0.0244472	-0.158626	0.076949	-0.106125	-0.6923	-0.29376	-0.68656	0.000574972
107	F	N	N	Zn121	Zn125	-0.315634	0.0142787	-0.395239	-0.315719	0.0162126	-0.396241	-0.316367	0.0190375	-0.397548	-0.0244472	0.158626	-0.076949	0.0572302	-0.6923	0.29376	0.68656	0.000574972
49	T	H(X)	H	Zn121	Zn126	0.410311	-0.110198	-0.0183802	0.411117	-0.108482	-0.0166928	0.411299	-0.107642	-0.0155329	0.0329356	0.0851954	0.0949069	0.213038	0.039943	-0.012728	0.07766	0.000408757
51	F	H(X)	H	Zn122	Zn124	0.410311	0.110198	0.0183802	0.411117	0.108482	0.0166928	0.411299	0.107642	0.0155329	0.0329356	-0.0851954	-0.0949069	-0.147167	0.039943	0.012728	-0.07766	0.000408757
50	F	H(X)	H	Zn121	Zn124	-0.411292	0.107648	-0.0155277	-0.411117	0.108482	-0.0166928	-0.410315	0.11019	-0.0183689	0.0325818	0.0847252	-0.0947062	0.0226008	0.039943	-0.012728	-0.07766	0.00040748
52	F	H(X)	H	Zn122	Zn126	-0.411292	-0.107648	0.0155277	-0.411117	-0.108482	0.0166928	-0.410315	-0.11019	0.0183689	0.0325818	-0.0847252	0.0947062	0.0425629	0.039943	0.012728	0.07766	0.00040748
80	F	H	H	Zn123	Zn124	-0.348172	0.239292	-0.104106	-0.347226	0.241787	-0.102299	-0.347233	0.245343	-0.102238	0.0312922	0.201694	0.0622608	0.295247	0.11728	0.0088334	-0.0037821	0.000280482
82	F	H	H	Zn123	Zn126	-0.348172	-0.239292	0.104106	-0.347226	-0.241787	0.102299	-0.347233	-0.245343	0.102238	0.0312922	-0.201694	-0.0622608	-0.232663	0.11728	-0.0088334	0.0037821	0.000280482
78	F	H	H	Zn124	Zn125	0.347246	0.245363	0.102275	0.347226	0.241787	0.102299	0.348171	0.239296	0.10412	0.0308624	-0.202225	0.0614824	-0.10988	0.11728	-0.0088334	-0.0037821	0.000278181
84	F	H	H	Zn125	Zn126	0.347246	-0.245363	-0.102275	0.347226	-0.241787	-0.102299	0.348171	-0.239296	-0.10412	0.0308624	0.202225	-0.0614824	0.171605	0.11728	0.0088334	0.0037821	0.000278181
17	F	C2,C3	C	Zn122	Zn123	0.351261	0.0755375	0.2889	0.34889	0.0679807	0.283097	0.347227	0.0615351	0.278299	-0.13447	-0.466747	-0.353349	-0.954566	-0.079511	-0.070327	0.11016	0.000246913
21	F	C2,C3	C	Zn121	Zn123	0.351261	-0.0755375	-0.2889	0.34889	-0.0679807	-0.283097	0.347227	-0.0615351	-0.278299	-0.13447	0.466747	0.353349	0.685626	-0.079511	0.070327	-0.11016	0.000246913
19	F	C2,C3	C	Zn122	Zn125	-0.347241	-0.0615748	0.278314	-0.34889	-0.0679807	0.283097	-0.351267	-0.0755597	0.288913	-0.1342	-0.466166	0.353276	-0.24709	-0.079511	-0.070327	-0.11016	0.000243994
23	F	C2,C3	C	Zn121	Zn125	-0.347241	0.0615748	-0.278314	-0.34889	0.0679807	-0.283097	-0.351267	0.0755597	-0.288913	-0.1342	0.466166	-0.353276	-0.0213106	-0.079511	0.070327	0.11016	0.000243994
121	T	metal	ZN			0.000162134	-0.505392	0.266296	0	-0.5	0.266237	-0.000160939	-0.494594	0.266294	-0.0107691	0.35991	-7.27041e-05	0.349068	1.7663	0.059944	0	0.000137277
122	F	metal	ZN			0.000162134	-0.494608	-0.266296	0	-0.5	-0.266237	-0.000160939	-0.505406	-0.266294	-0.0107691	-0.35991	7.27041e-05	-0.370606	1.7663	-0.059944	0	0.000137277
32	F	C1	C	Zn123	Zn124	0.129211	-0.116403	-0.486197	0.128625	-0.116589	-0.485727	0.12827	-0.116654	-0.485565	-0.0313712	-0.00838894	0.0210663	-0.0186939	0.14445	0.8561	0.48897	-7.59569e-05
34	F	C1	C	Zn123	Zn126	0.129211	0.116403	0.486197	0.128625	0.116589	0.485727	0.12827	0.116654	0.485565	-0.0313712	0.00838894	-0.0210663	-0.0440485	0.14445	-0.8561	-0.48897	-7.59569e-05
30	F	C1	C	Zn124	Zn125	-0.128269	-0.116653	0.485578	-0.128625	-0.116589	0.485727	-0.129208	-0.116403	0.486206	-0.0313003	0.00832746	0.0209128	-0.00206002	0.14445	-0.8561	0.48897	-7.66097e-05
36	F	C1	C	Zn125	Zn126	-0.128269	0.116653	-0.485578	-0.128625	0.116589	-0.485727	-0.129208	0.116403	-0.486206	-0.0313003	-0.00832746	-0.0209128	-0.0605406	0.14445	0.8561	-0.48897	-7.66097e-05
104	F	N	N	Zn123	Zn124	-0.395704	0.314891	-0.0163614	-0.396241	0.315719	-0.0162126	-0.396894	0.317023	-0.0167839	-0.039657	0.0710702	-0.0140841	0.0173291	-0.92757	-0.65916	-0.082777	-0.000478365
106	F	N	N	Zn123	Zn126	-0.395704	-0.314891	0.0163614	-0.396241	-0.315719	0.0162126	-0.396894	-0.317023	0.0167839	-0.039657	-0.0710702	0.0140841	-0.0966431	-0.92757	0.65916	0.082777	-0.000478365
102	F	N	N	Zn124	Zn125	0.396899	0.31703	0.0168061	0.396241	0.315719	0.0162126	0.395707	0.314892	0.0163741	-0.0397317	-0.0712795	-0.0143988	-0.12541	-0.92757	0.65916	-0.082777	-0.000480657
108	F	N	N	Zn125	Zn126	0.396899	-0.31703	-0.0168061	0.396241	-0.315719	-0.0162126	0.395707	-0.314892	-0.0163741	-0.0397317	0.0712795	0.0143988	0.0459467	-0.92757	-0.65916	0.082777	-0.000480657
67	F	H	H	Zn122	Zn125	-0.348515	-0.0916666	0.22281	-0.35107	-0.100426	0.229874	-0.354535	-0.110659	0.238489	-0.200685	-0.633084	0.522649	-0.31112	0.12179	0.0035335	0.029583	-0.000603154
71	F	H	H	Zn121	Zn125	-0.348515	0.0916666	-0.22281	-0.35107	0.100426	-0.229874	-0.354535	0.110659	-0.238489	-0.200685	0.633084	-0.522649	-0.0902491	0.12179	-0.0035335	-0.029583	-0.000603154
65	F	H	H	Zn122	Zn123	0.354525	0.110629	0.238471	0.35107	0.100426	0.229874	0.348494	0.0916124	0.222787	-0.201044	-0.633891	-0.522789	-1.35772	0.12179	0.0035335	-0.029583	-0.00060544
69	F	H	H	Zn121	Zn123	0.354525	-0.110629	-0.238471	0.35107	-0.100426	-0.229874	0.348494	-0.0916124	-0.222787	-0.201044	0.633891	0.522789	0.955636	0.12179	-0.0035335	0.029583	-0.00060544
44	F	C2,C3	C	Zn123	Zn124	-0.342018	0.292088	-0.0697315	-0.341446	0.293702	-0.0680905	-0.341458	0.296066	-0.0677878	0.0186558	0.132597	0.0647901	0.216043	-0.18634	-0.13313	0.0059121	-0.00111555
46	F	C2,C3	C	Zn123	Zn126	-0.342018	-0.292088	0.0697315	-0.341446	-0.293702	0.0680905	-0.341458	-0.296066	0.0677878	0.0186558	-0.132597	-0.0647901	-0.178732	-0.18634	0.13313	-0.0059121	-0.00111555
42	F	C2,C3	C	Zn124	Zn125	0.341467	0.29608	0.0678169	0.341446	0.293702	0.0680905	0.342019	0.292091	0.0697432	0.0183979	-0.132967	0.0642088	-0.0503606	-0.18634	0.13313	0.0059121	-0.0011158
48	F	C2,C3	C	Zn125	Zn126	0.341467	-0.29608	-0.0678169	0.341446	-0.293702	-0.0680905	0.342019	-0.292091	-0.0697432	0.0183979	0.132967	-0.0642088	0.0871564	-0.18634	-0.13313	-0.0059121	-0.0011158
13	T	C2,C3	C	Zn121	Zn126	0.0673734	0.27879	0.346034	0.0679807	0.283097	0.34889	0.0697669	0.28772	0.352289	0.0797839	0.297657	0.20849	0.585931	-0.14043	-0.26305	0.32086	-0.0012156
15	F	C2,C3	C	Zn122	Zn124	0.0673734	-0.27879	-0.346034	0.0679807	-0.283097	-0.34889	0.0697669	-0.28772	-0.352289	0.0797839	-0.297657	-0.20849	-0.426363	-0.14043	0.26305	-0.32086	-0.0012156
14	F	C2,C3	C	Zn121	Zn124	-0.0697763	-0.287717	0.352309	-0.0679807	-0.283097	0.34889	-0.0673653	-0.27878	0.346044	0.0803668	0.297883	-0.208815	0.169435	-0.14043	-0.26305	-0.32086	-0.00121759
16	F	C2,C3	C	Zn122	Zn126	-0.0697763	0.287717	-0.352309	-0.0679807	0.283097	-0.34889	-0.0673653	0.27878	-0.346044	0.0803668	-0.297883	0.208815	-0.00870117	-0.14043	0.26305	0.32086	-0.00121759
79	F	H	H	Zn122	Zn125	-0.24055	-0.0977764	0.341031	-0.241787	-0.102299	0.347226	-0.244295	-0.108663	0.354901	-0.124847	-0.362876	0.462342	-0.0253813	0.0163	0.068359	-0.00046233	-0.00145478
83	F	H	H	Zn121	Zn125	-0.24055	0.0977764	-0.341031	-0.241787	0.102299	-0.347226	-0.244295	0.108663	-0.354901	-0.124847	0.362876	-0.462342	-0.224312	0.0163	-0.068359	0.00046233	-0.00145478
77	F	H	H	Zn122	Zn123	0.244289	0.108643	0.354886	0.241787	0.102299	0.347226	0.24053	0.0977343	0.341008	-0.125278	-0.363636	-0.462578	-0.951492	0.0163	0.068359	0.00046233	-0.00145796
81	F	H	H	Zn121	Zn123	0.244289	-0.108643	-0.354886	0.241787	-0.102299	-0.347226	0.24053	-0.0977343	-0.341008	-0.125278	0.363636	0.462578	0.700937	0.0163	-0.068359	-0.00046233	-0.00145796
97	T	N	N	Zn121	Zn126	0.0156097	0.391366	0.314169	0.0162126	0.396241	0.315719	0.0174439	0.401142	0.317483	0.0611415	0.325872	0.110476	0.49749	-0.15236	-0.02177	-0.21563	-0.00216334
99	F	N	N	Zn122	Zn124	0.0156097	-0.391366	-0.314169	0.0162126	-0.396241	-0.315719	0.0174439	-0.401142	-0.317483	0.0611415	-0.325872	-0.110476	-0.375207	-0.15236	0.02177	0.21563	-0.00216334
98	F	N	N	Zn121	Zn124	-0.0174456	-0.401132	0.317494	-0.0162126	-0.396241	0.315719	-0.0156027	-0.391354	0.314173	0.0614322	0.325945	-0.110702	0.276675	-0.15236	-0.02177	0.21563	-0.00216843
100	F	N	N	Zn122	Zn126	-0.0174456	0.401132	-0.317494	-0.0162126	0.396241	-0.315719	-0.0156027	0.391354	-0.314173	0.0614322	-0.325945	0.110702	-0.153811	-0.15236	0.02177	-0.21563	-0.00216843
90	F	N	N	Zn124	Zn125	0.302019	0.405345	0.0149928	0.302449	0.405243	0.0164073	0.302855	0.405317	0.0184519	0.0278866	-0.000934444	0.115303	0.142256	-0.70025	0.74732	-0.35893	-0.00331299
96	F	N	N	Zn125	Zn126	0.302019	-0.405345	-0.0149928	0.302449	-0.405243	-0.0164073	0.302855	-0.405317	-0.0184519	0.0278866	0.000934444	-0.115303	-0.0864825	-0.70025	-0.74732	0.35893	-0.00331299
92	F	N	N	Zn123	Zn124	-0.302853	0.405316	-0.0184462	-0.302449	0.405243	-0.0164073	-0.302016	0.40534	-0.0149784	0.0278938	0.000816299	0.115596	0.144306	-0.70025	-0.74732	-0.35893	-0.00331416
94	F	N	N	Zn123	Zn126	-0.302853	-0.405316	0.0184462	-0.302449	-0.405243	0.0164073	-0.302016	-0.40534	0.0149784	0.0278938	-0.000816299	-0.115596	-0.0885185	-0.70025	0.74732	0.35893	-0.00331416
85	T	N	N	Zn121	Zn126	0.0159806	0.299328	0.402786	0.0164073	0.302449	0.405243	0.0173692	0.305421	0.407855	0.0462881	0.203108	0.168971	0.418366	-0.099297	-0.23251	-0.0652	-0.00337891
87	F	N	N	Zn122	Zn124	0.0159806	-0.299328	-0.402786	0.0164073	-0.302449	-0.405243	0.0173692	-0.305421	-0.407855	0.0462881	-0.203108	-0.168971	-0.32579	-0.099297	0.23251	0.0652	-0.00337891
86	F	N	N	Zn121	Zn124	-0.0173748	-0.305418	0.407871	-0.0164073	-0.302449	0.405243	-0.0159769	-0.299325	0.402798	0.046597	0.2031	-0.16912	0.0805773	-0.099297	-0.23251	0.0652	-0.003381
88	F	N	N	Zn122	Zn126	-0.0173748	0.305418	-0.407871	-0.0164073	0.302449	-0.405243	-0.0159769	0.299325	-0.402798	0.046597	-0.2031	0.16912	0.0126166	-0.099297	0.23251	-0.0652	-0.003381
6	F	C(X)	C	Zn124	Zn125	-0.0838806	-0.0746234	0.428872	-0.0845043	-0.0733384	0.428473	-0.0856974	-0.0722194	0.427879	-0.0605622	0.0801331	-0.0331063	-0.0135353	1.5577	-0.031975	-0.86676	-0.00366752
12	F	C(X)	C	Zn125	Zn126	-0.0838806	0.0746234	-0.428872	-0.0845043	0.0733384	-0.428473	-0.0856974	0.0722194	-0.427879	-0.0605622	-0.0801331	0.0331063	-0.107589	1.5577	0.031975	0.86676	-0.00366752
8	F	C(X)	C	Zn123	Zn124	0.0857033	-0.0722176	-0.427869	0.0845043	-0.0733384	-0.428473	0.0838782	-0.0746181	-0.428866	-0.0608365	-0.0800145	-0.0332491	-0.1741	1.5577	0.031975	-0.86676	-0.00368363
10	F	C(X)	C	Zn123	Zn126	0.0857033	0.0722176	0.427869	0.0845043	0.0733384	0.428473	0.0838782	0.0746181	0.428866	-0.0608365	0.0800145	0.0332491	0.052427	1.5577	-0.031975	0.86676	-0.00368363
115	F	O(X)	O	Zn122	Zn125	0.0966009	-0.402318	-0.0183429	0.0975233	-0.400934	-0.0240707	0.0986453	-0.399615	-0.0305787	0.068147	0.0901038	-0.407858	-0.249608	-0.74621	0.071583	0.071455	-0.0039547
119	F	O(X)	O	Zn121	Zn125	0.0966009	0.402318	0.0183429	0.0975233	0.400934	0.0240707	0.0986453	0.399615	0.0305787	0.068147	-0.0901038	0.407858	0.385902	-0.74621	-0.071583	-0.071455	-0.0039547
113	F	O(X)	O	Zn122	Zn123	-0.0986398	0.39962	-0.0305681	-0.0975233	0.400934	-0.0240707	-0.0965923	0.40233	-0.0183258	0.0682499	0.0903122	0.408078	0.56664	-0.74621	0.071583	-0.071455	-0.00395887
117	F	O(X)	O	Zn121	Zn123	-0.0986398	-0.39962	0.0305681	-0.0975233	-0.400934	0.0240707	-0.0965923	-0.40233	0.0183258	0.0682499	-0.0903122	-0.408078	-0.43014	-0.74621	-0.071583	0.071455	-0.00395887
31	F	C1	C	Zn122	Zn125	0.11682	-0.483104	-0.128219	0.116589	-0.485727	-0.128625	0.116188	-0.488716	-0.129118	-0.0210714	-0.187048	-0.0299776	-0.238097	0.071955	0.38666	0.61765	-0.00496616
35	F	C1	C	Zn121	Zn125	0.11682	0.483104	0.128219	0.116589	0.485727	0.128625	0.116188	0.488716	0.129118	-0.0210714	0.187048	0.0299776	0.195954	0.071955	-0.38666	-0.61765	-0.00496616
29	F	C1	C	Zn122	Zn123	-0.116188	0.488706	-0.12912	-0.116589	0.485727	-0.128625	-0.116821	0.483092	-0.128217	-0.0211018	-0.187155	0.0300901	-0.178167	0.071955	0.38666	-0.61765	-0.00497224
33	F	C1	C	Zn121	Zn123	-0.116188	-0.488706	0.12912	-0.116589	-0.485727	0.128625	-0.116821	-0.483092	0.128217	-0.0211018	0.187155	-0.0300901	0.135963	0.071955	-0.38666	0.61765	-0.00497224
124	F	metal	ZN			-0.499319	0.266493	0.0022545	-0.5	0.266237	-9.21626e-17	-0.500679	0.266491	-0.00223836	-0.0453328	-7.64703e-05	-0.149762	-0.195172	1.8646	0	0.085764	-0.00523589
126	F	metal	ZN			-0.499319	-0.266493	-0.0022545	-0.5	-0.266237	-1.67515e-17	-0.500679	-0.266491	0.00223836	-0.0453328	7.64703e-05	0.149762	0.104506	1.8646	0	-0.085764	-0.00523589
2	F	C(X)	C	Zn121	Zn124	-0.42892	0.0823606	-0.0722713	-0.428473	0.0845043	-0.0733384	-0.427875	0.0871992	-0.0746604	0.03484	0.161287	-0.0796373	0.11649	0.91251	-0.819	0.34129	-0.00685494
4	F	C(X)	C	Zn122	Zn126	-0.42892	-0.0823606	0.0722713	-0.428473	-0.0845043	0.0733384	-0.427875	-0.0871992	0.0746604	0.03484	-0.161287	0.0796373	-0.0468096	0.91251	0.819	-0.34129	-0.00685494
1	T	C(X)	C	Zn121	Zn126	0.427873	-0.0872007	-0.0746682	0.428473	-0.0845043	-0.0733384	0.428924	-0.0823525	-0.0722765	0.0350323	0.161608	0.0797233	0.276363	0.91251	-0.819	-0.34129	-0.00686122
3	F	C(X)	C	Zn122	Zn124	0.427873	0.0872007	0.0746682	0.428473	0.0845043	0.0733384	0.428924	0.0823525	0.0722765	0.0350323	-0.161608	-0.0797233	-0.206299	0.91251	0.819	0.34129	-0.00686122

## Sheet: ZIF-Cl
						𝜀= -0.015			𝜀=0			𝜀= 0.015							Z* (Born effective charge)			A' in paper		0.0546882
Number of atom	Assym unit flag	Atom_type	Label	T1	T2	x1	y1	z1	x2	y2	z2	x3	y3	z3	dux/d𝜀	duy/d𝜀	duz/d𝜀	Σdu/d𝜀	xx	xy	xz	Z*xdu/deps/V
36	T	Cl(X)	CL	Zn4	Zn5	0.416915	0.0781617	0.0781617	0.41577	0.0769681	0.0769681	0.414892	0.0756699	0.0756699	-0.0674419	-0.0830617	-0.0830617	-0.233565	-0.41337	-0.22465	-0.22465	0.00356557		Internal strain e14	Sum Z*dx	-0.0346797
42	F	Cl(X)	CL	Zn3	Zn6	0.416915	-0.0781617	-0.0781617	0.41577	-0.0769681	-0.0769681	0.414892	-0.0756699	-0.0756699	-0.0674419	0.0830617	0.0830617	0.0986815	-0.41337	0.22465	0.22465	0.00356557			Lattice parameter (Angstrom)	17.1163
38	T	Cl(X)	CL	Zn5	Zn6	-0.414887	0.0756737	-0.0756737	-0.41577	0.0769681	-0.0769681	-0.416905	0.0781702	-0.0781702	-0.0672717	0.083215	-0.083215	-0.0672717	-0.41337	0.22465	-0.22465	0.00356549			Conversion Z*	0.0546882
40	F	Cl(X)	CL	Zn3	Zn4	-0.414887	-0.0756737	0.0756737	-0.41577	-0.0769681	0.0769681	-0.416905	-0.0781702	0.0781702	-0.0672717	-0.083215	0.083215	-0.0672717	-0.41337	-0.22465	0.22465	0.00356549
56	T	C2,C3	C	Zn2	Zn6	0.299041	-0.0906906	-0.359222	0.298507	-0.0889134	-0.355014	0.298322	-0.0876605	-0.351236	-0.0239561	0.101005	0.266211	0.343259	-0.036925	-0.11973	0.22669	0.0026873
58	F	C2,C3	C	Zn2	Zn4	0.299041	0.0906906	0.359222	0.298507	0.0889134	0.355014	0.298322	0.0876605	0.351236	-0.0239561	-0.101005	-0.266211	-0.391172	-0.036925	0.11973	-0.22669	0.0026873
73	F	C2,C3	C	Zn1	Zn5	0.299041	0.359222	0.0906906	0.298507	0.355014	0.0889134	0.298322	0.351236	0.0876605	-0.0239561	-0.266211	-0.101005	-0.391172	-0.036925	-0.22669	0.11973	0.0026873
75	F	C2,C3	C	Zn1	Zn3	0.299041	-0.359222	-0.0906906	0.298507	-0.355014	-0.0889134	0.298322	-0.351236	-0.0876605	-0.0239561	0.266211	0.101005	0.343259	-0.036925	0.22669	-0.11973	0.0026873
71	F	C2,C3	C	Zn2	Zn3	-0.298318	-0.351231	0.0876568	-0.298507	-0.355014	0.0889134	-0.299035	-0.359215	0.0906834	-0.0238887	-0.266145	0.100888	-0.189146	-0.036925	-0.22669	-0.11973	0.00268712
77	F	C2,C3	C	Zn2	Zn5	-0.298318	0.351231	-0.0876568	-0.298507	0.355014	-0.0889134	-0.299035	0.359215	-0.0906834	-0.0238887	0.266145	-0.100888	0.141369	-0.036925	0.22669	0.11973	0.00268712
55	T	C2,C3	C	Zn1	Zn6	-0.298318	0.0876568	-0.351231	-0.298507	0.0889134	-0.355014	-0.299035	0.0906834	-0.359215	-0.0238887	0.100888	-0.266145	-0.189146	-0.036925	-0.11973	-0.22669	0.00268712
57	F	C2,C3	C	Zn1	Zn4	-0.298318	-0.0876568	0.351231	-0.298507	-0.0889134	0.355014	-0.299035	-0.0906834	0.359215	-0.0238887	-0.100888	0.266145	0.141369	-0.036925	0.11973	0.22669	0.00268712
84	T	H	H	Zn4	Zn5	0.123742	-0.355956	-0.243118	0.126442	-0.36322	-0.248686	0.128918	-0.370184	-0.253899	0.172526	-0.474246	-0.359366	-0.661086	0.064223	-0.0084416	-0.076166	0.00232179
90	F	H	H	Zn3	Zn6	0.123742	0.355956	0.243118	0.126442	0.36322	0.248686	0.128918	0.370184	0.253899	0.172526	0.474246	0.359366	1.00614	0.064223	0.0084416	0.076166	0.00232179
91	F	H	H	Zn4	Zn5	0.123742	-0.243118	-0.355956	0.126442	-0.248686	-0.36322	0.128918	-0.253899	-0.370184	0.172526	-0.359366	-0.474246	-0.661086	0.064223	-0.076166	-0.0084416	0.00232179
94	F	H	H	Zn3	Zn6	0.123742	0.243118	0.355956	0.126442	0.248686	0.36322	0.128918	0.253899	0.370184	0.172526	0.359366	0.474246	1.00614	0.064223	0.076166	0.0084416	0.00232179
86	T	H	H	Zn5	Zn6	-0.128925	-0.370192	0.253908	-0.126442	-0.36322	0.248686	-0.123758	-0.355972	0.243134	0.172241	0.474021	-0.359145	0.287117	0.064223	0.0084416	-0.076166	0.00231976
88	F	H	H	Zn3	Zn4	-0.128925	0.370192	-0.253908	-0.126442	0.36322	-0.248686	-0.123758	0.355972	-0.243134	0.172241	-0.474021	0.359145	0.0573646	0.064223	-0.0084416	0.076166	0.00231976
92	F	H	H	Zn3	Zn4	-0.128925	0.253908	-0.370192	-0.126442	0.248686	-0.36322	-0.123758	0.243134	-0.355972	0.172241	-0.359145	0.474021	0.287117	0.064223	-0.076166	0.0084416	0.00231976
93	F	H	H	Zn5	Zn6	-0.128925	-0.253908	0.370192	-0.126442	-0.248686	0.36322	-0.123758	-0.243134	0.355972	0.172241	0.359145	-0.474021	0.0573646	0.064223	0.076166	-0.0084416	0.00231976
14	T	N	N	Zn5	Zn6	0.471118	0.0894316	-0.183132	0.471777	0.0937369	-0.186038	0.472436	0.0981433	-0.189108	0.0439252	0.290388	-0.199214	0.135098	-0.51406	0.12376	-0.074483	0.001542
16	F	N	N	Zn3	Zn4	0.471118	-0.0894316	0.183132	0.471777	-0.0937369	0.186038	0.472436	-0.0981433	0.189108	0.0439252	-0.290388	0.199214	-0.047248	-0.51406	-0.12376	0.074483	0.001542
20	F	N	N	Zn3	Zn4	0.471118	-0.183132	0.0894316	0.471777	-0.186038	0.0937369	0.472436	-0.189108	0.0981433	0.0439252	-0.199214	0.290388	0.135098	-0.51406	-0.074483	0.12376	0.001542
21	F	N	N	Zn5	Zn6	0.471118	0.183132	-0.0894316	0.471777	0.186038	-0.0937369	0.472436	0.189108	-0.0981433	0.0439252	0.199214	-0.290388	-0.047248	-0.51406	0.074483	-0.12376	0.001542
12	T	N	N	Zn4	Zn5	-0.472438	0.0981461	0.189111	-0.471777	0.0937369	0.186038	-0.471119	0.0894337	0.183134	0.0439897	-0.290411	-0.199246	-0.445667	-0.51406	-0.12376	-0.074483	0.00154048
18	F	N	N	Zn3	Zn6	-0.472438	-0.0981461	-0.189111	-0.471777	-0.0937369	-0.186038	-0.471119	-0.0894337	-0.183134	0.0439897	0.290411	0.199246	0.533647	-0.51406	0.12376	0.074483	0.00154048
19	F	N	N	Zn4	Zn5	-0.472438	0.189111	0.0981461	-0.471777	0.186038	0.0937369	-0.471119	0.183134	0.0894337	0.0439897	-0.199246	-0.290411	-0.445667	-0.51406	-0.074483	-0.12376	0.00154048
22	F	N	N	Zn3	Zn6	-0.472438	-0.189111	-0.0981461	-0.471777	-0.186038	-0.0937369	-0.471119	-0.183134	-0.0894337	0.0439897	0.199246	0.290411	0.533647	-0.51406	0.074483	0.12376	0.00154048
76	F	C2,C3	C	Zn2	Zn6	0.355932	-0.0919858	-0.303168	0.355014	-0.0889134	-0.298507	0.354369	-0.0862623	-0.294325	-0.0520868	0.190781	0.294747	0.433441	0.1117	0.23652	-0.051419	0.00132071
78	F	C2,C3	C	Zn2	Zn4	0.355932	0.0919858	0.303168	0.355014	0.0889134	0.298507	0.354369	0.0862623	0.294325	-0.0520868	-0.190781	-0.294747	-0.537615	0.1117	-0.23652	0.051419	0.00132071
61	T	C2,C3	C	Zn1	Zn5	0.355932	0.303168	0.0919858	0.355014	0.298507	0.0889134	0.354369	0.294325	0.0862623	-0.0520868	-0.294747	-0.190781	-0.537615	0.1117	0.051419	-0.23652	0.00132071
65	F	C2,C3	C	Zn1	Zn3	0.355932	-0.303168	-0.0919858	0.355014	-0.298507	-0.0889134	0.354369	-0.294325	-0.0862623	-0.0520868	0.294747	0.190781	0.433441	0.1117	-0.051419	0.23652	0.00132071
72	F	C2,C3	C	Zn1	Zn6	-0.354365	0.0862586	-0.294321	-0.355014	0.0889134	-0.298507	-0.355925	0.0919784	-0.30316	-0.0519839	0.190659	-0.29464	-0.155964	0.1117	0.23652	0.051419	0.00132007
74	F	C2,C3	C	Zn1	Zn4	-0.354365	-0.0862586	0.294321	-0.355014	-0.0889134	0.298507	-0.355925	-0.0919784	0.30316	-0.0519839	-0.190659	0.29464	0.0519965	0.1117	-0.23652	-0.051419	0.00132007
59	T	C2,C3	C	Zn2	Zn3	-0.354365	-0.294321	0.0862586	-0.355014	-0.298507	0.0889134	-0.355925	-0.30316	0.0919784	-0.0519839	-0.29464	0.190659	-0.155964	0.1117	0.051419	0.23652	0.00132007
63	F	C2,C3	C	Zn2	Zn5	-0.354365	0.294321	-0.0862586	-0.355014	0.298507	-0.0889134	-0.355925	0.30316	-0.0919784	-0.0519839	0.29464	-0.190659	0.0519965	0.1117	-0.051419	-0.23652	0.00132007
44	T	C1	C	Zn2	Zn6	-0.120853	-0.496025	0.121479	-0.121295	-0.494737	0.121295	-0.121665	-0.493625	0.120989	-0.0270592	0.0800175	-0.0163386	0.0366197	0.9353	0.44243	0.3589	0.000231318
46	F	C1	C	Zn2	Zn4	-0.120853	0.496025	-0.121479	-0.121295	0.494737	-0.121295	-0.121665	0.493625	-0.120989	-0.0270592	-0.0800175	0.0163386	-0.090738	0.9353	-0.44243	-0.3589	0.000231318
49	F	C1	C	Zn1	Zn5	-0.120853	-0.121479	0.496025	-0.121295	-0.121295	0.494737	-0.121665	-0.120989	0.493625	-0.0270592	0.0163386	-0.0800175	-0.090738	0.9353	-0.3589	-0.44243	0.000231318
53	F	C1	C	Zn1	Zn3	-0.120853	0.121479	-0.496025	-0.121295	0.121295	-0.494737	-0.121665	0.120989	-0.493625	-0.0270592	-0.0163386	0.0800175	0.0366197	0.9353	0.3589	0.44243	0.000231318
43	T	C1	C	Zn1	Zn6	0.121663	0.493627	0.120988	0.121295	0.494737	0.121295	0.120849	0.496029	0.121476	-0.0271387	0.0800618	0.0162813	0.0692044	0.9353	0.44243	-0.3589	0.000229449
45	F	C1	C	Zn1	Zn4	0.121663	-0.493627	-0.120988	0.121295	-0.494737	-0.121295	0.120849	-0.496029	-0.121476	-0.0271387	-0.0800618	-0.0162813	-0.123482	0.9353	-0.44243	0.3589	0.000229449
47	F	C1	C	Zn2	Zn3	0.121663	0.120988	0.493627	0.121295	0.121295	0.494737	0.120849	0.121476	0.496029	-0.0271387	0.0162813	0.0800618	0.0692044	0.9353	-0.3589	0.44243	0.000229449
51	F	C1	C	Zn2	Zn5	0.121663	-0.120988	-0.493627	0.121295	-0.121295	-0.494737	0.120849	-0.121476	-0.496029	-0.0271387	-0.0162813	-0.0800618	-0.123482	0.9353	0.3589	-0.44243	0.000229449
79	T	H	H	Zn1	Zn6	-0.248591	0.12544	-0.357806	-0.248686	0.126442	-0.36322	-0.249293	0.128165	-0.369213	-0.0233741	0.090842	-0.380246	-0.312778	0.046211	-0.073501	0.0088389	-0.000608028
81	F	H	H	Zn1	Zn4	-0.248591	-0.12544	0.357806	-0.248686	-0.126442	0.36322	-0.249293	-0.128165	0.369213	-0.0233741	-0.090842	0.380246	0.26603	0.046211	0.073501	-0.0088389	-0.000608028
95	F	H	H	Zn2	Zn3	-0.248591	-0.357806	0.12544	-0.248686	-0.36322	0.126442	-0.249293	-0.369213	0.128165	-0.0233741	-0.380246	0.090842	-0.312778	0.046211	0.0088389	-0.073501	-0.000608028
101	F	H	H	Zn2	Zn5	-0.248591	0.357806	-0.12544	-0.248686	0.36322	-0.126442	-0.249293	0.369213	-0.128165	-0.0233741	0.380246	-0.090842	0.26603	0.046211	-0.0088389	0.073501	-0.000608028
80	T	H	H	Zn2	Zn6	0.249302	-0.128176	-0.369223	0.248686	-0.126442	-0.36322	0.248599	-0.125447	-0.357814	-0.0234412	0.0909658	0.380315	0.447839	0.046211	-0.073501	-0.0088389	-0.000608728
82	F	H	H	Zn2	Zn4	0.249302	0.128176	0.369223	0.248686	0.126442	0.36322	0.248599	0.125447	0.357814	-0.0234412	-0.0909658	-0.380315	-0.494722	0.046211	0.073501	0.0088389	-0.000608728
97	F	H	H	Zn1	Zn5	0.249302	0.369223	0.128176	0.248686	0.36322	0.126442	0.248599	0.357814	0.125447	-0.0234412	-0.380315	-0.0909658	-0.494722	0.046211	0.0088389	0.073501	-0.000608728
99	F	H	H	Zn1	Zn3	0.249302	-0.369223	-0.128176	0.248686	-0.36322	-0.126442	0.248599	-0.357814	-0.125447	-0.0234412	0.380315	0.0909658	0.447839	0.046211	-0.0088389	-0.073501	-0.000608728
83	T	H	H	Zn2	Zn3	-0.362275	-0.242592	0.122735	-0.36322	-0.248686	0.126442	-0.364501	-0.255419	0.130636	-0.0741964	-0.427589	0.263369	-0.238417	0.11465	0.00054423	-0.01284	-0.000662875
87	F	H	H	Zn2	Zn5	-0.362275	0.242592	-0.122735	-0.36322	0.248686	-0.126442	-0.364501	0.255419	-0.130636	-0.0741964	0.427589	-0.263369	0.0900244	0.11465	-0.00054423	0.01284	-0.000662875
96	F	H	H	Zn1	Zn6	-0.362275	0.122735	-0.242592	-0.36322	0.126442	-0.248686	-0.364501	0.130636	-0.255419	-0.0741964	0.263369	-0.427589	-0.238417	0.11465	-0.01284	0.00054423	-0.000662875
98	F	H	H	Zn1	Zn4	-0.362275	-0.122735	0.242592	-0.36322	-0.126442	0.248686	-0.364501	-0.130636	0.255419	-0.0741964	-0.263369	0.427589	0.0900244	0.11465	0.01284	-0.00054423	-0.000662875
85	T	H	H	Zn1	Zn5	0.364509	0.255429	0.130645	0.36322	0.248686	0.126442	0.362283	0.2426	0.122744	-0.0742087	-0.427609	-0.263387	-0.765205	0.11465	0.00054423	0.01284	-0.000662966
89	F	H	H	Zn1	Zn3	0.364509	-0.255429	-0.130645	0.36322	-0.248686	-0.126442	0.362283	-0.2426	-0.122744	-0.0742087	0.427609	0.263387	0.616788	0.11465	-0.00054423	-0.01284	-0.000662966
100	F	H	H	Zn2	Zn6	0.364509	-0.130645	-0.255429	0.36322	-0.126442	-0.248686	0.362283	-0.122744	-0.2426	-0.0742087	0.263387	0.427609	0.616788	0.11465	-0.01284	-0.00054423	-0.000662966
102	F	H	H	Zn2	Zn4	0.364509	0.130645	0.255429	0.36322	0.126442	0.248686	0.362283	0.122744	0.2426	-0.0742087	-0.263387	-0.427609	-0.765205	0.11465	0.01284	0.00054423	-0.000662966
1	T	metal	ZN			0.250136	0.5	-3.38271e-17	0.25	0.5	2.75923e-17	0.249863	0.5	-2.1684e-17	-0.00910737	0	4.04769e-16	-0.00910737	2.3599	0	0	-0.00117539
2	F	metal	ZN			0.250136	-6.07153e-17	0.5	0.25	1.10778e-20	0.5	0.249863	-4.85723e-17	0.5	-0.00910737	4.04769e-16	0	-0.00910737	2.3599	0	0	-0.00117539
31	T	Cl(X)	CL	Zn1	Zn6	0.0773185	0.415305	0.0731781	0.0769681	0.41577	0.0769681	0.0766528	0.416266	0.0808096	-0.0221883	0.0320289	0.254384	0.264225	-0.2192	-0.25357	-0.079561	-0.00128501
33	F	Cl(X)	CL	Zn1	Zn4	0.0773185	-0.415305	-0.0731781	0.0769681	-0.41577	-0.0769681	0.0766528	-0.416266	-0.0808096	-0.0221883	-0.0320289	-0.254384	-0.308601	-0.2192	0.25357	0.079561	-0.00128501
35	F	Cl(X)	CL	Zn2	Zn3	0.0773185	0.0731781	0.415305	0.0769681	0.0769681	0.41577	0.0766528	0.0808096	0.416266	-0.0221883	0.254384	0.0320289	0.264225	-0.2192	-0.079561	-0.25357	-0.00128501
39	F	Cl(X)	CL	Zn2	Zn5	0.0773185	-0.0731781	-0.415305	0.0769681	-0.0769681	-0.41577	0.0766528	-0.0808096	-0.416266	-0.0221883	-0.254384	-0.0320289	-0.308601	-0.2192	0.079561	0.25357	-0.00128501
32	T	Cl(X)	CL	Zn2	Zn6	-0.0766624	-0.416256	0.0808175	-0.0769681	-0.41577	0.0769681	-0.0773235	-0.415297	0.073185	-0.0220389	0.0319698	-0.254416	-0.244485	-0.2192	-0.25357	0.079561	-0.00128612
34	F	Cl(X)	CL	Zn2	Zn4	-0.0766624	0.416256	-0.0808175	-0.0769681	0.41577	-0.0769681	-0.0773235	0.415297	-0.073185	-0.0220389	-0.0319698	0.254416	0.200407	-0.2192	0.25357	-0.079561	-0.00128612
37	F	Cl(X)	CL	Zn1	Zn5	-0.0766624	-0.0808175	0.416256	-0.0769681	-0.0769681	0.41577	-0.0773235	-0.073185	0.415297	-0.0220389	0.254416	-0.0319698	0.200407	-0.2192	-0.079561	0.25357	-0.00128612
41	F	Cl(X)	CL	Zn1	Zn3	-0.0766624	0.0808175	-0.416256	-0.0769681	0.0769681	-0.41577	-0.0773235	0.073185	-0.415297	-0.0220389	-0.254416	0.0319698	-0.244485	-0.2192	0.079561	-0.25357	-0.00128612
7	T	N	N	Zn1	Zn6	0.186028	-0.47202	0.0946064	0.186038	-0.471777	0.0937369	0.185839	-0.471175	0.0926706	-0.00632182	0.0281669	-0.0645252	-0.0426801	-1.0627	-0.013087	0.6032	-0.00178131
9	F	N	N	Zn1	Zn4	0.186028	0.47202	-0.0946064	0.186038	0.471777	-0.0937369	0.185839	0.471175	-0.0926706	-0.00632182	-0.0281669	0.0645252	0.0300365	-1.0627	0.013087	-0.6032	-0.00178131
23	F	N	N	Zn2	Zn3	0.186028	0.0946064	-0.47202	0.186038	0.0937369	-0.471777	0.185839	0.0926706	-0.471175	-0.00632182	-0.0645252	0.0281669	-0.0426801	-1.0627	0.6032	-0.013087	-0.00178131
29	F	N	N	Zn2	Zn5	0.186028	-0.0946064	0.47202	0.186038	-0.0937369	0.471777	0.185839	-0.0926706	0.471175	-0.00632182	0.0645252	-0.0281669	0.0300365	-1.0627	-0.6032	0.013087	-0.00178131
8	T	N	N	Zn2	Zn6	-0.185839	0.471176	0.0926707	-0.186038	0.471777	0.0937369	-0.186028	0.472021	0.0946057	-0.0062814	0.0281868	0.0645007	0.0864061	-1.0627	-0.013087	-0.6032	-0.00178286
10	F	N	N	Zn2	Zn4	-0.185839	-0.471176	-0.0926707	-0.186038	-0.471777	-0.0937369	-0.186028	-0.472021	-0.0946057	-0.0062814	-0.0281868	-0.0645007	-0.0989689	-1.0627	0.013087	0.6032	-0.00178286
25	F	N	N	Zn1	Zn5	-0.185839	-0.0926707	-0.471176	-0.186038	-0.0937369	-0.471777	-0.186028	-0.0946057	-0.472021	-0.0062814	-0.0645007	-0.0281868	-0.0989689	-1.0627	0.6032	0.013087	-0.00178286
27	F	N	N	Zn1	Zn3	-0.185839	0.0926707	0.471176	-0.186038	0.0937369	0.471777	-0.186028	0.0946057	0.472021	-0.0062814	0.0645007	0.0281868	0.0864061	-1.0627	-0.6032	-0.013087	-0.00178286
3	T	metal	ZN			0.000578852	0.249907	-0.50382	-1.10377e-16	0.25	-0.5	-0.000579015	0.249907	-0.496181	-0.0385956	1.24573e-05	0.254638	0.216054	1.868	0	0.15414	-0.00179633
4	F	metal	ZN			0.500579	0.00381991	0.250093	0.5	5.51851e-17	0.25	0.499421	-0.00381921	0.250093	-0.0385956	-0.254638	-1.24573e-05	-0.293246	1.868	-0.15414	0	-0.00179633
5	F	metal	ZN			-0.499421	0.250093	0.00381991	-0.5	0.25	-2.75817e-17	-0.500579	0.250093	-0.00381921	-0.0385956	-1.24573e-05	-0.254638	-0.293246	1.868	0	-0.15414	-0.00179633
6	F	metal	ZN			0.000578852	0.49618	0.249907	-5.52029e-17	0.5	0.25	-0.000579015	0.503819	0.249907	-0.0385956	0.254638	1.24573e-05	0.216054	1.868	0.15414	0	-0.00179633
11	T	N	N	Zn2	Zn3	0.0945081	0.187604	-0.474351	0.0937369	0.186038	-0.471777	0.0928756	0.184209	-0.469014	-0.0544165	-0.113179	0.177912	0.0103161	-1.1003	0.53061	-0.2228	-0.00217759
15	F	N	N	Zn2	Zn5	0.0945081	-0.187604	0.474351	0.0937369	-0.186038	0.471777	0.0928756	-0.184209	0.469014	-0.0544165	0.113179	-0.177912	-0.119149	-1.1003	-0.53061	0.2228	-0.00217759
24	F	N	N	Zn1	Zn6	0.0945081	-0.474351	0.187604	0.0937369	-0.471777	0.186038	0.0928756	-0.469014	0.184209	-0.0544165	0.177912	-0.113179	0.0103161	-1.1003	-0.2228	0.53061	-0.00217759
26	F	N	N	Zn1	Zn4	0.0945081	0.474351	-0.187604	0.0937369	0.471777	-0.186038	0.0928756	0.469014	-0.184209	-0.0544165	-0.177912	0.113179	-0.119149	-1.1003	0.2228	-0.53061	-0.00217759
13	T	N	N	Zn1	Zn5	-0.0928757	-0.184208	-0.469014	-0.0937369	-0.186038	-0.471777	-0.0945079	-0.187604	-0.474351	-0.0544086	-0.113185	-0.17791	-0.345503	-1.1003	0.53061	0.2228	-0.00217822
17	F	N	N	Zn1	Zn3	-0.0928757	0.184208	0.469014	-0.0937369	0.186038	0.471777	-0.0945079	0.187604	0.474351	-0.0544086	0.113185	0.17791	0.236686	-1.1003	-0.53061	-0.2228	-0.00217822
28	F	N	N	Zn2	Zn6	-0.0928757	0.469014	0.184208	-0.0937369	0.471777	0.186038	-0.0945079	0.474351	0.187604	-0.0544086	0.17791	0.113185	0.236686	-1.1003	-0.2228	-0.53061	-0.00217822
30	F	N	N	Zn2	Zn4	-0.0928757	-0.469014	-0.184208	-0.0937369	-0.471777	-0.186038	-0.0945079	-0.474351	-0.187604	-0.0544086	-0.17791	-0.113185	-0.345503	-1.1003	0.2228	0.53061	-0.00217822
62	T	C2,C3	C	Zn5	Zn6	-0.0906528	-0.360543	0.303175	-0.0889134	-0.355014	0.298507	-0.087061	-0.34927	0.293594	0.119727	0.375751	-0.319381	0.176097	0.055782	-0.055448	0.12654	-0.00298436
64	F	C2,C3	C	Zn3	Zn4	-0.0906528	0.360543	-0.303175	-0.0889134	0.355014	-0.298507	-0.087061	0.34927	-0.293594	0.119727	-0.375751	0.319381	0.0633568	0.055782	0.055448	-0.12654	-0.00298436
68	F	C2,C3	C	Zn3	Zn4	-0.0906528	0.303175	-0.360543	-0.0889134	0.298507	-0.355014	-0.087061	0.293594	-0.34927	0.119727	-0.319381	0.375751	0.176097	0.055782	0.12654	-0.055448	-0.00298436
69	F	C2,C3	C	Zn5	Zn6	-0.0906528	-0.303175	0.360543	-0.0889134	-0.298507	0.355014	-0.087061	-0.293594	0.34927	0.119727	0.319381	-0.375751	0.0633568	0.055782	-0.12654	0.055448	-0.00298436
60	T	C2,C3	C	Zn4	Zn5	0.0870493	-0.349259	-0.293583	0.0889134	-0.355014	-0.298507	0.0906482	-0.360537	-0.303169	0.119964	-0.375928	-0.319559	-0.575523	0.055782	0.055448	0.12654	-0.00298541
66	F	C2,C3	C	Zn3	Zn6	0.0870493	0.349259	0.293583	0.0889134	0.355014	0.298507	0.0906482	0.360537	0.303169	0.119964	0.375928	0.319559	0.815451	0.055782	-0.055448	-0.12654	-0.00298541
67	F	C2,C3	C	Zn4	Zn5	0.0870493	-0.293583	-0.349259	0.0889134	-0.298507	-0.355014	0.0906482	-0.303169	-0.360537	0.119964	-0.319559	-0.375928	-0.575523	0.055782	0.12654	0.055448	-0.00298541
70	F	C2,C3	C	Zn3	Zn6	0.0870493	0.293583	0.349259	0.0889134	0.298507	0.355014	0.0906482	0.303169	0.360537	0.119964	0.319559	0.375928	0.815451	0.055782	-0.12654	-0.055448	-0.00298541
48	T	C1	C	Zn4	Zn5	0.494696	0.124182	0.124182	0.494737	0.121295	0.121295	0.494849	0.118484	0.118484	0.0051081	-0.189936	-0.189936	-0.374765	0.57414	0.34696	0.34696	-0.00704756
54	F	C1	C	Zn3	Zn6	0.494696	-0.124182	-0.124182	0.494737	-0.121295	-0.121295	0.494849	-0.118484	-0.118484	0.0051081	0.189936	0.189936	0.384981	0.57414	-0.34696	-0.34696	-0.00704756
50	T	C1	C	Zn5	Zn6	-0.494848	0.118484	-0.118484	-0.494737	0.121295	-0.121295	-0.494694	0.124184	-0.124184	0.00513822	0.189984	-0.189984	0.00513822	0.57414	-0.34696	0.34696	-0.0070484
52	F	C1	C	Zn3	Zn4	-0.494848	-0.118484	0.118484	-0.494737	-0.121295	0.121295	-0.494694	-0.124184	0.124184	0.00513822	-0.189984	0.189984	0.00513822	0.57414	0.34696	-0.34696	-0.0070484

## Sheet: ZIF-65
						𝜀= -0.015			𝜀=0			𝜀= 0.015							Z* (Born effective charge)			A' in paper		0.0535702
Number of atom	Assym unit flag	Atom_type	Label	T1	T2	x1	y1	z1	x2	y2	z2	x3	y3	z3	dux/d𝜀	duy/d𝜀	duz/d𝜀	Σdu/d𝜀	xx	xy	xz	Z*xdu/deps/V
11	T	C1	C	Zn2	Zn3	0.484908	-0.130765	-0.130765	0.485238	-0.128509	-0.128509	0.485802	-0.126288	-0.126288	0.0298005	0.149221	0.149221	0.328242	-0.3854	0.45333	0.45333	0.0066324
15	F	C1	C	Zn1	Zn6	0.484908	0.130765	0.130765	0.485238	0.128509	0.128509	0.485802	0.126288	0.126288	0.0298005	-0.149221	-0.149221	-0.268641	-0.3854	-0.45333	-0.45333	0.0066324		Internal strain e14	Sum Z*dx	0.0653171
13	T	C1	C	Zn1	Zn3	-0.48581	0.126293	-0.126293	-0.485238	0.128509	-0.128509	-0.484908	0.130763	-0.130763	0.0300374	0.148995	-0.148995	0.0300374	-0.3854	0.45333	-0.45333	0.00661655			Lattice parameter (Angstrom)	17.2939
17	F	C1	C	Zn2	Zn6	-0.48581	-0.126293	0.126293	-0.485238	-0.128509	0.128509	-0.484908	-0.130763	0.130763	0.0300374	-0.148995	0.148995	0.0300374	-0.3854	-0.45333	0.45333	0.00661655			Conversion Z*	0.0535702
110	T	O(X)	O	Zn3	Zn5	0.0221571	0.409326	0.107908	0.0204084	0.412873	0.109541	0.0189203	0.416121	0.111164	-0.107892	0.226507	0.108525	0.22714	-1.5482	-0.4239	0.44553	0.00639487
112	F	O(X)	O	Zn5	Zn6	0.0221571	-0.409326	-0.107908	0.0204084	-0.412873	-0.109541	0.0189203	-0.416121	-0.111164	-0.107892	-0.226507	-0.108525	-0.442924	-1.5482	0.4239	-0.44553	0.00639487
116	F	O(X)	O	Zn2	Zn4	0.0221571	0.107908	0.409326	0.0204084	0.109541	0.412873	0.0189203	0.111164	0.416121	-0.107892	0.108525	0.226507	0.22714	-1.5482	0.44553	-0.4239	0.00639487
117	F	O(X)	O	Zn1	Zn4	0.0221571	-0.107908	-0.409326	0.0204084	-0.109541	-0.412873	0.0189203	-0.111164	-0.416121	-0.107892	-0.108525	-0.226507	-0.442924	-1.5482	-0.44553	0.4239	0.00639487
108	T	O(X)	O	Zn4	Zn6	-0.0189222	0.416127	-0.111169	-0.0204084	0.412873	-0.109541	-0.0221449	0.409326	-0.107908	-0.107424	-0.226704	0.108702	-0.225427	-1.5482	0.4239	0.44553	0.00635581
114	F	O(X)	O	Zn3	Zn4	-0.0189222	-0.416127	0.111169	-0.0204084	-0.412873	0.109541	-0.0221449	-0.409326	0.107908	-0.107424	0.226704	-0.108702	0.0105781	-1.5482	-0.4239	-0.44553	0.00635581
115	F	O(X)	O	Zn1	Zn5	-0.0189222	-0.111169	0.416127	-0.0204084	-0.109541	0.412873	-0.0221449	-0.107908	0.409326	-0.107424	0.108702	-0.226704	-0.225427	-1.5482	0.44553	0.4239	0.00635581
118	F	O(X)	O	Zn2	Zn5	-0.0189222	0.111169	-0.416127	-0.0204084	0.109541	-0.412873	-0.0221449	0.107908	-0.409326	-0.107424	-0.108702	0.226704	0.0105781	-1.5482	-0.44553	-0.4239	0.00635581
26	T	C2,C3	C	Zn3	Zn5	-0.277576	0.0548961	-0.332184	-0.277057	0.0547884	-0.333861	-0.277043	0.055734	-0.335993	0.0177625	0.0279305	-0.126954	-0.081261	0.21821	-0.23336	-0.63102	0.00415001
28	F	C2,C3	C	Zn5	Zn6	-0.277576	-0.0548961	0.332184	-0.277057	-0.0547884	0.333861	-0.277043	-0.055734	0.335993	0.0177625	-0.0279305	0.126954	0.116786	0.21821	0.23336	0.63102	0.00415001
32	F	C2,C3	C	Zn2	Zn4	-0.277576	-0.332184	0.0548961	-0.277057	-0.333861	0.0547884	-0.277043	-0.335993	0.055734	0.0177625	-0.126954	0.0279305	-0.081261	0.21821	-0.63102	-0.23336	0.00415001
33	F	C2,C3	C	Zn1	Zn4	-0.277576	0.332184	-0.0548961	-0.277057	0.333861	-0.0547884	-0.277043	0.335993	-0.055734	0.0177625	0.126954	-0.0279305	0.116786	0.21821	0.63102	0.23336	0.00415001
24	T	C2,C3	C	Zn4	Zn6	0.277044	0.0557454	0.335995	0.277057	0.0547884	0.333861	0.277581	0.054888	0.332193	0.0178934	-0.0285795	-0.126734	-0.13742	0.21821	0.23336	-0.63102	0.004136
30	F	C2,C3	C	Zn3	Zn4	0.277044	-0.0557454	-0.335995	0.277057	-0.0547884	-0.333861	0.277581	-0.054888	-0.332193	0.0178934	0.0285795	0.126734	0.173207	0.21821	-0.23336	0.63102	0.004136
31	F	C2,C3	C	Zn1	Zn5	0.277044	0.335995	0.0557454	0.277057	0.333861	0.0547884	0.277581	0.332193	0.054888	0.0178934	-0.126734	-0.0285795	-0.13742	0.21821	-0.63102	0.23336	0.004136
34	F	C2,C3	C	Zn2	Zn5	0.277044	-0.335995	-0.0557454	0.277057	-0.333861	-0.0547884	0.277581	-0.332193	-0.054888	0.0178934	0.126734	0.0285795	0.173207	0.21821	0.63102	-0.23336	0.004136
104	T	O(X)	O	Zn2	Zn4	0.109968	0.0176218	0.412294	0.109541	0.0204084	0.412873	0.109294	0.0234451	0.413153	-0.0224514	0.194107	0.028644	0.2003	-0.77724	0.2945	0.065333	0.00409737
106	F	O(X)	O	Zn1	Zn4	0.109968	-0.0176218	-0.412294	0.109541	-0.0204084	-0.412873	0.109294	-0.0234451	-0.413153	-0.0224514	-0.194107	-0.028644	-0.245202	-0.77724	-0.2945	-0.065333	0.00409737
121	F	O(X)	O	Zn5	Zn6	0.109968	-0.412294	-0.0176218	0.109541	-0.412873	-0.0204084	0.109294	-0.413153	-0.0234451	-0.0224514	-0.028644	-0.194107	-0.245202	-0.77724	-0.065333	-0.2945	0.00409737
123	F	O(X)	O	Zn3	Zn5	0.109968	0.412294	0.0176218	0.109541	0.412873	0.0204084	0.109294	0.413153	0.0234451	-0.0224514	0.028644	0.194107	0.2003	-0.77724	0.065333	0.2945	0.00409737
103	T	O(X)	O	Zn1	Zn5	-0.109296	-0.0234483	0.413155	-0.109541	-0.0204084	0.412873	-0.109953	-0.0176193	0.412281	-0.0219152	0.1943	-0.0291446	0.143241	-0.77724	0.2945	-0.065333	0.00407985
105	F	O(X)	O	Zn2	Zn5	-0.109296	0.0234483	-0.413155	-0.109541	0.0204084	-0.412873	-0.109953	0.0176193	-0.412281	-0.0219152	-0.1943	0.0291446	-0.187071	-0.77724	-0.2945	0.065333	0.00407985
119	F	O(X)	O	Zn4	Zn6	-0.109296	0.413155	-0.0234483	-0.109541	0.412873	-0.0204084	-0.109953	0.412281	-0.0176193	-0.0219152	-0.0291446	0.1943	0.143241	-0.77724	-0.065333	0.2945	0.00407985
125	F	O(X)	O	Zn3	Zn4	-0.109296	-0.413155	0.0234483	-0.109541	-0.412873	0.0204084	-0.109953	-0.412281	0.0176193	-0.0219152	0.0291446	-0.1943	-0.187071	-0.77724	0.065333	-0.2945	0.00407985
4	T	metal	ZN			0.249588	1.12757e-17	-0.5	0.25	1.82739e-20	-0.5	0.250404	-1.12757e-17	-0.5	0.0271798	-7.51714e-16	0	0.0271798	2.5516	0	0	0.0037152
5	F	metal	ZN			0.249588	-0.5	-1.73472e-17	0.25	-0.5	0	0.250404	-0.5	-3.72966e-17	0.0271798	0	-6.64977e-16	0.0271798	2.5516	0	0	0.0037152
107	T	O(X)	O	Zn2	Zn3	0.412367	-0.11025	-0.0224416	0.412873	-0.109541	-0.0204084	0.413101	-0.10914	-0.0186453	0.0244602	0.0369965	0.126541	0.187997	-0.50708	-0.044913	0.44819	0.00228473
111	F	O(X)	O	Zn1	Zn6	0.412367	0.11025	0.0224416	0.412873	0.109541	0.0204084	0.413101	0.10914	0.0186453	0.0244602	-0.0369965	-0.126541	-0.139077	-0.50708	0.044913	-0.44819	0.00228473
120	F	O(X)	O	Zn2	Zn3	0.412367	-0.0224416	-0.11025	0.412873	-0.0204084	-0.109541	0.413101	-0.0186453	-0.10914	0.0244602	0.126541	0.0369965	0.187997	-0.50708	0.44819	-0.044913	0.00228473
122	F	O(X)	O	Zn1	Zn6	0.412367	0.0224416	0.11025	0.412873	0.0204084	0.109541	0.413101	0.0186453	0.10914	0.0244602	-0.126541	-0.0369965	-0.139077	-0.50708	-0.44819	0.044913	0.00228473
109	T	O(X)	O	Zn1	Zn3	-0.413111	0.109144	-0.0186492	-0.412873	0.109541	-0.0204084	-0.412358	0.110254	-0.0224458	0.0251097	0.0370209	-0.126554	-0.0644234	-0.50708	-0.044913	-0.44819	0.00226735
113	F	O(X)	O	Zn2	Zn6	-0.413111	-0.109144	0.0186492	-0.412873	-0.109541	0.0204084	-0.412358	-0.110254	0.0224458	0.0251097	-0.0370209	0.126554	0.114643	-0.50708	0.044913	0.44819	0.00226735
124	F	O(X)	O	Zn1	Zn3	-0.413111	0.0186492	-0.109144	-0.412873	0.0204084	-0.109541	-0.412358	0.0224458	-0.110254	0.0251097	0.126554	-0.0370209	0.114643	-0.50708	0.44819	0.044913	0.00226735
126	F	O(X)	O	Zn2	Zn6	-0.413111	-0.0186492	0.109144	-0.412873	-0.0204084	0.109541	-0.412358	-0.0224458	0.110254	0.0251097	-0.126554	0.0370209	-0.0644234	-0.50708	-0.44819	-0.044913	0.00226735
23	T	C2,C3	C	Zn2	Zn3	0.0543396	0.330088	0.274123	0.0547884	0.333861	0.277057	0.0563281	0.338026	0.280363	0.0662829	0.264603	0.208003	0.538888	-0.11483	0.34972	-0.24737	0.0017931
27	F	C2,C3	C	Zn1	Zn6	0.0543396	-0.330088	-0.274123	0.0547884	-0.333861	-0.277057	0.0563281	-0.338026	-0.280363	0.0662829	-0.264603	-0.208003	-0.406322	-0.11483	-0.34972	0.24737	0.0017931
36	F	C2,C3	C	Zn2	Zn3	0.0543396	0.274123	0.330088	0.0547884	0.277057	0.333861	0.0563281	0.280363	0.338026	0.0662829	0.208003	0.264603	0.538888	-0.11483	-0.24737	0.34972	0.0017931
38	F	C2,C3	C	Zn1	Zn6	0.0543396	-0.274123	-0.330088	0.0547884	-0.277057	-0.333861	0.0563281	-0.280363	-0.338026	0.0662829	-0.208003	-0.264603	-0.406322	-0.11483	0.24737	-0.34972	0.0017931
25	T	C2,C3	C	Zn1	Zn3	-0.0563412	-0.338024	0.280361	-0.0547884	-0.333861	0.277057	-0.0543481	-0.330094	0.274129	0.0664376	0.264333	-0.207729	0.123042	-0.11483	0.34972	0.24737	0.00179072
29	F	C2,C3	C	Zn2	Zn6	-0.0563412	0.338024	-0.280361	-0.0547884	0.333861	-0.277057	-0.0543481	0.330094	-0.274129	0.0664376	-0.264333	0.207729	0.00983358	-0.11483	-0.34972	-0.24737	0.00179072
40	F	C2,C3	C	Zn1	Zn3	-0.0563412	-0.280361	0.338024	-0.0547884	-0.277057	0.333861	-0.0543481	-0.274129	0.330094	0.0664376	0.207729	-0.264333	0.00983358	-0.11483	-0.24737	-0.34972	0.00179072
42	F	C2,C3	C	Zn2	Zn6	-0.0563412	0.280361	-0.338024	-0.0547884	0.277057	-0.333861	-0.0543481	0.274129	-0.330094	0.0664376	-0.207729	0.264333	0.123042	-0.11483	0.24737	0.34972	0.00179072
47	T	H	H	Zn2	Zn3	0.0816324	0.329985	0.218194	0.0822204	0.334574	0.221213	0.0843342	0.339741	0.224796	0.0900612	0.325181	0.220062	0.635304	0.086992	0.023405	0.052061	0.00144115
51	F	H	H	Zn1	Zn6	0.0816324	-0.329985	-0.218194	0.0822204	-0.334574	-0.221213	0.0843342	-0.339741	-0.224796	0.0900612	-0.325181	-0.220062	-0.455181	0.086992	-0.023405	-0.052061	0.00144115
60	F	H	H	Zn2	Zn3	0.0816324	0.218194	0.329985	0.0822204	0.221213	0.334574	0.0843342	0.224796	0.339741	0.0900612	0.220062	0.325181	0.635304	0.086992	0.052061	0.023405	0.00144115
62	F	H	H	Zn1	Zn6	0.0816324	-0.218194	-0.329985	0.0822204	-0.221213	-0.334574	0.0843342	-0.224796	-0.339741	0.0900612	-0.220062	-0.325181	-0.455181	0.086992	-0.052061	-0.023405	0.00144115
49	T	H	H	Zn1	Zn3	-0.084349	-0.33974	0.224795	-0.0822204	-0.334574	0.221213	-0.0816473	-0.329994	0.218204	0.0900559	0.324851	-0.219704	0.195203	0.086992	0.023405	-0.052061	0.00143971
53	F	H	H	Zn2	Zn6	-0.084349	0.33974	-0.224795	-0.0822204	0.334574	-0.221213	-0.0816473	0.329994	-0.218204	0.0900559	-0.324851	0.219704	-0.0150914	0.086992	-0.023405	0.052061	0.00143971
64	F	H	H	Zn1	Zn3	-0.084349	-0.224795	0.33974	-0.0822204	-0.221213	0.334574	-0.0816473	-0.218204	0.329994	0.0900559	0.219704	-0.324851	-0.0150914	0.086992	0.052061	-0.023405	0.00143971
66	F	H	H	Zn2	Zn6	-0.084349	0.224795	-0.33974	-0.0822204	0.221213	-0.334574	-0.0816473	0.218204	-0.329994	0.0900559	-0.219704	0.324851	0.195203	0.086992	-0.052061	0.023405	0.00143971
83	F	N	N	Zn4	Zn6	0.39466	0.0132624	0.303129	0.393792	0.010271	0.301727	0.393118	0.00780278	0.300704	-0.0513982	-0.181988	-0.0808076	-0.314194	-0.9151	-0.12144	0.75646	0.000428963
89	F	N	N	Zn3	Zn4	0.39466	-0.0132624	-0.303129	0.393792	-0.010271	-0.301727	0.393118	-0.00780278	-0.300704	-0.0513982	0.181988	0.0808076	0.211398	-0.9151	0.12144	-0.75646	0.000428963
67	T	N	N	Zn1	Zn5	0.39466	0.303129	0.0132624	0.393792	0.301727	0.010271	0.393118	0.300704	0.00780278	-0.0513982	-0.0808076	-0.181988	-0.314194	-0.9151	0.75646	-0.12144	0.000428963
69	F	N	N	Zn2	Zn5	0.39466	-0.303129	-0.0132624	0.393792	-0.301727	-0.010271	0.393118	-0.300704	-0.00780278	-0.0513982	0.0808076	0.181988	0.211398	-0.9151	-0.75646	0.12144	0.000428963
85	F	N	N	Zn5	Zn6	-0.393114	-0.00780957	0.300699	-0.393792	-0.010271	0.301727	-0.39466	-0.0132531	0.303127	-0.0515371	-0.181452	0.0809447	-0.152045	-0.9151	-0.12144	-0.75646	0.000426725
87	F	N	N	Zn3	Zn5	-0.393114	0.00780957	-0.300699	-0.393792	0.010271	-0.301727	-0.39466	0.0132531	-0.303127	-0.0515371	0.181452	-0.0809447	0.0489707	-0.9151	0.12144	0.75646	0.000426725
68	T	N	N	Zn2	Zn4	-0.393114	-0.300699	0.00780957	-0.393792	-0.301727	0.010271	-0.39466	-0.303127	0.0132531	-0.0515371	-0.0809447	0.181452	0.0489707	-0.9151	0.75646	0.12144	0.000426725
70	F	N	N	Zn1	Zn4	-0.393114	0.300699	-0.00780957	-0.393792	0.301727	-0.010271	-0.39466	0.303127	-0.0132531	-0.0515371	0.0809447	-0.181452	-0.152045	-0.9151	-0.75646	-0.12144	0.000426725
50	T	H	H	Zn3	Zn5	-0.222174	0.0832403	-0.332367	-0.221213	0.0822204	-0.334574	-0.220961	0.0826538	-0.337336	0.0404163	-0.0195504	-0.165659	-0.144793	0.03737	-0.068264	-0.027548	0.000396875
52	F	H	H	Zn5	Zn6	-0.222174	-0.0832403	0.332367	-0.221213	-0.0822204	0.334574	-0.220961	-0.0826538	0.337336	0.0404163	0.0195504	0.165659	0.225625	0.03737	0.068264	0.027548	0.000396875
56	F	H	H	Zn2	Zn4	-0.222174	-0.332367	0.0832403	-0.221213	-0.334574	0.0822204	-0.220961	-0.337336	0.0826538	0.0404163	-0.165659	-0.0195504	-0.144793	0.03737	-0.027548	-0.068264	0.000396875
57	F	H	H	Zn1	Zn4	-0.222174	0.332367	-0.0832403	-0.221213	0.334574	-0.0822204	-0.220961	0.337336	-0.0826538	0.0404163	0.165659	0.0195504	0.225625	0.03737	0.027548	0.068264	0.000396875
48	T	H	H	Zn4	Zn6	0.220963	0.0826672	0.337339	0.221213	0.0822204	0.334574	0.222179	0.0832331	0.332378	0.0405317	0.0188627	-0.165368	-0.105974	0.03737	0.068264	-0.027548	0.000394163
54	F	H	H	Zn3	Zn4	0.220963	-0.0826672	-0.337339	0.221213	-0.0822204	-0.334574	0.222179	-0.0832331	-0.332378	0.0405317	-0.0188627	0.165368	0.187037	0.03737	-0.068264	0.027548	0.000394163
55	F	H	H	Zn1	Zn5	0.220963	0.337339	0.0826672	0.221213	0.334574	0.0822204	0.222179	0.332378	0.0832331	0.0405317	-0.165368	0.0188627	-0.105974	0.03737	-0.027548	0.068264	0.000394163
58	F	H	H	Zn2	Zn5	0.220963	-0.337339	-0.0826672	0.221213	-0.334574	-0.0822204	0.222179	-0.332378	-0.0832331	0.0405317	0.165368	-0.0188627	0.187037	0.03737	0.027548	-0.068264	0.000394163
59	F	H	H	Zn4	Zn6	0.335321	0.0856928	0.225307	0.334574	0.0822204	0.221213	0.33442	0.080136	0.217949	-0.03003	-0.185227	-0.245258	-0.460516	0.12542	-0.0023725	-0.03212	0.000243787
65	F	H	H	Zn3	Zn4	0.335321	-0.0856928	-0.225307	0.334574	-0.0822204	-0.221213	0.33442	-0.080136	-0.217949	-0.03003	0.185227	0.245258	0.400456	0.12542	0.0023725	0.03212	0.000243787
43	T	H	H	Zn1	Zn5	0.335321	0.225307	0.0856928	0.334574	0.221213	0.0822204	0.33442	0.217949	0.080136	-0.03003	-0.245258	-0.185227	-0.460516	0.12542	-0.03212	-0.0023725	0.000243787
45	F	H	H	Zn2	Zn5	0.335321	-0.225307	-0.0856928	0.334574	-0.221213	-0.0822204	0.33442	-0.217949	-0.080136	-0.03003	0.245258	0.185227	0.400456	0.12542	0.03212	0.0023725	0.000243787
44	T	H	H	Zn2	Zn4	-0.334415	-0.217938	0.0801358	-0.334574	-0.221213	0.0822204	-0.33532	-0.225304	0.0856811	-0.0301537	-0.245528	0.184845	-0.0908368	0.12542	-0.03212	0.0023725	0.000243371
46	F	H	H	Zn1	Zn4	-0.334415	0.217938	-0.0801358	-0.334574	0.221213	-0.0822204	-0.33532	0.225304	-0.0856811	-0.0301537	0.245528	-0.184845	0.0305294	0.12542	0.03212	-0.0023725	0.000243371
61	F	H	H	Zn5	Zn6	-0.334415	-0.0801358	0.217938	-0.334574	-0.0822204	0.221213	-0.33532	-0.0856811	0.225304	-0.0301537	-0.184845	0.245528	0.0305294	0.12542	-0.0023725	0.03212	0.000243371
63	F	H	H	Zn3	Zn5	-0.334415	0.0801358	-0.217938	-0.334574	0.0822204	-0.221213	-0.33532	0.0856811	-0.225304	-0.0301537	0.184845	-0.245528	-0.0908368	0.12542	0.0023725	-0.03212	0.000243371
35	F	C2,C3	C	Zn4	Zn6	0.334401	0.0573619	0.279851	0.333861	0.0547884	0.277057	0.333782	0.0532487	0.274859	-0.0206115	-0.137106	-0.1664	-0.324117	-0.21683	0.0081935	0.13988	-0.00106767
41	F	C2,C3	C	Zn3	Zn4	0.334401	-0.0573619	-0.279851	0.333861	-0.0547884	-0.277057	0.333782	-0.0532487	-0.274859	-0.0206115	0.137106	0.1664	0.282894	-0.21683	-0.0081935	-0.13988	-0.00106767
19	T	C2,C3	C	Zn1	Zn5	0.334401	0.279851	0.0573619	0.333861	0.277057	0.0547884	0.333782	0.274859	0.0532487	-0.0206115	-0.1664	-0.137106	-0.324117	-0.21683	0.13988	0.0081935	-0.00106767
21	F	C2,C3	C	Zn2	Zn5	0.334401	-0.279851	-0.0573619	0.333861	-0.277057	-0.0547884	0.333782	-0.274859	-0.0532487	-0.0206115	0.1664	0.137106	0.282894	-0.21683	-0.13988	-0.0081935	-0.00106767
20	T	C2,C3	C	Zn2	Zn4	-0.333778	-0.274851	0.0532544	-0.333861	-0.277057	0.0547884	-0.334399	-0.279848	0.0573501	-0.0206929	-0.166581	0.136526	-0.0507487	-0.21683	0.13988	-0.0081935	-0.00106783
22	F	C2,C3	C	Zn1	Zn4	-0.333778	0.274851	-0.0532544	-0.333861	0.277057	-0.0547884	-0.334399	0.279848	-0.0573501	-0.0206929	0.166581	-0.136526	0.00936294	-0.21683	-0.13988	0.0081935	-0.00106783
37	F	C2,C3	C	Zn5	Zn6	-0.333778	-0.0532544	0.274851	-0.333861	-0.0547884	0.277057	-0.334399	-0.0573501	0.279848	-0.0206929	-0.136526	0.166581	0.00936294	-0.21683	0.0081935	-0.13988	-0.00106783
39	F	C2,C3	C	Zn3	Zn5	-0.333778	0.0532544	-0.274851	-0.333861	0.0547884	-0.277057	-0.334399	0.0573501	-0.279848	-0.0206929	0.136526	-0.166581	-0.0507487	-0.21683	-0.0081935	0.13988	-0.00106783
72	T	N	N	Zn4	Zn6	0.301648	0.0106009	0.394141	0.301727	0.010271	0.393792	0.302072	0.0105053	0.393626	0.0141123	-0.00318545	-0.0171694	-0.00624257	-0.56345	-0.32256	0.78978	-0.00109734
78	F	N	N	Zn3	Zn4	0.301648	-0.0106009	-0.394141	0.301727	-0.010271	-0.393792	0.302072	-0.0105053	-0.393626	0.0141123	0.00318545	0.0171694	0.0344672	-0.56345	0.32256	-0.78978	-0.00109734
79	F	N	N	Zn1	Zn5	0.301648	0.394141	0.0106009	0.301727	0.393792	0.010271	0.302072	0.393626	0.0105053	0.0141123	-0.0171694	-0.00318545	-0.00624257	-0.56345	0.78978	-0.32256	-0.00109734
82	F	N	N	Zn2	Zn5	0.301648	-0.394141	-0.0106009	0.301727	-0.393792	-0.010271	0.302072	-0.393626	-0.0105053	0.0141123	0.0171694	0.00318545	0.0344672	-0.56345	-0.78978	0.32256	-0.00109734
74	T	N	N	Zn3	Zn5	-0.302065	0.0105138	-0.393618	-0.301727	0.010271	-0.393792	-0.30165	0.0105929	-0.39414	0.0138325	0.00263487	-0.017423	-0.000955648	-0.56345	0.32256	0.78978	-0.00110914
76	F	N	N	Zn5	Zn6	-0.302065	-0.0105138	0.393618	-0.301727	-0.010271	0.393792	-0.30165	-0.0105929	0.39414	0.0138325	-0.00263487	0.017423	0.0286207	-0.56345	-0.32256	-0.78978	-0.00110914
80	F	N	N	Zn2	Zn4	-0.302065	-0.393618	0.0105138	-0.301727	-0.393792	0.010271	-0.30165	-0.39414	0.0105929	0.0138325	-0.017423	0.00263487	-0.000955648	-0.56345	0.78978	0.32256	-0.00110914
81	F	N	N	Zn1	Zn4	-0.302065	0.393618	-0.0105138	-0.301727	0.393792	-0.010271	-0.30165	0.39414	-0.0105929	0.0138325	0.017423	-0.00263487	0.0286207	-0.56345	-0.78978	-0.32256	-0.00110914
73	T	N	N	Zn1	Zn3	-0.0111821	-0.397228	0.303779	-0.010271	-0.393792	0.301727	-0.00990791	-0.390485	0.299759	0.0424724	0.224772	-0.133987	0.133258	-0.13975	-0.026207	0.25434	-0.0024591
77	F	N	N	Zn2	Zn6	-0.0111821	0.397228	-0.303779	-0.010271	0.393792	-0.301727	-0.00990791	0.390485	-0.299759	0.0424724	-0.224772	0.133987	-0.0483128	-0.13975	0.026207	-0.25434	-0.0024591
88	F	N	N	Zn1	Zn3	-0.0111821	-0.303779	0.397228	-0.010271	-0.301727	0.393792	-0.00990791	-0.299759	0.390485	0.0424724	0.133987	-0.224772	-0.0483128	-0.13975	-0.25434	0.026207	-0.0024591
90	F	N	N	Zn2	Zn6	-0.0111821	0.303779	-0.397228	-0.010271	0.301727	-0.393792	-0.00990791	0.299759	-0.390485	0.0424724	-0.133987	0.224772	0.133258	-0.13975	0.25434	-0.026207	-0.0024591
71	T	N	N	Zn2	Zn3	0.00990562	0.390483	0.299757	0.010271	0.393792	0.301727	0.0111726	0.397232	0.303783	0.0422338	0.22498	0.134209	0.401424	-0.13975	-0.026207	-0.25434	-0.00246064
75	F	N	N	Zn1	Zn6	0.00990562	-0.390483	-0.299757	0.010271	-0.393792	-0.301727	0.0111726	-0.397232	-0.303783	0.0422338	-0.22498	-0.134209	-0.316956	-0.13975	0.026207	0.25434	-0.00246064
84	F	N	N	Zn2	Zn3	0.00990562	0.299757	0.390483	0.010271	0.301727	0.393792	0.0111726	0.303783	0.397232	0.0422338	0.134209	0.22498	0.401424	-0.13975	-0.25434	-0.026207	-0.00246064
86	F	N	N	Zn1	Zn6	0.00990562	-0.299757	-0.390483	0.010271	-0.301727	-0.393792	0.0111726	-0.303783	-0.397232	0.0422338	-0.134209	-0.22498	-0.316956	-0.13975	0.25434	0.026207	-0.00246064
8	T	C1	C	Zn2	Zn4	0.128908	0.128355	0.483914	0.128509	0.128509	0.485238	0.12802	0.12852	0.486834	-0.0296104	0.00549282	0.0973165	0.0731989	0.17719	-0.82624	-0.48093	-0.0030314
10	F	C1	C	Zn1	Zn4	0.128908	-0.128355	-0.483914	0.128509	-0.128509	-0.485238	0.12802	-0.12852	-0.486834	-0.0296104	-0.00549282	-0.0973165	-0.13242	0.17719	0.82624	0.48093	-0.0030314
14	F	C1	C	Zn3	Zn5	0.128908	0.483914	0.128355	0.128509	0.485238	0.128509	0.12802	0.486834	0.12852	-0.0296104	0.0973165	0.00549282	0.0731989	0.17719	-0.48093	-0.82624	-0.0030314
16	F	C1	C	Zn5	Zn6	0.128908	-0.483914	-0.128355	0.128509	-0.485238	-0.128509	0.12802	-0.486834	-0.12852	-0.0296104	-0.0973165	-0.00549282	-0.13242	0.17719	0.48093	0.82624	-0.0030314
7	T	C1	C	Zn1	Zn5	-0.12802	-0.128519	0.486842	-0.128509	-0.128509	0.485238	-0.128903	-0.12835	0.483903	-0.0294133	0.00561393	-0.0979587	-0.121758	0.17719	-0.82624	0.48093	-0.00305144
9	F	C1	C	Zn2	Zn5	-0.12802	0.128519	-0.486842	-0.128509	0.128509	-0.485238	-0.128903	0.12835	-0.483903	-0.0294133	-0.00561393	0.0979587	0.0629315	0.17719	0.82624	-0.48093	-0.00305144
12	F	C1	C	Zn4	Zn6	-0.12802	0.486842	-0.128519	-0.128509	0.485238	-0.128509	-0.128903	0.483903	-0.12835	-0.0294133	-0.0979587	0.00561393	-0.121758	0.17719	0.48093	-0.82624	-0.00305144
18	F	C1	C	Zn3	Zn4	-0.12802	-0.486842	0.128519	-0.128509	-0.485238	0.128509	-0.128903	-0.483903	0.12835	-0.0294133	0.0979587	-0.00561393	0.0629315	0.17719	-0.48093	0.82624	-0.00305144
96	F	N(X)	N	Zn4	Zn6	-0.0821875	0.435869	-0.0845991	-0.0829268	0.434177	-0.0829268	-0.0837882	0.432331	-0.0813015	-0.0533546	-0.117918	0.109923	-0.0613498	2.2001	-0.80895	-0.37738	-0.00340055
102	F	N(X)	N	Zn3	Zn4	-0.0821875	-0.435869	0.0845991	-0.0829268	-0.434177	0.0829268	-0.0837882	-0.432331	0.0813015	-0.0533546	0.117918	-0.109923	-0.0453595	2.2001	0.80895	0.37738	-0.00340055
91	T	N(X)	N	Zn1	Zn5	-0.0821875	-0.0845991	0.435869	-0.0829268	-0.0829268	0.434177	-0.0837882	-0.0813015	0.432331	-0.0533546	0.109923	-0.117918	-0.0613498	2.2001	-0.37738	-0.80895	-0.00340055
93	F	N(X)	N	Zn2	Zn5	-0.0821875	0.0845991	-0.435869	-0.0829268	0.0829268	-0.434177	-0.0837882	0.0813015	-0.432331	-0.0533546	-0.109923	0.117918	-0.0453595	2.2001	0.37738	0.80895	-0.00340055
92	T	N(X)	N	Zn2	Zn4	0.083799	0.0813046	0.432338	0.0829268	0.0829268	0.434177	0.082186	0.0845969	0.435863	-0.0537678	0.109744	0.117503	0.173478	2.2001	-0.37738	0.80895	-0.00346362
94	F	N(X)	N	Zn1	Zn4	0.083799	-0.0813046	-0.432338	0.0829268	-0.0829268	-0.434177	0.082186	-0.0845969	-0.435863	-0.0537678	-0.109744	-0.117503	-0.281014	2.2001	0.37738	-0.80895	-0.00346362
98	F	N(X)	N	Zn3	Zn5	0.083799	0.432338	0.0813046	0.0829268	0.434177	0.0829268	0.082186	0.435863	0.0845969	-0.0537678	0.117503	0.109744	0.173478	2.2001	0.80895	-0.37738	-0.00346362
100	F	N(X)	N	Zn5	Zn6	0.083799	-0.432338	-0.0813046	0.0829268	-0.434177	-0.0829268	0.082186	-0.435863	-0.0845969	-0.0537678	-0.117503	-0.109744	-0.281014	2.2001	-0.80895	0.37738	-0.00346362
1	T	metal	ZN			-0.499528	0.250092	0.00379766	-0.5	0.25	0	-0.500471	0.250093	-0.00379963	-0.0314332	2.48869e-05	-0.253243	-0.284651	1.9432	0	0.15953	-0.00543636
2	F	metal	ZN			0.000471775	0.249908	-0.503798	1.82739e-20	0.25	-0.5	-0.000471223	0.249907	-0.4962	-0.0314332	-2.48869e-05	0.253243	0.221785	1.9432	0	-0.15953	-0.00543636
3	F	metal	ZN			0.000471775	-0.503798	0.249908	1.82739e-20	-0.5	0.25	-0.000471223	-0.4962	0.249907	-0.0314332	0.253243	-2.48869e-05	0.221785	1.9432	-0.15953	0	-0.00543636
6	F	metal	ZN			-0.499528	0.00379766	0.250092	-0.5	1.82739e-20	0.25	-0.500471	-0.00379963	0.250093	-0.0314332	-0.253243	2.48869e-05	-0.284651	1.9432	0.15953	0	-0.00543636
97	T	N(X)	N	Zn1	Zn3	-0.434503	0.0815504	-0.0815504	-0.434177	0.0829268	-0.0829268	-0.433698	0.0845328	-0.0845328	0.0268365	0.099415	-0.099415	0.0268365	1.0511	-0.78541	0.78541	-0.00685458
101	F	N(X)	N	Zn2	Zn6	-0.434503	-0.0815504	0.0815504	-0.434177	-0.0829268	0.0829268	-0.433698	-0.0845328	0.0845328	0.0268365	-0.099415	0.099415	0.0268365	1.0511	0.78541	-0.78541	-0.00685458
95	T	N(X)	N	Zn2	Zn3	0.433707	-0.0845287	-0.0845287	0.434177	-0.0829268	-0.0829268	0.434493	-0.0815465	-0.0815465	0.0261929	0.0994048	0.0994048	0.225002	1.0511	-0.78541	-0.78541	-0.00688997
99	F	N(X)	N	Zn1	Zn6	0.433707	0.0845287	0.0845287	0.434177	0.0829268	0.0829268	0.434493	0.0815465	0.0815465	0.0261929	-0.0994048	-0.0994048	-0.172617	1.0511	0.78541	0.78541	-0.00688997

## Sheet: CdIF-8
						𝜀= -0.015			𝜀=0			𝜀= 0.015							Z* (Born effective charge)			A' in paper		0.048761
Number of atom	Assym unit flag	Atom_type	Label	T1	T2	x1	y1	z1	x2	y2	z2	x3	y3	z3	dux/d𝜀	duy/d𝜀	duz/d𝜀	Σdu/d𝜀	xx	xy	xz	Z*xdu/deps/V
1	T	C1	C	Cd37	Cd40	0.00602476	-0.367408	0.367408	0.0067094	-0.364716	0.364716	0.00683561	-0.361949	0.361949	0.0270282	0.181975	-0.181975	0.0270282	-0.4074	0.48637	-0.48637	0.00809447		Internal strain e14	Sum Z*dx	0.0479178
3	F	C1	C	Cd38	Cd42	0.00602476	0.367408	-0.367408	0.0067094	0.364716	-0.364716	0.00683561	0.361949	-0.361949	0.0270282	-0.181975	0.181975	0.0270282	-0.4074	-0.48637	0.48637	0.00809447			Lattice parameter (Angstrom)	18.1267
2	F	C1	C	Cd37	Cd42	-0.00683667	0.361948	0.361948	-0.0067094	0.364716	0.364716	-0.00600991	0.367408	0.367408	0.0275586	0.181972	0.181972	0.391503	-0.4074	0.48637	0.48637	0.0080838			Conversion Z*	0.048761
4	F	C1	C	Cd38	Cd40	-0.00683667	-0.361948	-0.361948	-0.0067094	-0.364716	-0.364716	-0.00600991	-0.367408	-0.367408	0.0275586	-0.181972	-0.181972	-0.336386	-0.4074	-0.48637	-0.48637	0.0080838
39	F	metal	CD			0.249374	1.20835e-16	0.5	0.25	0	0.5	0.250622	1.61057e-16	0.5	0.0415955	1.34074e-15	0	0.0415955	2.5399	0	0	0.00515152
41	F	metal	CD			0.249374	-0.5	1.71446e-17	0.25	0.5	-3.14092e-17	0.250622	-0.5	3.81344e-18	0.0415955	0	-4.44372e-16	0.0415955	2.5399	0	0	0.00515152
19	F	C2,C3	C	Cd37	Cd41	-0.274558	0.0579958	-0.326343	-0.273774	0.0578601	-0.328197	-0.273462	0.0590313	-0.330482	0.0365484	0.0345162	-0.137971	-0.0669063	0.19804	-0.23467	-0.6263	0.00417147		difference between obtained value in calculations vs manually calculated could be due to fit not being entirely linear
23	F	C2,C3	C	Cd38	Cd41	-0.274558	-0.0579958	0.326343	-0.273774	-0.0578601	0.328197	-0.273462	-0.0590313	0.330482	0.0365484	-0.0345162	0.137971	0.140003	0.19804	0.23467	0.6263	0.00417147
34	F	C2,C3	C	Cd39	Cd40	-0.274558	0.326343	-0.0579958	-0.273774	0.328197	-0.0578601	-0.273462	0.330482	-0.0590313	0.0365484	0.137971	-0.0345162	0.140003	0.19804	0.6263	0.23467	0.00417147
36	F	C2,C3	C	Cd39	Cd42	-0.274558	-0.326343	0.0579958	-0.273774	-0.328197	0.0578601	-0.273462	-0.330482	0.0590313	0.0365484	-0.137971	0.0345162	-0.0669063	0.19804	-0.6263	-0.23467	0.00417147
30	F	C2,C3	C	Cd41	Cd42	0.273455	-0.330482	-0.0590314	0.273774	-0.328197	-0.0578601	0.274545	-0.326339	-0.057991	0.0363155	0.138098	0.0346799	0.209093	0.19804	0.6263	-0.23467	0.00417123
32	F	C2,C3	C	Cd40	Cd41	0.273455	0.330482	0.0590314	0.273774	0.328197	0.0578601	0.274545	0.326339	0.057991	0.0363155	-0.138098	-0.0346799	-0.136462	0.19804	-0.6263	0.23467	0.00417123
17	F	C2,C3	C	Cd37	Cd39	0.273455	-0.0590314	-0.330482	0.273774	-0.0578601	-0.328197	0.274545	-0.057991	-0.326339	0.0363155	0.0346799	0.138098	0.209093	0.19804	-0.23467	0.6263	0.00417123
21	F	C2,C3	C	Cd38	Cd39	0.273455	0.0590314	0.330482	0.273774	0.0578601	0.328197	0.274545	0.057991	0.326339	0.0363155	-0.0346799	-0.138098	-0.136462	0.19804	0.23467	-0.6263	0.00417123
107	F	O(X)	O	Cd37	Cd39	-0.0308018	-0.427422	0.118047	-0.0316615	-0.424487	0.116595	-0.0328205	-0.421506	0.115165	-0.0672902	0.197219	-0.0960392	0.0338894	-1.6926	-0.45244	-0.51756	0.00362644
111	F	O(X)	O	Cd38	Cd39	-0.0308018	0.427422	-0.118047	-0.0316615	0.424487	-0.116595	-0.0328205	0.421506	-0.115165	-0.0672902	-0.197219	0.0960392	-0.16847	-1.6926	0.45244	0.51756	0.00362644
120	F	O(X)	O	Cd41	Cd42	-0.0308018	0.118047	-0.427422	-0.0316615	0.116595	-0.424487	-0.0328205	0.115165	-0.421506	-0.0672902	-0.0960392	0.197219	0.0338894	-1.6926	-0.51756	-0.45244	0.00362644
122	F	O(X)	O	Cd40	Cd41	-0.0308018	-0.118047	0.427422	-0.0316615	-0.116595	0.424487	-0.0328205	-0.115165	0.421506	-0.0672902	0.0960392	-0.197219	-0.16847	-1.6926	0.51756	0.45244	0.00362644
109	F	O(X)	O	Cd37	Cd41	0.0328114	0.421505	0.115163	0.0316615	0.424487	0.116595	0.0307925	0.427427	0.118046	-0.0672967	0.197412	0.0960727	0.226188	-1.6926	-0.45244	0.51756	0.00362356
113	F	O(X)	O	Cd38	Cd41	0.0328114	-0.421505	-0.115163	0.0316615	-0.424487	-0.116595	0.0307925	-0.427427	-0.118046	-0.0672967	-0.197412	-0.0960727	-0.360781	-1.6926	0.45244	-0.51756	0.00362356
124	F	O(X)	O	Cd39	Cd40	0.0328114	-0.115163	-0.421505	0.0316615	-0.116595	-0.424487	0.0307925	-0.118046	-0.427427	-0.0672967	-0.0960727	-0.197412	-0.360781	-1.6926	-0.51756	0.45244	0.00362356
126	F	O(X)	O	Cd39	Cd42	0.0328114	0.115163	0.421505	0.0316615	0.116595	0.424487	0.0307925	0.118046	0.427427	-0.0672967	0.0960727	0.197412	0.226188	-1.6926	0.51756	-0.45244	0.00362356
116	F	O(X)	O	Cd38	Cd39	-0.116875	0.424794	-0.0343919	-0.116595	0.424487	-0.0316615	-0.116569	0.424155	-0.0292018	0.0101931	-0.0212997	0.173001	0.161894	-0.79586	-0.074206	0.36269	0.00274105
117	F	O(X)	O	Cd37	Cd39	-0.116875	-0.424794	0.0343919	-0.116595	-0.424487	0.0316615	-0.116569	-0.424155	0.0292018	0.0101931	0.0212997	-0.173001	-0.141508	-0.79586	0.074206	-0.36269	0.00274105
110	F	O(X)	O	Cd40	Cd41	-0.116875	-0.0343919	0.424794	-0.116595	-0.0316615	0.424487	-0.116569	-0.0292018	0.424155	0.0101931	0.173001	-0.0212997	0.161894	-0.79586	0.36269	-0.074206	0.00274105
112	F	O(X)	O	Cd41	Cd42	-0.116875	0.0343919	-0.424794	-0.116595	0.0316615	-0.424487	-0.116569	0.0292018	-0.424155	0.0101931	-0.173001	0.0212997	-0.141508	-0.79586	-0.36269	0.074206	0.00274105
108	F	O(X)	O	Cd39	Cd40	0.116559	-0.0291999	-0.424152	0.116595	-0.0316615	-0.424487	0.116868	-0.034393	-0.424792	0.0102974	-0.173103	-0.0213319	-0.184138	-0.79586	-0.36269	-0.074206	0.00273892
114	F	O(X)	O	Cd39	Cd42	0.116559	0.0291999	0.424152	0.116595	0.0316615	0.424487	0.116868	0.034393	0.424792	0.0102974	0.173103	0.0213319	0.204733	-0.79586	0.36269	0.074206	0.00273892
115	F	O(X)	O	Cd38	Cd41	0.116559	-0.424152	-0.0291999	0.116595	-0.424487	-0.0316615	0.116868	-0.424792	-0.034393	0.0102974	-0.0213319	-0.173103	-0.184138	-0.79586	-0.074206	-0.36269	0.00273892
118	F	O(X)	O	Cd37	Cd41	0.116559	0.424152	0.0291999	0.116595	0.424487	0.0316615	0.116868	0.424792	0.034393	0.0102974	0.0213319	0.173103	0.204733	-0.79586	0.074206	0.36269	0.00273892
13	T	C2,C3	C	Cd37	Cd40	-0.0574516	-0.33171	0.276462	-0.0578601	-0.328197	0.273774	-0.0594661	-0.32497	0.271348	-0.0671505	0.224683	-0.170478	-0.0129462	-0.14098	0.38783	0.26235	0.00252974
15	F	C2,C3	C	Cd38	Cd42	-0.0574516	0.33171	-0.276462	-0.0578601	0.328197	-0.273774	-0.0594661	0.32497	-0.271348	-0.0671505	-0.224683	0.170478	-0.121355	-0.14098	-0.38783	-0.26235	0.00252974
29	F	C2,C3	C	Cd38	Cd42	-0.0574516	0.276462	-0.33171	-0.0578601	0.273774	-0.328197	-0.0594661	0.271348	-0.32497	-0.0671505	-0.170478	0.224683	-0.0129462	-0.14098	0.26235	0.38783	0.00252974
35	F	C2,C3	C	Cd37	Cd40	-0.0574516	-0.276462	0.33171	-0.0578601	-0.273774	0.328197	-0.0594661	-0.271348	0.32497	-0.0671505	0.170478	-0.224683	-0.121355	-0.14098	-0.26235	-0.38783	0.00252974
14	F	C2,C3	C	Cd37	Cd42	0.0594984	0.324988	0.271366	0.0578601	0.328197	0.273774	0.057516	0.331735	0.276486	-0.0660797	0.224895	0.170682	0.329498	-0.14098	0.38783	-0.26235	0.0025238
16	F	C2,C3	C	Cd38	Cd40	0.0594984	-0.324988	-0.271366	0.0578601	-0.328197	-0.273774	0.057516	-0.331735	-0.276486	-0.0660797	-0.224895	-0.170682	-0.461657	-0.14098	-0.38783	0.26235	0.0025238
31	F	C2,C3	C	Cd38	Cd40	0.0594984	-0.271366	-0.324988	0.0578601	-0.273774	-0.328197	0.057516	-0.276486	-0.331735	-0.0660797	-0.170682	-0.224895	-0.461657	-0.14098	0.26235	-0.38783	0.0025238
33	F	C2,C3	C	Cd37	Cd42	0.0594984	0.271366	0.324988	0.0578601	0.273774	0.328197	0.057516	0.276486	0.331735	-0.0660797	0.170682	0.224895	0.329498	-0.14098	-0.26235	0.38783	0.0025238
103	T	O(X)	O	Cd37	Cd40	-0.426062	0.114968	-0.0287368	-0.424487	0.116595	-0.0316615	-0.422937	0.118631	-0.0349568	0.104175	0.122129	-0.207333	0.0189703	-0.52651	-0.052779	-0.52421	0.00231085
105	F	O(X)	O	Cd38	Cd42	-0.426062	-0.114968	0.0287368	-0.424487	-0.116595	0.0316615	-0.422937	-0.118631	0.0349568	0.104175	-0.122129	0.207333	0.189379	-0.52651	0.052779	0.52421	0.00231085
119	F	O(X)	O	Cd38	Cd42	-0.426062	-0.0287368	0.114968	-0.424487	-0.0316615	0.116595	-0.422937	-0.0349568	0.118631	0.104175	-0.207333	0.122129	0.0189703	-0.52651	-0.52421	-0.052779	0.00231085
125	F	O(X)	O	Cd37	Cd40	-0.426062	0.0287368	-0.114968	-0.424487	0.0316615	-0.116595	-0.422937	0.0349568	-0.118631	0.104175	0.207333	-0.122129	0.189379	-0.52651	0.52421	0.052779	0.00231085
104	F	O(X)	O	Cd37	Cd42	0.422908	-0.118648	-0.0349737	0.424487	-0.116595	-0.0316615	0.426032	-0.114993	-0.0287622	0.104144	0.121844	0.207051	0.433039	-0.52651	-0.052779	0.52421	0.00230516
106	F	O(X)	O	Cd38	Cd40	0.422908	0.118648	0.0349737	0.424487	0.116595	0.0316615	0.426032	0.114993	0.0287622	0.104144	-0.121844	-0.207051	-0.224752	-0.52651	0.052779	-0.52421	0.00230516
121	F	O(X)	O	Cd38	Cd40	0.422908	0.0349737	0.118648	0.424487	0.0316615	0.116595	0.426032	0.0287622	0.114993	0.104144	-0.207051	-0.121844	-0.224752	-0.52651	-0.52421	0.052779	0.00230516
123	F	O(X)	O	Cd37	Cd42	0.422908	-0.0349737	-0.118648	0.424487	-0.0316615	-0.116595	0.426032	-0.0287622	-0.114993	0.104144	0.207051	0.121844	0.433039	-0.52651	0.52421	-0.052779	0.00230516
48	F	H	H	Cd39	Cd40	-0.328957	0.216817	-0.0815548	-0.328703	0.220092	-0.0833864	-0.328997	0.2241	-0.0867754	-0.00132303	0.242759	-0.174017	0.0674195	0.12157	0.025672	-0.0035428	0.000326103
54	F	H	H	Cd39	Cd42	-0.328957	-0.216817	0.0815548	-0.328703	-0.220092	0.0833864	-0.328997	-0.2241	0.0867754	-0.00132303	-0.242759	0.174017	-0.0700656	0.12157	-0.025672	0.0035428	0.000326103
55	F	H	H	Cd38	Cd41	-0.328957	-0.0815548	0.216817	-0.328703	-0.0833864	0.220092	-0.328997	-0.0867754	0.2241	-0.00132303	-0.174017	0.242759	0.0674195	0.12157	-0.0035428	0.025672	0.000326103
58	F	H	H	Cd37	Cd41	-0.328957	0.0815548	-0.216817	-0.328703	0.0833864	-0.220092	-0.328997	0.0867754	-0.2241	-0.00132303	0.174017	-0.242759	-0.0700656	0.12157	0.0035428	-0.025672	0.000326103
50	F	H	H	Cd40	Cd41	0.328989	0.224098	0.0867734	0.328703	0.220092	0.0833864	0.32894	0.216811	0.0815463	-0.00161872	-0.24291	-0.174237	-0.418766	0.12157	-0.025672	-0.0035428	0.000324577
52	F	H	H	Cd41	Cd42	0.328989	-0.224098	-0.0867734	0.328703	-0.220092	-0.0833864	0.32894	-0.216811	-0.0815463	-0.00161872	0.24291	0.174237	0.415528	0.12157	0.025672	0.0035428	0.000324577
56	F	H	H	Cd38	Cd39	0.328989	0.0867734	0.224098	0.328703	0.0833864	0.220092	0.32894	0.0815463	0.216811	-0.00161872	-0.174237	-0.24291	-0.418766	0.12157	-0.0035428	-0.025672	0.000324577
57	F	H	H	Cd37	Cd39	0.328989	-0.0867734	-0.224098	0.328703	-0.0833864	-0.220092	0.32894	-0.0815463	-0.216811	-0.00161872	0.174237	0.24291	0.415528	0.12157	0.0035428	0.025672	0.000324577
44	F	H	H	Cd37	Cd42	0.0858556	0.325113	0.218088	0.0833864	0.328703	0.220092	0.0825389	0.332769	0.222559	-0.110557	0.255186	0.149025	0.293654	0.091827	0.024574	0.058001	0.000232223
46	F	H	H	Cd38	Cd40	0.0858556	-0.325113	-0.218088	0.0833864	-0.328703	-0.220092	0.0825389	-0.332769	-0.222559	-0.110557	-0.255186	-0.149025	-0.514768	0.091827	-0.024574	-0.058001	0.000232223
61	F	H	H	Cd38	Cd40	0.0858556	-0.218088	-0.325113	0.0833864	-0.220092	-0.328703	0.0825389	-0.222559	-0.332769	-0.110557	-0.149025	-0.255186	-0.514768	0.091827	-0.058001	-0.024574	0.000232223
63	F	H	H	Cd37	Cd42	0.0858556	0.218088	0.325113	0.0833864	0.220092	0.328703	0.0825389	0.222559	0.332769	-0.110557	0.149025	0.255186	0.293654	0.091827	0.058001	0.024574	0.000232223
43	T	H	H	Cd37	Cd40	-0.0824491	-0.332735	0.222523	-0.0833864	-0.328703	0.220092	-0.0858075	-0.325088	0.218062	-0.111947	0.254898	-0.148709	-0.00575838	0.091827	0.024574	-0.058001	0.000224759
45	F	H	H	Cd38	Cd42	-0.0824491	0.332735	-0.222523	-0.0833864	0.328703	-0.220092	-0.0858075	0.325088	-0.218062	-0.111947	-0.254898	0.148709	-0.218136	0.091827	-0.024574	0.058001	0.000224759
59	F	H	H	Cd38	Cd42	-0.0824491	0.222523	-0.332735	-0.0833864	0.220092	-0.328703	-0.0858075	0.218062	-0.325088	-0.111947	-0.148709	0.254898	-0.00575838	0.091827	-0.058001	0.024574	0.000224759
65	F	H	H	Cd37	Cd40	-0.0824491	-0.222523	0.332735	-0.0833864	-0.220092	0.328703	-0.0858075	-0.218062	0.325088	-0.111947	0.148709	-0.254898	-0.218136	0.091827	0.058001	-0.024574	0.000224759
49	F	H	H	Cd37	Cd41	-0.221325	0.0844625	-0.326324	-0.220092	0.0833864	-0.328703	-0.219515	0.0839854	-0.331581	0.0603266	-0.015903	-0.175239	-0.130816	0.017633	-0.058839	-0.011425	0.00019512
53	F	H	H	Cd38	Cd41	-0.221325	-0.0844625	0.326324	-0.220092	-0.0833864	0.328703	-0.219515	-0.0839854	0.331581	0.0603266	0.015903	0.175239	0.251469	0.017633	0.058839	0.011425	0.00019512
64	F	H	H	Cd39	Cd40	-0.221325	0.326324	-0.0844625	-0.220092	0.328703	-0.0833864	-0.219515	0.331581	-0.0839854	0.0603266	0.175239	0.015903	0.251469	0.017633	0.011425	0.058839	0.00019512
66	F	H	H	Cd39	Cd42	-0.221325	-0.326324	0.0844625	-0.220092	-0.328703	0.0833864	-0.219515	-0.331581	0.0839854	0.0603266	-0.175239	-0.015903	-0.130816	0.017633	-0.011425	-0.058839	0.00019512
47	F	H	H	Cd37	Cd39	0.219507	-0.0839828	-0.33158	0.220092	-0.0833864	-0.328703	0.221309	-0.0844532	-0.32632	0.060053	-0.0156775	0.17535	0.219726	0.017633	-0.058839	0.011425	0.0001943
51	F	H	H	Cd38	Cd39	0.219507	0.0839828	0.33158	0.220092	0.0833864	0.328703	0.221309	0.0844532	0.32632	0.060053	0.0156775	-0.17535	-0.0996198	0.017633	0.058839	-0.011425	0.0001943
60	F	H	H	Cd41	Cd42	0.219507	-0.33158	-0.0839828	0.220092	-0.328703	-0.0833864	0.221309	-0.32632	-0.0844532	0.060053	0.17535	-0.0156775	0.219726	0.017633	0.011425	-0.058839	0.0001943
62	F	H	H	Cd40	Cd41	0.219507	0.33158	0.0839828	0.220092	0.328703	0.0833864	0.221309	0.32632	0.0844532	0.060053	-0.17535	0.0156775	-0.0996198	0.017633	-0.011425	0.058839	0.0001943
97	F	N(X)	N	Cd37	Cd41	0.0920197	0.443504	0.0902725	0.0916085	0.445013	0.0916085	0.0913571	0.446657	0.093004	-0.0220874	0.10512	0.0910516	0.174084	2.288	0.84512	-0.42979	-4.0464e-05
101	F	N(X)	N	Cd38	Cd41	0.0920197	-0.443504	-0.0902725	0.0916085	-0.445013	-0.0916085	0.0913571	-0.446657	-0.093004	-0.0220874	-0.10512	-0.0910516	-0.218259	2.288	-0.84512	0.42979	-4.0464e-05
96	F	N(X)	N	Cd39	Cd40	0.0920197	-0.0902725	-0.443504	0.0916085	-0.0916085	-0.445013	0.0913571	-0.093004	-0.446657	-0.0220874	-0.0910516	-0.10512	-0.218259	2.288	0.42979	-0.84512	-4.0464e-05
102	F	N(X)	N	Cd39	Cd42	0.0920197	0.0902725	0.443504	0.0916085	0.0916085	0.445013	0.0913571	0.093004	0.446657	-0.0220874	0.0910516	0.10512	0.174084	2.288	-0.42979	0.84512	-4.0464e-05
95	F	N(X)	N	Cd37	Cd39	-0.0913654	-0.446656	0.0930042	-0.0916085	-0.445013	0.0916085	-0.0920289	-0.443506	0.0902749	-0.0221173	0.104999	-0.0909762	-0.00809444	2.288	0.84512	0.42979	-4.72123e-05
98	F	N(X)	N	Cd40	Cd41	-0.0913654	-0.0930042	0.446656	-0.0916085	-0.0916085	0.445013	-0.0920289	-0.0902749	0.443506	-0.0221173	0.0909762	-0.104999	-0.0361402	2.288	-0.42979	-0.84512	-4.72123e-05
99	F	N(X)	N	Cd38	Cd39	-0.0913654	0.446656	-0.0930042	-0.0916085	0.445013	-0.0916085	-0.0920289	0.443506	-0.0902749	-0.0221173	-0.104999	0.0909762	-0.0361402	2.288	-0.84512	-0.42979	-4.72123e-05
100	F	N(X)	N	Cd41	Cd42	-0.0913654	0.0930042	-0.446656	-0.0916085	0.0916085	-0.445013	-0.0920289	0.0902749	-0.443506	-0.0221173	-0.0909762	0.104999	-0.00809444	2.288	0.42979	0.84512	-4.72123e-05
74	F	N	N	Cd40	Cd41	0.386153	0.299388	0.0195403	0.385696	0.297847	0.0165391	0.385409	0.296658	0.0143187	-0.0247908	-0.0909901	-0.174052	-0.289833	-0.90192	0.7465	-0.12265	-0.00118085
76	F	N	N	Cd41	Cd42	0.386153	-0.299388	-0.0195403	0.385696	-0.297847	-0.0165391	0.385409	-0.296658	-0.0143187	-0.0247908	0.0909901	0.174052	0.240251	-0.90192	-0.7465	0.12265	-0.00118085
80	F	N	N	Cd38	Cd39	0.386153	0.0195403	0.299388	0.385696	0.0165391	0.297847	0.385409	0.0143187	0.296658	-0.0247908	-0.174052	-0.0909901	-0.289833	-0.90192	-0.12265	0.7465	-0.00118085
81	F	N	N	Cd37	Cd39	0.386153	-0.0195403	-0.299388	0.385696	-0.0165391	-0.297847	0.385409	-0.0143187	-0.296658	-0.0247908	0.174052	0.0909901	0.240251	-0.90192	0.12265	-0.7465	-0.00118085
72	F	N	N	Cd39	Cd40	-0.38542	0.296662	-0.0143181	-0.385696	0.297847	-0.0165391	-0.386161	0.299389	-0.0195423	-0.0246961	0.0909262	-0.174141	-0.107911	-0.90192	-0.7465	-0.12265	-0.00118217
78	F	N	N	Cd39	Cd42	-0.38542	-0.296662	0.0143181	-0.385696	-0.297847	0.0165391	-0.386161	-0.299389	0.0195423	-0.0246961	-0.0909262	0.174141	0.0585184	-0.90192	0.7465	0.12265	-0.00118217
79	F	N	N	Cd38	Cd41	-0.38542	-0.0143181	0.296662	-0.385696	-0.0165391	0.297847	-0.386161	-0.0195423	0.299389	-0.0246961	-0.174141	0.0909262	-0.107911	-0.90192	-0.12265	-0.7465	-0.00118217
82	F	N	N	Cd37	Cd41	-0.38542	0.0143181	-0.296662	-0.385696	0.0165391	-0.297847	-0.386161	0.0195423	-0.299389	-0.0246961	0.174141	-0.0909262	0.0585184	-0.90192	0.12265	0.7465	-0.00118217
20	F	C2,C3	C	Cd40	Cd41	0.32835	0.276625	0.0605006	0.328197	0.273774	0.0578601	0.328455	0.271459	0.0564743	0.00351113	-0.172199	-0.13421	-0.302898	-0.21847	0.17079	-0.0054386	-0.00143587
22	F	C2,C3	C	Cd41	Cd42	0.32835	-0.276625	-0.0605006	0.328197	-0.273774	-0.0578601	0.328455	-0.271459	-0.0564743	0.00351113	0.172199	0.13421	0.30992	-0.21847	-0.17079	0.0054386	-0.00143587
26	F	C2,C3	C	Cd38	Cd39	0.32835	0.0605006	0.276625	0.328197	0.0578601	0.273774	0.328455	0.0564743	0.271459	0.00351113	-0.13421	-0.172199	-0.302898	-0.21847	-0.0054386	0.17079	-0.00143587
27	F	C2,C3	C	Cd37	Cd39	0.32835	-0.0605006	-0.276625	0.328197	-0.0578601	-0.273774	0.328455	-0.0564743	-0.271459	0.00351113	0.13421	0.172199	0.30992	-0.21847	0.0054386	-0.17079	-0.00143587
18	F	C2,C3	C	Cd39	Cd40	-0.328468	0.271463	-0.0564777	-0.328197	0.273774	-0.0578601	-0.328358	0.276627	-0.0605025	0.00369274	0.172114	-0.134158	0.041649	-0.21847	-0.17079	-0.0054386	-0.00143711
24	F	C2,C3	C	Cd39	Cd42	-0.328468	-0.271463	0.0564777	-0.328197	-0.273774	0.0578601	-0.328358	-0.276627	0.0605025	0.00369274	-0.172114	0.134158	-0.0342635	-0.21847	0.17079	0.0054386	-0.00143711
25	F	C2,C3	C	Cd38	Cd41	-0.328468	-0.0564777	0.271463	-0.328197	-0.0578601	0.273774	-0.328358	-0.0605025	0.276627	0.00369274	-0.134158	0.172114	0.041649	-0.21847	-0.0054386	-0.17079	-0.00143711
28	F	C2,C3	C	Cd37	Cd41	-0.328468	0.0564777	-0.271463	-0.328197	0.0578601	-0.273774	-0.328358	0.0605025	-0.276627	0.00369274	0.134158	-0.172114	-0.0342635	-0.21847	0.0054386	0.17079	-0.00143711
5	F	C1	C	Cd37	Cd39	0.364841	0.00497834	-0.364974	0.364716	0.0067094	-0.364716	0.36466	0.00786918	-0.364606	-0.00604818	0.0963612	0.0122846	0.102598	0.10143	-0.48759	0.82811	-0.00182489
8	F	C1	C	Cd40	Cd41	0.364841	0.364974	-0.00497834	0.364716	0.364716	-0.0067094	0.36466	0.364606	-0.00786918	-0.00604818	-0.0122846	-0.0963612	-0.114694	0.10143	-0.82811	0.48759	-0.00182489
9	F	C1	C	Cd38	Cd39	0.364841	-0.00497834	0.364974	0.364716	-0.0067094	0.364716	0.36466	-0.00786918	0.364606	-0.00604818	-0.0963612	-0.0122846	-0.114694	0.10143	0.48759	-0.82811	-0.00182489
10	F	C1	C	Cd41	Cd42	0.364841	-0.364974	0.00497834	0.364716	-0.364716	0.0067094	0.36466	-0.364606	0.00786918	-0.00604818	0.0122846	0.0963612	0.102598	0.10143	0.82811	-0.48759	-0.00182489
6	F	C1	C	Cd39	Cd40	-0.364669	0.364608	0.00787101	-0.364716	0.364716	0.0067094	-0.364848	0.364975	0.00497734	-0.00598423	0.0122252	-0.0964556	-0.0902147	0.10143	0.82811	0.48759	-0.00182922
7	F	C1	C	Cd37	Cd41	-0.364669	-0.00787101	-0.364608	-0.364716	-0.0067094	-0.364716	-0.364848	-0.00497734	-0.364975	-0.00598423	0.0964556	-0.0122252	0.0782462	0.10143	-0.48759	-0.82811	-0.00182922
11	F	C1	C	Cd38	Cd41	-0.364669	0.00787101	0.364608	-0.364716	0.0067094	0.364716	-0.364848	0.00497734	0.364975	-0.00598423	-0.0964556	0.0122252	-0.0902147	0.10143	0.48759	0.82811	-0.00182922
12	F	C1	C	Cd39	Cd42	-0.364669	-0.364608	-0.00787101	-0.364716	-0.364716	-0.0067094	-0.364848	-0.364975	-0.00497734	-0.00598423	-0.0122252	0.0964556	0.0782462	0.10143	-0.82811	-0.48759	-0.00182922
71	F	N	N	Cd37	Cd39	0.29749	-0.0171213	-0.386316	0.297847	-0.0165391	-0.385696	0.298432	-0.0168154	-0.385256	0.031416	0.0101956	0.0353257	0.0769373	-0.48014	0.31537	-0.80758	-0.0019698
75	F	N	N	Cd38	Cd39	0.29749	0.0171213	0.386316	0.297847	0.0165391	0.385696	0.298432	0.0168154	0.385256	0.031416	-0.0101956	-0.0353257	-0.0141054	-0.48014	-0.31537	0.80758	-0.0019698
84	F	N	N	Cd41	Cd42	0.29749	-0.386316	-0.0171213	0.297847	-0.385696	-0.0165391	0.298432	-0.385256	-0.0168154	0.031416	0.0353257	0.0101956	0.0769373	-0.48014	-0.80758	0.31537	-0.0019698
86	F	N	N	Cd40	Cd41	0.29749	0.386316	0.0171213	0.297847	0.385696	0.0165391	0.298432	0.385256	0.0168154	0.031416	-0.0353257	-0.0101956	-0.0141054	-0.48014	0.80758	-0.31537	-0.0019698
73	F	N	N	Cd37	Cd41	-0.298443	0.0168165	-0.385259	-0.297847	0.0165391	-0.385696	-0.297496	0.017121	-0.386316	0.0315572	0.0101495	-0.0352309	0.00647583	-0.48014	0.31537	0.80758	-0.00197008
77	F	N	N	Cd38	Cd41	-0.298443	-0.0168165	0.385259	-0.297847	-0.0165391	0.385696	-0.297496	-0.017121	0.386316	0.0315572	-0.0101495	0.0352309	0.0566386	-0.48014	-0.31537	-0.80758	-0.00197008
88	F	N	N	Cd39	Cd40	-0.298443	0.385259	-0.0168165	-0.297847	0.385696	-0.0165391	-0.297496	0.386316	-0.017121	0.0315572	0.0352309	-0.0101495	0.0566386	-0.48014	-0.80758	-0.31537	-0.00197008
90	F	N	N	Cd39	Cd42	-0.298443	-0.385259	0.0168165	-0.297847	-0.385696	0.0165391	-0.297496	-0.386316	0.017121	0.0315572	-0.0352309	0.0101495	0.00647583	-0.48014	0.80758	0.31537	-0.00197008
67	T	N	N	Cd37	Cd40	-0.0168331	-0.389199	0.300014	-0.0165391	-0.385696	0.297847	-0.0170274	-0.382269	0.295705	-0.00647593	0.231009	-0.143653	0.0808799	-0.11731	-0.032831	0.27623	-0.00226767
69	F	N	N	Cd38	Cd42	-0.0168331	0.389199	-0.300014	-0.0165391	0.385696	-0.297847	-0.0170274	0.382269	-0.295705	-0.00647593	-0.231009	0.143653	-0.0938317	-0.11731	0.032831	-0.27623	-0.00226767
83	F	N	N	Cd38	Cd42	-0.0168331	0.300014	-0.389199	-0.0165391	0.297847	-0.385696	-0.0170274	0.295705	-0.382269	-0.00647593	-0.143653	0.231009	0.0808799	-0.11731	0.27623	-0.032831	-0.00226767
89	F	N	N	Cd37	Cd40	-0.0168331	-0.300014	0.389199	-0.0165391	-0.297847	0.385696	-0.0170274	-0.295705	0.382269	-0.00647593	0.143653	-0.231009	-0.0938317	-0.11731	-0.27623	0.032831	-0.00226767
68	F	N	N	Cd37	Cd42	0.0170376	0.382274	0.29571	0.0165391	0.385696	0.297847	0.0168657	0.389207	0.300022	-0.0057299	0.231096	0.143736	0.369102	-0.11731	-0.032831	-0.27623	-0.00227319
70	F	N	N	Cd38	Cd40	0.0170376	-0.382274	-0.29571	0.0165391	-0.385696	-0.297847	0.0168657	-0.389207	-0.300022	-0.0057299	-0.231096	-0.143736	-0.380562	-0.11731	0.032831	0.27623	-0.00227319
85	F	N	N	Cd38	Cd40	0.0170376	-0.29571	-0.382274	0.0165391	-0.297847	-0.385696	0.0168657	-0.300022	-0.389207	-0.0057299	-0.143736	-0.231096	-0.380562	-0.11731	0.27623	0.032831	-0.00227319
87	F	N	N	Cd37	Cd42	0.0170376	0.29571	0.382274	0.0165391	0.297847	0.385696	0.0168657	0.300022	0.389207	-0.0057299	0.143736	0.231096	0.369102	-0.11731	-0.27623	-0.032831	-0.00227319
37	T	metal	CD			0.000169283	0.495998	0.249901	0	0.5	0.25	-0.000178299	0.504001	0.249901	-0.0115861	0.266767	-1.93126e-05	0.255162	2.1204	-0.20201	0	-0.00382562
38	F	metal	CD			0.500169	0.00400162	0.250099	0.5	5.18575e-17	0.25	0.499822	-0.00400139	0.250099	-0.0115861	-0.266767	1.93126e-05	-0.278334	2.1204	0.20201	0	-0.00382562
40	F	metal	CD			-0.499831	0.250099	0.00400162	-0.5	0.25	-5.18575e-17	-0.500178	0.250099	-0.00400139	-0.0115861	1.93126e-05	-0.266767	-0.278334	2.1204	0	0.20201	-0.00382562
42	F	metal	CD			0.000169283	0.249901	0.495998	5.55112e-17	0.25	0.5	-0.000178299	0.249901	0.504001	-0.0115861	-1.93126e-05	0.266767	0.255162	2.1204	0	-0.20201	-0.00382562
92	F	N(X)	N	Cd37	Cd42	0.443842	-0.0943053	-0.0943053	0.445013	-0.0916085	-0.0916085	0.446318	-0.0892428	-0.0892428	0.0825181	0.168749	0.168749	0.420015	1.1332	-0.86214	-0.86214	-0.00962837
94	F	N(X)	N	Cd38	Cd40	0.443842	0.0943053	0.0943053	0.445013	0.0916085	0.0916085	0.446318	0.0892428	0.0892428	0.0825181	-0.168749	-0.168749	-0.254979	1.1332	0.86214	0.86214	-0.00962837
91	T	N(X)	N	Cd37	Cd40	-0.446335	0.0892245	-0.0892245	-0.445013	0.0916085	-0.0916085	-0.443863	0.0942933	-0.0942933	0.0823967	0.16896	-0.16896	0.0823967	1.1332	-0.86214	0.86214	-0.0096528
93	F	N(X)	N	Cd38	Cd42	-0.446335	-0.0892245	0.0892245	-0.445013	-0.0916085	0.0916085	-0.443863	-0.0942933	0.0942933	0.0823967	-0.16896	0.16896	0.0823967	1.1332	0.86214	-0.86214	-0.0096528
