# Supplementary material for: Structure–Property Relationship of Piezoelectric Properties in Zeolitic Imidazolate Frameworks: A Computational Study
Source: ACS Appl Mater Interfaces. 2022 Nov 2;14(45):50803–14. doi: 10.1021/acsami.2c13506 (PMC9674201; doi:10.1021/acsami.2c13506)
Supplement: Supplementary file 4 — am2c13506_si_004.zip [file am2c13506_si_004.zip]

Archive with 11 entries (10 files):
- Representtive_inputs/
- Representtive_inputs/.DS_Store
- __MACOSX/Representtive_inputs/._.DS_Store
- Representtive_inputs/B3LYP-D3_optimisation.d12
- __MACOSX/Representtive_inputs/._B3LYP-D3_optimisation.d12
- Representtive_inputs/B3LYP-D3_piezoelectric.d12
- __MACOSX/Representtive_inputs/._B3LYP-D3_piezoelectric.d12
- Representtive_inputs/B3LYP-D3_clampedion.d12
- __MACOSX/Representtive_inputs/._B3LYP-D3_clampedion.d12
- Representtive_inputs/B3LYP-D3_frequency.d12
- __MACOSX/Representtive_inputs/._B3LYP-D3_frequency.d12
