# Supplementary material for: Structure–Property Relationship of Piezoelectric Properties in Zeolitic Imidazolate Frameworks: A Computational Study
Source: ACS Appl Mater Interfaces. 2022 Nov 2;14(45):50803–14. doi: 10.1021/acsami.2c13506 (PMC9674201; doi:10.1021/acsami.2c13506)
Supplement: Supplementary file 5 — am2c13506_si_005.zip [file am2c13506_si_005.zip]

Archive with 103 entries (84 files):
- Outputfiles_crystal17/
- Outputfiles_crystal17/ZIF-65/
- Outputfiles_crystal17/ZIF-90/
- Outputfiles_crystal17/.DS_Store
- __MACOSX/Outputfiles_crystal17/._.DS_Store
- Outputfiles_crystal17/ZIF-Cl/
- Outputfiles_crystal17/CdIF-1/
- Outputfiles_crystal17/CdIF-8/
- Outputfiles_crystal17/ZIF-8/
- Outputfiles_crystal17/ZIF-65/.DS_Store
- __MACOSX/Outputfiles_crystal17/ZIF-65/._.DS_Store
- Outputfiles_crystal17/ZIF-65/Piezoelectric_results/
- Outputfiles_crystal17/ZIF-65/ClampedIon_results/
- Outputfiles_crystal17/ZIF-90/.DS_Store
- __MACOSX/Outputfiles_crystal17/ZIF-90/._.DS_Store
- Outputfiles_crystal17/ZIF-90/Piezoelectric_results/
- Outputfiles_crystal17/ZIF-90/ClampedIon_results/
- Outputfiles_crystal17/ZIF-Cl/.DS_Store
- __MACOSX/Outputfiles_crystal17/ZIF-Cl/._.DS_Store
- Outputfiles_crystal17/ZIF-Cl/Piezoelectric_results/
- Outputfiles_crystal17/ZIF-Cl/ClampedIon_results/
- Outputfiles_crystal17/CdIF-1/.DS_Store
- __MACOSX/Outputfiles_crystal17/CdIF-1/._.DS_Store
- Outputfiles_crystal17/CdIF-1/Piezoelectric_results/
- Outputfiles_crystal17/CdIF-1/ClampedIon_results/
- Outputfiles_crystal17/CdIF-8/.DS_Store
- __MACOSX/Outputfiles_crystal17/CdIF-8/._.DS_Store
- Outputfiles_crystal17/CdIF-8/Piezoelectric_results/
- Outputfiles_crystal17/CdIF-8/ClampedIon_results/
- Outputfiles_crystal17/ZIF-8/.DS_Store
- __MACOSX/Outputfiles_crystal17/ZIF-8/._.DS_Store
- Outputfiles_crystal17/ZIF-8/Piezoelectric_results/
- Outputfiles_crystal17/ZIF-8/ClampedIon_results/
- Outputfiles_crystal17/ZIF-65/Piezoelectric_results/Elapiezo_M06L-D3.out
- Outputfiles_crystal17/ZIF-65/Piezoelectric_results/Elapiezo_B3LYP-D3.out
- __MACOSX/Outputfiles_crystal17/ZIF-65/Piezoelectric_results/._Elapiezo_B3LYP-D3.out
- Outputfiles_crystal17/ZIF-65/Piezoelectric_results/Elapiezo_M062X.out
- Outputfiles_crystal17/ZIF-65/Piezoelectric_results/Elapiezo_PBE0-D3.out
- Outputfiles_crystal17/ZIF-65/ClampedIon_results/Clamped_M06-D3.out
- __MACOSX/Outputfiles_crystal17/ZIF-65/ClampedIon_results/._Clamped_M06-D3.out
- Outputfiles_crystal17/ZIF-65/ClampedIon_results/Clamped_PBE0-D3.out
- Outputfiles_crystal17/ZIF-65/ClampedIon_results/Clamped_B3LYP-D3.out
- Outputfiles_crystal17/ZIF-65/ClampedIon_results/Clamped_M062X.out
- Outputfiles_crystal17/ZIF-65/ClampedIon_results/Clamped_M06L-D3.out
- Outputfiles_crystal17/ZIF-90/Piezoelectric_results/Elapiezo_M06-D3.out
- Outputfiles_crystal17/ZIF-90/Piezoelectric_results/Elapiezo_M06L-D3.out
- Outputfiles_crystal17/ZIF-90/Piezoelectric_results/Elapiezo_B3LYP-D3.out
- __MACOSX/Outputfiles_crystal17/ZIF-90/Piezoelectric_results/._Elapiezo_B3LYP-D3.out
- Outputfiles_crystal17/ZIF-90/Piezoelectric_results/Elapiezo_M062X.out
- Outputfiles_crystal17/ZIF-90/Piezoelectric_results/Elapiezo_PBE0-D3.out
- Outputfiles_crystal17/ZIF-90/ClampedIon_results/Clamped_M06-D3.out
- Outputfiles_crystal17/ZIF-90/ClampedIon_results/Clamped_PBE0-D3.out
- Outputfiles_crystal17/ZIF-90/ClampedIon_results/Clamped_B3LYP-D3.out
- Outputfiles_crystal17/ZIF-90/ClampedIon_results/Clamped_M062X.out
- Outputfiles_crystal17/ZIF-90/ClampedIon_results/Clamped_M06L-D3.out
- Outputfiles_crystal17/ZIF-Cl/Piezoelectric_results/Elapiezo_M06-D3.out
- Outputfiles_crystal17/ZIF-Cl/Piezoelectric_results/Elapiezo_M06L-D3.out
- Outputfiles_crystal17/ZIF-Cl/Piezoelectric_results/Elapiezo_B3LYP-D3.out
- Outputfiles_crystal17/ZIF-Cl/Piezoelectric_results/Elapiezo_M062X.out
- Outputfiles_crystal17/ZIF-Cl/Piezoelectric_results/Elapiezo_PBE0-D3.out
- Outputfiles_crystal17/ZIF-Cl/ClampedIon_results/Clamped_M06-D3.out
- Outputfiles_crystal17/ZIF-Cl/ClampedIon_results/Clamped_PBE0-D3.out
- Outputfiles_crystal17/ZIF-Cl/ClampedIon_results/Clamped_B3LYP-D3.out
- Outputfiles_crystal17/ZIF-Cl/ClampedIon_results/Clamped_M062X.out
- Outputfiles_crystal17/ZIF-Cl/ClampedIon_results/Clamped_M06L-D3.out
- Outputfiles_crystal17/CdIF-1/Piezoelectric_results/Elapiezo_M06-D3.out
- Outputfiles_crystal17/CdIF-1/Piezoelectric_results/Elapiezo_M06L-D3.out
- Outputfiles_crystal17/CdIF-1/Piezoelectric_results/Elapiezo_B3LYP-D3.out
- __MACOSX/Outputfiles_crystal17/CdIF-1/Piezoelectric_results/._Elapiezo_B3LYP-D3.out
- Outputfiles_crystal17/CdIF-1/Piezoelectric_results/Elapiezo_PBE0-D3.out
- Outputfiles_crystal17/CdIF-1/ClampedIon_results/Clamped_M06-D3.out
- Outputfiles_crystal17/CdIF-1/ClampedIon_results/Clamped_PBE0-D3.out
- Outputfiles_crystal17/CdIF-1/ClampedIon_results/Clamped_B3LYP-D3.out
- __MACOSX/Outputfiles_crystal17/CdIF-1/ClampedIon_results/._Clamped_B3LYP-D3.out
- Outputfiles_crystal17/CdIF-1/ClampedIon_results/Clamped_M062X.out
- Outputfiles_crystal17/CdIF-1/ClampedIon_results/Clamped_M06L-D3.out
- Outputfiles_crystal17/CdIF-8/Piezoelectric_results/Elapiezo_M06-D3.out
- Outputfiles_crystal17/CdIF-8/Piezoelectric_results/.DS_Store
- __MACOSX/Outputfiles_crystal17/CdIF-8/Piezoelectric_results/._.DS_Store
- Outputfiles_crystal17/CdIF-8/Piezoelectric_results/Elapiezo_M06L-D3.out
- Outputfiles_crystal17/CdIF-8/Piezoelectric_results/Elapiezo_B3LYP-D3.out
- __MACOSX/Outputfiles_crystal17/CdIF-8/Piezoelectric_results/._Elapiezo_B3LYP-D3.out
- Outputfiles_crystal17/CdIF-8/Piezoelectric_results/Elapiezo_M062X.out
- Outputfiles_crystal17/CdIF-8/Piezoelectric_results/Elapiezo_PBE0-D3.out
- Outputfiles_crystal17/CdIF-8/ClampedIon_results/Clamped_M06-D3.out
- Outputfiles_crystal17/CdIF-8/ClampedIon_results/.DS_Store
- __MACOSX/Outputfiles_crystal17/CdIF-8/ClampedIon_results/._.DS_Store
- Outputfiles_crystal17/CdIF-8/ClampedIon_results/Clamped_PBE0-D3.out
- Outputfiles_crystal17/CdIF-8/ClampedIon_results/Clamped_B3LYP-D3.out
- Outputfiles_crystal17/CdIF-8/ClampedIon_results/Clamped_M062X.out
- Outputfiles_crystal17/CdIF-8/ClampedIon_results/Clamped_M06L-D3.out
- Outputfiles_crystal17/ZIF-8/Piezoelectric_results/Elapiezo_M06-D3.out
- Outputfiles_crystal17/ZIF-8/Piezoelectric_results/Elapiezo_M06L-D3.out
- Outputfiles_crystal17/ZIF-8/Piezoelectric_results/Elapiezo_B3LYP-D3.out
- __MACOSX/Outputfiles_crystal17/ZIF-8/Piezoelectric_results/._Elapiezo_B3LYP-D3.out
- Outputfiles_crystal17/ZIF-8/Piezoelectric_results/Elapiezo_M062X.out
- Outputfiles_crystal17/ZIF-8/Piezoelectric_results/Elapiezo_PBE0-D3.out
- Outputfiles_crystal17/ZIF-8/ClampedIon_results/Clamped_M06-D3.out
- Outputfiles_crystal17/ZIF-8/ClampedIon_results/Clamped_PBE0-D3.out
- Outputfiles_crystal17/ZIF-8/ClampedIon_results/Clamped_B3LYP-D3.out
- __MACOSX/Outputfiles_crystal17/ZIF-8/ClampedIon_results/._Clamped_B3LYP-D3.out
- Outputfiles_crystal17/ZIF-8/ClampedIon_results/Clamped_M062X.out
- Outputfiles_crystal17/ZIF-8/ClampedIon_results/Clamped_M06L-D3.out
