# Supplementary material for: Structure–Property Relationship of Piezoelectric Properties in Zeolitic Imidazolate Frameworks: A Computational Study
Source: ACS Appl Mater Interfaces. 2022 Nov 2;14(45):50803–14. doi: 10.1021/acsami.2c13506 (PMC9674201; doi:10.1021/acsami.2c13506)
Supplement: Supplementary file 5 — am2c13506_si_005.zip [file am2c13506_si_005.zip › Outputfiles_crystal17/ZIF-65/Piezoelectric_results/Elapiezo_M06L-D3.out]

ZIF-65 (cif CCDC 917446, CIMFUB)
EXTERNAL
ELAPIEZO
PRINT
END
END
6 5
0 0 6 2.0 1.00
  0.4563240000D+04  0.1966650000D-02
  0.6820240000D+03  0.1523060000D-01
  0.1549730000D+03  0.7612690000D-01
  0.4445530000D+02  0.2608010000D+00
  0.1302900000D+02  0.6164620000D+00
  0.1827730000D+01  0.2210060000D+00
0 1 3 4.0 1.00
  0.2096420000D+02  0.1146600000D+00  0.4024870000D-01
  0.4803310000D+01  0.9199990000D+00  0.2375940000D+00
  0.1459330000D+01 -0.3030680000D-02  0.8158540000D+00
0 1 1 0.0 1.00
  0.4834560000D+00  0.1000000000D+01  0.1000000000D+01
0 1 1 0.0 1.00
  0.1455850000D+00  0.1000000000D+01  0.1000000000D+01
0 3 1 0.0 1.00
  0.6260000000D+00  0.1000000000D+01
7 5
0 0 6 2.0 1.00
  0.6293480000D+04  0.1969790000D-02
  0.9490440000D+03  0.1496130000D-01
  0.2187760000D+03  0.7350060000D-01
  0.6369160000D+02  0.2489370000D+00
  0.1882820000D+02  0.6024600000D+00
  0.2720230000D+01  0.2562020000D+00
0 1 3 5.0 1.00
  0.3063310000D+02  0.1119060000D+00  0.3831190000D-01
  0.7026140000D+01  0.9216660000D+00  0.2374030000D+00
  0.2112050000D+01 -0.2569190000D-02  0.8175920000D+00
0 1 1 0.0 1.00
  0.6840090000D+00  0.1000000000D+01  0.1000000000D+01
0 1 1 0.0 1.00
  0.2008780000D+00  0.1000000000D+01  0.1000000000D+01
0 3 1 0.0 1.00
  0.9130000000D+00  0.1000000000D+01
1 4
0 0 3 1.0 1.00
  0.3386500000D+02  0.2549380000D-01
  0.5094790000D+01  0.1903730000D+00
  0.1158790000D+01  0.8521610000D+00
0 0 1 0.0 1.00
  0.3258400000D+00  0.1000000000D+01
0 0 1 0.0 1.00
  0.1027410000D+00  0.1000000000D+01
0 2 1 0.0 1.00
  0.7500000000D+00  0.1000000000D+01
8 5
0 0 6 2. 1.
       8588.50000         0.189515000E-02
       1297.23000         0.143859000E-01
       299.296000         0.707320000E-01
       87.3771000         0.240001000
       25.6789000         0.594797000
       3.74004000         0.280802000
0 1 3 6. 1.
       42.1175000         0.113889000         0.365114000E-01
       9.62837000         0.920811000         0.237153000
       2.85332000        -0.327447000E-02     0.819702000
0 1 1 0. 1.
      0.905661000          1.00000000          1.00000000
0 1 1 0. 1.
      0.255611000          1.00000000          1.00000000
0 3 1 0. 1.
       1.29200000          1.00000000
230 14
INPUT
20. 0 2 2 2 0 0
 34.150000 399.987282 0
 14.590000 85.485655 0
 39.780000 277.148960 0
 14.950000 69.052205 0
 43.800000 -34.149349 0
 14.980000 -3.291831 0
0 0 3 2. 1.
       30.3241270         0.219143000
       16.3166820        -0.232556000
       11.4081480        -0.954685000
0 0 1 2. 1.
       2.56949200          1.00000000
0 0 1 0. 1.
       1.06259500          1.00000000
0 0 1 0. 1.
      0.250000000          1.00000000
0 0 1 0. 1.
      0.120000000          1.00000000
0 2 2 6. 1.
       111.824980         0.232770000E-01
       19.1319100         -1.00953900
0 2 2 0. 1.
       5.46883800         0.320151000
       2.50567500         0.718085000
0 2 1 0. 1.
      0.941868000          1.00000000
0 2 1 0. 1.
      0.250000000          1.00000000
0 2 1 0. 1.
      0.120000000          1.00000000
0 3 4 10. 1.
       44.6456290         0.472490000E-01
       13.4383770         0.218926000
       4.68200000         0.452512000
       1.60321100         0.518576000
0 3 1 0. 1.
      0.482766000          1.00000000
0 3 1 0. 1.
      0.110000000          1.00000000
0 4 1 0. 1.
      2.614   1.0000
99 0
END
DFT
M06L-D3
xxlgrid
END
TOLINTEG
7 7 7 10 40
SHRINK
2 2
TOLDEE
8
DFTD3
ABC
END
END
          48 PROCESSORS WORKING

         
 *******************************************************************************
 *                                                                             *
 *                               CRYSTAL17                                     *
 *                      public : 1.0.2 - March 1st, 2018                       *
 *                       HTTP://WWW.CRYSTAL.UNITO.IT                           *
 *                                                                             *
 *                              MAIN AUTHORS                                   *
 *                                                                             *
 *  R. DOVESI(1,11), V.R. SAUNDERS(2), C. ROETTI(1,11), R. ORLANDO(1,11),      *
 *  C.M. ZICOVICH-WILSON(1,3), F. PASCALE(4), B. CIVALLERI(1,11),              *
 *  K. DOLL(5), N.M. HARRISON(2,6), I.J. BUSH(7), Ph. D'ARCO(8),               *
 *  M. LLUNELL(9), M. CAUSA'(10), Y. NOEL(8), L. MASCHIO(1,11), A. ERBA(1,11)  *
 *  M. RE'RAT(14), S. CASASSA(1,11)                                            *
 *                                                                             *
 *        CONTRIBUTIONS TO THE CODE HAVE ALSO BEEN GIVEN BY                    *
 *                                                                             *
 *  M. FERRABONE(1,11), M. DE LA PIERRE(1,11), M. FERRERO(1,11),               *
 *  J. BAIMA(1,11), E. ALBANESE(1,11), M.F. PEINTINGER(12), R. BAST(13),       *
 *  B. KIRTMAN(15), V. LACIVITA(1,11), R. DEMICHELIS(1,16)                     *
 *  G. BRANDEBURG(17), S. SALUSTRO(1,11), G. SANSONE(1,11)                     *
 *  M.T. RUGGIERO(18)                                                          *
 *                                                                             *
 * (1) THEORETICAL CHEMISTRY GROUP - UNIVERSITA' DI TORINO - TORINO (ITALY)    *
 * (2) COMPUTATIONAL SCIENCE & ENGINEERING DEPARTMENT - STFC DARESBURY (UK)    *
 * (3) UNIVERSIDAD AUTONOMA DEL ESTADO DE MORELOS - CUERNAVACA (MEXICO)        *
 * (4) UNIVERSITE' DE LORRAINE - NANCY (FRANCE)                                *
 * (5) UNIVERSITAET STUTTGART- STUTTGART (GERMANY)                             *
 * (6) IMPERIAL COLLEGE - LONDON (UK)                                          *
 * (7) OXFORD E-RESEARCH CENTRE - OXFORD (UK)                                  *
 * (8) UPMC - SORBONNE UNIVERSITES - PARIS (FRANCE)                            *
 * (9) UNIVERSIDAD DE BARCELONA - BARCELONA (SPAIN)                            *
 *(10) UNIVERSITA' DI NAPOLI "FEDERICO II" - NAPOLI (ITALY)                    *
 *(11) NIS - NANOSTRUCTURED INTERFACES AND SURFACES - TORINO (ITALY)           *
 *(12) MPI FUER CHEMISCHE ENERGIEKONVERSION - MUELHEIM AN DER RUHR (GERMANY)   *
 *(13) UNIVERSITY OF TROMSO - TROMSO (NORWAY)                                  *
 *(14) UNIVERSITE' DE PAU ET DES PAYS DE L'ADOUR - PAU (FRANCE)                *
 *(15) UNIVERSITY OF CALIFORNIA SANTA BARBARA - SANTA BARBARA (USA)            *
 *(16) CURTIN UNIVERSITY - PERTH (AUSTRALIA)                                   *
 *(17) UNIVERSITY COLLEGE LONDON - LONDON (UK)                                 *
 *(18) CAMBRIDGE UNIVERSITY - CAMBRIDGE (UK)                                   *
 *                                                                             *
 *******************************************************************************
 EEEEEEEEEE STARTING  DATE 24 02 2020 TIME 14:46:56.4
 ZIF-65 (cif CCDC 917446, CIMFUB)                                                

 GEOMETRY INPUT FROM EXTERNAL FILE (FORTRAN UNIT 34)
 3D - CRYSTAL 

 *******************************************************************************
 LATTICE PARAMETERS  (ANGSTROMS AND DEGREES) - PRIMITIVE CELL
       A          B          C        ALPHA      BETA     GAMMA        VOLUME
   14.85436   14.85436   14.85436   109.47122 109.47122 109.47122   2523.131767
 INFORMATION **** CHKGRP **** SPGR WITH NO INVERSION

 NUMBER OF IRREDUCIBLE ATOMS IN THE CELL:    7

 CARTESIAN COORDINATES (ANGSTROM) - IRREDUCIBLE ATOMS AND SYMMETRY RELATED

 AT.IRR.  AT  AT.N.          X                   Y                   Z
     1     1   230    8.576168661669E+00 -1.286425299250E+01  0.000000000000E+00
     1     2   230    0.000000000000E+00 -1.286425299250E+01  8.576168661669E+00
     1     3   230    0.000000000000E+00  8.576168661669E+00 -1.286425299250E+01
     1     4   230   -1.286425299250E+01  0.000000000000E+00  8.576168661669E+00
     1     5   230   -1.286425299250E+01  8.576168661669E+00  0.000000000000E+00
     1     6   230    8.576168661669E+00  0.000000000000E+00 -1.286425299250E+01
     7     7     6   -2.261752964433E+00 -2.261752964433E+00  8.463447711877E+00
     7     8     6    2.261752964433E+00  2.261752964433E+00  8.463447711877E+00
     7     9     6   -2.261752964433E+00  2.261752964433E+00 -8.463447711877E+00
     7    10     6    2.261752964433E+00 -2.261752964433E+00 -8.463447711877E+00
     7    11     6    8.463447711877E+00 -2.261752964433E+00 -2.261752964433E+00
     7    12     6   -2.261752964433E+00  8.463447711877E+00 -2.261752964433E+00
     7    13     6   -8.463447711877E+00  2.261752964433E+00 -2.261752964433E+00
     7    14     6    2.261752964433E+00  8.463447711877E+00  2.261752964433E+00
     7    15     6    8.463447711877E+00  2.261752964433E+00  2.261752964433E+00
     7    16     6    2.261752964433E+00 -8.463447711877E+00 -2.261752964433E+00
     7    17     6   -8.463447711877E+00 -2.261752964433E+00  2.261752964433E+00
     7    18     6   -2.261752964433E+00 -8.463447711877E+00  2.261752964433E+00
    19    19     6    5.709744324210E+00  4.727468426004E+00  1.143355758691E+00
    19    20     6   -5.709744324210E+00 -4.727468426004E+00  1.143355758691E+00
    19    21     6    5.709744324210E+00 -4.727468426004E+00 -1.143355758691E+00
    19    22     6   -5.709744324210E+00  4.727468426004E+00 -1.143355758691E+00
    19    23     6    1.143355758691E+00  5.709744324210E+00  4.727468426004E+00
    19    24     6    4.727468426004E+00  1.143355758691E+00  5.709744324210E+00
    19    25     6   -1.143355758691E+00 -5.709744324210E+00  4.727468426004E+00
    19    26     6   -4.727468426004E+00  1.143355758691E+00 -5.709744324210E+00
    19    27     6    1.143355758691E+00 -5.709744324210E+00 -4.727468426004E+00
    19    28     6   -4.727468426004E+00 -1.143355758691E+00  5.709744324210E+00
    19    29     6   -1.143355758691E+00  5.709744324210E+00 -4.727468426004E+00
    19    30     6    4.727468426004E+00 -1.143355758691E+00 -5.709744324210E+00
    19    31     6    4.727468426004E+00  5.709744324210E+00  1.143355758691E+00
    19    32     6   -4.727468426004E+00 -5.709744324210E+00  1.143355758691E+00
    19    33     6   -4.727468426004E+00  5.709744324210E+00 -1.143355758691E+00
    19    34     6    4.727468426004E+00 -5.709744324210E+00 -1.143355758691E+00
    19    35     6    5.709744324210E+00  1.143355758691E+00  4.727468426004E+00
    19    36     6    1.143355758691E+00  4.727468426004E+00  5.709744324210E+00
    19    37     6   -5.709744324210E+00 -1.143355758691E+00  4.727468426004E+00
    19    38     6    1.143355758691E+00 -4.727468426004E+00 -5.709744324210E+00
    19    39     6   -5.709744324210E+00  1.143355758691E+00 -4.727468426004E+00
    19    40     6   -1.143355758691E+00 -4.727468426004E+00  5.709744324210E+00
    19    41     6    5.709744324210E+00 -1.143355758691E+00 -4.727468426004E+00
    19    42     6   -1.143355758691E+00  4.727468426004E+00 -5.709744324210E+00
    43    43     1    5.734177767719E+00  3.778204000329E+00  1.655674651852E+00
    43    44     1   -5.734177767719E+00 -3.778204000329E+00  1.655674651852E+00
    43    45     1    5.734177767719E+00 -3.778204000329E+00 -1.655674651852E+00
    43    46     1   -5.734177767719E+00  3.778204000329E+00 -1.655674651852E+00
    43    47     1    1.655674651852E+00  5.734177767719E+00  3.778204000329E+00
    43    48     1    3.778204000329E+00  1.655674651852E+00  5.734177767719E+00
    43    49     1   -1.655674651852E+00 -5.734177767719E+00  3.778204000329E+00
    43    50     1   -3.778204000329E+00  1.655674651852E+00 -5.734177767719E+00
    43    51     1    1.655674651852E+00 -5.734177767719E+00 -3.778204000329E+00
    43    52     1   -3.778204000329E+00 -1.655674651852E+00  5.734177767719E+00
    43    53     1   -1.655674651852E+00  5.734177767719E+00 -3.778204000329E+00
    43    54     1    3.778204000329E+00 -1.655674651852E+00 -5.734177767719E+00
    43    55     1    3.778204000329E+00  5.734177767719E+00  1.655674651852E+00
    43    56     1   -3.778204000329E+00 -5.734177767719E+00  1.655674651852E+00
    43    57     1   -3.778204000329E+00  5.734177767719E+00 -1.655674651852E+00
    43    58     1    3.778204000329E+00 -5.734177767719E+00 -1.655674651852E+00
    43    59     1    5.734177767719E+00  1.655674651852E+00  3.778204000329E+00
    43    60     1    1.655674651852E+00  3.778204000329E+00  5.734177767719E+00
    43    61     1   -5.734177767719E+00 -1.655674651852E+00  3.778204000329E+00
    43    62     1    1.655674651852E+00 -3.778204000329E+00 -5.734177767719E+00
    43    63     1   -5.734177767719E+00  1.655674651852E+00 -3.778204000329E+00
    43    64     1   -1.655674651852E+00 -3.778204000329E+00  5.734177767719E+00
    43    65     1    5.734177767719E+00 -1.655674651852E+00 -3.778204000329E+00
    43    66     1   -1.655674651852E+00  3.778204000329E+00 -5.734177767719E+00
    67    67     7    6.719306332228E+00  5.122321230188E+00  3.342928392410E-01
    67    68     7   -6.719306332228E+00 -5.122321230188E+00  3.342928392410E-01
    67    69     7    6.719306332228E+00 -5.122321230188E+00 -3.342928392410E-01
    67    70     7   -6.719306332228E+00  5.122321230188E+00 -3.342928392410E-01
    67    71     7    3.342928392410E-01  6.719306332228E+00  5.122321230188E+00
    67    72     7    5.122321230188E+00  3.342928392410E-01  6.719306332228E+00
    67    73     7   -3.342928392410E-01 -6.719306332228E+00  5.122321230188E+00
    67    74     7   -5.122321230188E+00  3.342928392410E-01 -6.719306332228E+00
    67    75     7    3.342928392410E-01 -6.719306332228E+00 -5.122321230188E+00
    67    76     7   -5.122321230188E+00 -3.342928392410E-01  6.719306332228E+00
    67    77     7   -3.342928392410E-01  6.719306332228E+00 -5.122321230188E+00
    67    78     7    5.122321230188E+00 -3.342928392410E-01 -6.719306332228E+00
    67    79     7    5.122321230188E+00  6.719306332228E+00  3.342928392410E-01
    67    80     7   -5.122321230188E+00 -6.719306332228E+00  3.342928392410E-01
    67    81     7   -5.122321230188E+00  6.719306332228E+00 -3.342928392410E-01
    67    82     7    5.122321230188E+00 -6.719306332228E+00 -3.342928392410E-01
    67    83     7    6.719306332228E+00  3.342928392410E-01  5.122321230188E+00
    67    84     7    3.342928392410E-01  5.122321230188E+00  6.719306332228E+00
    67    85     7   -6.719306332228E+00 -3.342928392410E-01  5.122321230188E+00
    67    86     7    3.342928392410E-01 -5.122321230188E+00 -6.719306332228E+00
    67    87     7   -6.719306332228E+00  3.342928392410E-01 -5.122321230188E+00
    67    88     7   -3.342928392410E-01 -5.122321230188E+00  6.719306332228E+00
    67    89     7    6.719306332228E+00 -3.342928392410E-01 -5.122321230188E+00
    67    90     7   -3.342928392410E-01  5.122321230188E+00 -6.719306332228E+00
    91    91     7   -1.488800109294E+00 -1.488800109294E+00  7.562447528971E+00
    91    92     7    1.488800109294E+00  1.488800109294E+00  7.562447528971E+00
    91    93     7   -1.488800109294E+00  1.488800109294E+00 -7.562447528971E+00
    91    94     7    1.488800109294E+00 -1.488800109294E+00 -7.562447528971E+00
    91    95     7    7.562447528971E+00 -1.488800109294E+00 -1.488800109294E+00
    91    96     7   -1.488800109294E+00  7.562447528971E+00 -1.488800109294E+00
    91    97     7   -7.562447528971E+00  1.488800109294E+00 -1.488800109294E+00
    91    98     7    1.488800109294E+00  7.562447528971E+00  1.488800109294E+00
    91    99     7    7.562447528971E+00  1.488800109294E+00  1.488800109294E+00
    91   100     7    1.488800109294E+00 -7.562447528971E+00 -1.488800109294E+00
    91   101     7   -7.562447528971E+00 -1.488800109294E+00  1.488800109294E+00
    91   102     7   -1.488800109294E+00 -7.562447528971E+00  1.488800109294E+00
   103   103     8   -1.953900364944E+00 -4.093316854300E-01  7.185711663613E+00
   103   104     8    1.953900364944E+00  4.093316854300E-01  7.185711663613E+00
   103   105     8   -1.953900364944E+00  4.093316854300E-01 -7.185711663613E+00
   103   106     8    1.953900364944E+00 -4.093316854300E-01 -7.185711663613E+00
   103   107     8    7.185711663613E+00 -1.953900364944E+00 -4.093316854300E-01
   103   108     8   -4.093316854300E-01  7.185711663613E+00 -1.953900364944E+00
   103   109     8   -7.185711663613E+00  1.953900364944E+00 -4.093316854300E-01
   103   110     8    4.093316854300E-01  7.185711663613E+00  1.953900364944E+00
   103   111     8    7.185711663613E+00  1.953900364944E+00  4.093316854300E-01
   103   112     8    4.093316854300E-01 -7.185711663613E+00 -1.953900364944E+00
   103   113     8   -7.185711663613E+00 -1.953900364944E+00  4.093316854300E-01
   103   114     8   -4.093316854300E-01 -7.185711663613E+00  1.953900364944E+00
   103   115     8   -4.093316854300E-01 -1.953900364944E+00  7.185711663613E+00
   103   116     8    4.093316854300E-01  1.953900364944E+00  7.185711663613E+00
   103   117     8    4.093316854300E-01 -1.953900364944E+00 -7.185711663613E+00
   103   118     8   -4.093316854300E-01  1.953900364944E+00 -7.185711663613E+00
   103   119     8   -1.953900364944E+00  7.185711663613E+00 -4.093316854300E-01
   103   120     8    7.185711663613E+00 -4.093316854300E-01 -1.953900364944E+00
   103   121     8    1.953900364944E+00 -7.185711663613E+00 -4.093316854300E-01
   103   122     8    7.185711663613E+00  4.093316854300E-01  1.953900364944E+00
   103   123     8    1.953900364944E+00  7.185711663613E+00  4.093316854300E-01
   103   124     8   -7.185711663613E+00  4.093316854300E-01 -1.953900364944E+00
   103   125     8   -1.953900364944E+00 -7.185711663613E+00  4.093316854300E-01
   103   126     8   -7.185711663613E+00 -4.093316854300E-01  1.953900364944E+00

 SPACE  GROUP  N.                     :  217
 NUMBER OF SYMMETRY OPERATORS         :   24
 *******************************************************************************
 LATTICE PARAMETERS (ANGSTROMS AND DEGREES) - BOHR = 0.5291772083 ANGSTROM
 PRIMITIVE CELL - CENTRING CODE 6/0 VOLUME=  2523.131767 - DENSITY  1.137 g/cm^3
         A              B              C           ALPHA      BETA       GAMMA 
    14.85435986    14.85435986    14.85435986   109.471221 109.471221 109.471221
 *******************************************************************************
 ATOMS IN THE ASYMMETRIC UNIT    7 - ATOMS IN THE UNIT CELL:  126
     ATOM                 X/A                 Y/B                 Z/C    
 *******************************************************************************
      1 T 230 ZN    2.500000000001E-01  4.999999999999E-01 -2.500000000000E-01
      2 F 230 ZN   -2.500000000000E-01  4.999999999999E-01  2.500000000001E-01
      3 F 230 ZN   -2.500000000000E-01  2.500000000001E-01  4.999999999999E-01
      4 F 230 ZN    4.999999999999E-01 -2.500000000000E-01  2.500000000001E-01
      5 F 230 ZN    4.999999999999E-01  2.500000000001E-01 -2.500000000000E-01
      6 F 230 ZN    2.500000000001E-01 -2.500000000000E-01  4.999999999999E-01
      7 T   6 C     3.615655773633E-01  3.615655773633E-01 -2.637253362963E-01
      8 F   6 C    -3.747090863403E-01 -3.747090863403E-01  2.637253362963E-01
      9 F   6 C    -3.615655773633E-01  3.747090863403E-01  0.000000000000E+00
     10 F   6 C     3.747090863403E-01 -3.615655773633E-01  0.000000000000E+00
     11 F   6 C    -2.637253362963E-01  3.615655773633E-01  3.615655773633E-01
     12 F   6 C     3.615655773633E-01 -2.637253362963E-01  3.615655773633E-01
     13 F   6 C     0.000000000000E+00  3.747090863403E-01 -3.615655773633E-01
     14 F   6 C    -3.747090863403E-01  2.637253362963E-01 -3.747090863403E-01
     15 F   6 C     2.637253362963E-01 -3.747090863403E-01 -3.747090863403E-01
     16 F   6 C     3.747090863403E-01  0.000000000000E+00 -3.615655773633E-01
     17 F   6 C     0.000000000000E+00 -3.615655773633E-01  3.747090863403E-01
     18 F   6 C    -3.615655773633E-01  0.000000000000E+00  3.747090863403E-01
     19 T   6 C     3.422754621731E-01  3.995432198955E-01 -3.914990969766E-01
     20 F   6 C    -2.089576831279E-01 -2.662254408503E-01  3.914990969766E-01
     21 F   6 C    -3.422754621731E-01  2.662254408503E-01  5.726775772240E-02
     22 F   6 C     2.089576831279E-01 -3.995432198955E-01 -5.726775772240E-02
     23 F   6 C    -3.914990969766E-01  3.422754621731E-01  3.995432198955E-01
     24 F   6 C     3.995432198955E-01 -3.914990969766E-01  3.422754621731E-01
     25 F   6 C    -5.726775772240E-02  2.089576831279E-01 -3.995432198955E-01
     26 F   6 C    -2.662254408503E-01  3.914990969766E-01 -2.089576831279E-01
     27 F   6 C     3.914990969766E-01 -2.089576831279E-01 -2.662254408503E-01
     28 F   6 C     2.662254408503E-01  5.726775772240E-02 -3.422754621731E-01
     29 F   6 C     5.726775772240E-02 -3.422754621731E-01  2.662254408503E-01
     30 F   6 C    -3.995432198955E-01 -5.726775772240E-02  2.089576831279E-01
     31 F   6 C     3.995432198955E-01  3.422754621731E-01 -3.914990969766E-01
     32 F   6 C    -2.662254408503E-01 -2.089576831279E-01  3.914990969766E-01
     33 F   6 C     2.662254408503E-01 -3.422754621731E-01  5.726775772240E-02
     34 F   6 C    -3.995432198955E-01  2.089576831279E-01 -5.726775772240E-02
     35 F   6 C     3.422754621731E-01 -3.914990969766E-01  3.995432198955E-01
     36 F   6 C    -3.914990969766E-01  3.995432198955E-01  3.422754621731E-01
     37 F   6 C     2.089576831279E-01 -5.726775772240E-02 -3.995432198955E-01
     38 F   6 C     3.914990969766E-01 -2.662254408503E-01 -2.089576831279E-01
     39 F   6 C    -2.089576831279E-01  3.914990969766E-01 -2.662254408503E-01
     40 F   6 C     5.726775772240E-02  2.662254408503E-01 -3.422754621731E-01
     41 F   6 C    -3.422754621731E-01  5.726775772240E-02  2.662254408503E-01
     42 F   6 C    -5.726775772240E-02 -3.995432198955E-01  2.089576831279E-01
     43 T   1 H     3.168010603888E-01  4.308364673726E-01 -4.454177533517E-01
     44 F   1 H    -1.237457792757E-01 -2.377811862595E-01  4.454177533517E-01
     45 F   1 H    -3.168010603888E-01  2.377811862595E-01  1.140354069838E-01
     46 F   1 H     1.237457792757E-01 -4.308364673726E-01 -1.140354069838E-01
     47 F   1 H    -4.454177533517E-01  3.168010603888E-01  4.308364673726E-01
     48 F   1 H     4.308364673726E-01 -4.454177533517E-01  3.168010603888E-01
     49 F   1 H    -1.140354069838E-01  1.237457792757E-01 -4.308364673726E-01
     50 F   1 H    -2.377811862595E-01  4.454177533517E-01 -1.237457792757E-01
     51 F   1 H     4.454177533517E-01 -1.237457792757E-01 -2.377811862595E-01
     52 F   1 H     2.377811862595E-01  1.140354069838E-01 -3.168010603888E-01
     53 F   1 H     1.140354069838E-01 -3.168010603888E-01  2.377811862595E-01
     54 F   1 H    -4.308364673726E-01 -1.140354069838E-01  1.237457792757E-01
     55 F   1 H     4.308364673726E-01  3.168010603888E-01 -4.454177533517E-01
     56 F   1 H    -2.377811862595E-01 -1.237457792757E-01  4.454177533517E-01
     57 F   1 H     2.377811862595E-01 -3.168010603888E-01  1.140354069838E-01
     58 F   1 H    -4.308364673726E-01  1.237457792757E-01 -1.140354069838E-01
     59 F   1 H     3.168010603888E-01 -4.454177533517E-01  4.308364673726E-01
     60 F   1 H    -4.454177533517E-01  4.308364673726E-01  3.168010603888E-01
     61 F   1 H     1.237457792757E-01 -1.140354069838E-01 -4.308364673726E-01
     62 F   1 H     4.454177533517E-01 -2.377811862595E-01 -1.237457792757E-01
     63 F   1 H    -1.237457792757E-01  4.454177533517E-01 -2.377811862595E-01
     64 F   1 H     1.140354069838E-01  2.377811862595E-01 -3.168010603888E-01
     65 F   1 H    -3.168010603888E-01  1.140354069838E-01  2.377811862595E-01
     66 F   1 H    -1.140354069838E-01 -4.308364673726E-01  1.237457792757E-01
     67 T   7 N     3.181265600464E-01  4.112325357472E-01 -3.096201795016E-01
     68 F   7 N    -2.791472847512E-01 -3.722532604521E-01  3.096201795016E-01
     69 F   7 N    -3.181265600464E-01  3.722532604521E-01  9.310597570087E-02
     70 F   7 N     2.791472847512E-01 -4.112325357472E-01 -9.310597570087E-02
     71 F   7 N    -3.096201795016E-01  3.181265600464E-01  4.112325357472E-01
     72 F   7 N     4.112325357472E-01 -3.096201795016E-01  3.181265600464E-01
     73 F   7 N    -9.310597570087E-02  2.791472847512E-01 -4.112325357472E-01
     74 F   7 N    -3.722532604521E-01  3.096201795016E-01 -2.791472847512E-01
     75 F   7 N     3.096201795016E-01 -2.791472847512E-01 -3.722532604521E-01
     76 F   7 N     3.722532604521E-01  9.310597570087E-02 -3.181265600464E-01
     77 F   7 N     9.310597570087E-02 -3.181265600464E-01  3.722532604521E-01
     78 F   7 N    -4.112325357472E-01 -9.310597570087E-02  2.791472847512E-01
     79 F   7 N     4.112325357472E-01  3.181265600464E-01 -3.096201795016E-01
     80 F   7 N    -3.722532604521E-01 -2.791472847512E-01  3.096201795016E-01
     81 F   7 N     3.722532604521E-01 -3.181265600464E-01  9.310597570087E-02
     82 F   7 N    -4.112325357472E-01  2.791472847512E-01 -9.310597570087E-02
     83 F   7 N     3.181265600464E-01 -3.096201795016E-01  4.112325357472E-01
     84 F   7 N    -3.096201795016E-01  4.112325357472E-01  3.181265600464E-01
     85 F   7 N     2.791472847512E-01 -9.310597570087E-02 -4.112325357472E-01
     86 F   7 N     3.096201795016E-01 -3.722532604521E-01 -2.791472847512E-01
     87 F   7 N    -2.791472847512E-01  3.096201795016E-01 -3.722532604521E-01
     88 F   7 N     9.310597570087E-02  3.722532604521E-01 -3.181265600464E-01
     89 F   7 N    -3.181265600464E-01  9.310597570087E-02  3.722532604521E-01
     90 F   7 N    -9.310597570087E-02 -4.112325357472E-01  2.791472847512E-01
     91 T   7 N     3.541002782992E-01  3.541002782992E-01 -1.735973449249E-01
     92 F   7 N    -4.723023767759E-01 -4.723023767759E-01  1.735973449249E-01
     93 F   7 N    -3.541002782992E-01  4.723023767759E-01  0.000000000000E+00
     94 F   7 N     4.723023767759E-01 -3.541002782992E-01  0.000000000000E+00
     95 F   7 N    -1.735973449249E-01  3.541002782992E-01  3.541002782992E-01
     96 F   7 N     3.541002782992E-01 -1.735973449249E-01  3.541002782992E-01
     97 F   7 N     0.000000000000E+00  4.723023767759E-01 -3.541002782992E-01
     98 F   7 N    -4.723023767759E-01  1.735973449249E-01 -4.723023767759E-01
     99 F   7 N     1.735973449249E-01 -4.723023767759E-01 -4.723023767759E-01
    100 F   7 N     4.723023767759E-01  0.000000000000E+00 -3.541002782992E-01
    101 F   7 N     0.000000000000E+00 -3.541002782992E-01  4.723023767759E-01
    102 F   7 N    -3.541002782992E-01  0.000000000000E+00  4.723023767759E-01
    103 T   8 O     3.950703539955E-01  3.050203129780E-01 -1.377790096956E-01
    104 F   8 O     4.427993226735E-01 -4.671506363089E-01  1.377790096956E-01
    105 F   8 O    -3.950703539955E-01  4.671506363089E-01 -9.005004101757E-02
    106 F   8 O    -4.427993226735E-01 -3.050203129780E-01  9.005004101757E-02
    107 F   8 O    -1.377790096956E-01  3.950703539955E-01  3.050203129780E-01
    108 F   8 O     3.050203129780E-01 -1.377790096956E-01  3.950703539955E-01
    109 F   8 O     9.005004101757E-02 -4.427993226735E-01 -3.050203129780E-01
    110 F   8 O    -4.671506363089E-01  1.377790096956E-01  4.427993226735E-01
    111 F   8 O     1.377790096956E-01  4.427993226735E-01 -4.671506363089E-01
    112 F   8 O     4.671506363089E-01 -9.005004101757E-02 -3.950703539955E-01
    113 F   8 O    -9.005004101757E-02 -3.950703539955E-01  4.671506363089E-01
    114 F   8 O    -3.050203129780E-01  9.005004101757E-02 -4.427993226735E-01
    115 F   8 O     3.050203129780E-01  3.950703539955E-01 -1.377790096956E-01
    116 F   8 O    -4.671506363089E-01  4.427993226735E-01  1.377790096956E-01
    117 F   8 O     4.671506363089E-01 -3.950703539955E-01 -9.005004101757E-02
    118 F   8 O    -3.050203129780E-01 -4.427993226735E-01  9.005004101757E-02
    119 F   8 O     3.950703539955E-01 -1.377790096956E-01  3.050203129780E-01
    120 F   8 O    -1.377790096956E-01  3.050203129780E-01  3.950703539955E-01
    121 F   8 O    -4.427993226735E-01  9.005004101757E-02 -3.050203129780E-01
    122 F   8 O     1.377790096956E-01 -4.671506363089E-01  4.427993226735E-01
    123 F   8 O     4.427993226735E-01  1.377790096956E-01 -4.671506363089E-01
    124 F   8 O    -9.005004101757E-02  4.671506363089E-01 -3.950703539955E-01
    125 F   8 O    -3.950703539955E-01 -9.005004101757E-02  4.671506363089E-01
    126 F   8 O     9.005004101757E-02 -3.050203129780E-01 -4.427993226735E-01

 TRANSFORMATION MATRIX PRIMITIVE-CRYSTALLOGRAPHIC CELL
  0.0000  1.0000  1.0000  1.0000  0.0000  1.0000  1.0000  1.0000  0.0000

 *******************************************************************************
 CRYSTALLOGRAPHIC CELL (VOLUME=       5046.26353424)
         A              B              C           ALPHA      BETA       GAMMA 
    17.15233732    17.15233732    17.15233732    90.000000  90.000000  90.000000

 COORDINATES IN THE CRYSTALLOGRAPHIC CELL
     ATOM                 X/A                 Y/B                 Z/C    
 *******************************************************************************
      1 T 230 ZN    4.999999999999E-01  2.500000000001E-01  0.000000000000E+00
      2 F 230 ZN    0.000000000000E+00  2.500000000001E-01  4.999999999999E-01
      3 F 230 ZN    0.000000000000E+00  4.999999999999E-01  2.500000000001E-01
      4 F 230 ZN    2.500000000001E-01  0.000000000000E+00  4.999999999999E-01
      5 F 230 ZN    2.500000000001E-01  4.999999999999E-01  0.000000000000E+00
      6 F 230 ZN    4.999999999999E-01  0.000000000000E+00  2.500000000001E-01
      7 T   6 C    -1.318626681482E-01 -1.318626681482E-01  4.934282455115E-01
      8 F   6 C     1.318626681482E-01  1.318626681482E-01  4.934282455115E-01
      9 F   6 C    -1.318626681482E-01  1.318626681482E-01 -4.934282455115E-01
     10 F   6 C     1.318626681482E-01 -1.318626681482E-01 -4.934282455115E-01
     11 F   6 C     4.934282455115E-01 -1.318626681482E-01 -1.318626681482E-01
     12 F   6 C    -1.318626681482E-01  4.934282455115E-01 -1.318626681482E-01
     13 F   6 C    -4.934282455115E-01  1.318626681482E-01 -1.318626681482E-01
     14 F   6 C     1.318626681482E-01  4.934282455115E-01  1.318626681482E-01
     15 F   6 C     4.934282455115E-01  1.318626681482E-01  1.318626681482E-01
     16 F   6 C     1.318626681482E-01 -4.934282455115E-01 -1.318626681482E-01
     17 F   6 C    -4.934282455115E-01 -1.318626681482E-01  1.318626681482E-01
     18 F   6 C    -1.318626681482E-01 -4.934282455115E-01  1.318626681482E-01
     19 T   6 C     3.328843303729E-01  2.756165726505E-01  6.665888952261E-02
     20 F   6 C    -3.328843303729E-01 -2.756165726505E-01  6.665888952261E-02
     21 F   6 C     3.328843303729E-01 -2.756165726505E-01 -6.665888952261E-02
     22 F   6 C    -3.328843303729E-01  2.756165726505E-01 -6.665888952261E-02
     23 F   6 C     6.665888952261E-02  3.328843303729E-01  2.756165726505E-01
     24 F   6 C     2.756165726505E-01  6.665888952261E-02  3.328843303729E-01
     25 F   6 C    -6.665888952261E-02 -3.328843303729E-01  2.756165726505E-01
     26 F   6 C    -2.756165726505E-01  6.665888952261E-02 -3.328843303729E-01
     27 F   6 C     6.665888952261E-02 -3.328843303729E-01 -2.756165726505E-01
     28 F   6 C    -2.756165726505E-01 -6.665888952261E-02  3.328843303729E-01
     29 F   6 C    -6.665888952261E-02  3.328843303729E-01 -2.756165726505E-01
     30 F   6 C     2.756165726505E-01 -6.665888952261E-02 -3.328843303729E-01
     31 F   6 C     2.756165726505E-01  3.328843303729E-01  6.665888952261E-02
     32 F   6 C    -2.756165726505E-01 -3.328843303729E-01  6.665888952261E-02
     33 F   6 C    -2.756165726505E-01  3.328843303729E-01 -6.665888952261E-02
     34 F   6 C     2.756165726505E-01 -3.328843303729E-01 -6.665888952261E-02
     35 F   6 C     3.328843303729E-01  6.665888952261E-02  2.756165726505E-01
     36 F   6 C     6.665888952261E-02  2.756165726505E-01  3.328843303729E-01
     37 F   6 C    -3.328843303729E-01 -6.665888952261E-02  2.756165726505E-01
     38 F   6 C     6.665888952261E-02 -2.756165726505E-01 -3.328843303729E-01
     39 F   6 C    -3.328843303729E-01  6.665888952261E-02 -2.756165726505E-01
     40 F   6 C    -6.665888952261E-02 -2.756165726505E-01  3.328843303729E-01
     41 F   6 C     3.328843303729E-01 -6.665888952261E-02 -2.756165726505E-01
     42 F   6 C    -6.665888952261E-02  2.756165726505E-01 -3.328843303729E-01
     43 T   1 H     3.343088268161E-01  2.202734198323E-01  9.652764055655E-02
     44 F   1 H    -3.343088268161E-01 -2.202734198323E-01  9.652764055655E-02
     45 F   1 H     3.343088268161E-01 -2.202734198323E-01 -9.652764055655E-02
     46 F   1 H    -3.343088268161E-01  2.202734198323E-01 -9.652764055655E-02
     47 F   1 H     9.652764055655E-02  3.343088268161E-01  2.202734198323E-01
     48 F   1 H     2.202734198323E-01  9.652764055655E-02  3.343088268161E-01
     49 F   1 H    -9.652764055655E-02 -3.343088268161E-01  2.202734198323E-01
     50 F   1 H    -2.202734198323E-01  9.652764055655E-02 -3.343088268161E-01
     51 F   1 H     9.652764055655E-02 -3.343088268161E-01 -2.202734198323E-01
     52 F   1 H    -2.202734198323E-01 -9.652764055655E-02  3.343088268161E-01
     53 F   1 H    -9.652764055655E-02  3.343088268161E-01 -2.202734198323E-01
     54 F   1 H     2.202734198323E-01 -9.652764055655E-02 -3.343088268161E-01
     55 F   1 H     2.202734198323E-01  3.343088268161E-01  9.652764055655E-02
     56 F   1 H    -2.202734198323E-01 -3.343088268161E-01  9.652764055655E-02
     57 F   1 H    -2.202734198323E-01  3.343088268161E-01 -9.652764055655E-02
     58 F   1 H     2.202734198323E-01 -3.343088268161E-01 -9.652764055655E-02
     59 F   1 H     3.343088268161E-01  9.652764055655E-02  2.202734198323E-01
     60 F   1 H     9.652764055655E-02  2.202734198323E-01  3.343088268161E-01
     61 F   1 H    -3.343088268161E-01 -9.652764055655E-02  2.202734198323E-01
     62 F   1 H     9.652764055655E-02 -2.202734198323E-01 -3.343088268161E-01
     63 F   1 H    -3.343088268161E-01  9.652764055655E-02 -2.202734198323E-01
     64 F   1 H    -9.652764055655E-02 -2.202734198323E-01  3.343088268161E-01
     65 F   1 H     3.343088268161E-01 -9.652764055655E-02 -2.202734198323E-01
     66 F   1 H    -9.652764055655E-02  2.202734198323E-01 -3.343088268161E-01
     67 T   7 N     3.917428980996E-01  2.986369223988E-01  1.948963764758E-02
     68 F   7 N    -3.917428980996E-01 -2.986369223988E-01  1.948963764758E-02
     69 F   7 N     3.917428980996E-01 -2.986369223988E-01 -1.948963764758E-02
     70 F   7 N    -3.917428980996E-01  2.986369223988E-01 -1.948963764758E-02
     71 F   7 N     1.948963764758E-02  3.917428980996E-01  2.986369223988E-01
     72 F   7 N     2.986369223988E-01  1.948963764758E-02  3.917428980996E-01
     73 F   7 N    -1.948963764758E-02 -3.917428980996E-01  2.986369223988E-01
     74 F   7 N    -2.986369223988E-01  1.948963764758E-02 -3.917428980996E-01
     75 F   7 N     1.948963764758E-02 -3.917428980996E-01 -2.986369223988E-01
     76 F   7 N    -2.986369223988E-01 -1.948963764758E-02  3.917428980996E-01
     77 F   7 N    -1.948963764758E-02  3.917428980996E-01 -2.986369223988E-01
     78 F   7 N     2.986369223988E-01 -1.948963764758E-02 -3.917428980996E-01
     79 F   7 N     2.986369223988E-01  3.917428980996E-01  1.948963764758E-02
     80 F   7 N    -2.986369223988E-01 -3.917428980996E-01  1.948963764758E-02
     81 F   7 N    -2.986369223988E-01  3.917428980996E-01 -1.948963764758E-02
     82 F   7 N     2.986369223988E-01 -3.917428980996E-01 -1.948963764758E-02
     83 F   7 N     3.917428980996E-01  1.948963764758E-02  2.986369223988E-01
     84 F   7 N     1.948963764758E-02  2.986369223988E-01  3.917428980996E-01
     85 F   7 N    -3.917428980996E-01 -1.948963764758E-02  2.986369223988E-01
     86 F   7 N     1.948963764758E-02 -2.986369223988E-01 -3.917428980996E-01
     87 F   7 N    -3.917428980996E-01  1.948963764758E-02 -2.986369223988E-01
     88 F   7 N    -1.948963764758E-02 -2.986369223988E-01  3.917428980996E-01
     89 F   7 N     3.917428980996E-01 -1.948963764758E-02 -2.986369223988E-01
     90 F   7 N    -1.948963764758E-02  2.986369223988E-01 -3.917428980996E-01
     91 T   7 N    -8.679867246245E-02 -8.679867246245E-02  4.408989507617E-01
     92 F   7 N     8.679867246245E-02  8.679867246245E-02  4.408989507617E-01
     93 F   7 N    -8.679867246245E-02  8.679867246245E-02 -4.408989507617E-01
     94 F   7 N     8.679867246245E-02 -8.679867246245E-02 -4.408989507617E-01
     95 F   7 N     4.408989507617E-01 -8.679867246245E-02 -8.679867246245E-02
     96 F   7 N    -8.679867246245E-02  4.408989507617E-01 -8.679867246245E-02
     97 F   7 N    -4.408989507617E-01  8.679867246245E-02 -8.679867246245E-02
     98 F   7 N     8.679867246245E-02  4.408989507617E-01  8.679867246245E-02
     99 F   7 N     4.408989507617E-01  8.679867246245E-02  8.679867246245E-02
    100 F   7 N     8.679867246245E-02 -4.408989507617E-01 -8.679867246245E-02
    101 F   7 N    -4.408989507617E-01 -8.679867246245E-02  8.679867246245E-02
    102 F   7 N    -8.679867246245E-02 -4.408989507617E-01  8.679867246245E-02
    103 T   8 O    -1.139145253566E-01 -2.386448433899E-02  4.189348383345E-01
    104 F   8 O     1.139145253566E-01  2.386448433899E-02  4.189348383345E-01
    105 F   8 O    -1.139145253566E-01  2.386448433899E-02 -4.189348383345E-01
    106 F   8 O     1.139145253566E-01 -2.386448433899E-02 -4.189348383345E-01
    107 F   8 O     4.189348383345E-01 -1.139145253566E-01 -2.386448433899E-02
    108 F   8 O    -2.386448433899E-02  4.189348383345E-01 -1.139145253566E-01
    109 F   8 O    -4.189348383345E-01  1.139145253566E-01 -2.386448433899E-02
    110 F   8 O     2.386448433899E-02  4.189348383345E-01  1.139145253566E-01
    111 F   8 O     4.189348383345E-01  1.139145253566E-01  2.386448433899E-02
    112 F   8 O     2.386448433899E-02 -4.189348383345E-01 -1.139145253566E-01
    113 F   8 O    -4.189348383345E-01 -1.139145253566E-01  2.386448433899E-02
    114 F   8 O    -2.386448433899E-02 -4.189348383345E-01  1.139145253566E-01
    115 F   8 O    -2.386448433899E-02 -1.139145253566E-01  4.189348383345E-01
    116 F   8 O     2.386448433899E-02  1.139145253566E-01  4.189348383345E-01
    117 F   8 O     2.386448433899E-02 -1.139145253566E-01 -4.189348383345E-01
    118 F   8 O    -2.386448433899E-02  1.139145253566E-01 -4.189348383345E-01
    119 F   8 O    -1.139145253566E-01  4.189348383345E-01 -2.386448433899E-02
    120 F   8 O     4.189348383345E-01 -2.386448433899E-02 -1.139145253566E-01
    121 F   8 O     1.139145253566E-01 -4.189348383345E-01 -2.386448433899E-02
    122 F   8 O     4.189348383345E-01  2.386448433899E-02  1.139145253566E-01
    123 F   8 O     1.139145253566E-01  4.189348383345E-01  2.386448433899E-02
    124 F   8 O    -4.189348383345E-01  2.386448433899E-02 -1.139145253566E-01
    125 F   8 O    -1.139145253566E-01 -4.189348383345E-01  2.386448433899E-02
    126 F   8 O    -4.189348383345E-01 -2.386448433899E-02  1.139145253566E-01

 T = ATOM BELONGING TO THE ASYMMETRIC UNIT
 *******************************************************************************
 * GEOMETRY EDITING - INPUT COORDINATES ARE GIVEN IN ANGSTROM         
 *******************************************************************************

 GEOMETRY NOW FULLY CONSISTENT WITH THE GROUP
 INFORMATION **** NEW DEFAULT **** FINALRUN 4 FOR GEOMETRY OPTIMIZATIONS
 INFORMATION **** NEW DEFAULT **** OPTGEOM OPTIMIZES BOTH ATOMIC COORDINATES AND CELL PARAMETERS
 INFORMATION **** NEW DEFAULT **** TOL. ON ATOMIC DISP TO REDEFINE REF. GEOMETRY: 0.8 Angs
 INFORMATION **** NEW DEFAULT **** N POINTS TO REDEFINE REF. GEOMETRY: N OF OPT DEGS OF FREEDOM
 INFORMATION **** NEW DEFAULT **** TOL. ON ENERGY TO REDEFINE REF. GEOMETRY: 10**-3*(5*N. ATOMS)

 IMPORTANT INFORMATION:
 THE COORDINATE SYSTEM ADOPTED IN THE OPTIMIZATION IS NOT IN
 GENERAL HOMOGENEOUS UNITS. FOR THIS REASON THE GRADIENT AND 
 HESSIAN MATRIX IN TERMS OF THIS SYSTEM ARE GIVEN WITHOUT
 UNITS. FOR MORE DETAILS SEE THE MANUAL.

 INITIAL TRUST RADIUS         0.50000 MAXIMUM TRUST RADIUS               4.00000
 MAXIMUM GRADIENT COMPONENT   0.00045 MAXIMUM DISPLACEMENT COMPONENT     0.00180
 R.M.S. OF GRADIENT COMPONENT 0.00030 R.M.S. OF DISPLACEMENT COMPONENTS  0.00120
 THRESHOLD ON ENERGY CHANGE 0.100E-06 EXTRAPOLATING POLYNOMIAL ORDER           2
 MAXIMUM ALLOWED NUMBER OF STEPS   -1 SORTING OF ENERGY POINTS:               NO
 ANALYTICAL  GRADIENT                 HESSIAN UPDATING                      BFGS
 STEP SIZE NUMERICAL GRADIENT 0.00100
 INITIAL HESSIAN MATRIX: SCHLEGEL MODEL 2
 *******************************************************************************


 ELAELAELAELAELAELAELAELAELAELAELAELAELAELAELAELAELAELAELAELAELAELAELAELAELAELA

                       ELASTIC CALCULATION

 INFORMATION **** TOLDEX ****  CONVERGENCE CRITERION FOR RMS DISPLACEMENT MODIFIED  6.200000E-04
 INFORMATION **** TOLDEG **** MODIFY CONVERGENCE CRITERION FOR RMS GRADIENT  3.000000E-04
 INFORMATION **** TOLDEE **** CONVERGENCE CRITERION FOR ENERGY MODIFIED: 10**-           8

 GCALCO - MAX INDICES DIRECT LATTICE VECTOR    14    14    14
 NO.OF VECTORS CREATED 6999 STARS  122 RMAX   305.78571 BOHR

 GEOMETRY FOR WAVE FUNCTION - DIMENSIONALITY OF THE SYSTEM    3
 (NON PERIODIC DIRECTION: LATTICE PARAMETER FORMALLY SET TO 500)
 *******************************************************************************
 LATTICE PARAMETERS (ANGSTROMS AND DEGREES) - BOHR = 0.5291772083 ANGSTROM
 PRIMITIVE CELL - CENTRING CODE 6/0 VOLUME=  2523.131767 - DENSITY  1.137 g/cm^3
         A              B              C           ALPHA      BETA       GAMMA 
    14.85435986    14.85435986    14.85435986   109.471221 109.471221 109.471221
 *******************************************************************************
 ATOMS IN THE ASYMMETRIC UNIT    7 - ATOMS IN THE UNIT CELL:  126
     ATOM                 X/A                 Y/B                 Z/C    
 *******************************************************************************
      1 T 230 ZN    2.500000000000E-01 -5.000000000000E-01 -2.500000000000E-01
      2 F 230 ZN   -2.500000000000E-01  5.000000000000E-01  2.500000000000E-01
      3 F 230 ZN   -2.500000000000E-01  2.500000000000E-01  5.000000000000E-01
      4 F 230 ZN    5.000000000000E-01 -2.500000000000E-01  2.500000000000E-01
      5 F 230 ZN    5.000000000000E-01  2.500000000000E-01 -2.500000000000E-01
      6 F 230 ZN    2.500000000000E-01 -2.500000000000E-01  5.000000000000E-01
      7 T   6 C     3.615655773633E-01  3.615655773633E-01 -2.637253362963E-01
      8 F   6 C    -3.747090863403E-01 -3.747090863403E-01  2.637253362963E-01
      9 F   6 C    -3.615655773633E-01  3.747090863403E-01  0.000000000000E+00
     10 F   6 C     3.747090863403E-01 -3.615655773633E-01  0.000000000000E+00
     11 F   6 C    -2.637253362963E-01  3.615655773633E-01  3.615655773633E-01
     12 F   6 C     3.615655773633E-01 -2.637253362963E-01  3.615655773633E-01
     13 F   6 C     0.000000000000E+00  3.747090863403E-01 -3.615655773633E-01
     14 F   6 C    -3.747090863403E-01  2.637253362963E-01 -3.747090863403E-01
     15 F   6 C     2.637253362963E-01 -3.747090863403E-01 -3.747090863403E-01
     16 F   6 C     3.747090863403E-01  0.000000000000E+00 -3.615655773633E-01
     17 F   6 C     0.000000000000E+00 -3.615655773633E-01  3.747090863403E-01
     18 F   6 C    -3.615655773633E-01  0.000000000000E+00  3.747090863403E-01
     19 T   6 C     3.422754621731E-01  3.995432198955E-01 -3.914990969766E-01
     20 F   6 C    -2.089576831279E-01 -2.662254408503E-01  3.914990969766E-01
     21 F   6 C    -3.422754621731E-01  2.662254408503E-01  5.726775772240E-02
     22 F   6 C     2.089576831279E-01 -3.995432198955E-01 -5.726775772240E-02
     23 F   6 C    -3.914990969766E-01  3.422754621731E-01  3.995432198955E-01
     24 F   6 C     3.995432198955E-01 -3.914990969766E-01  3.422754621731E-01
     25 F   6 C    -5.726775772240E-02  2.089576831279E-01 -3.995432198955E-01
     26 F   6 C    -2.662254408503E-01  3.914990969766E-01 -2.089576831279E-01
     27 F   6 C     3.914990969766E-01 -2.089576831279E-01 -2.662254408503E-01
     28 F   6 C     2.662254408503E-01  5.726775772240E-02 -3.422754621731E-01
     29 F   6 C     5.726775772240E-02 -3.422754621731E-01  2.662254408503E-01
     30 F   6 C    -3.995432198955E-01 -5.726775772240E-02  2.089576831279E-01
     31 F   6 C     3.995432198955E-01  3.422754621731E-01 -3.914990969766E-01
     32 F   6 C    -2.662254408503E-01 -2.089576831279E-01  3.914990969766E-01
     33 F   6 C     2.662254408503E-01 -3.422754621731E-01  5.726775772240E-02
     34 F   6 C    -3.995432198955E-01  2.089576831279E-01 -5.726775772240E-02
     35 F   6 C     3.422754621731E-01 -3.914990969766E-01  3.995432198955E-01
     36 F   6 C    -3.914990969766E-01  3.995432198955E-01  3.422754621731E-01
     37 F   6 C     2.089576831279E-01 -5.726775772240E-02 -3.995432198955E-01
     38 F   6 C     3.914990969766E-01 -2.662254408503E-01 -2.089576831279E-01
     39 F   6 C    -2.089576831279E-01  3.914990969766E-01 -2.662254408503E-01
     40 F   6 C     5.726775772240E-02  2.662254408503E-01 -3.422754621731E-01
     41 F   6 C    -3.422754621731E-01  5.726775772240E-02  2.662254408503E-01
     42 F   6 C    -5.726775772240E-02 -3.995432198955E-01  2.089576831279E-01
     43 T   1 H     3.168010603888E-01  4.308364673726E-01 -4.454177533517E-01
     44 F   1 H    -1.237457792757E-01 -2.377811862595E-01  4.454177533517E-01
     45 F   1 H    -3.168010603888E-01  2.377811862595E-01  1.140354069838E-01
     46 F   1 H     1.237457792757E-01 -4.308364673726E-01 -1.140354069838E-01
     47 F   1 H    -4.454177533517E-01  3.168010603888E-01  4.308364673726E-01
     48 F   1 H     4.308364673726E-01 -4.454177533517E-01  3.168010603888E-01
     49 F   1 H    -1.140354069838E-01  1.237457792757E-01 -4.308364673726E-01
     50 F   1 H    -2.377811862595E-01  4.454177533517E-01 -1.237457792757E-01
     51 F   1 H     4.454177533517E-01 -1.237457792757E-01 -2.377811862595E-01
     52 F   1 H     2.377811862595E-01  1.140354069838E-01 -3.168010603888E-01
     53 F   1 H     1.140354069838E-01 -3.168010603888E-01  2.377811862595E-01
     54 F   1 H    -4.308364673726E-01 -1.140354069838E-01  1.237457792757E-01
     55 F   1 H     4.308364673726E-01  3.168010603888E-01 -4.454177533517E-01
     56 F   1 H    -2.377811862595E-01 -1.237457792757E-01  4.454177533517E-01
     57 F   1 H     2.377811862595E-01 -3.168010603888E-01  1.140354069838E-01
     58 F   1 H    -4.308364673726E-01  1.237457792757E-01 -1.140354069838E-01
     59 F   1 H     3.168010603888E-01 -4.454177533517E-01  4.308364673726E-01
     60 F   1 H    -4.454177533517E-01  4.308364673726E-01  3.168010603888E-01
     61 F   1 H     1.237457792757E-01 -1.140354069838E-01 -4.308364673726E-01
     62 F   1 H     4.454177533517E-01 -2.377811862595E-01 -1.237457792757E-01
     63 F   1 H    -1.237457792757E-01  4.454177533517E-01 -2.377811862595E-01
     64 F   1 H     1.140354069838E-01  2.377811862595E-01 -3.168010603888E-01
     65 F   1 H    -3.168010603888E-01  1.140354069838E-01  2.377811862595E-01
     66 F   1 H    -1.140354069838E-01 -4.308364673726E-01  1.237457792757E-01
     67 T   7 N     3.181265600464E-01  4.112325357472E-01 -3.096201795016E-01
     68 F   7 N    -2.791472847512E-01 -3.722532604521E-01  3.096201795016E-01
     69 F   7 N    -3.181265600464E-01  3.722532604521E-01  9.310597570087E-02
     70 F   7 N     2.791472847512E-01 -4.112325357472E-01 -9.310597570087E-02
     71 F   7 N    -3.096201795016E-01  3.181265600464E-01  4.112325357472E-01
     72 F   7 N     4.112325357472E-01 -3.096201795016E-01  3.181265600464E-01
     73 F   7 N    -9.310597570087E-02  2.791472847512E-01 -4.112325357472E-01
     74 F   7 N    -3.722532604521E-01  3.096201795016E-01 -2.791472847512E-01
     75 F   7 N     3.096201795016E-01 -2.791472847512E-01 -3.722532604521E-01
     76 F   7 N     3.722532604521E-01  9.310597570087E-02 -3.181265600464E-01
     77 F   7 N     9.310597570087E-02 -3.181265600464E-01  3.722532604521E-01
     78 F   7 N    -4.112325357472E-01 -9.310597570087E-02  2.791472847512E-01
     79 F   7 N     4.112325357472E-01  3.181265600464E-01 -3.096201795016E-01
     80 F   7 N    -3.722532604521E-01 -2.791472847512E-01  3.096201795016E-01
     81 F   7 N     3.722532604521E-01 -3.181265600464E-01  9.310597570087E-02
     82 F   7 N    -4.112325357472E-01  2.791472847512E-01 -9.310597570087E-02
     83 F   7 N     3.181265600464E-01 -3.096201795016E-01  4.112325357472E-01
     84 F   7 N    -3.096201795016E-01  4.112325357472E-01  3.181265600464E-01
     85 F   7 N     2.791472847512E-01 -9.310597570087E-02 -4.112325357472E-01
     86 F   7 N     3.096201795016E-01 -3.722532604521E-01 -2.791472847512E-01
     87 F   7 N    -2.791472847512E-01  3.096201795016E-01 -3.722532604521E-01
     88 F   7 N     9.310597570087E-02  3.722532604521E-01 -3.181265600464E-01
     89 F   7 N    -3.181265600464E-01  9.310597570087E-02  3.722532604521E-01
     90 F   7 N    -9.310597570087E-02 -4.112325357472E-01  2.791472847512E-01
     91 T   7 N     3.541002782992E-01  3.541002782992E-01 -1.735973449249E-01
     92 F   7 N    -4.723023767759E-01 -4.723023767759E-01  1.735973449249E-01
     93 F   7 N    -3.541002782992E-01  4.723023767759E-01  0.000000000000E+00
     94 F   7 N     4.723023767759E-01 -3.541002782992E-01  0.000000000000E+00
     95 F   7 N    -1.735973449249E-01  3.541002782992E-01  3.541002782992E-01
     96 F   7 N     3.541002782992E-01 -1.735973449249E-01  3.541002782992E-01
     97 F   7 N     0.000000000000E+00  4.723023767759E-01 -3.541002782992E-01
     98 F   7 N    -4.723023767759E-01  1.735973449249E-01 -4.723023767759E-01
     99 F   7 N     1.735973449249E-01 -4.723023767759E-01 -4.723023767759E-01
    100 F   7 N     4.723023767759E-01  0.000000000000E+00 -3.541002782992E-01
    101 F   7 N     0.000000000000E+00 -3.541002782992E-01  4.723023767759E-01
    102 F   7 N    -3.541002782992E-01  0.000000000000E+00  4.723023767759E-01
    103 T   8 O     3.950703539955E-01  3.050203129780E-01 -1.377790096956E-01
    104 F   8 O     4.427993226735E-01 -4.671506363089E-01  1.377790096956E-01
    105 F   8 O    -3.950703539955E-01  4.671506363089E-01 -9.005004101757E-02
    106 F   8 O    -4.427993226735E-01 -3.050203129780E-01  9.005004101757E-02
    107 F   8 O    -1.377790096956E-01  3.950703539955E-01  3.050203129780E-01
    108 F   8 O     3.050203129780E-01 -1.377790096956E-01  3.950703539955E-01
    109 F   8 O     9.005004101757E-02 -4.427993226735E-01 -3.050203129780E-01
    110 F   8 O    -4.671506363089E-01  1.377790096956E-01  4.427993226735E-01
    111 F   8 O     1.377790096956E-01  4.427993226735E-01 -4.671506363089E-01
    112 F   8 O     4.671506363089E-01 -9.005004101757E-02 -3.950703539955E-01
    113 F   8 O    -9.005004101757E-02 -3.950703539955E-01  4.671506363089E-01
    114 F   8 O    -3.050203129780E-01  9.005004101757E-02 -4.427993226735E-01
    115 F   8 O     3.050203129780E-01  3.950703539955E-01 -1.377790096956E-01
    116 F   8 O    -4.671506363089E-01  4.427993226735E-01  1.377790096956E-01
    117 F   8 O     4.671506363089E-01 -3.950703539955E-01 -9.005004101757E-02
    118 F   8 O    -3.050203129780E-01 -4.427993226735E-01  9.005004101757E-02
    119 F   8 O     3.950703539955E-01 -1.377790096956E-01  3.050203129780E-01
    120 F   8 O    -1.377790096956E-01  3.050203129780E-01  3.950703539955E-01
    121 F   8 O    -4.427993226735E-01  9.005004101757E-02 -3.050203129780E-01
    122 F   8 O     1.377790096956E-01 -4.671506363089E-01  4.427993226735E-01
    123 F   8 O     4.427993226735E-01  1.377790096956E-01 -4.671506363089E-01
    124 F   8 O    -9.005004101757E-02  4.671506363089E-01 -3.950703539955E-01
    125 F   8 O    -3.950703539955E-01 -9.005004101757E-02  4.671506363089E-01
    126 F   8 O     9.005004101757E-02 -3.050203129780E-01 -4.427993226735E-01

 TRANSFORMATION MATRIX PRIMITIVE-CRYSTALLOGRAPHIC CELL
  0.0000  1.0000  1.0000  1.0000  0.0000  1.0000  1.0000  1.0000  0.0000

 *******************************************************************************
 CRYSTALLOGRAPHIC CELL (VOLUME=       5046.26353424)
         A              B              C           ALPHA      BETA       GAMMA 
    17.15233732    17.15233732    17.15233732    90.000000  90.000000  90.000000

 COORDINATES IN THE CRYSTALLOGRAPHIC CELL
     ATOM                 X/A                 Y/B                 Z/C    
 *******************************************************************************
      1 T 230 ZN   -5.000000000000E-01  2.500000000000E-01 -2.740173352174E-17
      2 F 230 ZN    1.096069340870E-16  2.500000000000E-01  5.000000000000E-01
      3 F 230 ZN    1.096069340870E-16  5.000000000000E-01  2.500000000000E-01
      4 F 230 ZN    2.500000000000E-01  1.096069340870E-16  5.000000000000E-01
      5 F 230 ZN    2.500000000000E-01  5.000000000000E-01  8.220520056523E-17
      6 F 230 ZN   -5.000000000000E-01 -5.480346704349E-17  2.500000000000E-01
      7 T   6 C    -1.318626681482E-01 -1.318626681482E-01  4.934282455115E-01
      8 F   6 C     1.318626681482E-01  1.318626681482E-01  4.934282455115E-01
      9 F   6 C    -1.318626681482E-01  1.318626681482E-01 -4.934282455115E-01
     10 F   6 C     1.318626681482E-01 -1.318626681482E-01 -4.934282455115E-01
     11 F   6 C     4.934282455115E-01 -1.318626681482E-01 -1.318626681482E-01
     12 F   6 C    -1.318626681482E-01  4.934282455115E-01 -1.318626681482E-01
     13 F   6 C    -4.934282455115E-01  1.318626681482E-01 -1.318626681482E-01
     14 F   6 C     1.318626681482E-01  4.934282455115E-01  1.318626681482E-01
     15 F   6 C     4.934282455115E-01  1.318626681482E-01  1.318626681482E-01
     16 F   6 C     1.318626681482E-01 -4.934282455115E-01 -1.318626681482E-01
     17 F   6 C    -4.934282455115E-01 -1.318626681482E-01  1.318626681482E-01
     18 F   6 C    -1.318626681482E-01 -4.934282455115E-01  1.318626681482E-01
     19 T   6 C     3.328843303729E-01  2.756165726505E-01  6.665888952261E-02
     20 F   6 C    -3.328843303729E-01 -2.756165726505E-01  6.665888952261E-02
     21 F   6 C     3.328843303729E-01 -2.756165726505E-01 -6.665888952261E-02
     22 F   6 C    -3.328843303729E-01  2.756165726505E-01 -6.665888952261E-02
     23 F   6 C     6.665888952261E-02  3.328843303729E-01  2.756165726505E-01
     24 F   6 C     2.756165726505E-01  6.665888952261E-02  3.328843303729E-01
     25 F   6 C    -6.665888952261E-02 -3.328843303729E-01  2.756165726505E-01
     26 F   6 C    -2.756165726505E-01  6.665888952261E-02 -3.328843303729E-01
     27 F   6 C     6.665888952261E-02 -3.328843303729E-01 -2.756165726505E-01
     28 F   6 C    -2.756165726505E-01 -6.665888952261E-02  3.328843303729E-01
     29 F   6 C    -6.665888952261E-02  3.328843303729E-01 -2.756165726505E-01
     30 F   6 C     2.756165726505E-01 -6.665888952261E-02 -3.328843303729E-01
     31 F   6 C     2.756165726505E-01  3.328843303729E-01  6.665888952261E-02
     32 F   6 C    -2.756165726505E-01 -3.328843303729E-01  6.665888952261E-02
     33 F   6 C    -2.756165726505E-01  3.328843303729E-01 -6.665888952261E-02
     34 F   6 C     2.756165726505E-01 -3.328843303729E-01 -6.665888952261E-02
     35 F   6 C     3.328843303729E-01  6.665888952261E-02  2.756165726505E-01
     36 F   6 C     6.665888952261E-02  2.756165726505E-01  3.328843303729E-01
     37 F   6 C    -3.328843303729E-01 -6.665888952261E-02  2.756165726505E-01
     38 F   6 C     6.665888952261E-02 -2.756165726505E-01 -3.328843303729E-01
     39 F   6 C    -3.328843303729E-01  6.665888952261E-02 -2.756165726505E-01
     40 F   6 C    -6.665888952261E-02 -2.756165726505E-01  3.328843303729E-01
     41 F   6 C     3.328843303729E-01 -6.665888952261E-02 -2.756165726505E-01
     42 F   6 C    -6.665888952261E-02  2.756165726505E-01 -3.328843303729E-01
     43 T   1 H     3.343088268161E-01  2.202734198323E-01  9.652764055655E-02
     44 F   1 H    -3.343088268161E-01 -2.202734198323E-01  9.652764055655E-02
     45 F   1 H     3.343088268161E-01 -2.202734198323E-01 -9.652764055655E-02
     46 F   1 H    -3.343088268161E-01  2.202734198323E-01 -9.652764055655E-02
     47 F   1 H     9.652764055655E-02  3.343088268161E-01  2.202734198323E-01
     48 F   1 H     2.202734198323E-01  9.652764055655E-02  3.343088268161E-01
     49 F   1 H    -9.652764055655E-02 -3.343088268161E-01  2.202734198323E-01
     50 F   1 H    -2.202734198323E-01  9.652764055655E-02 -3.343088268161E-01
     51 F   1 H     9.652764055655E-02 -3.343088268161E-01 -2.202734198323E-01
     52 F   1 H    -2.202734198323E-01 -9.652764055655E-02  3.343088268161E-01
     53 F   1 H    -9.652764055655E-02  3.343088268161E-01 -2.202734198323E-01
     54 F   1 H     2.202734198323E-01 -9.652764055655E-02 -3.343088268161E-01
     55 F   1 H     2.202734198323E-01  3.343088268161E-01  9.652764055655E-02
     56 F   1 H    -2.202734198323E-01 -3.343088268161E-01  9.652764055655E-02
     57 F   1 H    -2.202734198323E-01  3.343088268161E-01 -9.652764055655E-02
     58 F   1 H     2.202734198323E-01 -3.343088268161E-01 -9.652764055655E-02
     59 F   1 H     3.343088268161E-01  9.652764055655E-02  2.202734198323E-01
     60 F   1 H     9.652764055655E-02  2.202734198323E-01  3.343088268161E-01
     61 F   1 H    -3.343088268161E-01 -9.652764055655E-02  2.202734198323E-01
     62 F   1 H     9.652764055655E-02 -2.202734198323E-01 -3.343088268161E-01
     63 F   1 H    -3.343088268161E-01  9.652764055655E-02 -2.202734198323E-01
     64 F   1 H    -9.652764055655E-02 -2.202734198323E-01  3.343088268161E-01
     65 F   1 H     3.343088268161E-01 -9.652764055655E-02 -2.202734198323E-01
     66 F   1 H    -9.652764055655E-02  2.202734198323E-01 -3.343088268161E-01
     67 T   7 N     3.917428980996E-01  2.986369223988E-01  1.948963764758E-02
     68 F   7 N    -3.917428980996E-01 -2.986369223988E-01  1.948963764758E-02
     69 F   7 N     3.917428980996E-01 -2.986369223988E-01 -1.948963764758E-02
     70 F   7 N    -3.917428980996E-01  2.986369223988E-01 -1.948963764758E-02
     71 F   7 N     1.948963764758E-02  3.917428980996E-01  2.986369223988E-01
     72 F   7 N     2.986369223988E-01  1.948963764758E-02  3.917428980996E-01
     73 F   7 N    -1.948963764758E-02 -3.917428980996E-01  2.986369223988E-01
     74 F   7 N    -2.986369223988E-01  1.948963764758E-02 -3.917428980996E-01
     75 F   7 N     1.948963764758E-02 -3.917428980996E-01 -2.986369223988E-01
     76 F   7 N    -2.986369223988E-01 -1.948963764758E-02  3.917428980996E-01
     77 F   7 N    -1.948963764758E-02  3.917428980996E-01 -2.986369223988E-01
     78 F   7 N     2.986369223988E-01 -1.948963764758E-02 -3.917428980996E-01
     79 F   7 N     2.986369223988E-01  3.917428980996E-01  1.948963764758E-02
     80 F   7 N    -2.986369223988E-01 -3.917428980996E-01  1.948963764758E-02
     81 F   7 N    -2.986369223988E-01  3.917428980996E-01 -1.948963764758E-02
     82 F   7 N     2.986369223988E-01 -3.917428980996E-01 -1.948963764758E-02
     83 F   7 N     3.917428980996E-01  1.948963764758E-02  2.986369223988E-01
     84 F   7 N     1.948963764758E-02  2.986369223988E-01  3.917428980996E-01
     85 F   7 N    -3.917428980996E-01 -1.948963764758E-02  2.986369223988E-01
     86 F   7 N     1.948963764758E-02 -2.986369223988E-01 -3.917428980996E-01
     87 F   7 N    -3.917428980996E-01  1.948963764758E-02 -2.986369223988E-01
     88 F   7 N    -1.948963764758E-02 -2.986369223988E-01  3.917428980996E-01
     89 F   7 N     3.917428980996E-01 -1.948963764758E-02 -2.986369223988E-01
     90 F   7 N    -1.948963764758E-02  2.986369223988E-01 -3.917428980996E-01
     91 T   7 N    -8.679867246245E-02 -8.679867246245E-02  4.408989507617E-01
     92 F   7 N     8.679867246245E-02  8.679867246245E-02  4.408989507617E-01
     93 F   7 N    -8.679867246245E-02  8.679867246245E-02 -4.408989507617E-01
     94 F   7 N     8.679867246245E-02 -8.679867246245E-02 -4.408989507617E-01
     95 F   7 N     4.408989507617E-01 -8.679867246245E-02 -8.679867246245E-02
     96 F   7 N    -8.679867246245E-02  4.408989507617E-01 -8.679867246245E-02
     97 F   7 N    -4.408989507617E-01  8.679867246245E-02 -8.679867246245E-02
     98 F   7 N     8.679867246245E-02  4.408989507617E-01  8.679867246245E-02
     99 F   7 N     4.408989507617E-01  8.679867246245E-02  8.679867246245E-02
    100 F   7 N     8.679867246245E-02 -4.408989507617E-01 -8.679867246245E-02
    101 F   7 N    -4.408989507617E-01 -8.679867246245E-02  8.679867246245E-02
    102 F   7 N    -8.679867246245E-02 -4.408989507617E-01  8.679867246245E-02
    103 T   8 O    -1.139145253566E-01 -2.386448433899E-02  4.189348383345E-01
    104 F   8 O     1.139145253566E-01  2.386448433899E-02  4.189348383345E-01
    105 F   8 O    -1.139145253566E-01  2.386448433899E-02 -4.189348383345E-01
    106 F   8 O     1.139145253566E-01 -2.386448433899E-02 -4.189348383345E-01
    107 F   8 O     4.189348383345E-01 -1.139145253566E-01 -2.386448433899E-02
    108 F   8 O    -2.386448433899E-02  4.189348383345E-01 -1.139145253566E-01
    109 F   8 O    -4.189348383345E-01  1.139145253566E-01 -2.386448433899E-02
    110 F   8 O     2.386448433899E-02  4.189348383345E-01  1.139145253566E-01
    111 F   8 O     4.189348383345E-01  1.139145253566E-01  2.386448433899E-02
    112 F   8 O     2.386448433899E-02 -4.189348383345E-01 -1.139145253566E-01
    113 F   8 O    -4.189348383345E-01 -1.139145253566E-01  2.386448433899E-02
    114 F   8 O    -2.386448433899E-02 -4.189348383345E-01  1.139145253566E-01
    115 F   8 O    -2.386448433899E-02 -1.139145253566E-01  4.189348383345E-01
    116 F   8 O     2.386448433899E-02  1.139145253566E-01  4.189348383345E-01
    117 F   8 O     2.386448433899E-02 -1.139145253566E-01 -4.189348383345E-01
    118 F   8 O    -2.386448433899E-02  1.139145253566E-01 -4.189348383345E-01
    119 F   8 O    -1.139145253566E-01  4.189348383345E-01 -2.386448433899E-02
    120 F   8 O     4.189348383345E-01 -2.386448433899E-02 -1.139145253566E-01
    121 F   8 O     1.139145253566E-01 -4.189348383345E-01 -2.386448433899E-02
    122 F   8 O     4.189348383345E-01  2.386448433899E-02  1.139145253566E-01
    123 F   8 O     1.139145253566E-01  4.189348383345E-01  2.386448433899E-02
    124 F   8 O    -4.189348383345E-01  2.386448433899E-02 -1.139145253566E-01
    125 F   8 O    -1.139145253566E-01 -4.189348383345E-01  2.386448433899E-02
    126 F   8 O    -4.189348383345E-01 -2.386448433899E-02  1.139145253566E-01

 T = ATOM BELONGING TO THE ASYMMETRIC UNIT

 ****   24 SYMMOPS - TRANSLATORS IN FRACTIONAL UNITS
 **** MATRICES AND TRANSLATORS IN THE CRYSTALLOGRAPHIC REFERENCE FRAME
   V INV                    ROTATION MATRICES                   TRANSLATORS
   1   1  1.00  0.00  0.00  0.00  1.00  0.00  0.00  0.00  1.00  0.00  0.00  0.00
   2   2  0.00  1.00 -1.00  1.00  0.00 -1.00  0.00  0.00 -1.00  0.00  0.00  0.00
   3   3 -1.00  0.00  0.00 -1.00  0.00  1.00 -1.00  1.00  0.00  0.00  0.00  0.00
   4   4  0.00 -1.00  1.00  0.00 -1.00  0.00  1.00 -1.00  0.00  0.00  0.00  0.00
   5   6  0.00  0.00  1.00  1.00  0.00  0.00  0.00  1.00  0.00  0.00  0.00  0.00
   6   5  0.00  1.00  0.00  0.00  0.00  1.00  1.00  0.00  0.00  0.00  0.00  0.00
   7   8  1.00 -1.00  0.00  0.00 -1.00  1.00  0.00 -1.00  0.00  0.00  0.00  0.00
   8   7  1.00  0.00 -1.00  0.00  0.00 -1.00  0.00  1.00 -1.00  0.00  0.00  0.00
   9  10  0.00  0.00 -1.00  0.00  1.00 -1.00  1.00  0.00 -1.00  0.00  0.00  0.00
  10   9 -1.00  0.00  1.00 -1.00  1.00  0.00 -1.00  0.00  0.00  0.00  0.00  0.00
  11  12 -1.00  1.00  0.00 -1.00  0.00  0.00 -1.00  0.00  1.00  0.00  0.00  0.00
  12  11  0.00 -1.00  0.00  1.00 -1.00  0.00  0.00 -1.00  1.00  0.00  0.00  0.00
  13  13  0.00  1.00  0.00  1.00  0.00  0.00  0.00  0.00  1.00  0.00  0.00  0.00
  14  14  1.00  0.00 -1.00  0.00  1.00 -1.00  0.00  0.00 -1.00  0.00  0.00  0.00
  15  16 -1.00  0.00  1.00 -1.00  0.00  0.00 -1.00  1.00  0.00  0.00  0.00  0.00
  16  15  0.00 -1.00  0.00  0.00 -1.00  1.00  1.00 -1.00  0.00  0.00  0.00  0.00
  17  17  1.00  0.00  0.00  0.00  0.00  1.00  0.00  1.00  0.00  0.00  0.00  0.00
  18  18  0.00  0.00  1.00  0.00  1.00  0.00  1.00  0.00  0.00  0.00  0.00  0.00
  19  20  0.00 -1.00  1.00  1.00 -1.00  0.00  0.00 -1.00  0.00  0.00  0.00  0.00
  20  19  0.00  1.00 -1.00  0.00  0.00 -1.00  1.00  0.00 -1.00  0.00  0.00  0.00
  21  22  0.00  0.00 -1.00  1.00  0.00 -1.00  0.00  1.00 -1.00  0.00  0.00  0.00
  22  21 -1.00  1.00  0.00 -1.00  0.00  1.00 -1.00  0.00  0.00  0.00  0.00  0.00
  23  23 -1.00  0.00  0.00 -1.00  1.00  0.00 -1.00  0.00  1.00  0.00  0.00  0.00
  24  24  1.00 -1.00  0.00  0.00 -1.00  0.00  0.00 -1.00  1.00  0.00  0.00  0.00

 DIRECT LATTICE VECTORS CARTESIAN COMPONENTS (ANGSTROM)
          X                    Y                    Z
  -0.857616866167E+01   0.857616866167E+01   0.857616866167E+01
   0.857616866167E+01  -0.857616866167E+01   0.857616866167E+01
   0.857616866167E+01   0.857616866167E+01  -0.857616866167E+01


 CARTESIAN COORDINATES - PRIMITIVE CELL
 *******************************************************************************
 *      ATOM          X(ANGSTROM)         Y(ANGSTROM)         Z(ANGSTROM)
 *******************************************************************************
    1   230 ZN    8.576168661670E+00 -1.286425299250E+01 -4.700037766092E-16
    2   230 ZN    1.880015106437E-15 -1.286425299250E+01  8.576168661670E+00
    3   230 ZN    1.880015106437E-15  8.576168661670E+00 -1.286425299250E+01
    4   230 ZN   -1.286425299250E+01  1.880015106437E-15  8.576168661670E+00
    5   230 ZN   -1.286425299250E+01  8.576168661670E+00  1.410011329828E-15
    6   230 ZN    8.576168661670E+00 -9.400075532184E-16 -1.286425299250E+01
    7     6 C    -2.261752964433E+00 -2.261752964433E+00  8.463447711877E+00
    8     6 C     2.261752964433E+00  2.261752964433E+00  8.463447711877E+00
    9     6 C    -2.261752964433E+00  2.261752964433E+00 -8.463447711877E+00
   10     6 C     2.261752964433E+00 -2.261752964433E+00 -8.463447711877E+00
   11     6 C     8.463447711877E+00 -2.261752964433E+00 -2.261752964433E+00
   12     6 C    -2.261752964433E+00  8.463447711877E+00 -2.261752964433E+00
   13     6 C    -8.463447711877E+00  2.261752964433E+00 -2.261752964433E+00
   14     6 C     2.261752964433E+00  8.463447711877E+00  2.261752964433E+00
   15     6 C     8.463447711877E+00  2.261752964433E+00  2.261752964433E+00
   16     6 C     2.261752964433E+00 -8.463447711877E+00 -2.261752964433E+00
   17     6 C    -8.463447711877E+00 -2.261752964433E+00  2.261752964433E+00
   18     6 C    -2.261752964433E+00 -8.463447711877E+00  2.261752964433E+00
   19     6 C     5.709744324210E+00  4.727468426004E+00  1.143355758691E+00
   20     6 C    -5.709744324210E+00 -4.727468426004E+00  1.143355758691E+00
   21     6 C     5.709744324210E+00 -4.727468426004E+00 -1.143355758691E+00
   22     6 C    -5.709744324210E+00  4.727468426004E+00 -1.143355758691E+00
   23     6 C     1.143355758691E+00  5.709744324210E+00  4.727468426004E+00
   24     6 C     4.727468426004E+00  1.143355758691E+00  5.709744324210E+00
   25     6 C    -1.143355758691E+00 -5.709744324210E+00  4.727468426004E+00
   26     6 C    -4.727468426004E+00  1.143355758691E+00 -5.709744324210E+00
   27     6 C     1.143355758691E+00 -5.709744324210E+00 -4.727468426004E+00
   28     6 C    -4.727468426004E+00 -1.143355758691E+00  5.709744324210E+00
   29     6 C    -1.143355758691E+00  5.709744324210E+00 -4.727468426004E+00
   30     6 C     4.727468426004E+00 -1.143355758691E+00 -5.709744324210E+00
   31     6 C     4.727468426004E+00  5.709744324210E+00  1.143355758691E+00
   32     6 C    -4.727468426004E+00 -5.709744324210E+00  1.143355758691E+00
   33     6 C    -4.727468426004E+00  5.709744324210E+00 -1.143355758691E+00
   34     6 C     4.727468426004E+00 -5.709744324210E+00 -1.143355758691E+00
   35     6 C     5.709744324210E+00  1.143355758691E+00  4.727468426004E+00
   36     6 C     1.143355758691E+00  4.727468426004E+00  5.709744324210E+00
   37     6 C    -5.709744324210E+00 -1.143355758691E+00  4.727468426004E+00
   38     6 C     1.143355758691E+00 -4.727468426004E+00 -5.709744324210E+00
   39     6 C    -5.709744324210E+00  1.143355758691E+00 -4.727468426004E+00
   40     6 C    -1.143355758691E+00 -4.727468426004E+00  5.709744324210E+00
   41     6 C     5.709744324210E+00 -1.143355758691E+00 -4.727468426004E+00
   42     6 C    -1.143355758691E+00  4.727468426004E+00 -5.709744324210E+00
   43     1 H     5.734177767719E+00  3.778204000329E+00  1.655674651852E+00
   44     1 H    -5.734177767719E+00 -3.778204000329E+00  1.655674651852E+00
   45     1 H     5.734177767719E+00 -3.778204000329E+00 -1.655674651852E+00
   46     1 H    -5.734177767719E+00  3.778204000329E+00 -1.655674651852E+00
   47     1 H     1.655674651852E+00  5.734177767719E+00  3.778204000329E+00
   48     1 H     3.778204000329E+00  1.655674651852E+00  5.734177767719E+00
   49     1 H    -1.655674651852E+00 -5.734177767719E+00  3.778204000329E+00
   50     1 H    -3.778204000329E+00  1.655674651852E+00 -5.734177767719E+00
   51     1 H     1.655674651852E+00 -5.734177767719E+00 -3.778204000329E+00
   52     1 H    -3.778204000329E+00 -1.655674651852E+00  5.734177767719E+00
   53     1 H    -1.655674651852E+00  5.734177767719E+00 -3.778204000329E+00
   54     1 H     3.778204000329E+00 -1.655674651852E+00 -5.734177767719E+00
   55     1 H     3.778204000329E+00  5.734177767719E+00  1.655674651852E+00
   56     1 H    -3.778204000329E+00 -5.734177767719E+00  1.655674651852E+00
   57     1 H    -3.778204000329E+00  5.734177767719E+00 -1.655674651852E+00
   58     1 H     3.778204000329E+00 -5.734177767719E+00 -1.655674651852E+00
   59     1 H     5.734177767719E+00  1.655674651852E+00  3.778204000329E+00
   60     1 H     1.655674651852E+00  3.778204000329E+00  5.734177767719E+00
   61     1 H    -5.734177767719E+00 -1.655674651852E+00  3.778204000329E+00
   62     1 H     1.655674651852E+00 -3.778204000329E+00 -5.734177767719E+00
   63     1 H    -5.734177767719E+00  1.655674651852E+00 -3.778204000329E+00
   64     1 H    -1.655674651852E+00 -3.778204000329E+00  5.734177767719E+00
   65     1 H     5.734177767719E+00 -1.655674651852E+00 -3.778204000329E+00
   66     1 H    -1.655674651852E+00  3.778204000329E+00 -5.734177767719E+00
   67     7 N     6.719306332228E+00  5.122321230188E+00  3.342928392410E-01
   68     7 N    -6.719306332228E+00 -5.122321230188E+00  3.342928392410E-01
   69     7 N     6.719306332228E+00 -5.122321230188E+00 -3.342928392410E-01
   70     7 N    -6.719306332228E+00  5.122321230188E+00 -3.342928392410E-01
   71     7 N     3.342928392410E-01  6.719306332228E+00  5.122321230188E+00
   72     7 N     5.122321230188E+00  3.342928392410E-01  6.719306332228E+00
   73     7 N    -3.342928392410E-01 -6.719306332228E+00  5.122321230188E+00
   74     7 N    -5.122321230188E+00  3.342928392410E-01 -6.719306332228E+00
   75     7 N     3.342928392410E-01 -6.719306332228E+00 -5.122321230188E+00
   76     7 N    -5.122321230188E+00 -3.342928392410E-01  6.719306332228E+00
   77     7 N    -3.342928392410E-01  6.719306332228E+00 -5.122321230188E+00
   78     7 N     5.122321230188E+00 -3.342928392410E-01 -6.719306332228E+00
   79     7 N     5.122321230188E+00  6.719306332228E+00  3.342928392410E-01
   80     7 N    -5.122321230188E+00 -6.719306332228E+00  3.342928392410E-01
   81     7 N    -5.122321230188E+00  6.719306332228E+00 -3.342928392410E-01
   82     7 N     5.122321230188E+00 -6.719306332228E+00 -3.342928392410E-01
   83     7 N     6.719306332228E+00  3.342928392410E-01  5.122321230188E+00
   84     7 N     3.342928392410E-01  5.122321230188E+00  6.719306332228E+00
   85     7 N    -6.719306332228E+00 -3.342928392410E-01  5.122321230188E+00
   86     7 N     3.342928392410E-01 -5.122321230188E+00 -6.719306332228E+00
   87     7 N    -6.719306332228E+00  3.342928392410E-01 -5.122321230188E+00
   88     7 N    -3.342928392410E-01 -5.122321230188E+00  6.719306332228E+00
   89     7 N     6.719306332228E+00 -3.342928392410E-01 -5.122321230188E+00
   90     7 N    -3.342928392410E-01  5.122321230188E+00 -6.719306332228E+00
   91     7 N    -1.488800109294E+00 -1.488800109294E+00  7.562447528971E+00
   92     7 N     1.488800109294E+00  1.488800109294E+00  7.562447528971E+00
   93     7 N    -1.488800109294E+00  1.488800109294E+00 -7.562447528971E+00
   94     7 N     1.488800109294E+00 -1.488800109294E+00 -7.562447528971E+00
   95     7 N     7.562447528971E+00 -1.488800109294E+00 -1.488800109294E+00
   96     7 N    -1.488800109294E+00  7.562447528971E+00 -1.488800109294E+00
   97     7 N    -7.562447528971E+00  1.488800109294E+00 -1.488800109294E+00
   98     7 N     1.488800109294E+00  7.562447528971E+00  1.488800109294E+00
   99     7 N     7.562447528971E+00  1.488800109294E+00  1.488800109294E+00
  100     7 N     1.488800109294E+00 -7.562447528971E+00 -1.488800109294E+00
  101     7 N    -7.562447528971E+00 -1.488800109294E+00  1.488800109294E+00
  102     7 N    -1.488800109294E+00 -7.562447528971E+00  1.488800109294E+00
  103     8 O    -1.953900364944E+00 -4.093316854300E-01  7.185711663613E+00
  104     8 O     1.953900364944E+00  4.093316854300E-01  7.185711663613E+00
  105     8 O    -1.953900364944E+00  4.093316854300E-01 -7.185711663613E+00
  106     8 O     1.953900364944E+00 -4.093316854300E-01 -7.185711663613E+00
  107     8 O     7.185711663613E+00 -1.953900364944E+00 -4.093316854300E-01
  108     8 O    -4.093316854300E-01  7.185711663613E+00 -1.953900364944E+00
  109     8 O    -7.185711663613E+00  1.953900364944E+00 -4.093316854300E-01
  110     8 O     4.093316854300E-01  7.185711663613E+00  1.953900364944E+00
  111     8 O     7.185711663613E+00  1.953900364944E+00  4.093316854300E-01
  112     8 O     4.093316854300E-01 -7.185711663613E+00 -1.953900364944E+00
  113     8 O    -7.185711663613E+00 -1.953900364944E+00  4.093316854300E-01
  114     8 O    -4.093316854300E-01 -7.185711663613E+00  1.953900364944E+00
  115     8 O    -4.093316854300E-01 -1.953900364944E+00  7.185711663613E+00
  116     8 O     4.093316854300E-01  1.953900364944E+00  7.185711663613E+00
  117     8 O     4.093316854300E-01 -1.953900364944E+00 -7.185711663613E+00
  118     8 O    -4.093316854300E-01  1.953900364944E+00 -7.185711663613E+00
  119     8 O    -1.953900364944E+00  7.185711663613E+00 -4.093316854300E-01
  120     8 O     7.185711663613E+00 -4.093316854300E-01 -1.953900364944E+00
  121     8 O     1.953900364944E+00 -7.185711663613E+00 -4.093316854300E-01
  122     8 O     7.185711663613E+00  4.093316854300E-01  1.953900364944E+00
  123     8 O     1.953900364944E+00  7.185711663613E+00  4.093316854300E-01
  124     8 O    -7.185711663613E+00  4.093316854300E-01 -1.953900364944E+00
  125     8 O    -1.953900364944E+00 -7.185711663613E+00  4.093316854300E-01
  126     8 O    -7.185711663613E+00 -4.093316854300E-01  1.953900364944E+00

 *******************************************************************************
 *** PSEUDOPOTENTIAL INFORMATION ***
 *******************************************************************************

 ATOMIC NUMBER  30, NUCLEAR CHARGE 20.000, GIVEN IN INPUT       PSEUDOPOTENTIAL
   TYPE       EXPONENT      COEFF.    N      EXPONENT      COEFF.    N
  P0 TMS    34.1500000  399.9872820   0    14.5900000   85.4856550   0
  P1 TMS    39.7800000  277.1489600   0    14.9500000   69.0522050   0
  P2 TMS    43.8000000  -34.1493490   0    14.9800000   -3.2918310   0

 *******************************************************************************
 LOCAL ATOMIC FUNCTIONS BASIS SET
 *******************************************************************************
   ATOM   X(AU)   Y(AU)   Z(AU)  N. TYPE  EXPONENT  S COEF   P COEF   D/F/G COEF
 *******************************************************************************
   1 ZN  16.207 -24.310  -0.000
                                  1 S  
                                         3.032E+01 2.191E-01 0.000E+00 0.000E+00
                                         1.632E+01-2.326E-01 0.000E+00 0.000E+00
                                         1.141E+01-9.547E-01 0.000E+00 0.000E+00
                                  2 S  
                                         2.569E+00 1.000E+00 0.000E+00 0.000E+00
                                  3 S  
                                         1.063E+00 1.000E+00 0.000E+00 0.000E+00
                                  4 S  
                                         2.500E-01 1.000E+00 0.000E+00 0.000E+00
                                  5 S  
                                         1.200E-01 1.000E+00 0.000E+00 0.000E+00
                           6-     8 P  
                                         1.118E+02 0.000E+00 2.328E-02 0.000E+00
                                         1.913E+01 0.000E+00-1.010E+00 0.000E+00
                           9-    11 P  
                                         5.469E+00 0.000E+00 3.202E-01 0.000E+00
                                         2.506E+00 0.000E+00 7.181E-01 0.000E+00
                          12-    14 P  
                                         9.419E-01 0.000E+00 1.000E+00 0.000E+00
                          15-    17 P  
                                         2.500E-01 0.000E+00 1.000E+00 0.000E+00
                          18-    20 P  
                                         1.200E-01 0.000E+00 1.000E+00 0.000E+00
                          21-    25 D  
                                         4.465E+01 0.000E+00 0.000E+00 4.725E-02
                                         1.344E+01 0.000E+00 0.000E+00 2.189E-01
                                         4.682E+00 0.000E+00 0.000E+00 4.525E-01
                                         1.603E+00 0.000E+00 0.000E+00 5.186E-01
                          26-    30 D  
                                         4.828E-01 0.000E+00 0.000E+00 1.000E+00
                          31-    35 D  
                                         1.100E-01 0.000E+00 0.000E+00 1.000E+00
                          36-    42 F  
                                         2.614E+00 0.000E+00 0.000E+00 1.000E+00
   2 ZN   0.000 -24.310  16.207
   3 ZN   0.000  16.207 -24.310
   4 ZN -24.310   0.000  16.207
   5 ZN -24.310  16.207   0.000
   6 ZN  16.207  -0.000 -24.310
   7 C   -4.274  -4.274  15.994
                                253 S  
                                         4.563E+03 1.967E-03 0.000E+00 0.000E+00
                                         6.820E+02 1.523E-02 0.000E+00 0.000E+00
                                         1.550E+02 7.613E-02 0.000E+00 0.000E+00
                                         4.446E+01 2.608E-01 0.000E+00 0.000E+00
                                         1.303E+01 6.165E-01 0.000E+00 0.000E+00
                                         1.828E+00 2.210E-01 0.000E+00 0.000E+00
                         254-   257 SP 
                                         2.096E+01 1.147E-01 4.025E-02 0.000E+00
                                         4.803E+00 9.200E-01 2.376E-01 0.000E+00
                                         1.459E+00-3.031E-03 8.159E-01 0.000E+00
                         258-   261 SP 
                                         4.835E-01 1.000E+00 1.000E+00 0.000E+00
                         262-   265 SP 
                                         1.456E-01 1.000E+00 1.000E+00 0.000E+00
                         266-   270 D  
                                         6.260E-01 0.000E+00 0.000E+00 1.000E+00
   8 C    4.274   4.274  15.994
   9 C   -4.274   4.274 -15.994
  10 C    4.274  -4.274 -15.994
  11 C   15.994  -4.274  -4.274
  12 C   -4.274  15.994  -4.274
  13 C  -15.994   4.274  -4.274
  14 C    4.274  15.994   4.274
  15 C   15.994   4.274   4.274
  16 C    4.274 -15.994  -4.274
  17 C  -15.994  -4.274   4.274
  18 C   -4.274 -15.994   4.274
  19 C   10.790   8.934   2.161
  20 C  -10.790  -8.934   2.161
  21 C   10.790  -8.934  -2.161
  22 C  -10.790   8.934  -2.161
  23 C    2.161  10.790   8.934
  24 C    8.934   2.161  10.790
  25 C   -2.161 -10.790   8.934
  26 C   -8.934   2.161 -10.790
  27 C    2.161 -10.790  -8.934
  28 C   -8.934  -2.161  10.790
  29 C   -2.161  10.790  -8.934
  30 C    8.934  -2.161 -10.790
  31 C    8.934  10.790   2.161
  32 C   -8.934 -10.790   2.161
  33 C   -8.934  10.790  -2.161
  34 C    8.934 -10.790  -2.161
  35 C   10.790   2.161   8.934
  36 C    2.161   8.934  10.790
  37 C  -10.790  -2.161   8.934
  38 C    2.161  -8.934 -10.790
  39 C  -10.790   2.161  -8.934
  40 C   -2.161  -8.934  10.790
  41 C   10.790  -2.161  -8.934
  42 C   -2.161   8.934 -10.790
  43 H   10.836   7.140   3.129
                                901 S  
                                         3.387E+01 2.549E-02 0.000E+00 0.000E+00
                                         5.095E+00 1.904E-01 0.000E+00 0.000E+00
                                         1.159E+00 8.522E-01 0.000E+00 0.000E+00
                                902 S  
                                         3.258E-01 1.000E+00 0.000E+00 0.000E+00
                                903 S  
                                         1.027E-01 1.000E+00 0.000E+00 0.000E+00
                         904-   906 P  
                                         7.500E-01 0.000E+00 1.000E+00 0.000E+00
  44 H  -10.836  -7.140   3.129
  45 H   10.836  -7.140  -3.129
  46 H  -10.836   7.140  -3.129
  47 H    3.129  10.836   7.140
  48 H    7.140   3.129  10.836
  49 H   -3.129 -10.836   7.140
  50 H   -7.140   3.129 -10.836
  51 H    3.129 -10.836  -7.140
  52 H   -7.140  -3.129  10.836
  53 H   -3.129  10.836  -7.140
  54 H    7.140  -3.129 -10.836
  55 H    7.140  10.836   3.129
  56 H   -7.140 -10.836   3.129
  57 H   -7.140  10.836  -3.129
  58 H    7.140 -10.836  -3.129
  59 H   10.836   3.129   7.140
  60 H    3.129   7.140  10.836
  61 H  -10.836  -3.129   7.140
  62 H    3.129  -7.140 -10.836
  63 H  -10.836   3.129  -7.140
  64 H   -3.129  -7.140  10.836
  65 H   10.836  -3.129  -7.140
  66 H   -3.129   7.140 -10.836
  67 N   12.698   9.680   0.632
                               1045 S  
                                         6.293E+03 1.970E-03 0.000E+00 0.000E+00
                                         9.490E+02 1.496E-02 0.000E+00 0.000E+00
                                         2.188E+02 7.350E-02 0.000E+00 0.000E+00
                                         6.369E+01 2.489E-01 0.000E+00 0.000E+00
                                         1.883E+01 6.025E-01 0.000E+00 0.000E+00
                                         2.720E+00 2.562E-01 0.000E+00 0.000E+00
                        1046-  1049 SP 
                                         3.063E+01 1.119E-01 3.831E-02 0.000E+00
                                         7.026E+00 9.217E-01 2.374E-01 0.000E+00
                                         2.112E+00-2.569E-03 8.176E-01 0.000E+00
                        1050-  1053 SP 
                                         6.840E-01 1.000E+00 1.000E+00 0.000E+00
                        1054-  1057 SP 
                                         2.009E-01 1.000E+00 1.000E+00 0.000E+00
                        1058-  1062 D  
                                         9.130E-01 0.000E+00 0.000E+00 1.000E+00
  68 N  -12.698  -9.680   0.632
  69 N   12.698  -9.680  -0.632
  70 N  -12.698   9.680  -0.632
  71 N    0.632  12.698   9.680
  72 N    9.680   0.632  12.698
  73 N   -0.632 -12.698   9.680
  74 N   -9.680   0.632 -12.698
  75 N    0.632 -12.698  -9.680
  76 N   -9.680  -0.632  12.698
  77 N   -0.632  12.698  -9.680
  78 N    9.680  -0.632 -12.698
  79 N    9.680  12.698   0.632
  80 N   -9.680 -12.698   0.632
  81 N   -9.680  12.698  -0.632
  82 N    9.680 -12.698  -0.632
  83 N   12.698   0.632   9.680
  84 N    0.632   9.680  12.698
  85 N  -12.698  -0.632   9.680
  86 N    0.632  -9.680 -12.698
  87 N  -12.698   0.632  -9.680
  88 N   -0.632  -9.680  12.698
  89 N   12.698  -0.632  -9.680
  90 N   -0.632   9.680 -12.698
  91 N   -2.813  -2.813  14.291
  92 N    2.813   2.813  14.291
  93 N   -2.813   2.813 -14.291
  94 N    2.813  -2.813 -14.291
  95 N   14.291  -2.813  -2.813
  96 N   -2.813  14.291  -2.813
  97 N  -14.291   2.813  -2.813
  98 N    2.813  14.291   2.813
  99 N   14.291   2.813   2.813
 100 N    2.813 -14.291  -2.813
 101 N  -14.291  -2.813   2.813
 102 N   -2.813 -14.291   2.813
 103 O   -3.692  -0.774  13.579
                               1693 S  
                                         8.588E+03 1.895E-03 0.000E+00 0.000E+00
                                         1.297E+03 1.439E-02 0.000E+00 0.000E+00
                                         2.993E+02 7.073E-02 0.000E+00 0.000E+00
                                         8.738E+01 2.400E-01 0.000E+00 0.000E+00
                                         2.568E+01 5.948E-01 0.000E+00 0.000E+00
                                         3.740E+00 2.808E-01 0.000E+00 0.000E+00
                        1694-  1697 SP 
                                         4.212E+01 1.139E-01 3.651E-02 0.000E+00
                                         9.628E+00 9.208E-01 2.372E-01 0.000E+00
                                         2.853E+00-3.274E-03 8.197E-01 0.000E+00
                        1698-  1701 SP 
                                         9.057E-01 1.000E+00 1.000E+00 0.000E+00
                        1702-  1705 SP 
                                         2.556E-01 1.000E+00 1.000E+00 0.000E+00
                        1706-  1710 D  
                                         1.292E+00 0.000E+00 0.000E+00 1.000E+00
 104 O    3.692   0.774  13.579
 105 O   -3.692   0.774 -13.579
 106 O    3.692  -0.774 -13.579
 107 O   13.579  -3.692  -0.774
 108 O   -0.774  13.579  -3.692
 109 O  -13.579   3.692  -0.774
 110 O    0.774  13.579   3.692
 111 O   13.579   3.692   0.774
 112 O    0.774 -13.579  -3.692
 113 O  -13.579  -3.692   0.774
 114 O   -0.774 -13.579   3.692
 115 O   -0.774  -3.692  13.579
 116 O    0.774   3.692  13.579
 117 O    0.774  -3.692 -13.579
 118 O   -0.774   3.692 -13.579
 119 O   -3.692  13.579  -0.774
 120 O   13.579  -0.774  -3.692
 121 O    3.692 -13.579  -0.774
 122 O   13.579   0.774   3.692
 123 O    3.692  13.579   0.774
 124 O  -13.579   0.774  -3.692
 125 O   -3.692 -13.579   0.774
 126 O  -13.579  -0.774   3.692
 INFORMATION **** SET_MPP **** PCRYSTAL CALCULATION
 INFORMATION **** READM2 **** NEW DEFAULT: FOCK/KS MATRIX MIXING SET TO 30 %
 INFORMATION **** READM2 **** NEW DEFAULT: FULL DIRECT SCF MODE
 INFORMATION **** READM2 **** NEW DEFAULT: COULOMB BIPOLAR BUFFER SET TO 32 Mb
 INFORMATION **** READM2 **** NEW DEFAULT: EXCHANGE BIPOLAR BUFFER SET TO 32 Mb

 *******************************************************************************
 NEW DEFAULT: DFT INTEGRATION GRID INCREASED TO XLGRID
 NEW DEFAULT: DIIS ACCELERATOR ACTIVE
 USE KEYWORD NODIIS TO TURN IT OFF
 *******************************************************************************

 INFORMATION **** DFTD3_INPUT **** PERFORM LATEST DISPERSION CORRECTION DFT-D3(BJ) WITH AUTOMATIC PARAMETER SETUP
 PLEASE CITE:
 (1) DFT-D3 Reference
  S. Grimme, J. Antony, S. Ehrlich, and H. Krieg, J. Chem. Phys. 132 (2010), 154104
 (2) BJ-Damping Reference
  S. Grimme, S. Ehrlich, and L. Goerigk, J. Comput. Chem. 32 (2011), 1456-1465
 (3) General DFT-D Review
  S. Grimme, A. Hansen, J. G. Brandenburg, and C. Bannwarth,
  Chem. Rev. 116 (2016), 5105-5154

 INFORMATION **** TOLINTEG **** COULOMB AND EXCHANGE SERIES TOLERANCES MODIFIED
 INFORMATION **** TOLDEE **** SCF TOL ON TOTAL ENERGY SET TO           8
 INFORMATION **** DFTD3_INPUT **** PERFORM DISPERSION CORRECTION DFT-D3 IN THE ZERO DAMPING SCHEME

 PLEASE CITE:
 (1) DFT-D3 Reference
  S. Grimme, J. Antony, S. Ehrlich, and H. Krieg, J. Chem. Phys. 132 (2010), 154104
 (2) General DFT-D Review
  S. Grimme, A. Hansen, J. G. Brandenburg, and C. Bannwarth,
  Chem. Rev. 116 (2016), 5105-5154

 *******************************************************************************
 N. OF ATOMS PER CELL       126  COULOMB OVERLAP TOL         (T1) 10**   -7
 NUMBER OF SHELLS           660  COULOMB PENETRATION TOL     (T2) 10**   -7
 NUMBER OF AO              2124  EXCHANGE OVERLAP TOL        (T3) 10**   20
 N. OF ELECTRONS PER CELL   804  EXCHANGE PSEUDO OVP (F(G))  (T4) 10**   20
 CORE ELECTRONS PER CELL    192  EXCHANGE PSEUDO OVP (P(G))  (T5) 10**   20
 N. OF SYMMETRY OPERATORS    24  POLE ORDER IN MONO ZONE                  4
 *******************************************************************************
 TYPE OF CALCULATION :  RESTRICTED CLOSED SHELL
 KOHN-SHAM HAMILTONIAN

 (EXCHANGE)[CORRELATION] FUNCTIONAL:(M06-L)[M06-L]

 CORE  PSEUDO POTENTIAL         TOL. ON PSEUDO              (TP) 10**- 6

 CAPPA:IS1  2;IS2  2;IS3  2; K PTS MONK NET   3; SYMMOPS:K SPACE  48;G SPACE  24

 *******************************************************************************
 MAX NUMBER OF SCF CYCLES      50  CONVERGENCE ON DELTAP        10**-18
 WEIGHT OF F(I) IN F(I+1)      30% CONVERGENCE ON ENERGY        10**- 8
 SHRINK. FACT.(MONKH.)    2  2  2  NUMBER OF K POINTS IN THE IBZ      3
 SHRINKING FACTOR(GILAT NET)    2  NUMBER OF K POINTS(GILAT NET)      3
 *******************************************************************************
 *** K POINTS COORDINATES (OBLIQUE COORDINATES IN UNITS OF IS =  2)
   1-R(  0  0  0)   2-R(  1  0  0)   3-R(  1  1  1)

 DIRECT LATTICE VECTORS COMPON. (A.U.)     RECIP. LATTICE VECTORS COMPON. (A.U.) 
        X            Y            Z              X            Y            Z
  -16.2066100   16.2066100   16.2066100      0.0000000    0.1938464    0.1938464
   16.2066100  -16.2066100   16.2066100      0.1938464    0.0000000    0.1938464
   16.2066100   16.2066100  -16.2066100      0.1938464    0.1938464    0.0000000

 DISK SPACE FOR EIGENVECTORS (FTN 10)    13534128 REALS

 SYMMETRY ADAPTION OF THE BLOCH FUNCTIONS ENABLED
 TTTTTTTTTTTTTTTTTTTTTTTTTTTTTT gordsh1     TELAPSE        4.00 TCPU        0.56

 MATRIX SIZE: P(G)  970020, F(G)  486072, P(G) IRR   21840, F(G) IRR   21840
 MAX G-VECTOR INDEX FOR 1- AND 2-ELECTRON INTEGRALS  51

 TTTTTTTTTTTTTTTTTTTTTTTTTTTTTT INPUT       TELAPSE        4.28 TCPU        0.84

 NEIGHBORS OF THE NON-EQUIVALENT ATOMS

 N = NUMBER OF NEIGHBORS AT DISTANCE R
    ATOM  N     R/ANG      R/AU   NEIGHBORS (ATOM LABELS AND CELL INDICES)
   1 ZN   4     2.0629     3.8984   67 N   -1 0-1   70 N   -1 1 0   86 N    0 1 0
                                    88 N   -1 0 0
   1 ZN   4     2.7476     5.1922  109 O   -1 1 0  111 O   -1 0-1  115 O   -1 0 0
                                   117 O    0 1 0
   1 ZN   4     3.0388     5.7425    7 C   -1 0 0   10 C    0 1 0   13 C   -1 1 0
                                    15 C   -1 0-1
   1 ZN   4     3.1172     5.8906   19 C   -1 0-1   22 C   -1 1 0   38 C    0 1 0
                                    40 C   -1 0 0
   1 ZN   4     3.3284     6.2897   43 H   -1 0-1   46 H   -1 1 0   62 H    0 1 0
                                    64 H   -1 0 0
   1 ZN   4     3.3287     6.2903   91 N   -1 0 0   94 N    0 1 0   97 N   -1 1 0
                                    99 N   -1 0-1

   7 C    2     1.3360     2.5246   67 N    0 0-1   79 N    0 0-1
   7 C    1     1.4166     2.6770   91 N    0 0 0
   7 C    2     2.1123     3.9916   19 C    0 0-1   31 C    0 0-1
   7 C    2     2.2713     4.2922  103 O    0 0 0  115 O    0 0 0
   7 C    2     3.0388     5.7425    1 ZN   1 0 0    5 ZN   0 1 0
   7 C    2     3.0804     5.8212  105 O    1 1 0  117 O    1 1 0

  19 C    1     1.0790     2.0390   43 H    0 0 0
  19 C    1     1.3527     2.5562   67 N    0 0 0
  19 C    1     1.3891     2.6251   31 C    0 0 0
  19 C    1     2.1123     3.9916    7 C    0 0 1
  19 C    1     2.2287     4.2116   79 N    0 0 0
  19 C    1     2.2376     4.2284   55 H    0 0 0

  43 H    1     1.0790     2.0390   19 C    0 0 0
  43 H    1     2.1268     4.0190   67 N    0 0 0
  43 H    1     2.2376     4.2284   31 C    0 0 0
  43 H    1     2.6436     4.9956  111 O    0 0 0
  43 H    1     2.7662     5.2273   55 H    0 0 0
  43 H    1     2.9346     5.5456   99 N    0 0 0

  67 N    1     1.3360     2.5246    7 C    0 0 1
  67 N    1     1.3527     2.5562   19 C    0 0 0
  67 N    1     2.0629     3.8984    1 ZN   1 0 1
  67 N    1     2.1268     4.0190   43 H    0 0 0
  67 N    1     2.2287     4.2116   31 C    0 0 0
  67 N    1     2.2585     4.2679   79 N    0 0 0

  91 N    2     1.2343     2.3325  103 O    0 0 0  115 O    0 0 0
  91 N    1     1.4166     2.6770    7 C    0 0 0
  91 N    2     2.4112     4.5566   67 N    0 0-1   79 N    0 0-1
  91 N    2     2.9346     5.5456   52 H    0 0 0   64 H    0 0 0
  91 N    2     3.0983     5.8549  105 O    1 1 0  117 O    1 1 0
  91 N    2     3.3287     6.2903    1 ZN   1 0 0    5 ZN   0 1 0

 103 O    1     1.2343     2.3325   91 N    0 0 0
 103 O    1     2.1843     4.1278  115 O    0 0 0
 103 O    1     2.2713     4.2922    7 C    0 0 0
 103 O    1     2.6436     4.9956   52 H    0 0 0
 103 O    1     2.7055     5.1127   79 N    0 0-1
 103 O    1     2.7476     5.1922    5 ZN   0 1 0


 SYMMETRY ALLOWED ELASTIC DISTORTION 1
  0.5773503  0.0000000  0.0000000
  0.0000000  0.5773503  0.0000000
  0.0000000  0.0000000  0.5773503

 SYMMETRY ALLOWED INTERNAL DEGREE(S) OF FREEDOM:  16
 TTTTTTTTTTTTTTTTTTTTTTTTTTTTTT SYMM        TELAPSE        4.47 TCPU        1.03
 TTTTTTTTTTTTTTTTTTTTTTTTTTTTTT INT_SCREEN  TELAPSE        4.47 TCPU        1.03

 ************************************************************************
 ************************************************************************
 * ELAPIEZO OPTION, E. ALBANESE, A. ERBA, B. CIVALLERI, R. DOVESI       *
 *                                                                      *
 * IT IS ASSUMED THAT THE INPUT IS FROM AN OPTIMIZED RUN                *

 CONVERGENCE CRITERION FOR ENERGY, TOLDEE =          1.0000E-08
 CONVERGENCE CRITERION FOR RMS GRADIENT, TOLDEG =    3.0000E-04
 CONVERGENCE CRITERION FOR RMS DISPLACEMENT, TOLDEX  6.2000E-04
 MAGNITUDE OF STEPSIZE FOR ADIMENSIONAL STRAINS =    1.5000E-02
 NUMBER OF POINTS (TOTAL) IN NUMERICAL 2ND DERIVATIVE=        3
 ************************************************************************
 ************************************************************************

 ************************************************************************

  Y. NOEL POST DOC. TURIN 2002

  THIS ROUTINE EVALUATES THE NON ZERO ELEMENTS OF THE ELASTIC TENSOR 

  ORDER OF THE TENSOR : 4

 |  1 A    1 B    1 B     .      .      .     |
 |         1 A    1 B     .      .      .     |
 |                1 A     .      .      .     |
 |                       1 C     .      .     |
 |                              1 C     .     |
 |                                     1 C    |

 EACH  LETTER   CORRESPONDS  TO  AN  INDEPENDENT  COMPONENT.
 INTERDEPENDENT COMPONENTS (WITH SAME LETTER) ARE RELATED BY
 THE COEFFICIENT THAT PRECEEDS EACH LETTER.

 ************************************************************************


 ************************************************************************

  Y. NOEL POST DOC. TURIN 2002

  THIS ROUTINE EVALUATES THE NON ZERO ELEMENTS OF THE PIEZOELECTRIC TENSOR 

  ORDER OF THE TENSOR : 3

 |   .      .      .     1 A     .      .     |
 |   .      .      .      .     1 A     .     |
 |   .      .      .      .      .     1 A    |

 EACH  LETTER   CORRESPONDS  TO  AN  INDEPENDENT  COMPONENT.
 INTERDEPENDENT COMPONENTS (WITH SAME LETTER) ARE RELATED BY
 THE COEFFICIENT THAT PRECEEDS EACH LETTER.

 ************************************************************************


 LIST OF ACTIVE DEFORMATIONS: 
             1
             4
 INFORMATION **** EXCBUF **** EXCH. BIPO BUFFER: WORDS USED =           0

 DFT PARAMETERS

     ATOM       ELECTRONS   NET CHARGE   R(ANGSTROM)
   1 230  ZN     20.0000      0.0000     1.37000000
   7   6  C       6.0000      0.0000     0.77000000
  43   1  H       1.0000      0.0000     1.11000000
  67   7  N       7.0000      0.0000     0.74000000
 103   8  O       8.0000      0.0000     0.74000000

 SIZE OF GRID=     333927
 TTTTTTTTTTTTTTTTTTTTTTTTTTTTTT MAKE_GRID2  TELAPSE        5.99 TCPU        2.55
 BECKE WEIGHT FUNCTION
 RADSAFE =     2.00
 TOLERANCES - DENSITY:10**- 6; POTENTIAL:10**- 9; GRID WGT:10**-14

 RADIAL INTEGRATION  - INTERVALS (POINTS,UPPER LIMIT):            1( 99,  4.0*R)

 ANGULAR INTEGRATION - INTERVALS (ACCURACY LEVEL [N. POINTS] UPPER LIMIT):
  1(  6[ 146]   0.2)  2( 11[ 302]   0.5)  3( 14[ 590]   0.9)  4( 18[1454]   3.5)
  5( 14[ 590]9999.0)
 TTTTTTTTTTTTTTTTTTTTTTTTTTTTTT INT_CALC    TELAPSE        6.05 TCPU        2.61
 EEEEEEEEEE INT_CALC TERMINATION  DATE 24 02 2020 TIME 14:47:00.7

 *******************************************************************************
 ZIF-65 (cif CCDC 917446, CIMFUB)                                                
 CRYSTAL - SCF - TYPE OF CALCULATION :  RESTRICTED CLOSED SHELL
 *******************************************************************************

 CAPPA:IS1  2;IS2  2;IS3  2; K PTS MONK NET   3; SYMMOPS:K SPACE  48;G SPACE  24

 TTTTTTTTTTTTTTTTTTTTTTTTTTTTTT SDIK        TELAPSE        6.64 TCPU        3.20

 AAAAAAAAAAAAAAAAAAAAAAAAAAAAAAAAAAAAAAAAAAAAAAAAAAAAAAAAAAAAAAAAAAAAAAAAAAAAAAA
         ATOMIC WAVEFUNCTION(S)


 NUCLEAR CHARGE 20.0  SYMMETRY SPECIES            S    P    D
 N. ELECTRONS   20.0  NUMBER OF PRIMITIVE GTOS    7    7    6
                      NUMBER OF CONTRACTED GTOS   5    5    3
                      NUMBER OF CLOSED SHELLS     2    1    1
                      OPEN SHELL OCCUPATION       0    0    0

  ZNUC SCFIT  TOTAL HF ENERGY   KINETIC ENERGY   VIRIAL THEOREM ACCURACY
  20.0  35   -2.259494290E+02  1.538488917E+02 -2.468645152E+00  3.9E-06

 NUCLEAR CHARGE  6.0  SYMMETRY SPECIES            S    P
 N. ELECTRONS    6.0  NUMBER OF PRIMITIVE GTOS   11    5
                      NUMBER OF CONTRACTED GTOS   4    3
                      NUMBER OF CLOSED SHELLS     2    0
                      OPEN SHELL OCCUPATION       0    2

  ZNUC SCFIT  TOTAL HF ENERGY   KINETIC ENERGY   VIRIAL THEOREM ACCURACY
   6.0  11   -3.768480057E+01  3.769831118E+01 -1.999641612E+00  2.0E-06

 NUCLEAR CHARGE  1.0  SYMMETRY SPECIES            S
 N. ELECTRONS    1.0  NUMBER OF PRIMITIVE GTOS    5
                      NUMBER OF CONTRACTED GTOS   3
                      NUMBER OF CLOSED SHELLS     0
                      OPEN SHELL OCCUPATION       1

  ZNUC SCFIT  TOTAL HF ENERGY   KINETIC ENERGY   VIRIAL THEOREM ACCURACY
   1.0   1   -4.998098153E-01  4.997907537E-01 -2.000038139E+00  9.6E-17

 NUCLEAR CHARGE  7.0  SYMMETRY SPECIES            S    P
 N. ELECTRONS    7.0  NUMBER OF PRIMITIVE GTOS   11    5
                      NUMBER OF CONTRACTED GTOS   4    3
                      NUMBER OF CLOSED SHELLS     2    0
                      OPEN SHELL OCCUPATION       0    3

  ZNUC SCFIT  TOTAL HF ENERGY   KINETIC ENERGY   VIRIAL THEOREM ACCURACY
   7.0  11   -5.439473665E+01  5.441433682E+01 -1.999639798E+00  3.6E-06

 NUCLEAR CHARGE  8.0  SYMMETRY SPECIES            S    P
 N. ELECTRONS    8.0  NUMBER OF PRIMITIVE GTOS   11    5
                      NUMBER OF CONTRACTED GTOS   4    3
                      NUMBER OF CLOSED SHELLS     2    0
                      OPEN SHELL OCCUPATION       0    4

  ZNUC SCFIT  TOTAL HF ENERGY   KINETIC ENERGY   VIRIAL THEOREM ACCURACY
   8.0  13   -7.479861895E+01  7.482603849E+01 -1.999633556E+00  2.7E-06

 AAAAAAAAAAAAAAAAAAAAAAAAAAAAAAAAAAAAAAAAAAAAAAAAAAAAAAAAAAAAAAAAAAAAAAAAAAAAAAA

 CHARGE NORMALIZATION FACTOR   1.00000000
 TOTAL ATOMIC CHARGES:
  20.0000000  20.0000000  20.0000000  20.0000000  20.0000000  20.0000000
   6.0000000   6.0000000   6.0000000   6.0000000   6.0000000   6.0000000
   6.0000000   6.0000000   6.0000000   6.0000000   6.0000000   6.0000000
   6.0000000   6.0000000   6.0000000   6.0000000   6.0000000   6.0000000
   6.0000000   6.0000000   6.0000000   6.0000000   6.0000000   6.0000000
   6.0000000   6.0000000   6.0000000   6.0000000   6.0000000   6.0000000
   6.0000000   6.0000000   6.0000000   6.0000000   6.0000000   6.0000000
   1.0000000   1.0000000   1.0000000   1.0000000   1.0000000   1.0000000
   1.0000000   1.0000000   1.0000000   1.0000000   1.0000000   1.0000000
   1.0000000   1.0000000   1.0000000   1.0000000   1.0000000   1.0000000
   1.0000000   1.0000000   1.0000000   1.0000000   1.0000000   1.0000000
   7.0000000   7.0000000   7.0000000   7.0000000   7.0000000   7.0000000
   7.0000000   7.0000000   7.0000000   7.0000000   7.0000000   7.0000000
   7.0000000   7.0000000   7.0000000   7.0000000   7.0000000   7.0000000
   7.0000000   7.0000000   7.0000000   7.0000000   7.0000000   7.0000000
   7.0000000   7.0000000   7.0000000   7.0000000   7.0000000   7.0000000
   7.0000000   7.0000000   7.0000000   7.0000000   7.0000000   7.0000000
   8.0000000   8.0000000   8.0000000   8.0000000   8.0000000   8.0000000
   8.0000000   8.0000000   8.0000000   8.0000000   8.0000000   8.0000000
   8.0000000   8.0000000   8.0000000   8.0000000   8.0000000   8.0000000
   8.0000000   8.0000000   8.0000000   8.0000000   8.0000000   8.0000000
 TTTTTTTTTTTTTTTTTTTTTTTTTTTTTT MOQGAD      TELAPSE        7.32 TCPU        3.88
 TTTTTTTTTTTTTTTTTTTTTTTTTTTTTT SHELLXN     TELAPSE        8.11 TCPU        4.48
 TTTTTTTTTTTTTTTTTTTTTTTTTTTTTT MONMO3      TELAPSE        8.24 TCPU        4.61
 NUMERICALLY INTEGRATED DENSITY    804.0000933690
 TTTTTTTTTTTTTTTTTTTTTTTTTTTTTT NUMDFT      TELAPSE        8.88 TCPU        5.25
 CYC   0 ETOT(AU) -6.551093127009E+03 DETOT -6.55E+03 tst  0.00E+00 PX  1.00E+00
 TTTTTTTTTTTTTTTTTTTTTTTTTTTTTT DIIS        TELAPSE        8.91 TCPU        5.28
 TTTTTTTTTTTTTTTTTTTTTTTTTTTTTT FDIK        TELAPSE       10.00 TCPU        6.15
 INSULATING STATE
 TOP OF VALENCE BANDS -    BAND    402; K    1; EIG -2.7422571E-01 AU
 BOTTOM OF VIRTUAL BANDS - BAND    403; K    2; EIG -1.7394934E-01 AU
 INDIRECT ENERGY BAND GAP:   2.7287 eV
 BOTTOM OF VIRTUAL BANDS - BAND    403; K    1; EIG -1.7378768E-01 AU
 TTTTTTTTTTTTTTTTTTTTTTTTTTTTTT PDIG        TELAPSE       10.04 TCPU        6.20
 CHARGE NORMALIZATION FACTOR   1.00000000
 TOTAL ATOMIC CHARGES:
  18.2559466  18.2559466  18.2559466  18.2559466  18.2559466  18.2559466
   5.2794400   5.2794400   5.2794400   5.2794400   5.2794400   5.2794400
   5.2794400   5.2794400   5.2794400   5.2794400   5.2794400   5.2794400
   6.1921207   6.1921207   6.1921207   6.1921207   6.1921207   6.1921207
   6.1921207   6.1921207   6.1921207   6.1921207   6.1921207   6.1921207
   6.1921207   6.1921207   6.1921207   6.1921207   6.1921207   6.1921207
   6.1921207   6.1921207   6.1921207   6.1921207   6.1921207   6.1921207
   0.7894092   0.7894092   0.7894092   0.7894092   0.7894092   0.7894092
   0.7894092   0.7894092   0.7894092   0.7894092   0.7894092   0.7894092
   0.7894092   0.7894092   0.7894092   0.7894092   0.7894092   0.7894092
   0.7894092   0.7894092   0.7894092   0.7894092   0.7894092   0.7894092
   7.6749219   7.6749219   7.6749219   7.6749219   7.6749219   7.6749219
   7.6749219   7.6749219   7.6749219   7.6749219   7.6749219   7.6749219
   7.6749219   7.6749219   7.6749219   7.6749219   7.6749219   7.6749219
   7.6749219   7.6749219   7.6749219   7.6749219   7.6749219   7.6749219
   6.1431543   6.1431543   6.1431543   6.1431543   6.1431543   6.1431543
   6.1431543   6.1431543   6.1431543   6.1431543   6.1431543   6.1431543
   8.5682644   8.5682644   8.5682644   8.5682644   8.5682644   8.5682644
   8.5682644   8.5682644   8.5682644   8.5682644   8.5682644   8.5682644
   8.5682644   8.5682644   8.5682644   8.5682644   8.5682644   8.5682644
   8.5682644   8.5682644   8.5682644   8.5682644   8.5682644   8.5682644
 TTTTTTTTTTTTTTTTTTTTTTTTTTTTTT MOQGAD      TELAPSE       10.06 TCPU        6.21
 TTTTTTTTTTTTTTTTTTTTTTTTTTTTTT SHELLXN     TELAPSE       16.09 TCPU        6.91
 TTTTTTTTTTTTTTTTTTTTTTTTTTTTTT MONMO3      TELAPSE       16.30 TCPU        7.12
 NUMERICALLY INTEGRATED DENSITY    804.0000690382
 TTTTTTTTTTTTTTTTTTTTTTTTTTTTTT NUMDFT      TELAPSE       17.40 TCPU        8.22
 CYC   1 ETOT(AU) -6.523381247394E+03 DETOT  2.77E+01 tst  0.00E+00 PX  1.00E+00
 TTTTTTTTTTTTTTTTTTTTTTTTTTTTTT DIIS        TELAPSE       17.51 TCPU        8.33
 DIIS TEST: 0.59801E+02 AT SCF   CYCLE   1 - MIX   30 %
 TTTTTTTTTTTTTTTTTTTTTTTTTTTTTT FDIK        TELAPSE       18.19 TCPU        8.76
 INSULATING STATE
 TOP OF VALENCE BANDS -    BAND    402; K    3; EIG -2.0491977E-01 AU
 TOP OF VALENCE BANDS -    BAND    402; K    1; EIG -2.0648642E-01 AU
 BOTTOM OF VIRTUAL BANDS - BAND    403; K    3; EIG -1.5412874E-01 AU
 DIRECT ENERGY BAND GAP:   1.3821 eV
 BOTTOM OF VIRTUAL BANDS - BAND    403; K    1; EIG -1.5271367E-01 AU
 TTTTTTTTTTTTTTTTTTTTTTTTTTTTTT PDIG        TELAPSE       18.24 TCPU        8.82
 CHARGE NORMALIZATION FACTOR   1.00000000
 TOTAL ATOMIC CHARGES:
  19.1500121  19.1500121  19.1500121  19.1500121  19.1500121  19.1500121
   5.6180702   5.6180702   5.6180702   5.6180702   5.6180702   5.6180702
   5.6180702   5.6180702   5.6180702   5.6180702   5.6180702   5.6180702
   5.5572458   5.5572458   5.5572458   5.5572458   5.5572458   5.5572458
   5.5572458   5.5572458   5.5572458   5.5572458   5.5572458   5.5572458
   5.5572458   5.5572458   5.5572458   5.5572458   5.5572458   5.5572458
   5.5572458   5.5572458   5.5572458   5.5572458   5.5572458   5.5572458
   0.9719477   0.9719477   0.9719477   0.9719477   0.9719477   0.9719477
   0.9719477   0.9719477   0.9719477   0.9719477   0.9719477   0.9719477
   0.9719477   0.9719477   0.9719477   0.9719477   0.9719477   0.9719477
   0.9719477   0.9719477   0.9719477   0.9719477   0.9719477   0.9719477
   7.4380203   7.4380203   7.4380203   7.4380203   7.4380203   7.4380203
   7.4380203   7.4380203   7.4380203   7.4380203   7.4380203   7.4380203
   7.4380203   7.4380203   7.4380203   7.4380203   7.4380203   7.4380203
   7.4380203   7.4380203   7.4380203   7.4380203   7.4380203   7.4380203
   7.5600604   7.5600604   7.5600604   7.5600604   7.5600604   7.5600604
   7.5600604   7.5600604   7.5600604   7.5600604   7.5600604   7.5600604
   8.1562179   8.1562179   8.1562179   8.1562179   8.1562179   8.1562179
   8.1562179   8.1562179   8.1562179   8.1562179   8.1562179   8.1562179
   8.1562179   8.1562179   8.1562179   8.1562179   8.1562179   8.1562179
   8.1562179   8.1562179   8.1562179   8.1562179   8.1562179   8.1562179
 TTTTTTTTTTTTTTTTTTTTTTTTTTTTTT MOQGAD      TELAPSE       18.26 TCPU        8.84
 TTTTTTTTTTTTTTTTTTTTTTTTTTTTTT SHELLXN     TELAPSE       19.22 TCPU        9.51
 TTTTTTTTTTTTTTTTTTTTTTTTTTTTTT MONMO3      TELAPSE       19.39 TCPU        9.69
 NUMERICALLY INTEGRATED DENSITY    804.0000857065
 TTTTTTTTTTTTTTTTTTTTTTTTTTTTTT NUMDFT      TELAPSE       20.49 TCPU       10.78
 CYC   2 ETOT(AU) -6.521217721707E+03 DETOT  2.16E+00 tst  2.40E-02 PX  2.15E-01
 TTTTTTTTTTTTTTTTTTTTTTTTTTTTTT DIIS        TELAPSE       20.55 TCPU       10.84
 DIIS TEST: 0.10332E+03 AT SCF   CYCLE   2 - DIIS ACTIVE - HISTORY:     2 CYCLES
 TTTTTTTTTTTTTTTTTTTTTTTTTTTTTT FDIK        TELAPSE       21.15 TCPU       11.31
 INSULATING STATE
 TOP OF VALENCE BANDS -    BAND    402; K    2; EIG -1.8029141E-01 AU
 TOP OF VALENCE BANDS -    BAND    402; K    1; EIG -1.8053375E-01 AU
 BOTTOM OF VIRTUAL BANDS - BAND    403; K    2; EIG -6.8241667E-02 AU
 DIRECT ENERGY BAND GAP:   3.0490 eV
 BOTTOM OF VIRTUAL BANDS - BAND    403; K    1; EIG -6.7929107E-02 AU
 TTTTTTTTTTTTTTTTTTTTTTTTTTTTTT PDIG        TELAPSE       21.21 TCPU       11.36
 CHARGE NORMALIZATION FACTOR   1.00000000
 TOTAL ATOMIC CHARGES:
  18.8279847  18.8279847  18.8279847  18.8279847  18.8279847  18.8279847
   5.3281021   5.3281021   5.3281021   5.3281021   5.3281021   5.3281021
   5.3281021   5.3281021   5.3281021   5.3281021   5.3281021   5.3281021
   6.1624743   6.1624743   6.1624743   6.1624743   6.1624743   6.1624743
   6.1624743   6.1624743   6.1624743   6.1624743   6.1624743   6.1624743
   6.1624743   6.1624743   6.1624743   6.1624743   6.1624743   6.1624743
   6.1624743   6.1624743   6.1624743   6.1624743   6.1624743   6.1624743
   0.8895264   0.8895264   0.8895264   0.8895264   0.8895264   0.8895264
   0.8895264   0.8895264   0.8895264   0.8895264   0.8895264   0.8895264
   0.8895264   0.8895264   0.8895264   0.8895264   0.8895264   0.8895264
   0.8895264   0.8895264   0.8895264   0.8895264   0.8895264   0.8895264
   7.5099120   7.5099120   7.5099120   7.5099120   7.5099120   7.5099120
   7.5099120   7.5099120   7.5099120   7.5099120   7.5099120   7.5099120
   7.5099120   7.5099120   7.5099120   7.5099120   7.5099120   7.5099120
   7.5099120   7.5099120   7.5099120   7.5099120   7.5099120   7.5099120
   6.7308722   6.7308722   6.7308722   6.7308722   6.7308722   6.7308722
   6.7308722   6.7308722   6.7308722   6.7308722   6.7308722   6.7308722
   8.2016039   8.2016039   8.2016039   8.2016039   8.2016039   8.2016039
   8.2016039   8.2016039   8.2016039   8.2016039   8.2016039   8.2016039
   8.2016039   8.2016039   8.2016039   8.2016039   8.2016039   8.2016039
   8.2016039   8.2016039   8.2016039   8.2016039   8.2016039   8.2016039
 TTTTTTTTTTTTTTTTTTTTTTTTTTTTTT MOQGAD      TELAPSE       21.23 TCPU       11.38
 TTTTTTTTTTTTTTTTTTTTTTTTTTTTTT SHELLXN     TELAPSE       22.09 TCPU       12.07
 TTTTTTTTTTTTTTTTTTTTTTTTTTTTTT MONMO3      TELAPSE       22.27 TCPU       12.25
 NUMERICALLY INTEGRATED DENSITY    804.0000791398
 TTTTTTTTTTTTTTTTTTTTTTTTTTTTTT NUMDFT      TELAPSE       23.35 TCPU       13.33
 CYC   3 ETOT(AU) -6.525558515972E+03 DETOT -4.34E+00 tst  3.78E-02 PX  1.53E-01
 TTTTTTTTTTTTTTTTTTTTTTTTTTTTTT DIIS        TELAPSE       23.45 TCPU       13.43
 DIIS TEST: 0.94723E+01 AT SCF   CYCLE   3 - DIIS ACTIVE - HISTORY:     3 CYCLES
 TTTTTTTTTTTTTTTTTTTTTTTTTTTTTT FDIK        TELAPSE       26.58 TCPU       16.47
 INSULATING STATE
 TOP OF VALENCE BANDS -    BAND    402; K    3; EIG -2.1217502E-01 AU
 TOP OF VALENCE BANDS -    BAND    402; K    1; EIG -2.1362558E-01 AU
 BOTTOM OF VIRTUAL BANDS - BAND    403; K    2; EIG -1.1631415E-01 AU
 INDIRECT ENERGY BAND GAP:   2.6085 eV
 BOTTOM OF VIRTUAL BANDS - BAND    403; K    1; EIG -1.1606799E-01 AU
 TTTTTTTTTTTTTTTTTTTTTTTTTTTTTT PDIG        TELAPSE       26.64 TCPU       16.52
 CHARGE NORMALIZATION FACTOR   1.00000000
 TOTAL ATOMIC CHARGES:
  18.6682643  18.6682643  18.6682643  18.6682643  18.6682643  18.6682643
   5.4376022   5.4376022   5.4376022   5.4376022   5.4376022   5.4376022
   5.4376022   5.4376022   5.4376022   5.4376022   5.4376022   5.4376022
   5.9412825   5.9412825   5.9412825   5.9412825   5.9412825   5.9412825
   5.9412825   5.9412825   5.9412825   5.9412825   5.9412825   5.9412825
   5.9412825   5.9412825   5.9412825   5.9412825   5.9412825   5.9412825
   5.9412825   5.9412825   5.9412825   5.9412825   5.9412825   5.9412825
   0.8921179   0.8921179   0.8921179   0.8921179   0.8921179   0.8921179
   0.8921179   0.8921179   0.8921179   0.8921179   0.8921179   0.8921179
   0.8921179   0.8921179   0.8921179   0.8921179   0.8921179   0.8921179
   0.8921179   0.8921179   0.8921179   0.8921179   0.8921179   0.8921179
   7.5706398   7.5706398   7.5706398   7.5706398   7.5706398   7.5706398
   7.5706398   7.5706398   7.5706398   7.5706398   7.5706398   7.5706398
   7.5706398   7.5706398   7.5706398   7.5706398   7.5706398   7.5706398
   7.5706398   7.5706398   7.5706398   7.5706398   7.5706398   7.5706398
   6.7130420   6.7130420   6.7130420   6.7130420   6.7130420   6.7130420
   6.7130420   6.7130420   6.7130420   6.7130420   6.7130420   6.7130420
   8.3535716   8.3535716   8.3535716   8.3535716   8.3535716   8.3535716
   8.3535716   8.3535716   8.3535716   8.3535716   8.3535716   8.3535716
   8.3535716   8.3535716   8.3535716   8.3535716   8.3535716   8.3535716
   8.3535716   8.3535716   8.3535716   8.3535716   8.3535716   8.3535716
 TTTTTTTTTTTTTTTTTTTTTTTTTTTTTT MOQGAD      TELAPSE       26.66 TCPU       16.54
 TTTTTTTTTTTTTTTTTTTTTTTTTTTTTT SHELLXN     TELAPSE       27.70 TCPU       17.20
 TTTTTTTTTTTTTTTTTTTTTTTTTTTTTT MONMO3      TELAPSE       29.17 TCPU       18.66
 NUMERICALLY INTEGRATED DENSITY    804.0000795744
 TTTTTTTTTTTTTTTTTTTTTTTTTTTTTT NUMDFT      TELAPSE       30.26 TCPU       19.75
 CYC   4 ETOT(AU) -6.526165857300E+03 DETOT -6.07E-01 tst  3.67E-03 PX  4.43E-02
 TTTTTTTTTTTTTTTTTTTTTTTTTTTTTT DIIS        TELAPSE       35.70 TCPU       25.20
 DIIS TEST: 0.96362E+00 AT SCF   CYCLE   4 - DIIS ACTIVE - HISTORY:     4 CYCLES
 TTTTTTTTTTTTTTTTTTTTTTTTTTTTTT FDIK        TELAPSE       38.53 TCPU       26.32
 INSULATING STATE
 TOP OF VALENCE BANDS -    BAND    402; K    3; EIG -2.2238542E-01 AU
 TOP OF VALENCE BANDS -    BAND    402; K    1; EIG -2.2377815E-01 AU
 BOTTOM OF VIRTUAL BANDS - BAND    403; K    2; EIG -1.2162360E-01 AU
 INDIRECT ENERGY BAND GAP:   2.7419 eV
 BOTTOM OF VIRTUAL BANDS - BAND    403; K    1; EIG -1.2138569E-01 AU
 TTTTTTTTTTTTTTTTTTTTTTTTTTTTTT PDIG        TELAPSE       38.59 TCPU       26.38
 CHARGE NORMALIZATION FACTOR   1.00000000
 TOTAL ATOMIC CHARGES:
  18.6209665  18.6209665  18.6209665  18.6209665  18.6209665  18.6209665
   5.4068569   5.4068569   5.4068569   5.4068569   5.4068569   5.4068569
   5.4068569   5.4068569   5.4068569   5.4068569   5.4068569   5.4068569
   6.0137187   6.0137187   6.0137187   6.0137187   6.0137187   6.0137187
   6.0137187   6.0137187   6.0137187   6.0137187   6.0137187   6.0137187
   6.0137187   6.0137187   6.0137187   6.0137187   6.0137187   6.0137187
   6.0137187   6.0137187   6.0137187   6.0137187   6.0137187   6.0137187
   0.8703665   0.8703665   0.8703665   0.8703665   0.8703665   0.8703665
   0.8703665   0.8703665   0.8703665   0.8703665   0.8703665   0.8703665
   0.8703665   0.8703665   0.8703665   0.8703665   0.8703665   0.8703665
   0.8703665   0.8703665   0.8703665   0.8703665   0.8703665   0.8703665
   7.5661501   7.5661501   7.5661501   7.5661501   7.5661501   7.5661501
   7.5661501   7.5661501   7.5661501   7.5661501   7.5661501   7.5661501
   7.5661501   7.5661501   7.5661501   7.5661501   7.5661501   7.5661501
   7.5661501   7.5661501   7.5661501   7.5661501   7.5661501   7.5661501
   6.7788733   6.7788733   6.7788733   6.7788733   6.7788733   6.7788733
   6.7788733   6.7788733   6.7788733   6.7788733   6.7788733   6.7788733
   8.3016580   8.3016580   8.3016580   8.3016580   8.3016580   8.3016580
   8.3016580   8.3016580   8.3016580   8.3016580   8.3016580   8.3016580
   8.3016580   8.3016580   8.3016580   8.3016580   8.3016580   8.3016580
   8.3016580   8.3016580   8.3016580   8.3016580   8.3016580   8.3016580
 TTTTTTTTTTTTTTTTTTTTTTTTTTTTTT MOQGAD      TELAPSE       38.60 TCPU       26.39
 TTTTTTTTTTTTTTTTTTTTTTTTTTTTTT SHELLXN     TELAPSE       39.81 TCPU       27.02
 TTTTTTTTTTTTTTTTTTTTTTTTTTTTTT MONMO3      TELAPSE       40.10 TCPU       27.30
 NUMERICALLY INTEGRATED DENSITY    804.0000782576
 TTTTTTTTTTTTTTTTTTTTTTTTTTTTTT NUMDFT      TELAPSE       41.19 TCPU       28.40
 CYC   5 ETOT(AU) -6.526209990228E+03 DETOT -4.41E-02 tst  2.00E-04 PX  1.64E-02
 TTTTTTTTTTTTTTTTTTTTTTTTTTTTTT DIIS        TELAPSE       41.85 TCPU       29.05
 DIIS TEST: 0.16309E+00 AT SCF   CYCLE   5 - DIIS ACTIVE - HISTORY:     5 CYCLES
 TTTTTTTTTTTTTTTTTTTTTTTTTTTTTT FDIK        TELAPSE       42.95 TCPU       29.69
 INSULATING STATE
 TOP OF VALENCE BANDS -    BAND    402; K    3; EIG -2.1837541E-01 AU
 TOP OF VALENCE BANDS -    BAND    402; K    1; EIG -2.1979533E-01 AU
 BOTTOM OF VIRTUAL BANDS - BAND    403; K    2; EIG -1.1771166E-01 AU
 INDIRECT ENERGY BAND GAP:   2.7392 eV
 BOTTOM OF VIRTUAL BANDS - BAND    403; K    1; EIG -1.1746688E-01 AU
 TTTTTTTTTTTTTTTTTTTTTTTTTTTTTT PDIG        TELAPSE       43.01 TCPU       29.75
 CHARGE NORMALIZATION FACTOR   1.00000000
 TOTAL ATOMIC CHARGES:
  18.6591703  18.6591703  18.6591703  18.6591703  18.6591703  18.6591703
   5.4173981   5.4173981   5.4173981   5.4173981   5.4173981   5.4173981
   5.4173981   5.4173981   5.4173981   5.4173981   5.4173981   5.4173981
   6.0008493   6.0008493   6.0008493   6.0008493   6.0008493   6.0008493
   6.0008493   6.0008493   6.0008493   6.0008493   6.0008493   6.0008493
   6.0008493   6.0008493   6.0008493   6.0008493   6.0008493   6.0008493
   6.0008493   6.0008493   6.0008493   6.0008493   6.0008493   6.0008493
   0.8795040   0.8795040   0.8795040   0.8795040   0.8795040   0.8795040
   0.8795040   0.8795040   0.8795040   0.8795040   0.8795040   0.8795040
   0.8795040   0.8795040   0.8795040   0.8795040   0.8795040   0.8795040
   0.8795040   0.8795040   0.8795040   0.8795040   0.8795040   0.8795040
   7.5553211   7.5553211   7.5553211   7.5553211   7.5553211   7.5553211
   7.5553211   7.5553211   7.5553211   7.5553211   7.5553211   7.5553211
   7.5553211   7.5553211   7.5553211   7.5553211   7.5553211   7.5553211
   7.5553211   7.5553211   7.5553211   7.5553211   7.5553211   7.5553211
   6.7428058   6.7428058   6.7428058   6.7428058   6.7428058   6.7428058
   6.7428058   6.7428058   6.7428058   6.7428058   6.7428058   6.7428058
   8.3194311   8.3194311   8.3194311   8.3194311   8.3194311   8.3194311
   8.3194311   8.3194311   8.3194311   8.3194311   8.3194311   8.3194311
   8.3194311   8.3194311   8.3194311   8.3194311   8.3194311   8.3194311
   8.3194311   8.3194311   8.3194311   8.3194311   8.3194311   8.3194311
 TTTTTTTTTTTTTTTTTTTTTTTTTTTTTT MOQGAD      TELAPSE       43.02 TCPU       29.77
 TTTTTTTTTTTTTTTTTTTTTTTTTTTTTT SHELLXN     TELAPSE       53.56 TCPU       30.48
 TTTTTTTTTTTTTTTTTTTTTTTTTTTTTT MONMO3      TELAPSE       56.58 TCPU       33.50
 NUMERICALLY INTEGRATED DENSITY    804.0000789380
 TTTTTTTTTTTTTTTTTTTTTTTTTTTTTT NUMDFT      TELAPSE       57.70 TCPU       34.62
 CYC   6 ETOT(AU) -6.526217165977E+03 DETOT -7.18E-03 tst  1.52E-05 PX  7.70E-03
 TTTTTTTTTTTTTTTTTTTTTTTTTTTTTT DIIS        TELAPSE       65.84 TCPU       42.76
 DIIS TEST: 0.10309E-01 AT SCF   CYCLE   6 - DIIS ACTIVE - HISTORY:     6 CYCLES
 TTTTTTTTTTTTTTTTTTTTTTTTTTTTTT FDIK        TELAPSE       66.93 TCPU       43.49
 INSULATING STATE
 TOP OF VALENCE BANDS -    BAND    402; K    3; EIG -2.1874459E-01 AU
 TOP OF VALENCE BANDS -    BAND    402; K    1; EIG -2.2015509E-01 AU
 BOTTOM OF VIRTUAL BANDS - BAND    403; K    2; EIG -1.1750206E-01 AU
 INDIRECT ENERGY BAND GAP:   2.7550 eV
 BOTTOM OF VIRTUAL BANDS - BAND    403; K    1; EIG -1.1725879E-01 AU
 TTTTTTTTTTTTTTTTTTTTTTTTTTTTTT PDIG        TELAPSE       67.01 TCPU       43.57
 CHARGE NORMALIZATION FACTOR   1.00000000
 TOTAL ATOMIC CHARGES:
  18.6522037  18.6522037  18.6522037  18.6522037  18.6522037  18.6522037
   5.4151388   5.4151388   5.4151388   5.4151388   5.4151388   5.4151388
   5.4151388   5.4151388   5.4151388   5.4151388   5.4151388   5.4151388
   6.0004864   6.0004864   6.0004864   6.0004864   6.0004864   6.0004864
   6.0004864   6.0004864   6.0004864   6.0004864   6.0004864   6.0004864
   6.0004864   6.0004864   6.0004864   6.0004864   6.0004864   6.0004864
   6.0004864   6.0004864   6.0004864   6.0004864   6.0004864   6.0004864
   0.8791115   0.8791115   0.8791115   0.8791115   0.8791115   0.8791115
   0.8791115   0.8791115   0.8791115   0.8791115   0.8791115   0.8791115
   0.8791115   0.8791115   0.8791115   0.8791115   0.8791115   0.8791115
   0.8791115   0.8791115   0.8791115   0.8791115   0.8791115   0.8791115
   7.5627606   7.5627606   7.5627606   7.5627606   7.5627606   7.5627606
   7.5627606   7.5627606   7.5627606   7.5627606   7.5627606   7.5627606
   7.5627606   7.5627606   7.5627606   7.5627606   7.5627606   7.5627606
   7.5627606   7.5627606   7.5627606   7.5627606   7.5627606   7.5627606
   6.7478458   6.7478458   6.7478458   6.7478458   6.7478458   6.7478458
   6.7478458   6.7478458   6.7478458   6.7478458   6.7478458   6.7478458
   8.3130984   8.3130984   8.3130984   8.3130984   8.3130984   8.3130984
   8.3130984   8.3130984   8.3130984   8.3130984   8.3130984   8.3130984
   8.3130984   8.3130984   8.3130984   8.3130984   8.3130984   8.3130984
   8.3130984   8.3130984   8.3130984   8.3130984   8.3130984   8.3130984
 TTTTTTTTTTTTTTTTTTTTTTTTTTTTTT MOQGAD      TELAPSE       67.03 TCPU       43.59
 TTTTTTTTTTTTTTTTTTTTTTTTTTTTTT SHELLXN     TELAPSE       68.07 TCPU       44.24
 TTTTTTTTTTTTTTTTTTTTTTTTTTTTTT MONMO3      TELAPSE       68.32 TCPU       44.49
 NUMERICALLY INTEGRATED DENSITY    804.0000788311
 TTTTTTTTTTTTTTTTTTTTTTTTTTTTTT NUMDFT      TELAPSE       69.40 TCPU       45.57
 CYC   7 ETOT(AU) -6.526217382784E+03 DETOT -2.17E-04 tst  2.19E-06 PX  1.96E-03
 TTTTTTTTTTTTTTTTTTTTTTTTTTTTTT DIIS        TELAPSE       69.59 TCPU       45.76
 DIIS TEST: 0.51681E-02 AT SCF   CYCLE   7 - DIIS ACTIVE - HISTORY:     7 CYCLES
 TTTTTTTTTTTTTTTTTTTTTTTTTTTTTT FDIK        TELAPSE       70.60 TCPU       46.33
 INSULATING STATE
 TOP OF VALENCE BANDS -    BAND    402; K    3; EIG -2.1874513E-01 AU
 TOP OF VALENCE BANDS -    BAND    402; K    1; EIG -2.2016004E-01 AU
 BOTTOM OF VIRTUAL BANDS - BAND    403; K    2; EIG -1.1781512E-01 AU
 INDIRECT ENERGY BAND GAP:   2.7464 eV
 BOTTOM OF VIRTUAL BANDS - BAND    403; K    1; EIG -1.1757092E-01 AU
 TTTTTTTTTTTTTTTTTTTTTTTTTTTTTT PDIG        TELAPSE       70.65 TCPU       46.38
 CHARGE NORMALIZATION FACTOR   1.00000000
 TOTAL ATOMIC CHARGES:
  18.6540269  18.6540269  18.6540269  18.6540269  18.6540269  18.6540269
   5.4142827   5.4142827   5.4142827   5.4142827   5.4142827   5.4142827
   5.4142827   5.4142827   5.4142827   5.4142827   5.4142827   5.4142827
   6.0023669   6.0023669   6.0023669   6.0023669   6.0023669   6.0023669
   6.0023669   6.0023669   6.0023669   6.0023669   6.0023669   6.0023669
   6.0023669   6.0023669   6.0023669   6.0023669   6.0023669   6.0023669
   6.0023669   6.0023669   6.0023669   6.0023669   6.0023669   6.0023669
   0.8790014   0.8790014   0.8790014   0.8790014   0.8790014   0.8790014
   0.8790014   0.8790014   0.8790014   0.8790014   0.8790014   0.8790014
   0.8790014   0.8790014   0.8790014   0.8790014   0.8790014   0.8790014
   0.8790014   0.8790014   0.8790014   0.8790014   0.8790014   0.8790014
   7.5582608   7.5582608   7.5582608   7.5582608   7.5582608   7.5582608
   7.5582608   7.5582608   7.5582608   7.5582608   7.5582608   7.5582608
   7.5582608   7.5582608   7.5582608   7.5582608   7.5582608   7.5582608
   7.5582608   7.5582608   7.5582608   7.5582608   7.5582608   7.5582608
   6.7465828   6.7465828   6.7465828   6.7465828   6.7465828   6.7465828
   6.7465828   6.7465828   6.7465828   6.7465828   6.7465828   6.7465828
   8.3164314   8.3164314   8.3164314   8.3164314   8.3164314   8.3164314
   8.3164314   8.3164314   8.3164314   8.3164314   8.3164314   8.3164314
   8.3164314   8.3164314   8.3164314   8.3164314   8.3164314   8.3164314
   8.3164314   8.3164314   8.3164314   8.3164314   8.3164314   8.3164314
 TTTTTTTTTTTTTTTTTTTTTTTTTTTTTT MOQGAD      TELAPSE       70.67 TCPU       46.40
 TTTTTTTTTTTTTTTTTTTTTTTTTTTTTT SHELLXN     TELAPSE       71.99 TCPU       47.04
 TTTTTTTTTTTTTTTTTTTTTTTTTTTTTT MONMO3      TELAPSE       72.26 TCPU       47.32
 NUMERICALLY INTEGRATED DENSITY    804.0000788561
 TTTTTTTTTTTTTTTTTTTTTTTTTTTTTT NUMDFT      TELAPSE       73.36 TCPU       48.41
 CYC   8 ETOT(AU) -6.526217613658E+03 DETOT -2.31E-04 tst  4.36E-07 PX  1.65E-03
 TTTTTTTTTTTTTTTTTTTTTTTTTTTTTT DIIS        TELAPSE       73.82 TCPU       48.87
 DIIS TEST: 0.59646E-03 AT SCF   CYCLE   8 - DIIS ACTIVE - HISTORY:     8 CYCLES
 TTTTTTTTTTTTTTTTTTTTTTTTTTTTTT FDIK        TELAPSE       74.61 TCPU       49.31
 INSULATING STATE
 TOP OF VALENCE BANDS -    BAND    402; K    3; EIG -2.1885768E-01 AU
 TOP OF VALENCE BANDS -    BAND    402; K    1; EIG -2.2027092E-01 AU
 BOTTOM OF VIRTUAL BANDS - BAND    403; K    2; EIG -1.1775190E-01 AU
 INDIRECT ENERGY BAND GAP:   2.7512 eV
 BOTTOM OF VIRTUAL BANDS - BAND    403; K    1; EIG -1.1750786E-01 AU
 TTTTTTTTTTTTTTTTTTTTTTTTTTTTTT PDIG        TELAPSE       74.67 TCPU       49.37
 CHARGE NORMALIZATION FACTOR   1.00000000
 TOTAL ATOMIC CHARGES:
  18.6535885  18.6535885  18.6535885  18.6535885  18.6535885  18.6535885
   5.4155010   5.4155010   5.4155010   5.4155010   5.4155010   5.4155010
   5.4155010   5.4155010   5.4155010   5.4155010   5.4155010   5.4155010
   6.0023034   6.0023034   6.0023034   6.0023034   6.0023034   6.0023034
   6.0023034   6.0023034   6.0023034   6.0023034   6.0023034   6.0023034
   6.0023034   6.0023034   6.0023034   6.0023034   6.0023034   6.0023034
   6.0023034   6.0023034   6.0023034   6.0023034   6.0023034   6.0023034
   0.8788618   0.8788618   0.8788618   0.8788618   0.8788618   0.8788618
   0.8788618   0.8788618   0.8788618   0.8788618   0.8788618   0.8788618
   0.8788618   0.8788618   0.8788618   0.8788618   0.8788618   0.8788618
   0.8788618   0.8788618   0.8788618   0.8788618   0.8788618   0.8788618
   7.5589946   7.5589946   7.5589946   7.5589946   7.5589946   7.5589946
   7.5589946   7.5589946   7.5589946   7.5589946   7.5589946   7.5589946
   7.5589946   7.5589946   7.5589946   7.5589946   7.5589946   7.5589946
   7.5589946   7.5589946   7.5589946   7.5589946   7.5589946   7.5589946
   6.7464617   6.7464617   6.7464617   6.7464617   6.7464617   6.7464617
   6.7464617   6.7464617   6.7464617   6.7464617   6.7464617   6.7464617
   8.3154617   8.3154617   8.3154617   8.3154617   8.3154617   8.3154617
   8.3154617   8.3154617   8.3154617   8.3154617   8.3154617   8.3154617
   8.3154617   8.3154617   8.3154617   8.3154617   8.3154617   8.3154617
   8.3154617   8.3154617   8.3154617   8.3154617   8.3154617   8.3154617
 TTTTTTTTTTTTTTTTTTTTTTTTTTTTTT MOQGAD      TELAPSE       74.69 TCPU       49.40
 TTTTTTTTTTTTTTTTTTTTTTTTTTTTTT SHELLXN     TELAPSE       76.09 TCPU       50.05
 TTTTTTTTTTTTTTTTTTTTTTTTTTTTTT MONMO3      TELAPSE       76.34 TCPU       50.30
 NUMERICALLY INTEGRATED DENSITY    804.0000788435
 TTTTTTTTTTTTTTTTTTTTTTTTTTTTTT NUMDFT      TELAPSE       77.42 TCPU       51.38
 CYC   9 ETOT(AU) -6.526217651303E+03 DETOT -3.76E-05 tst  6.28E-08 PX  4.54E-04
 TTTTTTTTTTTTTTTTTTTTTTTTTTTTTT DIIS        TELAPSE       80.76 TCPU       54.73
 DIIS TEST: 0.24560E-04 AT SCF   CYCLE   9 - DIIS ACTIVE - HISTORY:     9 CYCLES
 TTTTTTTTTTTTTTTTTTTTTTTTTTTTTT FDIK        TELAPSE       81.79 TCPU       55.49
 INSULATING STATE
 TOP OF VALENCE BANDS -    BAND    402; K    3; EIG -2.1878667E-01 AU
 TOP OF VALENCE BANDS -    BAND    402; K    1; EIG -2.2020067E-01 AU
 BOTTOM OF VIRTUAL BANDS - BAND    403; K    2; EIG -1.1775681E-01 AU
 INDIRECT ENERGY BAND GAP:   2.7492 eV
 BOTTOM OF VIRTUAL BANDS - BAND    403; K    1; EIG -1.1751282E-01 AU
 TTTTTTTTTTTTTTTTTTTTTTTTTTTTTT PDIG        TELAPSE       81.87 TCPU       55.57
 CHARGE NORMALIZATION FACTOR   1.00000000
 TOTAL ATOMIC CHARGES:
  18.6537030  18.6537030  18.6537030  18.6537030  18.6537030  18.6537030
   5.4143651   5.4143651   5.4143651   5.4143651   5.4143651   5.4143651
   5.4143651   5.4143651   5.4143651   5.4143651   5.4143651   5.4143651
   6.0021361   6.0021361   6.0021361   6.0021361   6.0021361   6.0021361
   6.0021361   6.0021361   6.0021361   6.0021361   6.0021361   6.0021361
   6.0021361   6.0021361   6.0021361   6.0021361   6.0021361   6.0021361
   6.0021361   6.0021361   6.0021361   6.0021361   6.0021361   6.0021361
   0.8789413   0.8789413   0.8789413   0.8789413   0.8789413   0.8789413
   0.8789413   0.8789413   0.8789413   0.8789413   0.8789413   0.8789413
   0.8789413   0.8789413   0.8789413   0.8789413   0.8789413   0.8789413
   0.8789413   0.8789413   0.8789413   0.8789413   0.8789413   0.8789413
   7.5593622   7.5593622   7.5593622   7.5593622   7.5593622   7.5593622
   7.5593622   7.5593622   7.5593622   7.5593622   7.5593622   7.5593622
   7.5593622   7.5593622   7.5593622   7.5593622   7.5593622   7.5593622
   7.5593622   7.5593622   7.5593622   7.5593622   7.5593622   7.5593622
   6.7465782   6.7465782   6.7465782   6.7465782   6.7465782   6.7465782
   6.7465782   6.7465782   6.7465782   6.7465782   6.7465782   6.7465782
   8.3156630   8.3156630   8.3156630   8.3156630   8.3156630   8.3156630
   8.3156630   8.3156630   8.3156630   8.3156630   8.3156630   8.3156630
   8.3156630   8.3156630   8.3156630   8.3156630   8.3156630   8.3156630
   8.3156630   8.3156630   8.3156630   8.3156630   8.3156630   8.3156630
 TTTTTTTTTTTTTTTTTTTTTTTTTTTTTT MOQGAD      TELAPSE       81.90 TCPU       55.60
 TTTTTTTTTTTTTTTTTTTTTTTTTTTTTT SHELLXN     TELAPSE       83.09 TCPU       56.25
 TTTTTTTTTTTTTTTTTTTTTTTTTTTTTT MONMO3      TELAPSE       83.63 TCPU       56.78
 NUMERICALLY INTEGRATED DENSITY    804.0000788434
 TTTTTTTTTTTTTTTTTTTTTTTTTTTTTT NUMDFT      TELAPSE       84.72 TCPU       57.88
 CYC  10 ETOT(AU) -6.526217650200E+03 DETOT  1.10E-06 tst  8.93E-09 PX  2.18E-04
 TTTTTTTTTTTTTTTTTTTTTTTTTTTTTT DIIS        TELAPSE       85.41 TCPU       58.56
 DIIS TEST: 0.21246E-04 AT SCF   CYCLE  10 - DIIS ACTIVE - HISTORY:    10 CYCLES
 TTTTTTTTTTTTTTTTTTTTTTTTTTTTTT FDIK        TELAPSE       85.87 TCPU       58.92
 INSULATING STATE
 TOP OF VALENCE BANDS -    BAND    402; K    3; EIG -2.1881703E-01 AU
 TOP OF VALENCE BANDS -    BAND    402; K    1; EIG -2.2023078E-01 AU
 BOTTOM OF VIRTUAL BANDS - BAND    403; K    2; EIG -1.1775801E-01 AU
 INDIRECT ENERGY BAND GAP:   2.7500 eV
 BOTTOM OF VIRTUAL BANDS - BAND    403; K    1; EIG -1.1751399E-01 AU
 TTTTTTTTTTTTTTTTTTTTTTTTTTTTTT PDIG        TELAPSE       85.92 TCPU       58.97
 CHARGE NORMALIZATION FACTOR   1.00000000
 TOTAL ATOMIC CHARGES:
  18.6536128  18.6536128  18.6536128  18.6536128  18.6536128  18.6536128
   5.4150138   5.4150138   5.4150138   5.4150138   5.4150138   5.4150138
   5.4150138   5.4150138   5.4150138   5.4150138   5.4150138   5.4150138
   6.0021913   6.0021913   6.0021913   6.0021913   6.0021913   6.0021913
   6.0021913   6.0021913   6.0021913   6.0021913   6.0021913   6.0021913
   6.0021913   6.0021913   6.0021913   6.0021913   6.0021913   6.0021913
   6.0021913   6.0021913   6.0021913   6.0021913   6.0021913   6.0021913
   0.8789270   0.8789270   0.8789270   0.8789270   0.8789270   0.8789270
   0.8789270   0.8789270   0.8789270   0.8789270   0.8789270   0.8789270
   0.8789270   0.8789270   0.8789270   0.8789270   0.8789270   0.8789270
   0.8789270   0.8789270   0.8789270   0.8789270   0.8789270   0.8789270
   7.5590920   7.5590920   7.5590920   7.5590920   7.5590920   7.5590920
   7.5590920   7.5590920   7.5590920   7.5590920   7.5590920   7.5590920
   7.5590920   7.5590920   7.5590920   7.5590920   7.5590920   7.5590920
   7.5590920   7.5590920   7.5590920   7.5590920   7.5590920   7.5590920
   6.7465260   6.7465260   6.7465260   6.7465260   6.7465260   6.7465260
   6.7465260   6.7465260   6.7465260   6.7465260   6.7465260   6.7465260
   8.3156166   8.3156166   8.3156166   8.3156166   8.3156166   8.3156166
   8.3156166   8.3156166   8.3156166   8.3156166   8.3156166   8.3156166
   8.3156166   8.3156166   8.3156166   8.3156166   8.3156166   8.3156166
   8.3156166   8.3156166   8.3156166   8.3156166   8.3156166   8.3156166
 TTTTTTTTTTTTTTTTTTTTTTTTTTTTTT MOQGAD      TELAPSE       85.94 TCPU       58.98
 TTTTTTTTTTTTTTTTTTTTTTTTTTTTTT SHELLXN     TELAPSE       86.86 TCPU       59.66
 TTTTTTTTTTTTTTTTTTTTTTTTTTTTTT MONMO3      TELAPSE       87.16 TCPU       59.95
 NUMERICALLY INTEGRATED DENSITY    804.0000788468
 TTTTTTTTTTTTTTTTTTTTTTTTTTTTTT NUMDFT      TELAPSE       88.25 TCPU       61.04
 CYC  11 ETOT(AU) -6.526217651544E+03 DETOT -1.34E-06 tst  2.75E-09 PX  1.15E-04
 TTTTTTTTTTTTTTTTTTTTTTTTTTTTTT DIIS        TELAPSE       90.00 TCPU       62.80
 DIIS TEST: 0.57707E-06 AT SCF   CYCLE  11 - DIIS ACTIVE - HISTORY:    11 CYCLES
 TTTTTTTTTTTTTTTTTTTTTTTTTTTTTT FDIK        TELAPSE       91.30 TCPU       64.06
 INSULATING STATE
 TOP OF VALENCE BANDS -    BAND    402; K    3; EIG -2.1881977E-01 AU
 TOP OF VALENCE BANDS -    BAND    402; K    1; EIG -2.2023346E-01 AU
 BOTTOM OF VIRTUAL BANDS - BAND    403; K    2; EIG -1.1775678E-01 AU
 INDIRECT ENERGY BAND GAP:   2.7501 eV
 BOTTOM OF VIRTUAL BANDS - BAND    403; K    1; EIG -1.1751277E-01 AU
 TTTTTTTTTTTTTTTTTTTTTTTTTTTTTT PDIG        TELAPSE       91.36 TCPU       64.12
 CHARGE NORMALIZATION FACTOR   1.00000000
 TOTAL ATOMIC CHARGES:
  18.6536677  18.6536677  18.6536677  18.6536677  18.6536677  18.6536677
   5.4149701   5.4149701   5.4149701   5.4149701   5.4149701   5.4149701
   5.4149701   5.4149701   5.4149701   5.4149701   5.4149701   5.4149701
   6.0021901   6.0021901   6.0021901   6.0021901   6.0021901   6.0021901
   6.0021901   6.0021901   6.0021901   6.0021901   6.0021901   6.0021901
   6.0021901   6.0021901   6.0021901   6.0021901   6.0021901   6.0021901
   6.0021901   6.0021901   6.0021901   6.0021901   6.0021901   6.0021901
   0.8789177   0.8789177   0.8789177   0.8789177   0.8789177   0.8789177
   0.8789177   0.8789177   0.8789177   0.8789177   0.8789177   0.8789177
   0.8789177   0.8789177   0.8789177   0.8789177   0.8789177   0.8789177
   0.8789177   0.8789177   0.8789177   0.8789177   0.8789177   0.8789177
   7.5591436   7.5591436   7.5591436   7.5591436   7.5591436   7.5591436
   7.5591436   7.5591436   7.5591436   7.5591436   7.5591436   7.5591436
   7.5591436   7.5591436   7.5591436   7.5591436   7.5591436   7.5591436
   7.5591436   7.5591436   7.5591436   7.5591436   7.5591436   7.5591436
   6.7465053   6.7465053   6.7465053   6.7465053   6.7465053   6.7465053
   6.7465053   6.7465053   6.7465053   6.7465053   6.7465053   6.7465053
   8.3155939   8.3155939   8.3155939   8.3155939   8.3155939   8.3155939
   8.3155939   8.3155939   8.3155939   8.3155939   8.3155939   8.3155939
   8.3155939   8.3155939   8.3155939   8.3155939   8.3155939   8.3155939
   8.3155939   8.3155939   8.3155939   8.3155939   8.3155939   8.3155939
 TTTTTTTTTTTTTTTTTTTTTTTTTTTTTT MOQGAD      TELAPSE       91.39 TCPU       64.14
 TTTTTTTTTTTTTTTTTTTTTTTTTTTTTT SHELLXN     TELAPSE       95.11 TCPU       64.85
 TTTTTTTTTTTTTTTTTTTTTTTTTTTTTT MONMO3      TELAPSE       96.76 TCPU       66.50
 NUMERICALLY INTEGRATED DENSITY    804.0000788453
 TTTTTTTTTTTTTTTTTTTTTTTTTTTTTT NUMDFT      TELAPSE       97.85 TCPU       67.60
 CYC  12 ETOT(AU) -6.526217651682E+03 DETOT -1.38E-07 tst  1.04E-10 PX  1.66E-05
 TTTTTTTTTTTTTTTTTTTTTTTTTTTTTT DIIS        TELAPSE       98.12 TCPU       67.86
 DIIS TEST: 0.22904E-06 AT SCF   CYCLE  12 - DIIS ACTIVE - HISTORY:    12 CYCLES
 TTTTTTTTTTTTTTTTTTTTTTTTTTTTTT FDIK        TELAPSE       98.55 TCPU       68.19
 INSULATING STATE
 TOP OF VALENCE BANDS -    BAND    402; K    3; EIG -2.1881785E-01 AU
 TOP OF VALENCE BANDS -    BAND    402; K    1; EIG -2.2023160E-01 AU
 BOTTOM OF VIRTUAL BANDS - BAND    403; K    2; EIG -1.1775858E-01 AU
 INDIRECT ENERGY BAND GAP:   2.7500 eV
 BOTTOM OF VIRTUAL BANDS - BAND    403; K    1; EIG -1.1751456E-01 AU
 TTTTTTTTTTTTTTTTTTTTTTTTTTTTTT PDIG        TELAPSE       98.60 TCPU       68.25
 CHARGE NORMALIZATION FACTOR   1.00000000
 TOTAL ATOMIC CHARGES:
  18.6536450  18.6536450  18.6536450  18.6536450  18.6536450  18.6536450
   5.4149505   5.4149505   5.4149505   5.4149505   5.4149505   5.4149505
   5.4149505   5.4149505   5.4149505   5.4149505   5.4149505   5.4149505
   6.0022022   6.0022022   6.0022022   6.0022022   6.0022022   6.0022022
   6.0022022   6.0022022   6.0022022   6.0022022   6.0022022   6.0022022
   6.0022022   6.0022022   6.0022022   6.0022022   6.0022022   6.0022022
   6.0022022   6.0022022   6.0022022   6.0022022   6.0022022   6.0022022
   0.8789213   0.8789213   0.8789213   0.8789213   0.8789213   0.8789213
   0.8789213   0.8789213   0.8789213   0.8789213   0.8789213   0.8789213
   0.8789213   0.8789213   0.8789213   0.8789213   0.8789213   0.8789213
   0.8789213   0.8789213   0.8789213   0.8789213   0.8789213   0.8789213
   7.5591183   7.5591183   7.5591183   7.5591183   7.5591183   7.5591183
   7.5591183   7.5591183   7.5591183   7.5591183   7.5591183   7.5591183
   7.5591183   7.5591183   7.5591183   7.5591183   7.5591183   7.5591183
   7.5591183   7.5591183   7.5591183   7.5591183   7.5591183   7.5591183
   6.7465321   6.7465321   6.7465321   6.7465321   6.7465321   6.7465321
   6.7465321   6.7465321   6.7465321   6.7465321   6.7465321   6.7465321
   8.3156057   8.3156057   8.3156057   8.3156057   8.3156057   8.3156057
   8.3156057   8.3156057   8.3156057   8.3156057   8.3156057   8.3156057
   8.3156057   8.3156057   8.3156057   8.3156057   8.3156057   8.3156057
   8.3156057   8.3156057   8.3156057   8.3156057   8.3156057   8.3156057
 TTTTTTTTTTTTTTTTTTTTTTTTTTTTTT MOQGAD      TELAPSE       98.62 TCPU       68.26
 TTTTTTTTTTTTTTTTTTTTTTTTTTTTTT SHELLXN     TELAPSE       99.56 TCPU       68.90
 TTTTTTTTTTTTTTTTTTTTTTTTTTTTTT MONMO3      TELAPSE       99.78 TCPU       69.12
 NUMERICALLY INTEGRATED DENSITY    804.0000788456
 TTTTTTTTTTTTTTTTTTTTTTTTTTTTTT NUMDFT      TELAPSE      100.86 TCPU       70.20
 CYC  13 ETOT(AU) -6.526217651695E+03 DETOT -1.24E-08 tst  2.64E-11 PX  1.71E-05
 TTTTTTTTTTTTTTTTTTTTTTTTTTTTTT DIIS        TELAPSE      101.40 TCPU       70.74
 DIIS TEST: 0.94484E-07 AT SCF   CYCLE  13 - DIIS ACTIVE - HISTORY:    13 CYCLES
 TTTTTTTTTTTTTTTTTTTTTTTTTTTTTT FDIK        TELAPSE      102.28 TCPU       71.39
 INSULATING STATE
 TOP OF VALENCE BANDS -    BAND    402; K    3; EIG -2.1881799E-01 AU
 TOP OF VALENCE BANDS -    BAND    402; K    1; EIG -2.2023172E-01 AU
 BOTTOM OF VIRTUAL BANDS - BAND    403; K    2; EIG -1.1775765E-01 AU
 INDIRECT ENERGY BAND GAP:   2.7500 eV
 BOTTOM OF VIRTUAL BANDS - BAND    403; K    1; EIG -1.1751363E-01 AU
 TTTTTTTTTTTTTTTTTTTTTTTTTTTTTT PDIG        TELAPSE      102.34 TCPU       71.45
 CHARGE NORMALIZATION FACTOR   1.00000000
 TOTAL ATOMIC CHARGES:
  18.6536456  18.6536456  18.6536456  18.6536456  18.6536456  18.6536456
   5.4149610   5.4149610   5.4149610   5.4149610   5.4149610   5.4149610
   5.4149610   5.4149610   5.4149610   5.4149610   5.4149610   5.4149610
   6.0021960   6.0021960   6.0021960   6.0021960   6.0021960   6.0021960
   6.0021960   6.0021960   6.0021960   6.0021960   6.0021960   6.0021960
   6.0021960   6.0021960   6.0021960   6.0021960   6.0021960   6.0021960
   6.0021960   6.0021960   6.0021960   6.0021960   6.0021960   6.0021960
   0.8789218   0.8789218   0.8789218   0.8789218   0.8789218   0.8789218
   0.8789218   0.8789218   0.8789218   0.8789218   0.8789218   0.8789218
   0.8789218   0.8789218   0.8789218   0.8789218   0.8789218   0.8789218
   0.8789218   0.8789218   0.8789218   0.8789218   0.8789218   0.8789218
   7.5591259   7.5591259   7.5591259   7.5591259   7.5591259   7.5591259
   7.5591259   7.5591259   7.5591259   7.5591259   7.5591259   7.5591259
   7.5591259   7.5591259   7.5591259   7.5591259   7.5591259   7.5591259
   7.5591259   7.5591259   7.5591259   7.5591259   7.5591259   7.5591259
   6.7465223   6.7465223   6.7465223   6.7465223   6.7465223   6.7465223
   6.7465223   6.7465223   6.7465223   6.7465223   6.7465223   6.7465223
   8.3156033   8.3156033   8.3156033   8.3156033   8.3156033   8.3156033
   8.3156033   8.3156033   8.3156033   8.3156033   8.3156033   8.3156033
   8.3156033   8.3156033   8.3156033   8.3156033   8.3156033   8.3156033
   8.3156033   8.3156033   8.3156033   8.3156033   8.3156033   8.3156033
 TTTTTTTTTTTTTTTTTTTTTTTTTTTTTT MOQGAD      TELAPSE      102.36 TCPU       71.46
 TTTTTTTTTTTTTTTTTTTTTTTTTTTTTT SHELLXN     TELAPSE      103.19 TCPU       72.11
 TTTTTTTTTTTTTTTTTTTTTTTTTTTTTT MONMO3      TELAPSE      103.47 TCPU       72.40
 NUMERICALLY INTEGRATED DENSITY    804.0000788457
 TTTTTTTTTTTTTTTTTTTTTTTTTTTTTT NUMDFT      TELAPSE      104.56 TCPU       73.48
 CYC  14 ETOT(AU) -6.526217651657E+03 DETOT  3.76E-08 tst  3.12E-12 PX  7.27E-06
 TTTTTTTTTTTTTTTTTTTTTTTTTTTTTT DIIS        TELAPSE      106.21 TCPU       75.13
 DIIS TEST: 0.82512E-09 AT SCF   CYCLE  14 - DIIS ACTIVE - HISTORY:    14 CYCLES
 TTTTTTTTTTTTTTTTTTTTTTTTTTTTTT FDIK        TELAPSE      106.93 TCPU       75.66
 INSULATING STATE
 TOP OF VALENCE BANDS -    BAND    402; K    3; EIG -2.1881819E-01 AU
 TOP OF VALENCE BANDS -    BAND    402; K    1; EIG -2.2023192E-01 AU
 BOTTOM OF VIRTUAL BANDS - BAND    403; K    2; EIG -1.1775786E-01 AU
 INDIRECT ENERGY BAND GAP:   2.7500 eV
 BOTTOM OF VIRTUAL BANDS - BAND    403; K    1; EIG -1.1751384E-01 AU
 TTTTTTTTTTTTTTTTTTTTTTTTTTTTTT PDIG        TELAPSE      106.98 TCPU       75.71
 CHARGE NORMALIZATION FACTOR   1.00000000
 TOTAL ATOMIC CHARGES:
  18.6536496  18.6536496  18.6536496  18.6536496  18.6536496  18.6536496
   5.4149598   5.4149598   5.4149598   5.4149598   5.4149598   5.4149598
   5.4149598   5.4149598   5.4149598   5.4149598   5.4149598   5.4149598
   6.0021961   6.0021961   6.0021961   6.0021961   6.0021961   6.0021961
   6.0021961   6.0021961   6.0021961   6.0021961   6.0021961   6.0021961
   6.0021961   6.0021961   6.0021961   6.0021961   6.0021961   6.0021961
   6.0021961   6.0021961   6.0021961   6.0021961   6.0021961   6.0021961
   0.8789212   0.8789212   0.8789212   0.8789212   0.8789212   0.8789212
   0.8789212   0.8789212   0.8789212   0.8789212   0.8789212   0.8789212
   0.8789212   0.8789212   0.8789212   0.8789212   0.8789212   0.8789212
   0.8789212   0.8789212   0.8789212   0.8789212   0.8789212   0.8789212
   7.5591261   7.5591261   7.5591261   7.5591261   7.5591261   7.5591261
   7.5591261   7.5591261   7.5591261   7.5591261   7.5591261   7.5591261
   7.5591261   7.5591261   7.5591261   7.5591261   7.5591261   7.5591261
   7.5591261   7.5591261   7.5591261   7.5591261   7.5591261   7.5591261
   6.7465226   6.7465226   6.7465226   6.7465226   6.7465226   6.7465226
   6.7465226   6.7465226   6.7465226   6.7465226   6.7465226   6.7465226
   8.3156030   8.3156030   8.3156030   8.3156030   8.3156030   8.3156030
   8.3156030   8.3156030   8.3156030   8.3156030   8.3156030   8.3156030
   8.3156030   8.3156030   8.3156030   8.3156030   8.3156030   8.3156030
   8.3156030   8.3156030   8.3156030   8.3156030   8.3156030   8.3156030
 TTTTTTTTTTTTTTTTTTTTTTTTTTTTTT MOQGAD      TELAPSE      107.00 TCPU       75.73
 TTTTTTTTTTTTTTTTTTTTTTTTTTTTTT SHELLXN     TELAPSE      108.24 TCPU       76.41
 TTTTTTTTTTTTTTTTTTTTTTTTTTTTTT MONMO3      TELAPSE      108.48 TCPU       76.66
 NUMERICALLY INTEGRATED DENSITY    804.0000788456
 TTTTTTTTTTTTTTTTTTTTTTTTTTTTTT NUMDFT      TELAPSE      109.58 TCPU       77.76
 CYC  15 ETOT(AU) -6.526217651674E+03 DETOT -1.68E-08 tst  5.81E-14 PX  6.28E-07
 TTTTTTTTTTTTTTTTTTTTTTTTTTTTTT DIIS        TELAPSE      110.50 TCPU       78.68
 DIIS TEST: 0.46303E-09 AT SCF   CYCLE  15 - DIIS ACTIVE - HISTORY:    14 CYCLES
 TTTTTTTTTTTTTTTTTTTTTTTTTTTTTT FDIK        TELAPSE      110.92 TCPU       78.93
 INSULATING STATE
 TOP OF VALENCE BANDS -    BAND    402; K    3; EIG -2.1881817E-01 AU
 TOP OF VALENCE BANDS -    BAND    402; K    1; EIG -2.2023190E-01 AU
 BOTTOM OF VIRTUAL BANDS - BAND    403; K    2; EIG -1.1775779E-01 AU
 INDIRECT ENERGY BAND GAP:   2.7500 eV
 BOTTOM OF VIRTUAL BANDS - BAND    403; K    1; EIG -1.1751377E-01 AU
 TTTTTTTTTTTTTTTTTTTTTTTTTTTTTT PDIG        TELAPSE      110.98 TCPU       78.99
 CHARGE NORMALIZATION FACTOR   1.00000000
 TOTAL ATOMIC CHARGES:
  18.6536489  18.6536489  18.6536489  18.6536489  18.6536489  18.6536489
   5.4149598   5.4149598   5.4149598   5.4149598   5.4149598   5.4149598
   5.4149598   5.4149598   5.4149598   5.4149598   5.4149598   5.4149598
   6.0021963   6.0021963   6.0021963   6.0021963   6.0021963   6.0021963
   6.0021963   6.0021963   6.0021963   6.0021963   6.0021963   6.0021963
   6.0021963   6.0021963   6.0021963   6.0021963   6.0021963   6.0021963
   6.0021963   6.0021963   6.0021963   6.0021963   6.0021963   6.0021963
   0.8789212   0.8789212   0.8789212   0.8789212   0.8789212   0.8789212
   0.8789212   0.8789212   0.8789212   0.8789212   0.8789212   0.8789212
   0.8789212   0.8789212   0.8789212   0.8789212   0.8789212   0.8789212
   0.8789212   0.8789212   0.8789212   0.8789212   0.8789212   0.8789212
   7.5591262   7.5591262   7.5591262   7.5591262   7.5591262   7.5591262
   7.5591262   7.5591262   7.5591262   7.5591262   7.5591262   7.5591262
   7.5591262   7.5591262   7.5591262   7.5591262   7.5591262   7.5591262
   7.5591262   7.5591262   7.5591262   7.5591262   7.5591262   7.5591262
   6.7465225   6.7465225   6.7465225   6.7465225   6.7465225   6.7465225
   6.7465225   6.7465225   6.7465225   6.7465225   6.7465225   6.7465225
   8.3156028   8.3156028   8.3156028   8.3156028   8.3156028   8.3156028
   8.3156028   8.3156028   8.3156028   8.3156028   8.3156028   8.3156028
   8.3156028   8.3156028   8.3156028   8.3156028   8.3156028   8.3156028
   8.3156028   8.3156028   8.3156028   8.3156028   8.3156028   8.3156028
 TTTTTTTTTTTTTTTTTTTTTTTTTTTTTT MOQGAD      TELAPSE      110.99 TCPU       79.00
 TTTTTTTTTTTTTTTTTTTTTTTTTTTTTT SHELLXN     TELAPSE      112.21 TCPU       79.71
 TTTTTTTTTTTTTTTTTTTTTTTTTTTTTT MONMO3      TELAPSE      112.42 TCPU       79.92
 NUMERICALLY INTEGRATED DENSITY    804.0000788456
 TTTTTTTTTTTTTTTTTTTTTTTTTTTTTT NUMDFT      TELAPSE      113.51 TCPU       81.01
 CYC  16 ETOT(AU) -6.526217651672E+03 DETOT  1.78E-09 tst  8.75E-15 PX  1.24E-07
 TTTTTTTTTTTTTTTTTTTTTTTTTTTTTT DIIS        TELAPSE      117.87 TCPU       85.37
 DIIS TEST: 0.37410E-09 AT SCF   CYCLE  16 - DIIS ACTIVE - HISTORY:    14 CYCLES
 TTTTTTTTTTTTTTTTTTTTTTTTTTTTTT FDIK        TELAPSE      119.12 TCPU       86.26
 INSULATING STATE
 TOP OF VALENCE BANDS -    BAND    402; K    3; EIG -2.1881816E-01 AU
 TOP OF VALENCE BANDS -    BAND    402; K    1; EIG -2.2023189E-01 AU
 BOTTOM OF VIRTUAL BANDS - BAND    403; K    2; EIG -1.1775780E-01 AU
 INDIRECT ENERGY BAND GAP:   2.7500 eV
 BOTTOM OF VIRTUAL BANDS - BAND    403; K    1; EIG -1.1751378E-01 AU
 TTTTTTTTTTTTTTTTTTTTTTTTTTTTTT PDIG        TELAPSE      119.17 TCPU       86.32
 CHARGE NORMALIZATION FACTOR   1.00000000
 TOTAL ATOMIC CHARGES:
  18.6536488  18.6536488  18.6536488  18.6536488  18.6536488  18.6536488
   5.4149599   5.4149599   5.4149599   5.4149599   5.4149599   5.4149599
   5.4149599   5.4149599   5.4149599   5.4149599   5.4149599   5.4149599
   6.0021962   6.0021962   6.0021962   6.0021962   6.0021962   6.0021962
   6.0021962   6.0021962   6.0021962   6.0021962   6.0021962   6.0021962
   6.0021962   6.0021962   6.0021962   6.0021962   6.0021962   6.0021962
   6.0021962   6.0021962   6.0021962   6.0021962   6.0021962   6.0021962
   0.8789213   0.8789213   0.8789213   0.8789213   0.8789213   0.8789213
   0.8789213   0.8789213   0.8789213   0.8789213   0.8789213   0.8789213
   0.8789213   0.8789213   0.8789213   0.8789213   0.8789213   0.8789213
   0.8789213   0.8789213   0.8789213   0.8789213   0.8789213   0.8789213
   7.5591262   7.5591262   7.5591262   7.5591262   7.5591262   7.5591262
   7.5591262   7.5591262   7.5591262   7.5591262   7.5591262   7.5591262
   7.5591262   7.5591262   7.5591262   7.5591262   7.5591262   7.5591262
   7.5591262   7.5591262   7.5591262   7.5591262   7.5591262   7.5591262
   6.7465227   6.7465227   6.7465227   6.7465227   6.7465227   6.7465227
   6.7465227   6.7465227   6.7465227   6.7465227   6.7465227   6.7465227
   8.3156028   8.3156028   8.3156028   8.3156028   8.3156028   8.3156028
   8.3156028   8.3156028   8.3156028   8.3156028   8.3156028   8.3156028
   8.3156028   8.3156028   8.3156028   8.3156028   8.3156028   8.3156028
   8.3156028   8.3156028   8.3156028   8.3156028   8.3156028   8.3156028
 TTTTTTTTTTTTTTTTTTTTTTTTTTTTTT MOQGAD      TELAPSE      119.19 TCPU       86.34
 TTTTTTTTTTTTTTTTTTTTTTTTTTTTTT SHELLXN     TELAPSE      119.80 TCPU       86.94
 +++ ENERGIES IN A.U. +++
 ::: EXT EL-POLE                                  -7.0763210324113E+03
 ::: EXT EL-SPHEROPOLE                             5.9324867339674E+01
 ::: BIELET ZONE E-E                               1.2531688996328E+04
 ::: TOTAL E-E                                     5.5146928312567E+03
 ::: TOTAL E-N + N-E                              -1.9049656105593E+04
 ::: TOTAL N-N                                     1.7278736797837E+03
 ::: KINETIC ENERGY                                6.0675187630911E+03
 ::: PSEUDO TOTAL   ENERGY                        -5.7395708314619E+03
 ::: VIRIAL COEFFICIENT                            1.0277755097057E+00
 TTTTTTTTTTTTTTTTTTTTTTTTTTTTTT MONMO3      TELAPSE      120.09 TCPU       87.23
 NUMERICALLY INTEGRATED DENSITY    804.0000788457
 TTTTTTTTTTTTTTTTTTTTTTTTTTTTTT NUMDFT      TELAPSE      121.18 TCPU       88.32
 CYC  17 ETOT(AU) -6.526217651670E+03 DETOT  1.81E-09 tst  4.52E-15 PX  1.24E-07

 == SCF ENDED - CONVERGENCE ON ENERGY      E(AU) -6.5262176516702E+03 CYCLES  17


 ENERGY EXPRESSION=HARTREE+FOCK EXCH*0.00000+(M06-L      EXCH)*1.00000+M06-L      CORR


 TOTAL ENERGY(DFT)(AU)( 17) -6.5262176516702E+03 DE 1.8E-09 tester 4.5E-15
 TTTTTTTTTTTTTTTTTTTTTTTTTTTTTT EDFT        TELAPSE      121.18 TCPU       88.33

 *******************************************************************************
 *                             FORCE CALCULATION                               *
 *******************************************************************************

 TTTTTTTTTTTTTTTTTTTTTTTTTTTTTT NUMDFG      TELAPSE      131.35 TCPU       98.50
 INFORMATION **** EXCPOG **** EXCH. BIPO BUFFER LENGTH (WORDS) =           0
 WARNING **** GENPOG **** COULOMB BIPO BUFFER TOO SMALL - TO AVOID I/O SET BIPOSIZE =     4791600
 INFORMATION **** GENPOG **** BIPO BUFFER LENGTH (WORDS) =     4000000
 TTTTTTTTTTTTTTTTTTTTTTTTTTTTTT SHELXG      TELAPSE      135.93 TCPU      103.06


 D3 DISPERSION ENERGY (AU)       -4.1885575270800E-02
 TOTAL ENERGY + DISP (AU)        -6.5262595372455E+03

 CARTESIAN FORCES IN HARTREE/BOHR (ANALYTICAL)
   ATOM                     X                   Y                   Z
   1 230            -1.010302952409E-14  9.992007221626E-15 -4.829470157119E-15
   2 230             1.010302952409E-14 -2.597921877623E-14  9.325873406851E-15
   3 230             2.493375876137E-14 -1.300348717592E-14 -3.508304757815E-14
   4 230            -2.741556981434E-14  8.102315115129E-15 -5.042262903506E-15
   5 230            -5.115352585960E-14 -5.815226772343E-15  2.081668171172E-14
   6 230            -2.050211852141E-14  1.287858708565E-14  2.028007391649E-14
   7   6             1.435880753409E-06  1.435880727652E-06 -2.487649551552E-05
   8   6            -1.435880692569E-06 -1.435880718770E-06 -2.487649552796E-05
   9   6             1.435880716105E-06 -1.435880689016E-06  2.487649553995E-05
  10   6            -1.435880716993E-06  1.435880737866E-06  2.487649553951E-05
  11   6            -2.487649554284E-05  1.435880721878E-06  1.435880712108E-06
  12   6             1.435880710332E-06 -2.487649553173E-05  1.435880697453E-06
  13   6             2.487649552463E-05 -1.435880701894E-06  1.435880704115E-06
  14   6            -1.435880714773E-06 -2.487649552330E-05 -1.435880752076E-06
  15   6            -2.487649556038E-05 -1.435880702338E-06 -1.435880698342E-06
  16   6            -1.435880709888E-06  2.487649554617E-05  1.435880738754E-06
  17   6             2.487649552774E-05  1.435880709000E-06 -1.435880700118E-06
  18   6             1.435880714773E-06  2.487649553640E-05 -1.435880695233E-06
  19   6            -4.925636016395E-06  3.487810255365E-05 -1.949067052820E-05
  20   6             4.925636041264E-06 -3.487810256786E-05 -1.949067053530E-05
  21   6            -4.925636037711E-06 -3.487810255542E-05  1.949067054063E-05
  22   6             4.925636034159E-06  3.487810255720E-05  1.949067051576E-05
  23   6            -1.949067052109E-05 -4.925636005737E-06  3.487810255365E-05
  24   6             3.487810256786E-05 -1.949067056017E-05 -4.925636018172E-06
  25   6             1.949067052820E-05  4.925636028830E-06  3.487810255010E-05
  26   6            -3.487810254832E-05 -1.949067053175E-05  4.925636034159E-06
  27   6            -1.949067055307E-05  4.925636048370E-06 -3.487810254477E-05
  28   6            -3.487810254477E-05  1.949067052642E-05 -4.925636032382E-06
  29   6             1.949067053175E-05 -4.925636035935E-06 -3.487810255720E-05
  30   6             3.487810254299E-05  1.949067051932E-05  4.925636011066E-06
  31   6             3.487810254477E-05 -4.925636028830E-06 -1.949067053708E-05
  32   6            -3.487810256431E-05  4.925636037711E-06 -1.949067054241E-05
  33   6            -3.487810253944E-05 -4.925636043041E-06  1.949067053886E-05
  34   6             3.487810255010E-05  4.925636019948E-06  1.949067053353E-05
  35   6            -4.925636003961E-06 -1.949067052998E-05  3.487810255898E-05
  36   6            -1.949067055840E-05  3.487810254832E-05 -4.925636009290E-06
  37   6             4.925636027053E-06  1.949067052465E-05  3.487810255898E-05
  38   6            -1.949067053530E-05 -3.487810255365E-05  4.925636046593E-06
  39   6             4.925636044817E-06 -1.949067053530E-05 -3.487810255010E-05
  40   6             1.949067052998E-05 -3.487810255365E-05 -4.925636035935E-06
  41   6            -4.925636021724E-06  1.949067052642E-05 -3.487810253944E-05
  42   6             1.949067053530E-05  3.487810254477E-05  4.925636027053E-06
  43   1            -4.465087612981E-07 -1.582940566847E-05  1.821823790715E-05
  44   1             4.465087626304E-07  1.582940566536E-05  1.821823790848E-05
  45   1            -4.465087639627E-07  1.582940566802E-05 -1.821823790804E-05
  46   1             4.465087635186E-07 -1.582940566713E-05 -1.821823790937E-05
  47   1             1.821823790382E-05 -4.465087626304E-07 -1.582940566625E-05
  48   1            -1.582940566913E-05  1.821823790871E-05 -4.465087615202E-07
  49   1            -1.821823790871E-05  4.465087612981E-07 -1.582940566602E-05
  50   1             1.582940566602E-05  1.821823790760E-05  4.465087655170E-07
  51   1             1.821823790871E-05  4.465087635186E-07  1.582940566736E-05
  52   1             1.582940566669E-05 -1.821823790760E-05 -4.465087635186E-07
  53   1            -1.821823790626E-05 -4.465087635186E-07  1.582940566580E-05
  54   1            -1.582940566536E-05 -1.821823790715E-05  4.465087617422E-07
  55   1            -1.582940566824E-05 -4.465087617422E-07  1.821823790715E-05
  56   1             1.582940566780E-05  4.465087630745E-07  1.821823791115E-05
  57   1             1.582940566713E-05 -4.465087635186E-07 -1.821823790915E-05
  58   1            -1.582940566736E-05  4.465087619643E-07 -1.821823790737E-05
  59   1            -4.465087608541E-07  1.821823790316E-05 -1.582940566469E-05
  60   1             1.821823790737E-05 -1.582940566469E-05 -4.465087615202E-07
  61   1             4.465087626304E-07 -1.821823790871E-05 -1.582940566580E-05
  62   1             1.821823790649E-05  1.582940566736E-05  4.465087670713E-07
  63   1             4.465087639627E-07  1.821823790937E-05  1.582940566780E-05
  64   1            -1.821823790804E-05  1.582940566847E-05 -4.465087639627E-07
  65   1            -4.465087639627E-07 -1.821823790249E-05  1.582940566225E-05
  66   1            -1.821823791026E-05 -1.582940566558E-05  4.465087608541E-07
  67   7             3.072429063877E-05 -4.813919209923E-07 -1.219438702327E-05
  68   7            -3.072429060857E-05  4.813918961233E-07 -1.219438698996E-05
  69   7             3.072429061568E-05  4.813918872415E-07  1.219438704014E-05
  70   7            -3.072429062811E-05 -4.813918943469E-07  1.219438702460E-05
  71   7            -1.219438702060E-05  3.072429057127E-05 -4.813919165514E-07
  72   7            -4.813918685898E-07 -1.219438698907E-05  3.072429057127E-05
  73   7             1.219438701483E-05 -3.072429058903E-05 -4.813919067814E-07
  74   7             4.813918614843E-07 -1.219438700417E-05 -3.072429064677E-05
  75   7            -1.219438698730E-05 -3.072429062811E-05  4.813918614843E-07
  76   7             4.813918934587E-07  1.219438703304E-05  3.072429064499E-05
  77   7             1.219438700995E-05  3.072429059969E-05  4.813918828006E-07
  78   7            -4.813919050051E-07  1.219438701616E-05 -3.072429061124E-05
  79   7            -4.813919156632E-07  3.072429058193E-05 -1.219438702238E-05
  80   7             4.813918570434E-07 -3.072429059259E-05 -1.219438701217E-05
  81   7             4.813918987878E-07  3.072429062723E-05  1.219438703037E-05
  82   7            -4.813919067814E-07 -3.072429061479E-05  1.219438700106E-05
  83   7             3.072429062900E-05 -1.219438702282E-05 -4.813919121105E-07
  84   7            -1.219438700195E-05 -4.813918943469E-07  3.072429058726E-05
  85   7            -3.072429060325E-05  1.219438701616E-05 -4.813918836888E-07
  86   7            -1.219438701083E-05  4.813918739188E-07 -3.072429062989E-05
  87   7            -3.072429062900E-05 -1.219438698774E-05  4.813918845770E-07
  88   7             1.219438701217E-05  4.813918899060E-07  3.072429060769E-05
  89   7             3.072429063256E-05  1.219438704725E-05  4.813918881297E-07
  90   7             1.219438701172E-05 -4.813919023405E-07 -3.072429061834E-05
  91   7            -3.958462798215E-06 -3.958462807541E-06 -1.192053858290E-06
  92   7             3.958462780229E-06  3.958462790221E-06 -1.192053888488E-06
  93   7            -3.958462786890E-06  3.958462815978E-06  1.192053852073E-06
  94   7             3.958462814868E-06 -3.958462794884E-06  1.192053854737E-06
  95   7            -1.192053866284E-06 -3.958462782006E-06 -3.958462802212E-06
  96   7            -3.958462782228E-06 -1.192053869836E-06 -3.958462812648E-06
  97   7             1.192053869836E-06  3.958462815312E-06 -3.958462782450E-06
  98   7             3.958462777121E-06 -1.192053868948E-06  3.958462787557E-06
  99   7            -1.192053862731E-06  3.958462795106E-06  3.958462774012E-06
 100   7             3.958462823528E-06  1.192053857402E-06 -3.958462791775E-06
 101   7             1.192053875165E-06 -3.958462786446E-06  3.958462819531E-06
 102   7            -3.958462768683E-06  1.192053857402E-06  3.958462836406E-06
 103   8             5.972511413321E-06 -2.598653680153E-05  2.275615249658E-05
 104   8            -5.972511410324E-06  2.598653678909E-05  2.275615251435E-05
 105   8             5.972511409436E-06  2.598653679264E-05 -2.275615247882E-05
 106   8            -5.972511393448E-06 -2.598653678731E-05 -2.275615249658E-05
 107   8             2.275615248237E-05  5.972511406660E-06 -2.598653677666E-05
 108   8            -2.598653677843E-05  2.275615249303E-05  5.972511397445E-06
 109   8            -2.275615249303E-05 -5.972511419206E-06 -2.598653679264E-05
 110   8             2.598653683350E-05  2.275615250014E-05 -5.972511422314E-06
 111   8             2.275615248593E-05 -5.972511412544E-06  2.598653682284E-05
 112   8             2.598653677666E-05 -2.275615250724E-05  5.972511385233E-06
 113   8            -2.275615249303E-05  5.972511399444E-06  2.598653678554E-05
 114   8            -2.598653680508E-05 -2.275615249658E-05 -5.972511397667E-06
 115   8            -2.598653678909E-05  5.972511391561E-06  2.275615248948E-05
 116   8             2.598653680863E-05 -5.972511420094E-06  2.275615250014E-05
 117   8             2.598653678731E-05  5.972511389118E-06 -2.275615249303E-05
 118   8            -2.598653679620E-05 -5.972511396779E-06 -2.275615249303E-05
 119   8             5.972511399110E-06  2.275615248237E-05 -2.598653677488E-05
 120   8             2.275615247527E-05 -2.598653678554E-05  5.972511410657E-06
 121   8            -5.972511386676E-06 -2.275615250369E-05 -2.598653679264E-05
 122   8             2.275615248593E-05  2.598653680508E-05 -5.972511405550E-06
 123   8            -5.972511409991E-06  2.275615250014E-05  2.598653680863E-05
 124   8            -2.275615249658E-05  2.598653678199E-05  5.972511403662E-06
 125   8             5.972511402219E-06 -2.275615249658E-05  2.598653678554E-05
 126   8            -2.275615248948E-05 -2.598653679264E-05 -5.972511417651E-06

 RESULTANT FORCE     4.632173822034E-14 -3.014530628159E-14 -9.409140133698E-15

 ATOMIC PART

 SYMMETRY ALLOWED FORCES (ANALYTICAL) (DIRECTION, FORCE)

    1 -8.6174708E-05    2  7.0343502E-06    3  5.7454033E-05    4 -1.5757016E-04
    5  1.0375839E-04    6  8.0195554E-06    7  1.0363875E-04    8 -5.6381421E-05
    9 -1.2275393E-04   10  1.3633817E-05   11  1.0476447E-04   12 -4.1293957E-06
   13 -1.9392428E-05   14 -2.6029720E-05   15  1.5494271E-04   16 -6.9330618E-05

 CELL PART

 GRADIENT WITH RESPECT TO THE CELL PARAMETER IN HARTREE/BOHR
ORDER: -D/DA1X, -D/DA1Y, -D/DA1Z
       -D/DA2X, -D/DA2Y, -D/DA2Z
       -D/DA3X, -D/DA3Y, -D/DA3Z
 -0.303004159457E-13 -0.392180404098E-04 -0.392180410387E-04
 -0.392180409783E-04 -0.302771029013E-13 -0.392180408113E-04
 -0.392180404702E-04 -0.392180408291E-04 -0.174791573943E-13

STRESS TENSOR, IN HARTREE/BOHR^3:
ORDER: 11 12 13
       21 22 23
       31 32 33
  0.746571715283E-07 -0.454721093565E-15  0.512402287572E-15
  0.427841338830E-15  0.746571713288E-07 -0.370204526786E-15
 -0.199782178236E-15  0.233056264044E-15  0.746571719226E-07

PRESSURE FROM THE STRESS TENSOR,
IN HARTREE/BOHR^3: -0.74657E-07
PRESSURE IN GIGAPASCAL: -0.2196E-02
CONVERSION FACTOR: 1 HARTREE/BOHR^3= 29421 GIGAPASCAL
WHEN USING VALUES FOR BOHR RADIUS AND HARTREE
FROM IUPAC WEBSITE, APRIL 2009
ENTHALPY: -6.5262608084285E+03

 SYMMETRY ALLOWED FORCES (ANALYTICAL) (DIRECTION, FORCE)

    1 -2.2017535E-03
 TTTTTTTTTTTTTTTTTTTTTTTTTTTTTT TOTGRA_C    TELAPSE      143.31 TCPU      110.43
 TTTTTTTTTTTTTTTTTTTTTTTTTTTTTT SMAT        TELAPSE     3401.79 TCPU     1512.92
 TTTTTTTTTTTTTTTTTTTTTTTTTTTTTT POLAR2      TELAPSE     3402.33 TCPU     1513.46

 CELL FORCES OF CENTRAL POINT

 | -3.03004E-14 -3.92180E-05 -3.92180E-05 |
 | -3.92180E-05 -3.02771E-14 -3.92180E-05 |
 | -3.92180E-05 -3.92180E-05 -1.74792E-14 |

 ENERGY OF CENTRAL POINT:   -0.6526259537E+04


 VOLUME OF THE CELL: **********

 DENSITY OF THE CRYSTAL =          1.1371 g/cm^3

 STRAIN MATRIX   1 :

  | 1 0 0 |
  | 0 0 0 |
  | 0 0 0 |
  
 *******************************************************************************
 LATTICE PARAMETERS (ANGSTROMS AND DEGREES) - BOHR = 0.5291772083 ANGSTROM
 PRIMITIVE CELL - CENTRING CODE 6/0 VOLUME=  2523.131767 - DENSITY  1.137 g/cm^3
         A              B              C           ALPHA      BETA       GAMMA 
    14.85435986    14.85435986    14.85435986   109.471221 109.471221 109.471221
 *******************************************************************************
 ATOMS IN THE ASYMMETRIC UNIT    7 - ATOMS IN THE UNIT CELL:  126
     ATOM                 X/A                 Y/B                 Z/C    
 *******************************************************************************
      1 T 230 ZN    2.500000000000E-01 -5.000000000000E-01 -2.500000000000E-01
      2 F 230 ZN   -2.500000000000E-01  5.000000000000E-01  2.500000000000E-01
      3 F 230 ZN   -2.500000000000E-01  2.500000000000E-01  5.000000000000E-01
      4 F 230 ZN    5.000000000000E-01 -2.500000000000E-01  2.500000000000E-01
      5 F 230 ZN    5.000000000000E-01  2.500000000000E-01 -2.500000000000E-01
      6 F 230 ZN    2.500000000000E-01 -2.500000000000E-01  5.000000000000E-01
      7 T   6 C     3.615655773633E-01  3.615655773633E-01 -2.637253362963E-01
      8 F   6 C    -3.747090863403E-01 -3.747090863403E-01  2.637253362963E-01
      9 F   6 C    -3.615655773633E-01  3.747090863403E-01  0.000000000000E+00
     10 F   6 C     3.747090863403E-01 -3.615655773633E-01  0.000000000000E+00
     11 F   6 C    -2.637253362963E-01  3.615655773633E-01  3.615655773633E-01
     12 F   6 C     3.615655773633E-01 -2.637253362963E-01  3.615655773633E-01
     13 F   6 C     0.000000000000E+00  3.747090863403E-01 -3.615655773633E-01
     14 F   6 C    -3.747090863403E-01  2.637253362963E-01 -3.747090863403E-01
     15 F   6 C     2.637253362963E-01 -3.747090863403E-01 -3.747090863403E-01
     16 F   6 C     3.747090863403E-01  0.000000000000E+00 -3.615655773633E-01
     17 F   6 C     0.000000000000E+00 -3.615655773633E-01  3.747090863403E-01
     18 F   6 C    -3.615655773633E-01  0.000000000000E+00  3.747090863403E-01
     19 T   6 C     3.422754621731E-01  3.995432198955E-01 -3.914990969766E-01
     20 F   6 C    -2.089576831279E-01 -2.662254408503E-01  3.914990969766E-01
     21 F   6 C    -3.422754621731E-01  2.662254408503E-01  5.726775772240E-02
     22 F   6 C     2.089576831279E-01 -3.995432198955E-01 -5.726775772240E-02
     23 F   6 C    -3.914990969766E-01  3.422754621731E-01  3.995432198955E-01
     24 F   6 C     3.995432198955E-01 -3.914990969766E-01  3.422754621731E-01
     25 F   6 C    -5.726775772240E-02  2.089576831279E-01 -3.995432198955E-01
     26 F   6 C    -2.662254408503E-01  3.914990969766E-01 -2.089576831279E-01
     27 F   6 C     3.914990969766E-01 -2.089576831279E-01 -2.662254408503E-01
     28 F   6 C     2.662254408503E-01  5.726775772240E-02 -3.422754621731E-01
     29 F   6 C     5.726775772240E-02 -3.422754621731E-01  2.662254408503E-01
     30 F   6 C    -3.995432198955E-01 -5.726775772240E-02  2.089576831279E-01
     31 F   6 C     3.995432198955E-01  3.422754621731E-01 -3.914990969766E-01
     32 F   6 C    -2.662254408503E-01 -2.089576831279E-01  3.914990969766E-01
     33 F   6 C     2.662254408503E-01 -3.422754621731E-01  5.726775772240E-02
     34 F   6 C    -3.995432198955E-01  2.089576831279E-01 -5.726775772240E-02
     35 F   6 C     3.422754621731E-01 -3.914990969766E-01  3.995432198955E-01
     36 F   6 C    -3.914990969766E-01  3.995432198955E-01  3.422754621731E-01
     37 F   6 C     2.089576831279E-01 -5.726775772240E-02 -3.995432198955E-01
     38 F   6 C     3.914990969766E-01 -2.662254408503E-01 -2.089576831279E-01
     39 F   6 C    -2.089576831279E-01  3.914990969766E-01 -2.662254408503E-01
     40 F   6 C     5.726775772240E-02  2.662254408503E-01 -3.422754621731E-01
     41 F   6 C    -3.422754621731E-01  5.726775772240E-02  2.662254408503E-01
     42 F   6 C    -5.726775772240E-02 -3.995432198955E-01  2.089576831279E-01
     43 T   1 H     3.168010603888E-01  4.308364673726E-01 -4.454177533517E-01
     44 F   1 H    -1.237457792757E-01 -2.377811862595E-01  4.454177533517E-01
     45 F   1 H    -3.168010603888E-01  2.377811862595E-01  1.140354069838E-01
     46 F   1 H     1.237457792757E-01 -4.308364673726E-01 -1.140354069838E-01
     47 F   1 H    -4.454177533517E-01  3.168010603888E-01  4.308364673726E-01
     48 F   1 H     4.308364673726E-01 -4.454177533517E-01  3.168010603888E-01
     49 F   1 H    -1.140354069838E-01  1.237457792757E-01 -4.308364673726E-01
     50 F   1 H    -2.377811862595E-01  4.454177533517E-01 -1.237457792757E-01
     51 F   1 H     4.454177533517E-01 -1.237457792757E-01 -2.377811862595E-01
     52 F   1 H     2.377811862595E-01  1.140354069838E-01 -3.168010603888E-01
     53 F   1 H     1.140354069838E-01 -3.168010603888E-01  2.377811862595E-01
     54 F   1 H    -4.308364673726E-01 -1.140354069838E-01  1.237457792757E-01
     55 F   1 H     4.308364673726E-01  3.168010603888E-01 -4.454177533517E-01
     56 F   1 H    -2.377811862595E-01 -1.237457792757E-01  4.454177533517E-01
     57 F   1 H     2.377811862595E-01 -3.168010603888E-01  1.140354069838E-01
     58 F   1 H    -4.308364673726E-01  1.237457792757E-01 -1.140354069838E-01
     59 F   1 H     3.168010603888E-01 -4.454177533517E-01  4.308364673726E-01
     60 F   1 H    -4.454177533517E-01  4.308364673726E-01  3.168010603888E-01
     61 F   1 H     1.237457792757E-01 -1.140354069838E-01 -4.308364673726E-01
     62 F   1 H     4.454177533517E-01 -2.377811862595E-01 -1.237457792757E-01
     63 F   1 H    -1.237457792757E-01  4.454177533517E-01 -2.377811862595E-01
     64 F   1 H     1.140354069838E-01  2.377811862595E-01 -3.168010603888E-01
     65 F   1 H    -3.168010603888E-01  1.140354069838E-01  2.377811862595E-01
     66 F   1 H    -1.140354069838E-01 -4.308364673726E-01  1.237457792757E-01
     67 T   7 N     3.181265600464E-01  4.112325357472E-01 -3.096201795016E-01
     68 F   7 N    -2.791472847512E-01 -3.722532604521E-01  3.096201795016E-01
     69 F   7 N    -3.181265600464E-01  3.722532604521E-01  9.310597570087E-02
     70 F   7 N     2.791472847512E-01 -4.112325357472E-01 -9.310597570087E-02
     71 F   7 N    -3.096201795016E-01  3.181265600464E-01  4.112325357472E-01
     72 F   7 N     4.112325357472E-01 -3.096201795016E-01  3.181265600464E-01
     73 F   7 N    -9.310597570087E-02  2.791472847512E-01 -4.112325357472E-01
     74 F   7 N    -3.722532604521E-01  3.096201795016E-01 -2.791472847512E-01
     75 F   7 N     3.096201795016E-01 -2.791472847512E-01 -3.722532604521E-01
     76 F   7 N     3.722532604521E-01  9.310597570087E-02 -3.181265600464E-01
     77 F   7 N     9.310597570087E-02 -3.181265600464E-01  3.722532604521E-01
     78 F   7 N    -4.112325357472E-01 -9.310597570087E-02  2.791472847512E-01
     79 F   7 N     4.112325357472E-01  3.181265600464E-01 -3.096201795016E-01
     80 F   7 N    -3.722532604521E-01 -2.791472847512E-01  3.096201795016E-01
     81 F   7 N     3.722532604521E-01 -3.181265600464E-01  9.310597570087E-02
     82 F   7 N    -4.112325357472E-01  2.791472847512E-01 -9.310597570087E-02
     83 F   7 N     3.181265600464E-01 -3.096201795016E-01  4.112325357472E-01
     84 F   7 N    -3.096201795016E-01  4.112325357472E-01  3.181265600464E-01
     85 F   7 N     2.791472847512E-01 -9.310597570087E-02 -4.112325357472E-01
     86 F   7 N     3.096201795016E-01 -3.722532604521E-01 -2.791472847512E-01
     87 F   7 N    -2.791472847512E-01  3.096201795016E-01 -3.722532604521E-01
     88 F   7 N     9.310597570087E-02  3.722532604521E-01 -3.181265600464E-01
     89 F   7 N    -3.181265600464E-01  9.310597570087E-02  3.722532604521E-01
     90 F   7 N    -9.310597570087E-02 -4.112325357472E-01  2.791472847512E-01
     91 T   7 N     3.541002782992E-01  3.541002782992E-01 -1.735973449249E-01
     92 F   7 N    -4.723023767759E-01 -4.723023767759E-01  1.735973449249E-01
     93 F   7 N    -3.541002782992E-01  4.723023767759E-01  0.000000000000E+00
     94 F   7 N     4.723023767759E-01 -3.541002782992E-01  0.000000000000E+00
     95 F   7 N    -1.735973449249E-01  3.541002782992E-01  3.541002782992E-01
     96 F   7 N     3.541002782992E-01 -1.735973449249E-01  3.541002782992E-01
     97 F   7 N     0.000000000000E+00  4.723023767759E-01 -3.541002782992E-01
     98 F   7 N    -4.723023767759E-01  1.735973449249E-01 -4.723023767759E-01
     99 F   7 N     1.735973449249E-01 -4.723023767759E-01 -4.723023767759E-01
    100 F   7 N     4.723023767759E-01  0.000000000000E+00 -3.541002782992E-01
    101 F   7 N     0.000000000000E+00 -3.541002782992E-01  4.723023767759E-01
    102 F   7 N    -3.541002782992E-01  0.000000000000E+00  4.723023767759E-01
    103 T   8 O     3.950703539955E-01  3.050203129780E-01 -1.377790096956E-01
    104 F   8 O     4.427993226735E-01 -4.671506363089E-01  1.377790096956E-01
    105 F   8 O    -3.950703539955E-01  4.671506363089E-01 -9.005004101757E-02
    106 F   8 O    -4.427993226735E-01 -3.050203129780E-01  9.005004101757E-02
    107 F   8 O    -1.377790096956E-01  3.950703539955E-01  3.050203129780E-01
    108 F   8 O     3.050203129780E-01 -1.377790096956E-01  3.950703539955E-01
    109 F   8 O     9.005004101757E-02 -4.427993226735E-01 -3.050203129780E-01
    110 F   8 O    -4.671506363089E-01  1.377790096956E-01  4.427993226735E-01
    111 F   8 O     1.377790096956E-01  4.427993226735E-01 -4.671506363089E-01
    112 F   8 O     4.671506363089E-01 -9.005004101757E-02 -3.950703539955E-01
    113 F   8 O    -9.005004101757E-02 -3.950703539955E-01  4.671506363089E-01
    114 F   8 O    -3.050203129780E-01  9.005004101757E-02 -4.427993226735E-01
    115 F   8 O     3.050203129780E-01  3.950703539955E-01 -1.377790096956E-01
    116 F   8 O    -4.671506363089E-01  4.427993226735E-01  1.377790096956E-01
    117 F   8 O     4.671506363089E-01 -3.950703539955E-01 -9.005004101757E-02
    118 F   8 O    -3.050203129780E-01 -4.427993226735E-01  9.005004101757E-02
    119 F   8 O     3.950703539955E-01 -1.377790096956E-01  3.050203129780E-01
    120 F   8 O    -1.377790096956E-01  3.050203129780E-01  3.950703539955E-01
    121 F   8 O    -4.427993226735E-01  9.005004101757E-02 -3.050203129780E-01
    122 F   8 O     1.377790096956E-01 -4.671506363089E-01  4.427993226735E-01
    123 F   8 O     4.427993226735E-01  1.377790096956E-01 -4.671506363089E-01
    124 F   8 O    -9.005004101757E-02  4.671506363089E-01 -3.950703539955E-01
    125 F   8 O    -3.950703539955E-01 -9.005004101757E-02  4.671506363089E-01
    126 F   8 O     9.005004101757E-02 -3.050203129780E-01 -4.427993226735E-01

 TRANSFORMATION MATRIX PRIMITIVE-CRYSTALLOGRAPHIC CELL
  0.0000  1.0000  1.0000  1.0000  0.0000  1.0000  1.0000  1.0000  0.0000

 *******************************************************************************
 CRYSTALLOGRAPHIC CELL (VOLUME=       5046.26353424)
         A              B              C           ALPHA      BETA       GAMMA 
    17.15233732    17.15233732    17.15233732    90.000000  90.000000  90.000000

 COORDINATES IN THE CRYSTALLOGRAPHIC CELL
     ATOM                 X/A                 Y/B                 Z/C    
 *******************************************************************************
      1 T 230 ZN   -5.000000000000E-01  2.500000000000E-01 -2.740173352174E-17
      2 F 230 ZN    1.096069340870E-16  2.500000000000E-01  5.000000000000E-01
      3 F 230 ZN    1.096069340870E-16  5.000000000000E-01  2.500000000000E-01
      4 F 230 ZN    2.500000000000E-01  1.096069340870E-16  5.000000000000E-01
      5 F 230 ZN    2.500000000000E-01  5.000000000000E-01  8.220520056523E-17
      6 F 230 ZN   -5.000000000000E-01 -5.480346704349E-17  2.500000000000E-01
      7 T   6 C    -1.318626681482E-01 -1.318626681482E-01  4.934282455115E-01
      8 F   6 C     1.318626681482E-01  1.318626681482E-01  4.934282455115E-01
      9 F   6 C    -1.318626681482E-01  1.318626681482E-01 -4.934282455115E-01
     10 F   6 C     1.318626681482E-01 -1.318626681482E-01 -4.934282455115E-01
     11 F   6 C     4.934282455115E-01 -1.318626681482E-01 -1.318626681482E-01
     12 F   6 C    -1.318626681482E-01  4.934282455115E-01 -1.318626681482E-01
     13 F   6 C    -4.934282455115E-01  1.318626681482E-01 -1.318626681482E-01
     14 F   6 C     1.318626681482E-01  4.934282455115E-01  1.318626681482E-01
     15 F   6 C     4.934282455115E-01  1.318626681482E-01  1.318626681482E-01
     16 F   6 C     1.318626681482E-01 -4.934282455115E-01 -1.318626681482E-01
     17 F   6 C    -4.934282455115E-01 -1.318626681482E-01  1.318626681482E-01
     18 F   6 C    -1.318626681482E-01 -4.934282455115E-01  1.318626681482E-01
     19 T   6 C     3.328843303729E-01  2.756165726505E-01  6.665888952261E-02
     20 F   6 C    -3.328843303729E-01 -2.756165726505E-01  6.665888952261E-02
     21 F   6 C     3.328843303729E-01 -2.756165726505E-01 -6.665888952261E-02
     22 F   6 C    -3.328843303729E-01  2.756165726505E-01 -6.665888952261E-02
     23 F   6 C     6.665888952261E-02  3.328843303729E-01  2.756165726505E-01
     24 F   6 C     2.756165726505E-01  6.665888952261E-02  3.328843303729E-01
     25 F   6 C    -6.665888952261E-02 -3.328843303729E-01  2.756165726505E-01
     26 F   6 C    -2.756165726505E-01  6.665888952261E-02 -3.328843303729E-01
     27 F   6 C     6.665888952261E-02 -3.328843303729E-01 -2.756165726505E-01
     28 F   6 C    -2.756165726505E-01 -6.665888952261E-02  3.328843303729E-01
     29 F   6 C    -6.665888952261E-02  3.328843303729E-01 -2.756165726505E-01
     30 F   6 C     2.756165726505E-01 -6.665888952261E-02 -3.328843303729E-01
     31 F   6 C     2.756165726505E-01  3.328843303729E-01  6.665888952261E-02
     32 F   6 C    -2.756165726505E-01 -3.328843303729E-01  6.665888952261E-02
     33 F   6 C    -2.756165726505E-01  3.328843303729E-01 -6.665888952261E-02
     34 F   6 C     2.756165726505E-01 -3.328843303729E-01 -6.665888952261E-02
     35 F   6 C     3.328843303729E-01  6.665888952261E-02  2.756165726505E-01
     36 F   6 C     6.665888952261E-02  2.756165726505E-01  3.328843303729E-01
     37 F   6 C    -3.328843303729E-01 -6.665888952261E-02  2.756165726505E-01
     38 F   6 C     6.665888952261E-02 -2.756165726505E-01 -3.328843303729E-01
     39 F   6 C    -3.328843303729E-01  6.665888952261E-02 -2.756165726505E-01
     40 F   6 C    -6.665888952261E-02 -2.756165726505E-01  3.328843303729E-01
     41 F   6 C     3.328843303729E-01 -6.665888952261E-02 -2.756165726505E-01
     42 F   6 C    -6.665888952261E-02  2.756165726505E-01 -3.328843303729E-01
     43 T   1 H     3.343088268161E-01  2.202734198323E-01  9.652764055655E-02
     44 F   1 H    -3.343088268161E-01 -2.202734198323E-01  9.652764055655E-02
     45 F   1 H     3.343088268161E-01 -2.202734198323E-01 -9.652764055655E-02
     46 F   1 H    -3.343088268161E-01  2.202734198323E-01 -9.652764055655E-02
     47 F   1 H     9.652764055655E-02  3.343088268161E-01  2.202734198323E-01
     48 F   1 H     2.202734198323E-01  9.652764055655E-02  3.343088268161E-01
     49 F   1 H    -9.652764055655E-02 -3.343088268161E-01  2.202734198323E-01
     50 F   1 H    -2.202734198323E-01  9.652764055655E-02 -3.343088268161E-01
     51 F   1 H     9.652764055655E-02 -3.343088268161E-01 -2.202734198323E-01
     52 F   1 H    -2.202734198323E-01 -9.652764055655E-02  3.343088268161E-01
     53 F   1 H    -9.652764055655E-02  3.343088268161E-01 -2.202734198323E-01
     54 F   1 H     2.202734198323E-01 -9.652764055655E-02 -3.343088268161E-01
     55 F   1 H     2.202734198323E-01  3.343088268161E-01  9.652764055655E-02
     56 F   1 H    -2.202734198323E-01 -3.343088268161E-01  9.652764055655E-02
     57 F   1 H    -2.202734198323E-01  3.343088268161E-01 -9.652764055655E-02
     58 F   1 H     2.202734198323E-01 -3.343088268161E-01 -9.652764055655E-02
     59 F   1 H     3.343088268161E-01  9.652764055655E-02  2.202734198323E-01
     60 F   1 H     9.652764055655E-02  2.202734198323E-01  3.343088268161E-01
     61 F   1 H    -3.343088268161E-01 -9.652764055655E-02  2.202734198323E-01
     62 F   1 H     9.652764055655E-02 -2.202734198323E-01 -3.343088268161E-01
     63 F   1 H    -3.343088268161E-01  9.652764055655E-02 -2.202734198323E-01
     64 F   1 H    -9.652764055655E-02 -2.202734198323E-01  3.343088268161E-01
     65 F   1 H     3.343088268161E-01 -9.652764055655E-02 -2.202734198323E-01
     66 F   1 H    -9.652764055655E-02  2.202734198323E-01 -3.343088268161E-01
     67 T   7 N     3.917428980996E-01  2.986369223988E-01  1.948963764758E-02
     68 F   7 N    -3.917428980996E-01 -2.986369223988E-01  1.948963764758E-02
     69 F   7 N     3.917428980996E-01 -2.986369223988E-01 -1.948963764758E-02
     70 F   7 N    -3.917428980996E-01  2.986369223988E-01 -1.948963764758E-02
     71 F   7 N     1.948963764758E-02  3.917428980996E-01  2.986369223988E-01
     72 F   7 N     2.986369223988E-01  1.948963764758E-02  3.917428980996E-01
     73 F   7 N    -1.948963764758E-02 -3.917428980996E-01  2.986369223988E-01
     74 F   7 N    -2.986369223988E-01  1.948963764758E-02 -3.917428980996E-01
     75 F   7 N     1.948963764758E-02 -3.917428980996E-01 -2.986369223988E-01
     76 F   7 N    -2.986369223988E-01 -1.948963764758E-02  3.917428980996E-01
     77 F   7 N    -1.948963764758E-02  3.917428980996E-01 -2.986369223988E-01
     78 F   7 N     2.986369223988E-01 -1.948963764758E-02 -3.917428980996E-01
     79 F   7 N     2.986369223988E-01  3.917428980996E-01  1.948963764758E-02
     80 F   7 N    -2.986369223988E-01 -3.917428980996E-01  1.948963764758E-02
     81 F   7 N    -2.986369223988E-01  3.917428980996E-01 -1.948963764758E-02
     82 F   7 N     2.986369223988E-01 -3.917428980996E-01 -1.948963764758E-02
     83 F   7 N     3.917428980996E-01  1.948963764758E-02  2.986369223988E-01
     84 F   7 N     1.948963764758E-02  2.986369223988E-01  3.917428980996E-01
     85 F   7 N    -3.917428980996E-01 -1.948963764758E-02  2.986369223988E-01
     86 F   7 N     1.948963764758E-02 -2.986369223988E-01 -3.917428980996E-01
     87 F   7 N    -3.917428980996E-01  1.948963764758E-02 -2.986369223988E-01
     88 F   7 N    -1.948963764758E-02 -2.986369223988E-01  3.917428980996E-01
     89 F   7 N     3.917428980996E-01 -1.948963764758E-02 -2.986369223988E-01
     90 F   7 N    -1.948963764758E-02  2.986369223988E-01 -3.917428980996E-01
     91 T   7 N    -8.679867246245E-02 -8.679867246245E-02  4.408989507617E-01
     92 F   7 N     8.679867246245E-02  8.679867246245E-02  4.408989507617E-01
     93 F   7 N    -8.679867246245E-02  8.679867246245E-02 -4.408989507617E-01
     94 F   7 N     8.679867246245E-02 -8.679867246245E-02 -4.408989507617E-01
     95 F   7 N     4.408989507617E-01 -8.679867246245E-02 -8.679867246245E-02
     96 F   7 N    -8.679867246245E-02  4.408989507617E-01 -8.679867246245E-02
     97 F   7 N    -4.408989507617E-01  8.679867246245E-02 -8.679867246245E-02
     98 F   7 N     8.679867246245E-02  4.408989507617E-01  8.679867246245E-02
     99 F   7 N     4.408989507617E-01  8.679867246245E-02  8.679867246245E-02
    100 F   7 N     8.679867246245E-02 -4.408989507617E-01 -8.679867246245E-02
    101 F   7 N    -4.408989507617E-01 -8.679867246245E-02  8.679867246245E-02
    102 F   7 N    -8.679867246245E-02 -4.408989507617E-01  8.679867246245E-02
    103 T   8 O    -1.139145253566E-01 -2.386448433899E-02  4.189348383345E-01
    104 F   8 O     1.139145253566E-01  2.386448433899E-02  4.189348383345E-01
    105 F   8 O    -1.139145253566E-01  2.386448433899E-02 -4.189348383345E-01
    106 F   8 O     1.139145253566E-01 -2.386448433899E-02 -4.189348383345E-01
    107 F   8 O     4.189348383345E-01 -1.139145253566E-01 -2.386448433899E-02
    108 F   8 O    -2.386448433899E-02  4.189348383345E-01 -1.139145253566E-01
    109 F   8 O    -4.189348383345E-01  1.139145253566E-01 -2.386448433899E-02
    110 F   8 O     2.386448433899E-02  4.189348383345E-01  1.139145253566E-01
    111 F   8 O     4.189348383345E-01  1.139145253566E-01  2.386448433899E-02
    112 F   8 O     2.386448433899E-02 -4.189348383345E-01 -1.139145253566E-01
    113 F   8 O    -4.189348383345E-01 -1.139145253566E-01  2.386448433899E-02
    114 F   8 O    -2.386448433899E-02 -4.189348383345E-01  1.139145253566E-01
    115 F   8 O    -2.386448433899E-02 -1.139145253566E-01  4.189348383345E-01
    116 F   8 O     2.386448433899E-02  1.139145253566E-01  4.189348383345E-01
    117 F   8 O     2.386448433899E-02 -1.139145253566E-01 -4.189348383345E-01
    118 F   8 O    -2.386448433899E-02  1.139145253566E-01 -4.189348383345E-01
    119 F   8 O    -1.139145253566E-01  4.189348383345E-01 -2.386448433899E-02
    120 F   8 O     4.189348383345E-01 -2.386448433899E-02 -1.139145253566E-01
    121 F   8 O     1.139145253566E-01 -4.189348383345E-01 -2.386448433899E-02
    122 F   8 O     4.189348383345E-01  2.386448433899E-02  1.139145253566E-01
    123 F   8 O     1.139145253566E-01  4.189348383345E-01  2.386448433899E-02
    124 F   8 O    -4.189348383345E-01  2.386448433899E-02 -1.139145253566E-01
    125 F   8 O    -1.139145253566E-01 -4.189348383345E-01  2.386448433899E-02
    126 F   8 O    -4.189348383345E-01 -2.386448433899E-02  1.139145253566E-01

 T = ATOM BELONGING TO THE ASYMMETRIC UNIT

 *******************************************************************************
 * CELL DEFORMATION
 *******************************************************************************

    ELASTIC STRAIN MATRIX (ADIMENSIONAL)

    1    0.0001000000    0.0000000000    0.0000000000
    2    0.0000000000    0.0000000000    0.0000000000
    3    0.0000000000    0.0000000000    0.0000000000

 LATTICE PARAMETERS (ANGSTROMS AND DEGREES) OF
 (1) ORIGINAL PRIMITIVE CELL
 (2) ORIGINAL CRYSTALLOGRAPHIC CELL
 (3) DEFORMED PRIMITIVE CELL
 (4) DEFORMED CRYSTALLOGRAPHIC CELL

            A           B           C        ALPHA       BETA        GAMMA         VOL
 (1)   14.854360   14.854360   14.854360  109.471221  109.471221  109.471221 2523.131767
 (2)   17.152337   17.152337   17.152337   90.000000   90.000000   90.000000 5046.263534
 (3)   14.854855   14.854855   14.854855  109.465819  109.473922  109.473922 2523.384080
 (4)   17.154053   17.152337   17.152337   90.000000   90.000000   90.000000 5046.768161

 * CELL DEFORMATION COMPLETE - NO. OF SYMMOPS   8

 *******************************************************************************
 * CELL DEFORMATION
 *******************************************************************************

    ELASTIC STRAIN MATRIX (ADIMENSIONAL)

    1   -0.0001000000    0.0000000000    0.0000000000
    2    0.0000000000    0.0000000000    0.0000000000
    3    0.0000000000    0.0000000000    0.0000000000

 LATTICE PARAMETERS (ANGSTROMS AND DEGREES) OF
 (1) ORIGINAL PRIMITIVE CELL
 (2) ORIGINAL CRYSTALLOGRAPHIC CELL
 (3) DEFORMED PRIMITIVE CELL
 (4) DEFORMED CRYSTALLOGRAPHIC CELL

            A           B           C        ALPHA       BETA        GAMMA         VOL
 (1)   14.854855   14.854855   14.854855  109.465819  109.473922  109.473922 2523.384080
 (2)   17.154053   17.152337   17.152337   90.000000   90.000000   90.000000 5046.768161
 (3)   14.854360   14.854360   14.854360  109.471221  109.471220  109.471220 2523.131742
 (4)   17.152337   17.152337   17.152337   90.000000   90.000000   90.000000 5046.263484

 * CELL DEFORMATION COMPLETE - NO. OF SYMMOPS   8

 *****    8 SYMMOPS - TRANSLATORS IN ANGSTROM
 ***** MATRICES AND TRANSLATORS IN THE CARTESIAN REFERENCE FRAME

 ORDER   : ORDER OF THE OPERATOR

 TRANSLA : REAL TRANSLATION (WITHOUT ORIGIN SHIFT) IN CARTESIAN COORDINATES

 uvw/hkl : ORIENTATION OF THE OPERATOR IN CARTESIAN COORDINATES

 LOCATED : ORIGIN OF THE OPERATOR IN CARTESIAN COORDINATES

   NO.   1 INVERSE   1    ORDER   1        NO.   2 INVERSE   2    ORDER   2
    1.000   0.000   0.000     0.000        -1.000   0.000   0.000     0.000
    0.000   1.000   0.000     0.000         0.000  -1.000   0.000     0.000
    0.000   0.000   1.000     0.000         0.000   0.000   1.000     0.000
             OPERATION E(   1)                       OPERATION C(   2)
 DETERMINANT 1.; ROTATION(DEG)   0.      DETERMINANT 1.; ROTATION(DEG) 180.
 TRANSLA (  0.000    0.000    0.000)     TRANSLA (  0.000    0.000    0.000)
 uvw/hkl (  0.000    0.000    0.000)     uvw/hkl (  0.000    0.000    4.000)
 LOCATED (  0.000    0.000    0.000)     LOCATED (  0.000    0.000    0.000)

   NO.   3 INVERSE   3    ORDER   2        NO.   4 INVERSE   4    ORDER   2
    1.000   0.000   0.000     0.000        -1.000   0.000   0.000     0.000
    0.000  -1.000   0.000     0.000         0.000   1.000   0.000     0.000
    0.000   0.000  -1.000     0.000         0.000   0.000  -1.000     0.000
             OPERATION C(   2)                       OPERATION C(   2)
 DETERMINANT 1.; ROTATION(DEG) 180.      DETERMINANT 1.; ROTATION(DEG) 180.
 TRANSLA (  0.000    0.000    0.000)     TRANSLA (  0.000    0.000    0.000)
 uvw/hkl (  4.000    0.000    0.000)     uvw/hkl (  0.000   -4.000    0.000)
 LOCATED (  0.000    0.000    0.000)     LOCATED (  0.000    0.000    0.000)

   NO.   5 INVERSE   5    ORDER   2        NO.   6 INVERSE   7    ORDER   4
    1.000   0.000   0.000     0.000        -1.000   0.000   0.000     0.000
    0.000   0.000   1.000     0.000         0.000   0.000  -1.000     0.000
    0.000   1.000   0.000     0.000         0.000   1.000   0.000     0.000
             OPERATION M(   2)                       OPERATION S(   4)
 DETERMINANT-1.; ROTATION(DEG)   0.      DETERMINANT-1.; ROTATION(DEG)  90.
 TRANSLA (  0.000    0.000    0.000)     TRANSLA (  0.000    0.000    0.000)
 uvw/hkl (  0.000   -1.000    1.000)     uvw/hkl (  0.000   -2.000    2.000)
 LOCATED (  0.000    0.000    0.000)     LOCATED (  0.000    0.000    0.000)

   NO.   7 INVERSE   6    ORDER   4        NO.   8 INVERSE   8    ORDER   2
   -1.000   0.000   0.000     0.000         1.000   0.000   0.000     0.000
    0.000   0.000   1.000     0.000         0.000   0.000  -1.000     0.000
    0.000  -1.000   0.000     0.000         0.000  -1.000   0.000     0.000
             OPERATION S(   4)                       OPERATION M(   2)
 DETERMINANT-1.; ROTATION(DEG)  90.      DETERMINANT-1.; ROTATION(DEG)   0.
 TRANSLA (  0.000    0.000    0.000)     TRANSLA (  0.000    0.000    0.000)
 uvw/hkl (  0.000    2.000    2.000)     uvw/hkl (  0.000   -1.000   -1.000)
 LOCATED (  0.000    0.000    0.000)     LOCATED (  0.000    0.000    0.000)

 GCALCO - MAX INDICES DIRECT LATTICE VECTOR    14    14    14
 NO.OF VECTORS CREATED 6999 STARS  122 RMAX   305.78571 BOHR

 CAPPA:IS1  2;IS2  2;IS3  2; K PTS MONK NET   4; SYMMOPS:K SPACE  16;G SPACE   8

 *******************************************************************************
 MAX NUMBER OF SCF CYCLES      50  CONVERGENCE ON DELTAP        10**-18
 WEIGHT OF F(I) IN F(I+1)      30% CONVERGENCE ON ENERGY        10**- 8
 SHRINK. FACT.(MONKH.)    2  2  2  NUMBER OF K POINTS IN THE IBZ      4
 SHRINKING FACTOR(GILAT NET)    2  NUMBER OF K POINTS(GILAT NET)      4
 *******************************************************************************
 *** K POINTS COORDINATES (OBLIQUE COORDINATES IN UNITS OF IS =  2)
   1-R(  0  0  0)   2-R(  1  0  0)   3-R(  0  1  0)   4-R(  1  1  1)

 DIRECT LATTICE VECTORS COMPON. (A.U.)     RECIP. LATTICE VECTORS COMPON. (A.U.) 
        X            Y            Z              X            Y            Z
  -16.2066100   16.2066100   16.2066100      0.0000000    0.1938464    0.1938464
   16.2066100  -16.2066100   16.2066100      0.1938464    0.0000000    0.1938464
   16.2066100   16.2066100  -16.2066100      0.1938464    0.1938464    0.0000000

 DISK SPACE FOR EIGENVECTORS (FTN 10)    18045504 REALS
 TTTTTTTTTTTTTTTTTTTTTTTTTTTTTT gordsh1     TELAPSE     3550.11 TCPU     1660.90

 MATRIX SIZE: P(G)  970020, F(G)  486072, P(G) IRR   63333, F(G) IRR   63333
 MAX G-VECTOR INDEX FOR 1- AND 2-ELECTRON INTEGRALS  51

 TTTTTTTTTTTTTTTTTTTTTTTTTTTTTT INPUT       TELAPSE     3550.12 TCPU     1660.91

 SYMMETRY ALLOWED ELASTIC DISTORTION 1
  0.5773503  0.0000000  0.0000000
  0.0000000  0.5773503  0.0000000
  0.0000000  0.0000000  0.5773503

 SYMMETRY ALLOWED ELASTIC DISTORTION 2
  0.8164966  0.0000000  0.0000000
  0.0000000 -0.4082483  0.0000000
  0.0000000  0.0000000 -0.4082483

 SYMMETRY ALLOWED INTERNAL DEGREE(S) OF FREEDOM:  47
 TTTTTTTTTTTTTTTTTTTTTTTTTTTTTT SYMM        TELAPSE     3550.59 TCPU     1661.39
 TTTTTTTTTTTTTTTTTTTTTTTTTTTTTT INT_SCREEN  TELAPSE     3550.59 TCPU     1661.39
 INFORMATION **** EXCBUF **** EXCH. BIPO BUFFER: WORDS USED =           0

 DFT PARAMETERS

     ATOM       ELECTRONS   NET CHARGE   R(ANGSTROM)
   1 230  ZN     20.0000      0.0000     1.37000000
   7   6  C       6.0000      0.0000     0.77000000
  43   1  H       1.0000      0.0000     1.11000000
  67   7  N       7.0000      0.0000     0.74000000
 103   8  O       8.0000      0.0000     0.74000000

 SIZE OF GRID=     994047
 TTTTTTTTTTTTTTTTTTTTTTTTTTTTTT MAKE_GRID2  TELAPSE     3553.77 TCPU     1664.56
 BECKE WEIGHT FUNCTION
 RADSAFE =     2.00
 TOLERANCES - DENSITY:10**- 6; POTENTIAL:10**- 9; GRID WGT:10**-14

 RADIAL INTEGRATION  - INTERVALS (POINTS,UPPER LIMIT):            1( 99,  4.0*R)

 ANGULAR INTEGRATION - INTERVALS (ACCURACY LEVEL [N. POINTS] UPPER LIMIT):
  1(  6[ 146]   0.2)  2( 11[ 302]   0.5)  3( 14[ 590]   0.9)  4( 18[1454]   3.5)
  5( 14[ 590]9999.0)
 TTTTTTTTTTTTTTTTTTTTTTTTTTTTTT INT_CALC    TELAPSE     3553.82 TCPU     1664.62

 *******************************************************************************
 ZIF-65 (cif CCDC 917446, CIMFUB)                                                
 CRYSTAL - SCF - TYPE OF CALCULATION :  RESTRICTED CLOSED SHELL
 *******************************************************************************

 CAPPA:IS1  2;IS2  2;IS3  2; K PTS MONK NET   4; SYMMOPS:K SPACE  16;G SPACE   8

 TTTTTTTTTTTTTTTTTTTTTTTTTTTTTT SDIK        TELAPSE     3554.83 TCPU     1665.63

 AAAAAAAAAAAAAAAAAAAAAAAAAAAAAAAAAAAAAAAAAAAAAAAAAAAAAAAAAAAAAAAAAAAAAAAAAAAAAAA
         ATOMIC WAVEFUNCTION(S)


 NUCLEAR CHARGE 20.0  SYMMETRY SPECIES            S    P    D
 N. ELECTRONS   20.0  NUMBER OF PRIMITIVE GTOS    7    7    6
                      NUMBER OF CONTRACTED GTOS   5    5    3
                      NUMBER OF CLOSED SHELLS     2    1    1
                      OPEN SHELL OCCUPATION       0    0    0

  ZNUC SCFIT  TOTAL HF ENERGY   KINETIC ENERGY   VIRIAL THEOREM ACCURACY
  20.0  35   -2.259494290E+02  1.538488917E+02 -2.468645152E+00  3.9E-06

 NUCLEAR CHARGE  6.0  SYMMETRY SPECIES            S    P
 N. ELECTRONS    6.0  NUMBER OF PRIMITIVE GTOS   11    5
                      NUMBER OF CONTRACTED GTOS   4    3
                      NUMBER OF CLOSED SHELLS     2    0
                      OPEN SHELL OCCUPATION       0    2

  ZNUC SCFIT  TOTAL HF ENERGY   KINETIC ENERGY   VIRIAL THEOREM ACCURACY
   6.0  11   -3.768480057E+01  3.769831118E+01 -1.999641612E+00  2.0E-06

 NUCLEAR CHARGE  1.0  SYMMETRY SPECIES            S
 N. ELECTRONS    1.0  NUMBER OF PRIMITIVE GTOS    5
                      NUMBER OF CONTRACTED GTOS   3
                      NUMBER OF CLOSED SHELLS     0
                      OPEN SHELL OCCUPATION       1

  ZNUC SCFIT  TOTAL HF ENERGY   KINETIC ENERGY   VIRIAL THEOREM ACCURACY
   1.0   1   -4.998098153E-01  4.997907537E-01 -2.000038139E+00  9.6E-17

 NUCLEAR CHARGE  7.0  SYMMETRY SPECIES            S    P
 N. ELECTRONS    7.0  NUMBER OF PRIMITIVE GTOS   11    5
                      NUMBER OF CONTRACTED GTOS   4    3
                      NUMBER OF CLOSED SHELLS     2    0
                      OPEN SHELL OCCUPATION       0    3

  ZNUC SCFIT  TOTAL HF ENERGY   KINETIC ENERGY   VIRIAL THEOREM ACCURACY
   7.0  11   -5.439473665E+01  5.441433682E+01 -1.999639798E+00  3.6E-06

 NUCLEAR CHARGE  8.0  SYMMETRY SPECIES            S    P
 N. ELECTRONS    8.0  NUMBER OF PRIMITIVE GTOS   11    5
                      NUMBER OF CONTRACTED GTOS   4    3
                      NUMBER OF CLOSED SHELLS     2    0
                      OPEN SHELL OCCUPATION       0    4

  ZNUC SCFIT  TOTAL HF ENERGY   KINETIC ENERGY   VIRIAL THEOREM ACCURACY
   8.0  13   -7.479861895E+01  7.482603849E+01 -1.999633556E+00  2.7E-06

 AAAAAAAAAAAAAAAAAAAAAAAAAAAAAAAAAAAAAAAAAAAAAAAAAAAAAAAAAAAAAAAAAAAAAAAAAAAAAAA

 CHARGE NORMALIZATION FACTOR   1.00000000
 TOTAL ATOMIC CHARGES:
  20.0000000  20.0000000  20.0000000  20.0000000  20.0000000  20.0000000
   6.0000000   6.0000000   6.0000000   6.0000000   6.0000000   6.0000000
   6.0000000   6.0000000   6.0000000   6.0000000   6.0000000   6.0000000
   6.0000000   6.0000000   6.0000000   6.0000000   6.0000000   6.0000000
   6.0000000   6.0000000   6.0000000   6.0000000   6.0000000   6.0000000
   6.0000000   6.0000000   6.0000000   6.0000000   6.0000000   6.0000000
   6.0000000   6.0000000   6.0000000   6.0000000   6.0000000   6.0000000
   1.0000000   1.0000000   1.0000000   1.0000000   1.0000000   1.0000000
   1.0000000   1.0000000   1.0000000   1.0000000   1.0000000   1.0000000
   1.0000000   1.0000000   1.0000000   1.0000000   1.0000000   1.0000000
   1.0000000   1.0000000   1.0000000   1.0000000   1.0000000   1.0000000
   7.0000000   7.0000000   7.0000000   7.0000000   7.0000000   7.0000000
   7.0000000   7.0000000   7.0000000   7.0000000   7.0000000   7.0000000
   7.0000000   7.0000000   7.0000000   7.0000000   7.0000000   7.0000000
   7.0000000   7.0000000   7.0000000   7.0000000   7.0000000   7.0000000
   7.0000000   7.0000000   7.0000000   7.0000000   7.0000000   7.0000000
   7.0000000   7.0000000   7.0000000   7.0000000   7.0000000   7.0000000
   8.0000000   8.0000000   8.0000000   8.0000000   8.0000000   8.0000000
   8.0000000   8.0000000   8.0000000   8.0000000   8.0000000   8.0000000
   8.0000000   8.0000000   8.0000000   8.0000000   8.0000000   8.0000000
   8.0000000   8.0000000   8.0000000   8.0000000   8.0000000   8.0000000
 TTTTTTTTTTTTTTTTTTTTTTTTTTTTTT MOQGAD      TELAPSE     3560.01 TCPU     1670.81
 TTTTTTTTTTTTTTTTTTTTTTTTTTTTTT SHELLXN     TELAPSE     3561.71 TCPU     1672.18
 TTTTTTTTTTTTTTTTTTTTTTTTTTTTTT MONMO3      TELAPSE     3562.19 TCPU     1672.66
 NUMERICALLY INTEGRATED DENSITY    804.0000925881
 TTTTTTTTTTTTTTTTTTTTTTTTTTTTTT NUMDFT      TELAPSE     3563.69 TCPU     1674.15
 CYC   0 ETOT(AU) -6.551093126861E+03 DETOT -6.55E+03 tst  4.52E-15 PX  1.00E+00
 TTTTTTTTTTTTTTTTTTTTTTTTTTTTTT DIIS        TELAPSE     3563.76 TCPU     1674.23
 TTTTTTTTTTTTTTTTTTTTTTTTTTTTTT FDIK        TELAPSE     3573.71 TCPU     1683.70
 INSULATING STATE
 TOP OF VALENCE BANDS -    BAND    402; K    1; EIG -2.7422566E-01 AU
 BOTTOM OF VIRTUAL BANDS - BAND    403; K    3; EIG -1.7394934E-01 AU
 INDIRECT ENERGY BAND GAP:   2.7287 eV
 BOTTOM OF VIRTUAL BANDS - BAND    403; K    1; EIG -1.7378768E-01 AU
 TTTTTTTTTTTTTTTTTTTTTTTTTTTTTT PDIG        TELAPSE     3573.96 TCPU     1683.95
 CHARGE NORMALIZATION FACTOR   1.00000000
 TOTAL ATOMIC CHARGES:
  18.2559472  18.2559472  18.2559472  18.2559478  18.2559478  18.2559472
   5.2794394   5.2794394   5.2794394   5.2794394   5.2794384   5.2794394
   5.2794384   5.2794394   5.2794384   5.2794394   5.2794384   5.2794394
   6.1921208   6.1921208   6.1921208   6.1921208   6.1921210   6.1921216
   6.1921210   6.1921216   6.1921210   6.1921216   6.1921210   6.1921216
   6.1921216   6.1921216   6.1921216   6.1921216   6.1921208   6.1921210
   6.1921208   6.1921210   6.1921208   6.1921210   6.1921208   6.1921210
   0.7894085   0.7894085   0.7894085   0.7894085   0.7894086   0.7894086
   0.7894086   0.7894086   0.7894086   0.7894086   0.7894086   0.7894086
   0.7894086   0.7894086   0.7894086   0.7894086   0.7894085   0.7894086
   0.7894085   0.7894086   0.7894085   0.7894086   0.7894085   0.7894086
   7.6749226   7.6749226   7.6749226   7.6749226   7.6749227   7.6749221
   7.6749227   7.6749221   7.6749227   7.6749221   7.6749227   7.6749221
   7.6749221   7.6749221   7.6749221   7.6749221   7.6749226   7.6749227
   7.6749226   7.6749227   7.6749226   7.6749227   7.6749226   7.6749227
   6.1431542   6.1431542   6.1431542   6.1431542   6.1431548   6.1431542
   6.1431548   6.1431542   6.1431548   6.1431542   6.1431548   6.1431542
   8.5682642   8.5682642   8.5682642   8.5682642   8.5682643   8.5682645
   8.5682643   8.5682645   8.5682643   8.5682645   8.5682643   8.5682645
   8.5682645   8.5682645   8.5682645   8.5682645   8.5682642   8.5682643
   8.5682642   8.5682643   8.5682642   8.5682643   8.5682642   8.5682643
 TTTTTTTTTTTTTTTTTTTTTTTTTTTTTT MOQGAD      TELAPSE     3573.98 TCPU     1683.96
 TTTTTTTTTTTTTTTTTTTTTTTTTTTTTT SHELLXN     TELAPSE     3576.36 TCPU     1685.50
 TTTTTTTTTTTTTTTTTTTTTTTTTTTTTT MONMO3      TELAPSE     3577.11 TCPU     1686.25
 NUMERICALLY INTEGRATED DENSITY    804.0000678916
 TTTTTTTTTTTTTTTTTTTTTTTTTTTTTT NUMDFT      TELAPSE     3579.88 TCPU     1689.01
 CYC   1 ETOT(AU) -6.523381247224E+03 DETOT  2.77E+01 tst  0.00E+00 PX  1.00E+00
 TTTTTTTTTTTTTTTTTTTTTTTTTTTTTT DIIS        TELAPSE     3582.17 TCPU     1691.31
 DIIS TEST: 0.33648E+02 AT SCF   CYCLE   1 - MIX   30 %
 TTTTTTTTTTTTTTTTTTTTTTTTTTTTTT FDIK        TELAPSE     3584.38 TCPU     1693.17
 INSULATING STATE
 TOP OF VALENCE BANDS -    BAND    402; K    4; EIG -2.0491881E-01 AU
 TOP OF VALENCE BANDS -    BAND    402; K    1; EIG -2.0647271E-01 AU
 BOTTOM OF VIRTUAL BANDS - BAND    403; K    4; EIG -1.5412902E-01 AU
 DIRECT ENERGY BAND GAP:   1.3821 eV
 BOTTOM OF VIRTUAL BANDS - BAND    403; K    1; EIG -1.5270155E-01 AU
 TTTTTTTTTTTTTTTTTTTTTTTTTTTTTT PDIG        TELAPSE     3584.62 TCPU     1693.41
 CHARGE NORMALIZATION FACTOR   1.00000000
 TOTAL ATOMIC CHARGES:
  19.1517298  19.1517298  19.1517298  19.1508307  19.1508307  19.1517298
   5.6151159   5.6151159   5.6151159   5.6151159   5.6182413   5.6151159
   5.6182413   5.6151159   5.6182413   5.6151159   5.6182413   5.6151159
   5.5568169   5.5568169   5.5568169   5.5568169   5.5589757   5.5597895
   5.5589757   5.5597895   5.5589757   5.5597895   5.5589757   5.5597895
   5.5597895   5.5597895   5.5597895   5.5597895   5.5568169   5.5589757
   5.5568169   5.5589757   5.5568169   5.5589757   5.5568169   5.5589757
   0.9726980   0.9726980   0.9726980   0.9726980   0.9715947   0.9715162
   0.9715947   0.9715162   0.9715947   0.9715162   0.9715947   0.9715162
   0.9715162   0.9715162   0.9715162   0.9715162   0.9726980   0.9715947
   0.9726980   0.9715947   0.9726980   0.9715947   0.9726980   0.9715947
   7.4377479   7.4377479   7.4377479   7.4377479   7.4366978   7.4370764
   7.4366978   7.4370764   7.4366978   7.4370764   7.4366978   7.4370764
   7.4370764   7.4370764   7.4370764   7.4370764   7.4377479   7.4366978
   7.4377479   7.4366978   7.4377479   7.4366978   7.4377479   7.4366978
   7.5634272   7.5634272   7.5634272   7.5634272   7.5625567   7.5634272
   7.5625567   7.5634272   7.5625567   7.5634272   7.5625567   7.5634272
   8.1554016   8.1554016   8.1554016   8.1554016   8.1543087   8.1548619
   8.1543087   8.1548619   8.1543087   8.1548619   8.1543087   8.1548619
   8.1548619   8.1548619   8.1548619   8.1548619   8.1554016   8.1543087
   8.1554016   8.1543087   8.1554016   8.1543087   8.1554016   8.1543087
 TTTTTTTTTTTTTTTTTTTTTTTTTTTTTT MOQGAD      TELAPSE     3584.63 TCPU     1693.42
 TTTTTTTTTTTTTTTTTTTTTTTTTTTTTT SHELLXN     TELAPSE     3587.79 TCPU     1695.11
 TTTTTTTTTTTTTTTTTTTTTTTTTTTTTT MONMO3      TELAPSE     3588.33 TCPU     1695.64
 NUMERICALLY INTEGRATED DENSITY    804.0000846912
 TTTTTTTTTTTTTTTTTTTTTTTTTTTTTT NUMDFT      TELAPSE     3591.01 TCPU     1698.32
 CYC   2 ETOT(AU) -6.521245545438E+03 DETOT  2.14E+00 tst  2.40E-02 PX  2.13E-01
 TTTTTTTTTTTTTTTTTTTTTTTTTTTTTT DIIS        TELAPSE     3634.69 TCPU     1742.01
 DIIS TEST: 0.58030E+02 AT SCF   CYCLE   2 - DIIS ACTIVE - HISTORY:     2 CYCLES
 TTTTTTTTTTTTTTTTTTTTTTTTTTTTTT FDIK        TELAPSE     3645.55 TCPU     1745.13
 INSULATING STATE
 TOP OF VALENCE BANDS -    BAND    402; K    2; EIG -1.8023006E-01 AU
 TOP OF VALENCE BANDS -    BAND    402; K    1; EIG -1.8054666E-01 AU
 BOTTOM OF VIRTUAL BANDS - BAND    403; K    3; EIG -6.8366378E-02 AU
 INDIRECT ENERGY BAND GAP:   3.0440 eV
 BOTTOM OF VIRTUAL BANDS - BAND    403; K    1; EIG -6.8128336E-02 AU
 TTTTTTTTTTTTTTTTTTTTTTTTTTTTTT PDIG        TELAPSE     3645.78 TCPU     1745.36
 CHARGE NORMALIZATION FACTOR   1.00000000
 TOTAL ATOMIC CHARGES:
  18.8270579  18.8270579  18.8270579  18.8263168  18.8263168  18.8270579
   5.3302172   5.3302172   5.3302172   5.3302172   5.3307364   5.3302172
   5.3307364   5.3302172   5.3307364   5.3302172   5.3307364   5.3302172
   6.1619706   6.1619706   6.1619706   6.1619706   6.1621310   6.1621193
   6.1621310   6.1621193   6.1621310   6.1621193   6.1621310   6.1621193
   6.1621193   6.1621193   6.1621193   6.1621193   6.1619706   6.1621310
   6.1619706   6.1621310   6.1619706   6.1621310   6.1619706   6.1621310
   0.8900077   0.8900077   0.8900077   0.8900077   0.8898500   0.8898072
   0.8898500   0.8898072   0.8898500   0.8898072   0.8898500   0.8898072
   0.8898072   0.8898072   0.8898072   0.8898072   0.8900077   0.8898500
   0.8900077   0.8898500   0.8900077   0.8898500   0.8900077   0.8898500
   7.5090580   7.5090580   7.5090580   7.5090580   7.5087698   7.5096428
   7.5087698   7.5096428   7.5087698   7.5096428   7.5087698   7.5096428
   7.5096428   7.5096428   7.5096428   7.5096428   7.5090580   7.5087698
   7.5090580   7.5087698   7.5090580   7.5087698   7.5090580   7.5087698
   6.7319300   6.7319300   6.7319300   6.7319300   6.7322118   6.7319300
   6.7322118   6.7319300   6.7322118   6.7319300   6.7322118   6.7319300
   8.2010580   8.2010580   8.2010580   8.2010580   8.2010792   8.2007769
   8.2010792   8.2007769   8.2010792   8.2007769   8.2010792   8.2007769
   8.2007769   8.2007769   8.2007769   8.2007769   8.2010580   8.2010792
   8.2010580   8.2010792   8.2010580   8.2010792   8.2010580   8.2010792
 TTTTTTTTTTTTTTTTTTTTTTTTTTTTTT MOQGAD      TELAPSE     3645.80 TCPU     1745.37
 TTTTTTTTTTTTTTTTTTTTTTTTTTTTTT SHELLXN     TELAPSE     3648.52 TCPU     1747.01
 TTTTTTTTTTTTTTTTTTTTTTTTTTTTTT MONMO3      TELAPSE     3649.07 TCPU     1747.56
 NUMERICALLY INTEGRATED DENSITY    804.0000781483
 TTTTTTTTTTTTTTTTTTTTTTTTTTTTTT NUMDFT      TELAPSE     3651.73 TCPU     1750.22
 CYC   3 ETOT(AU) -6.525561014254E+03 DETOT -4.32E+00 tst  3.78E-02 PX  1.51E-01
 TTTTTTTTTTTTTTTTTTTTTTTTTTTTTT DIIS        TELAPSE     3657.72 TCPU     1756.21
 DIIS TEST: 0.53138E+01 AT SCF   CYCLE   3 - DIIS ACTIVE - HISTORY:     3 CYCLES
 TTTTTTTTTTTTTTTTTTTTTTTTTTTTTT FDIK        TELAPSE     3670.32 TCPU     1767.25
 INSULATING STATE
 TOP OF VALENCE BANDS -    BAND    402; K    4; EIG -2.1209824E-01 AU
 TOP OF VALENCE BANDS -    BAND    402; K    1; EIG -2.1354296E-01 AU
 BOTTOM OF VIRTUAL BANDS - BAND    403; K    3; EIG -1.1631160E-01 AU
 INDIRECT ENERGY BAND GAP:   2.6065 eV
 BOTTOM OF VIRTUAL BANDS - BAND    403; K    1; EIG -1.1608349E-01 AU
 TTTTTTTTTTTTTTTTTTTTTTTTTTTTTT PDIG        TELAPSE     3670.59 TCPU     1767.52
 CHARGE NORMALIZATION FACTOR   1.00000000
 TOTAL ATOMIC CHARGES:
  18.6695764  18.6695764  18.6695764  18.6691672  18.6691672  18.6695764
   5.4372361   5.4372361   5.4372361   5.4372361   5.4370488   5.4372361
   5.4370488   5.4372361   5.4370488   5.4372361   5.4370488   5.4372361
   5.9410398   5.9410398   5.9410398   5.9410398   5.9411450   5.9409768
   5.9411450   5.9409768   5.9411450   5.9409768   5.9411450   5.9409768
   5.9409768   5.9409768   5.9409768   5.9409768   5.9410398   5.9411450
   5.9410398   5.9411450   5.9410398   5.9411450   5.9410398   5.9411450
   0.8921192   0.8921192   0.8921192   0.8921192   0.8921777   0.8922165
   0.8921777   0.8922165   0.8921777   0.8922165   0.8921777   0.8922165
   0.8922165   0.8922165   0.8922165   0.8922165   0.8921192   0.8921777
   0.8921192   0.8921777   0.8921192   0.8921777   0.8921192   0.8921777
   7.5705836   7.5705836   7.5705836   7.5705836   7.5701709   7.5703125
   7.5701709   7.5703125   7.5701709   7.5703125   7.5701709   7.5703125
   7.5703125   7.5703125   7.5703125   7.5703125   7.5705836   7.5701709
   7.5705836   7.5701709   7.5705836   7.5701709   7.5705836   7.5701709
   6.7155308   6.7155308   6.7155308   6.7155308   6.7150029   6.7155308
   6.7150029   6.7155308   6.7150029   6.7155308   6.7150029   6.7155308
   8.3526437   8.3526437   8.3526437   8.3526437   8.3530002   8.3527413
   8.3530002   8.3527413   8.3530002   8.3527413   8.3530002   8.3527413
   8.3527413   8.3527413   8.3527413   8.3527413   8.3526437   8.3530002
   8.3526437   8.3530002   8.3526437   8.3530002   8.3526437   8.3530002
 TTTTTTTTTTTTTTTTTTTTTTTTTTTTTT MOQGAD      TELAPSE     3670.60 TCPU     1767.53
 TTTTTTTTTTTTTTTTTTTTTTTTTTTTTT SHELLXN     TELAPSE     3673.95 TCPU     1769.18
 TTTTTTTTTTTTTTTTTTTTTTTTTTTTTT MONMO3      TELAPSE     3674.91 TCPU     1770.14
 NUMERICALLY INTEGRATED DENSITY    804.0000784663
 TTTTTTTTTTTTTTTTTTTTTTTTTTTTTT NUMDFT      TELAPSE     3677.84 TCPU     1773.07
 CYC   4 ETOT(AU) -6.526165927387E+03 DETOT -6.05E-01 tst  3.66E-03 PX  4.33E-02
 TTTTTTTTTTTTTTTTTTTTTTTTTTTTTT DIIS        TELAPSE     3680.84 TCPU     1776.07
 DIIS TEST: 0.53398E+00 AT SCF   CYCLE   4 - DIIS ACTIVE - HISTORY:     4 CYCLES
 TTTTTTTTTTTTTTTTTTTTTTTTTTTTTT FDIK        TELAPSE     3683.71 TCPU     1777.75
 INSULATING STATE
 TOP OF VALENCE BANDS -    BAND    402; K    4; EIG -2.2238124E-01 AU
 TOP OF VALENCE BANDS -    BAND    402; K    1; EIG -2.2377199E-01 AU
 BOTTOM OF VIRTUAL BANDS - BAND    403; K    2; EIG -1.2171710E-01 AU
 INDIRECT ENERGY BAND GAP:   2.7392 eV
 BOTTOM OF VIRTUAL BANDS - BAND    403; K    1; EIG -1.2147957E-01 AU
 TTTTTTTTTTTTTTTTTTTTTTTTTTTTTT PDIG        TELAPSE     3683.90 TCPU     1777.94
 CHARGE NORMALIZATION FACTOR   1.00000000
 TOTAL ATOMIC CHARGES:
  18.6206384  18.6206384  18.6206384  18.6208744  18.6208744  18.6206384
   5.4067993   5.4067993   5.4067993   5.4067993   5.4066668   5.4067993
   5.4066668   5.4067993   5.4066668   5.4067993   5.4066668   5.4067993
   6.0133411   6.0133411   6.0133411   6.0133411   6.0134254   6.0132514
   6.0134254   6.0132514   6.0134254   6.0132514   6.0134254   6.0132514
   6.0132514   6.0132514   6.0132514   6.0132514   6.0133411   6.0134254
   6.0133411   6.0134254   6.0133411   6.0134254   6.0133411   6.0134254
   0.8704182   0.8704182   0.8704182   0.8704182   0.8704059   0.8703998
   0.8704059   0.8703998   0.8704059   0.8703998   0.8704059   0.8703998
   0.8703998   0.8703998   0.8703998   0.8703998   0.8704182   0.8704059
   0.8704182   0.8704059   0.8704182   0.8704059   0.8704182   0.8704059
   7.5662196   7.5662196   7.5662196   7.5662196   7.5662917   7.5662430
   7.5662917   7.5662430   7.5662917   7.5662430   7.5662917   7.5662430
   7.5662430   7.5662430   7.5662430   7.5662430   7.5662196   7.5662917
   7.5662196   7.5662917   7.5662196   7.5662917   7.5662196   7.5662917
   6.7797053   6.7797053   6.7797053   6.7797053   6.7796751   6.7797053
   6.7796751   6.7797053   6.7796751   6.7797053   6.7796751   6.7797053
   8.3017026   8.3017026   8.3017026   8.3017026   8.3015410   8.3015470
   8.3015410   8.3015470   8.3015410   8.3015470   8.3015410   8.3015470
   8.3015470   8.3015470   8.3015470   8.3015470   8.3017026   8.3015410
   8.3017026   8.3015410   8.3017026   8.3015410   8.3017026   8.3015410
 TTTTTTTTTTTTTTTTTTTTTTTTTTTTTT MOQGAD      TELAPSE     3683.91 TCPU     1777.96
 TTTTTTTTTTTTTTTTTTTTTTTTTTTTTT SHELLXN     TELAPSE     3694.22 TCPU     1779.57
 TTTTTTTTTTTTTTTTTTTTTTTTTTTTTT MONMO3      TELAPSE     3695.82 TCPU     1781.18
 NUMERICALLY INTEGRATED DENSITY    804.0000771625
 TTTTTTTTTTTTTTTTTTTTTTTTTTTTTT NUMDFT      TELAPSE     3698.49 TCPU     1783.84
 CYC   5 ETOT(AU) -6.526209906994E+03 DETOT -4.40E-02 tst  2.01E-04 PX  1.62E-02
 TTTTTTTTTTTTTTTTTTTTTTTTTTTTTT DIIS        TELAPSE     3698.97 TCPU     1784.32
 DIIS TEST: 0.90640E-01 AT SCF   CYCLE   5 - DIIS ACTIVE - HISTORY:     5 CYCLES
 TTTTTTTTTTTTTTTTTTTTTTTTTTTTTT FDIK        TELAPSE     3701.07 TCPU     1786.04
 INSULATING STATE
 TOP OF VALENCE BANDS -    BAND    402; K    4; EIG -2.1842365E-01 AU
 TOP OF VALENCE BANDS -    BAND    402; K    1; EIG -2.1984243E-01 AU
 BOTTOM OF VIRTUAL BANDS - BAND    403; K    3; EIG -1.1778851E-01 AU
 INDIRECT ENERGY BAND GAP:   2.7384 eV
 BOTTOM OF VIRTUAL BANDS - BAND    403; K    1; EIG -1.1755045E-01 AU
 TTTTTTTTTTTTTTTTTTTTTTTTTTTTTT PDIG        TELAPSE     3701.28 TCPU     1786.26
 CHARGE NORMALIZATION FACTOR   1.00000000
 TOTAL ATOMIC CHARGES:
  18.6587824  18.6587824  18.6587824  18.6588457  18.6588457  18.6587824
   5.4172604   5.4172604   5.4172604   5.4172604   5.4173329   5.4172604
   5.4173329   5.4172604   5.4173329   5.4172604   5.4173329   5.4172604
   6.0008532   6.0008532   6.0008532   6.0008532   6.0008076   6.0008229
   6.0008076   6.0008229   6.0008076   6.0008229   6.0008076   6.0008229
   6.0008229   6.0008229   6.0008229   6.0008229   6.0008532   6.0008076
   6.0008532   6.0008076   6.0008532   6.0008076   6.0008532   6.0008076
   0.8793810   0.8793810   0.8793810   0.8793810   0.8793729   0.8793748
   0.8793729   0.8793748   0.8793729   0.8793748   0.8793729   0.8793748
   0.8793748   0.8793748   0.8793748   0.8793748   0.8793810   0.8793729
   0.8793810   0.8793729   0.8793810   0.8793729   0.8793810   0.8793729
   7.5555557   7.5555557   7.5555557   7.5555557   7.5555169   7.5554818
   7.5555169   7.5554818   7.5555169   7.5554818   7.5555169   7.5554818
   7.5554818   7.5554818   7.5554818   7.5554818   7.5555557   7.5555169
   7.5555557   7.5555169   7.5555557   7.5555169   7.5555557   7.5555169
   6.7430141   6.7430141   6.7430141   6.7430141   6.7430540   6.7430141
   6.7430540   6.7430141   6.7430540   6.7430141   6.7430540   6.7430141
   8.3193770   8.3193770   8.3193770   8.3193770   8.3194142   8.3194714
   8.3194142   8.3194714   8.3194142   8.3194714   8.3194142   8.3194714
   8.3194714   8.3194714   8.3194714   8.3194714   8.3193770   8.3194142
   8.3193770   8.3194142   8.3193770   8.3194142   8.3193770   8.3194142
 TTTTTTTTTTTTTTTTTTTTTTTTTTTTTT MOQGAD      TELAPSE     3701.30 TCPU     1786.27
 TTTTTTTTTTTTTTTTTTTTTTTTTTTTTT SHELLXN     TELAPSE     3703.71 TCPU     1787.82
 TTTTTTTTTTTTTTTTTTTTTTTTTTTTTT MONMO3      TELAPSE     3705.05 TCPU     1789.15
 NUMERICALLY INTEGRATED DENSITY    804.0000778297
 TTTTTTTTTTTTTTTTTTTTTTTTTTTTTT NUMDFT      TELAPSE     3707.81 TCPU     1791.92
 CYC   6 ETOT(AU) -6.526217155211E+03 DETOT -7.25E-03 tst  1.55E-05 PX  7.72E-03
 TTTTTTTTTTTTTTTTTTTTTTTTTTTTTT DIIS        TELAPSE     3708.82 TCPU     1792.92
 DIIS TEST: 0.55109E-02 AT SCF   CYCLE   6 - DIIS ACTIVE - HISTORY:     6 CYCLES
 TTTTTTTTTTTTTTTTTTTTTTTTTTTTTT FDIK        TELAPSE     3752.47 TCPU     1836.10
 INSULATING STATE
 TOP OF VALENCE BANDS -    BAND    402; K    4; EIG -2.1873569E-01 AU
 TOP OF VALENCE BANDS -    BAND    402; K    1; EIG -2.2014558E-01 AU
 BOTTOM OF VIRTUAL BANDS - BAND    403; K    2; EIG -1.1752157E-01 AU
 INDIRECT ENERGY BAND GAP:   2.7542 eV
 BOTTOM OF VIRTUAL BANDS - BAND    403; K    1; EIG -1.1727812E-01 AU
 TTTTTTTTTTTTTTTTTTTTTTTTTTTTTT PDIG        TELAPSE     3756.13 TCPU     1839.76
 CHARGE NORMALIZATION FACTOR   1.00000000
 TOTAL ATOMIC CHARGES:
  18.6523092  18.6523092  18.6523092  18.6523056  18.6523056  18.6523092
   5.4153219   5.4153219   5.4153219   5.4153219   5.4153079   5.4153219
   5.4153079   5.4153219   5.4153079   5.4153219   5.4153079   5.4153219
   6.0005444   6.0005444   6.0005444   6.0005444   6.0005798   6.0005417
   6.0005798   6.0005417   6.0005798   6.0005417   6.0005798   6.0005417
   6.0005417   6.0005417   6.0005417   6.0005417   6.0005444   6.0005798
   6.0005444   6.0005798   6.0005444   6.0005798   6.0005444   6.0005798
   0.8791165   0.8791165   0.8791165   0.8791165   0.8791146   0.8791156
   0.8791146   0.8791156   0.8791146   0.8791156   0.8791146   0.8791156
   0.8791156   0.8791156   0.8791156   0.8791156   0.8791165   0.8791146
   0.8791165   0.8791146   0.8791165   0.8791146   0.8791165   0.8791146
   7.5623534   7.5623534   7.5623534   7.5623534   7.5623817   7.5624074
   7.5623817   7.5624074   7.5623817   7.5624074   7.5623817   7.5624074
   7.5624074   7.5624074   7.5624074   7.5624074   7.5623534   7.5623817
   7.5623534   7.5623817   7.5623534   7.5623817   7.5623534   7.5623817
   6.7476232   6.7476232   6.7476232   6.7476232   6.7475679   6.7476232
   6.7475679   6.7476232   6.7475679   6.7476232   6.7475679   6.7476232
   8.3134728   8.3134728   8.3134728   8.3134728   8.3134082   8.3133498
   8.3134082   8.3133498   8.3134082   8.3133498   8.3134082   8.3133498
   8.3133498   8.3133498   8.3133498   8.3133498   8.3134728   8.3134082
   8.3134728   8.3134082   8.3134728   8.3134082   8.3134728   8.3134082
 TTTTTTTTTTTTTTTTTTTTTTTTTTTTTT MOQGAD      TELAPSE     3756.14 TCPU     1839.77
 TTTTTTTTTTTTTTTTTTTTTTTTTTTTTT SHELLXN     TELAPSE     3758.99 TCPU     1841.40
 TTTTTTTTTTTTTTTTTTTTTTTTTTTTTT MONMO3      TELAPSE     3760.53 TCPU     1842.94
 NUMERICALLY INTEGRATED DENSITY    804.0000777348
 TTTTTTTTTTTTTTTTTTTTTTTTTTTTTT NUMDFT      TELAPSE     3763.29 TCPU     1845.70
 CYC   7 ETOT(AU) -6.526217415237E+03 DETOT -2.60E-04 tst  2.17E-06 PX  2.09E-03
 TTTTTTTTTTTTTTTTTTTTTTTTTTTTTT DIIS        TELAPSE     3765.56 TCPU     1847.97
 DIIS TEST: 0.25896E-02 AT SCF   CYCLE   7 - DIIS ACTIVE - HISTORY:     7 CYCLES
 TTTTTTTTTTTTTTTTTTTTTTTTTTTTTT FDIK        TELAPSE     3769.73 TCPU     1850.55
 INSULATING STATE
 TOP OF VALENCE BANDS -    BAND    402; K    4; EIG -2.1874060E-01 AU
 TOP OF VALENCE BANDS -    BAND    402; K    1; EIG -2.2015493E-01 AU
 BOTTOM OF VIRTUAL BANDS - BAND    403; K    3; EIG -1.1779628E-01 AU
 INDIRECT ENERGY BAND GAP:   2.7468 eV
 BOTTOM OF VIRTUAL BANDS - BAND    403; K    1; EIG -1.1755391E-01 AU
 TTTTTTTTTTTTTTTTTTTTTTTTTTTTTT PDIG        TELAPSE     3769.99 TCPU     1850.81
 CHARGE NORMALIZATION FACTOR   1.00000000
 TOTAL ATOMIC CHARGES:
  18.6539935  18.6539935  18.6539935  18.6539671  18.6539671  18.6539935
   5.4143237   5.4143237   5.4143237   5.4143237   5.4143361   5.4143237
   5.4143361   5.4143237   5.4143361   5.4143237   5.4143361   5.4143237
   6.0022687   6.0022687   6.0022687   6.0022687   6.0022625   6.0022732
   6.0022625   6.0022732   6.0022625   6.0022732   6.0022625   6.0022732
   6.0022732   6.0022732   6.0022732   6.0022732   6.0022687   6.0022625
   6.0022687   6.0022625   6.0022687   6.0022625   6.0022687   6.0022625
   0.8790097   0.8790097   0.8790097   0.8790097   0.8790101   0.8790096
   0.8790101   0.8790096   0.8790101   0.8790096   0.8790101   0.8790096
   0.8790096   0.8790096   0.8790096   0.8790096   0.8790097   0.8790101
   0.8790097   0.8790101   0.8790097   0.8790101   0.8790097   0.8790101
   7.5584882   7.5584882   7.5584882   7.5584882   7.5584745   7.5584656
   7.5584745   7.5584656   7.5584745   7.5584656   7.5584745   7.5584656
   7.5584656   7.5584656   7.5584656   7.5584656   7.5584882   7.5584745
   7.5584882   7.5584745   7.5584882   7.5584745   7.5584882   7.5584745
   6.7465240   6.7465240   6.7465240   6.7465240   6.7465141   6.7465240
   6.7465141   6.7465240   6.7465141   6.7465240   6.7465141   6.7465240
   8.3162879   8.3162879   8.3162879   8.3162879   8.3163300   8.3163587
   8.3163300   8.3163587   8.3163300   8.3163587   8.3163300   8.3163587
   8.3163587   8.3163587   8.3163587   8.3163587   8.3162879   8.3163300
   8.3162879   8.3163300   8.3162879   8.3163300   8.3162879   8.3163300
 TTTTTTTTTTTTTTTTTTTTTTTTTTTTTT MOQGAD      TELAPSE     3770.00 TCPU     1850.82
 TTTTTTTTTTTTTTTTTTTTTTTTTTTTTT SHELLXN     TELAPSE     3773.33 TCPU     1852.49
 TTTTTTTTTTTTTTTTTTTTTTTTTTTTTT MONMO3      TELAPSE     3773.89 TCPU     1853.06
 NUMERICALLY INTEGRATED DENSITY    804.0000777569
 TTTTTTTTTTTTTTTTTTTTTTTTTTTTTT NUMDFT      TELAPSE     3776.55 TCPU     1855.72
 CYC   8 ETOT(AU) -6.526217622881E+03 DETOT -2.08E-04 tst  3.47E-07 PX  1.61E-03
 TTTTTTTTTTTTTTTTTTTTTTTTTTTTTT DIIS        TELAPSE     3777.51 TCPU     1856.68
 DIIS TEST: 0.24805E-03 AT SCF   CYCLE   8 - DIIS ACTIVE - HISTORY:     8 CYCLES
 TTTTTTTTTTTTTTTTTTTTTTTTTTTTTT FDIK        TELAPSE     3779.97 TCPU     1858.90
 INSULATING STATE
 TOP OF VALENCE BANDS -    BAND    402; K    4; EIG -2.1885699E-01 AU
 TOP OF VALENCE BANDS -    BAND    402; K    1; EIG -2.2026960E-01 AU
 BOTTOM OF VIRTUAL BANDS - BAND    403; K    2; EIG -1.1775259E-01 AU
 INDIRECT ENERGY BAND GAP:   2.7512 eV
 BOTTOM OF VIRTUAL BANDS - BAND    403; K    1; EIG -1.1750855E-01 AU
 TTTTTTTTTTTTTTTTTTTTTTTTTTTTTT PDIG        TELAPSE     3780.20 TCPU     1859.14
 CHARGE NORMALIZATION FACTOR   1.00000000
 TOTAL ATOMIC CHARGES:
  18.6535902  18.6535902  18.6535902  18.6536031  18.6536031  18.6535902
   5.4155063   5.4155063   5.4155063   5.4155063   5.4155059   5.4155063
   5.4155059   5.4155063   5.4155059   5.4155063   5.4155059   5.4155063
   6.0023036   6.0023036   6.0023036   6.0023036   6.0023012   6.0023121
   6.0023012   6.0023121   6.0023012   6.0023121   6.0023012   6.0023121
   6.0023121   6.0023121   6.0023121   6.0023121   6.0023036   6.0023012
   6.0023036   6.0023012   6.0023036   6.0023012   6.0023036   6.0023012
   0.8788641   0.8788641   0.8788641   0.8788641   0.8788658   0.8788643
   0.8788658   0.8788643   0.8788658   0.8788643   0.8788658   0.8788643
   0.8788643   0.8788643   0.8788643   0.8788643   0.8788641   0.8788658
   0.8788641   0.8788658   0.8788641   0.8788658   0.8788641   0.8788658
   7.5589673   7.5589673   7.5589673   7.5589673   7.5589769   7.5589867
   7.5589769   7.5589867   7.5589769   7.5589867   7.5589769   7.5589867
   7.5589867   7.5589867   7.5589867   7.5589867   7.5589673   7.5589769
   7.5589673   7.5589769   7.5589673   7.5589769   7.5589673   7.5589769
   6.7464695   6.7464695   6.7464695   6.7464695   6.7464809   6.7464695
   6.7464809   6.7464695   6.7464809   6.7464695   6.7464809   6.7464695
   8.3155201   8.3155201   8.3155201   8.3155201   8.3154648   8.3154080
   8.3154648   8.3154080   8.3154648   8.3154080   8.3154648   8.3154080
   8.3154080   8.3154080   8.3154080   8.3154080   8.3155201   8.3154648
   8.3155201   8.3154648   8.3155201   8.3154648   8.3155201   8.3154648
 TTTTTTTTTTTTTTTTTTTTTTTTTTTTTT MOQGAD      TELAPSE     3780.22 TCPU     1859.15
 TTTTTTTTTTTTTTTTTTTTTTTTTTTTTT SHELLXN     TELAPSE     3782.72 TCPU     1860.68
 TTTTTTTTTTTTTTTTTTTTTTTTTTTTTT MONMO3      TELAPSE     3783.37 TCPU     1861.34
 NUMERICALLY INTEGRATED DENSITY    804.0000777448
 TTTTTTTTTTTTTTTTTTTTTTTTTTTTTT NUMDFT      TELAPSE     3786.14 TCPU     1864.10
 CYC   9 ETOT(AU) -6.526217650908E+03 DETOT -2.80E-05 tst  4.90E-08 PX  3.99E-04
 TTTTTTTTTTTTTTTTTTTTTTTTTTTTTT DIIS        TELAPSE     3786.51 TCPU     1864.48
 DIIS TEST: 0.16678E-04 AT SCF   CYCLE   9 - DIIS ACTIVE - HISTORY:     9 CYCLES
 TTTTTTTTTTTTTTTTTTTTTTTTTTTTTT FDIK        TELAPSE     3788.18 TCPU     1865.90
 INSULATING STATE
 TOP OF VALENCE BANDS -    BAND    402; K    4; EIG -2.1879171E-01 AU
 TOP OF VALENCE BANDS -    BAND    402; K    1; EIG -2.2020421E-01 AU
 BOTTOM OF VIRTUAL BANDS - BAND    403; K    3; EIG -1.1775790E-01 AU
 INDIRECT ENERGY BAND GAP:   2.7493 eV
 BOTTOM OF VIRTUAL BANDS - BAND    403; K    1; EIG -1.1751481E-01 AU
 TTTTTTTTTTTTTTTTTTTTTTTTTTTTTT PDIG        TELAPSE     3788.37 TCPU     1866.09
 CHARGE NORMALIZATION FACTOR   1.00000000
 TOTAL ATOMIC CHARGES:
  18.6537081  18.6537081  18.6537081  18.6536837  18.6536837  18.6537081
   5.4144441   5.4144441   5.4144441   5.4144441   5.4144329   5.4144441
   5.4144329   5.4144441   5.4144329   5.4144441   5.4144329   5.4144441
   6.0021581   6.0021581   6.0021581   6.0021581   6.0021553   6.0021360
   6.0021553   6.0021360   6.0021553   6.0021360   6.0021553   6.0021360
   6.0021360   6.0021360   6.0021360   6.0021360   6.0021581   6.0021553
   6.0021581   6.0021553   6.0021581   6.0021553   6.0021581   6.0021553
   0.8789350   0.8789350   0.8789350   0.8789350   0.8789325   0.8789374
   0.8789325   0.8789374   0.8789325   0.8789374   0.8789325   0.8789374
   0.8789374   0.8789374   0.8789374   0.8789374   0.8789350   0.8789325
   0.8789350   0.8789325   0.8789350   0.8789325   0.8789350   0.8789325
   7.5593595   7.5593595   7.5593595   7.5593595   7.5593337   7.5592968
   7.5593337   7.5592968   7.5593337   7.5592968   7.5593337   7.5592968
   7.5592968   7.5592968   7.5592968   7.5592968   7.5593595   7.5593337
   7.5593595   7.5593337   7.5593595   7.5593337   7.5593595   7.5593337
   6.7465831   6.7465831   6.7465831   6.7465831   6.7465751   6.7465831
   6.7465751   6.7465831   6.7465751   6.7465831   6.7465751   6.7465831
   8.3155151   8.3155151   8.3155151   8.3155151   8.3156463   8.3157880
   8.3156463   8.3157880   8.3156463   8.3157880   8.3156463   8.3157880
   8.3157880   8.3157880   8.3157880   8.3157880   8.3155151   8.3156463
   8.3155151   8.3156463   8.3155151   8.3156463   8.3155151   8.3156463
 TTTTTTTTTTTTTTTTTTTTTTTTTTTTTT MOQGAD      TELAPSE     3788.38 TCPU     1866.11
 TTTTTTTTTTTTTTTTTTTTTTTTTTTTTT SHELLXN     TELAPSE     3790.34 TCPU     1867.61
 TTTTTTTTTTTTTTTTTTTTTTTTTTTTTT MONMO3      TELAPSE     3794.09 TCPU     1871.36
 NUMERICALLY INTEGRATED DENSITY    804.0000777447
 TTTTTTTTTTTTTTTTTTTTTTTTTTTTTT NUMDFT      TELAPSE     3797.17 TCPU     1874.45
 CYC  10 ETOT(AU) -6.526217650038E+03 DETOT  8.70E-07 tst  7.80E-09 PX  2.04E-04
 TTTTTTTTTTTTTTTTTTTTTTTTTTTTTT DIIS        TELAPSE     3798.62 TCPU     1875.90
 DIIS TEST: 0.10615E-04 AT SCF   CYCLE  10 - DIIS ACTIVE - HISTORY:    10 CYCLES
 TTTTTTTTTTTTTTTTTTTTTTTTTTTTTT FDIK        TELAPSE     3800.48 TCPU     1877.34
 INSULATING STATE
 TOP OF VALENCE BANDS -    BAND    402; K    4; EIG -2.1881791E-01 AU
 TOP OF VALENCE BANDS -    BAND    402; K    1; EIG -2.2022934E-01 AU
 BOTTOM OF VIRTUAL BANDS - BAND    403; K    2; EIG -1.1776050E-01 AU
 INDIRECT ENERGY BAND GAP:   2.7499 eV
 BOTTOM OF VIRTUAL BANDS - BAND    403; K    1; EIG -1.1751646E-01 AU
 TTTTTTTTTTTTTTTTTTTTTTTTTTTTTT PDIG        TELAPSE     3800.70 TCPU     1877.56
 CHARGE NORMALIZATION FACTOR   1.00000000
 TOTAL ATOMIC CHARGES:
  18.6536016  18.6536016  18.6536016  18.6536421  18.6536421  18.6536016
   5.4150259   5.4150259   5.4150259   5.4150259   5.4150368   5.4150259
   5.4150368   5.4150259   5.4150368   5.4150259   5.4150368   5.4150259
   6.0021752   6.0021752   6.0021752   6.0021752   6.0021874   6.0022137
   6.0021874   6.0022137   6.0021874   6.0022137   6.0021874   6.0022137
   6.0022137   6.0022137   6.0022137   6.0022137   6.0021752   6.0021874
   6.0021752   6.0021874   6.0021752   6.0021874   6.0021752   6.0021874
   0.8789256   0.8789256   0.8789256   0.8789256   0.8789307   0.8789231
   0.8789307   0.8789231   0.8789307   0.8789231   0.8789307   0.8789231
   0.8789231   0.8789231   0.8789231   0.8789231   0.8789256   0.8789307
   0.8789256   0.8789307   0.8789256   0.8789307   0.8789256   0.8789307
   7.5590286   7.5590286   7.5590286   7.5590286   7.5590746   7.5591377
   7.5590746   7.5591377   7.5590746   7.5591377   7.5590746   7.5591377
   7.5591377   7.5591377   7.5591377   7.5591377   7.5590286   7.5590746
   7.5590286   7.5590746   7.5590286   7.5590746   7.5590286   7.5590746
   6.7465235   6.7465235   6.7465235   6.7465235   6.7465275   6.7465235
   6.7465275   6.7465235   6.7465275   6.7465235   6.7465275   6.7465235
   8.3158249   8.3158249   8.3158249   8.3158249   8.3156254   8.3154103
   8.3156254   8.3154103   8.3156254   8.3154103   8.3156254   8.3154103
   8.3154103   8.3154103   8.3154103   8.3154103   8.3158249   8.3156254
   8.3158249   8.3156254   8.3158249   8.3156254   8.3158249   8.3156254
 TTTTTTTTTTTTTTTTTTTTTTTTTTTTTT MOQGAD      TELAPSE     3800.71 TCPU     1877.58
 TTTTTTTTTTTTTTTTTTTTTTTTTTTTTT SHELLXN     TELAPSE     3803.29 TCPU     1879.25
 TTTTTTTTTTTTTTTTTTTTTTTTTTTTTT MONMO3      TELAPSE     3803.85 TCPU     1879.81
 NUMERICALLY INTEGRATED DENSITY    804.0000777481
 TTTTTTTTTTTTTTTTTTTTTTTTTTTTTT NUMDFT      TELAPSE     3807.95 TCPU     1883.91
 CYC  11 ETOT(AU) -6.526217650791E+03 DETOT -7.53E-07 tst  4.59E-09 PX  1.03E-04
 TTTTTTTTTTTTTTTTTTTTTTTTTTTTTT DIIS        TELAPSE     3810.12 TCPU     1886.08
 DIIS TEST: 0.34968E-05 AT SCF   CYCLE  11 - DIIS ACTIVE - HISTORY:    11 CYCLES
 TTTTTTTTTTTTTTTTTTTTTTTTTTTTTT FDIK        TELAPSE     3812.04 TCPU     1887.42
 INSULATING STATE
 TOP OF VALENCE BANDS -    BAND    402; K    4; EIG -2.1882081E-01 AU
 TOP OF VALENCE BANDS -    BAND    402; K    1; EIG -2.2023231E-01 AU
 BOTTOM OF VIRTUAL BANDS - BAND    403; K    3; EIG -1.1775888E-01 AU
 INDIRECT ENERGY BAND GAP:   2.7500 eV
 BOTTOM OF VIRTUAL BANDS - BAND    403; K    1; EIG -1.1751778E-01 AU
 TTTTTTTTTTTTTTTTTTTTTTTTTTTTTT PDIG        TELAPSE     3812.25 TCPU     1887.64
 CHARGE NORMALIZATION FACTOR   1.00000000
 TOTAL ATOMIC CHARGES:
  18.6536433  18.6536433  18.6536433  18.6536150  18.6536150  18.6536433
   5.4150371   5.4150371   5.4150371   5.4150371   5.4150331   5.4150371
   5.4150331   5.4150371   5.4150331   5.4150371   5.4150331   5.4150371
   6.0022147   6.0022147   6.0022147   6.0022147   6.0021932   6.0021773
   6.0021932   6.0021773   6.0021932   6.0021773   6.0021932   6.0021773
   6.0021773   6.0021773   6.0021773   6.0021773   6.0022147   6.0021932
   6.0022147   6.0021932   6.0022147   6.0021932   6.0022147   6.0021932
   0.8789209   0.8789209   0.8789209   0.8789209   0.8789177   0.8789246
   0.8789177   0.8789246   0.8789177   0.8789246   0.8789177   0.8789246
   0.8789246   0.8789246   0.8789246   0.8789246   0.8789209   0.8789177
   0.8789209   0.8789177   0.8789209   0.8789177   0.8789209   0.8789177
   7.5591524   7.5591524   7.5591524   7.5591524   7.5591038   7.5590370
   7.5591038   7.5590370   7.5591038   7.5590370   7.5591038   7.5590370
   7.5590370   7.5590370   7.5590370   7.5590370   7.5591524   7.5591038
   7.5591524   7.5591038   7.5591524   7.5591038   7.5591524   7.5591038
   6.7465133   6.7465133   6.7465133   6.7465133   6.7465123   6.7465133
   6.7465123   6.7465133   6.7465123   6.7465133   6.7465123   6.7465133
   8.3154123   8.3154123   8.3154123   8.3154123   8.3156004   8.3157972
   8.3156004   8.3157972   8.3156004   8.3157972   8.3156004   8.3157972
   8.3157972   8.3157972   8.3157972   8.3157972   8.3154123   8.3156004
   8.3154123   8.3156004   8.3154123   8.3156004   8.3154123   8.3156004
 TTTTTTTTTTTTTTTTTTTTTTTTTTTTTT MOQGAD      TELAPSE     3812.27 TCPU     1887.65
 TTTTTTTTTTTTTTTTTTTTTTTTTTTTTT SHELLXN     TELAPSE     3814.60 TCPU     1889.17
 TTTTTTTTTTTTTTTTTTTTTTTTTTTTTT MONMO3      TELAPSE     3816.75 TCPU     1891.33
 NUMERICALLY INTEGRATED DENSITY    804.0000777474
 TTTTTTTTTTTTTTTTTTTTTTTTTTTTTT NUMDFT      TELAPSE     3819.44 TCPU     1894.02
 CYC  12 ETOT(AU) -6.526217650972E+03 DETOT -1.82E-07 tst  6.04E-09 PX  5.76E-05
 TTTTTTTTTTTTTTTTTTTTTTTTTTTTTT DIIS        TELAPSE     3890.78 TCPU     1965.36
 DIIS TEST: 0.29609E-05 AT SCF   CYCLE  12 - DIIS ACTIVE - HISTORY:    12 CYCLES
 TTTTTTTTTTTTTTTTTTTTTTTTTTTTTT FDIK        TELAPSE     3899.81 TCPU     1968.99
 INSULATING STATE
 TOP OF VALENCE BANDS -    BAND    402; K    4; EIG -2.1881928E-01 AU
 TOP OF VALENCE BANDS -    BAND    402; K    1; EIG -2.2023288E-01 AU
 BOTTOM OF VIRTUAL BANDS - BAND    403; K    2; EIG -1.1775801E-01 AU
 INDIRECT ENERGY BAND GAP:   2.7500 eV
 BOTTOM OF VIRTUAL BANDS - BAND    403; K    1; EIG -1.1751399E-01 AU
 TTTTTTTTTTTTTTTTTTTTTTTTTTTTTT PDIG        TELAPSE     3900.04 TCPU     1969.22
 CHARGE NORMALIZATION FACTOR   1.00000000
 TOTAL ATOMIC CHARGES:
  18.6536589  18.6536589  18.6536589  18.6536635  18.6536635  18.6536589
   5.4149624   5.4149624   5.4149624   5.4149624   5.4149560   5.4149624
   5.4149560   5.4149624   5.4149560   5.4149624   5.4149560   5.4149624
   6.0021895   6.0021895   6.0021895   6.0021895   6.0021987   6.0021945
   6.0021987   6.0021945   6.0021987   6.0021945   6.0021987   6.0021945
   6.0021945   6.0021945   6.0021945   6.0021945   6.0021895   6.0021987
   6.0021895   6.0021987   6.0021895   6.0021987   6.0021895   6.0021987
   0.8789173   0.8789173   0.8789173   0.8789173   0.8789171   0.8789175
   0.8789171   0.8789175   0.8789171   0.8789175   0.8789171   0.8789175
   0.8789175   0.8789175   0.8789175   0.8789175   0.8789173   0.8789171
   0.8789173   0.8789171   0.8789173   0.8789171   0.8789173   0.8789171
   7.5591347   7.5591347   7.5591347   7.5591347   7.5591400   7.5591419
   7.5591400   7.5591419   7.5591400   7.5591419   7.5591400   7.5591419
   7.5591419   7.5591419   7.5591419   7.5591419   7.5591347   7.5591400
   7.5591347   7.5591400   7.5591347   7.5591400   7.5591347   7.5591400
   6.7465147   6.7465147   6.7465147   6.7465147   6.7465112   6.7465147
   6.7465112   6.7465147   6.7465112   6.7465147   6.7465112   6.7465147
   8.3156007   8.3156007   8.3156007   8.3156007   8.3155956   8.3155966
   8.3155956   8.3155966   8.3155956   8.3155966   8.3155956   8.3155966
   8.3155966   8.3155966   8.3155966   8.3155966   8.3156007   8.3155956
   8.3156007   8.3155956   8.3156007   8.3155956   8.3156007   8.3155956
 TTTTTTTTTTTTTTTTTTTTTTTTTTTTTT MOQGAD      TELAPSE     3900.06 TCPU     1969.24
 TTTTTTTTTTTTTTTTTTTTTTTTTTTTTT SHELLXN     TELAPSE     3908.21 TCPU     1970.84
 TTTTTTTTTTTTTTTTTTTTTTTTTTTTTT MONMO3      TELAPSE     3908.81 TCPU     1971.44
 NUMERICALLY INTEGRATED DENSITY    804.0000777465
 TTTTTTTTTTTTTTTTTTTTTTTTTTTTTT NUMDFT      TELAPSE     3912.46 TCPU     1975.09
 CYC  13 ETOT(AU) -6.526217651292E+03 DETOT -3.20E-07 tst  1.44E-09 PX  2.70E-05
 TTTTTTTTTTTTTTTTTTTTTTTTTTTTTT DIIS        TELAPSE     3913.57 TCPU     1976.20
 DIIS TEST: 0.16527E-06 AT SCF   CYCLE  13 - DIIS ACTIVE - HISTORY:    13 CYCLES
 TTTTTTTTTTTTTTTTTTTTTTTTTTTTTT FDIK        TELAPSE     3915.87 TCPU     1978.21
 INSULATING STATE
 TOP OF VALENCE BANDS -    BAND    402; K    4; EIG -2.1881729E-01 AU
 TOP OF VALENCE BANDS -    BAND    402; K    1; EIG -2.2023094E-01 AU
 BOTTOM OF VIRTUAL BANDS - BAND    403; K    3; EIG -1.1775940E-01 AU
 INDIRECT ENERGY BAND GAP:   2.7499 eV
 BOTTOM OF VIRTUAL BANDS - BAND    403; K    1; EIG -1.1751720E-01 AU
 TTTTTTTTTTTTTTTTTTTTTTTTTTTTTT PDIG        TELAPSE     3916.09 TCPU     1978.44
 CHARGE NORMALIZATION FACTOR   1.00000000
 TOTAL ATOMIC CHARGES:
  18.6536397  18.6536397  18.6536397  18.6536351  18.6536351  18.6536397
   5.4149454   5.4149454   5.4149454   5.4149454   5.4149588   5.4149454
   5.4149588   5.4149454   5.4149588   5.4149454   5.4149588   5.4149454
   6.0022129   6.0022129   6.0022129   6.0022129   6.0021898   6.0022068
   6.0021898   6.0022068   6.0021898   6.0022068   6.0021898   6.0022068
   6.0022068   6.0022068   6.0022068   6.0022068   6.0022129   6.0021898
   6.0022129   6.0021898   6.0022129   6.0021898   6.0022129   6.0021898
   0.8789218   0.8789218   0.8789218   0.8789218   0.8789225   0.8789214
   0.8789225   0.8789214   0.8789225   0.8789214   0.8789225   0.8789214
   0.8789214   0.8789214   0.8789214   0.8789214   0.8789218   0.8789225
   0.8789218   0.8789225   0.8789218   0.8789225   0.8789218   0.8789225
   7.5591226   7.5591226   7.5591226   7.5591226   7.5591133   7.5591051
   7.5591133   7.5591051   7.5591133   7.5591051   7.5591133   7.5591051
   7.5591051   7.5591051   7.5591051   7.5591051   7.5591226   7.5591133
   7.5591226   7.5591133   7.5591226   7.5591133   7.5591226   7.5591133
   6.7465317   6.7465317   6.7465317   6.7465317   6.7465408   6.7465317
   6.7465408   6.7465317   6.7465408   6.7465317   6.7465408   6.7465317
   8.3156057   8.3156057   8.3156057   8.3156057   8.3156147   8.3156078
   8.3156147   8.3156078   8.3156147   8.3156078   8.3156147   8.3156078
   8.3156078   8.3156078   8.3156078   8.3156078   8.3156057   8.3156147
   8.3156057   8.3156147   8.3156057   8.3156147   8.3156057   8.3156147
 TTTTTTTTTTTTTTTTTTTTTTTTTTTTTT MOQGAD      TELAPSE     3916.11 TCPU     1978.45
 TTTTTTTTTTTTTTTTTTTTTTTTTTTTTT SHELLXN     TELAPSE     3918.20 TCPU     1979.96
 TTTTTTTTTTTTTTTTTTTTTTTTTTTTTT MONMO3      TELAPSE     3919.24 TCPU     1981.00
 NUMERICALLY INTEGRATED DENSITY    804.0000777469
 TTTTTTTTTTTTTTTTTTTTTTTTTTTTTT NUMDFT      TELAPSE     3922.05 TCPU     1983.81
 CYC  14 ETOT(AU) -6.526217651270E+03 DETOT  2.27E-08 tst  1.23E-10 PX  1.35E-05
 TTTTTTTTTTTTTTTTTTTTTTTTTTTTTT DIIS        TELAPSE     3924.11 TCPU     1985.87
 DIIS TEST: 0.10579E-06 AT SCF   CYCLE  14 - DIIS ACTIVE - HISTORY:    14 CYCLES
 TTTTTTTTTTTTTTTTTTTTTTTTTTTTTT FDIK        TELAPSE     3926.74 TCPU     1987.87
 INSULATING STATE
 TOP OF VALENCE BANDS -    BAND    402; K    4; EIG -2.1881844E-01 AU
 TOP OF VALENCE BANDS -    BAND    402; K    1; EIG -2.2023213E-01 AU
 BOTTOM OF VIRTUAL BANDS - BAND    403; K    2; EIG -1.1775877E-01 AU
 INDIRECT ENERGY BAND GAP:   2.7500 eV
 BOTTOM OF VIRTUAL BANDS - BAND    403; K    1; EIG -1.1751475E-01 AU
 TTTTTTTTTTTTTTTTTTTTTTTTTTTTTT PDIG        TELAPSE     3926.99 TCPU     1988.12
 CHARGE NORMALIZATION FACTOR   1.00000000
 TOTAL ATOMIC CHARGES:
  18.6536507  18.6536507  18.6536507  18.6536549  18.6536549  18.6536507
   5.4149729   5.4149729   5.4149729   5.4149729   5.4149525   5.4149729
   5.4149525   5.4149729   5.4149525   5.4149729   5.4149525   5.4149729
   6.0021787   6.0021787   6.0021787   6.0021787   6.0022112   6.0021875
   6.0022112   6.0021875   6.0022112   6.0021875   6.0022112   6.0021875
   6.0021875   6.0021875   6.0021875   6.0021875   6.0021787   6.0022112
   6.0021787   6.0022112   6.0021787   6.0022112   6.0021787   6.0022112
   0.8789202   0.8789202   0.8789202   0.8789202   0.8789192   0.8789212
   0.8789192   0.8789212   0.8789192   0.8789212   0.8789192   0.8789212
   0.8789212   0.8789212   0.8789212   0.8789212   0.8789202   0.8789192
   0.8789202   0.8789192   0.8789202   0.8789192   0.8789202   0.8789192
   7.5591232   7.5591232   7.5591232   7.5591232   7.5591346   7.5591434
   7.5591346   7.5591434   7.5591346   7.5591434   7.5591346   7.5591434
   7.5591434   7.5591434   7.5591434   7.5591434   7.5591232   7.5591346
   7.5591232   7.5591346   7.5591232   7.5591346   7.5591232   7.5591346
   6.7465189   6.7465189   6.7465189   6.7465189   6.7465063   6.7465189
   6.7465063   6.7465189   6.7465063   6.7465189   6.7465063   6.7465189
   8.3156009   8.3156009   8.3156009   8.3156009   8.3155925   8.3156070
   8.3155925   8.3156070   8.3155925   8.3156070   8.3155925   8.3156070
   8.3156070   8.3156070   8.3156070   8.3156070   8.3156009   8.3155925
   8.3156009   8.3155925   8.3156009   8.3155925   8.3156009   8.3155925
 TTTTTTTTTTTTTTTTTTTTTTTTTTTTTT MOQGAD      TELAPSE     3927.00 TCPU     1988.13
 TTTTTTTTTTTTTTTTTTTTTTTTTTTTTT SHELLXN     TELAPSE     3931.08 TCPU     1989.75
 TTTTTTTTTTTTTTTTTTTTTTTTTTTTTT MONMO3      TELAPSE     3931.64 TCPU     1990.31
 NUMERICALLY INTEGRATED DENSITY    804.0000777468
 TTTTTTTTTTTTTTTTTTTTTTTTTTTTTT NUMDFT      TELAPSE     3934.30 TCPU     1992.97
 CYC  15 ETOT(AU) -6.526217651255E+03 DETOT  1.44E-08 tst  2.11E-10 PX  1.41E-05
 TTTTTTTTTTTTTTTTTTTTTTTTTTTTTT DIIS        TELAPSE     3938.29 TCPU     1996.96
 DIIS TEST: 0.73340E-07 AT SCF   CYCLE  15 - DIIS ACTIVE - HISTORY:    15 CYCLES
 TTTTTTTTTTTTTTTTTTTTTTTTTTTTTT FDIK        TELAPSE     3942.04 TCPU     2000.21
 INSULATING STATE
 TOP OF VALENCE BANDS -    BAND    402; K    4; EIG -2.1881830E-01 AU
 TOP OF VALENCE BANDS -    BAND    402; K    1; EIG -2.2023199E-01 AU
 BOTTOM OF VIRTUAL BANDS - BAND    403; K    3; EIG -1.1775818E-01 AU
 INDIRECT ENERGY BAND GAP:   2.7500 eV
 BOTTOM OF VIRTUAL BANDS - BAND    403; K    1; EIG -1.1751570E-01 AU
 TTTTTTTTTTTTTTTTTTTTTTTTTTTTTT PDIG        TELAPSE     3942.27 TCPU     2000.44
 CHARGE NORMALIZATION FACTOR   1.00000000
 TOTAL ATOMIC CHARGES:
  18.6536528  18.6536528  18.6536528  18.6536510  18.6536510  18.6536528
   5.4149570   5.4149570   5.4149570   5.4149570   5.4149681   5.4149570
   5.4149681   5.4149570   5.4149681   5.4149570   5.4149681   5.4149570
   6.0022034   6.0022034   6.0022034   6.0022034   6.0021823   6.0022002
   6.0021823   6.0022002   6.0021823   6.0022002   6.0021823   6.0022002
   6.0022002   6.0022002   6.0022002   6.0022002   6.0022034   6.0021823
   6.0022034   6.0021823   6.0022034   6.0021823   6.0022034   6.0021823
   0.8789201   0.8789201   0.8789201   0.8789201   0.8789212   0.8789195
   0.8789212   0.8789195   0.8789212   0.8789195   0.8789212   0.8789195
   0.8789195   0.8789195   0.8789195   0.8789195   0.8789201   0.8789212
   0.8789201   0.8789212   0.8789201   0.8789212   0.8789201   0.8789212
   7.5591345   7.5591345   7.5591345   7.5591345   7.5591296   7.5591238
   7.5591296   7.5591238   7.5591296   7.5591238   7.5591296   7.5591238
   7.5591238   7.5591238   7.5591238   7.5591238   7.5591345   7.5591296
   7.5591345   7.5591296   7.5591345   7.5591296   7.5591345   7.5591296
   6.7465170   6.7465170   6.7465170   6.7465170   6.7465263   6.7465170
   6.7465263   6.7465170   6.7465263   6.7465170   6.7465263   6.7465170
   8.3156029   8.3156029   8.3156029   8.3156029   8.3156068   8.3155956
   8.3156068   8.3155956   8.3156068   8.3155956   8.3156068   8.3155956
   8.3155956   8.3155956   8.3155956   8.3155956   8.3156029   8.3156068
   8.3156029   8.3156068   8.3156029   8.3156068   8.3156029   8.3156068
 TTTTTTTTTTTTTTTTTTTTTTTTTTTTTT MOQGAD      TELAPSE     3942.29 TCPU     2000.46
 TTTTTTTTTTTTTTTTTTTTTTTTTTTTTT SHELLXN     TELAPSE     3945.05 TCPU     2002.09
 TTTTTTTTTTTTTTTTTTTTTTTTTTTTTT MONMO3      TELAPSE     3945.64 TCPU     2002.67
 NUMERICALLY INTEGRATED DENSITY    804.0000777468
 TTTTTTTTTTTTTTTTTTTTTTTTTTTTTT NUMDFT      TELAPSE     3948.30 TCPU     2005.34
 CYC  16 ETOT(AU) -6.526217651285E+03 DETOT -2.93E-08 tst  1.26E-10 PX  5.42E-06
 TTTTTTTTTTTTTTTTTTTTTTTTTTTTTT DIIS        TELAPSE     3956.17 TCPU     2013.20
 DIIS TEST: 0.22638E-07 AT SCF   CYCLE  16 - DIIS ACTIVE - HISTORY:    16 CYCLES
 TTTTTTTTTTTTTTTTTTTTTTTTTTTTTT FDIK        TELAPSE     4010.24 TCPU     2041.15
 INSULATING STATE
 TOP OF VALENCE BANDS -    BAND    402; K    4; EIG -2.1881815E-01 AU
 TOP OF VALENCE BANDS -    BAND    402; K    1; EIG -2.2023188E-01 AU
 BOTTOM OF VIRTUAL BANDS - BAND    403; K    2; EIG -1.1775809E-01 AU
 INDIRECT ENERGY BAND GAP:   2.7500 eV
 BOTTOM OF VIRTUAL BANDS - BAND    403; K    1; EIG -1.1751407E-01 AU
 TTTTTTTTTTTTTTTTTTTTTTTTTTTTTT PDIG        TELAPSE     4014.22 TCPU     2045.13
 CHARGE NORMALIZATION FACTOR   1.00000000
 TOTAL ATOMIC CHARGES:
  18.6536499  18.6536499  18.6536499  18.6536508  18.6536508  18.6536499
   5.4149598   5.4149598   5.4149598   5.4149598   5.4149561   5.4149598
   5.4149561   5.4149598   5.4149561   5.4149598   5.4149561   5.4149598
   6.0021951   6.0021951   6.0021951   6.0021951   6.0021993   6.0021966
   6.0021993   6.0021966   6.0021993   6.0021966   6.0021993   6.0021966
   6.0021966   6.0021966   6.0021966   6.0021966   6.0021951   6.0021993
   6.0021951   6.0021993   6.0021951   6.0021993   6.0021951   6.0021993
   0.8789204   0.8789204   0.8789204   0.8789204   0.8789204   0.8789207
   0.8789204   0.8789207   0.8789204   0.8789207   0.8789204   0.8789207
   0.8789207   0.8789207   0.8789207   0.8789207   0.8789204   0.8789204
   0.8789204   0.8789204   0.8789204   0.8789204   0.8789204   0.8789204
   7.5591253   7.5591253   7.5591253   7.5591253   7.5591265   7.5591266
   7.5591265   7.5591266   7.5591265   7.5591266   7.5591265   7.5591266
   7.5591266   7.5591266   7.5591266   7.5591266   7.5591253   7.5591265
   7.5591253   7.5591265   7.5591253   7.5591265   7.5591253   7.5591265
   6.7465235   6.7465235   6.7465235   6.7465235   6.7465223   6.7465235
   6.7465223   6.7465235   6.7465223   6.7465235   6.7465223   6.7465235
   8.3156030   8.3156030   8.3156030   8.3156030   8.3156019   8.3156041
   8.3156019   8.3156041   8.3156019   8.3156041   8.3156019   8.3156041
   8.3156041   8.3156041   8.3156041   8.3156041   8.3156030   8.3156019
   8.3156030   8.3156019   8.3156030   8.3156019   8.3156030   8.3156019
 TTTTTTTTTTTTTTTTTTTTTTTTTTTTTT MOQGAD      TELAPSE     4014.23 TCPU     2045.14
 TTTTTTTTTTTTTTTTTTTTTTTTTTTTTT SHELLXN     TELAPSE     4017.86 TCPU     2046.81
 TTTTTTTTTTTTTTTTTTTTTTTTTTTTTT MONMO3      TELAPSE     4018.42 TCPU     2047.37
 NUMERICALLY INTEGRATED DENSITY    804.0000777468
 TTTTTTTTTTTTTTTTTTTTTTTTTTTTTT NUMDFT      TELAPSE     4021.18 TCPU     2050.12
 CYC  17 ETOT(AU) -6.526217651287E+03 DETOT -2.24E-09 tst  1.96E-11 PX  2.36E-06
 TTTTTTTTTTTTTTTTTTTTTTTTTTTTTT DIIS        TELAPSE     4028.79 TCPU     2057.74
 DIIS TEST: 0.19662E-08 AT SCF   CYCLE  17 - DIIS ACTIVE - HISTORY:    17 CYCLES
 TTTTTTTTTTTTTTTTTTTTTTTTTTTTTT FDIK        TELAPSE     4030.64 TCPU     2059.35
 INSULATING STATE
 TOP OF VALENCE BANDS -    BAND    402; K    4; EIG -2.1881812E-01 AU
 TOP OF VALENCE BANDS -    BAND    402; K    1; EIG -2.2023186E-01 AU
 BOTTOM OF VIRTUAL BANDS - BAND    403; K    3; EIG -1.1775777E-01 AU
 INDIRECT ENERGY BAND GAP:   2.7500 eV
 BOTTOM OF VIRTUAL BANDS - BAND    403; K    1; EIG -1.1751383E-01 AU
 TTTTTTTTTTTTTTTTTTTTTTTTTTTTTT PDIG        TELAPSE     4030.83 TCPU     2059.54
 CHARGE NORMALIZATION FACTOR   1.00000000
 TOTAL ATOMIC CHARGES:
  18.6536489  18.6536489  18.6536489  18.6536490  18.6536490  18.6536489
   5.4149592   5.4149592   5.4149592   5.4149592   5.4149592   5.4149592
   5.4149592   5.4149592   5.4149592   5.4149592   5.4149592   5.4149592
   6.0021969   6.0021969   6.0021969   6.0021969   6.0021960   6.0021975
   6.0021960   6.0021975   6.0021960   6.0021975   6.0021960   6.0021975
   6.0021975   6.0021975   6.0021975   6.0021975   6.0021969   6.0021960
   6.0021969   6.0021960   6.0021969   6.0021960   6.0021969   6.0021960
   0.8789206   0.8789206   0.8789206   0.8789206   0.8789208   0.8789206
   0.8789208   0.8789206   0.8789208   0.8789206   0.8789208   0.8789206
   0.8789206   0.8789206   0.8789206   0.8789206   0.8789206   0.8789208
   0.8789206   0.8789208   0.8789206   0.8789208   0.8789206   0.8789208
   7.5591264   7.5591264   7.5591264   7.5591264   7.5591268   7.5591269
   7.5591268   7.5591269   7.5591268   7.5591269   7.5591268   7.5591269
   7.5591269   7.5591269   7.5591269   7.5591269   7.5591264   7.5591268
   7.5591264   7.5591268   7.5591264   7.5591268   7.5591264   7.5591268
   6.7465222   6.7465222   6.7465222   6.7465222   6.7465233   6.7465222
   6.7465233   6.7465222   6.7465233   6.7465222   6.7465233   6.7465222
   8.3156023   8.3156023   8.3156023   8.3156023   8.3156029   8.3156030
   8.3156029   8.3156030   8.3156029   8.3156030   8.3156029   8.3156030
   8.3156030   8.3156030   8.3156030   8.3156030   8.3156023   8.3156029
   8.3156023   8.3156029   8.3156023   8.3156029   8.3156023   8.3156029
 TTTTTTTTTTTTTTTTTTTTTTTTTTTTTT MOQGAD      TELAPSE     4030.84 TCPU     2059.55
 TTTTTTTTTTTTTTTTTTTTTTTTTTTTTT SHELLXN     TELAPSE     4032.35 TCPU     2061.06
 +++ ENERGIES IN A.U. +++
 ::: EXT EL-POLE                                  -7.0763210755976E+03
 ::: EXT EL-SPHEROPOLE                             5.9324865149339E+01
 ::: BIELET ZONE E-E                               1.2531688963668E+04
 ::: TOTAL E-E                                     5.5146927532196E+03
 ::: TOTAL E-N + N-E                              -1.9049655995569E+04
 ::: TOTAL N-N                                     1.7278736797837E+03
 ::: KINETIC ENERGY                                6.0675187272484E+03
 ::: PSEUDO TOTAL   ENERGY                        -5.7395708353174E+03
 ::: VIRIAL COEFFICIENT                            1.0277755064187E+00
 TTTTTTTTTTTTTTTTTTTTTTTTTTTTTT MONMO3      TELAPSE     4033.00 TCPU     2061.71
 NUMERICALLY INTEGRATED DENSITY    804.0000777468
 TTTTTTTTTTTTTTTTTTTTTTTTTTTTTT NUMDFT      TELAPSE     4035.76 TCPU     2064.47
 CYC  18 ETOT(AU) -6.526217651282E+03 DETOT  5.05E-09 tst  7.54E-13 PX  2.36E-06

 == SCF ENDED - CONVERGENCE ON ENERGY      E(AU) -6.5262176512819E+03 CYCLES  18


 ENERGY EXPRESSION=HARTREE+FOCK EXCH*0.00000+(M06-L      EXCH)*1.00000+M06-L      CORR


 TOTAL ENERGY(DFT)(AU)( 18) -6.5262176512819E+03 DE 5.1E-09 tester 7.5E-13
 TTTTTTTTTTTTTTTTTTTTTTTTTTTTTT EDFT        TELAPSE     4035.77 TCPU     2064.48

 *******************************************************************************
 *                             FORCE CALCULATION                               *
 *******************************************************************************

 TTTTTTTTTTTTTTTTTTTTTTTTTTTTTT NUMDFG      TELAPSE     4060.89 TCPU     2089.60
 INFORMATION **** EXCPOG **** EXCH. BIPO BUFFER LENGTH (WORDS) =           0
 WARNING **** GENPOG **** COULOMB BIPO BUFFER TOO SMALL - TO AVOID I/O SET BIPOSIZE =     4791600
 INFORMATION **** GENPOG **** BIPO BUFFER LENGTH (WORDS) =     4000000
 TTTTTTTTTTTTTTTTTTTTTTTTTTTTTT SHELXG      TELAPSE     4077.82 TCPU     2101.27


 D3 DISPERSION ENERGY (AU)       -4.1885575270800E-02
 TOTAL ENERGY + DISP (AU)        -6.5262595368572E+03

 CARTESIAN FORCES IN HARTREE/BOHR (ANALYTICAL)
   ATOM                     X                   Y                   Z
   1 230            -1.010302952409E-14  3.965042982834E-08 -4.829470157119E-15
   2 230             1.010302952409E-14 -3.965044581555E-08  9.325873406851E-15
   3 230             2.434163981491E-14 -1.211530875622E-14 -3.965045403120E-08
   4 230            -2.741556981434E-14  8.694434061596E-15 -5.634381849973E-15
   5 230            -5.115352585960E-14 -6.703405192043E-15  2.081668171172E-14
   6 230            -2.131628207280E-14  1.287858708565E-14  3.965044026444E-08
   7   6             1.582766361530E-06  1.539800054129E-06 -2.506164491800E-05
   8   6            -1.582766300690E-06 -1.539800045247E-06 -2.506164493044E-05
   9   6             1.582766324226E-06 -1.539800015493E-06  2.506164494243E-05
  10   6            -1.582766325559E-06  1.539800064787E-06  2.506164494243E-05
  11   6            -2.463099824390E-05  1.388712900230E-06  1.388712891348E-06
  12   6             1.582766318897E-06 -2.506164493421E-05  1.539800023931E-06
  13   6             2.463099822569E-05 -1.388712880690E-06  1.388712883355E-06
  14   6            -1.582766324670E-06 -2.506164492622E-05 -1.539800078110E-06
  15   6            -2.463099826144E-05 -1.388712880690E-06 -1.388712877581E-06
  16   6            -1.582766318453E-06  2.506164494886E-05  1.539800064787E-06
  17   6             2.463099822814E-05  1.388712887351E-06 -1.388712879358E-06
  18   6             1.582766322894E-06  2.506164493843E-05 -1.539800020822E-06
  19   6            -4.952828632554E-06  3.494992006381E-05 -1.956155575833E-05
  20   6             4.952828657423E-06 -3.494992007802E-05 -1.956155576543E-05
  21   6            -4.952828653870E-06 -3.494992006559E-05  1.956155577076E-05
  22   6             4.952828650318E-06  3.494992006736E-05  1.956155574590E-05
  23   6            -1.949421009506E-05 -4.889272416264E-06  3.480563976765E-05
  24   6             3.493654968523E-05 -1.940665164923E-05 -5.103442465071E-06
  25   6             1.949421010217E-05  4.889272439357E-06  3.480563976410E-05
  26   6            -3.493654966569E-05 -1.940665162081E-05  5.103442481058E-06
  27   6            -1.949421012704E-05  4.889272458897E-06 -3.480563975877E-05
  28   6            -3.493654966036E-05  1.940665161548E-05 -5.103442479282E-06
  29   6             1.949421010572E-05 -4.889272444686E-06 -3.480563977121E-05
  30   6             3.493654966036E-05  1.940665160838E-05  5.103442457965E-06
  31   6             3.493654966391E-05 -5.103442473953E-06 -1.940665162437E-05
  32   6            -3.493654968167E-05  5.103442484611E-06 -1.940665163147E-05
  33   6            -3.493654965681E-05 -5.103442489940E-06  1.940665162792E-05
  34   6             3.493654966569E-05  5.103442466847E-06  1.940665162259E-05
  35   6            -4.952828620119E-06 -1.956155576188E-05  3.494992006736E-05
  36   6            -1.949421013236E-05  3.480563976233E-05 -4.889272419817E-06
  37   6             4.952828643212E-06  1.956155575478E-05  3.494992006559E-05
  38   6            -1.949421010750E-05 -3.480563976765E-05  4.889272455344E-06
  39   6             4.952828660976E-06 -1.956155576543E-05 -3.494992006026E-05
  40   6             1.949421010394E-05 -3.480563976765E-05 -4.889272444686E-06
  41   6            -4.952828637883E-06  1.956155575655E-05 -3.494992004960E-05
  42   6             1.949421010927E-05  3.480563976233E-05  4.889272437580E-06
  43   1            -4.858281674736E-07 -1.576664941871E-05  1.821047048400E-05
  44   1             4.858281688058E-07  1.576664941561E-05  1.821047048534E-05
  45   1            -4.858281699160E-07  1.576664941827E-05 -1.821047048489E-05
  46   1             4.858281694720E-07 -1.576664941738E-05 -1.821047048622E-05
  47   1             1.826850614783E-05 -4.365765151615E-07 -1.586970403400E-05
  48   1            -1.584382200437E-05  1.825352950191E-05 -4.741480208459E-07
  49   1            -1.826850615272E-05  4.365765138292E-07 -1.586970403378E-05
  50   1             1.584382200126E-05  1.825352950080E-05  4.741480246206E-07
  51   1             1.826850615272E-05  4.365765160497E-07  1.586970403511E-05
  52   1             1.584382200170E-05 -1.825352950013E-05 -4.741480226222E-07
  53   1            -1.826850615094E-05 -4.365765160497E-07  1.586970403356E-05
  54   1            -1.584382200059E-05 -1.825352950036E-05  4.741480208459E-07
  55   1            -1.584382200348E-05 -4.741480208459E-07  1.825352950036E-05
  56   1             1.584382200304E-05  4.741480219561E-07  1.825352950435E-05
  57   1             1.584382200237E-05 -4.741480224002E-07 -1.825352950235E-05
  58   1            -1.584382200259E-05  4.741480210679E-07 -1.825352950058E-05
  59   1            -4.858281668074E-07  1.821047048001E-05 -1.576664941494E-05
  60   1             1.826850615139E-05 -1.586970403222E-05 -4.365765140513E-07
  61   1             4.858281683617E-07 -1.821047048556E-05 -1.576664941605E-05
  62   1             1.826850615050E-05  1.586970403511E-05  4.365765191583E-07
  63   1             4.858281699160E-07  1.821047048645E-05  1.576664941805E-05
  64   1            -1.826850615205E-05  1.586970403578E-05 -4.365765158276E-07
  65   1            -4.858281696940E-07 -1.821047048001E-05  1.576664941250E-05
  66   1            -1.826850615405E-05 -1.586970403333E-05  4.365765136072E-07
  67   7             3.046360260850E-05 -4.799459816240E-07 -1.204855947323E-05
  68   7            -3.046360257830E-05  4.799459567550E-07 -1.204855943993E-05
  69   7             3.046360258541E-05  4.799459478733E-07  1.204855949011E-05
  70   7            -3.046360259873E-05 -4.799459549787E-07  1.204855947456E-05
  71   7            -1.232422296660E-05  3.077468343804E-05 -4.563074140762E-07
  72   7            -4.276103648948E-07 -1.225688970630E-05  3.068576081144E-05
  73   7             1.232422296082E-05 -3.077468345580E-05 -4.563074060826E-07
  74   7             4.276103577894E-07 -1.225688972140E-05 -3.068576088694E-05
  75   7            -1.232422293329E-05 -3.077468349488E-05  4.563073607855E-07
  76   7             4.276103897638E-07  1.225688975026E-05  3.068576088516E-05
  77   7             1.232422295594E-05  3.077468346646E-05  4.563073838781E-07
  78   7            -4.276104013101E-07  1.225688973339E-05 -3.068576085141E-05
  79   7            -4.276104101919E-07  3.068576082388E-05 -1.225688973960E-05
  80   7             4.276103515721E-07 -3.068576083365E-05 -1.225688972939E-05
  81   7             4.276103950929E-07  3.068576086918E-05  1.225688974715E-05
  82   7            -4.276104021983E-07 -3.068576085585E-05  1.225688971784E-05
  83   7             3.046360259962E-05 -1.204855947279E-05 -4.799459727423E-07
  84   7            -1.232422294795E-05 -4.563073936481E-07  3.077468345403E-05
  85   7            -3.046360257564E-05  1.204855946613E-05 -4.799459443205E-07
  86   7            -1.232422295550E-05  4.563073758845E-07 -3.077468349577E-05
  87   7            -3.046360260139E-05 -1.204855943815E-05  4.799459452087E-07
  88   7             1.232422295816E-05  4.563073909836E-07  3.077468347357E-05
  89   7             3.046360260406E-05  1.204855949766E-05  4.799459478733E-07
  90   7             1.232422295727E-05 -4.563074043062E-07 -3.077468348511E-05
  91   7            -4.002587273177E-06 -3.758747112670E-06 -1.350424179591E-06
  92   7             4.002587255192E-06  3.758747095350E-06 -1.350424209789E-06
  93   7            -4.002587261853E-06  3.758747121108E-06  1.350424171598E-06
  94   7             4.002587288943E-06 -3.758747100235E-06  1.350424176927E-06
  95   7            -9.512920797761E-07 -4.092153739643E-06 -4.092153759405E-06
  96   7            -4.002587256746E-06 -1.350424191138E-06 -3.758747116889E-06
  97   7             9.512920833288E-07  4.092153772728E-06 -4.092153740087E-06
  98   7             4.002587252527E-06 -1.350424191138E-06  3.758747093352E-06
  99   7            -9.512920762234E-07  4.092153752300E-06  4.092153731428E-06
 100   7             4.002587298935E-06  1.350424178703E-06 -3.758747096017E-06
 101   7             9.512920886579E-07 -4.092153743862E-06  4.092153776947E-06
 102   7            -4.002587243424E-06  1.350424179591E-06  3.758747142202E-06
 103   8             6.074256132416E-06 -2.622792884210E-05  2.289804406885E-05
 104   8            -6.074256129418E-06  2.622792882967E-05  2.289804408662E-05
 105   8             6.074256128308E-06  2.622792883322E-05 -2.289804405464E-05
 106   8            -6.074256113431E-06 -2.622792882789E-05 -2.289804407241E-05
 107   8             2.258924537557E-05  5.916158964281E-06 -2.580872632585E-05
 108   8            -2.612343815933E-05  2.285479186526E-05  5.981462241400E-06
 109   8            -2.258924538623E-05 -5.916158977382E-06 -2.580872634184E-05
 110   8             2.612343821440E-05  2.285479187236E-05 -5.981462266935E-06
 111   8             2.258924537912E-05 -5.916158970720E-06  2.580872637203E-05
 112   8             2.612343815755E-05 -2.285479187947E-05  5.981462229632E-06
 113   8            -2.258924538623E-05  5.916158958286E-06  2.580872633473E-05
 114   8            -2.612343818598E-05 -2.285479186881E-05 -5.981462242066E-06
 115   8            -2.612343816999E-05  5.981462235960E-06  2.285479186170E-05
 116   8             2.612343818953E-05 -5.981462264493E-06  2.285479187236E-05
 117   8             2.612343816644E-05  5.981462232851E-06 -2.285479186526E-05
 118   8            -2.612343817887E-05 -5.981462241289E-06 -2.285479186526E-05
 119   8             6.074256118205E-06  2.289804405464E-05 -2.622792881368E-05
 120   8             2.258924536847E-05 -2.580872633295E-05  5.916158968833E-06
 121   8            -6.074256106214E-06 -2.289804407596E-05 -2.622792883145E-05
 122   8             2.258924537912E-05  2.580872635427E-05 -5.916158963282E-06
 123   8            -6.074256128086E-06  2.289804407596E-05  2.622792884921E-05
 124   8            -2.258924538978E-05  2.580872632940E-05  5.916158962171E-06
 125   8             6.074256121313E-06 -2.289804407241E-05  2.622792882612E-05
 126   8            -2.258924538268E-05 -2.580872634006E-05 -5.916158975605E-06

 RESULTANT FORCE     3.969741202425E-14 -2.089344322553E-14 -1.018629625094E-14

 ATOMIC PART

 SYMMETRY ALLOWED FORCES (ANALYTICAL) (DIRECTION, FORCE)

    1  7.9300885E-08    2 -4.0995658E-05    3 -5.7827777E-05    4  6.2451327E-06
    5  3.1648522E-05    6 -3.7954493E-05    7  3.3217029E-05    8 -9.1251203E-05
    9  5.9994183E-05   10  8.0687135E-05   11  6.3515853E-05   12 -4.8766965E-05
   13 -9.7075963E-05   14  5.0964228E-05   15  3.1059796E-05   16  4.7840972E-06
   17  5.9700053E-05   18 -3.2504955E-05   19 -5.6460390E-05   20 -1.5050743E-05
   21  3.5663859E-05   22  5.4906461E-05   23 -4.0467228E-05   24  4.8194150E-06
   25 -7.0205818E-05   26  7.9055760E-06   27  5.9967313E-05   28  6.9635073E-05
   29 -5.0820127E-05   30  3.6900921E-05   31  3.0792505E-05   32  8.4525004E-05
   33 -2.5369000E-05   34 -1.8070442E-06   35 -3.4002334E-06   36 -1.5522669E-05
   37 -8.3519668E-06   38 -8.2359126E-06   39 -1.5356898E-05   40  9.0180118E-05
   41 -4.0307345E-05   42 -6.9372510E-05   43 -4.0350279E-05   44  5.7010809E-05
   45  8.9748802E-05   46 -4.2741593E-05   47 -6.5372926E-06

 CELL PART

 GRADIENT WITH RESPECT TO THE CELL PARAMETER IN HARTREE/BOHR
ORDER: -D/DA1X, -D/DA1Y, -D/DA1Z
       -D/DA2X, -D/DA2Y, -D/DA2Z
       -D/DA3X, -D/DA3Y, -D/DA3Z
 -0.297082969992E-13 -0.391184416202E-04 -0.391184422455E-04
 -0.391431512945E-04 -0.307097168070E-13 -0.391184420181E-04
 -0.391431507971E-04 -0.391184420323E-04 -0.164429492380E-13

STRESS TENSOR, IN HARTREE/BOHR^3:
ORDER: 11 12 13
       21 22 23
       31 32 33
  0.745146082730E-07 -0.445140040083E-15  0.501694046832E-15
  0.421490012411E-15  0.744675707248E-07 -0.363029657057E-15
 -0.200768457372E-15  0.232069972172E-15  0.744675713200E-07

PRESSURE FROM THE STRESS TENSOR,
IN HARTREE/BOHR^3: -0.74483E-07
PRESSURE IN GIGAPASCAL: -0.2191E-02
CONVERSION FACTOR: 1 HARTREE/BOHR^3= 29421 GIGAPASCAL
WHEN USING VALUES FOR BOHR RADIUS AND HARTREE
FROM IUPAC WEBSITE, APRIL 2009
ENTHALPY: -6.5262608050788E+03

 SYMMETRY ALLOWED FORCES (ANALYTICAL) (DIRECTION, FORCE)

    1 -2.1966243E-03    2 -6.5393237E-07
 TTTTTTTTTTTTTTTTTTTTTTTTTTTTTT TOTGRA_C    TELAPSE     4096.01 TCPU     2119.47
 *******************************************************************************
 LATTICE PARAMETERS (ANGSTROMS AND DEGREES) - BOHR = 0.5291772083 ANGSTROM
 PRIMITIVE CELL - CENTRING CODE 6/1 VOLUME=  2523.131767 - DENSITY  1.137 g/cm^3
         A              B              C           ALPHA      BETA       GAMMA 
    14.85435986    14.85435986    14.85435986   109.471221 109.471221 109.471221
 *******************************************************************************
 ATOMS IN THE ASYMMETRIC UNIT   18 - ATOMS IN THE UNIT CELL:  126
     ATOM                 X/A                 Y/B                 Z/C    
 *******************************************************************************
      1 T 230 ZN    2.500000000000E-01 -5.000000000000E-01 -2.500000000000E-01
      2 F 230 ZN   -2.500000000000E-01  5.000000000000E-01  2.500000000000E-01
      3 F 230 ZN   -2.500000000000E-01  2.500000000000E-01  5.000000000000E-01
      4 T 230 ZN    5.000000000000E-01 -2.500000000000E-01  2.500000000000E-01
      5 F 230 ZN    5.000000000000E-01  2.500000000000E-01 -2.500000000000E-01
      6 F 230 ZN    2.500000000000E-01 -2.500000000000E-01  5.000000000000E-01
      7 T   6 C     3.615655773633E-01  3.615655773633E-01 -2.637253362963E-01
      8 F   6 C    -3.747090863403E-01 -3.747090863403E-01  2.637253362963E-01
      9 F   6 C    -3.615655773633E-01  3.747090863403E-01  0.000000000000E+00
     10 F   6 C     3.747090863403E-01 -3.615655773633E-01  0.000000000000E+00
     11 T   6 C    -2.637253362963E-01  3.615655773633E-01  3.615655773633E-01
     12 F   6 C     3.615655773633E-01 -2.637253362963E-01  3.615655773633E-01
     13 F   6 C     0.000000000000E+00  3.747090863403E-01 -3.615655773633E-01
     14 F   6 C    -3.747090863403E-01  2.637253362963E-01 -3.747090863403E-01
     15 F   6 C     2.637253362963E-01 -3.747090863403E-01 -3.747090863403E-01
     16 F   6 C     3.747090863403E-01  0.000000000000E+00 -3.615655773633E-01
     17 F   6 C     0.000000000000E+00 -3.615655773633E-01  3.747090863403E-01
     18 F   6 C    -3.615655773633E-01  0.000000000000E+00  3.747090863403E-01
     19 T   6 C     3.422754621731E-01  3.995432198955E-01 -3.914990969766E-01
     20 F   6 C    -2.089576831279E-01 -2.662254408503E-01  3.914990969766E-01
     21 F   6 C    -3.422754621731E-01  2.662254408503E-01  5.726775772240E-02
     22 F   6 C     2.089576831279E-01 -3.995432198955E-01 -5.726775772240E-02
     23 T   6 C    -3.914990969766E-01  3.422754621731E-01  3.995432198955E-01
     24 T   6 C     3.995432198955E-01 -3.914990969766E-01  3.422754621731E-01
     25 F   6 C    -5.726775772240E-02  2.089576831279E-01 -3.995432198955E-01
     26 F   6 C    -2.662254408503E-01  3.914990969766E-01 -2.089576831279E-01
     27 F   6 C     3.914990969766E-01 -2.089576831279E-01 -2.662254408503E-01
     28 F   6 C     2.662254408503E-01  5.726775772240E-02 -3.422754621731E-01
     29 F   6 C     5.726775772240E-02 -3.422754621731E-01  2.662254408503E-01
     30 F   6 C    -3.995432198955E-01 -5.726775772240E-02  2.089576831279E-01
     31 F   6 C     3.995432198955E-01  3.422754621731E-01 -3.914990969766E-01
     32 F   6 C    -2.662254408503E-01 -2.089576831279E-01  3.914990969766E-01
     33 F   6 C     2.662254408503E-01 -3.422754621731E-01  5.726775772240E-02
     34 F   6 C    -3.995432198955E-01  2.089576831279E-01 -5.726775772240E-02
     35 F   6 C     3.422754621731E-01 -3.914990969766E-01  3.995432198955E-01
     36 F   6 C    -3.914990969766E-01  3.995432198955E-01  3.422754621731E-01
     37 F   6 C     2.089576831279E-01 -5.726775772240E-02 -3.995432198955E-01
     38 F   6 C     3.914990969766E-01 -2.662254408503E-01 -2.089576831279E-01
     39 F   6 C    -2.089576831279E-01  3.914990969766E-01 -2.662254408503E-01
     40 F   6 C     5.726775772240E-02  2.662254408503E-01 -3.422754621731E-01
     41 F   6 C    -3.422754621731E-01  5.726775772240E-02  2.662254408503E-01
     42 F   6 C    -5.726775772240E-02 -3.995432198955E-01  2.089576831279E-01
     43 T   1 H     3.168010603888E-01  4.308364673726E-01 -4.454177533517E-01
     44 F   1 H    -1.237457792757E-01 -2.377811862595E-01  4.454177533517E-01
     45 F   1 H    -3.168010603888E-01  2.377811862595E-01  1.140354069838E-01
     46 F   1 H     1.237457792757E-01 -4.308364673726E-01 -1.140354069838E-01
     47 T   1 H    -4.454177533517E-01  3.168010603888E-01  4.308364673726E-01
     48 T   1 H     4.308364673726E-01 -4.454177533517E-01  3.168010603888E-01
     49 F   1 H    -1.140354069838E-01  1.237457792757E-01 -4.308364673726E-01
     50 F   1 H    -2.377811862595E-01  4.454177533517E-01 -1.237457792757E-01
     51 F   1 H     4.454177533517E-01 -1.237457792757E-01 -2.377811862595E-01
     52 F   1 H     2.377811862595E-01  1.140354069838E-01 -3.168010603888E-01
     53 F   1 H     1.140354069838E-01 -3.168010603888E-01  2.377811862595E-01
     54 F   1 H    -4.308364673726E-01 -1.140354069838E-01  1.237457792757E-01
     55 F   1 H     4.308364673726E-01  3.168010603888E-01 -4.454177533517E-01
     56 F   1 H    -2.377811862595E-01 -1.237457792757E-01  4.454177533517E-01
     57 F   1 H     2.377811862595E-01 -3.168010603888E-01  1.140354069838E-01
     58 F   1 H    -4.308364673726E-01  1.237457792757E-01 -1.140354069838E-01
     59 F   1 H     3.168010603888E-01 -4.454177533517E-01  4.308364673726E-01
     60 F   1 H    -4.454177533517E-01  4.308364673726E-01  3.168010603888E-01
     61 F   1 H     1.237457792757E-01 -1.140354069838E-01 -4.308364673726E-01
     62 F   1 H     4.454177533517E-01 -2.377811862595E-01 -1.237457792757E-01
     63 F   1 H    -1.237457792757E-01  4.454177533517E-01 -2.377811862595E-01
     64 F   1 H     1.140354069838E-01  2.377811862595E-01 -3.168010603888E-01
     65 F   1 H    -3.168010603888E-01  1.140354069838E-01  2.377811862595E-01
     66 F   1 H    -1.140354069838E-01 -4.308364673726E-01  1.237457792757E-01
     67 T   7 N     3.181265600464E-01  4.112325357472E-01 -3.096201795016E-01
     68 F   7 N    -2.791472847512E-01 -3.722532604521E-01  3.096201795016E-01
     69 F   7 N    -3.181265600464E-01  3.722532604521E-01  9.310597570087E-02
     70 F   7 N     2.791472847512E-01 -4.112325357472E-01 -9.310597570087E-02
     71 T   7 N    -3.096201795016E-01  3.181265600464E-01  4.112325357472E-01
     72 T   7 N     4.112325357472E-01 -3.096201795016E-01  3.181265600464E-01
     73 F   7 N    -9.310597570087E-02  2.791472847512E-01 -4.112325357472E-01
     74 F   7 N    -3.722532604521E-01  3.096201795016E-01 -2.791472847512E-01
     75 F   7 N     3.096201795016E-01 -2.791472847512E-01 -3.722532604521E-01
     76 F   7 N     3.722532604521E-01  9.310597570087E-02 -3.181265600464E-01
     77 F   7 N     9.310597570087E-02 -3.181265600464E-01  3.722532604521E-01
     78 F   7 N    -4.112325357472E-01 -9.310597570087E-02  2.791472847512E-01
     79 F   7 N     4.112325357472E-01  3.181265600464E-01 -3.096201795016E-01
     80 F   7 N    -3.722532604521E-01 -2.791472847512E-01  3.096201795016E-01
     81 F   7 N     3.722532604521E-01 -3.181265600464E-01  9.310597570087E-02
     82 F   7 N    -4.112325357472E-01  2.791472847512E-01 -9.310597570087E-02
     83 F   7 N     3.181265600464E-01 -3.096201795016E-01  4.112325357472E-01
     84 F   7 N    -3.096201795016E-01  4.112325357472E-01  3.181265600464E-01
     85 F   7 N     2.791472847512E-01 -9.310597570087E-02 -4.112325357472E-01
     86 F   7 N     3.096201795016E-01 -3.722532604521E-01 -2.791472847512E-01
     87 F   7 N    -2.791472847512E-01  3.096201795016E-01 -3.722532604521E-01
     88 F   7 N     9.310597570087E-02  3.722532604521E-01 -3.181265600464E-01
     89 F   7 N    -3.181265600464E-01  9.310597570087E-02  3.722532604521E-01
     90 F   7 N    -9.310597570087E-02 -4.112325357472E-01  2.791472847512E-01
     91 T   7 N     3.541002782992E-01  3.541002782992E-01 -1.735973449249E-01
     92 F   7 N    -4.723023767759E-01 -4.723023767759E-01  1.735973449249E-01
     93 F   7 N    -3.541002782992E-01  4.723023767759E-01  0.000000000000E+00
     94 F   7 N     4.723023767759E-01 -3.541002782992E-01  0.000000000000E+00
     95 T   7 N    -1.735973449249E-01  3.541002782992E-01  3.541002782992E-01
     96 F   7 N     3.541002782992E-01 -1.735973449249E-01  3.541002782992E-01
     97 F   7 N     0.000000000000E+00  4.723023767759E-01 -3.541002782992E-01
     98 F   7 N    -4.723023767759E-01  1.735973449249E-01 -4.723023767759E-01
     99 F   7 N     1.735973449249E-01 -4.723023767759E-01 -4.723023767759E-01
    100 F   7 N     4.723023767759E-01  0.000000000000E+00 -3.541002782992E-01
    101 F   7 N     0.000000000000E+00 -3.541002782992E-01  4.723023767759E-01
    102 F   7 N    -3.541002782992E-01  0.000000000000E+00  4.723023767759E-01
    103 T   8 O     3.950703539955E-01  3.050203129780E-01 -1.377790096956E-01
    104 F   8 O     4.427993226735E-01 -4.671506363089E-01  1.377790096956E-01
    105 F   8 O    -3.950703539955E-01  4.671506363089E-01 -9.005004101757E-02
    106 F   8 O    -4.427993226735E-01 -3.050203129780E-01  9.005004101757E-02
    107 T   8 O    -1.377790096956E-01  3.950703539955E-01  3.050203129780E-01
    108 T   8 O     3.050203129780E-01 -1.377790096956E-01  3.950703539955E-01
    109 F   8 O     9.005004101757E-02 -4.427993226735E-01 -3.050203129780E-01
    110 F   8 O    -4.671506363089E-01  1.377790096956E-01  4.427993226735E-01
    111 F   8 O     1.377790096956E-01  4.427993226735E-01 -4.671506363089E-01
    112 F   8 O     4.671506363089E-01 -9.005004101757E-02 -3.950703539955E-01
    113 F   8 O    -9.005004101757E-02 -3.950703539955E-01  4.671506363089E-01
    114 F   8 O    -3.050203129780E-01  9.005004101757E-02 -4.427993226735E-01
    115 F   8 O     3.050203129780E-01  3.950703539955E-01 -1.377790096956E-01
    116 F   8 O    -4.671506363089E-01  4.427993226735E-01  1.377790096956E-01
    117 F   8 O     4.671506363089E-01 -3.950703539955E-01 -9.005004101757E-02
    118 F   8 O    -3.050203129780E-01 -4.427993226735E-01  9.005004101757E-02
    119 F   8 O     3.950703539955E-01 -1.377790096956E-01  3.050203129780E-01
    120 F   8 O    -1.377790096956E-01  3.050203129780E-01  3.950703539955E-01
    121 F   8 O    -4.427993226735E-01  9.005004101757E-02 -3.050203129780E-01
    122 F   8 O     1.377790096956E-01 -4.671506363089E-01  4.427993226735E-01
    123 F   8 O     4.427993226735E-01  1.377790096956E-01 -4.671506363089E-01
    124 F   8 O    -9.005004101757E-02  4.671506363089E-01 -3.950703539955E-01
    125 F   8 O    -3.950703539955E-01 -9.005004101757E-02  4.671506363089E-01
    126 F   8 O     9.005004101757E-02 -3.050203129780E-01 -4.427993226735E-01

 TRANSFORMATION MATRIX PRIMITIVE-CRYSTALLOGRAPHIC CELL
  0.0000  1.0000  1.0000  1.0000  0.0000  1.0000  1.0000  1.0000  0.0000

 *******************************************************************************
 CRYSTALLOGRAPHIC CELL (VOLUME=       5046.26353424)
         A              B              C           ALPHA      BETA       GAMMA 
    17.15233732    17.15233732    17.15233732    90.000000  90.000000  90.000000

 COORDINATES IN THE CRYSTALLOGRAPHIC CELL
     ATOM                 X/A                 Y/B                 Z/C    
 *******************************************************************************
      1 T 230 ZN   -5.000000000000E-01  2.500000000000E-01 -2.740173352174E-17
      2 F 230 ZN    1.096069340870E-16  2.500000000000E-01  5.000000000000E-01
      3 F 230 ZN    1.096069340870E-16  5.000000000000E-01  2.500000000000E-01
      4 T 230 ZN    2.500000000000E-01  1.096069340870E-16  5.000000000000E-01
      5 F 230 ZN    2.500000000000E-01  5.000000000000E-01  8.220520056523E-17
      6 F 230 ZN   -5.000000000000E-01 -5.480346704349E-17  2.500000000000E-01
      7 T   6 C    -1.318626681482E-01 -1.318626681482E-01  4.934282455115E-01
      8 F   6 C     1.318626681482E-01  1.318626681482E-01  4.934282455115E-01
      9 F   6 C    -1.318626681482E-01  1.318626681482E-01 -4.934282455115E-01
     10 F   6 C     1.318626681482E-01 -1.318626681482E-01 -4.934282455115E-01
     11 T   6 C     4.934282455115E-01 -1.318626681482E-01 -1.318626681482E-01
     12 F   6 C    -1.318626681482E-01  4.934282455115E-01 -1.318626681482E-01
     13 F   6 C    -4.934282455115E-01  1.318626681482E-01 -1.318626681482E-01
     14 F   6 C     1.318626681482E-01  4.934282455115E-01  1.318626681482E-01
     15 F   6 C     4.934282455115E-01  1.318626681482E-01  1.318626681482E-01
     16 F   6 C     1.318626681482E-01 -4.934282455115E-01 -1.318626681482E-01
     17 F   6 C    -4.934282455115E-01 -1.318626681482E-01  1.318626681482E-01
     18 F   6 C    -1.318626681482E-01 -4.934282455115E-01  1.318626681482E-01
     19 T   6 C     3.328843303729E-01  2.756165726505E-01  6.665888952261E-02
     20 F   6 C    -3.328843303729E-01 -2.756165726505E-01  6.665888952261E-02
     21 F   6 C     3.328843303729E-01 -2.756165726505E-01 -6.665888952261E-02
     22 F   6 C    -3.328843303729E-01  2.756165726505E-01 -6.665888952261E-02
     23 T   6 C     6.665888952261E-02  3.328843303729E-01  2.756165726505E-01
     24 T   6 C     2.756165726505E-01  6.665888952261E-02  3.328843303729E-01
     25 F   6 C    -6.665888952261E-02 -3.328843303729E-01  2.756165726505E-01
     26 F   6 C    -2.756165726505E-01  6.665888952261E-02 -3.328843303729E-01
     27 F   6 C     6.665888952261E-02 -3.328843303729E-01 -2.756165726505E-01
     28 F   6 C    -2.756165726505E-01 -6.665888952261E-02  3.328843303729E-01
     29 F   6 C    -6.665888952261E-02  3.328843303729E-01 -2.756165726505E-01
     30 F   6 C     2.756165726505E-01 -6.665888952261E-02 -3.328843303729E-01
     31 F   6 C     2.756165726505E-01  3.328843303729E-01  6.665888952261E-02
     32 F   6 C    -2.756165726505E-01 -3.328843303729E-01  6.665888952261E-02
     33 F   6 C    -2.756165726505E-01  3.328843303729E-01 -6.665888952261E-02
     34 F   6 C     2.756165726505E-01 -3.328843303729E-01 -6.665888952261E-02
     35 F   6 C     3.328843303729E-01  6.665888952261E-02  2.756165726505E-01
     36 F   6 C     6.665888952261E-02  2.756165726505E-01  3.328843303729E-01
     37 F   6 C    -3.328843303729E-01 -6.665888952261E-02  2.756165726505E-01
     38 F   6 C     6.665888952261E-02 -2.756165726505E-01 -3.328843303729E-01
     39 F   6 C    -3.328843303729E-01  6.665888952261E-02 -2.756165726505E-01
     40 F   6 C    -6.665888952261E-02 -2.756165726505E-01  3.328843303729E-01
     41 F   6 C     3.328843303729E-01 -6.665888952261E-02 -2.756165726505E-01
     42 F   6 C    -6.665888952261E-02  2.756165726505E-01 -3.328843303729E-01
     43 T   1 H     3.343088268161E-01  2.202734198323E-01  9.652764055655E-02
     44 F   1 H    -3.343088268161E-01 -2.202734198323E-01  9.652764055655E-02
     45 F   1 H     3.343088268161E-01 -2.202734198323E-01 -9.652764055655E-02
     46 F   1 H    -3.343088268161E-01  2.202734198323E-01 -9.652764055655E-02
     47 T   1 H     9.652764055655E-02  3.343088268161E-01  2.202734198323E-01
     48 T   1 H     2.202734198323E-01  9.652764055655E-02  3.343088268161E-01
     49 F   1 H    -9.652764055655E-02 -3.343088268161E-01  2.202734198323E-01
     50 F   1 H    -2.202734198323E-01  9.652764055655E-02 -3.343088268161E-01
     51 F   1 H     9.652764055655E-02 -3.343088268161E-01 -2.202734198323E-01
     52 F   1 H    -2.202734198323E-01 -9.652764055655E-02  3.343088268161E-01
     53 F   1 H    -9.652764055655E-02  3.343088268161E-01 -2.202734198323E-01
     54 F   1 H     2.202734198323E-01 -9.652764055655E-02 -3.343088268161E-01
     55 F   1 H     2.202734198323E-01  3.343088268161E-01  9.652764055655E-02
     56 F   1 H    -2.202734198323E-01 -3.343088268161E-01  9.652764055655E-02
     57 F   1 H    -2.202734198323E-01  3.343088268161E-01 -9.652764055655E-02
     58 F   1 H     2.202734198323E-01 -3.343088268161E-01 -9.652764055655E-02
     59 F   1 H     3.343088268161E-01  9.652764055655E-02  2.202734198323E-01
     60 F   1 H     9.652764055655E-02  2.202734198323E-01  3.343088268161E-01
     61 F   1 H    -3.343088268161E-01 -9.652764055655E-02  2.202734198323E-01
     62 F   1 H     9.652764055655E-02 -2.202734198323E-01 -3.343088268161E-01
     63 F   1 H    -3.343088268161E-01  9.652764055655E-02 -2.202734198323E-01
     64 F   1 H    -9.652764055655E-02 -2.202734198323E-01  3.343088268161E-01
     65 F   1 H     3.343088268161E-01 -9.652764055655E-02 -2.202734198323E-01
     66 F   1 H    -9.652764055655E-02  2.202734198323E-01 -3.343088268161E-01
     67 T   7 N     3.917428980996E-01  2.986369223988E-01  1.948963764758E-02
     68 F   7 N    -3.917428980996E-01 -2.986369223988E-01  1.948963764758E-02
     69 F   7 N     3.917428980996E-01 -2.986369223988E-01 -1.948963764758E-02
     70 F   7 N    -3.917428980996E-01  2.986369223988E-01 -1.948963764758E-02
     71 T   7 N     1.948963764758E-02  3.917428980996E-01  2.986369223988E-01
     72 T   7 N     2.986369223988E-01  1.948963764758E-02  3.917428980996E-01
     73 F   7 N    -1.948963764758E-02 -3.917428980996E-01  2.986369223988E-01
     74 F   7 N    -2.986369223988E-01  1.948963764758E-02 -3.917428980996E-01
     75 F   7 N     1.948963764758E-02 -3.917428980996E-01 -2.986369223988E-01
     76 F   7 N    -2.986369223988E-01 -1.948963764758E-02  3.917428980996E-01
     77 F   7 N    -1.948963764758E-02  3.917428980996E-01 -2.986369223988E-01
     78 F   7 N     2.986369223988E-01 -1.948963764758E-02 -3.917428980996E-01
     79 F   7 N     2.986369223988E-01  3.917428980996E-01  1.948963764758E-02
     80 F   7 N    -2.986369223988E-01 -3.917428980996E-01  1.948963764758E-02
     81 F   7 N    -2.986369223988E-01  3.917428980996E-01 -1.948963764758E-02
     82 F   7 N     2.986369223988E-01 -3.917428980996E-01 -1.948963764758E-02
     83 F   7 N     3.917428980996E-01  1.948963764758E-02  2.986369223988E-01
     84 F   7 N     1.948963764758E-02  2.986369223988E-01  3.917428980996E-01
     85 F   7 N    -3.917428980996E-01 -1.948963764758E-02  2.986369223988E-01
     86 F   7 N     1.948963764758E-02 -2.986369223988E-01 -3.917428980996E-01
     87 F   7 N    -3.917428980996E-01  1.948963764758E-02 -2.986369223988E-01
     88 F   7 N    -1.948963764758E-02 -2.986369223988E-01  3.917428980996E-01
     89 F   7 N     3.917428980996E-01 -1.948963764758E-02 -2.986369223988E-01
     90 F   7 N    -1.948963764758E-02  2.986369223988E-01 -3.917428980996E-01
     91 T   7 N    -8.679867246245E-02 -8.679867246245E-02  4.408989507617E-01
     92 F   7 N     8.679867246245E-02  8.679867246245E-02  4.408989507617E-01
     93 F   7 N    -8.679867246245E-02  8.679867246245E-02 -4.408989507617E-01
     94 F   7 N     8.679867246245E-02 -8.679867246245E-02 -4.408989507617E-01
     95 T   7 N     4.408989507617E-01 -8.679867246245E-02 -8.679867246245E-02
     96 F   7 N    -8.679867246245E-02  4.408989507617E-01 -8.679867246245E-02
     97 F   7 N    -4.408989507617E-01  8.679867246245E-02 -8.679867246245E-02
     98 F   7 N     8.679867246245E-02  4.408989507617E-01  8.679867246245E-02
     99 F   7 N     4.408989507617E-01  8.679867246245E-02  8.679867246245E-02
    100 F   7 N     8.679867246245E-02 -4.408989507617E-01 -8.679867246245E-02
    101 F   7 N    -4.408989507617E-01 -8.679867246245E-02  8.679867246245E-02
    102 F   7 N    -8.679867246245E-02 -4.408989507617E-01  8.679867246245E-02
    103 T   8 O    -1.139145253566E-01 -2.386448433899E-02  4.189348383345E-01
    104 F   8 O     1.139145253566E-01  2.386448433899E-02  4.189348383345E-01
    105 F   8 O    -1.139145253566E-01  2.386448433899E-02 -4.189348383345E-01
    106 F   8 O     1.139145253566E-01 -2.386448433899E-02 -4.189348383345E-01
    107 T   8 O     4.189348383345E-01 -1.139145253566E-01 -2.386448433899E-02
    108 T   8 O    -2.386448433899E-02  4.189348383345E-01 -1.139145253566E-01
    109 F   8 O    -4.189348383345E-01  1.139145253566E-01 -2.386448433899E-02
    110 F   8 O     2.386448433899E-02  4.189348383345E-01  1.139145253566E-01
    111 F   8 O     4.189348383345E-01  1.139145253566E-01  2.386448433899E-02
    112 F   8 O     2.386448433899E-02 -4.189348383345E-01 -1.139145253566E-01
    113 F   8 O    -4.189348383345E-01 -1.139145253566E-01  2.386448433899E-02
    114 F   8 O    -2.386448433899E-02 -4.189348383345E-01  1.139145253566E-01
    115 F   8 O    -2.386448433899E-02 -1.139145253566E-01  4.189348383345E-01
    116 F   8 O     2.386448433899E-02  1.139145253566E-01  4.189348383345E-01
    117 F   8 O     2.386448433899E-02 -1.139145253566E-01 -4.189348383345E-01
    118 F   8 O    -2.386448433899E-02  1.139145253566E-01 -4.189348383345E-01
    119 F   8 O    -1.139145253566E-01  4.189348383345E-01 -2.386448433899E-02
    120 F   8 O     4.189348383345E-01 -2.386448433899E-02 -1.139145253566E-01
    121 F   8 O     1.139145253566E-01 -4.189348383345E-01 -2.386448433899E-02
    122 F   8 O     4.189348383345E-01  2.386448433899E-02  1.139145253566E-01
    123 F   8 O     1.139145253566E-01  4.189348383345E-01  2.386448433899E-02
    124 F   8 O    -4.189348383345E-01  2.386448433899E-02 -1.139145253566E-01
    125 F   8 O    -1.139145253566E-01 -4.189348383345E-01  2.386448433899E-02
    126 F   8 O    -4.189348383345E-01 -2.386448433899E-02  1.139145253566E-01

 T = ATOM BELONGING TO THE ASYMMETRIC UNIT

 *******************************************************************************
 * CELL DEFORMATION
 *******************************************************************************

    ELASTIC STRAIN MATRIX (ADIMENSIONAL)

    1   -0.0150000000    0.0000000000    0.0000000000
    2    0.0000000000    0.0000000000    0.0000000000
    3    0.0000000000    0.0000000000    0.0000000000

 LATTICE PARAMETERS (ANGSTROMS AND DEGREES) OF
 (1) ORIGINAL PRIMITIVE CELL
 (2) ORIGINAL CRYSTALLOGRAPHIC CELL
 (3) DEFORMED PRIMITIVE CELL
 (4) DEFORMED CRYSTALLOGRAPHIC CELL

            A           B           C        ALPHA       BETA        GAMMA         VOL
 (1)   14.854360   14.854360   14.854360  109.471221  109.471221  109.471221 2523.131767
 (2)   17.152337   17.152337   17.152337   90.000000   90.000000   90.000000 5046.263534
 (3)   14.780461   14.780461   14.780461  110.285563  109.065590  109.065590 2485.284791
 (4)   16.895052   17.152337   17.152337   90.000000   90.000000   90.000000 4970.569581

 * CELL DEFORMATION COMPLETE - NO. OF SYMMOPS   8
 *******************************************************************************
 LATTICE PARAMETERS (ANGSTROMS AND DEGREES) - BOHR = 0.5291772083 ANGSTROM
 PRIMITIVE CELL - CENTRING CODE 6/1 VOLUME=  2485.284791 - DENSITY  1.154 g/cm^3
         A              B              C           ALPHA      BETA       GAMMA 
    14.78046128    14.78046128    14.78046128   110.285563 109.065590 109.065590
 *******************************************************************************
 ATOMS IN THE ASYMMETRIC UNIT   18 - ATOMS IN THE UNIT CELL:  126
     ATOM                 X/A                 Y/B                 Z/C    
 *******************************************************************************
      1 T 230 ZN    2.500000000000E-01 -5.000000000000E-01 -2.500000000000E-01
      2 F 230 ZN   -2.500000000000E-01  5.000000000000E-01  2.500000000000E-01
      3 F 230 ZN   -2.500000000000E-01  2.500000000000E-01  5.000000000000E-01
      4 T 230 ZN    5.000000000000E-01 -2.500000000000E-01  2.500000000000E-01
      5 F 230 ZN    5.000000000000E-01  2.500000000000E-01 -2.500000000000E-01
      6 F 230 ZN    2.500000000000E-01 -2.500000000000E-01 -5.000000000000E-01
      7 T   6 C     3.615655773633E-01  3.615655773633E-01 -2.637253362963E-01
      8 F   6 C    -3.747090863403E-01 -3.747090863403E-01  2.637253362963E-01
      9 F   6 C    -3.615655773633E-01  3.747090863403E-01 -2.775557561563E-17
     10 F   6 C     3.747090863403E-01 -3.615655773633E-01  2.775557561563E-17
     11 T   6 C    -2.637253362963E-01  3.615655773633E-01  3.615655773633E-01
     12 F   6 C     3.615655773633E-01 -2.637253362963E-01  3.615655773633E-01
     13 F   6 C     0.000000000000E+00  3.747090863403E-01 -3.615655773633E-01
     14 F   6 C    -3.747090863403E-01  2.637253362963E-01 -3.747090863403E-01
     15 F   6 C     2.637253362963E-01 -3.747090863403E-01 -3.747090863403E-01
     16 F   6 C     3.747090863403E-01  2.775557561563E-17 -3.615655773633E-01
     17 F   6 C     0.000000000000E+00 -3.615655773633E-01  3.747090863403E-01
     18 F   6 C    -3.615655773633E-01 -2.775557561563E-17  3.747090863403E-01
     19 T   6 C     3.422754621731E-01  3.995432198955E-01 -3.914990969766E-01
     20 F   6 C    -2.089576831279E-01 -2.662254408503E-01  3.914990969766E-01
     21 F   6 C    -3.422754621731E-01  2.662254408503E-01  5.726775772240E-02
     22 F   6 C     2.089576831279E-01 -3.995432198955E-01 -5.726775772240E-02
     23 T   6 C    -3.914990969766E-01  3.422754621731E-01  3.995432198955E-01
     24 T   6 C     3.995432198955E-01 -3.914990969766E-01  3.422754621731E-01
     25 F   6 C    -5.726775772240E-02  2.089576831279E-01 -3.995432198955E-01
     26 F   6 C    -2.662254408503E-01  3.914990969766E-01 -2.089576831279E-01
     27 F   6 C     3.914990969766E-01 -2.089576831279E-01 -2.662254408503E-01
     28 F   6 C     2.662254408503E-01  5.726775772240E-02 -3.422754621731E-01
     29 F   6 C     5.726775772240E-02 -3.422754621731E-01  2.662254408503E-01
     30 F   6 C    -3.995432198955E-01 -5.726775772240E-02  2.089576831279E-01
     31 F   6 C     3.995432198955E-01  3.422754621731E-01 -3.914990969766E-01
     32 F   6 C    -2.662254408503E-01 -2.089576831279E-01  3.914990969766E-01
     33 F   6 C     2.662254408503E-01 -3.422754621731E-01  5.726775772240E-02
     34 F   6 C    -3.995432198955E-01  2.089576831279E-01 -5.726775772240E-02
     35 F   6 C     3.422754621731E-01 -3.914990969766E-01  3.995432198955E-01
     36 F   6 C    -3.914990969766E-01  3.995432198955E-01  3.422754621731E-01
     37 F   6 C     2.089576831279E-01 -5.726775772240E-02 -3.995432198955E-01
     38 F   6 C     3.914990969766E-01 -2.662254408503E-01 -2.089576831279E-01
     39 F   6 C    -2.089576831279E-01  3.914990969766E-01 -2.662254408503E-01
     40 F   6 C     5.726775772240E-02  2.662254408503E-01 -3.422754621731E-01
     41 F   6 C    -3.422754621731E-01  5.726775772240E-02  2.662254408503E-01
     42 F   6 C    -5.726775772240E-02 -3.995432198955E-01  2.089576831279E-01
     43 T   1 H     3.168010603888E-01  4.308364673726E-01 -4.454177533517E-01
     44 F   1 H    -1.237457792757E-01 -2.377811862595E-01  4.454177533517E-01
     45 F   1 H    -3.168010603888E-01  2.377811862595E-01  1.140354069838E-01
     46 F   1 H     1.237457792757E-01 -4.308364673726E-01 -1.140354069838E-01
     47 T   1 H    -4.454177533517E-01  3.168010603888E-01  4.308364673726E-01
     48 T   1 H     4.308364673726E-01 -4.454177533517E-01  3.168010603888E-01
     49 F   1 H    -1.140354069838E-01  1.237457792757E-01 -4.308364673726E-01
     50 F   1 H    -2.377811862595E-01  4.454177533517E-01 -1.237457792757E-01
     51 F   1 H     4.454177533517E-01 -1.237457792757E-01 -2.377811862595E-01
     52 F   1 H     2.377811862595E-01  1.140354069838E-01 -3.168010603888E-01
     53 F   1 H     1.140354069838E-01 -3.168010603888E-01  2.377811862595E-01
     54 F   1 H    -4.308364673726E-01 -1.140354069838E-01  1.237457792757E-01
     55 F   1 H     4.308364673726E-01  3.168010603888E-01 -4.454177533517E-01
     56 F   1 H    -2.377811862595E-01 -1.237457792757E-01  4.454177533517E-01
     57 F   1 H     2.377811862595E-01 -3.168010603888E-01  1.140354069838E-01
     58 F   1 H    -4.308364673726E-01  1.237457792757E-01 -1.140354069838E-01
     59 F   1 H     3.168010603888E-01 -4.454177533517E-01  4.308364673726E-01
     60 F   1 H    -4.454177533517E-01  4.308364673726E-01  3.168010603888E-01
     61 F   1 H     1.237457792757E-01 -1.140354069838E-01 -4.308364673726E-01
     62 F   1 H     4.454177533517E-01 -2.377811862595E-01 -1.237457792757E-01
     63 F   1 H    -1.237457792757E-01  4.454177533517E-01 -2.377811862595E-01
     64 F   1 H     1.140354069838E-01  2.377811862595E-01 -3.168010603888E-01
     65 F   1 H    -3.168010603888E-01  1.140354069838E-01  2.377811862595E-01
     66 F   1 H    -1.140354069838E-01 -4.308364673726E-01  1.237457792757E-01
     67 T   7 N     3.181265600464E-01  4.112325357472E-01 -3.096201795016E-01
     68 F   7 N    -2.791472847512E-01 -3.722532604521E-01  3.096201795016E-01
     69 F   7 N    -3.181265600464E-01  3.722532604521E-01  9.310597570087E-02
     70 F   7 N     2.791472847512E-01 -4.112325357472E-01 -9.310597570087E-02
     71 T   7 N    -3.096201795016E-01  3.181265600464E-01  4.112325357472E-01
     72 T   7 N     4.112325357472E-01 -3.096201795016E-01  3.181265600464E-01
     73 F   7 N    -9.310597570087E-02  2.791472847512E-01 -4.112325357472E-01
     74 F   7 N    -3.722532604521E-01  3.096201795016E-01 -2.791472847512E-01
     75 F   7 N     3.096201795016E-01 -2.791472847512E-01 -3.722532604521E-01
     76 F   7 N     3.722532604521E-01  9.310597570087E-02 -3.181265600464E-01
     77 F   7 N     9.310597570087E-02 -3.181265600464E-01  3.722532604521E-01
     78 F   7 N    -4.112325357472E-01 -9.310597570087E-02  2.791472847512E-01
     79 F   7 N     4.112325357472E-01  3.181265600464E-01 -3.096201795016E-01
     80 F   7 N    -3.722532604521E-01 -2.791472847512E-01  3.096201795016E-01
     81 F   7 N     3.722532604521E-01 -3.181265600464E-01  9.310597570087E-02
     82 F   7 N    -4.112325357472E-01  2.791472847512E-01 -9.310597570087E-02
     83 F   7 N     3.181265600464E-01 -3.096201795016E-01  4.112325357472E-01
     84 F   7 N    -3.096201795016E-01  4.112325357472E-01  3.181265600464E-01
     85 F   7 N     2.791472847512E-01 -9.310597570087E-02 -4.112325357472E-01
     86 F   7 N     3.096201795016E-01 -3.722532604521E-01 -2.791472847512E-01
     87 F   7 N    -2.791472847512E-01  3.096201795016E-01 -3.722532604521E-01
     88 F   7 N     9.310597570087E-02  3.722532604521E-01 -3.181265600464E-01
     89 F   7 N    -3.181265600464E-01  9.310597570087E-02  3.722532604521E-01
     90 F   7 N    -9.310597570087E-02 -4.112325357472E-01  2.791472847512E-01
     91 T   7 N     3.541002782992E-01  3.541002782992E-01 -1.735973449249E-01
     92 F   7 N    -4.723023767759E-01 -4.723023767759E-01  1.735973449249E-01
     93 F   7 N    -3.541002782992E-01  4.723023767759E-01  0.000000000000E+00
     94 F   7 N     4.723023767759E-01 -3.541002782992E-01  0.000000000000E+00
     95 T   7 N    -1.735973449249E-01  3.541002782992E-01  3.541002782992E-01
     96 F   7 N     3.541002782992E-01 -1.735973449249E-01  3.541002782992E-01
     97 F   7 N     0.000000000000E+00  4.723023767759E-01 -3.541002782992E-01
     98 F   7 N    -4.723023767759E-01  1.735973449249E-01 -4.723023767759E-01
     99 F   7 N     1.735973449249E-01 -4.723023767759E-01 -4.723023767759E-01
    100 F   7 N     4.723023767759E-01  0.000000000000E+00 -3.541002782992E-01
    101 F   7 N     0.000000000000E+00 -3.541002782992E-01  4.723023767759E-01
    102 F   7 N    -3.541002782992E-01  0.000000000000E+00  4.723023767759E-01
    103 T   8 O     3.950703539955E-01  3.050203129780E-01 -1.377790096956E-01
    104 F   8 O     4.427993226735E-01 -4.671506363089E-01  1.377790096956E-01
    105 F   8 O    -3.950703539955E-01  4.671506363089E-01 -9.005004101757E-02
    106 F   8 O    -4.427993226735E-01 -3.050203129780E-01  9.005004101757E-02
    107 T   8 O    -1.377790096956E-01  3.950703539955E-01  3.050203129780E-01
    108 T   8 O     3.050203129780E-01 -1.377790096956E-01  3.950703539955E-01
    109 F   8 O     9.005004101757E-02 -4.427993226735E-01 -3.050203129780E-01
    110 F   8 O    -4.671506363089E-01  1.377790096956E-01  4.427993226735E-01
    111 F   8 O     1.377790096956E-01  4.427993226735E-01 -4.671506363089E-01
    112 F   8 O     4.671506363089E-01 -9.005004101757E-02 -3.950703539955E-01
    113 F   8 O    -9.005004101757E-02 -3.950703539955E-01  4.671506363089E-01
    114 F   8 O    -3.050203129780E-01  9.005004101757E-02 -4.427993226735E-01
    115 F   8 O     3.050203129780E-01  3.950703539955E-01 -1.377790096956E-01
    116 F   8 O    -4.671506363089E-01  4.427993226735E-01  1.377790096956E-01
    117 F   8 O     4.671506363089E-01 -3.950703539955E-01 -9.005004101757E-02
    118 F   8 O    -3.050203129780E-01 -4.427993226735E-01  9.005004101757E-02
    119 F   8 O     3.950703539955E-01 -1.377790096956E-01  3.050203129780E-01
    120 F   8 O    -1.377790096956E-01  3.050203129780E-01  3.950703539955E-01
    121 F   8 O    -4.427993226735E-01  9.005004101757E-02 -3.050203129780E-01
    122 F   8 O     1.377790096956E-01 -4.671506363089E-01  4.427993226735E-01
    123 F   8 O     4.427993226735E-01  1.377790096956E-01 -4.671506363089E-01
    124 F   8 O    -9.005004101757E-02  4.671506363089E-01 -3.950703539955E-01
    125 F   8 O    -3.950703539955E-01 -9.005004101757E-02  4.671506363089E-01
    126 F   8 O     9.005004101757E-02 -3.050203129780E-01 -4.427993226735E-01

 TRANSFORMATION MATRIX PRIMITIVE-CRYSTALLOGRAPHIC CELL
  0.0000  1.0000  1.0000  1.0000  0.0000  1.0000  1.0000  1.0000  0.0000

 *******************************************************************************
 CRYSTALLOGRAPHIC CELL (VOLUME=       4970.56958123)
         A              B              C           ALPHA      BETA       GAMMA 
    16.89505226    17.15233732    17.15233732    90.000000  90.000000  90.000000

 COORDINATES IN THE CRYSTALLOGRAPHIC CELL
     ATOM                 X/A                 Y/B                 Z/C    
 *******************************************************************************
      1 T 230 ZN   -5.000000000000E-01  2.500000000000E-01 -6.903509694519E-17
      2 F 230 ZN    1.236960587650E-16  2.500000000000E-01  5.000000000000E-01
      3 F 230 ZN    1.236960587650E-16  5.000000000000E-01  2.500000000000E-01
      4 T 230 ZN    2.500000000000E-01  1.373625097026E-16  5.000000000000E-01
      5 F 230 ZN    2.500000000000E-01  5.000000000000E-01  1.099607761809E-16
      6 F 230 ZN   -5.000000000000E-01 -9.643683046693E-17  2.500000000000E-01
      7 T   6 C    -1.318626681482E-01 -1.318626681482E-01  4.934282455115E-01
      8 F   6 C     1.318626681482E-01  1.318626681482E-01  4.934282455115E-01
      9 F   6 C    -1.318626681482E-01  1.318626681482E-01 -4.934282455115E-01
     10 F   6 C     1.318626681482E-01 -1.318626681482E-01 -4.934282455115E-01
     11 T   6 C     4.934282455115E-01 -1.318626681482E-01 -1.318626681482E-01
     12 F   6 C    -1.318626681482E-01  4.934282455115E-01 -1.318626681482E-01
     13 F   6 C    -4.934282455115E-01  1.318626681482E-01 -1.318626681482E-01
     14 F   6 C     1.318626681482E-01  4.934282455115E-01  1.318626681482E-01
     15 F   6 C     4.934282455115E-01  1.318626681482E-01  1.318626681482E-01
     16 F   6 C     1.318626681482E-01 -4.934282455115E-01 -1.318626681482E-01
     17 F   6 C    -4.934282455115E-01 -1.318626681482E-01  1.318626681482E-01
     18 F   6 C    -1.318626681482E-01 -4.934282455115E-01  1.318626681482E-01
     19 T   6 C     3.328843303729E-01  2.756165726505E-01  6.665888952261E-02
     20 F   6 C    -3.328843303729E-01 -2.756165726505E-01  6.665888952261E-02
     21 F   6 C     3.328843303729E-01 -2.756165726505E-01 -6.665888952261E-02
     22 F   6 C    -3.328843303729E-01  2.756165726505E-01 -6.665888952261E-02
     23 T   6 C     6.665888952261E-02  3.328843303729E-01  2.756165726505E-01
     24 T   6 C     2.756165726505E-01  6.665888952261E-02  3.328843303729E-01
     25 F   6 C    -6.665888952261E-02 -3.328843303729E-01  2.756165726505E-01
     26 F   6 C    -2.756165726505E-01  6.665888952261E-02 -3.328843303729E-01
     27 F   6 C     6.665888952261E-02 -3.328843303729E-01 -2.756165726505E-01
     28 F   6 C    -2.756165726505E-01 -6.665888952261E-02  3.328843303729E-01
     29 F   6 C    -6.665888952261E-02  3.328843303729E-01 -2.756165726505E-01
     30 F   6 C     2.756165726505E-01 -6.665888952261E-02 -3.328843303729E-01
     31 F   6 C     2.756165726505E-01  3.328843303729E-01  6.665888952261E-02
     32 F   6 C    -2.756165726505E-01 -3.328843303729E-01  6.665888952261E-02
     33 F   6 C    -2.756165726505E-01  3.328843303729E-01 -6.665888952261E-02
     34 F   6 C     2.756165726505E-01 -3.328843303729E-01 -6.665888952261E-02
     35 F   6 C     3.328843303729E-01  6.665888952261E-02  2.756165726505E-01
     36 F   6 C     6.665888952261E-02  2.756165726505E-01  3.328843303729E-01
     37 F   6 C    -3.328843303729E-01 -6.665888952261E-02  2.756165726505E-01
     38 F   6 C     6.665888952261E-02 -2.756165726505E-01 -3.328843303729E-01
     39 F   6 C    -3.328843303729E-01  6.665888952261E-02 -2.756165726505E-01
     40 F   6 C    -6.665888952261E-02 -2.756165726505E-01  3.328843303729E-01
     41 F   6 C     3.328843303729E-01 -6.665888952261E-02 -2.756165726505E-01
     42 F   6 C    -6.665888952261E-02  2.756165726505E-01 -3.328843303729E-01
     43 T   1 H     3.343088268161E-01  2.202734198323E-01  9.652764055655E-02
     44 F   1 H    -3.343088268161E-01 -2.202734198323E-01  9.652764055655E-02
     45 F   1 H     3.343088268161E-01 -2.202734198323E-01 -9.652764055655E-02
     46 F   1 H    -3.343088268161E-01  2.202734198323E-01 -9.652764055655E-02
     47 T   1 H     9.652764055655E-02  3.343088268161E-01  2.202734198323E-01
     48 T   1 H     2.202734198323E-01  9.652764055655E-02  3.343088268161E-01
     49 F   1 H    -9.652764055655E-02 -3.343088268161E-01  2.202734198323E-01
     50 F   1 H    -2.202734198323E-01  9.652764055655E-02 -3.343088268161E-01
     51 F   1 H     9.652764055655E-02 -3.343088268161E-01 -2.202734198323E-01
     52 F   1 H    -2.202734198323E-01 -9.652764055655E-02  3.343088268161E-01
     53 F   1 H    -9.652764055655E-02  3.343088268161E-01 -2.202734198323E-01
     54 F   1 H     2.202734198323E-01 -9.652764055655E-02 -3.343088268161E-01
     55 F   1 H     2.202734198323E-01  3.343088268161E-01  9.652764055655E-02
     56 F   1 H    -2.202734198323E-01 -3.343088268161E-01  9.652764055655E-02
     57 F   1 H    -2.202734198323E-01  3.343088268161E-01 -9.652764055655E-02
     58 F   1 H     2.202734198323E-01 -3.343088268161E-01 -9.652764055655E-02
     59 F   1 H     3.343088268161E-01  9.652764055655E-02  2.202734198323E-01
     60 F   1 H     9.652764055655E-02  2.202734198323E-01  3.343088268161E-01
     61 F   1 H    -3.343088268161E-01 -9.652764055655E-02  2.202734198323E-01
     62 F   1 H     9.652764055655E-02 -2.202734198323E-01 -3.343088268161E-01
     63 F   1 H    -3.343088268161E-01  9.652764055655E-02 -2.202734198323E-01
     64 F   1 H    -9.652764055655E-02 -2.202734198323E-01  3.343088268161E-01
     65 F   1 H     3.343088268161E-01 -9.652764055655E-02 -2.202734198323E-01
     66 F   1 H    -9.652764055655E-02  2.202734198323E-01 -3.343088268161E-01
     67 T   7 N     3.917428980996E-01  2.986369223988E-01  1.948963764758E-02
     68 F   7 N    -3.917428980996E-01 -2.986369223988E-01  1.948963764758E-02
     69 F   7 N     3.917428980996E-01 -2.986369223988E-01 -1.948963764758E-02
     70 F   7 N    -3.917428980996E-01  2.986369223988E-01 -1.948963764758E-02
     71 T   7 N     1.948963764758E-02  3.917428980996E-01  2.986369223988E-01
     72 T   7 N     2.986369223988E-01  1.948963764758E-02  3.917428980996E-01
     73 F   7 N    -1.948963764758E-02 -3.917428980996E-01  2.986369223988E-01
     74 F   7 N    -2.986369223988E-01  1.948963764758E-02 -3.917428980996E-01
     75 F   7 N     1.948963764758E-02 -3.917428980996E-01 -2.986369223988E-01
     76 F   7 N    -2.986369223988E-01 -1.948963764758E-02  3.917428980996E-01
     77 F   7 N    -1.948963764758E-02  3.917428980996E-01 -2.986369223988E-01
     78 F   7 N     2.986369223988E-01 -1.948963764758E-02 -3.917428980996E-01
     79 F   7 N     2.986369223988E-01  3.917428980996E-01  1.948963764758E-02
     80 F   7 N    -2.986369223988E-01 -3.917428980996E-01  1.948963764758E-02
     81 F   7 N    -2.986369223988E-01  3.917428980996E-01 -1.948963764758E-02
     82 F   7 N     2.986369223988E-01 -3.917428980996E-01 -1.948963764758E-02
     83 F   7 N     3.917428980996E-01  1.948963764758E-02  2.986369223988E-01
     84 F   7 N     1.948963764758E-02  2.986369223988E-01  3.917428980996E-01
     85 F   7 N    -3.917428980996E-01 -1.948963764758E-02  2.986369223988E-01
     86 F   7 N     1.948963764758E-02 -2.986369223988E-01 -3.917428980996E-01
     87 F   7 N    -3.917428980996E-01  1.948963764758E-02 -2.986369223988E-01
     88 F   7 N    -1.948963764758E-02 -2.986369223988E-01  3.917428980996E-01
     89 F   7 N     3.917428980996E-01 -1.948963764758E-02 -2.986369223988E-01
     90 F   7 N    -1.948963764758E-02  2.986369223988E-01 -3.917428980996E-01
     91 T   7 N    -8.679867246245E-02 -8.679867246245E-02  4.408989507617E-01
     92 F   7 N     8.679867246245E-02  8.679867246245E-02  4.408989507617E-01
     93 F   7 N    -8.679867246245E-02  8.679867246245E-02 -4.408989507617E-01
     94 F   7 N     8.679867246245E-02 -8.679867246245E-02 -4.408989507617E-01
     95 T   7 N     4.408989507617E-01 -8.679867246245E-02 -8.679867246245E-02
     96 F   7 N    -8.679867246245E-02  4.408989507617E-01 -8.679867246245E-02
     97 F   7 N    -4.408989507617E-01  8.679867246245E-02 -8.679867246245E-02
     98 F   7 N     8.679867246245E-02  4.408989507617E-01  8.679867246245E-02
     99 F   7 N     4.408989507617E-01  8.679867246245E-02  8.679867246245E-02
    100 F   7 N     8.679867246245E-02 -4.408989507617E-01 -8.679867246245E-02
    101 F   7 N    -4.408989507617E-01 -8.679867246245E-02  8.679867246245E-02
    102 F   7 N    -8.679867246245E-02 -4.408989507617E-01  8.679867246245E-02
    103 T   8 O    -1.139145253566E-01 -2.386448433899E-02  4.189348383345E-01
    104 F   8 O     1.139145253566E-01  2.386448433899E-02  4.189348383345E-01
    105 F   8 O    -1.139145253566E-01  2.386448433899E-02 -4.189348383345E-01
    106 F   8 O     1.139145253566E-01 -2.386448433899E-02 -4.189348383345E-01
    107 T   8 O     4.189348383345E-01 -1.139145253566E-01 -2.386448433899E-02
    108 T   8 O    -2.386448433899E-02  4.189348383345E-01 -1.139145253566E-01
    109 F   8 O    -4.189348383345E-01  1.139145253566E-01 -2.386448433899E-02
    110 F   8 O     2.386448433899E-02  4.189348383345E-01  1.139145253566E-01
    111 F   8 O     4.189348383345E-01  1.139145253566E-01  2.386448433899E-02
    112 F   8 O     2.386448433899E-02 -4.189348383345E-01 -1.139145253566E-01
    113 F   8 O    -4.189348383345E-01 -1.139145253566E-01  2.386448433899E-02
    114 F   8 O    -2.386448433899E-02 -4.189348383345E-01  1.139145253566E-01
    115 F   8 O    -2.386448433899E-02 -1.139145253566E-01  4.189348383345E-01
    116 F   8 O     2.386448433899E-02  1.139145253566E-01  4.189348383345E-01
    117 F   8 O     2.386448433899E-02 -1.139145253566E-01 -4.189348383345E-01
    118 F   8 O    -2.386448433899E-02  1.139145253566E-01 -4.189348383345E-01
    119 F   8 O    -1.139145253566E-01  4.189348383345E-01 -2.386448433899E-02
    120 F   8 O     4.189348383345E-01 -2.386448433899E-02 -1.139145253566E-01
    121 F   8 O     1.139145253566E-01 -4.189348383345E-01 -2.386448433899E-02
    122 F   8 O     4.189348383345E-01  2.386448433899E-02  1.139145253566E-01
    123 F   8 O     1.139145253566E-01  4.189348383345E-01  2.386448433899E-02
    124 F   8 O    -4.189348383345E-01  2.386448433899E-02 -1.139145253566E-01
    125 F   8 O    -1.139145253566E-01 -4.189348383345E-01  2.386448433899E-02
    126 F   8 O    -4.189348383345E-01 -2.386448433899E-02  1.139145253566E-01

 T = ATOM BELONGING TO THE ASYMMETRIC UNIT

 ****    8 SYMMOPS - TRANSLATORS IN FRACTIONAL UNITS
 **** MATRICES AND TRANSLATORS IN THE CRYSTALLOGRAPHIC REFERENCE FRAME
   V INV                    ROTATION MATRICES                   TRANSLATORS
   1   1  1.00  0.00  0.00  0.00  1.00  0.00  0.00  0.00  1.00  0.00  0.00  0.00
   2   2  0.00  1.00 -1.00  1.00  0.00 -1.00  0.00  0.00 -1.00  0.00  0.00  0.00
   3   3 -1.00  0.00  0.00 -1.00  0.00  1.00 -1.00  1.00  0.00  0.00  0.00  0.00
   4   4  0.00 -1.00  1.00  0.00 -1.00  0.00  1.00 -1.00  0.00  0.00  0.00  0.00
   5   5  1.00  0.00  0.00  0.00  0.00  1.00  0.00  1.00  0.00  0.00  0.00  0.00
   6   7  0.00 -1.00  1.00  1.00 -1.00  0.00  0.00 -1.00  0.00  0.00  0.00  0.00
   7   6  0.00  1.00 -1.00  0.00  0.00 -1.00  1.00  0.00 -1.00  0.00  0.00  0.00
   8   8 -1.00  0.00  0.00 -1.00  1.00  0.00 -1.00  0.00  1.00  0.00  0.00  0.00

 DIRECT LATTICE VECTORS CARTESIAN COMPONENTS (ANGSTROM)
          X                    Y                    Z
  -0.844752613174E+01   0.857616866167E+01   0.857616866167E+01
   0.844752613174E+01  -0.857616866167E+01   0.857616866167E+01
   0.844752613174E+01   0.857616866167E+01  -0.857616866167E+01


 CARTESIAN COORDINATES - PRIMITIVE CELL
 *******************************************************************************
 *      ATOM          X(ANGSTROM)         Y(ANGSTROM)         Z(ANGSTROM)
 *******************************************************************************
    1   230 ZN    8.447526131745E+00 -1.286425299250E+01 -1.184113269953E-15
    2   230 ZN    2.089851377622E-15 -1.286425299250E+01  8.576168661670E+00
    3   230 ZN    2.089851377622E-15  8.576168661670E+00 -1.286425299250E+01
    4   230 ZN   -1.267128919762E+01  2.356088102000E-15  8.576168661670E+00
    5   230 ZN   -1.267128919762E+01  8.576168661670E+00  1.886084325390E-15
    6   230 ZN    8.447526131745E+00 -1.654117046563E-15 -1.286425299250E+01
    7     6 C    -2.227826669967E+00 -2.261752964433E+00  8.463447711877E+00
    8     6 C     2.227826669967E+00  2.261752964433E+00  8.463447711877E+00
    9     6 C    -2.227826669967E+00  2.261752964433E+00 -8.463447711877E+00
   10     6 C     2.227826669967E+00 -2.261752964433E+00 -8.463447711877E+00
   11     6 C     8.336495996199E+00 -2.261752964433E+00 -2.261752964433E+00
   12     6 C    -2.227826669967E+00  8.463447711877E+00 -2.261752964433E+00
   13     6 C    -8.336495996199E+00  2.261752964433E+00 -2.261752964433E+00
   14     6 C     2.227826669967E+00  8.463447711877E+00  2.261752964433E+00
   15     6 C     8.336495996199E+00  2.261752964433E+00  2.261752964433E+00
   16     6 C     2.227826669967E+00 -8.463447711877E+00 -2.261752964433E+00
   17     6 C    -8.336495996199E+00 -2.261752964433E+00  2.261752964433E+00
   18     6 C    -2.227826669967E+00 -8.463447711877E+00  2.261752964433E+00
   19     6 C     5.624098159347E+00  4.727468426004E+00  1.143355758691E+00
   20     6 C    -5.624098159347E+00 -4.727468426004E+00  1.143355758691E+00
   21     6 C     5.624098159347E+00 -4.727468426004E+00 -1.143355758691E+00
   22     6 C    -5.624098159347E+00  4.727468426004E+00 -1.143355758691E+00
   23     6 C     1.126205422311E+00  5.709744324210E+00  4.727468426004E+00
   24     6 C     4.656556399614E+00  1.143355758691E+00  5.709744324210E+00
   25     6 C    -1.126205422311E+00 -5.709744324210E+00  4.727468426004E+00
   26     6 C    -4.656556399614E+00  1.143355758691E+00 -5.709744324210E+00
   27     6 C     1.126205422311E+00 -5.709744324210E+00 -4.727468426004E+00
   28     6 C    -4.656556399614E+00 -1.143355758691E+00  5.709744324210E+00
   29     6 C    -1.126205422311E+00  5.709744324210E+00 -4.727468426004E+00
   30     6 C     4.656556399614E+00 -1.143355758691E+00 -5.709744324210E+00
   31     6 C     4.656556399614E+00  5.709744324210E+00  1.143355758691E+00
   32     6 C    -4.656556399614E+00 -5.709744324210E+00  1.143355758691E+00
   33     6 C    -4.656556399614E+00  5.709744324210E+00 -1.143355758691E+00
   34     6 C     4.656556399614E+00 -5.709744324210E+00 -1.143355758691E+00
   35     6 C     5.624098159347E+00  1.143355758691E+00  4.727468426004E+00
   36     6 C     1.126205422311E+00  4.727468426004E+00  5.709744324210E+00
   37     6 C    -5.624098159347E+00 -1.143355758691E+00  4.727468426004E+00
   38     6 C     1.126205422311E+00 -4.727468426004E+00 -5.709744324210E+00
   39     6 C    -5.624098159347E+00  1.143355758691E+00 -4.727468426004E+00
   40     6 C    -1.126205422311E+00 -4.727468426004E+00  5.709744324210E+00
   41     6 C     5.624098159347E+00 -1.143355758691E+00 -4.727468426004E+00
   42     6 C    -1.126205422311E+00  4.727468426004E+00 -5.709744324210E+00
   43     1 H     5.648165101203E+00  3.778204000329E+00  1.655674651852E+00
   44     1 H    -5.648165101203E+00 -3.778204000329E+00  1.655674651852E+00
   45     1 H     5.648165101203E+00 -3.778204000329E+00 -1.655674651852E+00
   46     1 H    -5.648165101203E+00  3.778204000329E+00 -1.655674651852E+00
   47     1 H     1.630839532074E+00  5.734177767719E+00  3.778204000329E+00
   48     1 H     3.721530940324E+00  1.655674651852E+00  5.734177767719E+00
   49     1 H    -1.630839532074E+00 -5.734177767719E+00  3.778204000329E+00
   50     1 H    -3.721530940324E+00  1.655674651852E+00 -5.734177767719E+00
   51     1 H     1.630839532074E+00 -5.734177767719E+00 -3.778204000329E+00
   52     1 H    -3.721530940324E+00 -1.655674651852E+00  5.734177767719E+00
   53     1 H    -1.630839532074E+00  5.734177767719E+00 -3.778204000329E+00
   54     1 H     3.721530940324E+00 -1.655674651852E+00 -5.734177767719E+00
   55     1 H     3.721530940324E+00  5.734177767719E+00  1.655674651852E+00
   56     1 H    -3.721530940324E+00 -5.734177767719E+00  1.655674651852E+00
   57     1 H    -3.721530940324E+00  5.734177767719E+00 -1.655674651852E+00
   58     1 H     3.721530940324E+00 -5.734177767719E+00 -1.655674651852E+00
   59     1 H     5.648165101203E+00  1.655674651852E+00  3.778204000329E+00
   60     1 H     1.630839532074E+00  3.778204000329E+00  5.734177767719E+00
   61     1 H    -5.648165101203E+00 -1.655674651852E+00  3.778204000329E+00
   62     1 H     1.630839532074E+00 -3.778204000329E+00 -5.734177767719E+00
   63     1 H    -5.648165101203E+00  1.655674651852E+00 -3.778204000329E+00
   64     1 H    -1.630839532074E+00 -3.778204000329E+00  5.734177767719E+00
   65     1 H     5.648165101203E+00 -1.655674651852E+00 -3.778204000329E+00
   66     1 H    -1.630839532074E+00  3.778204000329E+00 -5.734177767719E+00
   67     7 N     6.618516737245E+00  5.122321230188E+00  3.342928392410E-01
   68     7 N    -6.618516737245E+00 -5.122321230188E+00  3.342928392410E-01
   69     7 N     6.618516737245E+00 -5.122321230188E+00 -3.342928392410E-01
   70     7 N    -6.618516737245E+00  5.122321230188E+00 -3.342928392410E-01
   71     7 N     3.292784466524E-01  6.719306332228E+00  5.122321230188E+00
   72     7 N     5.045486411735E+00  3.342928392410E-01  6.719306332228E+00
   73     7 N    -3.292784466524E-01 -6.719306332228E+00  5.122321230188E+00
   74     7 N    -5.045486411735E+00  3.342928392410E-01 -6.719306332228E+00
   75     7 N     3.292784466524E-01 -6.719306332228E+00 -5.122321230188E+00
   76     7 N    -5.045486411735E+00 -3.342928392410E-01  6.719306332228E+00
   77     7 N    -3.292784466524E-01  6.719306332228E+00 -5.122321230188E+00
   78     7 N     5.045486411735E+00 -3.342928392410E-01 -6.719306332228E+00
   79     7 N     5.045486411735E+00  6.719306332228E+00  3.342928392410E-01
   80     7 N    -5.045486411735E+00 -6.719306332228E+00  3.342928392410E-01
   81     7 N    -5.045486411735E+00  6.719306332228E+00 -3.342928392410E-01
   82     7 N     5.045486411735E+00 -6.719306332228E+00 -3.342928392410E-01
   83     7 N     6.618516737245E+00  3.342928392410E-01  5.122321230188E+00
   84     7 N     3.292784466524E-01  5.122321230188E+00  6.719306332228E+00
   85     7 N    -6.618516737245E+00 -3.342928392410E-01  5.122321230188E+00
   86     7 N     3.292784466524E-01 -5.122321230188E+00 -6.719306332228E+00
   87     7 N    -6.618516737245E+00  3.342928392410E-01 -5.122321230188E+00
   88     7 N    -3.292784466524E-01 -5.122321230188E+00  6.719306332228E+00
   89     7 N     6.618516737245E+00 -3.342928392410E-01 -5.122321230188E+00
   90     7 N    -3.292784466524E-01  5.122321230188E+00 -6.719306332228E+00
   91     7 N    -1.466468107655E+00 -1.488800109294E+00  7.562447528971E+00
   92     7 N     1.466468107655E+00  1.488800109294E+00  7.562447528971E+00
   93     7 N    -1.466468107655E+00  1.488800109294E+00 -7.562447528971E+00
   94     7 N     1.466468107655E+00 -1.488800109294E+00 -7.562447528971E+00
   95     7 N     7.449010816036E+00 -1.488800109294E+00 -1.488800109294E+00
   96     7 N    -1.466468107655E+00  7.562447528971E+00 -1.488800109294E+00
   97     7 N    -7.449010816036E+00  1.488800109294E+00 -1.488800109294E+00
   98     7 N     1.466468107655E+00  7.562447528971E+00  1.488800109294E+00
   99     7 N     7.449010816036E+00  1.488800109294E+00  1.488800109294E+00
  100     7 N     1.466468107655E+00 -7.562447528971E+00 -1.488800109294E+00
  101     7 N    -7.449010816036E+00 -1.488800109294E+00  1.488800109294E+00
  102     7 N    -1.466468107655E+00 -7.562447528971E+00  1.488800109294E+00
  103     8 O    -1.924591859470E+00 -4.093316854300E-01  7.185711663613E+00
  104     8 O     1.924591859470E+00  4.093316854300E-01  7.185711663613E+00
  105     8 O    -1.924591859470E+00  4.093316854300E-01 -7.185711663613E+00
  106     8 O     1.924591859470E+00 -4.093316854300E-01 -7.185711663613E+00
  107     8 O     7.077925988659E+00 -1.953900364944E+00 -4.093316854300E-01
  108     8 O    -4.031917101486E-01  7.185711663613E+00 -1.953900364944E+00
  109     8 O    -7.077925988659E+00  1.953900364944E+00 -4.093316854300E-01
  110     8 O     4.031917101485E-01  7.185711663613E+00  1.953900364944E+00
  111     8 O     7.077925988659E+00  1.953900364944E+00  4.093316854300E-01
  112     8 O     4.031917101486E-01 -7.185711663613E+00 -1.953900364944E+00
  113     8 O    -7.077925988659E+00 -1.953900364944E+00  4.093316854300E-01
  114     8 O    -4.031917101485E-01 -7.185711663613E+00  1.953900364944E+00
  115     8 O    -4.031917101486E-01 -1.953900364944E+00  7.185711663613E+00
  116     8 O     4.031917101485E-01  1.953900364944E+00  7.185711663613E+00
  117     8 O     4.031917101486E-01 -1.953900364944E+00 -7.185711663613E+00
  118     8 O    -4.031917101485E-01  1.953900364944E+00 -7.185711663613E+00
  119     8 O    -1.924591859470E+00  7.185711663613E+00 -4.093316854300E-01
  120     8 O     7.077925988659E+00 -4.093316854300E-01 -1.953900364944E+00
  121     8 O     1.924591859470E+00 -7.185711663613E+00 -4.093316854300E-01
  122     8 O     7.077925988659E+00  4.093316854300E-01  1.953900364944E+00
  123     8 O     1.924591859470E+00  7.185711663613E+00  4.093316854300E-01
  124     8 O    -7.077925988659E+00  4.093316854300E-01 -1.953900364944E+00
  125     8 O    -1.924591859470E+00 -7.185711663613E+00  4.093316854300E-01
  126     8 O    -7.077925988659E+00 -4.093316854300E-01  1.953900364944E+00

 *******************************************************************************
 *                             OPTIMIZATION STARTS                             *
 *******************************************************************************
 RECLASIFICATION OF INDICES FOR INTEGRAL CALC ACCORDING TO DIFFERENT CRITERIA:
           FIXDELTE                  FIXDELTX              FIXDELTN
           0.0000000                0.0000000              *****
 *******************************************************************************

 *******************************************************************************
 COORDINATE OPTIMIZATION - POINT    1
 INFORMATION **** EXCBUF **** EXCH. BIPO BUFFER: WORDS USED =           0

 DFT PARAMETERS

     ATOM       ELECTRONS   NET CHARGE   R(ANGSTROM)
   1 230  ZN     20.0000      0.0000     1.37000000
   7   6  C       6.0000      0.0000     0.77000000
  43   1  H       1.0000      0.0000     1.11000000
  67   7  N       7.0000      0.0000     0.74000000
 103   8  O       8.0000      0.0000     0.74000000

 SIZE OF GRID=     994047
 TTTTTTTTTTTTTTTTTTTTTTTTTTTTTT MAKE_GRID2  TELAPSE     4098.17 TCPU     2121.49
 BECKE WEIGHT FUNCTION
 RADSAFE =     2.00
 TOLERANCES - DENSITY:10**- 6; POTENTIAL:10**- 9; GRID WGT:10**-14

 RADIAL INTEGRATION  - INTERVALS (POINTS,UPPER LIMIT):            1( 99,  4.0*R)

 ANGULAR INTEGRATION - INTERVALS (ACCURACY LEVEL [N. POINTS] UPPER LIMIT):
  1(  6[ 146]   0.2)  2( 11[ 302]   0.5)  3( 14[ 590]   0.9)  4( 18[1454]   3.5)
  5( 14[ 590]9999.0)

 *******************************************************************************
 ZIF-65 (cif CCDC 917446, CIMFUB)                                                
 CRYSTAL - SCF - TYPE OF CALCULATION :  RESTRICTED CLOSED SHELL
 *******************************************************************************

 CAPPA:IS1  2;IS2  2;IS3  2; K PTS MONK NET   4; SYMMOPS:K SPACE  16;G SPACE   8

 TTTTTTTTTTTTTTTTTTTTTTTTTTTTTT SDIK        TELAPSE     4099.18 TCPU     2122.50

 INFORMATION FROM INTEGRAL EVALUATION

 RESTART FROM A PREVIOUS DENSITY MATRIX - DEP ACTIVE
 NUMBER OF COUPLE SETS (NEW, OLD, FOUND):    6117    6117    6117
 NUMBER OF IRREDUCIBLE G VECTORS        :    6202    6202    6202
 CHARGE NORMALIZATION FACTOR   0.99959567
 TOTAL ATOMIC CHARGES:
  18.6491704  18.6491704  18.6491704  18.6493469  18.6493469  18.6491704
   5.4169510   5.4169510   5.4169510   5.4169510   5.4124503   5.4169510
   5.4124503   5.4169510   5.4124503   5.4169510   5.4124503   5.4169510
   6.0079726   6.0079726   6.0079726   6.0079726   6.0018517   6.0042073
   6.0018517   6.0042073   6.0018517   6.0042073   6.0018517   6.0042073
   6.0042073   6.0042073   6.0042073   6.0042073   6.0079726   6.0018517
   6.0079726   6.0018517   6.0079726   6.0018517   6.0079726   6.0018517
   0.8779183   0.8779183   0.8779183   0.8779183   0.8796082   0.8817660
   0.8796082   0.8817660   0.8796082   0.8817660   0.8796082   0.8817660
   0.8817660   0.8817660   0.8817660   0.8817660   0.8779183   0.8796082
   0.8779183   0.8796082   0.8779183   0.8796082   0.8779183   0.8796082
   7.5590517   7.5590517   7.5590517   7.5590517   7.5578183   7.5598158
   7.5578183   7.5598158   7.5578183   7.5598158   7.5578183   7.5598158
   7.5598158   7.5598158   7.5598158   7.5598158   7.5590517   7.5578183
   7.5590517   7.5578183   7.5590517   7.5578183   7.5590517   7.5578183
   6.7509237   6.7509237   6.7509237   6.7509237   6.7474818   6.7509237
   6.7474818   6.7509237   6.7474818   6.7509237   6.7474818   6.7509237
   8.3114529   8.3114529   8.3114529   8.3114529   8.3116687   8.3121059
   8.3116687   8.3121059   8.3116687   8.3121059   8.3116687   8.3121059
   8.3121059   8.3121059   8.3121059   8.3121059   8.3114529   8.3116687
   8.3114529   8.3116687   8.3114529   8.3116687   8.3114529   8.3116687
 TTTTTTTTTTTTTTTTTTTTTTTTTTTTTT MOQGAD      TELAPSE     4100.44 TCPU     2123.55
 TTTTTTTTTTTTTTTTTTTTTTTTTTTTTT SHELLXN     TELAPSE     4103.38 TCPU     2125.23
 TTTTTTTTTTTTTTTTTTTTTTTTTTTTTT MONMO3      TELAPSE     4103.92 TCPU     2125.76
 NUMERICALLY INTEGRATED DENSITY    804.0022383602
 TTTTTTTTTTTTTTTTTTTTTTTTTTTTTT NUMDFT      TELAPSE     4106.78 TCPU     2128.62
 CYC   0 ETOT(AU) -6.525321589620E+03 DETOT -6.53E+03 tst  7.54E-13 PX  1.00E+00
 TTTTTTTTTTTTTTTTTTTTTTTTTTTTTT DIIS        TELAPSE     4106.84 TCPU     2128.69
 TTTTTTTTTTTTTTTTTTTTTTTTTTTTTT FDIK        TELAPSE     4114.81 TCPU     2135.39
 INSULATING STATE
 TOP OF VALENCE BANDS -    BAND    402; K    4; EIG -2.1882349E-01 AU
 TOP OF VALENCE BANDS -    BAND    402; K    1; EIG -2.1968179E-01 AU
 BOTTOM OF VIRTUAL BANDS - BAND    403; K    4; EIG -1.2041648E-01 AU
 DIRECT ENERGY BAND GAP:   2.6778 eV
 BOTTOM OF VIRTUAL BANDS - BAND    403; K    1; EIG -1.2031455E-01 AU
 TTTTTTTTTTTTTTTTTTTTTTTTTTTTTT PDIG        TELAPSE     4115.04 TCPU     2135.63
 CHARGE NORMALIZATION FACTOR   1.00000000
 TOTAL ATOMIC CHARGES:
  18.6473965  18.6473965  18.6473965  18.6490620  18.6490620  18.6473965
   5.4129897   5.4129897   5.4129897   5.4129897   5.4274570   5.4129897
   5.4274570   5.4129897   5.4274570   5.4129897   5.4274570   5.4129897
   5.9897997   5.9897997   5.9897997   5.9897997   5.9999751   6.0075337
   5.9999751   6.0075337   5.9999751   6.0075337   5.9999751   6.0075337
   6.0075337   6.0075337   6.0075337   6.0075337   5.9897997   5.9999751
   5.9897997   5.9999751   5.9897997   5.9999751   5.9897997   5.9999751
   0.8816169   0.8816169   0.8816169   0.8816169   0.8764870   0.8823951
   0.8764870   0.8823951   0.8764870   0.8823951   0.8764870   0.8823951
   0.8823951   0.8823951   0.8823951   0.8823951   0.8816169   0.8764870
   0.8816169   0.8764870   0.8816169   0.8764870   0.8816169   0.8764870
   7.5746740   7.5746740   7.5746740   7.5746740   7.5553394   7.5501638
   7.5553394   7.5501638   7.5553394   7.5501638   7.5553394   7.5501638
   7.5501638   7.5501638   7.5501638   7.5501638   7.5746740   7.5553394
   7.5746740   7.5553394   7.5746740   7.5553394   7.5746740   7.5553394
   6.7252684   6.7252684   6.7252684   6.7252684   6.7432085   6.7252684
   6.7432085   6.7252684   6.7432085   6.7252684   6.7432085   6.7252684
   8.3312338   8.3312338   8.3312338   8.3312338   8.3256075   8.3156195
   8.3256075   8.3156195   8.3256075   8.3156195   8.3256075   8.3156195
   8.3156195   8.3156195   8.3156195   8.3156195   8.3312338   8.3256075
   8.3312338   8.3256075   8.3312338   8.3256075   8.3312338   8.3256075
 TTTTTTTTTTTTTTTTTTTTTTTTTTTTTT MOQGAD      TELAPSE     4115.06 TCPU     2135.65
 TTTTTTTTTTTTTTTTTTTTTTTTTTTTTT SHELLXN     TELAPSE     4117.99 TCPU     2137.21
 TTTTTTTTTTTTTTTTTTTTTTTTTTTTTT MONMO3      TELAPSE     4118.61 TCPU     2137.82
 NUMERICALLY INTEGRATED DENSITY    804.0022237937
 TTTTTTTTTTTTTTTTTTTTTTTTTTTTTT NUMDFT      TELAPSE     4121.38 TCPU     2140.60
 CYC   1 ETOT(AU) -6.526203785917E+03 DETOT -8.82E-01 tst  0.00E+00 PX  6.49E-03
 TTTTTTTTTTTTTTTTTTTTTTTTTTTTTT DIIS        TELAPSE     4122.99 TCPU     2142.20
 DIIS TEST: 0.29549E-01 AT SCF   CYCLE   1 - MIX   30 %
 TTTTTTTTTTTTTTTTTTTTTTTTTTTTTT FDIK        TELAPSE     4124.81 TCPU     2143.75
 INSULATING STATE
 TOP OF VALENCE BANDS -    BAND    402; K    4; EIG -2.1765632E-01 AU
 TOP OF VALENCE BANDS -    BAND    402; K    1; EIG -2.1815030E-01 AU
 BOTTOM OF VIRTUAL BANDS - BAND    403; K    2; EIG -1.1584265E-01 AU
 INDIRECT ENERGY BAND GAP:   2.7705 eV
 BOTTOM OF VIRTUAL BANDS - BAND    403; K    1; EIG -1.1558191E-01 AU
 TTTTTTTTTTTTTTTTTTTTTTTTTTTTTT PDIG        TELAPSE     4125.03 TCPU     2143.97
 CHARGE NORMALIZATION FACTOR   1.00000000
 TOTAL ATOMIC CHARGES:
  18.6425996  18.6425996  18.6425996  18.6469902  18.6469902  18.6425996
   5.4273179   5.4273179   5.4273179   5.4273179   5.4134781   5.4273179
   5.4134781   5.4273179   5.4134781   5.4273179   5.4134781   5.4273179
   6.0035902   6.0035902   6.0035902   6.0035902   6.0209954   6.0081343
   6.0209954   6.0081343   6.0209954   6.0081343   6.0209954   6.0081343
   6.0081343   6.0081343   6.0081343   6.0081343   6.0035902   6.0209954
   6.0035902   6.0209954   6.0035902   6.0209954   6.0035902   6.0209954
   0.8784981   0.8784981   0.8784981   0.8784981   0.8817744   0.8837945
   0.8817744   0.8837945   0.8817744   0.8837945   0.8817744   0.8837945
   0.8837945   0.8837945   0.8837945   0.8837945   0.8784981   0.8817744
   0.8784981   0.8817744   0.8784981   0.8817744   0.8784981   0.8817744
   7.5472479   7.5472479   7.5472479   7.5472479   7.5529285   7.5616090
   7.5529285   7.5616090   7.5529285   7.5616090   7.5529285   7.5616090
   7.5616090   7.5616090   7.5616090   7.5616090   7.5472479   7.5529285
   7.5472479   7.5529285   7.5472479   7.5529285   7.5472479   7.5529285
   6.7546834   6.7546834   6.7546834   6.7546834   6.7382562   6.7546834
   6.7382562   6.7546834   6.7382562   6.7546834   6.7382562   6.7546834
   8.3034583   8.3034583   8.3034583   8.3034583   8.3083473   8.3087062
   8.3083473   8.3087062   8.3083473   8.3087062   8.3083473   8.3087062
   8.3087062   8.3087062   8.3087062   8.3087062   8.3034583   8.3083473
   8.3034583   8.3083473   8.3034583   8.3083473   8.3034583   8.3083473
 TTTTTTTTTTTTTTTTTTTTTTTTTTTTTT MOQGAD      TELAPSE     4125.04 TCPU     2143.99
 TTTTTTTTTTTTTTTTTTTTTTTTTTTTTT SHELLXN     TELAPSE     4129.67 TCPU     2145.61
 TTTTTTTTTTTTTTTTTTTTTTTTTTTTTT MONMO3      TELAPSE     4130.34 TCPU     2146.28
 NUMERICALLY INTEGRATED DENSITY    804.0022315389
 TTTTTTTTTTTTTTTTTTTTTTTTTTTTTT NUMDFT      TELAPSE     4133.00 TCPU     2148.94
 CYC   2 ETOT(AU) -6.526201748848E+03 DETOT  2.04E-03 tst  8.80E-05 PX  7.63E-03
 TTTTTTTTTTTTTTTTTTTTTTTTTTTTTT DIIS        TELAPSE     4133.20 TCPU     2149.14
 DIIS TEST: 0.50962E-01 AT SCF   CYCLE   2 - DIIS ACTIVE - HISTORY:     2 CYCLES
 TTTTTTTTTTTTTTTTTTTTTTTTTTTTTT FDIK        TELAPSE     4135.18 TCPU     2150.68
 INSULATING STATE
 TOP OF VALENCE BANDS -    BAND    402; K    4; EIG -2.1698039E-01 AU
 TOP OF VALENCE BANDS -    BAND    402; K    1; EIG -2.1755939E-01 AU
 BOTTOM OF VIRTUAL BANDS - BAND    403; K    2; EIG -1.1514582E-01 AU
 INDIRECT ENERGY BAND GAP:   2.7711 eV
 BOTTOM OF VIRTUAL BANDS - BAND    403; K    1; EIG -1.1488406E-01 AU
 TTTTTTTTTTTTTTTTTTTTTTTTTTTTTT PDIG        TELAPSE     4135.38 TCPU     2150.88
 CHARGE NORMALIZATION FACTOR   1.00000000
 TOTAL ATOMIC CHARGES:
  18.6466688  18.6466688  18.6466688  18.6483225  18.6483225  18.6466688
   5.4170247   5.4170247   5.4170247   5.4170247   5.4263921   5.4170247
   5.4263921   5.4170247   5.4263921   5.4170247   5.4263921   5.4170247
   6.0018762   6.0018762   6.0018762   6.0018762   5.9942619   6.0054235
   5.9942619   6.0054235   5.9942619   6.0054235   5.9942619   6.0054235
   6.0054235   6.0054235   6.0054235   6.0054235   6.0018762   5.9942619
   6.0018762   5.9942619   6.0018762   5.9942619   6.0018762   5.9942619
   0.8798433   0.8798433   0.8798433   0.8798433   0.8836407   0.8844529
   0.8836407   0.8844529   0.8836407   0.8844529   0.8836407   0.8844529
   0.8844529   0.8844529   0.8844529   0.8844529   0.8798433   0.8836407
   0.8798433   0.8836407   0.8798433   0.8836407   0.8798433   0.8836407
   7.5661388   7.5661388   7.5661388   7.5661388   7.5539005   7.5511437
   7.5539005   7.5511437   7.5539005   7.5511437   7.5539005   7.5511437
   7.5511437   7.5511437   7.5511437   7.5511437   7.5661388   7.5539005
   7.5661388   7.5539005   7.5661388   7.5539005   7.5661388   7.5539005
   6.7391439   6.7391439   6.7391439   6.7391439   6.7445594   6.7391439
   6.7445594   6.7391439   6.7445594   6.7391439   6.7445594   6.7391439
   8.3226818   8.3226818   8.3226818   8.3226818   8.3213340   8.3082433
   8.3213340   8.3082433   8.3213340   8.3082433   8.3213340   8.3082433
   8.3082433   8.3082433   8.3082433   8.3082433   8.3226818   8.3213340
   8.3226818   8.3213340   8.3226818   8.3213340   8.3226818   8.3213340
 TTTTTTTTTTTTTTTTTTTTTTTTTTTTTT MOQGAD      TELAPSE     4135.40 TCPU     2150.89
 TTTTTTTTTTTTTTTTTTTTTTTTTTTTTT SHELLXN     TELAPSE     4138.59 TCPU     2152.50
 TTTTTTTTTTTTTTTTTTTTTTTTTTTTTT MONMO3      TELAPSE     4140.78 TCPU     2154.69
 NUMERICALLY INTEGRATED DENSITY    804.0022312501
 TTTTTTTTTTTTTTTTTTTTTTTTTTTTTT NUMDFT      TELAPSE     4143.55 TCPU     2157.45
 CYC   3 ETOT(AU) -6.526206201090E+03 DETOT -4.45E-03 tst  6.93E-05 PX  3.57E-03
 TTTTTTTTTTTTTTTTTTTTTTTTTTTTTT DIIS        TELAPSE     4143.90 TCPU     2157.81
 DIIS TEST: 0.59424E-02 AT SCF   CYCLE   3 - DIIS ACTIVE - HISTORY:     3 CYCLES
 TTTTTTTTTTTTTTTTTTTTTTTTTTTTTT FDIK        TELAPSE     4148.36 TCPU     2161.89
 INSULATING STATE
 TOP OF VALENCE BANDS -    BAND    402; K    4; EIG -2.1769547E-01 AU
 TOP OF VALENCE BANDS -    BAND    402; K    1; EIG -2.1852865E-01 AU
 BOTTOM OF VIRTUAL BANDS - BAND    403; K    2; EIG -1.1558510E-01 AU
 INDIRECT ENERGY BAND GAP:   2.7786 eV
 BOTTOM OF VIRTUAL BANDS - BAND    403; K    1; EIG -1.1532830E-01 AU
 TTTTTTTTTTTTTTTTTTTTTTTTTTTTTT PDIG        TELAPSE     4148.59 TCPU     2162.12
 CHARGE NORMALIZATION FACTOR   1.00000000
 TOTAL ATOMIC CHARGES:
  18.6444709  18.6444709  18.6444709  18.6473206  18.6473206  18.6444709
   5.4166536   5.4166536   5.4166536   5.4166536   5.4197525   5.4166536
   5.4197525   5.4166536   5.4197525   5.4166536   5.4197525   5.4166536
   5.9957577   5.9957577   5.9957577   5.9957577   6.0060004   6.0058874
   6.0060004   6.0058874   6.0060004   6.0058874   6.0060004   6.0058874
   6.0058874   6.0058874   6.0058874   6.0058874   5.9957577   6.0060004
   5.9957577   6.0060004   5.9957577   6.0060004   5.9957577   6.0060004
   0.8798385   0.8798385   0.8798385   0.8798385   0.8812008   0.8842230
   0.8812008   0.8842230   0.8812008   0.8842230   0.8812008   0.8842230
   0.8842230   0.8842230   0.8842230   0.8842230   0.8798385   0.8812008
   0.8798385   0.8812008   0.8798385   0.8812008   0.8798385   0.8812008
   7.5652251   7.5652251   7.5652251   7.5652251   7.5547411   7.5559942
   7.5547411   7.5559942   7.5547411   7.5559942   7.5547411   7.5559942
   7.5559942   7.5559942   7.5559942   7.5559942   7.5652251   7.5547411
   7.5652251   7.5547411   7.5652251   7.5547411   7.5652251   7.5547411
   6.7374131   6.7374131   6.7374131   6.7374131   6.7398095   6.7374131
   6.7398095   6.7374131   6.7398095   6.7374131   6.7398095   6.7374131
   8.3202081   8.3202081   8.3202081   8.3202081   8.3180391   8.3149712
   8.3180391   8.3149712   8.3180391   8.3149712   8.3180391   8.3149712
   8.3149712   8.3149712   8.3149712   8.3149712   8.3202081   8.3180391
   8.3202081   8.3180391   8.3202081   8.3180391   8.3202081   8.3180391
 TTTTTTTTTTTTTTTTTTTTTTTTTTTTTT MOQGAD      TELAPSE     4148.61 TCPU     2162.13
 TTTTTTTTTTTTTTTTTTTTTTTTTTTTTT SHELLXN     TELAPSE     4151.07 TCPU     2163.77
 TTTTTTTTTTTTTTTTTTTTTTTTTTTTTT MONMO3      TELAPSE     4151.67 TCPU     2164.37
 NUMERICALLY INTEGRATED DENSITY    804.0022297381
 TTTTTTTTTTTTTTTTTTTTTTTTTTTTTT NUMDFT      TELAPSE     4154.33 TCPU     2167.03
 CYC   4 ETOT(AU) -6.526206715013E+03 DETOT -5.14E-04 tst  1.01E-05 PX  1.75E-03
 TTTTTTTTTTTTTTTTTTTTTTTTTTTTTT DIIS        TELAPSE     4157.76 TCPU     2170.46
 DIIS TEST: 0.86891E-03 AT SCF   CYCLE   4 - DIIS ACTIVE - HISTORY:     4 CYCLES
 TTTTTTTTTTTTTTTTTTTTTTTTTTTTTT FDIK        TELAPSE     4170.52 TCPU     2182.26
 INSULATING STATE
 TOP OF VALENCE BANDS -    BAND    402; K    4; EIG -2.1794925E-01 AU
 TOP OF VALENCE BANDS -    BAND    402; K    1; EIG -2.1884293E-01 AU
 BOTTOM OF VIRTUAL BANDS - BAND    403; K    2; EIG -1.1541419E-01 AU
 INDIRECT ENERGY BAND GAP:   2.7901 eV
 BOTTOM OF VIRTUAL BANDS - BAND    403; K    1; EIG -1.1515433E-01 AU
 TTTTTTTTTTTTTTTTTTTTTTTTTTTTTT PDIG        TELAPSE     4171.64 TCPU     2183.38
 CHARGE NORMALIZATION FACTOR   1.00000000
 TOTAL ATOMIC CHARGES:
  18.6433820  18.6433820  18.6433820  18.6456084  18.6456084  18.6433820
   5.4167998   5.4167998   5.4167998   5.4167998   5.4221001   5.4167998
   5.4221001   5.4167998   5.4221001   5.4167998   5.4221001   5.4167998
   5.9978058   5.9978058   5.9978058   5.9978058   6.0037810   6.0073749
   6.0037810   6.0073749   6.0037810   6.0073749   6.0037810   6.0073749
   6.0073749   6.0073749   6.0073749   6.0073749   5.9978058   6.0037810
   5.9978058   6.0037810   5.9978058   6.0037810   5.9978058   6.0037810
   0.8797459   0.8797459   0.8797459   0.8797459   0.8808818   0.8837698
   0.8808818   0.8837698   0.8808818   0.8837698   0.8808818   0.8837698
   0.8837698   0.8837698   0.8837698   0.8837698   0.8797459   0.8808818
   0.8797459   0.8808818   0.8797459   0.8808818   0.8797459   0.8808818
   7.5648157   7.5648157   7.5648157   7.5648157   7.5546928   7.5559172
   7.5546928   7.5559172   7.5546928   7.5559172   7.5546928   7.5559172
   7.5559172   7.5559172   7.5559172   7.5559172   7.5648157   7.5546928
   7.5648157   7.5546928   7.5648157   7.5546928   7.5648157   7.5546928
   6.7387234   6.7387234   6.7387234   6.7387234   6.7421365   6.7387234
   6.7421365   6.7387234   6.7421365   6.7387234   6.7421365   6.7387234
   8.3203922   8.3203922   8.3203922   8.3203922   8.3190033   8.3110849
   8.3190033   8.3110849   8.3190033   8.3110849   8.3190033   8.3110849
   8.3110849   8.3110849   8.3110849   8.3110849   8.3203922   8.3190033
   8.3203922   8.3190033   8.3203922   8.3190033   8.3203922   8.3190033
 TTTTTTTTTTTTTTTTTTTTTTTTTTTTTT MOQGAD      TELAPSE     4171.66 TCPU     2183.40
 TTTTTTTTTTTTTTTTTTTTTTTTTTTTTT SHELLXN     TELAPSE     4176.81 TCPU     2185.05
 TTTTTTTTTTTTTTTTTTTTTTTTTTTTTT MONMO3      TELAPSE     4177.36 TCPU     2185.60
 NUMERICALLY INTEGRATED DENSITY    804.0022293041
 TTTTTTTTTTTTTTTTTTTTTTTTTTTTTT NUMDFT      TELAPSE     4180.12 TCPU     2188.36
 CYC   5 ETOT(AU) -6.526206793906E+03 DETOT -7.89E-05 tst  9.31E-07 PX  5.32E-04
 TTTTTTTTTTTTTTTTTTTTTTTTTTTTTT DIIS        TELAPSE     4181.10 TCPU     2189.33
 DIIS TEST: 0.17987E-03 AT SCF   CYCLE   5 - DIIS ACTIVE - HISTORY:     5 CYCLES
 TTTTTTTTTTTTTTTTTTTTTTTTTTTTTT FDIK        TELAPSE     4183.49 TCPU     2191.00
 INSULATING STATE
 TOP OF VALENCE BANDS -    BAND    402; K    4; EIG -2.1785601E-01 AU
 TOP OF VALENCE BANDS -    BAND    402; K    1; EIG -2.1873396E-01 AU
 BOTTOM OF VIRTUAL BANDS - BAND    403; K    2; EIG -1.1551466E-01 AU
 INDIRECT ENERGY BAND GAP:   2.7849 eV
 BOTTOM OF VIRTUAL BANDS - BAND    403; K    1; EIG -1.1525700E-01 AU
 TTTTTTTTTTTTTTTTTTTTTTTTTTTTTT PDIG        TELAPSE     4183.69 TCPU     2191.20
 CHARGE NORMALIZATION FACTOR   1.00000000
 TOTAL ATOMIC CHARGES:
  18.6441225  18.6441225  18.6441225  18.6459855  18.6459855  18.6441225
   5.4173234   5.4173234   5.4173234   5.4173234   5.4216358   5.4173234
   5.4216358   5.4173234   5.4216358   5.4173234   5.4216358   5.4173234
   5.9975107   5.9975107   5.9975107   5.9975107   6.0038034   6.0060987
   6.0038034   6.0060987   6.0038034   6.0060987   6.0038034   6.0060987
   6.0060987   6.0060987   6.0060987   6.0060987   5.9975107   6.0038034
   5.9975107   6.0038034   5.9975107   6.0038034   5.9975107   6.0038034
   0.8797496   0.8797496   0.8797496   0.8797496   0.8811250   0.8840479
   0.8811250   0.8840479   0.8811250   0.8840479   0.8811250   0.8840479
   0.8840479   0.8840479   0.8840479   0.8840479   0.8797496   0.8811250
   0.8797496   0.8811250   0.8797496   0.8811250   0.8797496   0.8811250
   7.5652312   7.5652312   7.5652312   7.5652312   7.5547265   7.5548303
   7.5547265   7.5548303   7.5547265   7.5548303   7.5547265   7.5548303
   7.5548303   7.5548303   7.5548303   7.5548303   7.5652312   7.5547265
   7.5652312   7.5547265   7.5652312   7.5547265   7.5652312   7.5547265
   6.7387417   6.7387417   6.7387417   6.7387417   6.7417039   6.7387417
   6.7417039   6.7387417   6.7417039   6.7387417   6.7417039   6.7387417
   8.3196500   8.3196500   8.3196500   8.3196500   8.3188095   8.3131246
   8.3188095   8.3131246   8.3188095   8.3131246   8.3188095   8.3131246
   8.3131246   8.3131246   8.3131246   8.3131246   8.3196500   8.3188095
   8.3196500   8.3188095   8.3196500   8.3188095   8.3196500   8.3188095
 TTTTTTTTTTTTTTTTTTTTTTTTTTTTTT MOQGAD      TELAPSE     4183.71 TCPU     2191.21
 TTTTTTTTTTTTTTTTTTTTTTTTTTTTTT SHELLXN     TELAPSE     4186.02 TCPU     2192.86
 TTTTTTTTTTTTTTTTTTTTTTTTTTTTTT MONMO3      TELAPSE     4186.56 TCPU     2193.40
 NUMERICALLY INTEGRATED DENSITY    804.0022293283
 TTTTTTTTTTTTTTTTTTTTTTTTTTTTTT NUMDFT      TELAPSE     4189.33 TCPU     2196.17
 CYC   6 ETOT(AU) -6.526206801393E+03 DETOT -7.49E-06 tst  9.45E-08 PX  3.09E-04
 TTTTTTTTTTTTTTTTTTTTTTTTTTTTTT DIIS        TELAPSE     4190.56 TCPU     2197.39
 DIIS TEST: 0.59261E-04 AT SCF   CYCLE   6 - DIIS ACTIVE - HISTORY:     6 CYCLES
 TTTTTTTTTTTTTTTTTTTTTTTTTTTTTT FDIK        TELAPSE     4192.65 TCPU     2198.89
 INSULATING STATE
 TOP OF VALENCE BANDS -    BAND    402; K    4; EIG -2.1780333E-01 AU
 TOP OF VALENCE BANDS -    BAND    402; K    1; EIG -2.1864436E-01 AU
 BOTTOM OF VIRTUAL BANDS - BAND    403; K    2; EIG -1.1548137E-01 AU
 INDIRECT ENERGY BAND GAP:   2.7843 eV
 BOTTOM OF VIRTUAL BANDS - BAND    403; K    1; EIG -1.1522365E-01 AU
 TTTTTTTTTTTTTTTTTTTTTTTTTTTTTT PDIG        TELAPSE     4192.83 TCPU     2199.06
 CHARGE NORMALIZATION FACTOR   1.00000000
 TOTAL ATOMIC CHARGES:
  18.6441841  18.6441841  18.6441841  18.6466181  18.6466181  18.6441841
   5.4169807   5.4169807   5.4169807   5.4169807   5.4215010   5.4169807
   5.4215010   5.4169807   5.4215010   5.4169807   5.4215010   5.4169807
   5.9974757   5.9974757   5.9974757   5.9974757   6.0040810   6.0066783
   6.0040810   6.0066783   6.0040810   6.0066783   6.0040810   6.0066783
   6.0066783   6.0066783   6.0066783   6.0066783   5.9974757   6.0040810
   5.9974757   6.0040810   5.9974757   6.0040810   5.9974757   6.0040810
   0.8797020   0.8797020   0.8797020   0.8797020   0.8812756   0.8839834
   0.8812756   0.8839834   0.8812756   0.8839834   0.8812756   0.8839834
   0.8839834   0.8839834   0.8839834   0.8839834   0.8797020   0.8812756
   0.8797020   0.8812756   0.8797020   0.8812756   0.8797020   0.8812756
   7.5645159   7.5645159   7.5645159   7.5645159   7.5545729   7.5558275
   7.5545729   7.5558275   7.5545729   7.5558275   7.5545729   7.5558275
   7.5558275   7.5558275   7.5558275   7.5558275   7.5645159   7.5545729
   7.5645159   7.5545729   7.5645159   7.5545729   7.5645159   7.5545729
   6.7382669   6.7382669   6.7382669   6.7382669   6.7413554   6.7382669
   6.7413554   6.7382669   6.7413554   6.7382669   6.7413554   6.7382669
   8.3211619   8.3211619   8.3211619   8.3211619   8.3187027   8.3116008
   8.3187027   8.3116008   8.3187027   8.3116008   8.3187027   8.3116008
   8.3116008   8.3116008   8.3116008   8.3116008   8.3211619   8.3187027
   8.3211619   8.3187027   8.3211619   8.3187027   8.3211619   8.3187027
 TTTTTTTTTTTTTTTTTTTTTTTTTTTTTT MOQGAD      TELAPSE     4192.84 TCPU     2199.08
 TTTTTTTTTTTTTTTTTTTTTTTTTTTTTT SHELLXN     TELAPSE     4194.85 TCPU     2200.63
 TTTTTTTTTTTTTTTTTTTTTTTTTTTTTT MONMO3      TELAPSE     4195.40 TCPU     2201.18
 NUMERICALLY INTEGRATED DENSITY    804.0022294339
 TTTTTTTTTTTTTTTTTTTTTTTTTTTTTT NUMDFT      TELAPSE     4198.07 TCPU     2203.85
 CYC   7 ETOT(AU) -6.526206799798E+03 DETOT  1.60E-06 tst  1.00E-07 PX  2.39E-04
 TTTTTTTTTTTTTTTTTTTTTTTTTTTTTT DIIS        TELAPSE     4200.26 TCPU     2206.04
 DIIS TEST: 0.80923E-04 AT SCF   CYCLE   7 - DIIS ACTIVE - HISTORY:     7 CYCLES
 TTTTTTTTTTTTTTTTTTTTTTTTTTTTTT FDIK        TELAPSE     4202.94 TCPU     2207.64
 INSULATING STATE
 TOP OF VALENCE BANDS -    BAND    402; K    4; EIG -2.1783702E-01 AU
 TOP OF VALENCE BANDS -    BAND    402; K    1; EIG -2.1869920E-01 AU
 BOTTOM OF VIRTUAL BANDS - BAND    403; K    2; EIG -1.1543865E-01 AU
 INDIRECT ENERGY BAND GAP:   2.7864 eV
 BOTTOM OF VIRTUAL BANDS - BAND    403; K    1; EIG -1.1518070E-01 AU
 TTTTTTTTTTTTTTTTTTTTTTTTTTTTTT PDIG        TELAPSE     4203.14 TCPU     2207.84
 CHARGE NORMALIZATION FACTOR   1.00000000
 TOTAL ATOMIC CHARGES:
  18.6440465  18.6440465  18.6440465  18.6462701  18.6462701  18.6440465
   5.4169982   5.4169982   5.4169982   5.4169982   5.4217611   5.4169982
   5.4217611   5.4169982   5.4217611   5.4169982   5.4217611   5.4169982
   5.9976604   5.9976604   5.9976604   5.9976604   6.0038618   6.0067846
   6.0038618   6.0067846   6.0038618   6.0067846   6.0038618   6.0067846
   6.0067846   6.0067846   6.0067846   6.0067846   5.9976604   6.0038618
   5.9976604   6.0038618   5.9976604   6.0038618   5.9976604   6.0038618
   0.8797163   0.8797163   0.8797163   0.8797163   0.8811944   0.8839631
   0.8811944   0.8839631   0.8811944   0.8839631   0.8811944   0.8839631
   0.8839631   0.8839631   0.8839631   0.8839631   0.8797163   0.8811944
   0.8797163   0.8811944   0.8797163   0.8811944   0.8797163   0.8811944
   7.5649429   7.5649429   7.5649429   7.5649429   7.5546231   7.5554583
   7.5546231   7.5554583   7.5546231   7.5554583   7.5546231   7.5554583
   7.5554583   7.5554583   7.5554583   7.5554583   7.5649429   7.5546231
   7.5649429   7.5546231   7.5649429   7.5546231   7.5649429   7.5546231
   6.7384444   6.7384444   6.7384444   6.7384444   6.7416005   6.7384444
   6.7416005   6.7384444   6.7416005   6.7384444   6.7416005   6.7384444
   8.3198312   8.3198312   8.3198312   8.3198312   8.3187838   8.3124657
   8.3187838   8.3124657   8.3187838   8.3124657   8.3187838   8.3124657
   8.3124657   8.3124657   8.3124657   8.3124657   8.3198312   8.3187838
   8.3198312   8.3187838   8.3198312   8.3187838   8.3198312   8.3187838
 TTTTTTTTTTTTTTTTTTTTTTTTTTTTTT MOQGAD      TELAPSE     4203.16 TCPU     2207.86
 TTTTTTTTTTTTTTTTTTTTTTTTTTTTTT SHELLXN     TELAPSE     4210.07 TCPU     2209.49
 TTTTTTTTTTTTTTTTTTTTTTTTTTTTTT MONMO3      TELAPSE     4210.61 TCPU     2210.03
 NUMERICALLY INTEGRATED DENSITY    804.0022294173
 TTTTTTTTTTTTTTTTTTTTTTTTTTTTTT NUMDFT      TELAPSE     4213.28 TCPU     2212.69
 CYC   8 ETOT(AU) -6.526206807162E+03 DETOT -7.36E-06 tst  4.85E-08 PX  1.91E-04
 TTTTTTTTTTTTTTTTTTTTTTTTTTTTTT DIIS        TELAPSE     4216.17 TCPU     2215.58
 DIIS TEST: 0.11733E-04 AT SCF   CYCLE   8 - DIIS ACTIVE - HISTORY:     8 CYCLES
 TTTTTTTTTTTTTTTTTTTTTTTTTTTTTT FDIK        TELAPSE     4244.36 TCPU     2240.84
 INSULATING STATE
 TOP OF VALENCE BANDS -    BAND    402; K    4; EIG -2.1783950E-01 AU
 TOP OF VALENCE BANDS -    BAND    402; K    1; EIG -2.1870703E-01 AU
 BOTTOM OF VIRTUAL BANDS - BAND    403; K    2; EIG -1.1548165E-01 AU
 INDIRECT ENERGY BAND GAP:   2.7853 eV
 BOTTOM OF VIRTUAL BANDS - BAND    403; K    1; EIG -1.1522387E-01 AU
 TTTTTTTTTTTTTTTTTTTTTTTTTTTTTT PDIG        TELAPSE     4246.73 TCPU     2243.20
 CHARGE NORMALIZATION FACTOR   1.00000000
 TOTAL ATOMIC CHARGES:
  18.6439956  18.6439956  18.6439956  18.6462078  18.6462078  18.6439956
   5.4172133   5.4172133   5.4172133   5.4172133   5.4217143   5.4172133
   5.4217143   5.4172133   5.4217143   5.4172133   5.4217143   5.4172133
   5.9974553   5.9974553   5.9974553   5.9974553   6.0039075   6.0064694
   6.0039075   6.0064694   6.0039075   6.0064694   6.0039075   6.0064694
   6.0064694   6.0064694   6.0064694   6.0064694   5.9974553   6.0039075
   5.9974553   6.0039075   5.9974553   6.0039075   5.9974553   6.0039075
   0.8797359   0.8797359   0.8797359   0.8797359   0.8811738   0.8840089
   0.8811738   0.8840089   0.8811738   0.8840089   0.8811738   0.8840089
   0.8840089   0.8840089   0.8840089   0.8840089   0.8797359   0.8811738
   0.8797359   0.8811738   0.8797359   0.8811738   0.8797359   0.8811738
   7.5649177   7.5649177   7.5649177   7.5649177   7.5546376   7.5553214
   7.5546376   7.5553214   7.5546376   7.5553214   7.5546376   7.5553214
   7.5553214   7.5553214   7.5553214   7.5553214   7.5649177   7.5546376
   7.5649177   7.5546376   7.5649177   7.5546376   7.5649177   7.5546376
   6.7386294   6.7386294   6.7386294   6.7386294   6.7416380   6.7386294
   6.7416380   6.7386294   6.7416380   6.7386294   6.7416380   6.7386294
   8.3202327   8.3202327   8.3202327   8.3202327   8.3187703   8.3123009
   8.3187703   8.3123009   8.3187703   8.3123009   8.3187703   8.3123009
   8.3123009   8.3123009   8.3123009   8.3123009   8.3202327   8.3187703
   8.3202327   8.3187703   8.3202327   8.3187703   8.3202327   8.3187703
 TTTTTTTTTTTTTTTTTTTTTTTTTTTTTT MOQGAD      TELAPSE     4246.74 TCPU     2243.21
 TTTTTTTTTTTTTTTTTTTTTTTTTTTTTT SHELLXN     TELAPSE     4280.38 TCPU     2244.85
 TTTTTTTTTTTTTTTTTTTTTTTTTTTTTT MONMO3      TELAPSE     4281.46 TCPU     2245.93
 NUMERICALLY INTEGRATED DENSITY    804.0022293859
 TTTTTTTTTTTTTTTTTTTTTTTTTTTTTT NUMDFT      TELAPSE     4284.22 TCPU     2248.69
 CYC   9 ETOT(AU) -6.526206808040E+03 DETOT -8.78E-07 tst  9.91E-09 PX  6.78E-05
 TTTTTTTTTTTTTTTTTTTTTTTTTTTTTT DIIS        TELAPSE     4301.73 TCPU     2266.20
 DIIS TEST: 0.14756E-05 AT SCF   CYCLE   9 - DIIS ACTIVE - HISTORY:     9 CYCLES
 TTTTTTTTTTTTTTTTTTTTTTTTTTTTTT FDIK        TELAPSE     4322.26 TCPU     2277.03
 INSULATING STATE
 TOP OF VALENCE BANDS -    BAND    402; K    4; EIG -2.1783790E-01 AU
 TOP OF VALENCE BANDS -    BAND    402; K    1; EIG -2.1870161E-01 AU
 BOTTOM OF VIRTUAL BANDS - BAND    403; K    2; EIG -1.1546836E-01 AU
 INDIRECT ENERGY BAND GAP:   2.7856 eV
 BOTTOM OF VIRTUAL BANDS - BAND    403; K    1; EIG -1.1521053E-01 AU
 TTTTTTTTTTTTTTTTTTTTTTTTTTTTTT PDIG        TELAPSE     4322.49 TCPU     2277.26
 CHARGE NORMALIZATION FACTOR   1.00000000
 TOTAL ATOMIC CHARGES:
  18.6440607  18.6440607  18.6440607  18.6461660  18.6461660  18.6440607
   5.4170974   5.4170974   5.4170974   5.4170974   5.4216375   5.4170974
   5.4216375   5.4170974   5.4216375   5.4170974   5.4216375   5.4170974
   5.9977090   5.9977090   5.9977090   5.9977090   6.0039128   6.0065393
   6.0039128   6.0065393   6.0039128   6.0065393   6.0039128   6.0065393
   6.0065393   6.0065393   6.0065393   6.0065393   5.9977090   6.0039128
   5.9977090   6.0039128   5.9977090   6.0039128   5.9977090   6.0039128
   0.8797101   0.8797101   0.8797101   0.8797101   0.8811842   0.8839875
   0.8811842   0.8839875   0.8811842   0.8839875   0.8811842   0.8839875
   0.8839875   0.8839875   0.8839875   0.8839875   0.8797101   0.8811842
   0.8797101   0.8811842   0.8797101   0.8811842   0.8797101   0.8811842
   7.5648564   7.5648564   7.5648564   7.5648564   7.5546506   7.5553340
   7.5546506   7.5553340   7.5546506   7.5553340   7.5546506   7.5553340
   7.5553340   7.5553340   7.5553340   7.5553340   7.5648564   7.5546506
   7.5648564   7.5546506   7.5648564   7.5546506   7.5648564   7.5546506
   6.7384942   6.7384942   6.7384942   6.7384942   6.7415995   6.7384942
   6.7415995   6.7384942   6.7415995   6.7384942   6.7415995   6.7384942
   8.3201466   8.3201466   8.3201466   8.3201466   8.3187777   8.3124098
   8.3187777   8.3124098   8.3187777   8.3124098   8.3187777   8.3124098
   8.3124098   8.3124098   8.3124098   8.3124098   8.3201466   8.3187777
   8.3201466   8.3187777   8.3201466   8.3187777   8.3201466   8.3187777
 TTTTTTTTTTTTTTTTTTTTTTTTTTTTTT MOQGAD      TELAPSE     4322.50 TCPU     2277.27
 TTTTTTTTTTTTTTTTTTTTTTTTTTTTTT SHELLXN     TELAPSE     4334.80 TCPU     2278.82
 TTTTTTTTTTTTTTTTTTTTTTTTTTTTTT MONMO3      TELAPSE     4335.14 TCPU     2279.15
 NUMERICALLY INTEGRATED DENSITY    804.0022293804
 TTTTTTTTTTTTTTTTTTTTTTTTTTTTTT NUMDFT      TELAPSE     4337.90 TCPU     2281.92
 CYC  10 ETOT(AU) -6.526206808096E+03 DETOT -5.60E-08 tst  1.33E-09 PX  3.20E-05
 TTTTTTTTTTTTTTTTTTTTTTTTTTTTTT DIIS        TELAPSE     4342.58 TCPU     2286.60
 DIIS TEST: 0.88225E-06 AT SCF   CYCLE  10 - DIIS ACTIVE - HISTORY:    10 CYCLES
 TTTTTTTTTTTTTTTTTTTTTTTTTTTTTT FDIK        TELAPSE     4345.52 TCPU     2288.78
 INSULATING STATE
 TOP OF VALENCE BANDS -    BAND    402; K    4; EIG -2.1783560E-01 AU
 TOP OF VALENCE BANDS -    BAND    402; K    1; EIG -2.1869886E-01 AU
 BOTTOM OF VIRTUAL BANDS - BAND    403; K    2; EIG -1.1547254E-01 AU
 INDIRECT ENERGY BAND GAP:   2.7854 eV
 BOTTOM OF VIRTUAL BANDS - BAND    403; K    1; EIG -1.1521473E-01 AU
 TTTTTTTTTTTTTTTTTTTTTTTTTTTTTT PDIG        TELAPSE     4345.71 TCPU     2288.98
 CHARGE NORMALIZATION FACTOR   1.00000000
 TOTAL ATOMIC CHARGES:
  18.6440651  18.6440651  18.6440651  18.6462324  18.6462324  18.6440651
   5.4171566   5.4171566   5.4171566   5.4171566   5.4217151   5.4171566
   5.4217151   5.4171566   5.4217151   5.4171566   5.4217151   5.4171566
   5.9975315   5.9975315   5.9975315   5.9975315   6.0038638   6.0065325
   6.0038638   6.0065325   6.0038638   6.0065325   6.0038638   6.0065325
   6.0065325   6.0065325   6.0065325   6.0065325   5.9975315   6.0038638
   5.9975315   6.0038638   5.9975315   6.0038638   5.9975315   6.0038638
   0.8797247   0.8797247   0.8797247   0.8797247   0.8811966   0.8839917
   0.8811966   0.8839917   0.8811966   0.8839917   0.8811966   0.8839917
   0.8839917   0.8839917   0.8839917   0.8839917   0.8797247   0.8811966
   0.8797247   0.8811966   0.8797247   0.8811966   0.8797247   0.8811966
   7.5649096   7.5649096   7.5649096   7.5649096   7.5546329   7.5553820
   7.5546329   7.5553820   7.5546329   7.5553820   7.5546329   7.5553820
   7.5553820   7.5553820   7.5553820   7.5553820   7.5649096   7.5546329
   7.5649096   7.5546329   7.5649096   7.5546329   7.5649096   7.5546329
   6.7385807   6.7385807   6.7385807   6.7385807   6.7416303   6.7385807
   6.7416303   6.7385807   6.7416303   6.7385807   6.7416303   6.7385807
   8.3201222   8.3201222   8.3201222   8.3201222   8.3187702   8.3123417
   8.3187702   8.3123417   8.3187702   8.3123417   8.3187702   8.3123417
   8.3123417   8.3123417   8.3123417   8.3123417   8.3201222   8.3187702
   8.3201222   8.3187702   8.3201222   8.3187702   8.3201222   8.3187702
 TTTTTTTTTTTTTTTTTTTTTTTTTTTTTT MOQGAD      TELAPSE     4345.73 TCPU     2288.99
 TTTTTTTTTTTTTTTTTTTTTTTTTTTTTT SHELLXN     TELAPSE     4348.01 TCPU     2290.63
 TTTTTTTTTTTTTTTTTTTTTTTTTTTTTT MONMO3      TELAPSE     4348.64 TCPU     2291.27
 NUMERICALLY INTEGRATED DENSITY    804.0022293908
 TTTTTTTTTTTTTTTTTTTTTTTTTTTTTT NUMDFT      TELAPSE     4351.31 TCPU     2293.93
 CYC  11 ETOT(AU) -6.526206808183E+03 DETOT -8.63E-08 tst  2.32E-10 PX  2.26E-05
 TTTTTTTTTTTTTTTTTTTTTTTTTTTTTT DIIS        TELAPSE     4358.32 TCPU     2300.94
 DIIS TEST: 0.18371E-06 AT SCF   CYCLE  11 - DIIS ACTIVE - HISTORY:    11 CYCLES
 TTTTTTTTTTTTTTTTTTTTTTTTTTTTTT FDIK        TELAPSE     4374.64 TCPU     2305.50
 INSULATING STATE
 TOP OF VALENCE BANDS -    BAND    402; K    4; EIG -2.1783706E-01 AU
 TOP OF VALENCE BANDS -    BAND    402; K    1; EIG -2.1870212E-01 AU
 BOTTOM OF VIRTUAL BANDS - BAND    403; K    2; EIG -1.1546972E-01 AU
 INDIRECT ENERGY BAND GAP:   2.7856 eV
 BOTTOM OF VIRTUAL BANDS - BAND    403; K    1; EIG -1.1521191E-01 AU
 TTTTTTTTTTTTTTTTTTTTTTTTTTTTTT PDIG        TELAPSE     4374.88 TCPU     2305.73
 CHARGE NORMALIZATION FACTOR   1.00000000
 TOTAL ATOMIC CHARGES:
  18.6440391  18.6440391  18.6440391  18.6462157  18.6462157  18.6440391
   5.4171405   5.4171405   5.4171405   5.4171405   5.4216970   5.4171405
   5.4216970   5.4171405   5.4216970   5.4171405   5.4216970   5.4171405
   5.9975685   5.9975685   5.9975685   5.9975685   6.0038988   6.0065430
   6.0038988   6.0065430   6.0038988   6.0065430   6.0038988   6.0065430
   6.0065430   6.0065430   6.0065430   6.0065430   5.9975685   6.0038988
   5.9975685   6.0038988   5.9975685   6.0038988   5.9975685   6.0038988
   0.8797239   0.8797239   0.8797239   0.8797239   0.8811880   0.8839949
   0.8811880   0.8839949   0.8811880   0.8839949   0.8811880   0.8839949
   0.8839949   0.8839949   0.8839949   0.8839949   0.8797239   0.8811880
   0.8797239   0.8811880   0.8797239   0.8811880   0.8797239   0.8811880
   7.5649123   7.5649123   7.5649123   7.5649123   7.5546362   7.5553371
   7.5546362   7.5553371   7.5546362   7.5553371   7.5546362   7.5553371
   7.5553371   7.5553371   7.5553371   7.5553371   7.5649123   7.5546362
   7.5649123   7.5546362   7.5649123   7.5546362   7.5649123   7.5546362
   6.7385539   6.7385539   6.7385539   6.7385539   6.7416117   6.7385539
   6.7416117   6.7385539   6.7416117   6.7385539   6.7416117   6.7385539
   8.3201639   8.3201639   8.3201639   8.3201639   8.3187708   8.3123404
   8.3187708   8.3123404   8.3187708   8.3123404   8.3187708   8.3123404
   8.3123404   8.3123404   8.3123404   8.3123404   8.3201639   8.3187708
   8.3201639   8.3187708   8.3201639   8.3187708   8.3201639   8.3187708
 TTTTTTTTTTTTTTTTTTTTTTTTTTTTTT MOQGAD      TELAPSE     4374.89 TCPU     2305.74
 TTTTTTTTTTTTTTTTTTTTTTTTTTTTTT SHELLXN     TELAPSE     4377.10 TCPU     2307.35
 TTTTTTTTTTTTTTTTTTTTTTTTTTTTTT MONMO3      TELAPSE     4377.56 TCPU     2307.82
 NUMERICALLY INTEGRATED DENSITY    804.0022293896
 TTTTTTTTTTTTTTTTTTTTTTTTTTTTTT NUMDFT      TELAPSE     4380.23 TCPU     2310.49
 CYC  12 ETOT(AU) -6.526206808190E+03 DETOT -7.04E-09 tst  4.90E-11 PX  9.97E-06
 TTTTTTTTTTTTTTTTTTTTTTTTTTTTTT DIIS        TELAPSE     4382.27 TCPU     2312.53
 DIIS TEST: 0.33710E-07 AT SCF   CYCLE  12 - DIIS ACTIVE - HISTORY:    12 CYCLES
 TTTTTTTTTTTTTTTTTTTTTTTTTTTTTT FDIK        TELAPSE     4384.24 TCPU     2314.26
 INSULATING STATE
 TOP OF VALENCE BANDS -    BAND    402; K    4; EIG -2.1783649E-01 AU
 TOP OF VALENCE BANDS -    BAND    402; K    1; EIG -2.1870104E-01 AU
 BOTTOM OF VIRTUAL BANDS - BAND    403; K    2; EIG -1.1547164E-01 AU
 INDIRECT ENERGY BAND GAP:   2.7855 eV
 BOTTOM OF VIRTUAL BANDS - BAND    403; K    1; EIG -1.1521382E-01 AU
 TTTTTTTTTTTTTTTTTTTTTTTTTTTTTT PDIG        TELAPSE     4384.43 TCPU     2314.45
 CHARGE NORMALIZATION FACTOR   1.00000000
 TOTAL ATOMIC CHARGES:
  18.6440444  18.6440444  18.6440444  18.6462095  18.6462095  18.6440444
   5.4171425   5.4171425   5.4171425   5.4171425   5.4216913   5.4171425
   5.4216913   5.4171425   5.4216913   5.4171425   5.4216913   5.4171425
   5.9975747   5.9975747   5.9975747   5.9975747   6.0038797   6.0065218
   6.0038797   6.0065218   6.0038797   6.0065218   6.0038797   6.0065218
   6.0065218   6.0065218   6.0065218   6.0065218   5.9975747   6.0038797
   5.9975747   6.0038797   5.9975747   6.0038797   5.9975747   6.0038797
   0.8797234   0.8797234   0.8797234   0.8797234   0.8811906   0.8839942
   0.8811906   0.8839942   0.8811906   0.8839942   0.8811906   0.8839942
   0.8839942   0.8839942   0.8839942   0.8839942   0.8797234   0.8811906
   0.8797234   0.8811906   0.8797234   0.8811906   0.8797234   0.8811906
   7.5648856   7.5648856   7.5648856   7.5648856   7.5546400   7.5553664
   7.5546400   7.5553664   7.5546400   7.5553664   7.5546400   7.5553664
   7.5553664   7.5553664   7.5553664   7.5553664   7.5648856   7.5546400
   7.5648856   7.5546400   7.5648856   7.5546400   7.5648856   7.5546400
   6.7385570   6.7385570   6.7385570   6.7385570   6.7416256   6.7385570
   6.7416256   6.7385570   6.7416256   6.7385570   6.7416256   6.7385570
   8.3201544   8.3201544   8.3201544   8.3201544   8.3187791   8.3123576
   8.3187791   8.3123576   8.3187791   8.3123576   8.3187791   8.3123576
   8.3123576   8.3123576   8.3123576   8.3123576   8.3201544   8.3187791
   8.3201544   8.3187791   8.3201544   8.3187791   8.3201544   8.3187791
 TTTTTTTTTTTTTTTTTTTTTTTTTTTTTT MOQGAD      TELAPSE     4384.45 TCPU     2314.47
 TTTTTTTTTTTTTTTTTTTTTTTTTTTTTT SHELLXN     TELAPSE     4385.96 TCPU     2315.98
 +++ ENERGIES IN A.U. +++
 ::: EXT EL-POLE                                  -7.0907231170505E+03
 ::: EXT EL-SPHEROPOLE                             5.9975689765869E+01
 ::: BIELET ZONE E-E                               1.2555854486282E+04
 ::: TOTAL E-E                                     5.5251070589978E+03
 ::: TOTAL E-N + N-E                              -1.9070263916159E+04
 ::: TOTAL N-N                                     1.7365172313944E+03
 ::: KINETIC ENERGY                                6.0696314393625E+03
 ::: PSEUDO TOTAL   ENERGY                        -5.7390081864042E+03
 ::: VIRIAL COEFFICIENT                            1.0279984200921E+00
 TTTTTTTTTTTTTTTTTTTTTTTTTTTTTT MONMO3      TELAPSE     4386.53 TCPU     2316.55
 NUMERICALLY INTEGRATED DENSITY    804.0022293870
 TTTTTTTTTTTTTTTTTTTTTTTTTTTTTT NUMDFT      TELAPSE     4389.30 TCPU     2319.33
 CYC  13 ETOT(AU) -6.526206808179E+03 DETOT  1.10E-08 tst  3.84E-11 PX  9.97E-06

 == SCF ENDED - CONVERGENCE ON ENERGY      E(AU) -6.5262068081788E+03 CYCLES  13


 ENERGY EXPRESSION=HARTREE+FOCK EXCH*0.00000+(M06-L      EXCH)*1.00000+M06-L      CORR


 TOTAL ENERGY(DFT)(AU)( 13) -6.5262068081788E+03 DE 1.1E-08 tester 3.8E-11
 TTTTTTTTTTTTTTTTTTTTTTTTTTTTTT EDFT        TELAPSE     4389.31 TCPU     2319.33

 *******************************************************************************
 *                             FORCE CALCULATION                               *
 *******************************************************************************

 TTTTTTTTTTTTTTTTTTTTTTTTTTTTTT NUMDFG      TELAPSE     4401.33 TCPU     2331.35
 INFORMATION **** EXCPOG **** EXCH. BIPO BUFFER LENGTH (WORDS) =           0
 WARNING **** GENPOG **** COULOMB BIPO BUFFER TOO SMALL - TO AVOID I/O SET BIPOSIZE =     4791600
 INFORMATION **** GENPOG **** BIPO BUFFER LENGTH (WORDS) =     4000000
 TTTTTTTTTTTTTTTTTTTTTTTTTTTTTT SHELXG      TELAPSE     4448.00 TCPU     2338.19


 D3 DISPERSION ENERGY (AU)       -4.2162012428007E-02
 TOTAL ENERGY + DISP (AU)        -6.5262489701912E+03

 CARTESIAN FORCES IN HARTREE/BOHR (ANALYTICAL)
   ATOM                     X                   Y                   Z
   1 230            -4.196643033083E-14 -2.208800633057E-03 -1.942890293094E-15
   2 230             1.409983241274E-14  2.208800632922E-03  3.042011087473E-14
   3 230             1.196265309034E-14  4.454769886308E-15  2.208800632925E-03
   4 230            -8.764516890025E-14  2.615963001773E-15  2.621514116896E-14
   5 230            -1.191824416935E-13  6.144282131693E-15  3.114175584074E-14
   6 230            -4.751754545396E-14  1.909583602355E-14 -2.208800633056E-03
   7   6             5.369543584788E-03 -2.037921096123E-03 -2.165926342827E-03
   8   6            -5.369543584718E-03  2.037921096102E-03 -2.165926342845E-03
   9   6             5.369543584754E-03  2.037921096161E-03  2.165926342859E-03
  10   6            -5.369543584731E-03 -2.037921096103E-03  2.165926342852E-03
  11   6            -1.263780905755E-03  1.153030668813E-03  1.153030668801E-03
  12   6             5.369543584753E-03 -2.165926342843E-03 -2.037921096148E-03
  13   6             1.263780905738E-03 -1.153030668775E-03  1.153030668797E-03
  14   6            -5.369543584762E-03 -2.165926342830E-03  2.037921096078E-03
  15   6            -1.263780905779E-03 -1.153030668789E-03 -1.153030668779E-03
  16   6            -5.369543584719E-03  2.165926342856E-03 -2.037921096106E-03
  17   6             1.263780905741E-03  1.153030668808E-03 -1.153030668775E-03
  18   6             5.369543584756E-03  2.165926342850E-03  2.037921096156E-03
  19   6            -1.322028790334E-03 -4.464878978826E-03  3.344449789680E-03
  20   6             1.322028790360E-03  4.464878978801E-03  3.344449789678E-03
  21   6            -1.322028790362E-03  4.464878978810E-03 -3.344449789658E-03
  22   6             1.322028790357E-03 -4.464878978812E-03 -3.344449789683E-03
  23   6             2.993128133566E-03 -3.282854287669E-03 -1.994317117084E-03
  24   6            -5.445211521536E-03  1.229900908003E-03  3.764214241231E-03
  25   6            -2.993128133555E-03  3.282854287686E-03 -1.994317117093E-03
  26   6             5.445211521545E-03  1.229900908031E-03 -3.764214241217E-03
  27   6             2.993128133527E-03  3.282854287699E-03  1.994317117093E-03
  28   6             5.445211521542E-03 -1.229900908026E-03  3.764214241222E-03
  29   6            -2.993128133554E-03 -3.282854287697E-03  1.994317117081E-03
  30   6            -5.445211521547E-03 -1.229900908029E-03 -3.764214241253E-03
  31   6            -5.445211521550E-03  3.764214241226E-03  1.229900908021E-03
  32   6             5.445211521527E-03 -3.764214241221E-03  1.229900908017E-03
  33   6             5.445211521550E-03  3.764214241214E-03 -1.229900908015E-03
  34   6            -5.445211521547E-03 -3.764214241237E-03 -1.229900908019E-03
  35   6            -1.322028790325E-03  3.344449789678E-03 -4.464878978817E-03
  36   6             2.993128133527E-03 -1.994317117102E-03 -3.282854287670E-03
  37   6             1.322028790346E-03 -3.344449789678E-03 -4.464878978814E-03
  38   6             2.993128133552E-03  1.994317117086E-03  3.282854287699E-03
  39   6             1.322028790359E-03  3.344449789674E-03  4.464878978812E-03
  40   6            -2.993128133555E-03  1.994317117084E-03 -3.282854287695E-03
  41   6            -1.322028790341E-03 -3.344449789678E-03  4.464878978810E-03
  42   6            -2.993128133555E-03 -1.994317117093E-03  3.282854287683E-03
  43   1            -4.388289140489E-05  1.511428144862E-04 -1.558207622354E-05
  44   1             4.388289140600E-05 -1.511428144907E-04 -1.558207622154E-05
  45   1            -4.388289140911E-05 -1.511428144878E-04  1.558207622376E-05
  46   1             4.388289140600E-05  1.511428144865E-04  1.558207622221E-05
  47   1             1.644000570307E-03 -6.166474797455E-04 -2.277845150695E-03
  48   1            -8.192762593537E-03  4.308006196454E-03  5.662033622487E-04
  49   1            -1.644000570308E-03  6.166474797438E-04 -2.277845150694E-03
  50   1             8.192762593533E-03  4.308006196454E-03 -5.662033622451E-04
  51   1             1.644000570310E-03  6.166474797460E-04  2.277845150698E-03
  52   1             8.192762593536E-03 -4.308006196456E-03  5.662033622464E-04
  53   1            -1.644000570307E-03 -6.166474797480E-04  2.277845150693E-03
  54   1            -8.192762593536E-03 -4.308006196456E-03 -5.662033622507E-04
  55   1            -8.192762593534E-03  5.662033622491E-04  4.308006196454E-03
  56   1             8.192762593533E-03 -5.662033622478E-04  4.308006196458E-03
  57   1             8.192762593536E-03  5.662033622478E-04 -4.308006196458E-03
  58   1            -8.192762593538E-03 -5.662033622502E-04 -4.308006196456E-03
  59   1            -4.388289140467E-05 -1.558207622754E-05  1.511428144891E-04
  60   1             1.644000570310E-03 -2.277845150696E-03 -6.166474797442E-04
  61   1             4.388289140622E-05  1.558207622288E-05  1.511428144876E-04
  62   1             1.644000570310E-03  2.277845150696E-03  6.166474797482E-04
  63   1             4.388289140755E-05 -1.558207622132E-05 -1.511428144860E-04
  64   1            -1.644000570308E-03  2.277845150695E-03 -6.166474797469E-04
  65   1            -4.388289140933E-05  1.558207622776E-05 -1.511428144922E-04
  66   1            -1.644000570310E-03 -2.277845150695E-03  6.166474797427E-04
  67   7             1.155452355463E-02 -9.521218249136E-04 -6.999673149464E-03
  68   7            -1.155452355463E-02  9.521218248780E-04 -6.999673149425E-03
  69   7             1.155452355464E-02  9.521218248514E-04  6.999673149511E-03
  70   7            -1.155452355459E-02 -9.521218248922E-04  6.999673149473E-03
  71   7            -1.557136564764E-03  2.037721391059E-03  8.946521189950E-04
  72   7            -1.109523280757E-02  4.942470036746E-03  2.507903228875E-03
  73   7             1.557136564766E-03 -2.037721391096E-03  8.946521189959E-04
  74   7             1.109523280755E-02  4.942470036715E-03 -2.507903229018E-03
  75   7            -1.557136564723E-03 -2.037721391162E-03 -8.946521190563E-04
  76   7             1.109523280757E-02 -4.942470036672E-03  2.507903229025E-03
  77   7             1.557136564758E-03  2.037721391117E-03 -8.946521190483E-04
  78   7            -1.109523280761E-02 -4.942470036697E-03 -2.507903228953E-03
  79   7            -1.109523280760E-02  2.507903228904E-03  4.942470036704E-03
  80   7             1.109523280752E-02 -2.507903228958E-03  4.942470036713E-03
  81   7             1.109523280757E-02  2.507903229020E-03 -4.942470036675E-03
  82   7            -1.109523280761E-02 -2.507903228966E-03 -4.942470036716E-03
  83   7             1.155452355461E-02 -6.999673149469E-03 -9.521218249056E-04
  84   7            -1.557136564738E-03  8.946521190047E-04  2.037721391054E-03
  85   7            -1.155452355458E-02  6.999673149465E-03 -9.521218248763E-04
  86   7            -1.557136564751E-03 -8.946521190438E-04 -2.037721391162E-03
  87   7            -1.155452355465E-02 -6.999673149444E-03  9.521218248736E-04
  88   7             1.557136564762E-03 -8.946521190500E-04  2.037721391123E-03
  89   7             1.155452355464E-02  6.999673149515E-03  9.521218248514E-04
  90   7             1.557136564752E-03  8.946521189905E-04 -2.037721391127E-03
  91   7            -6.285742942342E-03  2.663570184553E-03  2.342667277311E-03
  92   7             6.285742942343E-03 -2.663570184572E-03  2.342667277299E-03
  93   7            -6.285742942341E-03 -2.663570184532E-03 -2.342667277327E-03
  94   7             6.285742942384E-03  2.663570184575E-03 -2.342667277313E-03
  95   7            -1.985102465820E-04  2.130028111382E-04  2.130028111225E-04
  96   7            -6.285742942336E-03  2.342667277299E-03  2.663570184547E-03
  97   7             1.985102465731E-04 -2.130028110847E-04  2.130028111427E-04
  98   7             6.285742942349E-03  2.342667277309E-03 -2.663570184582E-03
  99   7            -1.985102465554E-04 -2.130028111225E-04 -2.130028111468E-04
 100   7             6.285742942395E-03 -2.342667277313E-03  2.663570184581E-03
 101   7             1.985102465731E-04  2.130028111328E-04 -2.130028110818E-04
 102   7            -6.285742942322E-03 -2.342667277318E-03 -2.663570184521E-03
 103   8            -3.610766926830E-03  4.202664707915E-03  3.032399185798E-05
 104   8             3.610766926853E-03 -4.202664707922E-03  3.032399190417E-05
 105   8            -3.610766926843E-03 -4.202664707902E-03 -3.032399185443E-05
 106   8             3.610766926880E-03  4.202664707929E-03 -3.032399190062E-05
 107   8            -2.461605827108E-03  2.666631844880E-04  3.112226427801E-03
 108   8             1.694246141507E-02 -6.678160989836E-03 -6.369467456034E-03
 109   8             2.461605827076E-03 -2.666631844770E-04  3.112226427767E-03
 110   8            -1.694246141501E-02 -6.678160989818E-03  6.369467456021E-03
 111   8            -2.461605827087E-03 -2.666631844665E-04 -3.112226427735E-03
 112   8            -1.694246141506E-02  6.678160989829E-03 -6.369467456042E-03
 113   8             2.461605827090E-03  2.666631844730E-04 -3.112226427767E-03
 114   8             1.694246141506E-02  6.678160989836E-03  6.369467456056E-03
 115   8             1.694246141506E-02 -6.369467456036E-03 -6.678160989839E-03
 116   8            -1.694246141504E-02  6.369467456016E-03 -6.678160989811E-03
 117   8            -1.694246141506E-02 -6.369467456040E-03  6.678160989836E-03
 118   8             1.694246141506E-02  6.369467456057E-03  6.678160989832E-03
 119   8            -3.610766926843E-03  3.032399186509E-05  4.202664707936E-03
 120   8            -2.461605827115E-03  3.112226427790E-03  2.666631844894E-04
 121   8             3.610766926878E-03 -3.032399189706E-05  4.202664707929E-03
 122   8            -2.461605827083E-03 -3.112226427749E-03 -2.666631844549E-04
 123   8             3.610766926850E-03  3.032399190772E-05 -4.202664707902E-03
 124   8             2.461605827094E-03 -3.112226427769E-03  2.666631844796E-04
 125   8            -3.610766926847E-03 -3.032399187930E-05 -4.202664707913E-03
 126   8             2.461605827076E-03  3.112226427769E-03 -2.666631844702E-04

 RESULTANT FORCE    -2.518818487118E-15 -1.331920684855E-14  8.895661984809E-15

 SYMMETRY ALLOWED FORCES (ANALYTICAL) (DIRECTION, FORCE)

    1 -4.4176013E-03    2 -1.5633282E-02    3  3.5514108E-03    4  6.6632450E-03
    5  4.1220988E-03    6 -1.8085438E-04    7  3.2921077E-04    8  1.1352727E-02
    9 -1.1573816E-02   10 -1.3505343E-02   11  2.6412022E-03   12 -5.7945231E-04
   13  1.7047349E-02   14  9.8532451E-04   15 -8.4306212E-03   16  2.9303022E-04
   17 -2.6118155E-04   18  2.1451985E-04   19 -7.4113284E-03   20 -2.6500865E-03
   21  2.0547062E-03   22  2.1338276E-02   23 -1.3127054E-02   24 -7.7695128E-03
   25 -3.1853685E-02   26 -1.7236226E-03   27  2.1204803E-02   28  7.3313393E-03
   29 -2.0848739E-03   30  9.6116965E-04   31  3.0284848E-02   32 -1.2726990E-02
   33 -1.2305526E-02   34  1.8439727E-02   35 -4.9236184E-03   36 -7.2443455E-03
   37  7.2112881E-04   38  2.3666259E-05   39  1.2808799E-02   40 -8.9521435E-03
   41  1.1837956E-03   42  9.5374891E-03   43  4.0370454E-03   44 -4.3898853E-03
   45 -4.8973612E-02   46  1.2565090E-02   47  2.0528601E-02
 TTTTTTTTTTTTTTTTTTTTTTTTTTTTTT TOTGRA      TELAPSE     4453.52 TCPU     2343.70
 INFORMATION **** opta001 **** GEOMETRY OUTPUT FILE
 CLASSICAL MODEL (SCHLEGEL) USED AS INITIAL HESSIAN MATRIX
 REFERENCE GEOMETRY DEFINED

 MAX GRADIENT      0.048974  THRESHOLD              0.000450 CONVERGED NO
 RMS GRADIENT      0.013394  THRESHOLD              0.000300 CONVERGED NO

 GRADIENT NORM     0.091824  GRADIENT THRESHOLD     0.500000

 PREDICTED ENERGY CHANGE    -0.301E-03

 INITIAL DISPLACEMENTS
 -0.000738 -0.000396  0.000111 -0.000668  0.000764 -0.001667  0.000813  0.000029
 -0.000900 -0.000061 -0.000028 -0.000046  0.002410 -0.000764  0.000562  0.000982
  0.000043 -0.000928 -0.000356  0.000058  0.000180  0.003724 -0.000674  0.001120
 -0.000754 -0.000253 -0.001097  0.000564  0.000090 -0.000304  0.001243 -0.000634
  0.000662 -0.000880  0.000601  0.000282  0.001000 -0.005324  0.003474  0.005610
  0.004990  0.001690 -0.005252 -0.008913 -0.004199 -0.000737 -0.004310
 TTTTTTTTTTTTTTTTTTTTTTTTTTTTTT OPTI        TELAPSE     4454.16 TCPU     2343.84

 OPTOPTOPTOPTOPTOPTOPTOPTOPTOPTOPTOPTOPTOPTOPTOPTOPTOPTOPTOPTOPTOPTOPTOPTOPTOPT

 - INFORMATION ON SCF MOVED TO SCFOUT.LOG
 GEOMETRY OPTIMIZATION INFORMATION STORED IN OPTINFO.DAT

 OPTOPTOPTOPTOPTOPTOPTOPTOPTOPTOPTOPTOPTOPTOPTOPTOPTOPTOPTOPTOPTOPTOPTOPTOPTOPT
 *******************************************************************************
 COORDINATE OPTIMIZATION - POINT    2
 *******************************************************************************
 LATTICE PARAMETERS (ANGSTROMS AND DEGREES) - BOHR = 0.5291772083 ANGSTROM
 PRIMITIVE CELL - CENTRING CODE 6/1 VOLUME=  2485.284791 - DENSITY  1.154 g/cm^3
         A              B              C           ALPHA      BETA       GAMMA 
    14.78046128    14.78046128    14.78046128   110.285563 109.065590 109.065590
 *******************************************************************************
 ATOMS IN THE ASYMMETRIC UNIT   18 - ATOMS IN THE UNIT CELL:  126
     ATOM                 X/A                 Y/B                 Z/C    
 *******************************************************************************
      1 T 230 ZN    2.499886126102E-01 -5.000000000000E-01 -2.500113873898E-01
      2 F 230 ZN   -2.499886126102E-01  5.000000000000E-01  2.500113873898E-01
      3 F 230 ZN   -2.499886126102E-01  2.500113873898E-01  5.000000000000E-01
      4 T 230 ZN    5.000000000000E-01 -2.500000000000E-01  2.500000000000E-01
      5 F 230 ZN    5.000000000000E-01  2.500000000000E-01 -2.500000000000E-01
      6 F 230 ZN    2.499886126102E-01 -2.500113873898E-01 -5.000000000000E-01
      7 T   6 C     3.615559349325E-01  3.615618745772E-01 -2.637356679601E-01
      8 F   6 C    -3.747024574627E-01 -3.747083971074E-01  2.637356679601E-01
      9 F   6 C    -3.615559349325E-01  3.747083971074E-01  5.939644769554E-06
     10 F   6 C     3.747024574627E-01 -3.615618745772E-01 -5.939644769554E-06
     11 T   6 C    -2.637327337388E-01  3.615336550337E-01  3.615336550337E-01
     12 F   6 C     3.615559349325E-01 -2.637356679601E-01  3.615618745772E-01
     13 F   6 C     0.000000000000E+00  3.747336112276E-01 -3.615336550337E-01
     14 F   6 C    -3.747024574627E-01  2.637356679601E-01 -3.747083971074E-01
     15 F   6 C     2.637327337388E-01 -3.747336112276E-01 -3.747336112276E-01
     16 F   6 C     3.747024574627E-01 -5.939644769554E-06 -3.615618745772E-01
     17 F   6 C     0.000000000000E+00 -3.615336550337E-01  3.747336112276E-01
     18 F   6 C    -3.615559349325E-01  5.939644769554E-06  3.747083971074E-01
     19 T   6 C     3.422788890022E-01  3.995364771401E-01 -3.915131663957E-01
     20 F   6 C    -2.089503564642E-01 -2.662079446021E-01  3.915131663957E-01
     21 F   6 C    -3.422788890022E-01  2.662079446021E-01  5.725758813793E-02
     22 F   6 C     2.089503564642E-01 -3.995364771401E-01 -5.725758813793E-02
     23 T   6 C    -3.915003504369E-01  3.422747314095E-01  3.995425016992E-01
     24 T   6 C     3.995745089408E-01 -3.915051772510E-01  3.422839223009E-01
     25 F   6 C    -5.726777028974E-02  2.089571478639E-01 -3.995425016992E-01
     26 F   6 C    -2.662109004481E-01  3.915051772510E-01 -2.089203138082E-01
     27 F   6 C     3.915003504369E-01 -2.089571478639E-01 -2.662249181536E-01
     28 F   6 C     2.662109004481E-01  5.729058663990E-02 -3.422839223009E-01
     29 F   6 C     5.726777028974E-02 -3.422747314095E-01  2.662249181536E-01
     30 F   6 C    -3.995745089408E-01 -5.729058663990E-02  2.089203138082E-01
     31 F   6 C     3.995745089408E-01  3.422839223009E-01 -3.915051772510E-01
     32 F   6 C    -2.662109004481E-01 -2.089203138082E-01  3.915051772510E-01
     33 F   6 C     2.662109004481E-01 -3.422839223009E-01  5.729058663990E-02
     34 F   6 C    -3.995745089408E-01  2.089203138082E-01 -5.729058663990E-02
     35 F   6 C     3.422788890022E-01 -3.915131663957E-01  3.995364771401E-01
     36 F   6 C    -3.915003504369E-01  3.995425016992E-01  3.422747314095E-01
     37 F   6 C     2.089503564642E-01 -5.725758813793E-02 -3.995364771401E-01
     38 F   6 C     3.915003504369E-01 -2.662249181536E-01 -2.089571478639E-01
     39 F   6 C    -2.089503564642E-01  3.915131663957E-01 -2.662079446021E-01
     40 F   6 C     5.726777028974E-02  2.662249181536E-01 -3.422747314095E-01
     41 F   6 C    -3.422788890022E-01  5.725758813793E-02  2.662079446021E-01
     42 F   6 C    -5.726777028974E-02 -3.995425016992E-01  2.089571478639E-01
     43 T   1 H     3.168064575434E-01  4.308296838855E-01 -4.454322750497E-01
     44 F   1 H    -1.237380410648E-01 -2.377612674069E-01  4.454322750497E-01
     45 F   1 H    -3.168064575434E-01  2.377612674069E-01  1.140232263420E-01
     46 F   1 H     1.237380410648E-01 -4.308296838855E-01 -1.140232263420E-01
     47 T   1 H    -4.454205975485E-01  3.168032775895E-01  4.308393013699E-01
     48 T   1 H     4.308890100335E-01 -4.454183843472E-01  3.168180658454E-01
     49 F   1 H    -1.140360237805E-01  1.237401010815E-01 -4.308393013699E-01
     50 F   1 H    -2.377635498074E-01  4.454183843472E-01 -1.236926056193E-01
     51 F   1 H     4.454205975485E-01 -1.237401010815E-01 -2.377761248620E-01
     52 F   1 H     2.377635498074E-01  1.140709441881E-01 -3.168180658454E-01
     53 F   1 H     1.140360237805E-01 -3.168032775895E-01  2.377761248620E-01
     54 F   1 H    -4.308890100335E-01 -1.140709441881E-01  1.236926056193E-01
     55 F   1 H     4.308890100335E-01  3.168180658454E-01 -4.454183843472E-01
     56 F   1 H    -2.377635498074E-01 -1.236926056193E-01  4.454183843472E-01
     57 F   1 H     2.377635498074E-01 -3.168180658454E-01  1.140709441881E-01
     58 F   1 H    -4.308890100335E-01  1.236926056193E-01 -1.140709441881E-01
     59 F   1 H     3.168064575434E-01 -4.454322750497E-01  4.308296838855E-01
     60 F   1 H    -4.454205975485E-01  4.308393013699E-01  3.168032775895E-01
     61 F   1 H     1.237380410648E-01 -1.140232263420E-01 -4.308296838855E-01
     62 F   1 H     4.454205975485E-01 -2.377761248620E-01 -1.237401010815E-01
     63 F   1 H    -1.237380410648E-01  4.454322750497E-01 -2.377612674069E-01
     64 F   1 H     1.140360237805E-01  2.377761248620E-01 -3.168032775895E-01
     65 F   1 H    -3.168064575434E-01  1.140232263420E-01  2.377612674069E-01
     66 F   1 H    -1.140360237805E-01 -4.308393013699E-01  1.237401010815E-01
     67 T   7 N     3.181074666218E-01  4.112206185047E-01 -3.096371830229E-01
     68 F   7 N    -2.791421984724E-01 -3.722553503554E-01  3.096371830229E-01
     69 F   7 N    -3.181074666218E-01  3.722553503554E-01  9.311315188295E-02
     70 F   7 N     2.791421984724E-01 -4.112206185047E-01 -9.311315188295E-02
     71 T   7 N    -3.096150172089E-01  3.181253333215E-01  4.112277558956E-01
     72 T   7 N     4.112504760797E-01 -3.096236288042E-01  3.181366868960E-01
     73 F   7 N    -9.310242257415E-02  2.791572268954E-01 -4.112277558956E-01
     74 F   7 N    -3.722396842998E-01  3.096236288042E-01 -2.791258951161E-01
     75 F   7 N     3.096150172089E-01 -2.791572268954E-01 -3.722596494696E-01
     76 F   7 N     3.722396842998E-01  9.311378918370E-02 -3.181366868960E-01
     77 F   7 N     9.310242257415E-02 -3.181253333215E-01  3.722596494696E-01
     78 F   7 N    -4.112504760797E-01 -9.311378918370E-02  2.791258951161E-01
     79 F   7 N     4.112504760797E-01  3.181366868960E-01 -3.096236288042E-01
     80 F   7 N    -3.722396842998E-01 -2.791258951161E-01  3.096236288042E-01
     81 F   7 N     3.722396842998E-01 -3.181366868960E-01  9.311378918370E-02
     82 F   7 N    -4.112504760797E-01  2.791258951161E-01 -9.311378918370E-02
     83 F   7 N     3.181074666218E-01 -3.096371830229E-01  4.112206185047E-01
     84 F   7 N    -3.096150172089E-01  4.112277558956E-01  3.181253333215E-01
     85 F   7 N     2.791421984724E-01 -9.311315188295E-02 -4.112206185047E-01
     86 F   7 N     3.096150172089E-01 -3.722596494696E-01 -2.791572268954E-01
     87 F   7 N    -2.791421984724E-01  3.096371830229E-01 -3.722553503554E-01
     88 F   7 N     9.310242257415E-02  3.722596494696E-01 -3.181253333215E-01
     89 F   7 N    -3.181074666218E-01  9.311315188295E-02  3.722553503554E-01
     90 F   7 N    -9.310242257415E-02 -4.112277558956E-01  2.791572268954E-01
     91 T   7 N     3.540940493647E-01  3.541106461587E-01 -1.735928380288E-01
     92 F   7 N    -4.722965158125E-01 -4.723131126065E-01  1.735928380288E-01
     93 F   7 N    -3.540940493647E-01  4.723131126065E-01  1.659679396894E-05
     94 F   7 N     4.722965158125E-01 -3.541106461587E-01 -1.659679396894E-05
     95 T   7 N    -1.736465840220E-01  3.539985387218E-01  3.539985387218E-01
     96 F   7 N     3.540940493647E-01 -1.735928380288E-01  3.541106461587E-01
     97 F   7 N     0.000000000000E+00  4.723548772561E-01 -3.539985387218E-01
     98 F   7 N    -4.722965158125E-01  1.735928380288E-01 -4.723131126065E-01
     99 F   7 N     1.736465840220E-01 -4.723548772561E-01 -4.723548772561E-01
    100 F   7 N     4.722965158125E-01 -1.659679396894E-05 -3.541106461587E-01
    101 F   7 N     0.000000000000E+00 -3.539985387218E-01  4.723548772561E-01
    102 F   7 N    -3.540940493647E-01  1.659679396894E-05  4.723131126065E-01
    103 T   8 O     3.951775744599E-01  3.051343701371E-01 -1.377014053333E-01
    104 F   8 O     4.428357754704E-01 -4.671210202068E-01  1.377014053333E-01
    105 F   8 O    -3.951775744599E-01  4.671210202068E-01 -9.004320432280E-02
    106 F   8 O    -4.428357754704E-01 -3.051343701371E-01  9.004320432280E-02
    107 T   8 O    -1.378498473148E-01  3.949298875015E-01  3.048812619018E-01
    108 T   8 O     3.049309038927E-01 -1.378222544927E-01  3.950037104698E-01
    109 F   8 O     9.004862559978E-02 -4.427311092165E-01 -3.048812619018E-01
    110 F   8 O    -4.671740350376E-01  1.378222544927E-01  4.427531583853E-01
    111 F   8 O     1.378498473148E-01  4.427311092165E-01 -4.672202651837E-01
    112 F   8 O     4.671740350376E-01 -9.007280657712E-02 -3.950037104698E-01
    113 F   8 O    -9.004862559978E-02 -3.949298875015E-01  4.672202651837E-01
    114 F   8 O    -3.049309038927E-01  9.007280657712E-02 -4.427531583853E-01
    115 F   8 O     3.049309038927E-01  3.950037104698E-01 -1.378222544927E-01
    116 F   8 O    -4.671740350376E-01  4.427531583853E-01  1.378222544927E-01
    117 F   8 O     4.671740350376E-01 -3.950037104698E-01 -9.007280657712E-02
    118 F   8 O    -3.049309038927E-01 -4.427531583853E-01  9.007280657712E-02
    119 F   8 O     3.951775744599E-01 -1.377014053333E-01  3.051343701371E-01
    120 F   8 O    -1.378498473148E-01  3.048812619018E-01  3.949298875015E-01
    121 F   8 O    -4.428357754704E-01  9.004320432280E-02 -3.051343701371E-01
    122 F   8 O     1.378498473148E-01 -4.672202651837E-01  4.427311092165E-01
    123 F   8 O     4.428357754704E-01  1.377014053333E-01 -4.671210202068E-01
    124 F   8 O    -9.004862559978E-02  4.672202651837E-01 -3.949298875015E-01
    125 F   8 O    -3.951775744599E-01 -9.004320432280E-02  4.671210202068E-01
    126 F   8 O     9.004862559978E-02 -3.048812619018E-01 -4.427311092165E-01

 TRANSFORMATION MATRIX PRIMITIVE-CRYSTALLOGRAPHIC CELL
  0.0000  1.0000  1.0000  1.0000  0.0000  1.0000  1.0000  1.0000  0.0000

 *******************************************************************************
 CRYSTALLOGRAPHIC CELL (VOLUME=       4970.56958123)
         A              B              C           ALPHA      BETA       GAMMA 
    16.89505226    17.15233732    17.15233732    90.000000  90.000000  90.000000

 COORDINATES IN THE CRYSTALLOGRAPHIC CELL
     ATOM                 X/A                 Y/B                 Z/C    
 *******************************************************************************
      1 T 230 ZN   -5.000000000000E-01  2.499886126102E-01 -6.903516191176E-17
      2 F 230 ZN    1.236960587650E-16  2.500113873898E-01  5.000000000000E-01
      3 F 230 ZN    1.236960587650E-16  5.000000000000E-01  2.500113873898E-01
      4 T 230 ZN    2.500000000000E-01  1.373625097026E-16  5.000000000000E-01
      5 F 230 ZN    2.500000000000E-01  5.000000000000E-01  1.099607112143E-16
      6 F 230 ZN   -5.000000000000E-01 -9.643683046693E-17  2.499886126102E-01
      7 T   6 C    -1.318648641577E-01 -1.318708038024E-01  4.934267387349E-01
      8 F   6 C     1.318648641577E-01  1.318708038024E-01  4.934267387349E-01
      9 F   6 C    -1.318648641577E-01  1.318708038024E-01 -4.934267387349E-01
     10 F   6 C     1.318648641577E-01 -1.318708038024E-01 -4.934267387349E-01
     11 T   6 C     4.934000219031E-01 -1.318663668694E-01 -1.318663668694E-01
     12 F   6 C    -1.318648641577E-01  4.934267387349E-01 -1.318708038024E-01
     13 F   6 C    -4.934000219031E-01  1.318663668694E-01 -1.318663668694E-01
     14 F   6 C     1.318648641577E-01  4.934267387349E-01  1.318708038024E-01
     15 F   6 C     4.934000219031E-01  1.318663668694E-01  1.318663668694E-01
     16 F   6 C     1.318648641577E-01 -4.934267387349E-01 -1.318708038024E-01
     17 F   6 C    -4.934000219031E-01 -1.318663668694E-01  1.318663668694E-01
     18 F   6 C    -1.318648641577E-01 -4.934267387349E-01  1.318708038024E-01
     19 T   6 C     3.328722108711E-01  2.756146227332E-01  6.666426626898E-02
     20 F   6 C    -3.328722108711E-01 -2.756146227332E-01  6.666426626898E-02
     21 F   6 C     3.328722108711E-01 -2.756146227332E-01 -6.666426626898E-02
     22 F   6 C    -3.328722108711E-01  2.756146227332E-01 -6.666426626898E-02
     23 T   6 C     6.665879177280E-02  3.328837099264E-01  2.756159396367E-01
     24 T   6 C     2.756021180545E-01  6.668180424633E-02  3.328927046944E-01
     25 F   6 C    -6.665879177280E-02 -3.328837099264E-01  2.756159396367E-01
     26 F   6 C    -2.756021180545E-01  6.668180424633E-02 -3.328927046944E-01
     27 F   6 C     6.665879177280E-02 -3.328837099264E-01 -2.756159396367E-01
     28 F   6 C    -2.756021180545E-01 -6.668180424633E-02  3.328927046944E-01
     29 F   6 C    -6.665879177280E-02  3.328837099264E-01 -2.756159396367E-01
     30 F   6 C     2.756021180545E-01 -6.668180424633E-02 -3.328927046944E-01
     31 F   6 C     2.756021180545E-01  3.328927046944E-01  6.668180424633E-02
     32 F   6 C    -2.756021180545E-01 -3.328927046944E-01  6.668180424633E-02
     33 F   6 C    -2.756021180545E-01  3.328927046944E-01 -6.668180424633E-02
     34 F   6 C     2.756021180545E-01 -3.328927046944E-01 -6.668180424633E-02
     35 F   6 C     3.328722108711E-01  6.666426626898E-02  2.756146227332E-01
     36 F   6 C     6.665879177280E-02  2.756159396367E-01  3.328837099264E-01
     37 F   6 C    -3.328722108711E-01 -6.666426626898E-02  2.756146227332E-01
     38 F   6 C     6.665879177280E-02 -2.756159396367E-01 -3.328837099264E-01
     39 F   6 C    -3.328722108711E-01  6.666426626898E-02 -2.756146227332E-01
     40 F   6 C    -6.665879177280E-02 -2.756159396367E-01  3.328837099264E-01
     41 F   6 C     3.328722108711E-01 -6.666426626898E-02 -2.756146227332E-01
     42 F   6 C    -6.665879177280E-02  2.756159396367E-01 -3.328837099264E-01
     43 T   1 H     3.342954756462E-01  2.202722493041E-01  9.653420823930E-02
     44 F   1 H    -3.342954756462E-01 -2.202722493041E-01  9.653420823930E-02
     45 F   1 H     3.342954756462E-01 -2.202722493041E-01 -9.653420823930E-02
     46 F   1 H    -3.342954756462E-01  2.202722493041E-01 -9.653420823930E-02
     47 T   1 H     9.653158825396E-02  3.343077131160E-01  2.202716893355E-01
     48 T   1 H     2.202553357323E-01  9.656273011306E-02  3.343262799204E-01
     49 F   1 H    -9.653158825396E-02 -3.343077131160E-01  2.202716893355E-01
     50 F   1 H    -2.202553357323E-01  9.656273011306E-02 -3.343262799204E-01
     51 F   1 H     9.653158825396E-02 -3.343077131160E-01 -2.202716893355E-01
     52 F   1 H    -2.202553357323E-01 -9.656273011306E-02  3.343262799204E-01
     53 F   1 H    -9.653158825396E-02  3.343077131160E-01 -2.202716893355E-01
     54 F   1 H     2.202553357323E-01 -9.656273011306E-02 -3.343262799204E-01
     55 F   1 H     2.202553357323E-01  3.343262799204E-01  9.656273011306E-02
     56 F   1 H    -2.202553357323E-01 -3.343262799204E-01  9.656273011306E-02
     57 F   1 H    -2.202553357323E-01  3.343262799204E-01 -9.656273011306E-02
     58 F   1 H     2.202553357323E-01 -3.343262799204E-01 -9.656273011306E-02
     59 F   1 H     3.342954756462E-01  9.653420823930E-02  2.202722493041E-01
     60 F   1 H     9.653158825396E-02  2.202716893355E-01  3.343077131160E-01
     61 F   1 H    -3.342954756462E-01 -9.653420823930E-02  2.202722493041E-01
     62 F   1 H     9.653158825396E-02 -2.202716893355E-01 -3.343077131160E-01
     63 F   1 H    -3.342954756462E-01  9.653420823930E-02 -2.202722493041E-01
     64 F   1 H    -9.653158825396E-02 -2.202716893355E-01  3.343077131160E-01
     65 F   1 H     3.342954756462E-01 -9.653420823930E-02 -2.202722493041E-01
     66 F   1 H    -9.653158825396E-02  2.202716893355E-01 -3.343077131160E-01
     67 T   7 N     3.917379844300E-01  2.986248325471E-01  1.948263407466E-02
     68 F   7 N    -3.917379844300E-01 -2.986248325471E-01  1.948263407466E-02
     69 F   7 N     3.917379844300E-01 -2.986248325471E-01 -1.948263407466E-02
     70 F   7 N    -3.917379844300E-01  2.986248325471E-01 -1.948263407466E-02
     71 T   7 N     1.948405321303E-02  3.917437026826E-01  2.986412801085E-01
     72 T   7 N     2.986312910060E-01  1.950539588996E-02  3.917450801897E-01
     73 F   7 N    -1.948405321303E-02 -3.917437026826E-01  2.986412801085E-01
     74 F   7 N    -2.986312910060E-01  1.950539588996E-02 -3.917450801897E-01
     75 F   7 N     1.948405321304E-02 -3.917437026826E-01 -2.986412801085E-01
     76 F   7 N    -2.986312910060E-01 -1.950539588996E-02  3.917450801897E-01
     77 F   7 N    -1.948405321303E-02  3.917437026826E-01 -2.986412801085E-01
     78 F   7 N     2.986312910060E-01 -1.950539588996E-02 -3.917450801897E-01
     79 F   7 N     2.986312910060E-01  3.917450801897E-01  1.950539588996E-02
     80 F   7 N    -2.986312910060E-01 -3.917450801897E-01  1.950539588996E-02
     81 F   7 N    -2.986312910060E-01  3.917450801897E-01 -1.950539588996E-02
     82 F   7 N     2.986312910060E-01 -3.917450801897E-01 -1.950539588996E-02
     83 F   7 N     3.917379844300E-01  1.948263407466E-02  2.986248325471E-01
     84 F   7 N     1.948405321303E-02  2.986412801085E-01  3.917437026826E-01
     85 F   7 N    -3.917379844300E-01 -1.948263407466E-02  2.986248325471E-01
     86 F   7 N     1.948405321304E-02 -2.986412801085E-01 -3.917437026826E-01
     87 F   7 N    -3.917379844300E-01  1.948263407466E-02 -2.986248325471E-01
     88 F   7 N    -1.948405321303E-02 -2.986412801085E-01  3.917437026826E-01
     89 F   7 N     3.917379844300E-01 -1.948263407466E-02 -2.986248325471E-01
     90 F   7 N    -1.948405321303E-02  2.986412801085E-01 -3.917437026826E-01
     91 T   7 N    -8.678812061742E-02 -8.680471741138E-02  4.408987667761E-01
     92 F   7 N     8.678812061742E-02  8.680471741138E-02  4.408987667761E-01
     93 F   7 N    -8.678812061742E-02  8.680471741138E-02 -4.408987667761E-01
     94 F   7 N     8.678812061742E-02 -8.680471741138E-02 -4.408987667761E-01
     95 T   7 N     4.408218307329E-01 -8.682329201102E-02 -8.682329201102E-02
     96 F   7 N    -8.678812061742E-02  4.408987667761E-01 -8.680471741138E-02
     97 F   7 N    -4.408218307329E-01  8.682329201102E-02 -8.682329201102E-02
     98 F   7 N     8.678812061742E-02  4.408987667761E-01  8.680471741138E-02
     99 F   7 N     4.408218307329E-01  8.682329201102E-02  8.682329201102E-02
    100 F   7 N     8.678812061742E-02 -4.408987667761E-01 -8.680471741138E-02
    101 F   7 N    -4.408218307329E-01 -8.682329201102E-02  8.682329201102E-02
    102 F   7 N    -8.678812061742E-02 -4.408987667761E-01  8.680471741138E-02
    103 T   8 O    -1.138723048281E-01 -2.382910050525E-02  4.190066749652E-01
    104 F   8 O     1.138723048281E-01  2.382910050525E-02  4.190066749652E-01
    105 F   8 O    -1.138723048281E-01  2.382910050525E-02 -4.190066749652E-01
    106 F   8 O     1.138723048281E-01 -2.382910050525E-02 -4.190066749652E-01
    107 T   8 O     4.188304983590E-01 -1.139492364573E-01 -2.390061085749E-02
    108 T   8 O    -2.387472395777E-02  4.188784344276E-01 -1.139475305349E-01
    109 F   8 O    -4.188304983590E-01  1.139492364573E-01 -2.390061085749E-02
    110 F   8 O     2.387472395777E-02  4.188784344276E-01  1.139475305349E-01
    111 F   8 O     4.188304983590E-01  1.139492364573E-01  2.390061085749E-02
    112 F   8 O     2.387472395777E-02 -4.188784344276E-01 -1.139475305349E-01
    113 F   8 O    -4.188304983590E-01 -1.139492364573E-01  2.390061085749E-02
    114 F   8 O    -2.387472395777E-02 -4.188784344276E-01  1.139475305349E-01
    115 F   8 O    -2.387472395777E-02 -1.139475305349E-01  4.188784344276E-01
    116 F   8 O     2.387472395777E-02  1.139475305349E-01  4.188784344276E-01
    117 F   8 O     2.387472395777E-02 -1.139475305349E-01 -4.188784344276E-01
    118 F   8 O    -2.387472395777E-02  1.139475305349E-01 -4.188784344276E-01
    119 F   8 O    -1.138723048281E-01  4.190066749652E-01 -2.382910050525E-02
    120 F   8 O     4.188304983590E-01 -2.390061085749E-02 -1.139492364573E-01
    121 F   8 O     1.138723048281E-01 -4.190066749652E-01 -2.382910050525E-02
    122 F   8 O     4.188304983590E-01  2.390061085749E-02  1.139492364573E-01
    123 F   8 O     1.138723048281E-01  4.190066749652E-01  2.382910050525E-02
    124 F   8 O    -4.188304983590E-01  2.390061085749E-02 -1.139492364573E-01
    125 F   8 O    -1.138723048281E-01 -4.190066749652E-01  2.382910050525E-02
    126 F   8 O    -4.188304983590E-01 -2.390061085749E-02  1.139492364573E-01

 T = ATOM BELONGING TO THE ASYMMETRIC UNIT

 TOTAL ENERGY(DFT)(AU)(  6) -6.5262492698264E+03     DE (AU)   -2.996E-04

 SYMMETRY ALLOWED FORCES  (COORDINATE, FORCE)

    1 -4.3923917E-03    2 -1.5380980E-02    3  3.4858411E-03    4  6.5397394E-03
    5  3.9834462E-03    6 -6.4560067E-05    7  3.5653835E-04    8  1.1224982E-02
    9 -1.1402605E-02   10 -1.3240149E-02   11  2.6492166E-03   12 -5.2462710E-04
   13  1.6621629E-02   14  1.0820441E-03   15 -8.2923109E-03   16  2.9110399E-04
   17 -2.6145171E-04   18  2.1638145E-04   19 -7.2956421E-03   20 -2.6106420E-03
   21  2.0415315E-03   22  2.1058120E-02   23 -1.2952663E-02   24 -7.6662355E-03
   25 -3.1313353E-02   26 -1.7458981E-03   27  2.0809649E-02   28  7.2314290E-03
   29 -2.1781963E-03   30  8.5567169E-04   31  2.9889208E-02   32 -1.2544876E-02
   33 -1.2126954E-02   34  1.8385751E-02   35 -4.8767724E-03   36 -7.0844082E-03
   37  7.3563115E-04   38  6.5635610E-05   39  1.2472870E-02   40 -8.8527739E-03
   41  1.0721534E-03   42  9.3497503E-03   43  4.0983717E-03   44 -4.2226612E-03
   45 -4.8323825E-02   46  1.2335079E-02   47  2.0285588E-02

 GRADIENT NORM     0.090481  GRADIENT THRESHOLD     0.500000

 PREDICTED ENERGY CHANGE    -0.592E-01
 SCSCSCSCSCSCSCSCSCSCSCSCSCSCSCSCSCSCSCSCSCSCSCSCSCSCSCSCSCSCSCSCSCSCSCSCSCSCSC
 DISPLACEMENT SCALED BY  0.1043
 NO CONVERGENCE TESTS PERFORMED
           GRADIENT INFORMATIONS AT   --    PREDICTED POINT WRT CURR.POINT
   I  PREV.GRAD   CURR.GRAD   PRED.POINT  OLD.DISP NEW.DISP
    1    0.0044      0.0044      0.0036     -0.2733     -0.0285
    2    0.0156      0.0154      0.0079     -0.2248     -0.0234
    3   -0.0036     -0.0035     -0.0015     -0.0323     -0.0034
    4   -0.0067     -0.0065     -0.0029     -0.3616     -0.0377
    5   -0.0041     -0.0040      0.0001      0.3139      0.0327
    6    0.0002      0.0001     -0.0034      0.9637      0.1005
    7   -0.0003     -0.0004     -0.0012      0.4692      0.0489
    8   -0.0114     -0.0112     -0.0074      0.1585      0.0165
    9    0.0116      0.0114      0.0063     -0.2369     -0.0247
   10    0.0135      0.0132      0.0054     -0.0428     -0.0045
   11   -0.0026     -0.0026     -0.0029      0.2619      0.0273
   12    0.0006      0.0005     -0.0011      0.4647      0.0485
   13   -0.0170     -0.0166     -0.0040      0.7358      0.0768
   14   -0.0010     -0.0011     -0.0040     -0.3800     -0.0396
   15    0.0084      0.0083      0.0042     -0.2411     -0.0251
   16   -0.0003     -0.0003     -0.0002      0.6711      0.0700
   17    0.0003      0.0003      0.0003      0.3176      0.0331
   18   -0.0002     -0.0002     -0.0003     -0.1104     -0.0115
   19    0.0074      0.0073      0.0039     -0.1489     -0.0155
   20    0.0027      0.0026      0.0014      0.4004      0.0418
   21   -0.0021     -0.0020     -0.0017      0.7376      0.0770
   22   -0.0213     -0.0211     -0.0127      1.0149      0.1059
   23    0.0131      0.0130      0.0078     -0.4427     -0.0462
   24    0.0078      0.0077      0.0046     -0.5205     -0.0543
   25    0.0319      0.0313      0.0153     -0.1658     -0.0173
   26    0.0017      0.0017      0.0024      0.0594      0.0062
   27   -0.0212     -0.0208     -0.0091     -0.3373     -0.0352
   28   -0.0073     -0.0072     -0.0043      0.1855      0.0194
   29    0.0021      0.0022      0.0049      0.2077      0.0217
   30   -0.0010     -0.0009      0.0023      0.2086      0.0218
   31   -0.0303     -0.0299     -0.0181      0.3723      0.0388
   32    0.0127      0.0125      0.0071     -0.2691     -0.0281
   33    0.0123      0.0121      0.0068      0.0366      0.0038
   34   -0.0184     -0.0184     -0.0168     -0.7553     -0.0788
   35    0.0049      0.0049      0.0035     -0.1183     -0.0123
   36    0.0072      0.0071      0.0023     -0.3473     -0.0362
   37   -0.0007     -0.0007     -0.0012      0.6256      0.0653
   38   -0.0000     -0.0001     -0.0013      2.9355      0.3063
   39   -0.0128     -0.0125     -0.0025     -1.2010     -0.1253
   40    0.0090      0.0089      0.0059     -1.0151     -0.1059
   41   -0.0012     -0.0011      0.0022     -1.3210     -0.1378
   42   -0.0095     -0.0093     -0.0038      1.1952      0.1247
   43   -0.0040     -0.0041     -0.0059      2.7415      0.2860
   44    0.0044      0.0042     -0.0007      4.7925      0.5000
   45    0.0490      0.0483      0.0290     -0.7257     -0.0757
   46   -0.0126     -0.0123     -0.0055      0.0634      0.0066
   47   -0.0205     -0.0203     -0.0131      0.5558      0.0580
 TTTTTTTTTTTTTTTTTTTTTTTTTTTTTT OPTI        TELAPSE     4652.91 TCPU     2496.43
 *******************************************************************************
 COORDINATE OPTIMIZATION - POINT    3
 *******************************************************************************
 LATTICE PARAMETERS (ANGSTROMS AND DEGREES) - BOHR = 0.5291772083 ANGSTROM
 PRIMITIVE CELL - CENTRING CODE 6/1 VOLUME=  2485.284791 - DENSITY  1.154 g/cm^3
         A              B              C           ALPHA      BETA       GAMMA 
    14.78046128    14.78046128    14.78046128   110.285563 109.065590 109.065590
 *******************************************************************************
 ATOMS IN THE ASYMMETRIC UNIT   18 - ATOMS IN THE UNIT CELL:  126
     ATOM                 X/A                 Y/B                 Z/C    
 *******************************************************************************
      1 T 230 ZN    2.495488297023E-01 -5.000000000000E-01 -2.504511702977E-01
      2 F 230 ZN   -2.495488297023E-01  5.000000000000E-01  2.504511702977E-01
      3 F 230 ZN   -2.495488297023E-01  2.504511702977E-01  5.000000000000E-01
      4 T 230 ZN    5.000000000000E-01 -2.500000000000E-01  2.500000000000E-01
      5 F 230 ZN    5.000000000000E-01  2.500000000000E-01 -2.500000000000E-01
      6 F 230 ZN    2.495488297023E-01 -2.504511702977E-01 -5.000000000000E-01
      7 T   6 C     3.609545899026E-01  3.612234177030E-01 -2.643200668848E-01
      8 F   6 C    -3.744565154122E-01 -3.747253432126E-01  2.643200668848E-01
      9 F   6 C    -3.609545899026E-01  3.747253432126E-01  2.688278003828E-04
     10 F   6 C     3.744565154122E-01 -3.612234177030E-01 -2.688278003828E-04
     11 T   6 C    -2.618830419285E-01  3.634480951387E-01  3.634480951387E-01
     12 F   6 C     3.609545899026E-01 -2.643200668848E-01  3.612234177030E-01
     13 F   6 C     0.000000000000E+00  3.746688629328E-01 -3.634480951387E-01
     14 F   6 C    -3.744565154122E-01  2.643200668848E-01 -3.747253432126E-01
     15 F   6 C     2.618830419285E-01 -3.746688629328E-01 -3.746688629328E-01
     16 F   6 C     3.744565154122E-01 -2.688278003828E-04 -3.612234177030E-01
     17 F   6 C     0.000000000000E+00 -3.634480951387E-01  3.746688629328E-01
     18 F   6 C    -3.609545899026E-01  2.688278003828E-04  3.747253432126E-01
     19 T   6 C     3.427784374423E-01  3.995603160571E-01 -3.919008473709E-01
     20 F   6 C    -2.085388365720E-01 -2.653207151868E-01  3.919008473709E-01
     21 F   6 C    -3.427784374423E-01  2.653207151868E-01  5.678187861486E-02
     22 F   6 C     2.085388365720E-01 -3.995603160571E-01 -5.678187861486E-02
     23 T   6 C    -3.910609520394E-01  3.430216614035E-01  4.002984094501E-01
     24 T   6 C     4.001708618602E-01 -3.922417921434E-01  3.418829641710E-01
     25 F   6 C    -5.727674804654E-02  2.086406385105E-01 -4.002984094501E-01
     26 F   6 C    -2.658752436856E-01  3.922417921434E-01 -2.075873459964E-01
     27 F   6 C     3.910609520394E-01 -2.086406385105E-01 -2.659173865571E-01
     28 F   6 C     2.658752436856E-01  5.828789768926E-02 -3.418829641710E-01
     29 F   6 C     5.727674804654E-02 -3.430216614035E-01  2.659173865571E-01
     30 F   6 C    -4.001708618602E-01 -5.828789768926E-02  2.075873459964E-01
     31 F   6 C     4.001708618602E-01  3.418829641710E-01 -3.922417921434E-01
     32 F   6 C    -2.658752436856E-01 -2.075873459964E-01  3.922417921434E-01
     33 F   6 C     2.658752436856E-01 -3.418829641710E-01  5.828789768926E-02
     34 F   6 C    -4.001708618602E-01  2.075873459964E-01 -5.828789768926E-02
     35 F   6 C     3.427784374423E-01 -3.919008473709E-01  3.995603160571E-01
     36 F   6 C    -3.910609520394E-01  4.002984094501E-01  3.430216614035E-01
     37 F   6 C     2.085388365720E-01 -5.678187861486E-02 -3.995603160571E-01
     38 F   6 C     3.910609520394E-01 -2.659173865571E-01 -2.086406385105E-01
     39 F   6 C    -2.085388365720E-01  3.919008473709E-01 -2.653207151868E-01
     40 F   6 C     5.727674804654E-02  2.659173865571E-01 -3.430216614035E-01
     41 F   6 C    -3.427784374423E-01  5.678187861486E-02  2.653207151868E-01
     42 F   6 C    -5.727674804654E-02 -4.002984094501E-01  2.086406385105E-01
     43 T   1 H     3.177470160969E-01  4.311777318548E-01 -4.456158032012E-01
     44 F   1 H    -1.232064649440E-01 -2.366371807019E-01  4.456158032012E-01
     45 F   1 H    -3.177470160969E-01  2.366371807019E-01  1.134307157579E-01
     46 F   1 H     1.232064649440E-01 -4.311777318548E-01 -1.134307157579E-01
     47 T   1 H    -4.448366246843E-01  3.179682787857E-01  4.320397935001E-01
     48 T   1 H     4.315982142051E-01 -4.464738874568E-01  3.159607691475E-01
     49 F   1 H    -1.140715147144E-01  1.231235818157E-01 -4.320397935001E-01
     50 F   1 H    -2.375653433957E-01  4.464738874568E-01 -1.219278983380E-01
     51 F   1 H     4.448366246843E-01 -1.231235818157E-01 -2.371950965301E-01
     52 F   1 H     2.375653433957E-01  1.156374450577E-01 -3.159607691475E-01
     53 F   1 H     1.140715147144E-01 -3.179682787857E-01  2.371950965301E-01
     54 F   1 H    -4.315982142051E-01 -1.156374450577E-01  1.219278983380E-01
     55 F   1 H     4.315982142051E-01  3.159607691475E-01 -4.464738874568E-01
     56 F   1 H    -2.375653433957E-01 -1.219278983380E-01  4.464738874568E-01
     57 F   1 H     2.375653433957E-01 -3.159607691475E-01  1.156374450577E-01
     58 F   1 H    -4.315982142051E-01  1.219278983380E-01 -1.156374450577E-01
     59 F   1 H     3.177470160969E-01 -4.456158032012E-01  4.311777318548E-01
     60 F   1 H    -4.448366246843E-01  4.320397935001E-01  3.179682787857E-01
     61 F   1 H     1.232064649440E-01 -1.134307157579E-01 -4.311777318548E-01
     62 F   1 H     4.448366246843E-01 -2.371950965301E-01 -1.231235818157E-01
     63 F   1 H    -1.232064649440E-01  4.456158032012E-01 -2.366371807019E-01
     64 F   1 H     1.140715147144E-01  2.371950965301E-01 -3.179682787857E-01
     65 F   1 H    -3.177470160969E-01  1.134307157579E-01  2.366371807019E-01
     66 F   1 H    -1.140715147144E-01 -4.320397935001E-01  1.231235818157E-01
     67 T   7 N     3.176458057325E-01  4.110299681349E-01 -3.101820376619E-01
     68 F   7 N    -2.787879942032E-01 -3.721721566055E-01  3.101820376619E-01
     69 F   7 N    -3.176458057325E-01  3.721721566055E-01  9.338416240238E-02
     70 F   7 N     2.787879942032E-01 -4.110299681349E-01 -9.338416240238E-02
     71 T   7 N    -3.091068958791E-01  3.185849208797E-01  4.115656665107E-01
[truncated: 4,115,135 more chars]
