# Supplementary material for: Structure–Property Relationship of Piezoelectric Properties in Zeolitic Imidazolate Frameworks: A Computational Study
Source: ACS Appl Mater Interfaces. 2022 Nov 2;14(45):50803–14. doi: 10.1021/acsami.2c13506 (PMC9674201; doi:10.1021/acsami.2c13506)
Supplement: Supplementary file 5 — am2c13506_si_005.zip [file am2c13506_si_005.zip › Outputfiles_crystal17/ZIF-65/Piezoelectric_results/Elapiezo_B3LYP-D3.out]

ZIF-65 (cif CCDC 917446, CIMFUB)
EXTERNAL
ELAPIEZO
PRINT
END
END
6 5
0 0 6 2.0 1.00
  0.4563240000D+04  0.1966650000D-02
  0.6820240000D+03  0.1523060000D-01
  0.1549730000D+03  0.7612690000D-01
  0.4445530000D+02  0.2608010000D+00
  0.1302900000D+02  0.6164620000D+00
  0.1827730000D+01  0.2210060000D+00
0 1 3 4.0 1.00
  0.2096420000D+02  0.1146600000D+00  0.4024870000D-01
  0.4803310000D+01  0.9199990000D+00  0.2375940000D+00
  0.1459330000D+01 -0.3030680000D-02  0.8158540000D+00
0 1 1 0.0 1.00
  0.4834560000D+00  0.1000000000D+01  0.1000000000D+01
0 1 1 0.0 1.00
  0.1455850000D+00  0.1000000000D+01  0.1000000000D+01
0 3 1 0.0 1.00
  0.6260000000D+00  0.1000000000D+01
7 5
0 0 6 2.0 1.00
  0.6293480000D+04  0.1969790000D-02
  0.9490440000D+03  0.1496130000D-01
  0.2187760000D+03  0.7350060000D-01
  0.6369160000D+02  0.2489370000D+00
  0.1882820000D+02  0.6024600000D+00
  0.2720230000D+01  0.2562020000D+00
0 1 3 5.0 1.00
  0.3063310000D+02  0.1119060000D+00  0.3831190000D-01
  0.7026140000D+01  0.9216660000D+00  0.2374030000D+00
  0.2112050000D+01 -0.2569190000D-02  0.8175920000D+00
0 1 1 0.0 1.00
  0.6840090000D+00  0.1000000000D+01  0.1000000000D+01
0 1 1 0.0 1.00
  0.2008780000D+00  0.1000000000D+01  0.1000000000D+01
0 3 1 0.0 1.00
  0.9130000000D+00  0.1000000000D+01
1 4
0 0 3 1.0 1.00
  0.3386500000D+02  0.2549380000D-01
  0.5094790000D+01  0.1903730000D+00
  0.1158790000D+01  0.8521610000D+00
0 0 1 0.0 1.00
  0.3258400000D+00  0.1000000000D+01
0 0 1 0.0 1.00
  0.1027410000D+00  0.1000000000D+01
0 2 1 0.0 1.00
  0.7500000000D+00  0.1000000000D+01
8 5
0 0 6 2. 1.
       8588.50000         0.189515000E-02
       1297.23000         0.143859000E-01
       299.296000         0.707320000E-01
       87.3771000         0.240001000
       25.6789000         0.594797000
       3.74004000         0.280802000
0 1 3 6. 1.
       42.1175000         0.113889000         0.365114000E-01
       9.62837000         0.920811000         0.237153000
       2.85332000        -0.327447000E-02     0.819702000
0 1 1 0. 1.
      0.905661000          1.00000000          1.00000000
0 1 1 0. 1.
      0.255611000          1.00000000          1.00000000
0 3 1 0. 1.
       1.29200000          1.00000000
230 14
INPUT
20. 0 2 2 2 0 0
 34.150000 399.987282 0
 14.590000 85.485655 0
 39.780000 277.148960 0
 14.950000 69.052205 0
 43.800000 -34.149349 0
 14.980000 -3.291831 0
0 0 3 2. 1.
       30.3241270         0.219143000
       16.3166820        -0.232556000
       11.4081480        -0.954685000
0 0 1 2. 1.
       2.56949200          1.00000000
0 0 1 0. 1.
       1.06259500          1.00000000
0 0 1 0. 1.
      0.250000000          1.00000000
0 0 1 0. 1.
      0.120000000          1.00000000
0 2 2 6. 1.
       111.824980         0.232770000E-01
       19.1319100         -1.00953900
0 2 2 0. 1.
       5.46883800         0.320151000
       2.50567500         0.718085000
0 2 1 0. 1.
      0.941868000          1.00000000
0 2 1 0. 1.
      0.250000000          1.00000000
0 2 1 0. 1.
      0.120000000          1.00000000
0 3 4 10. 1.
       44.6456290         0.472490000E-01
       13.4383770         0.218926000
       4.68200000         0.452512000
       1.60321100         0.518576000
0 3 1 0. 1.
      0.482766000          1.00000000
0 3 1 0. 1.
      0.110000000          1.00000000
0 4 1 0. 1.
      2.614   1.0000
99 0
END
DFT
B3LYP-D3
xxlgrid
END
TOLINTEG
7 7 7 10 40
SHRINK
2 2
TOLDEE
8
DFTD3
ABC
END
END
          48 PROCESSORS WORKING

         
 *******************************************************************************
 *                                                                             *
 *                               CRYSTAL17                                     *
 *                      public : 1.0.2 - March 1st, 2018                       *
 *                       HTTP://WWW.CRYSTAL.UNITO.IT                           *
 *                                                                             *
 *                              MAIN AUTHORS                                   *
 *                                                                             *
 *  R. DOVESI(1,11), V.R. SAUNDERS(2), C. ROETTI(1,11), R. ORLANDO(1,11),      *
 *  C.M. ZICOVICH-WILSON(1,3), F. PASCALE(4), B. CIVALLERI(1,11),              *
 *  K. DOLL(5), N.M. HARRISON(2,6), I.J. BUSH(7), Ph. D'ARCO(8),               *
 *  M. LLUNELL(9), M. CAUSA'(10), Y. NOEL(8), L. MASCHIO(1,11), A. ERBA(1,11)  *
 *  M. RE'RAT(14), S. CASASSA(1,11)                                            *
 *                                                                             *
 *        CONTRIBUTIONS TO THE CODE HAVE ALSO BEEN GIVEN BY                    *
 *                                                                             *
 *  M. FERRABONE(1,11), M. DE LA PIERRE(1,11), M. FERRERO(1,11),               *
 *  J. BAIMA(1,11), E. ALBANESE(1,11), M.F. PEINTINGER(12), R. BAST(13),       *
 *  B. KIRTMAN(15), V. LACIVITA(1,11), R. DEMICHELIS(1,16)                     *
 *  G. BRANDEBURG(17), S. SALUSTRO(1,11), G. SANSONE(1,11)                     *
 *  M.T. RUGGIERO(18)                                                          *
 *                                                                             *
 * (1) THEORETICAL CHEMISTRY GROUP - UNIVERSITA' DI TORINO - TORINO (ITALY)    *
 * (2) COMPUTATIONAL SCIENCE & ENGINEERING DEPARTMENT - STFC DARESBURY (UK)    *
 * (3) UNIVERSIDAD AUTONOMA DEL ESTADO DE MORELOS - CUERNAVACA (MEXICO)        *
 * (4) UNIVERSITE' DE LORRAINE - NANCY (FRANCE)                                *
 * (5) UNIVERSITAET STUTTGART- STUTTGART (GERMANY)                             *
 * (6) IMPERIAL COLLEGE - LONDON (UK)                                          *
 * (7) OXFORD E-RESEARCH CENTRE - OXFORD (UK)                                  *
 * (8) UPMC - SORBONNE UNIVERSITES - PARIS (FRANCE)                            *
 * (9) UNIVERSIDAD DE BARCELONA - BARCELONA (SPAIN)                            *
 *(10) UNIVERSITA' DI NAPOLI "FEDERICO II" - NAPOLI (ITALY)                    *
 *(11) NIS - NANOSTRUCTURED INTERFACES AND SURFACES - TORINO (ITALY)           *
 *(12) MPI FUER CHEMISCHE ENERGIEKONVERSION - MUELHEIM AN DER RUHR (GERMANY)   *
 *(13) UNIVERSITY OF TROMSO - TROMSO (NORWAY)                                  *
 *(14) UNIVERSITE' DE PAU ET DES PAYS DE L'ADOUR - PAU (FRANCE)                *
 *(15) UNIVERSITY OF CALIFORNIA SANTA BARBARA - SANTA BARBARA (USA)            *
 *(16) CURTIN UNIVERSITY - PERTH (AUSTRALIA)                                   *
 *(17) UNIVERSITY COLLEGE LONDON - LONDON (UK)                                 *
 *(18) CAMBRIDGE UNIVERSITY - CAMBRIDGE (UK)                                   *
 *                                                                             *
 *******************************************************************************
 EEEEEEEEEE STARTING  DATE 24 02 2020 TIME 15:18:52.6
 ZIF-65 (cif CCDC 917446, CIMFUB)                                                

 GEOMETRY INPUT FROM EXTERNAL FILE (FORTRAN UNIT 34)
 3D - CRYSTAL 

 *******************************************************************************
 LATTICE PARAMETERS  (ANGSTROMS AND DEGREES) - PRIMITIVE CELL
       A          B          C        ALPHA      BETA     GAMMA        VOLUME
   14.97699   14.97699   14.97699   109.47122 109.47122 109.47122   2586.139297
 INFORMATION **** CHKGRP **** SPGR WITH NO INVERSION

 NUMBER OF IRREDUCIBLE ATOMS IN THE CELL:    7

 CARTESIAN COORDINATES (ANGSTROM) - IRREDUCIBLE ATOMS AND SYMMETRY RELATED

 AT.IRR.  AT  AT.N.          X                   Y                   Z
     1     1   230    8.646970434829E+00 -1.297045565224E+01  0.000000000000E+00
     1     2   230    0.000000000000E+00 -1.297045565224E+01  8.646970434829E+00
     1     3   230    0.000000000000E+00  8.646970434829E+00 -1.297045565224E+01
     1     4   230   -1.297045565224E+01  0.000000000000E+00  8.646970434829E+00
     1     5   230   -1.297045565224E+01  8.646970434829E+00  0.000000000000E+00
     1     6   230    8.646970434829E+00  0.000000000000E+00 -1.297045565224E+01
     7     7     6   -2.222426715103E+00 -2.222426715103E+00  8.391669934264E+00
     7     8     6    2.222426715103E+00  2.222426715103E+00  8.391669934264E+00
     7     9     6   -2.222426715103E+00  2.222426715103E+00 -8.391669934264E+00
     7    10     6    2.222426715103E+00 -2.222426715103E+00 -8.391669934264E+00
     7    11     6    8.391669934264E+00 -2.222426715103E+00 -2.222426715103E+00
     7    12     6   -2.222426715103E+00  8.391669934264E+00 -2.222426715103E+00
     7    13     6   -8.391669934264E+00  2.222426715103E+00 -2.222426715103E+00
     7    14     6    2.222426715103E+00  8.391669934264E+00  2.222426715103E+00
     7    15     6    8.391669934264E+00  2.222426715103E+00  2.222426715103E+00
     7    16     6    2.222426715103E+00 -8.391669934264E+00 -2.222426715103E+00
     7    17     6   -8.391669934264E+00 -2.222426715103E+00  2.222426715103E+00
     7    18     6   -2.222426715103E+00 -8.391669934264E+00  2.222426715103E+00
    19    19     6    5.773764933339E+00  4.791415035683E+00  9.475076217510E-01
    19    20     6   -5.773764933339E+00 -4.791415035683E+00  9.475076217510E-01
    19    21     6    5.773764933339E+00 -4.791415035683E+00 -9.475076217510E-01
    19    22     6   -5.773764933339E+00  4.791415035683E+00 -9.475076217510E-01
    19    23     6    9.475076217510E-01  5.773764933339E+00  4.791415035683E+00
    19    24     6    4.791415035683E+00  9.475076217510E-01  5.773764933339E+00
    19    25     6   -9.475076217510E-01 -5.773764933339E+00  4.791415035683E+00
    19    26     6   -4.791415035683E+00  9.475076217510E-01 -5.773764933339E+00
    19    27     6    9.475076217510E-01 -5.773764933339E+00 -4.791415035683E+00
    19    28     6   -4.791415035683E+00 -9.475076217510E-01  5.773764933339E+00
    19    29     6   -9.475076217510E-01  5.773764933339E+00 -4.791415035683E+00
    19    30     6    4.791415035683E+00 -9.475076217510E-01 -5.773764933339E+00
    19    31     6    4.791415035683E+00  5.773764933339E+00  9.475076217510E-01
    19    32     6   -4.791415035683E+00 -5.773764933339E+00  9.475076217510E-01
    19    33     6   -4.791415035683E+00  5.773764933339E+00 -9.475076217510E-01
    19    34     6    4.791415035683E+00 -5.773764933339E+00 -9.475076217510E-01
    19    35     6    5.773764933339E+00  9.475076217510E-01  4.791415035683E+00
    19    36     6    9.475076217510E-01  4.791415035683E+00  5.773764933339E+00
    19    37     6   -5.773764933339E+00 -9.475076217510E-01  4.791415035683E+00
    19    38     6    9.475076217510E-01 -4.791415035683E+00 -5.773764933339E+00
    19    39     6   -5.773764933339E+00  9.475076217510E-01 -4.791415035683E+00
    19    40     6   -9.475076217510E-01 -4.791415035683E+00  5.773764933339E+00
    19    41     6    5.773764933339E+00 -9.475076217510E-01 -4.791415035683E+00
    19    42     6   -9.475076217510E-01  4.791415035683E+00 -5.773764933339E+00
    43    43     1    5.786102664153E+00  3.825640466695E+00  1.421915132543E+00
    43    44     1   -5.786102664153E+00 -3.825640466695E+00  1.421915132543E+00
    43    45     1    5.786102664153E+00 -3.825640466695E+00 -1.421915132543E+00
    43    46     1   -5.786102664153E+00  3.825640466695E+00 -1.421915132543E+00
    43    47     1    1.421915132543E+00  5.786102664153E+00  3.825640466695E+00
    43    48     1    3.825640466695E+00  1.421915132543E+00  5.786102664153E+00
    43    49     1   -1.421915132543E+00 -5.786102664153E+00  3.825640466695E+00
    43    50     1   -3.825640466695E+00  1.421915132543E+00 -5.786102664153E+00
    43    51     1    1.421915132543E+00 -5.786102664153E+00 -3.825640466695E+00
    43    52     1   -3.825640466695E+00 -1.421915132543E+00  5.786102664153E+00
    43    53     1   -1.421915132543E+00  5.786102664153E+00 -3.825640466695E+00
    43    54     1    3.825640466695E+00 -1.421915132543E+00 -5.786102664153E+00
    43    55     1    3.825640466695E+00  5.786102664153E+00  1.421915132543E+00
    43    56     1   -3.825640466695E+00 -5.786102664153E+00  1.421915132543E+00
    43    57     1   -3.825640466695E+00  5.786102664153E+00 -1.421915132543E+00
    43    58     1    3.825640466695E+00 -5.786102664153E+00 -1.421915132543E+00
    43    59     1    5.786102664153E+00  1.421915132543E+00  3.825640466695E+00
    43    60     1    1.421915132543E+00  3.825640466695E+00  5.786102664153E+00
    43    61     1   -5.786102664153E+00 -1.421915132543E+00  3.825640466695E+00
    43    62     1    1.421915132543E+00 -3.825640466695E+00 -5.786102664153E+00
    43    63     1   -5.786102664153E+00  1.421915132543E+00 -3.825640466695E+00
    43    64     1   -1.421915132543E+00 -3.825640466695E+00  5.786102664153E+00
    43    65     1    5.786102664153E+00 -1.421915132543E+00 -3.825640466695E+00
    43    66     1   -1.421915132543E+00  3.825640466695E+00 -5.786102664153E+00
    67    67     7    6.810219173049E+00  5.218050766486E+00  1.776268200200E-01
    67    68     7   -6.810219173049E+00 -5.218050766486E+00  1.776268200200E-01
    67    69     7    6.810219173049E+00 -5.218050766486E+00 -1.776268200200E-01
    67    70     7   -6.810219173049E+00  5.218050766486E+00 -1.776268200200E-01
    67    71     7    1.776268200200E-01  6.810219173049E+00  5.218050766486E+00
    67    72     7    5.218050766486E+00  1.776268200200E-01  6.810219173049E+00
    67    73     7   -1.776268200200E-01 -6.810219173049E+00  5.218050766486E+00
    67    74     7   -5.218050766486E+00  1.776268200200E-01 -6.810219173049E+00
    67    75     7    1.776268200200E-01 -6.810219173049E+00 -5.218050766486E+00
    67    76     7   -5.218050766486E+00 -1.776268200200E-01  6.810219173049E+00
    67    77     7   -1.776268200200E-01  6.810219173049E+00 -5.218050766486E+00
    67    78     7    5.218050766486E+00 -1.776268200200E-01 -6.810219173049E+00
    67    79     7    5.218050766486E+00  6.810219173049E+00  1.776268200200E-01
    67    80     7   -5.218050766486E+00 -6.810219173049E+00  1.776268200200E-01
    67    81     7   -5.218050766486E+00  6.810219173049E+00 -1.776268200200E-01
    67    82     7    5.218050766486E+00 -6.810219173049E+00 -1.776268200200E-01
    67    83     7    6.810219173049E+00  1.776268200200E-01  5.218050766486E+00
    67    84     7    1.776268200200E-01  5.218050766486E+00  6.810219173049E+00
    67    85     7   -6.810219173049E+00 -1.776268200200E-01  5.218050766486E+00
    67    86     7    1.776268200200E-01 -5.218050766486E+00 -6.810219173049E+00
    67    87     7   -6.810219173049E+00  1.776268200200E-01 -5.218050766486E+00
    67    88     7   -1.776268200200E-01 -5.218050766486E+00  6.810219173049E+00
    67    89     7    6.810219173049E+00 -1.776268200200E-01 -5.218050766486E+00
    67    90     7   -1.776268200200E-01  5.218050766486E+00 -6.810219173049E+00
    91    91     7   -1.434131864925E+00 -1.434131864925E+00  7.508622965658E+00
    91    92     7    1.434131864925E+00  1.434131864925E+00  7.508622965658E+00
    91    93     7   -1.434131864925E+00  1.434131864925E+00 -7.508622965658E+00
    91    94     7    1.434131864925E+00 -1.434131864925E+00 -7.508622965658E+00
    91    95     7    7.508622965658E+00 -1.434131864925E+00 -1.434131864925E+00
    91    96     7   -1.434131864925E+00  7.508622965658E+00 -1.434131864925E+00
    91    97     7   -7.508622965658E+00  1.434131864925E+00 -1.434131864925E+00
    91    98     7    1.434131864925E+00  7.508622965658E+00  1.434131864925E+00
    91    99     7    7.508622965658E+00  1.434131864925E+00  1.434131864925E+00
    91   100     7    1.434131864925E+00 -7.508622965658E+00 -1.434131864925E+00
    91   101     7   -7.508622965658E+00 -1.434131864925E+00  1.434131864925E+00
    91   102     7   -1.434131864925E+00 -7.508622965658E+00  1.434131864925E+00
   103   103     8   -1.894391587226E+00 -3.529409294930E-01  7.140206741427E+00
   103   104     8    1.894391587226E+00  3.529409294930E-01  7.140206741427E+00
   103   105     8   -1.894391587226E+00  3.529409294930E-01 -7.140206741427E+00
   103   106     8    1.894391587226E+00 -3.529409294930E-01 -7.140206741427E+00
   103   107     8    7.140206741427E+00 -1.894391587226E+00 -3.529409294930E-01
   103   108     8   -3.529409294930E-01  7.140206741427E+00 -1.894391587226E+00
   103   109     8   -7.140206741427E+00  1.894391587226E+00 -3.529409294930E-01
   103   110     8    3.529409294930E-01  7.140206741427E+00  1.894391587226E+00
   103   111     8    7.140206741427E+00  1.894391587226E+00  3.529409294930E-01
   103   112     8    3.529409294930E-01 -7.140206741427E+00 -1.894391587226E+00
   103   113     8   -7.140206741427E+00 -1.894391587226E+00  3.529409294930E-01
   103   114     8   -3.529409294930E-01 -7.140206741427E+00  1.894391587226E+00
   103   115     8   -3.529409294930E-01 -1.894391587226E+00  7.140206741427E+00
   103   116     8    3.529409294930E-01  1.894391587226E+00  7.140206741427E+00
   103   117     8    3.529409294930E-01 -1.894391587226E+00 -7.140206741427E+00
   103   118     8   -3.529409294930E-01  1.894391587226E+00 -7.140206741427E+00
   103   119     8   -1.894391587226E+00  7.140206741427E+00 -3.529409294930E-01
   103   120     8    7.140206741427E+00 -3.529409294930E-01 -1.894391587226E+00
   103   121     8    1.894391587226E+00 -7.140206741427E+00 -3.529409294930E-01
   103   122     8    7.140206741427E+00  3.529409294930E-01  1.894391587226E+00
   103   123     8    1.894391587226E+00  7.140206741427E+00  3.529409294930E-01
   103   124     8   -7.140206741427E+00  3.529409294930E-01 -1.894391587226E+00
   103   125     8   -1.894391587226E+00 -7.140206741427E+00  3.529409294930E-01
   103   126     8   -7.140206741427E+00 -3.529409294930E-01  1.894391587226E+00

 SPACE  GROUP  N.                     :  217
 NUMBER OF SYMMETRY OPERATORS         :   24
 *******************************************************************************
 LATTICE PARAMETERS (ANGSTROMS AND DEGREES) - BOHR = 0.5291772083 ANGSTROM
 PRIMITIVE CELL - CENTRING CODE 6/0 VOLUME=  2586.139297 - DENSITY  1.109 g/cm^3
         A              B              C           ALPHA      BETA       GAMMA 
    14.97699212    14.97699212    14.97699212   109.471221 109.471221 109.471221
 *******************************************************************************
 ATOMS IN THE ASYMMETRIC UNIT    7 - ATOMS IN THE UNIT CELL:  126
     ATOM                 X/A                 Y/B                 Z/C    
 *******************************************************************************
      1 T 230 ZN    2.500000000001E-01  4.999999999999E-01 -2.500000000000E-01
      2 F 230 ZN   -2.500000000000E-01  4.999999999999E-01  2.500000000001E-01
      3 F 230 ZN   -2.500000000000E-01  2.500000000001E-01  4.999999999999E-01
      4 F 230 ZN    4.999999999999E-01 -2.500000000000E-01  2.500000000001E-01
      5 F 230 ZN    4.999999999999E-01  2.500000000001E-01 -2.500000000000E-01
      6 F 230 ZN    2.500000000001E-01 -2.500000000000E-01  4.999999999999E-01
      7 T   6 C     3.567285944631E-01  3.567285944631E-01 -2.570179615916E-01
      8 F   6 C    -3.862534439453E-01 -3.862534439453E-01  2.570179615916E-01
      9 F   6 C    -3.567285944631E-01  3.862534439453E-01  0.000000000000E+00
     10 F   6 C     3.862534439453E-01 -3.567285944631E-01  0.000000000000E+00
     11 F   6 C    -2.570179615916E-01  3.567285944631E-01  3.567285944631E-01
     12 F   6 C     3.567285944631E-01 -2.570179615916E-01  3.567285944631E-01
     13 F   6 C     0.000000000000E+00  3.862534439453E-01 -3.567285944631E-01
     14 F   6 C    -3.862534439453E-01  2.570179615916E-01 -3.862534439453E-01
     15 F   6 C     2.570179615916E-01 -3.862534439453E-01 -3.862534439453E-01
     16 F   6 C     3.862534439453E-01  0.000000000000E+00 -3.567285944631E-01
     17 F   6 C     0.000000000000E+00 -3.567285944631E-01  3.862534439453E-01
     18 F   6 C    -3.567285944631E-01  0.000000000000E+00  3.862534439453E-01
     19 T   6 C     3.318458586557E-01  3.886489843898E-01 -3.890819883884E-01
     20 F   6 C    -2.222690272219E-01 -2.790721529559E-01  3.890819883884E-01
     21 F   6 C    -3.318458586557E-01  2.790721529559E-01  5.680312573402E-02
     22 F   6 C     2.222690272219E-01 -3.886489843898E-01 -5.680312573402E-02
     23 F   6 C    -3.890819883884E-01  3.318458586557E-01  3.886489843898E-01
     24 F   6 C     3.886489843898E-01 -3.890819883884E-01  3.318458586557E-01
     25 F   6 C    -5.680312573402E-02  2.222690272219E-01 -3.886489843898E-01
     26 F   6 C    -2.790721529559E-01  3.890819883884E-01 -2.222690272219E-01
     27 F   6 C     3.890819883884E-01 -2.222690272219E-01 -2.790721529559E-01
     28 F   6 C     2.790721529559E-01  5.680312573402E-02 -3.318458586557E-01
     29 F   6 C     5.680312573402E-02 -3.318458586557E-01  2.790721529559E-01
     30 F   6 C    -3.886489843898E-01 -5.680312573402E-02  2.222690272219E-01
     31 F   6 C     3.886489843898E-01  3.318458586557E-01 -3.890819883884E-01
     32 F   6 C    -2.790721529559E-01 -2.222690272219E-01  3.890819883884E-01
     33 F   6 C     2.790721529559E-01 -3.318458586557E-01  5.680312573402E-02
     34 F   6 C    -3.886489843898E-01  2.222690272219E-01 -5.680312573402E-02
     35 F   6 C     3.318458586557E-01 -3.890819883884E-01  3.886489843898E-01
     36 F   6 C    -3.890819883884E-01  3.886489843898E-01  3.318458586557E-01
     37 F   6 C     2.222690272219E-01 -5.680312573402E-02 -3.886489843898E-01
     38 F   6 C     3.890819883884E-01 -2.790721529559E-01 -2.222690272219E-01
     39 F   6 C    -2.222690272219E-01  3.890819883884E-01 -2.790721529559E-01
     40 F   6 C     5.680312573402E-02  2.790721529559E-01 -3.318458586557E-01
     41 F   6 C    -3.318458586557E-01  5.680312573402E-02  2.790721529559E-01
     42 F   6 C    -5.680312573402E-02 -3.886489843898E-01  2.222690272219E-01
     43 T   1 H     3.034331873104E-01  4.167944051053E-01 -4.442132534574E-01
     44 F   1 H    -1.389923414373E-01 -2.523535592322E-01  4.442132534574E-01
     45 F   1 H    -3.034331873104E-01  2.523535592322E-01  1.133612177949E-01
     46 F   1 H     1.389923414373E-01 -4.167944051053E-01 -1.133612177949E-01
     47 F   1 H    -4.442132534574E-01  3.034331873104E-01  4.167944051053E-01
     48 F   1 H     4.167944051053E-01 -4.442132534574E-01  3.034331873104E-01
     49 F   1 H    -1.133612177949E-01  1.389923414373E-01 -4.167944051053E-01
     50 F   1 H    -2.523535592322E-01  4.442132534574E-01 -1.389923414373E-01
     51 F   1 H     4.442132534574E-01 -1.389923414373E-01 -2.523535592322E-01
     52 F   1 H     2.523535592322E-01  1.133612177949E-01 -3.034331873104E-01
     53 F   1 H     1.133612177949E-01 -3.034331873104E-01  2.523535592322E-01
     54 F   1 H    -4.167944051053E-01 -1.133612177949E-01  1.389923414373E-01
     55 F   1 H     4.167944051053E-01  3.034331873104E-01 -4.442132534574E-01
     56 F   1 H    -2.523535592322E-01 -1.389923414373E-01  4.442132534574E-01
     57 F   1 H     2.523535592322E-01 -3.034331873104E-01  1.133612177949E-01
     58 F   1 H    -4.167944051053E-01  1.389923414373E-01 -1.133612177949E-01
     59 F   1 H     3.034331873104E-01 -4.442132534574E-01  4.167944051053E-01
     60 F   1 H    -4.442132534574E-01  4.167944051053E-01  3.034331873104E-01
     61 F   1 H     1.389923414373E-01 -1.133612177949E-01 -4.167944051053E-01
     62 F   1 H     4.442132534574E-01 -2.523535592322E-01 -1.389923414373E-01
     63 F   1 H    -1.389923414373E-01  4.442132534574E-01 -2.523535592322E-01
     64 F   1 H     1.133612177949E-01  2.523535592322E-01 -3.034331873104E-01
     65 F   1 H    -3.034331873104E-01  1.133612177949E-01  2.523535592322E-01
     66 F   1 H    -1.133612177949E-01 -4.167944051053E-01  1.389923414373E-01
     67 T   7 N     3.119981516747E-01  4.040632523110E-01 -3.044806831370E-01
     68 F   7 N    -2.914560645520E-01 -3.835211651883E-01  3.044806831370E-01
     69 F   7 N    -3.119981516747E-01  3.835211651883E-01  9.206510063627E-02
     70 F   7 N     2.914560645520E-01 -4.040632523110E-01 -9.206510063627E-02
     71 F   7 N    -3.044806831370E-01  3.119981516747E-01  4.040632523110E-01
     72 F   7 N     4.040632523110E-01 -3.044806831370E-01  3.119981516747E-01
     73 F   7 N    -9.206510063627E-02  2.914560645520E-01 -4.040632523110E-01
     74 F   7 N    -3.835211651883E-01  3.044806831370E-01 -2.914560645520E-01
     75 F   7 N     3.044806831370E-01 -2.914560645520E-01 -3.835211651883E-01
     76 F   7 N     3.835211651883E-01  9.206510063627E-02 -3.119981516747E-01
     77 F   7 N     9.206510063627E-02 -3.119981516747E-01  3.835211651883E-01
     78 F   7 N    -4.040632523110E-01 -9.206510063627E-02  2.914560645520E-01
     79 F   7 N     4.040632523110E-01  3.119981516747E-01 -3.044806831370E-01
     80 F   7 N    -3.835211651883E-01 -2.914560645520E-01  3.044806831370E-01
     81 F   7 N     3.835211651883E-01 -3.119981516747E-01  9.206510063627E-02
     82 F   7 N    -4.040632523110E-01  2.914560645520E-01 -9.206510063627E-02
     83 F   7 N     3.119981516747E-01 -3.044806831370E-01  4.040632523110E-01
     84 F   7 N    -3.044806831370E-01  4.040632523110E-01  3.119981516747E-01
     85 F   7 N     2.914560645520E-01 -9.206510063627E-02 -4.040632523110E-01
     86 F   7 N     3.044806831370E-01 -3.835211651883E-01 -2.914560645520E-01
     87 F   7 N    -2.914560645520E-01  3.044806831370E-01 -3.835211651883E-01
     88 F   7 N     9.206510063627E-02  3.835211651883E-01 -3.119981516747E-01
     89 F   7 N    -3.119981516747E-01  9.206510063627E-02  3.835211651883E-01
     90 F   7 N    -9.206510063627E-02 -4.040632523110E-01  2.914560645520E-01
     91 T   7 N     3.512496744678E-01  3.512496744678E-01 -1.658536797059E-01
     92 F   7 N    -4.828966458263E-01 -4.828966458263E-01  1.658536797059E-01
     93 F   7 N    -3.512496744678E-01  4.828966458263E-01  0.000000000000E+00
     94 F   7 N     4.828966458263E-01 -3.512496744678E-01  0.000000000000E+00
     95 F   7 N    -1.658536797059E-01  3.512496744678E-01  3.512496744678E-01
     96 F   7 N     3.512496744678E-01 -1.658536797059E-01  3.512496744678E-01
     97 F   7 N     0.000000000000E+00  4.828966458263E-01 -3.512496744678E-01
     98 F   7 N    -4.828966458263E-01  1.658536797059E-01 -4.828966458263E-01
     99 F   7 N     1.658536797059E-01 -4.828966458263E-01 -4.828966458263E-01
    100 F   7 N     4.828966458263E-01  0.000000000000E+00 -3.512496744678E-01
    101 F   7 N     0.000000000000E+00 -3.512496744678E-01  4.828966458263E-01
    102 F   7 N    -3.512496744678E-01  0.000000000000E+00  4.828966458263E-01
    103 T   8 O     3.924649600162E-01  3.033325483033E-01 -1.299491269027E-01
    104 F   8 O     4.332816752060E-01 -4.775859130811E-01  1.299491269027E-01
    105 F   8 O    -3.924649600162E-01  4.775859130811E-01 -8.913241171290E-02
    106 F   8 O    -4.332816752060E-01 -3.033325483033E-01  8.913241171290E-02
    107 F   8 O    -1.299491269027E-01  3.924649600162E-01  3.033325483033E-01
    108 F   8 O     3.033325483033E-01 -1.299491269027E-01  3.924649600162E-01
    109 F   8 O     8.913241171290E-02 -4.332816752060E-01 -3.033325483033E-01
    110 F   8 O    -4.775859130811E-01  1.299491269027E-01  4.332816752060E-01
    111 F   8 O     1.299491269027E-01  4.332816752060E-01 -4.775859130811E-01
    112 F   8 O     4.775859130811E-01 -8.913241171290E-02 -3.924649600162E-01
    113 F   8 O    -8.913241171290E-02 -3.924649600162E-01  4.775859130811E-01
    114 F   8 O    -3.033325483033E-01  8.913241171290E-02 -4.332816752060E-01
    115 F   8 O     3.033325483033E-01  3.924649600162E-01 -1.299491269027E-01
    116 F   8 O    -4.775859130811E-01  4.332816752060E-01  1.299491269027E-01
    117 F   8 O     4.775859130811E-01 -3.924649600162E-01 -8.913241171290E-02
    118 F   8 O    -3.033325483033E-01 -4.332816752060E-01  8.913241171290E-02
    119 F   8 O     3.924649600162E-01 -1.299491269027E-01  3.033325483033E-01
    120 F   8 O    -1.299491269027E-01  3.033325483033E-01  3.924649600162E-01
    121 F   8 O    -4.332816752060E-01  8.913241171290E-02 -3.033325483033E-01
    122 F   8 O     1.299491269027E-01 -4.775859130811E-01  4.332816752060E-01
    123 F   8 O     4.332816752060E-01  1.299491269027E-01 -4.775859130811E-01
    124 F   8 O    -8.913241171290E-02  4.775859130811E-01 -3.924649600162E-01
    125 F   8 O    -3.924649600162E-01 -8.913241171290E-02  4.775859130811E-01
    126 F   8 O     8.913241171290E-02 -3.033325483033E-01 -4.332816752060E-01

 TRANSFORMATION MATRIX PRIMITIVE-CRYSTALLOGRAPHIC CELL
  0.0000  1.0000  1.0000  1.0000  0.0000  1.0000  1.0000  1.0000  0.0000

 *******************************************************************************
 CRYSTALLOGRAPHIC CELL (VOLUME=       5172.27859383)
         A              B              C           ALPHA      BETA       GAMMA 
    17.29394087    17.29394087    17.29394087    90.000000  90.000000  90.000000

 COORDINATES IN THE CRYSTALLOGRAPHIC CELL
     ATOM                 X/A                 Y/B                 Z/C    
 *******************************************************************************
      1 T 230 ZN    4.999999999999E-01  2.500000000001E-01  0.000000000000E+00
      2 F 230 ZN    0.000000000000E+00  2.500000000001E-01  4.999999999999E-01
      3 F 230 ZN    0.000000000000E+00  4.999999999999E-01  2.500000000001E-01
      4 F 230 ZN    2.500000000001E-01  0.000000000000E+00  4.999999999999E-01
      5 F 230 ZN    2.500000000001E-01  4.999999999999E-01  0.000000000000E+00
      6 F 230 ZN    4.999999999999E-01  0.000000000000E+00  2.500000000001E-01
      7 T   6 C    -1.285089807958E-01 -1.285089807958E-01  4.852375752589E-01
      8 F   6 C     1.285089807958E-01  1.285089807958E-01  4.852375752589E-01
      9 F   6 C    -1.285089807958E-01  1.285089807958E-01 -4.852375752589E-01
     10 F   6 C     1.285089807958E-01 -1.285089807958E-01 -4.852375752589E-01
     11 F   6 C     4.852375752589E-01 -1.285089807958E-01 -1.285089807958E-01
     12 F   6 C    -1.285089807958E-01  4.852375752589E-01 -1.285089807958E-01
     13 F   6 C    -4.852375752589E-01  1.285089807958E-01 -1.285089807958E-01
     14 F   6 C     1.285089807958E-01  4.852375752589E-01  1.285089807958E-01
     15 F   6 C     4.852375752589E-01  1.285089807958E-01  1.285089807958E-01
     16 F   6 C     1.285089807958E-01 -4.852375752589E-01 -1.285089807958E-01
     17 F   6 C    -4.852375752589E-01 -1.285089807958E-01  1.285089807958E-01
     18 F   6 C    -1.285089807958E-01 -4.852375752589E-01  1.285089807958E-01
     19 T   6 C     3.338605686728E-01  2.770574429388E-01  5.478841571693E-02
     20 F   6 C    -3.338605686728E-01 -2.770574429388E-01  5.478841571693E-02
     21 F   6 C     3.338605686728E-01 -2.770574429388E-01 -5.478841571693E-02
     22 F   6 C    -3.338605686728E-01  2.770574429388E-01 -5.478841571693E-02
     23 F   6 C     5.478841571693E-02  3.338605686728E-01  2.770574429388E-01
     24 F   6 C     2.770574429388E-01  5.478841571693E-02  3.338605686728E-01
     25 F   6 C    -5.478841571693E-02 -3.338605686728E-01  2.770574429388E-01
     26 F   6 C    -2.770574429388E-01  5.478841571693E-02 -3.338605686728E-01
     27 F   6 C     5.478841571693E-02 -3.338605686728E-01 -2.770574429388E-01
     28 F   6 C    -2.770574429388E-01 -5.478841571693E-02  3.338605686728E-01
     29 F   6 C    -5.478841571693E-02  3.338605686728E-01 -2.770574429388E-01
     30 F   6 C     2.770574429388E-01 -5.478841571693E-02 -3.338605686728E-01
     31 F   6 C     2.770574429388E-01  3.338605686728E-01  5.478841571693E-02
     32 F   6 C    -2.770574429388E-01 -3.338605686728E-01  5.478841571693E-02
     33 F   6 C    -2.770574429388E-01  3.338605686728E-01 -5.478841571693E-02
     34 F   6 C     2.770574429388E-01 -3.338605686728E-01 -5.478841571693E-02
     35 F   6 C     3.338605686728E-01  5.478841571693E-02  2.770574429388E-01
     36 F   6 C     5.478841571693E-02  2.770574429388E-01  3.338605686728E-01
     37 F   6 C    -3.338605686728E-01 -5.478841571693E-02  2.770574429388E-01
     38 F   6 C     5.478841571693E-02 -2.770574429388E-01 -3.338605686728E-01
     39 F   6 C    -3.338605686728E-01  5.478841571693E-02 -2.770574429388E-01
     40 F   6 C    -5.478841571693E-02 -2.770574429388E-01  3.338605686728E-01
     41 F   6 C     3.338605686728E-01 -5.478841571693E-02 -2.770574429388E-01
     42 F   6 C    -5.478841571693E-02  2.770574429388E-01 -3.338605686728E-01
     43 T   1 H     3.345739821687E-01  2.212127643738E-01  8.222042293654E-02
     44 F   1 H    -3.345739821687E-01 -2.212127643738E-01  8.222042293654E-02
     45 F   1 H     3.345739821687E-01 -2.212127643738E-01 -8.222042293654E-02
     46 F   1 H    -3.345739821687E-01  2.212127643738E-01 -8.222042293654E-02
     47 F   1 H     8.222042293654E-02  3.345739821687E-01  2.212127643738E-01
     48 F   1 H     2.212127643738E-01  8.222042293654E-02  3.345739821687E-01
     49 F   1 H    -8.222042293654E-02 -3.345739821687E-01  2.212127643738E-01
     50 F   1 H    -2.212127643738E-01  8.222042293654E-02 -3.345739821687E-01
     51 F   1 H     8.222042293654E-02 -3.345739821687E-01 -2.212127643738E-01
     52 F   1 H    -2.212127643738E-01 -8.222042293654E-02  3.345739821687E-01
     53 F   1 H    -8.222042293654E-02  3.345739821687E-01 -2.212127643738E-01
     54 F   1 H     2.212127643738E-01 -8.222042293654E-02 -3.345739821687E-01
     55 F   1 H     2.212127643738E-01  3.345739821687E-01  8.222042293654E-02
     56 F   1 H    -2.212127643738E-01 -3.345739821687E-01  8.222042293654E-02
     57 F   1 H    -2.212127643738E-01  3.345739821687E-01 -8.222042293654E-02
     58 F   1 H     2.212127643738E-01 -3.345739821687E-01 -8.222042293654E-02
     59 F   1 H     3.345739821687E-01  8.222042293654E-02  2.212127643738E-01
     60 F   1 H     8.222042293654E-02  2.212127643738E-01  3.345739821687E-01
     61 F   1 H    -3.345739821687E-01 -8.222042293654E-02  2.212127643738E-01
     62 F   1 H     8.222042293654E-02 -2.212127643738E-01 -3.345739821687E-01
     63 F   1 H    -3.345739821687E-01  8.222042293654E-02 -2.212127643738E-01
     64 F   1 H    -8.222042293654E-02 -2.212127643738E-01  3.345739821687E-01
     65 F   1 H     3.345739821687E-01 -8.222042293654E-02 -2.212127643738E-01
     66 F   1 H    -8.222042293654E-02  2.212127643738E-01 -3.345739821687E-01
     67 T   7 N     3.937922087496E-01  3.017271081134E-01  1.027104356137E-02
     68 F   7 N    -3.937922087496E-01 -3.017271081134E-01  1.027104356137E-02
     69 F   7 N     3.937922087496E-01 -3.017271081134E-01 -1.027104356137E-02
     70 F   7 N    -3.937922087496E-01  3.017271081134E-01 -1.027104356137E-02
     71 F   7 N     1.027104356137E-02  3.937922087496E-01  3.017271081134E-01
     72 F   7 N     3.017271081134E-01  1.027104356137E-02  3.937922087496E-01
     73 F   7 N    -1.027104356137E-02 -3.937922087496E-01  3.017271081134E-01
     74 F   7 N    -3.017271081134E-01  1.027104356137E-02 -3.937922087496E-01
     75 F   7 N     1.027104356137E-02 -3.937922087496E-01 -3.017271081134E-01
     76 F   7 N    -3.017271081134E-01 -1.027104356137E-02  3.937922087496E-01
     77 F   7 N    -1.027104356137E-02  3.937922087496E-01 -3.017271081134E-01
     78 F   7 N     3.017271081134E-01 -1.027104356137E-02 -3.937922087496E-01
     79 F   7 N     3.017271081134E-01  3.937922087496E-01  1.027104356137E-02
     80 F   7 N    -3.017271081134E-01 -3.937922087496E-01  1.027104356137E-02
     81 F   7 N    -3.017271081134E-01  3.937922087496E-01 -1.027104356137E-02
     82 F   7 N     3.017271081134E-01 -3.937922087496E-01 -1.027104356137E-02
     83 F   7 N     3.937922087496E-01  1.027104356137E-02  3.017271081134E-01
     84 F   7 N     1.027104356137E-02  3.017271081134E-01  3.937922087496E-01
     85 F   7 N    -3.937922087496E-01 -1.027104356137E-02  3.017271081134E-01
     86 F   7 N     1.027104356137E-02 -3.017271081134E-01 -3.937922087496E-01
     87 F   7 N    -3.937922087496E-01  1.027104356137E-02 -3.017271081134E-01
     88 F   7 N    -1.027104356137E-02 -3.017271081134E-01  3.937922087496E-01
     89 F   7 N     3.937922087496E-01 -1.027104356137E-02 -3.017271081134E-01
     90 F   7 N    -1.027104356137E-02  3.017271081134E-01 -3.937922087496E-01
     91 T   7 N    -8.292683985297E-02 -8.292683985297E-02  4.341765143207E-01
     92 F   7 N     8.292683985297E-02  8.292683985297E-02  4.341765143207E-01
     93 F   7 N    -8.292683985297E-02  8.292683985297E-02 -4.341765143207E-01
     94 F   7 N     8.292683985297E-02 -8.292683985297E-02 -4.341765143207E-01
     95 F   7 N     4.341765143207E-01 -8.292683985297E-02 -8.292683985297E-02
     96 F   7 N    -8.292683985297E-02  4.341765143207E-01 -8.292683985297E-02
     97 F   7 N    -4.341765143207E-01  8.292683985297E-02 -8.292683985297E-02
     98 F   7 N     8.292683985297E-02  4.341765143207E-01  8.292683985297E-02
     99 F   7 N     4.341765143207E-01  8.292683985297E-02  8.292683985297E-02
    100 F   7 N     8.292683985297E-02 -4.341765143207E-01 -8.292683985297E-02
    101 F   7 N    -4.341765143207E-01 -8.292683985297E-02  8.292683985297E-02
    102 F   7 N    -8.292683985297E-02 -4.341765143207E-01  8.292683985297E-02
    103 T   8 O    -1.095407693078E-01 -2.040835759490E-02  4.128733176111E-01
    104 F   8 O     1.095407693078E-01  2.040835759490E-02  4.128733176111E-01
    105 F   8 O    -1.095407693078E-01  2.040835759490E-02 -4.128733176111E-01
    106 F   8 O     1.095407693078E-01 -2.040835759490E-02 -4.128733176111E-01
    107 F   8 O     4.128733176111E-01 -1.095407693078E-01 -2.040835759490E-02
    108 F   8 O    -2.040835759490E-02  4.128733176111E-01 -1.095407693078E-01
    109 F   8 O    -4.128733176111E-01  1.095407693078E-01 -2.040835759490E-02
    110 F   8 O     2.040835759490E-02  4.128733176111E-01  1.095407693078E-01
    111 F   8 O     4.128733176111E-01  1.095407693078E-01  2.040835759490E-02
    112 F   8 O     2.040835759490E-02 -4.128733176111E-01 -1.095407693078E-01
    113 F   8 O    -4.128733176111E-01 -1.095407693078E-01  2.040835759490E-02
    114 F   8 O    -2.040835759490E-02 -4.128733176111E-01  1.095407693078E-01
    115 F   8 O    -2.040835759490E-02 -1.095407693078E-01  4.128733176111E-01
    116 F   8 O     2.040835759490E-02  1.095407693078E-01  4.128733176111E-01
    117 F   8 O     2.040835759490E-02 -1.095407693078E-01 -4.128733176111E-01
    118 F   8 O    -2.040835759490E-02  1.095407693078E-01 -4.128733176111E-01
    119 F   8 O    -1.095407693078E-01  4.128733176111E-01 -2.040835759490E-02
    120 F   8 O     4.128733176111E-01 -2.040835759490E-02 -1.095407693078E-01
    121 F   8 O     1.095407693078E-01 -4.128733176111E-01 -2.040835759490E-02
    122 F   8 O     4.128733176111E-01  2.040835759490E-02  1.095407693078E-01
    123 F   8 O     1.095407693078E-01  4.128733176111E-01  2.040835759490E-02
    124 F   8 O    -4.128733176111E-01  2.040835759490E-02 -1.095407693078E-01
    125 F   8 O    -1.095407693078E-01 -4.128733176111E-01  2.040835759490E-02
    126 F   8 O    -4.128733176111E-01 -2.040835759490E-02  1.095407693078E-01

 T = ATOM BELONGING TO THE ASYMMETRIC UNIT
 *******************************************************************************
 * GEOMETRY EDITING - INPUT COORDINATES ARE GIVEN IN ANGSTROM         
 *******************************************************************************

 GEOMETRY NOW FULLY CONSISTENT WITH THE GROUP
 INFORMATION **** NEW DEFAULT **** FINALRUN 4 FOR GEOMETRY OPTIMIZATIONS
 INFORMATION **** NEW DEFAULT **** OPTGEOM OPTIMIZES BOTH ATOMIC COORDINATES AND CELL PARAMETERS
 INFORMATION **** NEW DEFAULT **** TOL. ON ATOMIC DISP TO REDEFINE REF. GEOMETRY: 0.8 Angs
 INFORMATION **** NEW DEFAULT **** N POINTS TO REDEFINE REF. GEOMETRY: N OF OPT DEGS OF FREEDOM
 INFORMATION **** NEW DEFAULT **** TOL. ON ENERGY TO REDEFINE REF. GEOMETRY: 10**-3*(5*N. ATOMS)

 IMPORTANT INFORMATION:
 THE COORDINATE SYSTEM ADOPTED IN THE OPTIMIZATION IS NOT IN
 GENERAL HOMOGENEOUS UNITS. FOR THIS REASON THE GRADIENT AND 
 HESSIAN MATRIX IN TERMS OF THIS SYSTEM ARE GIVEN WITHOUT
 UNITS. FOR MORE DETAILS SEE THE MANUAL.

 INITIAL TRUST RADIUS         0.50000 MAXIMUM TRUST RADIUS               4.00000
 MAXIMUM GRADIENT COMPONENT   0.00045 MAXIMUM DISPLACEMENT COMPONENT     0.00180
 R.M.S. OF GRADIENT COMPONENT 0.00030 R.M.S. OF DISPLACEMENT COMPONENTS  0.00120
 THRESHOLD ON ENERGY CHANGE 0.100E-06 EXTRAPOLATING POLYNOMIAL ORDER           2
 MAXIMUM ALLOWED NUMBER OF STEPS   -1 SORTING OF ENERGY POINTS:               NO
 ANALYTICAL  GRADIENT                 HESSIAN UPDATING                      BFGS
 STEP SIZE NUMERICAL GRADIENT 0.00100
 INITIAL HESSIAN MATRIX: SCHLEGEL MODEL 2
 *******************************************************************************


 ELAELAELAELAELAELAELAELAELAELAELAELAELAELAELAELAELAELAELAELAELAELAELAELAELAELA

                       ELASTIC CALCULATION

 INFORMATION **** TOLDEX ****  CONVERGENCE CRITERION FOR RMS DISPLACEMENT MODIFIED  6.200000E-04
 INFORMATION **** TOLDEG **** MODIFY CONVERGENCE CRITERION FOR RMS GRADIENT  3.000000E-04
 INFORMATION **** TOLDEE **** CONVERGENCE CRITERION FOR ENERGY MODIFIED: 10**-           8

 GCALCO - MAX INDICES DIRECT LATTICE VECTOR    14    14    14
 NO.OF VECTORS CREATED 6999 STARS  122 RMAX   308.31016 BOHR

 GEOMETRY FOR WAVE FUNCTION - DIMENSIONALITY OF THE SYSTEM    3
 (NON PERIODIC DIRECTION: LATTICE PARAMETER FORMALLY SET TO 500)
 *******************************************************************************
 LATTICE PARAMETERS (ANGSTROMS AND DEGREES) - BOHR = 0.5291772083 ANGSTROM
 PRIMITIVE CELL - CENTRING CODE 6/0 VOLUME=  2586.139297 - DENSITY  1.109 g/cm^3
         A              B              C           ALPHA      BETA       GAMMA 
    14.97699212    14.97699212    14.97699212   109.471221 109.471221 109.471221
 *******************************************************************************
 ATOMS IN THE ASYMMETRIC UNIT    7 - ATOMS IN THE UNIT CELL:  126
     ATOM                 X/A                 Y/B                 Z/C    
 *******************************************************************************
      1 T 230 ZN    2.500000000000E-01 -5.000000000000E-01 -2.500000000000E-01
      2 F 230 ZN   -2.500000000000E-01 -5.000000000000E-01  2.500000000000E-01
      3 F 230 ZN   -2.500000000000E-01  2.500000000000E-01 -5.000000000000E-01
      4 F 230 ZN   -5.000000000000E-01 -2.500000000000E-01  2.500000000000E-01
      5 F 230 ZN   -5.000000000000E-01  2.500000000000E-01 -2.500000000000E-01
      6 F 230 ZN    2.500000000000E-01 -2.500000000000E-01 -5.000000000000E-01
      7 T   6 C     3.567285944631E-01  3.567285944631E-01 -2.570179615916E-01
      8 F   6 C    -3.862534439453E-01 -3.862534439453E-01  2.570179615916E-01
      9 F   6 C    -3.567285944631E-01  3.862534439453E-01  0.000000000000E+00
     10 F   6 C     3.862534439453E-01 -3.567285944631E-01  0.000000000000E+00
     11 F   6 C    -2.570179615916E-01  3.567285944631E-01  3.567285944631E-01
     12 F   6 C     3.567285944631E-01 -2.570179615916E-01  3.567285944631E-01
     13 F   6 C     0.000000000000E+00  3.862534439453E-01 -3.567285944631E-01
     14 F   6 C    -3.862534439453E-01  2.570179615916E-01 -3.862534439453E-01
     15 F   6 C     2.570179615916E-01 -3.862534439453E-01 -3.862534439453E-01
     16 F   6 C     3.862534439453E-01  0.000000000000E+00 -3.567285944631E-01
     17 F   6 C     0.000000000000E+00 -3.567285944631E-01  3.862534439453E-01
     18 F   6 C    -3.567285944631E-01  0.000000000000E+00  3.862534439453E-01
     19 T   6 C     3.318458586557E-01  3.886489843898E-01 -3.890819883884E-01
     20 F   6 C    -2.222690272219E-01 -2.790721529559E-01  3.890819883884E-01
     21 F   6 C    -3.318458586557E-01  2.790721529559E-01  5.680312573402E-02
     22 F   6 C     2.222690272219E-01 -3.886489843898E-01 -5.680312573402E-02
     23 F   6 C    -3.890819883884E-01  3.318458586557E-01  3.886489843898E-01
     24 F   6 C     3.886489843898E-01 -3.890819883884E-01  3.318458586557E-01
     25 F   6 C    -5.680312573402E-02  2.222690272219E-01 -3.886489843898E-01
     26 F   6 C    -2.790721529559E-01  3.890819883884E-01 -2.222690272219E-01
     27 F   6 C     3.890819883884E-01 -2.222690272219E-01 -2.790721529559E-01
     28 F   6 C     2.790721529559E-01  5.680312573402E-02 -3.318458586557E-01
     29 F   6 C     5.680312573402E-02 -3.318458586557E-01  2.790721529559E-01
     30 F   6 C    -3.886489843898E-01 -5.680312573402E-02  2.222690272219E-01
     31 F   6 C     3.886489843898E-01  3.318458586557E-01 -3.890819883884E-01
     32 F   6 C    -2.790721529559E-01 -2.222690272219E-01  3.890819883884E-01
     33 F   6 C     2.790721529559E-01 -3.318458586557E-01  5.680312573402E-02
     34 F   6 C    -3.886489843898E-01  2.222690272219E-01 -5.680312573402E-02
     35 F   6 C     3.318458586557E-01 -3.890819883884E-01  3.886489843898E-01
     36 F   6 C    -3.890819883884E-01  3.886489843898E-01  3.318458586557E-01
     37 F   6 C     2.222690272219E-01 -5.680312573402E-02 -3.886489843898E-01
     38 F   6 C     3.890819883884E-01 -2.790721529559E-01 -2.222690272219E-01
     39 F   6 C    -2.222690272219E-01  3.890819883884E-01 -2.790721529559E-01
     40 F   6 C     5.680312573402E-02  2.790721529559E-01 -3.318458586557E-01
     41 F   6 C    -3.318458586557E-01  5.680312573402E-02  2.790721529559E-01
     42 F   6 C    -5.680312573402E-02 -3.886489843898E-01  2.222690272219E-01
     43 T   1 H     3.034331873104E-01  4.167944051053E-01 -4.442132534574E-01
     44 F   1 H    -1.389923414373E-01 -2.523535592322E-01  4.442132534574E-01
     45 F   1 H    -3.034331873104E-01  2.523535592322E-01  1.133612177949E-01
     46 F   1 H     1.389923414373E-01 -4.167944051053E-01 -1.133612177949E-01
     47 F   1 H    -4.442132534574E-01  3.034331873104E-01  4.167944051053E-01
     48 F   1 H     4.167944051053E-01 -4.442132534574E-01  3.034331873104E-01
     49 F   1 H    -1.133612177949E-01  1.389923414373E-01 -4.167944051053E-01
     50 F   1 H    -2.523535592322E-01  4.442132534574E-01 -1.389923414373E-01
     51 F   1 H     4.442132534574E-01 -1.389923414373E-01 -2.523535592322E-01
     52 F   1 H     2.523535592322E-01  1.133612177949E-01 -3.034331873104E-01
     53 F   1 H     1.133612177949E-01 -3.034331873104E-01  2.523535592322E-01
     54 F   1 H    -4.167944051053E-01 -1.133612177949E-01  1.389923414373E-01
     55 F   1 H     4.167944051053E-01  3.034331873104E-01 -4.442132534574E-01
     56 F   1 H    -2.523535592322E-01 -1.389923414373E-01  4.442132534574E-01
     57 F   1 H     2.523535592322E-01 -3.034331873104E-01  1.133612177949E-01
     58 F   1 H    -4.167944051053E-01  1.389923414373E-01 -1.133612177949E-01
     59 F   1 H     3.034331873104E-01 -4.442132534574E-01  4.167944051053E-01
     60 F   1 H    -4.442132534574E-01  4.167944051053E-01  3.034331873104E-01
     61 F   1 H     1.389923414373E-01 -1.133612177949E-01 -4.167944051053E-01
     62 F   1 H     4.442132534574E-01 -2.523535592322E-01 -1.389923414373E-01
     63 F   1 H    -1.389923414373E-01  4.442132534574E-01 -2.523535592322E-01
     64 F   1 H     1.133612177949E-01  2.523535592322E-01 -3.034331873104E-01
     65 F   1 H    -3.034331873104E-01  1.133612177949E-01  2.523535592322E-01
     66 F   1 H    -1.133612177949E-01 -4.167944051053E-01  1.389923414373E-01
     67 T   7 N     3.119981516747E-01  4.040632523110E-01 -3.044806831370E-01
     68 F   7 N    -2.914560645520E-01 -3.835211651883E-01  3.044806831370E-01
     69 F   7 N    -3.119981516747E-01  3.835211651883E-01  9.206510063627E-02
     70 F   7 N     2.914560645520E-01 -4.040632523110E-01 -9.206510063627E-02
     71 F   7 N    -3.044806831370E-01  3.119981516747E-01  4.040632523110E-01
     72 F   7 N     4.040632523110E-01 -3.044806831370E-01  3.119981516747E-01
     73 F   7 N    -9.206510063627E-02  2.914560645520E-01 -4.040632523110E-01
     74 F   7 N    -3.835211651883E-01  3.044806831370E-01 -2.914560645520E-01
     75 F   7 N     3.044806831370E-01 -2.914560645520E-01 -3.835211651883E-01
     76 F   7 N     3.835211651883E-01  9.206510063627E-02 -3.119981516747E-01
     77 F   7 N     9.206510063627E-02 -3.119981516747E-01  3.835211651883E-01
     78 F   7 N    -4.040632523110E-01 -9.206510063627E-02  2.914560645520E-01
     79 F   7 N     4.040632523110E-01  3.119981516747E-01 -3.044806831370E-01
     80 F   7 N    -3.835211651883E-01 -2.914560645520E-01  3.044806831370E-01
     81 F   7 N     3.835211651883E-01 -3.119981516747E-01  9.206510063627E-02
     82 F   7 N    -4.040632523110E-01  2.914560645520E-01 -9.206510063627E-02
     83 F   7 N     3.119981516747E-01 -3.044806831370E-01  4.040632523110E-01
     84 F   7 N    -3.044806831370E-01  4.040632523110E-01  3.119981516747E-01
     85 F   7 N     2.914560645520E-01 -9.206510063627E-02 -4.040632523110E-01
     86 F   7 N     3.044806831370E-01 -3.835211651883E-01 -2.914560645520E-01
     87 F   7 N    -2.914560645520E-01  3.044806831370E-01 -3.835211651883E-01
     88 F   7 N     9.206510063627E-02  3.835211651883E-01 -3.119981516747E-01
     89 F   7 N    -3.119981516747E-01  9.206510063627E-02  3.835211651883E-01
     90 F   7 N    -9.206510063627E-02 -4.040632523110E-01  2.914560645520E-01
     91 T   7 N     3.512496744678E-01  3.512496744678E-01 -1.658536797059E-01
     92 F   7 N    -4.828966458263E-01 -4.828966458263E-01  1.658536797059E-01
     93 F   7 N    -3.512496744678E-01  4.828966458263E-01  0.000000000000E+00
     94 F   7 N     4.828966458263E-01 -3.512496744678E-01  0.000000000000E+00
     95 F   7 N    -1.658536797059E-01  3.512496744678E-01  3.512496744678E-01
     96 F   7 N     3.512496744678E-01 -1.658536797059E-01  3.512496744678E-01
     97 F   7 N     0.000000000000E+00  4.828966458263E-01 -3.512496744678E-01
     98 F   7 N    -4.828966458263E-01  1.658536797059E-01 -4.828966458263E-01
     99 F   7 N     1.658536797059E-01 -4.828966458263E-01 -4.828966458263E-01
    100 F   7 N     4.828966458263E-01  0.000000000000E+00 -3.512496744678E-01
    101 F   7 N     0.000000000000E+00 -3.512496744678E-01  4.828966458263E-01
    102 F   7 N    -3.512496744678E-01  0.000000000000E+00  4.828966458263E-01
    103 T   8 O     3.924649600162E-01  3.033325483033E-01 -1.299491269027E-01
    104 F   8 O     4.332816752060E-01 -4.775859130811E-01  1.299491269027E-01
    105 F   8 O    -3.924649600162E-01  4.775859130811E-01 -8.913241171290E-02
    106 F   8 O    -4.332816752060E-01 -3.033325483033E-01  8.913241171290E-02
    107 F   8 O    -1.299491269027E-01  3.924649600162E-01  3.033325483033E-01
    108 F   8 O     3.033325483033E-01 -1.299491269027E-01  3.924649600162E-01
    109 F   8 O     8.913241171290E-02 -4.332816752060E-01 -3.033325483033E-01
    110 F   8 O    -4.775859130811E-01  1.299491269027E-01  4.332816752060E-01
    111 F   8 O     1.299491269027E-01  4.332816752060E-01 -4.775859130811E-01
    112 F   8 O     4.775859130811E-01 -8.913241171290E-02 -3.924649600162E-01
    113 F   8 O    -8.913241171290E-02 -3.924649600162E-01  4.775859130811E-01
    114 F   8 O    -3.033325483033E-01  8.913241171290E-02 -4.332816752060E-01
    115 F   8 O     3.033325483033E-01  3.924649600162E-01 -1.299491269027E-01
    116 F   8 O    -4.775859130811E-01  4.332816752060E-01  1.299491269027E-01
    117 F   8 O     4.775859130811E-01 -3.924649600162E-01 -8.913241171290E-02
    118 F   8 O    -3.033325483033E-01 -4.332816752060E-01  8.913241171290E-02
    119 F   8 O     3.924649600162E-01 -1.299491269027E-01  3.033325483033E-01
    120 F   8 O    -1.299491269027E-01  3.033325483033E-01  3.924649600162E-01
    121 F   8 O    -4.332816752060E-01  8.913241171290E-02 -3.033325483033E-01
    122 F   8 O     1.299491269027E-01 -4.775859130811E-01  4.332816752060E-01
    123 F   8 O     4.332816752060E-01  1.299491269027E-01 -4.775859130811E-01
    124 F   8 O    -8.913241171290E-02  4.775859130811E-01 -3.924649600162E-01
    125 F   8 O    -3.924649600162E-01 -8.913241171290E-02  4.775859130811E-01
    126 F   8 O     8.913241171290E-02 -3.033325483033E-01 -4.332816752060E-01

 TRANSFORMATION MATRIX PRIMITIVE-CRYSTALLOGRAPHIC CELL
  0.0000  1.0000  1.0000  1.0000  0.0000  1.0000  1.0000  1.0000  0.0000

 *******************************************************************************
 CRYSTALLOGRAPHIC CELL (VOLUME=       5172.27859383)
         A              B              C           ALPHA      BETA       GAMMA 
    17.29394087    17.29394087    17.29394087    90.000000  90.000000  90.000000

 COORDINATES IN THE CRYSTALLOGRAPHIC CELL
     ATOM                 X/A                 Y/B                 Z/C    
 *******************************************************************************
      1 T 230 ZN   -5.000000000000E-01  2.500000000000E-01 -8.153210077764E-17
      2 F 230 ZN    0.000000000000E+00  2.500000000000E-01 -5.000000000000E-01
      3 F 230 ZN   -5.435473385176E-17 -5.000000000000E-01  2.500000000000E-01
      4 F 230 ZN    2.500000000000E-01  0.000000000000E+00 -5.000000000000E-01
      5 F 230 ZN    2.500000000000E-01 -5.000000000000E-01 -2.717736692588E-17
      6 F 230 ZN   -5.000000000000E-01 -5.435473385176E-17  2.500000000000E-01
      7 T   6 C    -1.285089807958E-01 -1.285089807958E-01  4.852375752589E-01
      8 F   6 C     1.285089807958E-01  1.285089807958E-01  4.852375752589E-01
      9 F   6 C    -1.285089807958E-01  1.285089807958E-01 -4.852375752589E-01
     10 F   6 C     1.285089807958E-01 -1.285089807958E-01 -4.852375752589E-01
     11 F   6 C     4.852375752589E-01 -1.285089807958E-01 -1.285089807958E-01
     12 F   6 C    -1.285089807958E-01  4.852375752589E-01 -1.285089807958E-01
     13 F   6 C    -4.852375752589E-01  1.285089807958E-01 -1.285089807958E-01
     14 F   6 C     1.285089807958E-01  4.852375752589E-01  1.285089807958E-01
     15 F   6 C     4.852375752589E-01  1.285089807958E-01  1.285089807958E-01
     16 F   6 C     1.285089807958E-01 -4.852375752589E-01 -1.285089807958E-01
     17 F   6 C    -4.852375752589E-01 -1.285089807958E-01  1.285089807958E-01
     18 F   6 C    -1.285089807958E-01 -4.852375752589E-01  1.285089807958E-01
     19 T   6 C     3.338605686728E-01  2.770574429388E-01  5.478841571693E-02
     20 F   6 C    -3.338605686728E-01 -2.770574429388E-01  5.478841571693E-02
     21 F   6 C     3.338605686728E-01 -2.770574429388E-01 -5.478841571693E-02
     22 F   6 C    -3.338605686728E-01  2.770574429388E-01 -5.478841571693E-02
     23 F   6 C     5.478841571693E-02  3.338605686728E-01  2.770574429388E-01
     24 F   6 C     2.770574429388E-01  5.478841571693E-02  3.338605686728E-01
     25 F   6 C    -5.478841571693E-02 -3.338605686728E-01  2.770574429388E-01
     26 F   6 C    -2.770574429388E-01  5.478841571693E-02 -3.338605686728E-01
     27 F   6 C     5.478841571693E-02 -3.338605686728E-01 -2.770574429388E-01
     28 F   6 C    -2.770574429388E-01 -5.478841571693E-02  3.338605686728E-01
     29 F   6 C    -5.478841571693E-02  3.338605686728E-01 -2.770574429388E-01
     30 F   6 C     2.770574429388E-01 -5.478841571693E-02 -3.338605686728E-01
     31 F   6 C     2.770574429388E-01  3.338605686728E-01  5.478841571693E-02
     32 F   6 C    -2.770574429388E-01 -3.338605686728E-01  5.478841571693E-02
     33 F   6 C    -2.770574429388E-01  3.338605686728E-01 -5.478841571693E-02
     34 F   6 C     2.770574429388E-01 -3.338605686728E-01 -5.478841571693E-02
     35 F   6 C     3.338605686728E-01  5.478841571693E-02  2.770574429388E-01
     36 F   6 C     5.478841571693E-02  2.770574429388E-01  3.338605686728E-01
     37 F   6 C    -3.338605686728E-01 -5.478841571693E-02  2.770574429388E-01
     38 F   6 C     5.478841571693E-02 -2.770574429388E-01 -3.338605686728E-01
     39 F   6 C    -3.338605686728E-01  5.478841571693E-02 -2.770574429388E-01
     40 F   6 C    -5.478841571693E-02 -2.770574429388E-01  3.338605686728E-01
     41 F   6 C     3.338605686728E-01 -5.478841571693E-02 -2.770574429388E-01
     42 F   6 C    -5.478841571693E-02  2.770574429388E-01 -3.338605686728E-01
     43 T   1 H     3.345739821687E-01  2.212127643738E-01  8.222042293654E-02
     44 F   1 H    -3.345739821687E-01 -2.212127643738E-01  8.222042293654E-02
     45 F   1 H     3.345739821687E-01 -2.212127643738E-01 -8.222042293654E-02
     46 F   1 H    -3.345739821687E-01  2.212127643738E-01 -8.222042293654E-02
     47 F   1 H     8.222042293654E-02  3.345739821687E-01  2.212127643738E-01
     48 F   1 H     2.212127643738E-01  8.222042293654E-02  3.345739821687E-01
     49 F   1 H    -8.222042293654E-02 -3.345739821687E-01  2.212127643738E-01
     50 F   1 H    -2.212127643738E-01  8.222042293654E-02 -3.345739821687E-01
     51 F   1 H     8.222042293654E-02 -3.345739821687E-01 -2.212127643738E-01
     52 F   1 H    -2.212127643738E-01 -8.222042293654E-02  3.345739821687E-01
     53 F   1 H    -8.222042293654E-02  3.345739821687E-01 -2.212127643738E-01
     54 F   1 H     2.212127643738E-01 -8.222042293654E-02 -3.345739821687E-01
     55 F   1 H     2.212127643738E-01  3.345739821687E-01  8.222042293654E-02
     56 F   1 H    -2.212127643738E-01 -3.345739821687E-01  8.222042293654E-02
     57 F   1 H    -2.212127643738E-01  3.345739821687E-01 -8.222042293654E-02
     58 F   1 H     2.212127643738E-01 -3.345739821687E-01 -8.222042293654E-02
     59 F   1 H     3.345739821687E-01  8.222042293654E-02  2.212127643738E-01
     60 F   1 H     8.222042293654E-02  2.212127643738E-01  3.345739821687E-01
     61 F   1 H    -3.345739821687E-01 -8.222042293654E-02  2.212127643738E-01
     62 F   1 H     8.222042293654E-02 -2.212127643738E-01 -3.345739821687E-01
     63 F   1 H    -3.345739821687E-01  8.222042293654E-02 -2.212127643738E-01
     64 F   1 H    -8.222042293654E-02 -2.212127643738E-01  3.345739821687E-01
     65 F   1 H     3.345739821687E-01 -8.222042293654E-02 -2.212127643738E-01
     66 F   1 H    -8.222042293654E-02  2.212127643738E-01 -3.345739821687E-01
     67 T   7 N     3.937922087496E-01  3.017271081134E-01  1.027104356137E-02
     68 F   7 N    -3.937922087496E-01 -3.017271081134E-01  1.027104356137E-02
     69 F   7 N     3.937922087496E-01 -3.017271081134E-01 -1.027104356137E-02
     70 F   7 N    -3.937922087496E-01  3.017271081134E-01 -1.027104356137E-02
     71 F   7 N     1.027104356137E-02  3.937922087496E-01  3.017271081134E-01
     72 F   7 N     3.017271081134E-01  1.027104356137E-02  3.937922087496E-01
     73 F   7 N    -1.027104356137E-02 -3.937922087496E-01  3.017271081134E-01
     74 F   7 N    -3.017271081134E-01  1.027104356137E-02 -3.937922087496E-01
     75 F   7 N     1.027104356137E-02 -3.937922087496E-01 -3.017271081134E-01
     76 F   7 N    -3.017271081134E-01 -1.027104356137E-02  3.937922087496E-01
     77 F   7 N    -1.027104356137E-02  3.937922087496E-01 -3.017271081134E-01
     78 F   7 N     3.017271081134E-01 -1.027104356137E-02 -3.937922087496E-01
     79 F   7 N     3.017271081134E-01  3.937922087496E-01  1.027104356137E-02
     80 F   7 N    -3.017271081134E-01 -3.937922087496E-01  1.027104356137E-02
     81 F   7 N    -3.017271081134E-01  3.937922087496E-01 -1.027104356137E-02
     82 F   7 N     3.017271081134E-01 -3.937922087496E-01 -1.027104356137E-02
     83 F   7 N     3.937922087496E-01  1.027104356137E-02  3.017271081134E-01
     84 F   7 N     1.027104356137E-02  3.017271081134E-01  3.937922087496E-01
     85 F   7 N    -3.937922087496E-01 -1.027104356137E-02  3.017271081134E-01
     86 F   7 N     1.027104356137E-02 -3.017271081134E-01 -3.937922087496E-01
     87 F   7 N    -3.937922087496E-01  1.027104356137E-02 -3.017271081134E-01
     88 F   7 N    -1.027104356137E-02 -3.017271081134E-01  3.937922087496E-01
     89 F   7 N     3.937922087496E-01 -1.027104356137E-02 -3.017271081134E-01
     90 F   7 N    -1.027104356137E-02  3.017271081134E-01 -3.937922087496E-01
     91 T   7 N    -8.292683985297E-02 -8.292683985297E-02  4.341765143207E-01
     92 F   7 N     8.292683985297E-02  8.292683985297E-02  4.341765143207E-01
     93 F   7 N    -8.292683985297E-02  8.292683985297E-02 -4.341765143207E-01
     94 F   7 N     8.292683985297E-02 -8.292683985297E-02 -4.341765143207E-01
     95 F   7 N     4.341765143207E-01 -8.292683985297E-02 -8.292683985297E-02
     96 F   7 N    -8.292683985297E-02  4.341765143207E-01 -8.292683985297E-02
     97 F   7 N    -4.341765143207E-01  8.292683985297E-02 -8.292683985297E-02
     98 F   7 N     8.292683985297E-02  4.341765143207E-01  8.292683985297E-02
     99 F   7 N     4.341765143207E-01  8.292683985297E-02  8.292683985297E-02
    100 F   7 N     8.292683985297E-02 -4.341765143207E-01 -8.292683985297E-02
    101 F   7 N    -4.341765143207E-01 -8.292683985297E-02  8.292683985297E-02
    102 F   7 N    -8.292683985297E-02 -4.341765143207E-01  8.292683985297E-02
    103 T   8 O    -1.095407693078E-01 -2.040835759490E-02  4.128733176111E-01
    104 F   8 O     1.095407693078E-01  2.040835759490E-02  4.128733176111E-01
    105 F   8 O    -1.095407693078E-01  2.040835759490E-02 -4.128733176111E-01
    106 F   8 O     1.095407693078E-01 -2.040835759490E-02 -4.128733176111E-01
    107 F   8 O     4.128733176111E-01 -1.095407693078E-01 -2.040835759490E-02
    108 F   8 O    -2.040835759490E-02  4.128733176111E-01 -1.095407693078E-01
    109 F   8 O    -4.128733176111E-01  1.095407693078E-01 -2.040835759490E-02
    110 F   8 O     2.040835759490E-02  4.128733176111E-01  1.095407693078E-01
    111 F   8 O     4.128733176111E-01  1.095407693078E-01  2.040835759490E-02
    112 F   8 O     2.040835759490E-02 -4.128733176111E-01 -1.095407693078E-01
    113 F   8 O    -4.128733176111E-01 -1.095407693078E-01  2.040835759490E-02
    114 F   8 O    -2.040835759490E-02 -4.128733176111E-01  1.095407693078E-01
    115 F   8 O    -2.040835759490E-02 -1.095407693078E-01  4.128733176111E-01
    116 F   8 O     2.040835759490E-02  1.095407693078E-01  4.128733176111E-01
    117 F   8 O     2.040835759490E-02 -1.095407693078E-01 -4.128733176111E-01
    118 F   8 O    -2.040835759490E-02  1.095407693078E-01 -4.128733176111E-01
    119 F   8 O    -1.095407693078E-01  4.128733176111E-01 -2.040835759490E-02
    120 F   8 O     4.128733176111E-01 -2.040835759490E-02 -1.095407693078E-01
    121 F   8 O     1.095407693078E-01 -4.128733176111E-01 -2.040835759490E-02
    122 F   8 O     4.128733176111E-01  2.040835759490E-02  1.095407693078E-01
    123 F   8 O     1.095407693078E-01  4.128733176111E-01  2.040835759490E-02
    124 F   8 O    -4.128733176111E-01  2.040835759490E-02 -1.095407693078E-01
    125 F   8 O    -1.095407693078E-01 -4.128733176111E-01  2.040835759490E-02
    126 F   8 O    -4.128733176111E-01 -2.040835759490E-02  1.095407693078E-01

 T = ATOM BELONGING TO THE ASYMMETRIC UNIT

 ****   24 SYMMOPS - TRANSLATORS IN FRACTIONAL UNITS
 **** MATRICES AND TRANSLATORS IN THE CRYSTALLOGRAPHIC REFERENCE FRAME
   V INV                    ROTATION MATRICES                   TRANSLATORS
   1   1  1.00  0.00  0.00  0.00  1.00  0.00  0.00  0.00  1.00  0.00  0.00  0.00
   2   2  0.00  1.00 -1.00  1.00  0.00 -1.00  0.00  0.00 -1.00  0.00  0.00  0.00
   3   3 -1.00  0.00  0.00 -1.00  0.00  1.00 -1.00  1.00  0.00  0.00  0.00  0.00
   4   4  0.00 -1.00  1.00  0.00 -1.00  0.00  1.00 -1.00  0.00  0.00  0.00  0.00
   5   6  0.00  0.00  1.00  1.00  0.00  0.00  0.00  1.00  0.00  0.00  0.00  0.00
   6   5  0.00  1.00  0.00  0.00  0.00  1.00  1.00  0.00  0.00  0.00  0.00  0.00
   7   8  1.00 -1.00  0.00  0.00 -1.00  1.00  0.00 -1.00  0.00  0.00  0.00  0.00
   8   7  1.00  0.00 -1.00  0.00  0.00 -1.00  0.00  1.00 -1.00  0.00  0.00  0.00
   9  10  0.00  0.00 -1.00  0.00  1.00 -1.00  1.00  0.00 -1.00  0.00  0.00  0.00
  10   9 -1.00  0.00  1.00 -1.00  1.00  0.00 -1.00  0.00  0.00  0.00  0.00  0.00
  11  12 -1.00  1.00  0.00 -1.00  0.00  0.00 -1.00  0.00  1.00  0.00  0.00  0.00
  12  11  0.00 -1.00  0.00  1.00 -1.00  0.00  0.00 -1.00  1.00  0.00  0.00  0.00
  13  13  0.00  1.00  0.00  1.00  0.00  0.00  0.00  0.00  1.00  0.00  0.00  0.00
  14  14  1.00  0.00 -1.00  0.00  1.00 -1.00  0.00  0.00 -1.00  0.00  0.00  0.00
  15  16 -1.00  0.00  1.00 -1.00  0.00  0.00 -1.00  1.00  0.00  0.00  0.00  0.00
  16  15  0.00 -1.00  0.00  0.00 -1.00  1.00  1.00 -1.00  0.00  0.00  0.00  0.00
  17  17  1.00  0.00  0.00  0.00  0.00  1.00  0.00  1.00  0.00  0.00  0.00  0.00
  18  18  0.00  0.00  1.00  0.00  1.00  0.00  1.00  0.00  0.00  0.00  0.00  0.00
  19  20  0.00 -1.00  1.00  1.00 -1.00  0.00  0.00 -1.00  0.00  0.00  0.00  0.00
  20  19  0.00  1.00 -1.00  0.00  0.00 -1.00  1.00  0.00 -1.00  0.00  0.00  0.00
  21  22  0.00  0.00 -1.00  1.00  0.00 -1.00  0.00  1.00 -1.00  0.00  0.00  0.00
  22  21 -1.00  1.00  0.00 -1.00  0.00  1.00 -1.00  0.00  0.00  0.00  0.00  0.00
  23  23 -1.00  0.00  0.00 -1.00  1.00  0.00 -1.00  0.00  1.00  0.00  0.00  0.00
  24  24  1.00 -1.00  0.00  0.00 -1.00  0.00  0.00 -1.00  1.00  0.00  0.00  0.00

 DIRECT LATTICE VECTORS CARTESIAN COMPONENTS (ANGSTROM)
          X                    Y                    Z
  -0.864697043483E+01   0.864697043483E+01   0.864697043483E+01
   0.864697043483E+01  -0.864697043483E+01   0.864697043483E+01
   0.864697043483E+01   0.864697043483E+01  -0.864697043483E+01


 CARTESIAN COORDINATES - PRIMITIVE CELL
 *******************************************************************************
 *      ATOM          X(ANGSTROM)         Y(ANGSTROM)         Z(ANGSTROM)
 *******************************************************************************
    1   230 ZN    8.646970434830E+00 -1.297045565224E+01 -1.410011329828E-15
    2   230 ZN    0.000000000000E+00 -1.297045565224E+01  8.646970434830E+00
    3   230 ZN   -9.400075532184E-16  8.646970434830E+00 -1.297045565224E+01
    4   230 ZN   -1.297045565224E+01  0.000000000000E+00  8.646970434830E+00
    5   230 ZN   -1.297045565224E+01  8.646970434830E+00 -4.700037766092E-16
    6   230 ZN    8.646970434830E+00 -9.400075532184E-16 -1.297045565224E+01
    7     6 C    -2.222426715103E+00 -2.222426715103E+00  8.391669934264E+00
    8     6 C     2.222426715103E+00  2.222426715103E+00  8.391669934264E+00
    9     6 C    -2.222426715103E+00  2.222426715103E+00 -8.391669934264E+00
   10     6 C     2.222426715103E+00 -2.222426715103E+00 -8.391669934264E+00
   11     6 C     8.391669934264E+00 -2.222426715103E+00 -2.222426715103E+00
   12     6 C    -2.222426715103E+00  8.391669934264E+00 -2.222426715103E+00
   13     6 C    -8.391669934264E+00  2.222426715103E+00 -2.222426715103E+00
   14     6 C     2.222426715103E+00  8.391669934264E+00  2.222426715103E+00
   15     6 C     8.391669934264E+00  2.222426715103E+00  2.222426715103E+00
   16     6 C     2.222426715103E+00 -8.391669934264E+00 -2.222426715103E+00
   17     6 C    -8.391669934264E+00 -2.222426715103E+00  2.222426715103E+00
   18     6 C    -2.222426715103E+00 -8.391669934264E+00  2.222426715103E+00
   19     6 C     5.773764933339E+00  4.791415035683E+00  9.475076217510E-01
   20     6 C    -5.773764933339E+00 -4.791415035683E+00  9.475076217510E-01
   21     6 C     5.773764933339E+00 -4.791415035683E+00 -9.475076217510E-01
   22     6 C    -5.773764933339E+00  4.791415035683E+00 -9.475076217510E-01
   23     6 C     9.475076217510E-01  5.773764933339E+00  4.791415035683E+00
   24     6 C     4.791415035683E+00  9.475076217510E-01  5.773764933339E+00
   25     6 C    -9.475076217510E-01 -5.773764933339E+00  4.791415035683E+00
   26     6 C    -4.791415035683E+00  9.475076217510E-01 -5.773764933339E+00
   27     6 C     9.475076217510E-01 -5.773764933339E+00 -4.791415035683E+00
   28     6 C    -4.791415035683E+00 -9.475076217510E-01  5.773764933339E+00
   29     6 C    -9.475076217510E-01  5.773764933339E+00 -4.791415035683E+00
   30     6 C     4.791415035683E+00 -9.475076217510E-01 -5.773764933339E+00
   31     6 C     4.791415035683E+00  5.773764933339E+00  9.475076217510E-01
   32     6 C    -4.791415035683E+00 -5.773764933339E+00  9.475076217510E-01
   33     6 C    -4.791415035683E+00  5.773764933339E+00 -9.475076217510E-01
   34     6 C     4.791415035683E+00 -5.773764933339E+00 -9.475076217510E-01
   35     6 C     5.773764933339E+00  9.475076217510E-01  4.791415035683E+00
   36     6 C     9.475076217510E-01  4.791415035683E+00  5.773764933339E+00
   37     6 C    -5.773764933339E+00 -9.475076217510E-01  4.791415035683E+00
   38     6 C     9.475076217510E-01 -4.791415035683E+00 -5.773764933339E+00
   39     6 C    -5.773764933339E+00  9.475076217510E-01 -4.791415035683E+00
   40     6 C    -9.475076217510E-01 -4.791415035683E+00  5.773764933339E+00
   41     6 C     5.773764933339E+00 -9.475076217510E-01 -4.791415035683E+00
   42     6 C    -9.475076217510E-01  4.791415035683E+00 -5.773764933339E+00
   43     1 H     5.786102664153E+00  3.825640466695E+00  1.421915132543E+00
   44     1 H    -5.786102664153E+00 -3.825640466695E+00  1.421915132543E+00
   45     1 H     5.786102664153E+00 -3.825640466695E+00 -1.421915132543E+00
   46     1 H    -5.786102664153E+00  3.825640466695E+00 -1.421915132543E+00
   47     1 H     1.421915132543E+00  5.786102664153E+00  3.825640466695E+00
   48     1 H     3.825640466695E+00  1.421915132543E+00  5.786102664153E+00
   49     1 H    -1.421915132543E+00 -5.786102664153E+00  3.825640466695E+00
   50     1 H    -3.825640466695E+00  1.421915132543E+00 -5.786102664153E+00
   51     1 H     1.421915132543E+00 -5.786102664153E+00 -3.825640466695E+00
   52     1 H    -3.825640466695E+00 -1.421915132543E+00  5.786102664153E+00
   53     1 H    -1.421915132543E+00  5.786102664153E+00 -3.825640466695E+00
   54     1 H     3.825640466695E+00 -1.421915132543E+00 -5.786102664153E+00
   55     1 H     3.825640466695E+00  5.786102664153E+00  1.421915132543E+00
   56     1 H    -3.825640466695E+00 -5.786102664153E+00  1.421915132543E+00
   57     1 H    -3.825640466695E+00  5.786102664153E+00 -1.421915132543E+00
   58     1 H     3.825640466695E+00 -5.786102664153E+00 -1.421915132543E+00
   59     1 H     5.786102664153E+00  1.421915132543E+00  3.825640466695E+00
   60     1 H     1.421915132543E+00  3.825640466695E+00  5.786102664153E+00
   61     1 H    -5.786102664153E+00 -1.421915132543E+00  3.825640466695E+00
   62     1 H     1.421915132543E+00 -3.825640466695E+00 -5.786102664153E+00
   63     1 H    -5.786102664153E+00  1.421915132543E+00 -3.825640466695E+00
   64     1 H    -1.421915132543E+00 -3.825640466695E+00  5.786102664153E+00
   65     1 H     5.786102664153E+00 -1.421915132543E+00 -3.825640466695E+00
   66     1 H    -1.421915132543E+00  3.825640466695E+00 -5.786102664153E+00
   67     7 N     6.810219173049E+00  5.218050766486E+00  1.776268200200E-01
   68     7 N    -6.810219173049E+00 -5.218050766486E+00  1.776268200200E-01
   69     7 N     6.810219173049E+00 -5.218050766486E+00 -1.776268200200E-01
   70     7 N    -6.810219173049E+00  5.218050766486E+00 -1.776268200200E-01
   71     7 N     1.776268200200E-01  6.810219173049E+00  5.218050766486E+00
   72     7 N     5.218050766486E+00  1.776268200200E-01  6.810219173049E+00
   73     7 N    -1.776268200200E-01 -6.810219173049E+00  5.218050766486E+00
   74     7 N    -5.218050766486E+00  1.776268200200E-01 -6.810219173049E+00
   75     7 N     1.776268200200E-01 -6.810219173049E+00 -5.218050766486E+00
   76     7 N    -5.218050766486E+00 -1.776268200200E-01  6.810219173049E+00
   77     7 N    -1.776268200200E-01  6.810219173049E+00 -5.218050766486E+00
   78     7 N     5.218050766486E+00 -1.776268200200E-01 -6.810219173049E+00
   79     7 N     5.218050766486E+00  6.810219173049E+00  1.776268200200E-01
   80     7 N    -5.218050766486E+00 -6.810219173049E+00  1.776268200200E-01
   81     7 N    -5.218050766486E+00  6.810219173049E+00 -1.776268200200E-01
   82     7 N     5.218050766486E+00 -6.810219173049E+00 -1.776268200200E-01
   83     7 N     6.810219173049E+00  1.776268200200E-01  5.218050766486E+00
   84     7 N     1.776268200200E-01  5.218050766486E+00  6.810219173049E+00
   85     7 N    -6.810219173049E+00 -1.776268200200E-01  5.218050766486E+00
   86     7 N     1.776268200200E-01 -5.218050766486E+00 -6.810219173049E+00
   87     7 N    -6.810219173049E+00  1.776268200200E-01 -5.218050766486E+00
   88     7 N    -1.776268200200E-01 -5.218050766486E+00  6.810219173049E+00
   89     7 N     6.810219173049E+00 -1.776268200200E-01 -5.218050766486E+00
   90     7 N    -1.776268200200E-01  5.218050766486E+00 -6.810219173049E+00
   91     7 N    -1.434131864925E+00 -1.434131864925E+00  7.508622965658E+00
   92     7 N     1.434131864925E+00  1.434131864925E+00  7.508622965658E+00
   93     7 N    -1.434131864925E+00  1.434131864925E+00 -7.508622965658E+00
   94     7 N     1.434131864925E+00 -1.434131864925E+00 -7.508622965658E+00
   95     7 N     7.508622965658E+00 -1.434131864925E+00 -1.434131864925E+00
   96     7 N    -1.434131864925E+00  7.508622965658E+00 -1.434131864925E+00
   97     7 N    -7.508622965658E+00  1.434131864925E+00 -1.434131864925E+00
   98     7 N     1.434131864925E+00  7.508622965658E+00  1.434131864925E+00
   99     7 N     7.508622965658E+00  1.434131864925E+00  1.434131864925E+00
  100     7 N     1.434131864925E+00 -7.508622965658E+00 -1.434131864925E+00
  101     7 N    -7.508622965658E+00 -1.434131864925E+00  1.434131864925E+00
  102     7 N    -1.434131864925E+00 -7.508622965658E+00  1.434131864925E+00
  103     8 O    -1.894391587226E+00 -3.529409294930E-01  7.140206741427E+00
  104     8 O     1.894391587226E+00  3.529409294930E-01  7.140206741427E+00
  105     8 O    -1.894391587226E+00  3.529409294930E-01 -7.140206741427E+00
  106     8 O     1.894391587226E+00 -3.529409294930E-01 -7.140206741427E+00
  107     8 O     7.140206741427E+00 -1.894391587226E+00 -3.529409294930E-01
  108     8 O    -3.529409294930E-01  7.140206741427E+00 -1.894391587226E+00
  109     8 O    -7.140206741427E+00  1.894391587226E+00 -3.529409294930E-01
  110     8 O     3.529409294930E-01  7.140206741427E+00  1.894391587226E+00
  111     8 O     7.140206741427E+00  1.894391587226E+00  3.529409294930E-01
  112     8 O     3.529409294930E-01 -7.140206741427E+00 -1.894391587226E+00
  113     8 O    -7.140206741427E+00 -1.894391587226E+00  3.529409294930E-01
  114     8 O    -3.529409294930E-01 -7.140206741427E+00  1.894391587226E+00
  115     8 O    -3.529409294930E-01 -1.894391587226E+00  7.140206741427E+00
  116     8 O     3.529409294930E-01  1.894391587226E+00  7.140206741427E+00
  117     8 O     3.529409294930E-01 -1.894391587226E+00 -7.140206741427E+00
  118     8 O    -3.529409294930E-01  1.894391587226E+00 -7.140206741427E+00
  119     8 O    -1.894391587226E+00  7.140206741427E+00 -3.529409294930E-01
  120     8 O     7.140206741427E+00 -3.529409294930E-01 -1.894391587226E+00
  121     8 O     1.894391587226E+00 -7.140206741427E+00 -3.529409294930E-01
  122     8 O     7.140206741427E+00  3.529409294930E-01  1.894391587226E+00
  123     8 O     1.894391587226E+00  7.140206741427E+00  3.529409294930E-01
  124     8 O    -7.140206741427E+00  3.529409294930E-01 -1.894391587226E+00
  125     8 O    -1.894391587226E+00 -7.140206741427E+00  3.529409294930E-01
  126     8 O    -7.140206741427E+00 -3.529409294930E-01  1.894391587226E+00

 *******************************************************************************
 *** PSEUDOPOTENTIAL INFORMATION ***
 *******************************************************************************

 ATOMIC NUMBER  30, NUCLEAR CHARGE 20.000, GIVEN IN INPUT       PSEUDOPOTENTIAL
   TYPE       EXPONENT      COEFF.    N      EXPONENT      COEFF.    N
  P0 TMS    34.1500000  399.9872820   0    14.5900000   85.4856550   0
  P1 TMS    39.7800000  277.1489600   0    14.9500000   69.0522050   0
  P2 TMS    43.8000000  -34.1493490   0    14.9800000   -3.2918310   0

 *******************************************************************************
 LOCAL ATOMIC FUNCTIONS BASIS SET
 *******************************************************************************
   ATOM   X(AU)   Y(AU)   Z(AU)  N. TYPE  EXPONENT  S COEF   P COEF   D/F/G COEF
 *******************************************************************************
   1 ZN  16.340 -24.511  -0.000
                                  1 S  
                                         3.032E+01 2.191E-01 0.000E+00 0.000E+00
                                         1.632E+01-2.326E-01 0.000E+00 0.000E+00
                                         1.141E+01-9.547E-01 0.000E+00 0.000E+00
                                  2 S  
                                         2.569E+00 1.000E+00 0.000E+00 0.000E+00
                                  3 S  
                                         1.063E+00 1.000E+00 0.000E+00 0.000E+00
                                  4 S  
                                         2.500E-01 1.000E+00 0.000E+00 0.000E+00
                                  5 S  
                                         1.200E-01 1.000E+00 0.000E+00 0.000E+00
                           6-     8 P  
                                         1.118E+02 0.000E+00 2.328E-02 0.000E+00
                                         1.913E+01 0.000E+00-1.010E+00 0.000E+00
                           9-    11 P  
                                         5.469E+00 0.000E+00 3.202E-01 0.000E+00
                                         2.506E+00 0.000E+00 7.181E-01 0.000E+00
                          12-    14 P  
                                         9.419E-01 0.000E+00 1.000E+00 0.000E+00
                          15-    17 P  
                                         2.500E-01 0.000E+00 1.000E+00 0.000E+00
                          18-    20 P  
                                         1.200E-01 0.000E+00 1.000E+00 0.000E+00
                          21-    25 D  
                                         4.465E+01 0.000E+00 0.000E+00 4.725E-02
                                         1.344E+01 0.000E+00 0.000E+00 2.189E-01
                                         4.682E+00 0.000E+00 0.000E+00 4.525E-01
                                         1.603E+00 0.000E+00 0.000E+00 5.186E-01
                          26-    30 D  
                                         4.828E-01 0.000E+00 0.000E+00 1.000E+00
                          31-    35 D  
                                         1.100E-01 0.000E+00 0.000E+00 1.000E+00
                          36-    42 F  
                                         2.614E+00 0.000E+00 0.000E+00 1.000E+00
   2 ZN   0.000 -24.511  16.340
   3 ZN  -0.000  16.340 -24.511
   4 ZN -24.511   0.000  16.340
   5 ZN -24.511  16.340  -0.000
   6 ZN  16.340  -0.000 -24.511
   7 C   -4.200  -4.200  15.858
                                253 S  
                                         4.563E+03 1.967E-03 0.000E+00 0.000E+00
                                         6.820E+02 1.523E-02 0.000E+00 0.000E+00
                                         1.550E+02 7.613E-02 0.000E+00 0.000E+00
                                         4.446E+01 2.608E-01 0.000E+00 0.000E+00
                                         1.303E+01 6.165E-01 0.000E+00 0.000E+00
                                         1.828E+00 2.210E-01 0.000E+00 0.000E+00
                         254-   257 SP 
                                         2.096E+01 1.147E-01 4.025E-02 0.000E+00
                                         4.803E+00 9.200E-01 2.376E-01 0.000E+00
                                         1.459E+00-3.031E-03 8.159E-01 0.000E+00
                         258-   261 SP 
                                         4.835E-01 1.000E+00 1.000E+00 0.000E+00
                         262-   265 SP 
                                         1.456E-01 1.000E+00 1.000E+00 0.000E+00
                         266-   270 D  
                                         6.260E-01 0.000E+00 0.000E+00 1.000E+00
   8 C    4.200   4.200  15.858
   9 C   -4.200   4.200 -15.858
  10 C    4.200  -4.200 -15.858
  11 C   15.858  -4.200  -4.200
  12 C   -4.200  15.858  -4.200
  13 C  -15.858   4.200  -4.200
  14 C    4.200  15.858   4.200
  15 C   15.858   4.200   4.200
  16 C    4.200 -15.858  -4.200
  17 C  -15.858  -4.200   4.200
  18 C   -4.200 -15.858   4.200
  19 C   10.911   9.054   1.791
  20 C  -10.911  -9.054   1.791
  21 C   10.911  -9.054  -1.791
  22 C  -10.911   9.054  -1.791
  23 C    1.791  10.911   9.054
  24 C    9.054   1.791  10.911
  25 C   -1.791 -10.911   9.054
  26 C   -9.054   1.791 -10.911
  27 C    1.791 -10.911  -9.054
  28 C   -9.054  -1.791  10.911
  29 C   -1.791  10.911  -9.054
  30 C    9.054  -1.791 -10.911
  31 C    9.054  10.911   1.791
  32 C   -9.054 -10.911   1.791
  33 C   -9.054  10.911  -1.791
  34 C    9.054 -10.911  -1.791
  35 C   10.911   1.791   9.054
  36 C    1.791   9.054  10.911
  37 C  -10.911  -1.791   9.054
  38 C    1.791  -9.054 -10.911
  39 C  -10.911   1.791  -9.054
  40 C   -1.791  -9.054  10.911
  41 C   10.911  -1.791  -9.054
  42 C   -1.791   9.054 -10.911
  43 H   10.934   7.229   2.687
                                901 S  
                                         3.387E+01 2.549E-02 0.000E+00 0.000E+00
                                         5.095E+00 1.904E-01 0.000E+00 0.000E+00
                                         1.159E+00 8.522E-01 0.000E+00 0.000E+00
                                902 S  
                                         3.258E-01 1.000E+00 0.000E+00 0.000E+00
                                903 S  
                                         1.027E-01 1.000E+00 0.000E+00 0.000E+00
                         904-   906 P  
                                         7.500E-01 0.000E+00 1.000E+00 0.000E+00
  44 H  -10.934  -7.229   2.687
  45 H   10.934  -7.229  -2.687
  46 H  -10.934   7.229  -2.687
  47 H    2.687  10.934   7.229
  48 H    7.229   2.687  10.934
  49 H   -2.687 -10.934   7.229
  50 H   -7.229   2.687 -10.934
  51 H    2.687 -10.934  -7.229
  52 H   -7.229  -2.687  10.934
  53 H   -2.687  10.934  -7.229
  54 H    7.229  -2.687 -10.934
  55 H    7.229  10.934   2.687
  56 H   -7.229 -10.934   2.687
  57 H   -7.229  10.934  -2.687
  58 H    7.229 -10.934  -2.687
  59 H   10.934   2.687   7.229
  60 H    2.687   7.229  10.934
  61 H  -10.934  -2.687   7.229
  62 H    2.687  -7.229 -10.934
  63 H  -10.934   2.687  -7.229
  64 H   -2.687  -7.229  10.934
  65 H   10.934  -2.687  -7.229
  66 H   -2.687   7.229 -10.934
  67 N   12.869   9.861   0.336
                               1045 S  
                                         6.293E+03 1.970E-03 0.000E+00 0.000E+00
                                         9.490E+02 1.496E-02 0.000E+00 0.000E+00
                                         2.188E+02 7.350E-02 0.000E+00 0.000E+00
                                         6.369E+01 2.489E-01 0.000E+00 0.000E+00
                                         1.883E+01 6.025E-01 0.000E+00 0.000E+00
                                         2.720E+00 2.562E-01 0.000E+00 0.000E+00
                        1046-  1049 SP 
                                         3.063E+01 1.119E-01 3.831E-02 0.000E+00
                                         7.026E+00 9.217E-01 2.374E-01 0.000E+00
                                         2.112E+00-2.569E-03 8.176E-01 0.000E+00
                        1050-  1053 SP 
                                         6.840E-01 1.000E+00 1.000E+00 0.000E+00
                        1054-  1057 SP 
                                         2.009E-01 1.000E+00 1.000E+00 0.000E+00
                        1058-  1062 D  
                                         9.130E-01 0.000E+00 0.000E+00 1.000E+00
  68 N  -12.869  -9.861   0.336
  69 N   12.869  -9.861  -0.336
  70 N  -12.869   9.861  -0.336
  71 N    0.336  12.869   9.861
  72 N    9.861   0.336  12.869
  73 N   -0.336 -12.869   9.861
  74 N   -9.861   0.336 -12.869
  75 N    0.336 -12.869  -9.861
  76 N   -9.861  -0.336  12.869
  77 N   -0.336  12.869  -9.861
  78 N    9.861  -0.336 -12.869
  79 N    9.861  12.869   0.336
  80 N   -9.861 -12.869   0.336
  81 N   -9.861  12.869  -0.336
  82 N    9.861 -12.869  -0.336
  83 N   12.869   0.336   9.861
  84 N    0.336   9.861  12.869
  85 N  -12.869  -0.336   9.861
  86 N    0.336  -9.861 -12.869
  87 N  -12.869   0.336  -9.861
  88 N   -0.336  -9.861  12.869
  89 N   12.869  -0.336  -9.861
  90 N   -0.336   9.861 -12.869
  91 N   -2.710  -2.710  14.189
  92 N    2.710   2.710  14.189
  93 N   -2.710   2.710 -14.189
  94 N    2.710  -2.710 -14.189
  95 N   14.189  -2.710  -2.710
  96 N   -2.710  14.189  -2.710
  97 N  -14.189   2.710  -2.710
  98 N    2.710  14.189   2.710
  99 N   14.189   2.710   2.710
 100 N    2.710 -14.189  -2.710
 101 N  -14.189  -2.710   2.710
 102 N   -2.710 -14.189   2.710
 103 O   -3.580  -0.667  13.493
                               1693 S  
                                         8.588E+03 1.895E-03 0.000E+00 0.000E+00
                                         1.297E+03 1.439E-02 0.000E+00 0.000E+00
                                         2.993E+02 7.073E-02 0.000E+00 0.000E+00
                                         8.738E+01 2.400E-01 0.000E+00 0.000E+00
                                         2.568E+01 5.948E-01 0.000E+00 0.000E+00
                                         3.740E+00 2.808E-01 0.000E+00 0.000E+00
                        1694-  1697 SP 
                                         4.212E+01 1.139E-01 3.651E-02 0.000E+00
                                         9.628E+00 9.208E-01 2.372E-01 0.000E+00
                                         2.853E+00-3.274E-03 8.197E-01 0.000E+00
                        1698-  1701 SP 
                                         9.057E-01 1.000E+00 1.000E+00 0.000E+00
                        1702-  1705 SP 
                                         2.556E-01 1.000E+00 1.000E+00 0.000E+00
                        1706-  1710 D  
                                         1.292E+00 0.000E+00 0.000E+00 1.000E+00
 104 O    3.580   0.667  13.493
 105 O   -3.580   0.667 -13.493
 106 O    3.580  -0.667 -13.493
 107 O   13.493  -3.580  -0.667
 108 O   -0.667  13.493  -3.580
 109 O  -13.493   3.580  -0.667
 110 O    0.667  13.493   3.580
 111 O   13.493   3.580   0.667
 112 O    0.667 -13.493  -3.580
 113 O  -13.493  -3.580   0.667
 114 O   -0.667 -13.493   3.580
 115 O   -0.667  -3.580  13.493
 116 O    0.667   3.580  13.493
 117 O    0.667  -3.580 -13.493
 118 O   -0.667   3.580 -13.493
 119 O   -3.580  13.493  -0.667
 120 O   13.493  -0.667  -3.580
 121 O    3.580 -13.493  -0.667
 122 O   13.493   0.667   3.580
 123 O    3.580  13.493   0.667
 124 O  -13.493   0.667  -3.580
 125 O   -3.580 -13.493   0.667
 126 O  -13.493  -0.667   3.580
 INFORMATION **** SET_MPP **** PCRYSTAL CALCULATION
 INFORMATION **** READM2 **** NEW DEFAULT: FOCK/KS MATRIX MIXING SET TO 30 %
 INFORMATION **** READM2 **** NEW DEFAULT: FULL DIRECT SCF MODE
 INFORMATION **** READM2 **** NEW DEFAULT: COULOMB BIPOLAR BUFFER SET TO 32 Mb
 INFORMATION **** READM2 **** NEW DEFAULT: EXCHANGE BIPOLAR BUFFER SET TO 32 Mb

 *******************************************************************************
 NEW DEFAULT: DFT INTEGRATION GRID INCREASED TO XLGRID
 NEW DEFAULT: DIIS ACCELERATOR ACTIVE
 USE KEYWORD NODIIS TO TURN IT OFF
 *******************************************************************************

 INFORMATION **** DFTD3_INPUT **** PERFORM LATEST DISPERSION CORRECTION DFT-D3(BJ) WITH AUTOMATIC PARAMETER SETUP
 PLEASE CITE:
 (1) DFT-D3 Reference
  S. Grimme, J. Antony, S. Ehrlich, and H. Krieg, J. Chem. Phys. 132 (2010), 154104
 (2) BJ-Damping Reference
  S. Grimme, S. Ehrlich, and L. Goerigk, J. Comput. Chem. 32 (2011), 1456-1465
 (3) General DFT-D Review
  S. Grimme, A. Hansen, J. G. Brandenburg, and C. Bannwarth,
  Chem. Rev. 116 (2016), 5105-5154

 INFORMATION **** TOLINTEG **** COULOMB AND EXCHANGE SERIES TOLERANCES MODIFIED
 INFORMATION **** TOLDEE **** SCF TOL ON TOTAL ENERGY SET TO           8
 INFORMATION **** DFTD3_INPUT **** PERFORM DISPERSION CORRECTION DFT-D3(BJ) IN THE BECKE-JOHNSON DAMPING SCHEME

 PLEASE CITE:
 (1) DFT-D3 Reference
  S. Grimme, J. Antony, S. Ehrlich, and H. Krieg, J. Chem. Phys. 132 (2010), 154104
 (2) BJ-Damping Reference
  S. Grimme, S. Ehrlich, and L. Goerigk, J. Comput. Chem. 32 (2011), 1456-1465
 (3) General DFT-D Review
  S. Grimme, A. Hansen, J. G. Brandenburg, and C. Bannwarth,
  Chem. Rev. 116 (2016), 5105-5154

 *******************************************************************************
 N. OF ATOMS PER CELL       126  COULOMB OVERLAP TOL         (T1) 10**   -7
 NUMBER OF SHELLS           660  COULOMB PENETRATION TOL     (T2) 10**   -7
 NUMBER OF AO              2124  EXCHANGE OVERLAP TOL        (T3) 10**   -7
 N. OF ELECTRONS PER CELL   804  EXCHANGE PSEUDO OVP (F(G))  (T4) 10**  -10
 CORE ELECTRONS PER CELL    192  EXCHANGE PSEUDO OVP (P(G))  (T5) 10**  -40
 N. OF SYMMETRY OPERATORS    24  POLE ORDER IN MONO ZONE                  4
 *******************************************************************************
 TYPE OF CALCULATION :  RESTRICTED CLOSED SHELL
 KOHN-SHAM HAMILTONIAN

 (EXCHANGE)[CORRELATION] FUNCTIONAL:(BECKE 88)[LEE-YANG-PARR]

 NON-LOCAL WEIGHTING FACTOR (EXCHANGE) =           0.9000
 NON-LOCAL WEIGHTING FACTOR [CORRELATION] =        0.8100

 HYBRID EXCHANGE - PERCENTAGE OF FOCK EXCHANGE    20.0000
 CORE  PSEUDO POTENTIAL         TOL. ON PSEUDO              (TP) 10**- 6

 CAPPA:IS1  2;IS2  2;IS3  2; K PTS MONK NET   3; SYMMOPS:K SPACE  48;G SPACE  24

 *******************************************************************************
 MAX NUMBER OF SCF CYCLES      50  CONVERGENCE ON DELTAP        10**-18
 WEIGHT OF F(I) IN F(I+1)      30% CONVERGENCE ON ENERGY        10**- 8
 SHRINK. FACT.(MONKH.)    2  2  2  NUMBER OF K POINTS IN THE IBZ      3
 SHRINKING FACTOR(GILAT NET)    2  NUMBER OF K POINTS(GILAT NET)      3
 *******************************************************************************
 *** K POINTS COORDINATES (OBLIQUE COORDINATES IN UNITS OF IS =  2)
   1-R(  0  0  0)   2-R(  1  0  0)   3-R(  1  1  1)

 DIRECT LATTICE VECTORS COMPON. (A.U.)     RECIP. LATTICE VECTORS COMPON. (A.U.) 
        X            Y            Z              X            Y            Z
  -16.3404060   16.3404060   16.3404060      0.0000000    0.1922592    0.1922592
   16.3404060  -16.3404060   16.3404060      0.1922592    0.0000000    0.1922592
   16.3404060   16.3404060  -16.3404060      0.1922592    0.1922592    0.0000000

 DISK SPACE FOR EIGENVECTORS (FTN 10)    13534128 REALS

 SYMMETRY ADAPTION OF THE BLOCH FUNCTIONS ENABLED
 TTTTTTTTTTTTTTTTTTTTTTTTTTTTTT gordsh1     TELAPSE        6.57 TCPU        1.02

 MATRIX SIZE: P(G)10325688, F(G)  751620, P(G) IRR  221185, F(G) IRR   33245
 MAX G-VECTOR INDEX FOR 1- AND 2-ELECTRON INTEGRALS 181

 TTTTTTTTTTTTTTTTTTTTTTTTTTTTTT INPUT       TELAPSE        6.63 TCPU        1.07

 NEIGHBORS OF THE NON-EQUIVALENT ATOMS

 N = NUMBER OF NEIGHBORS AT DISTANCE R
    ATOM  N     R/ANG      R/AU   NEIGHBORS (ATOM LABELS AND CELL INDICES)
   1 ZN   4     2.0507     3.8753   67 N   -1 0-1   70 N   -1 1 0   86 N    0 1 0
                                    88 N   -1 0 0
   1 ZN   4     2.8802     5.4427  109 O   -1 1 0  111 O   -1 0-1  115 O   -1 0 0
                                   117 O    0 1 0
   1 ZN   4     3.0614     5.7852   19 C   -1 0-1   22 C   -1 1 0   38 C    0 1 0
                                    40 C   -1 0 0
   1 ZN   4     3.0690     5.7996    7 C   -1 0 0   10 C    0 1 0   13 C   -1 1 0
                                    15 C   -1 0-1
   1 ZN   4     3.2333     6.1101   43 H   -1 0-1   46 H   -1 1 0   62 H    0 1 0
                                    64 H   -1 0 0
   1 ZN   4     3.4207     6.4641   91 N   -1 0 0   94 N    0 1 0   97 N   -1 1 0
                                    99 N   -1 0-1

   7 C    2     1.3386     2.5295   67 N    0 0-1   79 N    0 0-1
   7 C    1     1.4222     2.6875   91 N    0 0 0
   7 C    2     2.1301     4.0253   19 C    0 0-1   31 C    0 0-1
   7 C    2     2.2735     4.2963  103 O    0 0 0  115 O    0 0 0
   7 C    2     3.0690     5.7996    1 ZN   1 0 0    5 ZN   0 1 0
   7 C    2     3.1377     5.9293  105 O    1 1 0  117 O    1 1 0

  19 C    1     1.0761     2.0335   43 H    0 0 0
  19 C    1     1.3598     2.5696   67 N    0 0 0
  19 C    1     1.3893     2.6253   31 C    0 0 0
  19 C    1     2.1301     4.0253    7 C    0 0 1
  19 C    1     2.2309     4.2159   79 N    0 0 0
  19 C    1     2.2382     4.2296   55 H    0 0 0

  43 H    1     1.0761     2.0335   19 C    0 0 0
  43 H    1     2.1298     4.0247   67 N    0 0 0
  43 H    1     2.2382     4.2296   31 C    0 0 0
  43 H    1     2.5896     4.8936  111 O    0 0 0
  43 H    1     2.7725     5.2393   55 H    0 0 0
  43 H    1     2.9473     5.5696   99 N    0 0 0

  67 N    1     1.3386     2.5295    7 C    0 0 1
  67 N    1     1.3598     2.5696   19 C    0 0 0
  67 N    1     2.0507     3.8753    1 ZN   1 0 1
  67 N    1     2.1298     4.0247   43 H    0 0 0
  67 N    1     2.2309     4.2159   31 C    0 0 0
  67 N    1     2.2517     4.2550   79 N    0 0 0

  91 N    2     1.2315     2.3272  103 O    0 0 0  115 O    0 0 0
  91 N    1     1.4222     2.6875    7 C    0 0 0
  91 N    2     2.4234     4.5796   67 N    0 0-1   79 N    0 0-1
  91 N    2     2.9473     5.5696   52 H    0 0 0   64 H    0 0 0
  91 N    2     3.2252     6.0948  105 O    1 1 0  117 O    1 1 0
  91 N    2     3.4207     6.4641    1 ZN   1 0 0    5 ZN   0 1 0

 103 O    1     1.2315     2.3272   91 N    0 0 0
 103 O    1     2.1799     4.1195  115 O    0 0 0
 103 O    1     2.2735     4.2963    7 C    0 0 0
 103 O    1     2.5896     4.8936   52 H    0 0 0
 103 O    1     2.7191     5.1384   79 N    0 0-1
 103 O    1     2.8802     5.4427    5 ZN   0 1 0


 SYMMETRY ALLOWED ELASTIC DISTORTION 1
  0.5773503  0.0000000  0.0000000
  0.0000000  0.5773503  0.0000000
  0.0000000  0.0000000  0.5773503

 SYMMETRY ALLOWED INTERNAL DEGREE(S) OF FREEDOM:  16
 TTTTTTTTTTTTTTTTTTTTTTTTTTTTTT SYMM        TELAPSE        6.82 TCPU        1.26
 TTTTTTTTTTTTTTTTTTTTTTTTTTTTTT INT_SCREEN  TELAPSE        6.86 TCPU        1.30

 ************************************************************************
 ************************************************************************
 * ELAPIEZO OPTION, E. ALBANESE, A. ERBA, B. CIVALLERI, R. DOVESI       *
 *                                                                      *
 * IT IS ASSUMED THAT THE INPUT IS FROM AN OPTIMIZED RUN                *

 CONVERGENCE CRITERION FOR ENERGY, TOLDEE =          1.0000E-08
 CONVERGENCE CRITERION FOR RMS GRADIENT, TOLDEG =    3.0000E-04
 CONVERGENCE CRITERION FOR RMS DISPLACEMENT, TOLDEX  6.2000E-04
 MAGNITUDE OF STEPSIZE FOR ADIMENSIONAL STRAINS =    1.5000E-02
 NUMBER OF POINTS (TOTAL) IN NUMERICAL 2ND DERIVATIVE=        3
 ************************************************************************
 ************************************************************************

 ************************************************************************

  Y. NOEL POST DOC. TURIN 2002

  THIS ROUTINE EVALUATES THE NON ZERO ELEMENTS OF THE ELASTIC TENSOR 

  ORDER OF THE TENSOR : 4

 |  1 A    1 B    1 B     .      .      .     |
 |         1 A    1 B     .      .      .     |
 |                1 A     .      .      .     |
 |                       1 C     .      .     |
 |                              1 C     .     |
 |                                     1 C    |

 EACH  LETTER   CORRESPONDS  TO  AN  INDEPENDENT  COMPONENT.
 INTERDEPENDENT COMPONENTS (WITH SAME LETTER) ARE RELATED BY
 THE COEFFICIENT THAT PRECEEDS EACH LETTER.

 ************************************************************************


 ************************************************************************

  Y. NOEL POST DOC. TURIN 2002

  THIS ROUTINE EVALUATES THE NON ZERO ELEMENTS OF THE PIEZOELECTRIC TENSOR 

  ORDER OF THE TENSOR : 3

 |   .      .      .     1 A     .      .     |
 |   .      .      .      .     1 A     .     |
 |   .      .      .      .      .     1 A    |

 EACH  LETTER   CORRESPONDS  TO  AN  INDEPENDENT  COMPONENT.
 INTERDEPENDENT COMPONENTS (WITH SAME LETTER) ARE RELATED BY
 THE COEFFICIENT THAT PRECEEDS EACH LETTER.

 ************************************************************************


 LIST OF ACTIVE DEFORMATIONS: 
             1
             4
 INFORMATION **** EXCBUF **** EXCH. BIPO BUFFER: WORDS USED =     4000000
 WARNING **** EXCBUF **** EXCH. BIPO BUFFER TOO SMALL - TO AVOID I/O SET EXCHSIZE =     6396066

 DFT PARAMETERS

     ATOM       ELECTRONS   NET CHARGE   R(ANGSTROM)
   1 230  ZN     20.0000      0.0000     1.37000000
   7   6  C       6.0000      0.0000     0.77000000
  43   1  H       1.0000      0.0000     1.11000000
  67   7  N       7.0000      0.0000     0.74000000
 103   8  O       8.0000      0.0000     0.74000000

 SIZE OF GRID=     335086
 TTTTTTTTTTTTTTTTTTTTTTTTTTTTTT MAKE_GRID2  TELAPSE        8.71 TCPU        2.94
 BECKE WEIGHT FUNCTION
 RADSAFE =     2.00
 TOLERANCES - DENSITY:10**- 6; POTENTIAL:10**- 9; GRID WGT:10**-14

 RADIAL INTEGRATION  - INTERVALS (POINTS,UPPER LIMIT):            1( 99,  4.0*R)

 ANGULAR INTEGRATION - INTERVALS (ACCURACY LEVEL [N. POINTS] UPPER LIMIT):
  1(  6[ 146]   0.2)  2( 11[ 302]   0.5)  3( 14[ 590]   0.9)  4( 18[1454]   3.5)
  5( 14[ 590]9999.0)
 TTTTTTTTTTTTTTTTTTTTTTTTTTTTTT INT_CALC    TELAPSE        8.76 TCPU        2.99
 EEEEEEEEEE INT_CALC TERMINATION  DATE 24 02 2020 TIME 15:19:00.3

 *******************************************************************************
 ZIF-65 (cif CCDC 917446, CIMFUB)                                                
 CRYSTAL - SCF - TYPE OF CALCULATION :  RESTRICTED CLOSED SHELL
 *******************************************************************************

 CAPPA:IS1  2;IS2  2;IS3  2; K PTS MONK NET   3; SYMMOPS:K SPACE  48;G SPACE  24

 TTTTTTTTTTTTTTTTTTTTTTTTTTTTTT SDIK        TELAPSE        9.10 TCPU        3.32

 AAAAAAAAAAAAAAAAAAAAAAAAAAAAAAAAAAAAAAAAAAAAAAAAAAAAAAAAAAAAAAAAAAAAAAAAAAAAAAA
         ATOMIC WAVEFUNCTION(S)


 NUCLEAR CHARGE 20.0  SYMMETRY SPECIES            S    P    D
 N. ELECTRONS   20.0  NUMBER OF PRIMITIVE GTOS    7    7    6
                      NUMBER OF CONTRACTED GTOS   5    5    3
                      NUMBER OF CLOSED SHELLS     2    1    1
                      OPEN SHELL OCCUPATION       0    0    0

  ZNUC SCFIT  TOTAL HF ENERGY   KINETIC ENERGY   VIRIAL THEOREM ACCURACY
  20.0  35   -2.259494290E+02  1.538488917E+02 -2.468645152E+00  3.9E-06

 NUCLEAR CHARGE  6.0  SYMMETRY SPECIES            S    P
 N. ELECTRONS    6.0  NUMBER OF PRIMITIVE GTOS   11    5
                      NUMBER OF CONTRACTED GTOS   4    3
                      NUMBER OF CLOSED SHELLS     2    0
                      OPEN SHELL OCCUPATION       0    2

  ZNUC SCFIT  TOTAL HF ENERGY   KINETIC ENERGY   VIRIAL THEOREM ACCURACY
   6.0  11   -3.768480057E+01  3.769831118E+01 -1.999641612E+00  2.0E-06

 NUCLEAR CHARGE  1.0  SYMMETRY SPECIES            S
 N. ELECTRONS    1.0  NUMBER OF PRIMITIVE GTOS    5
                      NUMBER OF CONTRACTED GTOS   3
                      NUMBER OF CLOSED SHELLS     0
                      OPEN SHELL OCCUPATION       1

  ZNUC SCFIT  TOTAL HF ENERGY   KINETIC ENERGY   VIRIAL THEOREM ACCURACY
   1.0   1   -4.998098153E-01  4.997907537E-01 -2.000038139E+00  9.6E-17

 NUCLEAR CHARGE  7.0  SYMMETRY SPECIES            S    P
 N. ELECTRONS    7.0  NUMBER OF PRIMITIVE GTOS   11    5
                      NUMBER OF CONTRACTED GTOS   4    3
                      NUMBER OF CLOSED SHELLS     2    0
                      OPEN SHELL OCCUPATION       0    3

  ZNUC SCFIT  TOTAL HF ENERGY   KINETIC ENERGY   VIRIAL THEOREM ACCURACY
   7.0  11   -5.439473665E+01  5.441433682E+01 -1.999639798E+00  3.6E-06

 NUCLEAR CHARGE  8.0  SYMMETRY SPECIES            S    P
 N. ELECTRONS    8.0  NUMBER OF PRIMITIVE GTOS   11    5
                      NUMBER OF CONTRACTED GTOS   4    3
                      NUMBER OF CLOSED SHELLS     2    0
                      OPEN SHELL OCCUPATION       0    4

  ZNUC SCFIT  TOTAL HF ENERGY   KINETIC ENERGY   VIRIAL THEOREM ACCURACY
   8.0  13   -7.479861895E+01  7.482603849E+01 -1.999633556E+00  2.7E-06

 AAAAAAAAAAAAAAAAAAAAAAAAAAAAAAAAAAAAAAAAAAAAAAAAAAAAAAAAAAAAAAAAAAAAAAAAAAAAAAA

 CHARGE NORMALIZATION FACTOR   1.00000000
 TOTAL ATOMIC CHARGES:
  20.0000000  20.0000000  20.0000000  20.0000000  20.0000000  20.0000000
   6.0000000   6.0000000   6.0000000   6.0000000   6.0000000   6.0000000
   6.0000000   6.0000000   6.0000000   6.0000000   6.0000000   6.0000000
   6.0000000   6.0000000   6.0000000   6.0000000   6.0000000   6.0000000
   6.0000000   6.0000000   6.0000000   6.0000000   6.0000000   6.0000000
   6.0000000   6.0000000   6.0000000   6.0000000   6.0000000   6.0000000
   6.0000000   6.0000000   6.0000000   6.0000000   6.0000000   6.0000000
   1.0000000   1.0000000   1.0000000   1.0000000   1.0000000   1.0000000
   1.0000000   1.0000000   1.0000000   1.0000000   1.0000000   1.0000000
   1.0000000   1.0000000   1.0000000   1.0000000   1.0000000   1.0000000
   1.0000000   1.0000000   1.0000000   1.0000000   1.0000000   1.0000000
   7.0000000   7.0000000   7.0000000   7.0000000   7.0000000   7.0000000
   7.0000000   7.0000000   7.0000000   7.0000000   7.0000000   7.0000000
   7.0000000   7.0000000   7.0000000   7.0000000   7.0000000   7.0000000
   7.0000000   7.0000000   7.0000000   7.0000000   7.0000000   7.0000000
   7.0000000   7.0000000   7.0000000   7.0000000   7.0000000   7.0000000
   7.0000000   7.0000000   7.0000000   7.0000000   7.0000000   7.0000000
   8.0000000   8.0000000   8.0000000   8.0000000   8.0000000   8.0000000
   8.0000000   8.0000000   8.0000000   8.0000000   8.0000000   8.0000000
   8.0000000   8.0000000   8.0000000   8.0000000   8.0000000   8.0000000
   8.0000000   8.0000000   8.0000000   8.0000000   8.0000000   8.0000000
 TTTTTTTTTTTTTTTTTTTTTTTTTTTTTT MOQGAD      TELAPSE        9.30 TCPU        3.52
 TTTTTTTTTTTTTTTTTTTTTTTTTTTTTT SHELLXN     TELAPSE       14.31 TCPU        7.73
 TTTTTTTTTTTTTTTTTTTTTTTTTTTTTT MONMO3      TELAPSE       15.20 TCPU        8.63
 NUMERICALLY INTEGRATED DENSITY    803.9998359231
 TTTTTTTTTTTTTTTTTTTTTTTTTTTTTT NUMDFT      TELAPSE       15.72 TCPU        9.15
 CYC   0 ETOT(AU) -6.550400515233E+03 DETOT -6.55E+03 tst  0.00E+00 PX  1.00E+00
 TTTTTTTTTTTTTTTTTTTTTTTTTTTTTT DIIS        TELAPSE       15.77 TCPU        9.19
 TTTTTTTTTTTTTTTTTTTTTTTTTTTTTT FDIK        TELAPSE       16.92 TCPU       10.22
 INSULATING STATE
 TOP OF VALENCE BANDS -    BAND    402; K    3; EIG -2.9201178E-01 AU
 TOP OF VALENCE BANDS -    BAND    402; K    1; EIG -2.9350235E-01 AU
 BOTTOM OF VIRTUAL BANDS - BAND    403; K    2; EIG -1.6236954E-01 AU
 INDIRECT ENERGY BAND GAP:   3.5277 eV
 BOTTOM OF VIRTUAL BANDS - BAND    403; K    1; EIG -1.6221653E-01 AU
 TTTTTTTTTTTTTTTTTTTTTTTTTTTTTT PDIG        TELAPSE       17.13 TCPU       10.43
 CHARGE NORMALIZATION FACTOR   1.00000000
 TOTAL ATOMIC CHARGES:
  18.2991410  18.2991410  18.2991410  18.2991410  18.2991410  18.2991410
   5.3475964   5.3475964   5.3475964   5.3475964   5.3475964   5.3475964
   5.3475964   5.3475964   5.3475964   5.3475964   5.3475964   5.3475964
   6.1630330   6.1630330   6.1630330   6.1630330   6.1630330   6.1630330
   6.1630330   6.1630330   6.1630330   6.1630330   6.1630330   6.1630330
   6.1630330   6.1630330   6.1630330   6.1630330   6.1630330   6.1630330
   6.1630330   6.1630330   6.1630330   6.1630330   6.1630330   6.1630330
   0.8008347   0.8008347   0.8008347   0.8008347   0.8008347   0.8008347
   0.8008347   0.8008347   0.8008347   0.8008347   0.8008347   0.8008347
   0.8008347   0.8008347   0.8008347   0.8008347   0.8008347   0.8008347
   0.8008347   0.8008347   0.8008347   0.8008347   0.8008347   0.8008347
   7.6500305   7.6500305   7.6500305   7.6500305   7.6500305   7.6500305
   7.6500305   7.6500305   7.6500305   7.6500305   7.6500305   7.6500305
   7.6500305   7.6500305   7.6500305   7.6500305   7.6500305   7.6500305
   7.6500305   7.6500305   7.6500305   7.6500305   7.6500305   7.6500305
   6.0956459   6.0956459   6.0956459   6.0956459   6.0956459   6.0956459
   6.0956459   6.0956459   6.0956459   6.0956459   6.0956459   6.0956459
   8.5896954   8.5896954   8.5896954   8.5896954   8.5896954   8.5896954
   8.5896954   8.5896954   8.5896954   8.5896954   8.5896954   8.5896954
   8.5896954   8.5896954   8.5896954   8.5896954   8.5896954   8.5896954
   8.5896954   8.5896954   8.5896954   8.5896954   8.5896954   8.5896954
 TTTTTTTTTTTTTTTTTTTTTTTTTTTTTT MOQGAD      TELAPSE       17.15 TCPU       10.45
 TTTTTTTTTTTTTTTTTTTTTTTTTTTTTT SHELLXN     TELAPSE       22.61 TCPU       14.84
 TTTTTTTTTTTTTTTTTTTTTTTTTTTTTT MONMO3      TELAPSE       23.58 TCPU       15.82
 NUMERICALLY INTEGRATED DENSITY    803.9998671647
 TTTTTTTTTTTTTTTTTTTTTTTTTTTTTT NUMDFT      TELAPSE       24.61 TCPU       16.84
 CYC   1 ETOT(AU) -6.520523818619E+03 DETOT  2.99E+01 tst  0.00E+00 PX  1.00E+00
 TTTTTTTTTTTTTTTTTTTTTTTTTTTTTT DIIS        TELAPSE       24.71 TCPU       16.94
 DIIS TEST: 0.63446E+02 AT SCF   CYCLE   1 - MIX   30 %
 TTTTTTTTTTTTTTTTTTTTTTTTTTTTTT FDIK        TELAPSE       25.49 TCPU       17.51
 INSULATING STATE
 TOP OF VALENCE BANDS -    BAND    402; K    3; EIG -2.2395831E-01 AU
 TOP OF VALENCE BANDS -    BAND    402; K    1; EIG -2.2507225E-01 AU
 BOTTOM OF VIRTUAL BANDS - BAND    403; K    3; EIG -1.4616168E-01 AU
 DIRECT ENERGY BAND GAP:   2.1170 eV
 BOTTOM OF VIRTUAL BANDS - BAND    403; K    1; EIG -1.4487186E-01 AU
 TTTTTTTTTTTTTTTTTTTTTTTTTTTTTT PDIG        TELAPSE       25.71 TCPU       17.73
 CHARGE NORMALIZATION FACTOR   1.00000000
 TOTAL ATOMIC CHARGES:
  18.8040795  18.8040795  18.8040795  18.8040795  18.8040795  18.8040795
   5.7815964   5.7815964   5.7815964   5.7815964   5.7815964   5.7815964
   5.7815964   5.7815964   5.7815964   5.7815964   5.7815964   5.7815964
   5.7393168   5.7393168   5.7393168   5.7393168   5.7393168   5.7393168
   5.7393168   5.7393168   5.7393168   5.7393168   5.7393168   5.7393168
   5.7393168   5.7393168   5.7393168   5.7393168   5.7393168   5.7393168
   5.7393168   5.7393168   5.7393168   5.7393168   5.7393168   5.7393168
   0.9492287   0.9492287   0.9492287   0.9492287   0.9492287   0.9492287
   0.9492287   0.9492287   0.9492287   0.9492287   0.9492287   0.9492287
   0.9492287   0.9492287   0.9492287   0.9492287   0.9492287   0.9492287
   0.9492287   0.9492287   0.9492287   0.9492287   0.9492287   0.9492287
   7.4276159   7.4276159   7.4276159   7.4276159   7.4276159   7.4276159
   7.4276159   7.4276159   7.4276159   7.4276159   7.4276159   7.4276159
   7.4276159   7.4276159   7.4276159   7.4276159   7.4276159   7.4276159
   7.4276159   7.4276159   7.4276159   7.4276159   7.4276159   7.4276159
   7.5294040   7.5294040   7.5294040   7.5294040   7.5294040   7.5294040
   7.5294040   7.5294040   7.5294040   7.5294040   7.5294040   7.5294040
   8.0273186   8.0273186   8.0273186   8.0273186   8.0273186   8.0273186
   8.0273186   8.0273186   8.0273186   8.0273186   8.0273186   8.0273186
   8.0273186   8.0273186   8.0273186   8.0273186   8.0273186   8.0273186
   8.0273186   8.0273186   8.0273186   8.0273186   8.0273186   8.0273186
 TTTTTTTTTTTTTTTTTTTTTTTTTTTTTT MOQGAD      TELAPSE       25.73 TCPU       17.75
 TTTTTTTTTTTTTTTTTTTTTTTTTTTTTT SHELLXN     TELAPSE       31.08 TCPU       22.16
 TTTTTTTTTTTTTTTTTTTTTTTTTTTTTT MONMO3      TELAPSE       31.86 TCPU       22.94
 NUMERICALLY INTEGRATED DENSITY    803.9998493057
 TTTTTTTTTTTTTTTTTTTTTTTTTTTTTT NUMDFT      TELAPSE       32.88 TCPU       23.96
 CYC   2 ETOT(AU) -6.519868262398E+03 DETOT  6.56E-01 tst  2.32E-02 PX  2.37E-01
 TTTTTTTTTTTTTTTTTTTTTTTTTTTTTT DIIS        TELAPSE       33.15 TCPU       24.23
 DIIS TEST: 0.79668E+02 AT SCF   CYCLE   2 - DIIS ACTIVE - HISTORY:     2 CYCLES
 TTTTTTTTTTTTTTTTTTTTTTTTTTTTTT FDIK        TELAPSE       34.54 TCPU       25.30
 INSULATING STATE
 TOP OF VALENCE BANDS -    BAND    402; K    3; EIG -2.2543495E-01 AU
 TOP OF VALENCE BANDS -    BAND    402; K    1; EIG -2.2717269E-01 AU
 BOTTOM OF VIRTUAL BANDS - BAND    403; K    2; EIG -7.3517342E-02 AU
 INDIRECT ENERGY BAND GAP:   4.1339 eV
 BOTTOM OF VIRTUAL BANDS - BAND    403; K    1; EIG -7.3288562E-02 AU
 TTTTTTTTTTTTTTTTTTTTTTTTTTTTTT PDIG        TELAPSE       34.76 TCPU       25.52
 CHARGE NORMALIZATION FACTOR   1.00000000
 TOTAL ATOMIC CHARGES:
  18.5869218  18.5869218  18.5869218  18.5869218  18.5869218  18.5869218
   5.3761699   5.3761699   5.3761699   5.3761699   5.3761699   5.3761699
   5.3761699   5.3761699   5.3761699   5.3761699   5.3761699   5.3761699
   6.0561728   6.0561728   6.0561728   6.0561728   6.0561728   6.0561728
   6.0561728   6.0561728   6.0561728   6.0561728   6.0561728   6.0561728
   6.0561728   6.0561728   6.0561728   6.0561728   6.0561728   6.0561728
   6.0561728   6.0561728   6.0561728   6.0561728   6.0561728   6.0561728
   0.8983402   0.8983402   0.8983402   0.8983402   0.8983402   0.8983402
   0.8983402   0.8983402   0.8983402   0.8983402   0.8983402   0.8983402
   0.8983402   0.8983402   0.8983402   0.8983402   0.8983402   0.8983402
   0.8983402   0.8983402   0.8983402   0.8983402   0.8983402   0.8983402
   7.5453300   7.5453300   7.5453300   7.5453300   7.5453300   7.5453300
   7.5453300   7.5453300   7.5453300   7.5453300   7.5453300   7.5453300
   7.5453300   7.5453300   7.5453300   7.5453300   7.5453300   7.5453300
   7.5453300   7.5453300   7.5453300   7.5453300   7.5453300   7.5453300
   6.7853626   6.7853626   6.7853626   6.7853626   6.7853626   6.7853626
   6.7853626   6.7853626   6.7853626   6.7853626   6.7853626   6.7853626
   8.2726604   8.2726604   8.2726604   8.2726604   8.2726604   8.2726604
   8.2726604   8.2726604   8.2726604   8.2726604   8.2726604   8.2726604
   8.2726604   8.2726604   8.2726604   8.2726604   8.2726604   8.2726604
   8.2726604   8.2726604   8.2726604   8.2726604   8.2726604   8.2726604
 TTTTTTTTTTTTTTTTTTTTTTTTTTTTTT MOQGAD      TELAPSE       34.78 TCPU       25.54
 TTTTTTTTTTTTTTTTTTTTTTTTTTTTTT SHELLXN     TELAPSE       76.71 TCPU       30.05
 TTTTTTTTTTTTTTTTTTTTTTTTTTTTTT MONMO3      TELAPSE      104.14 TCPU       57.48
 NUMERICALLY INTEGRATED DENSITY    803.9998395733
 TTTTTTTTTTTTTTTTTTTTTTTTTTTTTT NUMDFT      TELAPSE      105.11 TCPU       58.45
 CYC   3 ETOT(AU) -6.523237203627E+03 DETOT -3.37E+00 tst  8.82E-03 PX  1.64E-01
 TTTTTTTTTTTTTTTTTTTTTTTTTTTTTT DIIS        TELAPSE      105.19 TCPU       58.53
 DIIS TEST: 0.21212E+01 AT SCF   CYCLE   3 - DIIS ACTIVE - HISTORY:     3 CYCLES
 TTTTTTTTTTTTTTTTTTTTTTTTTTTTTT FDIK        TELAPSE      105.75 TCPU       58.91
 INSULATING STATE
 TOP OF VALENCE BANDS -    BAND    402; K    3; EIG -2.3658678E-01 AU
 TOP OF VALENCE BANDS -    BAND    402; K    1; EIG -2.3816431E-01 AU
 BOTTOM OF VIRTUAL BANDS - BAND    403; K    2; EIG -1.0331156E-01 AU
 INDIRECT ENERGY BAND GAP:   3.6266 eV
 BOTTOM OF VIRTUAL BANDS - BAND    403; K    1; EIG -1.0312945E-01 AU
 TTTTTTTTTTTTTTTTTTTTTTTTTTTTTT PDIG        TELAPSE      105.97 TCPU       59.13
 CHARGE NORMALIZATION FACTOR   1.00000000
 TOTAL ATOMIC CHARGES:
  18.5014991  18.5014991  18.5014991  18.5014991  18.5014991  18.5014991
   5.4785433   5.4785433   5.4785433   5.4785433   5.4785433   5.4785433
   5.4785433   5.4785433   5.4785433   5.4785433   5.4785433   5.4785433
   5.9453521   5.9453521   5.9453521   5.9453521   5.9453521   5.9453521
   5.9453521   5.9453521   5.9453521   5.9453521   5.9453521   5.9453521
   5.9453521   5.9453521   5.9453521   5.9453521   5.9453521   5.9453521
   5.9453521   5.9453521   5.9453521   5.9453521   5.9453521   5.9453521
   0.8935773   0.8935773   0.8935773   0.8935773   0.8935773   0.8935773
   0.8935773   0.8935773   0.8935773   0.8935773   0.8935773   0.8935773
   0.8935773   0.8935773   0.8935773   0.8935773   0.8935773   0.8935773
   0.8935773   0.8935773   0.8935773   0.8935773   0.8935773   0.8935773
   7.5898185   7.5898185   7.5898185   7.5898185   7.5898185   7.5898185
   7.5898185   7.5898185   7.5898185   7.5898185   7.5898185   7.5898185
   7.5898185   7.5898185   7.5898185   7.5898185   7.5898185   7.5898185
   7.5898185   7.5898185   7.5898185   7.5898185   7.5898185   7.5898185
   6.8056505   6.8056505   6.8056505   6.8056505   6.8056505   6.8056505
   6.8056505   6.8056505   6.8056505   6.8056505   6.8056505   6.8056505
   8.3037804   8.3037804   8.3037804   8.3037804   8.3037804   8.3037804
   8.3037804   8.3037804   8.3037804   8.3037804   8.3037804   8.3037804
   8.3037804   8.3037804   8.3037804   8.3037804   8.3037804   8.3037804
   8.3037804   8.3037804   8.3037804   8.3037804   8.3037804   8.3037804
 TTTTTTTTTTTTTTTTTTTTTTTTTTTTTT MOQGAD      TELAPSE      105.98 TCPU       59.14
 TTTTTTTTTTTTTTTTTTTTTTTTTTTTTT SHELLXN     TELAPSE      111.08 TCPU       63.46
 TTTTTTTTTTTTTTTTTTTTTTTTTTTTTT MONMO3      TELAPSE      111.87 TCPU       64.25
 NUMERICALLY INTEGRATED DENSITY    803.9998492668
 TTTTTTTTTTTTTTTTTTTTTTTTTTTTTT NUMDFT      TELAPSE      113.24 TCPU       65.62
 CYC   4 ETOT(AU) -6.523342754334E+03 DETOT -1.06E-01 tst  8.38E-04 PX  2.30E-02
 TTTTTTTTTTTTTTTTTTTTTTTTTTTTTT DIIS        TELAPSE      113.31 TCPU       65.69
 DIIS TEST: 0.50989E+00 AT SCF   CYCLE   4 - DIIS ACTIVE - HISTORY:     4 CYCLES
 TTTTTTTTTTTTTTTTTTTTTTTTTTTTTT FDIK        TELAPSE      113.81 TCPU       66.04
 INSULATING STATE
 TOP OF VALENCE BANDS -    BAND    402; K    3; EIG -2.4130768E-01 AU
 TOP OF VALENCE BANDS -    BAND    402; K    1; EIG -2.4291312E-01 AU
 BOTTOM OF VIRTUAL BANDS - BAND    403; K    2; EIG -1.0034637E-01 AU
 INDIRECT ENERGY BAND GAP:   3.8358 eV
 BOTTOM OF VIRTUAL BANDS - BAND    403; K    1; EIG -1.0015729E-01 AU
 TTTTTTTTTTTTTTTTTTTTTTTTTTTTTT PDIG        TELAPSE      114.02 TCPU       66.25
 CHARGE NORMALIZATION FACTOR   1.00000000
 TOTAL ATOMIC CHARGES:
  18.4999851  18.4999851  18.4999851  18.4999851  18.4999851  18.4999851
   5.4541574   5.4541574   5.4541574   5.4541574   5.4541574   5.4541574
   5.4541574   5.4541574   5.4541574   5.4541574   5.4541574   5.4541574
   6.0017273   6.0017273   6.0017273   6.0017273   6.0017273   6.0017273
   6.0017273   6.0017273   6.0017273   6.0017273   6.0017273   6.0017273
   6.0017273   6.0017273   6.0017273   6.0017273   6.0017273   6.0017273
   6.0017273   6.0017273   6.0017273   6.0017273   6.0017273   6.0017273
   0.8823431   0.8823431   0.8823431   0.8823431   0.8823431   0.8823431
   0.8823431   0.8823431   0.8823431   0.8823431   0.8823431   0.8823431
   0.8823431   0.8823431   0.8823431   0.8823431   0.8823431   0.8823431
   0.8823431   0.8823431   0.8823431   0.8823431   0.8823431   0.8823431
   7.5701891   7.5701891   7.5701891   7.5701891   7.5701891   7.5701891
   7.5701891   7.5701891   7.5701891   7.5701891   7.5701891   7.5701891
   7.5701891   7.5701891   7.5701891   7.5701891   7.5701891   7.5701891
   7.5701891   7.5701891   7.5701891   7.5701891   7.5701891   7.5701891
   6.8217626   6.8217626   6.8217626   6.8217626   6.8217626   6.8217626
   6.8217626   6.8217626   6.8217626   6.8217626   6.8217626   6.8217626
   8.2827842   8.2827842   8.2827842   8.2827842   8.2827842   8.2827842
   8.2827842   8.2827842   8.2827842   8.2827842   8.2827842   8.2827842
   8.2827842   8.2827842   8.2827842   8.2827842   8.2827842   8.2827842
   8.2827842   8.2827842   8.2827842   8.2827842   8.2827842   8.2827842
 TTTTTTTTTTTTTTTTTTTTTTTTTTTTTT MOQGAD      TELAPSE      114.03 TCPU       66.27
 TTTTTTTTTTTTTTTTTTTTTTTTTTTTTT SHELLXN     TELAPSE      120.88 TCPU       70.70
 TTTTTTTTTTTTTTTTTTTTTTTTTTTTTT MONMO3      TELAPSE      121.72 TCPU       71.54
 NUMERICALLY INTEGRATED DENSITY    803.9998489289
 TTTTTTTTTTTTTTTTTTTTTTTTTTTTTT NUMDFT      TELAPSE      122.69 TCPU       72.51
 CYC   5 ETOT(AU) -6.523367486395E+03 DETOT -2.47E-02 tst  1.40E-04 PX  9.93E-03
 TTTTTTTTTTTTTTTTTTTTTTTTTTTTTT DIIS        TELAPSE      122.86 TCPU       72.67
 DIIS TEST: 0.51974E-01 AT SCF   CYCLE   5 - DIIS ACTIVE - HISTORY:     5 CYCLES
 TTTTTTTTTTTTTTTTTTTTTTTTTTTTTT FDIK        TELAPSE      124.23 TCPU       73.89
 INSULATING STATE
 TOP OF VALENCE BANDS -    BAND    402; K    3; EIG -2.3786911E-01 AU
 TOP OF VALENCE BANDS -    BAND    402; K    1; EIG -2.3948744E-01 AU
 BOTTOM OF VIRTUAL BANDS - BAND    403; K    2; EIG -9.8113041E-02 AU
 INDIRECT ENERGY BAND GAP:   3.8030 eV
 BOTTOM OF VIRTUAL BANDS - BAND    403; K    1; EIG -9.7923317E-02 AU
 TTTTTTTTTTTTTTTTTTTTTTTTTTTTTT PDIG        TELAPSE      124.44 TCPU       74.11
 CHARGE NORMALIZATION FACTOR   1.00000000
 TOTAL ATOMIC CHARGES:
  18.5130508  18.5130508  18.5130508  18.5130508  18.5130508  18.5130508
   5.4528115   5.4528115   5.4528115   5.4528115   5.4528115   5.4528115
   5.4528115   5.4528115   5.4528115   5.4528115   5.4528115   5.4528115
   5.9878304   5.9878304   5.9878304   5.9878304   5.9878304   5.9878304
   5.9878304   5.9878304   5.9878304   5.9878304   5.9878304   5.9878304
   5.9878304   5.9878304   5.9878304   5.9878304   5.9878304   5.9878304
   5.9878304   5.9878304   5.9878304   5.9878304   5.9878304   5.9878304
   0.8883816   0.8883816   0.8883816   0.8883816   0.8883816   0.8883816
   0.8883816   0.8883816   0.8883816   0.8883816   0.8883816   0.8883816
   0.8883816   0.8883816   0.8883816   0.8883816   0.8883816   0.8883816
   0.8883816   0.8883816   0.8883816   0.8883816   0.8883816   0.8883816
   7.5726049   7.5726049   7.5726049   7.5726049   7.5726049   7.5726049
   7.5726049   7.5726049   7.5726049   7.5726049   7.5726049   7.5726049
   7.5726049   7.5726049   7.5726049   7.5726049   7.5726049   7.5726049
   7.5726049   7.5726049   7.5726049   7.5726049   7.5726049   7.5726049
   6.8099430   6.8099430   6.8099430   6.8099430   6.8099430   6.8099430
   6.8099430   6.8099430   6.8099430   6.8099430   6.8099430   6.8099430
   8.2915432   8.2915432   8.2915432   8.2915432   8.2915432   8.2915432
   8.2915432   8.2915432   8.2915432   8.2915432   8.2915432   8.2915432
   8.2915432   8.2915432   8.2915432   8.2915432   8.2915432   8.2915432
   8.2915432   8.2915432   8.2915432   8.2915432   8.2915432   8.2915432
 TTTTTTTTTTTTTTTTTTTTTTTTTTTTTT MOQGAD      TELAPSE      124.46 TCPU       74.12
 TTTTTTTTTTTTTTTTTTTTTTTTTTTTTT SHELLXN     TELAPSE      135.01 TCPU       78.47
 TTTTTTTTTTTTTTTTTTTTTTTTTTTTTT MONMO3      TELAPSE      178.76 TCPU      122.22
 NUMERICALLY INTEGRATED DENSITY    803.9998479206
 TTTTTTTTTTTTTTTTTTTTTTTTTTTTTT NUMDFT      TELAPSE      179.73 TCPU      123.19
 CYC   6 ETOT(AU) -6.523369638799E+03 DETOT -2.15E-03 tst  4.64E-06 PX  3.97E-03
 TTTTTTTTTTTTTTTTTTTTTTTTTTTTTT DIIS        TELAPSE      187.33 TCPU      130.79
 DIIS TEST: 0.33031E-02 AT SCF   CYCLE   6 - DIIS ACTIVE - HISTORY:     6 CYCLES
 TTTTTTTTTTTTTTTTTTTTTTTTTTTTTT FDIK        TELAPSE      192.93 TCPU      133.78
 INSULATING STATE
 TOP OF VALENCE BANDS -    BAND    402; K    3; EIG -2.3851840E-01 AU
 TOP OF VALENCE BANDS -    BAND    402; K    1; EIG -2.4012781E-01 AU
 BOTTOM OF VIRTUAL BANDS - BAND    403; K    2; EIG -9.7822972E-02 AU
 INDIRECT ENERGY BAND GAP:   3.8285 eV
 BOTTOM OF VIRTUAL BANDS - BAND    403; K    1; EIG -9.7632914E-02 AU
 TTTTTTTTTTTTTTTTTTTTTTTTTTTTTT PDIG        TELAPSE      193.16 TCPU      134.02
 CHARGE NORMALIZATION FACTOR   1.00000000
 TOTAL ATOMIC CHARGES:
  18.5085395  18.5085395  18.5085395  18.5085395  18.5085395  18.5085395
   5.4539415   5.4539415   5.4539415   5.4539415   5.4539415   5.4539415
   5.4539415   5.4539415   5.4539415   5.4539415   5.4539415   5.4539415
   5.9899856   5.9899856   5.9899856   5.9899856   5.9899856   5.9899856
   5.9899856   5.9899856   5.9899856   5.9899856   5.9899856   5.9899856
   5.9899856   5.9899856   5.9899856   5.9899856   5.9899856   5.9899856
   5.9899856   5.9899856   5.9899856   5.9899856   5.9899856   5.9899856
   0.8875754   0.8875754   0.8875754   0.8875754   0.8875754   0.8875754
   0.8875754   0.8875754   0.8875754   0.8875754   0.8875754   0.8875754
   0.8875754   0.8875754   0.8875754   0.8875754   0.8875754   0.8875754
   0.8875754   0.8875754   0.8875754   0.8875754   0.8875754   0.8875754
   7.5741403   7.5741403   7.5741403   7.5741403   7.5741403   7.5741403
   7.5741403   7.5741403   7.5741403   7.5741403   7.5741403   7.5741403
   7.5741403   7.5741403   7.5741403   7.5741403   7.5741403   7.5741403
   7.5741403   7.5741403   7.5741403   7.5741403   7.5741403   7.5741403
   6.8126055   6.8126055   6.8126055   6.8126055   6.8126055   6.8126055
   6.8126055   6.8126055   6.8126055   6.8126055   6.8126055   6.8126055
   8.2878903   8.2878903   8.2878903   8.2878903   8.2878903   8.2878903
   8.2878903   8.2878903   8.2878903   8.2878903   8.2878903   8.2878903
   8.2878903   8.2878903   8.2878903   8.2878903   8.2878903   8.2878903
   8.2878903   8.2878903   8.2878903   8.2878903   8.2878903   8.2878903
 TTTTTTTTTTTTTTTTTTTTTTTTTTTTTT MOQGAD      TELAPSE      193.18 TCPU      134.03
 TTTTTTTTTTTTTTTTTTTTTTTTTTTTTT SHELLXN     TELAPSE      202.31 TCPU      138.44
 TTTTTTTTTTTTTTTTTTTTTTTTTTTTTT MONMO3      TELAPSE      203.17 TCPU      139.30
 NUMERICALLY INTEGRATED DENSITY    803.9998479663
 TTTTTTTTTTTTTTTTTTTTTTTTTTTTTT NUMDFT      TELAPSE      204.14 TCPU      140.27
 CYC   7 ETOT(AU) -6.523369738439E+03 DETOT -9.96E-05 tst  1.34E-06 PX  9.94E-04
 TTTTTTTTTTTTTTTTTTTTTTTTTTTTTT DIIS        TELAPSE      204.74 TCPU      140.87
 DIIS TEST: 0.14323E-02 AT SCF   CYCLE   7 - DIIS ACTIVE - HISTORY:     7 CYCLES
 TTTTTTTTTTTTTTTTTTTTTTTTTTTTTT FDIK        TELAPSE      208.24 TCPU      143.42
 INSULATING STATE
 TOP OF VALENCE BANDS -    BAND    402; K    3; EIG -2.3839993E-01 AU
 TOP OF VALENCE BANDS -    BAND    402; K    1; EIG -2.4001288E-01 AU
 BOTTOM OF VIRTUAL BANDS - BAND    403; K    2; EIG -9.8139338E-02 AU
 INDIRECT ENERGY BAND GAP:   3.8167 eV
 BOTTOM OF VIRTUAL BANDS - BAND    403; K    1; EIG -9.7949587E-02 AU
 TTTTTTTTTTTTTTTTTTTTTTTTTTTTTT PDIG        TELAPSE      208.45 TCPU      143.64
 CHARGE NORMALIZATION FACTOR   1.00000000
 TOTAL ATOMIC CHARGES:
  18.5100338  18.5100338  18.5100338  18.5100338  18.5100338  18.5100338
   5.4531089   5.4531089   5.4531089   5.4531089   5.4531089   5.4531089
   5.4531089   5.4531089   5.4531089   5.4531089   5.4531089   5.4531089
   5.9896820   5.9896820   5.9896820   5.9896820   5.9896820   5.9896820
   5.9896820   5.9896820   5.9896820   5.9896820   5.9896820   5.9896820
   5.9896820   5.9896820   5.9896820   5.9896820   5.9896820   5.9896820
   5.9896820   5.9896820   5.9896820   5.9896820   5.9896820   5.9896820
   0.8876956   0.8876956   0.8876956   0.8876956   0.8876956   0.8876956
   0.8876956   0.8876956   0.8876956   0.8876956   0.8876956   0.8876956
   0.8876956   0.8876956   0.8876956   0.8876956   0.8876956   0.8876956
   0.8876956   0.8876956   0.8876956   0.8876956   0.8876956   0.8876956
   7.5728272   7.5728272   7.5728272   7.5728272   7.5728272   7.5728272
   7.5728272   7.5728272   7.5728272   7.5728272   7.5728272   7.5728272
   7.5728272   7.5728272   7.5728272   7.5728272   7.5728272   7.5728272
   7.5728272   7.5728272   7.5728272   7.5728272   7.5728272   7.5728272
   6.8121825   6.8121825   6.8121825   6.8121825   6.8121825   6.8121825
   6.8121825   6.8121825   6.8121825   6.8121825   6.8121825   6.8121825
   8.2896410   8.2896410   8.2896410   8.2896410   8.2896410   8.2896410
   8.2896410   8.2896410   8.2896410   8.2896410   8.2896410   8.2896410
   8.2896410   8.2896410   8.2896410   8.2896410   8.2896410   8.2896410
   8.2896410   8.2896410   8.2896410   8.2896410   8.2896410   8.2896410
 TTTTTTTTTTTTTTTTTTTTTTTTTTTTTT MOQGAD      TELAPSE      208.47 TCPU      143.65
 TTTTTTTTTTTTTTTTTTTTTTTTTTTTTT SHELLXN     TELAPSE      226.86 TCPU      148.00
 TTTTTTTTTTTTTTTTTTTTTTTTTTTTTT MONMO3      TELAPSE      227.59 TCPU      148.72
 NUMERICALLY INTEGRATED DENSITY    803.9998480271
 TTTTTTTTTTTTTTTTTTTTTTTTTTTTTT NUMDFT      TELAPSE      228.58 TCPU      149.72
 CYC   8 ETOT(AU) -6.523369804420E+03 DETOT -6.60E-05 tst  2.74E-07 PX  7.94E-04
 TTTTTTTTTTTTTTTTTTTTTTTTTTTTTT DIIS        TELAPSE      228.65 TCPU      149.79
 DIIS TEST: 0.13629E-03 AT SCF   CYCLE   8 - DIIS ACTIVE - HISTORY:     8 CYCLES
 TTTTTTTTTTTTTTTTTTTTTTTTTTTTTT FDIK        TELAPSE      229.15 TCPU      150.17
 INSULATING STATE
 TOP OF VALENCE BANDS -    BAND    402; K    3; EIG -2.3840136E-01 AU
 TOP OF VALENCE BANDS -    BAND    402; K    1; EIG -2.4001395E-01 AU
 BOTTOM OF VIRTUAL BANDS - BAND    403; K    2; EIG -9.8080494E-02 AU
 INDIRECT ENERGY BAND GAP:   3.8183 eV
 BOTTOM OF VIRTUAL BANDS - BAND    403; K    1; EIG -9.7890679E-02 AU
 TTTTTTTTTTTTTTTTTTTTTTTTTTTTTT PDIG        TELAPSE      229.36 TCPU      150.38
 CHARGE NORMALIZATION FACTOR   1.00000000
 TOTAL ATOMIC CHARGES:
  18.5099093  18.5099093  18.5099093  18.5099093  18.5099093  18.5099093
   5.4529669   5.4529669   5.4529669   5.4529669   5.4529669   5.4529669
   5.4529669   5.4529669   5.4529669   5.4529669   5.4529669   5.4529669
   5.9897216   5.9897216   5.9897216   5.9897216   5.9897216   5.9897216
   5.9897216   5.9897216   5.9897216   5.9897216   5.9897216   5.9897216
   5.9897216   5.9897216   5.9897216   5.9897216   5.9897216   5.9897216
   5.9897216   5.9897216   5.9897216   5.9897216   5.9897216   5.9897216
   0.8876809   0.8876809   0.8876809   0.8876809   0.8876809   0.8876809
   0.8876809   0.8876809   0.8876809   0.8876809   0.8876809   0.8876809
   0.8876809   0.8876809   0.8876809   0.8876809   0.8876809   0.8876809
   0.8876809   0.8876809   0.8876809   0.8876809   0.8876809   0.8876809
   7.5732005   7.5732005   7.5732005   7.5732005   7.5732005   7.5732005
   7.5732005   7.5732005   7.5732005   7.5732005   7.5732005   7.5732005
   7.5732005   7.5732005   7.5732005   7.5732005   7.5732005   7.5732005
   7.5732005   7.5732005   7.5732005   7.5732005   7.5732005   7.5732005
   6.8123114   6.8123114   6.8123114   6.8123114   6.8123114   6.8123114
   6.8123114   6.8123114   6.8123114   6.8123114   6.8123114   6.8123114
   8.2892805   8.2892805   8.2892805   8.2892805   8.2892805   8.2892805
   8.2892805   8.2892805   8.2892805   8.2892805   8.2892805   8.2892805
   8.2892805   8.2892805   8.2892805   8.2892805   8.2892805   8.2892805
   8.2892805   8.2892805   8.2892805   8.2892805   8.2892805   8.2892805
 TTTTTTTTTTTTTTTTTTTTTTTTTTTTTT MOQGAD      TELAPSE      229.38 TCPU      150.39
 TTTTTTTTTTTTTTTTTTTTTTTTTTTTTT SHELLXN     TELAPSE      236.07 TCPU      154.71
 TTTTTTTTTTTTTTTTTTTTTTTTTTTTTT MONMO3      TELAPSE      236.93 TCPU      155.58
 NUMERICALLY INTEGRATED DENSITY    803.9998480068
 TTTTTTTTTTTTTTTTTTTTTTTTTTTTTT NUMDFT      TELAPSE      237.89 TCPU      156.54
 CYC   9 ETOT(AU) -6.523369812354E+03 DETOT -7.93E-06 tst  1.29E-08 PX  2.57E-04
 TTTTTTTTTTTTTTTTTTTTTTTTTTTTTT DIIS        TELAPSE      238.50 TCPU      157.14
 DIIS TEST: 0.54679E-05 AT SCF   CYCLE   9 - DIIS ACTIVE - HISTORY:     9 CYCLES
 TTTTTTTTTTTTTTTTTTTTTTTTTTTTTT FDIK        TELAPSE      239.28 TCPU      157.43
 INSULATING STATE
 TOP OF VALENCE BANDS -    BAND    402; K    3; EIG -2.3840865E-01 AU
 TOP OF VALENCE BANDS -    BAND    402; K    1; EIG -2.4002080E-01 AU
 BOTTOM OF VIRTUAL BANDS - BAND    403; K    2; EIG -9.8063488E-02 AU
 INDIRECT ENERGY BAND GAP:   3.8190 eV
 BOTTOM OF VIRTUAL BANDS - BAND    403; K    1; EIG -9.7873650E-02 AU
 TTTTTTTTTTTTTTTTTTTTTTTTTTTTTT PDIG        TELAPSE      239.52 TCPU      157.66
 CHARGE NORMALIZATION FACTOR   1.00000000
 TOTAL ATOMIC CHARGES:
  18.5099554  18.5099554  18.5099554  18.5099554  18.5099554  18.5099554
   5.4533270   5.4533270   5.4533270   5.4533270   5.4533270   5.4533270
   5.4533270   5.4533270   5.4533270   5.4533270   5.4533270   5.4533270
   5.9896670   5.9896670   5.9896670   5.9896670   5.9896670   5.9896670
   5.9896670   5.9896670   5.9896670   5.9896670   5.9896670   5.9896670
   5.9896670   5.9896670   5.9896670   5.9896670   5.9896670   5.9896670
   5.9896670   5.9896670   5.9896670   5.9896670   5.9896670   5.9896670
   0.8876958   0.8876958   0.8876958   0.8876958   0.8876958   0.8876958
   0.8876958   0.8876958   0.8876958   0.8876958   0.8876958   0.8876958
   0.8876958   0.8876958   0.8876958   0.8876958   0.8876958   0.8876958
   0.8876958   0.8876958   0.8876958   0.8876958   0.8876958   0.8876958
   7.5731302   7.5731302   7.5731302   7.5731302   7.5731302   7.5731302
   7.5731302   7.5731302   7.5731302   7.5731302   7.5731302   7.5731302
   7.5731302   7.5731302   7.5731302   7.5731302   7.5731302   7.5731302
   7.5731302   7.5731302   7.5731302   7.5731302   7.5731302   7.5731302
   6.8121207   6.8121207   6.8121207   6.8121207   6.8121207   6.8121207
   6.8121207   6.8121207   6.8121207   6.8121207   6.8121207   6.8121207
   8.2892943   8.2892943   8.2892943   8.2892943   8.2892943   8.2892943
   8.2892943   8.2892943   8.2892943   8.2892943   8.2892943   8.2892943
   8.2892943   8.2892943   8.2892943   8.2892943   8.2892943   8.2892943
   8.2892943   8.2892943   8.2892943   8.2892943   8.2892943   8.2892943
 TTTTTTTTTTTTTTTTTTTTTTTTTTTTTT MOQGAD      TELAPSE      239.53 TCPU      157.68
 TTTTTTTTTTTTTTTTTTTTTTTTTTTTTT SHELLXN     TELAPSE      245.68 TCPU      162.00
 TTTTTTTTTTTTTTTTTTTTTTTTTTTTTT MONMO3      TELAPSE      246.55 TCPU      162.87
 NUMERICALLY INTEGRATED DENSITY    803.9998480047
 TTTTTTTTTTTTTTTTTTTTTTTTTTTTTT NUMDFT      TELAPSE      247.55 TCPU      163.87
 CYC  10 ETOT(AU) -6.523369812155E+03 DETOT  1.99E-07 tst  1.04E-09 PX  7.16E-05
 TTTTTTTTTTTTTTTTTTTTTTTTTTTTTT DIIS        TELAPSE      252.27 TCPU      168.59
 DIIS TEST: 0.33186E-05 AT SCF   CYCLE  10 - DIIS ACTIVE - HISTORY:    10 CYCLES
 TTTTTTTTTTTTTTTTTTTTTTTTTTTTTT FDIK        TELAPSE      259.51 TCPU      173.71
 INSULATING STATE
 TOP OF VALENCE BANDS -    BAND    402; K    3; EIG -2.3840001E-01 AU
 TOP OF VALENCE BANDS -    BAND    402; K    1; EIG -2.4001240E-01 AU
 BOTTOM OF VIRTUAL BANDS - BAND    403; K    2; EIG -9.8076065E-02 AU
 INDIRECT ENERGY BAND GAP:   3.8184 eV
 BOTTOM OF VIRTUAL BANDS - BAND    403; K    1; EIG -9.7886251E-02 AU
 TTTTTTTTTTTTTTTTTTTTTTTTTTTTTT PDIG        TELAPSE      260.10 TCPU      174.30
 CHARGE NORMALIZATION FACTOR   1.00000000
 TOTAL ATOMIC CHARGES:
  18.5099153  18.5099153  18.5099153  18.5099153  18.5099153  18.5099153
   5.4531450   5.4531450   5.4531450   5.4531450   5.4531450   5.4531450
   5.4531450   5.4531450   5.4531450   5.4531450   5.4531450   5.4531450
   5.9896752   5.9896752   5.9896752   5.9896752   5.9896752   5.9896752
   5.9896752   5.9896752   5.9896752   5.9896752   5.9896752   5.9896752
   5.9896752   5.9896752   5.9896752   5.9896752   5.9896752   5.9896752
   5.9896752   5.9896752   5.9896752   5.9896752   5.9896752   5.9896752
   0.8877000   0.8877000   0.8877000   0.8877000   0.8877000   0.8877000
   0.8877000   0.8877000   0.8877000   0.8877000   0.8877000   0.8877000
   0.8877000   0.8877000   0.8877000   0.8877000   0.8877000   0.8877000
   0.8877000   0.8877000   0.8877000   0.8877000   0.8877000   0.8877000
   7.5731463   7.5731463   7.5731463   7.5731463   7.5731463   7.5731463
   7.5731463   7.5731463   7.5731463   7.5731463   7.5731463   7.5731463
   7.5731463   7.5731463   7.5731463   7.5731463   7.5731463   7.5731463
   7.5731463   7.5731463   7.5731463   7.5731463   7.5731463   7.5731463
   6.8122266   6.8122266   6.8122266   6.8122266   6.8122266   6.8122266
   6.8122266   6.8122266   6.8122266   6.8122266   6.8122266   6.8122266
   8.2893139   8.2893139   8.2893139   8.2893139   8.2893139   8.2893139
   8.2893139   8.2893139   8.2893139   8.2893139   8.2893139   8.2893139
   8.2893139   8.2893139   8.2893139   8.2893139   8.2893139   8.2893139
   8.2893139   8.2893139   8.2893139   8.2893139   8.2893139   8.2893139
 TTTTTTTTTTTTTTTTTTTTTTTTTTTTTT MOQGAD      TELAPSE      260.12 TCPU      174.32
 TTTTTTTTTTTTTTTTTTTTTTTTTTTTTT SHELLXN     TELAPSE      271.43 TCPU      178.67
 TTTTTTTTTTTTTTTTTTTTTTTTTTTTTT MONMO3      TELAPSE      274.97 TCPU      182.21
 NUMERICALLY INTEGRATED DENSITY    803.9998480059
 TTTTTTTTTTTTTTTTTTTTTTTTTTTTTT NUMDFT      TELAPSE      275.93 TCPU      183.17
 CYC  11 ETOT(AU) -6.523369812310E+03 DETOT -1.55E-07 tst  2.41E-10 PX  4.00E-05
 TTTTTTTTTTTTTTTTTTTTTTTTTTTTTT DIIS        TELAPSE      276.26 TCPU      183.50
 DIIS TEST: 0.15395E-06 AT SCF   CYCLE  11 - DIIS ACTIVE - HISTORY:    11 CYCLES
 TTTTTTTTTTTTTTTTTTTTTTTTTTTTTT FDIK        TELAPSE      276.81 TCPU      183.87
 INSULATING STATE
 TOP OF VALENCE BANDS -    BAND    402; K    3; EIG -2.3840187E-01 AU
 TOP OF VALENCE BANDS -    BAND    402; K    1; EIG -2.4001423E-01 AU
 BOTTOM OF VIRTUAL BANDS - BAND    403; K    2; EIG -9.8074311E-02 AU
 INDIRECT ENERGY BAND GAP:   3.8185 eV
 BOTTOM OF VIRTUAL BANDS - BAND    403; K    1; EIG -9.7884492E-02 AU
 TTTTTTTTTTTTTTTTTTTTTTTTTTTTTT PDIG        TELAPSE      277.03 TCPU      184.08
 CHARGE NORMALIZATION FACTOR   1.00000000
 TOTAL ATOMIC CHARGES:
  18.5099298  18.5099298  18.5099298  18.5099298  18.5099298  18.5099298
   5.4531414   5.4531414   5.4531414   5.4531414   5.4531414   5.4531414
   5.4531414   5.4531414   5.4531414   5.4531414   5.4531414   5.4531414
   5.9896705   5.9896705   5.9896705   5.9896705   5.9896705   5.9896705
   5.9896705   5.9896705   5.9896705   5.9896705   5.9896705   5.9896705
   5.9896705   5.9896705   5.9896705   5.9896705   5.9896705   5.9896705
   5.9896705   5.9896705   5.9896705   5.9896705   5.9896705   5.9896705
   0.8876968   0.8876968   0.8876968   0.8876968   0.8876968   0.8876968
   0.8876968   0.8876968   0.8876968   0.8876968   0.8876968   0.8876968
   0.8876968   0.8876968   0.8876968   0.8876968   0.8876968   0.8876968
   0.8876968   0.8876968   0.8876968   0.8876968   0.8876968   0.8876968
   7.5731681   7.5731681   7.5731681   7.5731681   7.5731681   7.5731681
   7.5731681   7.5731681   7.5731681   7.5731681   7.5731681   7.5731681
   7.5731681   7.5731681   7.5731681   7.5731681   7.5731681   7.5731681
   7.5731681   7.5731681   7.5731681   7.5731681   7.5731681   7.5731681
   6.8122163   6.8122163   6.8122163   6.8122163   6.8122163   6.8122163
   6.8122163   6.8122163   6.8122163   6.8122163   6.8122163   6.8122163
   8.2893034   8.2893034   8.2893034   8.2893034   8.2893034   8.2893034
   8.2893034   8.2893034   8.2893034   8.2893034   8.2893034   8.2893034
   8.2893034   8.2893034   8.2893034   8.2893034   8.2893034   8.2893034
   8.2893034   8.2893034   8.2893034   8.2893034   8.2893034   8.2893034
 TTTTTTTTTTTTTTTTTTTTTTTTTTTTTT MOQGAD      TELAPSE      277.05 TCPU      184.10
 TTTTTTTTTTTTTTTTTTTTTTTTTTTTTT SHELLXN     TELAPSE      283.13 TCPU      188.44
 TTTTTTTTTTTTTTTTTTTTTTTTTTTTTT MONMO3      TELAPSE      284.00 TCPU      189.31
 NUMERICALLY INTEGRATED DENSITY    803.9998480060
 TTTTTTTTTTTTTTTTTTTTTTTTTTTTTT NUMDFT      TELAPSE      285.01 TCPU      190.32
 CYC  12 ETOT(AU) -6.523369812350E+03 DETOT -3.99E-08 tst  2.14E-11 PX  9.16E-06
 TTTTTTTTTTTTTTTTTTTTTTTTTTTTTT DIIS        TELAPSE      285.08 TCPU      190.39
 DIIS TEST: 0.43370E-07 AT SCF   CYCLE  12 - DIIS ACTIVE - HISTORY:    12 CYCLES
 TTTTTTTTTTTTTTTTTTTTTTTTTTTTTT FDIK        TELAPSE      285.59 TCPU      190.78
 INSULATING STATE
 TOP OF VALENCE BANDS -    BAND    402; K    3; EIG -2.3840236E-01 AU
 TOP OF VALENCE BANDS -    BAND    402; K    1; EIG -2.4001471E-01 AU
 BOTTOM OF VIRTUAL BANDS - BAND    403; K    2; EIG -9.8074314E-02 AU
 INDIRECT ENERGY BAND GAP:   3.8185 eV
 BOTTOM OF VIRTUAL BANDS - BAND    403; K    1; EIG -9.7884495E-02 AU
 TTTTTTTTTTTTTTTTTTTTTTTTTTTTTT PDIG        TELAPSE      285.80 TCPU      190.99
 CHARGE NORMALIZATION FACTOR   1.00000000
 TOTAL ATOMIC CHARGES:
  18.5099262  18.5099262  18.5099262  18.5099262  18.5099262  18.5099262
   5.4531641   5.4531641   5.4531641   5.4531641   5.4531641   5.4531641
   5.4531641   5.4531641   5.4531641   5.4531641   5.4531641   5.4531641
   5.9896757   5.9896757   5.9896757   5.9896757   5.9896757   5.9896757
   5.9896757   5.9896757   5.9896757   5.9896757   5.9896757   5.9896757
   5.9896757   5.9896757   5.9896757   5.9896757   5.9896757   5.9896757
   5.9896757   5.9896757   5.9896757   5.9896757   5.9896757   5.9896757
   0.8876974   0.8876974   0.8876974   0.8876974   0.8876974   0.8876974
   0.8876974   0.8876974   0.8876974   0.8876974   0.8876974   0.8876974
   0.8876974   0.8876974   0.8876974   0.8876974   0.8876974   0.8876974
   0.8876974   0.8876974   0.8876974   0.8876974   0.8876974   0.8876974
   7.5731498   7.5731498   7.5731498   7.5731498   7.5731498   7.5731498
   7.5731498   7.5731498   7.5731498   7.5731498   7.5731498   7.5731498
   7.5731498   7.5731498   7.5731498   7.5731498   7.5731498   7.5731498
   7.5731498   7.5731498   7.5731498   7.5731498   7.5731498   7.5731498
   6.8122134   6.8122134   6.8122134   6.8122134   6.8122134   6.8122134
   6.8122134   6.8122134   6.8122134   6.8122134   6.8122134   6.8122134
   8.2893067   8.2893067   8.2893067   8.2893067   8.2893067   8.2893067
   8.2893067   8.2893067   8.2893067   8.2893067   8.2893067   8.2893067
   8.2893067   8.2893067   8.2893067   8.2893067   8.2893067   8.2893067
   8.2893067   8.2893067   8.2893067   8.2893067   8.2893067   8.2893067
 TTTTTTTTTTTTTTTTTTTTTTTTTTTTTT MOQGAD      TELAPSE      285.82 TCPU      191.00
 TTTTTTTTTTTTTTTTTTTTTTTTTTTTTT SHELLXN     TELAPSE      292.06 TCPU      195.32
 TTTTTTTTTTTTTTTTTTTTTTTTTTTTTT MONMO3      TELAPSE      292.93 TCPU      196.19
 NUMERICALLY INTEGRATED DENSITY    803.9998480059
 TTTTTTTTTTTTTTTTTTTTTTTTTTTTTT NUMDFT      TELAPSE      293.94 TCPU      197.20
 CYC  13 ETOT(AU) -6.523369812347E+03 DETOT  2.91E-09 tst  4.66E-12 PX  4.39E-06
 TTTTTTTTTTTTTTTTTTTTTTTTTTTTTT DIIS        TELAPSE      295.32 TCPU      198.58
 DIIS TEST: 0.85660E-08 AT SCF   CYCLE  13 - DIIS ACTIVE - HISTORY:    13 CYCLES
 TTTTTTTTTTTTTTTTTTTTTTTTTTTTTT FDIK        TELAPSE      295.82 TCPU      198.92
 INSULATING STATE
 TOP OF VALENCE BANDS -    BAND    402; K    3; EIG -2.3840189E-01 AU
 TOP OF VALENCE BANDS -    BAND    402; K    1; EIG -2.4001424E-01 AU
 BOTTOM OF VIRTUAL BANDS - BAND    403; K    2; EIG -9.8074311E-02 AU
 INDIRECT ENERGY BAND GAP:   3.8185 eV
 BOTTOM OF VIRTUAL BANDS - BAND    403; K    1; EIG -9.7884492E-02 AU
 TTTTTTTTTTTTTTTTTTTTTTTTTTTTTT PDIG        TELAPSE      296.05 TCPU      199.15
 CHARGE NORMALIZATION FACTOR   1.00000000
 TOTAL ATOMIC CHARGES:
  18.5099260  18.5099260  18.5099260  18.5099260  18.5099260  18.5099260
   5.4531566   5.4531566   5.4531566   5.4531566   5.4531566   5.4531566
   5.4531566   5.4531566   5.4531566   5.4531566   5.4531566   5.4531566
   5.9896734   5.9896734   5.9896734   5.9896734   5.9896734   5.9896734
   5.9896734   5.9896734   5.9896734   5.9896734   5.9896734   5.9896734
   5.9896734   5.9896734   5.9896734   5.9896734   5.9896734   5.9896734
   5.9896734   5.9896734   5.9896734   5.9896734   5.9896734   5.9896734
   0.8876977   0.8876977   0.8876977   0.8876977   0.8876977   0.8876977
   0.8876977   0.8876977   0.8876977   0.8876977   0.8876977   0.8876977
   0.8876977   0.8876977   0.8876977   0.8876977   0.8876977   0.8876977
   0.8876977   0.8876977   0.8876977   0.8876977   0.8876977   0.8876977
   7.5731552   7.5731552   7.5731552   7.5731552   7.5731552   7.5731552
   7.5731552   7.5731552   7.5731552   7.5731552   7.5731552   7.5731552
   7.5731552   7.5731552   7.5731552   7.5731552   7.5731552   7.5731552
   7.5731552   7.5731552   7.5731552   7.5731552   7.5731552   7.5731552
   6.8122150   6.8122150   6.8122150   6.8122150   6.8122150   6.8122150
   6.8122150   6.8122150   6.8122150   6.8122150   6.8122150   6.8122150
   8.2893064   8.2893064   8.2893064   8.2893064   8.2893064   8.2893064
   8.2893064   8.2893064   8.2893064   8.2893064   8.2893064   8.2893064
   8.2893064   8.2893064   8.2893064   8.2893064   8.2893064   8.2893064
   8.2893064   8.2893064   8.2893064   8.2893064   8.2893064   8.2893064
 TTTTTTTTTTTTTTTTTTTTTTTTTTTTTT MOQGAD      TELAPSE      296.07 TCPU      199.17
 TTTTTTTTTTTTTTTTTTTTTTTTTTTTTT SHELLXN     TELAPSE      300.28 TCPU      203.38
 +++ ENERGIES IN A.U. +++
 ::: EXT EL-POLE                                  -6.8466200591289E+03
 ::: EXT EL-SPHEROPOLE                             5.8812528604542E+01
 ::: BIELET ZONE E-E                               1.2154600919627E+04
 ::: TOTAL E-E                                     5.3667933891030E+03
 ::: TOTAL E-N + N-E                              -1.9055576894347E+04
 ::: TOTAL N-N                                     1.7323470864225E+03
 ::: KINETIC ENERGY                                6.0665822462555E+03
 ::: PSEUDO TOTAL   ENERGY                        -5.8898541725655E+03
 ::: VIRIAL COEFFICIENT                            1.0147809989113E+00
 TTTTTTTTTTTTTTTTTTTTTTTTTTTTTT MONMO3      TELAPSE      301.14 TCPU      204.23
 NUMERICALLY INTEGRATED DENSITY    803.9998480059
 TTTTTTTTTTTTTTTTTTTTTTTTTTTTTT NUMDFT      TELAPSE      302.40 TCPU      205.50
 CYC  14 ETOT(AU) -6.523369812341E+03 DETOT  6.03E-09 tst  4.27E-13 PX  4.39E-06

 == SCF ENDED - CONVERGENCE ON ENERGY      E(AU) -6.5233698123407E+03 CYCLES  14


 ENERGY EXPRESSION=HARTREE+FOCK EXCH*0.20000+(BECKE      EXCH)*0.80000+LYP        CORR


 TOTAL ENERGY(DFT)(AU)( 14) -6.5233698123407E+03 DE 6.0E-09 tester 4.3E-13
 TTTTTTTTTTTTTTTTTTTTTTTTTTTTTT EDFT        TELAPSE      302.40 TCPU      205.50

 *******************************************************************************
 *                             FORCE CALCULATION                               *
 *******************************************************************************

 TTTTTTTTTTTTTTTTTTTTTTTTTTTTTT NUMDFG      TELAPSE      310.67 TCPU      213.77
 INFORMATION **** EXCPOG **** EXCH. BIPO BUFFER LENGTH (WORDS) =    16000000
 WARNING **** EXCPOG **** EXCH. BIPO BUFFER TOO SMALL - TO AVOID I/O SET EXCHSIZE =     6396066
 WARNING **** GENPOG **** COULOMB BIPO BUFFER TOO SMALL - TO AVOID I/O SET BIPOSIZE =     4710000
 INFORMATION **** GENPOG **** BIPO BUFFER LENGTH (WORDS) =     4000000
 TTTTTTTTTTTTTTTTTTTTTTTTTTTTTT SHELXG      TELAPSE      624.31 TCPU      248.04


 D3 DISPERSION ENERGY (AU)       -4.9164255588613E-01
 TOTAL ENERGY + DISP (AU)        -6.5238614548966E+03

 CARTESIAN FORCES IN HARTREE/BOHR (ANALYTICAL)
   ATOM                     X                   Y                   Z
   1 230            -4.163336342344E-15  5.995204332976E-15  5.551115123126E-17
   2 230            -1.543210004229E-14  1.472895879336E-14 -3.034609600642E-15
   3 230             1.401656568589E-14  7.032568971610E-15  2.612724851285E-14
   4 230             1.160645653660E-14 -1.539277964350E-14 -3.330669073875E-15
   5 230             1.707430493288E-14 -6.699791184802E-15 -2.864375403533E-14
   6 230            -6.439293542826E-15  1.709743457923E-14  2.501702548822E-14
   7   6             2.379444091538E-06  2.379444114187E-06 -9.876835438405E-07
   8   6            -2.379444082656E-06 -2.379444082212E-06 -9.876835385114E-07
   9   6             2.379444085321E-06 -2.379444085765E-06  9.876835598277E-07
  10   6            -2.379444085321E-06  2.379444084877E-06  9.876835620481E-07
  11   6            -9.876835478373E-07  2.379444083545E-06  2.379444100420E-06
  12   6             2.379444082212E-06 -9.876835491696E-07  2.379444100864E-06
  13   6             9.876835678213E-07 -2.379444091094E-06  2.379444089318E-06
  14   6            -2.379444089762E-06 -9.876835398437E-07 -2.379444083100E-06
  15   6            -9.876835438405E-07 -2.379444096423E-06 -2.379444093759E-06
  16   6            -2.379444088874E-06  9.876835669331E-07  2.379444093314E-06
  17   6             9.876835629363E-07  2.379444082212E-06 -2.379444078660E-06
  18   6             2.379444082212E-06  9.876835624922E-07 -2.379444081324E-06
  19   6             2.211712189393E-06  3.609862524456E-06 -7.752855815113E-07
  20   6            -2.211712182287E-06 -3.609862543996E-06 -7.752855761822E-07
  21   6             2.211712157418E-06 -3.609862558207E-06  7.752855717413E-07
  22   6            -2.211712152089E-06  3.609862565312E-06  7.752855752940E-07
  23   6            -7.752855815113E-07  2.211712185840E-06  3.609862528009E-06
  24   6             3.609862552878E-06 -7.752855557541E-07  2.211712160971E-06
  25   6             7.752855664123E-07 -2.211712176958E-06  3.609862538667E-06
  26   6            -3.609862542220E-06 -7.752855815113E-07 -2.211712178735E-06
  27   6            -7.752855877285E-07 -2.211712184064E-06 -3.609862536891E-06
  28   6            -3.609862533338E-06  7.752855646359E-07  2.211712176958E-06
  29   6             7.752855717413E-07  2.211712175182E-06 -3.609862538667E-06
  30   6             3.609862547549E-06  7.752855584187E-07 -2.211712171629E-06
  31   6             3.609862536891E-06  2.211712178735E-06 -7.752855744059E-07
  32   6            -3.609862551102E-06 -2.211712182287E-06 -7.752855779586E-07
  33   6            -3.609862563536E-06  2.211712155642E-06  7.752855735177E-07
  34   6             3.609862563536E-06 -2.211712160971E-06  7.752855752940E-07
  35   6             2.211712182287E-06 -7.752855815113E-07  3.609862529785E-06
  36   6            -7.752855584187E-07  3.609862552878E-06  2.211712157418E-06
  37   6            -2.211712182287E-06  7.752855664123E-07  3.609862540443E-06
  38   6            -7.752855806231E-07 -3.609862542220E-06 -2.211712180511E-06
  39   6            -2.211712178735E-06 -7.752855859522E-07 -3.609862538667E-06
  40   6             7.752855619714E-07 -3.609862538667E-06  2.211712173406E-06
  41   6             2.211712175182E-06  7.752855699650E-07 -3.609862542220E-06
  42   6             7.752855566423E-07  3.609862552878E-06 -2.211712169853E-06
  43   1            -1.920995415627E-06  7.406364620932E-06  4.162900631099E-06
  44   1             1.920995418958E-06 -7.406364618046E-06  4.162900627769E-06
  45   1            -1.920995418292E-06 -7.406364616269E-06 -4.162900632210E-06
  46   1             1.920995420956E-06  7.406364616491E-06 -4.162900629545E-06
  47   1             4.162900629323E-06 -1.920995417182E-06  7.406364620932E-06
  48   1             7.406364616935E-06  4.162900631766E-06 -1.920995419402E-06
  49   1            -4.162900628879E-06  1.920995418958E-06  7.406364621598E-06
  50   1            -7.406364619600E-06  4.162900627991E-06  1.920995419402E-06
  51   1             4.162900627769E-06  1.920995418736E-06 -7.406364617157E-06
  52   1            -7.406364616269E-06 -4.162900630655E-06 -1.920995417182E-06
  53   1            -4.162900631099E-06 -1.920995418070E-06 -7.406364617157E-06
  54   1             7.406364620044E-06 -4.162900628213E-06  1.920995420512E-06
  55   1             7.406364619822E-06 -1.920995417848E-06  4.162900629767E-06
  56   1            -7.406364619378E-06  1.920995419180E-06  4.162900628657E-06
  57   1            -7.406364616491E-06 -1.920995418292E-06 -4.162900631988E-06
  58   1             7.406364618490E-06  1.920995420956E-06 -4.162900629323E-06
  59   1            -1.920995416960E-06  4.162900629989E-06  7.406364620710E-06
  60   1             4.162900632210E-06  7.406364616935E-06 -1.920995419624E-06
  61   1             1.920995418958E-06 -4.162900629545E-06  7.406364621154E-06
  62   1             4.162900627547E-06 -7.406364619822E-06  1.920995419180E-06
  63   1             1.920995418736E-06  4.162900628213E-06 -7.406364618046E-06
  64   1            -4.162900631322E-06 -7.406364616713E-06 -1.920995417626E-06
  65   1            -1.920995418070E-06 -4.162900631544E-06 -7.406364615825E-06
  66   1            -4.162900628657E-06  7.406364620266E-06  1.920995420734E-06
  67   7            -2.426211830553E-06 -8.056324887207E-07  8.890441075771E-06
  68   7             2.426211884732E-06  8.056324265482E-07  8.890441066001E-06
  69   7            -2.426211874962E-06  8.056324496408E-07 -8.890441061338E-06
  70   7             2.426211866968E-06 -8.056324380945E-07 -8.890441050680E-06
  71   7             8.890441074438E-06 -2.426211834994E-06 -8.056324753980E-07
  72   7            -8.056324478645E-07  8.890441050236E-06 -2.426211852757E-06
  73   7            -8.890441050902E-06  2.426211865192E-06 -8.056324380945E-07
  74   7             8.056324443118E-07  8.890441057341E-06  2.426211888285E-06
  75   7             8.890441061338E-06  2.426211864304E-06  8.056324398709E-07
  76   7             8.056324531935E-07 -8.890441064446E-06 -2.426211864304E-06
  77   7            -8.890441083320E-06 -2.426211884732E-06  8.056324247718E-07
  78   7            -8.056324460881E-07 -8.890441048237E-06  2.426211846540E-06
  79   7            -8.056324709571E-07 -2.426211842099E-06  8.890441054898E-06
  80   7             8.056324407590E-07  2.426211890061E-06  8.890441066889E-06
  81   7             8.056324460881E-07 -2.426211871409E-06 -8.890441060672E-06
  82   7            -8.056324345418E-07  2.426211867856E-06 -8.890441050680E-06
  83   7            -2.426211825224E-06  8.890441073550E-06 -8.056324816152E-07
  84   7             8.890441047349E-06 -8.056324496408E-07 -2.426211854534E-06
  85   7             2.426211866968E-06 -8.890441049569E-06 -8.056324389827E-07
  86   7             8.890441052234E-06  8.056324585226E-07  2.426211874074E-06
  87   7             2.426211858086E-06  8.890441057341E-06  8.056324301009E-07
  88   7            -8.890441068443E-06  8.056324398709E-07 -2.426211874074E-06
  89   7            -2.426211886508E-06 -8.890441084430E-06  8.056324247718E-07
  90   7            -8.890441048237E-06 -8.056324460881E-07  2.426211851869E-06
  91   7            -1.416412146016E-06 -1.416412140243E-06 -2.250252331137E-06
  92   7             1.416412139799E-06  1.416412137800E-06 -2.250252341796E-06
  93   7            -1.416412152011E-06  1.416412151789E-06  2.250252334690E-06
  94   7             1.416412151345E-06 -1.416412152677E-06  2.250252343572E-06
  95   7            -2.250252327585E-06 -1.416412114041E-06 -1.416412155342E-06
  96   7            -1.416412117816E-06 -2.250252327585E-06 -1.416412151345E-06
  97   7             2.250252331137E-06  1.416412150235E-06 -1.416412145128E-06
  98   7             1.416412145794E-06 -2.250252356006E-06  1.416412150457E-06
  99   7            -2.250252354230E-06  1.416412154231E-06  1.416412152233E-06
 100   7             1.416412152233E-06  2.250252332914E-06 -1.416412146238E-06
 101   7             2.250252325808E-06 -1.416412153121E-06  1.416412136912E-06
 102   7            -1.416412156230E-06  2.250252327585E-06  1.416412138022E-06
 103   8             9.730705725630E-07 -2.321067935185E-06 -6.253629873498E-06
 104   8            -9.730705827771E-07  2.321067952948E-06 -6.253629880604E-06
 105   8             9.730705656796E-07  2.321067908539E-06  6.253629866393E-06
 106   8            -9.730705681221E-07 -2.321067924527E-06  6.253629880604E-06
 107   8            -6.253629869946E-06  9.730705718969E-07 -2.321067928079E-06
 108   8            -2.321067956501E-06 -6.253629873498E-06  9.730705858857E-07
 109   8             6.253629869946E-06 -9.730705743394E-07 -2.321067915645E-06
 110   8             2.321067931632E-06 -6.253629873498E-06 -9.730705698985E-07
 111   8            -6.253629873498E-06 -9.730705730071E-07  2.321067935185E-06
 112   8             2.321067919198E-06  6.253629873498E-06  9.730705550215E-07
 113   8             6.253629869946E-06  9.730705636812E-07  2.321067924527E-06
 114   8            -2.321067924527E-06  6.253629873498E-06 -9.730705670119E-07
 115   8            -2.321067940514E-06  9.730705772260E-07 -6.253629877051E-06
 116   8             2.321067954725E-06 -9.730705836652E-07 -6.253629873498E-06
 117   8             2.321067912092E-06  9.730705654576E-07  6.253629873498E-06
 118   8            -2.321067922750E-06 -9.730705703426E-07  6.253629880604E-06
 119   8             9.730705665678E-07 -6.253629862840E-06 -2.321067926303E-06
 120   8            -6.253629877051E-06 -2.321067958277E-06  9.730705865518E-07
 121   8            -9.730705676780E-07  6.253629862840E-06 -2.321067919198E-06
 122   8            -6.253629873498E-06  2.321067933408E-06 -9.730705654576E-07
 123   8            -9.730705743394E-07 -6.253629869946E-06  2.321067933408E-06
 124   8             6.253629873498E-06  2.321067915645E-06  9.730705530231E-07
 125   8             9.730705603506E-07  6.253629869946E-06  2.321067926303E-06
 126   8             6.253629880604E-06 -2.321067920974E-06 -9.730705705646E-07

 RESULTANT FORCE    -5.763910128267E-15 -3.661709878453E-15  1.330417370780E-14

 ATOMIC PART

 SYMMETRY ALLOWED FORCES (ANALYTICAL) (DIRECTION, FORCE)

    1 -3.4214362E-06    2  1.1656848E-05    3  1.7617277E-06    4 -5.8974430E-06
    5  2.0166526E-05    6  3.8156219E-05    7 -2.0031176E-06    8  1.9001876E-05
    9  2.9729655E-05   10  3.2320605E-05   11 -1.1195437E-05   12 -7.7951028E-06
   13 -6.9389740E-06   14 -2.7005167E-05   15 -1.8426242E-05   16 -4.6695998E-06

 CELL PART

 GRADIENT WITH RESPECT TO THE CELL PARAMETER IN HARTREE/BOHR
ORDER: -D/DA1X, -D/DA1Y, -D/DA1Z
       -D/DA2X, -D/DA2Y, -D/DA2Z
       -D/DA3X, -D/DA3Y, -D/DA3Z
  0.481231599158E-14  0.451401244490E-04  0.451401243566E-04
  0.451401243318E-04  0.103022037180E-13  0.451401241612E-04
  0.451401244135E-04  0.451401243104E-04  0.262444896443E-13

STRESS TENSOR, IN HARTREE/BOHR^3:
ORDER: 11 12 13
       21 22 23
       31 32 33
 -0.845292604175E-07 -0.810129717700E-16  0.720014393994E-16
  0.120083680408E-15 -0.845292604256E-07 -0.139375560140E-15
  0.158379352771E-15 -0.207524704730E-15 -0.845292601845E-07

PRESSURE FROM THE STRESS TENSOR,
IN HARTREE/BOHR^3:  0.84529E-07
PRESSURE IN GIGAPASCAL:  0.2487E-02
CONVERSION FACTOR: 1 HARTREE/BOHR^3= 29421 GIGAPASCAL
WHEN USING VALUES FOR BOHR RADIUS AND HARTREE
FROM IUPAC WEBSITE, APRIL 2009
ENTHALPY: -6.5238599796806E+03

 SYMMETRY ALLOWED FORCES (ANALYTICAL) (DIRECTION, FORCE)

    1  2.5551489E-03
 TTTTTTTTTTTTTTTTTTTTTTTTTTTTTT TOTGRA_C    TELAPSE      642.51 TCPU      266.24
 TTTTTTTTTTTTTTTTTTTTTTTTTTTTTT SMAT        TELAPSE     3604.06 TCPU      418.81
 TTTTTTTTTTTTTTTTTTTTTTTTTTTTTT POLAR2      TELAPSE     3604.75 TCPU      419.49

 CELL FORCES OF CENTRAL POINT

 |  4.81232E-15  4.51401E-05  4.51401E-05 |
 |  4.51401E-05  1.03022E-14  4.51401E-05 |
 |  4.51401E-05  4.51401E-05  2.62445E-14 |

 ENERGY OF CENTRAL POINT:   -0.6523861455E+04


 VOLUME OF THE CELL: **********

 DENSITY OF THE CRYSTAL =          1.1094 g/cm^3

 STRAIN MATRIX   1 :

  | 1 0 0 |
  | 0 0 0 |
  | 0 0 0 |
  
 *******************************************************************************
 LATTICE PARAMETERS (ANGSTROMS AND DEGREES) - BOHR = 0.5291772083 ANGSTROM
 PRIMITIVE CELL - CENTRING CODE 6/0 VOLUME=  2586.139297 - DENSITY  1.109 g/cm^3
         A              B              C           ALPHA      BETA       GAMMA 
    14.97699212    14.97699212    14.97699212   109.471221 109.471221 109.471221
 *******************************************************************************
 ATOMS IN THE ASYMMETRIC UNIT    7 - ATOMS IN THE UNIT CELL:  126
     ATOM                 X/A                 Y/B                 Z/C    
 *******************************************************************************
      1 T 230 ZN    2.500000000000E-01 -5.000000000000E-01 -2.500000000000E-01
      2 F 230 ZN   -2.500000000000E-01 -5.000000000000E-01  2.500000000000E-01
      3 F 230 ZN   -2.500000000000E-01  2.500000000000E-01 -5.000000000000E-01
      4 F 230 ZN   -5.000000000000E-01 -2.500000000000E-01  2.500000000000E-01
      5 F 230 ZN   -5.000000000000E-01  2.500000000000E-01 -2.500000000000E-01
      6 F 230 ZN    2.500000000000E-01 -2.500000000000E-01 -5.000000000000E-01
      7 T   6 C     3.567285944631E-01  3.567285944631E-01 -2.570179615916E-01
      8 F   6 C    -3.862534439453E-01 -3.862534439453E-01  2.570179615916E-01
      9 F   6 C    -3.567285944631E-01  3.862534439453E-01  0.000000000000E+00
     10 F   6 C     3.862534439453E-01 -3.567285944631E-01  0.000000000000E+00
     11 F   6 C    -2.570179615916E-01  3.567285944631E-01  3.567285944631E-01
     12 F   6 C     3.567285944631E-01 -2.570179615916E-01  3.567285944631E-01
     13 F   6 C     0.000000000000E+00  3.862534439453E-01 -3.567285944631E-01
     14 F   6 C    -3.862534439453E-01  2.570179615916E-01 -3.862534439453E-01
     15 F   6 C     2.570179615916E-01 -3.862534439453E-01 -3.862534439453E-01
     16 F   6 C     3.862534439453E-01  0.000000000000E+00 -3.567285944631E-01
     17 F   6 C     0.000000000000E+00 -3.567285944631E-01  3.862534439453E-01
     18 F   6 C    -3.567285944631E-01  0.000000000000E+00  3.862534439453E-01
     19 T   6 C     3.318458586557E-01  3.886489843898E-01 -3.890819883884E-01
     20 F   6 C    -2.222690272219E-01 -2.790721529559E-01  3.890819883884E-01
     21 F   6 C    -3.318458586557E-01  2.790721529559E-01  5.680312573402E-02
     22 F   6 C     2.222690272219E-01 -3.886489843898E-01 -5.680312573402E-02
     23 F   6 C    -3.890819883884E-01  3.318458586557E-01  3.886489843898E-01
     24 F   6 C     3.886489843898E-01 -3.890819883884E-01  3.318458586557E-01
     25 F   6 C    -5.680312573402E-02  2.222690272219E-01 -3.886489843898E-01
     26 F   6 C    -2.790721529559E-01  3.890819883884E-01 -2.222690272219E-01
     27 F   6 C     3.890819883884E-01 -2.222690272219E-01 -2.790721529559E-01
     28 F   6 C     2.790721529559E-01  5.680312573402E-02 -3.318458586557E-01
     29 F   6 C     5.680312573402E-02 -3.318458586557E-01  2.790721529559E-01
     30 F   6 C    -3.886489843898E-01 -5.680312573402E-02  2.222690272219E-01
     31 F   6 C     3.886489843898E-01  3.318458586557E-01 -3.890819883884E-01
     32 F   6 C    -2.790721529559E-01 -2.222690272219E-01  3.890819883884E-01
     33 F   6 C     2.790721529559E-01 -3.318458586557E-01  5.680312573402E-02
     34 F   6 C    -3.886489843898E-01  2.222690272219E-01 -5.680312573402E-02
     35 F   6 C     3.318458586557E-01 -3.890819883884E-01  3.886489843898E-01
     36 F   6 C    -3.890819883884E-01  3.886489843898E-01  3.318458586557E-01
     37 F   6 C     2.222690272219E-01 -5.680312573402E-02 -3.886489843898E-01
     38 F   6 C     3.890819883884E-01 -2.790721529559E-01 -2.222690272219E-01
     39 F   6 C    -2.222690272219E-01  3.890819883884E-01 -2.790721529559E-01
     40 F   6 C     5.680312573402E-02  2.790721529559E-01 -3.318458586557E-01
     41 F   6 C    -3.318458586557E-01  5.680312573402E-02  2.790721529559E-01
     42 F   6 C    -5.680312573402E-02 -3.886489843898E-01  2.222690272219E-01
     43 T   1 H     3.034331873104E-01  4.167944051053E-01 -4.442132534574E-01
     44 F   1 H    -1.389923414373E-01 -2.523535592322E-01  4.442132534574E-01
     45 F   1 H    -3.034331873104E-01  2.523535592322E-01  1.133612177949E-01
     46 F   1 H     1.389923414373E-01 -4.167944051053E-01 -1.133612177949E-01
     47 F   1 H    -4.442132534574E-01  3.034331873104E-01  4.167944051053E-01
     48 F   1 H     4.167944051053E-01 -4.442132534574E-01  3.034331873104E-01
     49 F   1 H    -1.133612177949E-01  1.389923414373E-01 -4.167944051053E-01
     50 F   1 H    -2.523535592322E-01  4.442132534574E-01 -1.389923414373E-01
     51 F   1 H     4.442132534574E-01 -1.389923414373E-01 -2.523535592322E-01
     52 F   1 H     2.523535592322E-01  1.133612177949E-01 -3.034331873104E-01
     53 F   1 H     1.133612177949E-01 -3.034331873104E-01  2.523535592322E-01
     54 F   1 H    -4.167944051053E-01 -1.133612177949E-01  1.389923414373E-01
     55 F   1 H     4.167944051053E-01  3.034331873104E-01 -4.442132534574E-01
     56 F   1 H    -2.523535592322E-01 -1.389923414373E-01  4.442132534574E-01
     57 F   1 H     2.523535592322E-01 -3.034331873104E-01  1.133612177949E-01
     58 F   1 H    -4.167944051053E-01  1.389923414373E-01 -1.133612177949E-01
     59 F   1 H     3.034331873104E-01 -4.442132534574E-01  4.167944051053E-01
     60 F   1 H    -4.442132534574E-01  4.167944051053E-01  3.034331873104E-01
     61 F   1 H     1.389923414373E-01 -1.133612177949E-01 -4.167944051053E-01
     62 F   1 H     4.442132534574E-01 -2.523535592322E-01 -1.389923414373E-01
     63 F   1 H    -1.389923414373E-01  4.442132534574E-01 -2.523535592322E-01
     64 F   1 H     1.133612177949E-01  2.523535592322E-01 -3.034331873104E-01
     65 F   1 H    -3.034331873104E-01  1.133612177949E-01  2.523535592322E-01
     66 F   1 H    -1.133612177949E-01 -4.167944051053E-01  1.389923414373E-01
     67 T   7 N     3.119981516747E-01  4.040632523110E-01 -3.044806831370E-01
     68 F   7 N    -2.914560645520E-01 -3.835211651883E-01  3.044806831370E-01
     69 F   7 N    -3.119981516747E-01  3.835211651883E-01  9.206510063627E-02
     70 F   7 N     2.914560645520E-01 -4.040632523110E-01 -9.206510063627E-02
     71 F   7 N    -3.044806831370E-01  3.119981516747E-01  4.040632523110E-01
     72 F   7 N     4.040632523110E-01 -3.044806831370E-01  3.119981516747E-01
     73 F   7 N    -9.206510063627E-02  2.914560645520E-01 -4.040632523110E-01
     74 F   7 N    -3.835211651883E-01  3.044806831370E-01 -2.914560645520E-01
     75 F   7 N     3.044806831370E-01 -2.914560645520E-01 -3.835211651883E-01
     76 F   7 N     3.835211651883E-01  9.206510063627E-02 -3.119981516747E-01
     77 F   7 N     9.206510063627E-02 -3.119981516747E-01  3.835211651883E-01
     78 F   7 N    -4.040632523110E-01 -9.206510063627E-02  2.914560645520E-01
     79 F   7 N     4.040632523110E-01  3.119981516747E-01 -3.044806831370E-01
     80 F   7 N    -3.835211651883E-01 -2.914560645520E-01  3.044806831370E-01
     81 F   7 N     3.835211651883E-01 -3.119981516747E-01  9.206510063627E-02
     82 F   7 N    -4.040632523110E-01  2.914560645520E-01 -9.206510063627E-02
     83 F   7 N     3.119981516747E-01 -3.044806831370E-01  4.040632523110E-01
     84 F   7 N    -3.044806831370E-01  4.040632523110E-01  3.119981516747E-01
     85 F   7 N     2.914560645520E-01 -9.206510063627E-02 -4.040632523110E-01
     86 F   7 N     3.044806831370E-01 -3.835211651883E-01 -2.914560645520E-01
     87 F   7 N    -2.914560645520E-01  3.044806831370E-01 -3.835211651883E-01
     88 F   7 N     9.206510063627E-02  3.835211651883E-01 -3.119981516747E-01
     89 F   7 N    -3.119981516747E-01  9.206510063627E-02  3.835211651883E-01
     90 F   7 N    -9.206510063627E-02 -4.040632523110E-01  2.914560645520E-01
     91 T   7 N     3.512496744678E-01  3.512496744678E-01 -1.658536797059E-01
     92 F   7 N    -4.828966458263E-01 -4.828966458263E-01  1.658536797059E-01
     93 F   7 N    -3.512496744678E-01  4.828966458263E-01  0.000000000000E+00
     94 F   7 N     4.828966458263E-01 -3.512496744678E-01  0.000000000000E+00
     95 F   7 N    -1.658536797059E-01  3.512496744678E-01  3.512496744678E-01
     96 F   7 N     3.512496744678E-01 -1.658536797059E-01  3.512496744678E-01
     97 F   7 N     0.000000000000E+00  4.828966458263E-01 -3.512496744678E-01
     98 F   7 N    -4.828966458263E-01  1.658536797059E-01 -4.828966458263E-01
     99 F   7 N     1.658536797059E-01 -4.828966458263E-01 -4.828966458263E-01
    100 F   7 N     4.828966458263E-01  0.000000000000E+00 -3.512496744678E-01
    101 F   7 N     0.000000000000E+00 -3.512496744678E-01  4.828966458263E-01
    102 F   7 N    -3.512496744678E-01  0.000000000000E+00  4.828966458263E-01
    103 T   8 O     3.924649600162E-01  3.033325483033E-01 -1.299491269027E-01
    104 F   8 O     4.332816752060E-01 -4.775859130811E-01  1.299491269027E-01
    105 F   8 O    -3.924649600162E-01  4.775859130811E-01 -8.913241171290E-02
    106 F   8 O    -4.332816752060E-01 -3.033325483033E-01  8.913241171290E-02
    107 F   8 O    -1.299491269027E-01  3.924649600162E-01  3.033325483033E-01
    108 F   8 O     3.033325483033E-01 -1.299491269027E-01  3.924649600162E-01
    109 F   8 O     8.913241171290E-02 -4.332816752060E-01 -3.033325483033E-01
    110 F   8 O    -4.775859130811E-01  1.299491269027E-01  4.332816752060E-01
    111 F   8 O     1.299491269027E-01  4.332816752060E-01 -4.775859130811E-01
    112 F   8 O     4.775859130811E-01 -8.913241171290E-02 -3.924649600162E-01
    113 F   8 O    -8.913241171290E-02 -3.924649600162E-01  4.775859130811E-01
    114 F   8 O    -3.033325483033E-01  8.913241171290E-02 -4.332816752060E-01
    115 F   8 O     3.033325483033E-01  3.924649600162E-01 -1.299491269027E-01
    116 F   8 O    -4.775859130811E-01  4.332816752060E-01  1.299491269027E-01
    117 F   8 O     4.775859130811E-01 -3.924649600162E-01 -8.913241171290E-02
    118 F   8 O    -3.033325483033E-01 -4.332816752060E-01  8.913241171290E-02
    119 F   8 O     3.924649600162E-01 -1.299491269027E-01  3.033325483033E-01
    120 F   8 O    -1.299491269027E-01  3.033325483033E-01  3.924649600162E-01
    121 F   8 O    -4.332816752060E-01  8.913241171290E-02 -3.033325483033E-01
    122 F   8 O     1.299491269027E-01 -4.775859130811E-01  4.332816752060E-01
    123 F   8 O     4.332816752060E-01  1.299491269027E-01 -4.775859130811E-01
    124 F   8 O    -8.913241171290E-02  4.775859130811E-01 -3.924649600162E-01
    125 F   8 O    -3.924649600162E-01 -8.913241171290E-02  4.775859130811E-01
    126 F   8 O     8.913241171290E-02 -3.033325483033E-01 -4.332816752060E-01

 TRANSFORMATION MATRIX PRIMITIVE-CRYSTALLOGRAPHIC CELL
  0.0000  1.0000  1.0000  1.0000  0.0000  1.0000  1.0000  1.0000  0.0000

 *******************************************************************************
 CRYSTALLOGRAPHIC CELL (VOLUME=       5172.27859383)
         A              B              C           ALPHA      BETA       GAMMA 
    17.29394087    17.29394087    17.29394087    90.000000  90.000000  90.000000

 COORDINATES IN THE CRYSTALLOGRAPHIC CELL
     ATOM                 X/A                 Y/B                 Z/C    
 *******************************************************************************
      1 T 230 ZN   -5.000000000000E-01  2.500000000000E-01 -8.153210077764E-17
      2 F 230 ZN    0.000000000000E+00  2.500000000000E-01 -5.000000000000E-01
      3 F 230 ZN   -5.435473385176E-17 -5.000000000000E-01  2.500000000000E-01
      4 F 230 ZN    2.500000000000E-01  0.000000000000E+00 -5.000000000000E-01
      5 F 230 ZN    2.500000000000E-01 -5.000000000000E-01 -2.717736692588E-17
      6 F 230 ZN   -5.000000000000E-01 -5.435473385176E-17  2.500000000000E-01
      7 T   6 C    -1.285089807958E-01 -1.285089807958E-01  4.852375752589E-01
      8 F   6 C     1.285089807958E-01  1.285089807958E-01  4.852375752589E-01
      9 F   6 C    -1.285089807958E-01  1.285089807958E-01 -4.852375752589E-01
     10 F   6 C     1.285089807958E-01 -1.285089807958E-01 -4.852375752589E-01
     11 F   6 C     4.852375752589E-01 -1.285089807958E-01 -1.285089807958E-01
     12 F   6 C    -1.285089807958E-01  4.852375752589E-01 -1.285089807958E-01
     13 F   6 C    -4.852375752589E-01  1.285089807958E-01 -1.285089807958E-01
     14 F   6 C     1.285089807958E-01  4.852375752589E-01  1.285089807958E-01
     15 F   6 C     4.852375752589E-01  1.285089807958E-01  1.285089807958E-01
     16 F   6 C     1.285089807958E-01 -4.852375752589E-01 -1.285089807958E-01
     17 F   6 C    -4.852375752589E-01 -1.285089807958E-01  1.285089807958E-01
     18 F   6 C    -1.285089807958E-01 -4.852375752589E-01  1.285089807958E-01
     19 T   6 C     3.338605686728E-01  2.770574429388E-01  5.478841571693E-02
     20 F   6 C    -3.338605686728E-01 -2.770574429388E-01  5.478841571693E-02
     21 F   6 C     3.338605686728E-01 -2.770574429388E-01 -5.478841571693E-02
     22 F   6 C    -3.338605686728E-01  2.770574429388E-01 -5.478841571693E-02
     23 F   6 C     5.478841571693E-02  3.338605686728E-01  2.770574429388E-01
     24 F   6 C     2.770574429388E-01  5.478841571693E-02  3.338605686728E-01
     25 F   6 C    -5.478841571693E-02 -3.338605686728E-01  2.770574429388E-01
     26 F   6 C    -2.770574429388E-01  5.478841571693E-02 -3.338605686728E-01
     27 F   6 C     5.478841571693E-02 -3.338605686728E-01 -2.770574429388E-01
     28 F   6 C    -2.770574429388E-01 -5.478841571693E-02  3.338605686728E-01
     29 F   6 C    -5.478841571693E-02  3.338605686728E-01 -2.770574429388E-01
     30 F   6 C     2.770574429388E-01 -5.478841571693E-02 -3.338605686728E-01
     31 F   6 C     2.770574429388E-01  3.338605686728E-01  5.478841571693E-02
     32 F   6 C    -2.770574429388E-01 -3.338605686728E-01  5.478841571693E-02
     33 F   6 C    -2.770574429388E-01  3.338605686728E-01 -5.478841571693E-02
     34 F   6 C     2.770574429388E-01 -3.338605686728E-01 -5.478841571693E-02
     35 F   6 C     3.338605686728E-01  5.478841571693E-02  2.770574429388E-01
     36 F   6 C     5.478841571693E-02  2.770574429388E-01  3.338605686728E-01
     37 F   6 C    -3.338605686728E-01 -5.478841571693E-02  2.770574429388E-01
     38 F   6 C     5.478841571693E-02 -2.770574429388E-01 -3.338605686728E-01
     39 F   6 C    -3.338605686728E-01  5.478841571693E-02 -2.770574429388E-01
     40 F   6 C    -5.478841571693E-02 -2.770574429388E-01  3.338605686728E-01
     41 F   6 C     3.338605686728E-01 -5.478841571693E-02 -2.770574429388E-01
     42 F   6 C    -5.478841571693E-02  2.770574429388E-01 -3.338605686728E-01
     43 T   1 H     3.345739821687E-01  2.212127643738E-01  8.222042293654E-02
     44 F   1 H    -3.345739821687E-01 -2.212127643738E-01  8.222042293654E-02
     45 F   1 H     3.345739821687E-01 -2.212127643738E-01 -8.222042293654E-02
     46 F   1 H    -3.345739821687E-01  2.212127643738E-01 -8.222042293654E-02
     47 F   1 H     8.222042293654E-02  3.345739821687E-01  2.212127643738E-01
     48 F   1 H     2.212127643738E-01  8.222042293654E-02  3.345739821687E-01
     49 F   1 H    -8.222042293654E-02 -3.345739821687E-01  2.212127643738E-01
     50 F   1 H    -2.212127643738E-01  8.222042293654E-02 -3.345739821687E-01
     51 F   1 H     8.222042293654E-02 -3.345739821687E-01 -2.212127643738E-01
     52 F   1 H    -2.212127643738E-01 -8.222042293654E-02  3.345739821687E-01
     53 F   1 H    -8.222042293654E-02  3.345739821687E-01 -2.212127643738E-01
     54 F   1 H     2.212127643738E-01 -8.222042293654E-02 -3.345739821687E-01
     55 F   1 H     2.212127643738E-01  3.345739821687E-01  8.222042293654E-02
     56 F   1 H    -2.212127643738E-01 -3.345739821687E-01  8.222042293654E-02
     57 F   1 H    -2.212127643738E-01  3.345739821687E-01 -8.222042293654E-02
     58 F   1 H     2.212127643738E-01 -3.345739821687E-01 -8.222042293654E-02
     59 F   1 H     3.345739821687E-01  8.222042293654E-02  2.212127643738E-01
     60 F   1 H     8.222042293654E-02  2.212127643738E-01  3.345739821687E-01
     61 F   1 H    -3.345739821687E-01 -8.222042293654E-02  2.212127643738E-01
     62 F   1 H     8.222042293654E-02 -2.212127643738E-01 -3.345739821687E-01
     63 F   1 H    -3.345739821687E-01  8.222042293654E-02 -2.212127643738E-01
     64 F   1 H    -8.222042293654E-02 -2.212127643738E-01  3.345739821687E-01
     65 F   1 H     3.345739821687E-01 -8.222042293654E-02 -2.212127643738E-01
     66 F   1 H    -8.222042293654E-02  2.212127643738E-01 -3.345739821687E-01
     67 T   7 N     3.937922087496E-01  3.017271081134E-01  1.027104356137E-02
     68 F   7 N    -3.937922087496E-01 -3.017271081134E-01  1.027104356137E-02
     69 F   7 N     3.937922087496E-01 -3.017271081134E-01 -1.027104356137E-02
     70 F   7 N    -3.937922087496E-01  3.017271081134E-01 -1.027104356137E-02
     71 F   7 N     1.027104356137E-02  3.937922087496E-01  3.017271081134E-01
     72 F   7 N     3.017271081134E-01  1.027104356137E-02  3.937922087496E-01
     73 F   7 N    -1.027104356137E-02 -3.937922087496E-01  3.017271081134E-01
     74 F   7 N    -3.017271081134E-01  1.027104356137E-02 -3.937922087496E-01
     75 F   7 N     1.027104356137E-02 -3.937922087496E-01 -3.017271081134E-01
     76 F   7 N    -3.017271081134E-01 -1.027104356137E-02  3.937922087496E-01
     77 F   7 N    -1.027104356137E-02  3.937922087496E-01 -3.017271081134E-01
     78 F   7 N     3.017271081134E-01 -1.027104356137E-02 -3.937922087496E-01
     79 F   7 N     3.017271081134E-01  3.937922087496E-01  1.027104356137E-02
     80 F   7 N    -3.017271081134E-01 -3.937922087496E-01  1.027104356137E-02
     81 F   7 N    -3.017271081134E-01  3.937922087496E-01 -1.027104356137E-02
     82 F   7 N     3.017271081134E-01 -3.937922087496E-01 -1.027104356137E-02
     83 F   7 N     3.937922087496E-01  1.027104356137E-02  3.017271081134E-01
     84 F   7 N     1.027104356137E-02  3.017271081134E-01  3.937922087496E-01
     85 F   7 N    -3.937922087496E-01 -1.027104356137E-02  3.017271081134E-01
     86 F   7 N     1.027104356137E-02 -3.017271081134E-01 -3.937922087496E-01
     87 F   7 N    -3.937922087496E-01  1.027104356137E-02 -3.017271081134E-01
     88 F   7 N    -1.027104356137E-02 -3.017271081134E-01  3.937922087496E-01
     89 F   7 N     3.937922087496E-01 -1.027104356137E-02 -3.017271081134E-01
     90 F   7 N    -1.027104356137E-02  3.017271081134E-01 -3.937922087496E-01
     91 T   7 N    -8.292683985297E-02 -8.292683985297E-02  4.341765143207E-01
     92 F   7 N     8.292683985297E-02  8.292683985297E-02  4.341765143207E-01
     93 F   7 N    -8.292683985297E-02  8.292683985297E-02 -4.341765143207E-01
     94 F   7 N     8.292683985297E-02 -8.292683985297E-02 -4.341765143207E-01
     95 F   7 N     4.341765143207E-01 -8.292683985297E-02 -8.292683985297E-02
     96 F   7 N    -8.292683985297E-02  4.341765143207E-01 -8.292683985297E-02
     97 F   7 N    -4.341765143207E-01  8.292683985297E-02 -8.292683985297E-02
     98 F   7 N     8.292683985297E-02  4.341765143207E-01  8.292683985297E-02
     99 F   7 N     4.341765143207E-01  8.292683985297E-02  8.292683985297E-02
    100 F   7 N     8.292683985297E-02 -4.341765143207E-01 -8.292683985297E-02
    101 F   7 N    -4.341765143207E-01 -8.292683985297E-02  8.292683985297E-02
    102 F   7 N    -8.292683985297E-02 -4.341765143207E-01  8.292683985297E-02
    103 T   8 O    -1.095407693078E-01 -2.040835759490E-02  4.128733176111E-01
    104 F   8 O     1.095407693078E-01  2.040835759490E-02  4.128733176111E-01
    105 F   8 O    -1.095407693078E-01  2.040835759490E-02 -4.128733176111E-01
    106 F   8 O     1.095407693078E-01 -2.040835759490E-02 -4.128733176111E-01
    107 F   8 O     4.128733176111E-01 -1.095407693078E-01 -2.040835759490E-02
    108 F   8 O    -2.040835759490E-02  4.128733176111E-01 -1.095407693078E-01
    109 F   8 O    -4.128733176111E-01  1.095407693078E-01 -2.040835759490E-02
    110 F   8 O     2.040835759490E-02  4.128733176111E-01  1.095407693078E-01
    111 F   8 O     4.128733176111E-01  1.095407693078E-01  2.040835759490E-02
    112 F   8 O     2.040835759490E-02 -4.128733176111E-01 -1.095407693078E-01
    113 F   8 O    -4.128733176111E-01 -1.095407693078E-01  2.040835759490E-02
    114 F   8 O    -2.040835759490E-02 -4.128733176111E-01  1.095407693078E-01
    115 F   8 O    -2.040835759490E-02 -1.095407693078E-01  4.128733176111E-01
    116 F   8 O     2.040835759490E-02  1.095407693078E-01  4.128733176111E-01
    117 F   8 O     2.040835759490E-02 -1.095407693078E-01 -4.128733176111E-01
    118 F   8 O    -2.040835759490E-02  1.095407693078E-01 -4.128733176111E-01
    119 F   8 O    -1.095407693078E-01  4.128733176111E-01 -2.040835759490E-02
    120 F   8 O     4.128733176111E-01 -2.040835759490E-02 -1.095407693078E-01
    121 F   8 O     1.095407693078E-01 -4.128733176111E-01 -2.040835759490E-02
    122 F   8 O     4.128733176111E-01  2.040835759490E-02  1.095407693078E-01
    123 F   8 O     1.095407693078E-01  4.128733176111E-01  2.040835759490E-02
    124 F   8 O    -4.128733176111E-01  2.040835759490E-02 -1.095407693078E-01
    125 F   8 O    -1.095407693078E-01 -4.128733176111E-01  2.040835759490E-02
    126 F   8 O    -4.128733176111E-01 -2.040835759490E-02  1.095407693078E-01

 T = ATOM BELONGING TO THE ASYMMETRIC UNIT

 *******************************************************************************
 * CELL DEFORMATION
 *******************************************************************************

    ELASTIC STRAIN MATRIX (ADIMENSIONAL)

    1    0.0001000000    0.0000000000    0.0000000000
    2    0.0000000000    0.0000000000    0.0000000000
    3    0.0000000000    0.0000000000    0.0000000000

 LATTICE PARAMETERS (ANGSTROMS AND DEGREES) OF
 (1) ORIGINAL PRIMITIVE CELL
 (2) ORIGINAL CRYSTALLOGRAPHIC CELL
 (3) DEFORMED PRIMITIVE CELL
 (4) DEFORMED CRYSTALLOGRAPHIC CELL

            A           B           C        ALPHA       BETA        GAMMA         VOL
 (1)   14.976992   14.976992   14.976992  109.471221  109.471221  109.471221 2586.139297
 (2)   17.293941   17.293941   17.293941   90.000000   90.000000   90.000000 5172.278594
 (3)   14.977491   14.977491   14.977491  109.465819  109.473922  109.473922 2586.397911
 (4)   17.295670   17.293941   17.293941   90.000000   90.000000   90.000000 5172.795822

 * CELL DEFORMATION COMPLETE - NO. OF SYMMOPS   8

 *******************************************************************************
 * CELL DEFORMATION
 *******************************************************************************

    ELASTIC STRAIN MATRIX (ADIMENSIONAL)

    1   -0.0001000000    0.0000000000    0.0000000000
    2    0.0000000000    0.0000000000    0.0000000000
    3    0.0000000000    0.0000000000    0.0000000000

 LATTICE PARAMETERS (ANGSTROMS AND DEGREES) OF
 (1) ORIGINAL PRIMITIVE CELL
 (2) ORIGINAL CRYSTALLOGRAPHIC CELL
 (3) DEFORMED PRIMITIVE CELL
 (4) DEFORMED CRYSTALLOGRAPHIC CELL

            A           B           C        ALPHA       BETA        GAMMA         VOL
 (1)   14.977491   14.977491   14.977491  109.465819  109.473922  109.473922 2586.397911
 (2)   17.295670   17.293941   17.293941   90.000000   90.000000   90.000000 5172.795822
 (3)   14.976992   14.976992   14.976992  109.471221  109.471220  109.471220 2586.139271
 (4)   17.293941   17.293941   17.293941   90.000000   90.000000   90.000000 5172.278542

 * CELL DEFORMATION COMPLETE - NO. OF SYMMOPS   8

 *****    8 SYMMOPS - TRANSLATORS IN ANGSTROM
 ***** MATRICES AND TRANSLATORS IN THE CARTESIAN REFERENCE FRAME

 ORDER   : ORDER OF THE OPERATOR

 TRANSLA : REAL TRANSLATION (WITHOUT ORIGIN SHIFT) IN CARTESIAN COORDINATES

 uvw/hkl : ORIENTATION OF THE OPERATOR IN CARTESIAN COORDINATES

 LOCATED : ORIGIN OF THE OPERATOR IN CARTESIAN COORDINATES

   NO.   1 INVERSE   1    ORDER   1        NO.   2 INVERSE   2    ORDER   2
    1.000   0.000   0.000     0.000        -1.000   0.000   0.000     0.000
    0.000   1.000   0.000     0.000         0.000  -1.000   0.000     0.000
    0.000   0.000   1.000     0.000         0.000   0.000   1.000     0.000
             OPERATION E(   1)                       OPERATION C(   2)
 DETERMINANT 1.; ROTATION(DEG)   0.      DETERMINANT 1.; ROTATION(DEG) 180.
 TRANSLA (  0.000    0.000    0.000)     TRANSLA (  0.000    0.000    0.000)
 uvw/hkl (  0.000    0.000    0.000)     uvw/hkl (  0.000    0.000    4.000)
 LOCATED (  0.000    0.000    0.000)     LOCATED (  0.000    0.000    0.000)

   NO.   3 INVERSE   3    ORDER   2        NO.   4 INVERSE   4    ORDER   2
    1.000   0.000   0.000     0.000        -1.000   0.000   0.000     0.000
    0.000  -1.000   0.000     0.000         0.000   1.000   0.000     0.000
    0.000   0.000  -1.000     0.000         0.000   0.000  -1.000     0.000
             OPERATION C(   2)                       OPERATION C(   2)
 DETERMINANT 1.; ROTATION(DEG) 180.      DETERMINANT 1.; ROTATION(DEG) 180.
 TRANSLA (  0.000    0.000    0.000)     TRANSLA (  0.000    0.000    0.000)
 uvw/hkl (  4.000    0.000    0.000)     uvw/hkl (  0.000   -4.000    0.000)
 LOCATED (  0.000    0.000    0.000)     LOCATED (  0.000    0.000    0.000)

   NO.   5 INVERSE   5    ORDER   2        NO.   6 INVERSE   7    ORDER   4
    1.000   0.000   0.000     0.000        -1.000   0.000   0.000     0.000
    0.000   0.000   1.000     0.000         0.000   0.000  -1.000     0.000
    0.000   1.000   0.000     0.000         0.000   1.000   0.000     0.000
             OPERATION M(   2)                       OPERATION S(   4)
 DETERMINANT-1.; ROTATION(DEG)   0.      DETERMINANT-1.; ROTATION(DEG)  90.
 TRANSLA (  0.000    0.000    0.000)     TRANSLA (  0.000    0.000    0.000)
 uvw/hkl (  0.000   -1.000    1.000)     uvw/hkl (  0.000   -2.000    2.000)
 LOCATED (  0.000    0.000    0.000)     LOCATED (  0.000    0.000    0.000)

   NO.   7 INVERSE   6    ORDER   4        NO.   8 INVERSE   8    ORDER   2
   -1.000   0.000   0.000     0.000         1.000   0.000   0.000     0.000
    0.000   0.000   1.000     0.000         0.000   0.000  -1.000     0.000
    0.000  -1.000   0.000     0.000         0.000  -1.000   0.000     0.000
             OPERATION S(   4)                       OPERATION M(   2)
 DETERMINANT-1.; ROTATION(DEG)  90.      DETERMINANT-1.; ROTATION(DEG)   0.
 TRANSLA (  0.000    0.000    0.000)     TRANSLA (  0.000    0.000    0.000)
 uvw/hkl (  0.000    2.000    2.000)     uvw/hkl (  0.000   -1.000   -1.000)
 LOCATED (  0.000    0.000    0.000)     LOCATED (  0.000    0.000    0.000)

 GCALCO - MAX INDICES DIRECT LATTICE VECTOR    14    14    14
 NO.OF VECTORS CREATED 6999 STARS  122 RMAX   308.31016 BOHR

 CAPPA:IS1  2;IS2  2;IS3  2; K PTS MONK NET   4; SYMMOPS:K SPACE  16;G SPACE   8

 *******************************************************************************
 MAX NUMBER OF SCF CYCLES      50  CONVERGENCE ON DELTAP        10**-18
 WEIGHT OF F(I) IN F(I+1)      30% CONVERGENCE ON ENERGY        10**- 8
 SHRINK. FACT.(MONKH.)    2  2  2  NUMBER OF K POINTS IN THE IBZ      4
 SHRINKING FACTOR(GILAT NET)    2  NUMBER OF K POINTS(GILAT NET)      4
 *******************************************************************************
 *** K POINTS COORDINATES (OBLIQUE COORDINATES IN UNITS OF IS =  2)
   1-R(  0  0  0)   2-R(  1  0  0)   3-R(  0  1  0)   4-R(  1  1  1)

 DIRECT LATTICE VECTORS COMPON. (A.U.)     RECIP. LATTICE VECTORS COMPON. (A.U.) 
        X            Y            Z              X            Y            Z
  -16.3404060   16.3404060   16.3404060      0.0000000    0.1922592    0.1922592
   16.3404060  -16.3404060   16.3404060      0.1922592    0.0000000    0.1922592
   16.3404060   16.3404060  -16.3404060      0.1922592    0.1922592    0.0000000

 DISK SPACE FOR EIGENVECTORS (FTN 10)    18045504 REALS
 TTTTTTTTTTTTTTTTTTTTTTTTTTTTTT gordsh1     TELAPSE     4053.47 TCPU      865.46

 MATRIX SIZE: P(G)10325688, F(G)  751620, P(G) IRR  655960, F(G) IRR   97129
 MAX G-VECTOR INDEX FOR 1- AND 2-ELECTRON INTEGRALS 181

 TTTTTTTTTTTTTTTTTTTTTTTTTTTTTT INPUT       TELAPSE     4053.55 TCPU      865.54

 SYMMETRY ALLOWED ELASTIC DISTORTION 1
  0.5773503  0.0000000  0.0000000
  0.0000000  0.5773503  0.0000000
  0.0000000  0.0000000  0.5773503

 SYMMETRY ALLOWED ELASTIC DISTORTION 2
  0.8164966  0.0000000  0.0000000
  0.0000000 -0.4082483  0.0000000
  0.0000000  0.0000000 -0.4082483

 SYMMETRY ALLOWED INTERNAL DEGREE(S) OF FREEDOM:  47
 TTTTTTTTTTTTTTTTTTTTTTTTTTTTTT SYMM        TELAPSE     4053.98 TCPU      865.97
 TTTTTTTTTTTTTTTTTTTTTTTTTTTTTT INT_SCREEN  TELAPSE     4054.03 TCPU      866.02
 INFORMATION **** EXCBUF **** EXCH. BIPO BUFFER: WORDS USED =     4000000
 WARNING **** EXCBUF **** EXCH. BIPO BUFFER TOO SMALL - TO AVOID I/O SET EXCHSIZE =     7958817

 DFT PARAMETERS

     ATOM       ELECTRONS   NET CHARGE   R(ANGSTROM)
   1 230  ZN     20.0000      0.0000     1.37000000
   7   6  C       6.0000      0.0000     0.77000000
  43   1  H       1.0000      0.0000     1.11000000
  67   7  N       7.0000      0.0000     0.74000000
 103   8  O       8.0000      0.0000     0.74000000

 SIZE OF GRID=     997505
 TTTTTTTTTTTTTTTTTTTTTTTTTTTTTT MAKE_GRID2  TELAPSE     4059.65 TCPU      871.00
 BECKE WEIGHT FUNCTION
 RADSAFE =     2.00
 TOLERANCES - DENSITY:10**- 6; POTENTIAL:10**- 9; GRID WGT:10**-14

 RADIAL INTEGRATION  - INTERVALS (POINTS,UPPER LIMIT):            1( 99,  4.0*R)

 ANGULAR INTEGRATION - INTERVALS (ACCURACY LEVEL [N. POINTS] UPPER LIMIT):
  1(  6[ 146]   0.2)  2( 11[ 302]   0.5)  3( 14[ 590]   0.9)  4( 18[1454]   3.5)
  5( 14[ 590]9999.0)
 TTTTTTTTTTTTTTTTTTTTTTTTTTTTTT INT_CALC    TELAPSE     4059.71 TCPU      871.06

 *******************************************************************************
 ZIF-65 (cif CCDC 917446, CIMFUB)                                                
 CRYSTAL - SCF - TYPE OF CALCULATION :  RESTRICTED CLOSED SHELL
 *******************************************************************************

 CAPPA:IS1  2;IS2  2;IS3  2; K PTS MONK NET   4; SYMMOPS:K SPACE  16;G SPACE   8

 TTTTTTTTTTTTTTTTTTTTTTTTTTTTTT SDIK        TELAPSE     4061.44 TCPU      872.79

 AAAAAAAAAAAAAAAAAAAAAAAAAAAAAAAAAAAAAAAAAAAAAAAAAAAAAAAAAAAAAAAAAAAAAAAAAAAAAAA
         ATOMIC WAVEFUNCTION(S)


 NUCLEAR CHARGE 20.0  SYMMETRY SPECIES            S    P    D
 N. ELECTRONS   20.0  NUMBER OF PRIMITIVE GTOS    7    7    6
                      NUMBER OF CONTRACTED GTOS   5    5    3
                      NUMBER OF CLOSED SHELLS     2    1    1
                      OPEN SHELL OCCUPATION       0    0    0

  ZNUC SCFIT  TOTAL HF ENERGY   KINETIC ENERGY   VIRIAL THEOREM ACCURACY
  20.0  35   -2.259494290E+02  1.538488917E+02 -2.468645152E+00  3.9E-06

 NUCLEAR CHARGE  6.0  SYMMETRY SPECIES            S    P
 N. ELECTRONS    6.0  NUMBER OF PRIMITIVE GTOS   11    5
                      NUMBER OF CONTRACTED GTOS   4    3
                      NUMBER OF CLOSED SHELLS     2    0
                      OPEN SHELL OCCUPATION       0    2

  ZNUC SCFIT  TOTAL HF ENERGY   KINETIC ENERGY   VIRIAL THEOREM ACCURACY
   6.0  11   -3.768480057E+01  3.769831118E+01 -1.999641612E+00  2.0E-06

 NUCLEAR CHARGE  1.0  SYMMETRY SPECIES            S
 N. ELECTRONS    1.0  NUMBER OF PRIMITIVE GTOS    5
                      NUMBER OF CONTRACTED GTOS   3
                      NUMBER OF CLOSED SHELLS     0
                      OPEN SHELL OCCUPATION       1

  ZNUC SCFIT  TOTAL HF ENERGY   KINETIC ENERGY   VIRIAL THEOREM ACCURACY
   1.0   1   -4.998098153E-01  4.997907537E-01 -2.000038139E+00  9.6E-17

 NUCLEAR CHARGE  7.0  SYMMETRY SPECIES            S    P
 N. ELECTRONS    7.0  NUMBER OF PRIMITIVE GTOS   11    5
                      NUMBER OF CONTRACTED GTOS   4    3
                      NUMBER OF CLOSED SHELLS     2    0
                      OPEN SHELL OCCUPATION       0    3

  ZNUC SCFIT  TOTAL HF ENERGY   KINETIC ENERGY   VIRIAL THEOREM ACCURACY
   7.0  11   -5.439473665E+01  5.441433682E+01 -1.999639798E+00  3.6E-06

 NUCLEAR CHARGE  8.0  SYMMETRY SPECIES            S    P
 N. ELECTRONS    8.0  NUMBER OF PRIMITIVE GTOS   11    5
                      NUMBER OF CONTRACTED GTOS   4    3
                      NUMBER OF CLOSED SHELLS     2    0
                      OPEN SHELL OCCUPATION       0    4

  ZNUC SCFIT  TOTAL HF ENERGY   KINETIC ENERGY   VIRIAL THEOREM ACCURACY
   8.0  13   -7.479861895E+01  7.482603849E+01 -1.999633556E+00  2.7E-06

 AAAAAAAAAAAAAAAAAAAAAAAAAAAAAAAAAAAAAAAAAAAAAAAAAAAAAAAAAAAAAAAAAAAAAAAAAAAAAAA

 CHARGE NORMALIZATION FACTOR   1.00000000
 TOTAL ATOMIC CHARGES:
  20.0000000  20.0000000  20.0000000  20.0000000  20.0000000  20.0000000
   6.0000000   6.0000000   6.0000000   6.0000000   6.0000000   6.0000000
   6.0000000   6.0000000   6.0000000   6.0000000   6.0000000   6.0000000
   6.0000000   6.0000000   6.0000000   6.0000000   6.0000000   6.0000000
   6.0000000   6.0000000   6.0000000   6.0000000   6.0000000   6.0000000
   6.0000000   6.0000000   6.0000000   6.0000000   6.0000000   6.0000000
   6.0000000   6.0000000   6.0000000   6.0000000   6.0000000   6.0000000
   1.0000000   1.0000000   1.0000000   1.0000000   1.0000000   1.0000000
   1.0000000   1.0000000   1.0000000   1.0000000   1.0000000   1.0000000
   1.0000000   1.0000000   1.0000000   1.0000000   1.0000000   1.0000000
   1.0000000   1.0000000   1.0000000   1.0000000   1.0000000   1.0000000
   7.0000000   7.0000000   7.0000000   7.0000000   7.0000000   7.0000000
   7.0000000   7.0000000   7.0000000   7.0000000   7.0000000   7.0000000
   7.0000000   7.0000000   7.0000000   7.0000000   7.0000000   7.0000000
   7.0000000   7.0000000   7.0000000   7.0000000   7.0000000   7.0000000
   7.0000000   7.0000000   7.0000000   7.0000000   7.0000000   7.0000000
   7.0000000   7.0000000   7.0000000   7.0000000   7.0000000   7.0000000
   8.0000000   8.0000000   8.0000000   8.0000000   8.0000000   8.0000000
   8.0000000   8.0000000   8.0000000   8.0000000   8.0000000   8.0000000
   8.0000000   8.0000000   8.0000000   8.0000000   8.0000000   8.0000000
   8.0000000   8.0000000   8.0000000   8.0000000   8.0000000   8.0000000
 TTTTTTTTTTTTTTTTTTTTTTTTTTTTTT MOQGAD      TELAPSE     4067.79 TCPU      879.14
 TTTTTTTTTTTTTTTTTTTTTTTTTTTTTT SHELLXN     TELAPSE     4094.80 TCPU      890.44
 TTTTTTTTTTTTTTTTTTTTTTTTTTTTTT MONMO3      TELAPSE     4100.51 TCPU      896.15
 NUMERICALLY INTEGRATED DENSITY    803.9998353849
 TTTTTTTTTTTTTTTTTTTTTTTTTTTTTT NUMDFT      TELAPSE     4101.67 TCPU      897.30
 CYC   0 ETOT(AU) -6.550400515074E+03 DETOT -6.55E+03 tst  4.27E-13 PX  1.00E+00
 TTTTTTTTTTTTTTTTTTTTTTTTTTTTTT DIIS        TELAPSE     4103.09 TCPU      898.72
 TTTTTTTTTTTTTTTTTTTTTTTTTTTTTT FDIK        TELAPSE     4118.66 TCPU      912.25
 INSULATING STATE
 TOP OF VALENCE BANDS -    BAND    402; K    4; EIG -2.9201178E-01 AU
 TOP OF VALENCE BANDS -    BAND    402; K    1; EIG -2.9350234E-01 AU
 BOTTOM OF VIRTUAL BANDS - BAND    403; K    2; EIG -1.6236956E-01 AU
 INDIRECT ENERGY BAND GAP:   3.5277 eV
 BOTTOM OF VIRTUAL BANDS - BAND    403; K    1; EIG -1.6221655E-01 AU
 TTTTTTTTTTTTTTTTTTTTTTTTTTTTTT PDIG        TELAPSE     4120.68 TCPU      914.28
 CHARGE NORMALIZATION FACTOR   1.00000000
 TOTAL ATOMIC CHARGES:
  18.2991407  18.2991407  18.2991407  18.2991409  18.2991409  18.2991407
   5.3475959   5.3475959   5.3475959   5.3475959   5.3475959   5.3475959
   5.3475959   5.3475959   5.3475959   5.3475959   5.3475959   5.3475959
   6.1630334   6.1630334   6.1630334   6.1630334   6.1630330   6.1630327
   6.1630330   6.1630327   6.1630330   6.1630327   6.1630330   6.1630327
   6.1630327   6.1630327   6.1630327   6.1630327   6.1630334   6.1630330
   6.1630334   6.1630330   6.1630334   6.1630330   6.1630334   6.1630330
   0.8008348   0.8008348   0.8008348   0.8008348   0.8008348   0.8008347
   0.8008348   0.8008347   0.8008348   0.8008347   0.8008348   0.8008347
   0.8008347   0.8008347   0.8008347   0.8008347   0.8008348   0.8008348
   0.8008348   0.8008348   0.8008348   0.8008348   0.8008348   0.8008348
   7.6500308   7.6500308   7.6500308   7.6500308   7.6500306   7.6500307
   7.6500306   7.6500307   7.6500306   7.6500307   7.6500306   7.6500307
   7.6500307   7.6500307   7.6500307   7.6500307   7.6500308   7.6500306
   7.6500308   7.6500306   7.6500308   7.6500306   7.6500308   7.6500306
   6.0956455   6.0956455   6.0956455   6.0956455   6.0956459   6.0956455
   6.0956459   6.0956455   6.0956459   6.0956455   6.0956459   6.0956455
   8.5896956   8.5896956   8.5896956   8.5896956   8.5896955   8.5896956
   8.5896955   8.5896956   8.5896955   8.5896956   8.5896955   8.5896956
   8.5896956   8.5896956   8.5896956   8.5896956   8.5896956   8.5896955
   8.5896956   8.5896955   8.5896956   8.5896955   8.5896956   8.5896955
 TTTTTTTTTTTTTTTTTTTTTTTTTTTTTT MOQGAD      TELAPSE     4120.70 TCPU      914.30
 TTTTTTTTTTTTTTTTTTTTTTTTTTTTTT SHELLXN     TELAPSE     4147.50 TCPU      926.15
 TTTTTTTTTTTTTTTTTTTTTTTTTTTTTT MONMO3      TELAPSE     4174.27 TCPU      952.91
 NUMERICALLY INTEGRATED DENSITY    803.9998667542
 TTTTTTTTTTTTTTTTTTTTTTTTTTTTTT NUMDFT      TELAPSE     4176.57 TCPU      955.21
 CYC   1 ETOT(AU) -6.520523818737E+03 DETOT  2.99E+01 tst  0.00E+00 PX  1.00E+00
 TTTTTTTTTTTTTTTTTTTTTTTTTTTTTT DIIS        TELAPSE     4179.44 TCPU      958.08
 DIIS TEST: 0.35696E+02 AT SCF   CYCLE   1 - MIX   30 %
 TTTTTTTTTTTTTTTTTTTTTTTTTTTTTT FDIK        TELAPSE     4188.17 TCPU      965.87
 INSULATING STATE
 TOP OF VALENCE BANDS -    BAND    402; K    4; EIG -2.2396670E-01 AU
 TOP OF VALENCE BANDS -    BAND    402; K    1; EIG -2.2505590E-01 AU
 BOTTOM OF VIRTUAL BANDS - BAND    403; K    4; EIG -1.4616168E-01 AU
 DIRECT ENERGY BAND GAP:   2.1172 eV
 BOTTOM OF VIRTUAL BANDS - BAND    403; K    1; EIG -1.4487977E-01 AU
 TTTTTTTTTTTTTTTTTTTTTTTTTTTTTT PDIG        TELAPSE     4188.54 TCPU      966.24
 CHARGE NORMALIZATION FACTOR   1.00000000
 TOTAL ATOMIC CHARGES:
  18.8047784  18.8047784  18.8047784  18.8048587  18.8048587  18.8047784
   5.7815980   5.7815980   5.7815980   5.7815980   5.7832067   5.7815980
   5.7832067   5.7815980   5.7832067   5.7815980   5.7832067   5.7815980
   5.7385025   5.7385025   5.7385025   5.7385025   5.7388091   5.7380496
   5.7388091   5.7380496   5.7388091   5.7380496   5.7388091   5.7380496
   5.7380496   5.7380496   5.7380496   5.7380496   5.7385025   5.7388091
   5.7385025   5.7388091   5.7385025   5.7388091   5.7385025   5.7388091
   0.9502708   0.9502708   0.9502708   0.9502708   0.9484643   0.9499494
   0.9484643   0.9499494   0.9484643   0.9499494   0.9484643   0.9499494
   0.9499494   0.9499494   0.9499494   0.9499494   0.9502708   0.9484643
   0.9502708   0.9484643   0.9502708   0.9484643   0.9502708   0.9484643
   7.4266602   7.4266602   7.4266602   7.4266602   7.4265189   7.4270049
   7.4265189   7.4270049   7.4265189   7.4270049   7.4265189   7.4270049
   7.4270049   7.4270049   7.4270049   7.4270049   7.4266602   7.4265189
   7.4266602   7.4265189   7.4266602   7.4265189   7.4266602   7.4265189
   7.5299790   7.5299790   7.5299790   7.5299790   7.5307981   7.5299790
   7.5307981   7.5299790   7.5307981   7.5299790   7.5307981   7.5299790
   8.0282147   8.0282147   8.0282147   8.0282147   8.0274997   8.0278727
   8.0274997   8.0278727   8.0274997   8.0278727   8.0274997   8.0278727
   8.0278727   8.0278727   8.0278727   8.0278727   8.0282147   8.0274997
   8.0282147   8.0274997   8.0282147   8.0274997   8.0282147   8.0274997
 TTTTTTTTTTTTTTTTTTTTTTTTTTTTTT MOQGAD      TELAPSE     4188.56 TCPU      966.26
 TTTTTTTTTTTTTTTTTTTTTTTTTTTTTT SHELLXN     TELAPSE     4207.11 TCPU      978.03
 TTTTTTTTTTTTTTTTTTTTTTTTTTTTTT MONMO3      TELAPSE     4210.12 TCPU      981.04
 NUMERICALLY INTEGRATED DENSITY    803.9998488794
 TTTTTTTTTTTTTTTTTTTTTTTTTTTTTT NUMDFT      TELAPSE     4212.67 TCPU      983.59
 CYC   2 ETOT(AU) -6.519862072691E+03 DETOT  6.62E-01 tst  2.32E-02 PX  2.38E-01
 TTTTTTTTTTTTTTTTTTTTTTTTTTTTTT DIIS        TELAPSE     4217.00 TCPU      987.91
 DIIS TEST: 0.44928E+02 AT SCF   CYCLE   2 - DIIS ACTIVE - HISTORY:     2 CYCLES
 TTTTTTTTTTTTTTTTTTTTTTTTTTTTTT FDIK        TELAPSE     4220.17 TCPU      990.03
 INSULATING STATE
 TOP OF VALENCE BANDS -    BAND    402; K    4; EIG -2.2540705E-01 AU
 TOP OF VALENCE BANDS -    BAND    402; K    1; EIG -2.2713591E-01 AU
 BOTTOM OF VIRTUAL BANDS - BAND    403; K    3; EIG -7.3482746E-02 AU
 INDIRECT ENERGY BAND GAP:   4.1341 eV
 BOTTOM OF VIRTUAL BANDS - BAND    403; K    1; EIG -7.3259877E-02 AU
 TTTTTTTTTTTTTTTTTTTTTTTTTTTTTT PDIG        TELAPSE     4220.53 TCPU      990.39
 CHARGE NORMALIZATION FACTOR   1.00000000
 TOTAL ATOMIC CHARGES:
  18.5881729  18.5881729  18.5881729  18.5880803  18.5880803  18.5881729
   5.3750052   5.3750052   5.3750052   5.3750052   5.3755891   5.3750052
   5.3755891   5.3750052   5.3755891   5.3750052   5.3755891   5.3750052
   6.0561144   6.0561144   6.0561144   6.0561144   6.0557027   6.0554261
   6.0557027   6.0554261   6.0557027   6.0554261   6.0557027   6.0554261
   6.0554261   6.0554261   6.0554261   6.0554261   6.0561144   6.0557027
   6.0561144   6.0557027   6.0561144   6.0557027   6.0561144   6.0557027
   0.8982534   0.8982534   0.8982534   0.8982534   0.8981519   0.8982621
   0.8981519   0.8982621   0.8981519   0.8982621   0.8981519   0.8982621
   0.8982621   0.8982621   0.8982621   0.8982621   0.8982534   0.8981519
   0.8982534   0.8981519   0.8982534   0.8981519   0.8982534   0.8981519
   7.5459068   7.5459068   7.5459068   7.5459068   7.5456358   7.5463706
   7.5456358   7.5463706   7.5456358   7.5463706   7.5456358   7.5463706
   7.5463706   7.5463706   7.5463706   7.5463706   7.5459068   7.5456358
   7.5459068   7.5456358   7.5459068   7.5456358   7.5459068   7.5456358
   6.7858159   6.7858159   6.7858159   6.7858159   6.7864639   6.7858159
   6.7864639   6.7858159   6.7864639   6.7858159   6.7864639   6.7858159
   8.2723585   8.2723585   8.2723585   8.2723585   8.2723400   8.2725237
   8.2723400   8.2725237   8.2723400   8.2725237   8.2723400   8.2725237
   8.2725237   8.2725237   8.2725237   8.2725237   8.2723585   8.2723400
   8.2723585   8.2723400   8.2723585   8.2723400   8.2723585   8.2723400
 TTTTTTTTTTTTTTTTTTTTTTTTTTTTTT MOQGAD      TELAPSE     4220.55 TCPU      990.41
 TTTTTTTTTTTTTTTTTTTTTTTTTTTTTT SHELLXN     TELAPSE     4265.20 TCPU     1002.29
 TTTTTTTTTTTTTTTTTTTTTTTTTTTTTT MONMO3      TELAPSE     4266.93 TCPU     1004.03
 NUMERICALLY INTEGRATED DENSITY    803.9998392587
 TTTTTTTTTTTTTTTTTTTTTTTTTTTTTT NUMDFT      TELAPSE     4269.23 TCPU     1006.32
 CYC   3 ETOT(AU) -6.523236629456E+03 DETOT -3.37E+00 tst  8.73E-03 PX  1.65E-01
 TTTTTTTTTTTTTTTTTTTTTTTTTTTTTT DIIS        TELAPSE     4271.79 TCPU     1008.89
 DIIS TEST: 0.11877E+01 AT SCF   CYCLE   3 - DIIS ACTIVE - HISTORY:     3 CYCLES
 TTTTTTTTTTTTTTTTTTTTTTTTTTTTTT FDIK        TELAPSE     4282.83 TCPU     1013.26
 INSULATING STATE
 TOP OF VALENCE BANDS -    BAND    402; K    4; EIG -2.3658842E-01 AU
 TOP OF VALENCE BANDS -    BAND    402; K    1; EIG -2.3815959E-01 AU
 BOTTOM OF VIRTUAL BANDS - BAND    403; K    3; EIG -1.0333230E-01 AU
 INDIRECT ENERGY BAND GAP:   3.6261 eV
 BOTTOM OF VIRTUAL BANDS - BAND    403; K    1; EIG -1.0315515E-01 AU
 TTTTTTTTTTTTTTTTTTTTTTTTTTTTTT PDIG        TELAPSE     4283.19 TCPU     1013.62
 CHARGE NORMALIZATION FACTOR   1.00000000
 TOTAL ATOMIC CHARGES:
  18.5011059  18.5011059  18.5011059  18.5011460  18.5011460  18.5011059
   5.4776887   5.4776887   5.4776887   5.4776887   5.4782239   5.4776887
   5.4782239   5.4776887   5.4782239   5.4776887   5.4782239   5.4776887
   5.9456538   5.9456538   5.9456538   5.9456538   5.9454447   5.9452086
   5.9454447   5.9452086   5.9454447   5.9452086   5.9454447   5.9452086
   5.9452086   5.9452086   5.9452086   5.9452086   5.9456538   5.9454447
   5.9456538   5.9454447   5.9456538   5.9454447   5.9456538   5.9454447
   0.8933890   0.8933890   0.8933890   0.8933890   0.8933760   0.8935300
   0.8933760   0.8935300   0.8933760   0.8935300   0.8933760   0.8935300
   0.8935300   0.8935300   0.8935300   0.8935300   0.8933890   0.8933760
   0.8933890   0.8933760   0.8933890   0.8933760   0.8933890   0.8933760
   7.5899397   7.5899397   7.5899397   7.5899397   7.5899875   7.5903158
   7.5899875   7.5903158   7.5899875   7.5903158   7.5899875   7.5903158
   7.5903158   7.5903158   7.5903158   7.5903158   7.5899397   7.5899875
   7.5899397   7.5899875   7.5899397   7.5899875   7.5899397   7.5899875
   6.8056314   6.8056314   6.8056314   6.8056314   6.8055059   6.8056314
   6.8055059   6.8056314   6.8055059   6.8056314   6.8055059   6.8056314
   8.3039796   8.3039796   8.3039796   8.3039796   8.3040996   8.3040512
   8.3040996   8.3040512   8.3040996   8.3040512   8.3040996   8.3040512
   8.3040512   8.3040512   8.3040512   8.3040512   8.3039796   8.3040996
   8.3039796   8.3040996   8.3039796   8.3040996   8.3039796   8.3040996
 TTTTTTTTTTTTTTTTTTTTTTTTTTTTTT MOQGAD      TELAPSE     4283.21 TCPU     1013.63
 TTTTTTTTTTTTTTTTTTTTTTTTTTTTTT SHELLXN     TELAPSE     4320.43 TCPU     1025.42
 TTTTTTTTTTTTTTTTTTTTTTTTTTTTTT MONMO3      TELAPSE     4331.71 TCPU     1036.70
 NUMERICALLY INTEGRATED DENSITY    803.9998489337
 TTTTTTTTTTTTTTTTTTTTTTTTTTTTTT NUMDFT      TELAPSE     4334.09 TCPU     1039.07
 CYC   4 ETOT(AU) -6.523342429317E+03 DETOT -1.06E-01 tst  8.43E-04 PX  2.29E-02
 TTTTTTTTTTTTTTTTTTTTTTTTTTTTTT DIIS        TELAPSE     4334.22 TCPU     1039.21
 DIIS TEST: 0.28973E+00 AT SCF   CYCLE   4 - DIIS ACTIVE - HISTORY:     4 CYCLES
 TTTTTTTTTTTTTTTTTTTTTTTTTTTTTT FDIK        TELAPSE     4336.57 TCPU     1041.12
 INSULATING STATE
 TOP OF VALENCE BANDS -    BAND    402; K    4; EIG -2.4125266E-01 AU
 TOP OF VALENCE BANDS -    BAND    402; K    1; EIG -2.4285693E-01 AU
 BOTTOM OF VIRTUAL BANDS - BAND    403; K    2; EIG -1.0033584E-01 AU
 INDIRECT ENERGY BAND GAP:   3.8345 eV
 BOTTOM OF VIRTUAL BANDS - BAND    403; K    1; EIG -1.0014680E-01 AU
 TTTTTTTTTTTTTTTTTTTTTTTTTTTTTT PDIG        TELAPSE     4336.89 TCPU     1041.43
 CHARGE NORMALIZATION FACTOR   1.00000000
 TOTAL ATOMIC CHARGES:
  18.4999617  18.4999617  18.4999617  18.5000497  18.5000497  18.4999617
   5.4539631   5.4539631   5.4539631   5.4539631   5.4539739   5.4539631
   5.4539739   5.4539631   5.4539739   5.4539631   5.4539739   5.4539631
   6.0014619   6.0014619   6.0014619   6.0014619   6.0013992   6.0012497
   6.0013992   6.0012497   6.0013992   6.0012497   6.0013992   6.0012497
   6.0012497   6.0012497   6.0012497   6.0012497   6.0014619   6.0013992
   6.0014619   6.0013992   6.0014619   6.0013992   6.0014619   6.0013992
   0.8824397   0.8824397   0.8824397   0.8824397   0.8824272   0.8824528
   0.8824272   0.8824528   0.8824272   0.8824528   0.8824272   0.8824528
   0.8824528   0.8824528   0.8824528   0.8824528   0.8824397   0.8824272
   0.8824397   0.8824272   0.8824397   0.8824272   0.8824397   0.8824272
   7.5705105   7.5705105   7.5705105   7.5705105   7.5704375   7.5704259
   7.5704375   7.5704259   7.5704375   7.5704259   7.5704375   7.5704259
   7.5704259   7.5704259   7.5704259   7.5704259   7.5705105   7.5704375
   7.5705105   7.5704375   7.5705105   7.5704375   7.5705105   7.5704375
   6.8218634   6.8218634   6.8218634   6.8218634   6.8218222   6.8218634
   6.8218222   6.8218634   6.8218222   6.8218634   6.8218222   6.8218634
   8.2828131   8.2828131   8.2828131   8.2828131   8.2828406   8.2828240
   8.2828406   8.2828240   8.2828406   8.2828240   8.2828406   8.2828240
   8.2828240   8.2828240   8.2828240   8.2828240   8.2828131   8.2828406
   8.2828131   8.2828406   8.2828131   8.2828406   8.2828131   8.2828406
 TTTTTTTTTTTTTTTTTTTTTTTTTTTTTT MOQGAD      TELAPSE     4336.91 TCPU     1041.45
 TTTTTTTTTTTTTTTTTTTTTTTTTTTTTT SHELLXN     TELAPSE     4353.61 TCPU     1053.22
 TTTTTTTTTTTTTTTTTTTTTTTTTTTTTT MONMO3      TELAPSE     4397.83 TCPU     1097.44
 NUMERICALLY INTEGRATED DENSITY    803.9998485836
 TTTTTTTTTTTTTTTTTTTTTTTTTTTTTT NUMDFT      TELAPSE     4400.13 TCPU     1099.74
 CYC   5 ETOT(AU) -6.523367518286E+03 DETOT -2.51E-02 tst  1.39E-04 PX  9.82E-03
 TTTTTTTTTTTTTTTTTTTTTTTTTTTTTT DIIS        TELAPSE     4400.44 TCPU     1100.05
 DIIS TEST: 0.26972E-01 AT SCF   CYCLE   5 - DIIS ACTIVE - HISTORY:     5 CYCLES
 TTTTTTTTTTTTTTTTTTTTTTTTTTTTTT FDIK        TELAPSE     4403.52 TCPU     1101.72
 INSULATING STATE
 TOP OF VALENCE BANDS -    BAND    402; K    4; EIG -2.3774776E-01 AU
 TOP OF VALENCE BANDS -    BAND    402; K    1; EIG -2.3936637E-01 AU
 BOTTOM OF VIRTUAL BANDS - BAND    403; K    2; EIG -9.8029085E-02 AU
 INDIRECT ENERGY BAND GAP:   3.8019 eV
 BOTTOM OF VIRTUAL BANDS - BAND    403; K    1; EIG -9.7839306E-02 AU
 TTTTTTTTTTTTTTTTTTTTTTTTTTTTTT PDIG        TELAPSE     4403.83 TCPU     1102.03
 CHARGE NORMALIZATION FACTOR   1.00000000
 TOTAL ATOMIC CHARGES:
  18.5136393  18.5136393  18.5136393  18.5136385  18.5136385  18.5136393
   5.4527384   5.4527384   5.4527384   5.4527384   5.4527317   5.4527384
   5.4527317   5.4527384   5.4527317   5.4527384   5.4527317   5.4527384
   5.9874215   5.9874215   5.9874215   5.9874215   5.9874226   5.9874138
   5.9874226   5.9874138   5.9874226   5.9874138   5.9874226   5.9874138
   5.9874138   5.9874138   5.9874138   5.9874138   5.9874215   5.9874226
   5.9874215   5.9874226   5.9874215   5.9874226   5.9874215   5.9874226
   0.8885858   0.8885858   0.8885858   0.8885858   0.8885848   0.8885869
   0.8885848   0.8885869   0.8885848   0.8885869   0.8885848   0.8885869
   0.8885869   0.8885869   0.8885869   0.8885869   0.8885858   0.8885848
   0.8885858   0.8885848   0.8885858   0.8885848   0.8885858   0.8885848
   7.5726222   7.5726222   7.5726222   7.5726222   7.5726197   7.5726160
   7.5726197   7.5726160   7.5726197   7.5726160   7.5726197   7.5726160
   7.5726160   7.5726160   7.5726160   7.5726160   7.5726222   7.5726197
   7.5726222   7.5726197   7.5726222   7.5726197   7.5726222   7.5726197
   6.8096365   6.8096365   6.8096365   6.8096365   6.8096535   6.8096365
   6.8096535   6.8096365   6.8096535   6.8096365   6.8096535   6.8096365
   8.2917834   8.2917834   8.2917834   8.2917834   8.2917705   8.2917761
   8.2917705   8.2917761   8.2917705   8.2917761   8.2917705   8.2917761
   8.2917761   8.2917761   8.2917761   8.2917761   8.2917834   8.2917705
   8.2917834   8.2917705   8.2917834   8.2917705   8.2917834   8.2917705
 TTTTTTTTTTTTTTTTTTTTTTTTTTTTTT MOQGAD      TELAPSE     4403.85 TCPU     1102.05
 TTTTTTTTTTTTTTTTTTTTTTTTTTTTTT SHELLXN     TELAPSE     4428.25 TCPU     1113.84
 TTTTTTTTTTTTTTTTTTTTTTTTTTTTTT MONMO3      TELAPSE     4430.46 TCPU     1116.05
 NUMERICALLY INTEGRATED DENSITY    803.9998475471
 TTTTTTTTTTTTTTTTTTTTTTTTTTTTTT NUMDFT      TELAPSE     4432.76 TCPU     1118.35
 CYC   6 ETOT(AU) -6.523369597625E+03 DETOT -2.08E-03 tst  4.82E-06 PX  3.98E-03
 TTTTTTTTTTTTTTTTTTTTTTTTTTTTTT DIIS        TELAPSE     4433.18 TCPU     1118.77
 DIIS TEST: 0.23834E-02 AT SCF   CYCLE   6 - DIIS ACTIVE - HISTORY:     6 CYCLES
 TTTTTTTTTTTTTTTTTTTTTTTTTTTTTT FDIK        TELAPSE     4435.64 TCPU     1120.74
 INSULATING STATE
 TOP OF VALENCE BANDS -    BAND    402; K    4; EIG -2.3848893E-01 AU
 TOP OF VALENCE BANDS -    BAND    402; K    1; EIG -2.4009856E-01 AU
 BOTTOM OF VIRTUAL BANDS - BAND    403; K    3; EIG -9.7817596E-02 AU
 INDIRECT ENERGY BAND GAP:   3.8279 eV
 BOTTOM OF VIRTUAL BANDS - BAND    403; K    1; EIG -9.7628143E-02 AU
 TTTTTTTTTTTTTTTTTTTTTTTTTTTTTT PDIG        TELAPSE     4435.96 TCPU     1121.06
 CHARGE NORMALIZATION FACTOR   1.00000000
 TOTAL ATOMIC CHARGES:
  18.5086802  18.5086802  18.5086802  18.5086884  18.5086884  18.5086802
   5.4538705   5.4538705   5.4538705   5.4538705   5.4538672   5.4538705
   5.4538672   5.4538705   5.4538672   5.4538705   5.4538672   5.4538705
   5.9899278   5.9899278   5.9899278   5.9899278   5.9899405   5.9899499
   5.9899405   5.9899499   5.9899405   5.9899499   5.9899405   5.9899499
   5.9899499   5.9899499   5.9899499   5.9899499   5.9899278   5.9899405
   5.9899278   5.9899405   5.9899278   5.9899405   5.9899278   5.9899405
   0.8876159   0.8876159   0.8876159   0.8876159   0.8876150   0.8876162
   0.8876150   0.8876162   0.8876150   0.8876162   0.8876150   0.8876162
   0.8876162   0.8876162   0.8876162   0.8876162   0.8876159   0.8876150
   0.8876159   0.8876150   0.8876159   0.8876150   0.8876159   0.8876150
   7.5740862   7.5740862   7.5740862   7.5740862   7.5740844   7.5740898
   7.5740844   7.5740898   7.5740844   7.5740898   7.5740844   7.5740898
   7.5740898   7.5740898   7.5740898   7.5740898   7.5740862   7.5740844
   7.5740862   7.5740844   7.5740862   7.5740844   7.5740862   7.5740844
   6.8126199   6.8126199   6.8126199   6.8126199   6.8126148   6.8126199
   6.8126148   6.8126199   6.8126148   6.8126199   6.8126148   6.8126199
   8.2879442   8.2879442   8.2879442   8.2879442   8.2879481   8.2879383
   8.2879481   8.2879383   8.2879481   8.2879383   8.2879481   8.2879383
   8.2879383   8.2879383   8.2879383   8.2879383   8.2879442   8.2879481
   8.2879442   8.2879481   8.2879442   8.2879481   8.2879442   8.2879481
 TTTTTTTTTTTTTTTTTTTTTTTTTTTTTT MOQGAD      TELAPSE     4435.97 TCPU     1121.07
 TTTTTTTTTTTTTTTTTTTTTTTTTTTTTT SHELLXN     TELAPSE     4455.64 TCPU     1132.89
 TTTTTTTTTTTTTTTTTTTTTTTTTTTTTT MONMO3      TELAPSE     4464.57 TCPU     1141.82
 NUMERICALLY INTEGRATED DENSITY    803.9998476227
 TTTTTTTTTTTTTTTTTTTTTTTTTTTTTT NUMDFT      TELAPSE     4466.93 TCPU     1144.17
 CYC   7 ETOT(AU) -6.523369741521E+03 DETOT -1.44E-04 tst  1.44E-06 PX  9.79E-04
 TTTTTTTTTTTTTTTTTTTTTTTTTTTTTT DIIS        TELAPSE     4467.53 TCPU     1144.78
 DIIS TEST: 0.78162E-03 AT SCF   CYCLE   7 - DIIS ACTIVE - HISTORY:     7 CYCLES
 TTTTTTTTTTTTTTTTTTTTTTTTTTTTTT FDIK        TELAPSE     4470.30 TCPU     1146.03
 INSULATING STATE
 TOP OF VALENCE BANDS -    BAND    402; K    4; EIG -2.3839678E-01 AU
 TOP OF VALENCE BANDS -    BAND    402; K    1; EIG -2.4000972E-01 AU
 BOTTOM OF VIRTUAL BANDS - BAND    403; K    3; EIG -9.8137391E-02 AU
 INDIRECT ENERGY BAND GAP:   3.8167 eV
 BOTTOM OF VIRTUAL BANDS - BAND    403; K    1; EIG -9.7947926E-02 AU
 TTTTTTTTTTTTTTTTTTTTTTTTTTTTTT PDIG        TELAPSE     4470.62 TCPU     1146.34
 CHARGE NORMALIZATION FACTOR   1.00000000
 TOTAL ATOMIC CHARGES:
  18.5100781  18.5100781  18.5100781  18.5100833  18.5100833  18.5100781
   5.4530957   5.4530957   5.4530957   5.4530957   5.4530945   5.4530957
   5.4530945   5.4530957   5.4530945   5.4530957   5.4530945   5.4530957
   5.9896801   5.9896801   5.9896801   5.9896801   5.9896803   5.9896811
   5.9896803   5.9896811   5.9896803   5.9896811   5.9896803   5.9896811
   5.9896811   5.9896811   5.9896811   5.9896811   5.9896801   5.9896803
   5.9896801   5.9896803   5.9896801   5.9896803   5.9896801   5.9896803
   0.8877006   0.8877006   0.8877006   0.8877006   0.8877009   0.8877014
   0.8877009   0.8877014   0.8877009   0.8877014   0.8877009   0.8877014
   0.8877014   0.8877014   0.8877014   0.8877014   0.8877006   0.8877009
   0.8877006   0.8877009   0.8877006   0.8877009   0.8877006   0.8877009
   7.5728215   7.5728215   7.5728215   7.5728215   7.5728195   7.5728171
   7.5728195   7.5728171   7.5728195   7.5728171   7.5728195   7.5728171
   7.5728171   7.5728171   7.5728171   7.5728171   7.5728215   7.5728195
   7.5728215   7.5728195   7.5728215   7.5728195   7.5728215   7.5728195
   6.8121828   6.8121828   6.8121828   6.8121828   6.8121784   6.8121828
   6.8121784   6.8121828   6.8121784   6.8121828   6.8121784   6.8121828
   8.2896407   8.2896407   8.2896407   8.2896407   8.2896424   8.2896397
   8.2896424   8.2896397   8.2896424   8.2896397   8.2896424   8.2896397
   8.2896397   8.2896397   8.2896397   8.2896397   8.2896407   8.2896424
   8.2896407   8.2896424   8.2896407   8.2896424   8.2896407   8.2896424
 TTTTTTTTTTTTTTTTTTTTTTTTTTTTTT MOQGAD      TELAPSE     4470.63 TCPU     1146.36
 TTTTTTTTTTTTTTTTTTTTTTTTTTTTTT SHELLXN     TELAPSE     4494.26 TCPU     1158.14
 TTTTTTTTTTTTTTTTTTTTTTTTTTTTTT MONMO3      TELAPSE     4495.74 TCPU     1159.62
 NUMERICALLY INTEGRATED DENSITY    803.9998476897
 TTTTTTTTTTTTTTTTTTTTTTTTTTTTTT NUMDFT      TELAPSE     4498.11 TCPU     1162.00
 CYC   8 ETOT(AU) -6.523369803882E+03 DETOT -6.24E-05 tst  2.47E-07 PX  8.34E-04
 TTTTTTTTTTTTTTTTTTTTTTTTTTTTTT DIIS        TELAPSE     4499.73 TCPU     1163.62
 DIIS TEST: 0.81046E-04 AT SCF   CYCLE   8 - DIIS ACTIVE - HISTORY:     8 CYCLES
 TTTTTTTTTTTTTTTTTTTTTTTTTTTTTT FDIK        TELAPSE     4501.51 TCPU     1165.02
 INSULATING STATE
 TOP OF VALENCE BANDS -    BAND    402; K    4; EIG -2.3840234E-01 AU
 TOP OF VALENCE BANDS -    BAND    402; K    1; EIG -2.4001486E-01 AU
 BOTTOM OF VIRTUAL BANDS - BAND    403; K    2; EIG -9.8079473E-02 AU
 INDIRECT ENERGY BAND GAP:   3.8184 eV
 BOTTOM OF VIRTUAL BANDS - BAND    403; K    1; EIG -9.7889656E-02 AU
 TTTTTTTTTTTTTTTTTTTTTTTTTTTTTT PDIG        TELAPSE     4501.82 TCPU     1165.33
 CHARGE NORMALIZATION FACTOR   1.00000000
 TOTAL ATOMIC CHARGES:
  18.5099095  18.5099095  18.5099095  18.5099111  18.5099111  18.5099095
   5.4529612   5.4529612   5.4529612   5.4529612   5.4529608   5.4529612
   5.4529608   5.4529612   5.4529608   5.4529612   5.4529608   5.4529612
   5.9897235   5.9897235   5.9897235   5.9897235   5.9897240   5.9897238
   5.9897240   5.9897238   5.9897240   5.9897238   5.9897240   5.9897238
   5.9897238   5.9897238   5.9897238   5.9897238   5.9897235   5.9897240
   5.9897235   5.9897240   5.9897235   5.9897240   5.9897235   5.9897240
   0.8876797   0.8876797   0.8876797   0.8876797   0.8876798   0.8876794
   0.8876798   0.8876794   0.8876798   0.8876794   0.8876798   0.8876794
   0.8876794   0.8876794   0.8876794   0.8876794   0.8876797   0.8876798
   0.8876797   0.8876798   0.8876797   0.8876798   0.8876797   0.8876798
   7.5732102   7.5732102   7.5732102   7.5732102   7.5732091   7.5732079
   7.5732091   7.5732079   7.5732091   7.5732079   7.5732091   7.5732079
   7.5732079   7.5732079   7.5732079   7.5732079   7.5732102   7.5732091
   7.5732102   7.5732091   7.5732102   7.5732091   7.5732102   7.5732091
   6.8123162   6.8123162   6.8123162   6.8123162   6.8123194   6.8123162
   6.8123194   6.8123162   6.8123194   6.8123162   6.8123194   6.8123162
   8.2892715   8.2892715   8.2892715   8.2892715   8.2892696   8.2892715
   8.2892696   8.2892715   8.2892696   8.2892715   8.2892696   8.2892715
   8.2892715   8.2892715   8.2892715   8.2892715   8.2892715   8.2892696
   8.2892715   8.2892696   8.2892715   8.2892696   8.2892715   8.2892696
 TTTTTTTTTTTTTTTTTTTTTTTTTTTTTT MOQGAD      TELAPSE     4501.84 TCPU     1165.35
 TTTTTTTTTTTTTTTTTTTTTTTTTTTTTT SHELLXN     TELAPSE     4518.02 TCPU     1177.11
 TTTTTTTTTTTTTTTTTTTTTTTTTTTTTT MONMO3      TELAPSE     4520.44 TCPU     1179.53
 NUMERICALLY INTEGRATED DENSITY    803.9998476696
 TTTTTTTTTTTTTTTTTTTTTTTTTTTTTT NUMDFT      TELAPSE     4522.73 TCPU     1181.81
 CYC   9 ETOT(AU) -6.523369812483E+03 DETOT -8.60E-06 tst  1.42E-08 PX  2.70E-04
 TTTTTTTTTTTTTTTTTTTTTTTTTTTTTT DIIS        TELAPSE     4525.57 TCPU     1184.66
 DIIS TEST: 0.36170E-05 AT SCF   CYCLE   9 - DIIS ACTIVE - HISTORY:     9 CYCLES
 TTTTTTTTTTTTTTTTTTTTTTTTTTTTTT FDIK        TELAPSE     4531.67 TCPU     1184.67
 INSULATING STATE
 TOP OF VALENCE BANDS -    BAND    402; K    4; EIG -2.3840908E-01 AU
 TOP OF VALENCE BANDS -    BAND    402; K    1; EIG -2.4002116E-01 AU
 BOTTOM OF VIRTUAL BANDS - BAND    403; K    3; EIG -9.8062658E-02 AU
 INDIRECT ENERGY BAND GAP:   3.8190 eV
 BOTTOM OF VIRTUAL BANDS - BAND    403; K    1; EIG -9.7872848E-02 AU
 TTTTTTTTTTTTTTTTTTTTTTTTTTTTTT PDIG        TELAPSE     4531.98 TCPU     1184.98
 CHARGE NORMALIZATION FACTOR   1.00000000
 TOTAL ATOMIC CHARGES:
  18.5099499  18.5099499  18.5099499  18.5099503  18.5099503  18.5099499
   5.4533396   5.4533396   5.4533396   5.4533396   5.4533392   5.4533396
   5.4533392   5.4533396   5.4533392   5.4533396   5.4533392   5.4533396
   5.9896681   5.9896681   5.9896681   5.9896681   5.9896673   5.9896675
   5.9896673   5.9896675   5.9896673   5.9896675   5.9896673   5.9896675
   5.9896675   5.9896675   5.9896675   5.9896675   5.9896681   5.9896673
   5.9896681   5.9896673   5.9896681   5.9896673   5.9896681   5.9896673
   0.8876966   0.8876966   0.8876966   0.8876966   0.8876966   0.8876964
   0.8876966   0.8876964   0.8876966   0.8876964   0.8876966   0.8876964
   0.8876964   0.8876964   0.8876964   0.8876964   0.8876966   0.8876966
   0.8876966   0.8876966   0.8876966   0.8876966   0.8876966   0.8876966
   7.5731253   7.5731253   7.5731253   7.5731253   7.5731265   7.5731276
   7.5731265   7.5731276   7.5731265   7.5731276   7.5731265   7.5731276
   7.5731276   7.5731276   7.5731276   7.5731276   7.5731253   7.5731265
   7.5731253   7.5731265   7.5731253   7.5731265   7.5731253   7.5731265
   6.8121180   6.8121180   6.8121180   6.8121180   6.8121169   6.8121180
   6.8121169   6.8121180   6.8121169   6.8121180   6.8121169   6.8121180
   8.2892932   8.2892932   8.2892932   8.2892932   8.2892939   8.2892927
   8.2892939   8.2892927   8.2892939   8.2892927   8.2892939   8.2892927
   8.2892927   8.2892927   8.2892927   8.2892927   8.2892932   8.2892939
   8.2892932   8.2892939   8.2892932   8.2892939   8.2892932   8.2892939
 TTTTTTTTTTTTTTTTTTTTTTTTTTTTTT MOQGAD      TELAPSE     4532.00 TCPU     1185.00
 TTTTTTTTTTTTTTTTTTTTTTTTTTTTTT SHELLXN     TELAPSE     4557.99 TCPU     1196.76
 TTTTTTTTTTTTTTTTTTTTTTTTTTTTTT MONMO3      TELAPSE     4560.35 TCPU     1199.13
 NUMERICALLY INTEGRATED DENSITY    803.9998476676
 TTTTTTTTTTTTTTTTTTTTTTTTTTTTTT NUMDFT      TELAPSE     4562.72 TCPU     1201.50
 CYC  10 ETOT(AU) -6.523369812273E+03 DETOT  2.10E-07 tst  1.09E-09 PX  7.42E-05
 TTTTTTTTTTTTTTTTTTTTTTTTTTTTTT DIIS        TELAPSE     4564.84 TCPU     1203.62
 DIIS TEST: 0.20309E-05 AT SCF   CYCLE  10 - DIIS ACTIVE - HISTORY:    10 CYCLES
 TTTTTTTTTTTTTTTTTTTTTTTTTTTTTT FDIK        TELAPSE     4567.13 TCPU     1204.77
 INSULATING STATE
 TOP OF VALENCE BANDS -    BAND    402; K    4; EIG -2.3839947E-01 AU
 TOP OF VALENCE BANDS -    BAND    402; K    1; EIG -2.4001186E-01 AU
 BOTTOM OF VIRTUAL BANDS - BAND    403; K    3; EIG -9.8076692E-02 AU
 INDIRECT ENERGY BAND GAP:   3.8184 eV
 BOTTOM OF VIRTUAL BANDS - BAND    403; K    1; EIG -9.7886914E-02 AU
 TTTTTTTTTTTTTTTTTTTTTTTTTTTTTT PDIG        TELAPSE     4567.45 TCPU     1205.09
 CHARGE NORMALIZATION FACTOR   1.00000000
 TOTAL ATOMIC CHARGES:
  18.5099143  18.5099143  18.5099143  18.5099146  18.5099146  18.5099143
   5.4531349   5.4531349   5.4531349   5.4531349   5.4531350   5.4531349
   5.4531350   5.4531349   5.4531350   5.4531349   5.4531350   5.4531349
   5.9896747   5.9896747   5.9896747   5.9896747   5.9896741   5.9896735
   5.9896741   5.9896735   5.9896741   5.9896735   5.9896741   5.9896735
   5.9896735   5.9896735   5.9896735   5.9896735   5.9896747   5.9896741
   5.9896747   5.9896741   5.9896747   5.9896741   5.9896747   5.9896741
   0.8877006   0.8877006   0.8877006   0.8877006   0.8877004   0.8877004
   0.8877004   0.8877004   0.8877004   0.8877004   0.8877004   0.8877004
   0.8877004   0.8877004   0.8877004   0.8877004   0.8877006   0.8877004
   0.8877006   0.8877004   0.8877006   0.8877004   0.8877006   0.8877004
   7.5731484   7.5731484   7.5731484   7.5731484   7.5731485   7.5731484
   7.5731485   7.5731484   7.5731485   7.5731484   7.5731485   7.5731484
   7.5731484   7.5731484   7.5731484   7.5731484   7.5731484   7.5731485
   7.5731484   7.5731485   7.5731484   7.5731485   7.5731484   7.5731485
   6.8122296   6.8122296   6.8122296   6.8122296   6.8122297   6.8122296
   6.8122297   6.8122296   6.8122297   6.8122296   6.8122297   6.8122296
   8.2893160   8.2893160   8.2893160   8.2893160   8.2893161   8.2893162
   8.2893161   8.2893162   8.2893161   8.2893162   8.2893161   8.2893162
   8.2893162   8.2893162   8.2893162   8.2893162   8.2893160   8.2893161
   8.2893160   8.2893161   8.2893160   8.2893161   8.2893160   8.2893161
 TTTTTTTTTTTTTTTTTTTTTTTTTTTTTT MOQGAD      TELAPSE     4567.46 TCPU     1205.10
 TTTTTTTTTTTTTTTTTTTTTTTTTTTTTT SHELLXN     TELAPSE     4602.69 TCPU     1216.91
 TTTTTTTTTTTTTTTTTTTTTTTTTTTTTT MONMO3      TELAPSE     4618.75 TCPU     1232.97
 NUMERICALLY INTEGRATED DENSITY    803.9998476690
 TTTTTTTTTTTTTTTTTTTTTTTTTTTTTT NUMDFT      TELAPSE     4621.11 TCPU     1235.33
 CYC  11 ETOT(AU) -6.523369812397E+03 DETOT -1.24E-07 tst  3.06E-10 PX  4.45E-05
 TTTTTTTTTTTTTTTTTTTTTTTTTTTTTT DIIS        TELAPSE     4621.52 TCPU     1235.74
 DIIS TEST: 0.11941E-06 AT SCF   CYCLE  11 - DIIS ACTIVE - HISTORY:    11 CYCLES
 TTTTTTTTTTTTTTTTTTTTTTTTTTTTTT FDIK        TELAPSE     4626.76 TCPU     1240.63
 INSULATING STATE
 TOP OF VALENCE BANDS -    BAND    402; K    4; EIG -2.3840209E-01 AU
 TOP OF VALENCE BANDS -    BAND    402; K    1; EIG -2.4001443E-01 AU
 BOTTOM OF VIRTUAL BANDS - BAND    403; K    2; EIG -9.8074279E-02 AU
 INDIRECT ENERGY BAND GAP:   3.8185 eV
 BOTTOM OF VIRTUAL BANDS - BAND    403; K    1; EIG -9.7884460E-02 AU
 TTTTTTTTTTTTTTTTTTTTTTTTTTTTTT PDIG        TELAPSE     4627.11 TCPU     1240.99
 CHARGE NORMALIZATION FACTOR   1.00000000
 TOTAL ATOMIC CHARGES:
  18.5099304  18.5099304  18.5099304  18.5099307  18.5099307  18.5099304
   5.4531426   5.4531426   5.4531426   5.4531426   5.4531426   5.4531426
   5.4531426   5.4531426   5.4531426   5.4531426   5.4531426   5.4531426
   5.9896711   5.9896711   5.9896711   5.9896711   5.9896710   5.9896706
   5.9896710   5.9896706   5.9896710   5.9896706   5.9896710   5.9896706
   5.9896706   5.9896706   5.9896706   5.9896706   5.9896711   5.9896710
   5.9896711   5.9896710   5.9896711   5.9896710   5.9896711   5.9896710
   0.8876966   0.8876966   0.8876966   0.8876966   0.8876965   0.8876964
   0.8876965   0.8876964   0.8876965   0.8876964   0.8876965   0.8876964
   0.8876964   0.8876964   0.8876964   0.8876964   0.8876966   0.8876965
   0.8876966   0.8876965   0.8876966   0.8876965   0.8876966   0.8876965
   7.5731681   7.5731681   7.5731681   7.5731681   7.5731679   7.5731677
   7.5731679   7.5731677   7.5731679   7.5731677   7.5731679   7.5731677
   7.5731677   7.5731677   7.5731677   7.5731677   7.5731681   7.5731679
   7.5731681   7.5731679   7.5731681   7.5731679   7.5731681   7.5731679
   6.8122149   6.8122149   6.8122149   6.8122149   6.8122156   6.8122149
   6.8122156   6.8122149   6.8122156   6.8122149   6.8122156   6.8122149
   8.2893036   8.2893036   8.2893036   8.2893036   8.2893028   8.2893031
   8.2893028   8.2893031   8.2893028   8.2893031   8.2893028   8.2893031
   8.2893031   8.2893031   8.2893031   8.2893031   8.2893036   8.2893028
   8.2893036   8.2893028   8.2893036   8.2893028   8.2893036   8.2893028
 TTTTTTTTTTTTTTTTTTTTTTTTTTTTTT MOQGAD      TELAPSE     4627.13 TCPU     1241.00
 TTTTTTTTTTTTTTTTTTTTTTTTTTTTTT SHELLXN     TELAPSE     4650.47 TCPU     1252.95
 TTTTTTTTTTTTTTTTTTTTTTTTTTTTTT MONMO3      TELAPSE     4652.04 TCPU     1254.52
 NUMERICALLY INTEGRATED DENSITY    803.9998476691
 TTTTTTTTTTTTTTTTTTTTTTTTTTTTTT NUMDFT      TELAPSE     4654.39 TCPU     1256.86
 CYC  12 ETOT(AU) -6.523369812453E+03 DETOT -5.59E-08 tst  3.26E-11 PX  9.98E-06
 TTTTTTTTTTTTTTTTTTTTTTTTTTTTTT DIIS        TELAPSE     4654.94 TCPU     1257.42
 DIIS TEST: 0.27010E-07 AT SCF   CYCLE  12 - DIIS ACTIVE - HISTORY:    12 CYCLES
 TTTTTTTTTTTTTTTTTTTTTTTTTTTTTT FDIK        TELAPSE     4657.91 TCPU     1258.64
 INSULATING STATE
 TOP OF VALENCE BANDS -    BAND    402; K    4; EIG -2.3840238E-01 AU
 TOP OF VALENCE BANDS -    BAND    402; K    1; EIG -2.4001472E-01 AU
 BOTTOM OF VIRTUAL BANDS - BAND    403; K    3; EIG -9.8074385E-02 AU
 INDIRECT ENERGY BAND GAP:   3.8185 eV
 BOTTOM OF VIRTUAL BANDS - BAND    403; K    1; EIG -9.7884578E-02 AU
 TTTTTTTTTTTTTTTTTTTTTTTTTTTTTT PDIG        TELAPSE     4658.23 TCPU     1258.96
 CHARGE NORMALIZATION FACTOR   1.00000000
 TOTAL ATOMIC CHARGES:
  18.5099256  18.5099256  18.5099256  18.5099258  18.5099258  18.5099256
   5.4531657   5.4531657   5.4531657   5.4531657   5.4531657   5.4531657
   5.4531657   5.4531657   5.4531657   5.4531657   5.4531657   5.4531657
   5.9896767   5.9896767   5.9896767   5.9896767   5.9896762   5.9896760
   5.9896762   5.9896760   5.9896762   5.9896760   5.9896762   5.9896760
   5.9896760   5.9896760   5.9896760   5.9896760   5.9896767   5.9896762
   5.9896767   5.9896762   5.9896767   5.9896762   5.9896767   5.9896762
   0.8876976   0.8876976   0.8876976   0.8876976   0.8876976   0.8876975
   0.8876976   0.8876975   0.8876976   0.8876975   0.8876976   0.8876975
   0.8876975   0.8876975   0.8876975   0.8876975   0.8876976   0.8876976
   0.8876976   0.8876976   0.8876976   0.8876976   0.8876976   0.8876976
   7.5731480   7.5731480   7.5731480   7.5731480   7.5731479   7.5731481
   7.5731479   7.5731481   7.5731479   7.5731481   7.5731479   7.5731481
   7.5731481   7.5731481   7.5731481   7.5731481   7.5731480   7.5731479
   7.5731480   7.5731479   7.5731480   7.5731479   7.5731480   7.5731479
   6.8122129   6.8122129   6.8122129   6.8122129   6.8122130   6.8122129
   6.8122130   6.8122129   6.8122130   6.8122129   6.8122130   6.8122129
   8.2893072   8.2893072   8.2893072   8.2893072   8.2893075   8.2893076
   8.2893075   8.2893076   8.2893075   8.2893076   8.2893075   8.2893076
   8.2893076   8.2893076   8.2893076   8.2893076   8.2893072   8.2893075
   8.2893072   8.2893075   8.2893072   8.2893075   8.2893072   8.2893075
 TTTTTTTTTTTTTTTTTTTTTTTTTTTTTT MOQGAD      TELAPSE     4658.25 TCPU     1258.97
 TTTTTTTTTTTTTTTTTTTTTTTTTTTTTT SHELLXN     TELAPSE     4696.53 TCPU     1270.72
 TTTTTTTTTTTTTTTTTTTTTTTTTTTTTT MONMO3      TELAPSE     4698.80 TCPU     1272.99
 NUMERICALLY INTEGRATED DENSITY    803.9998476690
 TTTTTTTTTTTTTTTTTTTTTTTTTTTTTT NUMDFT      TELAPSE     4701.31 TCPU     1275.50
 CYC  13 ETOT(AU) -6.523369812444E+03 DETOT  8.45E-09 tst  5.51E-12 PX  5.25E-06
 TTTTTTTTTTTTTTTTTTTTTTTTTTTTTT DIIS        TELAPSE     4703.94 TCPU     1278.14
 DIIS TEST: 0.87781E-08 AT SCF   CYCLE  13 - DIIS ACTIVE - HISTORY:    13 CYCLES
 TTTTTTTTTTTTTTTTTTTTTTTTTTTTTT FDIK        TELAPSE     4721.95 TCPU     1287.59
 INSULATING STATE
 TOP OF VALENCE BANDS -    BAND    402; K    4; EIG -2.3840182E-01 AU
 TOP OF VALENCE BANDS -    BAND    402; K    1; EIG -2.4001417E-01 AU
 BOTTOM OF VIRTUAL BANDS - BAND    403; K    2; EIG -9.8074314E-02 AU
 INDIRECT ENERGY BAND GAP:   3.8185 eV
 BOTTOM OF VIRTUAL BANDS - BAND    403; K    1; EIG -9.7884495E-02 AU
 TTTTTTTTTTTTTTTTTTTTTTTTTTTTTT PDIG        TELAPSE     4723.61 TCPU     1289.26
 CHARGE NORMALIZATION FACTOR   1.00000000
 TOTAL ATOMIC CHARGES:
  18.5099255  18.5099255  18.5099255  18.5099257  18.5099257  18.5099255
   5.4531556   5.4531556   5.4531556   5.4531556   5.4531557   5.4531556
   5.4531557   5.4531556   5.4531557   5.4531556   5.4531557   5.4531556
   5.9896736   5.9896736   5.9896736   5.9896736   5.9896732   5.9896728
   5.9896732   5.9896728   5.9896732   5.9896728   5.9896732   5.9896728
   5.9896728   5.9896728   5.9896728   5.9896728   5.9896736   5.9896732
   5.9896736   5.9896732   5.9896736   5.9896732   5.9896736   5.9896732
   0.8876979   0.8876979   0.8876979   0.8876979   0.8876979   0.8876978
   0.8876979   0.8876978   0.8876979   0.8876978   0.8876979   0.8876978
   0.8876978   0.8876978   0.8876978   0.8876978   0.8876979   0.8876979
   0.8876979   0.8876979   0.8876979   0.8876979   0.8876979   0.8876979
   7.5731558   7.5731558   7.5731558   7.5731558   7.5731557   7.5731558
   7.5731557   7.5731558   7.5731557   7.5731558   7.5731557   7.5731558
   7.5731558   7.5731558   7.5731558   7.5731558   7.5731558   7.5731557
   7.5731558   7.5731557   7.5731558   7.5731557   7.5731558   7.5731557
   6.8122147   6.8122147   6.8122147   6.8122147   6.8122149   6.8122147
   6.8122149   6.8122147   6.8122149   6.8122147   6.8122149   6.8122147
   8.2893067   8.2893067   8.2893067   8.2893067   8.2893065   8.2893065
   8.2893065   8.2893065   8.2893065   8.2893065   8.2893065   8.2893065
   8.2893065   8.2893065   8.2893065   8.2893065   8.2893067   8.2893065
   8.2893067   8.2893065   8.2893067   8.2893065   8.2893067   8.2893065
 TTTTTTTTTTTTTTTTTTTTTTTTTTTTTT MOQGAD      TELAPSE     4723.63 TCPU     1289.28
 TTTTTTTTTTTTTTTTTTTTTTTTTTTTTT SHELLXN     TELAPSE     4735.31 TCPU     1300.91
 +++ ENERGIES IN A.U. +++
 ::: EXT EL-POLE                                  -6.8466199594701E+03
 ::: EXT EL-SPHEROPOLE                             5.8812518375158E+01
 ::: BIELET ZONE E-E                               1.2154600847654E+04
 ::: TOTAL E-E                                     5.3667934065591E+03
 ::: TOTAL E-N + N-E                              -1.9055576952620E+04
 ::: TOTAL N-N                                     1.7323470864225E+03
 ::: KINETIC ENERGY                                6.0665822895122E+03
 ::: PSEUDO TOTAL   ENERGY                        -5.8898541701266E+03
 ::: VIRIAL COEFFICIENT                            1.0147810026827E+00
 TTTTTTTTTTTTTTTTTTTTTTTTTTTTTT MONMO3      TELAPSE     4737.80 TCPU     1303.40
 NUMERICALLY INTEGRATED DENSITY    803.9998476689
 TTTTTTTTTTTTTTTTTTTTTTTTTTTTTT NUMDFT      TELAPSE     4740.08 TCPU     1305.68
 CYC  14 ETOT(AU) -6.523369812440E+03 DETOT  3.91E-09 tst  8.29E-13 PX  5.25E-06

 == SCF ENDED - CONVERGENCE ON ENERGY      E(AU) -6.5233698124404E+03 CYCLES  14


 ENERGY EXPRESSION=HARTREE+FOCK EXCH*0.20000+(BECKE      EXCH)*0.80000+LYP        CORR


 TOTAL ENERGY(DFT)(AU)( 14) -6.5233698124404E+03 DE 3.9E-09 tester 8.3E-13
 TTTTTTTTTTTTTTTTTTTTTTTTTTTTTT EDFT        TELAPSE     4740.10 TCPU     1305.69

 *******************************************************************************
 *                             FORCE CALCULATION                               *
 *******************************************************************************

 TTTTTTTTTTTTTTTTTTTTTTTTTTTTTT NUMDFG      TELAPSE     4760.90 TCPU     1326.49
 INFORMATION **** EXCPOG **** EXCH. BIPO BUFFER LENGTH (WORDS) =    16000000
 WARNING **** EXCPOG **** EXCH. BIPO BUFFER TOO SMALL - TO AVOID I/O SET EXCHSIZE =     7958817
 WARNING **** GENPOG **** COULOMB BIPO BUFFER TOO SMALL - TO AVOID I/O SET BIPOSIZE =     4710000
 INFORMATION **** GENPOG **** BIPO BUFFER LENGTH (WORDS) =     4000000
 TTTTTTTTTTTTTTTTTTTTTTTTTTTTTT SHELXG      TELAPSE     5151.88 TCPU     1414.52


 D3 DISPERSION ENERGY (AU)       -4.9164255588613E-01
 TOTAL ENERGY + DISP (AU)        -6.5238614549963E+03

 CARTESIAN FORCES IN HARTREE/BOHR (ANALYTICAL)
   ATOM                     X                   Y                   Z
   1 230            -4.163336342344E-15  3.132221748636E-08  5.551115123126E-17
   2 230            -1.543210004229E-14 -3.132219794644E-08 -2.442490654175E-15
   3 230             1.357247647604E-14  7.032568971610E-15 -3.132218417967E-08
   4 230             1.042221864367E-14 -1.480066069703E-14 -3.330669073875E-15
   5 230             1.589006703995E-14 -5.515553291868E-15 -2.864375403533E-14
   6 230            -7.105427357601E-15  1.754152378908E-14  3.132223591606E-08
   7   6             2.633783338979E-06  2.526147135917E-06 -1.210244886085E-06
   8   6            -2.633783330097E-06 -2.526147103055E-06 -1.210244880756E-06
   9   6             2.633783333206E-06 -2.526147107940E-06  1.210244902072E-06
  10   6            -2.633783334538E-06  2.526147106607E-06  1.210244904293E-06
  11   6            -1.270774893758E-06  2.597080107858E-06  2.597080124733E-06
  12   6             2.633783330541E-06 -1.210244890970E-06  2.526147122595E-06
  13   6             1.270774914630E-06 -2.597080114963E-06  2.597080113631E-06
  14   6            -2.633783337203E-06 -1.210244882532E-06 -2.526147105275E-06
  15   6            -1.270774889761E-06 -2.597080119848E-06 -2.597080117628E-06
  16   6            -2.633783335426E-06  1.210244909622E-06  2.526147115045E-06
  17   6             1.270774908413E-06  2.597080106970E-06 -2.597080102085E-06
  18   6             2.633783329653E-06  1.210244904293E-06 -2.526147103499E-06
  19   6             2.178853675261E-06  3.647355889314E-06 -7.619913846568E-07
  20   6            -2.178853668156E-06 -3.647355908853E-06 -7.619913793278E-07
  21   6             2.178853643287E-06 -3.647355923064E-06  7.619913748869E-07
  22   6            -2.178853641510E-06  3.647355930170E-06  7.619913784396E-07
  23   6            -7.330902445091E-07  2.029524818425E-06  3.743849873672E-06
  24   6             3.683396608167E-06 -7.448634340435E-07  2.119539539436E-06
  25   6             7.330902294100E-07 -2.029524813096E-06  3.743849884330E-06
  26   6            -3.683396597509E-06 -7.448634598006E-07 -2.119539557199E-06
  27   6            -7.330902507263E-07 -2.029524816649E-06 -3.743849882554E-06
  28   6            -3.683396588627E-06  7.448634429252E-07  2.119539555423E-06
  29   6             7.330902347391E-07  2.029524809544E-06 -3.743849884330E-06
  30   6             3.683396602838E-06  7.448634367080E-07 -2.119539550094E-06
  31   6             3.683396593956E-06  2.119539557199E-06 -7.448634526952E-07
  32   6            -3.683396604615E-06 -2.119539560752E-06 -7.448634580243E-07
  33   6            -3.683396617049E-06  2.119539535883E-06  7.448634518070E-07
  34   6             3.683396618825E-06 -2.119539537659E-06  7.448634544716E-07
  35   6             2.178853669932E-06 -7.619913846568E-07  3.647355894643E-06
  36   6            -7.330902214164E-07  3.743849902094E-06  2.029524791780E-06
  37   6            -2.178853668156E-06  7.619913695578E-07  3.647355905301E-06
  38   6            -7.330902436209E-07 -3.743849887883E-06 -2.029524813096E-06
  39   6            -2.178853666379E-06 -7.619913890977E-07 -3.647355903524E-06
  40   6             7.330902249691E-07 -3.743849882554E-06  2.029524805991E-06
  41   6             2.178853662826E-06  7.619913739987E-07 -3.647355901748E-06
  42   6             7.330902196401E-07  3.743849896765E-06 -2.029524800662E-06
  43   1            -1.910953498330E-06  7.342134401567E-06  4.188555817519E-06
  44   1             1.910953501660E-06 -7.342134398680E-06  4.188555814189E-06
  45   1            -1.910953500994E-06 -7.342134396904E-06 -4.188555818629E-06
  46   1             1.910953503659E-06  7.342134397126E-06 -4.188555815965E-06
  47   1             4.177289081975E-06 -1.913504955597E-06  7.366702765799E-06
  48   1             7.335405285414E-06  4.193962749977E-06 -1.909610699125E-06
  49   1            -4.177289081531E-06  1.913504957374E-06  7.366702766465E-06
  50   1            -7.335405288078E-06  4.193962746202E-06  1.909610699125E-06
  51   1             4.177289080420E-06  1.913504957152E-06 -7.366702762024E-06
  52   1            -7.335405284747E-06 -4.193962748866E-06 -1.909610696904E-06
  53   1            -4.177289083751E-06 -1.913504956486E-06 -7.366702762024E-06
  54   1             7.335405288300E-06 -4.193962746424E-06  1.909610700235E-06
  55   1             7.335405288078E-06 -1.909610697570E-06  4.193962747978E-06
  56   1            -7.335405287856E-06  1.909610698902E-06  4.193962746646E-06
  57   1            -7.335405284747E-06 -1.909610698014E-06 -4.193962749977E-06
  58   1             7.335405286746E-06  1.909610700901E-06 -4.193962747534E-06
  59   1            -1.910953499662E-06  4.188555816187E-06  7.342134401345E-06
  60   1             4.177289084861E-06  7.366702761580E-06 -1.913504958040E-06
  61   1             1.910953501882E-06 -4.188555815743E-06  7.342134402455E-06
  62   1             4.177289080198E-06 -7.366702764688E-06  1.913504957596E-06
  63   1             1.910953501438E-06  4.188555814633E-06 -7.342134398680E-06
  64   1            -4.177289083751E-06 -7.366702761580E-06 -1.913504956041E-06
  65   1            -1.910953500328E-06 -4.188555817963E-06 -7.342134396460E-06
  66   1            -4.177289081309E-06  7.366702765133E-06  1.913504958706E-06
  67   7            -2.555011952232E-06 -7.781423541076E-07  8.928513030027E-06
  68   7             2.555012006411E-06  7.781422919351E-07  8.928513020257E-06
  69   7            -2.555011996641E-06  7.781423132514E-07 -8.928513015594E-06
  70   7             2.555011990424E-06 -7.781423017050E-07 -8.928513004935E-06
  71   7             8.961169806421E-06 -2.541252062116E-06 -7.632469021246E-07
  72   7            -8.665864044133E-07  8.922217911822E-06 -2.475634616417E-06
  73   7            -8.961169782884E-06  2.541252092314E-06 -7.632468665975E-07
  74   7             8.665863990842E-07  8.922217918927E-06  2.475634651944E-06
  75   7             8.961169793320E-06  2.541252090538E-06  7.632468683738E-07
  76   7             8.665864079660E-07 -8.922217926033E-06 -2.475634627963E-06
  77   7            -8.961169815302E-06 -2.541252111854E-06  7.632468532748E-07
  78   7            -8.665864026369E-07 -8.922217909824E-06  2.475634610200E-06
  79   7            -8.665864283941E-07 -2.475634605759E-06  8.922217916485E-06
  80   7             8.665863981960E-07  2.475634651944E-06  8.922217928475E-06
  81   7             8.665864035251E-07 -2.475634634180E-06 -8.922217922258E-06
  82   7            -8.665863919788E-07  2.475634632404E-06 -8.922217912044E-06
  83   7            -2.555011948679E-06  8.928513027584E-06 -7.781423470021E-07
  84   7             8.961169779331E-06 -7.632468781438E-07 -2.541252081656E-06
  85   7             2.555011989536E-06 -8.928513003825E-06 -7.781423052577E-07
  86   7             8.961169784216E-06  7.632468870256E-07  2.541252100308E-06
  87   7             2.555011979766E-06  8.928513010931E-06  7.781422954878E-07
  88   7            -8.961169800648E-06  7.632468683738E-07 -2.541252100308E-06
  89   7            -2.555012009076E-06 -8.928513038242E-06  7.781422901587E-07
  90   7            -8.961169780441E-06 -7.632468745911E-07  2.541252078103E-06
  91   7            -1.302679179416E-06 -1.364461562625E-06 -2.397276825050E-06
  92   7             1.302679173198E-06  1.364461560183E-06 -2.397276835708E-06
  93   7            -1.302679185411E-06  1.364461574171E-06  2.397276828603E-06
  94   7             1.302679184745E-06 -1.364461574616E-06  2.397276837485E-06
  95   7            -2.302594211301E-06 -1.418735450454E-06 -1.418735491754E-06
  96   7            -1.302679150550E-06 -2.397276821497E-06 -1.364461573505E-06
  97   7             2.302594216630E-06  1.418735486425E-06 -1.418735481318E-06
  98   7             1.302679178972E-06 -2.397276849919E-06  1.364461571507E-06
  99   7            -2.302594237946E-06  1.418735490866E-06  1.418735488645E-06
 100   7             1.302679185189E-06  2.397276828603E-06 -1.364461568398E-06
 101   7             2.302594209525E-06 -1.418735489089E-06  1.418735473546E-06
 102   7            -1.302679188742E-06  2.397276821497E-06  1.364461559739E-06
 103   8             1.060360319993E-06 -2.563831147384E-06 -6.177356759451E-06
 104   8            -1.060360330207E-06  2.563831165148E-06 -6.177356766557E-06
 105   8             1.060360312444E-06  2.563831122515E-06  6.177356752346E-06
 106   8            -1.060360315552E-06 -2.563831136726E-06  6.177356766557E-06
 107   8            -6.192193858112E-06  1.047878372074E-06 -2.507049112310E-06
 108   8            -2.599230585432E-06 -6.159988981125E-06  1.095229783754E-06
 109   8             6.192193858112E-06 -1.047878373850E-06 -2.507049099876E-06
 110   8             2.599230560563E-06 -6.159988981125E-06 -1.095229767767E-06
 111   8            -6.192193861665E-06 -1.047878372962E-06  2.507049119416E-06
 112   8             2.599230548128E-06  6.159988977572E-06  1.095229752890E-06
 113   8             6.192193858112E-06  1.047878363858E-06  2.507049108758E-06
 114   8            -2.599230553457E-06  6.159988977572E-06 -1.095229764214E-06
 115   8            -2.599230565892E-06  1.095229775094E-06 -6.159988984678E-06
 116   8             2.599230580103E-06 -1.095229781978E-06 -6.159988981125E-06
 117   8             2.599230539246E-06  1.095229762660E-06  6.159988981125E-06
 118   8            -2.599230549905E-06 -1.095229768877E-06  6.159988988230E-06
 119   8             1.060360313998E-06 -6.177356748793E-06 -2.563831140279E-06
 120   8            -6.192193865218E-06 -2.507049142508E-06  1.047878386506E-06
 121   8            -1.060360315108E-06  6.177356748793E-06 -2.563831133173E-06
 122   8            -6.192193865218E-06  2.507049115863E-06 -1.047878365634E-06
 123   8            -1.060360320881E-06 -6.177356755899E-06  2.563831147384E-06
 124   8             6.192193861665E-06  2.507049099876E-06  1.047878352534E-06
 125   8             1.060360307337E-06  6.177356759451E-06  2.563831140279E-06
 126   8             6.192193868770E-06 -2.507049105205E-06 -1.047878370297E-06

 RESULTANT FORCE    -9.464651284929E-15  2.703566537310E-15  2.248201624866E-14

 ATOMIC PART

 SYMMETRY ALLOWED FORCES (ANALYTICAL) (DIRECTION, FORCE)

    1  6.2644418E-08    2 -2.1520909E-06    3 -2.6706533E-06    4  1.0319861E-05
    5  7.4650641E-06    6  2.1658473E-06    7  1.1537274E-06    8 -3.4554240E-06
    9  1.1652419E-05   10  1.0625013E-05   11  5.4560579E-06   12  2.5928692E-06
   13 -3.7701248E-06   14  1.0008181E-05   15  5.8770663E-06   16  2.1950112E-05
   17 -1.0114903E-06   18  1.0862362E-05   19  2.0835502E-06   20  2.4045714E-05
   21  4.5275683E-06   22 -8.2483354E-06   23 -7.8263161E-07   24  2.3058736E-05
   25  1.7481817E-05   26  1.8567765E-05   27 -6.6663086E-06   28 -2.0029753E-05
   29  1.1519210E-05   30  1.2839835E-05   31  1.1942356E-05   32 -1.7020371E-05
   33  1.6111263E-05   34 -4.0156269E-06   35 -5.4649335E-06   36 -5.3342815E-06
   37 -6.1762246E-07   38 -6.0769060E-06   39 -1.6005861E-05   40 -1.0081139E-05
   41 -3.0069416E-06   42  7.7289944E-06   43 -1.4149897E-05   44 -1.0288631E-05
   45 -4.0261914E-06   46  6.6409345E-06   47 -1.7518439E-05

 CELL PART

 GRADIENT WITH RESPECT TO THE CELL PARAMETER IN HARTREE/BOHR
ORDER: -D/DA1X, -D/DA1Y, -D/DA1Z
       -D/DA2X, -D/DA2Y, -D/DA2Z
       -D/DA3X, -D/DA3Y, -D/DA3Z
  0.658867283098E-14  0.450739408535E-04  0.450739407718E-04
  0.450802203602E-04  0.107462929279E-13  0.450739405764E-04
  0.450802204455E-04  0.450739407150E-04  0.260085672516E-13

STRESS TENSOR, IN HARTREE/BOHR^3:
ORDER: 11 12 13
       21 22 23
       31 32 33
 -0.844170844231E-07 -0.860025747002E-16  0.736646445178E-16
  0.119667876022E-15 -0.844053252244E-07 -0.139791352101E-15
  0.158600240338E-15 -0.207303804738E-15 -0.844053250039E-07

PRESSURE FROM THE STRESS TENSOR,
IN HARTREE/BOHR^3:  0.84409E-07
PRESSURE IN GIGAPASCAL:  0.2483E-02
CONVERSION FACTOR: 1 HARTREE/BOHR^3= 29421 GIGAPASCAL
WHEN USING VALUES FOR BOHR RADIUS AND HARTREE
FROM IUPAC WEBSITE, APRIL 2009
ENTHALPY: -6.5238599818749E+03

 SYMMETRY ALLOWED FORCES (ANALYTICAL) (DIRECTION, FORCE)

    1  2.5515211E-03    2  1.6756553E-07
 TTTTTTTTTTTTTTTTTTTTTTTTTTTTTT TOTGRA_C    TELAPSE     5204.71 TCPU     1467.35
 *******************************************************************************
 LATTICE PARAMETERS (ANGSTROMS AND DEGREES) - BOHR = 0.5291772083 ANGSTROM
 PRIMITIVE CELL - CENTRING CODE 6/1 VOLUME=  2586.139297 - DENSITY  1.109 g/cm^3
         A              B              C           ALPHA      BETA       GAMMA 
    14.97699212    14.97699212    14.97699212   109.471221 109.471221 109.471221
 *******************************************************************************
 ATOMS IN THE ASYMMETRIC UNIT   18 - ATOMS IN THE UNIT CELL:  126
     ATOM                 X/A                 Y/B                 Z/C    
 *******************************************************************************
      1 T 230 ZN    2.500000000000E-01 -5.000000000000E-01 -2.500000000000E-01
      2 F 230 ZN   -2.500000000000E-01 -5.000000000000E-01  2.500000000000E-01
      3 F 230 ZN   -2.500000000000E-01  2.500000000000E-01 -5.000000000000E-01
      4 T 230 ZN   -5.000000000000E-01 -2.500000000000E-01  2.500000000000E-01
      5 F 230 ZN   -5.000000000000E-01  2.500000000000E-01 -2.500000000000E-01
      6 F 230 ZN    2.500000000000E-01 -2.500000000000E-01 -5.000000000000E-01
      7 T   6 C     3.567285944631E-01  3.567285944631E-01 -2.570179615916E-01
      8 F   6 C    -3.862534439453E-01 -3.862534439453E-01  2.570179615916E-01
      9 F   6 C    -3.567285944631E-01  3.862534439453E-01  0.000000000000E+00
     10 F   6 C     3.862534439453E-01 -3.567285944631E-01  0.000000000000E+00
     11 T   6 C    -2.570179615916E-01  3.567285944631E-01  3.567285944631E-01
     12 F   6 C     3.567285944631E-01 -2.570179615916E-01  3.567285944631E-01
     13 F   6 C     0.000000000000E+00  3.862534439453E-01 -3.567285944631E-01
     14 F   6 C    -3.862534439453E-01  2.570179615916E-01 -3.862534439453E-01
     15 F   6 C     2.570179615916E-01 -3.862534439453E-01 -3.862534439453E-01
     16 F   6 C     3.862534439453E-01  0.000000000000E+00 -3.567285944631E-01
     17 F   6 C     0.000000000000E+00 -3.567285944631E-01  3.862534439453E-01
     18 F   6 C    -3.567285944631E-01  0.000000000000E+00  3.862534439453E-01
     19 T   6 C     3.318458586557E-01  3.886489843898E-01 -3.890819883884E-01
     20 F   6 C    -2.222690272219E-01 -2.790721529559E-01  3.890819883884E-01
     21 F   6 C    -3.318458586557E-01  2.790721529559E-01  5.680312573402E-02
     22 F   6 C     2.222690272219E-01 -3.886489843898E-01 -5.680312573402E-02
     23 T   6 C    -3.890819883884E-01  3.318458586557E-01  3.886489843898E-01
     24 T   6 C     3.886489843898E-01 -3.890819883884E-01  3.318458586557E-01
     25 F   6 C    -5.680312573402E-02  2.222690272219E-01 -3.886489843898E-01
     26 F   6 C    -2.790721529559E-01  3.890819883884E-01 -2.222690272219E-01
     27 F   6 C     3.890819883884E-01 -2.222690272219E-01 -2.790721529559E-01
     28 F   6 C     2.790721529559E-01  5.680312573402E-02 -3.318458586557E-01
     29 F   6 C     5.680312573402E-02 -3.318458586557E-01  2.790721529559E-01
     30 F   6 C    -3.886489843898E-01 -5.680312573402E-02  2.222690272219E-01
     31 F   6 C     3.886489843898E-01  3.318458586557E-01 -3.890819883884E-01
     32 F   6 C    -2.790721529559E-01 -2.222690272219E-01  3.890819883884E-01
     33 F   6 C     2.790721529559E-01 -3.318458586557E-01  5.680312573402E-02
     34 F   6 C    -3.886489843898E-01  2.222690272219E-01 -5.680312573402E-02
     35 F   6 C     3.318458586557E-01 -3.890819883884E-01  3.886489843898E-01
     36 F   6 C    -3.890819883884E-01  3.886489843898E-01  3.318458586557E-01
     37 F   6 C     2.222690272219E-01 -5.680312573402E-02 -3.886489843898E-01
     38 F   6 C     3.890819883884E-01 -2.790721529559E-01 -2.222690272219E-01
     39 F   6 C    -2.222690272219E-01  3.890819883884E-01 -2.790721529559E-01
     40 F   6 C     5.680312573402E-02  2.790721529559E-01 -3.318458586557E-01
     41 F   6 C    -3.318458586557E-01  5.680312573402E-02  2.790721529559E-01
     42 F   6 C    -5.680312573402E-02 -3.886489843898E-01  2.222690272219E-01
     43 T   1 H     3.034331873104E-01  4.167944051053E-01 -4.442132534574E-01
     44 F   1 H    -1.389923414373E-01 -2.523535592322E-01  4.442132534574E-01
     45 F   1 H    -3.034331873104E-01  2.523535592322E-01  1.133612177949E-01
     46 F   1 H     1.389923414373E-01 -4.167944051053E-01 -1.133612177949E-01
     47 T   1 H    -4.442132534574E-01  3.034331873104E-01  4.167944051053E-01
     48 T   1 H     4.167944051053E-01 -4.442132534574E-01  3.034331873104E-01
     49 F   1 H    -1.133612177949E-01  1.389923414373E-01 -4.167944051053E-01
     50 F   1 H    -2.523535592322E-01  4.442132534574E-01 -1.389923414373E-01
     51 F   1 H     4.442132534574E-01 -1.389923414373E-01 -2.523535592322E-01
     52 F   1 H     2.523535592322E-01  1.133612177949E-01 -3.034331873104E-01
     53 F   1 H     1.133612177949E-01 -3.034331873104E-01  2.523535592322E-01
     54 F   1 H    -4.167944051053E-01 -1.133612177949E-01  1.389923414373E-01
     55 F   1 H     4.167944051053E-01  3.034331873104E-01 -4.442132534574E-01
     56 F   1 H    -2.523535592322E-01 -1.389923414373E-01  4.442132534574E-01
     57 F   1 H     2.523535592322E-01 -3.034331873104E-01  1.133612177949E-01
     58 F   1 H    -4.167944051053E-01  1.389923414373E-01 -1.133612177949E-01
     59 F   1 H     3.034331873104E-01 -4.442132534574E-01  4.167944051053E-01
     60 F   1 H    -4.442132534574E-01  4.167944051053E-01  3.034331873104E-01
     61 F   1 H     1.389923414373E-01 -1.133612177949E-01 -4.167944051053E-01
     62 F   1 H     4.442132534574E-01 -2.523535592322E-01 -1.389923414373E-01
     63 F   1 H    -1.389923414373E-01  4.442132534574E-01 -2.523535592322E-01
     64 F   1 H     1.133612177949E-01  2.523535592322E-01 -3.034331873104E-01
     65 F   1 H    -3.034331873104E-01  1.133612177949E-01  2.523535592322E-01
     66 F   1 H    -1.133612177949E-01 -4.167944051053E-01  1.389923414373E-01
     67 T   7 N     3.119981516747E-01  4.040632523110E-01 -3.044806831370E-01
     68 F   7 N    -2.914560645520E-01 -3.835211651883E-01  3.044806831370E-01
     69 F   7 N    -3.119981516747E-01  3.835211651883E-01  9.206510063627E-02
     70 F   7 N     2.914560645520E-01 -4.040632523110E-01 -9.206510063627E-02
     71 T   7 N    -3.044806831370E-01  3.119981516747E-01  4.040632523110E-01
     72 T   7 N     4.040632523110E-01 -3.044806831370E-01  3.119981516747E-01
     73 F   7 N    -9.206510063627E-02  2.914560645520E-01 -4.040632523110E-01
     74 F   7 N    -3.835211651883E-01  3.044806831370E-01 -2.914560645520E-01
     75 F   7 N     3.044806831370E-01 -2.914560645520E-01 -3.835211651883E-01
     76 F   7 N     3.835211651883E-01  9.206510063627E-02 -3.119981516747E-01
     77 F   7 N     9.206510063627E-02 -3.119981516747E-01  3.835211651883E-01
     78 F   7 N    -4.040632523110E-01 -9.206510063627E-02  2.914560645520E-01
     79 F   7 N     4.040632523110E-01  3.119981516747E-01 -3.044806831370E-01
     80 F   7 N    -3.835211651883E-01 -2.914560645520E-01  3.044806831370E-01
     81 F   7 N     3.835211651883E-01 -3.119981516747E-01  9.206510063627E-02
     82 F   7 N    -4.040632523110E-01  2.914560645520E-01 -9.206510063627E-02
     83 F   7 N     3.119981516747E-01 -3.044806831370E-01  4.040632523110E-01
     84 F   7 N    -3.044806831370E-01  4.040632523110E-01  3.119981516747E-01
     85 F   7 N     2.914560645520E-01 -9.206510063627E-02 -4.040632523110E-01
     86 F   7 N     3.044806831370E-01 -3.835211651883E-01 -2.914560645520E-01
     87 F   7 N    -2.914560645520E-01  3.044806831370E-01 -3.835211651883E-01
     88 F   7 N     9.206510063627E-02  3.835211651883E-01 -3.119981516747E-01
     89 F   7 N    -3.119981516747E-01  9.206510063627E-02  3.835211651883E-01
     90 F   7 N    -9.206510063627E-02 -4.040632523110E-01  2.914560645520E-01
     91 T   7 N     3.512496744678E-01  3.512496744678E-01 -1.658536797059E-01
     92 F   7 N    -4.828966458263E-01 -4.828966458263E-01  1.658536797059E-01
     93 F   7 N    -3.512496744678E-01  4.828966458263E-01  0.000000000000E+00
     94 F   7 N     4.828966458263E-01 -3.512496744678E-01  0.000000000000E+00
     95 T   7 N    -1.658536797059E-01  3.512496744678E-01  3.512496744678E-01
     96 F   7 N     3.512496744678E-01 -1.658536797059E-01  3.512496744678E-01
     97 F   7 N     0.000000000000E+00  4.828966458263E-01 -3.512496744678E-01
     98 F   7 N    -4.828966458263E-01  1.658536797059E-01 -4.828966458263E-01
     99 F   7 N     1.658536797059E-01 -4.828966458263E-01 -4.828966458263E-01
    100 F   7 N     4.828966458263E-01  0.000000000000E+00 -3.512496744678E-01
    101 F   7 N     0.000000000000E+00 -3.512496744678E-01  4.828966458263E-01
    102 F   7 N    -3.512496744678E-01  0.000000000000E+00  4.828966458263E-01
    103 T   8 O     3.924649600162E-01  3.033325483033E-01 -1.299491269027E-01
    104 F   8 O     4.332816752060E-01 -4.775859130811E-01  1.299491269027E-01
    105 F   8 O    -3.924649600162E-01  4.775859130811E-01 -8.913241171290E-02
    106 F   8 O    -4.332816752060E-01 -3.033325483033E-01  8.913241171290E-02
    107 T   8 O    -1.299491269027E-01  3.924649600162E-01  3.033325483033E-01
    108 T   8 O     3.033325483033E-01 -1.299491269027E-01  3.924649600162E-01
    109 F   8 O     8.913241171290E-02 -4.332816752060E-01 -3.033325483033E-01
    110 F   8 O    -4.775859130811E-01  1.299491269027E-01  4.332816752060E-01
    111 F   8 O     1.299491269027E-01  4.332816752060E-01 -4.775859130811E-01
    112 F   8 O     4.775859130811E-01 -8.913241171290E-02 -3.924649600162E-01
    113 F   8 O    -8.913241171290E-02 -3.924649600162E-01  4.775859130811E-01
    114 F   8 O    -3.033325483033E-01  8.913241171290E-02 -4.332816752060E-01
    115 F   8 O     3.033325483033E-01  3.924649600162E-01 -1.299491269027E-01
    116 F   8 O    -4.775859130811E-01  4.332816752060E-01  1.299491269027E-01
    117 F   8 O     4.775859130811E-01 -3.924649600162E-01 -8.913241171290E-02
    118 F   8 O    -3.033325483033E-01 -4.332816752060E-01  8.913241171290E-02
    119 F   8 O     3.924649600162E-01 -1.299491269027E-01  3.033325483033E-01
    120 F   8 O    -1.299491269027E-01  3.033325483033E-01  3.924649600162E-01
    121 F   8 O    -4.332816752060E-01  8.913241171290E-02 -3.033325483033E-01
    122 F   8 O     1.299491269027E-01 -4.775859130811E-01  4.332816752060E-01
    123 F   8 O     4.332816752060E-01  1.299491269027E-01 -4.775859130811E-01
    124 F   8 O    -8.913241171290E-02  4.775859130811E-01 -3.924649600162E-01
    125 F   8 O    -3.924649600162E-01 -8.913241171290E-02  4.775859130811E-01
    126 F   8 O     8.913241171290E-02 -3.033325483033E-01 -4.332816752060E-01

 TRANSFORMATION MATRIX PRIMITIVE-CRYSTALLOGRAPHIC CELL
  0.0000  1.0000  1.0000  1.0000  0.0000  1.0000  1.0000  1.0000  0.0000

 *******************************************************************************
 CRYSTALLOGRAPHIC CELL (VOLUME=       5172.27859383)
         A              B              C           ALPHA      BETA       GAMMA 
    17.29394087    17.29394087    17.29394087    90.000000  90.000000  90.000000

 COORDINATES IN THE CRYSTALLOGRAPHIC CELL
     ATOM                 X/A                 Y/B                 Z/C    
 *******************************************************************************
      1 T 230 ZN   -5.000000000000E-01  2.500000000000E-01 -8.153210077764E-17
      2 F 230 ZN    0.000000000000E+00  2.500000000000E-01 -5.000000000000E-01
      3 F 230 ZN   -5.435473385176E-17 -5.000000000000E-01  2.500000000000E-01
      4 T 230 ZN    2.500000000000E-01  0.000000000000E+00 -5.000000000000E-01
      5 F 230 ZN    2.500000000000E-01 -5.000000000000E-01 -2.717736692588E-17
      6 F 230 ZN   -5.000000000000E-01 -5.435473385176E-17  2.500000000000E-01
      7 T   6 C    -1.285089807958E-01 -1.285089807958E-01  4.852375752589E-01
      8 F   6 C     1.285089807958E-01  1.285089807958E-01  4.852375752589E-01
      9 F   6 C    -1.285089807958E-01  1.285089807958E-01 -4.852375752589E-01
     10 F   6 C     1.285089807958E-01 -1.285089807958E-01 -4.852375752589E-01
     11 T   6 C     4.852375752589E-01 -1.285089807958E-01 -1.285089807958E-01
     12 F   6 C    -1.285089807958E-01  4.852375752589E-01 -1.285089807958E-01
     13 F   6 C    -4.852375752589E-01  1.285089807958E-01 -1.285089807958E-01
     14 F   6 C     1.285089807958E-01  4.852375752589E-01  1.285089807958E-01
     15 F   6 C     4.852375752589E-01  1.285089807958E-01  1.285089807958E-01
     16 F   6 C     1.285089807958E-01 -4.852375752589E-01 -1.285089807958E-01
     17 F   6 C    -4.852375752589E-01 -1.285089807958E-01  1.285089807958E-01
     18 F   6 C    -1.285089807958E-01 -4.852375752589E-01  1.285089807958E-01
     19 T   6 C     3.338605686728E-01  2.770574429388E-01  5.478841571693E-02
     20 F   6 C    -3.338605686728E-01 -2.770574429388E-01  5.478841571693E-02
     21 F   6 C     3.338605686728E-01 -2.770574429388E-01 -5.478841571693E-02
     22 F   6 C    -3.338605686728E-01  2.770574429388E-01 -5.478841571693E-02
     23 T   6 C     5.478841571693E-02  3.338605686728E-01  2.770574429388E-01
     24 T   6 C     2.770574429388E-01  5.478841571693E-02  3.338605686728E-01
     25 F   6 C    -5.478841571693E-02 -3.338605686728E-01  2.770574429388E-01
     26 F   6 C    -2.770574429388E-01  5.478841571693E-02 -3.338605686728E-01
     27 F   6 C     5.478841571693E-02 -3.338605686728E-01 -2.770574429388E-01
     28 F   6 C    -2.770574429388E-01 -5.478841571693E-02  3.338605686728E-01
     29 F   6 C    -5.478841571693E-02  3.338605686728E-01 -2.770574429388E-01
     30 F   6 C     2.770574429388E-01 -5.478841571693E-02 -3.338605686728E-01
     31 F   6 C     2.770574429388E-01  3.338605686728E-01  5.478841571693E-02
     32 F   6 C    -2.770574429388E-01 -3.338605686728E-01  5.478841571693E-02
     33 F   6 C    -2.770574429388E-01  3.338605686728E-01 -5.478841571693E-02
     34 F   6 C     2.770574429388E-01 -3.338605686728E-01 -5.478841571693E-02
     35 F   6 C     3.338605686728E-01  5.478841571693E-02  2.770574429388E-01
     36 F   6 C     5.478841571693E-02  2.770574429388E-01  3.338605686728E-01
     37 F   6 C    -3.338605686728E-01 -5.478841571693E-02  2.770574429388E-01
     38 F   6 C     5.478841571693E-02 -2.770574429388E-01 -3.338605686728E-01
     39 F   6 C    -3.338605686728E-01  5.478841571693E-02 -2.770574429388E-01
     40 F   6 C    -5.478841571693E-02 -2.770574429388E-01  3.338605686728E-01
     41 F   6 C     3.338605686728E-01 -5.478841571693E-02 -2.770574429388E-01
     42 F   6 C    -5.478841571693E-02  2.770574429388E-01 -3.338605686728E-01
     43 T   1 H     3.345739821687E-01  2.212127643738E-01  8.222042293654E-02
     44 F   1 H    -3.345739821687E-01 -2.212127643738E-01  8.222042293654E-02
     45 F   1 H     3.345739821687E-01 -2.212127643738E-01 -8.222042293654E-02
     46 F   1 H    -3.345739821687E-01  2.212127643738E-01 -8.222042293654E-02
     47 T   1 H     8.222042293654E-02  3.345739821687E-01  2.212127643738E-01
     48 T   1 H     2.212127643738E-01  8.222042293654E-02  3.345739821687E-01
     49 F   1 H    -8.222042293654E-02 -3.345739821687E-01  2.212127643738E-01
     50 F   1 H    -2.212127643738E-01  8.222042293654E-02 -3.345739821687E-01
     51 F   1 H     8.222042293654E-02 -3.345739821687E-01 -2.212127643738E-01
     52 F   1 H    -2.212127643738E-01 -8.222042293654E-02  3.345739821687E-01
     53 F   1 H    -8.222042293654E-02  3.345739821687E-01 -2.212127643738E-01
     54 F   1 H     2.212127643738E-01 -8.222042293654E-02 -3.345739821687E-01
     55 F   1 H     2.212127643738E-01  3.345739821687E-01  8.222042293654E-02
     56 F   1 H    -2.212127643738E-01 -3.345739821687E-01  8.222042293654E-02
     57 F   1 H    -2.212127643738E-01  3.345739821687E-01 -8.222042293654E-02
     58 F   1 H     2.212127643738E-01 -3.345739821687E-01 -8.222042293654E-02
     59 F   1 H     3.345739821687E-01  8.222042293654E-02  2.212127643738E-01
     60 F   1 H     8.222042293654E-02  2.212127643738E-01  3.345739821687E-01
     61 F   1 H    -3.345739821687E-01 -8.222042293654E-02  2.212127643738E-01
     62 F   1 H     8.222042293654E-02 -2.212127643738E-01 -3.345739821687E-01
     63 F   1 H    -3.345739821687E-01  8.222042293654E-02 -2.212127643738E-01
     64 F   1 H    -8.222042293654E-02 -2.212127643738E-01  3.345739821687E-01
     65 F   1 H     3.345739821687E-01 -8.222042293654E-02 -2.212127643738E-01
     66 F   1 H    -8.222042293654E-02  2.212127643738E-01 -3.345739821687E-01
     67 T   7 N     3.937922087496E-01  3.017271081134E-01  1.027104356137E-02
     68 F   7 N    -3.937922087496E-01 -3.017271081134E-01  1.027104356137E-02
     69 F   7 N     3.937922087496E-01 -3.017271081134E-01 -1.027104356137E-02
     70 F   7 N    -3.937922087496E-01  3.017271081134E-01 -1.027104356137E-02
     71 T   7 N     1.027104356137E-02  3.937922087496E-01  3.017271081134E-01
     72 T   7 N     3.017271081134E-01  1.027104356137E-02  3.937922087496E-01
     73 F   7 N    -1.027104356137E-02 -3.937922087496E-01  3.017271081134E-01
     74 F   7 N    -3.017271081134E-01  1.027104356137E-02 -3.937922087496E-01
     75 F   7 N     1.027104356137E-02 -3.937922087496E-01 -3.017271081134E-01
     76 F   7 N    -3.017271081134E-01 -1.027104356137E-02  3.937922087496E-01
     77 F   7 N    -1.027104356137E-02  3.937922087496E-01 -3.017271081134E-01
     78 F   7 N     3.017271081134E-01 -1.027104356137E-02 -3.937922087496E-01
     79 F   7 N     3.017271081134E-01  3.937922087496E-01  1.027104356137E-02
     80 F   7 N    -3.017271081134E-01 -3.937922087496E-01  1.027104356137E-02
     81 F   7 N    -3.017271081134E-01  3.937922087496E-01 -1.027104356137E-02
     82 F   7 N     3.017271081134E-01 -3.937922087496E-01 -1.027104356137E-02
     83 F   7 N     3.937922087496E-01  1.027104356137E-02  3.017271081134E-01
     84 F   7 N     1.027104356137E-02  3.017271081134E-01  3.937922087496E-01
     85 F   7 N    -3.937922087496E-01 -1.027104356137E-02  3.017271081134E-01
     86 F   7 N     1.027104356137E-02 -3.017271081134E-01 -3.937922087496E-01
     87 F   7 N    -3.937922087496E-01  1.027104356137E-02 -3.017271081134E-01
     88 F   7 N    -1.027104356137E-02 -3.017271081134E-01  3.937922087496E-01
     89 F   7 N     3.937922087496E-01 -1.027104356137E-02 -3.017271081134E-01
     90 F   7 N    -1.027104356137E-02  3.017271081134E-01 -3.937922087496E-01
     91 T   7 N    -8.292683985297E-02 -8.292683985297E-02  4.341765143207E-01
     92 F   7 N     8.292683985297E-02  8.292683985297E-02  4.341765143207E-01
     93 F   7 N    -8.292683985297E-02  8.292683985297E-02 -4.341765143207E-01
     94 F   7 N     8.292683985297E-02 -8.292683985297E-02 -4.341765143207E-01
     95 T   7 N     4.341765143207E-01 -8.292683985297E-02 -8.292683985297E-02
     96 F   7 N    -8.292683985297E-02  4.341765143207E-01 -8.292683985297E-02
     97 F   7 N    -4.341765143207E-01  8.292683985297E-02 -8.292683985297E-02
     98 F   7 N     8.292683985297E-02  4.341765143207E-01  8.292683985297E-02
     99 F   7 N     4.341765143207E-01  8.292683985297E-02  8.292683985297E-02
    100 F   7 N     8.292683985297E-02 -4.341765143207E-01 -8.292683985297E-02
    101 F   7 N    -4.341765143207E-01 -8.292683985297E-02  8.292683985297E-02
    102 F   7 N    -8.292683985297E-02 -4.341765143207E-01  8.292683985297E-02
    103 T   8 O    -1.095407693078E-01 -2.040835759490E-02  4.128733176111E-01
    104 F   8 O     1.095407693078E-01  2.040835759490E-02  4.128733176111E-01
    105 F   8 O    -1.095407693078E-01  2.040835759490E-02 -4.128733176111E-01
    106 F   8 O     1.095407693078E-01 -2.040835759490E-02 -4.128733176111E-01
    107 T   8 O     4.128733176111E-01 -1.095407693078E-01 -2.040835759490E-02
    108 T   8 O    -2.040835759490E-02  4.128733176111E-01 -1.095407693078E-01
    109 F   8 O    -4.128733176111E-01  1.095407693078E-01 -2.040835759490E-02
    110 F   8 O     2.040835759490E-02  4.128733176111E-01  1.095407693078E-01
    111 F   8 O     4.128733176111E-01  1.095407693078E-01  2.040835759490E-02
    112 F   8 O     2.040835759490E-02 -4.128733176111E-01 -1.095407693078E-01
    113 F   8 O    -4.128733176111E-01 -1.095407693078E-01  2.040835759490E-02
    114 F   8 O    -2.040835759490E-02 -4.128733176111E-01  1.095407693078E-01
    115 F   8 O    -2.040835759490E-02 -1.095407693078E-01  4.128733176111E-01
    116 F   8 O     2.040835759490E-02  1.095407693078E-01  4.128733176111E-01
    117 F   8 O     2.040835759490E-02 -1.095407693078E-01 -4.128733176111E-01
    118 F   8 O    -2.040835759490E-02  1.095407693078E-01 -4.128733176111E-01
    119 F   8 O    -1.095407693078E-01  4.128733176111E-01 -2.040835759490E-02
    120 F   8 O     4.128733176111E-01 -2.040835759490E-02 -1.095407693078E-01
    121 F   8 O     1.095407693078E-01 -4.128733176111E-01 -2.040835759490E-02
    122 F   8 O     4.128733176111E-01  2.040835759490E-02  1.095407693078E-01
    123 F   8 O     1.095407693078E-01  4.128733176111E-01  2.040835759490E-02
    124 F   8 O    -4.128733176111E-01  2.040835759490E-02 -1.095407693078E-01
    125 F   8 O    -1.095407693078E-01 -4.128733176111E-01  2.040835759490E-02
    126 F   8 O    -4.128733176111E-01 -2.040835759490E-02  1.095407693078E-01

 T = ATOM BELONGING TO THE ASYMMETRIC UNIT

 *******************************************************************************
 * CELL DEFORMATION
 *******************************************************************************

    ELASTIC STRAIN MATRIX (ADIMENSIONAL)

    1   -0.0150000000    0.0000000000    0.0000000000
    2    0.0000000000    0.0000000000    0.0000000000
    3    0.0000000000    0.0000000000    0.0000000000

 LATTICE PARAMETERS (ANGSTROMS AND DEGREES) OF
 (1) ORIGINAL PRIMITIVE CELL
 (2) ORIGINAL CRYSTALLOGRAPHIC CELL
 (3) DEFORMED PRIMITIVE CELL
 (4) DEFORMED CRYSTALLOGRAPHIC CELL

            A           B           C        ALPHA       BETA        GAMMA         VOL
 (1)   14.976992   14.976992   14.976992  109.471221  109.471221  109.471221 2586.139297
 (2)   17.293941   17.293941   17.293941   90.000000   90.000000   90.000000 5172.278594
 (3)   14.902483   14.902483   14.902483  110.285563  109.065590  109.065590 2547.347207
 (4)   17.034532   17.293941   17.293941   90.000000   90.000000   90.000000 5094.694415

 * CELL DEFORMATION COMPLETE - NO. OF SYMMOPS   8
 *******************************************************************************
 LATTICE PARAMETERS (ANGSTROMS AND DEGREES) - BOHR = 0.5291772083 ANGSTROM
 PRIMITIVE CELL - CENTRING CODE 6/1 VOLUME=  2547.347207 - DENSITY  1.126 g/cm^3
         A              B              C           ALPHA      BETA       GAMMA 
    14.90248347    14.90248347    14.90248347   110.285563 109.065590 109.065590
 *******************************************************************************
 ATOMS IN THE ASYMMETRIC UNIT   18 - ATOMS IN THE UNIT CELL:  126
     ATOM                 X/A                 Y/B                 Z/C    
 *******************************************************************************
      1 T 230 ZN    2.500000000000E-01 -5.000000000000E-01 -2.500000000000E-01
      2 F 230 ZN   -2.500000000000E-01 -5.000000000000E-01  2.500000000000E-01
      3 F 230 ZN   -2.500000000000E-01  2.500000000000E-01 -5.000000000000E-01
      4 T 230 ZN   -5.000000000000E-01 -2.500000000000E-01  2.500000000000E-01
      5 F 230 ZN   -5.000000000000E-01  2.500000000000E-01 -2.500000000000E-01
      6 F 230 ZN    2.500000000000E-01 -2.500000000000E-01 -5.000000000000E-01
      7 T   6 C     3.567285944631E-01  3.567285944631E-01 -2.570179615916E-01
      8 F   6 C    -3.862534439453E-01 -3.862534439453E-01  2.570179615916E-01
      9 F   6 C    -3.567285944631E-01  3.862534439453E-01  2.775557561563E-17
     10 F   6 C     3.862534439453E-01 -3.567285944631E-01 -2.775557561563E-17
     11 T   6 C    -2.570179615916E-01  3.567285944631E-01  3.567285944631E-01
     12 F   6 C     3.567285944631E-01 -2.570179615916E-01  3.567285944631E-01
     13 F   6 C     0.000000000000E+00  3.862534439453E-01 -3.567285944631E-01
     14 F   6 C    -3.862534439453E-01  2.570179615916E-01 -3.862534439453E-01
     15 F   6 C     2.570179615916E-01 -3.862534439453E-01 -3.862534439453E-01
     16 F   6 C     3.862534439453E-01 -2.775557561563E-17 -3.567285944631E-01
     17 F   6 C     0.000000000000E+00 -3.567285944631E-01  3.862534439453E-01
     18 F   6 C    -3.567285944631E-01  2.775557561563E-17  3.862534439453E-01
     19 T   6 C     3.318458586557E-01  3.886489843898E-01 -3.890819883884E-01
     20 F   6 C    -2.222690272219E-01 -2.790721529559E-01  3.890819883884E-01
     21 F   6 C    -3.318458586557E-01  2.790721529559E-01  5.680312573402E-02
     22 F   6 C     2.222690272219E-01 -3.886489843898E-01 -5.680312573402E-02
     23 T   6 C    -3.890819883884E-01  3.318458586557E-01  3.886489843898E-01
     24 T   6 C     3.886489843898E-01 -3.890819883884E-01  3.318458586557E-01
     25 F   6 C    -5.680312573402E-02  2.222690272219E-01 -3.886489843898E-01
     26 F   6 C    -2.790721529559E-01  3.890819883884E-01 -2.222690272219E-01
     27 F   6 C     3.890819883884E-01 -2.222690272219E-01 -2.790721529559E-01
     28 F   6 C     2.790721529559E-01  5.680312573402E-02 -3.318458586557E-01
     29 F   6 C     5.680312573402E-02 -3.318458586557E-01  2.790721529559E-01
     30 F   6 C    -3.886489843898E-01 -5.680312573402E-02  2.222690272219E-01
     31 F   6 C     3.886489843898E-01  3.318458586557E-01 -3.890819883884E-01
     32 F   6 C    -2.790721529559E-01 -2.222690272219E-01  3.890819883884E-01
     33 F   6 C     2.790721529559E-01 -3.318458586557E-01  5.680312573402E-02
     34 F   6 C    -3.886489843898E-01  2.222690272219E-01 -5.680312573402E-02
     35 F   6 C     3.318458586557E-01 -3.890819883884E-01  3.886489843898E-01
     36 F   6 C    -3.890819883884E-01  3.886489843898E-01  3.318458586557E-01
     37 F   6 C     2.222690272219E-01 -5.680312573402E-02 -3.886489843898E-01
     38 F   6 C     3.890819883884E-01 -2.790721529559E-01 -2.222690272219E-01
     39 F   6 C    -2.222690272219E-01  3.890819883884E-01 -2.790721529559E-01
     40 F   6 C     5.680312573402E-02  2.790721529559E-01 -3.318458586557E-01
     41 F   6 C    -3.318458586557E-01  5.680312573402E-02  2.790721529559E-01
     42 F   6 C    -5.680312573402E-02 -3.886489843898E-01  2.222690272219E-01
     43 T   1 H     3.034331873104E-01  4.167944051053E-01 -4.442132534574E-01
     44 F   1 H    -1.389923414373E-01 -2.523535592322E-01  4.442132534574E-01
     45 F   1 H    -3.034331873104E-01  2.523535592322E-01  1.133612177949E-01
     46 F   1 H     1.389923414373E-01 -4.167944051053E-01 -1.133612177949E-01
     47 T   1 H    -4.442132534574E-01  3.034331873104E-01  4.167944051053E-01
     48 T   1 H     4.167944051053E-01 -4.442132534574E-01  3.034331873104E-01
     49 F   1 H    -1.133612177949E-01  1.389923414373E-01 -4.167944051053E-01
     50 F   1 H    -2.523535592322E-01  4.442132534574E-01 -1.389923414373E-01
     51 F   1 H     4.442132534574E-01 -1.389923414373E-01 -2.523535592322E-01
     52 F   1 H     2.523535592322E-01  1.133612177949E-01 -3.034331873104E-01
     53 F   1 H     1.133612177949E-01 -3.034331873104E-01  2.523535592322E-01
     54 F   1 H    -4.167944051053E-01 -1.133612177949E-01  1.389923414373E-01
     55 F   1 H     4.167944051053E-01  3.034331873104E-01 -4.442132534574E-01
     56 F   1 H    -2.523535592322E-01 -1.389923414373E-01  4.442132534574E-01
     57 F   1 H     2.523535592322E-01 -3.034331873104E-01  1.133612177949E-01
     58 F   1 H    -4.167944051053E-01  1.389923414373E-01 -1.133612177949E-01
     59 F   1 H     3.034331873104E-01 -4.442132534574E-01  4.167944051053E-01
     60 F   1 H    -4.442132534574E-01  4.167944051053E-01  3.034331873104E-01
     61 F   1 H     1.389923414373E-01 -1.133612177949E-01 -4.167944051053E-01
     62 F   1 H     4.442132534574E-01 -2.523535592322E-01 -1.389923414373E-01
     63 F   1 H    -1.389923414373E-01  4.442132534574E-01 -2.523535592322E-01
     64 F   1 H     1.133612177949E-01  2.523535592322E-01 -3.034331873104E-01
     65 F   1 H    -3.034331873104E-01  1.133612177949E-01  2.523535592322E-01
     66 F   1 H    -1.133612177949E-01 -4.167944051053E-01  1.389923414373E-01
     67 T   7 N     3.119981516747E-01  4.040632523110E-01 -3.044806831370E-01
     68 F   7 N    -2.914560645520E-01 -3.835211651883E-01  3.044806831370E-01
     69 F   7 N    -3.119981516747E-01  3.835211651883E-01  9.206510063627E-02
     70 F   7 N     2.914560645520E-01 -4.040632523110E-01 -9.206510063627E-02
     71 T   7 N    -3.044806831370E-01  3.119981516747E-01  4.040632523110E-01
     72 T   7 N     4.040632523110E-01 -3.044806831370E-01  3.119981516747E-01
     73 F   7 N    -9.206510063627E-02  2.914560645520E-01 -4.040632523110E-01
     74 F   7 N    -3.835211651883E-01  3.044806831370E-01 -2.914560645520E-01
     75 F   7 N     3.044806831370E-01 -2.914560645520E-01 -3.835211651883E-01
     76 F   7 N     3.835211651883E-01  9.206510063627E-02 -3.119981516747E-01
     77 F   7 N     9.206510063627E-02 -3.119981516747E-01  3.835211651883E-01
     78 F   7 N    -4.040632523110E-01 -9.206510063627E-02  2.914560645520E-01
     79 F   7 N     4.040632523110E-01  3.119981516747E-01 -3.044806831370E-01
     80 F   7 N    -3.835211651883E-01 -2.914560645520E-01  3.044806831370E-01
     81 F   7 N     3.835211651883E-01 -3.119981516747E-01  9.206510063627E-02
     82 F   7 N    -4.040632523110E-01  2.914560645520E-01 -9.206510063627E-02
     83 F   7 N     3.119981516747E-01 -3.044806831370E-01  4.040632523110E-01
     84 F   7 N    -3.044806831370E-01  4.040632523110E-01  3.119981516747E-01
     85 F   7 N     2.914560645520E-01 -9.206510063627E-02 -4.040632523110E-01
     86 F   7 N     3.044806831370E-01 -3.835211651883E-01 -2.914560645520E-01
     87 F   7 N    -2.914560645520E-01  3.044806831370E-01 -3.835211651883E-01
     88 F   7 N     9.206510063627E-02  3.835211651883E-01 -3.119981516747E-01
     89 F   7 N    -3.119981516747E-01  9.206510063627E-02  3.835211651883E-01
     90 F   7 N    -9.206510063627E-02 -4.040632523110E-01  2.914560645520E-01
     91 T   7 N     3.512496744678E-01  3.512496744678E-01 -1.658536797059E-01
     92 F   7 N    -4.828966458263E-01 -4.828966458263E-01  1.658536797059E-01
     93 F   7 N    -3.512496744678E-01  4.828966458263E-01  0.000000000000E+00
     94 F   7 N     4.828966458263E-01 -3.512496744678E-01  0.000000000000E+00
     95 T   7 N    -1.658536797059E-01  3.512496744678E-01  3.512496744678E-01
     96 F   7 N     3.512496744678E-01 -1.658536797059E-01  3.512496744678E-01
     97 F   7 N     0.000000000000E+00  4.828966458263E-01 -3.512496744678E-01
     98 F   7 N    -4.828966458263E-01  1.658536797059E-01 -4.828966458263E-01
     99 F   7 N     1.658536797059E-01 -4.828966458263E-01 -4.828966458263E-01
    100 F   7 N     4.828966458263E-01  0.000000000000E+00 -3.512496744678E-01
    101 F   7 N     0.000000000000E+00 -3.512496744678E-01  4.828966458263E-01
    102 F   7 N    -3.512496744678E-01  0.000000000000E+00  4.828966458263E-01
    103 T   8 O     3.924649600162E-01  3.033325483033E-01 -1.299491269027E-01
    104 F   8 O     4.332816752060E-01 -4.775859130811E-01  1.299491269027E-01
    105 F   8 O    -3.924649600162E-01  4.775859130811E-01 -8.913241171290E-02
    106 F   8 O    -4.332816752060E-01 -3.033325483033E-01  8.913241171290E-02
    107 T   8 O    -1.299491269027E-01  3.924649600162E-01  3.033325483033E-01
    108 T   8 O     3.033325483033E-01 -1.299491269027E-01  3.924649600162E-01
    109 F   8 O     8.913241171290E-02 -4.332816752060E-01 -3.033325483033E-01
    110 F   8 O    -4.775859130811E-01  1.299491269027E-01  4.332816752060E-01
    111 F   8 O     1.299491269027E-01  4.332816752060E-01 -4.775859130811E-01
    112 F   8 O     4.775859130811E-01 -8.913241171290E-02 -3.924649600162E-01
    113 F   8 O    -8.913241171290E-02 -3.924649600162E-01  4.775859130811E-01
    114 F   8 O    -3.033325483033E-01  8.913241171290E-02 -4.332816752060E-01
    115 F   8 O     3.033325483033E-01  3.924649600162E-01 -1.299491269027E-01
    116 F   8 O    -4.775859130811E-01  4.332816752060E-01  1.299491269027E-01
    117 F   8 O     4.775859130811E-01 -3.924649600162E-01 -8.913241171290E-02
    118 F   8 O    -3.033325483033E-01 -4.332816752060E-01  8.913241171290E-02
    119 F   8 O     3.924649600162E-01 -1.299491269027E-01  3.033325483033E-01
    120 F   8 O    -1.299491269027E-01  3.033325483033E-01  3.924649600162E-01
    121 F   8 O    -4.332816752060E-01  8.913241171290E-02 -3.033325483033E-01
    122 F   8 O     1.299491269027E-01 -4.775859130811E-01  4.332816752060E-01
    123 F   8 O     4.332816752060E-01  1.299491269027E-01 -4.775859130811E-01
    124 F   8 O    -8.913241171290E-02  4.775859130811E-01 -3.924649600162E-01
    125 F   8 O    -3.924649600162E-01 -8.913241171290E-02  4.775859130811E-01
    126 F   8 O     8.913241171290E-02 -3.033325483033E-01 -4.332816752060E-01

 TRANSFORMATION MATRIX PRIMITIVE-CRYSTALLOGRAPHIC CELL
  0.0000  1.0000  1.0000  1.0000  0.0000  1.0000  1.0000  1.0000  0.0000

 *******************************************************************************
 CRYSTALLOGRAPHIC CELL (VOLUME=       5094.69441492)
         A              B              C           ALPHA      BETA       GAMMA 
    17.03453176    17.29394087    17.29394087    90.000000  90.000000  90.000000

 COORDINATES IN THE CRYSTALLOGRAPHIC CELL
     ATOM                 X/A                 Y/B                 Z/C    
 *******************************************************************************
      1 T 230 ZN   -5.000000000000E-01  2.500000000000E-01 -8.153210077764E-17
      2 F 230 ZN    0.000000000000E+00  2.500000000000E-01 -5.000000000000E-01
      3 F 230 ZN   -5.435473385176E-17 -5.000000000000E-01  2.500000000000E-01
      4 T 230 ZN    2.500000000000E-01  0.000000000000E+00 -5.000000000000E-01
      5 F 230 ZN    2.500000000000E-01 -5.000000000000E-01 -2.717736692588E-17
      6 F 230 ZN   -5.000000000000E-01 -5.435473385176E-17  2.500000000000E-01
      7 T   6 C    -1.285089807958E-01 -1.285089807958E-01  4.852375752589E-01
      8 F   6 C     1.285089807958E-01  1.285089807958E-01  4.852375752589E-01
      9 F   6 C    -1.285089807958E-01  1.285089807958E-01 -4.852375752589E-01
     10 F   6 C     1.285089807958E-01 -1.285089807958E-01 -4.852375752589E-01
     11 T   6 C     4.852375752589E-01 -1.285089807958E-01 -1.285089807958E-01
     12 F   6 C    -1.285089807958E-01  4.852375752589E-01 -1.285089807958E-01
     13 F   6 C    -4.852375752589E-01  1.285089807958E-01 -1.285089807958E-01
     14 F   6 C     1.285089807958E-01  4.852375752589E-01  1.285089807958E-01
     15 F   6 C     4.852375752589E-01  1.285089807958E-01  1.285089807958E-01
     16 F   6 C     1.285089807958E-01 -4.852375752589E-01 -1.285089807958E-01
     17 F   6 C    -4.852375752589E-01 -1.285089807958E-01  1.285089807958E-01
     18 F   6 C    -1.285089807958E-01 -4.852375752589E-01  1.285089807958E-01
     19 T   6 C     3.338605686728E-01  2.770574429388E-01  5.478841571693E-02
     20 F   6 C    -3.338605686728E-01 -2.770574429388E-01  5.478841571693E-02
     21 F   6 C     3.338605686728E-01 -2.770574429388E-01 -5.478841571693E-02
     22 F   6 C    -3.338605686728E-01  2.770574429388E-01 -5.478841571693E-02
     23 T   6 C     5.478841571693E-02  3.338605686728E-01  2.770574429388E-01
     24 T   6 C     2.770574429388E-01  5.478841571693E-02  3.338605686728E-01
     25 F   6 C    -5.478841571693E-02 -3.338605686728E-01  2.770574429388E-01
     26 F   6 C    -2.770574429388E-01  5.478841571693E-02 -3.338605686728E-01
     27 F   6 C     5.478841571693E-02 -3.338605686728E-01 -2.770574429388E-01
     28 F   6 C    -2.770574429388E-01 -5.478841571693E-02  3.338605686728E-01
     29 F   6 C    -5.478841571693E-02  3.338605686728E-01 -2.770574429388E-01
     30 F   6 C     2.770574429388E-01 -5.478841571693E-02 -3.338605686728E-01
     31 F   6 C     2.770574429388E-01  3.338605686728E-01  5.478841571693E-02
     32 F   6 C    -2.770574429388E-01 -3.338605686728E-01  5.478841571693E-02
     33 F   6 C    -2.770574429388E-01  3.338605686728E-01 -5.478841571693E-02
     34 F   6 C     2.770574429388E-01 -3.338605686728E-01 -5.478841571693E-02
     35 F   6 C     3.338605686728E-01  5.478841571693E-02  2.770574429388E-01
     36 F   6 C     5.478841571693E-02  2.770574429388E-01  3.338605686728E-01
     37 F   6 C    -3.338605686728E-01 -5.478841571693E-02  2.770574429388E-01
     38 F   6 C     5.478841571693E-02 -2.770574429388E-01 -3.338605686728E-01
     39 F   6 C    -3.338605686728E-01  5.478841571693E-02 -2.770574429388E-01
     40 F   6 C    -5.478841571693E-02 -2.770574429388E-01  3.338605686728E-01
     41 F   6 C     3.338605686728E-01 -5.478841571693E-02 -2.770574429388E-01
     42 F   6 C    -5.478841571693E-02  2.770574429388E-01 -3.338605686728E-01
     43 T   1 H     3.345739821687E-01  2.212127643738E-01  8.222042293654E-02
     44 F   1 H    -3.345739821687E-01 -2.212127643738E-01  8.222042293654E-02
     45 F   1 H     3.345739821687E-01 -2.212127643738E-01 -8.222042293654E-02
     46 F   1 H    -3.345739821687E-01  2.212127643738E-01 -8.222042293654E-02
     47 T   1 H     8.222042293654E-02  3.345739821687E-01  2.212127643738E-01
     48 T   1 H     2.212127643738E-01  8.222042293654E-02  3.345739821687E-01
     49 F   1 H    -8.222042293654E-02 -3.345739821687E-01  2.212127643738E-01
     50 F   1 H    -2.212127643738E-01  8.222042293654E-02 -3.345739821687E-01
     51 F   1 H     8.222042293654E-02 -3.345739821687E-01 -2.212127643738E-01
     52 F   1 H    -2.212127643738E-01 -8.222042293654E-02  3.345739821687E-01
     53 F   1 H    -8.222042293654E-02  3.345739821687E-01 -2.212127643738E-01
     54 F   1 H     2.212127643738E-01 -8.222042293654E-02 -3.345739821687E-01
     55 F   1 H     2.212127643738E-01  3.345739821687E-01  8.222042293654E-02
     56 F   1 H    -2.212127643738E-01 -3.345739821687E-01  8.222042293654E-02
     57 F   1 H    -2.212127643738E-01  3.345739821687E-01 -8.222042293654E-02
     58 F   1 H     2.212127643738E-01 -3.345739821687E-01 -8.222042293654E-02
     59 F   1 H     3.345739821687E-01  8.222042293654E-02  2.212127643738E-01
     60 F   1 H     8.222042293654E-02  2.212127643738E-01  3.345739821687E-01
     61 F   1 H    -3.345739821687E-01 -8.222042293654E-02  2.212127643738E-01
     62 F   1 H     8.222042293654E-02 -2.212127643738E-01 -3.345739821687E-01
     63 F   1 H    -3.345739821687E-01  8.222042293654E-02 -2.212127643738E-01
     64 F   1 H    -8.222042293654E-02 -2.212127643738E-01  3.345739821687E-01
     65 F   1 H     3.345739821687E-01 -8.222042293654E-02 -2.212127643738E-01
     66 F   1 H    -8.222042293654E-02  2.212127643738E-01 -3.345739821687E-01
     67 T   7 N     3.937922087496E-01  3.017271081134E-01  1.027104356137E-02
     68 F   7 N    -3.937922087496E-01 -3.017271081134E-01  1.027104356137E-02
     69 F   7 N     3.937922087496E-01 -3.017271081134E-01 -1.027104356137E-02
     70 F   7 N    -3.937922087496E-01  3.017271081134E-01 -1.027104356137E-02
     71 T   7 N     1.027104356137E-02  3.937922087496E-01  3.017271081134E-01
     72 T   7 N     3.017271081134E-01  1.027104356137E-02  3.937922087496E-01
     73 F   7 N    -1.027104356137E-02 -3.937922087496E-01  3.017271081134E-01
     74 F   7 N    -3.017271081134E-01  1.027104356137E-02 -3.937922087496E-01
     75 F   7 N     1.027104356137E-02 -3.937922087496E-01 -3.017271081134E-01
     76 F   7 N    -3.017271081134E-01 -1.027104356137E-02  3.937922087496E-01
     77 F   7 N    -1.027104356137E-02  3.937922087496E-01 -3.017271081134E-01
     78 F   7 N     3.017271081134E-01 -1.027104356137E-02 -3.937922087496E-01
     79 F   7 N     3.017271081134E-01  3.937922087496E-01  1.027104356137E-02
     80 F   7 N    -3.017271081134E-01 -3.937922087496E-01  1.027104356137E-02
     81 F   7 N    -3.017271081134E-01  3.937922087496E-01 -1.027104356137E-02
     82 F   7 N     3.017271081134E-01 -3.937922087496E-01 -1.027104356137E-02
     83 F   7 N     3.937922087496E-01  1.027104356137E-02  3.017271081134E-01
     84 F   7 N     1.027104356137E-02  3.017271081134E-01  3.937922087496E-01
     85 F   7 N    -3.937922087496E-01 -1.027104356137E-02  3.017271081134E-01
     86 F   7 N     1.027104356137E-02 -3.017271081134E-01 -3.937922087496E-01
     87 F   7 N    -3.937922087496E-01  1.027104356137E-02 -3.017271081134E-01
     88 F   7 N    -1.027104356137E-02 -3.017271081134E-01  3.937922087496E-01
     89 F   7 N     3.937922087496E-01 -1.027104356137E-02 -3.017271081134E-01
     90 F   7 N    -1.027104356137E-02  3.017271081134E-01 -3.937922087496E-01
     91 T   7 N    -8.292683985297E-02 -8.292683985297E-02  4.341765143207E-01
     92 F   7 N     8.292683985297E-02  8.292683985297E-02  4.341765143207E-01
     93 F   7 N    -8.292683985297E-02  8.292683985297E-02 -4.341765143207E-01
     94 F   7 N     8.292683985297E-02 -8.292683985297E-02 -4.341765143207E-01
     95 T   7 N     4.341765143207E-01 -8.292683985297E-02 -8.292683985297E-02
     96 F   7 N    -8.292683985297E-02  4.341765143207E-01 -8.292683985297E-02
     97 F   7 N    -4.341765143207E-01  8.292683985297E-02 -8.292683985297E-02
     98 F   7 N     8.292683985297E-02  4.341765143207E-01  8.292683985297E-02
     99 F   7 N     4.341765143207E-01  8.292683985297E-02  8.292683985297E-02
    100 F   7 N     8.292683985297E-02 -4.341765143207E-01 -8.292683985297E-02
    101 F   7 N    -4.341765143207E-01 -8.292683985297E-02  8.292683985297E-02
    102 F   7 N    -8.292683985297E-02 -4.341765143207E-01  8.292683985297E-02
    103 T   8 O    -1.095407693078E-01 -2.040835759490E-02  4.128733176111E-01
    104 F   8 O     1.095407693078E-01  2.040835759490E-02  4.128733176111E-01
    105 F   8 O    -1.095407693078E-01  2.040835759490E-02 -4.128733176111E-01
    106 F   8 O     1.095407693078E-01 -2.040835759490E-02 -4.128733176111E-01
    107 T   8 O     4.128733176111E-01 -1.095407693078E-01 -2.040835759490E-02
    108 T   8 O    -2.040835759490E-02  4.128733176111E-01 -1.095407693078E-01
    109 F   8 O    -4.128733176111E-01  1.095407693078E-01 -2.040835759490E-02
    110 F   8 O     2.040835759490E-02  4.128733176111E-01  1.095407693078E-01
    111 F   8 O     4.128733176111E-01  1.095407693078E-01  2.040835759490E-02
    112 F   8 O     2.040835759490E-02 -4.128733176111E-01 -1.095407693078E-01
    113 F   8 O    -4.128733176111E-01 -1.095407693078E-01  2.040835759490E-02
    114 F   8 O    -2.040835759490E-02 -4.128733176111E-01  1.095407693078E-01
    115 F   8 O    -2.040835759490E-02 -1.095407693078E-01  4.128733176111E-01
    116 F   8 O     2.040835759490E-02  1.095407693078E-01  4.128733176111E-01
    117 F   8 O     2.040835759490E-02 -1.095407693078E-01 -4.128733176111E-01
    118 F   8 O    -2.040835759490E-02  1.095407693078E-01 -4.128733176111E-01
    119 F   8 O    -1.095407693078E-01  4.128733176111E-01 -2.040835759490E-02
    120 F   8 O     4.128733176111E-01 -2.040835759490E-02 -1.095407693078E-01
    121 F   8 O     1.095407693078E-01 -4.128733176111E-01 -2.040835759490E-02
    122 F   8 O     4.128733176111E-01  2.040835759490E-02  1.095407693078E-01
    123 F   8 O     1.095407693078E-01  4.128733176111E-01  2.040835759490E-02
    124 F   8 O    -4.128733176111E-01  2.040835759490E-02 -1.095407693078E-01
    125 F   8 O    -1.095407693078E-01 -4.128733176111E-01  2.040835759490E-02
    126 F   8 O    -4.128733176111E-01 -2.040835759490E-02  1.095407693078E-01

 T = ATOM BELONGING TO THE ASYMMETRIC UNIT

 ****    8 SYMMOPS - TRANSLATORS IN FRACTIONAL UNITS
 **** MATRICES AND TRANSLATORS IN THE CRYSTALLOGRAPHIC REFERENCE FRAME
   V INV                    ROTATION MATRICES                   TRANSLATORS
   1   1  1.00  0.00  0.00  0.00  1.00  0.00  0.00  0.00  1.00  0.00  0.00  0.00
   2   2  0.00  1.00 -1.00  1.00  0.00 -1.00 -0.00  0.00 -1.00  0.00  0.00  0.00
   3   3 -1.00  0.00  0.00 -1.00 -0.00  1.00 -1.00  1.00 -0.00  0.00  0.00  0.00
   4   4  0.00 -1.00  1.00 -0.00 -1.00  0.00  1.00 -1.00  0.00  0.00  0.00  0.00
   5   5  1.00  0.00  0.00  0.00 -0.00  1.00  0.00  1.00 -0.00  0.00  0.00  0.00
   6   7  0.00 -1.00  1.00  1.00 -1.00  0.00 -0.00 -1.00  0.00  0.00  0.00  0.00
   7   6  0.00  1.00 -1.00 -0.00  0.00 -1.00  1.00  0.00 -1.00  0.00  0.00  0.00
   8   8 -1.00  0.00  0.00 -1.00  1.00 -0.00 -1.00 -0.00  1.00  0.00  0.00  0.00

 DIRECT LATTICE VECTORS CARTESIAN COMPONENTS (ANGSTROM)
          X                    Y                    Z
  -0.851726587831E+01   0.864697043483E+01   0.864697043483E+01
   0.851726587831E+01  -0.864697043483E+01   0.864697043483E+01
   0.851726587831E+01   0.864697043483E+01  -0.864697043483E+01


 CARTESIAN COORDINATES - PRIMITIVE CELL
 *******************************************************************************
 *      ATOM          X(ANGSTROM)         Y(ANGSTROM)         Z(ANGSTROM)
 *******************************************************************************
    1   230 ZN    8.517265878308E+00 -1.297045565224E+01 -1.410011329828E-15
    2   230 ZN    0.000000000000E+00 -1.297045565224E+01  8.646970434830E+00
    3   230 ZN   -9.259074399202E-16  8.646970434830E+00 -1.297045565224E+01
    4   230 ZN   -1.277589881746E+01  0.000000000000E+00  8.646970434830E+00
    5   230 ZN   -1.277589881746E+01  8.646970434830E+00 -4.700037766092E-16
    6   230 ZN    8.517265878308E+00 -9.400075532184E-16 -1.297045565224E+01
    7     6 C    -2.189090314376E+00 -2.222426715103E+00  8.391669934264E+00
    8     6 C     2.189090314376E+00  2.222426715103E+00  8.391669934264E+00
    9     6 C    -2.189090314376E+00  2.222426715103E+00 -8.391669934264E+00
   10     6 C     2.189090314376E+00 -2.222426715103E+00 -8.391669934264E+00
   11     6 C     8.265794885250E+00 -2.222426715103E+00 -2.222426715103E+00
   12     6 C    -2.189090314376E+00  8.391669934264E+00 -2.222426715103E+00
   13     6 C    -8.265794885250E+00  2.222426715103E+00 -2.222426715103E+00
   14     6 C     2.189090314376E+00  8.391669934264E+00  2.222426715103E+00
   15     6 C     8.265794885250E+00  2.222426715103E+00  2.222426715103E+00
   16     6 C     2.189090314376E+00 -8.391669934264E+00 -2.222426715103E+00
   17     6 C    -8.265794885250E+00 -2.222426715103E+00  2.222426715103E+00
   18     6 C    -2.189090314376E+00 -8.391669934264E+00  2.222426715103E+00
   19     6 C     5.687158459339E+00  4.791415035683E+00  9.475076217510E-01
   20     6 C    -5.687158459339E+00 -4.791415035683E+00  9.475076217510E-01
   21     6 C     5.687158459339E+00 -4.791415035683E+00 -9.475076217510E-01
   22     6 C    -5.687158459339E+00  4.791415035683E+00 -9.475076217510E-01
   23     6 C     9.332950074247E-01  5.773764933339E+00  4.791415035683E+00
   24     6 C     4.719543810148E+00  9.475076217510E-01  5.773764933339E+00
   25     6 C    -9.332950074247E-01 -5.773764933339E+00  4.791415035683E+00
   26     6 C    -4.719543810148E+00  9.475076217510E-01 -5.773764933339E+00
   27     6 C     9.332950074247E-01 -5.773764933339E+00 -4.791415035683E+00
   28     6 C    -4.719543810148E+00 -9.475076217510E-01  5.773764933339E+00
   29     6 C    -9.332950074247E-01  5.773764933339E+00 -4.791415035683E+00
   30     6 C     4.719543810148E+00 -9.475076217510E-01 -5.773764933339E+00
   31     6 C     4.719543810148E+00  5.773764933339E+00  9.475076217510E-01
   32     6 C    -4.719543810148E+00 -5.773764933339E+00  9.475076217510E-01
   33     6 C    -4.719543810148E+00  5.773764933339E+00 -9.475076217510E-01
   34     6 C     4.719543810148E+00 -5.773764933339E+00 -9.475076217510E-01
   35     6 C     5.687158459339E+00  9.475076217510E-01  4.791415035683E+00
   36     6 C     9.332950074247E-01  4.791415035683E+00  5.773764933339E+00
   37     6 C    -5.687158459339E+00 -9.475076217510E-01  4.791415035683E+00
   38     6 C     9.332950074247E-01 -4.791415035683E+00 -5.773764933339E+00
   39     6 C    -5.687158459339E+00  9.475076217510E-01 -4.791415035683E+00
   40     6 C    -9.332950074247E-01 -4.791415035683E+00  5.773764933339E+00
   41     6 C     5.687158459339E+00 -9.475076217510E-01 -4.791415035683E+00
   42     6 C    -9.332950074247E-01  4.791415035683E+00 -5.773764933339E+00
   43     1 H     5.699311124191E+00  3.825640466695E+00  1.421915132543E+00
   44     1 H    -5.699311124191E+00 -3.825640466695E+00  1.421915132543E+00
   45     1 H     5.699311124191E+00 -3.825640466695E+00 -1.421915132543E+00
   46     1 H    -5.699311124191E+00  3.825640466695E+00 -1.421915132543E+00
   47     1 H     1.400586405555E+00  5.786102664153E+00  3.825640466695E+00
   48     1 H     3.768255859695E+00  1.421915132543E+00  5.786102664153E+00
   49     1 H    -1.400586405555E+00 -5.786102664153E+00  3.825640466695E+00
   50     1 H    -3.768255859695E+00  1.421915132543E+00 -5.786102664153E+00
   51     1 H     1.400586405555E+00 -5.786102664153E+00 -3.825640466695E+00
   52     1 H    -3.768255859695E+00 -1.421915132543E+00  5.786102664153E+00
   53     1 H    -1.400586405555E+00  5.786102664153E+00 -3.825640466695E+00
   54     1 H     3.768255859695E+00 -1.421915132543E+00 -5.786102664153E+00
   55     1 H     3.768255859695E+00  5.786102664153E+00  1.421915132543E+00
   56     1 H    -3.768255859695E+00 -5.786102664153E+00  1.421915132543E+00
   57     1 H    -3.768255859695E+00  5.786102664153E+00 -1.421915132543E+00
   58     1 H     3.768255859695E+00 -5.786102664153E+00 -1.421915132543E+00
   59     1 H     5.699311124191E+00  1.421915132543E+00  3.825640466695E+00
   60     1 H     1.400586405555E+00  3.825640466695E+00  5.786102664153E+00
   61     1 H    -5.699311124191E+00 -1.421915132543E+00  3.825640466695E+00
   62     1 H     1.400586405555E+00 -3.825640466695E+00 -5.786102664153E+00
   63     1 H    -5.699311124191E+00  1.421915132543E+00 -3.825640466695E+00
   64     1 H    -1.400586405555E+00 -3.825640466695E+00  5.786102664153E+00
   65     1 H     5.699311124191E+00 -1.421915132543E+00 -3.825640466695E+00
   66     1 H    -1.400586405555E+00  3.825640466695E+00 -5.786102664153E+00
   67     7 N     6.708065885453E+00  5.218050766486E+00  1.776268200200E-01
   68     7 N    -6.708065885453E+00 -5.218050766486E+00  1.776268200200E-01
   69     7 N     6.708065885453E+00 -5.218050766486E+00 -1.776268200200E-01
   70     7 N    -6.708065885453E+00  5.218050766486E+00 -1.776268200200E-01
   71     7 N     1.749624177197E-01  6.810219173049E+00  5.218050766486E+00
   72     7 N     5.139780004989E+00  1.776268200200E-01  6.810219173049E+00
   73     7 N    -1.749624177197E-01 -6.810219173049E+00  5.218050766486E+00
   74     7 N    -5.139780004989E+00  1.776268200200E-01 -6.810219173049E+00
   75     7 N     1.749624177197E-01 -6.810219173049E+00 -5.218050766486E+00
   76     7 N    -5.139780004989E+00 -1.776268200200E-01  6.810219173049E+00
   77     7 N    -1.749624177197E-01  6.810219173049E+00 -5.218050766486E+00
   78     7 N     5.139780004989E+00 -1.776268200200E-01 -6.810219173049E+00
   79     7 N     5.139780004989E+00  6.810219173049E+00  1.776268200200E-01
   80     7 N    -5.139780004989E+00 -6.810219173049E+00  1.776268200200E-01
   81     7 N    -5.139780004989E+00  6.810219173049E+00 -1.776268200200E-01
   82     7 N     5.139780004989E+00 -6.810219173049E+00 -1.776268200200E-01
   83     7 N     6.708065885453E+00  1.776268200200E-01  5.218050766486E+00
   84     7 N     1.749624177197E-01  5.218050766486E+00  6.810219173049E+00
   85     7 N    -6.708065885453E+00 -1.776268200200E-01  5.218050766486E+00
   86     7 N     1.749624177197E-01 -5.218050766486E+00 -6.810219173049E+00
   87     7 N    -6.708065885453E+00  1.776268200200E-01 -5.218050766486E+00
   88     7 N    -1.749624177197E-01 -5.218050766486E+00  6.810219173049E+00
   89     7 N     6.708065885453E+00 -1.776268200200E-01 -5.218050766486E+00
   90     7 N    -1.749624177197E-01  5.218050766486E+00 -6.810219173049E+00
   91     7 N    -1.412619886951E+00 -1.434131864925E+00  7.508622965658E+00
   92     7 N     1.412619886951E+00  1.434131864925E+00  7.508622965658E+00
   93     7 N    -1.412619886951E+00  1.434131864925E+00 -7.508622965658E+00
   94     7 N     1.412619886951E+00 -1.434131864925E+00 -7.508622965658E+00
   95     7 N     7.395993621173E+00 -1.434131864925E+00 -1.434131864925E+00
   96     7 N    -1.412619886951E+00  7.508622965658E+00 -1.434131864925E+00
   97     7 N    -7.395993621173E+00  1.434131864925E+00 -1.434131864925E+00
   98     7 N     1.412619886951E+00  7.508622965658E+00  1.434131864925E+00
   99     7 N     7.395993621173E+00  1.434131864925E+00  1.434131864925E+00
  100     7 N     1.412619886951E+00 -7.508622965658E+00 -1.434131864925E+00
  101     7 N    -7.395993621173E+00 -1.434131864925E+00  1.434131864925E+00
  102     7 N    -1.412619886951E+00 -7.508622965658E+00  1.434131864925E+00
  103     8 O    -1.865975713418E+00 -3.529409294930E-01  7.140206741427E+00
  104     8 O     1.865975713418E+00  3.529409294930E-01  7.140206741427E+00
  105     8 O    -1.865975713418E+00  3.529409294930E-01 -7.140206741427E+00
  106     8 O     1.865975713418E+00 -3.529409294930E-01 -7.140206741427E+00
  107     8 O     7.033103640306E+00 -1.894391587226E+00 -3.529409294930E-01
  108     8 O    -3.476468155506E-01  7.140206741427E+00 -1.894391587226E+00
  109     8 O    -7.033103640306E+00  1.894391587226E+00 -3.529409294930E-01
  110     8 O     3.476468155506E-01  7.140206741427E+00  1.894391587226E+00
  111     8 O     7.033103640306E+00  1.894391587226E+00  3.529409294930E-01
  112     8 O     3.476468155506E-01 -7.140206741427E+00 -1.894391587226E+00
  113     8 O    -7.033103640306E+00 -1.894391587226E+00  3.529409294930E-01
  114     8 O    -3.476468155506E-01 -7.140206741427E+00  1.894391587226E+00
  115     8 O    -3.476468155506E-01 -1.894391587226E+00  7.140206741427E+00
  116     8 O     3.476468155506E-01  1.894391587226E+00  7.140206741427E+00
  117     8 O     3.476468155506E-01 -1.894391587226E+00 -7.140206741427E+00
  118     8 O    -3.476468155506E-01  1.894391587226E+00 -7.140206741427E+00
  119     8 O    -1.865975713418E+00  7.140206741427E+00 -3.529409294930E-01
  120     8 O     7.033103640306E+00 -3.529409294930E-01 -1.894391587226E+00
  121     8 O     1.865975713418E+00 -7.140206741427E+00 -3.529409294930E-01
  122     8 O     7.033103640306E+00  3.529409294930E-01  1.894391587226E+00
  123     8 O     1.865975713418E+00  7.140206741427E+00  3.529409294930E-01
  124     8 O    -7.033103640306E+00  3.529409294930E-01 -1.894391587226E+00
  125     8 O    -1.865975713418E+00 -7.140206741427E+00  3.529409294930E-01
  126     8 O    -7.033103640306E+00 -3.529409294930E-01  1.894391587226E+00

 *******************************************************************************
 *                             OPTIMIZATION STARTS                             *
 *******************************************************************************
 RECLASIFICATION OF INDICES FOR INTEGRAL CALC ACCORDING TO DIFFERENT CRITERIA:
           FIXDELTE                  FIXDELTX              FIXDELTN
           0.0000000                0.0000000              *****
 *******************************************************************************

 *******************************************************************************
 COORDINATE OPTIMIZATION - POINT    1
 INFORMATION **** EXCBUF **** EXCH. BIPO BUFFER: WORDS USED =     4000000
 WARNING **** EXCBUF **** EXCH. BIPO BUFFER TOO SMALL - TO AVOID I/O SET EXCHSIZE =     7958817

 DFT PARAMETERS

     ATOM       ELECTRONS   NET CHARGE   R(ANGSTROM)
   1 230  ZN     20.0000      0.0000     1.37000000
   7   6  C       6.0000      0.0000     0.77000000
  43   1  H       1.0000      0.0000     1.11000000
  67   7  N       7.0000      0.0000     0.74000000
 103   8  O       8.0000      0.0000     0.74000000

 SIZE OF GRID=     997505
 TTTTTTTTTTTTTTTTTTTTTTTTTTTTTT MAKE_GRID2  TELAPSE     5220.41 TCPU     1469.91
 BECKE WEIGHT FUNCTION
 RADSAFE =     2.00
 TOLERANCES - DENSITY:10**- 6; POTENTIAL:10**- 9; GRID WGT:10**-14

 RADIAL INTEGRATION  - INTERVALS (POINTS,UPPER LIMIT):            1( 99,  4.0*R)

 ANGULAR INTEGRATION - INTERVALS (ACCURACY LEVEL [N. POINTS] UPPER LIMIT):
  1(  6[ 146]   0.2)  2( 11[ 302]   0.5)  3( 14[ 590]   0.9)  4( 18[1454]   3.5)
  5( 14[ 590]9999.0)

 *******************************************************************************
 ZIF-65 (cif CCDC 917446, CIMFUB)                                                
 CRYSTAL - SCF - TYPE OF CALCULATION :  RESTRICTED CLOSED SHELL
 *******************************************************************************

 CAPPA:IS1  2;IS2  2;IS3  2; K PTS MONK NET   4; SYMMOPS:K SPACE  16;G SPACE   8

 TTTTTTTTTTTTTTTTTTTTTTTTTTTTTT SDIK        TELAPSE     5225.22 TCPU     1471.00

 INFORMATION FROM INTEGRAL EVALUATION

 RESTART FROM A PREVIOUS DENSITY MATRIX - DEP ACTIVE
 NUMBER OF COUPLE SETS (NEW, OLD, FOUND):   21427   21427   21427
 NUMBER OF IRREDUCIBLE G VECTORS        :   67710   67710   67710
 CHARGE NORMALIZATION FACTOR   0.99954057
 TOTAL ATOMIC CHARGES:
  18.5051070  18.5051070  18.5051070  18.5047171  18.5047171  18.5051070
   5.4554917   5.4554917   5.4554917   5.4554917   5.4508671   5.4554917
   5.4508671   5.4554917   5.4508671   5.4554917   5.4508671   5.4554917
   5.9952726   5.9952726   5.9952726   5.9952726   5.9889872   5.9918870
   5.9889872   5.9918870   5.9889872   5.9918870   5.9889872   5.9918870
   5.9918870   5.9918870   5.9918870   5.9918870   5.9952726   5.9889872
   5.9952726   5.9889872   5.9952726   5.9889872   5.9952726   5.9889872
   0.8866202   0.8866202   0.8866202   0.8866202   0.8881449   0.8906030
   0.8881449   0.8906030   0.8881449   0.8906030   0.8881449   0.8906030
   0.8906030   0.8906030   0.8906030   0.8906030   0.8866202   0.8881449
   0.8866202   0.8881449   0.8866202   0.8881449   0.8866202   0.8881449
   7.5732884   7.5732884   7.5732884   7.5732884   7.5716334   7.5744493
   7.5716334   7.5744493   7.5716334   7.5744493   7.5716334   7.5744493
   7.5744493   7.5744493   7.5744493   7.5744493   7.5732884   7.5716334
   7.5732884   7.5716334   7.5732884   7.5716334   7.5732884   7.5716334
   6.8169206   6.8169206   6.8169206   6.8169206   6.8129621   6.8169206
   6.8129621   6.8169206   6.8129621   6.8169206   6.8129621   6.8169206
   8.2848729   8.2848729   8.2848729   8.2848729   8.2852425   8.2859388
   8.2852425   8.2859388   8.2852425   8.2859388   8.2852425   8.2859388
   8.2859388   8.2859388   8.2859388   8.2859388   8.2848729   8.2852425
   8.2848729   8.2852425   8.2848729   8.2852425   8.2848729   8.2852425
 TTTTTTTTTTTTTTTTTTTTTTTTTTTTTT MOQGAD      TELAPSE     5229.40 TCPU     1473.36
 TTTTTTTTTTTTTTTTTTTTTTTTTTTTTT SHELLXN     TELAPSE     5251.29 TCPU     1485.43
 TTTTTTTTTTTTTTTTTTTTTTTTTTTTTT MONMO3      TELAPSE     5259.52 TCPU     1493.66
 NUMERICALLY INTEGRATED DENSITY    804.0021357731
 TTTTTTTTTTTTTTTTTTTTTTTTTTTTTT NUMDFT      TELAPSE     5262.01 TCPU     1496.15
 CYC   0 ETOT(AU) -6.522315396456E+03 DETOT -6.52E+03 tst  8.29E-13 PX  1.00E+00
 TTTTTTTTTTTTTTTTTTTTTTTTTTTTTT DIIS        TELAPSE     5263.51 TCPU     1497.66
 TTTTTTTTTTTTTTTTTTTTTTTTTTTTTT FDIK        TELAPSE     5279.51 TCPU     1509.46
 INSULATING STATE
 TOP OF VALENCE BANDS -    BAND    402; K    4; EIG -2.3840553E-01 AU
 TOP OF VALENCE BANDS -    BAND    402; K    1; EIG -2.3939756E-01 AU
 BOTTOM OF VIRTUAL BANDS - BAND    403; K    4; EIG -1.0156973E-01 AU
 DIRECT ENERGY BAND GAP:   3.7235 eV
 BOTTOM OF VIRTUAL BANDS - BAND    403; K    1; EIG -1.0148111E-01 AU
 TTTTTTTTTTTTTTTTTTTTTTTTTTTTTT PDIG        TELAPSE     5279.99 TCPU     1509.94
 CHARGE NORMALIZATION FACTOR   1.00000000
 TOTAL ATOMIC CHARGES:
  18.5051243  18.5051243  18.5051243  18.5022487  18.5022487  18.5051243
   5.4534956   5.4534956   5.4534956   5.4534956   5.4634476   5.4534956
   5.4634476   5.4534956   5.4634476   5.4534956   5.4634476   5.4534956
   5.9788204   5.9788204   5.9788204   5.9788204   5.9892520   5.9959205
   5.9892520   5.9959205   5.9892520   5.9959205   5.9892520   5.9959205
   5.9959205   5.9959205   5.9959205   5.9959205   5.9788204   5.9892520
   5.9788204   5.9892520   5.9788204   5.9892520   5.9788204   5.9892520
   0.8903443   0.8903443   0.8903443   0.8903443   0.8851612   0.8904170
   0.8851612   0.8904170   0.8851612   0.8904170   0.8851612   0.8904170
   0.8904170   0.8904170   0.8904170   0.8904170   0.8903443   0.8851612
   0.8903443   0.8851612   0.8903443   0.8851612   0.8903443   0.8851612
   7.5867324   7.5867324   7.5867324   7.5867324   7.5701309   7.5611373
   7.5701309   7.5611373   7.5701309   7.5611373   7.5701309   7.5611373
   7.5611373   7.5611373   7.5611373   7.5611373   7.5867324   7.5701309
   7.5867324   7.5701309   7.5867324   7.5701309   7.5867324   7.5701309
   6.7945199   6.7945199   6.7945199   6.7945199   6.8093831   6.7945199
   6.8093831   6.7945199   6.8093831   6.7945199   6.8093831   6.7945199
   8.3038092   8.3038092   8.3038092   8.3038092   8.2970126   8.2887071
   8.2970126   8.2887071   8.2970126   8.2887071   8.2970126   8.2887071
   8.2887071   8.2887071   8.2887071   8.2887071   8.3038092   8.2970126
   8.3038092   8.2970126   8.3038092   8.2970126   8.3038092   8.2970126
 TTTTTTTTTTTTTTTTTTTTTTTTTTTTTT MOQGAD      TELAPSE     5280.01 TCPU     1509.96
 TTTTTTTTTTTTTTTTTTTTTTTTTTTTTT SHELLXN     TELAPSE     5308.69 TCPU     1521.91
 TTTTTTTTTTTTTTTTTTTTTTTTTTTTTT MONMO3      TELAPSE     5310.54 TCPU     1523.76
 NUMERICALLY INTEGRATED DENSITY    804.0021222498
 TTTTTTTTTTTTTTTTTTTTTTTTTTTTTT NUMDFT      TELAPSE     5312.83 TCPU     1526.05
 CYC   1 ETOT(AU) -6.523352388914E+03 DETOT -1.04E+00 tst  0.00E+00 PX  5.21E-03
 TTTTTTTTTTTTTTTTTTTTTTTTTTTTTT DIIS        TELAPSE     5313.00 TCPU     1526.22
 DIIS TEST: 0.25629E-01 AT SCF   CYCLE   1 - MIX   30 %
 TTTTTTTTTTTTTTTTTTTTTTTTTTTTTT FDIK        TELAPSE     5315.37 TCPU     1528.21
 INSULATING STATE
 TOP OF VALENCE BANDS -    BAND    402; K    4; EIG -2.3726935E-01 AU
 TOP OF VALENCE BANDS -    BAND    402; K    1; EIG -2.3790335E-01 AU
 BOTTOM OF VIRTUAL BANDS - BAND    403; K    2; EIG -9.5911192E-02 AU
 INDIRECT ENERGY BAND GAP:   3.8466 eV
 BOTTOM OF VIRTUAL BANDS - BAND    403; K    1; EIG -9.5708738E-02 AU
 TTTTTTTTTTTTTTTTTTTTTTTTTTTTTT PDIG        TELAPSE     5315.71 TCPU     1528.55
 CHARGE NORMALIZATION FACTOR   1.00000000
 TOTAL ATOMIC CHARGES:
  18.4987698  18.4987698  18.4987698  18.4977068  18.4977068  18.4987698
   5.4641488   5.4641488   5.4641488   5.4641488   5.4533143   5.4641488
   5.4533143   5.4641488   5.4533143   5.4641488   5.4533143   5.4641488
   5.9860090   5.9860090   5.9860090   5.9860090   6.0006959   5.9950285
   6.0006959   5.9950285   6.0006959   5.9950285   6.0006959   5.9950285
   5.9950285   5.9950285   5.9950285   5.9950285   5.9860090   6.0006959
   5.9860090   6.0006959   5.9860090   6.0006959   5.9860090   6.0006959
   0.8879459   0.8879459   0.8879459   0.8879459   0.8898806   0.8914062
   0.8898806   0.8914062   0.8898806   0.8914062   0.8898806   0.8914062
   0.8914062   0.8914062   0.8914062   0.8914062   0.8879459   0.8898806
   0.8879459   0.8898806   0.8879459   0.8898806   0.8879459   0.8898806
   7.5669851   7.5669851   7.5669851   7.5669851   7.5673028   7.5754364
   7.5673028   7.5754364   7.5673028   7.5754364   7.5673028   7.5754364
   7.5754364   7.5754364   7.5754364   7.5754364   7.5669851   7.5673028
   7.5669851   7.5673028   7.5669851   7.5673028   7.5669851   7.5673028
   6.8185915   6.8185915   6.8185915   6.8185915   6.8075975   6.8185915
   6.8075975   6.8185915   6.8075975   6.8185915   6.8075975   6.8185915
   8.2829627   8.2829627   8.2829627   8.2829627   8.2879706   8.2813685
   8.2879706   8.2813685   8.2879706   8.2813685   8.2879706   8.2813685
   8.2813685   8.2813685   8.2813685   8.2813685   8.2829627   8.2879706
   8.2829627   8.2879706   8.2829627   8.2879706   8.2829627   8.2879706
 TTTTTTTTTTTTTTTTTTTTTTTTTTTTTT MOQGAD      TELAPSE     5315.72 TCPU     1528.56
 TTTTTTTTTTTTTTTTTTTTTTTTTTTTTT SHELLXN     TELAPSE     5332.90 TCPU     1540.48
 TTTTTTTTTTTTTTTTTTTTTTTTTTTTTT MONMO3      TELAPSE     5334.56 TCPU     1542.14
 NUMERICALLY INTEGRATED DENSITY    804.0021294019
 TTTTTTTTTTTTTTTTTTTTTTTTTTTTTT NUMDFT      TELAPSE     5336.85 TCPU     1544.43
 CYC   2 ETOT(AU) -6.523352521604E+03 DETOT -1.33E-04 tst  2.99E-05 PX  6.73E-03
 TTTTTTTTTTTTTTTTTTTTTTTTTTTTTT DIIS        TELAPSE     5339.71 TCPU     1547.29
 DIIS TEST: 0.26164E-01 AT SCF   CYCLE   2 - DIIS ACTIVE - HISTORY:     2 CYCLES
 TTTTTTTTTTTTTTTTTTTTTTTTTTTTTT FDIK        TELAPSE     5345.42 TCPU     1548.59
 INSULATING STATE
 TOP OF VALENCE BANDS -    BAND    402; K    4; EIG -2.3689368E-01 AU
 TOP OF VALENCE BANDS -    BAND    402; K    1; EIG -2.3766383E-01 AU
 BOTTOM OF VIRTUAL BANDS - BAND    403; K    2; EIG -9.5205673E-02 AU
 INDIRECT ENERGY BAND GAP:   3.8555 eV
 BOTTOM OF VIRTUAL BANDS - BAND    403; K    1; EIG -9.4988941E-02 AU
 TTTTTTTTTTTTTTTTTTTTTTTTTTTTTT PDIG        TELAPSE     5345.76 TCPU     1548.92
 CHARGE NORMALIZATION FACTOR   1.00000000
 TOTAL ATOMIC CHARGES:
  18.5018046  18.5018046  18.5018046  18.4992362  18.4992362  18.5018046
   5.4548859   5.4548859   5.4548859   5.4548859   5.4602963   5.4548859
   5.4602963   5.4548859   5.4602963   5.4548859   5.4602963   5.4548859
   5.9869432   5.9869432   5.9869432   5.9869432   5.9872508   5.9941453
   5.9872508   5.9941453   5.9872508   5.9941453   5.9872508   5.9941453
   5.9941453   5.9941453   5.9941453   5.9941453   5.9869432   5.9872508
   5.9869432   5.9872508   5.9869432   5.9872508   5.9869432   5.9872508
   0.8884875   0.8884875   0.8884875   0.8884875   0.8909903   0.8919529
   0.8909903   0.8919529   0.8909903   0.8919529   0.8909903   0.8919529
   0.8919529   0.8919529   0.8919529   0.8919529   0.8884875   0.8909903
   0.8884875   0.8909903   0.8884875   0.8909903   0.8884875   0.8909903
   7.5815865   7.5815865   7.5815865   7.5815865   7.5693109   7.5657584
   7.5693109   7.5657584   7.5693109   7.5657584   7.5693109   7.5657584
   7.5657584   7.5657584   7.5657584   7.5657584   7.5815865   7.5693109
   7.5815865   7.5693109   7.5815865   7.5693109   7.5815865   7.5693109
   6.8055377   6.8055377   6.8055377   6.8055377   6.8093234   6.8055377
   6.8093234   6.8055377   6.8093234   6.8055377   6.8093234   6.8055377
   8.2959607   8.2959607   8.2959607   8.2959607   8.2928657   8.2838031
   8.2928657   8.2838031   8.2928657   8.2838031   8.2928657   8.2838031
   8.2838031   8.2838031   8.2838031   8.2838031   8.2959607   8.2928657
   8.2959607   8.2928657   8.2959607   8.2928657   8.2959607   8.2928657
 TTTTTTTTTTTTTTTTTTTTTTTTTTTTTT MOQGAD      TELAPSE     5345.77 TCPU     1548.94
 TTTTTTTTTTTTTTTTTTTTTTTTTTTTTT SHELLXN     TELAPSE     5364.33 TCPU     1560.78
 TTTTTTTTTTTTTTTTTTTTTTTTTTTTTT MONMO3      TELAPSE     5371.55 TCPU     1568.01
 NUMERICALLY INTEGRATED DENSITY    804.0021287691
 TTTTTTTTTTTTTTTTTTTTTTTTTTTTTT NUMDFT      TELAPSE     5373.91 TCPU     1570.37
 CYC   3 ETOT(AU) -6.523354765126E+03 DETOT -2.24E-03 tst  1.51E-05 PX  3.14E-03
 TTTTTTTTTTTTTTTTTTTTTTTTTTTTTT DIIS        TELAPSE     5374.26 TCPU     1570.71
 DIIS TEST: 0.21586E-02 AT SCF   CYCLE   3 - DIIS ACTIVE - HISTORY:     3 CYCLES
 TTTTTTTTTTTTTTTTTTTTTTTTTTTTTT FDIK        TELAPSE     5377.50 TCPU     1572.57
 INSULATING STATE
 TOP OF VALENCE BANDS -    BAND    402; K    4; EIG -2.3750942E-01 AU
 TOP OF VALENCE BANDS -    BAND    402; K    1; EIG -2.3850687E-01 AU
 BOTTOM OF VIRTUAL BANDS - BAND    403; K    2; EIG -9.5675533E-02 AU
 INDIRECT ENERGY BAND GAP:   3.8595 eV
 BOTTOM OF VIRTUAL BANDS - BAND    403; K    1; EIG -9.5467928E-02 AU
 TTTTTTTTTTTTTTTTTTTTTTTTTTTTTT PDIG        TELAPSE     5377.80 TCPU     1572.87
 CHARGE NORMALIZATION FACTOR   1.00000000
 TOTAL ATOMIC CHARGES:
  18.5003781  18.5003781  18.5003781  18.4985075  18.4985075  18.5003781
   5.4557576   5.4557576   5.4557576   5.4557576   5.4568445   5.4557576
   5.4568445   5.4557576   5.4568445   5.4557576   5.4568445   5.4557576
   5.9820505   5.9820505   5.9820505   5.9820505   5.9925859   5.9947917
   5.9925859   5.9947917   5.9925859   5.9947917   5.9925859   5.9947917
   5.9947917   5.9947917   5.9947917   5.9947917   5.9820505   5.9925859
   5.9820505   5.9925859   5.9820505   5.9925859   5.9820505   5.9925859
   0.8887992   0.8887992   0.8887992   0.8887992   0.8893462   0.8915233
   0.8893462   0.8915233   0.8893462   0.8915233   0.8893462   0.8915233
   0.8915233   0.8915233   0.8915233   0.8915233   0.8887992   0.8893462
   0.8887992   0.8893462   0.8887992   0.8893462   0.8887992   0.8893462
   7.5791798   7.5791798   7.5791798   7.5791798   7.5693461   7.5702668
   7.5693461   7.5702668   7.5693461   7.5702668   7.5693461   7.5702668
   7.5702668   7.5702668   7.5702668   7.5702668   7.5791798   7.5693461
   7.5791798   7.5693461   7.5791798   7.5693461   7.5791798   7.5693461
   6.8062203   6.8062203   6.8062203   6.8062203   6.8076597   6.8062203
   6.8076597   6.8062203   6.8076597   6.8062203   6.8076597   6.8062203
   8.2943468   8.2943468   8.2943468   8.2943468   8.2926957   8.2860220
   8.2926957   8.2860220   8.2926957   8.2860220   8.2926957   8.2860220
   8.2860220   8.2860220   8.2860220   8.2860220   8.2943468   8.2926957
   8.2943468   8.2926957   8.2943468   8.2926957   8.2943468   8.2926957
 TTTTTTTTTTTTTTTTTTTTTTTTTTTTTT MOQGAD      TELAPSE     5377.82 TCPU     1572.89
 TTTTTTTTTTTTTTTTTTTTTTTTTTTTTT SHELLXN     TELAPSE     5399.35 TCPU     1584.78
 TTTTTTTTTTTTTTTTTTTTTTTTTTTTTT MONMO3      TELAPSE     5403.31 TCPU     1588.74
 NUMERICALLY INTEGRATED DENSITY    804.0021275940
 TTTTTTTTTTTTTTTTTTTTTTTTTTTTTT NUMDFT      TELAPSE     5405.58 TCPU     1591.01
 CYC   4 ETOT(AU) -6.523354920482E+03 DETOT -1.55E-04 tst  1.13E-06 PX  1.22E-03
 TTTTTTTTTTTTTTTTTTTTTTTTTTTTTT DIIS        TELAPSE     5406.00 TCPU     1591.43
 DIIS TEST: 0.39147E-03 AT SCF   CYCLE   4 - DIIS ACTIVE - HISTORY:     4 CYCLES
 TTTTTTTTTTTTTTTTTTTTTTTTTTTTTT FDIK        TELAPSE     5409.66 TCPU     1592.16
 INSULATING STATE
 TOP OF VALENCE BANDS -    BAND    402; K    4; EIG -2.3766806E-01 AU
 TOP OF VALENCE BANDS -    BAND    402; K    1; EIG -2.3871363E-01 AU
 BOTTOM OF VIRTUAL BANDS - BAND    403; K    4; EIG -9.5923744E-02 AU
 DIRECT ENERGY BAND GAP:   3.8571 eV
 BOTTOM OF VIRTUAL BANDS - BAND    403; K    1; EIG -9.5834974E-02 AU
 TTTTTTTTTTTTTTTTTTTTTTTTTTTTTT PDIG        TELAPSE     5409.95 TCPU     1592.45
 CHARGE NORMALIZATION FACTOR   1.00000000
 TOTAL ATOMIC CHARGES:
  18.5000136  18.5000136  18.5000136  18.4974216  18.4974216  18.5000136
   5.4559508   5.4559508   5.4559508   5.4559508   5.4586198   5.4559508
   5.4586198   5.4559508   5.4586198   5.4559508   5.4586198   5.4559508
   5.9843898   5.9843898   5.9843898   5.9843898   5.9914077   5.9952457
   5.9914077   5.9952457   5.9914077   5.9952457   5.9914077   5.9952457
   5.9952457   5.9952457   5.9952457   5.9952457   5.9843898   5.9914077
   5.9843898   5.9914077   5.9843898   5.9914077   5.9843898   5.9914077
   0.8886276   0.8886276   0.8886276   0.8886276   0.8892045   0.8913146
   0.8892045   0.8913146   0.8892045   0.8913146   0.8892045   0.8913146
   0.8913146   0.8913146   0.8913146   0.8913146   0.8886276   0.8892045
   0.8886276   0.8892045   0.8886276   0.8892045   0.8886276   0.8892045
   7.5801554   7.5801554   7.5801554   7.5801554   7.5694334   7.5682005
   7.5694334   7.5682005   7.5694334   7.5682005   7.5694334   7.5682005
   7.5682005   7.5682005   7.5682005   7.5682005   7.5801554   7.5694334
   7.5801554   7.5694334   7.5801554   7.5694334   7.5801554   7.5694334
   6.8068782   6.8068782   6.8068782   6.8068782   6.8092733   6.8068782
   6.8092733   6.8068782   6.8092733   6.8068782   6.8092733   6.8068782
   8.2940067   8.2940067   8.2940067   8.2940067   8.2924342   8.2844422
   8.2924342   8.2844422   8.2924342   8.2844422   8.2924342   8.2844422
   8.2844422   8.2844422   8.2844422   8.2844422   8.2940067   8.2924342
   8.2940067   8.2924342   8.2940067   8.2924342   8.2940067   8.2924342
 TTTTTTTTTTTTTTTTTTTTTTTTTTTTTT MOQGAD      TELAPSE     5409.97 TCPU     1592.47
 TTTTTTTTTTTTTTTTTTTTTTTTTTTTTT SHELLXN     TELAPSE     5445.91 TCPU     1604.28
 TTTTTTTTTTTTTTTTTTTTTTTTTTTTTT MONMO3      TELAPSE     5447.72 TCPU     1606.08
 NUMERICALLY INTEGRATED DENSITY    804.0021274490
 TTTTTTTTTTTTTTTTTTTTTTTTTTTTTT NUMDFT      TELAPSE     5450.08 TCPU     1608.44
 CYC   5 ETOT(AU) -6.523354951969E+03 DETOT -3.15E-05 tst  1.79E-07 PX  4.84E-04
 TTTTTTTTTTTTTTTTTTTTTTTTTTTTTT DIIS        TELAPSE     5457.86 TCPU     1616.23
 DIIS TEST: 0.99869E-04 AT SCF   CYCLE   5 - DIIS ACTIVE - HISTORY:     5 CYCLES
 TTTTTTTTTTTTTTTTTTTTTTTTTTTTTT FDIK        TELAPSE     5483.27 TCPU     1637.41
 INSULATING STATE
 TOP OF VALENCE BANDS -    BAND    402; K    4; EIG -2.3752232E-01 AU
 TOP OF VALENCE BANDS -    BAND    402; K    1; EIG -2.3851038E-01 AU
 BOTTOM OF VIRTUAL BANDS - BAND    403; K    3; EIG -9.5634329E-02 AU
 INDIRECT ENERGY BAND GAP:   3.8610 eV
 BOTTOM OF VIRTUAL BANDS - BAND    403; K    1; EIG -9.5485273E-02 AU
 TTTTTTTTTTTTTTTTTTTTTTTTTTTTTT PDIG        TELAPSE     5483.62 TCPU     1637.77
 CHARGE NORMALIZATION FACTOR   1.00000000
 TOTAL ATOMIC CHARGES:
  18.5005775  18.5005775  18.5005775  18.4981449  18.4981449  18.5005775
   5.4562195   5.4562195   5.4562195   5.4562195   5.4580431   5.4562195
   5.4580431   5.4562195   5.4580431   5.4562195   5.4580431   5.4562195
   5.9837799   5.9837799   5.9837799   5.9837799   5.9916294   5.9947690
   5.9916294   5.9947690   5.9916294   5.9947690   5.9916294   5.9947690
   5.9947690   5.9947690   5.9947690   5.9947690   5.9837799   5.9916294
   5.9837799   5.9916294   5.9837799   5.9916294   5.9837799   5.9916294
   0.8886686   0.8886686   0.8886686   0.8886686   0.8894770   0.8914403
   0.8894770   0.8914403   0.8894770   0.8914403   0.8894770   0.8914403
   0.8914403   0.8914403   0.8914403   0.8914403   0.8886686   0.8894770
   0.8886686   0.8894770   0.8886686   0.8894770   0.8886686   0.8894770
   7.5794440   7.5794440   7.5794440   7.5794440   7.5692402   7.5688706
   7.5692402   7.5688706   7.5692402   7.5688706   7.5692402   7.5688706
   7.5688706   7.5688706   7.5688706   7.5688706   7.5794440   7.5692402
   7.5794440   7.5692402   7.5794440   7.5692402   7.5794440   7.5692402
   6.8063037   6.8063037   6.8063037   6.8063037   6.8084583   6.8063037
   6.8084583   6.8063037   6.8084583   6.8063037   6.8084583   6.8063037
   8.2945298   8.2945298   8.2945298   8.2945298   8.2925505   8.2850018
   8.2925505   8.2850018   8.2925505   8.2850018   8.2925505   8.2850018
   8.2850018   8.2850018   8.2850018   8.2850018   8.2945298   8.2925505
   8.2945298   8.2925505   8.2945298   8.2925505   8.2945298   8.2925505
 TTTTTTTTTTTTTTTTTTTTTTTTTTTTTT MOQGAD      TELAPSE     5483.64 TCPU     1637.79
 TTTTTTTTTTTTTTTTTTTTTTTTTTTTTT SHELLXN     TELAPSE     5544.05 TCPU     1649.71
 TTTTTTTTTTTTTTTTTTTTTTTTTTTTTT MONMO3      TELAPSE     5546.18 TCPU     1651.84
 NUMERICALLY INTEGRATED DENSITY    804.0021275514
 TTTTTTTTTTTTTTTTTTTTTTTTTTTTTT NUMDFT      TELAPSE     5548.46 TCPU     1654.12
 CYC   6 ETOT(AU) -6.523354957061E+03 DETOT -5.09E-06 tst  3.26E-08 PX  1.60E-04
 TTTTTTTTTTTTTTTTTTTTTTTTTTTTTT DIIS        TELAPSE     5553.48 TCPU     1659.14
 DIIS TEST: 0.11052E-04 AT SCF   CYCLE   6 - DIIS ACTIVE - HISTORY:     6 CYCLES
 TTTTTTTTTTTTTTTTTTTTTTTTTTTTTT FDIK        TELAPSE     5561.74 TCPU     1659.18
 INSULATING STATE
 TOP OF VALENCE BANDS -    BAND    402; K    4; EIG -2.3755346E-01 AU
 TOP OF VALENCE BANDS -    BAND    402; K    1; EIG -2.3855961E-01 AU
 BOTTOM OF VIRTUAL BANDS - BAND    403; K    3; EIG -9.5667302E-02 AU
 INDIRECT ENERGY BAND GAP:   3.8609 eV
 BOTTOM OF VIRTUAL BANDS - BAND    403; K    1; EIG -9.5546012E-02 AU
 TTTTTTTTTTTTTTTTTTTTTTTTTTTTTT PDIG        TELAPSE     5562.08 TCPU     1659.52
 CHARGE NORMALIZATION FACTOR   1.00000000
 TOTAL ATOMIC CHARGES:
  18.5004016  18.5004016  18.5004016  18.4980081  18.4980081  18.5004016
   5.4560680   5.4560680   5.4560680   5.4560680   5.4581507   5.4560680
   5.4581507   5.4560680   5.4581507   5.4560680   5.4581507   5.4560680
   5.9837797   5.9837797   5.9837797   5.9837797   5.9916402   5.9950517
   5.9916402   5.9950517   5.9916402   5.9950517   5.9916402   5.9950517
   5.9950517   5.9950517   5.9950517   5.9950517   5.9837797   5.9916402
   5.9837797   5.9916402   5.9837797   5.9916402   5.9837797   5.9916402
   0.8886649   0.8886649   0.8886649   0.8886649   0.8894165   0.8914154
   0.8894165   0.8914154   0.8894165   0.8914154   0.8894165   0.8914154
   0.8914154   0.8914154   0.8914154   0.8914154   0.8886649   0.8894165
   0.8886649   0.8894165   0.8886649   0.8894165   0.8886649   0.8894165
   7.5797634   7.5797634   7.5797634   7.5797634   7.5693039   7.5687195
   7.5693039   7.5687195   7.5693039   7.5687195   7.5693039   7.5687195
   7.5687195   7.5687195   7.5687195   7.5687195   7.5797634   7.5693039
   7.5797634   7.5693039   7.5797634   7.5693039   7.5797634   7.5693039
   6.8065740   6.8065740   6.8065740   6.8065740   6.8086373   6.8065740
   6.8086373   6.8065740   6.8086373   6.8065740   6.8086373   6.8065740
   8.2938855   8.2938855   8.2938855   8.2938855   8.2924720   8.2851485
   8.2924720   8.2851485   8.2924720   8.2851485   8.2924720   8.2851485
   8.2851485   8.2851485   8.2851485   8.2851485   8.2938855   8.2924720
   8.2938855   8.2924720   8.2938855   8.2924720   8.2938855   8.2924720
 TTTTTTTTTTTTTTTTTTTTTTTTTTTTTT MOQGAD      TELAPSE     5562.10 TCPU     1659.54
 TTTTTTTTTTTTTTTTTTTTTTTTTTTTTT SHELLXN     TELAPSE     5605.04 TCPU     1671.44
 TTTTTTTTTTTTTTTTTTTTTTTTTTTTTT MONMO3      TELAPSE     5610.04 TCPU     1676.44
 NUMERICALLY INTEGRATED DENSITY    804.0021275817
 TTTTTTTTTTTTTTTTTTTTTTTTTTTTTT NUMDFT      TELAPSE     5612.40 TCPU     1678.79
 CYC   7 ETOT(AU) -6.523354958877E+03 DETOT -1.82E-06 tst  6.84E-09 PX  9.93E-05
 TTTTTTTTTTTTTTTTTTTTTTTTTTTTTT DIIS        TELAPSE     5613.13 TCPU     1679.53
 DIIS TEST: 0.84105E-05 AT SCF   CYCLE   7 - DIIS ACTIVE - HISTORY:     7 CYCLES
 TTTTTTTTTTTTTTTTTTTTTTTTTTTTTT FDIK        TELAPSE     5615.67 TCPU     1680.87
 INSULATING STATE
 TOP OF VALENCE BANDS -    BAND    402; K    4; EIG -2.3755273E-01 AU
 TOP OF VALENCE BANDS -    BAND    402; K    1; EIG -2.3855560E-01 AU
 BOTTOM OF VIRTUAL BANDS - BAND    403; K    3; EIG -9.5672559E-02 AU
 INDIRECT ENERGY BAND GAP:   3.8608 eV
 BOTTOM OF VIRTUAL BANDS - BAND    403; K    1; EIG -9.5547477E-02 AU
 TTTTTTTTTTTTTTTTTTTTTTTTTTTTTT PDIG        TELAPSE     5616.02 TCPU     1681.22
 CHARGE NORMALIZATION FACTOR   1.00000000
 TOTAL ATOMIC CHARGES:
  18.5003337  18.5003337  18.5003337  18.4979953  18.4979953  18.5003337
   5.4561323   5.4561323   5.4561323   5.4561323   5.4581457   5.4561323
   5.4581457   5.4561323   5.4581457   5.4561323   5.4581457   5.4561323
   5.9837765   5.9837765   5.9837765   5.9837765   5.9916504   5.9949767
   5.9916504   5.9949767   5.9916504   5.9949767   5.9916504   5.9949767
   5.9949767   5.9949767   5.9949767   5.9949767   5.9837765   5.9916504
   5.9837765   5.9916504   5.9837765   5.9916504   5.9837765   5.9916504
   0.8886661   0.8886661   0.8886661   0.8886661   0.8894168   0.8914219
   0.8894168   0.8914219   0.8894168   0.8914219   0.8894168   0.8914219
   0.8914219   0.8914219   0.8914219   0.8914219   0.8886661   0.8894168
   0.8886661   0.8894168   0.8886661   0.8894168   0.8886661   0.8894168
   7.5795691   7.5795691   7.5795691   7.5795691   7.5692904   7.5688320
   7.5692904   7.5688320   7.5692904   7.5688320   7.5692904   7.5688320
   7.5688320   7.5688320   7.5688320   7.5688320   7.5795691   7.5692904
   7.5795691   7.5692904   7.5795691   7.5692904   7.5795691   7.5692904
   6.8065496   6.8065496   6.8065496   6.8065496   6.8086217   6.8065496
   6.8086217   6.8065496   6.8086217   6.8065496   6.8086217   6.8065496
   8.2944414   8.2944414   8.2944414   8.2944414   8.2925145   8.2847128
   8.2925145   8.2847128   8.2925145   8.2847128   8.2925145   8.2847128
   8.2847128   8.2847128   8.2847128   8.2847128   8.2944414   8.2925145
   8.2944414   8.2925145   8.2944414   8.2925145   8.2944414   8.2925145
 TTTTTTTTTTTTTTTTTTTTTTTTTTTTTT MOQGAD      TELAPSE     5616.04 TCPU     1681.24
 TTTTTTTTTTTTTTTTTTTTTTTTTTTTTT SHELLXN     TELAPSE     5640.00 TCPU     1693.06
 TTTTTTTTTTTTTTTTTTTTTTTTTTTTTT MONMO3      TELAPSE     5642.19 TCPU     1695.25
 NUMERICALLY INTEGRATED DENSITY    804.0021275632
 TTTTTTTTTTTTTTTTTTTTTTTTTTTTTT NUMDFT      TELAPSE     5644.55 TCPU     1697.62
 CYC   8 ETOT(AU) -6.523354959210E+03 DETOT -3.33E-07 tst  1.05E-08 PX  8.60E-05
 TTTTTTTTTTTTTTTTTTTTTTTTTTTTTT DIIS        TELAPSE     5648.85 TCPU     1701.92
 DIIS TEST: 0.41929E-05 AT SCF   CYCLE   8 - DIIS ACTIVE - HISTORY:     8 CYCLES
 TTTTTTTTTTTTTTTTTTTTTTTTTTTTTT FDIK        TELAPSE     5652.03 TCPU     1704.09
 INSULATING STATE
 TOP OF VALENCE BANDS -    BAND    402; K    4; EIG -2.3755140E-01 AU
 TOP OF VALENCE BANDS -    BAND    402; K    1; EIG -2.3855457E-01 AU
 BOTTOM OF VIRTUAL BANDS - BAND    403; K    3; EIG -9.5672998E-02 AU
 INDIRECT ENERGY BAND GAP:   3.8607 eV
 BOTTOM OF VIRTUAL BANDS - BAND    403; K    1; EIG -9.5546828E-02 AU
 TTTTTTTTTTTTTTTTTTTTTTTTTTTTTT PDIG        TELAPSE     5652.37 TCPU     1704.43
 CHARGE NORMALIZATION FACTOR   1.00000000
 TOTAL ATOMIC CHARGES:
  18.5003759  18.5003759  18.5003759  18.4979623  18.4979623  18.5003759
   5.4561614   5.4561614   5.4561614   5.4561614   5.4580997   5.4561614
   5.4580997   5.4561614   5.4580997   5.4561614   5.4580997   5.4561614
   5.9838368   5.9838368   5.9838368   5.9838368   5.9916459   5.9948874
   5.9916459   5.9948874   5.9916459   5.9948874   5.9916459   5.9948874
   5.9948874   5.9948874   5.9948874   5.9948874   5.9838368   5.9916459
   5.9838368   5.9916459   5.9838368   5.9916459   5.9838368   5.9916459
   0.8886626   0.8886626   0.8886626   0.8886626   0.8894213   0.8914345
   0.8894213   0.8914345   0.8894213   0.8914345   0.8894213   0.8914345
   0.8914345   0.8914345   0.8914345   0.8914345   0.8886626   0.8894213
   0.8886626   0.8894213   0.8886626   0.8894213   0.8886626   0.8894213
   7.5796170   7.5796170   7.5796170   7.5796170   7.5692956   7.5687434
   7.5692956   7.5687434   7.5692956   7.5687434   7.5692956   7.5687434
   7.5687434   7.5687434   7.5687434   7.5687434   7.5796170   7.5692956
   7.5796170   7.5692956   7.5796170   7.5692956   7.5796170   7.5692956
   6.8065172   6.8065172   6.8065172   6.8065172   6.8085918   6.8065172
   6.8085918   6.8065172   6.8085918   6.8065172   6.8085918   6.8065172
   8.2942295   8.2942295   8.2942295   8.2942295   8.2925277   8.2849953
   8.2925277   8.2849953   8.2925277   8.2849953   8.2925277   8.2849953
   8.2849953   8.2849953   8.2849953   8.2849953   8.2942295   8.2925277
   8.2942295   8.2925277   8.2942295   8.2925277   8.2942295   8.2925277
 TTTTTTTTTTTTTTTTTTTTTTTTTTTTTT MOQGAD      TELAPSE     5652.38 TCPU     1704.45
 TTTTTTTTTTTTTTTTTTTTTTTTTTTTTT SHELLXN     TELAPSE     5700.57 TCPU     1716.28
 TTTTTTTTTTTTTTTTTTTTTTTTTTTTTT MONMO3      TELAPSE     5702.33 TCPU     1718.05
 NUMERICALLY INTEGRATED DENSITY    804.0021275527
 TTTTTTTTTTTTTTTTTTTTTTTTTTTTTT NUMDFT      TELAPSE     5704.83 TCPU     1720.55
 CYC   9 ETOT(AU) -6.523354959443E+03 DETOT -2.33E-07 tst  2.57E-09 PX  4.13E-05
 TTTTTTTTTTTTTTTTTTTTTTTTTTTTTT DIIS        TELAPSE     5713.69 TCPU     1729.40
 DIIS TEST: 0.70360E-06 AT SCF   CYCLE   9 - DIIS ACTIVE - HISTORY:     9 CYCLES
 TTTTTTTTTTTTTTTTTTTTTTTTTTTTTT FDIK        TELAPSE     5723.62 TCPU     1733.39
 INSULATING STATE
 TOP OF VALENCE BANDS -    BAND    402; K    4; EIG -2.3754904E-01 AU
 TOP OF VALENCE BANDS -    BAND    402; K    1; EIG -2.3854917E-01 AU
 BOTTOM OF VIRTUAL BANDS - BAND    403; K    3; EIG -9.5662489E-02 AU
 INDIRECT ENERGY BAND GAP:   3.8609 eV
 BOTTOM OF VIRTUAL BANDS - BAND    403; K    1; EIG -9.5535365E-02 AU
 TTTTTTTTTTTTTTTTTTTTTTTTTTTTTT PDIG        TELAPSE     5723.97 TCPU     1733.74
 CHARGE NORMALIZATION FACTOR   1.00000000
 TOTAL ATOMIC CHARGES:
  18.5003993  18.5003993  18.5003993  18.4980141  18.4980141  18.5003993
   5.4561130   5.4561130   5.4561130   5.4561130   5.4581254   5.4561130
   5.4581254   5.4561130   5.4581254   5.4561130   5.4581254   5.4561130
   5.9838155   5.9838155   5.9838155   5.9838155   5.9916312   5.9949775
   5.9916312   5.9949775   5.9916312   5.9949775   5.9916312   5.9949775
   5.9949775   5.9949775   5.9949775   5.9949775   5.9838155   5.9916312
   5.9838155   5.9916312   5.9838155   5.9916312   5.9838155   5.9916312
   0.8886590   0.8886590   0.8886590   0.8886590   0.8894310   0.8914200
   0.8894310   0.8914200   0.8894310   0.8914200   0.8894310   0.8914200
   0.8914200   0.8914200   0.8914200   0.8914200   0.8886590   0.8894310
   0.8886590   0.8894310   0.8886590   0.8894310   0.8886590   0.8894310
   7.5796291   7.5796291   7.5796291   7.5796291   7.5692949   7.5687901
   7.5692949   7.5687901   7.5692949   7.5687901   7.5692949   7.5687901
   7.5687901   7.5687901   7.5687901   7.5687901   7.5796291   7.5692949
   7.5796291   7.5692949   7.5796291   7.5692949   7.5796291   7.5692949
   6.8065443   6.8065443   6.8065443   6.8065443   6.8086135   6.8065443
   6.8086135   6.8065443   6.8086135   6.8065443   6.8086135   6.8065443
   8.2942218   8.2942218   8.2942218   8.2942218   8.2924984   8.2849017
   8.2924984   8.2849017   8.2924984   8.2849017   8.2924984   8.2849017
   8.2849017   8.2849017   8.2849017   8.2849017   8.2942218   8.2924984
   8.2942218   8.2924984   8.2942218   8.2924984   8.2942218   8.2924984
 TTTTTTTTTTTTTTTTTTTTTTTTTTTTTT MOQGAD      TELAPSE     5723.99 TCPU     1733.76
 TTTTTTTTTTTTTTTTTTTTTTTTTTTTTT SHELLXN     TELAPSE     5776.73 TCPU     1745.67
 TTTTTTTTTTTTTTTTTTTTTTTTTTTTTT MONMO3      TELAPSE     5778.85 TCPU     1747.79
 NUMERICALLY INTEGRATED DENSITY    804.0021275675
 TTTTTTTTTTTTTTTTTTTTTTTTTTTTTT NUMDFT      TELAPSE     5781.42 TCPU     1750.36
 CYC  10 ETOT(AU) -6.523354959549E+03 DETOT -1.06E-07 tst  3.21E-10 PX  2.34E-05
 TTTTTTTTTTTTTTTTTTTTTTTTTTTTTT DIIS        TELAPSE     5786.63 TCPU     1755.57
 DIIS TEST: 0.18005E-06 AT SCF   CYCLE  10 - DIIS ACTIVE - HISTORY:    10 CYCLES
 TTTTTTTTTTTTTTTTTTTTTTTTTTTTTT FDIK        TELAPSE     5792.58 TCPU     1759.20
 INSULATING STATE
 TOP OF VALENCE BANDS -    BAND    402; K    4; EIG -2.3754955E-01 AU
 TOP OF VALENCE BANDS -    BAND    402; K    1; EIG -2.3855202E-01 AU
 BOTTOM OF VIRTUAL BANDS - BAND    403; K    3; EIG -9.5667134E-02 AU
 INDIRECT ENERGY BAND GAP:   3.8608 eV
 BOTTOM OF VIRTUAL BANDS - BAND    403; K    1; EIG -9.5540330E-02 AU
 TTTTTTTTTTTTTTTTTTTTTTTTTTTTTT PDIG        TELAPSE     5792.91 TCPU     1759.54
 CHARGE NORMALIZATION FACTOR   1.00000000
 TOTAL ATOMIC CHARGES:
  18.5003781  18.5003781  18.5003781  18.4979990  18.4979990  18.5003781
   5.4561399   5.4561399   5.4561399   5.4561399   5.4581197   5.4561399
   5.4581197   5.4561399   5.4581197   5.4561399   5.4581197   5.4561399
   5.9837923   5.9837923   5.9837923   5.9837923   5.9916409   5.9949394
   5.9916409   5.9949394   5.9916409   5.9949394   5.9916409   5.9949394
   5.9949394   5.9949394   5.9949394   5.9949394   5.9837923   5.9916409
   5.9837923   5.9916409   5.9837923   5.9916409   5.9837923   5.9916409
   0.8886647   0.8886647   0.8886647   0.8886647   0.8894261   0.8914306
   0.8894261   0.8914306   0.8894261   0.8914306   0.8894261   0.8914306
   0.8914306   0.8914306   0.8914306   0.8914306   0.8886647   0.8894261
   0.8886647   0.8894261   0.8886647   0.8894261   0.8886647   0.8894261
   7.5796441   7.5796441   7.5796441   7.5796441   7.5692954   7.5687556
   7.5692954   7.5687556   7.5692954   7.5687556   7.5692954   7.5687556
   7.5687556   7.5687556   7.5687556   7.5687556   7.5796441   7.5692954
   7.5796441   7.5692954   7.5796441   7.5692954   7.5796441   7.5692954
   6.8065375   6.8065375   6.8065375   6.8065375   6.8085962   6.8065375
   6.8085962   6.8065375   6.8085962   6.8065375   6.8085962   6.8065375
   8.2942325   8.2942325   8.2942325   8.2942325   8.2925131   8.2849411
   8.2925131   8.2849411   8.2925131   8.2849411   8.2925131   8.2849411
   8.2849411   8.2849411   8.2849411   8.2849411   8.2942325   8.2925131
   8.2942325   8.2925131   8.2942325   8.2925131   8.2942325   8.2925131
 TTTTTTTTTTTTTTTTTTTTTTTTTTTTTT MOQGAD      TELAPSE     5792.93 TCPU     1759.55
 TTTTTTTTTTTTTTTTTTTTTTTTTTTTTT SHELLXN     TELAPSE     5824.34 TCPU     1771.38
 TTTTTTTTTTTTTTTTTTTTTTTTTTTTTT MONMO3      TELAPSE     5826.59 TCPU     1773.63
 NUMERICALLY INTEGRATED DENSITY    804.0021275628
 TTTTTTTTTTTTTTTTTTTTTTTTTTTTTT NUMDFT      TELAPSE     5828.87 TCPU     1775.91
 CYC  11 ETOT(AU) -6.523354959492E+03 DETOT  5.67E-08 tst  1.23E-10 PX  1.42E-05
 TTTTTTTTTTTTTTTTTTTTTTTTTTTTTT DIIS        TELAPSE     5829.59 TCPU     1776.63
 DIIS TEST: 0.47332E-07 AT SCF   CYCLE  11 - DIIS ACTIVE - HISTORY:    11 CYCLES
 TTTTTTTTTTTTTTTTTTTTTTTTTTTTTT FDIK        TELAPSE     5832.12 TCPU     1778.68
 INSULATING STATE
 TOP OF VALENCE BANDS -    BAND    402; K    4; EIG -2.3754983E-01 AU
 TOP OF VALENCE BANDS -    BAND    402; K    1; EIG -2.3855161E-01 AU
 BOTTOM OF VIRTUAL BANDS - BAND    403; K    3; EIG -9.5667426E-02 AU
 INDIRECT ENERGY BAND GAP:   3.8608 eV
 BOTTOM OF VIRTUAL BANDS - BAND    403; K    1; EIG -9.5541279E-02 AU
 TTTTTTTTTTTTTTTTTTTTTTTTTTTTTT PDIG        TELAPSE     5832.46 TCPU     1779.02
 CHARGE NORMALIZATION FACTOR   1.00000000
 TOTAL ATOMIC CHARGES:
  18.5003844  18.5003844  18.5003844  18.4979962  18.4979962  18.5003844
   5.4561265   5.4561265   5.4561265   5.4561265   5.4581182   5.4561265
   5.4581182   5.4561265   5.4581182   5.4561265   5.4581182   5.4561265
   5.9838247   5.9838247   5.9838247   5.9838247   5.9916362   5.9949447
   5.9916362   5.9949447   5.9916362   5.9949447   5.9916362   5.9949447
   5.9949447   5.9949447   5.9949447   5.9949447   5.9838247   5.9916362
   5.9838247   5.9916362   5.9838247   5.9916362   5.9838247   5.9916362
   0.8886610   0.8886610   0.8886610   0.8886610   0.8894271   0.8914267
   0.8894271   0.8914267   0.8894271   0.8914267   0.8894271   0.8914267
   0.8914267   0.8914267   0.8914267   0.8914267   0.8886610   0.8894271
   0.8886610   0.8894271   0.8886610   0.8894271   0.8886610   0.8894271
   7.5796202   7.5796202   7.5796202   7.5796202   7.5692945   7.5687761
   7.5692945   7.5687761   7.5692945   7.5687761   7.5692945   7.5687761
   7.5687761   7.5687761   7.5687761   7.5687761   7.5796202   7.5692945
   7.5796202   7.5692945   7.5796202   7.5692945   7.5796202   7.5692945
   6.8065273   6.8065273   6.8065273   6.8065273   6.8086097   6.8065273
   6.8086097   6.8065273   6.8086097   6.8065273   6.8086097   6.8065273
   8.2942271   8.2942271   8.2942271   8.2942271   8.2925109   8.2849418
   8.2925109   8.2849418   8.2925109   8.2849418   8.2925109   8.2849418
   8.2849418   8.2849418   8.2849418   8.2849418   8.2942271   8.2925109
   8.2942271   8.2925109   8.2942271   8.2925109   8.2942271   8.2925109
 TTTTTTTTTTTTTTTTTTTTTTTTTTTTTT MOQGAD      TELAPSE     5832.48 TCPU     1779.04
 TTTTTTTTTTTTTTTTTTTTTTTTTTTTTT SHELLXN     TELAPSE     5849.69 TCPU     1790.84
 TTTTTTTTTTTTTTTTTTTTTTTTTTTTTT MONMO3      TELAPSE     5856.61 TCPU     1797.76
 NUMERICALLY INTEGRATED DENSITY    804.0021275625
 TTTTTTTTTTTTTTTTTTTTTTTTTTTTTT NUMDFT      TELAPSE     5858.90 TCPU     1800.05
 CYC  12 ETOT(AU) -6.523354959529E+03 DETOT -3.71E-08 tst  2.33E-11 PX  5.79E-06
 TTTTTTTTTTTTTTTTTTTTTTTTTTTTTT DIIS        TELAPSE     5867.82 TCPU     1808.97
 DIIS TEST: 0.15697E-07 AT SCF   CYCLE  12 - DIIS ACTIVE - HISTORY:    12 CYCLES
 TTTTTTTTTTTTTTTTTTTTTTTTTTTTTT FDIK        TELAPSE     5873.09 TCPU     1811.20
 INSULATING STATE
 TOP OF VALENCE BANDS -    BAND    402; K    4; EIG -2.3754958E-01 AU
 TOP OF VALENCE BANDS -    BAND    402; K    1; EIG -2.3855118E-01 AU
 BOTTOM OF VIRTUAL BANDS - BAND    403; K    3; EIG -9.5666043E-02 AU
 INDIRECT ENERGY BAND GAP:   3.8608 eV
 BOTTOM OF VIRTUAL BANDS - BAND    403; K    1; EIG -9.5539115E-02 AU
 TTTTTTTTTTTTTTTTTTTTTTTTTTTTTT PDIG        TELAPSE     5873.44 TCPU     1811.56
 CHARGE NORMALIZATION FACTOR   1.00000000
 TOTAL ATOMIC CHARGES:
  18.5003864  18.5003864  18.5003864  18.4979996  18.4979996  18.5003864
   5.4561321   5.4561321   5.4561321   5.4561321   5.4581161   5.4561321
   5.4581161   5.4561321   5.4581161   5.4561321   5.4581161   5.4561321
   5.9838079   5.9838079   5.9838079   5.9838079   5.9916386   5.9949448
   5.9916386   5.9949448   5.9916386   5.9949448   5.9916386   5.9949448
   5.9949448   5.9949448   5.9949448   5.9949448   5.9838079   5.9916386
   5.9838079   5.9916386   5.9838079   5.9916386   5.9838079   5.9916386
   0.8886617   0.8886617   0.8886617   0.8886617   0.8894275   0.8914274
   0.8894275   0.8914274   0.8894275   0.8914274   0.8894275   0.8914274
   0.8914274   0.8914274   0.8914274   0.8914274   0.8886617   0.8894275
   0.8886617   0.8894275   0.8886617   0.8894275   0.8886617   0.8894275
   7.5796365   7.5796365   7.5796365   7.5796365   7.5692956   7.5687680
   7.5692956   7.5687680   7.5692956   7.5687680   7.5692956   7.5687680
   7.5687680   7.5687680   7.5687680   7.5687680   7.5796365   7.5692956
   7.5796365   7.5692956   7.5796365   7.5692956   7.5796365   7.5692956
   6.8065373   6.8065373   6.8065373   6.8065373   6.8086036   6.8065373
   6.8086036   6.8065373   6.8086036   6.8065373   6.8086036   6.8065373
   8.2942282   8.2942282   8.2942282   8.2942282   8.2925087   8.2849329
   8.2925087   8.2849329   8.2925087   8.2849329   8.2925087   8.2849329
   8.2849329   8.2849329   8.2849329   8.2849329   8.2942282   8.2925087
   8.2942282   8.2925087   8.2942282   8.2925087   8.2942282   8.2925087
 TTTTTTTTTTTTTTTTTTTTTTTTTTTTTT MOQGAD      TELAPSE     5873.46 TCPU     1811.57
 TTTTTTTTTTTTTTTTTTTTTTTTTTTTTT SHELLXN     TELAPSE     5891.91 TCPU     1823.38
 TTTTTTTTTTTTTTTTTTTTTTTTTTTTTT MONMO3      TELAPSE     5894.18 TCPU     1825.64
 NUMERICALLY INTEGRATED DENSITY    804.0021275631
 TTTTTTTTTTTTTTTTTTTTTTTTTTTTTT NUMDFT      TELAPSE     5896.80 TCPU     1828.26
 CYC  13 ETOT(AU) -6.523354959526E+03 DETOT  3.46E-09 tst  4.41E-12 PX  2.45E-06
 TTTTTTTTTTTTTTTTTTTTTTTTTTTTTT DIIS        TELAPSE     5912.17 TCPU     1843.63
 DIIS TEST: 0.31325E-08 AT SCF   CYCLE  13 - DIIS ACTIVE - HISTORY:    13 CYCLES
 TTTTTTTTTTTTTTTTTTTTTTTTTTTTTT FDIK        TELAPSE     5914.21 TCPU     1844.36
 INSULATING STATE
 TOP OF VALENCE BANDS -    BAND    402; K    4; EIG -2.3754954E-01 AU
 TOP OF VALENCE BANDS -    BAND    402; K    1; EIG -2.3855131E-01 AU
 BOTTOM OF VIRTUAL BANDS - BAND    403; K    3; EIG -9.5666489E-02 AU
 INDIRECT ENERGY BAND GAP:   3.8608 eV
 BOTTOM OF VIRTUAL BANDS - BAND    403; K    1; EIG -9.5539893E-02 AU
 TTTTTTTTTTTTTTTTTTTTTTTTTTTTTT PDIG        TELAPSE     5914.50 TCPU     1844.65
 CHARGE NORMALIZATION FACTOR   1.00000000
 TOTAL ATOMIC CHARGES:
  18.5003847  18.5003847  18.5003847  18.4980002  18.4980002  18.5003847
   5.4561288   5.4561288   5.4561288   5.4561288   5.4581218   5.4561288
   5.4581218   5.4561288   5.4581218   5.4561288   5.4581218   5.4561288
   5.9838083   5.9838083   5.9838083   5.9838083   5.9916359   5.9949496
   5.9916359   5.9949496   5.9916359   5.9949496   5.9916359   5.9949496
   5.9949496   5.9949496   5.9949496   5.9949496   5.9838083   5.9916359
   5.9838083   5.9916359   5.9838083   5.9916359   5.9838083   5.9916359
   0.8886623   0.8886623   0.8886623   0.8886623   0.8894276   0.8914270
   0.8894276   0.8914270   0.8894276   0.8914270   0.8894276   0.8914270
   0.8914270   0.8914270   0.8914270   0.8914270   0.8886623   0.8894276
   0.8886623   0.8894276   0.8886623   0.8894276   0.8886623   0.8894276
   7.5796307   7.5796307   7.5796307   7.5796307   7.5692953   7.5687712
   7.5692953   7.5687712   7.5692953   7.5687712   7.5692953   7.5687712
   7.5687712   7.5687712   7.5687712   7.5687712   7.5796307   7.5692953
   7.5796307   7.5692953   7.5796307   7.5692953   7.5796307   7.5692953
   6.8065324   6.8065324   6.8065324   6.8065324   6.8086034   6.8065324
   6.8086034   6.8065324   6.8086034   6.8065324   6.8086034   6.8065324
   8.2942282   8.2942282   8.2942282   8.2942282   8.2925103   8.2849374
   8.2925103   8.2849374   8.2925103   8.2849374   8.2925103   8.2849374
   8.2849374   8.2849374   8.2849374   8.2849374   8.2942282   8.2925103
   8.2942282   8.2925103   8.2942282   8.2925103   8.2942282   8.2925103
 TTTTTTTTTTTTTTTTTTTTTTTTTTTTTT MOQGAD      TELAPSE     5914.51 TCPU     1844.67
 TTTTTTTTTTTTTTTTTTTTTTTTTTTTTT SHELLXN     TELAPSE     5926.19 TCPU     1856.32
 +++ ENERGIES IN A.U. +++
 ::: EXT EL-POLE                                  -6.8602993547401E+03
 ::: EXT EL-SPHEROPOLE                             5.9463080495908E+01
 ::: BIELET ZONE E-E                               1.2177925285594E+04
 ::: TOTAL E-E                                     5.3770890113496E+03
 ::: TOTAL E-N + N-E                              -1.9076170027338E+04
 ::: TOTAL N-N                                     1.7410268180315E+03
 ::: KINETIC ENERGY                                6.0686367954651E+03
 ::: PSEUDO TOTAL   ENERGY                        -5.8894174024922E+03
 ::: VIRIAL COEFFICIENT                            1.0149873374051E+00
 TTTTTTTTTTTTTTTTTTTTTTTTTTTTTT MONMO3      TELAPSE     5928.43 TCPU     1858.56
 NUMERICALLY INTEGRATED DENSITY    804.0021275634
 TTTTTTTTTTTTTTTTTTTTTTTTTTTTTT NUMDFT      TELAPSE     5930.81 TCPU     1860.94
 CYC  14 ETOT(AU) -6.523354959523E+03 DETOT  3.39E-09 tst  1.12E-12 PX  2.45E-06

 == SCF ENDED - CONVERGENCE ON ENERGY      E(AU) -6.5233549595226E+03 CYCLES  14


 ENERGY EXPRESSION=HARTREE+FOCK EXCH*0.20000+(BECKE      EXCH)*0.80000+LYP        CORR


 TOTAL ENERGY(DFT)(AU)( 14) -6.5233549595226E+03 DE 3.4E-09 tester 1.1E-12
 TTTTTTTTTTTTTTTTTTTTTTTTTTTTTT EDFT        TELAPSE     5930.82 TCPU     1860.95

 *******************************************************************************
 *                             FORCE CALCULATION                               *
 *******************************************************************************

 TTTTTTTTTTTTTTTTTTTTTTTTTTTTTT NUMDFG      TELAPSE     5939.47 TCPU     1869.60
 INFORMATION **** EXCPOG **** EXCH. BIPO BUFFER LENGTH (WORDS) =    16000000
 WARNING **** EXCPOG **** EXCH. BIPO BUFFER TOO SMALL - TO AVOID I/O SET EXCHSIZE =     7958817
 WARNING **** GENPOG **** COULOMB BIPO BUFFER TOO SMALL - TO AVOID I/O SET BIPOSIZE =     4710000
 INFORMATION **** GENPOG **** BIPO BUFFER LENGTH (WORDS) =     4000000
 TTTTTTTTTTTTTTTTTTTTTTTTTTTTTT SHELXG      TELAPSE     6384.51 TCPU     1929.57


 D3 DISPERSION ENERGY (AU)       -4.9563757047173E-01
 TOTAL ENERGY + DISP (AU)        -6.5238505970931E+03

 CARTESIAN FORCES IN HARTREE/BOHR (ANALYTICAL)
   ATOM                     X                   Y                   Z
   1 230             1.387778780781E-15 -2.231048431581E-03 -3.663735981263E-15
   2 230            -1.432187701766E-14  2.231048431597E-03 -9.325873406851E-15
   3 230             1.507127755929E-14 -3.774758283726E-15  2.231048431603E-03
   4 230             1.054017984004E-14 -1.076222444496E-14 -1.637578961322E-15
   5 230            -7.632783294298E-16 -2.080800809434E-15 -2.670086374224E-14
   6 230            -9.769962616701E-15  1.965094753587E-14 -2.231048431565E-03
   7   6             5.594946217869E-03 -1.909858677952E-03 -2.061060285931E-03
   8   6            -5.594946217856E-03  1.909858677971E-03 -2.061060285925E-03
   9   6             5.594946217860E-03  1.909858677981E-03  2.061060285945E-03
  10   6            -5.594946217861E-03 -1.909858677978E-03  2.061060285947E-03
  11   6            -9.508248696863E-04  1.052849936506E-03  1.052849936512E-03
  12   6             5.594946217859E-03 -2.061060285937E-03 -1.909858677966E-03
  13   6             9.508248697010E-04 -1.052849936505E-03  1.052849936507E-03
  14   6            -5.594946217866E-03 -2.061060285923E-03  1.909858677973E-03
  15   6            -9.508248696797E-04 -1.052849936514E-03 -1.052849936507E-03
  16   6            -5.594946217858E-03  2.061060285949E-03 -1.909858677967E-03
  17   6             9.508248696983E-04  1.052849936496E-03 -1.052849936500E-03
  18   6             5.594946217852E-03  2.061060285944E-03  1.909858677979E-03
  19   6            -1.541553865909E-03 -4.212854083386E-03  2.962732659130E-03
  20   6             1.541553865920E-03  4.212854083363E-03  2.962732659135E-03
  21   6            -1.541553865939E-03  4.212854083359E-03 -2.962732659135E-03
  22   6             1.541553865939E-03 -4.212854083347E-03 -2.962732659135E-03
  23   6             2.386296414021E-03 -2.569128405590E-03 -1.980930906127E-03
  24   6            -5.717765955282E-03  1.531169582346E-03  3.501490154584E-03
  25   6            -2.386296414040E-03  2.569128405604E-03 -1.980930906120E-03
  26   6             5.717765955294E-03  1.531169582318E-03 -3.501490154600E-03
  27   6             2.386296414019E-03  2.569128405598E-03  1.980930906122E-03
  28   6             5.717765955298E-03 -1.531169582337E-03  3.501490154601E-03
  29   6            -2.386296414033E-03 -2.569128405602E-03  1.980930906113E-03
  30   6            -5.717765955294E-03 -1.531169582346E-03 -3.501490154592E-03
  31   6            -5.717765955305E-03  3.501490154600E-03  1.531169582330E-03
  32   6             5.717765955286E-03 -3.501490154608E-03  1.531169582329E-03
  33   6             5.717765955293E-03  3.501490154587E-03 -1.531169582329E-03
  34   6            -5.717765955289E-03 -3.501490154584E-03 -1.531169582332E-03
  35   6            -1.541553865911E-03  2.962732659128E-03 -4.212854083386E-03
  36   6             2.386296414045E-03 -1.980930906106E-03 -2.569128405616E-03
  37   6             1.541553865914E-03 -2.962732659142E-03 -4.212854083368E-03
  38   6             2.386296414021E-03  1.980930906120E-03  2.569128405602E-03
  39   6             1.541553865911E-03  2.962732659121E-03  4.212854083381E-03
  40   6            -2.386296414040E-03  1.980930906122E-03 -2.569128405607E-03
  41   6            -1.541553865923E-03 -2.962732659141E-03  4.212854083374E-03
  42   6            -2.386296414048E-03 -1.980930906113E-03  2.569128405618E-03
  43   1            -1.242175823200E-04  1.829537646760E-04  9.007616296408E-06
  44   1             1.242175823239E-04 -1.829537646747E-04  9.007616292411E-06
  45   1            -1.242175823226E-04 -1.829537646727E-04 -9.007616296408E-06
  46   1             1.242175823246E-04  1.829537646740E-04 -9.007616293299E-06
  47   1             1.347553858297E-03 -5.979354009191E-04 -2.017847341667E-03
  48   1            -8.710610842370E-03  4.211515885709E-03  4.339422808186E-04
  49   1            -1.347553858297E-03  5.979354009222E-04 -2.017847341667E-03
  50   1             8.710610842367E-03  4.211515885705E-03 -4.339422808193E-04
  51   1             1.347553858296E-03  5.979354009216E-04  2.017847341672E-03
  52   1             8.710610842370E-03 -4.211515885710E-03  4.339422808213E-04
  53   1            -1.347553858298E-03 -5.979354009198E-04  2.017847341671E-03
  54   1            -8.710610842366E-03 -4.211515885707E-03 -4.339422808188E-04
  55   1            -8.710610842366E-03  4.339422808206E-04  4.211515885707E-03
  56   1             8.710610842365E-03 -4.339422808195E-04  4.211515885705E-03
  57   1             8.710610842368E-03  4.339422808206E-04 -4.211515885711E-03
  58   1            -8.710610842366E-03 -4.339422808184E-04 -4.211515885708E-03
  59   1            -1.242175823215E-04  9.007616293966E-06  1.829537646751E-04
  60   1             1.347553858300E-03 -2.017847341672E-03 -5.979354009222E-04
  61   1             1.242175823239E-04 -9.007616293299E-06  1.829537646763E-04
  62   1             1.347553858295E-03  2.017847341667E-03  5.979354009205E-04
  63   1             1.242175823231E-04  9.007616292411E-06 -1.829537646727E-04
  64   1            -1.347553858299E-03  2.017847341670E-03 -5.979354009202E-04
  65   1            -1.242175823222E-04 -9.007616295298E-06 -1.829537646725E-04
  66   1            -1.347553858297E-03 -2.017847341668E-03  5.979354009222E-04
  67   7             1.184550878575E-02 -7.499194936225E-04 -6.640246508371E-03
  68   7            -1.184550878570E-02  7.499194935630E-04 -6.640246508380E-03
  69   7             1.184550878571E-02  7.499194935718E-04  6.640246508385E-03
  70   7            -1.184550878571E-02 -7.499194935567E-04  6.640246508392E-03
  71   7            -1.215313544606E-03  1.665594781526E-03  7.044606700388E-04
  72   7            -1.083838182826E-02  4.556353690915E-03  2.274722201784E-03
  73   7             1.215313544627E-03 -1.665594781493E-03  7.044606700806E-04
  74   7             1.083838182824E-02  4.556353690916E-03 -2.274722201760E-03
  75   7            -1.215313544621E-03 -1.665594781498E-03 -7.044606700726E-04
  76   7             1.083838182824E-02 -4.556353690921E-03  2.274722201793E-03
  77   7             1.215313544598E-03  1.665594781476E-03 -7.044606700841E-04
  78   7            -1.083838182825E-02 -4.556353690907E-03 -2.274722201781E-03
  79   7            -1.083838182828E-02  2.274722201804E-03  4.556353690922E-03
  80   7             1.083838182823E-02 -2.274722201768E-03  4.556353690927E-03
  81   7             1.083838182825E-02  2.274722201782E-03 -4.556353690924E-03
  82   7            -1.083838182824E-02 -2.274722201775E-03 -4.556353690917E-03
  83   7             1.184550878576E-02 -6.640246508374E-03 -7.499194936136E-04
  84   7            -1.215313544632E-03  7.044606700548E-04  1.665594781511E-03
  85   7            -1.184550878571E-02  6.640246508394E-03 -7.499194935576E-04
  86   7            -1.215313544631E-03 -7.044606700504E-04 -1.665594781489E-03
  87   7            -1.184550878572E-02 -6.640246508384E-03  7.499194935727E-04
  88   7             1.215313544615E-03 -7.044606700726E-04  1.665594781495E-03
  89   7             1.184550878571E-02  6.640246508363E-03  7.499194935585E-04
  90   7             1.215313544637E-03  7.044606700726E-04 -1.665594781514E-03
  91   7            -6.355978762927E-03  2.706445398722E-03  2.334163748383E-03
  92   7             6.355978762929E-03 -2.706445398720E-03  2.334163748372E-03
  93   7            -6.355978762943E-03 -2.706445398718E-03 -2.334163748374E-03
  94   7             6.355978762938E-03  2.706445398711E-03 -2.334163748376E-03
  95   7             3.492374933067E-05  1.367429407344E-04  1.367429407004E-04
  96   7            -6.355978762903E-03  2.334163748385E-03  2.706445398705E-03
  97   7            -3.492374932890E-05 -1.367429407042E-04  1.367429407002E-04
  98   7             6.355978762936E-03  2.334163748356E-03 -2.706445398704E-03
  99   7             3.492374930225E-05 -1.367429407051E-04 -1.367429407035E-04
 100   7             6.355978762944E-03 -2.334163748378E-03  2.706445398712E-03
 101   7            -3.492374932357E-05  1.367429406949E-04 -1.367429407206E-04
 102   7            -6.355978762944E-03 -2.334163748380E-03 -2.706445398724E-03
 103   8            -3.748147177581E-03  4.304818812949E-03 -4.693086694374E-06
 104   8             3.748147177569E-03 -4.304818812940E-03 -4.693086690821E-06
 105   8            -3.748147177583E-03 -4.304818812980E-03  4.693086687269E-06
 106   8             3.748147177587E-03  4.304818812969E-03  4.693086694374E-06
 107   8            -2.155561803661E-03  2.663134505343E-04  2.997044733075E-03
 108   8             1.716476682826E-02 -6.600171144534E-03 -6.470628122166E-03
 109   8             2.155561803672E-03 -2.663134505303E-04  2.997044733085E-03
 110   8            -1.716476682828E-02 -6.600171144534E-03  6.470628122181E-03
 111   8            -2.155561803676E-03 -2.663134505247E-04 -2.997044733064E-03
 112   8            -1.716476682830E-02  6.600171144530E-03 -6.470628122197E-03
 113   8             2.155561803672E-03  2.663134505214E-04 -2.997044733075E-03
 114   8             1.716476682829E-02  6.600171144530E-03  6.470628122184E-03
 115   8             1.716476682828E-02 -6.470628122179E-03 -6.600171144537E-03
 116   8            -1.716476682826E-02  6.470628122172E-03 -6.600171144534E-03
 117   8            -1.716476682830E-02 -6.470628122187E-03  6.600171144527E-03
 118   8             1.716476682829E-02  6.470628122186E-03  6.600171144534E-03
 119   8            -3.748147177579E-03 -4.693086697927E-06  4.304818812960E-03
 120   8            -2.155561803676E-03  2.997044733050E-03  2.663134505414E-04
 121   8             3.748147177580E-03  4.693086697927E-06  4.304818812974E-03
 122   8            -2.155561803672E-03 -2.997044733068E-03 -2.663134505310E-04
 123   8             3.748147177581E-03 -4.693086697927E-06 -4.304818812958E-03
 124   8             2.155561803672E-03 -2.997044733089E-03  2.663134505165E-04
 125   8            -3.748147177581E-03  4.693086697927E-06 -4.304818812964E-03
 126   8             2.155561803672E-03  2.997044733082E-03 -2.663134505287E-04

 RESULTANT FORCE    -9.624245844719E-15 -7.424616477181E-16  3.161360062620E-14

 SYMMETRY ALLOWED FORCES (ANALYTICAL) (DIRECTION, FORCE)

    1 -4.4620969E-03    2 -1.5620992E-02    3  3.9059874E-03    4  7.3701751E-03
    5  3.5293708E-03    6  1.6660624E-04    7  4.7590718E-04    8  9.9266898E-03
    9 -1.1508816E-02   10 -1.1327021E-02   11  1.1472677E-03   12 -3.6566398E-04
   13  1.7555372E-02   14 -2.8400463E-04   15 -8.3731927E-03   16  5.1631808E-04
   17 -3.3388872E-04   18  1.1747236E-04   19 -6.4721016E-03   20 -2.4135613E-03
   21  1.4992369E-03   22  2.1810369E-02   23 -1.3919040E-02   24 -8.9981899E-03
   25 -3.1411725E-02   26 -7.9104462E-04   27  2.2191179E-02   28  5.8548831E-03
   29 -1.6997042E-03   30  9.0056247E-04   31  2.8854104E-02   32 -1.2523063E-02
   33 -1.2564056E-02   34  1.8610550E-02   35 -5.0738658E-03   36 -7.2990667E-03
   37  2.7546782E-04   38  2.8033053E-04   39  1.3142775E-02   40 -9.3096024E-03
   41  1.1133433E-03   42  8.8490593E-03   43  4.1248377E-03   44 -3.7784967E-03
   45 -4.9374473E-02   46  1.2498111E-02   47  2.1129191E-02
 TTTTTTTTTTTTTTTTTTTTTTTTTTTTTT TOTGRA      TELAPSE     6423.62 TCPU     1968.68
 INFORMATION **** opta001 **** GEOMETRY OUTPUT FILE
 CLASSICAL MODEL (SCHLEGEL) USED AS INITIAL HESSIAN MATRIX
 REFERENCE GEOMETRY DEFINED

 MAX GRADIENT      0.049374  THRESHOLD              0.000450 CONVERGED NO
 RMS GRADIENT      0.013359  THRESHOLD              0.000300 CONVERGED NO

 GRADIENT NORM     0.091582  GRADIENT THRESHOLD     0.500000

 PREDICTED ENERGY CHANGE    -0.300E-03

 INITIAL DISPLACEMENTS
 -0.000762 -0.000553 -0.000017 -0.000844  0.000874 -0.001145  0.000818 -0.000088
 -0.001060  0.000130 -0.000156 -0.000257  0.002497 -0.000922  0.000477  0.000993
 -0.000161 -0.001195 -0.000137 -0.000076 -0.000052  0.003887 -0.000871  0.001054
 -0.000822 -0.000282 -0.001156  0.000689  0.000056 -0.000348  0.001197 -0.000756
  0.000608 -0.001283  0.000122 -0.000233  0.001216 -0.003235  0.003085  0.005098
  0.004233  0.002078 -0.003200 -0.005385 -0.004900 -0.000987 -0.005505
 TTTTTTTTTTTTTTTTTTTTTTTTTTTTTT OPTI        TELAPSE     6424.96 TCPU     1968.96

 OPTOPTOPTOPTOPTOPTOPTOPTOPTOPTOPTOPTOPTOPTOPTOPTOPTOPTOPTOPTOPTOPTOPTOPTOPTOPT

 - INFORMATION ON SCF MOVED TO SCFOUT.LOG
 GEOMETRY OPTIMIZATION INFORMATION STORED IN OPTINFO.DAT

 OPTOPTOPTOPTOPTOPTOPTOPTOPTOPTOPTOPTOPTOPTOPTOPTOPTOPTOPTOPTOPTOPTOPTOPTOPTOPT
 *******************************************************************************
 COORDINATE OPTIMIZATION - POINT    2
 *******************************************************************************
 LATTICE PARAMETERS (ANGSTROMS AND DEGREES) - BOHR = 0.5291772083 ANGSTROM
 PRIMITIVE CELL - CENTRING CODE 6/1 VOLUME=  2547.347207 - DENSITY  1.126 g/cm^3
         A              B              C           ALPHA      BETA       GAMMA 
    14.90248347    14.90248347    14.90248347   110.285563 109.065590 109.065590
 *******************************************************************************
 ATOMS IN THE ASYMMETRIC UNIT   18 - ATOMS IN THE UNIT CELL:  126
     ATOM                 X/A                 Y/B                 Z/C    
 *******************************************************************************
      1 T 230 ZN    2.499883346326E-01 -5.000000000000E-01 -2.500116653674E-01
      2 F 230 ZN   -2.499883346326E-01 -5.000000000000E-01  2.500116653674E-01
      3 F 230 ZN   -2.499883346326E-01  2.500116653674E-01 -5.000000000000E-01
      4 T 230 ZN   -5.000000000000E-01 -2.500000000000E-01  2.500000000000E-01
      5 F 230 ZN   -5.000000000000E-01  2.500000000000E-01 -2.500000000000E-01
      6 F 230 ZN    2.499883346326E-01 -2.500116653674E-01 -5.000000000000E-01
      7 T   6 C     3.567151490951E-01  3.567218641453E-01 -2.570309187452E-01
      8 F   6 C    -3.862472171095E-01 -3.862539321596E-01  2.570309187452E-01
      9 F   6 C    -3.567151490951E-01  3.862539321596E-01  6.715050146128E-06
     10 F   6 C     3.862472171095E-01 -3.567218641453E-01 -6.715050146128E-06
     11 T   6 C    -2.570168295631E-01  3.567067989498E-01  3.567067989498E-01
     12 F   6 C     3.567151490951E-01 -2.570309187452E-01  3.567218641453E-01
     13 F   6 C     0.000000000000E+00  3.862763714871E-01 -3.567067989498E-01
     14 F   6 C    -3.862472171095E-01  2.570309187452E-01 -3.862539321596E-01
     15 F   6 C     2.570168295631E-01 -3.862763714871E-01 -3.862763714871E-01
     16 F   6 C     3.862472171095E-01 -6.715050146128E-06 -3.567218641453E-01
     17 F   6 C     0.000000000000E+00 -3.567067989498E-01  3.862763714871E-01
     18 F   6 C    -3.567151490951E-01  6.715050146128E-06  3.862539321596E-01
     19 T   6 C     3.318475747659E-01  3.886395009436E-01 -3.890984076500E-01
     20 F   6 C    -2.222620914065E-01 -2.790540175841E-01  3.890984076500E-01
     21 F   6 C    -3.318475747659E-01  2.790540175841E-01  5.679192617766E-02
     22 F   6 C     2.222620914065E-01 -3.886395009436E-01 -5.679192617766E-02
     23 T   6 C    -3.890830249585E-01  3.318417736333E-01  3.886449987122E-01
     24 T   6 C     3.886797584641E-01 -3.890908001798E-01  3.318529195816E-01
     25 F   6 C    -5.680322507893E-02  2.222719763293E-01 -3.886449987122E-01
     26 F   6 C    -2.790562802387E-01  3.890908001798E-01 -2.222294413561E-01
     27 F   6 C     3.890830249585E-01 -2.222719763293E-01 -2.790752014082E-01
     28 F   6 C     2.790562802387E-01  5.682683888256E-02 -3.318529195816E-01
     29 F   6 C     5.680322507893E-02 -3.318417736333E-01  2.790752014082E-01
     30 F   6 C    -3.886797584641E-01 -5.682683888256E-02  2.222294413561E-01
     31 F   6 C     3.886797584641E-01  3.318529195816E-01 -3.890908001798E-01
     32 F   6 C    -2.790562802387E-01 -2.222294413561E-01  3.890908001798E-01
     33 F   6 C     2.790562802387E-01 -3.318529195816E-01  5.682683888256E-02
     34 F   6 C    -3.886797584641E-01  2.222294413561E-01 -5.682683888256E-02
     35 F   6 C     3.318475747659E-01 -3.890984076500E-01  3.886395009436E-01
     36 F   6 C    -3.890830249585E-01  3.886449987122E-01  3.318417736333E-01
     37 F   6 C     2.222620914065E-01 -5.679192617766E-02 -3.886395009436E-01
     38 F   6 C     3.890830249585E-01 -2.790752014082E-01 -2.222719763293E-01
     39 F   6 C    -2.222620914065E-01  3.890984076500E-01 -2.790540175841E-01
     40 F   6 C     5.680322507893E-02  2.790752014082E-01 -3.318417736333E-01
     41 F   6 C    -3.318475747659E-01  5.679192617766E-02  2.790540175841E-01
     42 F   6 C    -5.680322507893E-02 -3.886449987122E-01  2.222719763293E-01
     43 T   1 H     3.034357378483E-01  4.167828903803E-01 -4.442317814743E-01
     44 F   1 H    -1.389853281455E-01 -2.523324806774E-01  4.442317814743E-01
     45 F   1 H    -3.034357378483E-01  2.523324806774E-01  1.133471525319E-01
     46 F   1 H     1.389853281455E-01 -4.167828903803E-01 -1.133471525319E-01
     47 T   1 H    -4.442157008753E-01  3.034317917987E-01  4.167936128986E-01
     48 T   1 H     4.168471757341E-01 -4.442170344585E-01  3.034490013313E-01
     49 F   1 H    -1.133618210999E-01  1.389906862261E-01 -4.167936128986E-01
     50 F   1 H    -2.523339642102E-01  4.442170344585E-01 -1.389357898074E-01
     51 F   1 H     4.442157008753E-01 -1.389906862261E-01 -2.523525073260E-01
     52 F   1 H     2.523339642102E-01  1.133981744028E-01 -3.034490013313E-01
     53 F   1 H     1.133618210999E-01 -3.034317917987E-01  2.523525073260E-01
     54 F   1 H    -4.168471757341E-01 -1.133981744028E-01  1.389357898074E-01
     55 F   1 H     4.168471757341E-01  3.034490013313E-01 -4.442170344585E-01
     56 F   1 H    -2.523339642102E-01 -1.389357898074E-01  4.442170344585E-01
     57 F   1 H     2.523339642102E-01 -3.034490013313E-01  1.133981744028E-01
     58 F   1 H    -4.168471757341E-01  1.389357898074E-01 -1.133981744028E-01
     59 F   1 H     3.034357378483E-01 -4.442317814743E-01  4.167828903803E-01
     60 F   1 H    -4.442157008753E-01  4.167936128986E-01  3.034317917987E-01
     61 F   1 H     1.389853281455E-01 -1.133471525319E-01 -4.167828903803E-01
     62 F   1 H     4.442157008753E-01 -2.523525073260E-01 -1.389906862261E-01
     63 F   1 H    -1.389853281455E-01  4.442317814743E-01 -2.523324806774E-01
     64 F   1 H     1.133618210999E-01  2.523525073260E-01 -3.034317917987E-01
     65 F   1 H    -3.034357378483E-01  1.133471525319E-01  2.523324806774E-01
     66 F   1 H    -1.133618210999E-01 -4.167936128986E-01  1.389906862261E-01
     67 T   7 N     3.119777970559E-01  4.040505953047E-01 -3.044984427958E-01
     68 F   7 N    -2.914509618995E-01 -3.835237601483E-01  3.044984427958E-01
     69 F   7 N    -3.119777970559E-01  3.835237601483E-01  9.207279824880E-02
     70 F   7 N     2.914509618995E-01 -4.040505953047E-01 -9.207279824880E-02
     71 T   7 N    -3.044744953816E-01  3.119961232613E-01  4.040578213036E-01
     72 T   7 N     4.040795092847E-01 -3.044861518525E-01  3.120073538037E-01
     73 F   7 N    -9.206169804230E-02  2.914676833148E-01 -4.040578213036E-01
     74 F   7 N    -3.835064943438E-01  3.044861518525E-01 -2.914343388628E-01
     75 F   7 N     3.044744953816E-01 -2.914676833148E-01 -3.835293813571E-01
     76 F   7 N     3.835064943438E-01  9.207215548101E-02 -3.120073538037E-01
     77 F   7 N     9.206169804230E-02 -3.119961232613E-01  3.835293813571E-01
     78 F   7 N    -4.040795092847E-01 -9.207215548101E-02  2.914343388628E-01
     79 F   7 N     4.040795092847E-01  3.120073538037E-01 -3.044861518525E-01
     80 F   7 N    -3.835064943438E-01 -2.914343388628E-01  3.044861518525E-01
     81 F   7 N     3.835064943438E-01 -3.120073538037E-01  9.207215548101E-02
     82 F   7 N    -4.040795092847E-01  2.914343388628E-01 -9.207215548101E-02
     83 F   7 N     3.119777970559E-01 -3.044984427958E-01  4.040505953047E-01
     84 F   7 N    -3.044744953816E-01  4.040578213036E-01  3.119961232613E-01
     85 F   7 N     2.914509618995E-01 -9.207279824880E-02 -4.040505953047E-01
     86 F   7 N     3.044744953816E-01 -3.835293813571E-01 -2.914676833148E-01
     87 F   7 N    -2.914509618995E-01  3.044984427958E-01 -3.835237601483E-01
     88 F   7 N     9.206169804230E-02  3.835293813571E-01 -3.119961232613E-01
     89 F   7 N    -3.119777970559E-01  9.207279824880E-02  3.835237601483E-01
     90 F   7 N    -9.206169804230E-02 -4.040578213036E-01  2.914676833148E-01
     91 T   7 N     3.512324077320E-01  3.512496102271E-01 -1.658571380725E-01
     92 F   7 N    -4.828932517004E-01 -4.829104541955E-01  1.658571380725E-01
     93 F   7 N    -3.512324077320E-01  4.829104541955E-01  1.720249511381E-05
     94 F   7 N     4.828932517004E-01 -3.512496102271E-01 -1.720249511381E-05
     95 T   7 N    -1.658726165669E-01  3.511882794926E-01  3.511882794926E-01
     96 F   7 N     3.512324077320E-01 -1.658571380725E-01  3.512496102271E-01
     97 F   7 N     0.000000000000E+00  4.829391039405E-01 -3.511882794926E-01
     98 F   7 N    -4.828932517004E-01  1.658571380725E-01 -4.829104541955E-01
     99 F   7 N     1.658726165669E-01 -4.829391039405E-01 -4.829391039405E-01
    100 F   7 N     4.828932517004E-01 -1.720249511381E-05 -3.512496102271E-01
    101 F   7 N     0.000000000000E+00 -3.511882794926E-01  4.829391039405E-01
    102 F   7 N    -3.512324077320E-01  1.720249511381E-05  4.829104541955E-01
    103 T   8 O     3.925583932794E-01  3.034330204596E-01 -1.298838145169E-01
    104 F   8 O     4.333168349765E-01 -4.775577922037E-01  1.298838145169E-01
    105 F   8 O    -3.925583932794E-01  4.775577922037E-01 -8.912537281980E-02
    106 F   8 O    -4.333168349765E-01 -3.034330204596E-01  8.912537281980E-02
    107 T   8 O    -1.299785005157E-01  3.923803284405E-01  3.032491192685E-01
    108 T   8 O     3.032248694775E-01 -1.300045608912E-01  3.923804914002E-01
    109 F   8 O     8.913120917195E-02 -4.332276197843E-01 -3.032491192685E-01
    110 F   8 O    -4.776149477085E-01  1.300045608912E-01  4.332294303688E-01
    111 F   8 O     1.299785005157E-01  4.332276197843E-01 -4.776411710438E-01
    112 F   8 O     4.776149477085E-01 -8.915562192269E-02 -3.923804914002E-01
    113 F   8 O    -8.913120917195E-02 -3.923803284405E-01  4.776411710438E-01
    114 F   8 O    -3.032248694775E-01  8.915562192269E-02 -4.332294303688E-01
    115 F   8 O     3.032248694775E-01  3.923804914002E-01 -1.300045608912E-01
    116 F   8 O    -4.776149477085E-01  4.332294303688E-01  1.300045608912E-01
    117 F   8 O     4.776149477085E-01 -3.923804914002E-01 -8.915562192269E-02
    118 F   8 O    -3.032248694775E-01 -4.332294303688E-01  8.915562192269E-02
    119 F   8 O     3.925583932794E-01 -1.298838145169E-01  3.034330204596E-01
    120 F   8 O    -1.299785005157E-01  3.032491192685E-01  3.923803284405E-01
    121 F   8 O    -4.333168349765E-01  8.912537281980E-02 -3.034330204596E-01
    122 F   8 O     1.299785005157E-01 -4.776411710438E-01  4.332276197843E-01
    123 F   8 O     4.333168349765E-01  1.298838145169E-01 -4.775577922037E-01
    124 F   8 O    -8.913120917195E-02  4.776411710438E-01 -3.923803284405E-01
    125 F   8 O    -3.925583932794E-01 -8.912537281980E-02  4.775577922037E-01
    126 F   8 O     8.913120917195E-02 -3.032491192685E-01 -4.332276197843E-01

 TRANSFORMATION MATRIX PRIMITIVE-CRYSTALLOGRAPHIC CELL
  0.0000  1.0000  1.0000  1.0000  0.0000  1.0000  1.0000  1.0000  0.0000

 *******************************************************************************
 CRYSTALLOGRAPHIC CELL (VOLUME=       5094.69441492)
         A              B              C           ALPHA      BETA       GAMMA 
    17.03453176    17.29394087    17.29394087    90.000000  90.000000  90.000000

 COORDINATES IN THE CRYSTALLOGRAPHIC CELL
     ATOM                 X/A                 Y/B                 Z/C    
 *******************************************************************************
      1 T 230 ZN   -5.000000000000E-01  2.499883346326E-01 -8.153216164211E-17
      2 F 230 ZN    0.000000000000E+00  2.500116653674E-01 -5.000000000000E-01
      3 F 230 ZN   -5.435473385176E-17 -5.000000000000E-01  2.500116653674E-01
      4 T 230 ZN    2.500000000000E-01  0.000000000000E+00 -5.000000000000E-01
      5 F 230 ZN    2.500000000000E-01 -5.000000000000E-01 -2.717742779035E-17
      6 F 230 ZN   -5.000000000000E-01 -5.435473385176E-17  2.499883346326E-01
      7 T   6 C    -1.285121018475E-01 -1.285188168977E-01  4.852339659928E-01
      8 F   6 C     1.285121018475E-01  1.285188168977E-01  4.852339659928E-01
      9 F   6 C    -1.285121018475E-01  1.285188168977E-01 -4.852339659928E-01
     10 F   6 C     1.285121018475E-01 -1.285188168977E-01 -4.852339659928E-01
     11 T   6 C     4.852152137314E-01 -1.285084147815E-01 -1.285084147815E-01
     12 F   6 C    -1.285121018475E-01  4.852339659928E-01 -1.285188168977E-01
     13 F   6 C    -4.852152137314E-01  1.285084147815E-01 -1.285084147815E-01
     14 F   6 C     1.285121018475E-01  4.852339659928E-01  1.285188168977E-01
     15 F   6 C     4.852152137314E-01  1.285084147815E-01  1.285084147815E-01
     16 F   6 C     1.285121018475E-01 -4.852339659928E-01 -1.285188168977E-01
     17 F   6 C    -4.852152137314E-01 -1.285084147815E-01  1.285084147815E-01
     18 F   6 C    -1.285121018475E-01 -4.852339659928E-01  1.285188168977E-01
     19 T   6 C     3.338467592638E-01  2.770548330862E-01  5.479274167973E-02
     20 F   6 C    -3.338467592638E-01 -2.770548330862E-01  5.479274167973E-02
     21 F   6 C     3.338467592638E-01 -2.770548330862E-01 -5.479274167973E-02
     22 F   6 C    -3.338467592638E-01  2.770548330862E-01 -5.479274167973E-02
     23 T   6 C     5.478489865201E-02  3.338601000602E-01  2.770568749813E-01
     24 T   6 C     2.770411804688E-01  5.481173911273E-02  3.338680193514E-01
     25 F   6 C    -5.478489865201E-02 -3.338601000602E-01  2.770568749813E-01
     26 F   6 C    -2.770411804688E-01  5.481173911273E-02 -3.338680193514E-01
     27 F   6 C     5.478489865201E-02 -3.338601000602E-01 -2.770568749813E-01
     28 F   6 C    -2.770411804688E-01 -5.481173911273E-02  3.338680193514E-01
     29 F   6 C    -5.478489865201E-02  3.338601000602E-01 -2.770568749813E-01
     30 F   6 C     2.770411804688E-01 -5.481173911273E-02 -3.338680193514E-01
     31 F   6 C     2.770411804688E-01  3.338680193514E-01  5.481173911273E-02
     32 F   6 C    -2.770411804688E-01 -3.338680193514E-01  5.481173911273E-02
     33 F   6 C    -2.770411804688E-01  3.338680193514E-01 -5.481173911273E-02
     34 F   6 C     2.770411804688E-01 -3.338680193514E-01 -5.481173911273E-02
     35 F   6 C     3.338467592638E-01  5.479274167973E-02  2.770548330862E-01
     36 F   6 C     5.478489865201E-02  2.770568749813E-01  3.338601000602E-01
     37 F   6 C    -3.338467592638E-01 -5.479274167973E-02  2.770548330862E-01
     38 F   6 C     5.478489865201E-02 -2.770568749813E-01 -3.338601000602E-01
     39 F   6 C    -3.338467592638E-01  5.479274167973E-02 -2.770548330862E-01
     40 F   6 C    -5.478489865201E-02 -2.770568749813E-01  3.338601000602E-01
     41 F   6 C     3.338467592638E-01 -5.479274167973E-02 -2.770548330862E-01
     42 F   6 C    -5.478489865201E-02  2.770568749813E-01 -3.338601000602E-01
     43 T   1 H     3.345576855288E-01  2.212105329969E-01  8.222520485143E-02
     44 F   1 H    -3.345576855288E-01 -2.212105329969E-01  8.222520485143E-02
     45 F   1 H     3.345576855288E-01 -2.212105329969E-01 -8.222520485143E-02
     46 F   1 H    -3.345576855288E-01  2.212105329969E-01 -8.222520485143E-02
     47 T   1 H     8.222055278632E-02  3.345730601123E-01  2.212112390124E-01
     48 T   1 H     2.211923955693E-01  8.225660576197E-02  3.345905699721E-01
     49 F   1 H    -8.222055278632E-02 -3.345730601123E-01  2.212112390124E-01
     50 F   1 H    -2.211923955693E-01  8.225660576197E-02 -3.345905699721E-01
     51 F   1 H     8.222055278632E-02 -3.345730601123E-01 -2.212112390124E-01
     52 F   1 H    -2.211923955693E-01 -8.225660576197E-02  3.345905699721E-01
     53 F   1 H    -8.222055278632E-02  3.345730601123E-01 -2.212112390124E-01
     54 F   1 H     2.211923955693E-01 -8.225660576197E-02 -3.345905699721E-01
     55 F   1 H     2.211923955693E-01  3.345905699721E-01  8.225660576197E-02
     56 F   1 H    -2.211923955693E-01 -3.345905699721E-01  8.225660576197E-02
     57 F   1 H    -2.211923955693E-01  3.345905699721E-01 -8.225660576197E-02
     58 F   1 H     2.211923955693E-01 -3.345905699721E-01 -8.225660576197E-02
     59 F   1 H     3.345576855288E-01  8.222520485143E-02  2.212105329969E-01
     60 F   1 H     8.222055278632E-02  2.212112390124E-01  3.345730601123E-01
     61 F   1 H    -3.345576855288E-01 -8.222520485143E-02  2.212105329969E-01
     62 F   1 H     8.222055278632E-02 -2.212112390124E-01 -3.345730601123E-01
     63 F   1 H    -3.345576855288E-01  8.222520485143E-02 -2.212105329969E-01
     64 F   1 H    -8.222055278632E-02 -2.212112390124E-01  3.345730601123E-01
     65 F   1 H     3.345576855288E-01 -8.222520485143E-02 -2.212105329969E-01
     66 F   1 H    -8.222055278632E-02  2.212112390124E-01 -3.345730601123E-01
     67 T   7 N     3.937871777265E-01  3.017143794777E-01  1.026341757822E-02
     68 F   7 N    -3.937871777265E-01 -3.017143794777E-01  1.026341757822E-02
     69 F   7 N     3.937871777265E-01 -3.017143794777E-01 -1.026341757822E-02
     70 F   7 N    -3.937871777265E-01  3.017143794777E-01 -1.026341757822E-02
     71 T   7 N     1.026421997324E-02  3.937936013303E-01  3.017319032880E-01
     72 T   7 N     3.017208463332E-01  1.028650747045E-02  3.937930018143E-01
     73 F   7 N    -1.026421997324E-02 -3.937936013303E-01  3.017319032880E-01
     74 F   7 N    -3.017208463332E-01  1.028650747045E-02 -3.937930018143E-01
     75 F   7 N     1.026421997324E-02 -3.937936013303E-01 -3.017319032880E-01
     76 F   7 N    -3.017208463332E-01 -1.028650747045E-02  3.937930018143E-01
     77 F   7 N    -1.026421997324E-02  3.937936013303E-01 -3.017319032880E-01
     78 F   7 N     3.017208463332E-01 -1.028650747045E-02 -3.937930018143E-01
     79 F   7 N     3.017208463332E-01  3.937930018143E-01  1.028650747045E-02
     80 F   7 N    -3.017208463332E-01 -3.937930018143E-01  1.028650747045E-02
     81 F   7 N    -3.017208463332E-01  3.937930018143E-01 -1.028650747045E-02
     82 F   7 N     3.017208463332E-01 -3.937930018143E-01 -1.028650747045E-02
     83 F   7 N     3.937871777265E-01  1.026341757822E-02  3.017143794777E-01
     84 F   7 N     1.026421997324E-02  3.017319032880E-01  3.937936013303E-01
     85 F   7 N    -3.937871777265E-01 -1.026341757822E-02  3.017143794777E-01
     86 F   7 N     1.026421997324E-02 -3.017319032880E-01 -3.937936013303E-01
     87 F   7 N    -3.937871777265E-01  1.026341757822E-02 -3.017143794777E-01
     88 F   7 N    -1.026421997324E-02 -3.017319032880E-01  3.937936013303E-01
     89 F   7 N     3.937871777265E-01 -1.026341757822E-02 -3.017143794777E-01
     90 F   7 N    -1.026421997324E-02  3.017319032880E-01 -3.937936013303E-01
     91 T   7 N    -8.291996778868E-02 -8.293717028379E-02  4.341695780158E-01
     92 F   7 N     8.291996778868E-02  8.293717028379E-02  4.341695780158E-01
     93 F   7 N    -8.291996778868E-02  8.293717028379E-02 -4.341695780158E-01
     94 F   7 N     8.291996778868E-02 -8.293717028379E-02 -4.341695780158E-01
     95 T   7 N     4.341245877761E-01 -8.293630828345E-02 -8.293630828345E-02
     96 F   7 N    -8.291996778868E-02  4.341695780158E-01 -8.293717028379E-02
     97 F   7 N    -4.341245877761E-01  8.293630828345E-02 -8.293630828345E-02
     98 F   7 N     8.291996778868E-02  4.341695780158E-01  8.293717028379E-02
     99 F   7 N     4.341245877761E-01  8.293630828345E-02  8.293630828345E-02
    100 F   7 N     8.291996778868E-02 -4.341695780158E-01 -8.293717028379E-02
    101 F   7 N    -4.341245877761E-01 -8.293630828345E-02  8.293630828345E-02
    102 F   7 N    -8.291996778868E-02 -4.341695780158E-01  8.293717028379E-02
    103 T   8 O    -1.095045936683E-01 -2.037922084855E-02  4.129376141280E-01
    104 F   8 O     1.095045936683E-01  2.037922084855E-02  4.129376141280E-01
    105 F   8 O    -1.095045936683E-01  2.037922084855E-02 -4.129376141280E-01
    106 F   8 O     1.095045936683E-01 -2.037922084855E-02 -4.129376141280E-01
    107 T   8 O     4.128039741124E-01 -1.095548548438E-01 -2.042364567189E-02
    108 T   8 O    -2.042446948428E-02  4.128049608845E-01 -1.095800914070E-01
    109 F   8 O    -4.128039741124E-01  1.095548548438E-01 -2.042364567189E-02
    110 F   8 O     2.042446948428E-02  4.128049608845E-01  1.095800914070E-01
    111 F   8 O     4.128039741124E-01  1.095548548438E-01  2.042364567189E-02
    112 F   8 O     2.042446948428E-02 -4.128049608845E-01 -1.095800914070E-01
    113 F   8 O    -4.128039741124E-01 -1.095548548438E-01  2.042364567189E-02
    114 F   8 O    -2.042446948428E-02 -4.128049608845E-01  1.095800914070E-01
    115 F   8 O    -2.042446948428E-02 -1.095800914070E-01  4.128049608845E-01
    116 F   8 O     2.042446948428E-02  1.095800914070E-01  4.128049608845E-01
    117 F   8 O     2.042446948428E-02 -1.095800914070E-01 -4.128049608845E-01
    118 F   8 O    -2.042446948428E-02  1.095800914070E-01 -4.128049608845E-01
    119 F   8 O    -1.095045936683E-01  4.129376141280E-01 -2.037922084855E-02
    120 F   8 O     4.128039741124E-01 -2.042364567189E-02 -1.095548548438E-01
    121 F   8 O     1.095045936683E-01 -4.129376141280E-01 -2.037922084855E-02
    122 F   8 O     4.128039741124E-01  2.042364567189E-02  1.095548548438E-01
    123 F   8 O     1.095045936683E-01  4.129376141280E-01  2.037922084855E-02
    124 F   8 O    -4.128039741124E-01  2.042364567189E-02 -1.095548548438E-01
    125 F   8 O    -1.095045936683E-01 -4.129376141280E-01  2.037922084855E-02
    126 F   8 O    -4.128039741124E-01 -2.042364567189E-02  1.095548548438E-01

 T = ATOM BELONGING TO THE ASYMMETRIC UNIT

 TOTAL ENERGY(DFT)(AU)(  6) -6.5238508969618E+03     DE (AU)   -2.999E-04

 SYMMETRY ALLOWED FORCES  (COORDINATE, FORCE)

    1 -4.4539707E-03    2 -1.5363668E-02    3  3.8555398E-03    4  7.2478237E-03
    5  3.4121307E-03    6  2.4804571E-04    7  5.0194348E-04    8  9.8352555E-03
    9 -1.1346756E-02   10 -1.1122982E-02   11  1.1882384E-03   12 -3.3199159E-04
   13  1.7103822E-02   14 -1.5420105E-04   15 -8.2212570E-03   16  5.0937878E-04
   17 -3.3212201E-04   18  1.2451478E-04   19 -6.3652442E-03   20 -2.3790891E-03
   21  1.4805341E-03   22  2.1518350E-02   23 -1.3729646E-02   24 -8.8715353E-03
   25 -3.0867529E-02   26 -8.3576484E-04   27  2.1768479E-02   28  5.7897234E-03
   29 -1.7760768E-03   30  8.3532772E-04   31  2.8471002E-02   32 -1.2353268E-02
   33 -1.2400625E-02   34  1.8560917E-02   35 -5.0005716E-03   36 -7.1645727E-03
   37  2.9342071E-04   38  2.8095433E-04   39  1.2857192E-02   40 -9.1832832E-03
   41  1.0473533E-03   42  8.6906818E-03   43  4.1266848E-03   44 -3.6912469E-03
   45 -4.8750984E-02   46  1.2287995E-02   47  2.0844375E-02

 GRADIENT NORM     0.090260  GRADIENT THRESHOLD     0.500000

 PREDICTED ENERGY CHANGE    -0.225E-01
 SCSCSCSCSCSCSCSCSCSCSCSCSCSCSCSCSCSCSCSCSCSCSCSCSCSCSCSCSCSCSCSCSCSCSCSCSCSCSC
 DISPLACEMENT SCALED BY  0.2130
 NO CONVERGENCE TESTS PERFORMED
           GRADIENT INFORMATIONS AT   --    PREDICTED POINT WRT CURR.POINT
   I  PREV.GRAD   CURR.GRAD   PRED.POINT  OLD.DISP NEW.DISP
    1    0.0045      0.0045      0.0042     -0.1224     -0.0261
    2    0.0156      0.0154      0.0064     -0.0404     -0.0086
    3   -0.0039     -0.0039     -0.0021      0.0797      0.0170
    4   -0.0074     -0.0072     -0.0030     -0.1087     -0.0232
    5   -0.0035     -0.0034      0.0007      0.0898      0.0191
    6   -0.0002     -0.0002     -0.0031      0.5314      0.1132
    7   -0.0005     -0.0005     -0.0014      0.2980      0.0635
    8   -0.0099     -0.0098     -0.0067      0.1864      0.0397
    9    0.0115      0.0113      0.0057     -0.0371     -0.0079
   10    0.0113      0.0111      0.0040     -0.0092     -0.0020
   11   -0.0011     -0.0012     -0.0026      0.3238      0.0690
   12    0.0004      0.0003     -0.0008      0.5634      0.1200
   13   -0.0176     -0.0171     -0.0014      0.2673      0.0569
   14    0.0003      0.0002     -0.0044     -0.1819     -0.0387
   15    0.0084      0.0082      0.0029     -0.1849     -0.0394
   16   -0.0005     -0.0005     -0.0003      0.4608      0.0982
   17    0.0003      0.0003      0.0003      0.3389      0.0722
   18   -0.0001     -0.0001     -0.0004      0.0766      0.0163
   19    0.0065      0.0064      0.0027     -0.0517     -0.0110
   20    0.0024      0.0024      0.0012      0.4679      0.0997
   21   -0.0015     -0.0015     -0.0008      0.8227      0.1753
   22   -0.0218     -0.0215     -0.0114      0.3308      0.0705
   23    0.0139      0.0137      0.0072     -0.2172     -0.0463
   24    0.0090      0.0089      0.0045     -0.4089     -0.0871
   25    0.0314      0.0309      0.0120     -0.0227     -0.0048
   26    0.0008      0.0008      0.0024      0.0849      0.0181
   27   -0.0222     -0.0218     -0.0071     -0.1422     -0.0303
   28   -0.0059     -0.0058     -0.0035      0.0613      0.0131
   29    0.0017      0.0018      0.0044      0.1210      0.0258
   30   -0.0009     -0.0008      0.0014      0.1643      0.0350
   31   -0.0289     -0.0285     -0.0152      0.1457      0.0310
   32    0.0125      0.0124      0.0065     -0.1249     -0.0266
   33    0.0126      0.0124      0.0067      0.0051      0.0011
   34   -0.0186     -0.0186     -0.0168     -0.2816     -0.0600
   35    0.0051      0.0050      0.0025      0.0762      0.0162
   36    0.0073      0.0072      0.0025     -0.0981     -0.0209
   37   -0.0003     -0.0003     -0.0009      0.1968      0.0419
   38   -0.0003     -0.0003     -0.0003      1.4358      0.3059
   39   -0.0131     -0.0129     -0.0029     -0.7022     -0.1496
   40    0.0093      0.0092      0.0048     -0.5718     -0.1218
   41   -0.0011     -0.0010      0.0012     -0.7191     -0.1532
   42   -0.0088     -0.0087     -0.0032      0.3871      0.0825
   43   -0.0041     -0.0041     -0.0042      1.3534      0.2883
   44    0.0038      0.0037      0.0007      2.3471      0.5000
   45    0.0494      0.0488      0.0271     -0.4067     -0.0866
   46   -0.0125     -0.0123     -0.0050     -0.1389     -0.0296
   47   -0.0211     -0.0208     -0.0110      0.1080      0.0230
 TTTTTTTTTTTTTTTTTTTTTTTTTTTTTT OPTI        TELAPSE     7096.26 TCPU     2319.34
 *******************************************************************************
 COORDINATE OPTIMIZATION - POINT    3
 *******************************************************************************
 LATTICE PARAMETERS (ANGSTROMS AND DEGREES) - BOHR = 0.5291772083 ANGSTROM
 PRIMITIVE CELL - CENTRING CODE 6/1 VOLUME=  2547.347207 - DENSITY  1.126 g/cm^3
         A              B              C           ALPHA      BETA       GAMMA 
    14.90248347    14.90248347    14.90248347   110.285563 109.065590 109.065590
 *******************************************************************************
 ATOMS IN THE ASYMMETRIC UNIT   18 - ATOMS IN THE UNIT CELL:  126
     ATOM                 X/A                 Y/B                 Z/C    
 *******************************************************************************
      1 T 230 ZN    2.495893700937E-01 -5.000000000000E-01 -2.504106299063E-01
      2 F 230 ZN   -2.495893700937E-01 -5.000000000000E-01  2.504106299063E-01
      3 F 230 ZN   -2.495893700937E-01  2.504106299063E-01 -5.000000000000E-01
      4 T 230 ZN   -5.000000000000E-01 -2.500000000000E-01  2.500000000000E-01
      5 F 230 ZN   -5.000000000000E-01  2.500000000000E-01 -2.500000000000E-01
      6 F 230 ZN    2.495893700937E-01 -2.504106299063E-01 -5.000000000000E-01
      7 T   6 C     3.565053388493E-01  3.567688342039E-01 -2.573860113709E-01
      8 F   6 C    -3.858451544252E-01 -3.861086497798E-01  2.573860113709E-01
      9 F   6 C    -3.565053388493E-01  3.861086497798E-01  2.634953545619E-04
     10 F   6 C     3.858451544252E-01 -3.567688342039E-01 -2.634953545619E-04
     11 T   6 C    -2.552648978331E-01  3.588469998450E-01  3.588469998450E-01
     12 F   6 C     3.565053388493E-01 -2.573860113709E-01  3.567688342039E-01
     13 F   6 C     0.000000000000E+00  3.858881023220E-01 -3.588469998450E-01
     14 F   6 C    -3.858451544252E-01  2.573860113709E-01 -3.861086497798E-01
     15 F   6 C     2.552648978331E-01 -3.858881023220E-01 -3.858881023220E-01
     16 F   6 C     3.858451544252E-01 -2.634953545619E-04 -3.567688342039E-01
     17 F   6 C     0.000000000000E+00 -3.588469998450E-01  3.858881023220E-01
     18 F   6 C    -3.565053388493E-01  2.634953545619E-04  3.861086497798E-01
     19 T   6 C     3.327554593592E-01  3.891008590290E-01 -3.892234621550E-01
     20 F   6 C    -2.216756788160E-01 -2.780210784858E-01  3.892234621550E-01
     21 F   6 C    -3.327554593592E-01  2.780210784858E-01  5.634539966980E-02
     22 F   6 C     2.216756788160E-01 -3.891008590290E-01 -5.634539966980E-02
     23 T   6 C    -3.878845792898E-01  3.336927858913E-01  3.905000979093E-01
     24 T   6 C     3.889186587107E-01 -3.899179829209E-01  3.312377843414E-01
     25 F   6 C    -5.680731201805E-02  2.216153228008E-01 -3.905000979093E-01
     26 F   6 C    -2.788442327378E-01  3.899179829209E-01 -2.211633583684E-01
     27 F   6 C     3.878845792898E-01 -2.216153228008E-01 -2.784226348189E-01
     28 F   6 C     2.788442327378E-01  5.768087436936E-02 -3.312377843414E-01
     29 F   6 C     5.680731201805E-02 -3.336927858913E-01  2.784226348189E-01
     30 F   6 C    -3.889186587107E-01 -5.768087436936E-02  2.211633583684E-01
     31 F   6 C     3.889186587107E-01  3.312377843414E-01 -3.899179829209E-01
     32 F   6 C    -2.788442327378E-01 -2.211633583684E-01  3.899179829209E-01
     33 F   6 C     2.788442327378E-01 -3.312377843414E-01  5.768087436936E-02
     34 F   6 C    -3.889186587107E-01  2.211633583684E-01 -5.768087436936E-02
     35 F   6 C     3.327554593592E-01 -3.892234621550E-01  3.891008590290E-01
     36 F   6 C    -3.878845792898E-01  3.905000979093E-01  3.336927858913E-01
     37 F   6 C     2.216756788160E-01 -5.634539966980E-02 -3.891008590290E-01
     38 F   6 C     3.878845792898E-01 -2.784226348189E-01 -2.216153228008E-01
     39 F   6 C    -2.216756788160E-01  3.892234621550E-01 -2.780210784858E-01
     40 F   6 C     5.680731201805E-02  2.784226348189E-01 -3.336927858913E-01
     41 F   6 C    -3.327554593592E-01  5.634539966980E-02  2.780210784858E-01
     42 F   6 C    -5.680731201805E-02 -3.905000979093E-01  2.216153228008E-01
     43 T   1 H     3.051055456073E-01  4.178617730799E-01 -4.439847950986E-01
     44 F   1 H    -1.381534318216E-01 -2.509096592942E-01  4.439847950986E-01
     45 F   1 H    -3.051055456073E-01  2.509096592942E-01  1.127562274726E-01
     46 F   1 H     1.381534318216E-01 -4.178617730799E-01 -1.127562274726E-01
     47 T   1 H    -4.425722332975E-01  3.061213448076E-01  4.195031707378E-01
     48 T   1 H     4.168569814377E-01 -4.455162128377E-01  3.020964938439E-01
     49 F   1 H    -1.133818259302E-01  1.379245959647E-01 -4.195031707378E-01
     50 F   1 H    -2.523872933184E-01  4.455162128377E-01 -1.376268057245E-01
     51 F   1 H     4.425722332975E-01 -1.379245959647E-01 -2.513064218949E-01
     52 F   1 H     2.523872933184E-01  1.147604875938E-01 -3.020964938439E-01
     53 F   1 H     1.133818259302E-01 -3.061213448076E-01  2.513064218949E-01
     54 F   1 H    -4.168569814377E-01 -1.147604875938E-01  1.376268057245E-01
     55 F   1 H     4.168569814377E-01  3.020964938439E-01 -4.455162128377E-01
     56 F   1 H    -2.523872933184E-01 -1.376268057245E-01  4.455162128377E-01
     57 F   1 H     2.523872933184E-01 -3.020964938439E-01  1.147604875938E-01
     58 F   1 H    -4.168569814377E-01  1.376268057245E-01 -1.147604875938E-01
     59 F   1 H     3.051055456073E-01 -4.439847950986E-01  4.178617730799E-01
     60 F   1 H    -4.425722332975E-01  4.195031707378E-01  3.061213448076E-01
     61 F   1 H     1.381534318216E-01 -1.127562274726E-01 -4.178617730799E-01
     62 F   1 H     4.425722332975E-01 -2.513064218949E-01 -1.379245959647E-01
     63 F   1 H    -1.381534318216E-01  4.439847950986E-01 -2.509096592942E-01
     64 F   1 H     1.133818259302E-01  2.513064218949E-01 -3.061213448076E-01
     65 F   1 H    -3.051055456073E-01  1.127562274726E-01  2.509096592942E-01
     66 F   1 H    -1.133818259302E-01 -4.195031707378E-01  1.379245959647E-01
     67 T   7 N     3.117655237448E-01  4.040567450716E-01 -3.049636066424E-01
     68 F   7 N    -2.909796482860E-01 -3.832708696128E-01  3.049636066424E-01
     69 F   7 N    -3.117655237448E-01  3.832708696128E-01  9.229122132678E-02
     70 F   7 N     2.909796482860E-01 -4.040567450716E-01 -9.229122132678E-02
     71 T   7 N    -3.039297124828E-01  3.126099962351E-01  4.045977568786E-01
     72 T   7 N     4.043581248951E-01 -3.048348849411E-01  3.120192970146E-01
     73 F   7 N    -9.198776064352E-02  2.914725306386E-01 -4.045977568786E-01
     74 F   7 N    -3.831458180443E-01  3.048348849411E-01 -2.908069901638E-01
     75 F   7 N     3.039297124828E-01 -2.914725306386E-01 -3.834602912821E-01
     76 F   7 N     3.831458180443E-01  9.233882788046E-02 -3.120192970146E-01
     77 F   7 N     9.198776064352E-02 -3.126099962351E-01  3.834602912821E-01
     78 F   7 N    -4.043581248951E-01 -9.233882788046E-02  2.908069901638E-01
     79 F   7 N     4.043581248951E-01  3.120192970146E-01 -3.048348849411E-01
     80 F   7 N    -3.831458180443E-01 -2.908069901638E-01  3.048348849411E-01
     81 F   7 N     3.831458180443E-01 -3.120192970146E-01  9.233882788046E-02
     82 F   7 N    -4.043581248951E-01  2.908069901638E-01 -9.233882788046E-02
     83 F   7 N     3.117655237448E-01 -3.049636066424E-01  4.040567450716E-01
     84 F   7 N    -3.039297124828E-01  4.045977568786E-01  3.126099962351E-01
     85 F   7 N     2.909796482860E-01 -9.229122132678E-02 -4.040567450716E-01
     86 F   7 N     3.039297124828E-01 -3.834602912821E-01 -2.914725306386E-01
     87 F   7 N    -2.909796482860E-01  3.049636066424E-01 -3.832708696128E-01
     88 F   7 N     9.198776064352E-02  3.834602912821E-01 -3.126099962351E-01
     89 F   7 N    -3.117655237448E-01  9.229122132678E-02  3.832708696128E-01
     90 F   7 N    -9.198776064352E-02 -4.045977568786E-01  2.914725306386E-01
     91 T   7 N     3.503948937476E-01  3.513093613501E-01 -1.661724388477E-01
     92 F   7 N    -4.825181998021E-01 -4.834326674046E-01  1.661724388477E-01
     93 F   7 N    -3.503948937476E-01  4.834326674046E-01  9.144676024977E-04
     94 F   7 N     4.825181998021E-01 -3.513093613501E-01 -9.144676024977E-04
     95 T   7 N    -1.613113511263E-01  3.569719575947E-01  3.569719575947E-01
     96 F   7 N     3.503948937476E-01 -1.661724388477E-01  3.513093613501E-01
     97 F   7 N     0.000000000000E+00  4.817166912789E-01 -3.569719575947E-01
     98 F   7 N    -4.825181998021E-01  1.661724388477E-01 -4.834326674046E-01
     99 F   7 N     1.613113511263E-01 -4.817166912789E-01 -4.817166912789E-01
    100 F   7 N     4.825181998021E-01 -9.144676024977E-04 -3.513093613501E-01
    101 F   7 N     0.000000000000E+00 -3.569719575947E-01  4.817166912789E-01
    102 F   7 N    -3.503948937476E-01  9.144676024977E-04  4.834326674046E-01
    103 T   8 O     3.889798277294E-01  3.006353501630E-01 -1.322393317557E-01
    104 F   8 O     4.328746819188E-01 -4.787808405149E-01  1.322393317557E-01
    105 F   8 O    -3.889798277294E-01  4.787808405149E-01 -8.834447756635E-02
    106 F   8 O    -4.328746819188E-01 -3.006353501630E-01  8.834447756635E-02
    107 T   8 O    -1.238499764015E-01  4.000951920387E-01  3.109686621085E-01
    108 T   8 O     3.021878305576E-01 -1.302118003054E-01  3.927414528921E-01
    109 F   8 O     8.912652993022E-02 -4.348186385100E-01 -3.109686621085E-01
    110 F   8 O    -4.770467468025E-01  1.302118003054E-01  4.323996308630E-01
    111 F   8 O     1.238499764015E-01  4.348186385100E-01 -4.760548315598E-01
    112 F   8 O     4.770467468025E-01 -9.055362233449E-02 -3.927414528921E-01
    113 F   8 O    -8.912652993022E-02 -4.000951920387E-01  4.760548315598E-01
    114 F   8 O    -3.021878305576E-01  9.055362233449E-02 -4.323996308630E-01
    115 F   8 O     3.021878305576E-01  3.927414528921E-01 -1.302118003054E-01
    116 F   8 O    -4.770467468025E-01  4.323996308630E-01  1.302118003054E-01
    117 F   8 O     4.770467468025E-01 -3.927414528921E-01 -9.055362233449E-02
    118 F   8 O    -3.021878305576E-01 -4.323996308630E-01  9.055362233449E-02
    119 F   8 O     3.889798277294E-01 -1.322393317557E-01  3.006353501630E-01
    120 F   8 O    -1.238499764015E-01  3.109686621085E-01  4.000951920387E-01
    121 F   8 O    -4.328746819188E-01  8.834447756635E-02 -3.006353501630E-01
    122 F   8 O     1.238499764015E-01 -4.760548315598E-01  4.348186385100E-01
    123 F   8 O     4.328746819188E-01  1.322393317557E-01 -4.787808405149E-01
    124 F   8 O    -8.912652993022E-02  4.760548315598E-01 -4.000951920387E-01
    125 F   8 O    -3.889798277294E-01 -8.834447756635E-02  4.787808405149E-01
    126 F   8 O     8.912652993022E-02 -3.109686621085E-01 -4.348186385100E-01

 TRANSFORMATION MATRIX PRIMITIVE-CRYSTALLOGRAPHIC CELL
  0.0000  1.0000  1.0000  1.0000  0.0000  1.0000  1.0000  1.0000  0.0000

 *******************************************************************************
 CRYSTALLOGRAPHIC CELL (VOLUME=       5094.69441492)
         A              B              C           ALPHA      BETA       GAMMA 
    17.03453176    17.29394087    17.29394087    90.000000  90.000000  90.000000

 COORDINATES IN THE CRYSTALLOGRAPHIC CELL
     ATOM                 X/A                 Y/B                 Z/C    
 *******************************************************************************
      1 T 230 ZN   -5.000000000000E-01  2.495893700937E-01 -8.152946443678E-17
      2 F 230 ZN    0.000000000000E+00  2.504106299063E-01 -5.000000000000E-01
      3 F 230 ZN   -5.435473385176E-17 -5.000000000000E-01  2.504106299063E-01
      4 T 230 ZN    2.500000000000E-01  0.000000000000E+00 -5.000000000000E-01
      5 F 230 ZN    2.500000000000E-01 -5.000000000000E-01 -2.717473058502E-17
      6 F 230 ZN   -5.000000000000E-01 -5.435473385176E-17  2.495893700937E-01
      7 T   6 C    -1.285612580082E-01 -1.288247533627E-01  4.853300922120E-01
      8 F   6 C     1.285612580082E-01  1.288247533627E-01  4.853300922120E-01
      9 F   6 C    -1.285612580082E-01  1.288247533627E-01 -4.853300922120E-01
     10 F   6 C     1.285612580082E-01 -1.288247533627E-01 -4.853300922120E-01
     11 T   6 C     4.864794487615E-01 -1.276324489165E-01 -1.276324489165E-01
     12 F   6 C    -1.285612580082E-01  4.853300922120E-01 -1.288247533627E-01
     13 F   6 C    -4.864794487615E-01  1.276324489165E-01 -1.276324489165E-01
     14 F   6 C     1.285612580082E-01  4.853300922120E-01  1.288247533627E-01
     15 F   6 C     4.864794487615E-01  1.276324489165E-01  1.276324489165E-01
     16 F   6 C     1.285612580082E-01 -4.853300922120E-01 -1.288247533627E-01
     17 F   6 C    -4.864794487615E-01 -1.276324489165E-01  1.276324489165E-01
     18 F   6 C    -1.285612580082E-01 -4.853300922120E-01  1.288247533627E-01
     19 T   6 C     3.335609687574E-01  2.772155690876E-01  5.553989027160E-02
     20 F   6 C    -3.335609687574E-01 -2.772155690876E-01  5.553989027160E-02
     21 F   6 C     3.335609687574E-01 -2.772155690876E-01 -5.553989027160E-02
     22 F   6 C    -3.335609687574E-01  2.772155690876E-01 -5.553989027160E-02
     23 T   6 C     5.603873154522E-02  3.344613663641E-01  2.776540543461E-01
     24 T   6 C     2.762005713549E-01  5.503721298648E-02  3.338814457242E-01
     25 F   6 C    -5.603873154522E-02 -3.344613663641E-01  2.776540543461E-01
     26 F   6 C    -2.762005713549E-01  5.503721298648E-02 -3.338814457242E-01
     27 F   6 C     5.603873154522E-02 -3.344613663641E-01 -2.776540543461E-01
     28 F   6 C    -2.762005713549E-01 -5.503721298648E-02  3.338814457242E-01
     29 F   6 C    -5.603873154522E-02  3.344613663641E-01 -2.776540543461E-01
     30 F   6 C     2.762005713549E-01 -5.503721298648E-02 -3.338814457242E-01
     31 F   6 C     2.762005713549E-01  3.338814457242E-01  5.503721298648E-02
     32 F   6 C    -2.762005713549E-01 -3.338814457242E-01  5.503721298648E-02
     33 F   6 C    -2.762005713549E-01  3.338814457242E-01 -5.503721298648E-02
     34 F   6 C     2.762005713549E-01 -3.338814457242E-01 -5.503721298648E-02
     35 F   6 C     3.335609687574E-01  5.553989027160E-02  2.772155690876E-01
     36 F   6 C     5.603873154522E-02  2.776540543461E-01  3.344613663641E-01
     37 F   6 C    -3.335609687574E-01 -5.553989027160E-02  2.772155690876E-01
     38 F   6 C     5.603873154522E-02 -2.776540543461E-01 -3.344613663641E-01
     39 F   6 C    -3.335609687574E-01  5.553989027160E-02 -2.772155690876E-01
     40 F   6 C    -5.603873154522E-02 -2.776540543461E-01  3.344613663641E-01
     41 F   6 C     3.335609687574E-01 -5.553989027160E-02 -2.772155690876E-01
     42 F   6 C    -5.603873154522E-02  2.776540543461E-01 -3.344613663641E-01
     43 T   1 H     3.343857161870E-01  2.216294887144E-01  8.347605689284E-02
     44 F   1 H    -3.343857161870E-01 -2.216294887144E-01  8.347605689284E-02
     45 F   1 H     3.343857161870E-01 -2.216294887144E-01 -8.347605689284E-02
     46 F   1 H    -3.343857161870E-01  2.216294887144E-01 -8.347605689284E-02
     47 T   1 H     8.409837442147E-02  3.354047963163E-01  2.220229703861E-01
     48 T   1 H     2.198616497842E-01  8.223484405967E-02  3.346221373780E-01
     49 F   1 H    -8.409837442147E-02 -3.354047963163E-01  2.220229703861E-01
     50 F   1 H    -2.198616497842E-01  8.223484405967E-02 -3.346221373780E-01
     51 F   1 H     8.409837442147E-02 -3.354047963163E-01 -2.220229703861E-01
     52 F   1 H    -2.198616497842E-01 -8.223484405967E-02  3.346221373780E-01
     53 F   1 H    -8.409837442147E-02  3.354047963163E-01 -2.220229703861E-01
     54 F   1 H     2.198616497842E-01 -8.223484405967E-02 -3.346221373780E-01
     55 F   1 H     2.198616497842E-01  3.346221373780E-01  8.223484405967E-02
     56 F   1 H    -2.198616497842E-01 -3.346221373780E-01  8.223484405967E-02
     57 F   1 H    -2.198616497842E-01  3.346221373780E-01 -8.223484405967E-02
     58 F   1 H     2.198616497842E-01 -3.346221373780E-01 -8.223484405967E-02
     59 F   1 H     3.343857161870E-01  8.347605689284E-02  2.216294887144E-01
     60 F   1 H     8.409837442147E-02  2.220229703861E-01  3.354047963163E-01
     61 F   1 H    -3.343857161870E-01 -8.347605689284E-02  2.216294887144E-01
     62 F   1 H     8.409837442147E-02 -2.220229703861E-01 -3.354047963163E-01
     63 F   1 H    -3.343857161870E-01  8.347605689284E-02 -2.216294887144E-01
     64 F   1 H    -8.409837442147E-02 -2.220229703861E-01  3.354047963163E-01
     65 F   1 H     3.343857161870E-01 -8.347605689284E-02 -2.216294887144E-01
     66 F   1 H    -8.409837442147E-02  2.220229703861E-01 -3.354047963163E-01
     67 T   7 N     3.936638073422E-01  3.013725860154E-01  1.039293772941E-02
     68 F   7 N    -3.936638073422E-01 -3.013725860154E-01  1.039293772941E-02
     69 F   7 N     3.936638073422E-01 -3.013725860154E-01 -1.039293772941E-02
     70 F   7 N    -3.936638073422E-01  3.013725860154E-01 -1.039293772941E-02
     71 T   7 N     1.056873279825E-02  3.940290240804E-01  3.020412634369E-01
     72 T   7 N     3.014131435892E-01  1.060615342541E-02  3.937519714697E-01
     73 F   7 N    -1.056873279825E-02 -3.940290240804E-01  3.020412634369E-01
     74 F   7 N    -3.014131435892E-01  1.060615342541E-02 -3.937519714697E-01
     75 F   7 N     1.056873279825E-02 -3.940290240804E-01 -3.020412634369E-01
     76 F   7 N    -3.014131435892E-01 -1.060615342541E-02  3.937519714697E-01
     77 F   7 N    -1.056873279825E-02  3.940290240804E-01 -3.020412634369E-01
     78 F   7 N     3.014131435892E-01 -1.060615342541E-02 -3.937519714697E-01
     79 F   7 N     3.014131435892E-01  3.937519714697E-01  1.060615342541E-02
     80 F   7 N    -3.014131435892E-01 -3.937519714697E-01  1.060615342541E-02
     81 F   7 N    -3.014131435892E-01  3.937519714697E-01 -1.060615342541E-02
     82 F   7 N     3.014131435892E-01 -3.937519714697E-01 -1.060615342541E-02
     83 F   7 N     3.936638073422E-01  1.039293772941E-02  3.013725860154E-01
     84 F   7 N     1.056873279825E-02  3.020412634369E-01  3.940290240804E-01
     85 F   7 N    -3.936638073422E-01 -1.039293772941E-02  3.013725860154E-01
     86 F   7 N     1.056873279825E-02 -3.020412634369E-01 -3.940290240804E-01
     87 F   7 N    -3.936638073422E-01  1.039293772941E-02 -3.013725860154E-01
     88 F   7 N    -1.056873279825E-02 -3.020412634369E-01  3.940290240804E-01
     89 F   7 N     3.936638073422E-01 -1.039293772941E-02 -3.013725860154E-01
     90 F   7 N    -1.056873279825E-02  3.020412634369E-01 -3.940290240804E-01
     91 T   7 N    -8.262898562262E-02 -8.354345322512E-02  4.339383469728E-01
     92 F   7 N     8.262898562262E-02  8.354345322512E-02  4.339383469728E-01
     93 F   7 N    -8.262898562262E-02  8.354345322512E-02 -4.339383469728E-01
     94 F   7 N     8.262898562262E-02 -8.354345322512E-02 -4.339383469728E-01
     95 T   7 N     4.376276331579E-01 -8.065567556317E-02 -8.065567556317E-02
     96 F   7 N    -8.262898562262E-02  4.339383469728E-01 -8.354345322512E-02
     97 F   7 N    -4.376276331579E-01  8.065567556317E-02 -8.065567556317E-02
     98 F   7 N     8.262898562262E-02  4.339383469728E-01  8.354345322512E-02
     99 F   7 N     4.376276331579E-01  8.065567556317E-02  8.065567556317E-02
    100 F   7 N     8.262898562262E-02 -4.339383469728E-01 -8.354345322512E-02
    101 F   7 N    -4.376276331579E-01 -8.065567556317E-02  8.065567556317E-02
    102 F   7 N    -8.262898562262E-02 -4.339383469728E-01  8.354345322512E-02
    103 T   8 O    -1.102919046610E-01 -2.194742709469E-02  4.109272548241E-01
    104 F   8 O     1.102919046610E-01  2.194742709469E-02  4.109272548241E-01
    105 F   8 O    -1.102919046610E-01  2.194742709469E-02 -4.109272548241E-01
    106 F   8 O     1.102919046610E-01 -2.194742709469E-02 -4.109272548241E-01
    107 T   8 O     4.174569152744E-01 -1.064882531659E-01 -1.736172323565E-02
    108 T   8 O    -1.982908898544E-02  4.125705418775E-01 -1.103827113199E-01
    109 F   8 O    -4.174569152744E-01  1.064882531659E-01 -1.736172323565E-02
    110 F   8 O     1.982908898544E-02  4.125705418775E-01  1.103827113199E-01
    111 F   8 O     4.174569152744E-01  1.064882531659E-01  1.736172323565E-02
    112 F   8 O     1.982908898544E-02 -4.125705418775E-01 -1.103827113199E-01
    113 F   8 O    -4.174569152744E-01 -1.064882531659E-01  1.736172323565E-02
    114 F   8 O    -1.982908898544E-02 -4.125705418775E-01  1.103827113199E-01
    115 F   8 O    -1.982908898544E-02 -1.103827113199E-01  4.125705418775E-01
    116 F   8 O     1.982908898544E-02  1.103827113199E-01  4.125705418775E-01
    117 F   8 O     1.982908898544E-02 -1.103827113199E-01 -4.125705418775E-01
    118 F   8 O    -1.982908898544E-02  1.103827113199E-01 -4.125705418775E-01
    119 F   8 O    -1.102919046610E-01  4.109272548241E-01 -2.194742709469E-02
    120 F   8 O     4.174569152744E-01 -1.736172323565E-02 -1.064882531659E-01
    121 F   8 O     1.102919046610E-01 -4.109272548241E-01 -2.194742709469E-02
    122 F   8 O     4.174569152744E-01  1.736172323565E-02  1.064882531659E-01
    123 F   8 O     1.102919046610E-01  4.109272548241E-01  2.194742709469E-02
    124 F   8 O    -4.174569152744E-01  1.736172323565E-02 -1.064882531659E-01
    125 F   8 O    -1.102919046610E-01 -4.109272548241E-01  2.194742709469E-02
    126 F   8 O    -4.174569152744E-01 -1.736172323565E-02  1.064882531659E-01

 T = ATOM BELONGING TO THE ASYMMETRIC UNIT

 TOTAL ENERGY(DFT)(AU)( 12) -6.5238525931163E+03     DE (AU)   -1.696E-03

 SYMMETRY ALLOWED FORCES  (COORDINATE, FORCE)

    1 -4.9786331E-03    2 -7.6652728E-03    3  4.3601445E-03    4  5.5031434E-03
    5  2.4117714E-03    6 -1.0029546E-02    7 -3.0308489E-03    8  1.1410870E-03
[truncated: 4,142,097 more chars]
