# Supplementary material for: Structure–Property Relationship of Piezoelectric Properties in Zeolitic Imidazolate Frameworks: A Computational Study
Source: ACS Appl Mater Interfaces. 2022 Nov 2;14(45):50803–14. doi: 10.1021/acsami.2c13506 (PMC9674201; doi:10.1021/acsami.2c13506)
Supplement: Supplementary file 5 — am2c13506_si_005.zip [file am2c13506_si_005.zip › Outputfiles_crystal17/ZIF-65/Piezoelectric_results/Elapiezo_M062X.out]

ZIF-65 (cif CCDC 917446, CIMFUB)
EXTERNAL
ELAPIEZO
PRINT
END
END
6 5
0 0 6 2.0 1.00
  0.4563240000D+04  0.1966650000D-02
  0.6820240000D+03  0.1523060000D-01
  0.1549730000D+03  0.7612690000D-01
  0.4445530000D+02  0.2608010000D+00
  0.1302900000D+02  0.6164620000D+00
  0.1827730000D+01  0.2210060000D+00
0 1 3 4.0 1.00
  0.2096420000D+02  0.1146600000D+00  0.4024870000D-01
  0.4803310000D+01  0.9199990000D+00  0.2375940000D+00
  0.1459330000D+01 -0.3030680000D-02  0.8158540000D+00
0 1 1 0.0 1.00
  0.4834560000D+00  0.1000000000D+01  0.1000000000D+01
0 1 1 0.0 1.00
  0.1455850000D+00  0.1000000000D+01  0.1000000000D+01
0 3 1 0.0 1.00
  0.6260000000D+00  0.1000000000D+01
7 5
0 0 6 2.0 1.00
  0.6293480000D+04  0.1969790000D-02
  0.9490440000D+03  0.1496130000D-01
  0.2187760000D+03  0.7350060000D-01
  0.6369160000D+02  0.2489370000D+00
  0.1882820000D+02  0.6024600000D+00
  0.2720230000D+01  0.2562020000D+00
0 1 3 5.0 1.00
  0.3063310000D+02  0.1119060000D+00  0.3831190000D-01
  0.7026140000D+01  0.9216660000D+00  0.2374030000D+00
  0.2112050000D+01 -0.2569190000D-02  0.8175920000D+00
0 1 1 0.0 1.00
  0.6840090000D+00  0.1000000000D+01  0.1000000000D+01
0 1 1 0.0 1.00
  0.2008780000D+00  0.1000000000D+01  0.1000000000D+01
0 3 1 0.0 1.00
  0.9130000000D+00  0.1000000000D+01
1 4
0 0 3 1.0 1.00
  0.3386500000D+02  0.2549380000D-01
  0.5094790000D+01  0.1903730000D+00
  0.1158790000D+01  0.8521610000D+00
0 0 1 0.0 1.00
  0.3258400000D+00  0.1000000000D+01
0 0 1 0.0 1.00
  0.1027410000D+00  0.1000000000D+01
0 2 1 0.0 1.00
  0.7500000000D+00  0.1000000000D+01
8 5
0 0 6 2. 1.
       8588.50000         0.189515000E-02
       1297.23000         0.143859000E-01
       299.296000         0.707320000E-01
       87.3771000         0.240001000
       25.6789000         0.594797000
       3.74004000         0.280802000
0 1 3 6. 1.
       42.1175000         0.113889000         0.365114000E-01
       9.62837000         0.920811000         0.237153000
       2.85332000        -0.327447000E-02     0.819702000
0 1 1 0. 1.
      0.905661000          1.00000000          1.00000000
0 1 1 0. 1.
      0.255611000          1.00000000          1.00000000
0 3 1 0. 1.
       1.29200000          1.00000000
230 14
INPUT
20. 0 2 2 2 0 0
 34.150000 399.987282 0
 14.590000 85.485655 0
 39.780000 277.148960 0
 14.950000 69.052205 0
 43.800000 -34.149349 0
 14.980000 -3.291831 0
0 0 3 2. 1.
       30.3241270         0.219143000
       16.3166820        -0.232556000
       11.4081480        -0.954685000
0 0 1 2. 1.
       2.56949200          1.00000000
0 0 1 0. 1.
       1.06259500          1.00000000
0 0 1 0. 1.
      0.250000000          1.00000000
0 0 1 0. 1.
      0.120000000          1.00000000
0 2 2 6. 1.
       111.824980         0.232770000E-01
       19.1319100         -1.00953900
0 2 2 0. 1.
       5.46883800         0.320151000
       2.50567500         0.718085000
0 2 1 0. 1.
      0.941868000          1.00000000
0 2 1 0. 1.
      0.250000000          1.00000000
0 2 1 0. 1.
      0.120000000          1.00000000
0 3 4 10. 1.
       44.6456290         0.472490000E-01
       13.4383770         0.218926000
       4.68200000         0.452512000
       1.60321100         0.518576000
0 3 1 0. 1.
      0.482766000          1.00000000
0 3 1 0. 1.
      0.110000000          1.00000000
0 4 1 0. 1.
      2.614   1.0000
99 0
END
DFT
M062X
xxlgrid
END
TOLINTEG
7 7 7 10 40
SHRINK
2 2
TOLDEE
8
END
          60 PROCESSORS WORKING

         
 *******************************************************************************
 *                                                                             *
 *                               CRYSTAL17                                     *
 *                      public : 1.0.2 - March 1st, 2018                       *
 *                       HTTP://WWW.CRYSTAL.UNITO.IT                           *
 *                                                                             *
 *                              MAIN AUTHORS                                   *
 *                                                                             *
 *  R. DOVESI(1,11), V.R. SAUNDERS(2), C. ROETTI(1,11), R. ORLANDO(1,11),      *
 *  C.M. ZICOVICH-WILSON(1,3), F. PASCALE(4), B. CIVALLERI(1,11),              *
 *  K. DOLL(5), N.M. HARRISON(2,6), I.J. BUSH(7), Ph. D'ARCO(8),               *
 *  M. LLUNELL(9), M. CAUSA'(10), Y. NOEL(8), L. MASCHIO(1,11), A. ERBA(1,11)  *
 *  M. RE'RAT(14), S. CASASSA(1,11)                                            *
 *                                                                             *
 *        CONTRIBUTIONS TO THE CODE HAVE ALSO BEEN GIVEN BY                    *
 *                                                                             *
 *  M. FERRABONE(1,11), M. DE LA PIERRE(1,11), M. FERRERO(1,11),               *
 *  J. BAIMA(1,11), E. ALBANESE(1,11), M.F. PEINTINGER(12), R. BAST(13),       *
 *  B. KIRTMAN(15), V. LACIVITA(1,11), R. DEMICHELIS(1,16)                     *
 *  G. BRANDEBURG(17), S. SALUSTRO(1,11), G. SANSONE(1,11)                     *
 *  M.T. RUGGIERO(18)                                                          *
 *                                                                             *
 * (1) THEORETICAL CHEMISTRY GROUP - UNIVERSITA' DI TORINO - TORINO (ITALY)    *
 * (2) COMPUTATIONAL SCIENCE & ENGINEERING DEPARTMENT - STFC DARESBURY (UK)    *
 * (3) UNIVERSIDAD AUTONOMA DEL ESTADO DE MORELOS - CUERNAVACA (MEXICO)        *
 * (4) UNIVERSITE' DE LORRAINE - NANCY (FRANCE)                                *
 * (5) UNIVERSITAET STUTTGART- STUTTGART (GERMANY)                             *
 * (6) IMPERIAL COLLEGE - LONDON (UK)                                          *
 * (7) OXFORD E-RESEARCH CENTRE - OXFORD (UK)                                  *
 * (8) UPMC - SORBONNE UNIVERSITES - PARIS (FRANCE)                            *
 * (9) UNIVERSIDAD DE BARCELONA - BARCELONA (SPAIN)                            *
 *(10) UNIVERSITA' DI NAPOLI "FEDERICO II" - NAPOLI (ITALY)                    *
 *(11) NIS - NANOSTRUCTURED INTERFACES AND SURFACES - TORINO (ITALY)           *
 *(12) MPI FUER CHEMISCHE ENERGIEKONVERSION - MUELHEIM AN DER RUHR (GERMANY)   *
 *(13) UNIVERSITY OF TROMSO - TROMSO (NORWAY)                                  *
 *(14) UNIVERSITE' DE PAU ET DES PAYS DE L'ADOUR - PAU (FRANCE)                *
 *(15) UNIVERSITY OF CALIFORNIA SANTA BARBARA - SANTA BARBARA (USA)            *
 *(16) CURTIN UNIVERSITY - PERTH (AUSTRALIA)                                   *
 *(17) UNIVERSITY COLLEGE LONDON - LONDON (UK)                                 *
 *(18) CAMBRIDGE UNIVERSITY - CAMBRIDGE (UK)                                   *
 *                                                                             *
 *******************************************************************************
 EEEEEEEEEE STARTING  DATE 24 02 2020 TIME 15:34:15.9
 ZIF-65 (cif CCDC 917446, CIMFUB)                                                

 GEOMETRY INPUT FROM EXTERNAL FILE (FORTRAN UNIT 34)
 3D - CRYSTAL 

 *******************************************************************************
 LATTICE PARAMETERS  (ANGSTROMS AND DEGREES) - PRIMITIVE CELL
       A          B          C        ALPHA      BETA     GAMMA        VOLUME
   14.90585   14.90585   14.90585   109.47122 109.47122 109.47122   2549.458983
 INFORMATION **** CHKGRP **** SPGR WITH NO INVERSION

 NUMBER OF IRREDUCIBLE ATOMS IN THE CELL:    7

 CARTESIAN COORDINATES (ANGSTROM) - IRREDUCIBLE ATOMS AND SYMMETRY RELATED

 AT.IRR.  AT  AT.N.          X                   Y                   Z
     1     1   230    8.605894398868E+00 -1.290884159830E+01  0.000000000000E+00
     1     2   230    0.000000000000E+00 -1.290884159830E+01  8.605894398868E+00
     1     3   230    0.000000000000E+00  8.605894398868E+00 -1.290884159830E+01
     1     4   230   -1.290884159830E+01  0.000000000000E+00  8.605894398868E+00
     1     5   230   -1.290884159830E+01  8.605894398868E+00  0.000000000000E+00
     1     6   230    8.605894398868E+00  0.000000000000E+00 -1.290884159830E+01
     7     7     6   -2.265031901694E+00 -2.265031901694E+00  8.443638219284E+00
     7     8     6    2.265031901694E+00  2.265031901694E+00  8.443638219284E+00
     7     9     6   -2.265031901694E+00  2.265031901694E+00 -8.443638219284E+00
     7    10     6    2.265031901694E+00 -2.265031901694E+00 -8.443638219284E+00
     7    11     6    8.443638219284E+00 -2.265031901694E+00 -2.265031901694E+00
     7    12     6   -2.265031901694E+00  8.443638219284E+00 -2.265031901694E+00
     7    13     6   -8.443638219284E+00  2.265031901694E+00 -2.265031901694E+00
     7    14     6    2.265031901694E+00  8.443638219284E+00  2.265031901694E+00
     7    15     6    8.443638219284E+00  2.265031901694E+00  2.265031901694E+00
     7    16     6    2.265031901694E+00 -8.443638219284E+00 -2.265031901694E+00
     7    17     6   -8.443638219284E+00 -2.265031901694E+00  2.265031901694E+00
     7    18     6   -2.265031901694E+00 -8.443638219284E+00  2.265031901694E+00
    19    19     6    5.700953088311E+00  4.721003089473E+00  1.028121988063E+00
    19    20     6   -5.700953088311E+00 -4.721003089473E+00  1.028121988063E+00
    19    21     6    5.700953088311E+00 -4.721003089473E+00 -1.028121988063E+00
    19    22     6   -5.700953088311E+00  4.721003089473E+00 -1.028121988063E+00
    19    23     6    1.028121988063E+00  5.700953088311E+00  4.721003089473E+00
    19    24     6    4.721003089473E+00  1.028121988063E+00  5.700953088311E+00
    19    25     6   -1.028121988063E+00 -5.700953088311E+00  4.721003089473E+00
    19    26     6   -4.721003089473E+00  1.028121988063E+00 -5.700953088311E+00
    19    27     6    1.028121988063E+00 -5.700953088311E+00 -4.721003089473E+00
    19    28     6   -4.721003089473E+00 -1.028121988063E+00  5.700953088311E+00
    19    29     6   -1.028121988063E+00  5.700953088311E+00 -4.721003089473E+00
    19    30     6    4.721003089473E+00 -1.028121988063E+00 -5.700953088311E+00
    19    31     6    4.721003089473E+00  5.700953088311E+00  1.028121988063E+00
    19    32     6   -4.721003089473E+00 -5.700953088311E+00  1.028121988063E+00
    19    33     6   -4.721003089473E+00  5.700953088311E+00 -1.028121988063E+00
    19    34     6    4.721003089473E+00 -5.700953088311E+00 -1.028121988063E+00
    19    35     6    5.700953088311E+00  1.028121988063E+00  4.721003089473E+00
    19    36     6    1.028121988063E+00  4.721003089473E+00  5.700953088311E+00
    19    37     6   -5.700953088311E+00 -1.028121988063E+00  4.721003089473E+00
    19    38     6    1.028121988063E+00 -4.721003089473E+00 -5.700953088311E+00
    19    39     6   -5.700953088311E+00  1.028121988063E+00 -4.721003089473E+00
    19    40     6   -1.028121988063E+00 -4.721003089473E+00  5.700953088311E+00
    19    41     6    5.700953088311E+00 -1.028121988063E+00 -4.721003089473E+00
    19    42     6   -1.028121988063E+00  4.721003089473E+00 -5.700953088311E+00
    43    43     1    5.714121069734E+00  3.757305093261E+00  1.509538128755E+00
    43    44     1   -5.714121069734E+00 -3.757305093261E+00  1.509538128755E+00
    43    45     1    5.714121069734E+00 -3.757305093261E+00 -1.509538128755E+00
    43    46     1   -5.714121069734E+00  3.757305093261E+00 -1.509538128755E+00
    43    47     1    1.509538128755E+00  5.714121069734E+00  3.757305093261E+00
    43    48     1    3.757305093261E+00  1.509538128755E+00  5.714121069734E+00
    43    49     1   -1.509538128755E+00 -5.714121069734E+00  3.757305093261E+00
    43    50     1   -3.757305093261E+00  1.509538128755E+00 -5.714121069734E+00
    43    51     1    1.509538128755E+00 -5.714121069734E+00 -3.757305093261E+00
    43    52     1   -3.757305093261E+00 -1.509538128755E+00  5.714121069734E+00
    43    53     1   -1.509538128755E+00  5.714121069734E+00 -3.757305093261E+00
    43    54     1    3.757305093261E+00 -1.509538128755E+00 -5.714121069734E+00
    43    55     1    3.757305093261E+00  5.714121069734E+00  1.509538128755E+00
    43    56     1   -3.757305093261E+00 -5.714121069734E+00  1.509538128755E+00
    43    57     1   -3.757305093261E+00  5.714121069734E+00 -1.509538128755E+00
    43    58     1    3.757305093261E+00 -5.714121069734E+00 -1.509538128755E+00
    43    59     1    5.714121069734E+00  1.509538128755E+00  3.757305093261E+00
    43    60     1    1.509538128755E+00  3.757305093261E+00  5.714121069734E+00
    43    61     1   -5.714121069734E+00 -1.509538128755E+00  3.757305093261E+00
    43    62     1    1.509538128755E+00 -3.757305093261E+00 -5.714121069734E+00
    43    63     1   -5.714121069734E+00  1.509538128755E+00 -3.757305093261E+00
    43    64     1   -1.509538128755E+00 -3.757305093261E+00  5.714121069734E+00
    43    65     1    5.714121069734E+00 -1.509538128755E+00 -3.757305093261E+00
    43    66     1   -1.509538128755E+00  3.757305093261E+00 -5.714121069734E+00
    67    67     7    6.734120507638E+00  5.145303875279E+00  2.593205155440E-01
    67    68     7   -6.734120507638E+00 -5.145303875279E+00  2.593205155440E-01
    67    69     7    6.734120507638E+00 -5.145303875279E+00 -2.593205155440E-01
    67    70     7   -6.734120507638E+00  5.145303875279E+00 -2.593205155440E-01
    67    71     7    2.593205155440E-01  6.734120507638E+00  5.145303875279E+00
    67    72     7    5.145303875279E+00  2.593205155440E-01  6.734120507638E+00
    67    73     7   -2.593205155440E-01 -6.734120507638E+00  5.145303875279E+00
    67    74     7   -5.145303875279E+00  2.593205155440E-01 -6.734120507638E+00
    67    75     7    2.593205155440E-01 -6.734120507638E+00 -5.145303875279E+00
    67    76     7   -5.145303875279E+00 -2.593205155440E-01  6.734120507638E+00
    67    77     7   -2.593205155440E-01  6.734120507638E+00 -5.145303875279E+00
    67    78     7    5.145303875279E+00 -2.593205155440E-01 -6.734120507638E+00
    67    79     7    5.145303875279E+00  6.734120507638E+00  2.593205155440E-01
    67    80     7   -5.145303875279E+00 -6.734120507638E+00  2.593205155440E-01
    67    81     7   -5.145303875279E+00  6.734120507638E+00 -2.593205155440E-01
    67    82     7    5.145303875279E+00 -6.734120507638E+00 -2.593205155440E-01
    67    83     7    6.734120507638E+00  2.593205155440E-01  5.145303875279E+00
    67    84     7    2.593205155440E-01  5.145303875279E+00  6.734120507638E+00
    67    85     7   -6.734120507638E+00 -2.593205155440E-01  5.145303875279E+00
    67    86     7    2.593205155440E-01 -5.145303875279E+00 -6.734120507638E+00
    67    87     7   -6.734120507638E+00  2.593205155440E-01 -5.145303875279E+00
    67    88     7   -2.593205155440E-01 -5.145303875279E+00  6.734120507638E+00
    67    89     7    6.734120507638E+00 -2.593205155440E-01 -5.145303875279E+00
    67    90     7   -2.593205155440E-01  5.145303875279E+00 -6.734120507638E+00
    91    91     7   -1.460475606974E+00 -1.460475606974E+00  7.573505500008E+00
    91    92     7    1.460475606974E+00  1.460475606974E+00  7.573505500008E+00
    91    93     7   -1.460475606974E+00  1.460475606974E+00 -7.573505500008E+00
    91    94     7    1.460475606974E+00 -1.460475606974E+00 -7.573505500008E+00
    91    95     7    7.573505500008E+00 -1.460475606974E+00 -1.460475606974E+00
    91    96     7   -1.460475606974E+00  7.573505500008E+00 -1.460475606974E+00
    91    97     7   -7.573505500008E+00  1.460475606974E+00 -1.460475606974E+00
    91    98     7    1.460475606974E+00  7.573505500008E+00  1.460475606974E+00
    91    99     7    7.573505500008E+00  1.460475606974E+00  1.460475606974E+00
    91   100     7    1.460475606974E+00 -7.573505500008E+00 -1.460475606974E+00
    91   101     7   -7.573505500008E+00 -1.460475606974E+00  1.460475606974E+00
    91   102     7   -1.460475606974E+00 -7.573505500008E+00  1.460475606974E+00
   103   103     8   -1.914285823874E+00 -3.874438585200E-01  7.219012545216E+00
   103   104     8    1.914285823874E+00  3.874438585200E-01  7.219012545216E+00
   103   105     8   -1.914285823874E+00  3.874438585200E-01 -7.219012545216E+00
   103   106     8    1.914285823874E+00 -3.874438585200E-01 -7.219012545216E+00
   103   107     8    7.219012545216E+00 -1.914285823874E+00 -3.874438585200E-01
   103   108     8   -3.874438585200E-01  7.219012545216E+00 -1.914285823874E+00
   103   109     8   -7.219012545216E+00  1.914285823874E+00 -3.874438585200E-01
   103   110     8    3.874438585200E-01  7.219012545216E+00  1.914285823874E+00
   103   111     8    7.219012545216E+00  1.914285823874E+00  3.874438585200E-01
   103   112     8    3.874438585200E-01 -7.219012545216E+00 -1.914285823874E+00
   103   113     8   -7.219012545216E+00 -1.914285823874E+00  3.874438585200E-01
   103   114     8   -3.874438585200E-01 -7.219012545216E+00  1.914285823874E+00
   103   115     8   -3.874438585200E-01 -1.914285823874E+00  7.219012545216E+00
   103   116     8    3.874438585200E-01  1.914285823874E+00  7.219012545216E+00
   103   117     8    3.874438585200E-01 -1.914285823874E+00 -7.219012545216E+00
   103   118     8   -3.874438585200E-01  1.914285823874E+00 -7.219012545216E+00
   103   119     8   -1.914285823874E+00  7.219012545216E+00 -3.874438585200E-01
   103   120     8    7.219012545216E+00 -3.874438585200E-01 -1.914285823874E+00
   103   121     8    1.914285823874E+00 -7.219012545216E+00 -3.874438585200E-01
   103   122     8    7.219012545216E+00  3.874438585200E-01  1.914285823874E+00
   103   123     8    1.914285823874E+00  7.219012545216E+00  3.874438585200E-01
   103   124     8   -7.219012545216E+00  3.874438585200E-01 -1.914285823874E+00
   103   125     8   -1.914285823874E+00 -7.219012545216E+00  3.874438585200E-01
   103   126     8   -7.219012545216E+00 -3.874438585200E-01  1.914285823874E+00

 SPACE  GROUP  N.                     :  217
 NUMBER OF SYMMETRY OPERATORS         :   24
 *******************************************************************************
 LATTICE PARAMETERS (ANGSTROMS AND DEGREES) - BOHR = 0.5291772083 ANGSTROM
 PRIMITIVE CELL - CENTRING CODE 6/0 VOLUME=  2549.458983 - DENSITY  1.125 g/cm^3
         A              B              C           ALPHA      BETA       GAMMA 
    14.90584634    14.90584634    14.90584634   109.471221 109.471221 109.471221
 *******************************************************************************
 ATOMS IN THE ASYMMETRIC UNIT    7 - ATOMS IN THE UNIT CELL:  126
     ATOM                 X/A                 Y/B                 Z/C    
 *******************************************************************************
      1 T 230 ZN    2.500000000002E-01  4.999999999999E-01 -2.499999999999E-01
      2 F 230 ZN   -2.499999999999E-01  4.999999999999E-01  2.500000000002E-01
      3 F 230 ZN   -2.499999999999E-01  2.500000000002E-01  4.999999999999E-01
      4 F 230 ZN    4.999999999999E-01 -2.499999999999E-01  2.500000000002E-01
      5 F 230 ZN    4.999999999999E-01  2.500000000002E-01 -2.499999999999E-01
      6 F 230 ZN    2.500000000002E-01 -2.499999999999E-01  4.999999999999E-01
      7 T   6 C     3.589752576096E-01  3.589752576096E-01 -2.631954096475E-01
      8 F   6 C    -3.778293327429E-01 -3.778293327429E-01  2.631954096475E-01
      9 F   6 C    -3.589752576096E-01  3.778293327429E-01  0.000000000000E+00
     10 F   6 C     3.778293327429E-01 -3.589752576096E-01  0.000000000000E+00
     11 F   6 C    -2.631954096475E-01  3.589752576096E-01  3.589752576096E-01
     12 F   6 C     3.589752576096E-01 -2.631954096475E-01  3.589752576096E-01
     13 F   6 C     0.000000000000E+00  3.778293327429E-01 -3.589752576096E-01
     14 F   6 C    -3.778293327429E-01  2.631954096475E-01 -3.778293327429E-01
     15 F   6 C     2.631954096475E-01 -3.778293327429E-01 -3.778293327429E-01
     16 F   6 C     3.778293327429E-01  0.000000000000E+00 -3.589752576096E-01
     17 F   6 C     0.000000000000E+00 -3.589752576096E-01  3.778293327429E-01
     18 F   6 C    -3.589752576096E-01  0.000000000000E+00  3.778293327429E-01
     19 T   6 C     3.340225205582E-01  3.909573348505E-01 -3.944873307327E-01
     20 F   6 C    -2.145553344168E-01 -2.714901487091E-01  3.944873307327E-01
     21 F   6 C    -3.340225205582E-01  2.714901487091E-01  5.693481429232E-02
     22 F   6 C     2.145553344168E-01 -3.909573348505E-01 -5.693481429232E-02
     23 F   6 C    -3.944873307327E-01  3.340225205582E-01  3.909573348505E-01
     24 F   6 C     3.909573348505E-01 -3.944873307327E-01  3.340225205582E-01
     25 F   6 C    -5.693481429232E-02  2.145553344168E-01 -3.909573348505E-01
     26 F   6 C    -2.714901487091E-01  3.944873307327E-01 -2.145553344168E-01
     27 F   6 C     3.944873307327E-01 -2.145553344168E-01 -2.714901487091E-01
     28 F   6 C     2.714901487091E-01  5.693481429232E-02 -3.340225205582E-01
     29 F   6 C     5.693481429232E-02 -3.340225205582E-01  2.714901487091E-01
     30 F   6 C    -3.909573348505E-01 -5.693481429232E-02  2.145553344168E-01
     31 F   6 C     3.909573348505E-01  3.340225205582E-01 -3.944873307327E-01
     32 F   6 C    -2.714901487091E-01 -2.145553344168E-01  3.944873307327E-01
     33 F   6 C     2.714901487091E-01 -3.340225205582E-01  5.693481429232E-02
     34 F   6 C    -3.909573348505E-01  2.145553344168E-01 -5.693481429232E-02
     35 F   6 C     3.340225205582E-01 -3.944873307327E-01  3.909573348505E-01
     36 F   6 C    -3.944873307327E-01  3.909573348505E-01  3.340225205582E-01
     37 F   6 C     2.145553344168E-01 -5.693481429232E-02 -3.909573348505E-01
     38 F   6 C     3.944873307327E-01 -2.714901487091E-01 -2.145553344168E-01
     39 F   6 C    -2.145553344168E-01  3.944873307327E-01 -2.714901487091E-01
     40 F   6 C     5.693481429232E-02  2.714901487091E-01 -3.340225205582E-01
     41 F   6 C    -3.340225205582E-01  5.693481429232E-02  2.714901487091E-01
     42 F   6 C    -5.693481429232E-02 -3.909573348505E-01  2.145553344168E-01
     43 T   1 H     3.060020828694E-01  4.196925307053E-01 -4.497128523772E-01
     44 F   1 H    -1.305946169175E-01 -2.442850647535E-01  4.497128523772E-01
     45 F   1 H    -3.060020828694E-01  2.442850647535E-01  1.136904478360E-01
     46 F   1 H     1.305946169175E-01 -4.196925307053E-01 -1.136904478360E-01
     47 F   1 H    -4.497128523772E-01  3.060020828694E-01  4.196925307053E-01
     48 F   1 H     4.196925307053E-01 -4.497128523772E-01  3.060020828694E-01
     49 F   1 H    -1.136904478360E-01  1.305946169175E-01 -4.196925307053E-01
     50 F   1 H    -2.442850647535E-01  4.497128523772E-01 -1.305946169175E-01
     51 F   1 H     4.497128523772E-01 -1.305946169175E-01 -2.442850647535E-01
     52 F   1 H     2.442850647535E-01  1.136904478360E-01 -3.060020828694E-01
     53 F   1 H     1.136904478360E-01 -3.060020828694E-01  2.442850647535E-01
     54 F   1 H    -4.196925307053E-01 -1.136904478360E-01  1.305946169175E-01
     55 F   1 H     4.196925307053E-01  3.060020828694E-01 -4.497128523772E-01
     56 F   1 H    -2.442850647535E-01 -1.305946169175E-01  4.497128523772E-01
     57 F   1 H     2.442850647535E-01 -3.060020828694E-01  1.136904478360E-01
     58 F   1 H    -4.196925307053E-01  1.305946169175E-01 -1.136904478360E-01
     59 F   1 H     3.060020828694E-01 -4.497128523772E-01  4.196925307053E-01
     60 F   1 H    -4.497128523772E-01  4.196925307053E-01  3.060020828694E-01
     61 F   1 H     1.305946169175E-01 -1.136904478360E-01 -4.196925307053E-01
     62 F   1 H     4.497128523772E-01 -2.442850647535E-01 -1.305946169175E-01
     63 F   1 H    -1.305946169175E-01  4.497128523772E-01 -2.442850647535E-01
     64 F   1 H     1.136904478360E-01  2.442850647535E-01 -3.060020828694E-01
     65 F   1 H    -3.060020828694E-01  1.136904478360E-01  2.442850647535E-01
     66 F   1 H    -1.136904478360E-01 -4.196925307053E-01  1.305946169175E-01
     67 T   7 N     3.140071293190E-01  4.063169206504E-01 -3.098088454074E-01
     68 F   7 N    -2.838742339423E-01 -3.761840252737E-01  3.098088454074E-01
     69 F   7 N    -3.140071293190E-01  3.761840252737E-01  9.230979133137E-02
     70 F   7 N     2.838742339423E-01 -4.063169206504E-01 -9.230979133137E-02
     71 F   7 N    -3.098088454074E-01  3.140071293190E-01  4.063169206504E-01
     72 F   7 N     4.063169206504E-01 -3.098088454074E-01  3.140071293190E-01
     73 F   7 N    -9.230979133137E-02  2.838742339423E-01 -4.063169206504E-01
     74 F   7 N    -3.761840252737E-01  3.098088454074E-01 -2.838742339423E-01
     75 F   7 N     3.098088454074E-01 -2.838742339423E-01 -3.761840252737E-01
     76 F   7 N     3.761840252737E-01  9.230979133137E-02 -3.140071293190E-01
     77 F   7 N     9.230979133137E-02 -3.140071293190E-01  3.761840252737E-01
     78 F   7 N    -4.063169206504E-01 -9.230979133137E-02  2.838742339423E-01
     79 F   7 N     4.063169206504E-01  3.140071293190E-01 -3.098088454074E-01
     80 F   7 N    -3.761840252737E-01 -2.838742339423E-01  3.098088454074E-01
     81 F   7 N     3.761840252737E-01 -3.140071293190E-01  9.230979133137E-02
     82 F   7 N    -4.063169206504E-01  2.838742339423E-01 -9.230979133137E-02
     83 F   7 N     3.140071293190E-01 -3.098088454074E-01  4.063169206504E-01
     84 F   7 N    -3.098088454074E-01  4.063169206504E-01  3.140071293190E-01
     85 F   7 N     2.838742339423E-01 -9.230979133137E-02 -4.063169206504E-01
     86 F   7 N     3.098088454074E-01 -3.761840252737E-01 -2.838742339423E-01
     87 F   7 N    -2.838742339423E-01  3.098088454074E-01 -3.761840252737E-01
     88 F   7 N     9.230979133137E-02  3.761840252737E-01 -3.140071293190E-01
     89 F   7 N    -3.140071293190E-01  9.230979133137E-02  3.761840252737E-01
     90 F   7 N    -9.230979133137E-02 -4.063169206504E-01  2.838742339423E-01
     91 T   7 N     3.551652861228E-01  3.551652861228E-01 -1.697064290222E-01
     92 F   7 N    -4.751282848551E-01 -4.751282848551E-01  1.697064290222E-01
     93 F   7 N    -3.551652861228E-01  4.751282848551E-01  0.000000000000E+00
     94 F   7 N     4.751282848551E-01 -3.551652861228E-01  0.000000000000E+00
     95 F   7 N    -1.697064290222E-01  3.551652861228E-01  3.551652861228E-01
     96 F   7 N     3.551652861228E-01 -1.697064290222E-01  3.551652861228E-01
     97 F   7 N     0.000000000000E+00  4.751282848551E-01 -3.551652861228E-01
     98 F   7 N    -4.751282848551E-01  1.697064290222E-01 -4.751282848551E-01
     99 F   7 N     1.697064290222E-01 -4.751282848551E-01 -4.751282848551E-01
    100 F   7 N     4.751282848551E-01  0.000000000000E+00 -3.551652861228E-01
    101 F   7 N     0.000000000000E+00 -3.551652861228E-01  4.751282848551E-01
    102 F   7 N    -3.551652861228E-01  0.000000000000E+00  4.751282848551E-01
    103 T   8 O     3.969121842579E-01  3.082031033310E-01 -1.337298353728E-01
    104 F   8 O     4.419329387039E-01 -4.693579803693E-01  1.337298353728E-01
    105 F   8 O    -3.969121842579E-01  4.693579803693E-01 -8.870908092682E-02
    106 F   8 O    -4.419329387039E-01 -3.082031033310E-01  8.870908092682E-02
    107 F   8 O    -1.337298353728E-01  3.969121842579E-01  3.082031033310E-01
    108 F   8 O     3.082031033310E-01 -1.337298353728E-01  3.969121842579E-01
    109 F   8 O     8.870908092682E-02 -4.419329387039E-01 -3.082031033310E-01
    110 F   8 O    -4.693579803693E-01  1.337298353728E-01  4.419329387039E-01
    111 F   8 O     1.337298353728E-01  4.419329387039E-01 -4.693579803693E-01
    112 F   8 O     4.693579803693E-01 -8.870908092682E-02 -3.969121842579E-01
    113 F   8 O    -8.870908092682E-02 -3.969121842579E-01  4.693579803693E-01
    114 F   8 O    -3.082031033310E-01  8.870908092682E-02 -4.419329387039E-01
    115 F   8 O     3.082031033310E-01  3.969121842579E-01 -1.337298353728E-01
    116 F   8 O    -4.693579803693E-01  4.419329387039E-01  1.337298353728E-01
    117 F   8 O     4.693579803693E-01 -3.969121842579E-01 -8.870908092682E-02
    118 F   8 O    -3.082031033310E-01 -4.419329387039E-01  8.870908092682E-02
    119 F   8 O     3.969121842579E-01 -1.337298353728E-01  3.082031033310E-01
    120 F   8 O    -1.337298353728E-01  3.082031033310E-01  3.969121842579E-01
    121 F   8 O    -4.419329387039E-01  8.870908092682E-02 -3.082031033310E-01
    122 F   8 O     1.337298353728E-01 -4.693579803693E-01  4.419329387039E-01
    123 F   8 O     4.419329387039E-01  1.337298353728E-01 -4.693579803693E-01
    124 F   8 O    -8.870908092682E-02  4.693579803693E-01 -3.969121842579E-01
    125 F   8 O    -3.969121842579E-01 -8.870908092682E-02  4.693579803693E-01
    126 F   8 O     8.870908092682E-02 -3.082031033310E-01 -4.419329387039E-01

 TRANSFORMATION MATRIX PRIMITIVE-CRYSTALLOGRAPHIC CELL
  0.0000  1.0000  1.0000  1.0000  0.0000  1.0000  1.0000  1.0000  0.0000

 *******************************************************************************
 CRYSTALLOGRAPHIC CELL (VOLUME=       5098.91796656)
         A              B              C           ALPHA      BETA       GAMMA 
    17.21178880    17.21178880    17.21178880    90.000000  90.000000  90.000000

 COORDINATES IN THE CRYSTALLOGRAPHIC CELL
     ATOM                 X/A                 Y/B                 Z/C    
 *******************************************************************************
      1 T 230 ZN    4.999999999999E-01  2.500000000002E-01  0.000000000000E+00
      2 F 230 ZN    0.000000000000E+00  2.500000000002E-01  4.999999999999E-01
      3 F 230 ZN    0.000000000000E+00  4.999999999999E-01  2.500000000002E-01
      4 F 230 ZN    2.500000000002E-01  0.000000000000E+00  4.999999999999E-01
      5 F 230 ZN    2.500000000002E-01  4.999999999999E-01  0.000000000000E+00
      6 F 230 ZN    4.999999999999E-01  0.000000000000E+00  2.500000000002E-01
      7 T   6 C    -1.315977048238E-01 -1.315977048238E-01  4.905729624333E-01
      8 F   6 C     1.315977048238E-01  1.315977048238E-01  4.905729624333E-01
      9 F   6 C    -1.315977048238E-01  1.315977048238E-01 -4.905729624333E-01
     10 F   6 C     1.315977048238E-01 -1.315977048238E-01 -4.905729624333E-01
     11 F   6 C     4.905729624333E-01 -1.315977048238E-01 -1.315977048238E-01
     12 F   6 C    -1.315977048238E-01  4.905729624333E-01 -1.315977048238E-01
     13 F   6 C    -4.905729624333E-01  1.315977048238E-01 -1.315977048238E-01
     14 F   6 C     1.315977048238E-01  4.905729624333E-01  1.315977048238E-01
     15 F   6 C     4.905729624333E-01  1.315977048238E-01  1.315977048238E-01
     16 F   6 C     1.315977048238E-01 -4.905729624333E-01 -1.315977048238E-01
     17 F   6 C    -4.905729624333E-01 -1.315977048238E-01  1.315977048238E-01
     18 F   6 C    -1.315977048238E-01 -4.905729624333E-01  1.315977048238E-01
     19 T   6 C     3.312237417798E-01  2.742889274875E-01  5.973359307070E-02
     20 F   6 C    -3.312237417798E-01 -2.742889274875E-01  5.973359307070E-02
     21 F   6 C     3.312237417798E-01 -2.742889274875E-01 -5.973359307070E-02
     22 F   6 C    -3.312237417798E-01  2.742889274875E-01 -5.973359307070E-02
     23 F   6 C     5.973359307070E-02  3.312237417798E-01  2.742889274875E-01
     24 F   6 C     2.742889274875E-01  5.973359307070E-02  3.312237417798E-01
     25 F   6 C    -5.973359307070E-02 -3.312237417798E-01  2.742889274875E-01
     26 F   6 C    -2.742889274875E-01  5.973359307070E-02 -3.312237417798E-01
     27 F   6 C     5.973359307070E-02 -3.312237417798E-01 -2.742889274875E-01
     28 F   6 C    -2.742889274875E-01 -5.973359307070E-02  3.312237417798E-01
     29 F   6 C    -5.973359307070E-02  3.312237417798E-01 -2.742889274875E-01
     30 F   6 C     2.742889274875E-01 -5.973359307070E-02 -3.312237417798E-01
     31 F   6 C     2.742889274875E-01  3.312237417798E-01  5.973359307070E-02
     32 F   6 C    -2.742889274875E-01 -3.312237417798E-01  5.973359307070E-02
     33 F   6 C    -2.742889274875E-01  3.312237417798E-01 -5.973359307070E-02
     34 F   6 C     2.742889274875E-01 -3.312237417798E-01 -5.973359307070E-02
     35 F   6 C     3.312237417798E-01  5.973359307070E-02  2.742889274875E-01
     36 F   6 C     5.973359307070E-02  2.742889274875E-01  3.312237417798E-01
     37 F   6 C    -3.312237417798E-01 -5.973359307070E-02  2.742889274875E-01
     38 F   6 C     5.973359307070E-02 -2.742889274875E-01 -3.312237417798E-01
     39 F   6 C    -3.312237417798E-01  5.973359307070E-02 -2.742889274875E-01
     40 F   6 C    -5.973359307070E-02 -2.742889274875E-01  3.312237417798E-01
     41 F   6 C     3.312237417798E-01 -5.973359307070E-02 -2.742889274875E-01
     42 F   6 C    -5.973359307070E-02  2.742889274875E-01 -3.312237417798E-01
     43 T   1 H     3.319887977294E-01  2.182983498934E-01  8.770373297592E-02
     44 F   1 H    -3.319887977294E-01 -2.182983498934E-01  8.770373297592E-02
     45 F   1 H     3.319887977294E-01 -2.182983498934E-01 -8.770373297592E-02
     46 F   1 H    -3.319887977294E-01  2.182983498934E-01 -8.770373297592E-02
     47 F   1 H     8.770373297592E-02  3.319887977294E-01  2.182983498934E-01
     48 F   1 H     2.182983498934E-01  8.770373297592E-02  3.319887977294E-01
     49 F   1 H    -8.770373297592E-02 -3.319887977294E-01  2.182983498934E-01
     50 F   1 H    -2.182983498934E-01  8.770373297592E-02 -3.319887977294E-01
     51 F   1 H     8.770373297592E-02 -3.319887977294E-01 -2.182983498934E-01
     52 F   1 H    -2.182983498934E-01 -8.770373297592E-02  3.319887977294E-01
     53 F   1 H    -8.770373297592E-02  3.319887977294E-01 -2.182983498934E-01
     54 F   1 H     2.182983498934E-01 -8.770373297592E-02 -3.319887977294E-01
     55 F   1 H     2.182983498934E-01  3.319887977294E-01  8.770373297592E-02
     56 F   1 H    -2.182983498934E-01 -3.319887977294E-01  8.770373297592E-02
     57 F   1 H    -2.182983498934E-01  3.319887977294E-01 -8.770373297592E-02
     58 F   1 H     2.182983498934E-01 -3.319887977294E-01 -8.770373297592E-02
     59 F   1 H     3.319887977294E-01  8.770373297592E-02  2.182983498934E-01
     60 F   1 H     8.770373297592E-02  2.182983498934E-01  3.319887977294E-01
     61 F   1 H    -3.319887977294E-01 -8.770373297592E-02  2.182983498934E-01
     62 F   1 H     8.770373297592E-02 -2.182983498934E-01 -3.319887977294E-01
     63 F   1 H    -3.319887977294E-01  8.770373297592E-02 -2.182983498934E-01
     64 F   1 H    -8.770373297592E-02 -2.182983498934E-01  3.319887977294E-01
     65 F   1 H     3.319887977294E-01 -8.770373297592E-02 -2.182983498934E-01
     66 F   1 H    -8.770373297592E-02  2.182983498934E-01 -3.319887977294E-01
     67 T   7 N     3.912504729620E-01  2.989406816306E-01  1.506644768835E-02
     68 F   7 N    -3.912504729620E-01 -2.989406816306E-01  1.506644768835E-02
     69 F   7 N     3.912504729620E-01 -2.989406816306E-01 -1.506644768835E-02
     70 F   7 N    -3.912504729620E-01  2.989406816306E-01 -1.506644768835E-02
     71 F   7 N     1.506644768835E-02  3.912504729620E-01  2.989406816306E-01
     72 F   7 N     2.989406816306E-01  1.506644768835E-02  3.912504729620E-01
     73 F   7 N    -1.506644768835E-02 -3.912504729620E-01  2.989406816306E-01
     74 F   7 N    -2.989406816306E-01  1.506644768835E-02 -3.912504729620E-01
     75 F   7 N     1.506644768835E-02 -3.912504729620E-01 -2.989406816306E-01
     76 F   7 N    -2.989406816306E-01 -1.506644768835E-02  3.912504729620E-01
     77 F   7 N    -1.506644768835E-02  3.912504729620E-01 -2.989406816306E-01
     78 F   7 N     2.989406816306E-01 -1.506644768835E-02 -3.912504729620E-01
     79 F   7 N     2.989406816306E-01  3.912504729620E-01  1.506644768835E-02
     80 F   7 N    -2.989406816306E-01 -3.912504729620E-01  1.506644768835E-02
     81 F   7 N    -2.989406816306E-01  3.912504729620E-01 -1.506644768835E-02
     82 F   7 N     2.989406816306E-01 -3.912504729620E-01 -1.506644768835E-02
     83 F   7 N     3.912504729620E-01  1.506644768835E-02  2.989406816306E-01
     84 F   7 N     1.506644768835E-02  2.989406816306E-01  3.912504729620E-01
     85 F   7 N    -3.912504729620E-01 -1.506644768835E-02  2.989406816306E-01
     86 F   7 N     1.506644768835E-02 -2.989406816306E-01 -3.912504729620E-01
     87 F   7 N    -3.912504729620E-01  1.506644768835E-02 -2.989406816306E-01
     88 F   7 N    -1.506644768835E-02 -2.989406816306E-01  3.912504729620E-01
     89 F   7 N     3.912504729620E-01 -1.506644768835E-02 -2.989406816306E-01
     90 F   7 N    -1.506644768835E-02  2.989406816306E-01 -3.912504729620E-01
     91 T   7 N    -8.485321451108E-02 -8.485321451108E-02  4.400185006338E-01
     92 F   7 N     8.485321451108E-02  8.485321451108E-02  4.400185006338E-01
     93 F   7 N    -8.485321451108E-02  8.485321451108E-02 -4.400185006338E-01
     94 F   7 N     8.485321451108E-02 -8.485321451108E-02 -4.400185006338E-01
     95 F   7 N     4.400185006338E-01 -8.485321451108E-02 -8.485321451108E-02
     96 F   7 N    -8.485321451108E-02  4.400185006338E-01 -8.485321451108E-02
     97 F   7 N    -4.400185006338E-01  8.485321451108E-02 -8.485321451108E-02
     98 F   7 N     8.485321451108E-02  4.400185006338E-01  8.485321451108E-02
     99 F   7 N     4.400185006338E-01  8.485321451108E-02  8.485321451108E-02
    100 F   7 N     8.485321451108E-02 -4.400185006338E-01 -8.485321451108E-02
    101 F   7 N    -4.400185006338E-01 -8.485321451108E-02  8.485321451108E-02
    102 F   7 N    -8.485321451108E-02 -4.400185006338E-01  8.485321451108E-02
    103 T   8 O    -1.112194581498E-01 -2.251037722302E-02  4.194225614809E-01
    104 F   8 O     1.112194581498E-01  2.251037722302E-02  4.194225614809E-01
    105 F   8 O    -1.112194581498E-01  2.251037722302E-02 -4.194225614809E-01
    106 F   8 O     1.112194581498E-01 -2.251037722302E-02 -4.194225614809E-01
    107 F   8 O     4.194225614809E-01 -1.112194581498E-01 -2.251037722302E-02
    108 F   8 O    -2.251037722302E-02  4.194225614809E-01 -1.112194581498E-01
    109 F   8 O    -4.194225614809E-01  1.112194581498E-01 -2.251037722302E-02
    110 F   8 O     2.251037722302E-02  4.194225614809E-01  1.112194581498E-01
    111 F   8 O     4.194225614809E-01  1.112194581498E-01  2.251037722302E-02
    112 F   8 O     2.251037722302E-02 -4.194225614809E-01 -1.112194581498E-01
    113 F   8 O    -4.194225614809E-01 -1.112194581498E-01  2.251037722302E-02
    114 F   8 O    -2.251037722302E-02 -4.194225614809E-01  1.112194581498E-01
    115 F   8 O    -2.251037722302E-02 -1.112194581498E-01  4.194225614809E-01
    116 F   8 O     2.251037722302E-02  1.112194581498E-01  4.194225614809E-01
    117 F   8 O     2.251037722302E-02 -1.112194581498E-01 -4.194225614809E-01
    118 F   8 O    -2.251037722302E-02  1.112194581498E-01 -4.194225614809E-01
    119 F   8 O    -1.112194581498E-01  4.194225614809E-01 -2.251037722302E-02
    120 F   8 O     4.194225614809E-01 -2.251037722302E-02 -1.112194581498E-01
    121 F   8 O     1.112194581498E-01 -4.194225614809E-01 -2.251037722302E-02
    122 F   8 O     4.194225614809E-01  2.251037722302E-02  1.112194581498E-01
    123 F   8 O     1.112194581498E-01  4.194225614809E-01  2.251037722302E-02
    124 F   8 O    -4.194225614809E-01  2.251037722302E-02 -1.112194581498E-01
    125 F   8 O    -1.112194581498E-01 -4.194225614809E-01  2.251037722302E-02
    126 F   8 O    -4.194225614809E-01 -2.251037722302E-02  1.112194581498E-01

 T = ATOM BELONGING TO THE ASYMMETRIC UNIT
 *******************************************************************************
 * GEOMETRY EDITING - INPUT COORDINATES ARE GIVEN IN ANGSTROM         
 *******************************************************************************

 GEOMETRY NOW FULLY CONSISTENT WITH THE GROUP
 INFORMATION **** NEW DEFAULT **** FINALRUN 4 FOR GEOMETRY OPTIMIZATIONS
 INFORMATION **** NEW DEFAULT **** OPTGEOM OPTIMIZES BOTH ATOMIC COORDINATES AND CELL PARAMETERS
 INFORMATION **** NEW DEFAULT **** TOL. ON ATOMIC DISP TO REDEFINE REF. GEOMETRY: 0.8 Angs
 INFORMATION **** NEW DEFAULT **** N POINTS TO REDEFINE REF. GEOMETRY: N OF OPT DEGS OF FREEDOM
 INFORMATION **** NEW DEFAULT **** TOL. ON ENERGY TO REDEFINE REF. GEOMETRY: 10**-3*(5*N. ATOMS)

 IMPORTANT INFORMATION:
 THE COORDINATE SYSTEM ADOPTED IN THE OPTIMIZATION IS NOT IN
 GENERAL HOMOGENEOUS UNITS. FOR THIS REASON THE GRADIENT AND 
 HESSIAN MATRIX IN TERMS OF THIS SYSTEM ARE GIVEN WITHOUT
 UNITS. FOR MORE DETAILS SEE THE MANUAL.

 INITIAL TRUST RADIUS         0.50000 MAXIMUM TRUST RADIUS               4.00000
 MAXIMUM GRADIENT COMPONENT   0.00045 MAXIMUM DISPLACEMENT COMPONENT     0.00180
 R.M.S. OF GRADIENT COMPONENT 0.00030 R.M.S. OF DISPLACEMENT COMPONENTS  0.00120
 THRESHOLD ON ENERGY CHANGE 0.100E-06 EXTRAPOLATING POLYNOMIAL ORDER           2
 MAXIMUM ALLOWED NUMBER OF STEPS   -1 SORTING OF ENERGY POINTS:               NO
 ANALYTICAL  GRADIENT                 HESSIAN UPDATING                      BFGS
 STEP SIZE NUMERICAL GRADIENT 0.00100
 INITIAL HESSIAN MATRIX: SCHLEGEL MODEL 2
 *******************************************************************************


 ELAELAELAELAELAELAELAELAELAELAELAELAELAELAELAELAELAELAELAELAELAELAELAELAELAELA

                       ELASTIC CALCULATION

 INFORMATION **** TOLDEX ****  CONVERGENCE CRITERION FOR RMS DISPLACEMENT MODIFIED  6.200000E-04
 INFORMATION **** TOLDEG **** MODIFY CONVERGENCE CRITERION FOR RMS GRADIENT  3.000000E-04
 INFORMATION **** TOLDEE **** CONVERGENCE CRITERION FOR ENERGY MODIFIED: 10**-           8

 GCALCO - MAX INDICES DIRECT LATTICE VECTOR    14    14    14
 NO.OF VECTORS CREATED 6999 STARS  122 RMAX   306.84559 BOHR

 GEOMETRY FOR WAVE FUNCTION - DIMENSIONALITY OF THE SYSTEM    3
 (NON PERIODIC DIRECTION: LATTICE PARAMETER FORMALLY SET TO 500)
 *******************************************************************************
 LATTICE PARAMETERS (ANGSTROMS AND DEGREES) - BOHR = 0.5291772083 ANGSTROM
 PRIMITIVE CELL - CENTRING CODE 6/0 VOLUME=  2549.458983 - DENSITY  1.125 g/cm^3
         A              B              C           ALPHA      BETA       GAMMA 
    14.90584634    14.90584634    14.90584634   109.471221 109.471221 109.471221
 *******************************************************************************
 ATOMS IN THE ASYMMETRIC UNIT    7 - ATOMS IN THE UNIT CELL:  126
     ATOM                 X/A                 Y/B                 Z/C    
 *******************************************************************************
      1 T 230 ZN    2.500000000000E-01 -5.000000000000E-01 -2.500000000000E-01
      2 F 230 ZN   -2.500000000000E-01 -5.000000000000E-01  2.500000000000E-01
      3 F 230 ZN   -2.500000000000E-01  2.500000000000E-01 -5.000000000000E-01
      4 F 230 ZN   -5.000000000000E-01 -2.500000000000E-01  2.500000000000E-01
      5 F 230 ZN   -5.000000000000E-01  2.500000000000E-01 -2.500000000000E-01
      6 F 230 ZN    2.500000000000E-01 -2.500000000000E-01 -5.000000000000E-01
      7 T   6 C     3.589752576096E-01  3.589752576096E-01 -2.631954096475E-01
      8 F   6 C    -3.778293327429E-01 -3.778293327429E-01  2.631954096475E-01
      9 F   6 C    -3.589752576096E-01  3.778293327429E-01  0.000000000000E+00
     10 F   6 C     3.778293327429E-01 -3.589752576096E-01  0.000000000000E+00
     11 F   6 C    -2.631954096475E-01  3.589752576096E-01  3.589752576096E-01
     12 F   6 C     3.589752576096E-01 -2.631954096475E-01  3.589752576096E-01
     13 F   6 C     0.000000000000E+00  3.778293327429E-01 -3.589752576096E-01
     14 F   6 C    -3.778293327429E-01  2.631954096475E-01 -3.778293327429E-01
     15 F   6 C     2.631954096475E-01 -3.778293327429E-01 -3.778293327429E-01
     16 F   6 C     3.778293327429E-01  0.000000000000E+00 -3.589752576096E-01
     17 F   6 C     0.000000000000E+00 -3.589752576096E-01  3.778293327429E-01
     18 F   6 C    -3.589752576096E-01  0.000000000000E+00  3.778293327429E-01
     19 T   6 C     3.340225205582E-01  3.909573348505E-01 -3.944873307327E-01
     20 F   6 C    -2.145553344168E-01 -2.714901487091E-01  3.944873307327E-01
     21 F   6 C    -3.340225205582E-01  2.714901487091E-01  5.693481429232E-02
     22 F   6 C     2.145553344168E-01 -3.909573348505E-01 -5.693481429232E-02
     23 F   6 C    -3.944873307327E-01  3.340225205582E-01  3.909573348505E-01
     24 F   6 C     3.909573348505E-01 -3.944873307327E-01  3.340225205582E-01
     25 F   6 C    -5.693481429232E-02  2.145553344168E-01 -3.909573348505E-01
     26 F   6 C    -2.714901487091E-01  3.944873307327E-01 -2.145553344168E-01
     27 F   6 C     3.944873307327E-01 -2.145553344168E-01 -2.714901487091E-01
     28 F   6 C     2.714901487091E-01  5.693481429232E-02 -3.340225205582E-01
     29 F   6 C     5.693481429232E-02 -3.340225205582E-01  2.714901487091E-01
     30 F   6 C    -3.909573348505E-01 -5.693481429232E-02  2.145553344168E-01
     31 F   6 C     3.909573348505E-01  3.340225205582E-01 -3.944873307327E-01
     32 F   6 C    -2.714901487091E-01 -2.145553344168E-01  3.944873307327E-01
     33 F   6 C     2.714901487091E-01 -3.340225205582E-01  5.693481429232E-02
     34 F   6 C    -3.909573348505E-01  2.145553344168E-01 -5.693481429232E-02
     35 F   6 C     3.340225205582E-01 -3.944873307327E-01  3.909573348505E-01
     36 F   6 C    -3.944873307327E-01  3.909573348505E-01  3.340225205582E-01
     37 F   6 C     2.145553344168E-01 -5.693481429232E-02 -3.909573348505E-01
     38 F   6 C     3.944873307327E-01 -2.714901487091E-01 -2.145553344168E-01
     39 F   6 C    -2.145553344168E-01  3.944873307327E-01 -2.714901487091E-01
     40 F   6 C     5.693481429232E-02  2.714901487091E-01 -3.340225205582E-01
     41 F   6 C    -3.340225205582E-01  5.693481429232E-02  2.714901487091E-01
     42 F   6 C    -5.693481429232E-02 -3.909573348505E-01  2.145553344168E-01
     43 T   1 H     3.060020828694E-01  4.196925307053E-01 -4.497128523772E-01
     44 F   1 H    -1.305946169175E-01 -2.442850647535E-01  4.497128523772E-01
     45 F   1 H    -3.060020828694E-01  2.442850647535E-01  1.136904478360E-01
     46 F   1 H     1.305946169175E-01 -4.196925307053E-01 -1.136904478360E-01
     47 F   1 H    -4.497128523772E-01  3.060020828694E-01  4.196925307053E-01
     48 F   1 H     4.196925307053E-01 -4.497128523772E-01  3.060020828694E-01
     49 F   1 H    -1.136904478360E-01  1.305946169175E-01 -4.196925307053E-01
     50 F   1 H    -2.442850647535E-01  4.497128523772E-01 -1.305946169175E-01
     51 F   1 H     4.497128523772E-01 -1.305946169175E-01 -2.442850647535E-01
     52 F   1 H     2.442850647535E-01  1.136904478360E-01 -3.060020828694E-01
     53 F   1 H     1.136904478360E-01 -3.060020828694E-01  2.442850647535E-01
     54 F   1 H    -4.196925307053E-01 -1.136904478360E-01  1.305946169175E-01
     55 F   1 H     4.196925307053E-01  3.060020828694E-01 -4.497128523772E-01
     56 F   1 H    -2.442850647535E-01 -1.305946169175E-01  4.497128523772E-01
     57 F   1 H     2.442850647535E-01 -3.060020828694E-01  1.136904478360E-01
     58 F   1 H    -4.196925307053E-01  1.305946169175E-01 -1.136904478360E-01
     59 F   1 H     3.060020828694E-01 -4.497128523772E-01  4.196925307053E-01
     60 F   1 H    -4.497128523772E-01  4.196925307053E-01  3.060020828694E-01
     61 F   1 H     1.305946169175E-01 -1.136904478360E-01 -4.196925307053E-01
     62 F   1 H     4.497128523772E-01 -2.442850647535E-01 -1.305946169175E-01
     63 F   1 H    -1.305946169175E-01  4.497128523772E-01 -2.442850647535E-01
     64 F   1 H     1.136904478360E-01  2.442850647535E-01 -3.060020828694E-01
     65 F   1 H    -3.060020828694E-01  1.136904478360E-01  2.442850647535E-01
     66 F   1 H    -1.136904478360E-01 -4.196925307053E-01  1.305946169175E-01
     67 T   7 N     3.140071293190E-01  4.063169206504E-01 -3.098088454074E-01
     68 F   7 N    -2.838742339423E-01 -3.761840252737E-01  3.098088454074E-01
     69 F   7 N    -3.140071293190E-01  3.761840252737E-01  9.230979133137E-02
     70 F   7 N     2.838742339423E-01 -4.063169206504E-01 -9.230979133137E-02
     71 F   7 N    -3.098088454074E-01  3.140071293190E-01  4.063169206504E-01
     72 F   7 N     4.063169206504E-01 -3.098088454074E-01  3.140071293190E-01
     73 F   7 N    -9.230979133137E-02  2.838742339423E-01 -4.063169206504E-01
     74 F   7 N    -3.761840252737E-01  3.098088454074E-01 -2.838742339423E-01
     75 F   7 N     3.098088454074E-01 -2.838742339423E-01 -3.761840252737E-01
     76 F   7 N     3.761840252737E-01  9.230979133137E-02 -3.140071293190E-01
     77 F   7 N     9.230979133137E-02 -3.140071293190E-01  3.761840252737E-01
     78 F   7 N    -4.063169206504E-01 -9.230979133137E-02  2.838742339423E-01
     79 F   7 N     4.063169206504E-01  3.140071293190E-01 -3.098088454074E-01
     80 F   7 N    -3.761840252737E-01 -2.838742339423E-01  3.098088454074E-01
     81 F   7 N     3.761840252737E-01 -3.140071293190E-01  9.230979133137E-02
     82 F   7 N    -4.063169206504E-01  2.838742339423E-01 -9.230979133137E-02
     83 F   7 N     3.140071293190E-01 -3.098088454074E-01  4.063169206504E-01
     84 F   7 N    -3.098088454074E-01  4.063169206504E-01  3.140071293190E-01
     85 F   7 N     2.838742339423E-01 -9.230979133137E-02 -4.063169206504E-01
     86 F   7 N     3.098088454074E-01 -3.761840252737E-01 -2.838742339423E-01
     87 F   7 N    -2.838742339423E-01  3.098088454074E-01 -3.761840252737E-01
     88 F   7 N     9.230979133137E-02  3.761840252737E-01 -3.140071293190E-01
     89 F   7 N    -3.140071293190E-01  9.230979133137E-02  3.761840252737E-01
     90 F   7 N    -9.230979133137E-02 -4.063169206504E-01  2.838742339423E-01
     91 T   7 N     3.551652861228E-01  3.551652861228E-01 -1.697064290222E-01
     92 F   7 N    -4.751282848551E-01 -4.751282848551E-01  1.697064290222E-01
     93 F   7 N    -3.551652861228E-01  4.751282848551E-01  0.000000000000E+00
     94 F   7 N     4.751282848551E-01 -3.551652861228E-01  0.000000000000E+00
     95 F   7 N    -1.697064290222E-01  3.551652861228E-01  3.551652861228E-01
     96 F   7 N     3.551652861228E-01 -1.697064290222E-01  3.551652861228E-01
     97 F   7 N     0.000000000000E+00  4.751282848551E-01 -3.551652861228E-01
     98 F   7 N    -4.751282848551E-01  1.697064290222E-01 -4.751282848551E-01
     99 F   7 N     1.697064290222E-01 -4.751282848551E-01 -4.751282848551E-01
    100 F   7 N     4.751282848551E-01  0.000000000000E+00 -3.551652861228E-01
    101 F   7 N     0.000000000000E+00 -3.551652861228E-01  4.751282848551E-01
    102 F   7 N    -3.551652861228E-01  0.000000000000E+00  4.751282848551E-01
    103 T   8 O     3.969121842579E-01  3.082031033310E-01 -1.337298353728E-01
    104 F   8 O     4.419329387039E-01 -4.693579803693E-01  1.337298353728E-01
    105 F   8 O    -3.969121842579E-01  4.693579803693E-01 -8.870908092682E-02
    106 F   8 O    -4.419329387039E-01 -3.082031033310E-01  8.870908092682E-02
    107 F   8 O    -1.337298353728E-01  3.969121842579E-01  3.082031033310E-01
    108 F   8 O     3.082031033310E-01 -1.337298353728E-01  3.969121842579E-01
    109 F   8 O     8.870908092682E-02 -4.419329387039E-01 -3.082031033310E-01
    110 F   8 O    -4.693579803693E-01  1.337298353728E-01  4.419329387039E-01
    111 F   8 O     1.337298353728E-01  4.419329387039E-01 -4.693579803693E-01
    112 F   8 O     4.693579803693E-01 -8.870908092682E-02 -3.969121842579E-01
    113 F   8 O    -8.870908092682E-02 -3.969121842579E-01  4.693579803693E-01
    114 F   8 O    -3.082031033310E-01  8.870908092682E-02 -4.419329387039E-01
    115 F   8 O     3.082031033310E-01  3.969121842579E-01 -1.337298353728E-01
    116 F   8 O    -4.693579803693E-01  4.419329387039E-01  1.337298353728E-01
    117 F   8 O     4.693579803693E-01 -3.969121842579E-01 -8.870908092682E-02
    118 F   8 O    -3.082031033310E-01 -4.419329387039E-01  8.870908092682E-02
    119 F   8 O     3.969121842579E-01 -1.337298353728E-01  3.082031033310E-01
    120 F   8 O    -1.337298353728E-01  3.082031033310E-01  3.969121842579E-01
    121 F   8 O    -4.419329387039E-01  8.870908092682E-02 -3.082031033310E-01
    122 F   8 O     1.337298353728E-01 -4.693579803693E-01  4.419329387039E-01
    123 F   8 O     4.419329387039E-01  1.337298353728E-01 -4.693579803693E-01
    124 F   8 O    -8.870908092682E-02  4.693579803693E-01 -3.969121842579E-01
    125 F   8 O    -3.969121842579E-01 -8.870908092682E-02  4.693579803693E-01
    126 F   8 O     8.870908092682E-02 -3.082031033310E-01 -4.419329387039E-01

 TRANSFORMATION MATRIX PRIMITIVE-CRYSTALLOGRAPHIC CELL
  0.0000  1.0000  1.0000  1.0000  0.0000  1.0000  1.0000  1.0000  0.0000

 *******************************************************************************
 CRYSTALLOGRAPHIC CELL (VOLUME=       5098.91796656)
         A              B              C           ALPHA      BETA       GAMMA 
    17.21178880    17.21178880    17.21178880    90.000000  90.000000  90.000000

 COORDINATES IN THE CRYSTALLOGRAPHIC CELL
     ATOM                 X/A                 Y/B                 Z/C    
 *******************************************************************************
      1 T 230 ZN   -5.000000000000E-01  2.500000000000E-01  0.000000000000E+00
      2 F 230 ZN    0.000000000000E+00  2.500000000000E-01 -5.000000000000E-01
      3 F 230 ZN    0.000000000000E+00 -5.000000000000E-01  2.500000000000E-01
      4 F 230 ZN    2.500000000000E-01  0.000000000000E+00 -5.000000000000E-01
      5 F 230 ZN    2.500000000000E-01 -5.000000000000E-01  0.000000000000E+00
      6 F 230 ZN   -5.000000000000E-01  0.000000000000E+00  2.500000000000E-01
      7 T   6 C    -1.315977048238E-01 -1.315977048238E-01  4.905729624333E-01
      8 F   6 C     1.315977048238E-01  1.315977048238E-01  4.905729624333E-01
      9 F   6 C    -1.315977048238E-01  1.315977048238E-01 -4.905729624333E-01
     10 F   6 C     1.315977048238E-01 -1.315977048238E-01 -4.905729624333E-01
     11 F   6 C     4.905729624333E-01 -1.315977048238E-01 -1.315977048238E-01
     12 F   6 C    -1.315977048238E-01  4.905729624333E-01 -1.315977048238E-01
     13 F   6 C    -4.905729624333E-01  1.315977048238E-01 -1.315977048238E-01
     14 F   6 C     1.315977048238E-01  4.905729624333E-01  1.315977048238E-01
     15 F   6 C     4.905729624333E-01  1.315977048238E-01  1.315977048238E-01
     16 F   6 C     1.315977048238E-01 -4.905729624333E-01 -1.315977048238E-01
     17 F   6 C    -4.905729624333E-01 -1.315977048238E-01  1.315977048238E-01
     18 F   6 C    -1.315977048238E-01 -4.905729624333E-01  1.315977048238E-01
     19 T   6 C     3.312237417798E-01  2.742889274875E-01  5.973359307070E-02
     20 F   6 C    -3.312237417798E-01 -2.742889274875E-01  5.973359307070E-02
     21 F   6 C     3.312237417798E-01 -2.742889274875E-01 -5.973359307070E-02
     22 F   6 C    -3.312237417798E-01  2.742889274875E-01 -5.973359307070E-02
     23 F   6 C     5.973359307070E-02  3.312237417798E-01  2.742889274875E-01
     24 F   6 C     2.742889274875E-01  5.973359307070E-02  3.312237417798E-01
     25 F   6 C    -5.973359307070E-02 -3.312237417798E-01  2.742889274875E-01
     26 F   6 C    -2.742889274875E-01  5.973359307070E-02 -3.312237417798E-01
     27 F   6 C     5.973359307070E-02 -3.312237417798E-01 -2.742889274875E-01
     28 F   6 C    -2.742889274875E-01 -5.973359307070E-02  3.312237417798E-01
     29 F   6 C    -5.973359307070E-02  3.312237417798E-01 -2.742889274875E-01
     30 F   6 C     2.742889274875E-01 -5.973359307070E-02 -3.312237417798E-01
     31 F   6 C     2.742889274875E-01  3.312237417798E-01  5.973359307070E-02
     32 F   6 C    -2.742889274875E-01 -3.312237417798E-01  5.973359307070E-02
     33 F   6 C    -2.742889274875E-01  3.312237417798E-01 -5.973359307070E-02
     34 F   6 C     2.742889274875E-01 -3.312237417798E-01 -5.973359307070E-02
     35 F   6 C     3.312237417798E-01  5.973359307070E-02  2.742889274875E-01
     36 F   6 C     5.973359307070E-02  2.742889274875E-01  3.312237417798E-01
     37 F   6 C    -3.312237417798E-01 -5.973359307070E-02  2.742889274875E-01
     38 F   6 C     5.973359307070E-02 -2.742889274875E-01 -3.312237417798E-01
     39 F   6 C    -3.312237417798E-01  5.973359307070E-02 -2.742889274875E-01
     40 F   6 C    -5.973359307070E-02 -2.742889274875E-01  3.312237417798E-01
     41 F   6 C     3.312237417798E-01 -5.973359307070E-02 -2.742889274875E-01
     42 F   6 C    -5.973359307070E-02  2.742889274875E-01 -3.312237417798E-01
     43 T   1 H     3.319887977294E-01  2.182983498934E-01  8.770373297592E-02
     44 F   1 H    -3.319887977294E-01 -2.182983498934E-01  8.770373297592E-02
     45 F   1 H     3.319887977294E-01 -2.182983498934E-01 -8.770373297592E-02
     46 F   1 H    -3.319887977294E-01  2.182983498934E-01 -8.770373297592E-02
     47 F   1 H     8.770373297592E-02  3.319887977294E-01  2.182983498934E-01
     48 F   1 H     2.182983498934E-01  8.770373297592E-02  3.319887977294E-01
     49 F   1 H    -8.770373297592E-02 -3.319887977294E-01  2.182983498934E-01
     50 F   1 H    -2.182983498934E-01  8.770373297592E-02 -3.319887977294E-01
     51 F   1 H     8.770373297592E-02 -3.319887977294E-01 -2.182983498934E-01
     52 F   1 H    -2.182983498934E-01 -8.770373297592E-02  3.319887977294E-01
     53 F   1 H    -8.770373297592E-02  3.319887977294E-01 -2.182983498934E-01
     54 F   1 H     2.182983498934E-01 -8.770373297592E-02 -3.319887977294E-01
     55 F   1 H     2.182983498934E-01  3.319887977294E-01  8.770373297592E-02
     56 F   1 H    -2.182983498934E-01 -3.319887977294E-01  8.770373297592E-02
     57 F   1 H    -2.182983498934E-01  3.319887977294E-01 -8.770373297592E-02
     58 F   1 H     2.182983498934E-01 -3.319887977294E-01 -8.770373297592E-02
     59 F   1 H     3.319887977294E-01  8.770373297592E-02  2.182983498934E-01
     60 F   1 H     8.770373297592E-02  2.182983498934E-01  3.319887977294E-01
     61 F   1 H    -3.319887977294E-01 -8.770373297592E-02  2.182983498934E-01
     62 F   1 H     8.770373297592E-02 -2.182983498934E-01 -3.319887977294E-01
     63 F   1 H    -3.319887977294E-01  8.770373297592E-02 -2.182983498934E-01
     64 F   1 H    -8.770373297592E-02 -2.182983498934E-01  3.319887977294E-01
     65 F   1 H     3.319887977294E-01 -8.770373297592E-02 -2.182983498934E-01
     66 F   1 H    -8.770373297592E-02  2.182983498934E-01 -3.319887977294E-01
     67 T   7 N     3.912504729620E-01  2.989406816306E-01  1.506644768835E-02
     68 F   7 N    -3.912504729620E-01 -2.989406816306E-01  1.506644768835E-02
     69 F   7 N     3.912504729620E-01 -2.989406816306E-01 -1.506644768835E-02
     70 F   7 N    -3.912504729620E-01  2.989406816306E-01 -1.506644768835E-02
     71 F   7 N     1.506644768835E-02  3.912504729620E-01  2.989406816306E-01
     72 F   7 N     2.989406816306E-01  1.506644768835E-02  3.912504729620E-01
     73 F   7 N    -1.506644768835E-02 -3.912504729620E-01  2.989406816306E-01
     74 F   7 N    -2.989406816306E-01  1.506644768835E-02 -3.912504729620E-01
     75 F   7 N     1.506644768835E-02 -3.912504729620E-01 -2.989406816306E-01
     76 F   7 N    -2.989406816306E-01 -1.506644768835E-02  3.912504729620E-01
     77 F   7 N    -1.506644768835E-02  3.912504729620E-01 -2.989406816306E-01
     78 F   7 N     2.989406816306E-01 -1.506644768835E-02 -3.912504729620E-01
     79 F   7 N     2.989406816306E-01  3.912504729620E-01  1.506644768835E-02
     80 F   7 N    -2.989406816306E-01 -3.912504729620E-01  1.506644768835E-02
     81 F   7 N    -2.989406816306E-01  3.912504729620E-01 -1.506644768835E-02
     82 F   7 N     2.989406816306E-01 -3.912504729620E-01 -1.506644768835E-02
     83 F   7 N     3.912504729620E-01  1.506644768835E-02  2.989406816306E-01
     84 F   7 N     1.506644768835E-02  2.989406816306E-01  3.912504729620E-01
     85 F   7 N    -3.912504729620E-01 -1.506644768835E-02  2.989406816306E-01
     86 F   7 N     1.506644768835E-02 -2.989406816306E-01 -3.912504729620E-01
     87 F   7 N    -3.912504729620E-01  1.506644768835E-02 -2.989406816306E-01
     88 F   7 N    -1.506644768835E-02 -2.989406816306E-01  3.912504729620E-01
     89 F   7 N     3.912504729620E-01 -1.506644768835E-02 -2.989406816306E-01
     90 F   7 N    -1.506644768835E-02  2.989406816306E-01 -3.912504729620E-01
     91 T   7 N    -8.485321451108E-02 -8.485321451108E-02  4.400185006338E-01
     92 F   7 N     8.485321451108E-02  8.485321451108E-02  4.400185006338E-01
     93 F   7 N    -8.485321451108E-02  8.485321451108E-02 -4.400185006338E-01
     94 F   7 N     8.485321451108E-02 -8.485321451108E-02 -4.400185006338E-01
     95 F   7 N     4.400185006338E-01 -8.485321451108E-02 -8.485321451108E-02
     96 F   7 N    -8.485321451108E-02  4.400185006338E-01 -8.485321451108E-02
     97 F   7 N    -4.400185006338E-01  8.485321451108E-02 -8.485321451108E-02
     98 F   7 N     8.485321451108E-02  4.400185006338E-01  8.485321451108E-02
     99 F   7 N     4.400185006338E-01  8.485321451108E-02  8.485321451108E-02
    100 F   7 N     8.485321451108E-02 -4.400185006338E-01 -8.485321451108E-02
    101 F   7 N    -4.400185006338E-01 -8.485321451108E-02  8.485321451108E-02
    102 F   7 N    -8.485321451108E-02 -4.400185006338E-01  8.485321451108E-02
    103 T   8 O    -1.112194581498E-01 -2.251037722302E-02  4.194225614809E-01
    104 F   8 O     1.112194581498E-01  2.251037722302E-02  4.194225614809E-01
    105 F   8 O    -1.112194581498E-01  2.251037722302E-02 -4.194225614809E-01
    106 F   8 O     1.112194581498E-01 -2.251037722302E-02 -4.194225614809E-01
    107 F   8 O     4.194225614809E-01 -1.112194581498E-01 -2.251037722302E-02
    108 F   8 O    -2.251037722302E-02  4.194225614809E-01 -1.112194581498E-01
    109 F   8 O    -4.194225614809E-01  1.112194581498E-01 -2.251037722302E-02
    110 F   8 O     2.251037722302E-02  4.194225614809E-01  1.112194581498E-01
    111 F   8 O     4.194225614809E-01  1.112194581498E-01  2.251037722302E-02
    112 F   8 O     2.251037722302E-02 -4.194225614809E-01 -1.112194581498E-01
    113 F   8 O    -4.194225614809E-01 -1.112194581498E-01  2.251037722302E-02
    114 F   8 O    -2.251037722302E-02 -4.194225614809E-01  1.112194581498E-01
    115 F   8 O    -2.251037722302E-02 -1.112194581498E-01  4.194225614809E-01
    116 F   8 O     2.251037722302E-02  1.112194581498E-01  4.194225614809E-01
    117 F   8 O     2.251037722302E-02 -1.112194581498E-01 -4.194225614809E-01
    118 F   8 O    -2.251037722302E-02  1.112194581498E-01 -4.194225614809E-01
    119 F   8 O    -1.112194581498E-01  4.194225614809E-01 -2.251037722302E-02
    120 F   8 O     4.194225614809E-01 -2.251037722302E-02 -1.112194581498E-01
    121 F   8 O     1.112194581498E-01 -4.194225614809E-01 -2.251037722302E-02
    122 F   8 O     4.194225614809E-01  2.251037722302E-02  1.112194581498E-01
    123 F   8 O     1.112194581498E-01  4.194225614809E-01  2.251037722302E-02
    124 F   8 O    -4.194225614809E-01  2.251037722302E-02 -1.112194581498E-01
    125 F   8 O    -1.112194581498E-01 -4.194225614809E-01  2.251037722302E-02
    126 F   8 O    -4.194225614809E-01 -2.251037722302E-02  1.112194581498E-01

 T = ATOM BELONGING TO THE ASYMMETRIC UNIT

 ****   24 SYMMOPS - TRANSLATORS IN FRACTIONAL UNITS
 **** MATRICES AND TRANSLATORS IN THE CRYSTALLOGRAPHIC REFERENCE FRAME
   V INV                    ROTATION MATRICES                   TRANSLATORS
   1   1  1.00  0.00  0.00  0.00  1.00  0.00  0.00  0.00  1.00  0.00  0.00  0.00
   2   2  0.00  1.00 -1.00  1.00  0.00 -1.00  0.00  0.00 -1.00  0.00  0.00  0.00
   3   3 -1.00  0.00  0.00 -1.00  0.00  1.00 -1.00  1.00  0.00  0.00  0.00  0.00
   4   4  0.00 -1.00  1.00  0.00 -1.00  0.00  1.00 -1.00  0.00  0.00  0.00  0.00
   5   6  0.00  0.00  1.00  1.00  0.00  0.00  0.00  1.00  0.00  0.00  0.00  0.00
   6   5  0.00  1.00  0.00  0.00  0.00  1.00  1.00  0.00  0.00  0.00  0.00  0.00
   7   8  1.00 -1.00  0.00  0.00 -1.00  1.00  0.00 -1.00  0.00  0.00  0.00  0.00
   8   7  1.00  0.00 -1.00  0.00  0.00 -1.00  0.00  1.00 -1.00  0.00  0.00  0.00
   9  10  0.00  0.00 -1.00  0.00  1.00 -1.00  1.00  0.00 -1.00  0.00  0.00  0.00
  10   9 -1.00  0.00  1.00 -1.00  1.00  0.00 -1.00  0.00  0.00  0.00  0.00  0.00
  11  12 -1.00  1.00  0.00 -1.00  0.00  0.00 -1.00  0.00  1.00  0.00  0.00  0.00
  12  11  0.00 -1.00  0.00  1.00 -1.00  0.00  0.00 -1.00  1.00  0.00  0.00  0.00
  13  13  0.00  1.00  0.00  1.00  0.00  0.00  0.00  0.00  1.00  0.00  0.00  0.00
  14  14  1.00  0.00 -1.00  0.00  1.00 -1.00  0.00  0.00 -1.00  0.00  0.00  0.00
  15  16 -1.00  0.00  1.00 -1.00  0.00  0.00 -1.00  1.00  0.00  0.00  0.00  0.00
  16  15  0.00 -1.00  0.00  0.00 -1.00  1.00  1.00 -1.00  0.00  0.00  0.00  0.00
  17  17  1.00  0.00  0.00  0.00  0.00  1.00  0.00  1.00  0.00  0.00  0.00  0.00
  18  18  0.00  0.00  1.00  0.00  1.00  0.00  1.00  0.00  0.00  0.00  0.00  0.00
  19  20  0.00 -1.00  1.00  1.00 -1.00  0.00  0.00 -1.00  0.00  0.00  0.00  0.00
  20  19  0.00  1.00 -1.00  0.00  0.00 -1.00  1.00  0.00 -1.00  0.00  0.00  0.00
  21  22  0.00  0.00 -1.00  1.00  0.00 -1.00  0.00  1.00 -1.00  0.00  0.00  0.00
  22  21 -1.00  1.00  0.00 -1.00  0.00  1.00 -1.00  0.00  0.00  0.00  0.00  0.00
  23  23 -1.00  0.00  0.00 -1.00  1.00  0.00 -1.00  0.00  1.00  0.00  0.00  0.00
  24  24  1.00 -1.00  0.00  0.00 -1.00  0.00  0.00 -1.00  1.00  0.00  0.00  0.00

 DIRECT LATTICE VECTORS CARTESIAN COMPONENTS (ANGSTROM)
          X                    Y                    Z
  -0.860589439887E+01   0.860589439887E+01   0.860589439887E+01
   0.860589439887E+01  -0.860589439887E+01   0.860589439887E+01
   0.860589439887E+01   0.860589439887E+01  -0.860589439887E+01


 CARTESIAN COORDINATES - PRIMITIVE CELL
 *******************************************************************************
 *      ATOM          X(ANGSTROM)         Y(ANGSTROM)         Z(ANGSTROM)
 *******************************************************************************
    1   230 ZN    8.605894398870E+00 -1.290884159830E+01  0.000000000000E+00
    2   230 ZN    0.000000000000E+00 -1.290884159830E+01  8.605894398870E+00
    3   230 ZN    0.000000000000E+00  8.605894398870E+00 -1.290884159830E+01
    4   230 ZN   -1.290884159830E+01  0.000000000000E+00  8.605894398870E+00
    5   230 ZN   -1.290884159830E+01  8.605894398870E+00  0.000000000000E+00
    6   230 ZN    8.605894398870E+00  0.000000000000E+00 -1.290884159830E+01
    7     6 C    -2.265031901694E+00 -2.265031901694E+00  8.443638219284E+00
    8     6 C     2.265031901694E+00  2.265031901694E+00  8.443638219284E+00
    9     6 C    -2.265031901694E+00  2.265031901694E+00 -8.443638219284E+00
   10     6 C     2.265031901694E+00 -2.265031901694E+00 -8.443638219284E+00
   11     6 C     8.443638219284E+00 -2.265031901694E+00 -2.265031901694E+00
   12     6 C    -2.265031901694E+00  8.443638219284E+00 -2.265031901694E+00
   13     6 C    -8.443638219284E+00  2.265031901694E+00 -2.265031901694E+00
   14     6 C     2.265031901694E+00  8.443638219284E+00  2.265031901694E+00
   15     6 C     8.443638219284E+00  2.265031901694E+00  2.265031901694E+00
   16     6 C     2.265031901694E+00 -8.443638219284E+00 -2.265031901694E+00
   17     6 C    -8.443638219284E+00 -2.265031901694E+00  2.265031901694E+00
   18     6 C    -2.265031901694E+00 -8.443638219284E+00  2.265031901694E+00
   19     6 C     5.700953088311E+00  4.721003089473E+00  1.028121988063E+00
   20     6 C    -5.700953088311E+00 -4.721003089473E+00  1.028121988063E+00
   21     6 C     5.700953088311E+00 -4.721003089473E+00 -1.028121988063E+00
   22     6 C    -5.700953088311E+00  4.721003089473E+00 -1.028121988063E+00
   23     6 C     1.028121988063E+00  5.700953088311E+00  4.721003089473E+00
   24     6 C     4.721003089473E+00  1.028121988063E+00  5.700953088311E+00
   25     6 C    -1.028121988063E+00 -5.700953088311E+00  4.721003089473E+00
   26     6 C    -4.721003089473E+00  1.028121988063E+00 -5.700953088311E+00
   27     6 C     1.028121988063E+00 -5.700953088311E+00 -4.721003089473E+00
   28     6 C    -4.721003089473E+00 -1.028121988063E+00  5.700953088311E+00
   29     6 C    -1.028121988063E+00  5.700953088311E+00 -4.721003089473E+00
   30     6 C     4.721003089473E+00 -1.028121988063E+00 -5.700953088311E+00
   31     6 C     4.721003089473E+00  5.700953088311E+00  1.028121988063E+00
   32     6 C    -4.721003089473E+00 -5.700953088311E+00  1.028121988063E+00
   33     6 C    -4.721003089473E+00  5.700953088311E+00 -1.028121988063E+00
   34     6 C     4.721003089473E+00 -5.700953088311E+00 -1.028121988063E+00
   35     6 C     5.700953088311E+00  1.028121988063E+00  4.721003089473E+00
   36     6 C     1.028121988063E+00  4.721003089473E+00  5.700953088311E+00
   37     6 C    -5.700953088311E+00 -1.028121988063E+00  4.721003089473E+00
   38     6 C     1.028121988063E+00 -4.721003089473E+00 -5.700953088311E+00
   39     6 C    -5.700953088311E+00  1.028121988063E+00 -4.721003089473E+00
   40     6 C    -1.028121988063E+00 -4.721003089473E+00  5.700953088311E+00
   41     6 C     5.700953088311E+00 -1.028121988063E+00 -4.721003089473E+00
   42     6 C    -1.028121988063E+00  4.721003089473E+00 -5.700953088311E+00
   43     1 H     5.714121069734E+00  3.757305093261E+00  1.509538128755E+00
   44     1 H    -5.714121069734E+00 -3.757305093261E+00  1.509538128755E+00
   45     1 H     5.714121069734E+00 -3.757305093261E+00 -1.509538128755E+00
   46     1 H    -5.714121069734E+00  3.757305093261E+00 -1.509538128755E+00
   47     1 H     1.509538128755E+00  5.714121069734E+00  3.757305093261E+00
   48     1 H     3.757305093261E+00  1.509538128755E+00  5.714121069734E+00
   49     1 H    -1.509538128755E+00 -5.714121069734E+00  3.757305093261E+00
   50     1 H    -3.757305093261E+00  1.509538128755E+00 -5.714121069734E+00
   51     1 H     1.509538128755E+00 -5.714121069734E+00 -3.757305093261E+00
   52     1 H    -3.757305093261E+00 -1.509538128755E+00  5.714121069734E+00
   53     1 H    -1.509538128755E+00  5.714121069734E+00 -3.757305093261E+00
   54     1 H     3.757305093261E+00 -1.509538128755E+00 -5.714121069734E+00
   55     1 H     3.757305093261E+00  5.714121069734E+00  1.509538128755E+00
   56     1 H    -3.757305093261E+00 -5.714121069734E+00  1.509538128755E+00
   57     1 H    -3.757305093261E+00  5.714121069734E+00 -1.509538128755E+00
   58     1 H     3.757305093261E+00 -5.714121069734E+00 -1.509538128755E+00
   59     1 H     5.714121069734E+00  1.509538128755E+00  3.757305093261E+00
   60     1 H     1.509538128755E+00  3.757305093261E+00  5.714121069734E+00
   61     1 H    -5.714121069734E+00 -1.509538128755E+00  3.757305093261E+00
   62     1 H     1.509538128755E+00 -3.757305093261E+00 -5.714121069734E+00
   63     1 H    -5.714121069734E+00  1.509538128755E+00 -3.757305093261E+00
   64     1 H    -1.509538128755E+00 -3.757305093261E+00  5.714121069734E+00
   65     1 H     5.714121069734E+00 -1.509538128755E+00 -3.757305093261E+00
   66     1 H    -1.509538128755E+00  3.757305093261E+00 -5.714121069734E+00
   67     7 N     6.734120507638E+00  5.145303875279E+00  2.593205155440E-01
   68     7 N    -6.734120507638E+00 -5.145303875279E+00  2.593205155440E-01
   69     7 N     6.734120507638E+00 -5.145303875279E+00 -2.593205155440E-01
   70     7 N    -6.734120507638E+00  5.145303875279E+00 -2.593205155440E-01
   71     7 N     2.593205155440E-01  6.734120507638E+00  5.145303875279E+00
   72     7 N     5.145303875279E+00  2.593205155440E-01  6.734120507638E+00
   73     7 N    -2.593205155440E-01 -6.734120507638E+00  5.145303875279E+00
   74     7 N    -5.145303875279E+00  2.593205155440E-01 -6.734120507638E+00
   75     7 N     2.593205155440E-01 -6.734120507638E+00 -5.145303875279E+00
   76     7 N    -5.145303875279E+00 -2.593205155440E-01  6.734120507638E+00
   77     7 N    -2.593205155440E-01  6.734120507638E+00 -5.145303875279E+00
   78     7 N     5.145303875279E+00 -2.593205155440E-01 -6.734120507638E+00
   79     7 N     5.145303875279E+00  6.734120507638E+00  2.593205155440E-01
   80     7 N    -5.145303875279E+00 -6.734120507638E+00  2.593205155440E-01
   81     7 N    -5.145303875279E+00  6.734120507638E+00 -2.593205155440E-01
   82     7 N     5.145303875279E+00 -6.734120507638E+00 -2.593205155440E-01
   83     7 N     6.734120507638E+00  2.593205155440E-01  5.145303875279E+00
   84     7 N     2.593205155440E-01  5.145303875279E+00  6.734120507638E+00
   85     7 N    -6.734120507638E+00 -2.593205155440E-01  5.145303875279E+00
   86     7 N     2.593205155440E-01 -5.145303875279E+00 -6.734120507638E+00
   87     7 N    -6.734120507638E+00  2.593205155440E-01 -5.145303875279E+00
   88     7 N    -2.593205155440E-01 -5.145303875279E+00  6.734120507638E+00
   89     7 N     6.734120507638E+00 -2.593205155440E-01 -5.145303875279E+00
   90     7 N    -2.593205155440E-01  5.145303875279E+00 -6.734120507638E+00
   91     7 N    -1.460475606974E+00 -1.460475606974E+00  7.573505500008E+00
   92     7 N     1.460475606974E+00  1.460475606974E+00  7.573505500008E+00
   93     7 N    -1.460475606974E+00  1.460475606974E+00 -7.573505500008E+00
   94     7 N     1.460475606974E+00 -1.460475606974E+00 -7.573505500008E+00
   95     7 N     7.573505500008E+00 -1.460475606974E+00 -1.460475606974E+00
   96     7 N    -1.460475606974E+00  7.573505500008E+00 -1.460475606974E+00
   97     7 N    -7.573505500008E+00  1.460475606974E+00 -1.460475606974E+00
   98     7 N     1.460475606974E+00  7.573505500008E+00  1.460475606974E+00
   99     7 N     7.573505500008E+00  1.460475606974E+00  1.460475606974E+00
  100     7 N     1.460475606974E+00 -7.573505500008E+00 -1.460475606974E+00
  101     7 N    -7.573505500008E+00 -1.460475606974E+00  1.460475606974E+00
  102     7 N    -1.460475606974E+00 -7.573505500008E+00  1.460475606974E+00
  103     8 O    -1.914285823874E+00 -3.874438585200E-01  7.219012545216E+00
  104     8 O     1.914285823874E+00  3.874438585200E-01  7.219012545216E+00
  105     8 O    -1.914285823874E+00  3.874438585200E-01 -7.219012545216E+00
  106     8 O     1.914285823874E+00 -3.874438585200E-01 -7.219012545216E+00
  107     8 O     7.219012545216E+00 -1.914285823874E+00 -3.874438585200E-01
  108     8 O    -3.874438585200E-01  7.219012545216E+00 -1.914285823874E+00
  109     8 O    -7.219012545216E+00  1.914285823874E+00 -3.874438585200E-01
  110     8 O     3.874438585200E-01  7.219012545216E+00  1.914285823874E+00
  111     8 O     7.219012545216E+00  1.914285823874E+00  3.874438585200E-01
  112     8 O     3.874438585200E-01 -7.219012545216E+00 -1.914285823874E+00
  113     8 O    -7.219012545216E+00 -1.914285823874E+00  3.874438585200E-01
  114     8 O    -3.874438585200E-01 -7.219012545216E+00  1.914285823874E+00
  115     8 O    -3.874438585200E-01 -1.914285823874E+00  7.219012545216E+00
  116     8 O     3.874438585200E-01  1.914285823874E+00  7.219012545216E+00
  117     8 O     3.874438585200E-01 -1.914285823874E+00 -7.219012545216E+00
  118     8 O    -3.874438585200E-01  1.914285823874E+00 -7.219012545216E+00
  119     8 O    -1.914285823874E+00  7.219012545216E+00 -3.874438585200E-01
  120     8 O     7.219012545216E+00 -3.874438585200E-01 -1.914285823874E+00
  121     8 O     1.914285823874E+00 -7.219012545216E+00 -3.874438585200E-01
  122     8 O     7.219012545216E+00  3.874438585200E-01  1.914285823874E+00
  123     8 O     1.914285823874E+00  7.219012545216E+00  3.874438585200E-01
  124     8 O    -7.219012545216E+00  3.874438585200E-01 -1.914285823874E+00
  125     8 O    -1.914285823874E+00 -7.219012545216E+00  3.874438585200E-01
  126     8 O    -7.219012545216E+00 -3.874438585200E-01  1.914285823874E+00

 *******************************************************************************
 *** PSEUDOPOTENTIAL INFORMATION ***
 *******************************************************************************

 ATOMIC NUMBER  30, NUCLEAR CHARGE 20.000, GIVEN IN INPUT       PSEUDOPOTENTIAL
   TYPE       EXPONENT      COEFF.    N      EXPONENT      COEFF.    N
  P0 TMS    34.1500000  399.9872820   0    14.5900000   85.4856550   0
  P1 TMS    39.7800000  277.1489600   0    14.9500000   69.0522050   0
  P2 TMS    43.8000000  -34.1493490   0    14.9800000   -3.2918310   0

 *******************************************************************************
 LOCAL ATOMIC FUNCTIONS BASIS SET
 *******************************************************************************
   ATOM   X(AU)   Y(AU)   Z(AU)  N. TYPE  EXPONENT  S COEF   P COEF   D/F/G COEF
 *******************************************************************************
   1 ZN  16.263 -24.394   0.000
                                  1 S  
                                         3.032E+01 2.191E-01 0.000E+00 0.000E+00
                                         1.632E+01-2.326E-01 0.000E+00 0.000E+00
                                         1.141E+01-9.547E-01 0.000E+00 0.000E+00
                                  2 S  
                                         2.569E+00 1.000E+00 0.000E+00 0.000E+00
                                  3 S  
                                         1.063E+00 1.000E+00 0.000E+00 0.000E+00
                                  4 S  
                                         2.500E-01 1.000E+00 0.000E+00 0.000E+00
                                  5 S  
                                         1.200E-01 1.000E+00 0.000E+00 0.000E+00
                           6-     8 P  
                                         1.118E+02 0.000E+00 2.328E-02 0.000E+00
                                         1.913E+01 0.000E+00-1.010E+00 0.000E+00
                           9-    11 P  
                                         5.469E+00 0.000E+00 3.202E-01 0.000E+00
                                         2.506E+00 0.000E+00 7.181E-01 0.000E+00
                          12-    14 P  
                                         9.419E-01 0.000E+00 1.000E+00 0.000E+00
                          15-    17 P  
                                         2.500E-01 0.000E+00 1.000E+00 0.000E+00
                          18-    20 P  
                                         1.200E-01 0.000E+00 1.000E+00 0.000E+00
                          21-    25 D  
                                         4.465E+01 0.000E+00 0.000E+00 4.725E-02
                                         1.344E+01 0.000E+00 0.000E+00 2.189E-01
                                         4.682E+00 0.000E+00 0.000E+00 4.525E-01
                                         1.603E+00 0.000E+00 0.000E+00 5.186E-01
                          26-    30 D  
                                         4.828E-01 0.000E+00 0.000E+00 1.000E+00
                          31-    35 D  
                                         1.100E-01 0.000E+00 0.000E+00 1.000E+00
                          36-    42 F  
                                         2.614E+00 0.000E+00 0.000E+00 1.000E+00
   2 ZN   0.000 -24.394  16.263
   3 ZN   0.000  16.263 -24.394
   4 ZN -24.394   0.000  16.263
   5 ZN -24.394  16.263   0.000
   6 ZN  16.263   0.000 -24.394
   7 C   -4.280  -4.280  15.956
                                253 S  
                                         4.563E+03 1.967E-03 0.000E+00 0.000E+00
                                         6.820E+02 1.523E-02 0.000E+00 0.000E+00
                                         1.550E+02 7.613E-02 0.000E+00 0.000E+00
                                         4.446E+01 2.608E-01 0.000E+00 0.000E+00
                                         1.303E+01 6.165E-01 0.000E+00 0.000E+00
                                         1.828E+00 2.210E-01 0.000E+00 0.000E+00
                         254-   257 SP 
                                         2.096E+01 1.147E-01 4.025E-02 0.000E+00
                                         4.803E+00 9.200E-01 2.376E-01 0.000E+00
                                         1.459E+00-3.031E-03 8.159E-01 0.000E+00
                         258-   261 SP 
                                         4.835E-01 1.000E+00 1.000E+00 0.000E+00
                         262-   265 SP 
                                         1.456E-01 1.000E+00 1.000E+00 0.000E+00
                         266-   270 D  
                                         6.260E-01 0.000E+00 0.000E+00 1.000E+00
   8 C    4.280   4.280  15.956
   9 C   -4.280   4.280 -15.956
  10 C    4.280  -4.280 -15.956
  11 C   15.956  -4.280  -4.280
  12 C   -4.280  15.956  -4.280
  13 C  -15.956   4.280  -4.280
  14 C    4.280  15.956   4.280
  15 C   15.956   4.280   4.280
  16 C    4.280 -15.956  -4.280
  17 C  -15.956  -4.280   4.280
  18 C   -4.280 -15.956   4.280
  19 C   10.773   8.921   1.943
  20 C  -10.773  -8.921   1.943
  21 C   10.773  -8.921  -1.943
  22 C  -10.773   8.921  -1.943
  23 C    1.943  10.773   8.921
  24 C    8.921   1.943  10.773
  25 C   -1.943 -10.773   8.921
  26 C   -8.921   1.943 -10.773
  27 C    1.943 -10.773  -8.921
  28 C   -8.921  -1.943  10.773
  29 C   -1.943  10.773  -8.921
  30 C    8.921  -1.943 -10.773
  31 C    8.921  10.773   1.943
  32 C   -8.921 -10.773   1.943
  33 C   -8.921  10.773  -1.943
  34 C    8.921 -10.773  -1.943
  35 C   10.773   1.943   8.921
  36 C    1.943   8.921  10.773
  37 C  -10.773  -1.943   8.921
  38 C    1.943  -8.921 -10.773
  39 C  -10.773   1.943  -8.921
  40 C   -1.943  -8.921  10.773
  41 C   10.773  -1.943  -8.921
  42 C   -1.943   8.921 -10.773
  43 H   10.798   7.100   2.853
                                901 S  
                                         3.387E+01 2.549E-02 0.000E+00 0.000E+00
                                         5.095E+00 1.904E-01 0.000E+00 0.000E+00
                                         1.159E+00 8.522E-01 0.000E+00 0.000E+00
                                902 S  
                                         3.258E-01 1.000E+00 0.000E+00 0.000E+00
                                903 S  
                                         1.027E-01 1.000E+00 0.000E+00 0.000E+00
                         904-   906 P  
                                         7.500E-01 0.000E+00 1.000E+00 0.000E+00
  44 H  -10.798  -7.100   2.853
  45 H   10.798  -7.100  -2.853
  46 H  -10.798   7.100  -2.853
  47 H    2.853  10.798   7.100
  48 H    7.100   2.853  10.798
  49 H   -2.853 -10.798   7.100
  50 H   -7.100   2.853 -10.798
  51 H    2.853 -10.798  -7.100
  52 H   -7.100  -2.853  10.798
  53 H   -2.853  10.798  -7.100
  54 H    7.100  -2.853 -10.798
  55 H    7.100  10.798   2.853
  56 H   -7.100 -10.798   2.853
  57 H   -7.100  10.798  -2.853
  58 H    7.100 -10.798  -2.853
  59 H   10.798   2.853   7.100
  60 H    2.853   7.100  10.798
  61 H  -10.798  -2.853   7.100
  62 H    2.853  -7.100 -10.798
  63 H  -10.798   2.853  -7.100
  64 H   -2.853  -7.100  10.798
  65 H   10.798  -2.853  -7.100
  66 H   -2.853   7.100 -10.798
  67 N   12.726   9.723   0.490
                               1045 S  
                                         6.293E+03 1.970E-03 0.000E+00 0.000E+00
                                         9.490E+02 1.496E-02 0.000E+00 0.000E+00
                                         2.188E+02 7.350E-02 0.000E+00 0.000E+00
                                         6.369E+01 2.489E-01 0.000E+00 0.000E+00
                                         1.883E+01 6.025E-01 0.000E+00 0.000E+00
                                         2.720E+00 2.562E-01 0.000E+00 0.000E+00
                        1046-  1049 SP 
                                         3.063E+01 1.119E-01 3.831E-02 0.000E+00
                                         7.026E+00 9.217E-01 2.374E-01 0.000E+00
                                         2.112E+00-2.569E-03 8.176E-01 0.000E+00
                        1050-  1053 SP 
                                         6.840E-01 1.000E+00 1.000E+00 0.000E+00
                        1054-  1057 SP 
                                         2.009E-01 1.000E+00 1.000E+00 0.000E+00
                        1058-  1062 D  
                                         9.130E-01 0.000E+00 0.000E+00 1.000E+00
  68 N  -12.726  -9.723   0.490
  69 N   12.726  -9.723  -0.490
  70 N  -12.726   9.723  -0.490
  71 N    0.490  12.726   9.723
  72 N    9.723   0.490  12.726
  73 N   -0.490 -12.726   9.723
  74 N   -9.723   0.490 -12.726
  75 N    0.490 -12.726  -9.723
  76 N   -9.723  -0.490  12.726
  77 N   -0.490  12.726  -9.723
  78 N    9.723  -0.490 -12.726
  79 N    9.723  12.726   0.490
  80 N   -9.723 -12.726   0.490
  81 N   -9.723  12.726  -0.490
  82 N    9.723 -12.726  -0.490
  83 N   12.726   0.490   9.723
  84 N    0.490   9.723  12.726
  85 N  -12.726  -0.490   9.723
  86 N    0.490  -9.723 -12.726
  87 N  -12.726   0.490  -9.723
  88 N   -0.490  -9.723  12.726
  89 N   12.726  -0.490  -9.723
  90 N   -0.490   9.723 -12.726
  91 N   -2.760  -2.760  14.312
  92 N    2.760   2.760  14.312
  93 N   -2.760   2.760 -14.312
  94 N    2.760  -2.760 -14.312
  95 N   14.312  -2.760  -2.760
  96 N   -2.760  14.312  -2.760
  97 N  -14.312   2.760  -2.760
  98 N    2.760  14.312   2.760
  99 N   14.312   2.760   2.760
 100 N    2.760 -14.312  -2.760
 101 N  -14.312  -2.760   2.760
 102 N   -2.760 -14.312   2.760
 103 O   -3.617  -0.732  13.642
                               1693 S  
                                         8.588E+03 1.895E-03 0.000E+00 0.000E+00
                                         1.297E+03 1.439E-02 0.000E+00 0.000E+00
                                         2.993E+02 7.073E-02 0.000E+00 0.000E+00
                                         8.738E+01 2.400E-01 0.000E+00 0.000E+00
                                         2.568E+01 5.948E-01 0.000E+00 0.000E+00
                                         3.740E+00 2.808E-01 0.000E+00 0.000E+00
                        1694-  1697 SP 
                                         4.212E+01 1.139E-01 3.651E-02 0.000E+00
                                         9.628E+00 9.208E-01 2.372E-01 0.000E+00
                                         2.853E+00-3.274E-03 8.197E-01 0.000E+00
                        1698-  1701 SP 
                                         9.057E-01 1.000E+00 1.000E+00 0.000E+00
                        1702-  1705 SP 
                                         2.556E-01 1.000E+00 1.000E+00 0.000E+00
                        1706-  1710 D  
                                         1.292E+00 0.000E+00 0.000E+00 1.000E+00
 104 O    3.617   0.732  13.642
 105 O   -3.617   0.732 -13.642
 106 O    3.617  -0.732 -13.642
 107 O   13.642  -3.617  -0.732
 108 O   -0.732  13.642  -3.617
 109 O  -13.642   3.617  -0.732
 110 O    0.732  13.642   3.617
 111 O   13.642   3.617   0.732
 112 O    0.732 -13.642  -3.617
 113 O  -13.642  -3.617   0.732
 114 O   -0.732 -13.642   3.617
 115 O   -0.732  -3.617  13.642
 116 O    0.732   3.617  13.642
 117 O    0.732  -3.617 -13.642
 118 O   -0.732   3.617 -13.642
 119 O   -3.617  13.642  -0.732
 120 O   13.642  -0.732  -3.617
 121 O    3.617 -13.642  -0.732
 122 O   13.642   0.732   3.617
 123 O    3.617  13.642   0.732
 124 O  -13.642   0.732  -3.617
 125 O   -3.617 -13.642   0.732
 126 O  -13.642  -0.732   3.617
 INFORMATION **** SET_MPP **** PCRYSTAL CALCULATION
 INFORMATION **** READM2 **** NEW DEFAULT: FOCK/KS MATRIX MIXING SET TO 30 %
 INFORMATION **** READM2 **** NEW DEFAULT: FULL DIRECT SCF MODE
 INFORMATION **** READM2 **** NEW DEFAULT: COULOMB BIPOLAR BUFFER SET TO 32 Mb
 INFORMATION **** READM2 **** NEW DEFAULT: EXCHANGE BIPOLAR BUFFER SET TO 32 Mb

 *******************************************************************************
 NEW DEFAULT: DFT INTEGRATION GRID INCREASED TO XLGRID
 NEW DEFAULT: DIIS ACCELERATOR ACTIVE
 USE KEYWORD NODIIS TO TURN IT OFF
 *******************************************************************************

 INFORMATION **** TOLINTEG **** COULOMB AND EXCHANGE SERIES TOLERANCES MODIFIED
 INFORMATION **** TOLDEE **** SCF TOL ON TOTAL ENERGY SET TO           8
 *******************************************************************************
 N. OF ATOMS PER CELL       126  COULOMB OVERLAP TOL         (T1) 10**   -7
 NUMBER OF SHELLS           660  COULOMB PENETRATION TOL     (T2) 10**   -7
 NUMBER OF AO              2124  EXCHANGE OVERLAP TOL        (T3) 10**   -7
 N. OF ELECTRONS PER CELL   804  EXCHANGE PSEUDO OVP (F(G))  (T4) 10**  -10
 CORE ELECTRONS PER CELL    192  EXCHANGE PSEUDO OVP (P(G))  (T5) 10**  -40
 N. OF SYMMETRY OPERATORS    24  POLE ORDER IN MONO ZONE                  4
 *******************************************************************************
 TYPE OF CALCULATION :  RESTRICTED CLOSED SHELL
 KOHN-SHAM HAMILTONIAN

 (EXCHANGE)[CORRELATION] FUNCTIONAL:(M06-2X)[M06-2X]


 HYBRID EXCHANGE - PERCENTAGE OF FOCK EXCHANGE    54.0000
 CORE  PSEUDO POTENTIAL         TOL. ON PSEUDO              (TP) 10**- 6

 CAPPA:IS1  2;IS2  2;IS3  2; K PTS MONK NET   3; SYMMOPS:K SPACE  48;G SPACE  24

 *******************************************************************************
 MAX NUMBER OF SCF CYCLES      50  CONVERGENCE ON DELTAP        10**-18
 WEIGHT OF F(I) IN F(I+1)      30% CONVERGENCE ON ENERGY        10**- 8
 SHRINK. FACT.(MONKH.)    2  2  2  NUMBER OF K POINTS IN THE IBZ      3
 SHRINKING FACTOR(GILAT NET)    2  NUMBER OF K POINTS(GILAT NET)      3
 *******************************************************************************
 *** K POINTS COORDINATES (OBLIQUE COORDINATES IN UNITS OF IS =  2)
   1-R(  0  0  0)   2-R(  1  0  0)   3-R(  1  1  1)

 DIRECT LATTICE VECTORS COMPON. (A.U.)     RECIP. LATTICE VECTORS COMPON. (A.U.) 
        X            Y            Z              X            Y            Z
  -16.2627836   16.2627836   16.2627836      0.0000000    0.1931768    0.1931768
   16.2627836  -16.2627836   16.2627836      0.1931768    0.0000000    0.1931768
   16.2627836   16.2627836  -16.2627836      0.1931768    0.1931768    0.0000000

 DISK SPACE FOR EIGENVECTORS (FTN 10)    13534128 REALS

 SYMMETRY ADAPTION OF THE BLOCH FUNCTIONS ENABLED
 TTTTTTTTTTTTTTTTTTTTTTTTTTTTTT gordsh1     TELAPSE        4.14 TCPU        0.28

 MATRIX SIZE: P(G)10473312, F(G)  756096, P(G) IRR  224273, F(G) IRR   33405
 MAX G-VECTOR INDEX FOR 1- AND 2-ELECTRON INTEGRALS 181

 TTTTTTTTTTTTTTTTTTTTTTTTTTTTTT INPUT       TELAPSE        4.29 TCPU        0.43

 NEIGHBORS OF THE NON-EQUIVALENT ATOMS

 N = NUMBER OF NEIGHBORS AT DISTANCE R
    ATOM  N     R/ANG      R/AU   NEIGHBORS (ATOM LABELS AND CELL INDICES)
   1 ZN   4     2.0689     3.9097   67 N   -1 0-1   70 N   -1 1 0   86 N    0 1 0
                                    88 N   -1 0 0
   1 ZN   4     2.7891     5.2707  109 O   -1 1 0  111 O   -1 0-1  115 O   -1 0 0
                                   117 O    0 1 0
   1 ZN   4     3.0512     5.7659    7 C   -1 0 0   10 C    0 1 0   13 C   -1 1 0
                                    15 C   -1 0-1
   1 ZN   4     3.1097     5.8766   19 C   -1 0-1   22 C   -1 1 0   38 C    0 1 0
                                    40 C   -1 0 0
   1 ZN   4     3.3074     6.2500   43 H   -1 0-1   46 H   -1 1 0   62 H    0 1 0
                                    64 H   -1 0 0
   1 ZN   4     3.3583     6.3463   91 N   -1 0 0   94 N    0 1 0   97 N   -1 1 0
                                    99 N   -1 0-1

   7 C    2     1.3273     2.5082   67 N    0 0-1   79 N    0 0-1
   7 C    1     1.4324     2.7068   91 N    0 0 0
   7 C    2     2.1096     3.9866   19 C    0 0-1   31 C    0 0-1
   7 C    2     2.2689     4.2877  103 O    0 0 0  115 O    0 0 0
   7 C    2     3.0512     5.7659    1 ZN   1 0 0    5 ZN   0 1 0
   7 C    2     3.0917     5.8424  105 O    1 1 0  117 O    1 1 0

  19 C    1     1.0773     2.0359   43 H    0 0 0
  19 C    1     1.3559     2.5623   67 N    0 0 0
  19 C    1     1.3859     2.6189   31 C    0 0 0
  19 C    1     2.1096     3.9866    7 C    0 0 1
  19 C    1     2.2254     4.2054   79 N    0 0 0
  19 C    1     2.2351     4.2238   55 H    0 0 0

  43 H    1     1.0773     2.0359   19 C    0 0 0
  43 H    1     2.1284     4.0220   67 N    0 0 0
  43 H    1     2.2351     4.2238   31 C    0 0 0
  43 H    1     2.6307     4.9713  111 O    0 0 0
  43 H    1     2.7674     5.2295   55 H    0 0 0
  43 H    1     2.9555     5.5851   99 N    0 0 0

  67 N    1     1.3273     2.5082    7 C    0 0 1
  67 N    1     1.3559     2.5623   19 C    0 0 0
  67 N    1     2.0689     3.9097    1 ZN   1 0 1
  67 N    1     2.1284     4.0220   43 H    0 0 0
  67 N    1     2.2254     4.2054   31 C    0 0 0
  67 N    1     2.2469     4.2461   79 N    0 0 0

  91 N    2     1.2178     2.3013  103 O    0 0 0  115 O    0 0 0
  91 N    1     1.4324     2.7068    7 C    0 0 0
  91 N    2     2.4162     4.5660   67 N    0 0-1   79 N    0 0-1
  91 N    2     2.9555     5.5851   52 H    0 0 0   64 H    0 0 0
  91 N    2     3.0779     5.8164  105 O    1 1 0  117 O    1 1 0
  91 N    2     3.3583     6.3463    1 ZN   1 0 0    5 ZN   0 1 0

 103 O    1     1.2178     2.3013   91 N    0 0 0
 103 O    1     2.1593     4.0804  115 O    0 0 0
 103 O    1     2.2689     4.2877    7 C    0 0 0
 103 O    1     2.6307     4.9713   52 H    0 0 0
 103 O    1     2.7026     5.1073   79 N    0 0-1
 103 O    1     2.7891     5.2707    5 ZN   0 1 0


 SYMMETRY ALLOWED ELASTIC DISTORTION 1
  0.5773503  0.0000000  0.0000000
  0.0000000  0.5773503  0.0000000
  0.0000000  0.0000000  0.5773503

 SYMMETRY ALLOWED INTERNAL DEGREE(S) OF FREEDOM:  16
 TTTTTTTTTTTTTTTTTTTTTTTTTTTTTT SYMM        TELAPSE        4.51 TCPU        0.65
 TTTTTTTTTTTTTTTTTTTTTTTTTTTTTT INT_SCREEN  TELAPSE        4.55 TCPU        0.69

 ************************************************************************
 ************************************************************************
 * ELAPIEZO OPTION, E. ALBANESE, A. ERBA, B. CIVALLERI, R. DOVESI       *
 *                                                                      *
 * IT IS ASSUMED THAT THE INPUT IS FROM AN OPTIMIZED RUN                *

 CONVERGENCE CRITERION FOR ENERGY, TOLDEE =          1.0000E-08
 CONVERGENCE CRITERION FOR RMS GRADIENT, TOLDEG =    3.0000E-04
 CONVERGENCE CRITERION FOR RMS DISPLACEMENT, TOLDEX  6.2000E-04
 MAGNITUDE OF STEPSIZE FOR ADIMENSIONAL STRAINS =    1.5000E-02
 NUMBER OF POINTS (TOTAL) IN NUMERICAL 2ND DERIVATIVE=        3
 ************************************************************************
 ************************************************************************

 ************************************************************************

  Y. NOEL POST DOC. TURIN 2002

  THIS ROUTINE EVALUATES THE NON ZERO ELEMENTS OF THE ELASTIC TENSOR 

  ORDER OF THE TENSOR : 4

 |  1 A    1 B    1 B     .      .      .     |
 |         1 A    1 B     .      .      .     |
 |                1 A     .      .      .     |
 |                       1 C     .      .     |
 |                              1 C     .     |
 |                                     1 C    |

 EACH  LETTER   CORRESPONDS  TO  AN  INDEPENDENT  COMPONENT.
 INTERDEPENDENT COMPONENTS (WITH SAME LETTER) ARE RELATED BY
 THE COEFFICIENT THAT PRECEEDS EACH LETTER.

 ************************************************************************


 ************************************************************************

  Y. NOEL POST DOC. TURIN 2002

  THIS ROUTINE EVALUATES THE NON ZERO ELEMENTS OF THE PIEZOELECTRIC TENSOR 

  ORDER OF THE TENSOR : 3

 |   .      .      .     1 A     .      .     |
 |   .      .      .      .     1 A     .     |
 |   .      .      .      .      .     1 A    |

 EACH  LETTER   CORRESPONDS  TO  AN  INDEPENDENT  COMPONENT.
 INTERDEPENDENT COMPONENTS (WITH SAME LETTER) ARE RELATED BY
 THE COEFFICIENT THAT PRECEEDS EACH LETTER.

 ************************************************************************


 LIST OF ACTIVE DEFORMATIONS: 
             1
             4
 INFORMATION **** EXCBUF **** EXCH. BIPO BUFFER: WORDS USED =     4000000
 WARNING **** EXCBUF **** EXCH. BIPO BUFFER TOO SMALL - TO AVOID I/O SET EXCHSIZE =     6464970

 DFT PARAMETERS

     ATOM       ELECTRONS   NET CHARGE   R(ANGSTROM)
   1 230  ZN     20.0000      0.0000     1.37000000
   7   6  C       6.0000      0.0000     0.77000000
  43   1  H       1.0000      0.0000     1.11000000
  67   7  N       7.0000      0.0000     0.74000000
 103   8  O       8.0000      0.0000     0.74000000

 SIZE OF GRID=     334488
 TTTTTTTTTTTTTTTTTTTTTTTTTTTTTT MAKE_GRID2  TELAPSE        6.71 TCPU        2.74
 BECKE WEIGHT FUNCTION
 RADSAFE =     2.00
 TOLERANCES - DENSITY:10**- 6; POTENTIAL:10**- 9; GRID WGT:10**-14

 RADIAL INTEGRATION  - INTERVALS (POINTS,UPPER LIMIT):            1( 99,  4.0*R)

 ANGULAR INTEGRATION - INTERVALS (ACCURACY LEVEL [N. POINTS] UPPER LIMIT):
  1(  6[ 146]   0.2)  2( 11[ 302]   0.5)  3( 14[ 590]   0.9)  4( 18[1454]   3.5)
  5( 14[ 590]9999.0)
 TTTTTTTTTTTTTTTTTTTTTTTTTTTTTT INT_CALC    TELAPSE        6.76 TCPU        2.80
 EEEEEEEEEE INT_CALC TERMINATION  DATE 24 02 2020 TIME 15:34:22.2

 *******************************************************************************
 ZIF-65 (cif CCDC 917446, CIMFUB)                                                
 CRYSTAL - SCF - TYPE OF CALCULATION :  RESTRICTED CLOSED SHELL
 *******************************************************************************

 CAPPA:IS1  2;IS2  2;IS3  2; K PTS MONK NET   3; SYMMOPS:K SPACE  48;G SPACE  24

 TTTTTTTTTTTTTTTTTTTTTTTTTTTTTT SDIK        TELAPSE        7.11 TCPU        3.14

 AAAAAAAAAAAAAAAAAAAAAAAAAAAAAAAAAAAAAAAAAAAAAAAAAAAAAAAAAAAAAAAAAAAAAAAAAAAAAAA
         ATOMIC WAVEFUNCTION(S)


 NUCLEAR CHARGE 20.0  SYMMETRY SPECIES            S    P    D
 N. ELECTRONS   20.0  NUMBER OF PRIMITIVE GTOS    7    7    6
                      NUMBER OF CONTRACTED GTOS   5    5    3
                      NUMBER OF CLOSED SHELLS     2    1    1
                      OPEN SHELL OCCUPATION       0    0    0

  ZNUC SCFIT  TOTAL HF ENERGY   KINETIC ENERGY   VIRIAL THEOREM ACCURACY
  20.0  35   -2.259494290E+02  1.538488917E+02 -2.468645152E+00  3.9E-06

 NUCLEAR CHARGE  6.0  SYMMETRY SPECIES            S    P
 N. ELECTRONS    6.0  NUMBER OF PRIMITIVE GTOS   11    5
                      NUMBER OF CONTRACTED GTOS   4    3
                      NUMBER OF CLOSED SHELLS     2    0
                      OPEN SHELL OCCUPATION       0    2

  ZNUC SCFIT  TOTAL HF ENERGY   KINETIC ENERGY   VIRIAL THEOREM ACCURACY
   6.0  11   -3.768480057E+01  3.769831118E+01 -1.999641612E+00  2.0E-06

 NUCLEAR CHARGE  1.0  SYMMETRY SPECIES            S
 N. ELECTRONS    1.0  NUMBER OF PRIMITIVE GTOS    5
                      NUMBER OF CONTRACTED GTOS   3
                      NUMBER OF CLOSED SHELLS     0
                      OPEN SHELL OCCUPATION       1

  ZNUC SCFIT  TOTAL HF ENERGY   KINETIC ENERGY   VIRIAL THEOREM ACCURACY
   1.0   1   -4.998098153E-01  4.997907537E-01 -2.000038139E+00  9.6E-17

 NUCLEAR CHARGE  7.0  SYMMETRY SPECIES            S    P
 N. ELECTRONS    7.0  NUMBER OF PRIMITIVE GTOS   11    5
                      NUMBER OF CONTRACTED GTOS   4    3
                      NUMBER OF CLOSED SHELLS     2    0
                      OPEN SHELL OCCUPATION       0    3

  ZNUC SCFIT  TOTAL HF ENERGY   KINETIC ENERGY   VIRIAL THEOREM ACCURACY
   7.0  11   -5.439473665E+01  5.441433682E+01 -1.999639798E+00  3.6E-06

 NUCLEAR CHARGE  8.0  SYMMETRY SPECIES            S    P
 N. ELECTRONS    8.0  NUMBER OF PRIMITIVE GTOS   11    5
                      NUMBER OF CONTRACTED GTOS   4    3
                      NUMBER OF CLOSED SHELLS     2    0
                      OPEN SHELL OCCUPATION       0    4

  ZNUC SCFIT  TOTAL HF ENERGY   KINETIC ENERGY   VIRIAL THEOREM ACCURACY
   8.0  13   -7.479861895E+01  7.482603849E+01 -1.999633556E+00  2.7E-06

 AAAAAAAAAAAAAAAAAAAAAAAAAAAAAAAAAAAAAAAAAAAAAAAAAAAAAAAAAAAAAAAAAAAAAAAAAAAAAAA

 CHARGE NORMALIZATION FACTOR   1.00000000
 TOTAL ATOMIC CHARGES:
  20.0000000  20.0000000  20.0000000  20.0000000  20.0000000  20.0000000
   6.0000000   6.0000000   6.0000000   6.0000000   6.0000000   6.0000000
   6.0000000   6.0000000   6.0000000   6.0000000   6.0000000   6.0000000
   6.0000000   6.0000000   6.0000000   6.0000000   6.0000000   6.0000000
   6.0000000   6.0000000   6.0000000   6.0000000   6.0000000   6.0000000
   6.0000000   6.0000000   6.0000000   6.0000000   6.0000000   6.0000000
   6.0000000   6.0000000   6.0000000   6.0000000   6.0000000   6.0000000
   1.0000000   1.0000000   1.0000000   1.0000000   1.0000000   1.0000000
   1.0000000   1.0000000   1.0000000   1.0000000   1.0000000   1.0000000
   1.0000000   1.0000000   1.0000000   1.0000000   1.0000000   1.0000000
   1.0000000   1.0000000   1.0000000   1.0000000   1.0000000   1.0000000
   7.0000000   7.0000000   7.0000000   7.0000000   7.0000000   7.0000000
   7.0000000   7.0000000   7.0000000   7.0000000   7.0000000   7.0000000
   7.0000000   7.0000000   7.0000000   7.0000000   7.0000000   7.0000000
   7.0000000   7.0000000   7.0000000   7.0000000   7.0000000   7.0000000
   7.0000000   7.0000000   7.0000000   7.0000000   7.0000000   7.0000000
   7.0000000   7.0000000   7.0000000   7.0000000   7.0000000   7.0000000
   8.0000000   8.0000000   8.0000000   8.0000000   8.0000000   8.0000000
   8.0000000   8.0000000   8.0000000   8.0000000   8.0000000   8.0000000
   8.0000000   8.0000000   8.0000000   8.0000000   8.0000000   8.0000000
   8.0000000   8.0000000   8.0000000   8.0000000   8.0000000   8.0000000
 TTTTTTTTTTTTTTTTTTTTTTTTTTTTTT MOQGAD      TELAPSE        7.29 TCPU        3.33
 TTTTTTTTTTTTTTTTTTTTTTTTTTTTTT SHELLXN     TELAPSE       11.72 TCPU        6.58
 TTTTTTTTTTTTTTTTTTTTTTTTTTTTTT MONMO3      TELAPSE       13.03 TCPU        7.89
 NUMERICALLY INTEGRATED DENSITY    804.0000562754
 TTTTTTTTTTTTTTTTTTTTTTTTTTTTTT NUMDFT      TELAPSE       13.85 TCPU        8.71
 CYC   0 ETOT(AU) -6.559132713076E+03 DETOT -6.56E+03 tst  0.00E+00 PX  1.00E+00
 TTTTTTTTTTTTTTTTTTTTTTTTTTTTTT DIIS        TELAPSE       13.93 TCPU        8.79
 TTTTTTTTTTTTTTTTTTTTTTTTTTTTTT FDIK        TELAPSE       16.27 TCPU       10.67
 INSULATING STATE
 TOP OF VALENCE BANDS -    BAND    402; K    3; EIG -2.7993492E-01 AU
 TOP OF VALENCE BANDS -    BAND    402; K    1; EIG -2.8168618E-01 AU
 BOTTOM OF VIRTUAL BANDS - BAND    403; K    2; EIG -1.4038479E-01 AU
 INDIRECT ENERGY BAND GAP:   3.7974 eV
 BOTTOM OF VIRTUAL BANDS - BAND    403; K    1; EIG -1.4021138E-01 AU
 TTTTTTTTTTTTTTTTTTTTTTTTTTTTTT PDIG        TELAPSE       16.48 TCPU       10.88
 CHARGE NORMALIZATION FACTOR   1.00000000
 TOTAL ATOMIC CHARGES:
  18.2782824  18.2782824  18.2782824  18.2782824  18.2782824  18.2782824
   5.3684645   5.3684645   5.3684645   5.3684645   5.3684645   5.3684645
   5.3684645   5.3684645   5.3684645   5.3684645   5.3684645   5.3684645
   6.1585038   6.1585038   6.1585038   6.1585038   6.1585038   6.1585038
   6.1585038   6.1585038   6.1585038   6.1585038   6.1585038   6.1585038
   6.1585038   6.1585038   6.1585038   6.1585038   6.1585038   6.1585038
   6.1585038   6.1585038   6.1585038   6.1585038   6.1585038   6.1585038
   0.7924226   0.7924226   0.7924226   0.7924226   0.7924226   0.7924226
   0.7924226   0.7924226   0.7924226   0.7924226   0.7924226   0.7924226
   0.7924226   0.7924226   0.7924226   0.7924226   0.7924226   0.7924226
   0.7924226   0.7924226   0.7924226   0.7924226   0.7924226   0.7924226
   7.6619915   7.6619915   7.6619915   7.6619915   7.6619915   7.6619915
   7.6619915   7.6619915   7.6619915   7.6619915   7.6619915   7.6619915
   7.6619915   7.6619915   7.6619915   7.6619915   7.6619915   7.6619915
   7.6619915   7.6619915   7.6619915   7.6619915   7.6619915   7.6619915
   6.0600018   6.0600018   6.0600018   6.0600018   6.0600018   6.0600018
   6.0600018   6.0600018   6.0600018   6.0600018   6.0600018   6.0600018
   8.6032783   8.6032783   8.6032783   8.6032783   8.6032783   8.6032783
   8.6032783   8.6032783   8.6032783   8.6032783   8.6032783   8.6032783
   8.6032783   8.6032783   8.6032783   8.6032783   8.6032783   8.6032783
   8.6032783   8.6032783   8.6032783   8.6032783   8.6032783   8.6032783
 TTTTTTTTTTTTTTTTTTTTTTTTTTTTTT MOQGAD      TELAPSE       16.50 TCPU       10.90
 TTTTTTTTTTTTTTTTTTTTTTTTTTTTTT SHELLXN     TELAPSE       25.69 TCPU       14.32
 TTTTTTTTTTTTTTTTTTTTTTTTTTTTTT MONMO3      TELAPSE       27.75 TCPU       16.39
 NUMERICALLY INTEGRATED DENSITY    804.0000484869
 TTTTTTTTTTTTTTTTTTTTTTTTTTTTTT NUMDFT      TELAPSE       28.88 TCPU       17.52
 CYC   1 ETOT(AU) -6.522673691006E+03 DETOT  3.65E+01 tst  0.00E+00 PX  1.00E+00
 TTTTTTTTTTTTTTTTTTTTTTTTTTTTTT DIIS        TELAPSE       29.11 TCPU       17.74
 DIIS TEST: 0.54613E+02 AT SCF   CYCLE   1 - MIX   30 %
 TTTTTTTTTTTTTTTTTTTTTTTTTTTTTT FDIK        TELAPSE       33.64 TCPU       21.68
 INSULATING STATE
 TOP OF VALENCE BANDS -    BAND    402; K    3; EIG -2.7424013E-01 AU
 TOP OF VALENCE BANDS -    BAND    402; K    1; EIG -2.7591781E-01 AU
 BOTTOM OF VIRTUAL BANDS - BAND    403; K    3; EIG -1.3350837E-01 AU
 DIRECT ENERGY BAND GAP:   3.8295 eV
 BOTTOM OF VIRTUAL BANDS - BAND    403; K    1; EIG -1.3240790E-01 AU
 TTTTTTTTTTTTTTTTTTTTTTTTTTTTTT PDIG        TELAPSE       33.88 TCPU       21.91
 CHARGE NORMALIZATION FACTOR   1.00000000
 TOTAL ATOMIC CHARGES:
  18.6080160  18.6080160  18.6080160  18.6080160  18.6080160  18.6080160
   5.6902110   5.6902110   5.6902110   5.6902110   5.6902110   5.6902110
   5.6902110   5.6902110   5.6902110   5.6902110   5.6902110   5.6902110
   5.8980090   5.8980090   5.8980090   5.8980090   5.8980090   5.8980090
   5.8980090   5.8980090   5.8980090   5.8980090   5.8980090   5.8980090
   5.8980090   5.8980090   5.8980090   5.8980090   5.8980090   5.8980090
   5.8980090   5.8980090   5.8980090   5.8980090   5.8980090   5.8980090
   0.8797445   0.8797445   0.8797445   0.8797445   0.8797445   0.8797445
   0.8797445   0.8797445   0.8797445   0.8797445   0.8797445   0.8797445
   0.8797445   0.8797445   0.8797445   0.8797445   0.8797445   0.8797445
   0.8797445   0.8797445   0.8797445   0.8797445   0.8797445   0.8797445
   7.4988436   7.4988436   7.4988436   7.4988436   7.4988436   7.4988436
   7.4988436   7.4988436   7.4988436   7.4988436   7.4988436   7.4988436
   7.4988436   7.4988436   7.4988436   7.4988436   7.4988436   7.4988436
   7.4988436   7.4988436   7.4988436   7.4988436   7.4988436   7.4988436
   7.2585256   7.2585256   7.2585256   7.2585256   7.2585256   7.2585256
   7.2585256   7.2585256   7.2585256   7.2585256   7.2585256   7.2585256
   8.0970306   8.0970306   8.0970306   8.0970306   8.0970306   8.0970306
   8.0970306   8.0970306   8.0970306   8.0970306   8.0970306   8.0970306
   8.0970306   8.0970306   8.0970306   8.0970306   8.0970306   8.0970306
   8.0970306   8.0970306   8.0970306   8.0970306   8.0970306   8.0970306
 TTTTTTTTTTTTTTTTTTTTTTTTTTTTTT MOQGAD      TELAPSE       33.89 TCPU       21.92
 TTTTTTTTTTTTTTTTTTTTTTTTTTTTTT SHELLXN     TELAPSE       40.67 TCPU       25.35
 TTTTTTTTTTTTTTTTTTTTTTTTTTTTTT MONMO3      TELAPSE       51.45 TCPU       36.12
 NUMERICALLY INTEGRATED DENSITY    804.0000530107
 TTTTTTTTTTTTTTTTTTTTTTTTTTTTTT NUMDFT      TELAPSE       52.65 TCPU       37.33
 CYC   2 ETOT(AU) -6.523624366089E+03 DETOT -9.51E-01 tst  1.83E-02 PX  2.17E-01
 TTTTTTTTTTTTTTTTTTTTTTTTTTTTTT DIIS        TELAPSE       52.82 TCPU       37.49
 DIIS TEST: 0.34736E+02 AT SCF   CYCLE   2 - DIIS ACTIVE - HISTORY:     2 CYCLES
 TTTTTTTTTTTTTTTTTTTTTTTTTTTTTT FDIK        TELAPSE       53.47 TCPU       37.89
 INSULATING STATE
 TOP OF VALENCE BANDS -    BAND    402; K    3; EIG -2.8458243E-01 AU
 TOP OF VALENCE BANDS -    BAND    402; K    1; EIG -2.8654305E-01 AU
 BOTTOM OF VIRTUAL BANDS - BAND    403; K    2; EIG -5.9690157E-02 AU
 INDIRECT ENERGY BAND GAP:   6.1196 eV
 BOTTOM OF VIRTUAL BANDS - BAND    403; K    1; EIG -5.9450666E-02 AU
 TTTTTTTTTTTTTTTTTTTTTTTTTTTTTT PDIG        TELAPSE       53.70 TCPU       38.11
 CHARGE NORMALIZATION FACTOR   1.00000000
 TOTAL ATOMIC CHARGES:
  18.5852510  18.5852510  18.5852510  18.5852510  18.5852510  18.5852510
   5.3956032   5.3956032   5.3956032   5.3956032   5.3956032   5.3956032
   5.3956032   5.3956032   5.3956032   5.3956032   5.3956032   5.3956032
   6.0402298   6.0402298   6.0402298   6.0402298   6.0402298   6.0402298
   6.0402298   6.0402298   6.0402298   6.0402298   6.0402298   6.0402298
   6.0402298   6.0402298   6.0402298   6.0402298   6.0402298   6.0402298
   6.0402298   6.0402298   6.0402298   6.0402298   6.0402298   6.0402298
   0.8581686   0.8581686   0.8581686   0.8581686   0.8581686   0.8581686
   0.8581686   0.8581686   0.8581686   0.8581686   0.8581686   0.8581686
   0.8581686   0.8581686   0.8581686   0.8581686   0.8581686   0.8581686
   0.8581686   0.8581686   0.8581686   0.8581686   0.8581686   0.8581686
   7.5840704   7.5840704   7.5840704   7.5840704   7.5840704   7.5840704
   7.5840704   7.5840704   7.5840704   7.5840704   7.5840704   7.5840704
   7.5840704   7.5840704   7.5840704   7.5840704   7.5840704   7.5840704
   7.5840704   7.5840704   7.5840704   7.5840704   7.5840704   7.5840704
   6.7673959   6.7673959   6.7673959   6.7673959   6.7673959   6.7673959
   6.7673959   6.7673959   6.7673959   6.7673959   6.7673959   6.7673959
   8.2897189   8.2897189   8.2897189   8.2897189   8.2897189   8.2897189
   8.2897189   8.2897189   8.2897189   8.2897189   8.2897189   8.2897189
   8.2897189   8.2897189   8.2897189   8.2897189   8.2897189   8.2897189
   8.2897189   8.2897189   8.2897189   8.2897189   8.2897189   8.2897189
 TTTTTTTTTTTTTTTTTTTTTTTTTTTTTT MOQGAD      TELAPSE       53.71 TCPU       38.13
 TTTTTTTTTTTTTTTTTTTTTTTTTTTTTT SHELLXN     TELAPSE       58.58 TCPU       41.56
 TTTTTTTTTTTTTTTTTTTTTTTTTTTTTT MONMO3      TELAPSE       61.79 TCPU       44.78
 NUMERICALLY INTEGRATED DENSITY    804.0000451727
 TTTTTTTTTTTTTTTTTTTTTTTTTTTTTT NUMDFT      TELAPSE       62.92 TCPU       45.91
 CYC   3 ETOT(AU) -6.525086776252E+03 DETOT -1.46E+00 tst  4.41E-03 PX  1.21E-01
 TTTTTTTTTTTTTTTTTTTTTTTTTTTTTT DIIS        TELAPSE       62.99 TCPU       45.97
 DIIS TEST: 0.45118E+00 AT SCF   CYCLE   3 - DIIS ACTIVE - HISTORY:     3 CYCLES
 TTTTTTTTTTTTTTTTTTTTTTTTTTTTTT FDIK        TELAPSE       63.52 TCPU       46.31
 INSULATING STATE
 TOP OF VALENCE BANDS -    BAND    402; K    3; EIG -2.9018506E-01 AU
 TOP OF VALENCE BANDS -    BAND    402; K    1; EIG -2.9197966E-01 AU
 BOTTOM OF VIRTUAL BANDS - BAND    403; K    2; EIG -7.1652313E-02 AU
 INDIRECT ENERGY BAND GAP:   5.9466 eV
 BOTTOM OF VIRTUAL BANDS - BAND    403; K    1; EIG -7.1439579E-02 AU
 TTTTTTTTTTTTTTTTTTTTTTTTTTTTTT PDIG        TELAPSE       63.72 TCPU       46.51
 CHARGE NORMALIZATION FACTOR   1.00000000
 TOTAL ATOMIC CHARGES:
  18.5561908  18.5561908  18.5561908  18.5561908  18.5561908  18.5561908
   5.4576567   5.4576567   5.4576567   5.4576567   5.4576567   5.4576567
   5.4576567   5.4576567   5.4576567   5.4576567   5.4576567   5.4576567
   5.9847247   5.9847247   5.9847247   5.9847247   5.9847247   5.9847247
   5.9847247   5.9847247   5.9847247   5.9847247   5.9847247   5.9847247
   5.9847247   5.9847247   5.9847247   5.9847247   5.9847247   5.9847247
   5.9847247   5.9847247   5.9847247   5.9847247   5.9847247   5.9847247
   0.8584453   0.8584453   0.8584453   0.8584453   0.8584453   0.8584453
   0.8584453   0.8584453   0.8584453   0.8584453   0.8584453   0.8584453
   0.8584453   0.8584453   0.8584453   0.8584453   0.8584453   0.8584453
   0.8584453   0.8584453   0.8584453   0.8584453   0.8584453   0.8584453
   7.6112213   7.6112213   7.6112213   7.6112213   7.6112213   7.6112213
   7.6112213   7.6112213   7.6112213   7.6112213   7.6112213   7.6112213
   7.6112213   7.6112213   7.6112213   7.6112213   7.6112213   7.6112213
   7.6112213   7.6112213   7.6112213   7.6112213   7.6112213   7.6112213
   6.7621172   6.7621172   6.7621172   6.7621172   6.7621172   6.7621172
   6.7621172   6.7621172   6.7621172   6.7621172   6.7621172   6.7621172
   8.2966741   8.2966741   8.2966741   8.2966741   8.2966741   8.2966741
   8.2966741   8.2966741   8.2966741   8.2966741   8.2966741   8.2966741
   8.2966741   8.2966741   8.2966741   8.2966741   8.2966741   8.2966741
   8.2966741   8.2966741   8.2966741   8.2966741   8.2966741   8.2966741
 TTTTTTTTTTTTTTTTTTTTTTTTTTTTTT MOQGAD      TELAPSE       63.74 TCPU       46.53
 TTTTTTTTTTTTTTTTTTTTTTTTTTTTTT SHELLXN     TELAPSE       69.45 TCPU       49.96
 TTTTTTTTTTTTTTTTTTTTTTTTTTTTTT MONMO3      TELAPSE       70.07 TCPU       50.57
 NUMERICALLY INTEGRATED DENSITY    804.0000458851
 TTTTTTTTTTTTTTTTTTTTTTTTTTTTTT NUMDFT      TELAPSE       71.19 TCPU       51.70
 CYC   4 ETOT(AU) -6.525099452059E+03 DETOT -1.27E-02 tst  1.71E-04 PX  1.22E-02
 TTTTTTTTTTTTTTTTTTTTTTTTTTTTTT DIIS        TELAPSE       71.27 TCPU       51.77
 DIIS TEST: 0.26626E+00 AT SCF   CYCLE   4 - DIIS ACTIVE - HISTORY:     4 CYCLES
 TTTTTTTTTTTTTTTTTTTTTTTTTTTTTT FDIK        TELAPSE       72.05 TCPU       52.41
 INSULATING STATE
 TOP OF VALENCE BANDS -    BAND    402; K    3; EIG -2.9053355E-01 AU
 TOP OF VALENCE BANDS -    BAND    402; K    1; EIG -2.9236897E-01 AU
 BOTTOM OF VIRTUAL BANDS - BAND    403; K    2; EIG -6.5921697E-02 AU
 INDIRECT ENERGY BAND GAP:   6.1120 eV
 BOTTOM OF VIRTUAL BANDS - BAND    403; K    1; EIG -6.5705577E-02 AU
 TTTTTTTTTTTTTTTTTTTTTTTTTTTTTT PDIG        TELAPSE       72.25 TCPU       52.62
 CHARGE NORMALIZATION FACTOR   1.00000000
 TOTAL ATOMIC CHARGES:
  18.5636221  18.5636221  18.5636221  18.5636221  18.5636221  18.5636221
   5.4293334   5.4293334   5.4293334   5.4293334   5.4293334   5.4293334
   5.4293334   5.4293334   5.4293334   5.4293334   5.4293334   5.4293334
   6.0156085   6.0156085   6.0156085   6.0156085   6.0156085   6.0156085
   6.0156085   6.0156085   6.0156085   6.0156085   6.0156085   6.0156085
   6.0156085   6.0156085   6.0156085   6.0156085   6.0156085   6.0156085
   6.0156085   6.0156085   6.0156085   6.0156085   6.0156085   6.0156085
   0.8555627   0.8555627   0.8555627   0.8555627   0.8555627   0.8555627
   0.8555627   0.8555627   0.8555627   0.8555627   0.8555627   0.8555627
   0.8555627   0.8555627   0.8555627   0.8555627   0.8555627   0.8555627
   0.8555627   0.8555627   0.8555627   0.8555627   0.8555627   0.8555627
   7.5957416   7.5957416   7.5957416   7.5957416   7.5957416   7.5957416
   7.5957416   7.5957416   7.5957416   7.5957416   7.5957416   7.5957416
   7.5957416   7.5957416   7.5957416   7.5957416   7.5957416   7.5957416
   7.5957416   7.5957416   7.5957416   7.5957416   7.5957416   7.5957416
   6.7758994   6.7758994   6.7758994   6.7758994   6.7758994   6.7758994
   6.7758994   6.7758994   6.7758994   6.7758994   6.7758994   6.7758994
   8.2895653   8.2895653   8.2895653   8.2895653   8.2895653   8.2895653
   8.2895653   8.2895653   8.2895653   8.2895653   8.2895653   8.2895653
   8.2895653   8.2895653   8.2895653   8.2895653   8.2895653   8.2895653
   8.2895653   8.2895653   8.2895653   8.2895653   8.2895653   8.2895653
 TTTTTTTTTTTTTTTTTTTTTTTTTTTTTT MOQGAD      TELAPSE       72.27 TCPU       52.63
 TTTTTTTTTTTTTTTTTTTTTTTTTTTTTT SHELLXN     TELAPSE       78.22 TCPU       56.06
 TTTTTTTTTTTTTTTTTTTTTTTTTTTTTT MONMO3      TELAPSE       78.95 TCPU       56.79
 NUMERICALLY INTEGRATED DENSITY    804.0000458896
 TTTTTTTTTTTTTTTTTTTTTTTTTTTTTT NUMDFT      TELAPSE       80.07 TCPU       57.92
 CYC   5 ETOT(AU) -6.525112602370E+03 DETOT -1.32E-02 tst  5.20E-05 PX  9.18E-03
 TTTTTTTTTTTTTTTTTTTTTTTTTTTTTT DIIS        TELAPSE       80.74 TCPU       58.58
 DIIS TEST: 0.10612E-01 AT SCF   CYCLE   5 - DIIS ACTIVE - HISTORY:     5 CYCLES
 TTTTTTTTTTTTTTTTTTTTTTTTTTTTTT FDIK        TELAPSE       82.89 TCPU       60.59
 INSULATING STATE
 TOP OF VALENCE BANDS -    BAND    402; K    3; EIG -2.8918369E-01 AU
 TOP OF VALENCE BANDS -    BAND    402; K    1; EIG -2.9101505E-01 AU
 BOTTOM OF VIRTUAL BANDS - BAND    403; K    2; EIG -6.4890001E-02 AU
 INDIRECT ENERGY BAND GAP:   6.1033 eV
 BOTTOM OF VIRTUAL BANDS - BAND    403; K    1; EIG -6.4674178E-02 AU
 TTTTTTTTTTTTTTTTTTTTTTTTTTTTTT PDIG        TELAPSE       83.17 TCPU       60.88
 CHARGE NORMALIZATION FACTOR   1.00000000
 TOTAL ATOMIC CHARGES:
  18.5682142  18.5682142  18.5682142  18.5682142  18.5682142  18.5682142
   5.4265600   5.4265600   5.4265600   5.4265600   5.4265600   5.4265600
   5.4265600   5.4265600   5.4265600   5.4265600   5.4265600   5.4265600
   6.0095412   6.0095412   6.0095412   6.0095412   6.0095412   6.0095412
   6.0095412   6.0095412   6.0095412   6.0095412   6.0095412   6.0095412
   6.0095412   6.0095412   6.0095412   6.0095412   6.0095412   6.0095412
   6.0095412   6.0095412   6.0095412   6.0095412   6.0095412   6.0095412
   0.8576919   0.8576919   0.8576919   0.8576919   0.8576919   0.8576919
   0.8576919   0.8576919   0.8576919   0.8576919   0.8576919   0.8576919
   0.8576919   0.8576919   0.8576919   0.8576919   0.8576919   0.8576919
   0.8576919   0.8576919   0.8576919   0.8576919   0.8576919   0.8576919
   7.5999061   7.5999061   7.5999061   7.5999061   7.5999061   7.5999061
   7.5999061   7.5999061   7.5999061   7.5999061   7.5999061   7.5999061
   7.5999061   7.5999061   7.5999061   7.5999061   7.5999061   7.5999061
   7.5999061   7.5999061   7.5999061   7.5999061   7.5999061   7.5999061
   6.7740274   6.7740274   6.7740274   6.7740274   6.7740274   6.7740274
   6.7740274   6.7740274   6.7740274   6.7740274   6.7740274   6.7740274
   8.2905136   8.2905136   8.2905136   8.2905136   8.2905136   8.2905136
   8.2905136   8.2905136   8.2905136   8.2905136   8.2905136   8.2905136
   8.2905136   8.2905136   8.2905136   8.2905136   8.2905136   8.2905136
   8.2905136   8.2905136   8.2905136   8.2905136   8.2905136   8.2905136
 TTTTTTTTTTTTTTTTTTTTTTTTTTTTTT MOQGAD      TELAPSE       83.19 TCPU       60.89
 TTTTTTTTTTTTTTTTTTTTTTTTTTTTTT SHELLXN     TELAPSE      122.96 TCPU       64.32
 TTTTTTTTTTTTTTTTTTTTTTTTTTTTTT MONMO3      TELAPSE      126.52 TCPU       67.89
 NUMERICALLY INTEGRATED DENSITY    804.0000455275
 TTTTTTTTTTTTTTTTTTTTTTTTTTTTTT NUMDFT      TELAPSE      127.65 TCPU       69.01
 CYC   6 ETOT(AU) -6.525113116416E+03 DETOT -5.14E-04 tst  9.65E-07 PX  2.17E-03
 TTTTTTTTTTTTTTTTTTTTTTTTTTTTTT DIIS        TELAPSE      128.43 TCPU       69.80
 DIIS TEST: 0.13003E-02 AT SCF   CYCLE   6 - DIIS ACTIVE - HISTORY:     6 CYCLES
 TTTTTTTTTTTTTTTTTTTTTTTTTTTTTT FDIK        TELAPSE      130.12 TCPU       70.70
 INSULATING STATE
 TOP OF VALENCE BANDS -    BAND    402; K    3; EIG -2.9000028E-01 AU
 TOP OF VALENCE BANDS -    BAND    402; K    1; EIG -2.9182474E-01 AU
 BOTTOM OF VIRTUAL BANDS - BAND    403; K    2; EIG -6.5190710E-02 AU
 INDIRECT ENERGY BAND GAP:   6.1174 eV
 BOTTOM OF VIRTUAL BANDS - BAND    403; K    1; EIG -6.4975021E-02 AU
 TTTTTTTTTTTTTTTTTTTTTTTTTTTTTT PDIG        TELAPSE      130.33 TCPU       70.91
 CHARGE NORMALIZATION FACTOR   1.00000000
 TOTAL ATOMIC CHARGES:
  18.5662552  18.5662552  18.5662552  18.5662552  18.5662552  18.5662552
   5.4294928   5.4294928   5.4294928   5.4294928   5.4294928   5.4294928
   5.4294928   5.4294928   5.4294928   5.4294928   5.4294928   5.4294928
   6.0114224   6.0114224   6.0114224   6.0114224   6.0114224   6.0114224
   6.0114224   6.0114224   6.0114224   6.0114224   6.0114224   6.0114224
   6.0114224   6.0114224   6.0114224   6.0114224   6.0114224   6.0114224
   6.0114224   6.0114224   6.0114224   6.0114224   6.0114224   6.0114224
   0.8569993   0.8569993   0.8569993   0.8569993   0.8569993   0.8569993
   0.8569993   0.8569993   0.8569993   0.8569993   0.8569993   0.8569993
   0.8569993   0.8569993   0.8569993   0.8569993   0.8569993   0.8569993
   0.8569993   0.8569993   0.8569993   0.8569993   0.8569993   0.8569993
   7.5981533   7.5981533   7.5981533   7.5981533   7.5981533   7.5981533
   7.5981533   7.5981533   7.5981533   7.5981533   7.5981533   7.5981533
   7.5981533   7.5981533   7.5981533   7.5981533   7.5981533   7.5981533
   7.5981533   7.5981533   7.5981533   7.5981533   7.5981533   7.5981533
   6.7742372   6.7742372   6.7742372   6.7742372   6.7742372   6.7742372
   6.7742372   6.7742372   6.7742372   6.7742372   6.7742372   6.7742372
   8.2899962   8.2899962   8.2899962   8.2899962   8.2899962   8.2899962
   8.2899962   8.2899962   8.2899962   8.2899962   8.2899962   8.2899962
   8.2899962   8.2899962   8.2899962   8.2899962   8.2899962   8.2899962
   8.2899962   8.2899962   8.2899962   8.2899962   8.2899962   8.2899962
 TTTTTTTTTTTTTTTTTTTTTTTTTTTTTT MOQGAD      TELAPSE      130.34 TCPU       70.92
 TTTTTTTTTTTTTTTTTTTTTTTTTTTTTT SHELLXN     TELAPSE      135.82 TCPU       74.36
 TTTTTTTTTTTTTTTTTTTTTTTTTTTTTT MONMO3      TELAPSE      136.64 TCPU       75.17
 NUMERICALLY INTEGRATED DENSITY    804.0000456169
 TTTTTTTTTTTTTTTTTTTTTTTTTTTTTT NUMDFT      TELAPSE      137.76 TCPU       76.30
 CYC   7 ETOT(AU) -6.525113178023E+03 DETOT -6.16E-05 tst  2.64E-07 PX  5.64E-04
 TTTTTTTTTTTTTTTTTTTTTTTTTTTTTT DIIS        TELAPSE      137.86 TCPU       76.40
 DIIS TEST: 0.22282E-03 AT SCF   CYCLE   7 - DIIS ACTIVE - HISTORY:     7 CYCLES
 TTTTTTTTTTTTTTTTTTTTTTTTTTTTTT FDIK        TELAPSE      139.82 TCPU       78.09
 INSULATING STATE
 TOP OF VALENCE BANDS -    BAND    402; K    3; EIG -2.8982288E-01 AU
 TOP OF VALENCE BANDS -    BAND    402; K    1; EIG -2.9164796E-01 AU
 BOTTOM OF VIRTUAL BANDS - BAND    403; K    2; EIG -6.5220849E-02 AU
 INDIRECT ENERGY BAND GAP:   6.1117 eV
 BOTTOM OF VIRTUAL BANDS - BAND    403; K    1; EIG -6.5005395E-02 AU
 TTTTTTTTTTTTTTTTTTTTTTTTTTTTTT PDIG        TELAPSE      140.03 TCPU       78.30
 CHARGE NORMALIZATION FACTOR   1.00000000
 TOTAL ATOMIC CHARGES:
  18.5667161  18.5667161  18.5667161  18.5667161  18.5667161  18.5667161
   5.4278956   5.4278956   5.4278956   5.4278956   5.4278956   5.4278956
   5.4278956   5.4278956   5.4278956   5.4278956   5.4278956   5.4278956
   6.0109136   6.0109136   6.0109136   6.0109136   6.0109136   6.0109136
   6.0109136   6.0109136   6.0109136   6.0109136   6.0109136   6.0109136
   6.0109136   6.0109136   6.0109136   6.0109136   6.0109136   6.0109136
   6.0109136   6.0109136   6.0109136   6.0109136   6.0109136   6.0109136
   0.8571471   0.8571471   0.8571471   0.8571471   0.8571471   0.8571471
   0.8571471   0.8571471   0.8571471   0.8571471   0.8571471   0.8571471
   0.8571471   0.8571471   0.8571471   0.8571471   0.8571471   0.8571471
   0.8571471   0.8571471   0.8571471   0.8571471   0.8571471   0.8571471
   7.5989753   7.5989753   7.5989753   7.5989753   7.5989753   7.5989753
   7.5989753   7.5989753   7.5989753   7.5989753   7.5989753   7.5989753
   7.5989753   7.5989753   7.5989753   7.5989753   7.5989753   7.5989753
   7.5989753   7.5989753   7.5989753   7.5989753   7.5989753   7.5989753
   6.7744936   6.7744936   6.7744936   6.7744936   6.7744936   6.7744936
   6.7744936   6.7744936   6.7744936   6.7744936   6.7744936   6.7744936
   8.2900904   8.2900904   8.2900904   8.2900904   8.2900904   8.2900904
   8.2900904   8.2900904   8.2900904   8.2900904   8.2900904   8.2900904
   8.2900904   8.2900904   8.2900904   8.2900904   8.2900904   8.2900904
   8.2900904   8.2900904   8.2900904   8.2900904   8.2900904   8.2900904
 TTTTTTTTTTTTTTTTTTTTTTTTTTTTTT MOQGAD      TELAPSE      140.04 TCPU       78.31
 TTTTTTTTTTTTTTTTTTTTTTTTTTTTTT SHELLXN     TELAPSE      145.96 TCPU       81.74
 TTTTTTTTTTTTTTTTTTTTTTTTTTTTTT MONMO3      TELAPSE      152.36 TCPU       88.14
 NUMERICALLY INTEGRATED DENSITY    804.0000455808
 TTTTTTTTTTTTTTTTTTTTTTTTTTTTTT NUMDFT      TELAPSE      153.49 TCPU       89.27
 CYC   8 ETOT(AU) -6.525113183904E+03 DETOT -5.88E-06 tst  1.14E-08 PX  3.91E-04
 TTTTTTTTTTTTTTTTTTTTTTTTTTTTTT DIIS        TELAPSE      153.60 TCPU       89.39
 DIIS TEST: 0.19988E-04 AT SCF   CYCLE   8 - DIIS ACTIVE - HISTORY:     8 CYCLES
 TTTTTTTTTTTTTTTTTTTTTTTTTTTTTT FDIK        TELAPSE      154.70 TCPU       90.24
 INSULATING STATE
 TOP OF VALENCE BANDS -    BAND    402; K    3; EIG -2.8983464E-01 AU
 TOP OF VALENCE BANDS -    BAND    402; K    1; EIG -2.9165898E-01 AU
 BOTTOM OF VIRTUAL BANDS - BAND    403; K    2; EIG -6.5163066E-02 AU
 INDIRECT ENERGY BAND GAP:   6.1136 eV
 BOTTOM OF VIRTUAL BANDS - BAND    403; K    1; EIG -6.4947556E-02 AU
 TTTTTTTTTTTTTTTTTTTTTTTTTTTTTT PDIG        TELAPSE      154.91 TCPU       90.45
 CHARGE NORMALIZATION FACTOR   1.00000000
 TOTAL ATOMIC CHARGES:
  18.5667914  18.5667914  18.5667914  18.5667914  18.5667914  18.5667914
   5.4284418   5.4284418   5.4284418   5.4284418   5.4284418   5.4284418
   5.4284418   5.4284418   5.4284418   5.4284418   5.4284418   5.4284418
   6.0109403   6.0109403   6.0109403   6.0109403   6.0109403   6.0109403
   6.0109403   6.0109403   6.0109403   6.0109403   6.0109403   6.0109403
   6.0109403   6.0109403   6.0109403   6.0109403   6.0109403   6.0109403
   6.0109403   6.0109403   6.0109403   6.0109403   6.0109403   6.0109403
   0.8571947   0.8571947   0.8571947   0.8571947   0.8571947   0.8571947
   0.8571947   0.8571947   0.8571947   0.8571947   0.8571947   0.8571947
   0.8571947   0.8571947   0.8571947   0.8571947   0.8571947   0.8571947
   0.8571947   0.8571947   0.8571947   0.8571947   0.8571947   0.8571947
   7.5987271   7.5987271   7.5987271   7.5987271   7.5987271   7.5987271
   7.5987271   7.5987271   7.5987271   7.5987271   7.5987271   7.5987271
   7.5987271   7.5987271   7.5987271   7.5987271   7.5987271   7.5987271
   7.5987271   7.5987271   7.5987271   7.5987271   7.5987271   7.5987271
   6.7742958   6.7742958   6.7742958   6.7742958   6.7742958   6.7742958
   6.7742958   6.7742958   6.7742958   6.7742958   6.7742958   6.7742958
   8.2900712   8.2900712   8.2900712   8.2900712   8.2900712   8.2900712
   8.2900712   8.2900712   8.2900712   8.2900712   8.2900712   8.2900712
   8.2900712   8.2900712   8.2900712   8.2900712   8.2900712   8.2900712
   8.2900712   8.2900712   8.2900712   8.2900712   8.2900712   8.2900712
 TTTTTTTTTTTTTTTTTTTTTTTTTTTTTT MOQGAD      TELAPSE      154.92 TCPU       90.46
 TTTTTTTTTTTTTTTTTTTTTTTTTTTTTT SHELLXN     TELAPSE      160.36 TCPU       93.90
 TTTTTTTTTTTTTTTTTTTTTTTTTTTTTT MONMO3      TELAPSE      162.12 TCPU       95.66
 NUMERICALLY INTEGRATED DENSITY    804.0000455730
 TTTTTTTTTTTTTTTTTTTTTTTTTTTTTT NUMDFT      TELAPSE      163.26 TCPU       96.79
 CYC   9 ETOT(AU) -6.525113184222E+03 DETOT -3.17E-07 tst  4.26E-09 PX  1.13E-04
 TTTTTTTTTTTTTTTTTTTTTTTTTTTTTT DIIS        TELAPSE      163.62 TCPU       97.16
 DIIS TEST: 0.27559E-05 AT SCF   CYCLE   9 - DIIS ACTIVE - HISTORY:     9 CYCLES
 TTTTTTTTTTTTTTTTTTTTTTTTTTTTTT FDIK        TELAPSE      165.78 TCPU       98.72
 INSULATING STATE
 TOP OF VALENCE BANDS -    BAND    402; K    3; EIG -2.8984354E-01 AU
 TOP OF VALENCE BANDS -    BAND    402; K    1; EIG -2.9166761E-01 AU
 BOTTOM OF VIRTUAL BANDS - BAND    403; K    2; EIG -6.5180999E-02 AU
 INDIRECT ENERGY BAND GAP:   6.1134 eV
 BOTTOM OF VIRTUAL BANDS - BAND    403; K    1; EIG -6.4965537E-02 AU
 TTTTTTTTTTTTTTTTTTTTTTTTTTTTTT PDIG        TELAPSE      165.99 TCPU       98.93
 CHARGE NORMALIZATION FACTOR   1.00000000
 TOTAL ATOMIC CHARGES:
  18.5667501  18.5667501  18.5667501  18.5667501  18.5667501  18.5667501
   5.4283408   5.4283408   5.4283408   5.4283408   5.4283408   5.4283408
   5.4283408   5.4283408   5.4283408   5.4283408   5.4283408   5.4283408
   6.0109233   6.0109233   6.0109233   6.0109233   6.0109233   6.0109233
   6.0109233   6.0109233   6.0109233   6.0109233   6.0109233   6.0109233
   6.0109233   6.0109233   6.0109233   6.0109233   6.0109233   6.0109233
   6.0109233   6.0109233   6.0109233   6.0109233   6.0109233   6.0109233
   0.8571907   0.8571907   0.8571907   0.8571907   0.8571907   0.8571907
   0.8571907   0.8571907   0.8571907   0.8571907   0.8571907   0.8571907
   0.8571907   0.8571907   0.8571907   0.8571907   0.8571907   0.8571907
   0.8571907   0.8571907   0.8571907   0.8571907   0.8571907   0.8571907
   7.5987966   7.5987966   7.5987966   7.5987966   7.5987966   7.5987966
   7.5987966   7.5987966   7.5987966   7.5987966   7.5987966   7.5987966
   7.5987966   7.5987966   7.5987966   7.5987966   7.5987966   7.5987966
   7.5987966   7.5987966   7.5987966   7.5987966   7.5987966   7.5987966
   6.7743479   6.7743479   6.7743479   6.7743479   6.7743479   6.7743479
   6.7743479   6.7743479   6.7743479   6.7743479   6.7743479   6.7743479
   8.2900576   8.2900576   8.2900576   8.2900576   8.2900576   8.2900576
   8.2900576   8.2900576   8.2900576   8.2900576   8.2900576   8.2900576
   8.2900576   8.2900576   8.2900576   8.2900576   8.2900576   8.2900576
   8.2900576   8.2900576   8.2900576   8.2900576   8.2900576   8.2900576
 TTTTTTTTTTTTTTTTTTTTTTTTTTTTTT MOQGAD      TELAPSE      166.00 TCPU       98.94
 TTTTTTTTTTTTTTTTTTTTTTTTTTTTTT SHELLXN     TELAPSE      175.12 TCPU      102.38
 TTTTTTTTTTTTTTTTTTTTTTTTTTTTTT MONMO3      TELAPSE      175.85 TCPU      103.11
 NUMERICALLY INTEGRATED DENSITY    804.0000455693
 TTTTTTTTTTTTTTTTTTTTTTTTTTTTTT NUMDFT      TELAPSE      176.98 TCPU      104.24
 CYC  10 ETOT(AU) -6.525113184055E+03 DETOT  1.66E-07 tst  1.09E-09 PX  3.13E-05
 TTTTTTTTTTTTTTTTTTTTTTTTTTTTTT DIIS        TELAPSE      177.14 TCPU      104.39
 DIIS TEST: 0.28617E-06 AT SCF   CYCLE  10 - DIIS ACTIVE - HISTORY:    10 CYCLES
 TTTTTTTTTTTTTTTTTTTTTTTTTTTTTT FDIK        TELAPSE      177.57 TCPU      104.70
 INSULATING STATE
 TOP OF VALENCE BANDS -    BAND    402; K    3; EIG -2.8984303E-01 AU
 TOP OF VALENCE BANDS -    BAND    402; K    1; EIG -2.9166700E-01 AU
 BOTTOM OF VIRTUAL BANDS - BAND    403; K    2; EIG -6.5182717E-02 AU
 INDIRECT ENERGY BAND GAP:   6.1133 eV
 BOTTOM OF VIRTUAL BANDS - BAND    403; K    1; EIG -6.4967266E-02 AU
 TTTTTTTTTTTTTTTTTTTTTTTTTTTTTT PDIG        TELAPSE      177.78 TCPU      104.91
 CHARGE NORMALIZATION FACTOR   1.00000000
 TOTAL ATOMIC CHARGES:
  18.5667647  18.5667647  18.5667647  18.5667647  18.5667647  18.5667647
   5.4283330   5.4283330   5.4283330   5.4283330   5.4283330   5.4283330
   5.4283330   5.4283330   5.4283330   5.4283330   5.4283330   5.4283330
   6.0109247   6.0109247   6.0109247   6.0109247   6.0109247   6.0109247
   6.0109247   6.0109247   6.0109247   6.0109247   6.0109247   6.0109247
   6.0109247   6.0109247   6.0109247   6.0109247   6.0109247   6.0109247
   6.0109247   6.0109247   6.0109247   6.0109247   6.0109247   6.0109247
   0.8571956   0.8571956   0.8571956   0.8571956   0.8571956   0.8571956
   0.8571956   0.8571956   0.8571956   0.8571956   0.8571956   0.8571956
   0.8571956   0.8571956   0.8571956   0.8571956   0.8571956   0.8571956
   0.8571956   0.8571956   0.8571956   0.8571956   0.8571956   0.8571956
   7.5987873   7.5987873   7.5987873   7.5987873   7.5987873   7.5987873
   7.5987873   7.5987873   7.5987873   7.5987873   7.5987873   7.5987873
   7.5987873   7.5987873   7.5987873   7.5987873   7.5987873   7.5987873
   7.5987873   7.5987873   7.5987873   7.5987873   7.5987873   7.5987873
   6.7743553   6.7743553   6.7743553   6.7743553   6.7743553   6.7743553
   6.7743553   6.7743553   6.7743553   6.7743553   6.7743553   6.7743553
   8.2900571   8.2900571   8.2900571   8.2900571   8.2900571   8.2900571
   8.2900571   8.2900571   8.2900571   8.2900571   8.2900571   8.2900571
   8.2900571   8.2900571   8.2900571   8.2900571   8.2900571   8.2900571
   8.2900571   8.2900571   8.2900571   8.2900571   8.2900571   8.2900571
 TTTTTTTTTTTTTTTTTTTTTTTTTTTTTT MOQGAD      TELAPSE      177.79 TCPU      104.93
 TTTTTTTTTTTTTTTTTTTTTTTTTTTTTT SHELLXN     TELAPSE      183.09 TCPU      108.36
 TTTTTTTTTTTTTTTTTTTTTTTTTTTTTT MONMO3      TELAPSE      183.86 TCPU      109.13
 NUMERICALLY INTEGRATED DENSITY    804.0000455674
 TTTTTTTTTTTTTTTTTTTTTTTTTTTTTT NUMDFT      TELAPSE      184.99 TCPU      110.26
 CYC  11 ETOT(AU) -6.525113183845E+03 DETOT  2.10E-07 tst  2.10E-10 PX  2.07E-05
 TTTTTTTTTTTTTTTTTTTTTTTTTTTTTT DIIS        TELAPSE      186.23 TCPU      111.50
 DIIS TEST: 0.13130E-06 AT SCF   CYCLE  11 - DIIS ACTIVE - HISTORY:    11 CYCLES
 TTTTTTTTTTTTTTTTTTTTTTTTTTTTTT FDIK        TELAPSE      186.84 TCPU      111.84
 INSULATING STATE
 TOP OF VALENCE BANDS -    BAND    402; K    3; EIG -2.8984351E-01 AU
 TOP OF VALENCE BANDS -    BAND    402; K    1; EIG -2.9166742E-01 AU
 BOTTOM OF VIRTUAL BANDS - BAND    403; K    2; EIG -6.5181357E-02 AU
 INDIRECT ENERGY BAND GAP:   6.1134 eV
 BOTTOM OF VIRTUAL BANDS - BAND    403; K    1; EIG -6.4965905E-02 AU
 TTTTTTTTTTTTTTTTTTTTTTTTTTTTTT PDIG        TELAPSE      187.04 TCPU      112.05
 CHARGE NORMALIZATION FACTOR   1.00000000
 TOTAL ATOMIC CHARGES:
  18.5667742  18.5667742  18.5667742  18.5667742  18.5667742  18.5667742
   5.4283423   5.4283423   5.4283423   5.4283423   5.4283423   5.4283423
   5.4283423   5.4283423   5.4283423   5.4283423   5.4283423   5.4283423
   6.0109189   6.0109189   6.0109189   6.0109189   6.0109189   6.0109189
   6.0109189   6.0109189   6.0109189   6.0109189   6.0109189   6.0109189
   6.0109189   6.0109189   6.0109189   6.0109189   6.0109189   6.0109189
   6.0109189   6.0109189   6.0109189   6.0109189   6.0109189   6.0109189
   0.8571978   0.8571978   0.8571978   0.8571978   0.8571978   0.8571978
   0.8571978   0.8571978   0.8571978   0.8571978   0.8571978   0.8571978
   0.8571978   0.8571978   0.8571978   0.8571978   0.8571978   0.8571978
   0.8571978   0.8571978   0.8571978   0.8571978   0.8571978   0.8571978
   7.5987901   7.5987901   7.5987901   7.5987901   7.5987901   7.5987901
   7.5987901   7.5987901   7.5987901   7.5987901   7.5987901   7.5987901
   7.5987901   7.5987901   7.5987901   7.5987901   7.5987901   7.5987901
   7.5987901   7.5987901   7.5987901   7.5987901   7.5987901   7.5987901
   6.7743501   6.7743501   6.7743501   6.7743501   6.7743501   6.7743501
   6.7743501   6.7743501   6.7743501   6.7743501   6.7743501   6.7743501
   8.2900534   8.2900534   8.2900534   8.2900534   8.2900534   8.2900534
   8.2900534   8.2900534   8.2900534   8.2900534   8.2900534   8.2900534
   8.2900534   8.2900534   8.2900534   8.2900534   8.2900534   8.2900534
   8.2900534   8.2900534   8.2900534   8.2900534   8.2900534   8.2900534
 TTTTTTTTTTTTTTTTTTTTTTTTTTTTTT MOQGAD      TELAPSE      187.06 TCPU      112.07
 TTTTTTTTTTTTTTTTTTTTTTTTTTTTTT SHELLXN     TELAPSE      192.51 TCPU      115.50
 TTTTTTTTTTTTTTTTTTTTTTTTTTTTTT MONMO3      TELAPSE      193.56 TCPU      116.55
 NUMERICALLY INTEGRATED DENSITY    804.0000455666
 TTTTTTTTTTTTTTTTTTTTTTTTTTTTTT NUMDFT      TELAPSE      194.68 TCPU      117.67
 CYC  12 ETOT(AU) -6.525113183798E+03 DETOT  4.80E-08 tst  3.23E-11 PX  9.88E-06
 TTTTTTTTTTTTTTTTTTTTTTTTTTTTTT DIIS        TELAPSE      195.19 TCPU      118.18
 DIIS TEST: 0.92178E-08 AT SCF   CYCLE  12 - DIIS ACTIVE - HISTORY:    12 CYCLES
 TTTTTTTTTTTTTTTTTTTTTTTTTTTTTT FDIK        TELAPSE      195.80 TCPU      118.51
 INSULATING STATE
 TOP OF VALENCE BANDS -    BAND    402; K    3; EIG -2.8984418E-01 AU
 TOP OF VALENCE BANDS -    BAND    402; K    1; EIG -2.9166806E-01 AU
 BOTTOM OF VIRTUAL BANDS - BAND    403; K    2; EIG -6.5182128E-02 AU
 INDIRECT ENERGY BAND GAP:   6.1134 eV
 BOTTOM OF VIRTUAL BANDS - BAND    403; K    1; EIG -6.4966680E-02 AU
 TTTTTTTTTTTTTTTTTTTTTTTTTTTTTT PDIG        TELAPSE      196.02 TCPU      118.73
 CHARGE NORMALIZATION FACTOR   1.00000000
 TOTAL ATOMIC CHARGES:
  18.5667703  18.5667703  18.5667703  18.5667703  18.5667703  18.5667703
   5.4283417   5.4283417   5.4283417   5.4283417   5.4283417   5.4283417
   5.4283417   5.4283417   5.4283417   5.4283417   5.4283417   5.4283417
   6.0109176   6.0109176   6.0109176   6.0109176   6.0109176   6.0109176
   6.0109176   6.0109176   6.0109176   6.0109176   6.0109176   6.0109176
   6.0109176   6.0109176   6.0109176   6.0109176   6.0109176   6.0109176
   6.0109176   6.0109176   6.0109176   6.0109176   6.0109176   6.0109176
   0.8571988   0.8571988   0.8571988   0.8571988   0.8571988   0.8571988
   0.8571988   0.8571988   0.8571988   0.8571988   0.8571988   0.8571988
   0.8571988   0.8571988   0.8571988   0.8571988   0.8571988   0.8571988
   0.8571988   0.8571988   0.8571988   0.8571988   0.8571988   0.8571988
   7.5987924   7.5987924   7.5987924   7.5987924   7.5987924   7.5987924
   7.5987924   7.5987924   7.5987924   7.5987924   7.5987924   7.5987924
   7.5987924   7.5987924   7.5987924   7.5987924   7.5987924   7.5987924
   7.5987924   7.5987924   7.5987924   7.5987924   7.5987924   7.5987924
   6.7743533   6.7743533   6.7743533   6.7743533   6.7743533   6.7743533
   6.7743533   6.7743533   6.7743533   6.7743533   6.7743533   6.7743533
   8.2900512   8.2900512   8.2900512   8.2900512   8.2900512   8.2900512
   8.2900512   8.2900512   8.2900512   8.2900512   8.2900512   8.2900512
   8.2900512   8.2900512   8.2900512   8.2900512   8.2900512   8.2900512
   8.2900512   8.2900512   8.2900512   8.2900512   8.2900512   8.2900512
 TTTTTTTTTTTTTTTTTTTTTTTTTTTTTT MOQGAD      TELAPSE      196.03 TCPU      118.75
 TTTTTTTTTTTTTTTTTTTTTTTTTTTTTT SHELLXN     TELAPSE      201.47 TCPU      122.18
 TTTTTTTTTTTTTTTTTTTTTTTTTTTTTT MONMO3      TELAPSE      202.20 TCPU      122.91
 NUMERICALLY INTEGRATED DENSITY    804.0000455658
 TTTTTTTTTTTTTTTTTTTTTTTTTTTTTT NUMDFT      TELAPSE      203.33 TCPU      124.03
 CYC  13 ETOT(AU) -6.525113183777E+03 DETOT  2.04E-08 tst  1.49E-11 PX  1.64E-06
 TTTTTTTTTTTTTTTTTTTTTTTTTTTTTT DIIS        TELAPSE      203.57 TCPU      124.28
 DIIS TEST: 0.15455E-08 AT SCF   CYCLE  13 - DIIS ACTIVE - HISTORY:    13 CYCLES
 TTTTTTTTTTTTTTTTTTTTTTTTTTTTTT FDIK        TELAPSE      204.57 TCPU      124.31
 INSULATING STATE
 TOP OF VALENCE BANDS -    BAND    402; K    3; EIG -2.8984399E-01 AU
 TOP OF VALENCE BANDS -    BAND    402; K    1; EIG -2.9166786E-01 AU
 BOTTOM OF VIRTUAL BANDS - BAND    403; K    2; EIG -6.5182443E-02 AU
 INDIRECT ENERGY BAND GAP:   6.1134 eV
 BOTTOM OF VIRTUAL BANDS - BAND    403; K    1; EIG -6.4966995E-02 AU
 TTTTTTTTTTTTTTTTTTTTTTTTTTTTTT PDIG        TELAPSE      204.79 TCPU      124.54
 CHARGE NORMALIZATION FACTOR   1.00000000
 TOTAL ATOMIC CHARGES:
  18.5667739  18.5667739  18.5667739  18.5667739  18.5667739  18.5667739
   5.4283431   5.4283431   5.4283431   5.4283431   5.4283431   5.4283431
   5.4283431   5.4283431   5.4283431   5.4283431   5.4283431   5.4283431
   6.0109168   6.0109168   6.0109168   6.0109168   6.0109168   6.0109168
   6.0109168   6.0109168   6.0109168   6.0109168   6.0109168   6.0109168
   6.0109168   6.0109168   6.0109168   6.0109168   6.0109168   6.0109168
   6.0109168   6.0109168   6.0109168   6.0109168   6.0109168   6.0109168
   0.8571994   0.8571994   0.8571994   0.8571994   0.8571994   0.8571994
   0.8571994   0.8571994   0.8571994   0.8571994   0.8571994   0.8571994
   0.8571994   0.8571994   0.8571994   0.8571994   0.8571994   0.8571994
   0.8571994   0.8571994   0.8571994   0.8571994   0.8571994   0.8571994
   7.5987907   7.5987907   7.5987907   7.5987907   7.5987907   7.5987907
   7.5987907   7.5987907   7.5987907   7.5987907   7.5987907   7.5987907
   7.5987907   7.5987907   7.5987907   7.5987907   7.5987907   7.5987907
   7.5987907   7.5987907   7.5987907   7.5987907   7.5987907   7.5987907
   6.7743526   6.7743526   6.7743526   6.7743526   6.7743526   6.7743526
   6.7743526   6.7743526   6.7743526   6.7743526   6.7743526   6.7743526
   8.2900519   8.2900519   8.2900519   8.2900519   8.2900519   8.2900519
   8.2900519   8.2900519   8.2900519   8.2900519   8.2900519   8.2900519
   8.2900519   8.2900519   8.2900519   8.2900519   8.2900519   8.2900519
   8.2900519   8.2900519   8.2900519   8.2900519   8.2900519   8.2900519
 TTTTTTTTTTTTTTTTTTTTTTTTTTTTTT MOQGAD      TELAPSE      204.81 TCPU      124.55
 TTTTTTTTTTTTTTTTTTTTTTTTTTTTTT SHELLXN     TELAPSE      210.75 TCPU      127.99
 TTTTTTTTTTTTTTTTTTTTTTTTTTTTTT MONMO3      TELAPSE      211.15 TCPU      128.38
 NUMERICALLY INTEGRATED DENSITY    804.0000455656
 TTTTTTTTTTTTTTTTTTTTTTTTTTTTTT NUMDFT      TELAPSE      212.27 TCPU      129.51
 CYC  14 ETOT(AU) -6.525113183750E+03 DETOT  2.67E-08 tst  8.80E-13 PX  1.10E-06
 TTTTTTTTTTTTTTTTTTTTTTTTTTTTTT DIIS        TELAPSE      212.72 TCPU      129.96
 DIIS TEST: 0.55290E-09 AT SCF   CYCLE  14 - DIIS ACTIVE - HISTORY:    14 CYCLES
 TTTTTTTTTTTTTTTTTTTTTTTTTTTTTT FDIK        TELAPSE      213.22 TCPU      130.08
 INSULATING STATE
 TOP OF VALENCE BANDS -    BAND    402; K    3; EIG -2.8984414E-01 AU
 TOP OF VALENCE BANDS -    BAND    402; K    1; EIG -2.9166800E-01 AU
 BOTTOM OF VIRTUAL BANDS - BAND    403; K    2; EIG -6.5182308E-02 AU
 INDIRECT ENERGY BAND GAP:   6.1134 eV
 BOTTOM OF VIRTUAL BANDS - BAND    403; K    1; EIG -6.4966860E-02 AU
 TTTTTTTTTTTTTTTTTTTTTTTTTTTTTT PDIG        TELAPSE      213.45 TCPU      130.30
 CHARGE NORMALIZATION FACTOR   1.00000000
 TOTAL ATOMIC CHARGES:
  18.5667732  18.5667732  18.5667732  18.5667732  18.5667732  18.5667732
   5.4283429   5.4283429   5.4283429   5.4283429   5.4283429   5.4283429
   5.4283429   5.4283429   5.4283429   5.4283429   5.4283429   5.4283429
   6.0109170   6.0109170   6.0109170   6.0109170   6.0109170   6.0109170
   6.0109170   6.0109170   6.0109170   6.0109170   6.0109170   6.0109170
   6.0109170   6.0109170   6.0109170   6.0109170   6.0109170   6.0109170
   6.0109170   6.0109170   6.0109170   6.0109170   6.0109170   6.0109170
   0.8571992   0.8571992   0.8571992   0.8571992   0.8571992   0.8571992
   0.8571992   0.8571992   0.8571992   0.8571992   0.8571992   0.8571992
   0.8571992   0.8571992   0.8571992   0.8571992   0.8571992   0.8571992
   0.8571992   0.8571992   0.8571992   0.8571992   0.8571992   0.8571992
   7.5987914   7.5987914   7.5987914   7.5987914   7.5987914   7.5987914
   7.5987914   7.5987914   7.5987914   7.5987914   7.5987914   7.5987914
   7.5987914   7.5987914   7.5987914   7.5987914   7.5987914   7.5987914
   7.5987914   7.5987914   7.5987914   7.5987914   7.5987914   7.5987914
   6.7743530   6.7743530   6.7743530   6.7743530   6.7743530   6.7743530
   6.7743530   6.7743530   6.7743530   6.7743530   6.7743530   6.7743530
   8.2900511   8.2900511   8.2900511   8.2900511   8.2900511   8.2900511
   8.2900511   8.2900511   8.2900511   8.2900511   8.2900511   8.2900511
   8.2900511   8.2900511   8.2900511   8.2900511   8.2900511   8.2900511
   8.2900511   8.2900511   8.2900511   8.2900511   8.2900511   8.2900511
 TTTTTTTTTTTTTTTTTTTTTTTTTTTTTT MOQGAD      TELAPSE      213.46 TCPU      130.32
 TTTTTTTTTTTTTTTTTTTTTTTTTTTTTT SHELLXN     TELAPSE      219.19 TCPU      133.74
 TTTTTTTTTTTTTTTTTTTTTTTTTTTTTT MONMO3      TELAPSE      219.68 TCPU      134.23
 NUMERICALLY INTEGRATED DENSITY    804.0000455656
 TTTTTTTTTTTTTTTTTTTTTTTTTTTTTT NUMDFT      TELAPSE      220.81 TCPU      135.36
 CYC  15 ETOT(AU) -6.525113183757E+03 DETOT -6.55E-09 tst  9.33E-14 PX  2.06E-07
 TTTTTTTTTTTTTTTTTTTTTTTTTTTTTT DIIS        TELAPSE      221.08 TCPU      135.63
 DIIS TEST: 0.34887E-09 AT SCF   CYCLE  15 - DIIS ACTIVE - HISTORY:    15 CYCLES
 TTTTTTTTTTTTTTTTTTTTTTTTTTTTTT FDIK        TELAPSE      221.61 TCPU      136.02
 INSULATING STATE
 TOP OF VALENCE BANDS -    BAND    402; K    3; EIG -2.8984414E-01 AU
 TOP OF VALENCE BANDS -    BAND    402; K    1; EIG -2.9166800E-01 AU
 BOTTOM OF VIRTUAL BANDS - BAND    403; K    2; EIG -6.5182390E-02 AU
 INDIRECT ENERGY BAND GAP:   6.1134 eV
 BOTTOM OF VIRTUAL BANDS - BAND    403; K    1; EIG -6.4966942E-02 AU
 TTTTTTTTTTTTTTTTTTTTTTTTTTTTTT PDIG        TELAPSE      221.82 TCPU      136.23
 CHARGE NORMALIZATION FACTOR   1.00000000
 TOTAL ATOMIC CHARGES:
  18.5667731  18.5667731  18.5667731  18.5667731  18.5667731  18.5667731
   5.4283429   5.4283429   5.4283429   5.4283429   5.4283429   5.4283429
   5.4283429   5.4283429   5.4283429   5.4283429   5.4283429   5.4283429
   6.0109169   6.0109169   6.0109169   6.0109169   6.0109169   6.0109169
   6.0109169   6.0109169   6.0109169   6.0109169   6.0109169   6.0109169
   6.0109169   6.0109169   6.0109169   6.0109169   6.0109169   6.0109169
   6.0109169   6.0109169   6.0109169   6.0109169   6.0109169   6.0109169
   0.8571993   0.8571993   0.8571993   0.8571993   0.8571993   0.8571993
   0.8571993   0.8571993   0.8571993   0.8571993   0.8571993   0.8571993
   0.8571993   0.8571993   0.8571993   0.8571993   0.8571993   0.8571993
   0.8571993   0.8571993   0.8571993   0.8571993   0.8571993   0.8571993
   7.5987914   7.5987914   7.5987914   7.5987914   7.5987914   7.5987914
   7.5987914   7.5987914   7.5987914   7.5987914   7.5987914   7.5987914
   7.5987914   7.5987914   7.5987914   7.5987914   7.5987914   7.5987914
   7.5987914   7.5987914   7.5987914   7.5987914   7.5987914   7.5987914
   6.7743531   6.7743531   6.7743531   6.7743531   6.7743531   6.7743531
   6.7743531   6.7743531   6.7743531   6.7743531   6.7743531   6.7743531
   8.2900511   8.2900511   8.2900511   8.2900511   8.2900511   8.2900511
   8.2900511   8.2900511   8.2900511   8.2900511   8.2900511   8.2900511
   8.2900511   8.2900511   8.2900511   8.2900511   8.2900511   8.2900511
   8.2900511   8.2900511   8.2900511   8.2900511   8.2900511   8.2900511
 TTTTTTTTTTTTTTTTTTTTTTTTTTTTTT MOQGAD      TELAPSE      221.83 TCPU      136.24
 TTTTTTTTTTTTTTTTTTTTTTTTTTTTTT SHELLXN     TELAPSE      225.25 TCPU      139.66
 +++ ENERGIES IN A.U. +++
 ::: EXT EL-POLE                                  -7.0156157469207E+03
 ::: EXT EL-SPHEROPOLE                             6.0103728875733E+01
 ::: BIELET ZONE E-E                               1.2081040244817E+04
 ::: TOTAL E-E                                     5.1255282267720E+03
 ::: TOTAL E-N + N-E                              -1.9092628204702E+04
 ::: TOTAL N-N                                     1.7517901819589E+03
 ::: KINETIC ENERGY                                6.0705964071744E+03
 ::: PSEUDO TOTAL   ENERGY                        -6.1447133887964E+03
 ::: VIRIAL COEFFICIENT                            9.9393245174621E-01
 TTTTTTTTTTTTTTTTTTTTTTTTTTTTTT MONMO3      TELAPSE      226.02 TCPU      140.42
 NUMERICALLY INTEGRATED DENSITY    804.0000455656
 TTTTTTTTTTTTTTTTTTTTTTTTTTTTTT NUMDFT      TELAPSE      227.28 TCPU      141.69
 CYC  16 ETOT(AU) -6.525113183757E+03 DETOT -4.03E-10 tst  6.70E-15 PX  2.06E-07

 == SCF ENDED - CONVERGENCE ON ENERGY      E(AU) -6.5251131837573E+03 CYCLES  16


 ENERGY EXPRESSION=HARTREE+FOCK EXCH*0.54000+(M06-2X     EXCH)*0.46000+M06-2X     CORR


 TOTAL ENERGY(DFT)(AU)( 16) -6.5251131837573E+03 DE-4.0E-10 tester 6.7E-15
 TTTTTTTTTTTTTTTTTTTTTTTTTTTTTT EDFT        TELAPSE      227.29 TCPU      141.69

 *******************************************************************************
 *                             FORCE CALCULATION                               *
 *******************************************************************************

 TTTTTTTTTTTTTTTTTTTTTTTTTTTTTT NUMDFG      TELAPSE      235.60 TCPU      150.01
 INFORMATION **** EXCPOG **** EXCH. BIPO BUFFER LENGTH (WORDS) =    16000000
 WARNING **** EXCPOG **** EXCH. BIPO BUFFER TOO SMALL - TO AVOID I/O SET EXCHSIZE =     6464970
 WARNING **** GENPOG **** COULOMB BIPO BUFFER TOO SMALL - TO AVOID I/O SET BIPOSIZE =     4748400
 INFORMATION **** GENPOG **** BIPO BUFFER LENGTH (WORDS) =     4000000
 TTTTTTTTTTTTTTTTTTTTTTTTTTTTTT SHELXG      TELAPSE      462.35 TCPU      178.17

 CARTESIAN FORCES IN HARTREE/BOHR (ANALYTICAL)
   ATOM                     X                   Y                   Z
   1 230            -1.465494392505E-14 -1.865174681370E-14 -1.110223024625E-16
   2 230            -1.509903313490E-14 -8.881784197001E-15  6.698345581905E-15
   3 230             1.131502299264E-14  3.541380152091E-14 -1.021405182655E-14
   4 230             7.424616477181E-15 -8.488580209113E-15  1.387778780781E-16
   5 230            -7.865930129469E-14  2.227243996872E-14 -5.736152293897E-15
   6 230             1.472895879336E-14  4.958996176659E-15 -2.916185811349E-14
   7   6            -5.479085725568E-06 -5.479085745996E-06 -2.832325060109E-05
   8   6             5.479085739779E-06  5.479085745108E-06 -2.832325059510E-05
   9   6            -5.479085723792E-06  5.479085745996E-06  2.832325061664E-05
  10   6             5.479085734450E-06 -5.479085728233E-06  2.832325061264E-05
  11   6            -2.832325057200E-05 -5.479085712246E-06 -5.479085719795E-06
  12   6            -5.479085714910E-06 -2.832325057134E-05 -5.479085717575E-06
  13   6             2.832325060909E-05  5.479085725568E-06 -5.479085720683E-06
  14   6             5.479085737559E-06 -2.832325060464E-05  5.479085703364E-06
  15   6            -2.832325060376E-05  5.479085730897E-06  5.479085711357E-06
  16   6             5.479085730453E-06  2.832325060576E-05 -5.479085713134E-06
  17   6             2.832325060886E-05 -5.479085720683E-06  5.479085736670E-06
  18   6            -5.479085724236E-06  2.832325060886E-05  5.479085730009E-06
  19   6            -1.345129458841E-05 -2.244771648030E-05  3.092627720136E-05
  20   6             1.345129459196E-05  2.244771645188E-05  3.092627720669E-05
  21   6            -1.345129459907E-05  2.244771646787E-05 -3.092627720491E-05
  22   6             1.345129458663E-05 -2.244771647320E-05 -3.092627718537E-05
  23   6             3.092627720669E-05 -1.345129459196E-05 -2.244771646964E-05
  24   6            -2.244771647142E-05  3.092627719425E-05 -1.345129458130E-05
  25   6            -3.092627719425E-05  1.345129459374E-05 -2.244771647852E-05
  26   6             2.244771646431E-05  3.092627722801E-05  1.345129459018E-05
  27   6             3.092627720491E-05  1.345129458663E-05  2.244771647497E-05
  28   6             2.244771646964E-05 -3.092627721735E-05 -1.345129460084E-05
  29   6            -3.092627719781E-05 -1.345129458841E-05  2.244771647852E-05
  30   6            -2.244771648208E-05 -3.092627719958E-05  1.345129458130E-05
  31   6            -2.244771647142E-05 -1.345129458841E-05  3.092627720136E-05
  32   6             2.244771645721E-05  1.345129459374E-05  3.092627720669E-05
  33   6             2.244771646609E-05 -1.345129459907E-05 -3.092627720669E-05
  34   6            -2.244771647497E-05  1.345129459551E-05 -3.092627718715E-05
  35   6            -1.345129459374E-05  3.092627720669E-05 -2.244771646609E-05
  36   6             3.092627719248E-05 -2.244771647320E-05 -1.345129458308E-05
  37   6             1.345129459374E-05 -3.092627719248E-05 -2.244771647852E-05
  38   6             3.092627722978E-05  2.244771646787E-05  1.345129459196E-05
  39   6             1.345129458841E-05  3.092627720847E-05  2.244771647497E-05
  40   6            -3.092627722090E-05  2.244771647320E-05 -1.345129459729E-05
  41   6            -1.345129458841E-05 -3.092627719781E-05  2.244771648208E-05
  42   6            -3.092627719958E-05 -2.244771648563E-05  1.345129458308E-05
  43   1             8.666661179824E-06  2.002360652176E-05 -1.474882970243E-05
  44   1            -8.666661178713E-06 -2.002360651643E-05 -1.474882970154E-05
  45   1             8.666661180268E-06 -2.002360651798E-05  1.474882969843E-05
  46   1            -8.666661181600E-06  2.002360651532E-05  1.474882969688E-05
  47   1            -1.474882970065E-05  8.666661178713E-06  2.002360651843E-05
  48   1             2.002360651887E-05 -1.474882970065E-05  8.666661181378E-06
  49   1             1.474882969799E-05 -8.666661180490E-06  2.002360651621E-05
  50   1            -2.002360651865E-05 -1.474882970198E-05 -8.666661178491E-06
  51   1            -1.474882969843E-05 -8.666661178935E-06 -2.002360651421E-05
  52   1            -2.002360651687E-05  1.474882969799E-05  8.666661179602E-06
  53   1             1.474882969910E-05  8.666661181156E-06 -2.002360651887E-05
  54   1             2.002360651532E-05  1.474882969843E-05 -8.666661182266E-06
  55   1             2.002360651954E-05  8.666661178935E-06 -1.474882970065E-05
  56   1            -2.002360651709E-05 -8.666661178935E-06 -1.474882970109E-05
  57   1            -2.002360651732E-05  8.666661180268E-06  1.474882969887E-05
  58   1             2.002360651532E-05 -8.666661181378E-06  1.474882969688E-05
  59   1             8.666661178935E-06 -1.474882969998E-05  2.002360651998E-05
  60   1            -1.474882970109E-05  2.002360651820E-05  8.666661180712E-06
  61   1            -8.666661180712E-06  1.474882969799E-05  2.002360651732E-05
  62   1            -1.474882970243E-05 -2.002360651931E-05 -8.666661178491E-06
  63   1            -8.666661178935E-06 -1.474882969754E-05 -2.002360651576E-05
  64   1             1.474882969799E-05 -2.002360651643E-05  8.666661179157E-06
  65   1             8.666661180712E-06  1.474882969887E-05 -2.002360651865E-05
  66   1             1.474882969843E-05  2.002360651532E-05 -8.666661182488E-06
  67   7             1.039744974118E-05  7.442214986497E-06 -9.312291096020E-07
  68   7            -1.039744972609E-05 -7.442215006925E-06 -9.312291113783E-07
  69   7             1.039744975184E-05 -7.442214998044E-06  9.312291129326E-07
  70   7            -1.039744973763E-05  7.442215000708E-06  9.312290891739E-07
  71   7            -9.312291293639E-07  1.039744970832E-05  7.442215014919E-06
  72   7             7.442215001596E-06 -9.312291087138E-07  1.039744972342E-05
  73   7             9.312290929486E-07 -1.039744974296E-05  7.442215006925E-06
  74   7            -7.442214992714E-06 -9.312291300301E-07 -1.039744976072E-05
  75   7            -9.312291093799E-07 -1.039744975717E-05 -7.442214991826E-06
  76   7            -7.442214998044E-06  9.312291346930E-07  1.039744976161E-05
  77   7             9.312291069374E-07  1.039744974651E-05 -7.442215003373E-06
  78   7             7.442214987385E-06  9.312291004981E-07 -1.039744974918E-05
  79   7             7.442214999820E-06  1.039744969855E-05 -9.312291131547E-07
  80   7            -7.442215008702E-06 -1.039744971543E-05 -9.312291084917E-07
  81   7            -7.442214999820E-06  1.039744974207E-05  9.312291124886E-07
  82   7             7.442214993603E-06 -1.039744971809E-05  9.312290822905E-07
  83   7             1.039744970477E-05 -9.312291278096E-07  7.442215014919E-06
  84   7            -9.312291049390E-07  7.442214993603E-06  1.039744970210E-05
  85   7            -1.039744972076E-05  9.312290889518E-07  7.442215002484E-06
  86   7            -9.312291291419E-07 -7.442214982945E-06 -1.039744974207E-05
  87   7            -1.039744975273E-05 -9.312291093799E-07 -7.442214992714E-06
  88   7             9.312291309183E-07 -7.442214995379E-06  1.039744974740E-05
  89   7             1.039744974385E-05  9.312291047170E-07 -7.442215004261E-06
  90   7             9.312290996100E-07  7.442214983833E-06 -1.039744973497E-05
  91   7             5.814435479756E-07  5.814435326545E-07 -3.239271986200E-05
  92   7            -5.814435524165E-07 -5.814435446450E-07 -3.239271987088E-05
  93   7             5.814435277696E-07 -5.814435330986E-07  3.239271987621E-05
  94   7            -5.814435433127E-07  5.814435171114E-07  3.239271987887E-05
  95   7            -3.239271987798E-05  5.814435113383E-07  5.814435239948E-07
  96   7             5.814435042328E-07 -3.239271988065E-05  5.814435304341E-07
  97   7             3.239271987976E-05 -5.814435302121E-07  5.814435328766E-07
  98   7            -5.814435219964E-07 -3.239271989575E-05 -5.814435490858E-07
  99   7            -3.239271990019E-05 -5.814435228846E-07 -5.814435433127E-07
 100   7            -5.814435257712E-07  3.239271988154E-05  5.814435330986E-07
 101   7             3.239271988953E-05  5.814435364293E-07 -5.814435131146E-07
 102   7             5.814435388718E-07  3.239271988953E-05 -5.814435186657E-07
 103   8            -1.742679616612E-06 -2.211281064568E-05  2.147543110098E-05
 104   8             1.742679626826E-06  2.211281065101E-05  2.147543111519E-05
 105   8            -1.742679621275E-06  2.211281064746E-05 -2.147543109743E-05
 106   8             1.742679639483E-06 -2.211281062614E-05 -2.147543112230E-05
 107   8             2.147543111874E-05 -1.742679638150E-06 -2.211281063857E-05
 108   8            -2.211281061903E-05  2.147543112230E-05 -1.742679633487E-06
 109   8            -2.147543111164E-05  1.742679645700E-06 -2.211281062436E-05
 110   8             2.211281062969E-05  2.147543112585E-05  1.742679630601E-06
 111   8             2.147543113296E-05  1.742679641481E-06  2.211281064390E-05
 112   8             2.211281063502E-05 -2.147543112230E-05 -1.742679631933E-06
 113   8            -2.147543111164E-05 -1.742679640593E-06  2.211281061371E-05
 114   8            -2.211281062969E-05 -2.147543112585E-05  1.742679639927E-06
 115   8            -2.211281063502E-05 -1.742679633709E-06  2.147543110453E-05
 116   8             2.211281065456E-05  1.742679631489E-06  2.147543111874E-05
 117   8             2.211281064035E-05 -1.742679635930E-06 -2.147543110098E-05
 118   8            -2.211281062436E-05  1.742679646366E-06 -2.147543112585E-05
 119   8            -1.742679634820E-06  2.147543110809E-05 -2.211281063680E-05
 120   8             2.147543112940E-05 -2.211281061548E-05 -1.742679642591E-06
 121   8             1.742679654582E-06 -2.147543111164E-05 -2.211281062081E-05
 122   8             2.147543112585E-05  2.211281062436E-05  1.742679636152E-06
 123   8             1.742679645256E-06  2.147543114361E-05  2.211281064035E-05
 124   8            -2.147543112585E-05  2.211281062969E-05 -1.742679639927E-06
 125   8            -1.742679652139E-06 -2.147543111874E-05  2.211281061015E-05
 126   8            -2.147543112940E-05 -2.211281062614E-05  1.742679643479E-06

 RESULTANT FORCE     1.342907718620E-14  1.352249475589E-14 -2.239874952181E-14

 ATOMIC PART

 SYMMETRY ALLOWED FORCES (ANALYTICAL) (DIRECTION, FORCE)

    1 -9.8114618E-05    2 -2.6841929E-05    3  6.2026998E-05    4  1.4169795E-04
    5 -1.2435782E-04    6 -9.5936977E-06    7 -8.1709209E-05    8  9.9386003E-05
    9 -1.0992580E-05   10  2.1855530E-06   11  6.1798411E-05   12 -1.1221167E-04
   13  2.8484799E-06   14  3.1262609E-06   15  1.2664199E-04   16 -8.2637842E-05

 CELL PART

 GRADIENT WITH RESPECT TO THE CELL PARAMETER IN HARTREE/BOHR
ORDER: -D/DA1X, -D/DA1Y, -D/DA1Z
       -D/DA2X, -D/DA2Y, -D/DA2Z
       -D/DA3X, -D/DA3Y, -D/DA3Z
 -0.511564177271E-14 -0.105570725495E-04 -0.105570726205E-04
 -0.105570722653E-04 -0.104288351394E-13 -0.105570726561E-04
 -0.105570726028E-04 -0.105570725815E-04 -0.144701072183E-13

STRESS TENSOR, IN HARTREE/BOHR^3:
ORDER: 11 12 13
       21 22 23
       31 32 33
  0.199583089874E-07  0.323867460644E-15 -0.314196260814E-15
  0.400820077650E-16  0.199583092309E-07 -0.203661342016E-16
  0.472602827301E-16 -0.199043208555E-16  0.199583093648E-07

PRESSURE FROM THE STRESS TENSOR,
IN HARTREE/BOHR^3: -0.19958E-07
PRESSURE IN GIGAPASCAL: -0.5872E-03
CONVERSION FACTOR: 1 HARTREE/BOHR^3= 29421 GIGAPASCAL
WHEN USING VALUES FOR BOHR RADIUS AND HARTREE
FROM IUPAC WEBSITE, APRIL 2009
ENTHALPY: -6.5251135271321E+03

 SYMMETRY ALLOWED FORCES (ANALYTICAL) (DIRECTION, FORCE)

    1 -5.9474255E-04
 TTTTTTTTTTTTTTTTTTTTTTTTTTTTTT TOTGRA_C    TELAPSE      470.39 TCPU      186.21
 TTTTTTTTTTTTTTTTTTTTTTTTTTTTTT SMAT        TELAPSE     3030.53 TCPU      950.76
 TTTTTTTTTTTTTTTTTTTTTTTTTTTTTT POLAR2      TELAPSE     3031.11 TCPU      951.34

 CELL FORCES OF CENTRAL POINT

 | -5.11564E-15 -1.05571E-05 -1.05571E-05 |
 | -1.05571E-05 -1.04288E-14 -1.05571E-05 |
 | -1.05571E-05 -1.05571E-05 -1.44701E-14 |

 ENERGY OF CENTRAL POINT:   -0.6525113184E+04


 VOLUME OF THE CELL: **********

 DENSITY OF THE CRYSTAL =          1.1253 g/cm^3

 STRAIN MATRIX   1 :

  | 1 0 0 |
  | 0 0 0 |
  | 0 0 0 |
  
 *******************************************************************************
 LATTICE PARAMETERS (ANGSTROMS AND DEGREES) - BOHR = 0.5291772083 ANGSTROM
 PRIMITIVE CELL - CENTRING CODE 6/0 VOLUME=  2549.458983 - DENSITY  1.125 g/cm^3
         A              B              C           ALPHA      BETA       GAMMA 
    14.90584634    14.90584634    14.90584634   109.471221 109.471221 109.471221
 *******************************************************************************
 ATOMS IN THE ASYMMETRIC UNIT    7 - ATOMS IN THE UNIT CELL:  126
     ATOM                 X/A                 Y/B                 Z/C    
 *******************************************************************************
      1 T 230 ZN    2.500000000000E-01 -5.000000000000E-01 -2.500000000000E-01
      2 F 230 ZN   -2.500000000000E-01 -5.000000000000E-01  2.500000000000E-01
      3 F 230 ZN   -2.500000000000E-01  2.500000000000E-01 -5.000000000000E-01
      4 F 230 ZN   -5.000000000000E-01 -2.500000000000E-01  2.500000000000E-01
      5 F 230 ZN   -5.000000000000E-01  2.500000000000E-01 -2.500000000000E-01
      6 F 230 ZN    2.500000000000E-01 -2.500000000000E-01 -5.000000000000E-01
      7 T   6 C     3.589752576096E-01  3.589752576096E-01 -2.631954096475E-01
      8 F   6 C    -3.778293327429E-01 -3.778293327429E-01  2.631954096475E-01
      9 F   6 C    -3.589752576096E-01  3.778293327429E-01  0.000000000000E+00
     10 F   6 C     3.778293327429E-01 -3.589752576096E-01  0.000000000000E+00
     11 F   6 C    -2.631954096475E-01  3.589752576096E-01  3.589752576096E-01
     12 F   6 C     3.589752576096E-01 -2.631954096475E-01  3.589752576096E-01
     13 F   6 C     0.000000000000E+00  3.778293327429E-01 -3.589752576096E-01
     14 F   6 C    -3.778293327429E-01  2.631954096475E-01 -3.778293327429E-01
     15 F   6 C     2.631954096475E-01 -3.778293327429E-01 -3.778293327429E-01
     16 F   6 C     3.778293327429E-01  0.000000000000E+00 -3.589752576096E-01
     17 F   6 C     0.000000000000E+00 -3.589752576096E-01  3.778293327429E-01
     18 F   6 C    -3.589752576096E-01  0.000000000000E+00  3.778293327429E-01
     19 T   6 C     3.340225205582E-01  3.909573348505E-01 -3.944873307327E-01
     20 F   6 C    -2.145553344168E-01 -2.714901487091E-01  3.944873307327E-01
     21 F   6 C    -3.340225205582E-01  2.714901487091E-01  5.693481429232E-02
     22 F   6 C     2.145553344168E-01 -3.909573348505E-01 -5.693481429232E-02
     23 F   6 C    -3.944873307327E-01  3.340225205582E-01  3.909573348505E-01
     24 F   6 C     3.909573348505E-01 -3.944873307327E-01  3.340225205582E-01
     25 F   6 C    -5.693481429232E-02  2.145553344168E-01 -3.909573348505E-01
     26 F   6 C    -2.714901487091E-01  3.944873307327E-01 -2.145553344168E-01
     27 F   6 C     3.944873307327E-01 -2.145553344168E-01 -2.714901487091E-01
     28 F   6 C     2.714901487091E-01  5.693481429232E-02 -3.340225205582E-01
     29 F   6 C     5.693481429232E-02 -3.340225205582E-01  2.714901487091E-01
     30 F   6 C    -3.909573348505E-01 -5.693481429232E-02  2.145553344168E-01
     31 F   6 C     3.909573348505E-01  3.340225205582E-01 -3.944873307327E-01
     32 F   6 C    -2.714901487091E-01 -2.145553344168E-01  3.944873307327E-01
     33 F   6 C     2.714901487091E-01 -3.340225205582E-01  5.693481429232E-02
     34 F   6 C    -3.909573348505E-01  2.145553344168E-01 -5.693481429232E-02
     35 F   6 C     3.340225205582E-01 -3.944873307327E-01  3.909573348505E-01
     36 F   6 C    -3.944873307327E-01  3.909573348505E-01  3.340225205582E-01
     37 F   6 C     2.145553344168E-01 -5.693481429232E-02 -3.909573348505E-01
     38 F   6 C     3.944873307327E-01 -2.714901487091E-01 -2.145553344168E-01
     39 F   6 C    -2.145553344168E-01  3.944873307327E-01 -2.714901487091E-01
     40 F   6 C     5.693481429232E-02  2.714901487091E-01 -3.340225205582E-01
     41 F   6 C    -3.340225205582E-01  5.693481429232E-02  2.714901487091E-01
     42 F   6 C    -5.693481429232E-02 -3.909573348505E-01  2.145553344168E-01
     43 T   1 H     3.060020828694E-01  4.196925307053E-01 -4.497128523772E-01
     44 F   1 H    -1.305946169175E-01 -2.442850647535E-01  4.497128523772E-01
     45 F   1 H    -3.060020828694E-01  2.442850647535E-01  1.136904478360E-01
     46 F   1 H     1.305946169175E-01 -4.196925307053E-01 -1.136904478360E-01
     47 F   1 H    -4.497128523772E-01  3.060020828694E-01  4.196925307053E-01
     48 F   1 H     4.196925307053E-01 -4.497128523772E-01  3.060020828694E-01
     49 F   1 H    -1.136904478360E-01  1.305946169175E-01 -4.196925307053E-01
     50 F   1 H    -2.442850647535E-01  4.497128523772E-01 -1.305946169175E-01
     51 F   1 H     4.497128523772E-01 -1.305946169175E-01 -2.442850647535E-01
     52 F   1 H     2.442850647535E-01  1.136904478360E-01 -3.060020828694E-01
     53 F   1 H     1.136904478360E-01 -3.060020828694E-01  2.442850647535E-01
     54 F   1 H    -4.196925307053E-01 -1.136904478360E-01  1.305946169175E-01
     55 F   1 H     4.196925307053E-01  3.060020828694E-01 -4.497128523772E-01
     56 F   1 H    -2.442850647535E-01 -1.305946169175E-01  4.497128523772E-01
     57 F   1 H     2.442850647535E-01 -3.060020828694E-01  1.136904478360E-01
     58 F   1 H    -4.196925307053E-01  1.305946169175E-01 -1.136904478360E-01
     59 F   1 H     3.060020828694E-01 -4.497128523772E-01  4.196925307053E-01
     60 F   1 H    -4.497128523772E-01  4.196925307053E-01  3.060020828694E-01
     61 F   1 H     1.305946169175E-01 -1.136904478360E-01 -4.196925307053E-01
     62 F   1 H     4.497128523772E-01 -2.442850647535E-01 -1.305946169175E-01
     63 F   1 H    -1.305946169175E-01  4.497128523772E-01 -2.442850647535E-01
     64 F   1 H     1.136904478360E-01  2.442850647535E-01 -3.060020828694E-01
     65 F   1 H    -3.060020828694E-01  1.136904478360E-01  2.442850647535E-01
     66 F   1 H    -1.136904478360E-01 -4.196925307053E-01  1.305946169175E-01
     67 T   7 N     3.140071293190E-01  4.063169206504E-01 -3.098088454074E-01
     68 F   7 N    -2.838742339423E-01 -3.761840252737E-01  3.098088454074E-01
     69 F   7 N    -3.140071293190E-01  3.761840252737E-01  9.230979133137E-02
     70 F   7 N     2.838742339423E-01 -4.063169206504E-01 -9.230979133137E-02
     71 F   7 N    -3.098088454074E-01  3.140071293190E-01  4.063169206504E-01
     72 F   7 N     4.063169206504E-01 -3.098088454074E-01  3.140071293190E-01
     73 F   7 N    -9.230979133137E-02  2.838742339423E-01 -4.063169206504E-01
     74 F   7 N    -3.761840252737E-01  3.098088454074E-01 -2.838742339423E-01
     75 F   7 N     3.098088454074E-01 -2.838742339423E-01 -3.761840252737E-01
     76 F   7 N     3.761840252737E-01  9.230979133137E-02 -3.140071293190E-01
     77 F   7 N     9.230979133137E-02 -3.140071293190E-01  3.761840252737E-01
     78 F   7 N    -4.063169206504E-01 -9.230979133137E-02  2.838742339423E-01
     79 F   7 N     4.063169206504E-01  3.140071293190E-01 -3.098088454074E-01
     80 F   7 N    -3.761840252737E-01 -2.838742339423E-01  3.098088454074E-01
     81 F   7 N     3.761840252737E-01 -3.140071293190E-01  9.230979133137E-02
     82 F   7 N    -4.063169206504E-01  2.838742339423E-01 -9.230979133137E-02
     83 F   7 N     3.140071293190E-01 -3.098088454074E-01  4.063169206504E-01
     84 F   7 N    -3.098088454074E-01  4.063169206504E-01  3.140071293190E-01
     85 F   7 N     2.838742339423E-01 -9.230979133137E-02 -4.063169206504E-01
     86 F   7 N     3.098088454074E-01 -3.761840252737E-01 -2.838742339423E-01
     87 F   7 N    -2.838742339423E-01  3.098088454074E-01 -3.761840252737E-01
     88 F   7 N     9.230979133137E-02  3.761840252737E-01 -3.140071293190E-01
     89 F   7 N    -3.140071293190E-01  9.230979133137E-02  3.761840252737E-01
     90 F   7 N    -9.230979133137E-02 -4.063169206504E-01  2.838742339423E-01
     91 T   7 N     3.551652861228E-01  3.551652861228E-01 -1.697064290222E-01
     92 F   7 N    -4.751282848551E-01 -4.751282848551E-01  1.697064290222E-01
     93 F   7 N    -3.551652861228E-01  4.751282848551E-01  0.000000000000E+00
     94 F   7 N     4.751282848551E-01 -3.551652861228E-01  0.000000000000E+00
     95 F   7 N    -1.697064290222E-01  3.551652861228E-01  3.551652861228E-01
     96 F   7 N     3.551652861228E-01 -1.697064290222E-01  3.551652861228E-01
     97 F   7 N     0.000000000000E+00  4.751282848551E-01 -3.551652861228E-01
     98 F   7 N    -4.751282848551E-01  1.697064290222E-01 -4.751282848551E-01
     99 F   7 N     1.697064290222E-01 -4.751282848551E-01 -4.751282848551E-01
    100 F   7 N     4.751282848551E-01  0.000000000000E+00 -3.551652861228E-01
    101 F   7 N     0.000000000000E+00 -3.551652861228E-01  4.751282848551E-01
    102 F   7 N    -3.551652861228E-01  0.000000000000E+00  4.751282848551E-01
    103 T   8 O     3.969121842579E-01  3.082031033310E-01 -1.337298353728E-01
    104 F   8 O     4.419329387039E-01 -4.693579803693E-01  1.337298353728E-01
    105 F   8 O    -3.969121842579E-01  4.693579803693E-01 -8.870908092682E-02
    106 F   8 O    -4.419329387039E-01 -3.082031033310E-01  8.870908092682E-02
    107 F   8 O    -1.337298353728E-01  3.969121842579E-01  3.082031033310E-01
    108 F   8 O     3.082031033310E-01 -1.337298353728E-01  3.969121842579E-01
    109 F   8 O     8.870908092682E-02 -4.419329387039E-01 -3.082031033310E-01
    110 F   8 O    -4.693579803693E-01  1.337298353728E-01  4.419329387039E-01
    111 F   8 O     1.337298353728E-01  4.419329387039E-01 -4.693579803693E-01
    112 F   8 O     4.693579803693E-01 -8.870908092682E-02 -3.969121842579E-01
    113 F   8 O    -8.870908092682E-02 -3.969121842579E-01  4.693579803693E-01
    114 F   8 O    -3.082031033310E-01  8.870908092682E-02 -4.419329387039E-01
    115 F   8 O     3.082031033310E-01  3.969121842579E-01 -1.337298353728E-01
    116 F   8 O    -4.693579803693E-01  4.419329387039E-01  1.337298353728E-01
    117 F   8 O     4.693579803693E-01 -3.969121842579E-01 -8.870908092682E-02
    118 F   8 O    -3.082031033310E-01 -4.419329387039E-01  8.870908092682E-02
    119 F   8 O     3.969121842579E-01 -1.337298353728E-01  3.082031033310E-01
    120 F   8 O    -1.337298353728E-01  3.082031033310E-01  3.969121842579E-01
    121 F   8 O    -4.419329387039E-01  8.870908092682E-02 -3.082031033310E-01
    122 F   8 O     1.337298353728E-01 -4.693579803693E-01  4.419329387039E-01
    123 F   8 O     4.419329387039E-01  1.337298353728E-01 -4.693579803693E-01
    124 F   8 O    -8.870908092682E-02  4.693579803693E-01 -3.969121842579E-01
    125 F   8 O    -3.969121842579E-01 -8.870908092682E-02  4.693579803693E-01
    126 F   8 O     8.870908092682E-02 -3.082031033310E-01 -4.419329387039E-01

 TRANSFORMATION MATRIX PRIMITIVE-CRYSTALLOGRAPHIC CELL
  0.0000  1.0000  1.0000  1.0000  0.0000  1.0000  1.0000  1.0000  0.0000

 *******************************************************************************
 CRYSTALLOGRAPHIC CELL (VOLUME=       5098.91796656)
         A              B              C           ALPHA      BETA       GAMMA 
    17.21178880    17.21178880    17.21178880    90.000000  90.000000  90.000000

 COORDINATES IN THE CRYSTALLOGRAPHIC CELL
     ATOM                 X/A                 Y/B                 Z/C    
 *******************************************************************************
      1 T 230 ZN   -5.000000000000E-01  2.500000000000E-01  0.000000000000E+00
      2 F 230 ZN    0.000000000000E+00  2.500000000000E-01 -5.000000000000E-01
      3 F 230 ZN    0.000000000000E+00 -5.000000000000E-01  2.500000000000E-01
      4 F 230 ZN    2.500000000000E-01  0.000000000000E+00 -5.000000000000E-01
      5 F 230 ZN    2.500000000000E-01 -5.000000000000E-01  0.000000000000E+00
      6 F 230 ZN   -5.000000000000E-01  0.000000000000E+00  2.500000000000E-01
      7 T   6 C    -1.315977048238E-01 -1.315977048238E-01  4.905729624333E-01
      8 F   6 C     1.315977048238E-01  1.315977048238E-01  4.905729624333E-01
      9 F   6 C    -1.315977048238E-01  1.315977048238E-01 -4.905729624333E-01
     10 F   6 C     1.315977048238E-01 -1.315977048238E-01 -4.905729624333E-01
     11 F   6 C     4.905729624333E-01 -1.315977048238E-01 -1.315977048238E-01
     12 F   6 C    -1.315977048238E-01  4.905729624333E-01 -1.315977048238E-01
     13 F   6 C    -4.905729624333E-01  1.315977048238E-01 -1.315977048238E-01
     14 F   6 C     1.315977048238E-01  4.905729624333E-01  1.315977048238E-01
     15 F   6 C     4.905729624333E-01  1.315977048238E-01  1.315977048238E-01
     16 F   6 C     1.315977048238E-01 -4.905729624333E-01 -1.315977048238E-01
     17 F   6 C    -4.905729624333E-01 -1.315977048238E-01  1.315977048238E-01
     18 F   6 C    -1.315977048238E-01 -4.905729624333E-01  1.315977048238E-01
     19 T   6 C     3.312237417798E-01  2.742889274875E-01  5.973359307070E-02
     20 F   6 C    -3.312237417798E-01 -2.742889274875E-01  5.973359307070E-02
     21 F   6 C     3.312237417798E-01 -2.742889274875E-01 -5.973359307070E-02
     22 F   6 C    -3.312237417798E-01  2.742889274875E-01 -5.973359307070E-02
     23 F   6 C     5.973359307070E-02  3.312237417798E-01  2.742889274875E-01
     24 F   6 C     2.742889274875E-01  5.973359307070E-02  3.312237417798E-01
     25 F   6 C    -5.973359307070E-02 -3.312237417798E-01  2.742889274875E-01
     26 F   6 C    -2.742889274875E-01  5.973359307070E-02 -3.312237417798E-01
     27 F   6 C     5.973359307070E-02 -3.312237417798E-01 -2.742889274875E-01
     28 F   6 C    -2.742889274875E-01 -5.973359307070E-02  3.312237417798E-01
     29 F   6 C    -5.973359307070E-02  3.312237417798E-01 -2.742889274875E-01
     30 F   6 C     2.742889274875E-01 -5.973359307070E-02 -3.312237417798E-01
     31 F   6 C     2.742889274875E-01  3.312237417798E-01  5.973359307070E-02
     32 F   6 C    -2.742889274875E-01 -3.312237417798E-01  5.973359307070E-02
     33 F   6 C    -2.742889274875E-01  3.312237417798E-01 -5.973359307070E-02
     34 F   6 C     2.742889274875E-01 -3.312237417798E-01 -5.973359307070E-02
     35 F   6 C     3.312237417798E-01  5.973359307070E-02  2.742889274875E-01
     36 F   6 C     5.973359307070E-02  2.742889274875E-01  3.312237417798E-01
     37 F   6 C    -3.312237417798E-01 -5.973359307070E-02  2.742889274875E-01
     38 F   6 C     5.973359307070E-02 -2.742889274875E-01 -3.312237417798E-01
     39 F   6 C    -3.312237417798E-01  5.973359307070E-02 -2.742889274875E-01
     40 F   6 C    -5.973359307070E-02 -2.742889274875E-01  3.312237417798E-01
     41 F   6 C     3.312237417798E-01 -5.973359307070E-02 -2.742889274875E-01
     42 F   6 C    -5.973359307070E-02  2.742889274875E-01 -3.312237417798E-01
     43 T   1 H     3.319887977294E-01  2.182983498934E-01  8.770373297592E-02
     44 F   1 H    -3.319887977294E-01 -2.182983498934E-01  8.770373297592E-02
     45 F   1 H     3.319887977294E-01 -2.182983498934E-01 -8.770373297592E-02
     46 F   1 H    -3.319887977294E-01  2.182983498934E-01 -8.770373297592E-02
     47 F   1 H     8.770373297592E-02  3.319887977294E-01  2.182983498934E-01
     48 F   1 H     2.182983498934E-01  8.770373297592E-02  3.319887977294E-01
     49 F   1 H    -8.770373297592E-02 -3.319887977294E-01  2.182983498934E-01
     50 F   1 H    -2.182983498934E-01  8.770373297592E-02 -3.319887977294E-01
     51 F   1 H     8.770373297592E-02 -3.319887977294E-01 -2.182983498934E-01
     52 F   1 H    -2.182983498934E-01 -8.770373297592E-02  3.319887977294E-01
     53 F   1 H    -8.770373297592E-02  3.319887977294E-01 -2.182983498934E-01
     54 F   1 H     2.182983498934E-01 -8.770373297592E-02 -3.319887977294E-01
     55 F   1 H     2.182983498934E-01  3.319887977294E-01  8.770373297592E-02
     56 F   1 H    -2.182983498934E-01 -3.319887977294E-01  8.770373297592E-02
     57 F   1 H    -2.182983498934E-01  3.319887977294E-01 -8.770373297592E-02
     58 F   1 H     2.182983498934E-01 -3.319887977294E-01 -8.770373297592E-02
     59 F   1 H     3.319887977294E-01  8.770373297592E-02  2.182983498934E-01
     60 F   1 H     8.770373297592E-02  2.182983498934E-01  3.319887977294E-01
     61 F   1 H    -3.319887977294E-01 -8.770373297592E-02  2.182983498934E-01
     62 F   1 H     8.770373297592E-02 -2.182983498934E-01 -3.319887977294E-01
     63 F   1 H    -3.319887977294E-01  8.770373297592E-02 -2.182983498934E-01
     64 F   1 H    -8.770373297592E-02 -2.182983498934E-01  3.319887977294E-01
     65 F   1 H     3.319887977294E-01 -8.770373297592E-02 -2.182983498934E-01
     66 F   1 H    -8.770373297592E-02  2.182983498934E-01 -3.319887977294E-01
     67 T   7 N     3.912504729620E-01  2.989406816306E-01  1.506644768835E-02
     68 F   7 N    -3.912504729620E-01 -2.989406816306E-01  1.506644768835E-02
     69 F   7 N     3.912504729620E-01 -2.989406816306E-01 -1.506644768835E-02
     70 F   7 N    -3.912504729620E-01  2.989406816306E-01 -1.506644768835E-02
     71 F   7 N     1.506644768835E-02  3.912504729620E-01  2.989406816306E-01
     72 F   7 N     2.989406816306E-01  1.506644768835E-02  3.912504729620E-01
     73 F   7 N    -1.506644768835E-02 -3.912504729620E-01  2.989406816306E-01
     74 F   7 N    -2.989406816306E-01  1.506644768835E-02 -3.912504729620E-01
     75 F   7 N     1.506644768835E-02 -3.912504729620E-01 -2.989406816306E-01
     76 F   7 N    -2.989406816306E-01 -1.506644768835E-02  3.912504729620E-01
     77 F   7 N    -1.506644768835E-02  3.912504729620E-01 -2.989406816306E-01
     78 F   7 N     2.989406816306E-01 -1.506644768835E-02 -3.912504729620E-01
     79 F   7 N     2.989406816306E-01  3.912504729620E-01  1.506644768835E-02
     80 F   7 N    -2.989406816306E-01 -3.912504729620E-01  1.506644768835E-02
     81 F   7 N    -2.989406816306E-01  3.912504729620E-01 -1.506644768835E-02
     82 F   7 N     2.989406816306E-01 -3.912504729620E-01 -1.506644768835E-02
     83 F   7 N     3.912504729620E-01  1.506644768835E-02  2.989406816306E-01
     84 F   7 N     1.506644768835E-02  2.989406816306E-01  3.912504729620E-01
     85 F   7 N    -3.912504729620E-01 -1.506644768835E-02  2.989406816306E-01
     86 F   7 N     1.506644768835E-02 -2.989406816306E-01 -3.912504729620E-01
     87 F   7 N    -3.912504729620E-01  1.506644768835E-02 -2.989406816306E-01
     88 F   7 N    -1.506644768835E-02 -2.989406816306E-01  3.912504729620E-01
     89 F   7 N     3.912504729620E-01 -1.506644768835E-02 -2.989406816306E-01
     90 F   7 N    -1.506644768835E-02  2.989406816306E-01 -3.912504729620E-01
     91 T   7 N    -8.485321451108E-02 -8.485321451108E-02  4.400185006338E-01
     92 F   7 N     8.485321451108E-02  8.485321451108E-02  4.400185006338E-01
     93 F   7 N    -8.485321451108E-02  8.485321451108E-02 -4.400185006338E-01
     94 F   7 N     8.485321451108E-02 -8.485321451108E-02 -4.400185006338E-01
     95 F   7 N     4.400185006338E-01 -8.485321451108E-02 -8.485321451108E-02
     96 F   7 N    -8.485321451108E-02  4.400185006338E-01 -8.485321451108E-02
     97 F   7 N    -4.400185006338E-01  8.485321451108E-02 -8.485321451108E-02
     98 F   7 N     8.485321451108E-02  4.400185006338E-01  8.485321451108E-02
     99 F   7 N     4.400185006338E-01  8.485321451108E-02  8.485321451108E-02
    100 F   7 N     8.485321451108E-02 -4.400185006338E-01 -8.485321451108E-02
    101 F   7 N    -4.400185006338E-01 -8.485321451108E-02  8.485321451108E-02
    102 F   7 N    -8.485321451108E-02 -4.400185006338E-01  8.485321451108E-02
    103 T   8 O    -1.112194581498E-01 -2.251037722302E-02  4.194225614809E-01
    104 F   8 O     1.112194581498E-01  2.251037722302E-02  4.194225614809E-01
    105 F   8 O    -1.112194581498E-01  2.251037722302E-02 -4.194225614809E-01
    106 F   8 O     1.112194581498E-01 -2.251037722302E-02 -4.194225614809E-01
    107 F   8 O     4.194225614809E-01 -1.112194581498E-01 -2.251037722302E-02
    108 F   8 O    -2.251037722302E-02  4.194225614809E-01 -1.112194581498E-01
    109 F   8 O    -4.194225614809E-01  1.112194581498E-01 -2.251037722302E-02
    110 F   8 O     2.251037722302E-02  4.194225614809E-01  1.112194581498E-01
    111 F   8 O     4.194225614809E-01  1.112194581498E-01  2.251037722302E-02
    112 F   8 O     2.251037722302E-02 -4.194225614809E-01 -1.112194581498E-01
    113 F   8 O    -4.194225614809E-01 -1.112194581498E-01  2.251037722302E-02
    114 F   8 O    -2.251037722302E-02 -4.194225614809E-01  1.112194581498E-01
    115 F   8 O    -2.251037722302E-02 -1.112194581498E-01  4.194225614809E-01
    116 F   8 O     2.251037722302E-02  1.112194581498E-01  4.194225614809E-01
    117 F   8 O     2.251037722302E-02 -1.112194581498E-01 -4.194225614809E-01
    118 F   8 O    -2.251037722302E-02  1.112194581498E-01 -4.194225614809E-01
    119 F   8 O    -1.112194581498E-01  4.194225614809E-01 -2.251037722302E-02
    120 F   8 O     4.194225614809E-01 -2.251037722302E-02 -1.112194581498E-01
    121 F   8 O     1.112194581498E-01 -4.194225614809E-01 -2.251037722302E-02
    122 F   8 O     4.194225614809E-01  2.251037722302E-02  1.112194581498E-01
    123 F   8 O     1.112194581498E-01  4.194225614809E-01  2.251037722302E-02
    124 F   8 O    -4.194225614809E-01  2.251037722302E-02 -1.112194581498E-01
    125 F   8 O    -1.112194581498E-01 -4.194225614809E-01  2.251037722302E-02
    126 F   8 O    -4.194225614809E-01 -2.251037722302E-02  1.112194581498E-01

 T = ATOM BELONGING TO THE ASYMMETRIC UNIT

 *******************************************************************************
 * CELL DEFORMATION
 *******************************************************************************

    ELASTIC STRAIN MATRIX (ADIMENSIONAL)

    1    0.0001000000    0.0000000000    0.0000000000
    2    0.0000000000    0.0000000000    0.0000000000
    3    0.0000000000    0.0000000000    0.0000000000

 LATTICE PARAMETERS (ANGSTROMS AND DEGREES) OF
 (1) ORIGINAL PRIMITIVE CELL
 (2) ORIGINAL CRYSTALLOGRAPHIC CELL
 (3) DEFORMED PRIMITIVE CELL
 (4) DEFORMED CRYSTALLOGRAPHIC CELL

            A           B           C        ALPHA       BETA        GAMMA         VOL
 (1)   14.905846   14.905846   14.905846  109.471221  109.471221  109.471221 2549.458983
 (2)   17.211789   17.211789   17.211789   90.000000   90.000000   90.000000 5098.917967
 (3)   14.906343   14.906343   14.906343  109.465819  109.473922  109.473922 2549.713929
 (4)   17.213510   17.211789   17.211789   90.000000   90.000000   90.000000 5099.427858

 * CELL DEFORMATION COMPLETE - NO. OF SYMMOPS   8

 *******************************************************************************
 * CELL DEFORMATION
 *******************************************************************************

    ELASTIC STRAIN MATRIX (ADIMENSIONAL)

    1   -0.0001000000    0.0000000000    0.0000000000
    2    0.0000000000    0.0000000000    0.0000000000
    3    0.0000000000    0.0000000000    0.0000000000

 LATTICE PARAMETERS (ANGSTROMS AND DEGREES) OF
 (1) ORIGINAL PRIMITIVE CELL
 (2) ORIGINAL CRYSTALLOGRAPHIC CELL
 (3) DEFORMED PRIMITIVE CELL
 (4) DEFORMED CRYSTALLOGRAPHIC CELL

            A           B           C        ALPHA       BETA        GAMMA         VOL
 (1)   14.906343   14.906343   14.906343  109.465819  109.473922  109.473922 2549.713929
 (2)   17.213510   17.211789   17.211789   90.000000   90.000000   90.000000 5099.427858
 (3)   14.905846   14.905846   14.905846  109.471221  109.471220  109.471220 2549.458958
 (4)   17.211789   17.211789   17.211789   90.000000   90.000000   90.000000 5098.917916

 * CELL DEFORMATION COMPLETE - NO. OF SYMMOPS   8

 *****    8 SYMMOPS - TRANSLATORS IN ANGSTROM
 ***** MATRICES AND TRANSLATORS IN THE CARTESIAN REFERENCE FRAME

 ORDER   : ORDER OF THE OPERATOR

 TRANSLA : REAL TRANSLATION (WITHOUT ORIGIN SHIFT) IN CARTESIAN COORDINATES

 uvw/hkl : ORIENTATION OF THE OPERATOR IN CARTESIAN COORDINATES

 LOCATED : ORIGIN OF THE OPERATOR IN CARTESIAN COORDINATES

   NO.   1 INVERSE   1    ORDER   1        NO.   2 INVERSE   2    ORDER   2
    1.000   0.000   0.000     0.000        -1.000   0.000   0.000     0.000
    0.000   1.000   0.000     0.000         0.000  -1.000   0.000     0.000
    0.000   0.000   1.000     0.000         0.000   0.000   1.000     0.000
             OPERATION E(   1)                       OPERATION C(   2)
 DETERMINANT 1.; ROTATION(DEG)   0.      DETERMINANT 1.; ROTATION(DEG) 180.
 TRANSLA (  0.000    0.000    0.000)     TRANSLA (  0.000    0.000    0.000)
 uvw/hkl (  0.000    0.000    0.000)     uvw/hkl (  0.000    0.000    4.000)
 LOCATED (  0.000    0.000    0.000)     LOCATED (  0.000    0.000    0.000)

   NO.   3 INVERSE   3    ORDER   2        NO.   4 INVERSE   4    ORDER   2
    1.000   0.000   0.000     0.000        -1.000   0.000   0.000     0.000
    0.000  -1.000   0.000     0.000         0.000   1.000   0.000     0.000
    0.000   0.000  -1.000     0.000         0.000   0.000  -1.000     0.000
             OPERATION C(   2)                       OPERATION C(   2)
 DETERMINANT 1.; ROTATION(DEG) 180.      DETERMINANT 1.; ROTATION(DEG) 180.
 TRANSLA (  0.000    0.000    0.000)     TRANSLA (  0.000    0.000    0.000)
 uvw/hkl (  4.000    0.000    0.000)     uvw/hkl (  0.000   -4.000    0.000)
 LOCATED (  0.000    0.000    0.000)     LOCATED (  0.000    0.000    0.000)

   NO.   5 INVERSE   5    ORDER   2        NO.   6 INVERSE   7    ORDER   4
    1.000   0.000   0.000     0.000        -1.000   0.000   0.000     0.000
    0.000   0.000   1.000     0.000         0.000   0.000  -1.000     0.000
    0.000   1.000   0.000     0.000         0.000   1.000   0.000     0.000
             OPERATION M(   2)                       OPERATION S(   4)
 DETERMINANT-1.; ROTATION(DEG)   0.      DETERMINANT-1.; ROTATION(DEG)  90.
 TRANSLA (  0.000    0.000    0.000)     TRANSLA (  0.000    0.000    0.000)
 uvw/hkl (  0.000   -1.000    1.000)     uvw/hkl (  0.000   -2.000    2.000)
 LOCATED (  0.000    0.000    0.000)     LOCATED (  0.000    0.000    0.000)

   NO.   7 INVERSE   6    ORDER   4        NO.   8 INVERSE   8    ORDER   2
   -1.000   0.000   0.000     0.000         1.000   0.000   0.000     0.000
    0.000   0.000   1.000     0.000         0.000   0.000  -1.000     0.000
    0.000  -1.000   0.000     0.000         0.000  -1.000   0.000     0.000
             OPERATION S(   4)                       OPERATION M(   2)
 DETERMINANT-1.; ROTATION(DEG)  90.      DETERMINANT-1.; ROTATION(DEG)   0.
 TRANSLA (  0.000    0.000    0.000)     TRANSLA (  0.000    0.000    0.000)
 uvw/hkl (  0.000    2.000    2.000)     uvw/hkl (  0.000   -1.000   -1.000)
 LOCATED (  0.000    0.000    0.000)     LOCATED (  0.000    0.000    0.000)

 GCALCO - MAX INDICES DIRECT LATTICE VECTOR    14    14    14
 NO.OF VECTORS CREATED 6999 STARS  122 RMAX   306.84559 BOHR

 CAPPA:IS1  2;IS2  2;IS3  2; K PTS MONK NET   4; SYMMOPS:K SPACE  16;G SPACE   8

 *******************************************************************************
 MAX NUMBER OF SCF CYCLES      50  CONVERGENCE ON DELTAP        10**-18
 WEIGHT OF F(I) IN F(I+1)      30% CONVERGENCE ON ENERGY        10**- 8
 SHRINK. FACT.(MONKH.)    2  2  2  NUMBER OF K POINTS IN THE IBZ      4
 SHRINKING FACTOR(GILAT NET)    2  NUMBER OF K POINTS(GILAT NET)      4
 *******************************************************************************
 *** K POINTS COORDINATES (OBLIQUE COORDINATES IN UNITS OF IS =  2)
   1-R(  0  0  0)   2-R(  1  0  0)   3-R(  0  1  0)   4-R(  1  1  1)

 DIRECT LATTICE VECTORS COMPON. (A.U.)     RECIP. LATTICE VECTORS COMPON. (A.U.) 
        X            Y            Z              X            Y            Z
  -16.2627836   16.2627836   16.2627836      0.0000000    0.1931768    0.1931768
   16.2627836  -16.2627836   16.2627836      0.1931768    0.0000000    0.1931768
   16.2627836   16.2627836  -16.2627836      0.1931768    0.1931768    0.0000000

 DISK SPACE FOR EIGENVECTORS (FTN 10)    18045504 REALS
 TTTTTTTTTTTTTTTTTTTTTTTTTTTTTT gordsh1     TELAPSE     3276.38 TCPU     1196.04

 MATRIX SIZE: P(G)10473312, F(G)  756096, P(G) IRR  665198, F(G) IRR   97612
 MAX G-VECTOR INDEX FOR 1- AND 2-ELECTRON INTEGRALS 181

 TTTTTTTTTTTTTTTTTTTTTTTTTTTTTT INPUT       TELAPSE     3276.44 TCPU     1196.09

 SYMMETRY ALLOWED ELASTIC DISTORTION 1
  0.5773503  0.0000000  0.0000000
  0.0000000  0.5773503  0.0000000
  0.0000000  0.0000000  0.5773503

 SYMMETRY ALLOWED ELASTIC DISTORTION 2
  0.8164966  0.0000000  0.0000000
  0.0000000 -0.4082483  0.0000000
  0.0000000  0.0000000 -0.4082483

 SYMMETRY ALLOWED INTERNAL DEGREE(S) OF FREEDOM:  47
 TTTTTTTTTTTTTTTTTTTTTTTTTTTTTT SYMM        TELAPSE     3278.84 TCPU     1198.50
 TTTTTTTTTTTTTTTTTTTTTTTTTTTTTT INT_SCREEN  TELAPSE     3278.88 TCPU     1198.54
 INFORMATION **** EXCBUF **** EXCH. BIPO BUFFER: WORDS USED =     4000000
 WARNING **** EXCBUF **** EXCH. BIPO BUFFER TOO SMALL - TO AVOID I/O SET EXCHSIZE =     8022285

 DFT PARAMETERS

     ATOM       ELECTRONS   NET CHARGE   R(ANGSTROM)
   1 230  ZN     20.0000      0.0000     1.37000000
   7   6  C       6.0000      0.0000     0.77000000
  43   1  H       1.0000      0.0000     1.11000000
  67   7  N       7.0000      0.0000     0.74000000
 103   8  O       8.0000      0.0000     0.74000000

 SIZE OF GRID=     995713
 TTTTTTTTTTTTTTTTTTTTTTTTTTTTTT MAKE_GRID2  TELAPSE     3285.67 TCPU     1203.74
 BECKE WEIGHT FUNCTION
 RADSAFE =     2.00
 TOLERANCES - DENSITY:10**- 6; POTENTIAL:10**- 9; GRID WGT:10**-14

 RADIAL INTEGRATION  - INTERVALS (POINTS,UPPER LIMIT):            1( 99,  4.0*R)

 ANGULAR INTEGRATION - INTERVALS (ACCURACY LEVEL [N. POINTS] UPPER LIMIT):
  1(  6[ 146]   0.2)  2( 11[ 302]   0.5)  3( 14[ 590]   0.9)  4( 18[1454]   3.5)
  5( 14[ 590]9999.0)
 TTTTTTTTTTTTTTTTTTTTTTTTTTTTTT INT_CALC    TELAPSE     3285.73 TCPU     1203.80

 *******************************************************************************
 ZIF-65 (cif CCDC 917446, CIMFUB)                                                
 CRYSTAL - SCF - TYPE OF CALCULATION :  RESTRICTED CLOSED SHELL
 *******************************************************************************

 CAPPA:IS1  2;IS2  2;IS3  2; K PTS MONK NET   4; SYMMOPS:K SPACE  16;G SPACE   8

 TTTTTTTTTTTTTTTTTTTTTTTTTTTTTT SDIK        TELAPSE     3286.81 TCPU     1204.89

 AAAAAAAAAAAAAAAAAAAAAAAAAAAAAAAAAAAAAAAAAAAAAAAAAAAAAAAAAAAAAAAAAAAAAAAAAAAAAAA
         ATOMIC WAVEFUNCTION(S)


 NUCLEAR CHARGE 20.0  SYMMETRY SPECIES            S    P    D
 N. ELECTRONS   20.0  NUMBER OF PRIMITIVE GTOS    7    7    6
                      NUMBER OF CONTRACTED GTOS   5    5    3
                      NUMBER OF CLOSED SHELLS     2    1    1
                      OPEN SHELL OCCUPATION       0    0    0

  ZNUC SCFIT  TOTAL HF ENERGY   KINETIC ENERGY   VIRIAL THEOREM ACCURACY
  20.0  35   -2.259494290E+02  1.538488917E+02 -2.468645152E+00  3.9E-06

 NUCLEAR CHARGE  6.0  SYMMETRY SPECIES            S    P
 N. ELECTRONS    6.0  NUMBER OF PRIMITIVE GTOS   11    5
                      NUMBER OF CONTRACTED GTOS   4    3
                      NUMBER OF CLOSED SHELLS     2    0
                      OPEN SHELL OCCUPATION       0    2

  ZNUC SCFIT  TOTAL HF ENERGY   KINETIC ENERGY   VIRIAL THEOREM ACCURACY
   6.0  11   -3.768480057E+01  3.769831118E+01 -1.999641612E+00  2.0E-06

 NUCLEAR CHARGE  1.0  SYMMETRY SPECIES            S
 N. ELECTRONS    1.0  NUMBER OF PRIMITIVE GTOS    5
                      NUMBER OF CONTRACTED GTOS   3
                      NUMBER OF CLOSED SHELLS     0
                      OPEN SHELL OCCUPATION       1

  ZNUC SCFIT  TOTAL HF ENERGY   KINETIC ENERGY   VIRIAL THEOREM ACCURACY
   1.0   1   -4.998098153E-01  4.997907537E-01 -2.000038139E+00  9.6E-17

 NUCLEAR CHARGE  7.0  SYMMETRY SPECIES            S    P
 N. ELECTRONS    7.0  NUMBER OF PRIMITIVE GTOS   11    5
                      NUMBER OF CONTRACTED GTOS   4    3
                      NUMBER OF CLOSED SHELLS     2    0
                      OPEN SHELL OCCUPATION       0    3

  ZNUC SCFIT  TOTAL HF ENERGY   KINETIC ENERGY   VIRIAL THEOREM ACCURACY
   7.0  11   -5.439473665E+01  5.441433682E+01 -1.999639798E+00  3.6E-06

 NUCLEAR CHARGE  8.0  SYMMETRY SPECIES            S    P
 N. ELECTRONS    8.0  NUMBER OF PRIMITIVE GTOS   11    5
                      NUMBER OF CONTRACTED GTOS   4    3
                      NUMBER OF CLOSED SHELLS     2    0
                      OPEN SHELL OCCUPATION       0    4

  ZNUC SCFIT  TOTAL HF ENERGY   KINETIC ENERGY   VIRIAL THEOREM ACCURACY
   8.0  13   -7.479861895E+01  7.482603849E+01 -1.999633556E+00  2.7E-06

 AAAAAAAAAAAAAAAAAAAAAAAAAAAAAAAAAAAAAAAAAAAAAAAAAAAAAAAAAAAAAAAAAAAAAAAAAAAAAAA

 CHARGE NORMALIZATION FACTOR   1.00000000
 TOTAL ATOMIC CHARGES:
  20.0000000  20.0000000  20.0000000  20.0000000  20.0000000  20.0000000
   6.0000000   6.0000000   6.0000000   6.0000000   6.0000000   6.0000000
   6.0000000   6.0000000   6.0000000   6.0000000   6.0000000   6.0000000
   6.0000000   6.0000000   6.0000000   6.0000000   6.0000000   6.0000000
   6.0000000   6.0000000   6.0000000   6.0000000   6.0000000   6.0000000
   6.0000000   6.0000000   6.0000000   6.0000000   6.0000000   6.0000000
   6.0000000   6.0000000   6.0000000   6.0000000   6.0000000   6.0000000
   1.0000000   1.0000000   1.0000000   1.0000000   1.0000000   1.0000000
   1.0000000   1.0000000   1.0000000   1.0000000   1.0000000   1.0000000
   1.0000000   1.0000000   1.0000000   1.0000000   1.0000000   1.0000000
   1.0000000   1.0000000   1.0000000   1.0000000   1.0000000   1.0000000
   7.0000000   7.0000000   7.0000000   7.0000000   7.0000000   7.0000000
   7.0000000   7.0000000   7.0000000   7.0000000   7.0000000   7.0000000
   7.0000000   7.0000000   7.0000000   7.0000000   7.0000000   7.0000000
   7.0000000   7.0000000   7.0000000   7.0000000   7.0000000   7.0000000
   7.0000000   7.0000000   7.0000000   7.0000000   7.0000000   7.0000000
   7.0000000   7.0000000   7.0000000   7.0000000   7.0000000   7.0000000
   8.0000000   8.0000000   8.0000000   8.0000000   8.0000000   8.0000000
   8.0000000   8.0000000   8.0000000   8.0000000   8.0000000   8.0000000
   8.0000000   8.0000000   8.0000000   8.0000000   8.0000000   8.0000000
   8.0000000   8.0000000   8.0000000   8.0000000   8.0000000   8.0000000
 TTTTTTTTTTTTTTTTTTTTTTTTTTTTTT MOQGAD      TELAPSE     3296.01 TCPU     1214.09
 TTTTTTTTTTTTTTTTTTTTTTTTTTTTTT SHELLXN     TELAPSE     3312.55 TCPU     1222.83
 TTTTTTTTTTTTTTTTTTTTTTTTTTTTTT MONMO3      TELAPSE     3335.72 TCPU     1246.00
 NUMERICALLY INTEGRATED DENSITY    804.0000555404
 TTTTTTTTTTTTTTTTTTTTTTTTTTTTTT NUMDFT      TELAPSE     3337.48 TCPU     1247.76
 CYC   0 ETOT(AU) -6.559132712747E+03 DETOT -6.56E+03 tst  6.70E-15 PX  1.00E+00
 TTTTTTTTTTTTTTTTTTTTTTTTTTTTTT DIIS        TELAPSE     3347.38 TCPU     1257.66
 TTTTTTTTTTTTTTTTTTTTTTTTTTTTTT FDIK        TELAPSE     3355.44 TCPU     1263.73
 INSULATING STATE
 TOP OF VALENCE BANDS -    BAND    402; K    4; EIG -2.7993492E-01 AU
 TOP OF VALENCE BANDS -    BAND    402; K    1; EIG -2.8168618E-01 AU
 BOTTOM OF VIRTUAL BANDS - BAND    403; K    3; EIG -1.4038479E-01 AU
 INDIRECT ENERGY BAND GAP:   3.7974 eV
 BOTTOM OF VIRTUAL BANDS - BAND    403; K    1; EIG -1.4021138E-01 AU
 TTTTTTTTTTTTTTTTTTTTTTTTTTTTTT PDIG        TELAPSE     3355.88 TCPU     1264.16
 CHARGE NORMALIZATION FACTOR   1.00000000
 TOTAL ATOMIC CHARGES:
  18.2782832  18.2782832  18.2782832  18.2782832  18.2782832  18.2782832
   5.3684637   5.3684637   5.3684637   5.3684637   5.3684639   5.3684637
   5.3684639   5.3684637   5.3684639   5.3684637   5.3684639   5.3684637
   6.1585039   6.1585039   6.1585039   6.1585039   6.1585040   6.1585040
   6.1585040   6.1585040   6.1585040   6.1585040   6.1585040   6.1585040
   6.1585040   6.1585040   6.1585040   6.1585040   6.1585039   6.1585040
   6.1585039   6.1585040   6.1585039   6.1585040   6.1585039   6.1585040
   0.7924224   0.7924224   0.7924224   0.7924224   0.7924224   0.7924224
   0.7924224   0.7924224   0.7924224   0.7924224   0.7924224   0.7924224
   0.7924224   0.7924224   0.7924224   0.7924224   0.7924224   0.7924224
   0.7924224   0.7924224   0.7924224   0.7924224   0.7924224   0.7924224
   7.6619917   7.6619917   7.6619917   7.6619917   7.6619916   7.6619916
   7.6619916   7.6619916   7.6619916   7.6619916   7.6619916   7.6619916
   7.6619916   7.6619916   7.6619916   7.6619916   7.6619917   7.6619916
   7.6619917   7.6619916   7.6619917   7.6619916   7.6619917   7.6619916
   6.0600020   6.0600020   6.0600020   6.0600020   6.0600021   6.0600020
   6.0600021   6.0600020   6.0600021   6.0600020   6.0600021   6.0600020
   8.6032783   8.6032783   8.6032783   8.6032783   8.6032783   8.6032784
   8.6032783   8.6032784   8.6032783   8.6032784   8.6032783   8.6032784
   8.6032784   8.6032784   8.6032784   8.6032784   8.6032783   8.6032783
   8.6032783   8.6032783   8.6032783   8.6032783   8.6032783   8.6032783
 TTTTTTTTTTTTTTTTTTTTTTTTTTTTTT MOQGAD      TELAPSE     3355.89 TCPU     1264.18
 TTTTTTTTTTTTTTTTTTTTTTTTTTTTTT SHELLXN     TELAPSE     3383.07 TCPU     1273.35
 TTTTTTTTTTTTTTTTTTTTTTTTTTTTTT MONMO3      TELAPSE     3385.33 TCPU     1275.61
 NUMERICALLY INTEGRATED DENSITY    804.0000478037
 TTTTTTTTTTTTTTTTTTTTTTTTTTTTTT NUMDFT      TELAPSE     3388.00 TCPU     1278.28
 CYC   1 ETOT(AU) -6.522673690712E+03 DETOT  3.65E+01 tst  0.00E+00 PX  1.00E+00
 TTTTTTTTTTTTTTTTTTTTTTTTTTTTTT DIIS        TELAPSE     3391.46 TCPU     1281.74
 DIIS TEST: 0.30726E+02 AT SCF   CYCLE   1 - MIX   30 %
 TTTTTTTTTTTTTTTTTTTTTTTTTTTTTT FDIK        TELAPSE     3395.41 TCPU     1284.94
 INSULATING STATE
 TOP OF VALENCE BANDS -    BAND    402; K    4; EIG -2.7424475E-01 AU
 TOP OF VALENCE BANDS -    BAND    402; K    1; EIG -2.7591661E-01 AU
 BOTTOM OF VIRTUAL BANDS - BAND    403; K    4; EIG -1.3351760E-01 AU
 DIRECT ENERGY BAND GAP:   3.8294 eV
 BOTTOM OF VIRTUAL BANDS - BAND    403; K    1; EIG -1.3241433E-01 AU
 TTTTTTTTTTTTTTTTTTTTTTTTTTTTTT PDIG        TELAPSE     3395.72 TCPU     1285.25
 CHARGE NORMALIZATION FACTOR   1.00000000
 TOTAL ATOMIC CHARGES:
  18.6102467  18.6102467  18.6102467  18.6081832  18.6081832  18.6102467
   5.6896107   5.6896107   5.6896107   5.6896107   5.6861541   5.6896107
   5.6861541   5.6896107   5.6861541   5.6896107   5.6861541   5.6896107
   5.8970941   5.8970941   5.8970941   5.8970941   5.8986092   5.8974815
   5.8986092   5.8974815   5.8986092   5.8974815   5.8986092   5.8974815
   5.8974815   5.8974815   5.8974815   5.8974815   5.8970941   5.8986092
   5.8970941   5.8986092   5.8970941   5.8986092   5.8970941   5.8986092
   0.8802771   0.8802771   0.8802771   0.8802771   0.8797509   0.8807464
   0.8797509   0.8807464   0.8797509   0.8807464   0.8797509   0.8807464
   0.8807464   0.8807464   0.8807464   0.8807464   0.8802771   0.8797509
   0.8802771   0.8797509   0.8802771   0.8797509   0.8802771   0.8797509
   7.4975458   7.4975458   7.4975458   7.4975458   7.4984923   7.4982954
   7.4984923   7.4982954   7.4984923   7.4982954   7.4984923   7.4982954
   7.4982954   7.4982954   7.4982954   7.4982954   7.4975458   7.4984923
   7.4975458   7.4984923   7.4975458   7.4984923   7.4975458   7.4984923
   7.2605812   7.2605812   7.2605812   7.2605812   7.2602210   7.2605812
   7.2602210   7.2605812   7.2602210   7.2605812   7.2602210   7.2605812
   8.0970463   8.0970463   8.0970463   8.0970463   8.0972287   8.0968838
   8.0972287   8.0968838   8.0972287   8.0968838   8.0972287   8.0968838
   8.0968838   8.0968838   8.0968838   8.0968838   8.0970463   8.0972287
   8.0970463   8.0972287   8.0970463   8.0972287   8.0970463   8.0972287
 TTTTTTTTTTTTTTTTTTTTTTTTTTTTTT MOQGAD      TELAPSE     3395.73 TCPU     1285.26
 TTTTTTTTTTTTTTTTTTTTTTTTTTTTTT SHELLXN     TELAPSE     3409.31 TCPU     1294.45
 TTTTTTTTTTTTTTTTTTTTTTTTTTTTTT MONMO3      TELAPSE     3417.29 TCPU     1302.43
 NUMERICALLY INTEGRATED DENSITY    804.0000524659
 TTTTTTTTTTTTTTTTTTTTTTTTTTTTTT NUMDFT      TELAPSE     3419.97 TCPU     1305.11
 CYC   2 ETOT(AU) -6.523629486340E+03 DETOT -9.56E-01 tst  1.83E-02 PX  2.16E-01
 TTTTTTTTTTTTTTTTTTTTTTTTTTTTTT DIIS        TELAPSE     3420.64 TCPU     1305.77
 DIIS TEST: 0.19524E+02 AT SCF   CYCLE   2 - DIIS ACTIVE - HISTORY:     2 CYCLES
 TTTTTTTTTTTTTTTTTTTTTTTTTTTTTT FDIK        TELAPSE     3422.60 TCPU     1307.33
 INSULATING STATE
 TOP OF VALENCE BANDS -    BAND    402; K    4; EIG -2.8454021E-01 AU
 TOP OF VALENCE BANDS -    BAND    402; K    1; EIG -2.8648815E-01 AU
 BOTTOM OF VIRTUAL BANDS - BAND    403; K    3; EIG -5.9705249E-02 AU
 INDIRECT ENERGY BAND GAP:   6.1181 eV
 BOTTOM OF VIRTUAL BANDS - BAND    403; K    1; EIG -5.9495827E-02 AU
 TTTTTTTTTTTTTTTTTTTTTTTTTTTTTT PDIG        TELAPSE     3422.91 TCPU     1307.63
 CHARGE NORMALIZATION FACTOR   1.00000000
 TOTAL ATOMIC CHARGES:
  18.5832424  18.5832424  18.5832424  18.5829084  18.5829084  18.5832424
   5.3965830   5.3965830   5.3965830   5.3965830   5.3963358   5.3965830
   5.3963358   5.3965830   5.3963358   5.3965830   5.3963358   5.3965830
   6.0398456   6.0398456   6.0398456   6.0398456   6.0397117   6.0399934
   6.0397117   6.0399934   6.0397117   6.0399934   6.0397117   6.0399934
   6.0399934   6.0399934   6.0399934   6.0399934   6.0398456   6.0397117
   6.0398456   6.0397117   6.0398456   6.0397117   6.0398456   6.0397117
   0.8582303   0.8582303   0.8582303   0.8582303   0.8580924   0.8583063
   0.8580924   0.8583063   0.8580924   0.8583063   0.8580924   0.8583063
   0.8583063   0.8583063   0.8583063   0.8583063   0.8582303   0.8580924
   0.8582303   0.8580924   0.8582303   0.8580924   0.8582303   0.8580924
   7.5843986   7.5843986   7.5843986   7.5843986   7.5846017   7.5841902
   7.5846017   7.5841902   7.5846017   7.5841902   7.5846017   7.5841902
   7.5841902   7.5841902   7.5841902   7.5841902   7.5843986   7.5846017
   7.5843986   7.5846017   7.5843986   7.5846017   7.5843986   7.5846017
   6.7685773   6.7685773   6.7685773   6.7685773   6.7686763   6.7685773
   6.7686763   6.7685773   6.7686763   6.7685773   6.7686763   6.7685773
   8.2890625   8.2890625   8.2890625   8.2890625   8.2892424   8.2893104
   8.2892424   8.2893104   8.2892424   8.2893104   8.2892424   8.2893104
   8.2893104   8.2893104   8.2893104   8.2893104   8.2890625   8.2892424
   8.2890625   8.2892424   8.2890625   8.2892424   8.2890625   8.2892424
 TTTTTTTTTTTTTTTTTTTTTTTTTTTTTT MOQGAD      TELAPSE     3422.92 TCPU     1307.65
 TTTTTTTTTTTTTTTTTTTTTTTTTTTTTT SHELLXN     TELAPSE     3437.81 TCPU     1316.82
 TTTTTTTTTTTTTTTTTTTTTTTTTTTTTT MONMO3      TELAPSE     3440.68 TCPU     1319.69
 NUMERICALLY INTEGRATED DENSITY    804.0000446276
 TTTTTTTTTTTTTTTTTTTTTTTTTTTTTT NUMDFT      TELAPSE     3443.36 TCPU     1322.37
 CYC   3 ETOT(AU) -6.525086172437E+03 DETOT -1.46E+00 tst  4.37E-03 PX  1.20E-01
 TTTTTTTTTTTTTTTTTTTTTTTTTTTTTT DIIS        TELAPSE     3456.02 TCPU     1335.03
 DIIS TEST: 0.26459E+00 AT SCF   CYCLE   3 - DIIS ACTIVE - HISTORY:     3 CYCLES
 TTTTTTTTTTTTTTTTTTTTTTTTTTTTTT FDIK        TELAPSE     3463.05 TCPU     1335.04
 INSULATING STATE
 TOP OF VALENCE BANDS -    BAND    402; K    4; EIG -2.9015771E-01 AU
 TOP OF VALENCE BANDS -    BAND    402; K    1; EIG -2.9194461E-01 AU
 BOTTOM OF VIRTUAL BANDS - BAND    403; K    2; EIG -7.1669014E-02 AU
 INDIRECT ENERGY BAND GAP:   5.9454 eV
 BOTTOM OF VIRTUAL BANDS - BAND    403; K    1; EIG -7.1456337E-02 AU
 TTTTTTTTTTTTTTTTTTTTTTTTTTTTTT PDIG        TELAPSE     3463.39 TCPU     1335.38
 CHARGE NORMALIZATION FACTOR   1.00000000
 TOTAL ATOMIC CHARGES:
  18.5565642  18.5565642  18.5565642  18.5567528  18.5567528  18.5565642
   5.4580237   5.4580237   5.4580237   5.4580237   5.4579247   5.4580237
   5.4579247   5.4580237   5.4579247   5.4580237   5.4579247   5.4580237
   5.9848834   5.9848834   5.9848834   5.9848834   5.9848206   5.9846868
   5.9848206   5.9846868   5.9848206   5.9846868   5.9848206   5.9846868
   5.9846868   5.9846868   5.9846868   5.9846868   5.9848834   5.9848206
   5.9848834   5.9848206   5.9848834   5.9848206   5.9848834   5.9848206
   0.8585542   0.8585542   0.8585542   0.8585542   0.8585044   0.8584695
   0.8585044   0.8584695   0.8585044   0.8584695   0.8585044   0.8584695
   0.8584695   0.8584695   0.8584695   0.8584695   0.8585542   0.8585044
   0.8585542   0.8585044   0.8585542   0.8585044   0.8585542   0.8585044
   7.6107558   7.6107558   7.6107558   7.6107558   7.6107902   7.6107065
   7.6107902   7.6107065   7.6107902   7.6107065   7.6107902   7.6107065
   7.6107065   7.6107065   7.6107065   7.6107065   7.6107558   7.6107902
   7.6107558   7.6107902   7.6107558   7.6107902   7.6107558   7.6107902
   6.7625907   6.7625907   6.7625907   6.7625907   6.7624484   6.7625907
   6.7624484   6.7625907   6.7624484   6.7625907   6.7624484   6.7625907
   8.2965372   8.2965372   8.2965372   8.2965372   8.2965313   8.2964889
   8.2965313   8.2964889   8.2965313   8.2964889   8.2965313   8.2964889
   8.2964889   8.2964889   8.2964889   8.2964889   8.2965372   8.2965313
   8.2965372   8.2965313   8.2965372   8.2965313   8.2965372   8.2965313
 TTTTTTTTTTTTTTTTTTTTTTTTTTTTTT MOQGAD      TELAPSE     3463.41 TCPU     1335.40
 TTTTTTTTTTTTTTTTTTTTTTTTTTTTTT SHELLXN     TELAPSE     3484.18 TCPU     1344.58
 TTTTTTTTTTTTTTTTTTTTTTTTTTTTTT MONMO3      TELAPSE     3486.31 TCPU     1346.71
 NUMERICALLY INTEGRATED DENSITY    804.0000453027
 TTTTTTTTTTTTTTTTTTTTTTTTTTTTTT NUMDFT      TELAPSE     3489.00 TCPU     1349.40
 CYC   4 ETOT(AU) -6.525099549151E+03 DETOT -1.34E-02 tst  1.74E-04 PX  1.21E-02
 TTTTTTTTTTTTTTTTTTTTTTTTTTTTTT DIIS        TELAPSE     3490.22 TCPU     1350.62
 DIIS TEST: 0.14538E+00 AT SCF   CYCLE   4 - DIIS ACTIVE - HISTORY:     4 CYCLES
 TTTTTTTTTTTTTTTTTTTTTTTTTTTTTT FDIK        TELAPSE     3492.58 TCPU     1351.45
 INSULATING STATE
 TOP OF VALENCE BANDS -    BAND    402; K    4; EIG -2.9055567E-01 AU
 TOP OF VALENCE BANDS -    BAND    402; K    1; EIG -2.9238951E-01 AU
 BOTTOM OF VIRTUAL BANDS - BAND    403; K    2; EIG -6.5811425E-02 AU
 INDIRECT ENERGY BAND GAP:   6.1156 eV
 BOTTOM OF VIRTUAL BANDS - BAND    403; K    1; EIG -6.5595153E-02 AU
 TTTTTTTTTTTTTTTTTTTTTTTTTTTTTT PDIG        TELAPSE     3492.89 TCPU     1351.76
 CHARGE NORMALIZATION FACTOR   1.00000000
 TOTAL ATOMIC CHARGES:
  18.5637116  18.5637116  18.5637116  18.5639097  18.5639097  18.5637116
   5.4286694   5.4286694   5.4286694   5.4286694   5.4285786   5.4286694
   5.4285786   5.4286694   5.4285786   5.4286694   5.4285786   5.4286694
   6.0163242   6.0163242   6.0163242   6.0163242   6.0162555   6.0162507
   6.0162555   6.0162507   6.0162555   6.0162507   6.0162555   6.0162507
   6.0162507   6.0162507   6.0162507   6.0162507   6.0163242   6.0162555
   6.0163242   6.0162555   6.0163242   6.0162555   6.0163242   6.0162555
   0.8554962   0.8554962   0.8554962   0.8554962   0.8554640   0.8554175
   0.8554640   0.8554175   0.8554640   0.8554175   0.8554640   0.8554175
   0.8554175   0.8554175   0.8554175   0.8554175   0.8554962   0.8554640
   0.8554962   0.8554640   0.8554962   0.8554640   0.8554962   0.8554640
   7.5954777   7.5954777   7.5954777   7.5954777   7.5955384   7.5954917
   7.5955384   7.5954917   7.5955384   7.5954917   7.5955384   7.5954917
   7.5954917   7.5954917   7.5954917   7.5954917   7.5954777   7.5955384
   7.5954777   7.5955384   7.5954777   7.5955384   7.5954777   7.5955384
   6.7760703   6.7760703   6.7760703   6.7760703   6.7761052   6.7760703
   6.7761052   6.7760703   6.7761052   6.7760703   6.7761052   6.7760703
   8.2894699   8.2894699   8.2894699   8.2894699   8.2894468   8.2894527
   8.2894468   8.2894527   8.2894468   8.2894527   8.2894468   8.2894527
   8.2894527   8.2894527   8.2894527   8.2894527   8.2894699   8.2894468
   8.2894699   8.2894468   8.2894699   8.2894468   8.2894699   8.2894468
 TTTTTTTTTTTTTTTTTTTTTTTTTTTTTT MOQGAD      TELAPSE     3492.90 TCPU     1351.77
 TTTTTTTTTTTTTTTTTTTTTTTTTTTTTT SHELLXN     TELAPSE     3511.01 TCPU     1361.00
 TTTTTTTTTTTTTTTTTTTTTTTTTTTTTT MONMO3      TELAPSE     3512.92 TCPU     1362.90
 NUMERICALLY INTEGRATED DENSITY    804.0000453221
 TTTTTTTTTTTTTTTTTTTTTTTTTTTTTT NUMDFT      TELAPSE     3515.57 TCPU     1365.55
 CYC   5 ETOT(AU) -6.525112571130E+03 DETOT -1.30E-02 tst  5.40E-05 PX  9.40E-03
 TTTTTTTTTTTTTTTTTTTTTTTTTTTTTT DIIS        TELAPSE     3519.60 TCPU     1369.58
 DIIS TEST: 0.82909E-02 AT SCF   CYCLE   5 - DIIS ACTIVE - HISTORY:     5 CYCLES
 TTTTTTTTTTTTTTTTTTTTTTTTTTTTTT FDIK        TELAPSE     3526.78 TCPU     1369.59
 INSULATING STATE
 TOP OF VALENCE BANDS -    BAND    402; K    4; EIG -2.8921632E-01 AU
 TOP OF VALENCE BANDS -    BAND    402; K    1; EIG -2.9104694E-01 AU
 BOTTOM OF VIRTUAL BANDS - BAND    403; K    3; EIG -6.4907825E-02 AU
 INDIRECT ENERGY BAND GAP:   6.1037 eV
 BOTTOM OF VIRTUAL BANDS - BAND    403; K    1; EIG -6.4697811E-02 AU
 TTTTTTTTTTTTTTTTTTTTTTTTTTTTTT PDIG        TELAPSE     3527.12 TCPU     1369.93
 CHARGE NORMALIZATION FACTOR   1.00000000
 TOTAL ATOMIC CHARGES:
  18.5681266  18.5681266  18.5681266  18.5681278  18.5681278  18.5681266
   5.4266338   5.4266338   5.4266338   5.4266338   5.4266175   5.4266338
   5.4266175   5.4266338   5.4266175   5.4266338   5.4266175   5.4266338
   6.0097159   6.0097159   6.0097159   6.0097159   6.0096873   6.0096957
   6.0096873   6.0096957   6.0096873   6.0096957   6.0096873   6.0096957
   6.0096957   6.0096957   6.0096957   6.0096957   6.0097159   6.0096873
   6.0097159   6.0096873   6.0097159   6.0096873   6.0097159   6.0096873
   0.8576434   0.8576434   0.8576434   0.8576434   0.8576415   0.8576402
   0.8576415   0.8576402   0.8576415   0.8576402   0.8576415   0.8576402
   0.8576402   0.8576402   0.8576402   0.8576402   0.8576434   0.8576415
   0.8576434   0.8576415   0.8576434   0.8576415   0.8576434   0.8576415
   7.5997956   7.5997956   7.5997956   7.5997956   7.5998031   7.5997886
   7.5998031   7.5997886   7.5998031   7.5997886   7.5998031   7.5997886
   7.5997886   7.5997886   7.5997886   7.5997886   7.5997956   7.5998031
   7.5997956   7.5998031   7.5997956   7.5998031   7.5997956   7.5998031
   6.7740346   6.7740346   6.7740346   6.7740346   6.7740541   6.7740346
   6.7740541   6.7740346   6.7740541   6.7740346   6.7740541   6.7740346
   8.2904937   8.2904937   8.2904937   8.2904937   8.2904971   8.2904984
   8.2904971   8.2904984   8.2904971   8.2904984   8.2904971   8.2904984
   8.2904984   8.2904984   8.2904984   8.2904984   8.2904937   8.2904971
   8.2904937   8.2904971   8.2904937   8.2904971   8.2904937   8.2904971
 TTTTTTTTTTTTTTTTTTTTTTTTTTTTTT MOQGAD      TELAPSE     3527.14 TCPU     1369.95
 TTTTTTTTTTTTTTTTTTTTTTTTTTTTTT SHELLXN     TELAPSE     3552.24 TCPU     1379.13
 TTTTTTTTTTTTTTTTTTTTTTTTTTTTTT MONMO3      TELAPSE     3554.16 TCPU     1381.05
 NUMERICALLY INTEGRATED DENSITY    804.0000449690
 TTTTTTTTTTTTTTTTTTTTTTTTTTTTTT NUMDFT      TELAPSE     3556.72 TCPU     1383.62
 CYC   6 ETOT(AU) -6.525113123520E+03 DETOT -5.52E-04 tst  9.28E-07 PX  2.24E-03
 TTTTTTTTTTTTTTTTTTTTTTTTTTTTTT DIIS        TELAPSE     3557.57 TCPU     1384.46
 DIIS TEST: 0.68953E-03 AT SCF   CYCLE   6 - DIIS ACTIVE - HISTORY:     6 CYCLES
 TTTTTTTTTTTTTTTTTTTTTTTTTTTTTT FDIK        TELAPSE     3560.45 TCPU     1385.12
 INSULATING STATE
 TOP OF VALENCE BANDS -    BAND    402; K    4; EIG -2.9003281E-01 AU
 TOP OF VALENCE BANDS -    BAND    402; K    1; EIG -2.9185670E-01 AU
 BOTTOM OF VIRTUAL BANDS - BAND    403; K    2; EIG -6.5205729E-02 AU
 INDIRECT ENERGY BAND GAP:   6.1179 eV
 BOTTOM OF VIRTUAL BANDS - BAND    403; K    1; EIG -6.4990040E-02 AU
 TTTTTTTTTTTTTTTTTTTTTTTTTTTTTT PDIG        TELAPSE     3560.75 TCPU     1385.43
 CHARGE NORMALIZATION FACTOR   1.00000000
 TOTAL ATOMIC CHARGES:
  18.5661936  18.5661936  18.5661936  18.5661964  18.5661964  18.5661936
   5.4296373   5.4296373   5.4296373   5.4296373   5.4296327   5.4296373
   5.4296327   5.4296373   5.4296327   5.4296373   5.4296327   5.4296373
   6.0114620   6.0114620   6.0114620   6.0114620   6.0114688   6.0114595
   6.0114688   6.0114595   6.0114688   6.0114595   6.0114688   6.0114595
   6.0114595   6.0114595   6.0114595   6.0114595   6.0114620   6.0114688
   6.0114620   6.0114688   6.0114620   6.0114688   6.0114620   6.0114688
   0.8569757   0.8569757   0.8569757   0.8569757   0.8569749   0.8569756
   0.8569749   0.8569756   0.8569749   0.8569756   0.8569749   0.8569756
   0.8569756   0.8569756   0.8569756   0.8569756   0.8569757   0.8569749
   0.8569757   0.8569749   0.8569757   0.8569749   0.8569757   0.8569749
   7.5981021   7.5981021   7.5981021   7.5981021   7.5981037   7.5981088
   7.5981037   7.5981088   7.5981037   7.5981088   7.5981037   7.5981088
   7.5981088   7.5981088   7.5981088   7.5981088   7.5981021   7.5981037
   7.5981021   7.5981037   7.5981021   7.5981037   7.5981021   7.5981037
   6.7742161   6.7742161   6.7742161   6.7742161   6.7742032   6.7742161
   6.7742032   6.7742161   6.7742032   6.7742161   6.7742032   6.7742161
   8.2899832   8.2899832   8.2899832   8.2899832   8.2899864   8.2899821
   8.2899864   8.2899821   8.2899864   8.2899821   8.2899864   8.2899821
   8.2899821   8.2899821   8.2899821   8.2899821   8.2899832   8.2899864
   8.2899832   8.2899864   8.2899832   8.2899864   8.2899832   8.2899864
 TTTTTTTTTTTTTTTTTTTTTTTTTTTTTT MOQGAD      TELAPSE     3560.77 TCPU     1385.44
 TTTTTTTTTTTTTTTTTTTTTTTTTTTTTT SHELLXN     TELAPSE     3579.82 TCPU     1394.62
 TTTTTTTTTTTTTTTTTTTTTTTTTTTTTT MONMO3      TELAPSE     3582.23 TCPU     1397.03
 NUMERICALLY INTEGRATED DENSITY    804.0000450556
 TTTTTTTTTTTTTTTTTTTTTTTTTTTTTT NUMDFT      TELAPSE     3584.79 TCPU     1399.59
 CYC   7 ETOT(AU) -6.525113175855E+03 DETOT -5.23E-05 tst  2.87E-07 PX  5.77E-04
 TTTTTTTTTTTTTTTTTTTTTTTTTTTTTT DIIS        TELAPSE     3590.01 TCPU     1404.81
 DIIS TEST: 0.14905E-03 AT SCF   CYCLE   7 - DIIS ACTIVE - HISTORY:     7 CYCLES
 TTTTTTTTTTTTTTTTTTTTTTTTTTTTTT FDIK        TELAPSE     3603.40 TCPU     1413.84
 INSULATING STATE
 TOP OF VALENCE BANDS -    BAND    402; K    4; EIG -2.8981718E-01 AU
 TOP OF VALENCE BANDS -    BAND    402; K    1; EIG -2.9164224E-01 AU
 BOTTOM OF VIRTUAL BANDS - BAND    403; K    3; EIG -6.5220210E-02 AU
 INDIRECT ENERGY BAND GAP:   6.1116 eV
 BOTTOM OF VIRTUAL BANDS - BAND    403; K    1; EIG -6.5005150E-02 AU
 TTTTTTTTTTTTTTTTTTTTTTTTTTTTTT PDIG        TELAPSE     3603.70 TCPU     1414.15
 CHARGE NORMALIZATION FACTOR   1.00000000
 TOTAL ATOMIC CHARGES:
  18.5667149  18.5667149  18.5667149  18.5667126  18.5667126  18.5667149
   5.4278653   5.4278653   5.4278653   5.4278653   5.4278657   5.4278653
   5.4278657   5.4278653   5.4278657   5.4278653   5.4278657   5.4278653
   6.0109116   6.0109116   6.0109116   6.0109116   6.0109094   6.0109105
   6.0109094   6.0109105   6.0109094   6.0109105   6.0109094   6.0109105
   6.0109105   6.0109105   6.0109105   6.0109105   6.0109116   6.0109094
   6.0109116   6.0109094   6.0109116   6.0109094   6.0109116   6.0109094
   0.8571507   0.8571507   0.8571507   0.8571507   0.8571511   0.8571512
   0.8571511   0.8571512   0.8571511   0.8571512   0.8571511   0.8571512
   0.8571512   0.8571512   0.8571512   0.8571512   0.8571507   0.8571511
   0.8571507   0.8571511   0.8571507   0.8571511   0.8571507   0.8571511
   7.5989852   7.5989852   7.5989852   7.5989852   7.5989844   7.5989832
   7.5989844   7.5989832   7.5989844   7.5989832   7.5989844   7.5989832
   7.5989832   7.5989832   7.5989832   7.5989832   7.5989852   7.5989844
   7.5989852   7.5989844   7.5989852   7.5989844   7.5989852   7.5989844
   6.7745055   6.7745055   6.7745055   6.7745055   6.7745072   6.7745055
   6.7745072   6.7745055   6.7745072   6.7745055   6.7745072   6.7745055
   8.2900903   8.2900903   8.2900903   8.2900903   8.2900898   8.2900898
   8.2900898   8.2900898   8.2900898   8.2900898   8.2900898   8.2900898
   8.2900898   8.2900898   8.2900898   8.2900898   8.2900903   8.2900898
   8.2900903   8.2900898   8.2900903   8.2900898   8.2900903   8.2900898
 TTTTTTTTTTTTTTTTTTTTTTTTTTTTTT MOQGAD      TELAPSE     3603.72 TCPU     1414.16
 TTTTTTTTTTTTTTTTTTTTTTTTTTTTTT SHELLXN     TELAPSE     3622.36 TCPU     1423.35
 TTTTTTTTTTTTTTTTTTTTTTTTTTTTTT MONMO3      TELAPSE     3625.83 TCPU     1426.82
 NUMERICALLY INTEGRATED DENSITY    804.0000450159
 TTTTTTTTTTTTTTTTTTTTTTTTTTTTTT NUMDFT      TELAPSE     3628.52 TCPU     1429.50
 CYC   8 ETOT(AU) -6.525113183521E+03 DETOT -7.67E-06 tst  1.30E-08 PX  4.28E-04
 TTTTTTTTTTTTTTTTTTTTTTTTTTTTTT DIIS        TELAPSE     3628.83 TCPU     1429.81
 DIIS TEST: 0.13175E-04 AT SCF   CYCLE   8 - DIIS ACTIVE - HISTORY:     8 CYCLES
 TTTTTTTTTTTTTTTTTTTTTTTTTTTTTT FDIK        TELAPSE     3631.29 TCPU     1431.83
 INSULATING STATE
 TOP OF VALENCE BANDS -    BAND    402; K    4; EIG -2.8983321E-01 AU
 TOP OF VALENCE BANDS -    BAND    402; K    1; EIG -2.9165756E-01 AU
 BOTTOM OF VIRTUAL BANDS - BAND    403; K    3; EIG -6.5162567E-02 AU
 INDIRECT ENERGY BAND GAP:   6.1136 eV
 BOTTOM OF VIRTUAL BANDS - BAND    403; K    1; EIG -6.4947137E-02 AU
 TTTTTTTTTTTTTTTTTTTTTTTTTTTTTT PDIG        TELAPSE     3631.59 TCPU     1432.14
 CHARGE NORMALIZATION FACTOR   1.00000000
 TOTAL ATOMIC CHARGES:
  18.5668008  18.5668008  18.5668008  18.5667998  18.5667998  18.5668008
   5.4284427   5.4284427   5.4284427   5.4284427   5.4284415   5.4284427
   5.4284415   5.4284427   5.4284415   5.4284427   5.4284415   5.4284427
   6.0109363   6.0109363   6.0109363   6.0109363   6.0109363   6.0109373
   6.0109363   6.0109373   6.0109363   6.0109373   6.0109363   6.0109373
   6.0109373   6.0109373   6.0109373   6.0109373   6.0109363   6.0109363
   6.0109363   6.0109363   6.0109363   6.0109363   6.0109363   6.0109363
   0.8571953   0.8571953   0.8571953   0.8571953   0.8571955   0.8571960
   0.8571955   0.8571960   0.8571955   0.8571960   0.8571955   0.8571960
   0.8571960   0.8571960   0.8571960   0.8571960   0.8571953   0.8571955
   0.8571953   0.8571955   0.8571953   0.8571955   0.8571953   0.8571955
   7.5987281   7.5987281   7.5987281   7.5987281   7.5987288   7.5987284
   7.5987288   7.5987284   7.5987288   7.5987284   7.5987288   7.5987284
   7.5987284   7.5987284   7.5987284   7.5987284   7.5987281   7.5987288
   7.5987281   7.5987288   7.5987281   7.5987288   7.5987281   7.5987288
   6.7742900   6.7742900   6.7742900   6.7742900   6.7742923   6.7742900
   6.7742923   6.7742900   6.7742923   6.7742900   6.7742923   6.7742900
   8.2900729   8.2900729   8.2900729   8.2900729   8.2900722   8.2900728
   8.2900722   8.2900728   8.2900722   8.2900728   8.2900722   8.2900728
   8.2900728   8.2900728   8.2900728   8.2900728   8.2900729   8.2900722
   8.2900729   8.2900722   8.2900729   8.2900722   8.2900729   8.2900722
 TTTTTTTTTTTTTTTTTTTTTTTTTTTTTT MOQGAD      TELAPSE     3631.61 TCPU     1432.15
 TTTTTTTTTTTTTTTTTTTTTTTTTTTTTT SHELLXN     TELAPSE     3650.04 TCPU     1441.33
 TTTTTTTTTTTTTTTTTTTTTTTTTTTTTT MONMO3      TELAPSE     3652.17 TCPU     1443.46
 NUMERICALLY INTEGRATED DENSITY    804.0000450089
 TTTTTTTTTTTTTTTTTTTTTTTTTTTTTT NUMDFT      TELAPSE     3654.73 TCPU     1446.03
 CYC   9 ETOT(AU) -6.525113183941E+03 DETOT -4.19E-07 tst  4.34E-09 PX  1.20E-04
 TTTTTTTTTTTTTTTTTTTTTTTTTTTTTT DIIS        TELAPSE     3668.51 TCPU     1459.81
 DIIS TEST: 0.17730E-05 AT SCF   CYCLE   9 - DIIS ACTIVE - HISTORY:     9 CYCLES
 TTTTTTTTTTTTTTTTTTTTTTTTTTTTTT FDIK        TELAPSE     3672.74 TCPU     1462.24
 INSULATING STATE
 TOP OF VALENCE BANDS -    BAND    402; K    4; EIG -2.8984472E-01 AU
 TOP OF VALENCE BANDS -    BAND    402; K    1; EIG -2.9166877E-01 AU
 BOTTOM OF VIRTUAL BANDS - BAND    403; K    2; EIG -6.5183212E-02 AU
 INDIRECT ENERGY BAND GAP:   6.1134 eV
 BOTTOM OF VIRTUAL BANDS - BAND    403; K    1; EIG -6.4967754E-02 AU
 TTTTTTTTTTTTTTTTTTTTTTTTTTTTTT PDIG        TELAPSE     3673.04 TCPU     1462.55
 CHARGE NORMALIZATION FACTOR   1.00000000
 TOTAL ATOMIC CHARGES:
  18.5667406  18.5667406  18.5667406  18.5667408  18.5667408  18.5667406
   5.4283287   5.4283287   5.4283287   5.4283287   5.4283278   5.4283287
   5.4283278   5.4283287   5.4283278   5.4283287   5.4283278   5.4283287
   6.0109257   6.0109257   6.0109257   6.0109257   6.0109265   6.0109260
   6.0109265   6.0109260   6.0109265   6.0109260   6.0109265   6.0109260
   6.0109260   6.0109260   6.0109260   6.0109260   6.0109257   6.0109265
   6.0109257   6.0109265   6.0109257   6.0109265   6.0109257   6.0109265
   0.8571885   0.8571885   0.8571885   0.8571885   0.8571886   0.8571887
   0.8571886   0.8571887   0.8571886   0.8571887   0.8571886   0.8571887
   0.8571887   0.8571887   0.8571887   0.8571887   0.8571885   0.8571886
   0.8571885   0.8571886   0.8571885   0.8571886   0.8571885   0.8571886
   7.5988021   7.5988021   7.5988021   7.5988021   7.5988022   7.5988023
   7.5988022   7.5988023   7.5988022   7.5988023   7.5988022   7.5988023
   7.5988023   7.5988023   7.5988023   7.5988023   7.5988021   7.5988022
   7.5988021   7.5988022   7.5988021   7.5988022   7.5988021   7.5988022
   6.7743569   6.7743569   6.7743569   6.7743569   6.7743566   6.7743569
   6.7743566   6.7743569   6.7743566   6.7743569   6.7743566   6.7743569
   8.2900552   8.2900552   8.2900552   8.2900552   8.2900554   8.2900555
   8.2900554   8.2900555   8.2900554   8.2900555   8.2900554   8.2900555
   8.2900555   8.2900555   8.2900555   8.2900555   8.2900552   8.2900554
   8.2900552   8.2900554   8.2900552   8.2900554   8.2900552   8.2900554
 TTTTTTTTTTTTTTTTTTTTTTTTTTTTTT MOQGAD      TELAPSE     3673.06 TCPU     1462.56
 TTTTTTTTTTTTTTTTTTTTTTTTTTTTTT SHELLXN     TELAPSE     3696.14 TCPU     1471.76
 TTTTTTTTTTTTTTTTTTTTTTTTTTTTTT MONMO3      TELAPSE     3698.09 TCPU     1473.71
 NUMERICALLY INTEGRATED DENSITY    804.0000450053
 TTTTTTTTTTTTTTTTTTTTTTTTTTTTTT NUMDFT      TELAPSE     3700.65 TCPU     1476.27
 CYC  10 ETOT(AU) -6.525113183784E+03 DETOT  1.57E-07 tst  1.29E-09 PX  2.94E-05
 TTTTTTTTTTTTTTTTTTTTTTTTTTTTTT DIIS        TELAPSE     3703.25 TCPU     1478.87
 DIIS TEST: 0.14884E-06 AT SCF   CYCLE  10 - DIIS ACTIVE - HISTORY:    10 CYCLES
 TTTTTTTTTTTTTTTTTTTTTTTTTTTTTT FDIK        TELAPSE     3705.39 TCPU     1480.62
 INSULATING STATE
 TOP OF VALENCE BANDS -    BAND    402; K    4; EIG -2.8984260E-01 AU
 TOP OF VALENCE BANDS -    BAND    402; K    1; EIG -2.9166655E-01 AU
 BOTTOM OF VIRTUAL BANDS - BAND    403; K    3; EIG -6.5182215E-02 AU
 INDIRECT ENERGY BAND GAP:   6.1133 eV
 BOTTOM OF VIRTUAL BANDS - BAND    403; K    1; EIG -6.4966850E-02 AU
 TTTTTTTTTTTTTTTTTTTTTTTTTTTTTT PDIG        TELAPSE     3705.69 TCPU     1480.92
 CHARGE NORMALIZATION FACTOR   1.00000000
 TOTAL ATOMIC CHARGES:
  18.5667732  18.5667732  18.5667732  18.5667734  18.5667734  18.5667732
   5.4283403   5.4283403   5.4283403   5.4283403   5.4283408   5.4283403
   5.4283408   5.4283403   5.4283408   5.4283403   5.4283408   5.4283403
   6.0109236   6.0109236   6.0109236   6.0109236   6.0109234   6.0109237
   6.0109234   6.0109237   6.0109234   6.0109237   6.0109234   6.0109237
   6.0109237   6.0109237   6.0109237   6.0109237   6.0109236   6.0109234
   6.0109236   6.0109234   6.0109236   6.0109234   6.0109236   6.0109234
   0.8571967   0.8571967   0.8571967   0.8571967   0.8571967   0.8571967
   0.8571967   0.8571967   0.8571967   0.8571967   0.8571967   0.8571967
   0.8571967   0.8571967   0.8571967   0.8571967   0.8571967   0.8571967
   0.8571967   0.8571967   0.8571967   0.8571967   0.8571967   0.8571967
   7.5987823   7.5987823   7.5987823   7.5987823   7.5987822   7.5987821
   7.5987822   7.5987821   7.5987822   7.5987821   7.5987822   7.5987821
   7.5987821   7.5987821   7.5987821   7.5987821   7.5987823   7.5987822
   7.5987823   7.5987822   7.5987823   7.5987822   7.5987823   7.5987822
   6.7743512   6.7743512   6.7743512   6.7743512   6.7743518   6.7743512
   6.7743518   6.7743512   6.7743518   6.7743512   6.7743518   6.7743512
   8.2900582   8.2900582   8.2900582   8.2900582   8.2900581   8.2900584
   8.2900581   8.2900584   8.2900581   8.2900584   8.2900581   8.2900584
   8.2900584   8.2900584   8.2900584   8.2900584   8.2900582   8.2900581
   8.2900582   8.2900581   8.2900582   8.2900581   8.2900582   8.2900581
 TTTTTTTTTTTTTTTTTTTTTTTTTTTTTT MOQGAD      TELAPSE     3705.71 TCPU     1480.94
 TTTTTTTTTTTTTTTTTTTTTTTTTTTTTT SHELLXN     TELAPSE     3720.21 TCPU     1490.11
 TTTTTTTTTTTTTTTTTTTTTTTTTTTTTT MONMO3      TELAPSE     3725.69 TCPU     1495.60
 NUMERICALLY INTEGRATED DENSITY    804.0000450030
 TTTTTTTTTTTTTTTTTTTTTTTTTTTTTT NUMDFT      TELAPSE     3728.38 TCPU     1498.29
 CYC  11 ETOT(AU) -6.525113183515E+03 DETOT  2.68E-07 tst  2.07E-10 PX  1.46E-05
 TTTTTTTTTTTTTTTTTTTTTTTTTTTTTT DIIS        TELAPSE     3728.87 TCPU     1498.78
 DIIS TEST: 0.53864E-07 AT SCF   CYCLE  11 - DIIS ACTIVE - HISTORY:    11 CYCLES
 TTTTTTTTTTTTTTTTTTTTTTTTTTTTTT FDIK        TELAPSE     3730.94 TCPU     1500.38
 INSULATING STATE
 TOP OF VALENCE BANDS -    BAND    402; K    4; EIG -2.8984369E-01 AU
 TOP OF VALENCE BANDS -    BAND    402; K    1; EIG -2.9166759E-01 AU
 BOTTOM OF VIRTUAL BANDS - BAND    403; K    2; EIG -6.5181088E-02 AU
 INDIRECT ENERGY BAND GAP:   6.1134 eV
 BOTTOM OF VIRTUAL BANDS - BAND    403; K    1; EIG -6.4965635E-02 AU
 TTTTTTTTTTTTTTTTTTTTTTTTTTTTTT PDIG        TELAPSE     3731.25 TCPU     1500.68
 CHARGE NORMALIZATION FACTOR   1.00000000
 TOTAL ATOMIC CHARGES:
  18.5667735  18.5667735  18.5667735  18.5667739  18.5667739  18.5667735
   5.4283417   5.4283417   5.4283417   5.4283417   5.4283419   5.4283417
   5.4283419   5.4283417   5.4283419   5.4283417   5.4283419   5.4283417
   6.0109183   6.0109183   6.0109183   6.0109183   6.0109186   6.0109184
   6.0109186   6.0109184   6.0109186   6.0109184   6.0109186   6.0109184
   6.0109184   6.0109184   6.0109184   6.0109184   6.0109183   6.0109186
   6.0109183   6.0109186   6.0109183   6.0109186   6.0109183   6.0109186
   0.8571976   0.8571976   0.8571976   0.8571976   0.8571976   0.8571976
   0.8571976   0.8571976   0.8571976   0.8571976   0.8571976   0.8571976
   0.8571976   0.8571976   0.8571976   0.8571976   0.8571976   0.8571976
   0.8571976   0.8571976   0.8571976   0.8571976   0.8571976   0.8571976
   7.5987923   7.5987923   7.5987923   7.5987923   7.5987922   7.5987923
   7.5987922   7.5987923   7.5987922   7.5987923   7.5987922   7.5987923
   7.5987923   7.5987923   7.5987923   7.5987923   7.5987923   7.5987922
   7.5987923   7.5987922   7.5987923   7.5987922   7.5987923   7.5987922
   6.7743503   6.7743503   6.7743503   6.7743503   6.7743503   6.7743503
   6.7743503   6.7743503   6.7743503   6.7743503   6.7743503   6.7743503
   8.2900522   8.2900522   8.2900522   8.2900522   8.2900522   8.2900523
   8.2900522   8.2900523   8.2900522   8.2900523   8.2900522   8.2900523
   8.2900523   8.2900523   8.2900523   8.2900523   8.2900522   8.2900522
   8.2900522   8.2900522   8.2900522   8.2900522   8.2900522   8.2900522
 TTTTTTTTTTTTTTTTTTTTTTTTTTTTTT MOQGAD      TELAPSE     3731.27 TCPU     1500.70
 TTTTTTTTTTTTTTTTTTTTTTTTTTTTTT SHELLXN     TELAPSE     3752.66 TCPU     1509.87
 TTTTTTTTTTTTTTTTTTTTTTTTTTTTTT MONMO3      TELAPSE     3757.15 TCPU     1514.37
 NUMERICALLY INTEGRATED DENSITY    804.0000450024
 TTTTTTTTTTTTTTTTTTTTTTTTTTTTTT NUMDFT      TELAPSE     3759.83 TCPU     1517.04
 CYC  12 ETOT(AU) -6.525113183517E+03 DETOT -1.37E-09 tst  2.76E-11 PX  9.01E-06
 TTTTTTTTTTTTTTTTTTTTTTTTTTTTTT DIIS        TELAPSE     3783.24 TCPU     1540.46
 DIIS TEST: 0.11065E-07 AT SCF   CYCLE  12 - DIIS ACTIVE - HISTORY:    12 CYCLES
 TTTTTTTTTTTTTTTTTTTTTTTTTTTTTT FDIK        TELAPSE     3789.67 TCPU     1541.70
 INSULATING STATE
 TOP OF VALENCE BANDS -    BAND    402; K    4; EIG -2.8984411E-01 AU
 TOP OF VALENCE BANDS -    BAND    402; K    1; EIG -2.9166799E-01 AU
 BOTTOM OF VIRTUAL BANDS - BAND    403; K    2; EIG -6.5182194E-02 AU
 INDIRECT ENERGY BAND GAP:   6.1134 eV
 BOTTOM OF VIRTUAL BANDS - BAND    403; K    1; EIG -6.4966745E-02 AU
 TTTTTTTTTTTTTTTTTTTTTTTTTTTTTT PDIG        TELAPSE     3789.99 TCPU     1542.02
 CHARGE NORMALIZATION FACTOR   1.00000000
 TOTAL ATOMIC CHARGES:
  18.5667707  18.5667707  18.5667707  18.5667708  18.5667708  18.5667707
   5.4283410   5.4283410   5.4283410   5.4283410   5.4283411   5.4283410
   5.4283411   5.4283410   5.4283411   5.4283410   5.4283411   5.4283410
   6.0109179   6.0109179   6.0109179   6.0109179   6.0109180   6.0109179
   6.0109180   6.0109179   6.0109180   6.0109179   6.0109180   6.0109179
   6.0109179   6.0109179   6.0109179   6.0109179   6.0109179   6.0109180
   6.0109179   6.0109180   6.0109179   6.0109180   6.0109179   6.0109180
   0.8571985   0.8571985   0.8571985   0.8571985   0.8571985   0.8571986
   0.8571985   0.8571986   0.8571985   0.8571986   0.8571985   0.8571986
   0.8571986   0.8571986   0.8571986   0.8571986   0.8571985   0.8571985
   0.8571985   0.8571985   0.8571985   0.8571985   0.8571985   0.8571985
   7.5987922   7.5987922   7.5987922   7.5987922   7.5987921   7.5987921
   7.5987921   7.5987921   7.5987921   7.5987921   7.5987921   7.5987921
   7.5987921   7.5987921   7.5987921   7.5987921   7.5987922   7.5987921
   7.5987922   7.5987921   7.5987922   7.5987921   7.5987922   7.5987921
   6.7743535   6.7743535   6.7743535   6.7743535   6.7743534   6.7743535
   6.7743534   6.7743535   6.7743534   6.7743535   6.7743534   6.7743535
   8.2900515   8.2900515   8.2900515   8.2900515   8.2900515   8.2900516
   8.2900515   8.2900516   8.2900515   8.2900516   8.2900515   8.2900516
   8.2900516   8.2900516   8.2900516   8.2900516   8.2900515   8.2900515
   8.2900515   8.2900515   8.2900515   8.2900515   8.2900515   8.2900515
 TTTTTTTTTTTTTTTTTTTTTTTTTTTTTT MOQGAD      TELAPSE     3790.00 TCPU     1542.03
 TTTTTTTTTTTTTTTTTTTTTTTTTTTTTT SHELLXN     TELAPSE     3799.17 TCPU     1551.20
 +++ ENERGIES IN A.U. +++
 ::: EXT EL-POLE                                  -7.0156148728281E+03
 ::: EXT EL-SPHEROPOLE                             6.0103714949272E+01
 ::: BIELET ZONE E-E                               1.2081039285021E+04
 ::: TOTAL E-E                                     5.1255281271417E+03
 ::: TOTAL E-N + N-E                              -1.9092628028395E+04
 ::: TOTAL N-N                                     1.7517901819589E+03
 ::: KINETIC ENERGY                                6.0705963300260E+03
 ::: PSEUDO TOTAL   ENERGY                        -6.1447133892688E+03
 ::: VIRIAL COEFFICIENT                            9.9393244535374E-01
 TTTTTTTTTTTTTTTTTTTTTTTTTTTTTT MONMO3      TELAPSE     3802.07 TCPU     1554.10
 NUMERICALLY INTEGRATED DENSITY    804.0000450018
 TTTTTTTTTTTTTTTTTTTTTTTTTTTTTT NUMDFT      TELAPSE     3804.75 TCPU     1556.79
 CYC  13 ETOT(AU) -6.525113183489E+03 DETOT  2.75E-08 tst  1.02E-11 PX  9.01E-06

 == SCF ENDED - CONVERGENCE ON ENERGY      E(AU) -6.5251131834893E+03 CYCLES  13


 ENERGY EXPRESSION=HARTREE+FOCK EXCH*0.54000+(M06-2X     EXCH)*0.46000+M06-2X     CORR


 TOTAL ENERGY(DFT)(AU)( 13) -6.5251131834893E+03 DE 2.7E-08 tester 1.0E-11
 TTTTTTTTTTTTTTTTTTTTTTTTTTTTTT EDFT        TELAPSE     3804.77 TCPU     1556.80

 *******************************************************************************
 *                             FORCE CALCULATION                               *
 *******************************************************************************

 TTTTTTTTTTTTTTTTTTTTTTTTTTTTTT NUMDFG      TELAPSE     3825.29 TCPU     1577.32
 INFORMATION **** EXCPOG **** EXCH. BIPO BUFFER LENGTH (WORDS) =    16000000
 WARNING **** EXCPOG **** EXCH. BIPO BUFFER TOO SMALL - TO AVOID I/O SET EXCHSIZE =     8022285
 WARNING **** GENPOG **** COULOMB BIPO BUFFER TOO SMALL - TO AVOID I/O SET BIPOSIZE =     4748400
 INFORMATION **** GENPOG **** BIPO BUFFER LENGTH (WORDS) =     4000000
 TTTTTTTTTTTTTTTTTTTTTTTTTTTTTT SHELXG      TELAPSE     4072.12 TCPU     1645.23

 CARTESIAN FORCES IN HARTREE/BOHR (ANALYTICAL)
   ATOM                     X                   Y                   Z
   1 230            -1.465494392505E-14  1.176281294590E-09 -1.110223024625E-16
   2 230            -1.465494392505E-14 -1.176308828121E-09  6.106226635438E-15
   3 230             1.235123114895E-14  3.689409888707E-14 -1.176310160389E-09
   4 230             7.424616477181E-15 -7.896461262646E-15  1.387778780781E-16
   5 230            -7.865930129469E-14  2.227243996872E-14 -6.328271240363E-15
   6 230             1.421085471520E-14  5.662137425588E-15  1.176270636449E-09
   7   6            -6.314849228861E-06 -6.284847802629E-06 -2.665363092413E-05
   8   6             6.314849243072E-06  6.284847801741E-06 -2.665363091814E-05
   9   6            -6.314849227085E-06  6.284847802629E-06  2.665363093968E-05
  10   6             6.314849238631E-06 -6.284847784865E-06  2.665363093679E-05
  11   6            -2.674840880590E-05 -6.190033759790E-06 -6.190033766451E-06
  12   6            -6.314849217759E-06 -2.665363089438E-05 -6.284847774651E-06
  13   6             2.674840884298E-05  6.190033772668E-06 -6.190033767339E-06
  14   6             6.314849239963E-06 -2.665363092857E-05  6.284847760440E-06
  15   6            -2.674840883787E-05  6.190033777997E-06  6.190033758013E-06
  16   6             6.314849233746E-06  2.665363092880E-05 -6.284847770210E-06
  17   6             2.674840884342E-05 -6.190033767783E-06  6.190033784215E-06
  18   6            -6.314849226197E-06  2.665363093213E-05  6.284847787086E-06
  19   6            -1.393861724353E-05 -2.234795605816E-05  3.112576046505E-05
  20   6             1.393861724708E-05  2.234795602973E-05  3.112576047037E-05
  21   6            -1.393861725418E-05  2.234795604572E-05 -3.112576046860E-05
  22   6             1.393861724175E-05 -2.234795605105E-05 -3.112576044906E-05
  23   6             3.104829523792E-05 -1.386222506738E-05 -2.236412991330E-05
  24   6            -2.227602132265E-05  3.087698527082E-05 -1.359044139448E-05
  25   6            -3.104829522549E-05  1.386222507094E-05 -2.236412992218E-05
  26   6             2.227602131555E-05  3.087698530457E-05  1.359044140514E-05
  27   6             3.104829523615E-05  1.386222506206E-05  2.236412991863E-05
  28   6             2.227602132088E-05 -3.087698529392E-05 -1.359044141580E-05
  29   6            -3.104829522904E-05 -1.386222506383E-05  2.236412992218E-05
  30   6            -2.227602133331E-05 -3.087698527615E-05  1.359044139448E-05
  31   6            -2.227602132443E-05 -1.359044139981E-05  3.087698527793E-05
  32   6             2.227602130667E-05  1.359044140692E-05  3.087698528326E-05
  33   6             2.227602131910E-05 -1.359044141225E-05 -3.087698528326E-05
  34   6            -2.227602132621E-05  1.359044140870E-05 -3.087698526372E-05
  35   6            -1.393861725063E-05  3.112576047037E-05 -2.234795604750E-05
  36   6             3.104829522371E-05 -2.236412991685E-05 -1.386222505850E-05
  37   6             1.393861725063E-05 -3.112576045616E-05 -2.234795605638E-05
  38   6             3.104829526279E-05  2.236412991330E-05  1.386222506738E-05
  39   6             1.393861724530E-05  3.112576047037E-05  2.234795605283E-05
  40   6            -3.104829525391E-05  2.236412991330E-05 -1.386222507449E-05
  41   6            -1.393861724530E-05 -3.112576046149E-05  2.234795605816E-05
  42   6            -3.104829523082E-05 -2.236412992929E-05  1.386222505850E-05
  43   1             8.767395267562E-06  1.973866176841E-05 -1.463601961271E-05
  44   1            -8.767395266451E-06 -1.973866176308E-05 -1.463601961182E-05
  45   1             8.767395268006E-06 -1.973866176463E-05  1.463601960894E-05
  46   1            -8.767395269338E-06  1.973866176197E-05  1.463601960738E-05
  47   1            -1.462855346968E-05  8.757349910349E-06  1.974939848992E-05
  48   1             1.966787321983E-05 -1.459458204800E-05  8.770853419326E-06
  49   1             1.462855346701E-05 -8.757349912125E-06  1.974939848770E-05
  50   1            -1.966787321916E-05 -1.459458204933E-05 -8.770853416440E-06
  51   1            -1.462855346746E-05 -8.757349910571E-06 -1.974939848526E-05
  52   1            -1.966787321761E-05  1.459458204534E-05  8.770853417550E-06
  53   1             1.462855346812E-05  8.757349912791E-06 -1.974939849037E-05
  54   1             1.966787321583E-05  1.459458204578E-05 -8.770853420881E-06
  55   1             1.966787322005E-05  8.770853417328E-06 -1.459458204800E-05
  56   1            -1.966787321783E-05 -8.770853416884E-06 -1.459458204889E-05
  57   1            -1.966787321828E-05  8.770853418660E-06  1.459458204600E-05
  58   1             1.966787321650E-05 -8.770853419993E-06  1.459458204423E-05
  59   1             8.767395266673E-06 -1.463601961094E-05  1.973866176619E-05
  60   1            -1.462855346990E-05  1.974939848925E-05  8.757349912791E-06
  61   1            -8.767395268672E-06  1.463601960827E-05  1.973866176397E-05
  62   1            -1.462855347101E-05 -1.974939849037E-05 -8.757349910571E-06
  63   1            -8.767395266895E-06 -1.463601960827E-05 -1.973866176197E-05
  64   1             1.462855346679E-05 -1.974939848726E-05  8.757349911237E-06
  65   1             8.767395268450E-06  1.463601960938E-05 -1.973866176530E-05
  66   1             1.462855346723E-05  1.974939848659E-05 -8.757349914346E-06
  67   7             1.124627212157E-05  7.696969382742E-06 -1.757153265780E-06
  68   7            -1.124627210647E-05 -7.696969403170E-06 -1.757153267556E-06
  69   7             1.124627213223E-05 -7.696969394289E-06  1.757153269111E-06
  70   7            -1.124627211802E-05  7.696969396953E-06  1.757153245352E-06
  71   7            -1.718128251449E-06  1.124693747023E-05  7.755932053932E-06
  72   7             7.938299463106E-06 -1.706936425983E-06  1.095081090075E-05
  73   7             1.718128215034E-06 -1.124693750487E-05  7.755932045939E-06
  74   7            -7.938299451560E-06 -1.706936447299E-06 -1.095081093805E-05
  75   7            -1.718128231465E-06 -1.124693751908E-05 -7.755932030840E-06
  76   7            -7.938299456889E-06  1.706936451962E-06  1.095081093894E-05
  77   7             1.718128229022E-06  1.124693750842E-05 -7.755932042386E-06
  78   7             7.938299448895E-06  1.706936417767E-06 -1.095081092650E-05
  79   7             7.938299458665E-06  1.095081087588E-05 -1.706936430201E-06
  80   7            -7.938299468435E-06 -1.095081089275E-05 -1.706936425316E-06
  81   7            -7.938299460442E-06  1.095081091940E-05  1.706936429757E-06
  82   7             7.938299455112E-06 -1.095081089542E-05  1.706936399337E-06
  83   7             1.124627208515E-05 -1.757153283544E-06  7.696969411164E-06
  84   7            -1.718128227024E-06  7.755932032616E-06  1.124693746402E-05
  85   7            -1.124627210292E-05  1.757153244686E-06  7.696969396953E-06
  86   7            -1.718128250339E-06 -7.755932018405E-06 -1.124693750398E-05
  87   7            -1.124627213311E-05 -1.757153265114E-06 -7.696969387183E-06
  88   7             1.718128252559E-06 -7.755932030840E-06  1.124693750931E-05
  89   7             1.124627212423E-05  1.757153260673E-06 -7.696969398729E-06
  90   7             1.718128221695E-06  7.755932022846E-06 -1.124693749688E-05
  91   7             7.617548274386E-07  4.007791192251E-07 -3.192832194365E-05
  92   7            -7.617548318795E-07 -4.007791312155E-07 -3.192832195253E-05
  93   7             7.617548072325E-07 -4.007791187810E-07  3.192832195786E-05
  94   7            -7.617548227756E-07  4.007791030158E-07  3.192832196230E-05
  95   7            -3.198683532535E-05  7.055817305979E-07  7.055817432544E-07
  96   7             7.617547843619E-07 -3.192832196497E-05  4.007791172267E-07
  97   7             3.198683532801E-05 -7.055817490276E-07  7.055817514701E-07
  98   7            -7.617548003491E-07 -3.192832197918E-05 -4.007791358784E-07
  99   7            -3.198683534755E-05 -7.055817412560E-07 -7.055817630164E-07
 100   7            -7.617548045680E-07  3.192832196497E-05  4.007791192251E-07
 101   7             3.198683533689E-05  7.055817561330E-07 -7.055817319301E-07
 102   7             7.617548176686E-07  3.192832197030E-05 -4.007791041261E-07
 103   8            -1.467127458854E-06 -2.187451630320E-05  2.090436444391E-05
 104   8             1.467127469068E-06  2.187451630853E-05  2.090436445812E-05
 105   8            -1.467127463073E-06  2.187451630320E-05 -2.090436444036E-05
 106   8             1.467127481281E-06 -2.187451628366E-05 -2.090436446522E-05
 107   8             2.099213071460E-05 -1.339755966612E-06 -2.224539791484E-05
 108   8            -2.217735871213E-05  2.097637489484E-05 -1.350532641498E-06
 109   8            -2.099213070750E-05  1.339755974161E-06 -2.224539790241E-05
 110   8             2.217735872456E-05  2.097637490195E-05  1.350532639277E-06
 111   8             2.099213073237E-05  1.339755969276E-06  2.224539792017E-05
 112   8             2.217735872811E-05 -2.097637489484E-05 -1.350532640387E-06
 113   8            -2.099213071105E-05 -1.339755968388E-06  2.224539788820E-05
 114   8            -2.217735871923E-05 -2.097637490195E-05  1.350532647937E-06
 115   8            -2.217735872456E-05 -1.350532642386E-06  2.097637488063E-05
 116   8             2.217735874410E-05  1.350532640165E-06  2.097637489484E-05
 117   8             2.217735873167E-05 -1.350532644384E-06 -2.097637487708E-05
 118   8            -2.217735871568E-05  1.350532654598E-06 -2.097637489484E-05
 119   8            -1.467127476840E-06  2.090436445457E-05 -2.187451629432E-05
 120   8             2.099213072526E-05 -2.224539789353E-05 -1.339755971053E-06
 121   8             1.467127496602E-06 -2.090436445812E-05 -2.187451627833E-05
 122   8             2.099213072526E-05  2.224539790241E-05  1.339755964613E-06
 123   8             1.467127486832E-06  2.090436448654E-05  2.187451629609E-05
 124   8            -2.099213072171E-05  2.224539790596E-05 -1.339755968166E-06
 125   8            -1.467127493937E-06 -2.090436446522E-05  2.187451626767E-05
 126   8            -2.099213072171E-05 -2.224539790419E-05  1.339755971941E-06

 RESULTANT FORCE     3.370914658518E-14  1.341147245343E-14 -2.284283873166E-14

 ATOMIC PART

 SYMMETRY ALLOWED FORCES (ANALYTICAL) (DIRECTION, FORCE)

    1  2.3525855E-09    2 -4.3476205E-05    3 -6.1588567E-05    4 -2.5199394E-05
    5  1.6591131E-05    6 -5.3788252E-05    7  3.7095761E-05    8  8.1592133E-05
    9 -7.2573147E-05   10 -1.0985904E-04   11  2.1045626E-07   12  3.4372140E-05
   13  6.4605398E-05   14 -9.2761585E-05   15  1.7201928E-05   16 -5.9845168E-06
   17 -4.6468967E-05   18  5.7012114E-05   19  7.0439653E-05   20  1.8605567E-05
   21 -1.1742407E-05   22 -4.1627612E-05   23  5.9818294E-05   24  1.0146582E-05
   25 -8.6654063E-06   26  4.0410124E-08   27  3.7886483E-05   28  3.3837248E-05
   29  2.9407894E-06   30  1.9057619E-05   31  2.1319951E-06   32  3.6427174E-05
   33  1.2462726E-05   34 -5.2728202E-05   35 -7.3318482E-05   36  2.3250679E-06
   37  3.8564687E-05   38 -5.1082073E-05   39  8.1155783E-07   40  7.1840985E-05
   41 -4.6683288E-05   42 -7.2794401E-05   43 -2.5586904E-05   44  3.9304750E-05
   45  6.8264341E-05   46 -5.2948561E-05   47 -2.4019677E-06

 CELL PART

 GRADIENT WITH RESPECT TO THE CELL PARAMETER IN HARTREE/BOHR
ORDER: -D/DA1X, -D/DA1Y, -D/DA1Z
       -D/DA2X, -D/DA2Y, -D/DA2Z
       -D/DA3X, -D/DA3Y, -D/DA3Z
 -0.511564177271E-14 -0.946483118014E-05 -0.946483125119E-05
 -0.951034058971E-05 -0.983671619291E-14 -0.946483129027E-05
 -0.951034093077E-05 -0.946483120856E-05 -0.141740477450E-13

STRESS TENSOR, IN HARTREE/BOHR^3:
ORDER: 11 12 13
       21 22 23
       31 32 33
  0.179794465416E-07  0.327225693029E-15 -0.317554493199E-15
  0.361640733961E-16  0.178934099978E-07 -0.175676101025E-16
  0.503386594536E-16 -0.235424025999E-16  0.178934101381E-07

PRESSURE FROM THE STRESS TENSOR,
IN HARTREE/BOHR^3: -0.17922E-07
PRESSURE IN GIGAPASCAL: -0.5273E-03
CONVERSION FACTOR: 1 HARTREE/BOHR^3= 29421 GIGAPASCAL
WHEN USING VALUES FOR BOHR RADIUS AND HARTREE
FROM IUPAC WEBSITE, APRIL 2009
ENTHALPY: -6.5251134918317E+03

 SYMMETRY ALLOWED FORCES (ANALYTICAL) (DIRECTION, FORCE)

    1 -5.3406472E-04    2 -1.2085973E-06
 TTTTTTTTTTTTTTTTTTTTTTTTTTTTTT TOTGRA_C    TELAPSE     4109.04 TCPU     1682.15
 *******************************************************************************
 LATTICE PARAMETERS (ANGSTROMS AND DEGREES) - BOHR = 0.5291772083 ANGSTROM
 PRIMITIVE CELL - CENTRING CODE 6/1 VOLUME=  2549.458983 - DENSITY  1.125 g/cm^3
         A              B              C           ALPHA      BETA       GAMMA 
    14.90584634    14.90584634    14.90584634   109.471221 109.471221 109.471221
 *******************************************************************************
 ATOMS IN THE ASYMMETRIC UNIT   18 - ATOMS IN THE UNIT CELL:  126
     ATOM                 X/A                 Y/B                 Z/C    
 *******************************************************************************
      1 T 230 ZN    2.500000000000E-01 -5.000000000000E-01 -2.500000000000E-01
      2 F 230 ZN   -2.500000000000E-01 -5.000000000000E-01  2.500000000000E-01
      3 F 230 ZN   -2.500000000000E-01  2.500000000000E-01 -5.000000000000E-01
      4 T 230 ZN   -5.000000000000E-01 -2.500000000000E-01  2.500000000000E-01
      5 F 230 ZN   -5.000000000000E-01  2.500000000000E-01 -2.500000000000E-01
      6 F 230 ZN    2.500000000000E-01 -2.500000000000E-01 -5.000000000000E-01
      7 T   6 C     3.589752576096E-01  3.589752576096E-01 -2.631954096475E-01
      8 F   6 C    -3.778293327429E-01 -3.778293327429E-01  2.631954096475E-01
      9 F   6 C    -3.589752576096E-01  3.778293327429E-01  0.000000000000E+00
     10 F   6 C     3.778293327429E-01 -3.589752576096E-01  0.000000000000E+00
     11 T   6 C    -2.631954096475E-01  3.589752576096E-01  3.589752576096E-01
     12 F   6 C     3.589752576096E-01 -2.631954096475E-01  3.589752576096E-01
     13 F   6 C     0.000000000000E+00  3.778293327429E-01 -3.589752576096E-01
     14 F   6 C    -3.778293327429E-01  2.631954096475E-01 -3.778293327429E-01
     15 F   6 C     2.631954096475E-01 -3.778293327429E-01 -3.778293327429E-01
     16 F   6 C     3.778293327429E-01  0.000000000000E+00 -3.589752576096E-01
     17 F   6 C     0.000000000000E+00 -3.589752576096E-01  3.778293327429E-01
     18 F   6 C    -3.589752576096E-01  0.000000000000E+00  3.778293327429E-01
     19 T   6 C     3.340225205582E-01  3.909573348505E-01 -3.944873307327E-01
     20 F   6 C    -2.145553344168E-01 -2.714901487091E-01  3.944873307327E-01
     21 F   6 C    -3.340225205582E-01  2.714901487091E-01  5.693481429232E-02
     22 F   6 C     2.145553344168E-01 -3.909573348505E-01 -5.693481429232E-02
     23 T   6 C    -3.944873307327E-01  3.340225205582E-01  3.909573348505E-01
     24 T   6 C     3.909573348505E-01 -3.944873307327E-01  3.340225205582E-01
     25 F   6 C    -5.693481429232E-02  2.145553344168E-01 -3.909573348505E-01
     26 F   6 C    -2.714901487091E-01  3.944873307327E-01 -2.145553344168E-01
     27 F   6 C     3.944873307327E-01 -2.145553344168E-01 -2.714901487091E-01
     28 F   6 C     2.714901487091E-01  5.693481429232E-02 -3.340225205582E-01
     29 F   6 C     5.693481429232E-02 -3.340225205582E-01  2.714901487091E-01
     30 F   6 C    -3.909573348505E-01 -5.693481429232E-02  2.145553344168E-01
     31 F   6 C     3.909573348505E-01  3.340225205582E-01 -3.944873307327E-01
     32 F   6 C    -2.714901487091E-01 -2.145553344168E-01  3.944873307327E-01
     33 F   6 C     2.714901487091E-01 -3.340225205582E-01  5.693481429232E-02
     34 F   6 C    -3.909573348505E-01  2.145553344168E-01 -5.693481429232E-02
     35 F   6 C     3.340225205582E-01 -3.944873307327E-01  3.909573348505E-01
     36 F   6 C    -3.944873307327E-01  3.909573348505E-01  3.340225205582E-01
     37 F   6 C     2.145553344168E-01 -5.693481429232E-02 -3.909573348505E-01
     38 F   6 C     3.944873307327E-01 -2.714901487091E-01 -2.145553344168E-01
     39 F   6 C    -2.145553344168E-01  3.944873307327E-01 -2.714901487091E-01
     40 F   6 C     5.693481429232E-02  2.714901487091E-01 -3.340225205582E-01
     41 F   6 C    -3.340225205582E-01  5.693481429232E-02  2.714901487091E-01
     42 F   6 C    -5.693481429232E-02 -3.909573348505E-01  2.145553344168E-01
     43 T   1 H     3.060020828694E-01  4.196925307053E-01 -4.497128523772E-01
     44 F   1 H    -1.305946169175E-01 -2.442850647535E-01  4.497128523772E-01
     45 F   1 H    -3.060020828694E-01  2.442850647535E-01  1.136904478360E-01
     46 F   1 H     1.305946169175E-01 -4.196925307053E-01 -1.136904478360E-01
     47 T   1 H    -4.497128523772E-01  3.060020828694E-01  4.196925307053E-01
     48 T   1 H     4.196925307053E-01 -4.497128523772E-01  3.060020828694E-01
     49 F   1 H    -1.136904478360E-01  1.305946169175E-01 -4.196925307053E-01
     50 F   1 H    -2.442850647535E-01  4.497128523772E-01 -1.305946169175E-01
     51 F   1 H     4.497128523772E-01 -1.305946169175E-01 -2.442850647535E-01
     52 F   1 H     2.442850647535E-01  1.136904478360E-01 -3.060020828694E-01
     53 F   1 H     1.136904478360E-01 -3.060020828694E-01  2.442850647535E-01
     54 F   1 H    -4.196925307053E-01 -1.136904478360E-01  1.305946169175E-01
     55 F   1 H     4.196925307053E-01  3.060020828694E-01 -4.497128523772E-01
     56 F   1 H    -2.442850647535E-01 -1.305946169175E-01  4.497128523772E-01
     57 F   1 H     2.442850647535E-01 -3.060020828694E-01  1.136904478360E-01
     58 F   1 H    -4.196925307053E-01  1.305946169175E-01 -1.136904478360E-01
     59 F   1 H     3.060020828694E-01 -4.497128523772E-01  4.196925307053E-01
     60 F   1 H    -4.497128523772E-01  4.196925307053E-01  3.060020828694E-01
     61 F   1 H     1.305946169175E-01 -1.136904478360E-01 -4.196925307053E-01
     62 F   1 H     4.497128523772E-01 -2.442850647535E-01 -1.305946169175E-01
     63 F   1 H    -1.305946169175E-01  4.497128523772E-01 -2.442850647535E-01
     64 F   1 H     1.136904478360E-01  2.442850647535E-01 -3.060020828694E-01
     65 F   1 H    -3.060020828694E-01  1.136904478360E-01  2.442850647535E-01
     66 F   1 H    -1.136904478360E-01 -4.196925307053E-01  1.305946169175E-01
     67 T   7 N     3.140071293190E-01  4.063169206504E-01 -3.098088454074E-01
     68 F   7 N    -2.838742339423E-01 -3.761840252737E-01  3.098088454074E-01
     69 F   7 N    -3.140071293190E-01  3.761840252737E-01  9.230979133137E-02
     70 F   7 N     2.838742339423E-01 -4.063169206504E-01 -9.230979133137E-02
     71 T   7 N    -3.098088454074E-01  3.140071293190E-01  4.063169206504E-01
     72 T   7 N     4.063169206504E-01 -3.098088454074E-01  3.140071293190E-01
     73 F   7 N    -9.230979133137E-02  2.838742339423E-01 -4.063169206504E-01
     74 F   7 N    -3.761840252737E-01  3.098088454074E-01 -2.838742339423E-01
     75 F   7 N     3.098088454074E-01 -2.838742339423E-01 -3.761840252737E-01
     76 F   7 N     3.761840252737E-01  9.230979133137E-02 -3.140071293190E-01
     77 F   7 N     9.230979133137E-02 -3.140071293190E-01  3.761840252737E-01
     78 F   7 N    -4.063169206504E-01 -9.230979133137E-02  2.838742339423E-01
     79 F   7 N     4.063169206504E-01  3.140071293190E-01 -3.098088454074E-01
     80 F   7 N    -3.761840252737E-01 -2.838742339423E-01  3.098088454074E-01
     81 F   7 N     3.761840252737E-01 -3.140071293190E-01  9.230979133137E-02
     82 F   7 N    -4.063169206504E-01  2.838742339423E-01 -9.230979133137E-02
     83 F   7 N     3.140071293190E-01 -3.098088454074E-01  4.063169206504E-01
     84 F   7 N    -3.098088454074E-01  4.063169206504E-01  3.140071293190E-01
     85 F   7 N     2.838742339423E-01 -9.230979133137E-02 -4.063169206504E-01
     86 F   7 N     3.098088454074E-01 -3.761840252737E-01 -2.838742339423E-01
     87 F   7 N    -2.838742339423E-01  3.098088454074E-01 -3.761840252737E-01
     88 F   7 N     9.230979133137E-02  3.761840252737E-01 -3.140071293190E-01
     89 F   7 N    -3.140071293190E-01  9.230979133137E-02  3.761840252737E-01
     90 F   7 N    -9.230979133137E-02 -4.063169206504E-01  2.838742339423E-01
     91 T   7 N     3.551652861228E-01  3.551652861228E-01 -1.697064290222E-01
     92 F   7 N    -4.751282848551E-01 -4.751282848551E-01  1.697064290222E-01
     93 F   7 N    -3.551652861228E-01  4.751282848551E-01  0.000000000000E+00
     94 F   7 N     4.751282848551E-01 -3.551652861228E-01  0.000000000000E+00
     95 T   7 N    -1.697064290222E-01  3.551652861228E-01  3.551652861228E-01
     96 F   7 N     3.551652861228E-01 -1.697064290222E-01  3.551652861228E-01
     97 F   7 N     0.000000000000E+00  4.751282848551E-01 -3.551652861228E-01
     98 F   7 N    -4.751282848551E-01  1.697064290222E-01 -4.751282848551E-01
     99 F   7 N     1.697064290222E-01 -4.751282848551E-01 -4.751282848551E-01
    100 F   7 N     4.751282848551E-01  0.000000000000E+00 -3.551652861228E-01
    101 F   7 N     0.000000000000E+00 -3.551652861228E-01  4.751282848551E-01
    102 F   7 N    -3.551652861228E-01  0.000000000000E+00  4.751282848551E-01
    103 T   8 O     3.969121842579E-01  3.082031033310E-01 -1.337298353728E-01
    104 F   8 O     4.419329387039E-01 -4.693579803693E-01  1.337298353728E-01
    105 F   8 O    -3.969121842579E-01  4.693579803693E-01 -8.870908092682E-02
    106 F   8 O    -4.419329387039E-01 -3.082031033310E-01  8.870908092682E-02
    107 T   8 O    -1.337298353728E-01  3.969121842579E-01  3.082031033310E-01
    108 T   8 O     3.082031033310E-01 -1.337298353728E-01  3.969121842579E-01
    109 F   8 O     8.870908092682E-02 -4.419329387039E-01 -3.082031033310E-01
    110 F   8 O    -4.693579803693E-01  1.337298353728E-01  4.419329387039E-01
    111 F   8 O     1.337298353728E-01  4.419329387039E-01 -4.693579803693E-01
    112 F   8 O     4.693579803693E-01 -8.870908092682E-02 -3.969121842579E-01
    113 F   8 O    -8.870908092682E-02 -3.969121842579E-01  4.693579803693E-01
    114 F   8 O    -3.082031033310E-01  8.870908092682E-02 -4.419329387039E-01
    115 F   8 O     3.082031033310E-01  3.969121842579E-01 -1.337298353728E-01
    116 F   8 O    -4.693579803693E-01  4.419329387039E-01  1.337298353728E-01
    117 F   8 O     4.693579803693E-01 -3.969121842579E-01 -8.870908092682E-02
    118 F   8 O    -3.082031033310E-01 -4.419329387039E-01  8.870908092682E-02
    119 F   8 O     3.969121842579E-01 -1.337298353728E-01  3.082031033310E-01
    120 F   8 O    -1.337298353728E-01  3.082031033310E-01  3.969121842579E-01
    121 F   8 O    -4.419329387039E-01  8.870908092682E-02 -3.082031033310E-01
    122 F   8 O     1.337298353728E-01 -4.693579803693E-01  4.419329387039E-01
    123 F   8 O     4.419329387039E-01  1.337298353728E-01 -4.693579803693E-01
    124 F   8 O    -8.870908092682E-02  4.693579803693E-01 -3.969121842579E-01
    125 F   8 O    -3.969121842579E-01 -8.870908092682E-02  4.693579803693E-01
    126 F   8 O     8.870908092682E-02 -3.082031033310E-01 -4.419329387039E-01

 TRANSFORMATION MATRIX PRIMITIVE-CRYSTALLOGRAPHIC CELL
  0.0000  1.0000  1.0000  1.0000  0.0000  1.0000  1.0000  1.0000  0.0000

 *******************************************************************************
 CRYSTALLOGRAPHIC CELL (VOLUME=       5098.91796656)
         A              B              C           ALPHA      BETA       GAMMA 
    17.21178880    17.21178880    17.21178880    90.000000  90.000000  90.000000

 COORDINATES IN THE CRYSTALLOGRAPHIC CELL
     ATOM                 X/A                 Y/B                 Z/C    
 *******************************************************************************
      1 T 230 ZN   -5.000000000000E-01  2.500000000000E-01  0.000000000000E+00
      2 F 230 ZN    0.000000000000E+00  2.500000000000E-01 -5.000000000000E-01
      3 F 230 ZN    0.000000000000E+00 -5.000000000000E-01  2.500000000000E-01
      4 T 230 ZN    2.500000000000E-01  0.000000000000E+00 -5.000000000000E-01
      5 F 230 ZN    2.500000000000E-01 -5.000000000000E-01  0.000000000000E+00
      6 F 230 ZN   -5.000000000000E-01  0.000000000000E+00  2.500000000000E-01
      7 T   6 C    -1.315977048238E-01 -1.315977048238E-01  4.905729624333E-01
      8 F   6 C     1.315977048238E-01  1.315977048238E-01  4.905729624333E-01
      9 F   6 C    -1.315977048238E-01  1.315977048238E-01 -4.905729624333E-01
     10 F   6 C     1.315977048238E-01 -1.315977048238E-01 -4.905729624333E-01
     11 T   6 C     4.905729624333E-01 -1.315977048238E-01 -1.315977048238E-01
     12 F   6 C    -1.315977048238E-01  4.905729624333E-01 -1.315977048238E-01
     13 F   6 C    -4.905729624333E-01  1.315977048238E-01 -1.315977048238E-01
     14 F   6 C     1.315977048238E-01  4.905729624333E-01  1.315977048238E-01
     15 F   6 C     4.905729624333E-01  1.315977048238E-01  1.315977048238E-01
     16 F   6 C     1.315977048238E-01 -4.905729624333E-01 -1.315977048238E-01
     17 F   6 C    -4.905729624333E-01 -1.315977048238E-01  1.315977048238E-01
     18 F   6 C    -1.315977048238E-01 -4.905729624333E-01  1.315977048238E-01
     19 T   6 C     3.312237417798E-01  2.742889274875E-01  5.973359307070E-02
     20 F   6 C    -3.312237417798E-01 -2.742889274875E-01  5.973359307070E-02
     21 F   6 C     3.312237417798E-01 -2.742889274875E-01 -5.973359307070E-02
     22 F   6 C    -3.312237417798E-01  2.742889274875E-01 -5.973359307070E-02
     23 T   6 C     5.973359307070E-02  3.312237417798E-01  2.742889274875E-01
     24 T   6 C     2.742889274875E-01  5.973359307070E-02  3.312237417798E-01
     25 F   6 C    -5.973359307070E-02 -3.312237417798E-01  2.742889274875E-01
     26 F   6 C    -2.742889274875E-01  5.973359307070E-02 -3.312237417798E-01
     27 F   6 C     5.973359307070E-02 -3.312237417798E-01 -2.742889274875E-01
     28 F   6 C    -2.742889274875E-01 -5.973359307070E-02  3.312237417798E-01
     29 F   6 C    -5.973359307070E-02  3.312237417798E-01 -2.742889274875E-01
     30 F   6 C     2.742889274875E-01 -5.973359307070E-02 -3.312237417798E-01
     31 F   6 C     2.742889274875E-01  3.312237417798E-01  5.973359307070E-02
     32 F   6 C    -2.742889274875E-01 -3.312237417798E-01  5.973359307070E-02
     33 F   6 C    -2.742889274875E-01  3.312237417798E-01 -5.973359307070E-02
     34 F   6 C     2.742889274875E-01 -3.312237417798E-01 -5.973359307070E-02
     35 F   6 C     3.312237417798E-01  5.973359307070E-02  2.742889274875E-01
     36 F   6 C     5.973359307070E-02  2.742889274875E-01  3.312237417798E-01
     37 F   6 C    -3.312237417798E-01 -5.973359307070E-02  2.742889274875E-01
     38 F   6 C     5.973359307070E-02 -2.742889274875E-01 -3.312237417798E-01
     39 F   6 C    -3.312237417798E-01  5.973359307070E-02 -2.742889274875E-01
     40 F   6 C    -5.973359307070E-02 -2.742889274875E-01  3.312237417798E-01
     41 F   6 C     3.312237417798E-01 -5.973359307070E-02 -2.742889274875E-01
     42 F   6 C    -5.973359307070E-02  2.742889274875E-01 -3.312237417798E-01
     43 T   1 H     3.319887977294E-01  2.182983498934E-01  8.770373297592E-02
     44 F   1 H    -3.319887977294E-01 -2.182983498934E-01  8.770373297592E-02
     45 F   1 H     3.319887977294E-01 -2.182983498934E-01 -8.770373297592E-02
     46 F   1 H    -3.319887977294E-01  2.182983498934E-01 -8.770373297592E-02
     47 T   1 H     8.770373297592E-02  3.319887977294E-01  2.182983498934E-01
     48 T   1 H     2.182983498934E-01  8.770373297592E-02  3.319887977294E-01
     49 F   1 H    -8.770373297592E-02 -3.319887977294E-01  2.182983498934E-01
     50 F   1 H    -2.182983498934E-01  8.770373297592E-02 -3.319887977294E-01
     51 F   1 H     8.770373297592E-02 -3.319887977294E-01 -2.182983498934E-01
     52 F   1 H    -2.182983498934E-01 -8.770373297592E-02  3.319887977294E-01
     53 F   1 H    -8.770373297592E-02  3.319887977294E-01 -2.182983498934E-01
     54 F   1 H     2.182983498934E-01 -8.770373297592E-02 -3.319887977294E-01
     55 F   1 H     2.182983498934E-01  3.319887977294E-01  8.770373297592E-02
     56 F   1 H    -2.182983498934E-01 -3.319887977294E-01  8.770373297592E-02
     57 F   1 H    -2.182983498934E-01  3.319887977294E-01 -8.770373297592E-02
     58 F   1 H     2.182983498934E-01 -3.319887977294E-01 -8.770373297592E-02
     59 F   1 H     3.319887977294E-01  8.770373297592E-02  2.182983498934E-01
     60 F   1 H     8.770373297592E-02  2.182983498934E-01  3.319887977294E-01
     61 F   1 H    -3.319887977294E-01 -8.770373297592E-02  2.182983498934E-01
     62 F   1 H     8.770373297592E-02 -2.182983498934E-01 -3.319887977294E-01
     63 F   1 H    -3.319887977294E-01  8.770373297592E-02 -2.182983498934E-01
     64 F   1 H    -8.770373297592E-02 -2.182983498934E-01  3.319887977294E-01
     65 F   1 H     3.319887977294E-01 -8.770373297592E-02 -2.182983498934E-01
     66 F   1 H    -8.770373297592E-02  2.182983498934E-01 -3.319887977294E-01
     67 T   7 N     3.912504729620E-01  2.989406816306E-01  1.506644768835E-02
     68 F   7 N    -3.912504729620E-01 -2.989406816306E-01  1.506644768835E-02
     69 F   7 N     3.912504729620E-01 -2.989406816306E-01 -1.506644768835E-02
     70 F   7 N    -3.912504729620E-01  2.989406816306E-01 -1.506644768835E-02
     71 T   7 N     1.506644768835E-02  3.912504729620E-01  2.989406816306E-01
     72 T   7 N     2.989406816306E-01  1.506644768835E-02  3.912504729620E-01
     73 F   7 N    -1.506644768835E-02 -3.912504729620E-01  2.989406816306E-01
     74 F   7 N    -2.989406816306E-01  1.506644768835E-02 -3.912504729620E-01
     75 F   7 N     1.506644768835E-02 -3.912504729620E-01 -2.989406816306E-01
     76 F   7 N    -2.989406816306E-01 -1.506644768835E-02  3.912504729620E-01
     77 F   7 N    -1.506644768835E-02  3.912504729620E-01 -2.989406816306E-01
     78 F   7 N     2.989406816306E-01 -1.506644768835E-02 -3.912504729620E-01
     79 F   7 N     2.989406816306E-01  3.912504729620E-01  1.506644768835E-02
     80 F   7 N    -2.989406816306E-01 -3.912504729620E-01  1.506644768835E-02
     81 F   7 N    -2.989406816306E-01  3.912504729620E-01 -1.506644768835E-02
     82 F   7 N     2.989406816306E-01 -3.912504729620E-01 -1.506644768835E-02
     83 F   7 N     3.912504729620E-01  1.506644768835E-02  2.989406816306E-01
     84 F   7 N     1.506644768835E-02  2.989406816306E-01  3.912504729620E-01
     85 F   7 N    -3.912504729620E-01 -1.506644768835E-02  2.989406816306E-01
     86 F   7 N     1.506644768835E-02 -2.989406816306E-01 -3.912504729620E-01
     87 F   7 N    -3.912504729620E-01  1.506644768835E-02 -2.989406816306E-01
     88 F   7 N    -1.506644768835E-02 -2.989406816306E-01  3.912504729620E-01
     89 F   7 N     3.912504729620E-01 -1.506644768835E-02 -2.989406816306E-01
     90 F   7 N    -1.506644768835E-02  2.989406816306E-01 -3.912504729620E-01
     91 T   7 N    -8.485321451108E-02 -8.485321451108E-02  4.400185006338E-01
     92 F   7 N     8.485321451108E-02  8.485321451108E-02  4.400185006338E-01
     93 F   7 N    -8.485321451108E-02  8.485321451108E-02 -4.400185006338E-01
     94 F   7 N     8.485321451108E-02 -8.485321451108E-02 -4.400185006338E-01
     95 T   7 N     4.400185006338E-01 -8.485321451108E-02 -8.485321451108E-02
     96 F   7 N    -8.485321451108E-02  4.400185006338E-01 -8.485321451108E-02
     97 F   7 N    -4.400185006338E-01  8.485321451108E-02 -8.485321451108E-02
     98 F   7 N     8.485321451108E-02  4.400185006338E-01  8.485321451108E-02
     99 F   7 N     4.400185006338E-01  8.485321451108E-02  8.485321451108E-02
    100 F   7 N     8.485321451108E-02 -4.400185006338E-01 -8.485321451108E-02
    101 F   7 N    -4.400185006338E-01 -8.485321451108E-02  8.485321451108E-02
    102 F   7 N    -8.485321451108E-02 -4.400185006338E-01  8.485321451108E-02
    103 T   8 O    -1.112194581498E-01 -2.251037722302E-02  4.194225614809E-01
    104 F   8 O     1.112194581498E-01  2.251037722302E-02  4.194225614809E-01
    105 F   8 O    -1.112194581498E-01  2.251037722302E-02 -4.194225614809E-01
    106 F   8 O     1.112194581498E-01 -2.251037722302E-02 -4.194225614809E-01
    107 T   8 O     4.194225614809E-01 -1.112194581498E-01 -2.251037722302E-02
    108 T   8 O    -2.251037722302E-02  4.194225614809E-01 -1.112194581498E-01
    109 F   8 O    -4.194225614809E-01  1.112194581498E-01 -2.251037722302E-02
    110 F   8 O     2.251037722302E-02  4.194225614809E-01  1.112194581498E-01
    111 F   8 O     4.194225614809E-01  1.112194581498E-01  2.251037722302E-02
    112 F   8 O     2.251037722302E-02 -4.194225614809E-01 -1.112194581498E-01
    113 F   8 O    -4.194225614809E-01 -1.112194581498E-01  2.251037722302E-02
    114 F   8 O    -2.251037722302E-02 -4.194225614809E-01  1.112194581498E-01
    115 F   8 O    -2.251037722302E-02 -1.112194581498E-01  4.194225614809E-01
    116 F   8 O     2.251037722302E-02  1.112194581498E-01  4.194225614809E-01
    117 F   8 O     2.251037722302E-02 -1.112194581498E-01 -4.194225614809E-01
    118 F   8 O    -2.251037722302E-02  1.112194581498E-01 -4.194225614809E-01
    119 F   8 O    -1.112194581498E-01  4.194225614809E-01 -2.251037722302E-02
    120 F   8 O     4.194225614809E-01 -2.251037722302E-02 -1.112194581498E-01
    121 F   8 O     1.112194581498E-01 -4.194225614809E-01 -2.251037722302E-02
    122 F   8 O     4.194225614809E-01  2.251037722302E-02  1.112194581498E-01
    123 F   8 O     1.112194581498E-01  4.194225614809E-01  2.251037722302E-02
    124 F   8 O    -4.194225614809E-01  2.251037722302E-02 -1.112194581498E-01
    125 F   8 O    -1.112194581498E-01 -4.194225614809E-01  2.251037722302E-02
    126 F   8 O    -4.194225614809E-01 -2.251037722302E-02  1.112194581498E-01

 T = ATOM BELONGING TO THE ASYMMETRIC UNIT

 *******************************************************************************
 * CELL DEFORMATION
 *******************************************************************************

    ELASTIC STRAIN MATRIX (ADIMENSIONAL)

    1   -0.0150000000    0.0000000000    0.0000000000
    2    0.0000000000    0.0000000000    0.0000000000
    3    0.0000000000    0.0000000000    0.0000000000

 LATTICE PARAMETERS (ANGSTROMS AND DEGREES) OF
 (1) ORIGINAL PRIMITIVE CELL
 (2) ORIGINAL CRYSTALLOGRAPHIC CELL
 (3) DEFORMED PRIMITIVE CELL
 (4) DEFORMED CRYSTALLOGRAPHIC CELL

            A           B           C        ALPHA       BETA        GAMMA         VOL
 (1)   14.905846   14.905846   14.905846  109.471221  109.471221  109.471221 2549.458983
 (2)   17.211789   17.211789   17.211789   90.000000   90.000000   90.000000 5098.917967
 (3)   14.831692   14.831692   14.831692  110.285563  109.065590  109.065590 2511.217099
 (4)   16.953612   17.211789   17.211789   90.000000   90.000000   90.000000 5022.434197

 * CELL DEFORMATION COMPLETE - NO. OF SYMMOPS   8
 *******************************************************************************
 LATTICE PARAMETERS (ANGSTROMS AND DEGREES) - BOHR = 0.5291772083 ANGSTROM
 PRIMITIVE CELL - CENTRING CODE 6/1 VOLUME=  2511.217099 - DENSITY  1.142 g/cm^3
         A              B              C           ALPHA      BETA       GAMMA 
    14.83169163    14.83169163    14.83169163   110.285563 109.065590 109.065590
 *******************************************************************************
 ATOMS IN THE ASYMMETRIC UNIT   18 - ATOMS IN THE UNIT CELL:  126
     ATOM                 X/A                 Y/B                 Z/C    
 *******************************************************************************
      1 T 230 ZN    2.500000000000E-01 -5.000000000000E-01 -2.500000000000E-01
      2 F 230 ZN   -2.500000000000E-01 -5.000000000000E-01  2.500000000000E-01
      3 F 230 ZN   -2.500000000000E-01  2.500000000000E-01 -5.000000000000E-01
      4 T 230 ZN   -5.000000000000E-01 -2.500000000000E-01  2.500000000000E-01
      5 F 230 ZN   -5.000000000000E-01  2.500000000000E-01 -2.500000000000E-01
      6 F 230 ZN    2.500000000000E-01 -2.500000000000E-01 -5.000000000000E-01
      7 T   6 C     3.589752576096E-01  3.589752576096E-01 -2.631954096475E-01
      8 F   6 C    -3.778293327429E-01 -3.778293327429E-01  2.631954096475E-01
      9 F   6 C    -3.589752576096E-01  3.778293327429E-01  2.775557561563E-17
     10 F   6 C     3.778293327429E-01 -3.589752576096E-01 -2.775557561563E-17
     11 T   6 C    -2.631954096475E-01  3.589752576096E-01  3.589752576096E-01
     12 F   6 C     3.589752576096E-01 -2.631954096475E-01  3.589752576096E-01
     13 F   6 C     0.000000000000E+00  3.778293327429E-01 -3.589752576096E-01
     14 F   6 C    -3.778293327429E-01  2.631954096475E-01 -3.778293327429E-01
     15 F   6 C     2.631954096475E-01 -3.778293327429E-01 -3.778293327429E-01
     16 F   6 C     3.778293327429E-01 -2.775557561563E-17 -3.589752576096E-01
     17 F   6 C     0.000000000000E+00 -3.589752576096E-01  3.778293327429E-01
     18 F   6 C    -3.589752576096E-01  2.775557561563E-17  3.778293327429E-01
     19 T   6 C     3.340225205582E-01  3.909573348505E-01 -3.944873307327E-01
     20 F   6 C    -2.145553344168E-01 -2.714901487091E-01  3.944873307327E-01
     21 F   6 C    -3.340225205582E-01  2.714901487091E-01  5.693481429232E-02
     22 F   6 C     2.145553344168E-01 -3.909573348505E-01 -5.693481429232E-02
     23 T   6 C    -3.944873307327E-01  3.340225205582E-01  3.909573348505E-01
     24 T   6 C     3.909573348505E-01 -3.944873307327E-01  3.340225205582E-01
     25 F   6 C    -5.693481429232E-02  2.145553344168E-01 -3.909573348505E-01
     26 F   6 C    -2.714901487091E-01  3.944873307327E-01 -2.145553344168E-01
     27 F   6 C     3.944873307327E-01 -2.145553344168E-01 -2.714901487091E-01
     28 F   6 C     2.714901487091E-01  5.693481429232E-02 -3.340225205582E-01
     29 F   6 C     5.693481429232E-02 -3.340225205582E-01  2.714901487091E-01
     30 F   6 C    -3.909573348505E-01 -5.693481429232E-02  2.145553344168E-01
     31 F   6 C     3.909573348505E-01  3.340225205582E-01 -3.944873307327E-01
     32 F   6 C    -2.714901487091E-01 -2.145553344168E-01  3.944873307327E-01
     33 F   6 C     2.714901487091E-01 -3.340225205582E-01  5.693481429232E-02
     34 F   6 C    -3.909573348505E-01  2.145553344168E-01 -5.693481429232E-02
     35 F   6 C     3.340225205582E-01 -3.944873307327E-01  3.909573348505E-01
     36 F   6 C    -3.944873307327E-01  3.909573348505E-01  3.340225205582E-01
     37 F   6 C     2.145553344168E-01 -5.693481429232E-02 -3.909573348505E-01
     38 F   6 C     3.944873307327E-01 -2.714901487091E-01 -2.145553344168E-01
     39 F   6 C    -2.145553344168E-01  3.944873307327E-01 -2.714901487091E-01
     40 F   6 C     5.693481429232E-02  2.714901487091E-01 -3.340225205582E-01
     41 F   6 C    -3.340225205582E-01  5.693481429232E-02  2.714901487091E-01
     42 F   6 C    -5.693481429232E-02 -3.909573348505E-01  2.145553344168E-01
     43 T   1 H     3.060020828694E-01  4.196925307053E-01 -4.497128523772E-01
     44 F   1 H    -1.305946169175E-01 -2.442850647535E-01  4.497128523772E-01
     45 F   1 H    -3.060020828694E-01  2.442850647535E-01  1.136904478360E-01
     46 F   1 H     1.305946169175E-01 -4.196925307053E-01 -1.136904478360E-01
     47 T   1 H    -4.497128523772E-01  3.060020828694E-01  4.196925307053E-01
     48 T   1 H     4.196925307053E-01 -4.497128523772E-01  3.060020828694E-01
     49 F   1 H    -1.136904478360E-01  1.305946169175E-01 -4.196925307053E-01
     50 F   1 H    -2.442850647535E-01  4.497128523772E-01 -1.305946169175E-01
     51 F   1 H     4.497128523772E-01 -1.305946169175E-01 -2.442850647535E-01
     52 F   1 H     2.442850647535E-01  1.136904478360E-01 -3.060020828694E-01
     53 F   1 H     1.136904478360E-01 -3.060020828694E-01  2.442850647535E-01
     54 F   1 H    -4.196925307053E-01 -1.136904478360E-01  1.305946169175E-01
     55 F   1 H     4.196925307053E-01  3.060020828694E-01 -4.497128523772E-01
     56 F   1 H    -2.442850647535E-01 -1.305946169175E-01  4.497128523772E-01
     57 F   1 H     2.442850647535E-01 -3.060020828694E-01  1.136904478360E-01
     58 F   1 H    -4.196925307053E-01  1.305946169175E-01 -1.136904478360E-01
     59 F   1 H     3.060020828694E-01 -4.497128523772E-01  4.196925307053E-01
     60 F   1 H    -4.497128523772E-01  4.196925307053E-01  3.060020828694E-01
     61 F   1 H     1.305946169175E-01 -1.136904478360E-01 -4.196925307053E-01
     62 F   1 H     4.497128523772E-01 -2.442850647535E-01 -1.305946169175E-01
     63 F   1 H    -1.305946169175E-01  4.497128523772E-01 -2.442850647535E-01
     64 F   1 H     1.136904478360E-01  2.442850647535E-01 -3.060020828694E-01
     65 F   1 H    -3.060020828694E-01  1.136904478360E-01  2.442850647535E-01
     66 F   1 H    -1.136904478360E-01 -4.196925307053E-01  1.305946169175E-01
     67 T   7 N     3.140071293190E-01  4.063169206504E-01 -3.098088454074E-01
     68 F   7 N    -2.838742339423E-01 -3.761840252737E-01  3.098088454074E-01
     69 F   7 N    -3.140071293190E-01  3.761840252737E-01  9.230979133137E-02
     70 F   7 N     2.838742339423E-01 -4.063169206504E-01 -9.230979133137E-02
     71 T   7 N    -3.098088454074E-01  3.140071293190E-01  4.063169206504E-01
     72 T   7 N     4.063169206504E-01 -3.098088454074E-01  3.140071293190E-01
     73 F   7 N    -9.230979133137E-02  2.838742339423E-01 -4.063169206504E-01
     74 F   7 N    -3.761840252737E-01  3.098088454074E-01 -2.838742339423E-01
     75 F   7 N     3.098088454074E-01 -2.838742339423E-01 -3.761840252737E-01
     76 F   7 N     3.761840252737E-01  9.230979133137E-02 -3.140071293190E-01
     77 F   7 N     9.230979133137E-02 -3.140071293190E-01  3.761840252737E-01
     78 F   7 N    -4.063169206504E-01 -9.230979133137E-02  2.838742339423E-01
     79 F   7 N     4.063169206504E-01  3.140071293190E-01 -3.098088454074E-01
     80 F   7 N    -3.761840252737E-01 -2.838742339423E-01  3.098088454074E-01
     81 F   7 N     3.761840252737E-01 -3.140071293190E-01  9.230979133137E-02
     82 F   7 N    -4.063169206504E-01  2.838742339423E-01 -9.230979133137E-02
     83 F   7 N     3.140071293190E-01 -3.098088454074E-01  4.063169206504E-01
     84 F   7 N    -3.098088454074E-01  4.063169206504E-01  3.140071293190E-01
     85 F   7 N     2.838742339423E-01 -9.230979133137E-02 -4.063169206504E-01
     86 F   7 N     3.098088454074E-01 -3.761840252737E-01 -2.838742339423E-01
     87 F   7 N    -2.838742339423E-01  3.098088454074E-01 -3.761840252737E-01
     88 F   7 N     9.230979133137E-02  3.761840252737E-01 -3.140071293190E-01
     89 F   7 N    -3.140071293190E-01  9.230979133137E-02  3.761840252737E-01
     90 F   7 N    -9.230979133137E-02 -4.063169206504E-01  2.838742339423E-01
     91 T   7 N     3.551652861228E-01  3.551652861228E-01 -1.697064290222E-01
     92 F   7 N    -4.751282848551E-01 -4.751282848551E-01  1.697064290222E-01
     93 F   7 N    -3.551652861228E-01  4.751282848551E-01  0.000000000000E+00
     94 F   7 N     4.751282848551E-01 -3.551652861228E-01  0.000000000000E+00
     95 T   7 N    -1.697064290222E-01  3.551652861228E-01  3.551652861228E-01
     96 F   7 N     3.551652861228E-01 -1.697064290222E-01  3.551652861228E-01
     97 F   7 N     0.000000000000E+00  4.751282848551E-01 -3.551652861228E-01
     98 F   7 N    -4.751282848551E-01  1.697064290222E-01 -4.751282848551E-01
     99 F   7 N     1.697064290222E-01 -4.751282848551E-01 -4.751282848551E-01
    100 F   7 N     4.751282848551E-01  0.000000000000E+00 -3.551652861228E-01
    101 F   7 N     0.000000000000E+00 -3.551652861228E-01  4.751282848551E-01
    102 F   7 N    -3.551652861228E-01  0.000000000000E+00  4.751282848551E-01
    103 T   8 O     3.969121842579E-01  3.082031033310E-01 -1.337298353728E-01
    104 F   8 O     4.419329387039E-01 -4.693579803693E-01  1.337298353728E-01
    105 F   8 O    -3.969121842579E-01  4.693579803693E-01 -8.870908092682E-02
    106 F   8 O    -4.419329387039E-01 -3.082031033310E-01  8.870908092682E-02
    107 T   8 O    -1.337298353728E-01  3.969121842579E-01  3.082031033310E-01
    108 T   8 O     3.082031033310E-01 -1.337298353728E-01  3.969121842579E-01
    109 F   8 O     8.870908092682E-02 -4.419329387039E-01 -3.082031033310E-01
    110 F   8 O    -4.693579803693E-01  1.337298353728E-01  4.419329387039E-01
    111 F   8 O     1.337298353728E-01  4.419329387039E-01 -4.693579803693E-01
    112 F   8 O     4.693579803693E-01 -8.870908092682E-02 -3.969121842579E-01
    113 F   8 O    -8.870908092682E-02 -3.969121842579E-01  4.693579803693E-01
    114 F   8 O    -3.082031033310E-01  8.870908092682E-02 -4.419329387039E-01
    115 F   8 O     3.082031033310E-01  3.969121842579E-01 -1.337298353728E-01
    116 F   8 O    -4.693579803693E-01  4.419329387039E-01  1.337298353728E-01
    117 F   8 O     4.693579803693E-01 -3.969121842579E-01 -8.870908092682E-02
    118 F   8 O    -3.082031033310E-01 -4.419329387039E-01  8.870908092682E-02
    119 F   8 O     3.969121842579E-01 -1.337298353728E-01  3.082031033310E-01
    120 F   8 O    -1.337298353728E-01  3.082031033310E-01  3.969121842579E-01
    121 F   8 O    -4.419329387039E-01  8.870908092682E-02 -3.082031033310E-01
    122 F   8 O     1.337298353728E-01 -4.693579803693E-01  4.419329387039E-01
    123 F   8 O     4.419329387039E-01  1.337298353728E-01 -4.693579803693E-01
    124 F   8 O    -8.870908092682E-02  4.693579803693E-01 -3.969121842579E-01
    125 F   8 O    -3.969121842579E-01 -8.870908092682E-02  4.693579803693E-01
    126 F   8 O     8.870908092682E-02 -3.082031033310E-01 -4.419329387039E-01

 TRANSFORMATION MATRIX PRIMITIVE-CRYSTALLOGRAPHIC CELL
  0.0000  1.0000  1.0000  1.0000  0.0000  1.0000  1.0000  1.0000  0.0000

 *******************************************************************************
 CRYSTALLOGRAPHIC CELL (VOLUME=       5022.43419706)
         A              B              C           ALPHA      BETA       GAMMA 
    16.95361197    17.21178880    17.21178880    90.000000  90.000000  90.000000

 COORDINATES IN THE CRYSTALLOGRAPHIC CELL
     ATOM                 X/A                 Y/B                 Z/C    
 *******************************************************************************
      1 T 230 ZN   -5.000000000000E-01  2.500000000000E-01  0.000000000000E+00
      2 F 230 ZN    0.000000000000E+00  2.500000000000E-01 -5.000000000000E-01
      3 F 230 ZN    0.000000000000E+00 -5.000000000000E-01  2.500000000000E-01
      4 T 230 ZN    2.500000000000E-01  0.000000000000E+00 -5.000000000000E-01
      5 F 230 ZN    2.500000000000E-01 -5.000000000000E-01  0.000000000000E+00
      6 F 230 ZN   -5.000000000000E-01  0.000000000000E+00  2.500000000000E-01
      7 T   6 C    -1.315977048238E-01 -1.315977048238E-01  4.905729624333E-01
      8 F   6 C     1.315977048238E-01  1.315977048238E-01  4.905729624333E-01
      9 F   6 C    -1.315977048238E-01  1.315977048238E-01 -4.905729624333E-01
     10 F   6 C     1.315977048238E-01 -1.315977048238E-01 -4.905729624333E-01
     11 T   6 C     4.905729624333E-01 -1.315977048238E-01 -1.315977048238E-01
     12 F   6 C    -1.315977048238E-01  4.905729624333E-01 -1.315977048238E-01
     13 F   6 C    -4.905729624333E-01  1.315977048238E-01 -1.315977048238E-01
     14 F   6 C     1.315977048238E-01  4.905729624333E-01  1.315977048238E-01
     15 F   6 C     4.905729624333E-01  1.315977048238E-01  1.315977048238E-01
     16 F   6 C     1.315977048238E-01 -4.905729624333E-01 -1.315977048238E-01
     17 F   6 C    -4.905729624333E-01 -1.315977048238E-01  1.315977048238E-01
     18 F   6 C    -1.315977048238E-01 -4.905729624333E-01  1.315977048238E-01
     19 T   6 C     3.312237417798E-01  2.742889274875E-01  5.973359307070E-02
     20 F   6 C    -3.312237417798E-01 -2.742889274875E-01  5.973359307070E-02
     21 F   6 C     3.312237417798E-01 -2.742889274875E-01 -5.973359307070E-02
     22 F   6 C    -3.312237417798E-01  2.742889274875E-01 -5.973359307070E-02
     23 T   6 C     5.973359307070E-02  3.312237417798E-01  2.742889274875E-01
     24 T   6 C     2.742889274875E-01  5.973359307070E-02  3.312237417798E-01
     25 F   6 C    -5.973359307070E-02 -3.312237417798E-01  2.742889274875E-01
     26 F   6 C    -2.742889274875E-01  5.973359307070E-02 -3.312237417798E-01
     27 F   6 C     5.973359307070E-02 -3.312237417798E-01 -2.742889274875E-01
     28 F   6 C    -2.742889274875E-01 -5.973359307070E-02  3.312237417798E-01
     29 F   6 C    -5.973359307070E-02  3.312237417798E-01 -2.742889274875E-01
     30 F   6 C     2.742889274875E-01 -5.973359307070E-02 -3.312237417798E-01
     31 F   6 C     2.742889274875E-01  3.312237417798E-01  5.973359307070E-02
     32 F   6 C    -2.742889274875E-01 -3.312237417798E-01  5.973359307070E-02
     33 F   6 C    -2.742889274875E-01  3.312237417798E-01 -5.973359307070E-02
     34 F   6 C     2.742889274875E-01 -3.312237417798E-01 -5.973359307070E-02
     35 F   6 C     3.312237417798E-01  5.973359307070E-02  2.742889274875E-01
     36 F   6 C     5.973359307070E-02  2.742889274875E-01  3.312237417798E-01
     37 F   6 C    -3.312237417798E-01 -5.973359307070E-02  2.742889274875E-01
     38 F   6 C     5.973359307070E-02 -2.742889274875E-01 -3.312237417798E-01
     39 F   6 C    -3.312237417798E-01  5.973359307070E-02 -2.742889274875E-01
     40 F   6 C    -5.973359307070E-02 -2.742889274875E-01  3.312237417798E-01
     41 F   6 C     3.312237417798E-01 -5.973359307070E-02 -2.742889274875E-01
     42 F   6 C    -5.973359307070E-02  2.742889274875E-01 -3.312237417798E-01
     43 T   1 H     3.319887977294E-01  2.182983498934E-01  8.770373297592E-02
     44 F   1 H    -3.319887977294E-01 -2.182983498934E-01  8.770373297592E-02
     45 F   1 H     3.319887977294E-01 -2.182983498934E-01 -8.770373297592E-02
     46 F   1 H    -3.319887977294E-01  2.182983498934E-01 -8.770373297592E-02
     47 T   1 H     8.770373297592E-02  3.319887977294E-01  2.182983498934E-01
     48 T   1 H     2.182983498934E-01  8.770373297592E-02  3.319887977294E-01
     49 F   1 H    -8.770373297592E-02 -3.319887977294E-01  2.182983498934E-01
     50 F   1 H    -2.182983498934E-01  8.770373297592E-02 -3.319887977294E-01
     51 F   1 H     8.770373297592E-02 -3.319887977294E-01 -2.182983498934E-01
     52 F   1 H    -2.182983498934E-01 -8.770373297592E-02  3.319887977294E-01
     53 F   1 H    -8.770373297592E-02  3.319887977294E-01 -2.182983498934E-01
     54 F   1 H     2.182983498934E-01 -8.770373297592E-02 -3.319887977294E-01
     55 F   1 H     2.182983498934E-01  3.319887977294E-01  8.770373297592E-02
     56 F   1 H    -2.182983498934E-01 -3.319887977294E-01  8.770373297592E-02
     57 F   1 H    -2.182983498934E-01  3.319887977294E-01 -8.770373297592E-02
     58 F   1 H     2.182983498934E-01 -3.319887977294E-01 -8.770373297592E-02
     59 F   1 H     3.319887977294E-01  8.770373297592E-02  2.182983498934E-01
     60 F   1 H     8.770373297592E-02  2.182983498934E-01  3.319887977294E-01
     61 F   1 H    -3.319887977294E-01 -8.770373297592E-02  2.182983498934E-01
     62 F   1 H     8.770373297592E-02 -2.182983498934E-01 -3.319887977294E-01
     63 F   1 H    -3.319887977294E-01  8.770373297592E-02 -2.182983498934E-01
     64 F   1 H    -8.770373297592E-02 -2.182983498934E-01  3.319887977294E-01
     65 F   1 H     3.319887977294E-01 -8.770373297592E-02 -2.182983498934E-01
     66 F   1 H    -8.770373297592E-02  2.182983498934E-01 -3.319887977294E-01
     67 T   7 N     3.912504729620E-01  2.989406816306E-01  1.506644768835E-02
     68 F   7 N    -3.912504729620E-01 -2.989406816306E-01  1.506644768835E-02
     69 F   7 N     3.912504729620E-01 -2.989406816306E-01 -1.506644768835E-02
     70 F   7 N    -3.912504729620E-01  2.989406816306E-01 -1.506644768835E-02
     71 T   7 N     1.506644768835E-02  3.912504729620E-01  2.989406816306E-01
     72 T   7 N     2.989406816306E-01  1.506644768835E-02  3.912504729620E-01
     73 F   7 N    -1.506644768835E-02 -3.912504729620E-01  2.989406816306E-01
     74 F   7 N    -2.989406816306E-01  1.506644768835E-02 -3.912504729620E-01
     75 F   7 N     1.506644768835E-02 -3.912504729620E-01 -2.989406816306E-01
     76 F   7 N    -2.989406816306E-01 -1.506644768835E-02  3.912504729620E-01
     77 F   7 N    -1.506644768835E-02  3.912504729620E-01 -2.989406816306E-01
     78 F   7 N     2.989406816306E-01 -1.506644768835E-02 -3.912504729620E-01
     79 F   7 N     2.989406816306E-01  3.912504729620E-01  1.506644768835E-02
     80 F   7 N    -2.989406816306E-01 -3.912504729620E-01  1.506644768835E-02
     81 F   7 N    -2.989406816306E-01  3.912504729620E-01 -1.506644768835E-02
     82 F   7 N     2.989406816306E-01 -3.912504729620E-01 -1.506644768835E-02
     83 F   7 N     3.912504729620E-01  1.506644768835E-02  2.989406816306E-01
     84 F   7 N     1.506644768835E-02  2.989406816306E-01  3.912504729620E-01
     85 F   7 N    -3.912504729620E-01 -1.506644768835E-02  2.989406816306E-01
     86 F   7 N     1.506644768835E-02 -2.989406816306E-01 -3.912504729620E-01
     87 F   7 N    -3.912504729620E-01  1.506644768835E-02 -2.989406816306E-01
     88 F   7 N    -1.506644768835E-02 -2.989406816306E-01  3.912504729620E-01
     89 F   7 N     3.912504729620E-01 -1.506644768835E-02 -2.989406816306E-01
     90 F   7 N    -1.506644768835E-02  2.989406816306E-01 -3.912504729620E-01
     91 T   7 N    -8.485321451108E-02 -8.485321451108E-02  4.400185006338E-01
     92 F   7 N     8.485321451108E-02  8.485321451108E-02  4.400185006338E-01
     93 F   7 N    -8.485321451108E-02  8.485321451108E-02 -4.400185006338E-01
     94 F   7 N     8.485321451108E-02 -8.485321451108E-02 -4.400185006338E-01
     95 T   7 N     4.400185006338E-01 -8.485321451108E-02 -8.485321451108E-02
     96 F   7 N    -8.485321451108E-02  4.400185006338E-01 -8.485321451108E-02
     97 F   7 N    -4.400185006338E-01  8.485321451108E-02 -8.485321451108E-02
     98 F   7 N     8.485321451108E-02  4.400185006338E-01  8.485321451108E-02
     99 F   7 N     4.400185006338E-01  8.485321451108E-02  8.485321451108E-02
    100 F   7 N     8.485321451108E-02 -4.400185006338E-01 -8.485321451108E-02
    101 F   7 N    -4.400185006338E-01 -8.485321451108E-02  8.485321451108E-02
    102 F   7 N    -8.485321451108E-02 -4.400185006338E-01  8.485321451108E-02
    103 T   8 O    -1.112194581498E-01 -2.251037722302E-02  4.194225614809E-01
    104 F   8 O     1.112194581498E-01  2.251037722302E-02  4.194225614809E-01
    105 F   8 O    -1.112194581498E-01  2.251037722302E-02 -4.194225614809E-01
    106 F   8 O     1.112194581498E-01 -2.251037722302E-02 -4.194225614809E-01
    107 T   8 O     4.194225614809E-01 -1.112194581498E-01 -2.251037722302E-02
    108 T   8 O    -2.251037722302E-02  4.194225614809E-01 -1.112194581498E-01
    109 F   8 O    -4.194225614809E-01  1.112194581498E-01 -2.251037722302E-02
    110 F   8 O     2.251037722302E-02  4.194225614809E-01  1.112194581498E-01
    111 F   8 O     4.194225614809E-01  1.112194581498E-01  2.251037722302E-02
    112 F   8 O     2.251037722302E-02 -4.194225614809E-01 -1.112194581498E-01
    113 F   8 O    -4.194225614809E-01 -1.112194581498E-01  2.251037722302E-02
    114 F   8 O    -2.251037722302E-02 -4.194225614809E-01  1.112194581498E-01
    115 F   8 O    -2.251037722302E-02 -1.112194581498E-01  4.194225614809E-01
    116 F   8 O     2.251037722302E-02  1.112194581498E-01  4.194225614809E-01
    117 F   8 O     2.251037722302E-02 -1.112194581498E-01 -4.194225614809E-01
    118 F   8 O    -2.251037722302E-02  1.112194581498E-01 -4.194225614809E-01
    119 F   8 O    -1.112194581498E-01  4.194225614809E-01 -2.251037722302E-02
    120 F   8 O     4.194225614809E-01 -2.251037722302E-02 -1.112194581498E-01
    121 F   8 O     1.112194581498E-01 -4.194225614809E-01 -2.251037722302E-02
    122 F   8 O     4.194225614809E-01  2.251037722302E-02  1.112194581498E-01
    123 F   8 O     1.112194581498E-01  4.194225614809E-01  2.251037722302E-02
    124 F   8 O    -4.194225614809E-01  2.251037722302E-02 -1.112194581498E-01
    125 F   8 O    -1.112194581498E-01 -4.194225614809E-01  2.251037722302E-02
    126 F   8 O    -4.194225614809E-01 -2.251037722302E-02  1.112194581498E-01

 T = ATOM BELONGING TO THE ASYMMETRIC UNIT

 ****    8 SYMMOPS - TRANSLATORS IN FRACTIONAL UNITS
 **** MATRICES AND TRANSLATORS IN THE CRYSTALLOGRAPHIC REFERENCE FRAME
   V INV                    ROTATION MATRICES                   TRANSLATORS
   1   1  1.00  0.00  0.00  0.00  1.00  0.00  0.00  0.00  1.00  0.00  0.00  0.00
   2   2  0.00  1.00 -1.00  1.00  0.00 -1.00 -0.00  0.00 -1.00  0.00  0.00  0.00
   3   3 -1.00  0.00  0.00 -1.00 -0.00  1.00 -1.00  1.00 -0.00  0.00  0.00  0.00
   4   4  0.00 -1.00  1.00 -0.00 -1.00  0.00  1.00 -1.00  0.00  0.00  0.00  0.00
   5   5  1.00  0.00  0.00  0.00 -0.00  1.00  0.00  1.00 -0.00  0.00  0.00  0.00
   6   7  0.00 -1.00  1.00  1.00 -1.00  0.00 -0.00 -1.00  0.00  0.00  0.00  0.00
   7   6  0.00  1.00 -1.00 -0.00  0.00 -1.00  1.00  0.00 -1.00  0.00  0.00  0.00
   8   8 -1.00  0.00  0.00 -1.00  1.00 -0.00 -1.00 -0.00  1.00  0.00  0.00  0.00

 DIRECT LATTICE VECTORS CARTESIAN COMPONENTS (ANGSTROM)
          X                    Y                    Z
  -0.847680598289E+01   0.860589439887E+01   0.860589439887E+01
   0.847680598289E+01  -0.860589439887E+01   0.860589439887E+01
   0.847680598289E+01   0.860589439887E+01  -0.860589439887E+01


 CARTESIAN COORDINATES - PRIMITIVE CELL
 *******************************************************************************
 *      ATOM          X(ANGSTROM)         Y(ANGSTROM)         Z(ANGSTROM)
 *******************************************************************************
    1   230 ZN    8.476805982887E+00 -1.290884159830E+01  0.000000000000E+00
    2   230 ZN    0.000000000000E+00 -1.290884159830E+01  8.605894398870E+00
    3   230 ZN    0.000000000000E+00  8.605894398870E+00 -1.290884159830E+01
    4   230 ZN   -1.271520897433E+01  0.000000000000E+00  8.605894398870E+00
    5   230 ZN   -1.271520897433E+01  8.605894398870E+00  0.000000000000E+00
    6   230 ZN    8.476805982887E+00  0.000000000000E+00 -1.290884159830E+01
    7     6 C    -2.231056423169E+00 -2.265031901694E+00  8.443638219284E+00
    8     6 C     2.231056423169E+00  2.265031901694E+00  8.443638219284E+00
    9     6 C    -2.231056423169E+00  2.265031901694E+00 -8.443638219284E+00
   10     6 C     2.231056423169E+00 -2.265031901694E+00 -8.443638219284E+00
   11     6 C     8.316983645995E+00 -2.265031901694E+00 -2.265031901694E+00
   12     6 C    -2.231056423169E+00  8.443638219284E+00 -2.265031901694E+00
   13     6 C    -8.316983645995E+00  2.265031901694E+00 -2.265031901694E+00
   14     6 C     2.231056423169E+00  8.443638219284E+00  2.265031901694E+00
   15     6 C     8.316983645995E+00  2.265031901694E+00  2.265031901694E+00
   16     6 C     2.231056423169E+00 -8.443638219284E+00 -2.265031901694E+00
   17     6 C    -8.316983645995E+00 -2.265031901694E+00  2.265031901694E+00
   18     6 C    -2.231056423169E+00 -8.443638219284E+00  2.265031901694E+00
   19     6 C     5.615438791986E+00  4.721003089473E+00  1.028121988063E+00
   20     6 C    -5.615438791986E+00 -4.721003089473E+00  1.028121988063E+00
   21     6 C     5.615438791986E+00 -4.721003089473E+00 -1.028121988063E+00
   22     6 C    -5.615438791986E+00  4.721003089473E+00 -1.028121988063E+00
   23     6 C     1.012700158242E+00  5.700953088311E+00  4.721003089473E+00
   24     6 C     4.650188043131E+00  1.028121988063E+00  5.700953088311E+00
   25     6 C    -1.012700158242E+00 -5.700953088311E+00  4.721003089473E+00
   26     6 C    -4.650188043131E+00  1.028121988063E+00 -5.700953088311E+00
   27     6 C     1.012700158242E+00 -5.700953088311E+00 -4.721003089473E+00
   28     6 C    -4.650188043131E+00 -1.028121988063E+00  5.700953088311E+00
   29     6 C    -1.012700158242E+00  5.700953088311E+00 -4.721003089473E+00
   30     6 C     4.650188043131E+00 -1.028121988063E+00 -5.700953088311E+00
   31     6 C     4.650188043131E+00  5.700953088311E+00  1.028121988063E+00
   32     6 C    -4.650188043131E+00 -5.700953088311E+00  1.028121988063E+00
   33     6 C    -4.650188043131E+00  5.700953088311E+00 -1.028121988063E+00
   34     6 C     4.650188043131E+00 -5.700953088311E+00 -1.028121988063E+00
   35     6 C     5.615438791986E+00  1.028121988063E+00  4.721003089473E+00
   36     6 C     1.012700158242E+00  4.721003089473E+00  5.700953088311E+00
   37     6 C    -5.615438791986E+00 -1.028121988063E+00  4.721003089473E+00
   38     6 C     1.012700158242E+00 -4.721003089473E+00 -5.700953088311E+00
   39     6 C    -5.615438791986E+00  1.028121988063E+00 -4.721003089473E+00
   40     6 C    -1.012700158242E+00 -4.721003089473E+00  5.700953088311E+00
   41     6 C     5.615438791986E+00 -1.028121988063E+00 -4.721003089473E+00
   42     6 C    -1.012700158242E+00  4.721003089473E+00 -5.700953088311E+00
   43     1 H     5.628409253688E+00  3.757305093261E+00  1.509538128755E+00
   44     1 H    -5.628409253688E+00 -3.757305093261E+00  1.509538128755E+00
   45     1 H     5.628409253688E+00 -3.757305093261E+00 -1.509538128755E+00
   46     1 H    -5.628409253688E+00  3.757305093261E+00 -1.509538128755E+00
   47     1 H     1.486895056824E+00  5.714121069734E+00  3.757305093261E+00
   48     1 H     3.700945516862E+00  1.509538128755E+00  5.714121069734E+00
   49     1 H    -1.486895056824E+00 -5.714121069734E+00  3.757305093261E+00
   50     1 H    -3.700945516862E+00  1.509538128755E+00 -5.714121069734E+00
   51     1 H     1.486895056824E+00 -5.714121069734E+00 -3.757305093261E+00
   52     1 H    -3.700945516862E+00 -1.509538128755E+00  5.714121069734E+00
   53     1 H    -1.486895056824E+00  5.714121069734E+00 -3.757305093261E+00
   54     1 H     3.700945516862E+00 -1.509538128755E+00 -5.714121069734E+00
   55     1 H     3.700945516862E+00  5.714121069734E+00  1.509538128755E+00
   56     1 H    -3.700945516862E+00 -5.714121069734E+00  1.509538128755E+00
   57     1 H    -3.700945516862E+00  5.714121069734E+00 -1.509538128755E+00
   58     1 H     3.700945516862E+00 -5.714121069734E+00 -1.509538128755E+00
   59     1 H     5.628409253688E+00  1.509538128755E+00  3.757305093261E+00
   60     1 H     1.486895056824E+00  3.757305093261E+00  5.714121069734E+00
   61     1 H    -5.628409253688E+00 -1.509538128755E+00  3.757305093261E+00
   62     1 H     1.486895056824E+00 -3.757305093261E+00 -5.714121069734E+00
   63     1 H    -5.628409253688E+00  1.509538128755E+00 -3.757305093261E+00
   64     1 H    -1.486895056824E+00 -3.757305093261E+00  5.714121069734E+00
   65     1 H     5.628409253688E+00 -1.509538128755E+00 -3.757305093261E+00
   66     1 H    -1.486895056824E+00  3.757305093261E+00 -5.714121069734E+00
   67     7 N     6.633108700023E+00  5.145303875279E+00  2.593205155440E-01
   68     7 N    -6.633108700023E+00 -5.145303875279E+00  2.593205155440E-01
   69     7 N     6.633108700023E+00 -5.145303875279E+00 -2.593205155440E-01
   70     7 N    -6.633108700023E+00  5.145303875279E+00 -2.593205155440E-01
   71     7 N     2.554307078108E-01  6.734120507638E+00  5.145303875279E+00
   72     7 N     5.068124317150E+00  2.593205155440E-01  6.734120507638E+00
   73     7 N    -2.554307078108E-01 -6.734120507638E+00  5.145303875279E+00
   74     7 N    -5.068124317150E+00  2.593205155440E-01 -6.734120507638E+00
   75     7 N     2.554307078108E-01 -6.734120507638E+00 -5.145303875279E+00
   76     7 N    -5.068124317150E+00 -2.593205155440E-01  6.734120507638E+00
   77     7 N    -2.554307078108E-01  6.734120507638E+00 -5.145303875279E+00
   78     7 N     5.068124317150E+00 -2.593205155440E-01 -6.734120507638E+00
   79     7 N     5.068124317150E+00  6.734120507638E+00  2.593205155440E-01
   80     7 N    -5.068124317150E+00 -6.734120507638E+00  2.593205155440E-01
   81     7 N    -5.068124317150E+00  6.734120507638E+00 -2.593205155440E-01
   82     7 N     5.068124317150E+00 -6.734120507638E+00 -2.593205155440E-01
   83     7 N     6.633108700023E+00  2.593205155440E-01  5.145303875279E+00
   84     7 N     2.554307078108E-01  5.145303875279E+00  6.734120507638E+00
   85     7 N    -6.633108700023E+00 -2.593205155440E-01  5.145303875279E+00
   86     7 N     2.554307078108E-01 -5.145303875279E+00 -6.734120507638E+00
   87     7 N    -6.633108700023E+00  2.593205155440E-01 -5.145303875279E+00
   88     7 N    -2.554307078108E-01 -5.145303875279E+00  6.734120507638E+00
   89     7 N     6.633108700023E+00 -2.593205155440E-01 -5.145303875279E+00
   90     7 N    -2.554307078108E-01  5.145303875279E+00 -6.734120507638E+00
   91     7 N    -1.438568472869E+00 -1.460475606974E+00  7.573505500008E+00
   92     7 N     1.438568472869E+00  1.460475606974E+00  7.573505500008E+00
   93     7 N    -1.438568472869E+00  1.460475606974E+00 -7.573505500008E+00
   94     7 N     1.438568472869E+00 -1.460475606974E+00 -7.573505500008E+00
   95     7 N     7.459902917508E+00 -1.460475606974E+00 -1.460475606974E+00
   96     7 N    -1.438568472869E+00  7.573505500008E+00 -1.460475606974E+00
   97     7 N    -7.459902917508E+00  1.460475606974E+00 -1.460475606974E+00
   98     7 N     1.438568472869E+00  7.573505500008E+00  1.460475606974E+00
   99     7 N     7.459902917508E+00  1.460475606974E+00  1.460475606974E+00
  100     7 N     1.438568472869E+00 -7.573505500008E+00 -1.460475606974E+00
  101     7 N    -7.459902917508E+00 -1.460475606974E+00  1.460475606974E+00
  102     7 N    -1.438568472869E+00 -7.573505500008E+00  1.460475606974E+00
  103     8 O    -1.885571536516E+00 -3.874438585200E-01  7.219012545216E+00
  104     8 O     1.885571536516E+00  3.874438585200E-01  7.219012545216E+00
  105     8 O    -1.885571536516E+00  3.874438585200E-01 -7.219012545216E+00
  106     8 O     1.885571536516E+00 -3.874438585200E-01 -7.219012545216E+00
  107     8 O     7.110727357038E+00 -1.914285823874E+00 -3.874438585200E-01
  108     8 O    -3.816322006422E-01  7.219012545216E+00 -1.914285823874E+00
  109     8 O    -7.110727357038E+00  1.914285823874E+00 -3.874438585200E-01
  110     8 O     3.816322006422E-01  7.219012545216E+00  1.914285823874E+00
  111     8 O     7.110727357038E+00  1.914285823874E+00  3.874438585200E-01
  112     8 O     3.816322006422E-01 -7.219012545216E+00 -1.914285823874E+00
  113     8 O    -7.110727357038E+00 -1.914285823874E+00  3.874438585200E-01
  114     8 O    -3.816322006422E-01 -7.219012545216E+00  1.914285823874E+00
  115     8 O    -3.816322006422E-01 -1.914285823874E+00  7.219012545216E+00
  116     8 O     3.816322006422E-01  1.914285823874E+00  7.219012545216E+00
  117     8 O     3.816322006422E-01 -1.914285823874E+00 -7.219012545216E+00
  118     8 O    -3.816322006422E-01  1.914285823874E+00 -7.219012545216E+00
  119     8 O    -1.885571536516E+00  7.219012545216E+00 -3.874438585200E-01
  120     8 O     7.110727357038E+00 -3.874438585200E-01 -1.914285823874E+00
  121     8 O     1.885571536516E+00 -7.219012545216E+00 -3.874438585200E-01
  122     8 O     7.110727357038E+00  3.874438585200E-01  1.914285823874E+00
  123     8 O     1.885571536516E+00  7.219012545216E+00  3.874438585200E-01
  124     8 O    -7.110727357038E+00  3.874438585200E-01 -1.914285823874E+00
  125     8 O    -1.885571536516E+00 -7.219012545216E+00  3.874438585200E-01
  126     8 O    -7.110727357038E+00 -3.874438585200E-01  1.914285823874E+00

 *******************************************************************************
 *                             OPTIMIZATION STARTS                             *
 *******************************************************************************
 RECLASIFICATION OF INDICES FOR INTEGRAL CALC ACCORDING TO DIFFERENT CRITERIA:
           FIXDELTE                  FIXDELTX              FIXDELTN
           0.0000000                0.0000000              *****
 *******************************************************************************

 *******************************************************************************
 COORDINATE OPTIMIZATION - POINT    1
 INFORMATION **** EXCBUF **** EXCH. BIPO BUFFER: WORDS USED =     4000000
 WARNING **** EXCBUF **** EXCH. BIPO BUFFER TOO SMALL - TO AVOID I/O SET EXCHSIZE =     8022285

 DFT PARAMETERS

     ATOM       ELECTRONS   NET CHARGE   R(ANGSTROM)
   1 230  ZN     20.0000      0.0000     1.37000000
   7   6  C       6.0000      0.0000     0.77000000
  43   1  H       1.0000      0.0000     1.11000000
  67   7  N       7.0000      0.0000     0.74000000
 103   8  O       8.0000      0.0000     0.74000000

 SIZE OF GRID=     995713
 TTTTTTTTTTTTTTTTTTTTTTTTTTTTTT MAKE_GRID2  TELAPSE     4127.92 TCPU     1687.87
 BECKE WEIGHT FUNCTION
 RADSAFE =     2.00
 TOLERANCES - DENSITY:10**- 6; POTENTIAL:10**- 9; GRID WGT:10**-14

 RADIAL INTEGRATION  - INTERVALS (POINTS,UPPER LIMIT):            1( 99,  4.0*R)

 ANGULAR INTEGRATION - INTERVALS (ACCURACY LEVEL [N. POINTS] UPPER LIMIT):
  1(  6[ 146]   0.2)  2( 11[ 302]   0.5)  3( 14[ 590]   0.9)  4( 18[1454]   3.5)
  5( 14[ 590]9999.0)

 *******************************************************************************
 ZIF-65 (cif CCDC 917446, CIMFUB)                                                
 CRYSTAL - SCF - TYPE OF CALCULATION :  RESTRICTED CLOSED SHELL
 *******************************************************************************

 CAPPA:IS1  2;IS2  2;IS3  2; K PTS MONK NET   4; SYMMOPS:K SPACE  16;G SPACE   8

 TTTTTTTTTTTTTTTTTTTTTTTTTTTTTT SDIK        TELAPSE     4131.33 TCPU     1688.92

 INFORMATION FROM INTEGRAL EVALUATION

 RESTART FROM A PREVIOUS DENSITY MATRIX - DEP ACTIVE
 NUMBER OF COUPLE SETS (NEW, OLD, FOUND):   21544   21544   21544
 NUMBER OF IRREDUCIBLE G VECTORS        :   68707   68707   68707
 CHARGE NORMALIZATION FACTOR   0.99961487
 TOTAL ATOMIC CHARGES:
  18.5626308  18.5626308  18.5626308  18.5628073  18.5628073  18.5626308
   5.4303291   5.4303291   5.4303291   5.4303291   5.4259455   5.4303291
   5.4259455   5.4303291   5.4259455   5.4303291   5.4259455   5.4303291
   6.0176268   6.0176268   6.0176268   6.0176268   6.0103871   6.0131481
   6.0103871   6.0131481   6.0103871   6.0131481   6.0103871   6.0131481
   6.0131481   6.0131481   6.0131481   6.0131481   6.0176268   6.0103871
   6.0176268   6.0103871   6.0176268   6.0103871   6.0176268   6.0103871
   0.8562705   0.8562705   0.8562705   0.8562705   0.8577056   0.8600158
   0.8577056   0.8600158   0.8577056   0.8600158   0.8577056   0.8600158
   0.8600158   0.8600158   0.8600158   0.8600158   0.8562705   0.8577056
   0.8562705   0.8577056   0.8562705   0.8577056   0.8562705   0.8577056
   7.5979165   7.5979165   7.5979165   7.5979165   7.5971657   7.5992631
   7.5971657   7.5992631   7.5971657   7.5992631   7.5971657   7.5992631
   7.5992631   7.5992631   7.5992631   7.5992631   7.5979165   7.5971657
   7.5979165   7.5971657   7.5979165   7.5971657   7.5979165   7.5971657
   6.7791761   6.7791761   6.7791761   6.7791761   6.7747650   6.7791761
   6.7747650   6.7791761   6.7747650   6.7791761   6.7747650   6.7791761
   8.2858364   8.2858364   8.2858364   8.2858364   8.2861291   8.2866577
   8.2861291   8.2866577   8.2861291   8.2866577   8.2861291   8.2866577
   8.2866577   8.2866577   8.2866577   8.2866577   8.2858364   8.2861291
   8.2858364   8.2861291   8.2858364   8.2861291   8.2858364   8.2861291
 TTTTTTTTTTTTTTTTTTTTTTTTTTTTTT MOQGAD      TELAPSE     4132.48 TCPU     1689.95
 TTTTTTTTTTTTTTTTTTTTTTTTTTTTTT SHELLXN     TELAPSE     4145.20 TCPU     1699.15
 TTTTTTTTTTTTTTTTTTTTTTTTTTTTTT MONMO3      TELAPSE     4154.71 TCPU     1708.65
 NUMERICALLY INTEGRATED DENSITY    804.0023225536
 TTTTTTTTTTTTTTTTTTTTTTTTTTTTTT NUMDFT      TELAPSE     4157.52 TCPU     1711.47
 CYC   0 ETOT(AU) -6.524257662027E+03 DETOT -6.52E+03 tst  1.02E-11 PX  1.00E+00
 TTTTTTTTTTTTTTTTTTTTTTTTTTTTTT DIIS        TELAPSE     4157.63 TCPU     1711.58
 TTTTTTTTTTTTTTTTTTTTTTTTTTTTTT FDIK        TELAPSE     4169.23 TCPU     1722.19
 INSULATING STATE
 TOP OF VALENCE BANDS -    BAND    402; K    4; EIG -2.8997738E-01 AU
 TOP OF VALENCE BANDS -    BAND    402; K    1; EIG -2.9128240E-01 AU
 BOTTOM OF VIRTUAL BANDS - BAND    403; K    4; EIG -6.8416468E-02 AU
 DIRECT ENERGY BAND GAP:   6.0290 eV
 BOTTOM OF VIRTUAL BANDS - BAND    403; K    1; EIG -6.8349755E-02 AU
 TTTTTTTTTTTTTTTTTTTTTTTTTTTTTT PDIG        TELAPSE     4169.60 TCPU     1722.56
 CHARGE NORMALIZATION FACTOR   1.00000000
 TOTAL ATOMIC CHARGES:
  18.5555994  18.5555994  18.5555994  18.5545955  18.5545955  18.5555994
   5.4270825   5.4270825   5.4270825   5.4270825   5.4386952   5.4270825
   5.4386952   5.4270825   5.4386952   5.4270825   5.4386952   5.4270825
   5.9985443   5.9985443   5.9985443   5.9985443   6.0115558   6.0187226
   6.0115558   6.0187226   6.0115558   6.0187226   6.0115558   6.0187226
   6.0187226   6.0187226   6.0187226   6.0187226   5.9985443   6.0115558
   5.9985443   6.0115558   5.9985443   6.0115558   5.9985443   6.0115558
   0.8593677   0.8593677   0.8593677   0.8593677   0.8551062   0.8590201
   0.8551062   0.8590201   0.8551062   0.8590201   0.8551062   0.8590201
   0.8590201   0.8590201   0.8590201   0.8590201   0.8593677   0.8551062
   0.8593677   0.8551062   0.8593677   0.8551062   0.8593677   0.8551062
   7.6140409   7.6140409   7.6140409   7.6140409   7.5966992   7.5923389
   7.5966992   7.5923389   7.5966992   7.5923389   7.5966992   7.5923389
   7.5923389   7.5923389   7.5923389   7.5923389   7.6140409   7.5966992
   7.6140409   7.5966992   7.6140409   7.5966992   7.6140409   7.5966992
   6.7597784   6.7597784   6.7597784   6.7597784   6.7719743   6.7597784
   6.7719743   6.7597784   6.7719743   6.7597784   6.7719743   6.7597784
   8.3011992   8.3011992   8.3011992   8.3011992   8.2949539   8.2898070
   8.2949539   8.2898070   8.2949539   8.2898070   8.2949539   8.2898070
   8.2898070   8.2898070   8.2898070   8.2898070   8.3011992   8.2949539
   8.3011992   8.2949539   8.3011992   8.2949539   8.3011992   8.2949539
 TTTTTTTTTTTTTTTTTTTTTTTTTTTTTT MOQGAD      TELAPSE     4169.61 TCPU     1722.57
 TTTTTTTTTTTTTTTTTTTTTTTTTTTTTT SHELLXN     TELAPSE     4201.35 TCPU     1731.77
 TTTTTTTTTTTTTTTTTTTTTTTTTTTTTT MONMO3      TELAPSE     4206.95 TCPU     1737.38
 NUMERICALLY INTEGRATED DENSITY    804.0023090174
 TTTTTTTTTTTTTTTTTTTTTTTTTTTTTT NUMDFT      TELAPSE     4209.52 TCPU     1739.95
 CYC   1 ETOT(AU) -6.525100013377E+03 DETOT -8.42E-01 tst  0.00E+00 PX  4.65E-03
 TTTTTTTTTTTTTTTTTTTTTTTTTTTTTT DIIS        TELAPSE     4209.80 TCPU     1740.22
 DIIS TEST: 0.15875E-01 AT SCF   CYCLE   1 - MIX   30 %
 TTTTTTTTTTTTTTTTTTTTTTTTTTTTTT FDIK        TELAPSE     4212.59 TCPU     1742.05
 INSULATING STATE
 TOP OF VALENCE BANDS -    BAND    402; K    4; EIG -2.8901351E-01 AU
 TOP OF VALENCE BANDS -    BAND    402; K    1; EIG -2.8992667E-01 AU
 BOTTOM OF VIRTUAL BANDS - BAND    403; K    2; EIG -6.2556482E-02 AU
 INDIRECT ENERGY BAND GAP:   6.1622 eV
 BOTTOM OF VIRTUAL BANDS - BAND    403; K    1; EIG -6.2330243E-02 AU
 TTTTTTTTTTTTTTTTTTTTTTTTTTTTTT PDIG        TELAPSE     4212.90 TCPU     1742.36
 CHARGE NORMALIZATION FACTOR   1.00000000
 TOTAL ATOMIC CHARGES:
  18.5545865  18.5545865  18.5545865  18.5550439  18.5550439  18.5545865
   5.4320491   5.4320491   5.4320491   5.4320491   5.4316069   5.4320491
   5.4316069   5.4320491   5.4316069   5.4320491   5.4316069   5.4320491
   6.0051753   6.0051753   6.0051753   6.0051753   6.0161545   6.0188794
   6.0161545   6.0188794   6.0161545   6.0188794   6.0161545   6.0188794
   6.0188794   6.0188794   6.0188794   6.0188794   6.0051753   6.0161545
   6.0051753   6.0161545   6.0051753   6.0161545   6.0051753   6.0161545
   0.8577146   0.8577146   0.8577146   0.8577146   0.8584500   0.8599909
   0.8584500   0.8599909   0.8584500   0.8599909   0.8584500   0.8599909
   0.8599909   0.8599909   0.8599909   0.8599909   0.8577146   0.8584500
   0.8577146   0.8584500   0.8577146   0.8584500   0.8577146   0.8584500
   7.6012662   7.6012662   7.6012662   7.6012662   7.5945133   7.5978150
   7.5945133   7.5978150   7.5945133   7.5978150   7.5945133   7.5978150
   7.5978150   7.5978150   7.5978150   7.5978150   7.6012662   7.5945133
   7.6012662   7.5945133   7.6012662   7.5945133   7.6012662   7.5945133
   6.7740519   6.7740519   6.7740519   6.7740519   6.7704417   6.7740519
   6.7704417   6.7740519   6.7704417   6.7740519   6.7704417   6.7740519
   8.2917228   8.2917228   8.2917228   8.2917228   8.2919813   8.2831573
   8.2919813   8.2831573   8.2919813   8.2831573   8.2919813   8.2831573
   8.2831573   8.2831573   8.2831573   8.2831573   8.2917228   8.2919813
   8.2917228   8.2919813   8.2917228   8.2919813   8.2917228   8.2919813
 TTTTTTTTTTTTTTTTTTTTTTTTTTTTTT MOQGAD      TELAPSE     4212.91 TCPU     1742.37
 TTTTTTTTTTTTTTTTTTTTTTTTTTTTTT SHELLXN     TELAPSE     4229.05 TCPU     1751.57
 TTTTTTTTTTTTTTTTTTTTTTTTTTTTTT MONMO3      TELAPSE     4231.66 TCPU     1754.18
 NUMERICALLY INTEGRATED DENSITY    804.0023146498
 TTTTTTTTTTTTTTTTTTTTTTTTTTTTTT NUMDFT      TELAPSE     4234.33 TCPU     1756.85
 CYC   2 ETOT(AU) -6.525101051017E+03 DETOT -1.04E-03 tst  5.37E-06 PX  4.59E-03
 TTTTTTTTTTTTTTTTTTTTTTTTTTTTTT DIIS        TELAPSE     4234.94 TCPU     1757.46
 DIIS TEST: 0.62313E-02 AT SCF   CYCLE   2 - DIIS ACTIVE - HISTORY:     2 CYCLES
 TTTTTTTTTTTTTTTTTTTTTTTTTTTTTT FDIK        TELAPSE     4237.71 TCPU     1759.78
 INSULATING STATE
 TOP OF VALENCE BANDS -    BAND    402; K    4; EIG -2.8878806E-01 AU
 TOP OF VALENCE BANDS -    BAND    402; K    1; EIG -2.8981671E-01 AU
 BOTTOM OF VIRTUAL BANDS - BAND    403; K    3; EIG -6.2381411E-02 AU
 INDIRECT ENERGY BAND GAP:   6.1608 eV
 BOTTOM OF VIRTUAL BANDS - BAND    403; K    1; EIG -6.2258137E-02 AU
 TTTTTTTTTTTTTTTTTTTTTTTTTTTTTT PDIG        TELAPSE     4238.02 TCPU     1760.08
 CHARGE NORMALIZATION FACTOR   1.00000000
 TOTAL ATOMIC CHARGES:
  18.5545789  18.5545789  18.5545789  18.5541882  18.5541882  18.5545789
   5.4283186   5.4283186   5.4283186   5.4283186   5.4352884   5.4283186
   5.4352884   5.4283186   5.4352884   5.4283186   5.4352884   5.4283186
   6.0041709   6.0041709   6.0041709   6.0041709   6.0111759   6.0180569
   6.0111759   6.0180569   6.0111759   6.0180569   6.0111759   6.0180569
   6.0180569   6.0180569   6.0180569   6.0180569   6.0041709   6.0111759
   6.0041709   6.0111759   6.0041709   6.0111759   6.0041709   6.0111759
   0.8578439   0.8578439   0.8578439   0.8578439   0.8590711   0.8605355
   0.8590711   0.8605355   0.8590711   0.8605355   0.8590711   0.8605355
   0.8605355   0.8605355   0.8605355   0.8605355   0.8578439   0.8590711
   0.8578439   0.8590711   0.8578439   0.8590711   0.8578439   0.8590711
   7.6096187   7.6096187   7.6096187   7.6096187   7.5956300   7.5944493
   7.5956300   7.5944493   7.5956300   7.5944493   7.5956300   7.5944493
   7.5944493   7.5944493   7.5944493   7.5944493   7.6096187   7.5956300
   7.6096187   7.5956300   7.6096187   7.5956300   7.6096187   7.5956300
   6.7675718   6.7675718   6.7675718   6.7675718   6.7712101   6.7675718
   6.7712101   6.7675718   6.7712101   6.7675718   6.7712101   6.7675718
   8.2960564   8.2960564   8.2960564   8.2960564   8.2926309   8.2857845
   8.2926309   8.2857845   8.2926309   8.2857845   8.2926309   8.2857845
   8.2857845   8.2857845   8.2857845   8.2857845   8.2960564   8.2926309
   8.2960564   8.2926309   8.2960564   8.2926309   8.2960564   8.2926309
 TTTTTTTTTTTTTTTTTTTTTTTTTTTTTT MOQGAD      TELAPSE     4238.03 TCPU     1760.10
 TTTTTTTTTTTTTTTTTTTTTTTTTTTTTT SHELLXN     TELAPSE     4253.49 TCPU     1769.30
 TTTTTTTTTTTTTTTTTTTTTTTTTTTTTT MONMO3      TELAPSE     4255.44 TCPU     1771.25
 NUMERICALLY INTEGRATED DENSITY    804.0023143132
 TTTTTTTTTTTTTTTTTTTTTTTTTTTTTT NUMDFT      TELAPSE     4258.30 TCPU     1774.11
 CYC   3 ETOT(AU) -6.525101574049E+03 DETOT -5.23E-04 tst  1.92E-06 PX  1.99E-03
 TTTTTTTTTTTTTTTTTTTTTTTTTTTTTT DIIS        TELAPSE     4259.14 TCPU     1774.96
 DIIS TEST: 0.56997E-03 AT SCF   CYCLE   3 - DIIS ACTIVE - HISTORY:     3 CYCLES
 TTTTTTTTTTTTTTTTTTTTTTTTTTTTTT FDIK        TELAPSE     4265.50 TCPU     1774.96
 INSULATING STATE
 TOP OF VALENCE BANDS -    BAND    402; K    4; EIG -2.8917250E-01 AU
 TOP OF VALENCE BANDS -    BAND    402; K    1; EIG -2.9033709E-01 AU
 BOTTOM OF VIRTUAL BANDS - BAND    403; K    3; EIG -6.2778233E-02 AU
 INDIRECT ENERGY BAND GAP:   6.1605 eV
 BOTTOM OF VIRTUAL BANDS - BAND    403; K    1; EIG -6.2660856E-02 AU
 TTTTTTTTTTTTTTTTTTTTTTTTTTTTTT PDIG        TELAPSE     4265.81 TCPU     1775.27
 CHARGE NORMALIZATION FACTOR   1.00000000
 TOTAL ATOMIC CHARGES:
  18.5536797  18.5536797  18.5536797  18.5532431  18.5532431  18.5536797
   5.4285871   5.4285871   5.4285871   5.4285871   5.4341339   5.4285871
   5.4341339   5.4285871   5.4341339   5.4285871   5.4341339   5.4285871
   6.0016553   6.0016553   6.0016553   6.0016553   6.0131194   6.0187805
   6.0131194   6.0187805   6.0131194   6.0187805   6.0131194   6.0187805
   6.0187805   6.0187805   6.0187805   6.0187805   6.0016553   6.0131194
   6.0016553   6.0131194   6.0016553   6.0131194   6.0016553   6.0131194
   0.8580990   0.8580990   0.8580990   0.8580990   0.8584251   0.8602866
   0.8584251   0.8602866   0.8584251   0.8602866   0.8584251   0.8602866
   0.8602866   0.8602866   0.8602866   0.8602866   0.8580990   0.8584251
   0.8580990   0.8584251   0.8580990   0.8584251   0.8580990   0.8584251
   7.6080168   7.6080168   7.6080168   7.6080168   7.5953630   7.5971126
   7.5953630   7.5971126   7.5953630   7.5971126   7.5953630   7.5971126
   7.5971126   7.5971126   7.5971126   7.5971126   7.6080168   7.5953630
   7.6080168   7.5953630   7.6080168   7.5953630   7.6080168   7.5953630
   6.7687638   6.7687638   6.7687638   6.7687638   6.7706409   6.7687638
   6.7706409   6.7687638   6.7706409   6.7687638   6.7706409   6.7687638
   8.2963064   8.2963064   8.2963064   8.2963064   8.2930774   8.2848691
   8.2930774   8.2848691   8.2930774   8.2848691   8.2930774   8.2848691
   8.2848691   8.2848691   8.2848691   8.2848691   8.2963064   8.2930774
   8.2963064   8.2930774   8.2963064   8.2930774   8.2963064   8.2930774
 TTTTTTTTTTTTTTTTTTTTTTTTTTTTTT MOQGAD      TELAPSE     4265.82 TCPU     1775.28
 TTTTTTTTTTTTTTTTTTTTTTTTTTTTTT SHELLXN     TELAPSE     4306.53 TCPU     1784.49
 TTTTTTTTTTTTTTTTTTTTTTTTTTTTTT MONMO3      TELAPSE     4308.52 TCPU     1786.48
 NUMERICALLY INTEGRATED DENSITY    804.0023136503
 TTTTTTTTTTTTTTTTTTTTTTTTTTTTTT NUMDFT      TELAPSE     4311.20 TCPU     1789.17
 CYC   4 ETOT(AU) -6.525101621802E+03 DETOT -4.78E-05 tst  2.01E-07 PX  5.14E-04
 TTTTTTTTTTTTTTTTTTTTTTTTTTTTTT DIIS        TELAPSE     4312.64 TCPU     1790.61
 DIIS TEST: 0.18188E-03 AT SCF   CYCLE   4 - DIIS ACTIVE - HISTORY:     4 CYCLES
 TTTTTTTTTTTTTTTTTTTTTTTTTTTTTT FDIK        TELAPSE     4317.88 TCPU     1791.58
 INSULATING STATE
 TOP OF VALENCE BANDS -    BAND    402; K    4; EIG -2.8921148E-01 AU
 TOP OF VALENCE BANDS -    BAND    402; K    1; EIG -2.9039347E-01 AU
 BOTTOM OF VIRTUAL BANDS - BAND    403; K    3; EIG -6.2893480E-02 AU
 INDIRECT ENERGY BAND GAP:   6.1584 eV
 BOTTOM OF VIRTUAL BANDS - BAND    403; K    1; EIG -6.2809862E-02 AU
 TTTTTTTTTTTTTTTTTTTTTTTTTTTTTT PDIG        TELAPSE     4318.18 TCPU     1791.89
 CHARGE NORMALIZATION FACTOR   1.00000000
 TOTAL ATOMIC CHARGES:
  18.5540694  18.5540694  18.5540694  18.5529728  18.5529728  18.5540694
   5.4286133   5.4286133   5.4286133   5.4286133   5.4346185   5.4286133
   5.4346185   5.4286133   5.4346185   5.4286133   5.4346185   5.4286133
   6.0029579   6.0029579   6.0029579   6.0029579   6.0127322   6.0186645
   6.0127322   6.0186645   6.0127322   6.0186645   6.0127322   6.0186645
   6.0186645   6.0186645   6.0186645   6.0186645   6.0029579   6.0127322
   6.0029579   6.0127322   6.0029579   6.0127322   6.0029579   6.0127322
   0.8579722   0.8579722   0.8579722   0.8579722   0.8584189   0.8603069
   0.8584189   0.8603069   0.8584189   0.8603069   0.8584189   0.8603069
   0.8603069   0.8603069   0.8603069   0.8603069   0.8579722   0.8584189
   0.8579722   0.8584189   0.8579722   0.8584189   0.8579722   0.8584189
   7.6087784   7.6087784   7.6087784   7.6087784   7.5954326   7.5955597
   7.5954326   7.5955597   7.5954326   7.5955597   7.5954326   7.5955597
   7.5955597   7.5955597   7.5955597   7.5955597   7.6087784   7.5954326
   7.6087784   7.5954326   7.6087784   7.5954326   7.6087784   7.5954326
   6.7689153   6.7689153   6.7689153   6.7689153   6.7712337   6.7689153
   6.7712337   6.7689153   6.7712337   6.7689153   6.7712337   6.7689153
   8.2953211   8.2953211   8.2953211   8.2953211   8.2927572   8.2853658
   8.2927572   8.2853658   8.2927572   8.2853658   8.2927572   8.2853658
   8.2853658   8.2853658   8.2853658   8.2853658   8.2953211   8.2927572
   8.2953211   8.2927572   8.2953211   8.2927572   8.2953211   8.2927572
 TTTTTTTTTTTTTTTTTTTTTTTTTTTTTT MOQGAD      TELAPSE     4318.20 TCPU     1791.90
 TTTTTTTTTTTTTTTTTTTTTTTTTTTTTT SHELLXN     TELAPSE     4335.88 TCPU     1801.11
 TTTTTTTTTTTTTTTTTTTTTTTTTTTTTT MONMO3      TELAPSE     4337.83 TCPU     1803.06
 NUMERICALLY INTEGRATED DENSITY    804.0023137012
 TTTTTTTTTTTTTTTTTTTTTTTTTTTTTT NUMDFT      TELAPSE     4340.50 TCPU     1805.74
 CYC   5 ETOT(AU) -6.525101635260E+03 DETOT -1.35E-05 tst  6.41E-08 PX  2.32E-04
 TTTTTTTTTTTTTTTTTTTTTTTTTTTTTT DIIS        TELAPSE     4342.53 TCPU     1807.76
 DIIS TEST: 0.47139E-04 AT SCF   CYCLE   5 - DIIS ACTIVE - HISTORY:     5 CYCLES
 TTTTTTTTTTTTTTTTTTTTTTTTTTTTTT FDIK        TELAPSE     4353.95 TCPU     1816.61
 INSULATING STATE
 TOP OF VALENCE BANDS -    BAND    402; K    4; EIG -2.8912648E-01 AU
 TOP OF VALENCE BANDS -    BAND    402; K    1; EIG -2.9025553E-01 AU
 BOTTOM OF VIRTUAL BANDS - BAND    403; K    3; EIG -6.2698971E-02 AU
 INDIRECT ENERGY BAND GAP:   6.1614 eV
 BOTTOM OF VIRTUAL BANDS - BAND    403; K    1; EIG -6.2587153E-02 AU
 TTTTTTTTTTTTTTTTTTTTTTTTTTTTTT PDIG        TELAPSE     4354.26 TCPU     1816.92
 CHARGE NORMALIZATION FACTOR   1.00000000
 TOTAL ATOMIC CHARGES:
  18.5542688  18.5542688  18.5542688  18.5532975  18.5532975  18.5542688
   5.4286824   5.4286824   5.4286824   5.4286824   5.4345405   5.4286824
   5.4345405   5.4286824   5.4345405   5.4286824   5.4345405   5.4286824
   6.0027804   6.0027804   6.0027804   6.0027804   6.0127037   6.0186648
   6.0127037   6.0186648   6.0127037   6.0186648   6.0127037   6.0186648
   6.0186648   6.0186648   6.0186648   6.0186648   6.0027804   6.0127037
   6.0027804   6.0127037   6.0027804   6.0127037   6.0027804   6.0127037
   0.8579656   0.8579656   0.8579656   0.8579656   0.8585762   0.8603093
   0.8585762   0.8603093   0.8585762   0.8603093   0.8585762   0.8603093
   0.8603093   0.8603093   0.8603093   0.8603093   0.8579656   0.8585762
   0.8579656   0.8585762   0.8579656   0.8585762   0.8579656   0.8585762
   7.6082103   7.6082103   7.6082103   7.6082103   7.5953397   7.5961732
   7.5953397   7.5961732   7.5953397   7.5961732   7.5953397   7.5961732
   7.5961732   7.5961732   7.5961732   7.5961732   7.6082103   7.5953397
   7.6082103   7.5953397   7.6082103   7.5953397   7.6082103   7.5953397
   6.7687965   6.7687965   6.7687965   6.7687965   6.7709916   6.7687965
   6.7709916   6.7687965   6.7709916   6.7687965   6.7709916   6.7687965
   8.2960434   8.2960434   8.2960434   8.2960434   8.2928105   8.2847192
   8.2928105   8.2847192   8.2928105   8.2847192   8.2928105   8.2847192
   8.2847192   8.2847192   8.2847192   8.2847192   8.2960434   8.2928105
   8.2960434   8.2928105   8.2960434   8.2928105   8.2960434   8.2928105
 TTTTTTTTTTTTTTTTTTTTTTTTTTTTTT MOQGAD      TELAPSE     4354.28 TCPU     1816.93
 TTTTTTTTTTTTTTTTTTTTTTTTTTTTTT SHELLXN     TELAPSE     4373.40 TCPU     1826.14
 TTTTTTTTTTTTTTTTTTTTTTTTTTTTTT MONMO3      TELAPSE     4375.34 TCPU     1828.08
 NUMERICALLY INTEGRATED DENSITY    804.0023137989
 TTTTTTTTTTTTTTTTTTTTTTTTTTTTTT NUMDFT      TELAPSE     4378.03 TCPU     1830.77
 CYC   6 ETOT(AU) -6.525101637422E+03 DETOT -2.16E-06 tst  3.81E-08 PX  1.22E-04
 TTTTTTTTTTTTTTTTTTTTTTTTTTTTTT DIIS        TELAPSE     4379.69 TCPU     1832.43
 DIIS TEST: 0.13994E-04 AT SCF   CYCLE   6 - DIIS ACTIVE - HISTORY:     6 CYCLES
 TTTTTTTTTTTTTTTTTTTTTTTTTTTTTT FDIK        TELAPSE     4381.79 TCPU     1834.00
 INSULATING STATE
 TOP OF VALENCE BANDS -    BAND    402; K    4; EIG -2.8914151E-01 AU
 TOP OF VALENCE BANDS -    BAND    402; K    1; EIG -2.9028331E-01 AU
 BOTTOM OF VIRTUAL BANDS - BAND    403; K    3; EIG -6.2714990E-02 AU
 INDIRECT ENERGY BAND GAP:   6.1614 eV
 BOTTOM OF VIRTUAL BANDS - BAND    403; K    1; EIG -6.2603323E-02 AU
 TTTTTTTTTTTTTTTTTTTTTTTTTTTTTT PDIG        TELAPSE     4382.10 TCPU     1834.30
 CHARGE NORMALIZATION FACTOR   1.00000000
 TOTAL ATOMIC CHARGES:
  18.5541391  18.5541391  18.5541391  18.5531735  18.5531735  18.5541391
   5.4287752   5.4287752   5.4287752   5.4287752   5.4344639   5.4287752
   5.4344639   5.4287752   5.4344639   5.4287752   5.4344639   5.4287752
   6.0026252   6.0026252   6.0026252   6.0026252   6.0128132   6.0186790
   6.0128132   6.0186790   6.0128132   6.0186790   6.0128132   6.0186790
   6.0186790   6.0186790   6.0186790   6.0186790   6.0026252   6.0128132
   6.0026252   6.0128132   6.0026252   6.0128132   6.0026252   6.0128132
   0.8579742   0.8579742   0.8579742   0.8579742   0.8585431   0.8603346
   0.8585431   0.8603346   0.8585431   0.8603346   0.8585431   0.8603346
   0.8603346   0.8603346   0.8603346   0.8603346   0.8579742   0.8585431
   0.8579742   0.8585431   0.8579742   0.8585431   0.8579742   0.8585431
   7.6083484   7.6083484   7.6083484   7.6083484   7.5953394   7.5960499
   7.5953394   7.5960499   7.5953394   7.5960499   7.5953394   7.5960499
   7.5960499   7.5960499   7.5960499   7.5960499   7.6083484   7.5953394
   7.6083484   7.5953394   7.6083484   7.5953394   7.6083484   7.5953394
   6.7688785   6.7688785   6.7688785   6.7688785   6.7708577   6.7688785
   6.7708577   6.7688785   6.7708577   6.7688785   6.7708577   6.7688785
   8.2956067   8.2956067   8.2956067   8.2956067   8.2928930   8.2851159
   8.2928930   8.2851159   8.2928930   8.2851159   8.2928930   8.2851159
   8.2851159   8.2851159   8.2851159   8.2851159   8.2956067   8.2928930
   8.2956067   8.2928930   8.2956067   8.2928930   8.2956067   8.2928930
 TTTTTTTTTTTTTTTTTTTTTTTTTTTTTT MOQGAD      TELAPSE     4382.12 TCPU     1834.32
 TTTTTTTTTTTTTTTTTTTTTTTTTTTTTT SHELLXN     TELAPSE     4396.72 TCPU     1843.53
 TTTTTTTTTTTTTTTTTTTTTTTTTTTTTT MONMO3      TELAPSE     4398.89 TCPU     1845.69
 NUMERICALLY INTEGRATED DENSITY    804.0023137893
 TTTTTTTTTTTTTTTTTTTTTTTTTTTTTT NUMDFT      TELAPSE     4401.45 TCPU     1848.26
 CYC   7 ETOT(AU) -6.525101638798E+03 DETOT -1.38E-06 tst  6.84E-09 PX  7.72E-05
 TTTTTTTTTTTTTTTTTTTTTTTTTTTTTT DIIS        TELAPSE     4410.82 TCPU     1857.63
 DIIS TEST: 0.52585E-05 AT SCF   CYCLE   7 - DIIS ACTIVE - HISTORY:     7 CYCLES
 TTTTTTTTTTTTTTTTTTTTTTTTTTTTTT FDIK        TELAPSE     4414.86 TCPU     1860.32
 INSULATING STATE
 TOP OF VALENCE BANDS -    BAND    402; K    4; EIG -2.8915279E-01 AU
 TOP OF VALENCE BANDS -    BAND    402; K    1; EIG -2.9029646E-01 AU
 BOTTOM OF VIRTUAL BANDS - BAND    403; K    3; EIG -6.2741220E-02 AU
 INDIRECT ENERGY BAND GAP:   6.1610 eV
 BOTTOM OF VIRTUAL BANDS - BAND    403; K    1; EIG -6.2636020E-02 AU
 TTTTTTTTTTTTTTTTTTTTTTTTTTTTTT PDIG        TELAPSE     4415.17 TCPU     1860.63
 CHARGE NORMALIZATION FACTOR   1.00000000
 TOTAL ATOMIC CHARGES:
  18.5540853  18.5540853  18.5540853  18.5531367  18.5531367  18.5540853
   5.4287142   5.4287142   5.4287142   5.4287142   5.4345503   5.4287142
   5.4345503   5.4287142   5.4345503   5.4287142   5.4345503   5.4287142
   6.0027172   6.0027172   6.0027172   6.0027172   6.0127702   6.0187406
   6.0127702   6.0187406   6.0127702   6.0187406   6.0127702   6.0187406
   6.0187406   6.0187406   6.0187406   6.0187406   6.0027172   6.0127702
   6.0027172   6.0127702   6.0027172   6.0127702   6.0027172   6.0127702
   0.8579600   0.8579600   0.8579600   0.8579600   0.8585352   0.8603270
   0.8585352   0.8603270   0.8585352   0.8603270   0.8585352   0.8603270
   0.8603270   0.8603270   0.8603270   0.8603270   0.8579600   0.8585352
   0.8579600   0.8585352   0.8579600   0.8585352   0.8579600   0.8585352
   7.6083538   7.6083538   7.6083538   7.6083538   7.5953487   7.5960033
   7.5953487   7.5960033   7.5953487   7.5960033   7.5953487   7.5960033
   7.5960033   7.5960033   7.5960033   7.5960033   7.6083538   7.5953487
   7.6083538   7.5953487   7.6083538   7.5953487   7.6083538   7.5953487
   6.7688799   6.7688799   6.7688799   6.7688799   6.7709844   6.7688799
   6.7709844   6.7688799   6.7709844   6.7688799   6.7709844   6.7688799
   8.2958221   8.2958221   8.2958221   8.2958221   8.2928587   8.2848748
   8.2928587   8.2848748   8.2928587   8.2848748   8.2928587   8.2848748
   8.2848748   8.2848748   8.2848748   8.2848748   8.2958221   8.2928587
   8.2958221   8.2928587   8.2958221   8.2928587   8.2958221   8.2928587
 TTTTTTTTTTTTTTTTTTTTTTTTTTTTTT MOQGAD      TELAPSE     4415.18 TCPU     1860.64
 TTTTTTTTTTTTTTTTTTTTTTTTTTTTTT SHELLXN     TELAPSE     4429.46 TCPU     1869.85
 TTTTTTTTTTTTTTTTTTTTTTTTTTTTTT MONMO3      TELAPSE     4433.94 TCPU     1874.32
 NUMERICALLY INTEGRATED DENSITY    804.0023137794
 TTTTTTTTTTTTTTTTTTTTTTTTTTTTTT NUMDFT      TELAPSE     4436.49 TCPU     1876.88
 CYC   8 ETOT(AU) -6.525101639389E+03 DETOT -5.91E-07 tst  4.12E-09 PX  4.06E-05
 TTTTTTTTTTTTTTTTTTTTTTTTTTTTTT DIIS        TELAPSE     4443.58 TCPU     1883.96
 DIIS TEST: 0.15189E-05 AT SCF   CYCLE   8 - DIIS ACTIVE - HISTORY:     8 CYCLES
 TTTTTTTTTTTTTTTTTTTTTTTTTTTTTT FDIK        TELAPSE     4446.76 TCPU     1886.31
 INSULATING STATE
 TOP OF VALENCE BANDS -    BAND    402; K    4; EIG -2.8914606E-01 AU
 TOP OF VALENCE BANDS -    BAND    402; K    1; EIG -2.9028499E-01 AU
 BOTTOM OF VIRTUAL BANDS - BAND    403; K    3; EIG -6.2718704E-02 AU
 INDIRECT ENERGY BAND GAP:   6.1614 eV
 BOTTOM OF VIRTUAL BANDS - BAND    403; K    1; EIG -6.2608451E-02 AU
 TTTTTTTTTTTTTTTTTTTTTTTTTTTTTT PDIG        TELAPSE     4447.07 TCPU     1886.62
 CHARGE NORMALIZATION FACTOR   1.00000000
 TOTAL ATOMIC CHARGES:
  18.5541416  18.5541416  18.5541416  18.5531476  18.5531476  18.5541416
   5.4287422   5.4287422   5.4287422   5.4287422   5.4344927   5.4287422
   5.4344927   5.4287422   5.4344927   5.4287422   5.4344927   5.4287422
   6.0027010   6.0027010   6.0027010   6.0027010   6.0127903   6.0187078
   6.0127903   6.0187078   6.0127903   6.0187078   6.0127903   6.0187078
   6.0187078   6.0187078   6.0187078   6.0187078   6.0027010   6.0127903
   6.0027010   6.0127903   6.0027010   6.0127903   6.0027010   6.0127903
   0.8579569   0.8579569   0.8579569   0.8579569   0.8585423   0.8603329
   0.8585423   0.8603329   0.8585423   0.8603329   0.8585423   0.8603329
   0.8603329   0.8603329   0.8603329   0.8603329   0.8579569   0.8585423
   0.8579569   0.8585423   0.8579569   0.8585423   0.8579569   0.8585423
   7.6083293   7.6083293   7.6083293   7.6083293   7.5953461   7.5960379
   7.5953461   7.5960379   7.5953461   7.5960379   7.5953461   7.5960379
   7.5960379   7.5960379   7.5960379   7.5960379   7.6083293   7.5953461
   7.6083293   7.5953461   7.6083293   7.5953461   7.6083293   7.5953461
   6.7688729   6.7688729   6.7688729   6.7688729   6.7709433   6.7688729
   6.7709433   6.7688729   6.7709433   6.7688729   6.7709433   6.7688729
   8.2957455   8.2957455   8.2957455   8.2957455   8.2928641   8.2849549
   8.2928641   8.2849549   8.2928641   8.2849549   8.2928641   8.2849549
   8.2849549   8.2849549   8.2849549   8.2849549   8.2957455   8.2928641
   8.2957455   8.2928641   8.2957455   8.2928641   8.2957455   8.2928641
 TTTTTTTTTTTTTTTTTTTTTTTTTTTTTT MOQGAD      TELAPSE     4447.08 TCPU     1886.63
 TTTTTTTTTTTTTTTTTTTTTTTTTTTTTT SHELLXN     TELAPSE     4463.84 TCPU     1895.84
 TTTTTTTTTTTTTTTTTTTTTTTTTTTTTT MONMO3      TELAPSE     4465.84 TCPU     1897.84
 NUMERICALLY INTEGRATED DENSITY    804.0023137842
 TTTTTTTTTTTTTTTTTTTTTTTTTTTTTT NUMDFT      TELAPSE     4468.40 TCPU     1900.40
 CYC   9 ETOT(AU) -6.525101639397E+03 DETOT -8.39E-09 tst  3.25E-10 PX  1.70E-05
 TTTTTTTTTTTTTTTTTTTTTTTTTTTTTT DIIS        TELAPSE     4471.55 TCPU     1903.55
 DIIS TEST: 0.27080E-06 AT SCF   CYCLE   9 - DIIS ACTIVE - HISTORY:     9 CYCLES
 TTTTTTTTTTTTTTTTTTTTTTTTTTTTTT FDIK        TELAPSE     4474.58 TCPU     1905.58
 INSULATING STATE
 TOP OF VALENCE BANDS -    BAND    402; K    4; EIG -2.8914618E-01 AU
 TOP OF VALENCE BANDS -    BAND    402; K    1; EIG -2.9028643E-01 AU
 BOTTOM OF VIRTUAL BANDS - BAND    403; K    3; EIG -6.2723484E-02 AU
 INDIRECT ENERGY BAND GAP:   6.1613 eV
 BOTTOM OF VIRTUAL BANDS - BAND    403; K    1; EIG -6.2614156E-02 AU
 TTTTTTTTTTTTTTTTTTTTTTTTTTTTTT PDIG        TELAPSE     4474.89 TCPU     1905.89
 CHARGE NORMALIZATION FACTOR   1.00000000
 TOTAL ATOMIC CHARGES:
  18.5541168  18.5541168  18.5541168  18.5531481  18.5531481  18.5541168
   5.4287324   5.4287324   5.4287324   5.4287324   5.4345218   5.4287324
   5.4345218   5.4287324   5.4345218   5.4287324   5.4345218   5.4287324
   6.0026660   6.0026660   6.0026660   6.0026660   6.0127816   6.0187315
   6.0127816   6.0187315   6.0127816   6.0187315   6.0127816   6.0187315
   6.0187315   6.0187315   6.0187315   6.0187315   6.0026660   6.0127816
   6.0026660   6.0127816   6.0026660   6.0127816   6.0026660   6.0127816
   0.8579612   0.8579612   0.8579612   0.8579612   0.8585433   0.8603342
   0.8585433   0.8603342   0.8585433   0.8603342   0.8585433   0.8603342
   0.8603342   0.8603342   0.8603342   0.8603342   0.8579612   0.8585433
   0.8579612   0.8585433   0.8579612   0.8585433   0.8579612   0.8585433
   7.6083596   7.6083596   7.6083596   7.6083596   7.5953400   7.5960216
   7.5953400   7.5960216   7.5953400   7.5960216   7.5953400   7.5960216
   7.5960216   7.5960216   7.5960216   7.5960216   7.6083596   7.5953400
   7.6083596   7.5953400   7.6083596   7.5953400   7.6083596   7.5953400
   6.7688796   6.7688796   6.7688796   6.7688796   6.7709389   6.7688796
   6.7709389   6.7688796   6.7709389   6.7688796   6.7709389   6.7688796
   8.2957727   8.2957727   8.2957727   8.2957727   8.2928733   8.2849272
   8.2928733   8.2849272   8.2928733   8.2849272   8.2928733   8.2849272
   8.2849272   8.2849272   8.2849272   8.2849272   8.2957727   8.2928733
   8.2957727   8.2928733   8.2957727   8.2928733   8.2957727   8.2928733
 TTTTTTTTTTTTTTTTTTTTTTTTTTTTTT MOQGAD      TELAPSE     4474.90 TCPU     1905.90
 TTTTTTTTTTTTTTTTTTTTTTTTTTTTTT SHELLXN     TELAPSE     4484.10 TCPU     1915.10
 +++ ENERGIES IN A.U. +++
 ::: EXT EL-POLE                                  -7.0293735352517E+03
 ::: EXT EL-SPHEROPOLE                             6.0759940817068E+01
 ::: BIELET ZONE E-E                               1.2104419056814E+04
 ::: TOTAL E-E                                     5.1358054623795E+03
 ::: TOTAL E-N + N-E                              -1.9113676856726E+04
 ::: TOTAL N-N                                     1.7605666349605E+03
 ::: KINETIC ENERGY                                6.0728525577095E+03
 ::: PSEUDO TOTAL   ENERGY                        -6.1444522016767E+03
 ::: VIRIAL COEFFICIENT                            9.9413948940643E-01
 TTTTTTTTTTTTTTTTTTTTTTTTTTTTTT MONMO3      TELAPSE     4486.62 TCPU     1917.63
 NUMERICALLY INTEGRATED DENSITY    804.0023137836
 TTTTTTTTTTTTTTTTTTTTTTTTTTTTTT NUMDFT      TELAPSE     4489.29 TCPU     1920.30
 CYC  10 ETOT(AU) -6.525101639366E+03 DETOT  3.16E-08 tst  1.01E-10 PX  1.70E-05

 == SCF ENDED - CONVERGENCE ON ENERGY      E(AU) -6.5251016393658E+03 CYCLES  10


 ENERGY EXPRESSION=HARTREE+FOCK EXCH*0.54000+(M06-2X     EXCH)*0.46000+M06-2X     CORR


 TOTAL ENERGY(DFT)(AU)( 10) -6.5251016393658E+03 DE 3.2E-08 tester 1.0E-10
 TTTTTTTTTTTTTTTTTTTTTTTTTTTTTT EDFT        TELAPSE     4489.31 TCPU     1920.31

 *******************************************************************************
 *                             FORCE CALCULATION                               *
 *******************************************************************************

 TTTTTTTTTTTTTTTTTTTTTTTTTTTTTT NUMDFG      TELAPSE     4499.76 TCPU     1930.76
 INFORMATION **** EXCPOG **** EXCH. BIPO BUFFER LENGTH (WORDS) =    16000000
 WARNING **** EXCPOG **** EXCH. BIPO BUFFER TOO SMALL - TO AVOID I/O SET EXCHSIZE =     8022285
 WARNING **** GENPOG **** COULOMB BIPO BUFFER TOO SMALL - TO AVOID I/O SET BIPOSIZE =     4748400
 INFORMATION **** GENPOG **** BIPO BUFFER LENGTH (WORDS) =     4000000
 TTTTTTTTTTTTTTTTTTTTTTTTTTTTTT SHELXG      TELAPSE     4546.21 TCPU     1976.05

 CARTESIAN FORCES IN HARTREE/BOHR (ANALYTICAL)
   ATOM                     X                   Y                   Z
   1 230            -1.576516694968E-14 -2.770862254486E-03 -1.887379141863E-15
   2 230            -1.498801083244E-14  2.770862254464E-03 -1.776356839400E-15
   3 230             2.220446049250E-15  2.832456491575E-14  2.770862254464E-03
   4 230             9.207912210485E-15 -1.054017984004E-14  8.326672684689E-16
   5 230            -6.809830477295E-14  3.177194835349E-14 -7.605027718682E-15
   6 230             1.199040866595E-14  1.254552017826E-14 -2.770862254498E-03
   7   6             6.515353417710E-03 -2.122492686649E-03 -2.580827059980E-03
   8   6            -6.515353417702E-03  2.122492686639E-03 -2.580827059986E-03
   9   6             6.515353417710E-03  2.122492686633E-03  2.580827059996E-03
  10   6            -6.515353417690E-03 -2.122492686625E-03  2.580827059996E-03
  11   6            -1.346591833119E-03  1.322024797457E-03  1.322024797450E-03
  12   6             6.515353417717E-03 -2.580827059952E-03 -2.122492686620E-03
  13   6             1.346591833156E-03 -1.322024797438E-03  1.322024797448E-03
  14   6            -6.515353417704E-03 -2.580827059995E-03  2.122492686602E-03
  15   6            -1.346591833155E-03 -1.322024797439E-03 -1.322024797461E-03
  16   6            -6.515353417706E-03  2.580827059993E-03 -2.122492686610E-03
  17   6             1.346591833157E-03  1.322024797452E-03 -1.322024797437E-03
  18   6             6.515353417709E-03  2.580827059992E-03  2.122492686624E-03
  19   6            -1.607606588482E-03 -4.818782131231E-03  3.398716070578E-03
  20   6             1.607606588488E-03  4.818782131206E-03  3.398716070580E-03
  21   6            -1.607606588497E-03  4.818782131219E-03 -3.398716070576E-03
  22   6             1.607606588490E-03 -4.818782131222E-03 -3.398716070549E-03
  23   6             2.544440100598E-03 -2.775142925170E-03 -2.088061378304E-03
  24   6            -5.905465432340E-03  1.482190594141E-03  3.655399122426E-03
  25   6            -2.544440100584E-03  2.775142925179E-03 -2.088061378313E-03
  26   6             5.905465432335E-03  1.482190594176E-03 -3.655399122408E-03
  27   6             2.544440100600E-03  2.775142925167E-03  2.088061378316E-03
  28   6             5.905465432331E-03 -1.482190594164E-03  3.655399122401E-03
  29   6            -2.544440100596E-03 -2.775142925167E-03  2.088061378325E-03
  30   6            -5.905465432347E-03 -1.482190594151E-03 -3.655399122419E-03
  31   6            -5.905465432336E-03  3.655399122424E-03  1.482190594146E-03
  32   6             5.905465432326E-03 -3.655399122414E-03  1.482190594157E-03
  33   6             5.905465432333E-03  3.655399122403E-03 -1.482190594157E-03
  34   6            -5.905465432340E-03 -3.655399122410E-03 -1.482190594134E-03
  35   6            -1.607606588495E-03  3.398716070572E-03 -4.818782131217E-03
  36   6             2.544440100584E-03 -2.088061378318E-03 -2.775142925156E-03
  37   6             1.607606588498E-03 -3.398716070555E-03 -4.818782131229E-03
  38   6             2.544440100619E-03  2.088061378313E-03  2.775142925168E-03
  39   6             1.607606588486E-03  3.398716070572E-03  4.818782131222E-03
  40   6            -2.544440100609E-03  2.088061378313E-03 -2.775142925177E-03
  41   6            -1.607606588484E-03 -3.398716070565E-03  4.818782131233E-03
  42   6            -2.544440100593E-03 -2.088061378329E-03  2.775142925161E-03
  43   1            -9.388595826509E-05  1.445842175700E-04  2.338372380040E-05
  44   1             9.388595826620E-05 -1.445842175669E-04  2.338372380173E-05
  45   1            -9.388595826421E-05 -1.445842175667E-04 -2.338372380595E-05
  46   1             9.388595826199E-05  1.445842175649E-04 -2.338372380661E-05
  47   1             1.386651105015E-03 -5.994781131873E-04 -2.068748230780E-03
  48   1            -8.808346912196E-03  4.281885143414E-03  4.393389579174E-04
  49   1            -1.386651105018E-03  5.994781131842E-04 -2.068748230783E-03
  50   1             8.808346912195E-03  4.281885143414E-03 -4.393389579140E-04
  51   1             1.386651105017E-03  5.994781131862E-04  2.068748230785E-03
  52   1             8.808346912197E-03 -4.281885143417E-03  4.393389579151E-04
  53   1            -1.386651105016E-03 -5.994781131837E-04  2.068748230781E-03
  54   1            -8.808346912200E-03 -4.281885143417E-03 -4.393389579178E-04
  55   1            -8.808346912193E-03  4.393389579151E-04  4.281885143415E-03
  56   1             8.808346912195E-03 -4.393389579154E-04  4.281885143414E-03
  57   1             8.808346912195E-03  4.393389579163E-04 -4.281885143418E-03
  58   1            -8.808346912199E-03 -4.393389579180E-04 -4.281885143419E-03
  59   1            -9.388595826532E-05  2.338372380351E-05  1.445842175680E-04
  60   1             1.386651105014E-03 -2.068748230783E-03 -5.994781131835E-04
  61   1             9.388595826421E-05 -2.338372380506E-05  1.445842175654E-04
  62   1             1.386651105013E-03  2.068748230779E-03  5.994781131862E-04
  63   1             9.388595826509E-05  2.338372380506E-05 -1.445842175627E-04
  64   1            -1.386651105017E-03  2.068748230784E-03 -5.994781131853E-04
  65   1            -9.388595826376E-05 -2.338372380484E-05 -1.445842175662E-04
  66   1            -1.386651105017E-03 -2.068748230785E-03  5.994781131835E-04
  67   7             1.183940042497E-02 -5.284905987351E-04 -6.830313338761E-03
  68   7            -1.183940042495E-02  5.284905987235E-04 -6.830313338763E-03
  69   7             1.183940042497E-02  5.284905987271E-04  6.830313338760E-03
  70   7            -1.183940042496E-02 -5.284905987271E-04  6.830313338738E-03
  71   7            -1.195408512902E-03  1.694741059658E-03  6.457261950965E-04
  72   7            -1.225360200952E-02  4.992696008336E-03  2.725820941266E-03
  73   7             1.195408512877E-03 -1.694741059692E-03  6.457261951027E-04
  74   7             1.225360200953E-02  4.992696008312E-03 -2.725820941303E-03
  75   7            -1.195408512883E-03 -1.694741059706E-03 -6.457261950779E-04
  76   7             1.225360200953E-02 -4.992696008311E-03  2.725820941300E-03
  77   7             1.195408512888E-03  1.694741059698E-03 -6.457261950947E-04
  78   7            -1.225360200953E-02 -4.992696008339E-03 -2.725820941288E-03
  79   7            -1.225360200953E-02  2.725820941243E-03  4.992696008333E-03
  80   7             1.225360200952E-02 -2.725820941260E-03  4.992696008334E-03
  81   7             1.225360200952E-02  2.725820941277E-03 -4.992696008327E-03
  82   7            -1.225360200952E-02 -2.725820941262E-03 -4.992696008356E-03
  83   7             1.183940042493E-02 -6.830313338780E-03 -5.284905987155E-04
  84   7            -1.195408512879E-03  6.457261950779E-04  1.694741059656E-03
  85   7            -1.183940042494E-02  6.830313338744E-03 -5.284905987279E-04
  86   7            -1.195408512905E-03 -6.457261950752E-04 -1.694741059696E-03
  87   7            -1.183940042497E-02 -6.830313338761E-03  5.284905987439E-04
  88   7             1.195408512903E-03 -6.457261950814E-04  1.694741059694E-03
  89   7             1.183940042496E-02  6.830313338756E-03  5.284905987208E-04
  90   7             1.195408512873E-03  6.457261950716E-04 -1.694741059684E-03
  91   7            -7.878283449811E-03  2.899259815119E-03  2.917852221808E-03
  92   7             7.878283449814E-03 -2.899259815125E-03  2.917852221801E-03
  93   7            -7.878283449833E-03 -2.899259815120E-03 -2.917852221792E-03
  94   7             7.878283449822E-03  2.899259815108E-03 -2.917852221788E-03
  95   7             8.531660345668E-05 -8.479985591281E-06 -8.479985569965E-06
  96   7            -7.878283449860E-03  2.917852221790E-03  2.899259815120E-03
  97   7            -8.531660345845E-05  8.479985577292E-06 -8.479985571519E-06
  98   7             7.878283449845E-03  2.917852221776E-03 -2.899259815129E-03
  99   7             8.531660344957E-05  8.479985578846E-06  8.479985564858E-06
 100   7             7.878283449838E-03 -2.917852221794E-03  2.899259815126E-03
 101   7            -8.531660345668E-05 -8.479985557308E-06  8.479985591281E-06
 102   7            -7.878283449818E-03 -2.917852221783E-03 -2.899259815106E-03
 103   8            -4.091418592425E-03  5.074995346632E-03 -2.251476392559E-04
 104   8             4.091418592428E-03 -5.074995346620E-03 -2.251476392559E-04
 105   8            -4.091418592429E-03 -5.074995346625E-03  2.251476392701E-04
 106   8             4.091418592442E-03  5.074995346638E-03  2.251476392381E-04
 107   8            -2.399843348503E-03  2.767654582156E-04  3.069885261947E-03
 108   8             1.925519841567E-02 -7.072846247844E-03 -7.161234615880E-03
 109   8             2.399843348503E-03 -2.767654582059E-04  3.069885261963E-03
 110   8            -1.925519841567E-02 -7.072846247841E-03  7.161234615880E-03
 111   8            -2.399843348481E-03 -2.767654582125E-04 -3.069885261947E-03
 112   8            -1.925519841567E-02  7.072846247848E-03 -7.161234615885E-03
 113   8             2.399843348496E-03  2.767654582032E-04 -3.069885261972E-03
 114   8             1.925519841567E-02  7.072846247841E-03  7.161234615886E-03
 115   8             1.925519841566E-02 -7.161234615884E-03 -7.072846247862E-03
 116   8            -1.925519841565E-02  7.161234615880E-03 -7.072846247851E-03
 117   8            -1.925519841566E-02 -7.161234615884E-03  7.072846247862E-03
 118   8             1.925519841567E-02  7.161234615895E-03  7.072846247837E-03
 119   8            -4.091418592451E-03 -2.251476392487E-04  5.074995346636E-03
 120   8            -2.399843348499E-03  3.069885261958E-03  2.767654582051E-04
 121   8             4.091418592464E-03  2.251476392416E-04  5.074995346646E-03
 122   8            -2.399843348485E-03 -3.069885261951E-03 -2.767654582108E-04
 123   8             4.091418592451E-03 -2.251476392274E-04 -5.074995346632E-03
 124   8             2.399843348492E-03 -3.069885261954E-03  2.767654582021E-04
 125   8            -4.091418592455E-03  2.251476392452E-04 -5.074995346650E-03
 126   8             2.399843348485E-03  3.069885261947E-03 -2.767654582052E-04

 RESULTANT FORCE     1.460637166772E-14  1.509209424100E-16  1.421085471520E-14

 SYMMETRY ALLOWED FORCES (ANALYTICAL) (DIRECTION, FORCE)

    1 -5.5417245E-03    2 -1.8320017E-02    3  4.0139608E-03    4  8.7857215E-03
    5  4.6079958E-03    6 -4.0117801E-05    7  3.0625240E-04    8  1.1556945E-02
    9 -1.2852777E-02   10 -1.2096633E-02   11  1.3203542E-03   12 -4.6140565E-04
   13  1.8033234E-02   14 -8.8747722E-05   15 -8.8465497E-03   16  4.2760563E-04
   17 -2.2135924E-04   18  1.0139652E-04   19 -6.6215871E-03   20 -2.4841849E-03
   21  1.5743460E-03   22  2.2093697E-02   23 -1.4100688E-02   24 -9.0529235E-03
   25 -3.1350536E-02   26 -1.4927226E-03   27  2.2621820E-02   28  5.7740609E-03
   29 -1.8460165E-03   30  9.9866509E-04   31  3.2614334E-02   32 -1.3619296E-02
   33 -1.4521812E-02   34  2.2364487E-02   35 -5.7063439E-03   36 -9.9580473E-03
   37 -1.1809882E-04   38  1.2547367E-04   39  1.4601027E-02   40 -1.1104419E-02
   41  1.9671535E-03   42  9.3839855E-03   43  3.9989147E-03   44 -4.2461558E-03
   45 -5.4687764E-02   46  1.3862844E-02   47  2.4364704E-02
 TTTTTTTTTTTTTTTTTTTTTTTTTTTTTT TOTGRA      TELAPSE     4720.86 TCPU     2150.71
 INFORMATION **** opta001 **** GEOMETRY OUTPUT FILE
 CLASSICAL MODEL (SCHLEGEL) USED AS INITIAL HESSIAN MATRIX
 REFERENCE GEOMETRY DEFINED

 MAX GRADIENT      0.054688  THRESHOLD              0.000450 CONVERGED NO
 RMS GRADIENT      0.014600  THRESHOLD              0.000300 CONVERGED NO

 GRADIENT NORM     0.100093  GRADIENT THRESHOLD     0.500000

 PREDICTED ENERGY CHANGE    -0.282E-03

 INITIAL DISPLACEMENTS
 -0.000669 -0.000432 -0.000139 -0.000753  0.000746 -0.001700  0.000819 -0.000021
 -0.000853  0.000087 -0.000099 -0.000164  0.002089 -0.000809  0.000169  0.001070
  0.000101 -0.000800 -0.000138 -0.000032  0.000016  0.003139 -0.000813  0.000424
 -0.000628 -0.000315 -0.001011  0.000570 -0.000002 -0.000390  0.001052 -0.000642
  0.000358 -0.000968  0.000070 -0.000093  0.001027 -0.005399  0.002366  0.003758
  0.003059  0.001718 -0.005297 -0.009016 -0.003437 -0.000304 -0.003340
 TTTTTTTTTTTTTTTTTTTTTTTTTTTTTT OPTI        TELAPSE     4721.61 TCPU     2151.00

 OPTOPTOPTOPTOPTOPTOPTOPTOPTOPTOPTOPTOPTOPTOPTOPTOPTOPTOPTOPTOPTOPTOPTOPTOPTOPT

 - INFORMATION ON SCF MOVED TO SCFOUT.LOG
 GEOMETRY OPTIMIZATION INFORMATION STORED IN OPTINFO.DAT

 OPTOPTOPTOPTOPTOPTOPTOPTOPTOPTOPTOPTOPTOPTOPTOPTOPTOPTOPTOPTOPTOPTOPTOPTOPTOPT
 *******************************************************************************
 COORDINATE OPTIMIZATION - POINT    2
 *******************************************************************************
 LATTICE PARAMETERS (ANGSTROMS AND DEGREES) - BOHR = 0.5291772083 ANGSTROM
 PRIMITIVE CELL - CENTRING CODE 6/1 VOLUME=  2511.217099 - DENSITY  1.142 g/cm^3
         A              B              C           ALPHA      BETA       GAMMA 
    14.83169163    14.83169163    14.83169163   110.285563 109.065590 109.065590
 *******************************************************************************
 ATOMS IN THE ASYMMETRIC UNIT   18 - ATOMS IN THE UNIT CELL:  126
     ATOM                 X/A                 Y/B                 Z/C    
 *******************************************************************************
      1 T 230 ZN    2.499897136967E-01 -5.000000000000E-01 -2.500102863033E-01
      2 F 230 ZN   -2.499897136967E-01 -5.000000000000E-01  2.500102863033E-01
      3 F 230 ZN   -2.499897136967E-01  2.500102863033E-01 -5.000000000000E-01
      4 T 230 ZN   -5.000000000000E-01 -2.500000000000E-01  2.500000000000E-01
      5 F 230 ZN   -5.000000000000E-01  2.500000000000E-01 -2.500000000000E-01
      6 F 230 ZN    2.499897136967E-01 -2.500102863033E-01 -5.000000000000E-01
      7 T   6 C     3.589634377486E-01  3.589675669545E-01 -2.632070390558E-01
      8 F   6 C    -3.778253939897E-01 -3.778295231957E-01  2.632070390558E-01
      9 F   6 C    -3.589634377486E-01  3.778295231957E-01  4.129205956327E-06
     10 F   6 C     3.778253939897E-01 -3.589675669545E-01 -4.129205956327E-06
     11 T   6 C    -2.632035103958E-01  3.589428208100E-01  3.589428208100E-01
     12 F   6 C     3.589634377486E-01 -2.632070390558E-01  3.589675669545E-01
     13 F   6 C     0.000000000000E+00  3.778536687943E-01 -3.589428208100E-01
     14 F   6 C    -3.778253939897E-01  2.632070390558E-01 -3.778295231957E-01
     15 F   6 C     2.632035103958E-01 -3.778536687943E-01 -3.778536687943E-01
     16 F   6 C     3.778253939897E-01 -4.129205956327E-06 -3.589675669545E-01
     17 F   6 C     0.000000000000E+00 -3.589428208100E-01  3.778536687943E-01
     18 F   6 C    -3.589634377486E-01  4.129205956327E-06  3.778295231957E-01
     19 T   6 C     3.340261518429E-01  3.909503154381E-01 -3.945006222553E-01
     20 F   6 C    -2.145490623066E-01 -2.714732259019E-01  3.945006222553E-01
     21 F   6 C    -3.340261518429E-01  2.714732259019E-01  5.692416359525E-02
     22 F   6 C     2.145490623066E-01 -3.909503154381E-01 -5.692416359525E-02
     23 T   6 C    -3.944879340462E-01  3.340199104078E-01  3.909547796800E-01
     24 T   6 C     3.909812605492E-01 -3.944970442987E-01  3.340248770296E-01
     25 F   6 C    -5.693486927223E-02  2.145572862738E-01 -3.909547796800E-01
     26 F   6 C    -2.714780786717E-01  3.944970442987E-01 -2.145216951522E-01
     27 F   6 C     3.944879340462E-01 -2.145572862738E-01 -2.714921555460E-01
     28 F   6 C     2.714780786717E-01  5.695638351959E-02 -3.340248770296E-01
     29 F   6 C     5.693486927223E-02 -3.340199104078E-01  2.714921555460E-01
     30 F   6 C    -3.909812605492E-01 -5.695638351959E-02  2.145216951522E-01
     31 F   6 C     3.909812605492E-01  3.340248770296E-01 -3.944970442987E-01
     32 F   6 C    -2.714780786717E-01 -2.145216951522E-01  3.944970442987E-01
     33 F   6 C     2.714780786717E-01 -3.340248770296E-01  5.695638351959E-02
     34 F   6 C    -3.909812605492E-01  2.145216951522E-01 -5.695638351959E-02
     35 F   6 C     3.340261518429E-01 -3.945006222553E-01  3.909503154381E-01
     36 F   6 C    -3.944879340462E-01  3.909547796800E-01  3.340199104078E-01
     37 F   6 C     2.145490623066E-01 -5.692416359525E-02 -3.909503154381E-01
     38 F   6 C     3.944879340462E-01 -2.714921555460E-01 -2.145572862738E-01
     39 F   6 C    -2.145490623066E-01  3.945006222553E-01 -2.714732259019E-01
     40 F   6 C     5.693486927223E-02  2.714921555460E-01 -3.340199104078E-01
     41 F   6 C    -3.340261518429E-01  5.692416359525E-02  2.714732259019E-01
     42 F   6 C    -5.693486927223E-02 -3.909547796800E-01  2.145572862738E-01
     43 T   1 H     3.060098020550E-01  4.196875291476E-01 -4.497253459673E-01
     44 F   1 H    -1.305871248851E-01 -2.442648519777E-01  4.497253459673E-01
     45 F   1 H    -3.060098020550E-01  2.442648519777E-01  1.136777270926E-01
     46 F   1 H     1.305871248851E-01 -4.196875291476E-01 -1.136777270926E-01
     47 T   1 H    -4.497146057218E-01  3.060017880022E-01  4.196927868899E-01
     48 T   1 H     4.197315743652E-01 -4.497207272328E-01  3.060082946746E-01
     49 F   1 H    -1.136909988877E-01  1.305926073883E-01 -4.196927868899E-01
     50 F   1 H    -2.442709780926E-01  4.497207272328E-01 -1.305476984020E-01
     51 F   1 H     4.497146057218E-01 -1.305926073883E-01 -2.442836062761E-01
     52 F   1 H     2.442709780926E-01  1.137232796906E-01 -3.060082946746E-01
     53 F   1 H     1.136909988877E-01 -3.060017880022E-01  2.442836062761E-01
     54 F   1 H    -4.197315743652E-01 -1.137232796906E-01  1.305476984020E-01
     55 F   1 H     4.197315743652E-01  3.060082946746E-01 -4.497207272328E-01
     56 F   1 H    -2.442709780926E-01 -1.305476984020E-01  4.497207272328E-01
     57 F   1 H     2.442709780926E-01 -3.060082946746E-01  1.137232796906E-01
     58 F   1 H    -4.197315743652E-01  1.305476984020E-01 -1.137232796906E-01
     59 F   1 H     3.060098020550E-01 -4.497253459673E-01  4.196875291476E-01
     60 F   1 H    -4.497146057218E-01  4.196927868899E-01  3.060017880022E-01
     61 F   1 H     1.305871248851E-01 -1.136777270926E-01 -4.196875291476E-01
     62 F   1 H     4.497146057218E-01 -2.442836062761E-01 -1.305926073883E-01
     63 F   1 H    -1.305871248851E-01  4.497253459673E-01 -2.442648519777E-01
     64 F   1 H     1.136909988877E-01  2.442836062761E-01 -3.060017880022E-01
     65 F   1 H    -3.060098020550E-01  1.136777270926E-01  2.442648519777E-01
     66 F   1 H    -1.136909988877E-01 -4.196927868899E-01  1.305926073883E-01
     67 T   7 N     3.139900806122E-01  4.063048856637E-01 -3.098244608000E-01
     68 F   7 N    -2.838706535362E-01 -3.761854585877E-01  3.098244608000E-01
     69 F   7 N    -3.139900806122E-01  3.761854585877E-01  9.231480505151E-02
     70 F   7 N     2.838706535362E-01 -4.063048856637E-01 -9.231480505151E-02
     71 T   7 N    -3.098046991686E-01  3.140040128711E-01  4.063108284951E-01
     72 T   7 N     4.063300327739E-01 -3.098147391476E-01  3.140125270338E-01
     73 F   7 N    -9.230681562393E-02  2.838844723363E-01 -4.063108284951E-01
     74 F   7 N    -3.761727338185E-01  3.098147391476E-01 -2.838552280785E-01
     75 F   7 N     3.098046991686E-01 -2.838844723363E-01 -3.761912879603E-01
     76 F   7 N     3.761727338185E-01  9.231750574004E-02 -3.140125270338E-01
     77 F   7 N     9.230681562393E-02 -3.140040128711E-01  3.761912879603E-01
     78 F   7 N    -4.063300327739E-01 -9.231750574004E-02  2.838552280785E-01
     79 F   7 N     4.063300327739E-01  3.140125270338E-01 -3.098147391476E-01
     80 F   7 N    -3.761727338185E-01 -2.838552280785E-01  3.098147391476E-01
     81 F   7 N     3.761727338185E-01 -3.140125270338E-01  9.231750574004E-02
     82 F   7 N    -4.063300327739E-01  2.838552280785E-01 -9.231750574004E-02
     83 F   7 N     3.139900806122E-01 -3.098244608000E-01  4.063048856637E-01
     84 F   7 N    -3.098046991686E-01  4.063108284951E-01  3.140040128711E-01
     85 F   7 N     2.838706535362E-01 -9.231480505151E-02 -4.063048856637E-01
     86 F   7 N     3.098046991686E-01 -3.761912879603E-01 -2.838844723363E-01
     87 F   7 N    -2.838706535362E-01  3.098244608000E-01 -3.761854585877E-01
     88 F   7 N     9.230681562393E-02  3.761912879603E-01 -3.140040128711E-01
     89 F   7 N    -3.139900806122E-01  9.231480505151E-02  3.761854585877E-01
     90 F   7 N    -9.230681562393E-02 -4.063108284951E-01  2.838844723363E-01
     91 T   7 N     3.551527223312E-01  3.551655813185E-01 -1.697077755521E-01
     92 F   7 N    -4.751266431295E-01 -4.751395021167E-01  1.697077755521E-01
     93 F   7 N    -3.551527223312E-01  4.751395021167E-01  1.285898724632E-05
     94 F   7 N     4.751266431295E-01 -3.551655813185E-01 -1.285898724632E-05
     95 T   7 N    -1.697559675912E-01  3.550624643817E-01  3.550624643817E-01
     96 F   7 N     3.551527223312E-01 -1.697077755521E-01  3.551655813185E-01
     97 F   7 N     0.000000000000E+00  4.751815680272E-01 -3.550624643817E-01
     98 F   7 N    -4.751266431295E-01  1.697077755521E-01 -4.751395021167E-01
     99 F   7 N     1.697559675912E-01 -4.751815680272E-01 -4.751815680272E-01
    100 F   7 N     4.751266431295E-01 -1.285898724632E-05 -3.551655813185E-01
    101 F   7 N     0.000000000000E+00 -3.550624643817E-01  4.751815680272E-01
    102 F   7 N    -3.551527223312E-01  1.285898724632E-05  4.751395021167E-01
    103 T   8 O     3.969820693310E-01  3.082770366146E-01 -1.336824176458E-01
    104 F   8 O     4.419594542603E-01 -4.693355130232E-01  1.336824176458E-01
    105 F   8 O    -3.969820693310E-01  4.693355130232E-01 -8.870503271649E-02
    106 F   8 O    -4.419594542603E-01 -3.082770366146E-01  8.870503271649E-02
    107 T   8 O    -1.338010695763E-01  3.967707962556E-01  3.080629306156E-01
    108 T   8 O     3.081329401932E-01 -1.337596363349E-01  3.968607582844E-01
    109 F   8 O     8.870786563998E-02 -4.418640001919E-01 -3.080629306156E-01
    110 F   8 O    -4.693796053806E-01  1.337596363349E-01  4.418925765282E-01
    111 F   8 O     1.338010695763E-01  4.418640001919E-01 -4.694281341682E-01
    112 F   8 O     4.693796053806E-01 -8.872781809119E-02 -3.968607582844E-01
    113 F   8 O    -8.870786563998E-02 -3.967707962556E-01  4.694281341682E-01
    114 F   8 O    -3.081329401932E-01  8.872781809119E-02 -4.418925765282E-01
    115 F   8 O     3.081329401932E-01  3.968607582844E-01 -1.337596363349E-01
    116 F   8 O    -4.693796053806E-01  4.418925765282E-01  1.337596363349E-01
    117 F   8 O     4.693796053806E-01 -3.968607582844E-01 -8.872781809119E-02
    118 F   8 O    -3.081329401932E-01 -4.418925765282E-01  8.872781809119E-02
    119 F   8 O     3.969820693310E-01 -1.336824176458E-01  3.082770366146E-01
    120 F   8 O    -1.338010695763E-01  3.080629306156E-01  3.967707962556E-01
    121 F   8 O    -4.419594542603E-01  8.870503271649E-02 -3.082770366146E-01
    122 F   8 O     1.338010695763E-01 -4.694281341682E-01  4.418640001919E-01
    123 F   8 O     4.419594542603E-01  1.336824176458E-01 -4.693355130232E-01
    124 F   8 O    -8.870786563998E-02  4.694281341682E-01 -3.967707962556E-01
    125 F   8 O    -3.969820693310E-01 -8.870503271649E-02  4.693355130232E-01
    126 F   8 O     8.870786563998E-02 -3.080629306156E-01 -4.418640001919E-01

 TRANSFORMATION MATRIX PRIMITIVE-CRYSTALLOGRAPHIC CELL
  0.0000  1.0000  1.0000  1.0000  0.0000  1.0000  1.0000  1.0000  0.0000

 *******************************************************************************
 CRYSTALLOGRAPHIC CELL (VOLUME=       5022.43419706)
         A              B              C           ALPHA      BETA       GAMMA 
    16.95361197    17.21178880    17.21178880    90.000000  90.000000  90.000000

 COORDINATES IN THE CRYSTALLOGRAPHIC CELL
     ATOM                 X/A                 Y/B                 Z/C    
 *******************************************************************************
      1 T 230 ZN   -5.000000000000E-01  2.499897136967E-01 -7.564897924777E-23
      2 F 230 ZN    9.689446298621E-43  2.500102863033E-01 -5.000000000000E-01
      3 F 230 ZN    9.689446298621E-43 -5.000000000000E-01  2.500102863033E-01
      4 T 230 ZN    2.500000000000E-01 -5.809406481930E-23 -5.000000000000E-01
      5 F 230 ZN    2.500000000000E-01 -5.000000000000E-01 -7.564897924777E-23
      6 F 230 ZN   -5.000000000000E-01 -5.809406481930E-23  2.499897136967E-01
      7 T   6 C    -1.316014549249E-01 -1.316055841309E-01  4.905690218794E-01
      8 F   6 C     1.316014549249E-01  1.316055841309E-01  4.905690218794E-01
      9 F   6 C    -1.316014549249E-01  1.316055841309E-01 -4.905690218794E-01
     10 F   6 C     1.316014549249E-01 -1.316055841309E-01 -4.905690218794E-01
     11 T   6 C     4.905445760078E-01 -1.316017551979E-01 -1.316017551979E-01
     12 F   6 C    -1.316014549249E-01  4.905690218794E-01 -1.316055841309E-01
     13 F   6 C    -4.905445760078E-01  1.316017551979E-01 -1.316017551979E-01
     14 F   6 C     1.316014549249E-01  4.905690218794E-01  1.316055841309E-01
     15 F   6 C     4.905445760078E-01  1.316017551979E-01  1.316017551979E-01
     16 F   6 C     1.316014549249E-01 -4.905690218794E-01 -1.316055841309E-01
     17 F   6 C    -4.905445760078E-01 -1.316017551979E-01  1.316017551979E-01
     18 F   6 C    -1.316014549249E-01 -4.905690218794E-01  1.316055841309E-01
     19 T   6 C     3.312117706700E-01  2.742876070747E-01  5.973854476812E-02
     20 F   6 C    -3.312117706700E-01 -2.742876070747E-01  5.973854476812E-02
     21 F   6 C     3.312117706700E-01 -2.742876070747E-01 -5.973854476812E-02
     22 F   6 C    -3.312117706700E-01  2.742876070747E-01 -5.973854476812E-02
     23 T   6 C     5.973131206700E-02  3.312234676130E-01  2.742885983408E-01
     24 T   6 C     2.742732860909E-01  5.975159093872E-02  3.312296696105E-01
     25 F   6 C    -5.973131206700E-02 -3.312234676130E-01  2.742885983408E-01
     26 F   6 C    -2.742732860909E-01  5.975159093872E-02 -3.312296696105E-01
     27 F   6 C     5.973131206700E-02 -3.312234676130E-01 -2.742885983408E-01
     28 F   6 C    -2.742732860909E-01 -5.975159093872E-02  3.312296696105E-01
     29 F   6 C    -5.973131206700E-02  3.312234676130E-01 -2.742885983408E-01
     30 F   6 C     2.742732860909E-01 -5.975159093872E-02 -3.312296696105E-01
     31 F   6 C     2.742732860909E-01  3.312296696105E-01  5.975159093872E-02
     32 F   6 C    -2.742732860909E-01 -3.312296696105E-01  5.975159093872E-02
     33 F   6 C    -2.742732860909E-01  3.312296696105E-01 -5.975159093872E-02
     34 F   6 C     2.742732860909E-01 -3.312296696105E-01 -5.975159093872E-02
     35 F   6 C     3.312117706700E-01  5.973854476812E-02  2.742876070747E-01
     36 F   6 C     5.973131206700E-02  2.742885983408E-01  3.312234676130E-01
     37 F   6 C    -3.312117706700E-01 -5.973854476812E-02  2.742876070747E-01
     38 F   6 C     5.973131206700E-02 -2.742885983408E-01 -3.312234676130E-01
     39 F   6 C    -3.312117706700E-01  5.973854476812E-02 -2.742876070747E-01
     40 F   6 C    -5.973131206700E-02 -2.742885983408E-01  3.312234676130E-01
     41 F   6 C     3.312117706700E-01 -5.973854476812E-02 -2.742876070747E-01
     42 F   6 C    -5.973131206700E-02  2.742885983408E-01 -3.312234676130E-01
     43 T   1 H     3.319761905626E-01  2.182984634701E-01  8.771133858498E-02
     44 F   1 H    -3.319761905626E-01 -2.182984634701E-01  8.771133858498E-02
     45 F   1 H     3.319761905626E-01 -2.182984634701E-01 -8.771133858498E-02
     46 F   1 H    -3.319761905626E-01  2.182984634701E-01 -8.771133858498E-02
     47 T   1 H     8.770459030690E-02  3.319881965830E-01  2.182971976953E-01
     48 T   1 H     2.182779965383E-01  8.773029813633E-02  3.320012762289E-01
     49 F   1 H    -8.770459030690E-02 -3.319881965830E-01  2.182971976953E-01
     50 F   1 H    -2.182779965383E-01  8.773029813633E-02 -3.320012762289E-01
     51 F   1 H     8.770459030690E-02 -3.319881965830E-01 -2.182971976953E-01
     52 F   1 H    -2.182779965383E-01 -8.773029813633E-02  3.320012762289E-01
     53 F   1 H    -8.770459030690E-02  3.319881965830E-01 -2.182971976953E-01
     54 F   1 H     2.182779965383E-01 -8.773029813633E-02 -3.320012762289E-01
     55 F   1 H     2.182779965383E-01  3.320012762289E-01  8.773029813633E-02
     56 F   1 H    -2.182779965383E-01 -3.320012762289E-01  8.773029813633E-02
     57 F   1 H    -2.182779965383E-01  3.320012762289E-01 -8.773029813633E-02
     58 F   1 H     2.182779965383E-01 -3.320012762289E-01 -8.773029813633E-02
     59 F   1 H     3.319761905626E-01  8.771133858498E-02  2.182984634701E-01
     60 F   1 H     8.770459030690E-02  2.182971976953E-01  3.319881965830E-01
     61 F   1 H    -3.319761905626E-01 -8.771133858498E-02  2.182984634701E-01
     62 F   1 H     8.770459030690E-02 -2.182971976953E-01 -3.319881965830E-01
     63 F   1 H    -3.319761905626E-01  8.771133858498E-02 -2.182984634701E-01
     64 F   1 H    -8.770459030690E-02 -2.182971976953E-01  3.319881965830E-01
     65 F   1 H     3.319761905626E-01 -8.771133858498E-02 -2.182984634701E-01
     66 F   1 H    -8.770459030690E-02  2.182971976953E-01 -3.319881965830E-01
     67 T   7 N     3.912451721257E-01  2.989303670742E-01  1.505971353800E-02
     68 F   7 N    -3.912451721257E-01 -2.989303670742E-01  1.505971353800E-02
     69 F   7 N     3.912451721257E-01 -2.989303670742E-01 -1.505971353800E-02
     70 F   7 N    -3.912451721257E-01  2.989303670742E-01 -1.505971353800E-02
     71 T   7 N     1.505977026739E-02  3.912510582277E-01  2.989442426037E-01
     72 T   7 N     2.989338775562E-01  1.507864947769E-02  3.912513832962E-01
     73 F   7 N    -1.505977026739E-02 -3.912510582277E-01  2.989442426037E-01
     74 F   7 N    -2.989338775562E-01  1.507864947769E-02 -3.912513832962E-01
     75 F   7 N     1.505977026739E-02 -3.912510582277E-01 -2.989442426037E-01
     76 F   7 N    -2.989338775562E-01 -1.507864947769E-02  3.912513832962E-01
     77 F   7 N    -1.505977026739E-02  3.912510582277E-01 -2.989442426037E-01
     78 F   7 N     2.989338775562E-01 -1.507864947769E-02 -3.912513832962E-01
     79 F   7 N     2.989338775562E-01  3.912513832962E-01  1.507864947769E-02
     80 F   7 N    -2.989338775562E-01 -3.912513832962E-01  1.507864947769E-02
     81 F   7 N    -2.989338775562E-01  3.912513832962E-01 -1.507864947769E-02
     82 F   7 N     2.989338775562E-01 -3.912513832962E-01 -1.507864947769E-02
     83 F   7 N     3.912451721257E-01  1.505971353800E-02  2.989303670742E-01
     84 F   7 N     1.505977026739E-02  2.989442426037E-01  3.912510582277E-01
     85 F   7 N    -3.912451721257E-01 -1.505971353800E-02  2.989303670742E-01
     86 F   7 N     1.505977026739E-02 -2.989442426037E-01 -3.912510582277E-01
     87 F   7 N    -3.912451721257E-01  1.505971353800E-02 -2.989303670742E-01
     88 F   7 N    -1.505977026739E-02 -2.989442426037E-01  3.912510582277E-01
     89 F   7 N     3.912451721257E-01 -1.505971353800E-02 -2.989303670742E-01
     90 F   7 N    -1.505977026739E-02  2.989442426037E-01 -3.912510582277E-01
     91 T   7 N    -8.484745828241E-02 -8.486031726966E-02  4.400130396009E-01
     92 F   7 N     8.484745828241E-02  8.486031726966E-02  4.400130396009E-01
     93 F   7 N    -8.484745828241E-02  8.486031726966E-02 -4.400130396009E-01
     94 F   7 N     8.484745828241E-02 -8.486031726966E-02 -4.400130396009E-01
     95 T   7 N     4.399404481772E-01 -8.487798379559E-02 -8.487798379559E-02
     96 F   7 N    -8.484745828241E-02  4.400130396009E-01 -8.486031726966E-02
     97 F   7 N    -4.399404481772E-01  8.487798379559E-02 -8.487798379559E-02
     98 F   7 N     8.484745828241E-02  4.400130396009E-01  8.486031726966E-02
     99 F   7 N     4.399404481772E-01  8.487798379559E-02  8.487798379559E-02
    100 F   7 N     8.484745828241E-02 -4.400130396009E-01 -8.486031726966E-02
    101 F   7 N    -4.399404481772E-01 -8.487798379559E-02  8.487798379559E-02
    102 F   7 N    -8.484745828241E-02 -4.400130396009E-01  8.486031726966E-02
    103 T   8 O    -1.111937251811E-01 -2.248869246465E-02  4.194707617957E-01
    104 F   8 O     1.111937251811E-01  2.248869246465E-02  4.194707617957E-01
    105 F   8 O    -1.111937251811E-01  2.248869246465E-02 -4.194707617957E-01
    106 F   8 O     1.111937251811E-01 -2.248869246465E-02 -4.194707617957E-01
    107 T   8 O     4.193173982237E-01 -1.112544676081E-01 -2.254660196814E-02
    108 T   8 O    -2.251590912188E-02  4.193766674063E-01 -1.112437272131E-01
    109 F   8 O    -4.193173982237E-01  1.112544676081E-01 -2.254660196814E-02
    110 F   8 O     2.251590912188E-02  4.193766674063E-01  1.112437272131E-01
    111 F   8 O     4.193173982237E-01  1.112544676081E-01  2.254660196814E-02
    112 F   8 O     2.251590912188E-02 -4.193766674063E-01 -1.112437272131E-01
    113 F   8 O    -4.193173982237E-01 -1.112544676081E-01  2.254660196814E-02
    114 F   8 O    -2.251590912188E-02 -4.193766674063E-01  1.112437272131E-01
    115 F   8 O    -2.251590912188E-02 -1.112437272131E-01  4.193766674063E-01
    116 F   8 O     2.251590912188E-02  1.112437272131E-01  4.193766674063E-01
    117 F   8 O     2.251590912188E-02 -1.112437272131E-01 -4.193766674063E-01
    118 F   8 O    -2.251590912188E-02  1.112437272131E-01 -4.193766674063E-01
    119 F   8 O    -1.111937251811E-01  4.194707617957E-01 -2.248869246465E-02
    120 F   8 O     4.193173982237E-01 -2.254660196814E-02 -1.112544676081E-01
    121 F   8 O     1.111937251811E-01 -4.194707617957E-01 -2.248869246465E-02
    122 F   8 O     4.193173982237E-01  2.254660196814E-02  1.112544676081E-01
    123 F   8 O     1.111937251811E-01  4.194707617957E-01  2.248869246465E-02
    124 F   8 O    -4.193173982237E-01  2.254660196814E-02 -1.112544676081E-01
    125 F   8 O    -1.111937251811E-01 -4.194707617957E-01  2.248869246465E-02
    126 F   8 O    -4.193173982237E-01 -2.254660196814E-02  1.112544676081E-01

 T = ATOM BELONGING TO THE ASYMMETRIC UNIT

 TOTAL ENERGY(DFT)(AU)(  7) -6.5251019216856E+03     DE (AU)   -2.823E-04

 SYMMETRY ALLOWED FORCES  (COORDINATE, FORCE)

    1 -5.5029353E-03    2 -1.8072446E-02    3  3.9707784E-03    4  8.6459098E-03
    5  4.4792325E-03    6  7.8841602E-05    7  3.1721120E-04    8  1.1444676E-02
    9 -1.2693905E-02   10 -1.1908734E-02   11  1.3666224E-03   12 -4.1044038E-04
   13  1.7655599E-02   14  4.0239713E-05   15 -8.7004051E-03   16  4.2650382E-04
   17 -2.3330814E-04   18  1.0555608E-04   19 -6.5307622E-03   20 -2.4462829E-03
   21  1.5687057E-03   22  2.1851249E-02   23 -1.3938997E-02   24 -8.9444821E-03
   25 -3.0886346E-02   26 -1.5203290E-03   27  2.2271221E-02   28  5.7319794E-03
   29 -1.9436938E-03   30  8.8056451E-04   31  3.2230908E-02   32 -1.3474423E-02
   33 -1.4371006E-02   34  2.2306206E-02   35 -5.6360630E-03   36 -9.7800864E-03
   37 -1.0243632E-04   38  1.4586375E-04   39  1.4282269E-02   40 -1.0978069E-02
   41  1.8638557E-03   42  9.2071531E-03   43  4.0847917E-03   44 -4.0756752E-03
   45 -5.4068346E-02   46  1.3648823E-02   47  2.4101330E-02

 GRADIENT NORM     0.098855  GRADIENT THRESHOLD     0.500000

 PREDICTED ENERGY CHANGE    -0.770E-01
 SCSCSCSCSCSCSCSCSCSCSCSCSCSCSCSCSCSCSCSCSCSCSCSCSCSCSCSCSCSCSCSCSCSCSCSCSCSCSC
 DISPLACEMENT SCALED BY  0.0830
 NO CONVERGENCE TESTS PERFORMED
           GRADIENT INFORMATIONS AT   --    PREDICTED POINT WRT CURR.POINT
   I  PREV.GRAD   CURR.GRAD   PRED.POINT  OLD.DISP NEW.DISP
    1    0.0055      0.0055      0.0046     -0.3316     -0.0275
    2    0.0183      0.0181      0.0124     -0.1841     -0.0153
    3   -0.0040     -0.0040     -0.0030      0.0052      0.0004
    4   -0.0088     -0.0086     -0.0054     -0.3823     -0.0317
    5   -0.0046     -0.0045     -0.0015      0.3337      0.0277
    6    0.0000     -0.0001     -0.0028      1.1429      0.0948
    7   -0.0003     -0.0003     -0.0006      0.6008      0.0498
    8   -0.0116     -0.0114     -0.0089      0.1374      0.0114
    9    0.0129      0.0127      0.0090     -0.3750     -0.0311
   10    0.0121      0.0119      0.0076     -0.0189     -0.0016
   11   -0.0013     -0.0014     -0.0024      0.2994      0.0248
   12    0.0005      0.0004     -0.0008      0.5341      0.0443
   13   -0.0180     -0.0177     -0.0089      0.9902      0.0822
   14    0.0001     -0.0000     -0.0030     -0.4861     -0.0403
   15    0.0088      0.0087      0.0053     -0.2534     -0.0210
   16   -0.0004     -0.0004     -0.0004      0.8008      0.0664
   17    0.0002      0.0002      0.0005      0.2523      0.0209
   18   -0.0001     -0.0001     -0.0002     -0.3129     -0.0260
   19    0.0066      0.0065      0.0044     -0.1424     -0.0118
   20    0.0025      0.0024      0.0016      0.4669      0.0387
   21   -0.0016     -0.0016     -0.0014      0.8552      0.0710
   22   -0.0221     -0.0219     -0.0162      1.3605      0.1129
   23    0.0141      0.0139      0.0102     -0.5463     -0.0453
   24    0.0091      0.0089      0.0064     -0.5292     -0.0439
   25    0.0314      0.0309      0.0202     -0.1560     -0.0129
   26    0.0015      0.0015      0.0022      0.0488      0.0040
   27   -0.0226     -0.0223     -0.0142     -0.4245     -0.0352
   28   -0.0058     -0.0057     -0.0048      0.2344      0.0194
   29    0.0018      0.0019      0.0042      0.2282      0.0189
   30   -0.0010     -0.0009      0.0018      0.2256      0.0187
   31   -0.0326     -0.0322     -0.0234      0.4937      0.0410
   32    0.0136      0.0135      0.0101     -0.3617     -0.0300
   33    0.0145      0.0144      0.0109      0.0212      0.0018
   34   -0.0224     -0.0223     -0.0210     -0.6516     -0.0541
   35    0.0057      0.0056      0.0040      0.0770      0.0064
   36    0.0100      0.0098      0.0057     -0.1377     -0.0114
   37    0.0001      0.0001     -0.0003      0.6107      0.0507
   38   -0.0001     -0.0001     -0.0006      3.6684      0.3044
   39   -0.0146     -0.0143     -0.0069     -0.8432     -0.0700
   40    0.0111      0.0110      0.0081     -0.5636     -0.0468
   41   -0.0020     -0.0019      0.0005     -0.8326     -0.0691
   42   -0.0094     -0.0092     -0.0051      1.1655      0.0967
   43   -0.0040     -0.0041     -0.0061      3.4507      0.2863
   44    0.0042      0.0041      0.0001      6.0262      0.5000
   45    0.0547      0.0541      0.0398     -0.7282     -0.0604
   46   -0.0139     -0.0136     -0.0087      0.1617      0.0134
   47   -0.0244     -0.0241     -0.0180      0.7522      0.0624
 TTTTTTTTTTTTTTTTTTTTTTTTTTTTTT OPTI        TELAPSE     5230.73 TCPU     2460.41
 *******************************************************************************
 COORDINATE OPTIMIZATION - POINT    3
 *******************************************************************************
 LATTICE PARAMETERS (ANGSTROMS AND DEGREES) - BOHR = 0.5291772083 ANGSTROM
 PRIMITIVE CELL - CENTRING CODE 6/1 VOLUME=  2511.217099 - DENSITY  1.142 g/cm^3
         A              B              C           ALPHA      BETA       GAMMA 
    14.83169163    14.83169163    14.83169163   110.285563 109.065590 109.065590
 *******************************************************************************
 ATOMS IN THE ASYMMETRIC UNIT   18 - ATOMS IN THE UNIT CELL:  126
     ATOM                 X/A                 Y/B                 Z/C    
 *******************************************************************************
      1 T 230 ZN    2.495667208046E-01 -5.000000000000E-01 -2.504332791954E-01
      2 F 230 ZN   -2.495667208046E-01 -5.000000000000E-01  2.504332791954E-01
      3 F 230 ZN   -2.495667208046E-01  2.504332791954E-01 -5.000000000000E-01
      4 T 230 ZN   -5.000000000000E-01 -2.500000000000E-01  2.500000000000E-01
      5 F 230 ZN   -5.000000000000E-01  2.500000000000E-01 -2.500000000000E-01
      6 F 230 ZN    2.495667208046E-01 -2.504332791954E-01 -5.000000000000E-01
      7 T   6 C     3.585298487872E-01  3.587273168049E-01 -2.636968321491E-01
      8 F   6 C    -3.775758510460E-01 -3.777733190636E-01  2.636968321491E-01
      9 F   6 C    -3.585298487872E-01  3.777733190636E-01  1.974680176836E-04
     10 F   6 C     3.775758510460E-01 -3.587273168049E-01 -1.974680176836E-04
     11 T   6 C    -2.615217833227E-01  3.607426252858E-01  3.607426252858E-01
     12 F   6 C     3.585298487872E-01 -2.636968321491E-01  3.587273168049E-01
     13 F   6 C     0.000000000000E+00  3.777355913915E-01 -3.607426252858E-01
     14 F   6 C    -3.775758510460E-01  2.636968321491E-01 -3.777733190636E-01
     15 F   6 C     2.615217833227E-01 -3.777355913915E-01 -3.777355913915E-01
     16 F   6 C     3.775758510460E-01 -1.974680176836E-04 -3.587273168049E-01
     17 F   6 C     0.000000000000E+00 -3.607426252858E-01  3.777355913915E-01
     18 F   6 C    -3.585298487872E-01  1.974680176836E-04  3.777733190636E-01
     19 T   6 C     3.344632538137E-01  3.908552904478E-01 -3.949865236023E-01
     20 F   6 C    -2.141581859498E-01 -2.705502225840E-01  3.949865236023E-01
     21 F   6 C    -3.344632538137E-01  2.705502225840E-01  5.639203663418E-02
     22 F   6 C     2.141581859498E-01 -3.908552904478E-01 -5.639203663418E-02
     23 T   6 C    -3.940567993698E-01  3.346982167934E-01  3.916430234631E-01
     24 T   6 C     3.916719188504E-01 -3.952086551205E-01  3.336886749267E-01
     25 F   6 C    -5.694480666967E-02  2.143001771671E-01 -3.916430234631E-01
     26 F   6 C    -2.711026699528E-01  3.952086551205E-01 -2.131194260291E-01
     27 F   6 C     3.940567993698E-01 -2.143001771671E-01 -2.712449838368E-01
     28 F   6 C     2.711026699528E-01  5.798324392366E-02 -3.336886749267E-01
     29 F   6 C     5.694480666967E-02 -3.346982167934E-01  2.712449838368E-01
     30 F   6 C    -3.916719188504E-01 -5.798324392366E-02  2.131194260291E-01
     31 F   6 C     3.916719188504E-01  3.336886749267E-01 -3.952086551205E-01
     32 F   6 C    -2.711026699528E-01 -2.131194260291E-01  3.952086551205E-01
     33 F   6 C     2.711026699528E-01 -3.336886749267E-01  5.798324392366E-02
     34 F   6 C    -3.916719188504E-01  2.131194260291E-01 -5.798324392366E-02
     35 F   6 C     3.344632538137E-01 -3.949865236023E-01  3.908552904478E-01
     36 F   6 C    -3.940567993698E-01  3.916430234631E-01  3.346982167934E-01
     37 F   6 C     2.141581859498E-01 -5.639203663418E-02 -3.908552904478E-01
     38 F   6 C     3.940567993698E-01 -2.712449838368E-01 -2.143001771671E-01
     39 F   6 C    -2.141581859498E-01  3.949865236023E-01 -2.705502225840E-01
     40 F   6 C     5.694480666967E-02  2.712449838368E-01 -3.346982167934E-01
     41 F   6 C    -3.344632538137E-01  5.639203663418E-02  2.705502225840E-01
     42 F   6 C    -5.694480666967E-02 -3.916430234631E-01  2.143001771671E-01
     43 T   1 H     3.067370990746E-01  4.197586892108E-01 -4.501324579681E-01
     44 F   1 H    -1.301088528211E-01 -2.431304429573E-01  4.501324579681E-01
     45 F   1 H    -3.067370990746E-01  2.431304429573E-01  1.130215901362E-01
     46 F   1 H     1.301088528211E-01 -4.197586892108E-01 -1.130215901362E-01
     47 T   1 H    -4.491455984131E-01  3.070749372558E-01  4.207956714450E-01
     48 T   1 H     4.206097683910E-01 -4.506806943492E-01  3.053143043213E-01
     49 F   1 H    -1.137207341892E-01  1.300587301419E-01 -4.207956714450E-01
     50 F   1 H    -2.440050013295E-01  4.506806943492E-01 -1.287095372598E-01
     51 F   1 H     4.491455984131E-01 -1.300587301419E-01 -2.437794643312E-01
     52 F   1 H     2.440050013295E-01  1.152954640696E-01 -3.053143043213E-01
     53 F   1 H     1.137207341892E-01 -3.070749372558E-01  2.437794643312E-01
     54 F   1 H    -4.206097683910E-01 -1.152954640696E-01  1.287095372598E-01
     55 F   1 H     4.206097683910E-01  3.053143043213E-01 -4.506806943492E-01
     56 F   1 H    -2.440050013295E-01 -1.287095372598E-01  4.506806943492E-01
     57 F   1 H     2.440050013295E-01 -3.053143043213E-01  1.152954640696E-01
     58 F   1 H    -4.206097683910E-01  1.287095372598E-01 -1.152954640696E-01
     59 F   1 H     3.067370990746E-01 -4.501324579681E-01  4.197586892108E-01
     60 F   1 H    -4.491455984131E-01  4.207956714450E-01  3.070749372558E-01
     61 F   1 H     1.301088528211E-01 -1.130215901362E-01 -4.197586892108E-01
     62 F   1 H     4.491455984131E-01 -2.437794643312E-01 -1.300587301419E-01
     63 F   1 H    -1.301088528211E-01  4.501324579681E-01 -2.431304429573E-01
     64 F   1 H     1.137207341892E-01  2.437794643312E-01 -3.070749372558E-01
     65 F   1 H    -3.067370990746E-01  1.130215901362E-01  2.431304429573E-01
     66 F   1 H    -1.137207341892E-01 -4.207956714450E-01  1.300587301419E-01
     67 T   7 N     3.135749025663E-01  4.060854552616E-01 -3.103685365479E-01
     68 F   7 N    -2.835460081905E-01 -3.760565608858E-01  3.103685365479E-01
     69 F   7 N    -3.135749025663E-01  3.760565608858E-01  9.251055269529E-02
     70 F   7 N     2.835460081905E-01 -4.060854552616E-01 -9.251055269529E-02
     71 T   7 N    -3.093326663041E-01  3.144015807843E-01  4.066002380179E-01
     72 T   7 N     4.067245125547E-01 -3.102064259760E-01  3.140338654825E-01
     73 F   7 N    -9.219865723364E-02  2.840670956780E-01 -4.066002380179E-01
     74 F   7 N    -3.757597085415E-01  3.102064259760E-01 -2.830690614693E-01
     75 F   7 N     3.093326663041E-01 -2.840670956780E-01 -3.762657529117E-01
     76 F   7 N     3.757597085415E-01  9.269064707220E-02 -3.140338654825E-01
     77 F   7 N     9.219865723364E-02 -3.144015807843E-01  3.762657529117E-01
     78 F   7 N    -4.067245125547E-01 -9.269064707220E-02  2.830690614693E-01
     79 F   7 N     4.067245125547E-01  3.140338654825E-01 -3.102064259760E-01
     80 F   7 N    -3.757597085415E-01 -2.830690614693E-01  3.102064259760E-01
     81 F   7 N     3.757597085415E-01 -3.140338654825E-01  9.269064707220E-02
     82 F   7 N    -4.067245125547E-01  2.830690614693E-01 -9.269064707220E-02
     83 F   7 N     3.135749025663E-01 -3.103685365479E-01  4.060854552616E-01
     84 F   7 N    -3.093326663041E-01  4.066002380179E-01  3.144015807843E-01
     85 F   7 N     2.835460081905E-01 -9.251055269529E-02 -4.060854552616E-01
     86 F   7 N     3.093326663041E-01 -3.762657529117E-01 -2.840670956780E-01
     87 F   7 N    -2.835460081905E-01  3.103685365479E-01 -3.760565608858E-01
     88 F   7 N     9.219865723364E-02  3.762657529117E-01 -3.144015807843E-01
     89 F   7 N    -3.135749025663E-01  9.251055269529E-02  3.760565608858E-01
     90 F   7 N    -9.219865723364E-02 -4.066002380179E-01  2.840670956780E-01
     91 T   7 N     3.544146812168E-01  3.551670291071E-01 -1.698791848749E-01
     92 F   7 N    -4.749537860180E-01 -4.757061339084E-01  1.698791848749E-01
     93 F   7 N    -3.544146812168E-01  4.757061339084E-01  7.523478903057E-04
     94 F   7 N     4.749537860180E-01 -3.551670291071E-01 -7.523478903057E-04
     95 T   7 N    -1.650362821227E-01  3.608442411760E-01  3.608442411760E-01
     96 F   7 N     3.544146812168E-01 -1.698791848749E-01  3.551670291071E-01
     97 F   7 N     0.000000000000E+00  4.741194767013E-01 -3.608442411760E-01
     98 F   7 N    -4.749537860180E-01  1.698791848749E-01 -4.757061339084E-01
     99 F   7 N     1.650362821227E-01 -4.741194767013E-01 -4.741194767013E-01
    100 F   7 N     4.749537860180E-01 -7.523478903057E-04 -3.551670291071E-01
    101 F   7 N     0.000000000000E+00 -3.608442411760E-01  4.741194767013E-01
    102 F   7 N    -3.544146812168E-01  7.523478903057E-04  4.757061339084E-01
    103 T   8 O     3.953654430665E-01  3.071189478957E-01 -1.347489774016E-01
    104 F   8 O     4.418679252973E-01 -4.698855795319E-01  1.347489774016E-01
    105 F   8 O    -3.953654430665E-01  4.698855795319E-01 -8.824649517076E-02
    106 F   8 O    -4.418679252973E-01 -3.071189478957E-01  8.824649517076E-02
    107 T   8 O    -1.274736109361E-01  4.044941385107E-01  3.158178224956E-01
    108 T   8 O     3.079138995087E-01 -1.330872736931E-01  3.978342012952E-01
    109 F   8 O     8.867631601506E-02 -4.432914334318E-01 -3.158178224956E-01
    110 F   8 O    -4.690785250116E-01  1.330872736931E-01  4.410011732018E-01
    111 F   8 O     1.274736109361E-01  4.432914334318E-01 -4.680322505531E-01
    112 F   8 O     4.690785250116E-01 -8.992030178655E-02 -3.978342012952E-01
    113 F   8 O    -8.867631601506E-02 -4.044941385107E-01  4.680322505531E-01
    114 F   8 O    -3.079138995087E-01  8.992030178655E-02 -4.410011732018E-01
    115 F   8 O     3.079138995087E-01  3.978342012952E-01 -1.330872736931E-01
    116 F   8 O    -4.690785250116E-01  4.410011732018E-01  1.330872736931E-01
    117 F   8 O     4.690785250116E-01 -3.978342012952E-01 -8.992030178655E-02
    118 F   8 O    -3.079138995087E-01 -4.410011732018E-01  8.992030178655E-02
    119 F   8 O     3.953654430665E-01 -1.347489774016E-01  3.071189478957E-01
    120 F   8 O    -1.274736109361E-01  3.158178224956E-01  4.044941385107E-01
    121 F   8 O    -4.418679252973E-01  8.824649517076E-02 -3.071189478957E-01
    122 F   8 O     1.274736109361E-01 -4.680322505531E-01  4.432914334318E-01
    123 F   8 O     4.418679252973E-01  1.347489774016E-01 -4.698855795319E-01
    124 F   8 O    -8.867631601506E-02  4.680322505531E-01 -4.044941385107E-01
    125 F   8 O    -3.953654430665E-01 -8.824649517076E-02  4.698855795319E-01
    126 F   8 O     8.867631601506E-02 -3.158178224956E-01 -4.432914334318E-01

 TRANSFORMATION MATRIX PRIMITIVE-CRYSTALLOGRAPHIC CELL
  0.0000  1.0000  1.0000  1.0000  0.0000  1.0000  1.0000  1.0000  0.0000

 *******************************************************************************
 CRYSTALLOGRAPHIC CELL (VOLUME=       5022.43419706)
         A              B              C           ALPHA      BETA       GAMMA 
    16.95361197    17.21178880    17.21178880    90.000000  90.000000  90.000000

 COORDINATES IN THE CRYSTALLOGRAPHIC CELL
     ATOM                 X/A                 Y/B                 Z/C    
 *******************************************************************************
      1 T 230 ZN   -5.000000000000E-01  2.495667208046E-01  1.242537255204E-21
      2 F 230 ZN   -2.886648646524E-41  2.504332791954E-01 -5.000000000000E-01
      3 F 230 ZN   -2.886648646524E-41 -5.000000000000E-01  2.504332791954E-01
      4 T 230 ZN    2.500000000000E-01  3.627412604959E-21 -5.000000000000E-01
      5 F 230 ZN    2.500000000000E-01 -5.000000000000E-01  1.242537255204E-21
      6 F 230 ZN   -5.000000000000E-01  3.627412604959E-21  2.495667208046E-01
      7 T   6 C    -1.317496820657E-01 -1.319471500834E-01  4.904769988706E-01
      8 F   6 C     1.317496820657E-01  1.319471500834E-01  4.904769988706E-01
      9 F   6 C    -1.317496820657E-01  1.319471500834E-01 -4.904769988706E-01
     10 F   6 C     1.317496820657E-01 -1.319471500834E-01 -4.904769988706E-01
     11 T   6 C     4.915035169472E-01 -1.307608916613E-01 -1.307608916613E-01
     12 F   6 C    -1.317496820657E-01  4.904769988706E-01 -1.319471500834E-01
     13 F   6 C    -4.915035169472E-01  1.307608916613E-01 -1.307608916613E-01
     14 F   6 C     1.317496820657E-01  4.904769988706E-01  1.319471500834E-01
     15 F   6 C     4.915035169472E-01  1.307608916613E-01  1.307608916613E-01
     16 F   6 C     1.317496820657E-01 -4.904769988706E-01 -1.319471500834E-01
     17 F   6 C    -4.915035169472E-01 -1.307608916613E-01  1.307608916613E-01
     18 F   6 C    -1.317496820657E-01 -4.904769988706E-01  1.319471500834E-01
     19 T   6 C     3.307027565159E-01  2.743107198818E-01  6.015253393190E-02
     20 F   6 C    -3.307027565159E-01 -2.743107198818E-01  6.015253393190E-02
     21 F   6 C     3.307027565159E-01 -2.743107198818E-01 -6.015253393190E-02
     22 F   6 C    -3.307027565159E-01  2.743107198818E-01 -6.015253393190E-02
     23 T   6 C     6.019901981314E-02  3.314440036499E-01  2.744991969803E-01
     24 T   6 C     2.734040504779E-01  6.028462444881E-02  3.313872944016E-01
     25 F   6 C    -6.019901981314E-02 -3.314440036499E-01  2.744991969803E-01
     26 F   6 C    -2.734040504779E-01  6.028462444881E-02 -3.313872944016E-01
     27 F   6 C     6.019901981314E-02 -3.314440036499E-01 -2.744991969803E-01
     28 F   6 C    -2.734040504779E-01 -6.028462444881E-02  3.313872944016E-01
     29 F   6 C    -6.019901981314E-02  3.314440036499E-01 -2.744991969803E-01
     30 F   6 C     2.734040504779E-01 -6.028462444881E-02 -3.313872944016E-01
     31 F   6 C     2.734040504779E-01  3.313872944016E-01  6.028462444881E-02
     32 F   6 C    -2.734040504779E-01 -3.313872944016E-01  6.028462444881E-02
     33 F   6 C    -2.734040504779E-01  3.313872944016E-01 -6.028462444881E-02
     34 F   6 C     2.734040504779E-01 -3.313872944016E-01 -6.028462444881E-02
     35 F   6 C     3.307027565159E-01  6.015253393190E-02  2.743107198818E-01
     36 F   6 C     6.019901981314E-02  2.744991969803E-01  3.314440036499E-01
     37 F   6 C    -3.307027565159E-01 -6.015253393190E-02  2.743107198818E-01
     38 F   6 C     6.019901981314E-02 -2.744991969803E-01 -3.314440036499E-01
     39 F   6 C    -3.307027565159E-01  6.015253393190E-02 -2.743107198818E-01
     40 F   6 C    -6.019901981314E-02 -2.744991969803E-01  3.314440036499E-01
     41 F   6 C     3.307027565159E-01 -6.015253393190E-02 -2.743107198818E-01
     42 F   6 C    -6.019901981314E-02  2.744991969803E-01 -3.314440036499E-01
     43 T   1 H     3.314445660840E-01  2.184229759478E-01  8.831412312676E-02
     44 F   1 H    -3.314445660840E-01 -2.184229759478E-01  8.831412312676E-02
     45 F   1 H     3.314445660840E-01 -2.184229759478E-01 -8.831412312676E-02
     46 F   1 H    -3.314445660840E-01  2.184229759478E-01 -8.831412312676E-02
     47 T   1 H     8.850810355691E-02  3.322875678881E-01  2.185668336989E-01
     48 T   1 H     2.170119207906E-01  8.830238353075E-02  3.323073848602E-01
     49 F   1 H    -8.850810355691E-02 -3.322875678881E-01  2.185668336989E-01
     50 F   1 H    -2.170119207906E-01  8.830238353075E-02 -3.323073848602E-01
     51 F   1 H     8.850810355691E-02 -3.322875678881E-01 -2.185668336989E-01
     52 F   1 H    -2.170119207906E-01 -8.830238353075E-02  3.323073848602E-01
     53 F   1 H    -8.850810355691E-02  3.322875678881E-01 -2.185668336989E-01
     54 F   1 H     2.170119207906E-01 -8.830238353075E-02 -3.323073848602E-01
     55 F   1 H     2.170119207906E-01  3.323073848602E-01  8.830238353075E-02
     56 F   1 H    -2.170119207906E-01 -3.323073848602E-01  8.830238353075E-02
     57 F   1 H    -2.170119207906E-01  3.323073848602E-01 -8.830238353075E-02
     58 F   1 H     2.170119207906E-01 -3.323073848602E-01 -8.830238353075E-02
     59 F   1 H     3.314445660840E-01  8.831412312676E-02  2.184229759478E-01
     60 F   1 H     8.850810355691E-02  2.185668336989E-01  3.322875678881E-01
     61 F   1 H    -3.314445660840E-01 -8.831412312676E-02  2.184229759478E-01
     62 F   1 H     8.850810355691E-02 -2.185668336989E-01 -3.322875678881E-01
     63 F   1 H    -3.314445660840E-01  8.831412312676E-02 -2.184229759478E-01
     64 F   1 H    -8.850810355691E-02 -2.185668336989E-01  3.322875678881E-01
     65 F   1 H     3.314445660840E-01 -8.831412312676E-02 -2.184229759478E-01
     66 F   1 H    -8.850810355691E-02  2.185668336989E-01 -3.322875678881E-01
     67 T   7 N     3.910710080737E-01  2.985604553784E-01  1.501444718791E-02
     68 F   7 N    -3.910710080737E-01 -2.985604553784E-01  1.501444718791E-02
     69 F   7 N     3.910710080737E-01 -2.985604553784E-01 -1.501444718791E-02
     70 F   7 N    -3.910710080737E-01  2.985604553784E-01 -1.501444718791E-02
     71 T   7 N     1.516724255314E-02  3.914329954648E-01  2.992343382312E-01
     72 T   7 N     2.985514634759E-01  1.548240200663E-02  3.912421105481E-01
     73 F   7 N    -1.516724255314E-02 -3.914329954648E-01  2.992343382312E-01
     74 F   7 N    -2.985514634759E-01  1.548240200663E-02 -3.912421105481E-01
     75 F   7 N     1.516724255314E-02 -3.914329954648E-01 -2.992343382312E-01
     76 F   7 N    -2.985514634759E-01 -1.548240200663E-02  3.912421105481E-01
     77 F   7 N    -1.516724255314E-02  3.914329954648E-01 -2.992343382312E-01
     78 F   7 N     2.985514634759E-01 -1.548240200663E-02 -3.912421105481E-01
     79 F   7 N     2.985514634759E-01  3.912421105481E-01  1.548240200663E-02
     80 F   7 N    -2.985514634759E-01 -3.912421105481E-01  1.548240200663E-02
     81 F   7 N    -2.985514634759E-01  3.912421105481E-01 -1.548240200663E-02
     82 F   7 N     2.985514634759E-01 -3.912421105481E-01 -1.548240200663E-02
     83 F   7 N     3.910710080737E-01  1.501444718791E-02  2.985604553784E-01
     84 F   7 N     1.516724255314E-02  2.992343382312E-01  3.914329954648E-01
     85 F   7 N    -3.910710080737E-01 -1.501444718791E-02  2.985604553784E-01
     86 F   7 N     1.516724255314E-02 -2.992343382312E-01 -3.914329954648E-01
     87 F   7 N    -3.910710080737E-01  1.501444718791E-02 -2.985604553784E-01
     88 F   7 N    -1.516724255314E-02 -2.992343382312E-01  3.914329954648E-01
     89 F   7 N     3.910710080737E-01 -1.501444718791E-02 -2.985604553784E-01
     90 F   7 N    -1.516724255314E-02  2.992343382312E-01 -3.914329954648E-01
     91 T   7 N    -8.456341849229E-02 -8.531576638260E-02  4.397304475994E-01
     92 F   7 N     8.456341849229E-02  8.531576638260E-02  4.397304475994E-01
     93 F   7 N    -8.456341849229E-02  8.531576638260E-02 -4.397304475994E-01
     94 F   7 N     8.456341849229E-02 -8.531576638260E-02 -4.397304475994E-01
     95 T   7 N     4.433623822373E-01 -8.251814106134E-02 -8.251814106134E-02
     96 F   7 N    -8.456341849229E-02  4.397304475994E-01 -8.531576638260E-02
     97 F   7 N    -4.433623822373E-01  8.251814106134E-02 -8.251814106134E-02
     98 F   7 N     8.456341849229E-02  4.397304475994E-01  8.531576638260E-02
     99 F   7 N     4.433623822373E-01  8.251814106134E-02  8.251814106134E-02
    100 F   7 N     8.456341849229E-02 -4.397304475994E-01 -8.531576638260E-02
    101 F   7 N    -4.433623822373E-01 -8.251814106134E-02  8.251814106134E-02
    102 F   7 N    -8.456341849229E-02 -4.397304475994E-01  8.531576638260E-02
    103 T   8 O    -1.114977362862E-01 -2.325124111542E-02  4.186166841819E-01
    104 F   8 O     1.114977362862E-01  2.325124111542E-02  4.186166841819E-01
    105 F   8 O    -1.114977362862E-01  2.325124111542E-02 -4.186166841819E-01
    106 F   8 O     1.114977362862E-01 -2.325124111542E-02 -4.186166841819E-01
    107 T   8 O     4.238927859712E-01 -1.080749634756E-01 -1.939864746054E-02
    108 T   8 O    -2.158348595329E-02  4.194176872485E-01 -1.115037877398E-01
    109 F   8 O    -4.238927859712E-01  1.080749634756E-01 -1.939864746054E-02
    110 F   8 O     2.158348595329E-02  4.194176872485E-01  1.115037877398E-01
    111 F   8 O     4.238927859712E-01  1.080749634756E-01  1.939864746054E-02
    112 F   8 O     2.158348595329E-02 -4.194176872485E-01 -1.115037877398E-01
    113 F   8 O    -4.238927859712E-01 -1.080749634756E-01  1.939864746055E-02
    114 F   8 O    -2.158348595329E-02 -4.194176872485E-01  1.115037877398E-01
    115 F   8 O    -2.158348595329E-02 -1.115037877398E-01  4.194176872485E-01
    116 F   8 O     2.158348595329E-02  1.115037877398E-01  4.194176872485E-01
    117 F   8 O     2.158348595329E-02 -1.115037877398E-01 -4.194176872485E-01
    118 F   8 O    -2.158348595329E-02  1.115037877398E-01 -4.194176872485E-01
    119 F   8 O    -1.114977362862E-01  4.186166841819E-01 -2.325124111542E-02
    120 F   8 O     4.238927859712E-01 -1.939864746054E-02 -1.080749634756E-01
    121 F   8 O     1.114977362862E-01 -4.186166841819E-01 -2.325124111542E-02
    122 F   8 O     4.238927859712E-01  1.939864746054E-02  1.080749634756E-01
    123 F   8 O     1.114977362862E-01  4.186166841819E-01  2.325124111542E-02
    124 F   8 O    -4.238927859712E-01  1.939864746054E-02 -1.080749634756E-01
    125 F   8 O    -1.114977362862E-01 -4.186166841819E-01  2.325124111542E-02
    126 F   8 O    -4.238927859712E-01 -1.939864746054E-02  1.080749634756E-01

 T = ATOM BELONGING TO THE ASYMMETRIC UNIT

 TOTAL ENERGY(DFT)(AU)( 14) -6.5251049655363E+03     DE (AU)   -3.044E-03

 SYMMETRY ALLOWED FORCES  (COORDINATE, FORCE)

    1 -5.5891248E-03    2 -7.0325012E-03    3  3.1740092E-03    4  3.9678958E-03
    5  2.1127082E-03    6 -7.2022669E-03    7 -1.0436563E-03    8  3.7007886E-03
    9 -6.5121986E-03   10 -4.6286559E-03   11  4.4924049E-04   12 -4.0816293E-03
   13  3.2616925E-03   14  4.0975006E-03   15 -5.0832726E-04   16 -6.3233585E-04
   17  6.9661263E-04   18 -3.2580384E-04   19 -3.0451769E-03   20 -1.8560268E-03
   21 -4.0287559E-04   22  1.0606098E-02   23 -6.1965784E-03   24 -3.6856888E-03
   25 -1.0224828E-02   26 -7.5389351E-04   27  7.5615128E-03   28  2.9563774E-03
   29  2.6940572E-03   30  9.0805629E-03   31  1.4699341E-02   32 -6.8658131E-03
   33 -9.1050228E-03   34  1.2832815E-02   35 -4.0289605E-03   36 -7.1984185E-03
   37  4.7050652E-03   38 -5.1023116E-03   39  6.8240512E-03   40 -2.4690292E-03
   41  2.3204448E-03   42  1.1053009E-03   43 -9.5317560E-03   44 -9.3651779E-03
   45 -2.4638814E-02   46  5.8289763E-03   47  1.0471716E-02

 GRADIENT NORM     0.048380  GRADIENT THRESHOLD     0.500000

 PREDICTED ENERGY CHANGE    -0.173E-01
 SCSCSCSCSCSCSCSCSCSCSCSCSCSCSCSCSCSCSCSCSCSCSCSCSCSCSCSCSCSCSCSCSCSCSCSCSCSCSC
 DISPLACEMENT SCALED BY  0.3249
 NO CONVERGENCE TESTS PERFORMED
           GRADIENT INFORMATIONS AT   --    PREDICTED POINT WRT CURR.POINT
   I  PREV.GRAD   CURR.GRAD   PRED.POINT  OLD.DISP NEW.DISP
    1    0.0055      0.0056      0.0056     -0.1009     -0.0328
    2    0.0181      0.0070      0.0106      0.0097      0.0032
    3   -0.0040     -0.0032     -0.0034      0.0901      0.0293
    4   -0.0086     -0.0040     -0.0055     -0.0399     -0.0130
    5   -0.0045     -0.0021     -0.0029      0.0342      0.0111
    6   -0.0001      0.0072      0.0049     -0.2480     -0.0806
    7   -0.0003      0.0010      0.0006      0.0614      0.0199
    8   -0.0114     -0.0037     -0.0062     -0.0532     -0.0173
    9    0.0127      0.0065      0.0085     -0.1847     -0.0600
   10    0.0119      0.0046      0.0070     -0.0163     -0.0053
   11   -0.0014     -0.0004     -0.0007      0.2392      0.0777
   12    0.0004      0.0041      0.0029      0.4118      0.1338
   13   -0.0177     -0.0033     -0.0079      0.2009      0.0653
   14   -0.0000     -0.0041     -0.0028     -0.0790     -0.0257
   15    0.0087      0.0005      0.0031     -0.0250     -0.0081
   16   -0.0004      0.0006      0.0003      0.0305      0.0099
   17    0.0002     -0.0007     -0.0004     -0.1558     -0.0506
   18   -0.0001      0.0003      0.0002     -0.2896     -0.0941
   19    0.0065      0.0030      0.0042     -0.0423     -0.0137
   20    0.0024      0.0019      0.0020      0.3574      0.1161
   21   -0.0016      0.0004     -0.0002      0.6218      0.2020
   22   -0.0219     -0.0106     -0.0142      0.3960      0.1287
   23    0.0139      0.0062      0.0087     -0.0408     -0.0132
   24    0.0089      0.0037      0.0054      0.1065      0.0346
   25    0.0309      0.0102      0.0168     -0.0309     -0.0100
   26    0.0015      0.0008      0.0010      0.0189      0.0061
   27   -0.0223     -0.0076     -0.0123     -0.1262     -0.0410
   28   -0.0057     -0.0030     -0.0038      0.0216      0.0070
   29    0.0019     -0.0027     -0.0012      0.0268      0.0087
   30   -0.0009     -0.0091     -0.0065      0.0201      0.0065
   31   -0.0322     -0.0147     -0.0203      0.0651      0.0211
   32    0.0135      0.0069      0.0090     -0.0835     -0.0271
   33    0.0144      0.0091      0.0108     -0.0684     -0.0222
   34   -0.0223     -0.0128     -0.0159     -0.0634     -0.0206
   35    0.0056      0.0040      0.0045      0.2718      0.0883
   36    0.0098      0.0072      0.0080      0.1099      0.0357
   37    0.0001     -0.0047     -0.0032      0.0443      0.0144
   38   -0.0001      0.0051      0.0034     -1.0064     -0.3270
   39   -0.0143     -0.0068     -0.0092     -1.0816     -0.3514
   40    0.0110      0.0025      0.0052     -1.1137     -0.3618
   41   -0.0019     -0.0023     -0.0022     -1.1410     -0.3707
   42   -0.0092     -0.0011     -0.0037      0.0576      0.0187
   43   -0.0041      0.0095      0.0052     -0.8843     -0.2873
   44    0.0041      0.0094      0.0077     -1.5389     -0.5000
   45    0.0541      0.0246      0.0341      0.4319      0.1403
   46   -0.0136     -0.0058     -0.0083      0.1437      0.0467
   47   -0.0241     -0.0105     -0.0148      1.5199      0.4938
 TTTTTTTTTTTTTTTTTTTTTTTTTTTTTT OPTI        TELAPSE     6040.27 TCPU     2918.04
 *******************************************************************************
 COORDINATE OPTIMIZATION - POINT    4
 *******************************************************************************
 LATTICE PARAMETERS (ANGSTROMS AND DEGREES) - BOHR = 0.5291772083 ANGSTROM
 PRIMITIVE CELL - CENTRING CODE 6/1 VOLUME=  2511.217099 - DENSITY  1.142 g/cm^3
         A              B              C           ALPHA      BETA       GAMMA 
    14.83169163    14.83169163    14.83169163   110.285563 109.065590 109.065590
 *******************************************************************************
 ATOMS IN THE ASYMMETRIC UNIT   18 - ATOMS IN THE UNIT CELL:  126
     ATOM                 X/A                 Y/B                 Z/C    
 *******************************************************************************
      1 T 230 ZN    2.490627355498E-01 -5.000000000000E-01 -2.509372644502E-01
      2 F 230 ZN   -2.490627355498E-01 -5.000000000000E-01  2.509372644502E-01
      3 F 230 ZN   -2.490627355498E-01  2.509372644502E-01 -5.000000000000E-01
      4 T 230 ZN   -5.000000000000E-01 -2.500000000000E-01  2.500000000000E-01
      5 F 230 ZN   -5.000000000000E-01  2.500000000000E-01 -2.500000000000E-01
      6 F 230 ZN    2.490627355498E-01 -2.509372644502E-01 -5.000000000000E-01
      7 T   6 C     3.585998436582E-01  3.590175396422E-01 -2.638959654039E-01
      8 F   6 C    -3.770864949539E-01 -3.775041909379E-01  2.638959654039E-01
      9 F   6 C    -3.585998436582E-01  3.775041909379E-01  4.176959840160E-04
     10 F   6 C     3.770864949539E-01 -3.590175396422E-01 -4.176959840160E-04
     11 T   6 C    -2.623358456271E-01  3.592089613236E-01  3.592089613236E-01
     12 F   6 C     3.585998436582E-01 -2.638959654039E-01  3.590175396422E-01
     13 F   6 C     0.000000000000E+00  3.784551930494E-01 -3.592089613236E-01
     14 F   6 C    -3.770864949539E-01  2.638959654039E-01 -3.775041909379E-01
     15 F   6 C     2.623358456271E-01 -3.784551930494E-01 -3.784551930494E-01
     16 F   6 C     3.770864949539E-01 -4.176959840160E-04 -3.590175396422E-01
     17 F   6 C     0.000000000000E+00 -3.592089613236E-01  3.784551930494E-01
     18 F   6 C    -3.585998436582E-01  4.176959840160E-04  3.775041909379E-01
     19 T   6 C     3.341756589103E-01  3.901538477824E-01 -3.959192386725E-01
     20 F   6 C    -2.139269135451E-01 -2.699051024171E-01  3.959192386725E-01
     21 F   6 C    -3.341756589103E-01  2.699051024171E-01  5.597818887202E-02
     22 F   6 C     2.139269135451E-01 -3.901538477824E-01 -5.597818887202E-02
     23 T   6 C    -3.927500634326E-01  3.367827014177E-01  3.937213876757E-01
     24 T   6 C     3.923147705923E-01 -3.956217705996E-01  3.335551335071E-01
     25 F   6 C    -5.693868625800E-02  2.135285488917E-01 -3.937213876757E-01
     26 F   6 C    -2.708230958933E-01  3.956217705996E-01 -2.120634588081E-01
     27 F   6 C     3.927500634326E-01 -2.135285488917E-01 -2.704672351497E-01
     28 F   6 C     2.708230958933E-01  5.875963708520E-02 -3.335551335071E-01
     29 F   6 C     5.693868625800E-02 -3.367827014177E-01  2.704672351497E-01
     30 F   6 C    -3.923147705923E-01 -5.875963708520E-02  2.120634588081E-01
     31 F   6 C     3.923147705923E-01  3.335551335071E-01 -3.956217705996E-01
     32 F   6 C    -2.708230958933E-01 -2.120634588081E-01  3.956217705996E-01
     33 F   6 C     2.708230958933E-01 -3.335551335071E-01  5.875963708520E-02
     34 F   6 C    -3.923147705923E-01  2.120634588081E-01 -5.875963708520E-02
     35 F   6 C     3.341756589103E-01 -3.959192386725E-01  3.901538477824E-01
     36 F   6 C    -3.927500634326E-01  3.937213876757E-01  3.367827014177E-01
     37 F   6 C     2.139269135451E-01 -5.597818887202E-02 -3.901538477824E-01
     38 F   6 C     3.927500634326E-01 -2.704672351497E-01 -2.135285488917E-01
     39 F   6 C    -2.139269135451E-01  3.959192386725E-01 -2.699051024171E-01
     40 F   6 C     5.693868625800E-02  2.704672351497E-01 -3.367827014177E-01
     41 F   6 C    -3.341756589103E-01  5.597818887202E-02  2.699051024171E-01
     42 F   6 C    -5.693868625800E-02 -3.937213876757E-01  2.135285488917E-01
     43 T   1 H     3.059136333438E-01  4.183461864461E-01 -4.515940184398E-01
     44 F   1 H    -1.300597951141E-01 -2.424923482164E-01  4.515940184398E-01
     45 F   1 H    -3.059136333438E-01  2.424923482164E-01  1.124325531023E-01
     46 F   1 H     1.300597951141E-01 -4.183461864461E-01 -1.124325531023E-01
     47 T   1 H    -4.472497474297E-01  3.102064914796E-01  4.239342996963E-01
     48 T   1 H     4.224319952493E-01 -4.506000843273E-01  3.058372142232E-01
     49 F   1 H    -1.137278082167E-01  1.288159528740E-01 -4.239342996963E-01
     50 F   1 H    -2.435627014495E-01  4.506000843273E-01 -1.269679204234E-01
     51 F   1 H     4.472497474297E-01 -1.288159528740E-01 -2.425437610907E-01
     52 F   1 H     2.435627014495E-01  1.165947810261E-01 -3.058372142232E-01
     53 F   1 H     1.137278082167E-01 -3.102064914796E-01  2.425437610907E-01
     54 F   1 H    -4.224319952493E-01 -1.165947810261E-01  1.269679204234E-01
     55 F   1 H     4.224319952493E-01  3.058372142232E-01 -4.506000843273E-01
     56 F   1 H    -2.435627014495E-01 -1.269679204234E-01  4.506000843273E-01
     57 F   1 H     2.435627014495E-01 -3.058372142232E-01  1.165947810261E-01
[truncated: 4,038,770 more chars]
