# Supplementary material for: Structure–Property Relationship of Piezoelectric Properties in Zeolitic Imidazolate Frameworks: A Computational Study
Source: ACS Appl Mater Interfaces. 2022 Nov 2;14(45):50803–14. doi: 10.1021/acsami.2c13506 (PMC9674201; doi:10.1021/acsami.2c13506)
Supplement: Supplementary file 5 — am2c13506_si_005.zip [file am2c13506_si_005.zip › Outputfiles_crystal17/ZIF-65/Piezoelectric_results/Elapiezo_PBE0-D3.out]

ZIF-65 (cif CCDC 917446, CIMFUB)
EXTERNAL
ELAPIEZO
PRINT
END
END
6 5
0 0 6 2.0 1.00
  0.4563240000D+04  0.1966650000D-02
  0.6820240000D+03  0.1523060000D-01
  0.1549730000D+03  0.7612690000D-01
  0.4445530000D+02  0.2608010000D+00
  0.1302900000D+02  0.6164620000D+00
  0.1827730000D+01  0.2210060000D+00
0 1 3 4.0 1.00
  0.2096420000D+02  0.1146600000D+00  0.4024870000D-01
  0.4803310000D+01  0.9199990000D+00  0.2375940000D+00
  0.1459330000D+01 -0.3030680000D-02  0.8158540000D+00
0 1 1 0.0 1.00
  0.4834560000D+00  0.1000000000D+01  0.1000000000D+01
0 1 1 0.0 1.00
  0.1455850000D+00  0.1000000000D+01  0.1000000000D+01
0 3 1 0.0 1.00
  0.6260000000D+00  0.1000000000D+01
7 5
0 0 6 2.0 1.00
  0.6293480000D+04  0.1969790000D-02
  0.9490440000D+03  0.1496130000D-01
  0.2187760000D+03  0.7350060000D-01
  0.6369160000D+02  0.2489370000D+00
  0.1882820000D+02  0.6024600000D+00
  0.2720230000D+01  0.2562020000D+00
0 1 3 5.0 1.00
  0.3063310000D+02  0.1119060000D+00  0.3831190000D-01
  0.7026140000D+01  0.9216660000D+00  0.2374030000D+00
  0.2112050000D+01 -0.2569190000D-02  0.8175920000D+00
0 1 1 0.0 1.00
  0.6840090000D+00  0.1000000000D+01  0.1000000000D+01
0 1 1 0.0 1.00
  0.2008780000D+00  0.1000000000D+01  0.1000000000D+01
0 3 1 0.0 1.00
  0.9130000000D+00  0.1000000000D+01
1 4
0 0 3 1.0 1.00
  0.3386500000D+02  0.2549380000D-01
  0.5094790000D+01  0.1903730000D+00
  0.1158790000D+01  0.8521610000D+00
0 0 1 0.0 1.00
  0.3258400000D+00  0.1000000000D+01
0 0 1 0.0 1.00
  0.1027410000D+00  0.1000000000D+01
0 2 1 0.0 1.00
  0.7500000000D+00  0.1000000000D+01
8 5
0 0 6 2. 1.
       8588.50000         0.189515000E-02
       1297.23000         0.143859000E-01
       299.296000         0.707320000E-01
       87.3771000         0.240001000
       25.6789000         0.594797000
       3.74004000         0.280802000
0 1 3 6. 1.
       42.1175000         0.113889000         0.365114000E-01
       9.62837000         0.920811000         0.237153000
       2.85332000        -0.327447000E-02     0.819702000
0 1 1 0. 1.
      0.905661000          1.00000000          1.00000000
0 1 1 0. 1.
      0.255611000          1.00000000          1.00000000
0 3 1 0. 1.
       1.29200000          1.00000000
230 14
INPUT
20. 0 2 2 2 0 0
 34.150000 399.987282 0
 14.590000 85.485655 0
 39.780000 277.148960 0
 14.950000 69.052205 0
 43.800000 -34.149349 0
 14.980000 -3.291831 0
0 0 3 2. 1.
       30.3241270         0.219143000
       16.3166820        -0.232556000
       11.4081480        -0.954685000
0 0 1 2. 1.
       2.56949200          1.00000000
0 0 1 0. 1.
       1.06259500          1.00000000
0 0 1 0. 1.
      0.250000000          1.00000000
0 0 1 0. 1.
      0.120000000          1.00000000
0 2 2 6. 1.
       111.824980         0.232770000E-01
       19.1319100         -1.00953900
0 2 2 0. 1.
       5.46883800         0.320151000
       2.50567500         0.718085000
0 2 1 0. 1.
      0.941868000          1.00000000
0 2 1 0. 1.
      0.250000000          1.00000000
0 2 1 0. 1.
      0.120000000          1.00000000
0 3 4 10. 1.
       44.6456290         0.472490000E-01
       13.4383770         0.218926000
       4.68200000         0.452512000
       1.60321100         0.518576000
0 3 1 0. 1.
      0.482766000          1.00000000
0 3 1 0. 1.
      0.110000000          1.00000000
0 4 1 0. 1.
      2.614   1.0000
99 0
END
DFT
PBE0-D3
xxlgrid
END
TOLINTEG
7 7 7 10 40
SHRINK
2 2
TOLDEE
8
DFTD3
ABC
END
END
          60 PROCESSORS WORKING

         
 *******************************************************************************
 *                                                                             *
 *                               CRYSTAL17                                     *
 *                      public : 1.0.2 - March 1st, 2018                       *
 *                       HTTP://WWW.CRYSTAL.UNITO.IT                           *
 *                                                                             *
 *                              MAIN AUTHORS                                   *
 *                                                                             *
 *  R. DOVESI(1,11), V.R. SAUNDERS(2), C. ROETTI(1,11), R. ORLANDO(1,11),      *
 *  C.M. ZICOVICH-WILSON(1,3), F. PASCALE(4), B. CIVALLERI(1,11),              *
 *  K. DOLL(5), N.M. HARRISON(2,6), I.J. BUSH(7), Ph. D'ARCO(8),               *
 *  M. LLUNELL(9), M. CAUSA'(10), Y. NOEL(8), L. MASCHIO(1,11), A. ERBA(1,11)  *
 *  M. RE'RAT(14), S. CASASSA(1,11)                                            *
 *                                                                             *
 *        CONTRIBUTIONS TO THE CODE HAVE ALSO BEEN GIVEN BY                    *
 *                                                                             *
 *  M. FERRABONE(1,11), M. DE LA PIERRE(1,11), M. FERRERO(1,11),               *
 *  J. BAIMA(1,11), E. ALBANESE(1,11), M.F. PEINTINGER(12), R. BAST(13),       *
 *  B. KIRTMAN(15), V. LACIVITA(1,11), R. DEMICHELIS(1,16)                     *
 *  G. BRANDEBURG(17), S. SALUSTRO(1,11), G. SANSONE(1,11)                     *
 *  M.T. RUGGIERO(18)                                                          *
 *                                                                             *
 * (1) THEORETICAL CHEMISTRY GROUP - UNIVERSITA' DI TORINO - TORINO (ITALY)    *
 * (2) COMPUTATIONAL SCIENCE & ENGINEERING DEPARTMENT - STFC DARESBURY (UK)    *
 * (3) UNIVERSIDAD AUTONOMA DEL ESTADO DE MORELOS - CUERNAVACA (MEXICO)        *
 * (4) UNIVERSITE' DE LORRAINE - NANCY (FRANCE)                                *
 * (5) UNIVERSITAET STUTTGART- STUTTGART (GERMANY)                             *
 * (6) IMPERIAL COLLEGE - LONDON (UK)                                          *
 * (7) OXFORD E-RESEARCH CENTRE - OXFORD (UK)                                  *
 * (8) UPMC - SORBONNE UNIVERSITES - PARIS (FRANCE)                            *
 * (9) UNIVERSIDAD DE BARCELONA - BARCELONA (SPAIN)                            *
 *(10) UNIVERSITA' DI NAPOLI "FEDERICO II" - NAPOLI (ITALY)                    *
 *(11) NIS - NANOSTRUCTURED INTERFACES AND SURFACES - TORINO (ITALY)           *
 *(12) MPI FUER CHEMISCHE ENERGIEKONVERSION - MUELHEIM AN DER RUHR (GERMANY)   *
 *(13) UNIVERSITY OF TROMSO - TROMSO (NORWAY)                                  *
 *(14) UNIVERSITE' DE PAU ET DES PAYS DE L'ADOUR - PAU (FRANCE)                *
 *(15) UNIVERSITY OF CALIFORNIA SANTA BARBARA - SANTA BARBARA (USA)            *
 *(16) CURTIN UNIVERSITY - PERTH (AUSTRALIA)                                   *
 *(17) UNIVERSITY COLLEGE LONDON - LONDON (UK)                                 *
 *(18) CAMBRIDGE UNIVERSITY - CAMBRIDGE (UK)                                   *
 *                                                                             *
 *******************************************************************************
 EEEEEEEEEE STARTING  DATE 24 02 2020 TIME 14:48:33.2
 ZIF-65 (cif CCDC 917446, CIMFUB)                                                

 GEOMETRY INPUT FROM EXTERNAL FILE (FORTRAN UNIT 34)
 3D - CRYSTAL 

 *******************************************************************************
 LATTICE PARAMETERS  (ANGSTROMS AND DEGREES) - PRIMITIVE CELL
       A          B          C        ALPHA      BETA     GAMMA        VOLUME
   14.90624   14.90624   14.90624   109.47122 109.47122 109.47122   2549.662509
 INFORMATION **** CHKGRP **** SPGR WITH NO INVERSION

 NUMBER OF IRREDUCIBLE ATOMS IN THE CELL:    7

 CARTESIAN COORDINATES (ANGSTROM) - IRREDUCIBLE ATOMS AND SYMMETRY RELATED

 AT.IRR.  AT  AT.N.          X                   Y                   Z
     1     1   230    8.606123397906E+00 -1.290918509686E+01  0.000000000000E+00
     1     2   230    0.000000000000E+00 -1.290918509686E+01  8.606123397906E+00
     1     3   230    0.000000000000E+00  8.606123397906E+00 -1.290918509686E+01
     1     4   230   -1.290918509686E+01  0.000000000000E+00  8.606123397906E+00
     1     5   230   -1.290918509686E+01  8.606123397906E+00  0.000000000000E+00
     1     6   230    8.606123397906E+00  0.000000000000E+00 -1.290918509686E+01
     7     7     6   -2.223615146548E+00 -2.223615146548E+00  8.383990721191E+00
     7     8     6    2.223615146548E+00  2.223615146548E+00  8.383990721191E+00
     7     9     6   -2.223615146548E+00  2.223615146548E+00 -8.383990721191E+00
     7    10     6    2.223615146548E+00 -2.223615146548E+00 -8.383990721191E+00
     7    11     6    8.383990721191E+00 -2.223615146548E+00 -2.223615146548E+00
     7    12     6   -2.223615146548E+00  8.383990721191E+00 -2.223615146548E+00
     7    13     6   -8.383990721191E+00  2.223615146548E+00 -2.223615146548E+00
     7    14     6    2.223615146548E+00  8.383990721191E+00  2.223615146548E+00
     7    15     6    8.383990721191E+00  2.223615146548E+00  2.223615146548E+00
     7    16     6    2.223615146548E+00 -8.383990721191E+00 -2.223615146548E+00
     7    17     6   -8.383990721191E+00 -2.223615146548E+00  2.223615146548E+00
     7    18     6   -2.223615146548E+00 -8.383990721191E+00  2.223615146548E+00
    19    19     6    5.757115149870E+00  4.777864105002E+00  1.006372596757E+00
    19    20     6   -5.757115149870E+00 -4.777864105002E+00  1.006372596757E+00
    19    21     6    5.757115149870E+00 -4.777864105002E+00 -1.006372596757E+00
    19    22     6   -5.757115149870E+00  4.777864105002E+00 -1.006372596757E+00
    19    23     6    1.006372596757E+00  5.757115149870E+00  4.777864105002E+00
    19    24     6    4.777864105002E+00  1.006372596757E+00  5.757115149870E+00
    19    25     6   -1.006372596757E+00 -5.757115149870E+00  4.777864105002E+00
    19    26     6   -4.777864105002E+00  1.006372596757E+00 -5.757115149870E+00
    19    27     6    1.006372596757E+00 -5.757115149870E+00 -4.777864105002E+00
    19    28     6   -4.777864105002E+00 -1.006372596757E+00  5.757115149870E+00
    19    29     6   -1.006372596757E+00  5.757115149870E+00 -4.777864105002E+00
    19    30     6    4.777864105002E+00 -1.006372596757E+00 -5.757115149870E+00
    19    31     6    4.777864105002E+00  5.757115149870E+00  1.006372596757E+00
    19    32     6   -4.777864105002E+00 -5.757115149870E+00  1.006372596757E+00
    19    33     6   -4.777864105002E+00  5.757115149870E+00 -1.006372596757E+00
    19    34     6    4.777864105002E+00 -5.757115149870E+00 -1.006372596757E+00
    19    35     6    5.757115149870E+00  1.006372596757E+00  4.777864105002E+00
    19    36     6    1.006372596757E+00  4.777864105002E+00  5.757115149870E+00
    19    37     6   -5.757115149870E+00 -1.006372596757E+00  4.777864105002E+00
    19    38     6    1.006372596757E+00 -4.777864105002E+00 -5.757115149870E+00
    19    39     6   -5.757115149870E+00  1.006372596757E+00 -4.777864105002E+00
    19    40     6   -1.006372596757E+00 -4.777864105002E+00  5.757115149870E+00
    19    41     6    5.757115149870E+00 -1.006372596757E+00 -4.777864105002E+00
    19    42     6   -1.006372596757E+00  4.777864105002E+00 -5.757115149870E+00
    43    43     1    5.775821609230E+00  3.820586517177E+00  1.500643602899E+00
    43    44     1   -5.775821609230E+00 -3.820586517177E+00  1.500643602899E+00
    43    45     1    5.775821609230E+00 -3.820586517177E+00 -1.500643602899E+00
    43    46     1   -5.775821609230E+00  3.820586517177E+00 -1.500643602899E+00
    43    47     1    1.500643602899E+00  5.775821609230E+00  3.820586517177E+00
    43    48     1    3.820586517177E+00  1.500643602899E+00  5.775821609230E+00
    43    49     1   -1.500643602899E+00 -5.775821609230E+00  3.820586517177E+00
    43    50     1   -3.820586517177E+00  1.500643602899E+00 -5.775821609230E+00
    43    51     1    1.500643602899E+00 -5.775821609230E+00 -3.820586517177E+00
    43    52     1   -3.820586517177E+00 -1.500643602899E+00  5.775821609230E+00
    43    53     1   -1.500643602899E+00  5.775821609230E+00 -3.820586517177E+00
    43    54     1    3.820586517177E+00 -1.500643602899E+00 -5.775821609230E+00
    43    55     1    3.820586517177E+00  5.775821609230E+00  1.500643602899E+00
    43    56     1   -3.820586517177E+00 -5.775821609230E+00  1.500643602899E+00
    43    57     1   -3.820586517177E+00  5.775821609230E+00 -1.500643602899E+00
    43    58     1    3.820586517177E+00 -5.775821609230E+00 -1.500643602899E+00
    43    59     1    5.775821609230E+00  1.500643602899E+00  3.820586517177E+00
    43    60     1    1.500643602899E+00  3.820586517177E+00  5.775821609230E+00
    43    61     1   -5.775821609230E+00 -1.500643602899E+00  3.820586517177E+00
    43    62     1    1.500643602899E+00 -3.820586517177E+00 -5.775821609230E+00
    43    63     1   -5.775821609230E+00  1.500643602899E+00 -3.820586517177E+00
    43    64     1   -1.500643602899E+00 -3.820586517177E+00  5.775821609230E+00
    43    65     1    5.775821609230E+00 -1.500643602899E+00 -3.820586517177E+00
    43    66     1   -1.500643602899E+00  3.820586517177E+00 -5.775821609230E+00
    67    67     7    6.777101529958E+00  5.189226713136E+00  2.174756749770E-01
    67    68     7   -6.777101529958E+00 -5.189226713136E+00  2.174756749770E-01
    67    69     7    6.777101529958E+00 -5.189226713136E+00 -2.174756749770E-01
    67    70     7   -6.777101529958E+00  5.189226713136E+00 -2.174756749770E-01
    67    71     7    2.174756749770E-01  6.777101529958E+00  5.189226713136E+00
    67    72     7    5.189226713136E+00  2.174756749770E-01  6.777101529958E+00
    67    73     7   -2.174756749770E-01 -6.777101529958E+00  5.189226713136E+00
    67    74     7   -5.189226713136E+00  2.174756749770E-01 -6.777101529958E+00
    67    75     7    2.174756749770E-01 -6.777101529958E+00 -5.189226713136E+00
    67    76     7   -5.189226713136E+00 -2.174756749770E-01  6.777101529958E+00
    67    77     7   -2.174756749770E-01  6.777101529958E+00 -5.189226713136E+00
    67    78     7    5.189226713136E+00 -2.174756749770E-01 -6.777101529958E+00
    67    79     7    5.189226713136E+00  6.777101529958E+00  2.174756749770E-01
    67    80     7   -5.189226713136E+00 -6.777101529958E+00  2.174756749770E-01
    67    81     7   -5.189226713136E+00  6.777101529958E+00 -2.174756749770E-01
    67    82     7    5.189226713136E+00 -6.777101529958E+00 -2.174756749770E-01
    67    83     7    6.777101529958E+00  2.174756749770E-01  5.189226713136E+00
    67    84     7    2.174756749770E-01  5.189226713136E+00  6.777101529958E+00
    67    85     7   -6.777101529958E+00 -2.174756749770E-01  5.189226713136E+00
    67    86     7    2.174756749770E-01 -5.189226713136E+00 -6.777101529958E+00
    67    87     7   -6.777101529958E+00  2.174756749770E-01 -5.189226713136E+00
    67    88     7   -2.174756749770E-01 -5.189226713136E+00  6.777101529958E+00
    67    89     7    6.777101529958E+00 -2.174756749770E-01 -5.189226713136E+00
    67    90     7   -2.174756749770E-01  5.189226713136E+00 -6.777101529958E+00
    91    91     7   -1.444537483037E+00 -1.444537483037E+00  7.490942510733E+00
    91    92     7    1.444537483037E+00  1.444537483037E+00  7.490942510733E+00
    91    93     7   -1.444537483037E+00  1.444537483037E+00 -7.490942510733E+00
    91    94     7    1.444537483037E+00 -1.444537483037E+00 -7.490942510733E+00
    91    95     7    7.490942510733E+00 -1.444537483037E+00 -1.444537483037E+00
    91    96     7   -1.444537483037E+00  7.490942510733E+00 -1.444537483037E+00
    91    97     7   -7.490942510733E+00  1.444537483037E+00 -1.444537483037E+00
    91    98     7    1.444537483037E+00  7.490942510733E+00  1.444537483037E+00
    91    99     7    7.490942510733E+00  1.444537483037E+00  1.444537483037E+00
    91   100     7    1.444537483037E+00 -7.490942510733E+00 -1.444537483037E+00
    91   101     7   -7.490942510733E+00 -1.444537483037E+00  1.444537483037E+00
    91   102     7   -1.444537483037E+00 -7.490942510733E+00  1.444537483037E+00
   103   103     8   -1.905376738208E+00 -3.755727011360E-01  7.123752114797E+00
   103   104     8    1.905376738208E+00  3.755727011360E-01  7.123752114797E+00
   103   105     8   -1.905376738208E+00  3.755727011360E-01 -7.123752114797E+00
   103   106     8    1.905376738208E+00 -3.755727011360E-01 -7.123752114797E+00
   103   107     8    7.123752114797E+00 -1.905376738208E+00 -3.755727011360E-01
   103   108     8   -3.755727011360E-01  7.123752114797E+00 -1.905376738208E+00
   103   109     8   -7.123752114797E+00  1.905376738208E+00 -3.755727011360E-01
   103   110     8    3.755727011360E-01  7.123752114797E+00  1.905376738208E+00
   103   111     8    7.123752114797E+00  1.905376738208E+00  3.755727011360E-01
   103   112     8    3.755727011360E-01 -7.123752114797E+00 -1.905376738208E+00
   103   113     8   -7.123752114797E+00 -1.905376738208E+00  3.755727011360E-01
   103   114     8   -3.755727011360E-01 -7.123752114797E+00  1.905376738208E+00
   103   115     8   -3.755727011360E-01 -1.905376738208E+00  7.123752114797E+00
   103   116     8    3.755727011360E-01  1.905376738208E+00  7.123752114797E+00
   103   117     8    3.755727011360E-01 -1.905376738208E+00 -7.123752114797E+00
   103   118     8   -3.755727011360E-01  1.905376738208E+00 -7.123752114797E+00
   103   119     8   -1.905376738208E+00  7.123752114797E+00 -3.755727011360E-01
   103   120     8    7.123752114797E+00 -3.755727011360E-01 -1.905376738208E+00
   103   121     8    1.905376738208E+00 -7.123752114797E+00 -3.755727011360E-01
   103   122     8    7.123752114797E+00  3.755727011360E-01  1.905376738208E+00
   103   123     8    1.905376738208E+00  7.123752114797E+00  3.755727011360E-01
   103   124     8   -7.123752114797E+00  3.755727011360E-01 -1.905376738208E+00
   103   125     8   -1.905376738208E+00 -7.123752114797E+00  3.755727011360E-01
   103   126     8   -7.123752114797E+00 -3.755727011360E-01  1.905376738208E+00

 SPACE  GROUP  N.                     :  217
 NUMBER OF SYMMETRY OPERATORS         :   24
 *******************************************************************************
 LATTICE PARAMETERS (ANGSTROMS AND DEGREES) - BOHR = 0.5291772083 ANGSTROM
 PRIMITIVE CELL - CENTRING CODE 6/0 VOLUME=  2549.662509 - DENSITY  1.125 g/cm^3
         A              B              C           ALPHA      BETA       GAMMA 
    14.90624298    14.90624298    14.90624298   109.471221 109.471221 109.471221
 *******************************************************************************
 ATOMS IN THE ASYMMETRIC UNIT    7 - ATOMS IN THE UNIT CELL:  126
     ATOM                 X/A                 Y/B                 Z/C    
 *******************************************************************************
      1 T 230 ZN    2.500000000004E-01  4.999999999998E-01 -2.499999999998E-01
      2 F 230 ZN   -2.499999999998E-01  4.999999999998E-01  2.500000000004E-01
      3 F 230 ZN   -2.499999999998E-01  2.500000000004E-01  4.999999999998E-01
      4 F 230 ZN    4.999999999998E-01 -2.499999999998E-01  2.500000000004E-01
      5 F 230 ZN    4.999999999998E-01  2.500000000004E-01 -2.499999999998E-01
      6 F 230 ZN    2.500000000004E-01 -2.499999999998E-01  4.999999999998E-01
      7 T   6 C     3.579065329309E-01  3.579065329309E-01 -2.583759311525E-01
      8 F   6 C    -3.837175359166E-01 -3.837175359166E-01  2.583759311525E-01
      9 F   6 C    -3.579065329309E-01  3.837175359166E-01  0.000000000000E+00
     10 F   6 C     3.837175359166E-01 -3.579065329309E-01  0.000000000000E+00
     11 F   6 C    -2.583759311525E-01  3.579065329309E-01  3.579065329309E-01
     12 F   6 C     3.579065329309E-01 -2.583759311525E-01  3.579065329309E-01
     13 F   6 C     0.000000000000E+00  3.837175359166E-01 -3.579065329309E-01
     14 F   6 C    -3.837175359166E-01  2.583759311525E-01 -3.837175359166E-01
     15 F   6 C     2.583759311525E-01 -3.837175359166E-01 -3.837175359166E-01
     16 F   6 C     3.837175359166E-01  0.000000000000E+00 -3.579065329309E-01
     17 F   6 C     0.000000000000E+00 -3.579065329309E-01  3.837175359166E-01
     18 F   6 C    -3.579065329309E-01  0.000000000000E+00  3.837175359166E-01
     19 T   6 C     3.360535536339E-01  3.929462450114E-01 -3.879370090469E-01
     20 F   6 C    -2.191167459417E-01 -2.760094373192E-01  3.879370090469E-01
     21 F   6 C    -3.360535536339E-01  2.760094373192E-01  5.689269137750E-02
     22 F   6 C     2.191167459417E-01 -3.929462450114E-01 -5.689269137750E-02
     23 F   6 C    -3.879370090469E-01  3.360535536339E-01  3.929462450114E-01
     24 F   6 C     3.929462450114E-01 -3.879370090469E-01  3.360535536339E-01
     25 F   6 C    -5.689269137750E-02  2.191167459417E-01 -3.929462450114E-01
     26 F   6 C    -2.760094373192E-01  3.879370090469E-01 -2.191167459417E-01
     27 F   6 C     3.879370090469E-01 -2.191167459417E-01 -2.760094373192E-01
     28 F   6 C     2.760094373192E-01  5.689269137750E-02 -3.360535536339E-01
     29 F   6 C     5.689269137750E-02 -3.360535536339E-01  2.760094373192E-01
     30 F   6 C    -3.929462450114E-01 -5.689269137750E-02  2.191167459417E-01
     31 F   6 C     3.929462450114E-01  3.360535536339E-01 -3.879370090469E-01
     32 F   6 C    -2.760094373192E-01 -2.191167459417E-01  3.879370090469E-01
     33 F   6 C     2.760094373192E-01 -3.360535536339E-01  5.689269137750E-02
     34 F   6 C    -3.929462450114E-01  2.191167459417E-01 -5.689269137750E-02
     35 F   6 C     3.360535536339E-01 -3.879370090469E-01  3.929462450114E-01
     36 F   6 C    -3.879370090469E-01  3.929462450114E-01  3.360535536339E-01
     37 F   6 C     2.191167459417E-01 -5.689269137750E-02 -3.929462450114E-01
     38 F   6 C     3.879370090469E-01 -2.760094373192E-01 -2.191167459417E-01
     39 F   6 C    -2.191167459417E-01  3.879370090469E-01 -2.760094373192E-01
     40 F   6 C     5.689269137750E-02  2.760094373192E-01 -3.360535536339E-01
     41 F   6 C    -3.360535536339E-01  5.689269137750E-02  2.760094373192E-01
     42 F   6 C    -5.689269137750E-02 -3.929462450114E-01  2.191167459417E-01
     43 T   1 H     3.091537196276E-01  4.227492958035E-01 -4.424662718212E-01
     44 F   1 H    -1.347844323753E-01 -2.483800085512E-01  4.424662718212E-01
     45 F   1 H    -3.091537196276E-01  2.483800085512E-01  1.135955761759E-01
     46 F   1 H     1.347844323753E-01 -4.227492958035E-01 -1.135955761759E-01
     47 F   1 H    -4.424662718212E-01  3.091537196276E-01  4.227492958035E-01
     48 F   1 H     4.227492958035E-01 -4.424662718212E-01  3.091537196276E-01
     49 F   1 H    -1.135955761759E-01  1.347844323753E-01 -4.227492958035E-01
     50 F   1 H    -2.483800085512E-01  4.424662718212E-01 -1.347844323753E-01
     51 F   1 H     4.424662718212E-01 -1.347844323753E-01 -2.483800085512E-01
     52 F   1 H     2.483800085512E-01  1.135955761759E-01 -3.091537196276E-01
     53 F   1 H     1.135955761759E-01 -3.091537196276E-01  2.483800085512E-01
     54 F   1 H    -4.227492958035E-01 -1.135955761759E-01  1.347844323753E-01
     55 F   1 H     4.227492958035E-01  3.091537196276E-01 -4.424662718212E-01
     56 F   1 H    -2.483800085512E-01 -1.347844323753E-01  4.424662718212E-01
     57 F   1 H     2.483800085512E-01 -3.091537196276E-01  1.135955761759E-01
     58 F   1 H    -4.227492958035E-01  1.347844323753E-01 -1.135955761759E-01
     59 F   1 H     3.091537196276E-01 -4.424662718212E-01  4.227492958035E-01
     60 F   1 H    -4.424662718212E-01  4.227492958035E-01  3.091537196276E-01
     61 F   1 H     1.347844323753E-01 -1.135955761759E-01 -4.227492958035E-01
     62 F   1 H     4.424662718212E-01 -2.483800085512E-01 -1.347844323753E-01
     63 F   1 H    -1.347844323753E-01  4.424662718212E-01 -2.483800085512E-01
     64 F   1 H     1.135955761759E-01  2.483800085512E-01 -3.091537196276E-01
     65 F   1 H    -3.091537196276E-01  1.135955761759E-01  2.483800085512E-01
     66 F   1 H    -1.135955761759E-01 -4.227492958035E-01  1.347844323753E-01
     67 T   7 N     3.141195017856E-01  4.063721191026E-01 -3.047782555616E-01
     68 F   7 N    -2.888496253357E-01 -3.811022426528E-01  3.047782555616E-01
     69 F   7 N    -3.141195017856E-01  3.811022426528E-01  9.225261731708E-02
     70 F   7 N     2.888496253357E-01 -4.063721191026E-01 -9.225261731708E-02
     71 F   7 N    -3.047782555616E-01  3.141195017856E-01  4.063721191026E-01
     72 F   7 N     4.063721191026E-01 -3.047782555616E-01  3.141195017856E-01
     73 F   7 N    -9.225261731708E-02  2.888496253357E-01 -4.063721191026E-01
     74 F   7 N    -3.811022426528E-01  3.047782555616E-01 -2.888496253357E-01
     75 F   7 N     3.047782555616E-01 -2.888496253357E-01 -3.811022426528E-01
     76 F   7 N     3.811022426528E-01  9.225261731708E-02 -3.141195017856E-01
     77 F   7 N     9.225261731708E-02 -3.141195017856E-01  3.811022426528E-01
     78 F   7 N    -4.063721191026E-01 -9.225261731708E-02  2.888496253357E-01
     79 F   7 N     4.063721191026E-01  3.141195017856E-01 -3.047782555616E-01
     80 F   7 N    -3.811022426528E-01 -2.888496253357E-01  3.047782555616E-01
     81 F   7 N     3.811022426528E-01 -3.141195017856E-01  9.225261731708E-02
     82 F   7 N    -4.063721191026E-01  2.888496253357E-01 -9.225261731708E-02
     83 F   7 N     3.141195017856E-01 -3.047782555616E-01  4.063721191026E-01
     84 F   7 N    -3.047782555616E-01  4.063721191026E-01  3.141195017856E-01
     85 F   7 N     2.888496253357E-01 -9.225261731708E-02 -4.063721191026E-01
     86 F   7 N     3.047782555616E-01 -3.811022426528E-01 -2.888496253357E-01
     87 F   7 N    -2.888496253357E-01  3.047782555616E-01 -3.811022426528E-01
     88 F   7 N     9.225261731708E-02  3.811022426528E-01 -3.141195017856E-01
     89 F   7 N    -3.141195017856E-01  9.225261731708E-02  3.811022426528E-01
     90 F   7 N    -9.225261731708E-02 -4.063721191026E-01  2.888496253357E-01
     91 T   7 N     3.512850529871E-01  3.512850529871E-01 -1.678499617363E-01
     92 F   7 N    -4.808649852766E-01 -4.808649852766E-01  1.678499617363E-01
     93 F   7 N    -3.512850529871E-01  4.808649852766E-01  0.000000000000E+00
     94 F   7 N     4.808649852766E-01 -3.512850529871E-01  0.000000000000E+00
     95 F   7 N    -1.678499617363E-01  3.512850529871E-01  3.512850529871E-01
     96 F   7 N     3.512850529871E-01 -1.678499617363E-01  3.512850529871E-01
     97 F   7 N     0.000000000000E+00  4.808649852766E-01 -3.512850529871E-01
     98 F   7 N    -4.808649852766E-01  1.678499617363E-01 -4.808649852766E-01
     99 F   7 N     1.678499617363E-01 -4.808649852766E-01 -4.808649852766E-01
    100 F   7 N     4.808649852766E-01  0.000000000000E+00 -3.512850529871E-01
    101 F   7 N     0.000000000000E+00 -3.512850529871E-01  4.808649852766E-01
    102 F   7 N    -3.512850529871E-01  0.000000000000E+00  4.808649852766E-01
    103 T   8 O     3.920568589163E-01  3.031780474968E-01 -1.325189829313E-01
    104 F   8 O     4.356970304280E-01 -4.754241581525E-01  1.325189829313E-01
    105 F   8 O    -3.920568589163E-01  4.754241581525E-01 -8.887881141952E-02
    106 F   8 O    -4.356970304280E-01 -3.031780474968E-01  8.887881141952E-02
    107 F   8 O    -1.325189829313E-01  3.920568589163E-01  3.031780474968E-01
    108 F   8 O     3.031780474968E-01 -1.325189829313E-01  3.920568589163E-01
    109 F   8 O     8.887881141952E-02 -4.356970304280E-01 -3.031780474968E-01
    110 F   8 O    -4.754241581525E-01  1.325189829313E-01  4.356970304280E-01
    111 F   8 O     1.325189829313E-01  4.356970304280E-01 -4.754241581525E-01
    112 F   8 O     4.754241581525E-01 -8.887881141952E-02 -3.920568589163E-01
    113 F   8 O    -8.887881141952E-02 -3.920568589163E-01  4.754241581525E-01
    114 F   8 O    -3.031780474968E-01  8.887881141952E-02 -4.356970304280E-01
    115 F   8 O     3.031780474968E-01  3.920568589163E-01 -1.325189829313E-01
    116 F   8 O    -4.754241581525E-01  4.356970304280E-01  1.325189829313E-01
    117 F   8 O     4.754241581525E-01 -3.920568589163E-01 -8.887881141952E-02
    118 F   8 O    -3.031780474968E-01 -4.356970304280E-01  8.887881141952E-02
    119 F   8 O     3.920568589163E-01 -1.325189829313E-01  3.031780474968E-01
    120 F   8 O    -1.325189829313E-01  3.031780474968E-01  3.920568589163E-01
    121 F   8 O    -4.356970304280E-01  8.887881141952E-02 -3.031780474968E-01
    122 F   8 O     1.325189829313E-01 -4.754241581525E-01  4.356970304280E-01
    123 F   8 O     4.356970304280E-01  1.325189829313E-01 -4.754241581525E-01
    124 F   8 O    -8.887881141952E-02  4.754241581525E-01 -3.920568589163E-01
    125 F   8 O    -3.920568589163E-01 -8.887881141952E-02  4.754241581525E-01
    126 F   8 O     8.887881141952E-02 -3.031780474968E-01 -4.356970304280E-01

 TRANSFORMATION MATRIX PRIMITIVE-CRYSTALLOGRAPHIC CELL
  0.0000  1.0000  1.0000  1.0000  0.0000  1.0000  1.0000  1.0000  0.0000

 *******************************************************************************
 CRYSTALLOGRAPHIC CELL (VOLUME=       5099.32501724)
         A              B              C           ALPHA      BETA       GAMMA 
    17.21224680    17.21224680    17.21224680    90.000000  90.000000  90.000000

 COORDINATES IN THE CRYSTALLOGRAPHIC CELL
     ATOM                 X/A                 Y/B                 Z/C    
 *******************************************************************************
      1 T 230 ZN    4.999999999998E-01  2.500000000004E-01  0.000000000000E+00
      2 F 230 ZN    0.000000000000E+00  2.500000000004E-01  4.999999999998E-01
      3 F 230 ZN    0.000000000000E+00  4.999999999998E-01  2.500000000004E-01
      4 F 230 ZN    2.500000000004E-01  0.000000000000E+00  4.999999999998E-01
      5 F 230 ZN    2.500000000004E-01  4.999999999998E-01  0.000000000000E+00
      6 F 230 ZN    4.999999999998E-01  0.000000000000E+00  2.500000000004E-01
      7 T   6 C    -1.291879655762E-01 -1.291879655762E-01  4.870944985071E-01
      8 F   6 C     1.291879655762E-01  1.291879655762E-01  4.870944985071E-01
      9 F   6 C    -1.291879655762E-01  1.291879655762E-01 -4.870944985071E-01
     10 F   6 C     1.291879655762E-01 -1.291879655762E-01 -4.870944985071E-01
     11 F   6 C     4.870944985071E-01 -1.291879655762E-01 -1.291879655762E-01
     12 F   6 C    -1.291879655762E-01  4.870944985071E-01 -1.291879655762E-01
     13 F   6 C    -4.870944985071E-01  1.291879655762E-01 -1.291879655762E-01
     14 F   6 C     1.291879655762E-01  4.870944985071E-01  1.291879655762E-01
     15 F   6 C     4.870944985071E-01  1.291879655762E-01  1.291879655762E-01
     16 F   6 C     1.291879655762E-01 -4.870944985071E-01 -1.291879655762E-01
     17 F   6 C    -4.870944985071E-01 -1.291879655762E-01  1.291879655762E-01
     18 F   6 C    -1.291879655762E-01 -4.870944985071E-01  1.291879655762E-01
     19 T   6 C     3.344778411653E-01  2.775851497878E-01  5.846840384611E-02
     20 F   6 C    -3.344778411653E-01 -2.775851497878E-01  5.846840384611E-02
     21 F   6 C     3.344778411653E-01 -2.775851497878E-01 -5.846840384611E-02
     22 F   6 C    -3.344778411653E-01  2.775851497878E-01 -5.846840384611E-02
     23 F   6 C     5.846840384611E-02  3.344778411653E-01  2.775851497878E-01
     24 F   6 C     2.775851497878E-01  5.846840384611E-02  3.344778411653E-01
     25 F   6 C    -5.846840384611E-02 -3.344778411653E-01  2.775851497878E-01
     26 F   6 C    -2.775851497878E-01  5.846840384611E-02 -3.344778411653E-01
     27 F   6 C     5.846840384611E-02 -3.344778411653E-01 -2.775851497878E-01
     28 F   6 C    -2.775851497878E-01 -5.846840384611E-02  3.344778411653E-01
     29 F   6 C    -5.846840384611E-02  3.344778411653E-01 -2.775851497878E-01
     30 F   6 C     2.775851497878E-01 -5.846840384611E-02 -3.344778411653E-01
     31 F   6 C     2.775851497878E-01  3.344778411653E-01  5.846840384611E-02
     32 F   6 C    -2.775851497878E-01 -3.344778411653E-01  5.846840384611E-02
     33 F   6 C    -2.775851497878E-01  3.344778411653E-01 -5.846840384611E-02
     34 F   6 C     2.775851497878E-01 -3.344778411653E-01 -5.846840384611E-02
     35 F   6 C     3.344778411653E-01  5.846840384611E-02  2.775851497878E-01
     36 F   6 C     5.846840384611E-02  2.775851497878E-01  3.344778411653E-01
     37 F   6 C    -3.344778411653E-01 -5.846840384611E-02  2.775851497878E-01
     38 F   6 C     5.846840384611E-02 -2.775851497878E-01 -3.344778411653E-01
     39 F   6 C    -3.344778411653E-01  5.846840384611E-02 -2.775851497878E-01
     40 F   6 C    -5.846840384611E-02 -2.775851497878E-01  3.344778411653E-01
     41 F   6 C     3.344778411653E-01 -5.846840384611E-02 -2.775851497878E-01
     42 F   6 C    -5.846840384611E-02  2.775851497878E-01 -3.344778411653E-01
     43 T   1 H     3.355646521773E-01  2.219690760014E-01  8.718464362616E-02
     44 F   1 H    -3.355646521773E-01 -2.219690760014E-01  8.718464362616E-02
     45 F   1 H     3.355646521773E-01 -2.219690760014E-01 -8.718464362616E-02
     46 F   1 H    -3.355646521773E-01  2.219690760014E-01 -8.718464362616E-02
     47 F   1 H     8.718464362616E-02  3.355646521773E-01  2.219690760014E-01
     48 F   1 H     2.219690760014E-01  8.718464362616E-02  3.355646521773E-01
     49 F   1 H    -8.718464362616E-02 -3.355646521773E-01  2.219690760014E-01
     50 F   1 H    -2.219690760014E-01  8.718464362616E-02 -3.355646521773E-01
     51 F   1 H     8.718464362616E-02 -3.355646521773E-01 -2.219690760014E-01
     52 F   1 H    -2.219690760014E-01 -8.718464362616E-02  3.355646521773E-01
     53 F   1 H    -8.718464362616E-02  3.355646521773E-01 -2.219690760014E-01
     54 F   1 H     2.219690760014E-01 -8.718464362616E-02 -3.355646521773E-01
     55 F   1 H     2.219690760014E-01  3.355646521773E-01  8.718464362616E-02
     56 F   1 H    -2.219690760014E-01 -3.355646521773E-01  8.718464362616E-02
     57 F   1 H    -2.219690760014E-01  3.355646521773E-01 -8.718464362616E-02
     58 F   1 H     2.219690760014E-01 -3.355646521773E-01 -8.718464362616E-02
     59 F   1 H     3.355646521773E-01  8.718464362616E-02  2.219690760014E-01
     60 F   1 H     8.718464362616E-02  2.219690760014E-01  3.355646521773E-01
     61 F   1 H    -3.355646521773E-01 -8.718464362616E-02  2.219690760014E-01
     62 F   1 H     8.718464362616E-02 -2.219690760014E-01 -3.355646521773E-01
     63 F   1 H    -3.355646521773E-01  8.718464362616E-02 -2.219690760014E-01
     64 F   1 H    -8.718464362616E-02 -2.219690760014E-01  3.355646521773E-01
     65 F   1 H     3.355646521773E-01 -8.718464362616E-02 -2.219690760014E-01
     66 F   1 H    -8.718464362616E-02  2.219690760014E-01 -3.355646521773E-01
     67 T   7 N     3.937371808777E-01  3.014845635607E-01  1.263493822490E-02
     68 F   7 N    -3.937371808777E-01 -3.014845635607E-01  1.263493822490E-02
     69 F   7 N     3.937371808777E-01 -3.014845635607E-01 -1.263493822490E-02
     70 F   7 N    -3.937371808777E-01  3.014845635607E-01 -1.263493822490E-02
     71 F   7 N     1.263493822490E-02  3.937371808777E-01  3.014845635607E-01
     72 F   7 N     3.014845635607E-01  1.263493822490E-02  3.937371808777E-01
     73 F   7 N    -1.263493822490E-02 -3.937371808777E-01  3.014845635607E-01
     74 F   7 N    -3.014845635607E-01  1.263493822490E-02 -3.937371808777E-01
     75 F   7 N     1.263493822490E-02 -3.937371808777E-01 -3.014845635607E-01
     76 F   7 N    -3.014845635607E-01 -1.263493822490E-02  3.937371808777E-01
     77 F   7 N    -1.263493822490E-02  3.937371808777E-01 -3.014845635607E-01
     78 F   7 N     3.014845635607E-01 -1.263493822490E-02 -3.937371808777E-01
     79 F   7 N     3.014845635607E-01  3.937371808777E-01  1.263493822490E-02
     80 F   7 N    -3.014845635607E-01 -3.937371808777E-01  1.263493822490E-02
     81 F   7 N    -3.014845635607E-01  3.937371808777E-01 -1.263493822490E-02
     82 F   7 N     3.014845635607E-01 -3.937371808777E-01 -1.263493822490E-02
     83 F   7 N     3.937371808777E-01  1.263493822490E-02  3.014845635607E-01
     84 F   7 N     1.263493822490E-02  3.014845635607E-01  3.937371808777E-01
     85 F   7 N    -3.937371808777E-01 -1.263493822490E-02  3.014845635607E-01
     86 F   7 N     1.263493822490E-02 -3.014845635607E-01 -3.937371808777E-01
     87 F   7 N    -3.937371808777E-01  1.263493822490E-02 -3.014845635607E-01
     88 F   7 N    -1.263493822490E-02 -3.014845635607E-01  3.937371808777E-01
     89 F   7 N     3.937371808777E-01 -1.263493822490E-02 -3.014845635607E-01
     90 F   7 N    -1.263493822490E-02  3.014845635607E-01 -3.937371808777E-01
     91 T   7 N    -8.392498086815E-02 -8.392498086815E-02  4.352100338552E-01
     92 F   7 N     8.392498086815E-02  8.392498086815E-02  4.352100338552E-01
     93 F   7 N    -8.392498086815E-02  8.392498086815E-02 -4.352100338552E-01
     94 F   7 N     8.392498086815E-02 -8.392498086815E-02 -4.352100338552E-01
     95 F   7 N     4.352100338552E-01 -8.392498086815E-02 -8.392498086815E-02
     96 F   7 N    -8.392498086815E-02  4.352100338552E-01 -8.392498086815E-02
     97 F   7 N    -4.352100338552E-01  8.392498086815E-02 -8.392498086815E-02
     98 F   7 N     8.392498086815E-02  4.352100338552E-01  8.392498086815E-02
     99 F   7 N     4.352100338552E-01  8.392498086815E-02  8.392498086815E-02
    100 F   7 N     8.392498086815E-02 -4.352100338552E-01 -8.392498086815E-02
    101 F   7 N    -4.352100338552E-01 -8.392498086815E-02  8.392498086815E-02
    102 F   7 N    -8.392498086815E-02 -4.352100338552E-01  8.392498086815E-02
    103 T   8 O    -1.106988971754E-01 -2.182008575587E-02  4.138769446722E-01
    104 F   8 O     1.106988971754E-01  2.182008575587E-02  4.138769446722E-01
    105 F   8 O    -1.106988971754E-01  2.182008575587E-02 -4.138769446722E-01
    106 F   8 O     1.106988971754E-01 -2.182008575587E-02 -4.138769446722E-01
    107 F   8 O     4.138769446722E-01 -1.106988971754E-01 -2.182008575587E-02
    108 F   8 O    -2.182008575587E-02  4.138769446722E-01 -1.106988971754E-01
    109 F   8 O    -4.138769446722E-01  1.106988971754E-01 -2.182008575587E-02
    110 F   8 O     2.182008575587E-02  4.138769446722E-01  1.106988971754E-01
    111 F   8 O     4.138769446722E-01  1.106988971754E-01  2.182008575587E-02
    112 F   8 O     2.182008575587E-02 -4.138769446722E-01 -1.106988971754E-01
    113 F   8 O    -4.138769446722E-01 -1.106988971754E-01  2.182008575587E-02
    114 F   8 O    -2.182008575587E-02 -4.138769446722E-01  1.106988971754E-01
    115 F   8 O    -2.182008575587E-02 -1.106988971754E-01  4.138769446722E-01
    116 F   8 O     2.182008575587E-02  1.106988971754E-01  4.138769446722E-01
    117 F   8 O     2.182008575587E-02 -1.106988971754E-01 -4.138769446722E-01
    118 F   8 O    -2.182008575587E-02  1.106988971754E-01 -4.138769446722E-01
    119 F   8 O    -1.106988971754E-01  4.138769446722E-01 -2.182008575587E-02
    120 F   8 O     4.138769446722E-01 -2.182008575587E-02 -1.106988971754E-01
    121 F   8 O     1.106988971754E-01 -4.138769446722E-01 -2.182008575587E-02
    122 F   8 O     4.138769446722E-01  2.182008575587E-02  1.106988971754E-01
    123 F   8 O     1.106988971754E-01  4.138769446722E-01  2.182008575587E-02
    124 F   8 O    -4.138769446722E-01  2.182008575587E-02 -1.106988971754E-01
    125 F   8 O    -1.106988971754E-01 -4.138769446722E-01  2.182008575587E-02
    126 F   8 O    -4.138769446722E-01 -2.182008575587E-02  1.106988971754E-01

 T = ATOM BELONGING TO THE ASYMMETRIC UNIT
 *******************************************************************************
 * GEOMETRY EDITING - INPUT COORDINATES ARE GIVEN IN ANGSTROM         
 *******************************************************************************

 GEOMETRY NOW FULLY CONSISTENT WITH THE GROUP
 INFORMATION **** NEW DEFAULT **** FINALRUN 4 FOR GEOMETRY OPTIMIZATIONS
 INFORMATION **** NEW DEFAULT **** OPTGEOM OPTIMIZES BOTH ATOMIC COORDINATES AND CELL PARAMETERS
 INFORMATION **** NEW DEFAULT **** TOL. ON ATOMIC DISP TO REDEFINE REF. GEOMETRY: 0.8 Angs
 INFORMATION **** NEW DEFAULT **** N POINTS TO REDEFINE REF. GEOMETRY: N OF OPT DEGS OF FREEDOM
 INFORMATION **** NEW DEFAULT **** TOL. ON ENERGY TO REDEFINE REF. GEOMETRY: 10**-3*(5*N. ATOMS)

 IMPORTANT INFORMATION:
 THE COORDINATE SYSTEM ADOPTED IN THE OPTIMIZATION IS NOT IN
 GENERAL HOMOGENEOUS UNITS. FOR THIS REASON THE GRADIENT AND 
 HESSIAN MATRIX IN TERMS OF THIS SYSTEM ARE GIVEN WITHOUT
 UNITS. FOR MORE DETAILS SEE THE MANUAL.

 INITIAL TRUST RADIUS         0.50000 MAXIMUM TRUST RADIUS               4.00000
 MAXIMUM GRADIENT COMPONENT   0.00045 MAXIMUM DISPLACEMENT COMPONENT     0.00180
 R.M.S. OF GRADIENT COMPONENT 0.00030 R.M.S. OF DISPLACEMENT COMPONENTS  0.00120
 THRESHOLD ON ENERGY CHANGE 0.100E-06 EXTRAPOLATING POLYNOMIAL ORDER           2
 MAXIMUM ALLOWED NUMBER OF STEPS   -1 SORTING OF ENERGY POINTS:               NO
 ANALYTICAL  GRADIENT                 HESSIAN UPDATING                      BFGS
 STEP SIZE NUMERICAL GRADIENT 0.00100
 INITIAL HESSIAN MATRIX: SCHLEGEL MODEL 2
 *******************************************************************************


 ELAELAELAELAELAELAELAELAELAELAELAELAELAELAELAELAELAELAELAELAELAELAELAELAELAELA

                       ELASTIC CALCULATION

 INFORMATION **** TOLDEX ****  CONVERGENCE CRITERION FOR RMS DISPLACEMENT MODIFIED  6.200000E-04
 INFORMATION **** TOLDEG **** MODIFY CONVERGENCE CRITERION FOR RMS GRADIENT  3.000000E-04
 INFORMATION **** TOLDEE **** CONVERGENCE CRITERION FOR ENERGY MODIFIED: 10**-           8

 GCALCO - MAX INDICES DIRECT LATTICE VECTOR    14    14    14
 NO.OF VECTORS CREATED 6999 STARS  122 RMAX   306.85375 BOHR

 GEOMETRY FOR WAVE FUNCTION - DIMENSIONALITY OF THE SYSTEM    3
 (NON PERIODIC DIRECTION: LATTICE PARAMETER FORMALLY SET TO 500)
 *******************************************************************************
 LATTICE PARAMETERS (ANGSTROMS AND DEGREES) - BOHR = 0.5291772083 ANGSTROM
 PRIMITIVE CELL - CENTRING CODE 6/0 VOLUME=  2549.662509 - DENSITY  1.125 g/cm^3
         A              B              C           ALPHA      BETA       GAMMA 
    14.90624298    14.90624298    14.90624298   109.471221 109.471221 109.471221
 *******************************************************************************
 ATOMS IN THE ASYMMETRIC UNIT    7 - ATOMS IN THE UNIT CELL:  126
     ATOM                 X/A                 Y/B                 Z/C    
 *******************************************************************************
      1 T 230 ZN    2.500000000000E-01  5.000000000000E-01 -2.500000000000E-01
      2 F 230 ZN   -2.500000000000E-01  5.000000000000E-01  2.500000000000E-01
      3 F 230 ZN   -2.500000000000E-01  2.500000000000E-01 -5.000000000000E-01
      4 F 230 ZN    5.000000000000E-01 -2.500000000000E-01  2.500000000000E-01
      5 F 230 ZN    5.000000000000E-01  2.500000000000E-01 -2.500000000000E-01
      6 F 230 ZN    2.500000000000E-01 -2.500000000000E-01  5.000000000000E-01
      7 T   6 C     3.579065329309E-01  3.579065329309E-01 -2.583759311525E-01
      8 F   6 C    -3.837175359166E-01 -3.837175359166E-01  2.583759311525E-01
      9 F   6 C    -3.579065329309E-01  3.837175359166E-01  0.000000000000E+00
     10 F   6 C     3.837175359166E-01 -3.579065329309E-01  0.000000000000E+00
     11 F   6 C    -2.583759311525E-01  3.579065329309E-01  3.579065329309E-01
     12 F   6 C     3.579065329309E-01 -2.583759311525E-01  3.579065329309E-01
     13 F   6 C     0.000000000000E+00  3.837175359166E-01 -3.579065329309E-01
     14 F   6 C    -3.837175359166E-01  2.583759311525E-01 -3.837175359166E-01
     15 F   6 C     2.583759311525E-01 -3.837175359166E-01 -3.837175359166E-01
     16 F   6 C     3.837175359166E-01  0.000000000000E+00 -3.579065329309E-01
     17 F   6 C     0.000000000000E+00 -3.579065329309E-01  3.837175359166E-01
     18 F   6 C    -3.579065329309E-01  0.000000000000E+00  3.837175359166E-01
     19 T   6 C     3.360535536339E-01  3.929462450114E-01 -3.879370090469E-01
     20 F   6 C    -2.191167459417E-01 -2.760094373192E-01  3.879370090469E-01
     21 F   6 C    -3.360535536339E-01  2.760094373192E-01  5.689269137750E-02
     22 F   6 C     2.191167459417E-01 -3.929462450114E-01 -5.689269137750E-02
     23 F   6 C    -3.879370090469E-01  3.360535536339E-01  3.929462450114E-01
     24 F   6 C     3.929462450114E-01 -3.879370090469E-01  3.360535536339E-01
     25 F   6 C    -5.689269137750E-02  2.191167459417E-01 -3.929462450114E-01
     26 F   6 C    -2.760094373192E-01  3.879370090469E-01 -2.191167459417E-01
     27 F   6 C     3.879370090469E-01 -2.191167459417E-01 -2.760094373192E-01
     28 F   6 C     2.760094373192E-01  5.689269137750E-02 -3.360535536339E-01
     29 F   6 C     5.689269137750E-02 -3.360535536339E-01  2.760094373192E-01
     30 F   6 C    -3.929462450114E-01 -5.689269137750E-02  2.191167459417E-01
     31 F   6 C     3.929462450114E-01  3.360535536339E-01 -3.879370090469E-01
     32 F   6 C    -2.760094373192E-01 -2.191167459417E-01  3.879370090469E-01
     33 F   6 C     2.760094373192E-01 -3.360535536339E-01  5.689269137750E-02
     34 F   6 C    -3.929462450114E-01  2.191167459417E-01 -5.689269137750E-02
     35 F   6 C     3.360535536339E-01 -3.879370090469E-01  3.929462450114E-01
     36 F   6 C    -3.879370090469E-01  3.929462450114E-01  3.360535536339E-01
     37 F   6 C     2.191167459417E-01 -5.689269137750E-02 -3.929462450114E-01
     38 F   6 C     3.879370090469E-01 -2.760094373192E-01 -2.191167459417E-01
     39 F   6 C    -2.191167459417E-01  3.879370090469E-01 -2.760094373192E-01
     40 F   6 C     5.689269137750E-02  2.760094373192E-01 -3.360535536339E-01
     41 F   6 C    -3.360535536339E-01  5.689269137750E-02  2.760094373192E-01
     42 F   6 C    -5.689269137750E-02 -3.929462450114E-01  2.191167459417E-01
     43 T   1 H     3.091537196276E-01  4.227492958035E-01 -4.424662718212E-01
     44 F   1 H    -1.347844323753E-01 -2.483800085512E-01  4.424662718212E-01
     45 F   1 H    -3.091537196276E-01  2.483800085512E-01  1.135955761759E-01
     46 F   1 H     1.347844323753E-01 -4.227492958035E-01 -1.135955761759E-01
     47 F   1 H    -4.424662718212E-01  3.091537196276E-01  4.227492958035E-01
     48 F   1 H     4.227492958035E-01 -4.424662718212E-01  3.091537196276E-01
     49 F   1 H    -1.135955761759E-01  1.347844323753E-01 -4.227492958035E-01
     50 F   1 H    -2.483800085512E-01  4.424662718212E-01 -1.347844323753E-01
     51 F   1 H     4.424662718212E-01 -1.347844323753E-01 -2.483800085512E-01
     52 F   1 H     2.483800085512E-01  1.135955761759E-01 -3.091537196276E-01
     53 F   1 H     1.135955761759E-01 -3.091537196276E-01  2.483800085512E-01
     54 F   1 H    -4.227492958035E-01 -1.135955761759E-01  1.347844323753E-01
     55 F   1 H     4.227492958035E-01  3.091537196276E-01 -4.424662718212E-01
     56 F   1 H    -2.483800085512E-01 -1.347844323753E-01  4.424662718212E-01
     57 F   1 H     2.483800085512E-01 -3.091537196276E-01  1.135955761759E-01
     58 F   1 H    -4.227492958035E-01  1.347844323753E-01 -1.135955761759E-01
     59 F   1 H     3.091537196276E-01 -4.424662718212E-01  4.227492958035E-01
     60 F   1 H    -4.424662718212E-01  4.227492958035E-01  3.091537196276E-01
     61 F   1 H     1.347844323753E-01 -1.135955761759E-01 -4.227492958035E-01
     62 F   1 H     4.424662718212E-01 -2.483800085512E-01 -1.347844323753E-01
     63 F   1 H    -1.347844323753E-01  4.424662718212E-01 -2.483800085512E-01
     64 F   1 H     1.135955761759E-01  2.483800085512E-01 -3.091537196276E-01
     65 F   1 H    -3.091537196276E-01  1.135955761759E-01  2.483800085512E-01
     66 F   1 H    -1.135955761759E-01 -4.227492958035E-01  1.347844323753E-01
     67 T   7 N     3.141195017856E-01  4.063721191026E-01 -3.047782555616E-01
     68 F   7 N    -2.888496253357E-01 -3.811022426528E-01  3.047782555616E-01
     69 F   7 N    -3.141195017856E-01  3.811022426528E-01  9.225261731708E-02
     70 F   7 N     2.888496253357E-01 -4.063721191026E-01 -9.225261731708E-02
     71 F   7 N    -3.047782555616E-01  3.141195017856E-01  4.063721191026E-01
     72 F   7 N     4.063721191026E-01 -3.047782555616E-01  3.141195017856E-01
     73 F   7 N    -9.225261731708E-02  2.888496253357E-01 -4.063721191026E-01
     74 F   7 N    -3.811022426528E-01  3.047782555616E-01 -2.888496253357E-01
     75 F   7 N     3.047782555616E-01 -2.888496253357E-01 -3.811022426528E-01
     76 F   7 N     3.811022426528E-01  9.225261731708E-02 -3.141195017856E-01
     77 F   7 N     9.225261731708E-02 -3.141195017856E-01  3.811022426528E-01
     78 F   7 N    -4.063721191026E-01 -9.225261731708E-02  2.888496253357E-01
     79 F   7 N     4.063721191026E-01  3.141195017856E-01 -3.047782555616E-01
     80 F   7 N    -3.811022426528E-01 -2.888496253357E-01  3.047782555616E-01
     81 F   7 N     3.811022426528E-01 -3.141195017856E-01  9.225261731708E-02
     82 F   7 N    -4.063721191026E-01  2.888496253357E-01 -9.225261731708E-02
     83 F   7 N     3.141195017856E-01 -3.047782555616E-01  4.063721191026E-01
     84 F   7 N    -3.047782555616E-01  4.063721191026E-01  3.141195017856E-01
     85 F   7 N     2.888496253357E-01 -9.225261731708E-02 -4.063721191026E-01
     86 F   7 N     3.047782555616E-01 -3.811022426528E-01 -2.888496253357E-01
     87 F   7 N    -2.888496253357E-01  3.047782555616E-01 -3.811022426528E-01
     88 F   7 N     9.225261731708E-02  3.811022426528E-01 -3.141195017856E-01
     89 F   7 N    -3.141195017856E-01  9.225261731708E-02  3.811022426528E-01
     90 F   7 N    -9.225261731708E-02 -4.063721191026E-01  2.888496253357E-01
     91 T   7 N     3.512850529871E-01  3.512850529871E-01 -1.678499617363E-01
     92 F   7 N    -4.808649852766E-01 -4.808649852766E-01  1.678499617363E-01
     93 F   7 N    -3.512850529871E-01  4.808649852766E-01  0.000000000000E+00
     94 F   7 N     4.808649852766E-01 -3.512850529871E-01  0.000000000000E+00
     95 F   7 N    -1.678499617363E-01  3.512850529871E-01  3.512850529871E-01
     96 F   7 N     3.512850529871E-01 -1.678499617363E-01  3.512850529871E-01
     97 F   7 N     0.000000000000E+00  4.808649852766E-01 -3.512850529871E-01
     98 F   7 N    -4.808649852766E-01  1.678499617363E-01 -4.808649852766E-01
     99 F   7 N     1.678499617363E-01 -4.808649852766E-01 -4.808649852766E-01
    100 F   7 N     4.808649852766E-01  0.000000000000E+00 -3.512850529871E-01
    101 F   7 N     0.000000000000E+00 -3.512850529871E-01  4.808649852766E-01
    102 F   7 N    -3.512850529871E-01  0.000000000000E+00  4.808649852766E-01
    103 T   8 O     3.920568589163E-01  3.031780474968E-01 -1.325189829313E-01
    104 F   8 O     4.356970304280E-01 -4.754241581525E-01  1.325189829313E-01
    105 F   8 O    -3.920568589163E-01  4.754241581525E-01 -8.887881141952E-02
    106 F   8 O    -4.356970304280E-01 -3.031780474968E-01  8.887881141952E-02
    107 F   8 O    -1.325189829313E-01  3.920568589163E-01  3.031780474968E-01
    108 F   8 O     3.031780474968E-01 -1.325189829313E-01  3.920568589163E-01
    109 F   8 O     8.887881141952E-02 -4.356970304280E-01 -3.031780474968E-01
    110 F   8 O    -4.754241581525E-01  1.325189829313E-01  4.356970304280E-01
    111 F   8 O     1.325189829313E-01  4.356970304280E-01 -4.754241581525E-01
    112 F   8 O     4.754241581525E-01 -8.887881141952E-02 -3.920568589163E-01
    113 F   8 O    -8.887881141952E-02 -3.920568589163E-01  4.754241581525E-01
    114 F   8 O    -3.031780474968E-01  8.887881141952E-02 -4.356970304280E-01
    115 F   8 O     3.031780474968E-01  3.920568589163E-01 -1.325189829313E-01
    116 F   8 O    -4.754241581525E-01  4.356970304280E-01  1.325189829313E-01
    117 F   8 O     4.754241581525E-01 -3.920568589163E-01 -8.887881141952E-02
    118 F   8 O    -3.031780474968E-01 -4.356970304280E-01  8.887881141952E-02
    119 F   8 O     3.920568589163E-01 -1.325189829313E-01  3.031780474968E-01
    120 F   8 O    -1.325189829313E-01  3.031780474968E-01  3.920568589163E-01
    121 F   8 O    -4.356970304280E-01  8.887881141952E-02 -3.031780474968E-01
    122 F   8 O     1.325189829313E-01 -4.754241581525E-01  4.356970304280E-01
    123 F   8 O     4.356970304280E-01  1.325189829313E-01 -4.754241581525E-01
    124 F   8 O    -8.887881141952E-02  4.754241581525E-01 -3.920568589163E-01
    125 F   8 O    -3.920568589163E-01 -8.887881141952E-02  4.754241581525E-01
    126 F   8 O     8.887881141952E-02 -3.031780474968E-01 -4.356970304280E-01

 TRANSFORMATION MATRIX PRIMITIVE-CRYSTALLOGRAPHIC CELL
  0.0000  1.0000  1.0000  1.0000  0.0000  1.0000  1.0000  1.0000  0.0000

 *******************************************************************************
 CRYSTALLOGRAPHIC CELL (VOLUME=       5099.32501724)
         A              B              C           ALPHA      BETA       GAMMA 
    17.21224680    17.21224680    17.21224680    90.000000  90.000000  90.000000

 COORDINATES IN THE CRYSTALLOGRAPHIC CELL
     ATOM                 X/A                 Y/B                 Z/C    
 *******************************************************************************
      1 T 230 ZN    5.000000000000E-01  2.500000000000E-01  5.461271642042E-17
      2 F 230 ZN    0.000000000000E+00  2.500000000000E-01  5.000000000000E-01
      3 F 230 ZN   -5.461271642042E-17 -5.000000000000E-01  2.500000000000E-01
      4 F 230 ZN    2.500000000000E-01  5.461271642042E-17  5.000000000000E-01
      5 F 230 ZN    2.500000000000E-01  5.000000000000E-01  0.000000000000E+00
      6 F 230 ZN    5.000000000000E-01  0.000000000000E+00  2.500000000000E-01
      7 T   6 C    -1.291879655762E-01 -1.291879655762E-01  4.870944985071E-01
      8 F   6 C     1.291879655762E-01  1.291879655762E-01  4.870944985071E-01
      9 F   6 C    -1.291879655762E-01  1.291879655762E-01 -4.870944985071E-01
     10 F   6 C     1.291879655762E-01 -1.291879655762E-01 -4.870944985071E-01
     11 F   6 C     4.870944985071E-01 -1.291879655762E-01 -1.291879655762E-01
     12 F   6 C    -1.291879655762E-01  4.870944985071E-01 -1.291879655762E-01
     13 F   6 C    -4.870944985071E-01  1.291879655762E-01 -1.291879655762E-01
     14 F   6 C     1.291879655762E-01  4.870944985071E-01  1.291879655762E-01
     15 F   6 C     4.870944985071E-01  1.291879655762E-01  1.291879655762E-01
     16 F   6 C     1.291879655762E-01 -4.870944985071E-01 -1.291879655762E-01
     17 F   6 C    -4.870944985071E-01 -1.291879655762E-01  1.291879655762E-01
     18 F   6 C    -1.291879655762E-01 -4.870944985071E-01  1.291879655762E-01
     19 T   6 C     3.344778411653E-01  2.775851497878E-01  5.846840384611E-02
     20 F   6 C    -3.344778411653E-01 -2.775851497878E-01  5.846840384611E-02
     21 F   6 C     3.344778411653E-01 -2.775851497878E-01 -5.846840384611E-02
     22 F   6 C    -3.344778411653E-01  2.775851497878E-01 -5.846840384611E-02
     23 F   6 C     5.846840384611E-02  3.344778411653E-01  2.775851497878E-01
     24 F   6 C     2.775851497878E-01  5.846840384611E-02  3.344778411653E-01
     25 F   6 C    -5.846840384611E-02 -3.344778411653E-01  2.775851497878E-01
     26 F   6 C    -2.775851497878E-01  5.846840384611E-02 -3.344778411653E-01
     27 F   6 C     5.846840384611E-02 -3.344778411653E-01 -2.775851497878E-01
     28 F   6 C    -2.775851497878E-01 -5.846840384611E-02  3.344778411653E-01
     29 F   6 C    -5.846840384611E-02  3.344778411653E-01 -2.775851497878E-01
     30 F   6 C     2.775851497878E-01 -5.846840384611E-02 -3.344778411653E-01
     31 F   6 C     2.775851497878E-01  3.344778411653E-01  5.846840384611E-02
     32 F   6 C    -2.775851497878E-01 -3.344778411653E-01  5.846840384611E-02
     33 F   6 C    -2.775851497878E-01  3.344778411653E-01 -5.846840384611E-02
     34 F   6 C     2.775851497878E-01 -3.344778411653E-01 -5.846840384611E-02
     35 F   6 C     3.344778411653E-01  5.846840384611E-02  2.775851497878E-01
     36 F   6 C     5.846840384611E-02  2.775851497878E-01  3.344778411653E-01
     37 F   6 C    -3.344778411653E-01 -5.846840384611E-02  2.775851497878E-01
     38 F   6 C     5.846840384611E-02 -2.775851497878E-01 -3.344778411653E-01
     39 F   6 C    -3.344778411653E-01  5.846840384611E-02 -2.775851497878E-01
     40 F   6 C    -5.846840384611E-02 -2.775851497878E-01  3.344778411653E-01
     41 F   6 C     3.344778411653E-01 -5.846840384611E-02 -2.775851497878E-01
     42 F   6 C    -5.846840384611E-02  2.775851497878E-01 -3.344778411653E-01
     43 T   1 H     3.355646521773E-01  2.219690760014E-01  8.718464362616E-02
     44 F   1 H    -3.355646521773E-01 -2.219690760014E-01  8.718464362616E-02
     45 F   1 H     3.355646521773E-01 -2.219690760014E-01 -8.718464362616E-02
     46 F   1 H    -3.355646521773E-01  2.219690760014E-01 -8.718464362616E-02
     47 F   1 H     8.718464362616E-02  3.355646521773E-01  2.219690760014E-01
     48 F   1 H     2.219690760014E-01  8.718464362616E-02  3.355646521773E-01
     49 F   1 H    -8.718464362616E-02 -3.355646521773E-01  2.219690760014E-01
     50 F   1 H    -2.219690760014E-01  8.718464362616E-02 -3.355646521773E-01
     51 F   1 H     8.718464362616E-02 -3.355646521773E-01 -2.219690760014E-01
     52 F   1 H    -2.219690760014E-01 -8.718464362616E-02  3.355646521773E-01
     53 F   1 H    -8.718464362616E-02  3.355646521773E-01 -2.219690760014E-01
     54 F   1 H     2.219690760014E-01 -8.718464362616E-02 -3.355646521773E-01
     55 F   1 H     2.219690760014E-01  3.355646521773E-01  8.718464362616E-02
     56 F   1 H    -2.219690760014E-01 -3.355646521773E-01  8.718464362616E-02
     57 F   1 H    -2.219690760014E-01  3.355646521773E-01 -8.718464362616E-02
     58 F   1 H     2.219690760014E-01 -3.355646521773E-01 -8.718464362616E-02
     59 F   1 H     3.355646521773E-01  8.718464362616E-02  2.219690760014E-01
     60 F   1 H     8.718464362616E-02  2.219690760014E-01  3.355646521773E-01
     61 F   1 H    -3.355646521773E-01 -8.718464362616E-02  2.219690760014E-01
     62 F   1 H     8.718464362616E-02 -2.219690760014E-01 -3.355646521773E-01
     63 F   1 H    -3.355646521773E-01  8.718464362616E-02 -2.219690760014E-01
     64 F   1 H    -8.718464362616E-02 -2.219690760014E-01  3.355646521773E-01
     65 F   1 H     3.355646521773E-01 -8.718464362616E-02 -2.219690760014E-01
     66 F   1 H    -8.718464362616E-02  2.219690760014E-01 -3.355646521773E-01
     67 T   7 N     3.937371808777E-01  3.014845635607E-01  1.263493822490E-02
     68 F   7 N    -3.937371808777E-01 -3.014845635607E-01  1.263493822490E-02
     69 F   7 N     3.937371808777E-01 -3.014845635607E-01 -1.263493822490E-02
     70 F   7 N    -3.937371808777E-01  3.014845635607E-01 -1.263493822490E-02
     71 F   7 N     1.263493822490E-02  3.937371808777E-01  3.014845635607E-01
     72 F   7 N     3.014845635607E-01  1.263493822490E-02  3.937371808777E-01
     73 F   7 N    -1.263493822490E-02 -3.937371808777E-01  3.014845635607E-01
     74 F   7 N    -3.014845635607E-01  1.263493822490E-02 -3.937371808777E-01
     75 F   7 N     1.263493822490E-02 -3.937371808777E-01 -3.014845635607E-01
     76 F   7 N    -3.014845635607E-01 -1.263493822490E-02  3.937371808777E-01
     77 F   7 N    -1.263493822490E-02  3.937371808777E-01 -3.014845635607E-01
     78 F   7 N     3.014845635607E-01 -1.263493822490E-02 -3.937371808777E-01
     79 F   7 N     3.014845635607E-01  3.937371808777E-01  1.263493822490E-02
     80 F   7 N    -3.014845635607E-01 -3.937371808777E-01  1.263493822490E-02
     81 F   7 N    -3.014845635607E-01  3.937371808777E-01 -1.263493822490E-02
     82 F   7 N     3.014845635607E-01 -3.937371808777E-01 -1.263493822490E-02
     83 F   7 N     3.937371808777E-01  1.263493822490E-02  3.014845635607E-01
     84 F   7 N     1.263493822490E-02  3.014845635607E-01  3.937371808777E-01
     85 F   7 N    -3.937371808777E-01 -1.263493822490E-02  3.014845635607E-01
     86 F   7 N     1.263493822490E-02 -3.014845635607E-01 -3.937371808777E-01
     87 F   7 N    -3.937371808777E-01  1.263493822490E-02 -3.014845635607E-01
     88 F   7 N    -1.263493822490E-02 -3.014845635607E-01  3.937371808777E-01
     89 F   7 N     3.937371808777E-01 -1.263493822490E-02 -3.014845635607E-01
     90 F   7 N    -1.263493822490E-02  3.014845635607E-01 -3.937371808777E-01
     91 T   7 N    -8.392498086815E-02 -8.392498086815E-02  4.352100338552E-01
     92 F   7 N     8.392498086815E-02  8.392498086815E-02  4.352100338552E-01
     93 F   7 N    -8.392498086815E-02  8.392498086815E-02 -4.352100338552E-01
     94 F   7 N     8.392498086815E-02 -8.392498086815E-02 -4.352100338552E-01
     95 F   7 N     4.352100338552E-01 -8.392498086815E-02 -8.392498086815E-02
     96 F   7 N    -8.392498086815E-02  4.352100338552E-01 -8.392498086815E-02
     97 F   7 N    -4.352100338552E-01  8.392498086815E-02 -8.392498086815E-02
     98 F   7 N     8.392498086815E-02  4.352100338552E-01  8.392498086815E-02
     99 F   7 N     4.352100338552E-01  8.392498086815E-02  8.392498086815E-02
    100 F   7 N     8.392498086815E-02 -4.352100338552E-01 -8.392498086815E-02
    101 F   7 N    -4.352100338552E-01 -8.392498086815E-02  8.392498086815E-02
    102 F   7 N    -8.392498086815E-02 -4.352100338552E-01  8.392498086815E-02
    103 T   8 O    -1.106988971754E-01 -2.182008575587E-02  4.138769446722E-01
    104 F   8 O     1.106988971754E-01  2.182008575587E-02  4.138769446722E-01
    105 F   8 O    -1.106988971754E-01  2.182008575587E-02 -4.138769446722E-01
    106 F   8 O     1.106988971754E-01 -2.182008575587E-02 -4.138769446722E-01
    107 F   8 O     4.138769446722E-01 -1.106988971754E-01 -2.182008575587E-02
    108 F   8 O    -2.182008575587E-02  4.138769446722E-01 -1.106988971754E-01
    109 F   8 O    -4.138769446722E-01  1.106988971754E-01 -2.182008575587E-02
    110 F   8 O     2.182008575587E-02  4.138769446722E-01  1.106988971754E-01
    111 F   8 O     4.138769446722E-01  1.106988971754E-01  2.182008575587E-02
    112 F   8 O     2.182008575587E-02 -4.138769446722E-01 -1.106988971754E-01
    113 F   8 O    -4.138769446722E-01 -1.106988971754E-01  2.182008575587E-02
    114 F   8 O    -2.182008575587E-02 -4.138769446722E-01  1.106988971754E-01
    115 F   8 O    -2.182008575587E-02 -1.106988971754E-01  4.138769446722E-01
    116 F   8 O     2.182008575587E-02  1.106988971754E-01  4.138769446722E-01
    117 F   8 O     2.182008575587E-02 -1.106988971754E-01 -4.138769446722E-01
    118 F   8 O    -2.182008575587E-02  1.106988971754E-01 -4.138769446722E-01
    119 F   8 O    -1.106988971754E-01  4.138769446722E-01 -2.182008575587E-02
    120 F   8 O     4.138769446722E-01 -2.182008575587E-02 -1.106988971754E-01
    121 F   8 O     1.106988971754E-01 -4.138769446722E-01 -2.182008575587E-02
    122 F   8 O     4.138769446722E-01  2.182008575587E-02  1.106988971754E-01
    123 F   8 O     1.106988971754E-01  4.138769446722E-01  2.182008575587E-02
    124 F   8 O    -4.138769446722E-01  2.182008575587E-02 -1.106988971754E-01
    125 F   8 O    -1.106988971754E-01 -4.138769446722E-01  2.182008575587E-02
    126 F   8 O    -4.138769446722E-01 -2.182008575587E-02  1.106988971754E-01

 T = ATOM BELONGING TO THE ASYMMETRIC UNIT

 ****   24 SYMMOPS - TRANSLATORS IN FRACTIONAL UNITS
 **** MATRICES AND TRANSLATORS IN THE CRYSTALLOGRAPHIC REFERENCE FRAME
   V INV                    ROTATION MATRICES                   TRANSLATORS
   1   1  1.00  0.00  0.00  0.00  1.00  0.00  0.00  0.00  1.00  0.00  0.00  0.00
   2   2  0.00  1.00 -1.00  1.00  0.00 -1.00  0.00  0.00 -1.00  0.00  0.00  0.00
   3   3 -1.00  0.00  0.00 -1.00  0.00  1.00 -1.00  1.00  0.00  0.00  0.00  0.00
   4   4  0.00 -1.00  1.00  0.00 -1.00  0.00  1.00 -1.00  0.00  0.00  0.00  0.00
   5   6  0.00  0.00  1.00  1.00  0.00  0.00  0.00  1.00  0.00  0.00  0.00  0.00
   6   5  0.00  1.00  0.00  0.00  0.00  1.00  1.00  0.00  0.00  0.00  0.00  0.00
   7   8  1.00 -1.00  0.00  0.00 -1.00  1.00  0.00 -1.00  0.00  0.00  0.00  0.00
   8   7  1.00  0.00 -1.00  0.00  0.00 -1.00  0.00  1.00 -1.00  0.00  0.00  0.00
   9  10  0.00  0.00 -1.00  0.00  1.00 -1.00  1.00  0.00 -1.00  0.00  0.00  0.00
  10   9 -1.00  0.00  1.00 -1.00  1.00  0.00 -1.00  0.00  0.00  0.00  0.00  0.00
  11  12 -1.00  1.00  0.00 -1.00  0.00  0.00 -1.00  0.00  1.00  0.00  0.00  0.00
  12  11  0.00 -1.00  0.00  1.00 -1.00  0.00  0.00 -1.00  1.00  0.00  0.00  0.00
  13  13  0.00  1.00  0.00  1.00  0.00  0.00  0.00  0.00  1.00  0.00  0.00  0.00
  14  14  1.00  0.00 -1.00  0.00  1.00 -1.00  0.00  0.00 -1.00  0.00  0.00  0.00
  15  16 -1.00  0.00  1.00 -1.00  0.00  0.00 -1.00  1.00  0.00  0.00  0.00  0.00
  16  15  0.00 -1.00  0.00  0.00 -1.00  1.00  1.00 -1.00  0.00  0.00  0.00  0.00
  17  17  1.00  0.00  0.00  0.00  0.00  1.00  0.00  1.00  0.00  0.00  0.00  0.00
  18  18  0.00  0.00  1.00  0.00  1.00  0.00  1.00  0.00  0.00  0.00  0.00  0.00
  19  20  0.00 -1.00  1.00  1.00 -1.00  0.00  0.00 -1.00  0.00  0.00  0.00  0.00
  20  19  0.00  1.00 -1.00  0.00  0.00 -1.00  1.00  0.00 -1.00  0.00  0.00  0.00
  21  22  0.00  0.00 -1.00  1.00  0.00 -1.00  0.00  1.00 -1.00  0.00  0.00  0.00
  22  21 -1.00  1.00  0.00 -1.00  0.00  1.00 -1.00  0.00  0.00  0.00  0.00  0.00
  23  23 -1.00  0.00  0.00 -1.00  1.00  0.00 -1.00  0.00  1.00  0.00  0.00  0.00
  24  24  1.00 -1.00  0.00  0.00 -1.00  0.00  0.00 -1.00  1.00  0.00  0.00  0.00

 DIRECT LATTICE VECTORS CARTESIAN COMPONENTS (ANGSTROM)
          X                    Y                    Z
  -0.860612339791E+01   0.860612339791E+01   0.860612339791E+01
   0.860612339791E+01  -0.860612339791E+01   0.860612339791E+01
   0.860612339791E+01   0.860612339791E+01  -0.860612339791E+01


 CARTESIAN COORDINATES - PRIMITIVE CELL
 *******************************************************************************
 *      ATOM          X(ANGSTROM)         Y(ANGSTROM)         Z(ANGSTROM)
 *******************************************************************************
    1   230 ZN    8.606123397910E+00 -1.290918509686E+01  9.400075532184E-16
    2   230 ZN    0.000000000000E+00 -1.290918509687E+01  8.606123397910E+00
    3   230 ZN   -9.400075532184E-16  8.606123397910E+00 -1.290918509687E+01
    4   230 ZN   -1.290918509686E+01  9.400075532184E-16  8.606123397910E+00
    5   230 ZN   -1.290918509687E+01  8.606123397910E+00  0.000000000000E+00
    6   230 ZN    8.606123397910E+00  0.000000000000E+00 -1.290918509686E+01
    7     6 C    -2.223615146548E+00 -2.223615146548E+00  8.383990721191E+00
    8     6 C     2.223615146548E+00  2.223615146548E+00  8.383990721191E+00
    9     6 C    -2.223615146548E+00  2.223615146548E+00 -8.383990721191E+00
   10     6 C     2.223615146548E+00 -2.223615146548E+00 -8.383990721191E+00
   11     6 C     8.383990721191E+00 -2.223615146548E+00 -2.223615146548E+00
   12     6 C    -2.223615146548E+00  8.383990721191E+00 -2.223615146548E+00
   13     6 C    -8.383990721191E+00  2.223615146548E+00 -2.223615146548E+00
   14     6 C     2.223615146548E+00  8.383990721191E+00  2.223615146548E+00
   15     6 C     8.383990721191E+00  2.223615146548E+00  2.223615146548E+00
   16     6 C     2.223615146548E+00 -8.383990721191E+00 -2.223615146548E+00
   17     6 C    -8.383990721191E+00 -2.223615146548E+00  2.223615146548E+00
   18     6 C    -2.223615146548E+00 -8.383990721191E+00  2.223615146548E+00
   19     6 C     5.757115149870E+00  4.777864105002E+00  1.006372596757E+00
   20     6 C    -5.757115149870E+00 -4.777864105002E+00  1.006372596757E+00
   21     6 C     5.757115149870E+00 -4.777864105002E+00 -1.006372596757E+00
   22     6 C    -5.757115149870E+00  4.777864105002E+00 -1.006372596757E+00
   23     6 C     1.006372596757E+00  5.757115149870E+00  4.777864105002E+00
   24     6 C     4.777864105002E+00  1.006372596757E+00  5.757115149870E+00
   25     6 C    -1.006372596757E+00 -5.757115149870E+00  4.777864105002E+00
   26     6 C    -4.777864105002E+00  1.006372596757E+00 -5.757115149870E+00
   27     6 C     1.006372596757E+00 -5.757115149870E+00 -4.777864105002E+00
   28     6 C    -4.777864105002E+00 -1.006372596757E+00  5.757115149870E+00
   29     6 C    -1.006372596757E+00  5.757115149870E+00 -4.777864105002E+00
   30     6 C     4.777864105002E+00 -1.006372596757E+00 -5.757115149870E+00
   31     6 C     4.777864105002E+00  5.757115149870E+00  1.006372596757E+00
   32     6 C    -4.777864105002E+00 -5.757115149870E+00  1.006372596757E+00
   33     6 C    -4.777864105002E+00  5.757115149870E+00 -1.006372596757E+00
   34     6 C     4.777864105002E+00 -5.757115149870E+00 -1.006372596757E+00
   35     6 C     5.757115149870E+00  1.006372596757E+00  4.777864105002E+00
   36     6 C     1.006372596757E+00  4.777864105002E+00  5.757115149870E+00
   37     6 C    -5.757115149870E+00 -1.006372596757E+00  4.777864105002E+00
   38     6 C     1.006372596757E+00 -4.777864105002E+00 -5.757115149870E+00
   39     6 C    -5.757115149870E+00  1.006372596757E+00 -4.777864105002E+00
   40     6 C    -1.006372596757E+00 -4.777864105002E+00  5.757115149870E+00
   41     6 C     5.757115149870E+00 -1.006372596757E+00 -4.777864105002E+00
   42     6 C    -1.006372596757E+00  4.777864105002E+00 -5.757115149870E+00
   43     1 H     5.775821609230E+00  3.820586517177E+00  1.500643602899E+00
   44     1 H    -5.775821609230E+00 -3.820586517177E+00  1.500643602899E+00
   45     1 H     5.775821609230E+00 -3.820586517177E+00 -1.500643602899E+00
   46     1 H    -5.775821609230E+00  3.820586517177E+00 -1.500643602899E+00
   47     1 H     1.500643602899E+00  5.775821609230E+00  3.820586517177E+00
   48     1 H     3.820586517177E+00  1.500643602899E+00  5.775821609230E+00
   49     1 H    -1.500643602899E+00 -5.775821609230E+00  3.820586517177E+00
   50     1 H    -3.820586517177E+00  1.500643602899E+00 -5.775821609230E+00
   51     1 H     1.500643602899E+00 -5.775821609230E+00 -3.820586517177E+00
   52     1 H    -3.820586517177E+00 -1.500643602899E+00  5.775821609230E+00
   53     1 H    -1.500643602899E+00  5.775821609230E+00 -3.820586517177E+00
   54     1 H     3.820586517177E+00 -1.500643602899E+00 -5.775821609230E+00
   55     1 H     3.820586517177E+00  5.775821609230E+00  1.500643602899E+00
   56     1 H    -3.820586517177E+00 -5.775821609230E+00  1.500643602899E+00
   57     1 H    -3.820586517177E+00  5.775821609230E+00 -1.500643602899E+00
   58     1 H     3.820586517177E+00 -5.775821609230E+00 -1.500643602899E+00
   59     1 H     5.775821609230E+00  1.500643602899E+00  3.820586517177E+00
   60     1 H     1.500643602899E+00  3.820586517177E+00  5.775821609230E+00
   61     1 H    -5.775821609230E+00 -1.500643602899E+00  3.820586517177E+00
   62     1 H     1.500643602899E+00 -3.820586517177E+00 -5.775821609230E+00
   63     1 H    -5.775821609230E+00  1.500643602899E+00 -3.820586517177E+00
   64     1 H    -1.500643602899E+00 -3.820586517177E+00  5.775821609230E+00
   65     1 H     5.775821609230E+00 -1.500643602899E+00 -3.820586517177E+00
   66     1 H    -1.500643602899E+00  3.820586517177E+00 -5.775821609230E+00
   67     7 N     6.777101529958E+00  5.189226713136E+00  2.174756749770E-01
   68     7 N    -6.777101529958E+00 -5.189226713136E+00  2.174756749770E-01
   69     7 N     6.777101529958E+00 -5.189226713136E+00 -2.174756749770E-01
   70     7 N    -6.777101529958E+00  5.189226713136E+00 -2.174756749770E-01
   71     7 N     2.174756749770E-01  6.777101529958E+00  5.189226713136E+00
   72     7 N     5.189226713136E+00  2.174756749770E-01  6.777101529958E+00
   73     7 N    -2.174756749770E-01 -6.777101529958E+00  5.189226713136E+00
   74     7 N    -5.189226713136E+00  2.174756749770E-01 -6.777101529958E+00
   75     7 N     2.174756749770E-01 -6.777101529958E+00 -5.189226713136E+00
   76     7 N    -5.189226713136E+00 -2.174756749770E-01  6.777101529958E+00
   77     7 N    -2.174756749770E-01  6.777101529958E+00 -5.189226713136E+00
   78     7 N     5.189226713136E+00 -2.174756749770E-01 -6.777101529958E+00
   79     7 N     5.189226713136E+00  6.777101529958E+00  2.174756749770E-01
   80     7 N    -5.189226713136E+00 -6.777101529958E+00  2.174756749770E-01
   81     7 N    -5.189226713136E+00  6.777101529958E+00 -2.174756749770E-01
   82     7 N     5.189226713136E+00 -6.777101529958E+00 -2.174756749770E-01
   83     7 N     6.777101529958E+00  2.174756749770E-01  5.189226713136E+00
   84     7 N     2.174756749770E-01  5.189226713136E+00  6.777101529958E+00
   85     7 N    -6.777101529958E+00 -2.174756749770E-01  5.189226713136E+00
   86     7 N     2.174756749770E-01 -5.189226713136E+00 -6.777101529958E+00
   87     7 N    -6.777101529958E+00  2.174756749770E-01 -5.189226713136E+00
   88     7 N    -2.174756749770E-01 -5.189226713136E+00  6.777101529958E+00
   89     7 N     6.777101529958E+00 -2.174756749770E-01 -5.189226713136E+00
   90     7 N    -2.174756749770E-01  5.189226713136E+00 -6.777101529958E+00
   91     7 N    -1.444537483037E+00 -1.444537483037E+00  7.490942510733E+00
   92     7 N     1.444537483037E+00  1.444537483037E+00  7.490942510733E+00
   93     7 N    -1.444537483037E+00  1.444537483037E+00 -7.490942510733E+00
   94     7 N     1.444537483037E+00 -1.444537483037E+00 -7.490942510733E+00
   95     7 N     7.490942510733E+00 -1.444537483037E+00 -1.444537483037E+00
   96     7 N    -1.444537483037E+00  7.490942510733E+00 -1.444537483037E+00
   97     7 N    -7.490942510733E+00  1.444537483037E+00 -1.444537483037E+00
   98     7 N     1.444537483037E+00  7.490942510733E+00  1.444537483037E+00
   99     7 N     7.490942510733E+00  1.444537483037E+00  1.444537483037E+00
  100     7 N     1.444537483037E+00 -7.490942510733E+00 -1.444537483037E+00
  101     7 N    -7.490942510733E+00 -1.444537483037E+00  1.444537483037E+00
  102     7 N    -1.444537483037E+00 -7.490942510733E+00  1.444537483037E+00
  103     8 O    -1.905376738208E+00 -3.755727011360E-01  7.123752114797E+00
  104     8 O     1.905376738208E+00  3.755727011360E-01  7.123752114797E+00
  105     8 O    -1.905376738208E+00  3.755727011360E-01 -7.123752114797E+00
  106     8 O     1.905376738208E+00 -3.755727011360E-01 -7.123752114797E+00
  107     8 O     7.123752114797E+00 -1.905376738208E+00 -3.755727011360E-01
  108     8 O    -3.755727011360E-01  7.123752114797E+00 -1.905376738208E+00
  109     8 O    -7.123752114797E+00  1.905376738208E+00 -3.755727011360E-01
  110     8 O     3.755727011360E-01  7.123752114797E+00  1.905376738208E+00
  111     8 O     7.123752114797E+00  1.905376738208E+00  3.755727011360E-01
  112     8 O     3.755727011360E-01 -7.123752114797E+00 -1.905376738208E+00
  113     8 O    -7.123752114797E+00 -1.905376738208E+00  3.755727011360E-01
  114     8 O    -3.755727011360E-01 -7.123752114797E+00  1.905376738208E+00
  115     8 O    -3.755727011360E-01 -1.905376738208E+00  7.123752114797E+00
  116     8 O     3.755727011360E-01  1.905376738208E+00  7.123752114797E+00
  117     8 O     3.755727011360E-01 -1.905376738208E+00 -7.123752114797E+00
  118     8 O    -3.755727011360E-01  1.905376738208E+00 -7.123752114797E+00
  119     8 O    -1.905376738208E+00  7.123752114797E+00 -3.755727011360E-01
  120     8 O     7.123752114797E+00 -3.755727011360E-01 -1.905376738208E+00
  121     8 O     1.905376738208E+00 -7.123752114797E+00 -3.755727011360E-01
  122     8 O     7.123752114797E+00  3.755727011360E-01  1.905376738208E+00
  123     8 O     1.905376738208E+00  7.123752114797E+00  3.755727011360E-01
  124     8 O    -7.123752114797E+00  3.755727011360E-01 -1.905376738208E+00
  125     8 O    -1.905376738208E+00 -7.123752114797E+00  3.755727011360E-01
  126     8 O    -7.123752114797E+00 -3.755727011360E-01  1.905376738208E+00

 *******************************************************************************
 *** PSEUDOPOTENTIAL INFORMATION ***
 *******************************************************************************

 ATOMIC NUMBER  30, NUCLEAR CHARGE 20.000, GIVEN IN INPUT       PSEUDOPOTENTIAL
   TYPE       EXPONENT      COEFF.    N      EXPONENT      COEFF.    N
  P0 TMS    34.1500000  399.9872820   0    14.5900000   85.4856550   0
  P1 TMS    39.7800000  277.1489600   0    14.9500000   69.0522050   0
  P2 TMS    43.8000000  -34.1493490   0    14.9800000   -3.2918310   0

 *******************************************************************************
 LOCAL ATOMIC FUNCTIONS BASIS SET
 *******************************************************************************
   ATOM   X(AU)   Y(AU)   Z(AU)  N. TYPE  EXPONENT  S COEF   P COEF   D/F/G COEF
 *******************************************************************************
   1 ZN  16.263 -24.395   0.000
                                  1 S  
                                         3.032E+01 2.191E-01 0.000E+00 0.000E+00
                                         1.632E+01-2.326E-01 0.000E+00 0.000E+00
                                         1.141E+01-9.547E-01 0.000E+00 0.000E+00
                                  2 S  
                                         2.569E+00 1.000E+00 0.000E+00 0.000E+00
                                  3 S  
                                         1.063E+00 1.000E+00 0.000E+00 0.000E+00
                                  4 S  
                                         2.500E-01 1.000E+00 0.000E+00 0.000E+00
                                  5 S  
                                         1.200E-01 1.000E+00 0.000E+00 0.000E+00
                           6-     8 P  
                                         1.118E+02 0.000E+00 2.328E-02 0.000E+00
                                         1.913E+01 0.000E+00-1.010E+00 0.000E+00
                           9-    11 P  
                                         5.469E+00 0.000E+00 3.202E-01 0.000E+00
                                         2.506E+00 0.000E+00 7.181E-01 0.000E+00
                          12-    14 P  
                                         9.419E-01 0.000E+00 1.000E+00 0.000E+00
                          15-    17 P  
                                         2.500E-01 0.000E+00 1.000E+00 0.000E+00
                          18-    20 P  
                                         1.200E-01 0.000E+00 1.000E+00 0.000E+00
                          21-    25 D  
                                         4.465E+01 0.000E+00 0.000E+00 4.725E-02
                                         1.344E+01 0.000E+00 0.000E+00 2.189E-01
                                         4.682E+00 0.000E+00 0.000E+00 4.525E-01
                                         1.603E+00 0.000E+00 0.000E+00 5.186E-01
                          26-    30 D  
                                         4.828E-01 0.000E+00 0.000E+00 1.000E+00
                          31-    35 D  
                                         1.100E-01 0.000E+00 0.000E+00 1.000E+00
                          36-    42 F  
                                         2.614E+00 0.000E+00 0.000E+00 1.000E+00
   2 ZN   0.000 -24.395  16.263
   3 ZN  -0.000  16.263 -24.395
   4 ZN -24.395   0.000  16.263
   5 ZN -24.395  16.263   0.000
   6 ZN  16.263   0.000 -24.395
   7 C   -4.202  -4.202  15.843
                                253 S  
                                         4.563E+03 1.967E-03 0.000E+00 0.000E+00
                                         6.820E+02 1.523E-02 0.000E+00 0.000E+00
                                         1.550E+02 7.613E-02 0.000E+00 0.000E+00
                                         4.446E+01 2.608E-01 0.000E+00 0.000E+00
                                         1.303E+01 6.165E-01 0.000E+00 0.000E+00
                                         1.828E+00 2.210E-01 0.000E+00 0.000E+00
                         254-   257 SP 
                                         2.096E+01 1.147E-01 4.025E-02 0.000E+00
                                         4.803E+00 9.200E-01 2.376E-01 0.000E+00
                                         1.459E+00-3.031E-03 8.159E-01 0.000E+00
                         258-   261 SP 
                                         4.835E-01 1.000E+00 1.000E+00 0.000E+00
                         262-   265 SP 
                                         1.456E-01 1.000E+00 1.000E+00 0.000E+00
                         266-   270 D  
                                         6.260E-01 0.000E+00 0.000E+00 1.000E+00
   8 C    4.202   4.202  15.843
   9 C   -4.202   4.202 -15.843
  10 C    4.202  -4.202 -15.843
  11 C   15.843  -4.202  -4.202
  12 C   -4.202  15.843  -4.202
  13 C  -15.843   4.202  -4.202
  14 C    4.202  15.843   4.202
  15 C   15.843   4.202   4.202
  16 C    4.202 -15.843  -4.202
  17 C  -15.843  -4.202   4.202
  18 C   -4.202 -15.843   4.202
  19 C   10.879   9.029   1.902
  20 C  -10.879  -9.029   1.902
  21 C   10.879  -9.029  -1.902
  22 C  -10.879   9.029  -1.902
  23 C    1.902  10.879   9.029
  24 C    9.029   1.902  10.879
  25 C   -1.902 -10.879   9.029
  26 C   -9.029   1.902 -10.879
  27 C    1.902 -10.879  -9.029
  28 C   -9.029  -1.902  10.879
  29 C   -1.902  10.879  -9.029
  30 C    9.029  -1.902 -10.879
  31 C    9.029  10.879   1.902
  32 C   -9.029 -10.879   1.902
  33 C   -9.029  10.879  -1.902
  34 C    9.029 -10.879  -1.902
  35 C   10.879   1.902   9.029
  36 C    1.902   9.029  10.879
  37 C  -10.879  -1.902   9.029
  38 C    1.902  -9.029 -10.879
  39 C  -10.879   1.902  -9.029
  40 C   -1.902  -9.029  10.879
  41 C   10.879  -1.902  -9.029
  42 C   -1.902   9.029 -10.879
  43 H   10.915   7.220   2.836
                                901 S  
                                         3.387E+01 2.549E-02 0.000E+00 0.000E+00
                                         5.095E+00 1.904E-01 0.000E+00 0.000E+00
                                         1.159E+00 8.522E-01 0.000E+00 0.000E+00
                                902 S  
                                         3.258E-01 1.000E+00 0.000E+00 0.000E+00
                                903 S  
                                         1.027E-01 1.000E+00 0.000E+00 0.000E+00
                         904-   906 P  
                                         7.500E-01 0.000E+00 1.000E+00 0.000E+00
  44 H  -10.915  -7.220   2.836
  45 H   10.915  -7.220  -2.836
  46 H  -10.915   7.220  -2.836
  47 H    2.836  10.915   7.220
  48 H    7.220   2.836  10.915
  49 H   -2.836 -10.915   7.220
  50 H   -7.220   2.836 -10.915
  51 H    2.836 -10.915  -7.220
  52 H   -7.220  -2.836  10.915
  53 H   -2.836  10.915  -7.220
  54 H    7.220  -2.836 -10.915
  55 H    7.220  10.915   2.836
  56 H   -7.220 -10.915   2.836
  57 H   -7.220  10.915  -2.836
  58 H    7.220 -10.915  -2.836
  59 H   10.915   2.836   7.220
  60 H    2.836   7.220  10.915
  61 H  -10.915  -2.836   7.220
  62 H    2.836  -7.220 -10.915
  63 H  -10.915   2.836  -7.220
  64 H   -2.836  -7.220  10.915
  65 H   10.915  -2.836  -7.220
  66 H   -2.836   7.220 -10.915
  67 N   12.807   9.806   0.411
                               1045 S  
                                         6.293E+03 1.970E-03 0.000E+00 0.000E+00
                                         9.490E+02 1.496E-02 0.000E+00 0.000E+00
                                         2.188E+02 7.350E-02 0.000E+00 0.000E+00
                                         6.369E+01 2.489E-01 0.000E+00 0.000E+00
                                         1.883E+01 6.025E-01 0.000E+00 0.000E+00
                                         2.720E+00 2.562E-01 0.000E+00 0.000E+00
                        1046-  1049 SP 
                                         3.063E+01 1.119E-01 3.831E-02 0.000E+00
                                         7.026E+00 9.217E-01 2.374E-01 0.000E+00
                                         2.112E+00-2.569E-03 8.176E-01 0.000E+00
                        1050-  1053 SP 
                                         6.840E-01 1.000E+00 1.000E+00 0.000E+00
                        1054-  1057 SP 
                                         2.009E-01 1.000E+00 1.000E+00 0.000E+00
                        1058-  1062 D  
                                         9.130E-01 0.000E+00 0.000E+00 1.000E+00
  68 N  -12.807  -9.806   0.411
  69 N   12.807  -9.806  -0.411
  70 N  -12.807   9.806  -0.411
  71 N    0.411  12.807   9.806
  72 N    9.806   0.411  12.807
  73 N   -0.411 -12.807   9.806
  74 N   -9.806   0.411 -12.807
  75 N    0.411 -12.807  -9.806
  76 N   -9.806  -0.411  12.807
  77 N   -0.411  12.807  -9.806
  78 N    9.806  -0.411 -12.807
  79 N    9.806  12.807   0.411
  80 N   -9.806 -12.807   0.411
  81 N   -9.806  12.807  -0.411
  82 N    9.806 -12.807  -0.411
  83 N   12.807   0.411   9.806
  84 N    0.411   9.806  12.807
  85 N  -12.807  -0.411   9.806
  86 N    0.411  -9.806 -12.807
  87 N  -12.807   0.411  -9.806
  88 N   -0.411  -9.806  12.807
  89 N   12.807  -0.411  -9.806
  90 N   -0.411   9.806 -12.807
  91 N   -2.730  -2.730  14.156
  92 N    2.730   2.730  14.156
  93 N   -2.730   2.730 -14.156
  94 N    2.730  -2.730 -14.156
  95 N   14.156  -2.730  -2.730
  96 N   -2.730  14.156  -2.730
  97 N  -14.156   2.730  -2.730
  98 N    2.730  14.156   2.730
  99 N   14.156   2.730   2.730
 100 N    2.730 -14.156  -2.730
 101 N  -14.156  -2.730   2.730
 102 N   -2.730 -14.156   2.730
 103 O   -3.601  -0.710  13.462
                               1693 S  
                                         8.588E+03 1.895E-03 0.000E+00 0.000E+00
                                         1.297E+03 1.439E-02 0.000E+00 0.000E+00
                                         2.993E+02 7.073E-02 0.000E+00 0.000E+00
                                         8.738E+01 2.400E-01 0.000E+00 0.000E+00
                                         2.568E+01 5.948E-01 0.000E+00 0.000E+00
                                         3.740E+00 2.808E-01 0.000E+00 0.000E+00
                        1694-  1697 SP 
                                         4.212E+01 1.139E-01 3.651E-02 0.000E+00
                                         9.628E+00 9.208E-01 2.372E-01 0.000E+00
                                         2.853E+00-3.274E-03 8.197E-01 0.000E+00
                        1698-  1701 SP 
                                         9.057E-01 1.000E+00 1.000E+00 0.000E+00
                        1702-  1705 SP 
                                         2.556E-01 1.000E+00 1.000E+00 0.000E+00
                        1706-  1710 D  
                                         1.292E+00 0.000E+00 0.000E+00 1.000E+00
 104 O    3.601   0.710  13.462
 105 O   -3.601   0.710 -13.462
 106 O    3.601  -0.710 -13.462
 107 O   13.462  -3.601  -0.710
 108 O   -0.710  13.462  -3.601
 109 O  -13.462   3.601  -0.710
 110 O    0.710  13.462   3.601
 111 O   13.462   3.601   0.710
 112 O    0.710 -13.462  -3.601
 113 O  -13.462  -3.601   0.710
 114 O   -0.710 -13.462   3.601
 115 O   -0.710  -3.601  13.462
 116 O    0.710   3.601  13.462
 117 O    0.710  -3.601 -13.462
 118 O   -0.710   3.601 -13.462
 119 O   -3.601  13.462  -0.710
 120 O   13.462  -0.710  -3.601
 121 O    3.601 -13.462  -0.710
 122 O   13.462   0.710   3.601
 123 O    3.601  13.462   0.710
 124 O  -13.462   0.710  -3.601
 125 O   -3.601 -13.462   0.710
 126 O  -13.462  -0.710   3.601
 INFORMATION **** SET_MPP **** PCRYSTAL CALCULATION
 INFORMATION **** READM2 **** NEW DEFAULT: FOCK/KS MATRIX MIXING SET TO 30 %
 INFORMATION **** READM2 **** NEW DEFAULT: FULL DIRECT SCF MODE
 INFORMATION **** READM2 **** NEW DEFAULT: COULOMB BIPOLAR BUFFER SET TO 32 Mb
 INFORMATION **** READM2 **** NEW DEFAULT: EXCHANGE BIPOLAR BUFFER SET TO 32 Mb

 *******************************************************************************
 NEW DEFAULT: DFT INTEGRATION GRID INCREASED TO XLGRID
 NEW DEFAULT: DIIS ACCELERATOR ACTIVE
 USE KEYWORD NODIIS TO TURN IT OFF
 *******************************************************************************

 INFORMATION **** DFTD3_INPUT **** PERFORM LATEST DISPERSION CORRECTION DFT-D3(BJ) WITH AUTOMATIC PARAMETER SETUP
 PLEASE CITE:
 (1) DFT-D3 Reference
  S. Grimme, J. Antony, S. Ehrlich, and H. Krieg, J. Chem. Phys. 132 (2010), 154104
 (2) BJ-Damping Reference
  S. Grimme, S. Ehrlich, and L. Goerigk, J. Comput. Chem. 32 (2011), 1456-1465
 (3) General DFT-D Review
  S. Grimme, A. Hansen, J. G. Brandenburg, and C. Bannwarth,
  Chem. Rev. 116 (2016), 5105-5154

 INFORMATION **** TOLINTEG **** COULOMB AND EXCHANGE SERIES TOLERANCES MODIFIED
 INFORMATION **** TOLDEE **** SCF TOL ON TOTAL ENERGY SET TO           8
 INFORMATION **** DFTD3_INPUT **** PERFORM DISPERSION CORRECTION DFT-D3(BJ) IN THE BECKE-JOHNSON DAMPING SCHEME

 PLEASE CITE:
 (1) DFT-D3 Reference
  S. Grimme, J. Antony, S. Ehrlich, and H. Krieg, J. Chem. Phys. 132 (2010), 154104
 (2) BJ-Damping Reference
  S. Grimme, S. Ehrlich, and L. Goerigk, J. Comput. Chem. 32 (2011), 1456-1465
 (3) General DFT-D Review
  S. Grimme, A. Hansen, J. G. Brandenburg, and C. Bannwarth,
  Chem. Rev. 116 (2016), 5105-5154

 *******************************************************************************
 N. OF ATOMS PER CELL       126  COULOMB OVERLAP TOL         (T1) 10**   -7
 NUMBER OF SHELLS           660  COULOMB PENETRATION TOL     (T2) 10**   -7
 NUMBER OF AO              2124  EXCHANGE OVERLAP TOL        (T3) 10**   -7
 N. OF ELECTRONS PER CELL   804  EXCHANGE PSEUDO OVP (F(G))  (T4) 10**  -10
 CORE ELECTRONS PER CELL    192  EXCHANGE PSEUDO OVP (P(G))  (T5) 10**  -40
 N. OF SYMMETRY OPERATORS    24  POLE ORDER IN MONO ZONE                  4
 *******************************************************************************
 TYPE OF CALCULATION :  RESTRICTED CLOSED SHELL
 KOHN-SHAM HAMILTONIAN

 (EXCHANGE)[CORRELATION] FUNCTIONAL:(PERDEW-BURKE-ERNZERHOF)[PERDEW-BURKE-ERNZERHOF]


 HYBRID EXCHANGE - PERCENTAGE OF FOCK EXCHANGE    25.0000
 CORE  PSEUDO POTENTIAL         TOL. ON PSEUDO              (TP) 10**- 6

 CAPPA:IS1  2;IS2  2;IS3  2; K PTS MONK NET   3; SYMMOPS:K SPACE  48;G SPACE  24

 *******************************************************************************
 MAX NUMBER OF SCF CYCLES      50  CONVERGENCE ON DELTAP        10**-18
 WEIGHT OF F(I) IN F(I+1)      30% CONVERGENCE ON ENERGY        10**- 8
 SHRINK. FACT.(MONKH.)    2  2  2  NUMBER OF K POINTS IN THE IBZ      3
 SHRINKING FACTOR(GILAT NET)    2  NUMBER OF K POINTS(GILAT NET)      3
 *******************************************************************************
 *** K POINTS COORDINATES (OBLIQUE COORDINATES IN UNITS OF IS =  2)
   1-R(  0  0  0)   2-R(  1  0  0)   3-R(  1  1  1)

 DIRECT LATTICE VECTORS COMPON. (A.U.)     RECIP. LATTICE VECTORS COMPON. (A.U.) 
        X            Y            Z              X            Y            Z
  -16.2632163   16.2632163   16.2632163      0.0000000    0.1931717    0.1931717
   16.2632163  -16.2632163   16.2632163      0.1931717    0.0000000    0.1931717
   16.2632163   16.2632163  -16.2632163      0.1931717    0.1931717    0.0000000

 DISK SPACE FOR EIGENVECTORS (FTN 10)    13534128 REALS

 SYMMETRY ADAPTION OF THE BLOCH FUNCTIONS ENABLED
 TTTTTTTTTTTTTTTTTTTTTTTTTTTTTT gordsh1     TELAPSE        3.94 TCPU        1.13

 MATRIX SIZE: P(G)10484616, F(G)  759420, P(G) IRR  224530, F(G) IRR   33569
 MAX G-VECTOR INDEX FOR 1- AND 2-ELECTRON INTEGRALS 181

 TTTTTTTTTTTTTTTTTTTTTTTTTTTTTT INPUT       TELAPSE        3.99 TCPU        1.18

 NEIGHBORS OF THE NON-EQUIVALENT ATOMS

 N = NUMBER OF NEIGHBORS AT DISTANCE R
    ATOM  N     R/ANG      R/AU   NEIGHBORS (ATOM LABELS AND CELL INDICES)
   1 ZN   4     2.0440     3.8626   67 N   -1 0-1   70 N   -1 1 0   86 N    0 1 0
                                    88 N   -1 0 0
   1 ZN   4     2.8438     5.3741  109 O   -1 1 0  111 O   -1 0-1  115 O   -1 0 0
                                   117 O    0 1 0
   1 ZN   4     3.0525     5.7684    7 C   -1 0 0   10 C    0 1 0   13 C   -1 1 0
                                    15 C   -1 0-1
   1 ZN   4     3.0586     5.7799   19 C   -1 0-1   22 C   -1 1 0   38 C    0 1 0
                                    40 C   -1 0 0
   1 ZN   4     3.2396     6.1220   43 H   -1 0-1   46 H   -1 1 0   62 H    0 1 0
                                    64 H   -1 0 0
   1 ZN   4     3.3914     6.4088   91 N   -1 0 0   94 N    0 1 0   97 N   -1 1 0
                                    99 N   -1 0-1

   7 C    2     1.3315     2.5162   67 N    0 0-1   79 N    0 0-1
   7 C    1     1.4183     2.6801   91 N    0 0 0
   7 C    2     2.1155     3.9977   19 C    0 0-1   31 C    0 0-1
   7 C    2     2.2594     4.2696  103 O    0 0 0  115 O    0 0 0
   7 C    2     3.0525     5.7684    1 ZN   1 0 0    5 ZN   0 1 0
   7 C    2     3.1245     5.9044  105 O    1 1 0  117 O    1 1 0

  19 C    1     1.0775     2.0362   43 H    0 0 0
  19 C    1     1.3535     2.5577   67 N    0 0 0
  19 C    1     1.3849     2.6170   31 C    0 0 0
  19 C    1     2.1155     3.9977    7 C    0 0 1
  19 C    1     2.2230     4.2009   79 N    0 0 0
  19 C    1     2.2339     4.2215   55 H    0 0 0

  43 H    1     1.0775     2.0362   19 C    0 0 0
  43 H    1     2.1266     4.0186   67 N    0 0 0
  43 H    1     2.2339     4.2215   31 C    0 0 0
  43 H    1     2.5982     4.9099  111 O    0 0 0
  43 H    1     2.7651     5.2253   55 H    0 0 0
  43 H    1     2.9309     5.5387   99 N    0 0 0

  67 N    1     1.3315     2.5162    7 C    0 0 1
  67 N    1     1.3535     2.5577   19 C    0 0 0
  67 N    1     2.0440     3.8626    1 ZN   1 0 1
  67 N    1     2.1266     4.0186   43 H    0 0 0
  67 N    1     2.2230     4.2009   31 C    0 0 0
  67 N    1     2.2456     4.2436   79 N    0 0 0

  91 N    2     1.2206     2.3066  103 O    0 0 0  115 O    0 0 0
  91 N    1     1.4183     2.6801    7 C    0 0 0
  91 N    2     2.4112     4.5566   67 N    0 0-1   79 N    0 0-1
  91 N    2     2.9309     5.5387   52 H    0 0 0   64 H    0 0 0
  91 N    2     3.2051     6.0567  105 O    1 1 0  117 O    1 1 0
  91 N    2     3.3914     6.4088    1 ZN   1 0 0    5 ZN   0 1 0

 103 O    1     1.2206     2.3066   91 N    0 0 0
 103 O    1     2.1635     4.0884  115 O    0 0 0
 103 O    1     2.2594     4.2696    7 C    0 0 0
 103 O    1     2.5982     4.9099   52 H    0 0 0
 103 O    1     2.6994     5.1011   79 N    0 0-1
 103 O    1     2.8438     5.3741    5 ZN   0 1 0


 SYMMETRY ALLOWED ELASTIC DISTORTION 1
  0.5773503  0.0000000  0.0000000
  0.0000000  0.5773503  0.0000000
  0.0000000  0.0000000  0.5773503

 SYMMETRY ALLOWED INTERNAL DEGREE(S) OF FREEDOM:  16
 TTTTTTTTTTTTTTTTTTTTTTTTTTTTTT SYMM        TELAPSE        4.23 TCPU        1.42
 TTTTTTTTTTTTTTTTTTTTTTTTTTTTTT INT_SCREEN  TELAPSE        4.26 TCPU        1.45

 ************************************************************************
 ************************************************************************
 * ELAPIEZO OPTION, E. ALBANESE, A. ERBA, B. CIVALLERI, R. DOVESI       *
 *                                                                      *
 * IT IS ASSUMED THAT THE INPUT IS FROM AN OPTIMIZED RUN                *

 CONVERGENCE CRITERION FOR ENERGY, TOLDEE =          1.0000E-08
 CONVERGENCE CRITERION FOR RMS GRADIENT, TOLDEG =    3.0000E-04
 CONVERGENCE CRITERION FOR RMS DISPLACEMENT, TOLDEX  6.2000E-04
 MAGNITUDE OF STEPSIZE FOR ADIMENSIONAL STRAINS =    1.5000E-02
 NUMBER OF POINTS (TOTAL) IN NUMERICAL 2ND DERIVATIVE=        3
 ************************************************************************
 ************************************************************************

 ************************************************************************

  Y. NOEL POST DOC. TURIN 2002

  THIS ROUTINE EVALUATES THE NON ZERO ELEMENTS OF THE ELASTIC TENSOR 

  ORDER OF THE TENSOR : 4

 |  1 A    1 B    1 B     .      .      .     |
 |         1 A    1 B     .      .      .     |
 |                1 A     .      .      .     |
 |                       1 C     .      .     |
 |                              1 C     .     |
 |                                     1 C    |

 EACH  LETTER   CORRESPONDS  TO  AN  INDEPENDENT  COMPONENT.
 INTERDEPENDENT COMPONENTS (WITH SAME LETTER) ARE RELATED BY
 THE COEFFICIENT THAT PRECEEDS EACH LETTER.

 ************************************************************************


 ************************************************************************

  Y. NOEL POST DOC. TURIN 2002

  THIS ROUTINE EVALUATES THE NON ZERO ELEMENTS OF THE PIEZOELECTRIC TENSOR 

  ORDER OF THE TENSOR : 3

 |   .      .      .     1 A     .      .     |
 |   .      .      .      .     1 A     .     |
 |   .      .      .      .      .     1 A    |

 EACH  LETTER   CORRESPONDS  TO  AN  INDEPENDENT  COMPONENT.
 INTERDEPENDENT COMPONENTS (WITH SAME LETTER) ARE RELATED BY
 THE COEFFICIENT THAT PRECEEDS EACH LETTER.

 ************************************************************************


 LIST OF ACTIVE DEFORMATIONS: 
             1
             4
 INFORMATION **** EXCBUF **** EXCH. BIPO BUFFER: WORDS USED =     4000000
 WARNING **** EXCBUF **** EXCH. BIPO BUFFER TOO SMALL - TO AVOID I/O SET EXCHSIZE =     6488154

 DFT PARAMETERS

     ATOM       ELECTRONS   NET CHARGE   R(ANGSTROM)
   1 230  ZN     20.0000      0.0000     1.37000000
   7   6  C       6.0000      0.0000     0.77000000
  43   1  H       1.0000      0.0000     1.11000000
  67   7  N       7.0000      0.0000     0.74000000
 103   8  O       8.0000      0.0000     0.74000000

 SIZE OF GRID=     334074
 TTTTTTTTTTTTTTTTTTTTTTTTTTTTTT MAKE_GRID2  TELAPSE        6.33 TCPU        3.41
 BECKE WEIGHT FUNCTION
 RADSAFE =     2.00
 TOLERANCES - DENSITY:10**- 6; POTENTIAL:10**- 9; GRID WGT:10**-14

 RADIAL INTEGRATION  - INTERVALS (POINTS,UPPER LIMIT):            1( 99,  4.0*R)

 ANGULAR INTEGRATION - INTERVALS (ACCURACY LEVEL [N. POINTS] UPPER LIMIT):
  1(  6[ 146]   0.2)  2( 11[ 302]   0.5)  3( 14[ 590]   0.9)  4( 18[1454]   3.5)
  5( 14[ 590]9999.0)
 TTTTTTTTTTTTTTTTTTTTTTTTTTTTTT INT_CALC    TELAPSE        6.38 TCPU        3.46
 EEEEEEEEEE INT_CALC TERMINATION  DATE 24 02 2020 TIME 14:48:38.5

 *******************************************************************************
 ZIF-65 (cif CCDC 917446, CIMFUB)                                                
 CRYSTAL - SCF - TYPE OF CALCULATION :  RESTRICTED CLOSED SHELL
 *******************************************************************************

 CAPPA:IS1  2;IS2  2;IS3  2; K PTS MONK NET   3; SYMMOPS:K SPACE  48;G SPACE  24

 TTTTTTTTTTTTTTTTTTTTTTTTTTTTTT SDIK        TELAPSE        6.73 TCPU        3.81

 AAAAAAAAAAAAAAAAAAAAAAAAAAAAAAAAAAAAAAAAAAAAAAAAAAAAAAAAAAAAAAAAAAAAAAAAAAAAAAA
         ATOMIC WAVEFUNCTION(S)


 NUCLEAR CHARGE 20.0  SYMMETRY SPECIES            S    P    D
 N. ELECTRONS   20.0  NUMBER OF PRIMITIVE GTOS    7    7    6
                      NUMBER OF CONTRACTED GTOS   5    5    3
                      NUMBER OF CLOSED SHELLS     2    1    1
                      OPEN SHELL OCCUPATION       0    0    0

  ZNUC SCFIT  TOTAL HF ENERGY   KINETIC ENERGY   VIRIAL THEOREM ACCURACY
  20.0  35   -2.259494290E+02  1.538488917E+02 -2.468645152E+00  3.9E-06

 NUCLEAR CHARGE  6.0  SYMMETRY SPECIES            S    P
 N. ELECTRONS    6.0  NUMBER OF PRIMITIVE GTOS   11    5
                      NUMBER OF CONTRACTED GTOS   4    3
                      NUMBER OF CLOSED SHELLS     2    0
                      OPEN SHELL OCCUPATION       0    2

  ZNUC SCFIT  TOTAL HF ENERGY   KINETIC ENERGY   VIRIAL THEOREM ACCURACY
   6.0  11   -3.768480057E+01  3.769831118E+01 -1.999641612E+00  2.0E-06

 NUCLEAR CHARGE  1.0  SYMMETRY SPECIES            S
 N. ELECTRONS    1.0  NUMBER OF PRIMITIVE GTOS    5
                      NUMBER OF CONTRACTED GTOS   3
                      NUMBER OF CLOSED SHELLS     0
                      OPEN SHELL OCCUPATION       1

  ZNUC SCFIT  TOTAL HF ENERGY   KINETIC ENERGY   VIRIAL THEOREM ACCURACY
   1.0   1   -4.998098153E-01  4.997907537E-01 -2.000038139E+00  9.6E-17

 NUCLEAR CHARGE  7.0  SYMMETRY SPECIES            S    P
 N. ELECTRONS    7.0  NUMBER OF PRIMITIVE GTOS   11    5
                      NUMBER OF CONTRACTED GTOS   4    3
                      NUMBER OF CLOSED SHELLS     2    0
                      OPEN SHELL OCCUPATION       0    3

  ZNUC SCFIT  TOTAL HF ENERGY   KINETIC ENERGY   VIRIAL THEOREM ACCURACY
   7.0  11   -5.439473665E+01  5.441433682E+01 -1.999639798E+00  3.6E-06

 NUCLEAR CHARGE  8.0  SYMMETRY SPECIES            S    P
 N. ELECTRONS    8.0  NUMBER OF PRIMITIVE GTOS   11    5
                      NUMBER OF CONTRACTED GTOS   4    3
                      NUMBER OF CLOSED SHELLS     2    0
                      OPEN SHELL OCCUPATION       0    4

  ZNUC SCFIT  TOTAL HF ENERGY   KINETIC ENERGY   VIRIAL THEOREM ACCURACY
   8.0  13   -7.479861895E+01  7.482603849E+01 -1.999633556E+00  2.7E-06

 AAAAAAAAAAAAAAAAAAAAAAAAAAAAAAAAAAAAAAAAAAAAAAAAAAAAAAAAAAAAAAAAAAAAAAAAAAAAAAA

 CHARGE NORMALIZATION FACTOR   1.00000000
 TOTAL ATOMIC CHARGES:
  20.0000000  20.0000000  20.0000000  20.0000000  20.0000000  20.0000000
   6.0000000   6.0000000   6.0000000   6.0000000   6.0000000   6.0000000
   6.0000000   6.0000000   6.0000000   6.0000000   6.0000000   6.0000000
   6.0000000   6.0000000   6.0000000   6.0000000   6.0000000   6.0000000
   6.0000000   6.0000000   6.0000000   6.0000000   6.0000000   6.0000000
   6.0000000   6.0000000   6.0000000   6.0000000   6.0000000   6.0000000
   6.0000000   6.0000000   6.0000000   6.0000000   6.0000000   6.0000000
   1.0000000   1.0000000   1.0000000   1.0000000   1.0000000   1.0000000
   1.0000000   1.0000000   1.0000000   1.0000000   1.0000000   1.0000000
   1.0000000   1.0000000   1.0000000   1.0000000   1.0000000   1.0000000
   1.0000000   1.0000000   1.0000000   1.0000000   1.0000000   1.0000000
   7.0000000   7.0000000   7.0000000   7.0000000   7.0000000   7.0000000
   7.0000000   7.0000000   7.0000000   7.0000000   7.0000000   7.0000000
   7.0000000   7.0000000   7.0000000   7.0000000   7.0000000   7.0000000
   7.0000000   7.0000000   7.0000000   7.0000000   7.0000000   7.0000000
   7.0000000   7.0000000   7.0000000   7.0000000   7.0000000   7.0000000
   7.0000000   7.0000000   7.0000000   7.0000000   7.0000000   7.0000000
   8.0000000   8.0000000   8.0000000   8.0000000   8.0000000   8.0000000
   8.0000000   8.0000000   8.0000000   8.0000000   8.0000000   8.0000000
   8.0000000   8.0000000   8.0000000   8.0000000   8.0000000   8.0000000
   8.0000000   8.0000000   8.0000000   8.0000000   8.0000000   8.0000000
 TTTTTTTTTTTTTTTTTTTTTTTTTTTTTT MOQGAD      TELAPSE        7.01 TCPU        4.09
 TTTTTTTTTTTTTTTTTTTTTTTTTTTTTT SHELLXN     TELAPSE       11.08 TCPU        7.16
 TTTTTTTTTTTTTTTTTTTTTTTTTTTTTT MONMO3      TELAPSE       12.14 TCPU        8.22
 NUMERICALLY INTEGRATED DENSITY    804.0001165581
 TTTTTTTTTTTTTTTTTTTTTTTTTTTTTT NUMDFT      TELAPSE       12.64 TCPU        8.72
 CYC   0 ETOT(AU) -6.549938744116E+03 DETOT -6.55E+03 tst  0.00E+00 PX  1.00E+00
 TTTTTTTTTTTTTTTTTTTTTTTTTTTTTT DIIS        TELAPSE       12.69 TCPU        8.77
 TTTTTTTTTTTTTTTTTTTTTTTTTTTTTT FDIK        TELAPSE       13.78 TCPU        9.66
 INSULATING STATE
 TOP OF VALENCE BANDS -    BAND    402; K    3; EIG -2.9598120E-01 AU
 TOP OF VALENCE BANDS -    BAND    402; K    1; EIG -2.9753050E-01 AU
 BOTTOM OF VIRTUAL BANDS - BAND    403; K    2; EIG -1.5847716E-01 AU
 INDIRECT ENERGY BAND GAP:   3.7417 eV
 BOTTOM OF VIRTUAL BANDS - BAND    403; K    1; EIG -1.5829391E-01 AU
 TTTTTTTTTTTTTTTTTTTTTTTTTTTTTT PDIG        TELAPSE       13.99 TCPU        9.87
 CHARGE NORMALIZATION FACTOR   1.00000000
 TOTAL ATOMIC CHARGES:
  18.3886711  18.3886711  18.3886711  18.3886711  18.3886711  18.3886711
   5.3171332   5.3171332   5.3171332   5.3171332   5.3171332   5.3171332
   5.3171332   5.3171332   5.3171332   5.3171332   5.3171332   5.3171332
   6.1619787   6.1619787   6.1619787   6.1619787   6.1619787   6.1619787
   6.1619787   6.1619787   6.1619787   6.1619787   6.1619787   6.1619787
   6.1619787   6.1619787   6.1619787   6.1619787   6.1619787   6.1619787
   6.1619787   6.1619787   6.1619787   6.1619787   6.1619787   6.1619787
   0.7971382   0.7971382   0.7971382   0.7971382   0.7971382   0.7971382
   0.7971382   0.7971382   0.7971382   0.7971382   0.7971382   0.7971382
   0.7971382   0.7971382   0.7971382   0.7971382   0.7971382   0.7971382
   0.7971382   0.7971382   0.7971382   0.7971382   0.7971382   0.7971382
   7.6517055   7.6517055   7.6517055   7.6517055   7.6517055   7.6517055
   7.6517055   7.6517055   7.6517055   7.6517055   7.6517055   7.6517055
   7.6517055   7.6517055   7.6517055   7.6517055   7.6517055   7.6517055
   7.6517055   7.6517055   7.6517055   7.6517055   7.6517055   7.6517055
   6.1258510   6.1258510   6.1258510   6.1258510   6.1258510   6.1258510
   6.1258510   6.1258510   6.1258510   6.1258510   6.1258510   6.1258510
   8.5705177   8.5705177   8.5705177   8.5705177   8.5705177   8.5705177
   8.5705177   8.5705177   8.5705177   8.5705177   8.5705177   8.5705177
   8.5705177   8.5705177   8.5705177   8.5705177   8.5705177   8.5705177
   8.5705177   8.5705177   8.5705177   8.5705177   8.5705177   8.5705177
 TTTTTTTTTTTTTTTTTTTTTTTTTTTTTT MOQGAD      TELAPSE       14.00 TCPU        9.88
 TTTTTTTTTTTTTTTTTTTTTTTTTTTTTT SHELLXN     TELAPSE       21.26 TCPU       13.09
 TTTTTTTTTTTTTTTTTTTTTTTTTTTTTT MONMO3      TELAPSE       22.03 TCPU       13.87
 NUMERICALLY INTEGRATED DENSITY    804.0001060396
 TTTTTTTTTTTTTTTTTTTTTTTTTTTTTT NUMDFT      TELAPSE       22.97 TCPU       14.80
 CYC   1 ETOT(AU) -6.517953594856E+03 DETOT  3.20E+01 tst  0.00E+00 PX  1.00E+00
 TTTTTTTTTTTTTTTTTTTTTTTTTTTTTT DIIS        TELAPSE       23.20 TCPU       15.03
 DIIS TEST: 0.55305E+02 AT SCF   CYCLE   1 - MIX   30 %
 TTTTTTTTTTTTTTTTTTTTTTTTTTTTTT FDIK        TELAPSE       23.95 TCPU       15.59
 INSULATING STATE
 TOP OF VALENCE BANDS -    BAND    402; K    3; EIG -2.3845970E-01 AU
 TOP OF VALENCE BANDS -    BAND    402; K    1; EIG -2.3979175E-01 AU
 BOTTOM OF VIRTUAL BANDS - BAND    403; K    3; EIG -1.4605715E-01 AU
 DIRECT ENERGY BAND GAP:   2.5144 eV
 BOTTOM OF VIRTUAL BANDS - BAND    403; K    1; EIG -1.4474832E-01 AU
 TTTTTTTTTTTTTTTTTTTTTTTTTTTTTT PDIG        TELAPSE       24.16 TCPU       15.80
 CHARGE NORMALIZATION FACTOR   1.00000000
 TOTAL ATOMIC CHARGES:
  18.7490717  18.7490717  18.7490717  18.7490717  18.7490717  18.7490717
   5.6693037   5.6693037   5.6693037   5.6693037   5.6693037   5.6693037
   5.6693037   5.6693037   5.6693037   5.6693037   5.6693037   5.6693037
   5.7784398   5.7784398   5.7784398   5.7784398   5.7784398   5.7784398
   5.7784398   5.7784398   5.7784398   5.7784398   5.7784398   5.7784398
   5.7784398   5.7784398   5.7784398   5.7784398   5.7784398   5.7784398
   5.7784398   5.7784398   5.7784398   5.7784398   5.7784398   5.7784398
   0.9248044   0.9248044   0.9248044   0.9248044   0.9248044   0.9248044
   0.9248044   0.9248044   0.9248044   0.9248044   0.9248044   0.9248044
   0.9248044   0.9248044   0.9248044   0.9248044   0.9248044   0.9248044
   0.9248044   0.9248044   0.9248044   0.9248044   0.9248044   0.9248044
   7.4985136   7.4985136   7.4985136   7.4985136   7.4985136   7.4985136
   7.4985136   7.4985136   7.4985136   7.4985136   7.4985136   7.4985136
   7.4985136   7.4985136   7.4985136   7.4985136   7.4985136   7.4985136
   7.4985136   7.4985136   7.4985136   7.4985136   7.4985136   7.4985136
   7.4346463   7.4346463   7.4346463   7.4346463   7.4346463   7.4346463
   7.4346463   7.4346463   7.4346463   7.4346463   7.4346463   7.4346463
   8.0589994   8.0589994   8.0589994   8.0589994   8.0589994   8.0589994
   8.0589994   8.0589994   8.0589994   8.0589994   8.0589994   8.0589994
   8.0589994   8.0589994   8.0589994   8.0589994   8.0589994   8.0589994
   8.0589994   8.0589994   8.0589994   8.0589994   8.0589994   8.0589994
 TTTTTTTTTTTTTTTTTTTTTTTTTTTTTT MOQGAD      TELAPSE       24.17 TCPU       15.81
 TTTTTTTTTTTTTTTTTTTTTTTTTTTTTT SHELLXN     TELAPSE       30.72 TCPU       19.02
 TTTTTTTTTTTTTTTTTTTTTTTTTTTTTT MONMO3      TELAPSE       31.57 TCPU       19.88
 NUMERICALLY INTEGRATED DENSITY    804.0001099760
 TTTTTTTTTTTTTTTTTTTTTTTTTTTTTT NUMDFT      TELAPSE       32.48 TCPU       20.78
 CYC   2 ETOT(AU) -6.517845811351E+03 DETOT  1.08E-01 tst  1.94E-02 PX  2.28E-01
 TTTTTTTTTTTTTTTTTTTTTTTTTTTTTT DIIS        TELAPSE       32.76 TCPU       21.06
 DIIS TEST: 0.58585E+02 AT SCF   CYCLE   2 - DIIS ACTIVE - HISTORY:     2 CYCLES
 TTTTTTTTTTTTTTTTTTTTTTTTTTTTTT FDIK        TELAPSE       33.38 TCPU       21.48
 INSULATING STATE
 TOP OF VALENCE BANDS -    BAND    402; K    3; EIG -2.3965854E-01 AU
 TOP OF VALENCE BANDS -    BAND    402; K    1; EIG -2.4141764E-01 AU
 BOTTOM OF VIRTUAL BANDS - BAND    403; K    2; EIG -7.4370864E-02 AU
 INDIRECT ENERGY BAND GAP:   4.4977 eV
 BOTTOM OF VIRTUAL BANDS - BAND    403; K    1; EIG -7.4126202E-02 AU
 TTTTTTTTTTTTTTTTTTTTTTTTTTTTTT PDIG        TELAPSE       33.59 TCPU       21.69
 CHARGE NORMALIZATION FACTOR   1.00000000
 TOTAL ATOMIC CHARGES:
  18.5642549  18.5642549  18.5642549  18.5642549  18.5642549  18.5642549
   5.3120962   5.3120962   5.3120962   5.3120962   5.3120962   5.3120962
   5.3120962   5.3120962   5.3120962   5.3120962   5.3120962   5.3120962
   6.0456656   6.0456656   6.0456656   6.0456656   6.0456656   6.0456656
   6.0456656   6.0456656   6.0456656   6.0456656   6.0456656   6.0456656
   6.0456656   6.0456656   6.0456656   6.0456656   6.0456656   6.0456656
   6.0456656   6.0456656   6.0456656   6.0456656   6.0456656   6.0456656
   0.8832046   0.8832046   0.8832046   0.8832046   0.8832046   0.8832046
   0.8832046   0.8832046   0.8832046   0.8832046   0.8832046   0.8832046
   0.8832046   0.8832046   0.8832046   0.8832046   0.8832046   0.8832046
   0.8832046   0.8832046   0.8832046   0.8832046   0.8832046   0.8832046
   7.5963596   7.5963596   7.5963596   7.5963596   7.5963596   7.5963596
   7.5963596   7.5963596   7.5963596   7.5963596   7.5963596   7.5963596
   7.5963596   7.5963596   7.5963596   7.5963596   7.5963596   7.5963596
   7.5963596   7.5963596   7.5963596   7.5963596   7.5963596   7.5963596
   6.7951984   6.7951984   6.7951984   6.7951984   6.7951984   6.7951984
   6.7951984   6.7951984   6.7951984   6.7951984   6.7951984   6.7951984
   8.2800592   8.2800592   8.2800592   8.2800592   8.2800592   8.2800592
   8.2800592   8.2800592   8.2800592   8.2800592   8.2800592   8.2800592
   8.2800592   8.2800592   8.2800592   8.2800592   8.2800592   8.2800592
   8.2800592   8.2800592   8.2800592   8.2800592   8.2800592   8.2800592
 TTTTTTTTTTTTTTTTTTTTTTTTTTTTTT MOQGAD      TELAPSE       33.60 TCPU       21.70
 TTTTTTTTTTTTTTTTTTTTTTTTTTTTTT SHELLXN     TELAPSE       38.04 TCPU       24.91
 TTTTTTTTTTTTTTTTTTTTTTTTTTTTTT MONMO3      TELAPSE       41.51 TCPU       28.37
 NUMERICALLY INTEGRATED DENSITY    804.0000948927
 TTTTTTTTTTTTTTTTTTTTTTTTTTTTTT NUMDFT      TELAPSE       42.37 TCPU       29.23
 CYC   3 ETOT(AU) -6.520327858364E+03 DETOT -2.48E+00 tst  6.56E-03 PX  1.41E-01
 TTTTTTTTTTTTTTTTTTTTTTTTTTTTTT DIIS        TELAPSE       45.62 TCPU       32.49
 DIIS TEST: 0.13478E+01 AT SCF   CYCLE   3 - DIIS ACTIVE - HISTORY:     3 CYCLES
 TTTTTTTTTTTTTTTTTTTTTTTTTTTTTT FDIK        TELAPSE       50.29 TCPU       32.81
 INSULATING STATE
 TOP OF VALENCE BANDS -    BAND    402; K    3; EIG -2.4848086E-01 AU
 TOP OF VALENCE BANDS -    BAND    402; K    1; EIG -2.5010648E-01 AU
 BOTTOM OF VIRTUAL BANDS - BAND    403; K    2; EIG -9.7251324E-02 AU
 INDIRECT ENERGY BAND GAP:   4.1152 eV
 BOTTOM OF VIRTUAL BANDS - BAND    403; K    1; EIG -9.7047457E-02 AU
 TTTTTTTTTTTTTTTTTTTTTTTTTTTTTT PDIG        TELAPSE       51.09 TCPU       33.61
 CHARGE NORMALIZATION FACTOR   1.00000000
 TOTAL ATOMIC CHARGES:
  18.5024974  18.5024974  18.5024974  18.5024974  18.5024974  18.5024974
   5.4073004   5.4073004   5.4073004   5.4073004   5.4073004   5.4073004
   5.4073004   5.4073004   5.4073004   5.4073004   5.4073004   5.4073004
   5.9584067   5.9584067   5.9584067   5.9584067   5.9584067   5.9584067
   5.9584067   5.9584067   5.9584067   5.9584067   5.9584067   5.9584067
   5.9584067   5.9584067   5.9584067   5.9584067   5.9584067   5.9584067
   5.9584067   5.9584067   5.9584067   5.9584067   5.9584067   5.9584067
   0.8801025   0.8801025   0.8801025   0.8801025   0.8801025   0.8801025
   0.8801025   0.8801025   0.8801025   0.8801025   0.8801025   0.8801025
   0.8801025   0.8801025   0.8801025   0.8801025   0.8801025   0.8801025
   0.8801025   0.8801025   0.8801025   0.8801025   0.8801025   0.8801025
   7.6300702   7.6300702   7.6300702   7.6300702   7.6300702   7.6300702
   7.6300702   7.6300702   7.6300702   7.6300702   7.6300702   7.6300702
   7.6300702   7.6300702   7.6300702   7.6300702   7.6300702   7.6300702
   7.6300702   7.6300702   7.6300702   7.6300702   7.6300702   7.6300702
   6.7947763   6.7947763   6.7947763   6.7947763   6.7947763   6.7947763
   6.7947763   6.7947763   6.7947763   6.7947763   6.7947763   6.7947763
   8.3047579   8.3047579   8.3047579   8.3047579   8.3047579   8.3047579
   8.3047579   8.3047579   8.3047579   8.3047579   8.3047579   8.3047579
   8.3047579   8.3047579   8.3047579   8.3047579   8.3047579   8.3047579
   8.3047579   8.3047579   8.3047579   8.3047579   8.3047579   8.3047579
 TTTTTTTTTTTTTTTTTTTTTTTTTTTTTT MOQGAD      TELAPSE       51.10 TCPU       33.62
 TTTTTTTTTTTTTTTTTTTTTTTTTTTTTT SHELLXN     TELAPSE       76.93 TCPU       36.83
 TTTTTTTTTTTTTTTTTTTTTTTTTTTTTT MONMO3      TELAPSE       77.76 TCPU       37.66
 NUMERICALLY INTEGRATED DENSITY    804.0000993362
 TTTTTTTTTTTTTTTTTTTTTTTTTTTTTT NUMDFT      TELAPSE       78.96 TCPU       38.86
 CYC   4 ETOT(AU) -6.520391198307E+03 DETOT -6.33E-02 tst  4.71E-04 PX  1.95E-02
 TTTTTTTTTTTTTTTTTTTTTTTTTTTTTT DIIS        TELAPSE       79.49 TCPU       39.39
 DIIS TEST: 0.32587E+00 AT SCF   CYCLE   4 - DIIS ACTIVE - HISTORY:     4 CYCLES
 TTTTTTTTTTTTTTTTTTTTTTTTTTTTTT FDIK        TELAPSE       80.00 TCPU       39.71
 INSULATING STATE
 TOP OF VALENCE BANDS -    BAND    402; K    3; EIG -2.5203757E-01 AU
 TOP OF VALENCE BANDS -    BAND    402; K    1; EIG -2.5368289E-01 AU
 BOTTOM OF VIRTUAL BANDS - BAND    403; K    2; EIG -9.4350688E-02 AU
 INDIRECT ENERGY BAND GAP:   4.2909 eV
 BOTTOM OF VIRTUAL BANDS - BAND    403; K    1; EIG -9.4142261E-02 AU
 TTTTTTTTTTTTTTTTTTTTTTTTTTTTTT PDIG        TELAPSE       80.21 TCPU       39.91
 CHARGE NORMALIZATION FACTOR   1.00000000
 TOTAL ATOMIC CHARGES:
  18.4981826  18.4981826  18.4981826  18.4981826  18.4981826  18.4981826
   5.3837018   5.3837018   5.3837018   5.3837018   5.3837018   5.3837018
   5.3837018   5.3837018   5.3837018   5.3837018   5.3837018   5.3837018
   6.0022404   6.0022404   6.0022404   6.0022404   6.0022404   6.0022404
   6.0022404   6.0022404   6.0022404   6.0022404   6.0022404   6.0022404
   6.0022404   6.0022404   6.0022404   6.0022404   6.0022404   6.0022404
   6.0022404   6.0022404   6.0022404   6.0022404   6.0022404   6.0022404
   0.8713356   0.8713356   0.8713356   0.8713356   0.8713356   0.8713356
   0.8713356   0.8713356   0.8713356   0.8713356   0.8713356   0.8713356
   0.8713356   0.8713356   0.8713356   0.8713356   0.8713356   0.8713356
   0.8713356   0.8713356   0.8713356   0.8713356   0.8713356   0.8713356
   7.6150389   7.6150389   7.6150389   7.6150389   7.6150389   7.6150389
   7.6150389   7.6150389   7.6150389   7.6150389   7.6150389   7.6150389
   7.6150389   7.6150389   7.6150389   7.6150389   7.6150389   7.6150389
   7.6150389   7.6150389   7.6150389   7.6150389   7.6150389   7.6150389
   6.8108864   6.8108864   6.8108864   6.8108864   6.8108864   6.8108864
   6.8108864   6.8108864   6.8108864   6.8108864   6.8108864   6.8108864
   8.2895454   8.2895454   8.2895454   8.2895454   8.2895454   8.2895454
   8.2895454   8.2895454   8.2895454   8.2895454   8.2895454   8.2895454
   8.2895454   8.2895454   8.2895454   8.2895454   8.2895454   8.2895454
   8.2895454   8.2895454   8.2895454   8.2895454   8.2895454   8.2895454
 TTTTTTTTTTTTTTTTTTTTTTTTTTTTTT MOQGAD      TELAPSE       80.22 TCPU       39.93
 TTTTTTTTTTTTTTTTTTTTTTTTTTTTTT SHELLXN     TELAPSE       85.18 TCPU       43.13
 TTTTTTTTTTTTTTTTTTTTTTTTTTTTTT MONMO3      TELAPSE       86.01 TCPU       43.96
 NUMERICALLY INTEGRATED DENSITY    804.0000987066
 TTTTTTTTTTTTTTTTTTTTTTTTTTTTTT NUMDFT      TELAPSE       86.93 TCPU       44.88
 CYC   5 ETOT(AU) -6.520406504271E+03 DETOT -1.53E-02 tst  8.22E-05 PX  7.33E-03
 TTTTTTTTTTTTTTTTTTTTTTTTTTTTTT DIIS        TELAPSE       89.10 TCPU       47.05
 DIIS TEST: 0.31400E-01 AT SCF   CYCLE   5 - DIIS ACTIVE - HISTORY:     5 CYCLES
 TTTTTTTTTTTTTTTTTTTTTTTTTTTTTT FDIK        TELAPSE       89.80 TCPU       47.27
 INSULATING STATE
 TOP OF VALENCE BANDS -    BAND    402; K    3; EIG -2.4911144E-01 AU
 TOP OF VALENCE BANDS -    BAND    402; K    1; EIG -2.5076698E-01 AU
 BOTTOM OF VIRTUAL BANDS - BAND    403; K    2; EIG -9.2415963E-02 AU
 INDIRECT ENERGY BAND GAP:   4.2639 eV
 BOTTOM OF VIRTUAL BANDS - BAND    403; K    1; EIG -9.2207046E-02 AU
 TTTTTTTTTTTTTTTTTTTTTTTTTTTTTT PDIG        TELAPSE       90.01 TCPU       47.47
 CHARGE NORMALIZATION FACTOR   1.00000000
 TOTAL ATOMIC CHARGES:
  18.5055695  18.5055695  18.5055695  18.5055695  18.5055695  18.5055695
   5.3810290   5.3810290   5.3810290   5.3810290   5.3810290   5.3810290
   5.3810290   5.3810290   5.3810290   5.3810290   5.3810290   5.3810290
   5.9914725   5.9914725   5.9914725   5.9914725   5.9914725   5.9914725
   5.9914725   5.9914725   5.9914725   5.9914725   5.9914725   5.9914725
   5.9914725   5.9914725   5.9914725   5.9914725   5.9914725   5.9914725
   5.9914725   5.9914725   5.9914725   5.9914725   5.9914725   5.9914725
   0.8761415   0.8761415   0.8761415   0.8761415   0.8761415   0.8761415
   0.8761415   0.8761415   0.8761415   0.8761415   0.8761415   0.8761415
   0.8761415   0.8761415   0.8761415   0.8761415   0.8761415   0.8761415
   0.8761415   0.8761415   0.8761415   0.8761415   0.8761415   0.8761415
   7.6185868   7.6185868   7.6185868   7.6185868   7.6185868   7.6185868
   7.6185868   7.6185868   7.6185868   7.6185868   7.6185868   7.6185868
   7.6185868   7.6185868   7.6185868   7.6185868   7.6185868   7.6185868
   7.6185868   7.6185868   7.6185868   7.6185868   7.6185868   7.6185868
   6.8032318   6.8032318   6.8032318   6.8032318   6.8032318   6.8032318
   6.8032318   6.8032318   6.8032318   6.8032318   6.8032318   6.8032318
   8.2952763   8.2952763   8.2952763   8.2952763   8.2952763   8.2952763
   8.2952763   8.2952763   8.2952763   8.2952763   8.2952763   8.2952763
   8.2952763   8.2952763   8.2952763   8.2952763   8.2952763   8.2952763
   8.2952763   8.2952763   8.2952763   8.2952763   8.2952763   8.2952763
 TTTTTTTTTTTTTTTTTTTTTTTTTTTTTT MOQGAD      TELAPSE       90.02 TCPU       47.49
 TTTTTTTTTTTTTTTTTTTTTTTTTTTTTT SHELLXN     TELAPSE       95.40 TCPU       50.70
 TTTTTTTTTTTTTTTTTTTTTTTTTTTTTT MONMO3      TELAPSE       96.26 TCPU       51.55
 NUMERICALLY INTEGRATED DENSITY    804.0000981616
 TTTTTTTTTTTTTTTTTTTTTTTTTTTTTT NUMDFT      TELAPSE       97.17 TCPU       52.46
 CYC   6 ETOT(AU) -6.520407718325E+03 DETOT -1.21E-03 tst  1.93E-06 PX  3.16E-03
 TTTTTTTTTTTTTTTTTTTTTTTTTTTTTT DIIS        TELAPSE       97.83 TCPU       53.12
 DIIS TEST: 0.21875E-02 AT SCF   CYCLE   6 - DIIS ACTIVE - HISTORY:     6 CYCLES
 TTTTTTTTTTTTTTTTTTTTTTTTTTTTTT FDIK        TELAPSE       98.72 TCPU       53.77
 INSULATING STATE
 TOP OF VALENCE BANDS -    BAND    402; K    3; EIG -2.4982225E-01 AU
 TOP OF VALENCE BANDS -    BAND    402; K    1; EIG -2.5146942E-01 AU
 BOTTOM OF VIRTUAL BANDS - BAND    403; K    2; EIG -9.2329268E-02 AU
 INDIRECT ENERGY BAND GAP:   4.2856 eV
 BOTTOM OF VIRTUAL BANDS - BAND    403; K    1; EIG -9.2120029E-02 AU
 TTTTTTTTTTTTTTTTTTTTTTTTTTTTTT PDIG        TELAPSE       98.93 TCPU       53.98
 CHARGE NORMALIZATION FACTOR   1.00000000
 TOTAL ATOMIC CHARGES:
  18.5023926  18.5023926  18.5023926  18.5023926  18.5023926  18.5023926
   5.3837892   5.3837892   5.3837892   5.3837892   5.3837892   5.3837892
   5.3837892   5.3837892   5.3837892   5.3837892   5.3837892   5.3837892
   5.9934410   5.9934410   5.9934410   5.9934410   5.9934410   5.9934410
   5.9934410   5.9934410   5.9934410   5.9934410   5.9934410   5.9934410
   5.9934410   5.9934410   5.9934410   5.9934410   5.9934410   5.9934410
   5.9934410   5.9934410   5.9934410   5.9934410   5.9934410   5.9934410
   0.8753161   0.8753161   0.8753161   0.8753161   0.8753161   0.8753161
   0.8753161   0.8753161   0.8753161   0.8753161   0.8753161   0.8753161
   0.8753161   0.8753161   0.8753161   0.8753161   0.8753161   0.8753161
   0.8753161   0.8753161   0.8753161   0.8753161   0.8753161   0.8753161
   7.6184849   7.6184849   7.6184849   7.6184849   7.6184849   7.6184849
   7.6184849   7.6184849   7.6184849   7.6184849   7.6184849   7.6184849
   7.6184849   7.6184849   7.6184849   7.6184849   7.6184849   7.6184849
   7.6184849   7.6184849   7.6184849   7.6184849   7.6184849   7.6184849
   6.8043419   6.8043419   6.8043419   6.8043419   6.8043419   6.8043419
   6.8043419   6.8043419   6.8043419   6.8043419   6.8043419   6.8043419
   8.2930944   8.2930944   8.2930944   8.2930944   8.2930944   8.2930944
   8.2930944   8.2930944   8.2930944   8.2930944   8.2930944   8.2930944
   8.2930944   8.2930944   8.2930944   8.2930944   8.2930944   8.2930944
   8.2930944   8.2930944   8.2930944   8.2930944   8.2930944   8.2930944
 TTTTTTTTTTTTTTTTTTTTTTTTTTTTTT MOQGAD      TELAPSE       98.94 TCPU       53.99
 TTTTTTTTTTTTTTTTTTTTTTTTTTTTTT SHELLXN     TELAPSE      104.70 TCPU       57.19
 TTTTTTTTTTTTTTTTTTTTTTTTTTTTTT MONMO3      TELAPSE      105.88 TCPU       58.36
 NUMERICALLY INTEGRATED DENSITY    804.0000982946
 TTTTTTTTTTTTTTTTTTTTTTTTTTTTTT NUMDFT      TELAPSE      106.73 TCPU       59.22
 CYC   7 ETOT(AU) -6.520407814758E+03 DETOT -9.64E-05 tst  6.37E-07 PX  6.93E-04
 TTTTTTTTTTTTTTTTTTTTTTTTTTTTTT DIIS        TELAPSE      107.53 TCPU       60.02
 DIIS TEST: 0.51246E-03 AT SCF   CYCLE   7 - DIIS ACTIVE - HISTORY:     7 CYCLES
 TTTTTTTTTTTTTTTTTTTTTTTTTTTTTT FDIK        TELAPSE      109.33 TCPU       60.48
 INSULATING STATE
 TOP OF VALENCE BANDS -    BAND    402; K    3; EIG -2.4966184E-01 AU
 TOP OF VALENCE BANDS -    BAND    402; K    1; EIG -2.5131243E-01 AU
 BOTTOM OF VIRTUAL BANDS - BAND    403; K    2; EIG -9.2602481E-02 AU
 INDIRECT ENERGY BAND GAP:   4.2738 eV
 BOTTOM OF VIRTUAL BANDS - BAND    403; K    1; EIG -9.2393670E-02 AU
 TTTTTTTTTTTTTTTTTTTTTTTTTTTTTT PDIG        TELAPSE      109.54 TCPU       60.69
 CHARGE NORMALIZATION FACTOR   1.00000000
 TOTAL ATOMIC CHARGES:
  18.5031932  18.5031932  18.5031932  18.5031932  18.5031932  18.5031932
   5.3820178   5.3820178   5.3820178   5.3820178   5.3820178   5.3820178
   5.3820178   5.3820178   5.3820178   5.3820178   5.3820178   5.3820178
   5.9931279   5.9931279   5.9931279   5.9931279   5.9931279   5.9931279
   5.9931279   5.9931279   5.9931279   5.9931279   5.9931279   5.9931279
   5.9931279   5.9931279   5.9931279   5.9931279   5.9931279   5.9931279
   5.9931279   5.9931279   5.9931279   5.9931279   5.9931279   5.9931279
   0.8754333   0.8754333   0.8754333   0.8754333   0.8754333   0.8754333
   0.8754333   0.8754333   0.8754333   0.8754333   0.8754333   0.8754333
   0.8754333   0.8754333   0.8754333   0.8754333   0.8754333   0.8754333
   0.8754333   0.8754333   0.8754333   0.8754333   0.8754333   0.8754333
   7.6181526   7.6181526   7.6181526   7.6181526   7.6181526   7.6181526
   7.6181526   7.6181526   7.6181526   7.6181526   7.6181526   7.6181526
   7.6181526   7.6181526   7.6181526   7.6181526   7.6181526   7.6181526
   7.6181526   7.6181526   7.6181526   7.6181526   7.6181526   7.6181526
   6.8046023   6.8046023   6.8046023   6.8046023   6.8046023   6.8046023
   6.8046023   6.8046023   6.8046023   6.8046023   6.8046023   6.8046023
   8.2941778   8.2941778   8.2941778   8.2941778   8.2941778   8.2941778
   8.2941778   8.2941778   8.2941778   8.2941778   8.2941778   8.2941778
   8.2941778   8.2941778   8.2941778   8.2941778   8.2941778   8.2941778
   8.2941778   8.2941778   8.2941778   8.2941778   8.2941778   8.2941778
 TTTTTTTTTTTTTTTTTTTTTTTTTTTTTT MOQGAD      TELAPSE      109.55 TCPU       60.70
 TTTTTTTTTTTTTTTTTTTTTTTTTTTTTT SHELLXN     TELAPSE      118.49 TCPU       63.88
 TTTTTTTTTTTTTTTTTTTTTTTTTTTTTT MONMO3      TELAPSE      119.29 TCPU       64.68
 NUMERICALLY INTEGRATED DENSITY    804.0000982403
 TTTTTTTTTTTTTTTTTTTTTTTTTTTTTT NUMDFT      TELAPSE      120.14 TCPU       65.53
 CYC   8 ETOT(AU) -6.520407830864E+03 DETOT -1.61E-05 tst  1.30E-07 PX  4.40E-04
 TTTTTTTTTTTTTTTTTTTTTTTTTTTTTT DIIS        TELAPSE      120.81 TCPU       66.20
 DIIS TEST: 0.96207E-04 AT SCF   CYCLE   8 - DIIS ACTIVE - HISTORY:     8 CYCLES
 TTTTTTTTTTTTTTTTTTTTTTTTTTTTTT FDIK        TELAPSE      122.84 TCPU       67.98
 INSULATING STATE
 TOP OF VALENCE BANDS -    BAND    402; K    3; EIG -2.4968323E-01 AU
 TOP OF VALENCE BANDS -    BAND    402; K    1; EIG -2.5133294E-01 AU
 BOTTOM OF VIRTUAL BANDS - BAND    403; K    2; EIG -9.2513414E-02 AU
 INDIRECT ENERGY BAND GAP:   4.2768 eV
 BOTTOM OF VIRTUAL BANDS - BAND    403; K    1; EIG -9.2304485E-02 AU
 TTTTTTTTTTTTTTTTTTTTTTTTTTTTTT PDIG        TELAPSE      123.05 TCPU       68.19
 CHARGE NORMALIZATION FACTOR   1.00000000
 TOTAL ATOMIC CHARGES:
  18.5030427  18.5030427  18.5030427  18.5030427  18.5030427  18.5030427
   5.3822824   5.3822824   5.3822824   5.3822824   5.3822824   5.3822824
   5.3822824   5.3822824   5.3822824   5.3822824   5.3822824   5.3822824
   5.9931517   5.9931517   5.9931517   5.9931517   5.9931517   5.9931517
   5.9931517   5.9931517   5.9931517   5.9931517   5.9931517   5.9931517
   5.9931517   5.9931517   5.9931517   5.9931517   5.9931517   5.9931517
   5.9931517   5.9931517   5.9931517   5.9931517   5.9931517   5.9931517
   0.8754182   0.8754182   0.8754182   0.8754182   0.8754182   0.8754182
   0.8754182   0.8754182   0.8754182   0.8754182   0.8754182   0.8754182
   0.8754182   0.8754182   0.8754182   0.8754182   0.8754182   0.8754182
   0.8754182   0.8754182   0.8754182   0.8754182   0.8754182   0.8754182
   7.6184349   7.6184349   7.6184349   7.6184349   7.6184349   7.6184349
   7.6184349   7.6184349   7.6184349   7.6184349   7.6184349   7.6184349
   7.6184349   7.6184349   7.6184349   7.6184349   7.6184349   7.6184349
   7.6184349   7.6184349   7.6184349   7.6184349   7.6184349   7.6184349
   6.8045699   6.8045699   6.8045699   6.8045699   6.8045699   6.8045699
   6.8045699   6.8045699   6.8045699   6.8045699   6.8045699   6.8045699
   8.2938083   8.2938083   8.2938083   8.2938083   8.2938083   8.2938083
   8.2938083   8.2938083   8.2938083   8.2938083   8.2938083   8.2938083
   8.2938083   8.2938083   8.2938083   8.2938083   8.2938083   8.2938083
   8.2938083   8.2938083   8.2938083   8.2938083   8.2938083   8.2938083
 TTTTTTTTTTTTTTTTTTTTTTTTTTTTTT MOQGAD      TELAPSE      123.06 TCPU       68.20
 TTTTTTTTTTTTTTTTTTTTTTTTTTTTTT SHELLXN     TELAPSE      130.24 TCPU       71.34
 TTTTTTTTTTTTTTTTTTTTTTTTTTTTTT MONMO3      TELAPSE      132.81 TCPU       73.91
 NUMERICALLY INTEGRATED DENSITY    804.0000982488
 TTTTTTTTTTTTTTTTTTTTTTTTTTTTTT NUMDFT      TELAPSE      133.66 TCPU       74.76
 CYC   9 ETOT(AU) -6.520407837616E+03 DETOT -6.75E-06 tst  1.60E-08 PX  1.83E-04
 TTTTTTTTTTTTTTTTTTTTTTTTTTTTTT DIIS        TELAPSE      166.23 TCPU      107.33
 DIIS TEST: 0.63976E-05 AT SCF   CYCLE   9 - DIIS ACTIVE - HISTORY:     9 CYCLES
 TTTTTTTTTTTTTTTTTTTTTTTTTTTTTT FDIK        TELAPSE      168.64 TCPU      107.82
 INSULATING STATE
 TOP OF VALENCE BANDS -    BAND    402; K    3; EIG -2.4968081E-01 AU
 TOP OF VALENCE BANDS -    BAND    402; K    1; EIG -2.5133035E-01 AU
 BOTTOM OF VIRTUAL BANDS - BAND    403; K    2; EIG -9.2506380E-02 AU
 INDIRECT ENERGY BAND GAP:   4.2769 eV
 BOTTOM OF VIRTUAL BANDS - BAND    403; K    1; EIG -9.2297434E-02 AU
 TTTTTTTTTTTTTTTTTTTTTTTTTTTTTT PDIG        TELAPSE      168.85 TCPU      108.03
 CHARGE NORMALIZATION FACTOR   1.00000000
 TOTAL ATOMIC CHARGES:
  18.5031568  18.5031568  18.5031568  18.5031568  18.5031568  18.5031568
   5.3825352   5.3825352   5.3825352   5.3825352   5.3825352   5.3825352
   5.3825352   5.3825352   5.3825352   5.3825352   5.3825352   5.3825352
   5.9931167   5.9931167   5.9931167   5.9931167   5.9931167   5.9931167
   5.9931167   5.9931167   5.9931167   5.9931167   5.9931167   5.9931167
   5.9931167   5.9931167   5.9931167   5.9931167   5.9931167   5.9931167
   5.9931167   5.9931167   5.9931167   5.9931167   5.9931167   5.9931167
   0.8754394   0.8754394   0.8754394   0.8754394   0.8754394   0.8754394
   0.8754394   0.8754394   0.8754394   0.8754394   0.8754394   0.8754394
   0.8754394   0.8754394   0.8754394   0.8754394   0.8754394   0.8754394
   0.8754394   0.8754394   0.8754394   0.8754394   0.8754394   0.8754394
   7.6183033   7.6183033   7.6183033   7.6183033   7.6183033   7.6183033
   7.6183033   7.6183033   7.6183033   7.6183033   7.6183033   7.6183033
   7.6183033   7.6183033   7.6183033   7.6183033   7.6183033   7.6183033
   7.6183033   7.6183033   7.6183033   7.6183033   7.6183033   7.6183033
   6.8044085   6.8044085   6.8044085   6.8044085   6.8044085   6.8044085
   6.8044085   6.8044085   6.8044085   6.8044085   6.8044085   6.8044085
   8.2938795   8.2938795   8.2938795   8.2938795   8.2938795   8.2938795
   8.2938795   8.2938795   8.2938795   8.2938795   8.2938795   8.2938795
   8.2938795   8.2938795   8.2938795   8.2938795   8.2938795   8.2938795
   8.2938795   8.2938795   8.2938795   8.2938795   8.2938795   8.2938795
 TTTTTTTTTTTTTTTTTTTTTTTTTTTTTT MOQGAD      TELAPSE      168.86 TCPU      108.04
 TTTTTTTTTTTTTTTTTTTTTTTTTTTTTT SHELLXN     TELAPSE      178.49 TCPU      111.22
 TTTTTTTTTTTTTTTTTTTTTTTTTTTTTT MONMO3      TELAPSE      179.53 TCPU      112.26
 NUMERICALLY INTEGRATED DENSITY    804.0000982484
 TTTTTTTTTTTTTTTTTTTTTTTTTTTTTT NUMDFT      TELAPSE      180.39 TCPU      113.11
 CYC  10 ETOT(AU) -6.520407837142E+03 DETOT  4.73E-07 tst  6.04E-10 PX  7.77E-05
 TTTTTTTTTTTTTTTTTTTTTTTTTTTTTT DIIS        TELAPSE      187.72 TCPU      120.44
 DIIS TEST: 0.24216E-05 AT SCF   CYCLE  10 - DIIS ACTIVE - HISTORY:    10 CYCLES
 TTTTTTTTTTTTTTTTTTTTTTTTTTTTTT FDIK        TELAPSE      188.66 TCPU      120.97
 INSULATING STATE
 TOP OF VALENCE BANDS -    BAND    402; K    3; EIG -2.4967803E-01 AU
 TOP OF VALENCE BANDS -    BAND    402; K    1; EIG -2.5132767E-01 AU
 BOTTOM OF VIRTUAL BANDS - BAND    403; K    2; EIG -9.2515099E-02 AU
 INDIRECT ENERGY BAND GAP:   4.2766 eV
 BOTTOM OF VIRTUAL BANDS - BAND    403; K    1; EIG -9.2306179E-02 AU
 TTTTTTTTTTTTTTTTTTTTTTTTTTTTTT PDIG        TELAPSE      188.87 TCPU      121.18
 CHARGE NORMALIZATION FACTOR   1.00000000
 TOTAL ATOMIC CHARGES:
  18.5030911  18.5030911  18.5030911  18.5030911  18.5030911  18.5030911
   5.3823997   5.3823997   5.3823997   5.3823997   5.3823997   5.3823997
   5.3823997   5.3823997   5.3823997   5.3823997   5.3823997   5.3823997
   5.9931219   5.9931219   5.9931219   5.9931219   5.9931219   5.9931219
   5.9931219   5.9931219   5.9931219   5.9931219   5.9931219   5.9931219
   5.9931219   5.9931219   5.9931219   5.9931219   5.9931219   5.9931219
   5.9931219   5.9931219   5.9931219   5.9931219   5.9931219   5.9931219
   0.8754376   0.8754376   0.8754376   0.8754376   0.8754376   0.8754376
   0.8754376   0.8754376   0.8754376   0.8754376   0.8754376   0.8754376
   0.8754376   0.8754376   0.8754376   0.8754376   0.8754376   0.8754376
   0.8754376   0.8754376   0.8754376   0.8754376   0.8754376   0.8754376
   7.6183496   7.6183496   7.6183496   7.6183496   7.6183496   7.6183496
   7.6183496   7.6183496   7.6183496   7.6183496   7.6183496   7.6183496
   7.6183496   7.6183496   7.6183496   7.6183496   7.6183496   7.6183496
   7.6183496   7.6183496   7.6183496   7.6183496   7.6183496   7.6183496
   6.8045049   6.8045049   6.8045049   6.8045049   6.8045049   6.8045049
   6.8045049   6.8045049   6.8045049   6.8045049   6.8045049   6.8045049
   8.2938659   8.2938659   8.2938659   8.2938659   8.2938659   8.2938659
   8.2938659   8.2938659   8.2938659   8.2938659   8.2938659   8.2938659
   8.2938659   8.2938659   8.2938659   8.2938659   8.2938659   8.2938659
   8.2938659   8.2938659   8.2938659   8.2938659   8.2938659   8.2938659
 TTTTTTTTTTTTTTTTTTTTTTTTTTTTTT MOQGAD      TELAPSE      188.88 TCPU      121.19
 TTTTTTTTTTTTTTTTTTTTTTTTTTTTTT SHELLXN     TELAPSE      195.30 TCPU      124.37
 TTTTTTTTTTTTTTTTTTTTTTTTTTTTTT MONMO3      TELAPSE      196.29 TCPU      125.36
 NUMERICALLY INTEGRATED DENSITY    804.0000982473
 TTTTTTTTTTTTTTTTTTTTTTTTTTTTTT NUMDFT      TELAPSE      197.21 TCPU      126.28
 CYC  11 ETOT(AU) -6.520407837402E+03 DETOT -2.59E-07 tst  1.59E-10 PX  3.99E-05
 TTTTTTTTTTTTTTTTTTTTTTTTTTTTTT DIIS        TELAPSE      197.41 TCPU      126.48
 DIIS TEST: 0.14371E-06 AT SCF   CYCLE  11 - DIIS ACTIVE - HISTORY:    11 CYCLES
 TTTTTTTTTTTTTTTTTTTTTTTTTTTTTT FDIK        TELAPSE      198.38 TCPU      127.16
 INSULATING STATE
 TOP OF VALENCE BANDS -    BAND    402; K    3; EIG -2.4967918E-01 AU
 TOP OF VALENCE BANDS -    BAND    402; K    1; EIG -2.5132880E-01 AU
 BOTTOM OF VIRTUAL BANDS - BAND    403; K    2; EIG -9.2513336E-02 AU
 INDIRECT ENERGY BAND GAP:   4.2767 eV
 BOTTOM OF VIRTUAL BANDS - BAND    403; K    1; EIG -9.2304410E-02 AU
 TTTTTTTTTTTTTTTTTTTTTTTTTTTTTT PDIG        TELAPSE      198.61 TCPU      127.39
 CHARGE NORMALIZATION FACTOR   1.00000000
 TOTAL ATOMIC CHARGES:
  18.5031097  18.5031097  18.5031097  18.5031097  18.5031097  18.5031097
   5.3824025   5.3824025   5.3824025   5.3824025   5.3824025   5.3824025
   5.3824025   5.3824025   5.3824025   5.3824025   5.3824025   5.3824025
   5.9931174   5.9931174   5.9931174   5.9931174   5.9931174   5.9931174
   5.9931174   5.9931174   5.9931174   5.9931174   5.9931174   5.9931174
   5.9931174   5.9931174   5.9931174   5.9931174   5.9931174   5.9931174
   5.9931174   5.9931174   5.9931174   5.9931174   5.9931174   5.9931174
   0.8754361   0.8754361   0.8754361   0.8754361   0.8754361   0.8754361
   0.8754361   0.8754361   0.8754361   0.8754361   0.8754361   0.8754361
   0.8754361   0.8754361   0.8754361   0.8754361   0.8754361   0.8754361
   0.8754361   0.8754361   0.8754361   0.8754361   0.8754361   0.8754361
   7.6183613   7.6183613   7.6183613   7.6183613   7.6183613   7.6183613
   7.6183613   7.6183613   7.6183613   7.6183613   7.6183613   7.6183613
   7.6183613   7.6183613   7.6183613   7.6183613   7.6183613   7.6183613
   7.6183613   7.6183613   7.6183613   7.6183613   7.6183613   7.6183613
   6.8044903   6.8044903   6.8044903   6.8044903   6.8044903   6.8044903
   6.8044903   6.8044903   6.8044903   6.8044903   6.8044903   6.8044903
   8.2938614   8.2938614   8.2938614   8.2938614   8.2938614   8.2938614
   8.2938614   8.2938614   8.2938614   8.2938614   8.2938614   8.2938614
   8.2938614   8.2938614   8.2938614   8.2938614   8.2938614   8.2938614
   8.2938614   8.2938614   8.2938614   8.2938614   8.2938614   8.2938614
 TTTTTTTTTTTTTTTTTTTTTTTTTTTTTT MOQGAD      TELAPSE      198.62 TCPU      127.40
 TTTTTTTTTTTTTTTTTTTTTTTTTTTTTT SHELLXN     TELAPSE      204.27 TCPU      130.57
 TTTTTTTTTTTTTTTTTTTTTTTTTTTTTT MONMO3      TELAPSE      205.36 TCPU      131.67
 NUMERICALLY INTEGRATED DENSITY    804.0000982478
 TTTTTTTTTTTTTTTTTTTTTTTTTTTTTT NUMDFT      TELAPSE      206.21 TCPU      132.51
 CYC  12 ETOT(AU) -6.520407837418E+03 DETOT -1.62E-08 tst  1.17E-11 PX  1.10E-05
 TTTTTTTTTTTTTTTTTTTTTTTTTTTTTT DIIS        TELAPSE      206.52 TCPU      132.83
 DIIS TEST: 0.35403E-07 AT SCF   CYCLE  12 - DIIS ACTIVE - HISTORY:    12 CYCLES
 TTTTTTTTTTTTTTTTTTTTTTTTTTTTTT FDIK        TELAPSE      207.24 TCPU      133.32
 INSULATING STATE
 TOP OF VALENCE BANDS -    BAND    402; K    3; EIG -2.4967932E-01 AU
 TOP OF VALENCE BANDS -    BAND    402; K    1; EIG -2.5132894E-01 AU
 BOTTOM OF VIRTUAL BANDS - BAND    403; K    2; EIG -9.2513583E-02 AU
 INDIRECT ENERGY BAND GAP:   4.2767 eV
 BOTTOM OF VIRTUAL BANDS - BAND    403; K    1; EIG -9.2304658E-02 AU
 TTTTTTTTTTTTTTTTTTTTTTTTTTTTTT PDIG        TELAPSE      207.45 TCPU      133.53
 CHARGE NORMALIZATION FACTOR   1.00000000
 TOTAL ATOMIC CHARGES:
  18.5031073  18.5031073  18.5031073  18.5031073  18.5031073  18.5031073
   5.3824188   5.3824188   5.3824188   5.3824188   5.3824188   5.3824188
   5.3824188   5.3824188   5.3824188   5.3824188   5.3824188   5.3824188
   5.9931213   5.9931213   5.9931213   5.9931213   5.9931213   5.9931213
   5.9931213   5.9931213   5.9931213   5.9931213   5.9931213   5.9931213
   5.9931213   5.9931213   5.9931213   5.9931213   5.9931213   5.9931213
   5.9931213   5.9931213   5.9931213   5.9931213   5.9931213   5.9931213
   0.8754370   0.8754370   0.8754370   0.8754370   0.8754370   0.8754370
   0.8754370   0.8754370   0.8754370   0.8754370   0.8754370   0.8754370
   0.8754370   0.8754370   0.8754370   0.8754370   0.8754370   0.8754370
   0.8754370   0.8754370   0.8754370   0.8754370   0.8754370   0.8754370
   7.6183460   7.6183460   7.6183460   7.6183460   7.6183460   7.6183460
   7.6183460   7.6183460   7.6183460   7.6183460   7.6183460   7.6183460
   7.6183460   7.6183460   7.6183460   7.6183460   7.6183460   7.6183460
   7.6183460   7.6183460   7.6183460   7.6183460   7.6183460   7.6183460
   6.8044894   6.8044894   6.8044894   6.8044894   6.8044894   6.8044894
   6.8044894   6.8044894   6.8044894   6.8044894   6.8044894   6.8044894
   8.2938648   8.2938648   8.2938648   8.2938648   8.2938648   8.2938648
   8.2938648   8.2938648   8.2938648   8.2938648   8.2938648   8.2938648
   8.2938648   8.2938648   8.2938648   8.2938648   8.2938648   8.2938648
   8.2938648   8.2938648   8.2938648   8.2938648   8.2938648   8.2938648
 TTTTTTTTTTTTTTTTTTTTTTTTTTTTTT MOQGAD      TELAPSE      207.46 TCPU      133.55
 TTTTTTTTTTTTTTTTTTTTTTTTTTTTTT SHELLXN     TELAPSE      214.34 TCPU      136.72
 TTTTTTTTTTTTTTTTTTTTTTTTTTTTTT MONMO3      TELAPSE      215.23 TCPU      137.61
 NUMERICALLY INTEGRATED DENSITY    804.0000982476
 TTTTTTTTTTTTTTTTTTTTTTTTTTTTTT NUMDFT      TELAPSE      216.08 TCPU      138.46
 CYC  13 ETOT(AU) -6.520407837410E+03 DETOT  7.93E-09 tst  3.06E-12 PX  3.97E-06
 TTTTTTTTTTTTTTTTTTTTTTTTTTTTTT DIIS        TELAPSE      216.47 TCPU      138.85
 DIIS TEST: 0.54455E-08 AT SCF   CYCLE  13 - DIIS ACTIVE - HISTORY:    13 CYCLES
 TTTTTTTTTTTTTTTTTTTTTTTTTTTTTT FDIK        TELAPSE      255.52 TCPU      176.48
 INSULATING STATE
 TOP OF VALENCE BANDS -    BAND    402; K    3; EIG -2.4967903E-01 AU
 TOP OF VALENCE BANDS -    BAND    402; K    1; EIG -2.5132865E-01 AU
 BOTTOM OF VIRTUAL BANDS - BAND    403; K    2; EIG -9.2513579E-02 AU
 INDIRECT ENERGY BAND GAP:   4.2767 eV
 BOTTOM OF VIRTUAL BANDS - BAND    403; K    1; EIG -9.2304654E-02 AU
 TTTTTTTTTTTTTTTTTTTTTTTTTTTTTT PDIG        TELAPSE      255.86 TCPU      176.82
 CHARGE NORMALIZATION FACTOR   1.00000000
 TOTAL ATOMIC CHARGES:
  18.5031070  18.5031070  18.5031070  18.5031070  18.5031070  18.5031070
   5.3824135   5.3824135   5.3824135   5.3824135   5.3824135   5.3824135
   5.3824135   5.3824135   5.3824135   5.3824135   5.3824135   5.3824135
   5.9931194   5.9931194   5.9931194   5.9931194   5.9931194   5.9931194
   5.9931194   5.9931194   5.9931194   5.9931194   5.9931194   5.9931194
   5.9931194   5.9931194   5.9931194   5.9931194   5.9931194   5.9931194
   5.9931194   5.9931194   5.9931194   5.9931194   5.9931194   5.9931194
   0.8754372   0.8754372   0.8754372   0.8754372   0.8754372   0.8754372
   0.8754372   0.8754372   0.8754372   0.8754372   0.8754372   0.8754372
   0.8754372   0.8754372   0.8754372   0.8754372   0.8754372   0.8754372
   0.8754372   0.8754372   0.8754372   0.8754372   0.8754372   0.8754372
   7.6183505   7.6183505   7.6183505   7.6183505   7.6183505   7.6183505
   7.6183505   7.6183505   7.6183505   7.6183505   7.6183505   7.6183505
   7.6183505   7.6183505   7.6183505   7.6183505   7.6183505   7.6183505
   7.6183505   7.6183505   7.6183505   7.6183505   7.6183505   7.6183505
   6.8044905   6.8044905   6.8044905   6.8044905   6.8044905   6.8044905
   6.8044905   6.8044905   6.8044905   6.8044905   6.8044905   6.8044905
   8.2938643   8.2938643   8.2938643   8.2938643   8.2938643   8.2938643
   8.2938643   8.2938643   8.2938643   8.2938643   8.2938643   8.2938643
   8.2938643   8.2938643   8.2938643   8.2938643   8.2938643   8.2938643
   8.2938643   8.2938643   8.2938643   8.2938643   8.2938643   8.2938643
 TTTTTTTTTTTTTTTTTTTTTTTTTTTTTT MOQGAD      TELAPSE      255.87 TCPU      176.83
 TTTTTTTTTTTTTTTTTTTTTTTTTTTTTT SHELLXN     TELAPSE      259.06 TCPU      180.00
 +++ ENERGIES IN A.U. +++
 ::: EXT EL-POLE                                  -6.9554879985498E+03
 ::: EXT EL-SPHEROPOLE                             5.9364513506268E+01
 ::: BIELET ZONE E-E                               1.2237741623473E+04
 ::: TOTAL E-E                                     5.3416181384292E+03
 ::: TOTAL E-N + N-E                              -1.9079707231456E+04
 ::: TOTAL N-N                                     1.7468710776407E+03
 ::: KINETIC ENERGY                                6.0639319985932E+03
 ::: PSEUDO TOTAL   ENERGY                        -5.9272860167929E+03
 ::: VIRIAL COEFFICIENT                            1.0113955047456E+00
 TTTTTTTTTTTTTTTTTTTTTTTTTTTTTT MONMO3      TELAPSE      260.01 TCPU      180.96
 NUMERICALLY INTEGRATED DENSITY    804.0000982476
 TTTTTTTTTTTTTTTTTTTTTTTTTTTTTT NUMDFT      TELAPSE      260.86 TCPU      181.81
 CYC  14 ETOT(AU) -6.520407837406E+03 DETOT  4.13E-09 tst  2.33E-13 PX  3.97E-06

 == SCF ENDED - CONVERGENCE ON ENERGY      E(AU) -6.5204078374056E+03 CYCLES  14


 ENERGY EXPRESSION=HARTREE+FOCK EXCH*0.25000+(PBE        EXCH)*0.75000+PBE        CORR


 TOTAL ENERGY(DFT)(AU)( 14) -6.5204078374056E+03 DE 4.1E-09 tester 2.3E-13
 TTTTTTTTTTTTTTTTTTTTTTTTTTTTTT EDFT        TELAPSE      260.87 TCPU      181.81

 *******************************************************************************
 *                             FORCE CALCULATION                               *
 *******************************************************************************

 TTTTTTTTTTTTTTTTTTTTTTTTTTTTTT NUMDFG      TELAPSE      268.12 TCPU      189.06
 INFORMATION **** EXCPOG **** EXCH. BIPO BUFFER LENGTH (WORDS) =    16000000
 WARNING **** EXCPOG **** EXCH. BIPO BUFFER TOO SMALL - TO AVOID I/O SET EXCHSIZE =     6488154
 WARNING **** GENPOG **** COULOMB BIPO BUFFER TOO SMALL - TO AVOID I/O SET BIPOSIZE =     4760400
 INFORMATION **** GENPOG **** BIPO BUFFER LENGTH (WORDS) =     4000000
 TTTTTTTTTTTTTTTTTTTTTTTTTTTTTT SHELXG      TELAPSE      369.49 TCPU      214.45


 D3 DISPERSION ENERGY (AU)       -2.8342158508254E-01
 TOTAL ENERGY + DISP (AU)        -6.5206912589907E+03

 CARTESIAN FORCES IN HARTREE/BOHR (ANALYTICAL)
   ATOM                     X                   Y                   Z
   1 230            -3.663735981263E-15  1.110223024625E-15 -6.550315845288E-15
   2 230            -1.920685832602E-14  3.130828929443E-14  2.453592884422E-14
   3 230             6.504056552596E-15  1.861936530882E-15  5.972999872483E-14
   4 230            -9.728329253278E-15 -1.281613704052E-14  9.011310216541E-15
   5 230             6.090961068850E-14  1.031509946903E-14 -1.415534356397E-14
   6 230            -5.921189464668E-16  1.110223024625E-14 -2.827367969379E-14
   7   6            -3.073694398559E-06 -3.073694388789E-06  4.515339291800E-06
   8   6             3.073694391453E-06  3.073694416766E-06  4.515339298905E-06
   9   6            -3.073694411437E-06  3.073694399447E-06 -4.515339338873E-06
  10   6             3.073694406996E-06 -3.073694405220E-06 -4.515339329547E-06
  11   6             4.515339325106E-06 -3.073694391897E-06 -3.073694403444E-06
  12   6            -3.073694382127E-06  4.515339312228E-06 -3.073694387457E-06
  13   6            -4.515339326883E-06  3.073694399447E-06 -3.073694396338E-06
  14   6             3.073694360811E-06  4.515339308675E-06  3.073694462952E-06
  15   6             4.515339379285E-06  3.073694383460E-06  3.073694358591E-06
  16   6             3.073694400779E-06 -4.515339324218E-06 -3.073694407441E-06
  17   6            -4.515339331324E-06 -3.073694394118E-06  3.073694390565E-06
  18   6            -3.073694406552E-06 -4.515339342870E-06  3.073694400335E-06
  19   6             5.231242880654E-06  7.596790425168E-06 -1.184581281777E-05
  20   6            -5.231242884207E-06 -7.596790444708E-06 -1.184581282487E-05
  21   6             5.231242868220E-06 -7.596790450037E-06  1.184581282310E-05
  22   6            -5.231242884207E-06  7.596790457143E-06  1.184581282843E-05
  23   6            -1.184581281777E-05  5.231242884207E-06  7.596790421616E-06
  24   6             7.596790434050E-06 -1.184581282487E-05  5.231242878878E-06
  25   6             1.184581282487E-05 -5.231242885984E-06  7.596790439379E-06
  26   6            -7.596790451814E-06 -1.184581282843E-05 -5.231242877102E-06
  27   6            -1.184581281066E-05 -5.231242896642E-06 -7.596790442932E-06
  28   6            -7.596790425168E-06  1.184581284086E-05  5.231242893089E-06
  29   6             1.184581282843E-05  5.231242898418E-06 -7.596790423392E-06
  30   6             7.596790434050E-06  1.184581284086E-05 -5.231242896642E-06
  31   6             7.596790439379E-06  5.231242893089E-06 -1.184581281777E-05
  32   6            -7.596790444708E-06 -5.231242885984E-06 -1.184581283020E-05
  33   6            -7.596790466025E-06  5.231242873549E-06  1.184581283908E-05
  34   6             7.596790453590E-06 -5.231242875325E-06  1.184581282665E-05
  35   6             5.231242884207E-06 -1.184581282132E-05  7.596790419839E-06
  36   6            -1.184581282310E-05  7.596790428721E-06  5.231242880654E-06
  37   6            -5.231242901971E-06  1.184581283020E-05  7.596790432274E-06
  38   6            -1.184581282487E-05 -7.596790444708E-06 -5.231242891313E-06
  39   6            -5.231242877102E-06 -1.184581282665E-05 -7.596790460696E-06
  40   6             1.184581283198E-05 -7.596790421616E-06  5.231242894865E-06
  41   6             5.231242893089E-06  1.184581282132E-05 -7.596790430497E-06
  42   6             1.184581281777E-05  7.596790421616E-06 -5.231242884207E-06
  43   1             1.448893498512E-07 -6.508965042951E-06  3.282019646722E-06
  44   1            -1.448893505174E-07  6.508965043839E-06  3.282019646500E-06
  45   1             1.448893500733E-07  6.508965048946E-06 -3.282019648276E-06
  46   1            -1.448893507394E-07 -6.508965046725E-06 -3.282019648054E-06
  47   1             3.282019642947E-06  1.448893507394E-07 -6.508965039842E-06
  48   1            -6.508965046059E-06  3.282019648276E-06  1.448893507394E-07
  49   1            -3.282019649609E-06 -1.448893518496E-07 -6.508965046059E-06
  50   1             6.508965046281E-06  3.282019646944E-06 -1.448893496292E-07
  51   1             3.282019643835E-06 -1.448893487410E-07  6.508965045393E-06
  52   1             6.508965046503E-06 -3.282019644280E-06  1.448893502953E-07
  53   1            -3.282019646500E-06  1.448893505174E-07  6.508965047169E-06
  54   1            -6.508965047392E-06 -3.282019649831E-06 -1.448893536260E-07
  55   1            -6.508965044505E-06  1.448893489631E-07  3.282019644724E-06
  56   1             6.508965046503E-06 -1.448893498512E-07  3.282019647166E-06
  57   1             6.508965045837E-06  1.448893476308E-07 -3.282019644724E-06
  58   1            -6.508965047169E-06 -1.448893498512E-07 -3.282019648276E-06
  59   1             1.448893514056E-07  3.282019646278E-06 -6.508965042729E-06
  60   1             3.282019644946E-06 -6.508965040508E-06  1.448893496292E-07
  61   1            -1.448893520717E-07 -3.282019646944E-06 -6.508965046725E-06
  62   1             3.282019646722E-06  6.508965048724E-06 -1.448893502953E-07
  63   1            -1.448893474087E-07  3.282019644946E-06  6.508965051832E-06
  64   1            -3.282019645390E-06  6.508965045393E-06  1.448893507394E-07
  65   1             1.448893514056E-07 -3.282019646722E-06  6.508965048058E-06
  66   1            -3.282019649609E-06 -6.508965047392E-06 -1.448893518496E-07
  67   7            -1.091147595389E-06  3.497043580936E-06  6.717515793841E-06
  68   7             1.091147606935E-06 -3.497043590706E-06  6.717515804056E-06
  69   7            -1.091147598942E-06 -3.497043582712E-06 -6.717515804056E-06
  70   7             1.091147610488E-06  3.497043586265E-06 -6.717515805610E-06
  71   7             6.717515788068E-06 -1.091147549204E-06  3.497043589817E-06
  72   7             3.497043591594E-06  6.717515805166E-06 -1.091147612264E-06
  73   7            -6.717515805388E-06  1.091147566079E-06  3.497043603140E-06
  74   7            -3.497043556955E-06  6.717515833365E-06  1.091147619370E-06
  75   7             6.717515758758E-06  1.091147589172E-06 -3.497043556955E-06
  76   7            -3.497043593370E-06 -6.717515797616E-06 -1.091147626475E-06
  77   7            -6.717515807830E-06 -1.091147570520E-06 -3.497043584488E-06
  78   7             3.497043564060E-06 -6.717515821819E-06  1.091147590060E-06
  79   7             3.497043612910E-06 -1.091147574073E-06  6.717515806498E-06
  80   7            -3.497043596923E-06  1.091147592724E-06  6.717515818266E-06
  81   7            -3.497043605805E-06 -1.091147598942E-06 -6.717515786292E-06
  82   7             3.497043588041E-06  1.091147547427E-06 -6.717515798726E-06
  83   7            -1.091147564303E-06  6.717515795840E-06  3.497043585377E-06
  84   7             6.717515806276E-06  3.497043619127E-06 -1.091147583843E-06
  85   7             1.091147618482E-06 -6.717515799837E-06  3.497043588041E-06
  86   7             6.717515768973E-06 -3.497043596923E-06  1.091147620258E-06
  87   7             1.091147613153E-06  6.717515773413E-06 -3.497043628009E-06
  88   7            -6.717515796728E-06 -3.497043576495E-06 -1.091147565191E-06
  89   7            -1.091147601606E-06 -6.717515819821E-06 -3.497043581824E-06
  90   7            -6.717515798504E-06  3.497043574718E-06  1.091147541210E-06
  91   7             1.217475786852E-07  1.217475709137E-07  2.871351941991E-06
  92   7            -1.217476115478E-07 -1.217475353865E-07  2.871351957978E-06
  93   7             1.217475478210E-07 -1.217475518178E-07 -2.871351952649E-06
  94   7            -1.217475382731E-07  1.217475575910E-07 -2.871351929556E-06
  95   7             2.871351929556E-06  1.217475791293E-07  1.217475049664E-07
  96   7             1.217475571469E-07  2.871351913569E-06  1.217475573689E-07
  97   7            -2.871351927780E-06 -1.217475269488E-07  1.217475613657E-07
  98   7            -1.217476226500E-07  2.871351947320E-06 -1.217475376070E-07
  99   7             2.871351965084E-06 -1.217475811277E-07 -1.217475840143E-07
 100   7            -1.217475529280E-07 -2.871351918898E-06  1.217475438242E-07
 101   7            -2.871351929556E-06  1.217475475990E-07 -1.217475427140E-07
 102   7             1.217475682491E-07 -2.871351941991E-06 -1.217475391613E-07
 103   8             5.534114692285E-06 -1.570170935494E-06 -1.876447477400E-06
 104   8            -5.534114710715E-06  1.570170924836E-06 -1.876447477400E-06
 105   8             5.534114709382E-06  1.570170946152E-06  1.876447484506E-06
 106   8            -5.534114691175E-06 -1.570170931942E-06  1.876447491611E-06
 107   8            -1.876447448979E-06  5.534114680739E-06 -1.570170908849E-06
 108   8            -1.570170951481E-06 -1.876447477400E-06  5.534114703831E-06
 109   8             1.876447498717E-06 -5.534114715600E-06 -1.570170947929E-06
 110   8             1.570170985232E-06 -1.876447480953E-06 -5.534114703831E-06
 111   8            -1.876447488058E-06 -5.534114731809E-06  1.570170981680E-06
 112   8             1.570170926612E-06  1.876447480953E-06  5.534114703831E-06
 113   8             1.876447470295E-06  5.534114714267E-06  1.570170924836E-06
 114   8            -1.570170958587E-06  1.876447491611E-06 -5.534114726702E-06
 115   8            -1.570170956811E-06  5.534114704053E-06 -1.876447480953E-06
 116   8             1.570170983456E-06 -5.534114712269E-06 -1.876447495164E-06
 117   8             1.570170917731E-06  5.534114699168E-06  1.876447473848E-06
 118   8            -1.570170951481E-06 -5.534114729366E-06  1.876447488058E-06
 119   8             5.534114702055E-06 -1.876447498717E-06 -1.570170937271E-06
 120   8            -1.876447463189E-06 -1.570170963916E-06  5.534114695394E-06
 121   8            -5.534114692951E-06  1.876447502269E-06 -1.570170933718E-06
 122   8            -1.876447491611E-06  1.570170978127E-06 -5.534114716488E-06
 123   8            -5.534114723371E-06 -1.876447505822E-06  1.570170931942E-06
 124   8             1.876447448979E-06  1.570170924836E-06  5.534114706274E-06
 125   8             5.534114713379E-06  1.876447495164E-06  1.570170939047E-06
 126   8             1.876447491611E-06 -1.570170933718E-06 -5.534114718486E-06

 RESULTANT FORCE    -9.076073226311E-15  9.152089351129E-16 -1.765254609154E-14

 ATOMIC PART

 SYMMETRY ALLOWED FORCES (ANALYTICAL) (DIRECTION, FORCE)

    1  1.5641594E-05    2 -1.5057966E-05    3 -2.6814239E-05    4 -5.2114346E-05
    5  4.4437611E-05    6 -9.5369889E-06    7  2.6435787E-05    8 -2.2045805E-05
    9  3.1977368E-05   10  1.7693681E-05   11  8.3342682E-06   12  9.9466549E-06
   13  5.9643879E-07   14 -2.5401349E-05   15  6.7027814E-06   16  1.3731504E-05

 CELL PART

 GRADIENT WITH RESPECT TO THE CELL PARAMETER IN HARTREE/BOHR
ORDER: -D/DA1X, -D/DA1Y, -D/DA1Z
       -D/DA2X, -D/DA2Y, -D/DA2Z
       -D/DA3X, -D/DA3Y, -D/DA3Z
 -0.243083442092E-13 -0.126147409141E-04 -0.126147407720E-04
 -0.126147406974E-04 -0.198206335441E-13 -0.126147408395E-04
 -0.126147412267E-04 -0.126147408039E-04 -0.129835043546E-13

STRESS TENSOR, IN HARTREE/BOHR^3:
ORDER: 11 12 13
       21 22 23
       31 32 33
  0.238470940618E-07  0.523326086473E-15 -0.477373231632E-15
 -0.853649842973E-16  0.238470938713E-07  0.122834203516E-15
  0.760750810429E-16 -0.515308711517E-16  0.238470937770E-07

PRESSURE FROM THE STRESS TENSOR,
IN HARTREE/BOHR^3: -0.23847E-07
PRESSURE IN GIGAPASCAL: -0.7016E-03
CONVERSION FACTOR: 1 HARTREE/BOHR^3= 29421 GIGAPASCAL
WHEN USING VALUES FOR BOHR RADIUS AND HARTREE
FROM IUPAC WEBSITE, APRIL 2009
ENTHALPY: -6.5206916693032E+03

 SYMMETRY ALLOWED FORCES (ANALYTICAL) (DIRECTION, FORCE)

    1 -7.1068213E-04
 TTTTTTTTTTTTTTTTTTTTTTTTTTTTTT TOTGRA_C    TELAPSE      402.81 TCPU      247.78
 TTTTTTTTTTTTTTTTTTTTTTTTTTTTTT SMAT        TELAPSE     2970.16 TCPU     1086.76
 TTTTTTTTTTTTTTTTTTTTTTTTTTTTTT POLAR2      TELAPSE     2970.79 TCPU     1087.38

 CELL FORCES OF CENTRAL POINT

 | -2.43083E-14 -1.26147E-05 -1.26147E-05 |
 | -1.26147E-05 -1.98206E-14 -1.26147E-05 |
 | -1.26147E-05 -1.26147E-05 -1.29835E-14 |

 ENERGY OF CENTRAL POINT:   -0.6520691259E+04


 VOLUME OF THE CELL: **********

 DENSITY OF THE CRYSTAL =          1.1252 g/cm^3

 STRAIN MATRIX   1 :

  | 1 0 0 |
  | 0 0 0 |
  | 0 0 0 |
  
 *******************************************************************************
 LATTICE PARAMETERS (ANGSTROMS AND DEGREES) - BOHR = 0.5291772083 ANGSTROM
 PRIMITIVE CELL - CENTRING CODE 6/0 VOLUME=  2549.662509 - DENSITY  1.125 g/cm^3
         A              B              C           ALPHA      BETA       GAMMA 
    14.90624298    14.90624298    14.90624298   109.471221 109.471221 109.471221
 *******************************************************************************
 ATOMS IN THE ASYMMETRIC UNIT    7 - ATOMS IN THE UNIT CELL:  126
     ATOM                 X/A                 Y/B                 Z/C    
 *******************************************************************************
      1 T 230 ZN    2.500000000000E-01  5.000000000000E-01 -2.500000000000E-01
      2 F 230 ZN   -2.500000000000E-01  5.000000000000E-01  2.500000000000E-01
      3 F 230 ZN   -2.500000000000E-01  2.500000000000E-01 -5.000000000000E-01
      4 F 230 ZN    5.000000000000E-01 -2.500000000000E-01  2.500000000000E-01
      5 F 230 ZN    5.000000000000E-01  2.500000000000E-01 -2.500000000000E-01
      6 F 230 ZN    2.500000000000E-01 -2.500000000000E-01  5.000000000000E-01
      7 T   6 C     3.579065329309E-01  3.579065329309E-01 -2.583759311525E-01
      8 F   6 C    -3.837175359166E-01 -3.837175359166E-01  2.583759311525E-01
      9 F   6 C    -3.579065329309E-01  3.837175359166E-01  0.000000000000E+00
     10 F   6 C     3.837175359166E-01 -3.579065329309E-01  0.000000000000E+00
     11 F   6 C    -2.583759311525E-01  3.579065329309E-01  3.579065329309E-01
     12 F   6 C     3.579065329309E-01 -2.583759311525E-01  3.579065329309E-01
     13 F   6 C     0.000000000000E+00  3.837175359166E-01 -3.579065329309E-01
     14 F   6 C    -3.837175359166E-01  2.583759311525E-01 -3.837175359166E-01
     15 F   6 C     2.583759311525E-01 -3.837175359166E-01 -3.837175359166E-01
     16 F   6 C     3.837175359166E-01  0.000000000000E+00 -3.579065329309E-01
     17 F   6 C     0.000000000000E+00 -3.579065329309E-01  3.837175359166E-01
     18 F   6 C    -3.579065329309E-01  0.000000000000E+00  3.837175359166E-01
     19 T   6 C     3.360535536339E-01  3.929462450114E-01 -3.879370090469E-01
     20 F   6 C    -2.191167459417E-01 -2.760094373192E-01  3.879370090469E-01
     21 F   6 C    -3.360535536339E-01  2.760094373192E-01  5.689269137750E-02
     22 F   6 C     2.191167459417E-01 -3.929462450114E-01 -5.689269137750E-02
     23 F   6 C    -3.879370090469E-01  3.360535536339E-01  3.929462450114E-01
     24 F   6 C     3.929462450114E-01 -3.879370090469E-01  3.360535536339E-01
     25 F   6 C    -5.689269137750E-02  2.191167459417E-01 -3.929462450114E-01
     26 F   6 C    -2.760094373192E-01  3.879370090469E-01 -2.191167459417E-01
     27 F   6 C     3.879370090469E-01 -2.191167459417E-01 -2.760094373192E-01
     28 F   6 C     2.760094373192E-01  5.689269137750E-02 -3.360535536339E-01
     29 F   6 C     5.689269137750E-02 -3.360535536339E-01  2.760094373192E-01
     30 F   6 C    -3.929462450114E-01 -5.689269137750E-02  2.191167459417E-01
     31 F   6 C     3.929462450114E-01  3.360535536339E-01 -3.879370090469E-01
     32 F   6 C    -2.760094373192E-01 -2.191167459417E-01  3.879370090469E-01
     33 F   6 C     2.760094373192E-01 -3.360535536339E-01  5.689269137750E-02
     34 F   6 C    -3.929462450114E-01  2.191167459417E-01 -5.689269137750E-02
     35 F   6 C     3.360535536339E-01 -3.879370090469E-01  3.929462450114E-01
     36 F   6 C    -3.879370090469E-01  3.929462450114E-01  3.360535536339E-01
     37 F   6 C     2.191167459417E-01 -5.689269137750E-02 -3.929462450114E-01
     38 F   6 C     3.879370090469E-01 -2.760094373192E-01 -2.191167459417E-01
     39 F   6 C    -2.191167459417E-01  3.879370090469E-01 -2.760094373192E-01
     40 F   6 C     5.689269137750E-02  2.760094373192E-01 -3.360535536339E-01
     41 F   6 C    -3.360535536339E-01  5.689269137750E-02  2.760094373192E-01
     42 F   6 C    -5.689269137750E-02 -3.929462450114E-01  2.191167459417E-01
     43 T   1 H     3.091537196276E-01  4.227492958035E-01 -4.424662718212E-01
     44 F   1 H    -1.347844323753E-01 -2.483800085512E-01  4.424662718212E-01
     45 F   1 H    -3.091537196276E-01  2.483800085512E-01  1.135955761759E-01
     46 F   1 H     1.347844323753E-01 -4.227492958035E-01 -1.135955761759E-01
     47 F   1 H    -4.424662718212E-01  3.091537196276E-01  4.227492958035E-01
     48 F   1 H     4.227492958035E-01 -4.424662718212E-01  3.091537196276E-01
     49 F   1 H    -1.135955761759E-01  1.347844323753E-01 -4.227492958035E-01
     50 F   1 H    -2.483800085512E-01  4.424662718212E-01 -1.347844323753E-01
     51 F   1 H     4.424662718212E-01 -1.347844323753E-01 -2.483800085512E-01
     52 F   1 H     2.483800085512E-01  1.135955761759E-01 -3.091537196276E-01
     53 F   1 H     1.135955761759E-01 -3.091537196276E-01  2.483800085512E-01
     54 F   1 H    -4.227492958035E-01 -1.135955761759E-01  1.347844323753E-01
     55 F   1 H     4.227492958035E-01  3.091537196276E-01 -4.424662718212E-01
     56 F   1 H    -2.483800085512E-01 -1.347844323753E-01  4.424662718212E-01
     57 F   1 H     2.483800085512E-01 -3.091537196276E-01  1.135955761759E-01
     58 F   1 H    -4.227492958035E-01  1.347844323753E-01 -1.135955761759E-01
     59 F   1 H     3.091537196276E-01 -4.424662718212E-01  4.227492958035E-01
     60 F   1 H    -4.424662718212E-01  4.227492958035E-01  3.091537196276E-01
     61 F   1 H     1.347844323753E-01 -1.135955761759E-01 -4.227492958035E-01
     62 F   1 H     4.424662718212E-01 -2.483800085512E-01 -1.347844323753E-01
     63 F   1 H    -1.347844323753E-01  4.424662718212E-01 -2.483800085512E-01
     64 F   1 H     1.135955761759E-01  2.483800085512E-01 -3.091537196276E-01
     65 F   1 H    -3.091537196276E-01  1.135955761759E-01  2.483800085512E-01
     66 F   1 H    -1.135955761759E-01 -4.227492958035E-01  1.347844323753E-01
     67 T   7 N     3.141195017856E-01  4.063721191026E-01 -3.047782555616E-01
     68 F   7 N    -2.888496253357E-01 -3.811022426528E-01  3.047782555616E-01
     69 F   7 N    -3.141195017856E-01  3.811022426528E-01  9.225261731708E-02
     70 F   7 N     2.888496253357E-01 -4.063721191026E-01 -9.225261731708E-02
     71 F   7 N    -3.047782555616E-01  3.141195017856E-01  4.063721191026E-01
     72 F   7 N     4.063721191026E-01 -3.047782555616E-01  3.141195017856E-01
     73 F   7 N    -9.225261731708E-02  2.888496253357E-01 -4.063721191026E-01
     74 F   7 N    -3.811022426528E-01  3.047782555616E-01 -2.888496253357E-01
     75 F   7 N     3.047782555616E-01 -2.888496253357E-01 -3.811022426528E-01
     76 F   7 N     3.811022426528E-01  9.225261731708E-02 -3.141195017856E-01
     77 F   7 N     9.225261731708E-02 -3.141195017856E-01  3.811022426528E-01
     78 F   7 N    -4.063721191026E-01 -9.225261731708E-02  2.888496253357E-01
     79 F   7 N     4.063721191026E-01  3.141195017856E-01 -3.047782555616E-01
     80 F   7 N    -3.811022426528E-01 -2.888496253357E-01  3.047782555616E-01
     81 F   7 N     3.811022426528E-01 -3.141195017856E-01  9.225261731708E-02
     82 F   7 N    -4.063721191026E-01  2.888496253357E-01 -9.225261731708E-02
     83 F   7 N     3.141195017856E-01 -3.047782555616E-01  4.063721191026E-01
     84 F   7 N    -3.047782555616E-01  4.063721191026E-01  3.141195017856E-01
     85 F   7 N     2.888496253357E-01 -9.225261731708E-02 -4.063721191026E-01
     86 F   7 N     3.047782555616E-01 -3.811022426528E-01 -2.888496253357E-01
     87 F   7 N    -2.888496253357E-01  3.047782555616E-01 -3.811022426528E-01
     88 F   7 N     9.225261731708E-02  3.811022426528E-01 -3.141195017856E-01
     89 F   7 N    -3.141195017856E-01  9.225261731708E-02  3.811022426528E-01
     90 F   7 N    -9.225261731708E-02 -4.063721191026E-01  2.888496253357E-01
     91 T   7 N     3.512850529871E-01  3.512850529871E-01 -1.678499617363E-01
     92 F   7 N    -4.808649852766E-01 -4.808649852766E-01  1.678499617363E-01
     93 F   7 N    -3.512850529871E-01  4.808649852766E-01  0.000000000000E+00
     94 F   7 N     4.808649852766E-01 -3.512850529871E-01  0.000000000000E+00
     95 F   7 N    -1.678499617363E-01  3.512850529871E-01  3.512850529871E-01
     96 F   7 N     3.512850529871E-01 -1.678499617363E-01  3.512850529871E-01
     97 F   7 N     0.000000000000E+00  4.808649852766E-01 -3.512850529871E-01
     98 F   7 N    -4.808649852766E-01  1.678499617363E-01 -4.808649852766E-01
     99 F   7 N     1.678499617363E-01 -4.808649852766E-01 -4.808649852766E-01
    100 F   7 N     4.808649852766E-01  0.000000000000E+00 -3.512850529871E-01
    101 F   7 N     0.000000000000E+00 -3.512850529871E-01  4.808649852766E-01
    102 F   7 N    -3.512850529871E-01  0.000000000000E+00  4.808649852766E-01
    103 T   8 O     3.920568589163E-01  3.031780474968E-01 -1.325189829313E-01
    104 F   8 O     4.356970304280E-01 -4.754241581525E-01  1.325189829313E-01
    105 F   8 O    -3.920568589163E-01  4.754241581525E-01 -8.887881141952E-02
    106 F   8 O    -4.356970304280E-01 -3.031780474968E-01  8.887881141952E-02
    107 F   8 O    -1.325189829313E-01  3.920568589163E-01  3.031780474968E-01
    108 F   8 O     3.031780474968E-01 -1.325189829313E-01  3.920568589163E-01
    109 F   8 O     8.887881141952E-02 -4.356970304280E-01 -3.031780474968E-01
    110 F   8 O    -4.754241581525E-01  1.325189829313E-01  4.356970304280E-01
    111 F   8 O     1.325189829313E-01  4.356970304280E-01 -4.754241581525E-01
    112 F   8 O     4.754241581525E-01 -8.887881141952E-02 -3.920568589163E-01
    113 F   8 O    -8.887881141952E-02 -3.920568589163E-01  4.754241581525E-01
    114 F   8 O    -3.031780474968E-01  8.887881141952E-02 -4.356970304280E-01
    115 F   8 O     3.031780474968E-01  3.920568589163E-01 -1.325189829313E-01
    116 F   8 O    -4.754241581525E-01  4.356970304280E-01  1.325189829313E-01
    117 F   8 O     4.754241581525E-01 -3.920568589163E-01 -8.887881141952E-02
    118 F   8 O    -3.031780474968E-01 -4.356970304280E-01  8.887881141952E-02
    119 F   8 O     3.920568589163E-01 -1.325189829313E-01  3.031780474968E-01
    120 F   8 O    -1.325189829313E-01  3.031780474968E-01  3.920568589163E-01
    121 F   8 O    -4.356970304280E-01  8.887881141952E-02 -3.031780474968E-01
    122 F   8 O     1.325189829313E-01 -4.754241581525E-01  4.356970304280E-01
    123 F   8 O     4.356970304280E-01  1.325189829313E-01 -4.754241581525E-01
    124 F   8 O    -8.887881141952E-02  4.754241581525E-01 -3.920568589163E-01
    125 F   8 O    -3.920568589163E-01 -8.887881141952E-02  4.754241581525E-01
    126 F   8 O     8.887881141952E-02 -3.031780474968E-01 -4.356970304280E-01

 TRANSFORMATION MATRIX PRIMITIVE-CRYSTALLOGRAPHIC CELL
  0.0000  1.0000  1.0000  1.0000  0.0000  1.0000  1.0000  1.0000  0.0000

 *******************************************************************************
 CRYSTALLOGRAPHIC CELL (VOLUME=       5099.32501724)
         A              B              C           ALPHA      BETA       GAMMA 
    17.21224680    17.21224680    17.21224680    90.000000  90.000000  90.000000

 COORDINATES IN THE CRYSTALLOGRAPHIC CELL
     ATOM                 X/A                 Y/B                 Z/C    
 *******************************************************************************
      1 T 230 ZN    5.000000000000E-01  2.500000000000E-01  5.461271642042E-17
      2 F 230 ZN    0.000000000000E+00  2.500000000000E-01  5.000000000000E-01
      3 F 230 ZN   -5.461271642042E-17 -5.000000000000E-01  2.500000000000E-01
      4 F 230 ZN    2.500000000000E-01  5.461271642042E-17  5.000000000000E-01
      5 F 230 ZN    2.500000000000E-01  5.000000000000E-01  0.000000000000E+00
      6 F 230 ZN    5.000000000000E-01  0.000000000000E+00  2.500000000000E-01
      7 T   6 C    -1.291879655762E-01 -1.291879655762E-01  4.870944985071E-01
      8 F   6 C     1.291879655762E-01  1.291879655762E-01  4.870944985071E-01
      9 F   6 C    -1.291879655762E-01  1.291879655762E-01 -4.870944985071E-01
     10 F   6 C     1.291879655762E-01 -1.291879655762E-01 -4.870944985071E-01
     11 F   6 C     4.870944985071E-01 -1.291879655762E-01 -1.291879655762E-01
     12 F   6 C    -1.291879655762E-01  4.870944985071E-01 -1.291879655762E-01
     13 F   6 C    -4.870944985071E-01  1.291879655762E-01 -1.291879655762E-01
     14 F   6 C     1.291879655762E-01  4.870944985071E-01  1.291879655762E-01
     15 F   6 C     4.870944985071E-01  1.291879655762E-01  1.291879655762E-01
     16 F   6 C     1.291879655762E-01 -4.870944985071E-01 -1.291879655762E-01
     17 F   6 C    -4.870944985071E-01 -1.291879655762E-01  1.291879655762E-01
     18 F   6 C    -1.291879655762E-01 -4.870944985071E-01  1.291879655762E-01
     19 T   6 C     3.344778411653E-01  2.775851497878E-01  5.846840384611E-02
     20 F   6 C    -3.344778411653E-01 -2.775851497878E-01  5.846840384611E-02
     21 F   6 C     3.344778411653E-01 -2.775851497878E-01 -5.846840384611E-02
     22 F   6 C    -3.344778411653E-01  2.775851497878E-01 -5.846840384611E-02
     23 F   6 C     5.846840384611E-02  3.344778411653E-01  2.775851497878E-01
     24 F   6 C     2.775851497878E-01  5.846840384611E-02  3.344778411653E-01
     25 F   6 C    -5.846840384611E-02 -3.344778411653E-01  2.775851497878E-01
     26 F   6 C    -2.775851497878E-01  5.846840384611E-02 -3.344778411653E-01
     27 F   6 C     5.846840384611E-02 -3.344778411653E-01 -2.775851497878E-01
     28 F   6 C    -2.775851497878E-01 -5.846840384611E-02  3.344778411653E-01
     29 F   6 C    -5.846840384611E-02  3.344778411653E-01 -2.775851497878E-01
     30 F   6 C     2.775851497878E-01 -5.846840384611E-02 -3.344778411653E-01
     31 F   6 C     2.775851497878E-01  3.344778411653E-01  5.846840384611E-02
     32 F   6 C    -2.775851497878E-01 -3.344778411653E-01  5.846840384611E-02
     33 F   6 C    -2.775851497878E-01  3.344778411653E-01 -5.846840384611E-02
     34 F   6 C     2.775851497878E-01 -3.344778411653E-01 -5.846840384611E-02
     35 F   6 C     3.344778411653E-01  5.846840384611E-02  2.775851497878E-01
     36 F   6 C     5.846840384611E-02  2.775851497878E-01  3.344778411653E-01
     37 F   6 C    -3.344778411653E-01 -5.846840384611E-02  2.775851497878E-01
     38 F   6 C     5.846840384611E-02 -2.775851497878E-01 -3.344778411653E-01
     39 F   6 C    -3.344778411653E-01  5.846840384611E-02 -2.775851497878E-01
     40 F   6 C    -5.846840384611E-02 -2.775851497878E-01  3.344778411653E-01
     41 F   6 C     3.344778411653E-01 -5.846840384611E-02 -2.775851497878E-01
     42 F   6 C    -5.846840384611E-02  2.775851497878E-01 -3.344778411653E-01
     43 T   1 H     3.355646521773E-01  2.219690760014E-01  8.718464362616E-02
     44 F   1 H    -3.355646521773E-01 -2.219690760014E-01  8.718464362616E-02
     45 F   1 H     3.355646521773E-01 -2.219690760014E-01 -8.718464362616E-02
     46 F   1 H    -3.355646521773E-01  2.219690760014E-01 -8.718464362616E-02
     47 F   1 H     8.718464362616E-02  3.355646521773E-01  2.219690760014E-01
     48 F   1 H     2.219690760014E-01  8.718464362616E-02  3.355646521773E-01
     49 F   1 H    -8.718464362616E-02 -3.355646521773E-01  2.219690760014E-01
     50 F   1 H    -2.219690760014E-01  8.718464362616E-02 -3.355646521773E-01
     51 F   1 H     8.718464362616E-02 -3.355646521773E-01 -2.219690760014E-01
     52 F   1 H    -2.219690760014E-01 -8.718464362616E-02  3.355646521773E-01
     53 F   1 H    -8.718464362616E-02  3.355646521773E-01 -2.219690760014E-01
     54 F   1 H     2.219690760014E-01 -8.718464362616E-02 -3.355646521773E-01
     55 F   1 H     2.219690760014E-01  3.355646521773E-01  8.718464362616E-02
     56 F   1 H    -2.219690760014E-01 -3.355646521773E-01  8.718464362616E-02
     57 F   1 H    -2.219690760014E-01  3.355646521773E-01 -8.718464362616E-02
     58 F   1 H     2.219690760014E-01 -3.355646521773E-01 -8.718464362616E-02
     59 F   1 H     3.355646521773E-01  8.718464362616E-02  2.219690760014E-01
     60 F   1 H     8.718464362616E-02  2.219690760014E-01  3.355646521773E-01
     61 F   1 H    -3.355646521773E-01 -8.718464362616E-02  2.219690760014E-01
     62 F   1 H     8.718464362616E-02 -2.219690760014E-01 -3.355646521773E-01
     63 F   1 H    -3.355646521773E-01  8.718464362616E-02 -2.219690760014E-01
     64 F   1 H    -8.718464362616E-02 -2.219690760014E-01  3.355646521773E-01
     65 F   1 H     3.355646521773E-01 -8.718464362616E-02 -2.219690760014E-01
     66 F   1 H    -8.718464362616E-02  2.219690760014E-01 -3.355646521773E-01
     67 T   7 N     3.937371808777E-01  3.014845635607E-01  1.263493822490E-02
     68 F   7 N    -3.937371808777E-01 -3.014845635607E-01  1.263493822490E-02
     69 F   7 N     3.937371808777E-01 -3.014845635607E-01 -1.263493822490E-02
     70 F   7 N    -3.937371808777E-01  3.014845635607E-01 -1.263493822490E-02
     71 F   7 N     1.263493822490E-02  3.937371808777E-01  3.014845635607E-01
     72 F   7 N     3.014845635607E-01  1.263493822490E-02  3.937371808777E-01
     73 F   7 N    -1.263493822490E-02 -3.937371808777E-01  3.014845635607E-01
     74 F   7 N    -3.014845635607E-01  1.263493822490E-02 -3.937371808777E-01
     75 F   7 N     1.263493822490E-02 -3.937371808777E-01 -3.014845635607E-01
     76 F   7 N    -3.014845635607E-01 -1.263493822490E-02  3.937371808777E-01
     77 F   7 N    -1.263493822490E-02  3.937371808777E-01 -3.014845635607E-01
     78 F   7 N     3.014845635607E-01 -1.263493822490E-02 -3.937371808777E-01
     79 F   7 N     3.014845635607E-01  3.937371808777E-01  1.263493822490E-02
     80 F   7 N    -3.014845635607E-01 -3.937371808777E-01  1.263493822490E-02
     81 F   7 N    -3.014845635607E-01  3.937371808777E-01 -1.263493822490E-02
     82 F   7 N     3.014845635607E-01 -3.937371808777E-01 -1.263493822490E-02
     83 F   7 N     3.937371808777E-01  1.263493822490E-02  3.014845635607E-01
     84 F   7 N     1.263493822490E-02  3.014845635607E-01  3.937371808777E-01
     85 F   7 N    -3.937371808777E-01 -1.263493822490E-02  3.014845635607E-01
     86 F   7 N     1.263493822490E-02 -3.014845635607E-01 -3.937371808777E-01
     87 F   7 N    -3.937371808777E-01  1.263493822490E-02 -3.014845635607E-01
     88 F   7 N    -1.263493822490E-02 -3.014845635607E-01  3.937371808777E-01
     89 F   7 N     3.937371808777E-01 -1.263493822490E-02 -3.014845635607E-01
     90 F   7 N    -1.263493822490E-02  3.014845635607E-01 -3.937371808777E-01
     91 T   7 N    -8.392498086815E-02 -8.392498086815E-02  4.352100338552E-01
     92 F   7 N     8.392498086815E-02  8.392498086815E-02  4.352100338552E-01
     93 F   7 N    -8.392498086815E-02  8.392498086815E-02 -4.352100338552E-01
     94 F   7 N     8.392498086815E-02 -8.392498086815E-02 -4.352100338552E-01
     95 F   7 N     4.352100338552E-01 -8.392498086815E-02 -8.392498086815E-02
     96 F   7 N    -8.392498086815E-02  4.352100338552E-01 -8.392498086815E-02
     97 F   7 N    -4.352100338552E-01  8.392498086815E-02 -8.392498086815E-02
     98 F   7 N     8.392498086815E-02  4.352100338552E-01  8.392498086815E-02
     99 F   7 N     4.352100338552E-01  8.392498086815E-02  8.392498086815E-02
    100 F   7 N     8.392498086815E-02 -4.352100338552E-01 -8.392498086815E-02
    101 F   7 N    -4.352100338552E-01 -8.392498086815E-02  8.392498086815E-02
    102 F   7 N    -8.392498086815E-02 -4.352100338552E-01  8.392498086815E-02
    103 T   8 O    -1.106988971754E-01 -2.182008575587E-02  4.138769446722E-01
    104 F   8 O     1.106988971754E-01  2.182008575587E-02  4.138769446722E-01
    105 F   8 O    -1.106988971754E-01  2.182008575587E-02 -4.138769446722E-01
    106 F   8 O     1.106988971754E-01 -2.182008575587E-02 -4.138769446722E-01
    107 F   8 O     4.138769446722E-01 -1.106988971754E-01 -2.182008575587E-02
    108 F   8 O    -2.182008575587E-02  4.138769446722E-01 -1.106988971754E-01
    109 F   8 O    -4.138769446722E-01  1.106988971754E-01 -2.182008575587E-02
    110 F   8 O     2.182008575587E-02  4.138769446722E-01  1.106988971754E-01
    111 F   8 O     4.138769446722E-01  1.106988971754E-01  2.182008575587E-02
    112 F   8 O     2.182008575587E-02 -4.138769446722E-01 -1.106988971754E-01
    113 F   8 O    -4.138769446722E-01 -1.106988971754E-01  2.182008575587E-02
    114 F   8 O    -2.182008575587E-02 -4.138769446722E-01  1.106988971754E-01
    115 F   8 O    -2.182008575587E-02 -1.106988971754E-01  4.138769446722E-01
    116 F   8 O     2.182008575587E-02  1.106988971754E-01  4.138769446722E-01
    117 F   8 O     2.182008575587E-02 -1.106988971754E-01 -4.138769446722E-01
    118 F   8 O    -2.182008575587E-02  1.106988971754E-01 -4.138769446722E-01
    119 F   8 O    -1.106988971754E-01  4.138769446722E-01 -2.182008575587E-02
    120 F   8 O     4.138769446722E-01 -2.182008575587E-02 -1.106988971754E-01
    121 F   8 O     1.106988971754E-01 -4.138769446722E-01 -2.182008575587E-02
    122 F   8 O     4.138769446722E-01  2.182008575587E-02  1.106988971754E-01
    123 F   8 O     1.106988971754E-01  4.138769446722E-01  2.182008575587E-02
    124 F   8 O    -4.138769446722E-01  2.182008575587E-02 -1.106988971754E-01
    125 F   8 O    -1.106988971754E-01 -4.138769446722E-01  2.182008575587E-02
    126 F   8 O    -4.138769446722E-01 -2.182008575587E-02  1.106988971754E-01

 T = ATOM BELONGING TO THE ASYMMETRIC UNIT

 *******************************************************************************
 * CELL DEFORMATION
 *******************************************************************************

    ELASTIC STRAIN MATRIX (ADIMENSIONAL)

    1    0.0001000000    0.0000000000    0.0000000000
    2    0.0000000000    0.0000000000    0.0000000000
    3    0.0000000000    0.0000000000    0.0000000000

 LATTICE PARAMETERS (ANGSTROMS AND DEGREES) OF
 (1) ORIGINAL PRIMITIVE CELL
 (2) ORIGINAL CRYSTALLOGRAPHIC CELL
 (3) DEFORMED PRIMITIVE CELL
 (4) DEFORMED CRYSTALLOGRAPHIC CELL

            A           B           C        ALPHA       BETA        GAMMA         VOL
 (1)   14.906243   14.906243   14.906243  109.471221  109.471221  109.471221 2549.662509
 (2)   17.212247   17.212247   17.212247   90.000000   90.000000   90.000000 5099.325017
 (3)   14.906740   14.906740   14.906740  109.465819  109.473922  109.473922 2549.917475
 (4)   17.213968   17.212247   17.212247   90.000000   90.000000   90.000000 5099.834950

 * CELL DEFORMATION COMPLETE - NO. OF SYMMOPS   8

 *******************************************************************************
 * CELL DEFORMATION
 *******************************************************************************

    ELASTIC STRAIN MATRIX (ADIMENSIONAL)

    1   -0.0001000000    0.0000000000    0.0000000000
    2    0.0000000000    0.0000000000    0.0000000000
    3    0.0000000000    0.0000000000    0.0000000000

 LATTICE PARAMETERS (ANGSTROMS AND DEGREES) OF
 (1) ORIGINAL PRIMITIVE CELL
 (2) ORIGINAL CRYSTALLOGRAPHIC CELL
 (3) DEFORMED PRIMITIVE CELL
 (4) DEFORMED CRYSTALLOGRAPHIC CELL

            A           B           C        ALPHA       BETA        GAMMA         VOL
 (1)   14.906740   14.906740   14.906740  109.465819  109.473922  109.473922 2549.917475
 (2)   17.213968   17.212247   17.212247   90.000000   90.000000   90.000000 5099.834950
 (3)   14.906243   14.906243   14.906243  109.471221  109.471220  109.471220 2549.662483
 (4)   17.212247   17.212247   17.212247   90.000000   90.000000   90.000000 5099.324966

 * CELL DEFORMATION COMPLETE - NO. OF SYMMOPS   8

 *****    8 SYMMOPS - TRANSLATORS IN ANGSTROM
 ***** MATRICES AND TRANSLATORS IN THE CARTESIAN REFERENCE FRAME

 ORDER   : ORDER OF THE OPERATOR

 TRANSLA : REAL TRANSLATION (WITHOUT ORIGIN SHIFT) IN CARTESIAN COORDINATES

 uvw/hkl : ORIENTATION OF THE OPERATOR IN CARTESIAN COORDINATES

 LOCATED : ORIGIN OF THE OPERATOR IN CARTESIAN COORDINATES

   NO.   1 INVERSE   1    ORDER   1        NO.   2 INVERSE   2    ORDER   2
    1.000   0.000   0.000     0.000        -1.000   0.000   0.000     0.000
    0.000   1.000   0.000     0.000         0.000  -1.000   0.000     0.000
    0.000   0.000   1.000     0.000         0.000   0.000   1.000     0.000
             OPERATION E(   1)                       OPERATION C(   2)
 DETERMINANT 1.; ROTATION(DEG)   0.      DETERMINANT 1.; ROTATION(DEG) 180.
 TRANSLA (  0.000    0.000    0.000)     TRANSLA (  0.000    0.000    0.000)
 uvw/hkl (  0.000    0.000    0.000)     uvw/hkl (  0.000    0.000    4.000)
 LOCATED (  0.000    0.000    0.000)     LOCATED (  0.000    0.000    0.000)

   NO.   3 INVERSE   3    ORDER   2        NO.   4 INVERSE   4    ORDER   2
    1.000   0.000   0.000     0.000        -1.000   0.000   0.000     0.000
    0.000  -1.000   0.000     0.000         0.000   1.000   0.000     0.000
    0.000   0.000  -1.000     0.000         0.000   0.000  -1.000     0.000
             OPERATION C(   2)                       OPERATION C(   2)
 DETERMINANT 1.; ROTATION(DEG) 180.      DETERMINANT 1.; ROTATION(DEG) 180.
 TRANSLA (  0.000    0.000    0.000)     TRANSLA (  0.000    0.000    0.000)
 uvw/hkl (  4.000    0.000    0.000)     uvw/hkl (  0.000   -4.000    0.000)
 LOCATED (  0.000    0.000    0.000)     LOCATED (  0.000    0.000    0.000)

   NO.   5 INVERSE   5    ORDER   2        NO.   6 INVERSE   7    ORDER   4
    1.000   0.000   0.000     0.000        -1.000   0.000   0.000     0.000
    0.000   0.000   1.000     0.000         0.000   0.000  -1.000     0.000
    0.000   1.000   0.000     0.000         0.000   1.000   0.000     0.000
             OPERATION M(   2)                       OPERATION S(   4)
 DETERMINANT-1.; ROTATION(DEG)   0.      DETERMINANT-1.; ROTATION(DEG)  90.
 TRANSLA (  0.000    0.000    0.000)     TRANSLA (  0.000    0.000    0.000)
 uvw/hkl (  0.000   -1.000    1.000)     uvw/hkl (  0.000   -2.000    2.000)
 LOCATED (  0.000    0.000    0.000)     LOCATED (  0.000    0.000    0.000)

   NO.   7 INVERSE   6    ORDER   4        NO.   8 INVERSE   8    ORDER   2
   -1.000   0.000   0.000     0.000         1.000   0.000   0.000     0.000
    0.000   0.000   1.000     0.000         0.000   0.000  -1.000     0.000
    0.000  -1.000   0.000     0.000         0.000  -1.000   0.000     0.000
             OPERATION S(   4)                       OPERATION M(   2)
 DETERMINANT-1.; ROTATION(DEG)  90.      DETERMINANT-1.; ROTATION(DEG)   0.
 TRANSLA (  0.000    0.000    0.000)     TRANSLA (  0.000    0.000    0.000)
 uvw/hkl (  0.000    2.000    2.000)     uvw/hkl (  0.000   -1.000   -1.000)
 LOCATED (  0.000    0.000    0.000)     LOCATED (  0.000    0.000    0.000)

 GCALCO - MAX INDICES DIRECT LATTICE VECTOR    14    14    14
 NO.OF VECTORS CREATED 6999 STARS  122 RMAX   306.85375 BOHR

 CAPPA:IS1  2;IS2  2;IS3  2; K PTS MONK NET   4; SYMMOPS:K SPACE  16;G SPACE   8

 *******************************************************************************
 MAX NUMBER OF SCF CYCLES      50  CONVERGENCE ON DELTAP        10**-18
 WEIGHT OF F(I) IN F(I+1)      30% CONVERGENCE ON ENERGY        10**- 8
 SHRINK. FACT.(MONKH.)    2  2  2  NUMBER OF K POINTS IN THE IBZ      4
 SHRINKING FACTOR(GILAT NET)    2  NUMBER OF K POINTS(GILAT NET)      4
 *******************************************************************************
 *** K POINTS COORDINATES (OBLIQUE COORDINATES IN UNITS OF IS =  2)
   1-R(  0  0  0)   2-R(  1  0  0)   3-R(  0  1  0)   4-R(  1  1  1)

 DIRECT LATTICE VECTORS COMPON. (A.U.)     RECIP. LATTICE VECTORS COMPON. (A.U.) 
        X            Y            Z              X            Y            Z
  -16.2632163   16.2632163   16.2632163      0.0000000    0.1931717    0.1931717
   16.2632163  -16.2632163   16.2632163      0.1931717    0.0000000    0.1931717
   16.2632163   16.2632163  -16.2632163      0.1931717    0.1931717    0.0000000

 DISK SPACE FOR EIGENVECTORS (FTN 10)    18045504 REALS
 TTTTTTTTTTTTTTTTTTTTTTTTTTTTTT gordsh1     TELAPSE     3342.89 TCPU     1458.78

 MATRIX SIZE: P(G)10484616, F(G)  759420, P(G) IRR  665927, F(G) IRR   98104
 MAX G-VECTOR INDEX FOR 1- AND 2-ELECTRON INTEGRALS 181

 TTTTTTTTTTTTTTTTTTTTTTTTTTTTTT INPUT       TELAPSE     3343.88 TCPU     1459.76

 SYMMETRY ALLOWED ELASTIC DISTORTION 1
  0.5773503  0.0000000  0.0000000
  0.0000000  0.5773503  0.0000000
  0.0000000  0.0000000  0.5773503

 SYMMETRY ALLOWED ELASTIC DISTORTION 2
  0.8164966  0.0000000  0.0000000
  0.0000000 -0.4082483  0.0000000
  0.0000000  0.0000000 -0.4082483

 SYMMETRY ALLOWED INTERNAL DEGREE(S) OF FREEDOM:  47
 TTTTTTTTTTTTTTTTTTTTTTTTTTTTTT SYMM        TELAPSE     3344.91 TCPU     1460.80
 TTTTTTTTTTTTTTTTTTTTTTTTTTTTTT INT_SCREEN  TELAPSE     3344.95 TCPU     1460.83
 INFORMATION **** EXCBUF **** EXCH. BIPO BUFFER: WORDS USED =     4000000
 WARNING **** EXCBUF **** EXCH. BIPO BUFFER TOO SMALL - TO AVOID I/O SET EXCHSIZE =     8033472

 DFT PARAMETERS

     ATOM       ELECTRONS   NET CHARGE   R(ANGSTROM)
   1 230  ZN     20.0000      0.0000     1.37000000
   7   6  C       6.0000      0.0000     0.77000000
  43   1  H       1.0000      0.0000     1.11000000
  67   7  N       7.0000      0.0000     0.74000000
 103   8  O       8.0000      0.0000     0.74000000

 SIZE OF GRID=     994478
 TTTTTTTTTTTTTTTTTTTTTTTTTTTTTT MAKE_GRID2  TELAPSE     3352.19 TCPU     1464.38
 BECKE WEIGHT FUNCTION
 RADSAFE =     2.00
 TOLERANCES - DENSITY:10**- 6; POTENTIAL:10**- 9; GRID WGT:10**-14

 RADIAL INTEGRATION  - INTERVALS (POINTS,UPPER LIMIT):            1( 99,  4.0*R)

 ANGULAR INTEGRATION - INTERVALS (ACCURACY LEVEL [N. POINTS] UPPER LIMIT):
  1(  6[ 146]   0.2)  2( 11[ 302]   0.5)  3( 14[ 590]   0.9)  4( 18[1454]   3.5)
  5( 14[ 590]9999.0)
 TTTTTTTTTTTTTTTTTTTTTTTTTTTTTT INT_CALC    TELAPSE     3352.23 TCPU     1464.43

 *******************************************************************************
 ZIF-65 (cif CCDC 917446, CIMFUB)                                                
 CRYSTAL - SCF - TYPE OF CALCULATION :  RESTRICTED CLOSED SHELL
 *******************************************************************************

 CAPPA:IS1  2;IS2  2;IS3  2; K PTS MONK NET   4; SYMMOPS:K SPACE  16;G SPACE   8

 TTTTTTTTTTTTTTTTTTTTTTTTTTTTTT SDIK        TELAPSE     3353.24 TCPU     1465.43

 AAAAAAAAAAAAAAAAAAAAAAAAAAAAAAAAAAAAAAAAAAAAAAAAAAAAAAAAAAAAAAAAAAAAAAAAAAAAAAA
         ATOMIC WAVEFUNCTION(S)


 NUCLEAR CHARGE 20.0  SYMMETRY SPECIES            S    P    D
 N. ELECTRONS   20.0  NUMBER OF PRIMITIVE GTOS    7    7    6
                      NUMBER OF CONTRACTED GTOS   5    5    3
                      NUMBER OF CLOSED SHELLS     2    1    1
                      OPEN SHELL OCCUPATION       0    0    0

  ZNUC SCFIT  TOTAL HF ENERGY   KINETIC ENERGY   VIRIAL THEOREM ACCURACY
  20.0  35   -2.259494290E+02  1.538488917E+02 -2.468645152E+00  3.9E-06

 NUCLEAR CHARGE  6.0  SYMMETRY SPECIES            S    P
 N. ELECTRONS    6.0  NUMBER OF PRIMITIVE GTOS   11    5
                      NUMBER OF CONTRACTED GTOS   4    3
                      NUMBER OF CLOSED SHELLS     2    0
                      OPEN SHELL OCCUPATION       0    2

  ZNUC SCFIT  TOTAL HF ENERGY   KINETIC ENERGY   VIRIAL THEOREM ACCURACY
   6.0  11   -3.768480057E+01  3.769831118E+01 -1.999641612E+00  2.0E-06

 NUCLEAR CHARGE  1.0  SYMMETRY SPECIES            S
 N. ELECTRONS    1.0  NUMBER OF PRIMITIVE GTOS    5
                      NUMBER OF CONTRACTED GTOS   3
                      NUMBER OF CLOSED SHELLS     0
                      OPEN SHELL OCCUPATION       1

  ZNUC SCFIT  TOTAL HF ENERGY   KINETIC ENERGY   VIRIAL THEOREM ACCURACY
   1.0   1   -4.998098153E-01  4.997907537E-01 -2.000038139E+00  9.6E-17

 NUCLEAR CHARGE  7.0  SYMMETRY SPECIES            S    P
 N. ELECTRONS    7.0  NUMBER OF PRIMITIVE GTOS   11    5
                      NUMBER OF CONTRACTED GTOS   4    3
                      NUMBER OF CLOSED SHELLS     2    0
                      OPEN SHELL OCCUPATION       0    3

  ZNUC SCFIT  TOTAL HF ENERGY   KINETIC ENERGY   VIRIAL THEOREM ACCURACY
   7.0  11   -5.439473665E+01  5.441433682E+01 -1.999639798E+00  3.6E-06

 NUCLEAR CHARGE  8.0  SYMMETRY SPECIES            S    P
 N. ELECTRONS    8.0  NUMBER OF PRIMITIVE GTOS   11    5
                      NUMBER OF CONTRACTED GTOS   4    3
                      NUMBER OF CLOSED SHELLS     2    0
                      OPEN SHELL OCCUPATION       0    4

  ZNUC SCFIT  TOTAL HF ENERGY   KINETIC ENERGY   VIRIAL THEOREM ACCURACY
   8.0  13   -7.479861895E+01  7.482603849E+01 -1.999633556E+00  2.7E-06

 AAAAAAAAAAAAAAAAAAAAAAAAAAAAAAAAAAAAAAAAAAAAAAAAAAAAAAAAAAAAAAAAAAAAAAAAAAAAAAA

 CHARGE NORMALIZATION FACTOR   1.00000000
 TOTAL ATOMIC CHARGES:
  20.0000000  20.0000000  20.0000000  20.0000000  20.0000000  20.0000000
   6.0000000   6.0000000   6.0000000   6.0000000   6.0000000   6.0000000
   6.0000000   6.0000000   6.0000000   6.0000000   6.0000000   6.0000000
   6.0000000   6.0000000   6.0000000   6.0000000   6.0000000   6.0000000
   6.0000000   6.0000000   6.0000000   6.0000000   6.0000000   6.0000000
   6.0000000   6.0000000   6.0000000   6.0000000   6.0000000   6.0000000
   6.0000000   6.0000000   6.0000000   6.0000000   6.0000000   6.0000000
   1.0000000   1.0000000   1.0000000   1.0000000   1.0000000   1.0000000
   1.0000000   1.0000000   1.0000000   1.0000000   1.0000000   1.0000000
   1.0000000   1.0000000   1.0000000   1.0000000   1.0000000   1.0000000
   1.0000000   1.0000000   1.0000000   1.0000000   1.0000000   1.0000000
   7.0000000   7.0000000   7.0000000   7.0000000   7.0000000   7.0000000
   7.0000000   7.0000000   7.0000000   7.0000000   7.0000000   7.0000000
   7.0000000   7.0000000   7.0000000   7.0000000   7.0000000   7.0000000
   7.0000000   7.0000000   7.0000000   7.0000000   7.0000000   7.0000000
   7.0000000   7.0000000   7.0000000   7.0000000   7.0000000   7.0000000
   7.0000000   7.0000000   7.0000000   7.0000000   7.0000000   7.0000000
   8.0000000   8.0000000   8.0000000   8.0000000   8.0000000   8.0000000
   8.0000000   8.0000000   8.0000000   8.0000000   8.0000000   8.0000000
   8.0000000   8.0000000   8.0000000   8.0000000   8.0000000   8.0000000
   8.0000000   8.0000000   8.0000000   8.0000000   8.0000000   8.0000000
 TTTTTTTTTTTTTTTTTTTTTTTTTTTTTT MOQGAD      TELAPSE     3357.32 TCPU     1469.52
 TTTTTTTTTTTTTTTTTTTTTTTTTTTTTT SHELLXN     TELAPSE     3375.37 TCPU     1479.40
 TTTTTTTTTTTTTTTTTTTTTTTTTTTTTT MONMO3      TELAPSE     3376.61 TCPU     1480.64
 NUMERICALLY INTEGRATED DENSITY    804.0001158148
 TTTTTTTTTTTTTTTTTTTTTTTTTTTTTT NUMDFT      TELAPSE     3377.68 TCPU     1481.71
 CYC   0 ETOT(AU) -6.549938743982E+03 DETOT -6.55E+03 tst  2.33E-13 PX  1.00E+00
 TTTTTTTTTTTTTTTTTTTTTTTTTTTTTT DIIS        TELAPSE     3377.77 TCPU     1481.80
 TTTTTTTTTTTTTTTTTTTTTTTTTTTTTT FDIK        TELAPSE     3410.15 TCPU     1504.12
 INSULATING STATE
 TOP OF VALENCE BANDS -    BAND    402; K    4; EIG -2.9598118E-01 AU
 TOP OF VALENCE BANDS -    BAND    402; K    1; EIG -2.9753049E-01 AU
 BOTTOM OF VIRTUAL BANDS - BAND    403; K    2; EIG -1.5847718E-01 AU
 INDIRECT ENERGY BAND GAP:   3.7417 eV
 BOTTOM OF VIRTUAL BANDS - BAND    403; K    1; EIG -1.5829393E-01 AU
 TTTTTTTTTTTTTTTTTTTTTTTTTTTTTT PDIG        TELAPSE     3411.03 TCPU     1505.01
 CHARGE NORMALIZATION FACTOR   1.00000000
 TOTAL ATOMIC CHARGES:
  18.3886715  18.3886715  18.3886715  18.3886715  18.3886715  18.3886715
   5.3171324   5.3171324   5.3171324   5.3171324   5.3171324   5.3171324
   5.3171324   5.3171324   5.3171324   5.3171324   5.3171324   5.3171324
   6.1619788   6.1619788   6.1619788   6.1619788   6.1619788   6.1619788
   6.1619788   6.1619788   6.1619788   6.1619788   6.1619788   6.1619788
   6.1619788   6.1619788   6.1619788   6.1619788   6.1619788   6.1619788
   6.1619788   6.1619788   6.1619788   6.1619788   6.1619788   6.1619788
   0.7971380   0.7971380   0.7971380   0.7971380   0.7971380   0.7971381
   0.7971380   0.7971381   0.7971380   0.7971381   0.7971380   0.7971381
   0.7971381   0.7971381   0.7971381   0.7971381   0.7971380   0.7971380
   0.7971380   0.7971380   0.7971380   0.7971380   0.7971380   0.7971380
   7.6517060   7.6517060   7.6517060   7.6517060   7.6517058   7.6517057
   7.6517058   7.6517057   7.6517058   7.6517057   7.6517058   7.6517057
   7.6517057   7.6517057   7.6517057   7.6517057   7.6517060   7.6517058
   7.6517060   7.6517058   7.6517060   7.6517058   7.6517060   7.6517058
   6.1258506   6.1258506   6.1258506   6.1258506   6.1258509   6.1258506
   6.1258509   6.1258506   6.1258509   6.1258506   6.1258509   6.1258506
   8.5705179   8.5705179   8.5705179   8.5705179   8.5705178   8.5705179
   8.5705178   8.5705179   8.5705178   8.5705179   8.5705178   8.5705179
   8.5705179   8.5705179   8.5705179   8.5705179   8.5705179   8.5705178
   8.5705179   8.5705178   8.5705179   8.5705178   8.5705179   8.5705178
 TTTTTTTTTTTTTTTTTTTTTTTTTTTTTT MOQGAD      TELAPSE     3411.06 TCPU     1505.03
 TTTTTTTTTTTTTTTTTTTTTTTTTTTTTT SHELLXN     TELAPSE     3437.96 TCPU     1515.46
 TTTTTTTTTTTTTTTTTTTTTTTTTTTTTT MONMO3      TELAPSE     3444.37 TCPU     1521.86
 NUMERICALLY INTEGRATED DENSITY    804.0001054687
 TTTTTTTTTTTTTTTTTTTTTTTTTTTTTT NUMDFT      TELAPSE     3446.44 TCPU     1523.93
 CYC   1 ETOT(AU) -6.517953594893E+03 DETOT  3.20E+01 tst  0.00E+00 PX  1.00E+00
 TTTTTTTTTTTTTTTTTTTTTTTTTTTTTT DIIS        TELAPSE     3450.13 TCPU     1527.63
 DIIS TEST: 0.31115E+02 AT SCF   CYCLE   1 - MIX   30 %
 TTTTTTTTTTTTTTTTTTTTTTTTTTTTTT FDIK        TELAPSE     3452.19 TCPU     1529.22
 INSULATING STATE
 TOP OF VALENCE BANDS -    BAND    402; K    4; EIG -2.3846023E-01 AU
 TOP OF VALENCE BANDS -    BAND    402; K    1; EIG -2.3979004E-01 AU
 BOTTOM OF VIRTUAL BANDS - BAND    403; K    4; EIG -1.4605816E-01 AU
 DIRECT ENERGY BAND GAP:   2.5144 eV
 BOTTOM OF VIRTUAL BANDS - BAND    403; K    1; EIG -1.4475352E-01 AU
 TTTTTTTTTTTTTTTTTTTTTTTTTTTTTT PDIG        TELAPSE     3452.50 TCPU     1529.52
 CHARGE NORMALIZATION FACTOR   1.00000000
 TOTAL ATOMIC CHARGES:
  18.7465583  18.7465583  18.7465583  18.7471366  18.7471366  18.7465583
   5.6703664   5.6703664   5.6703664   5.6703664   5.6721177   5.6703664
   5.6721177   5.6703664   5.6721177   5.6703664   5.6721177   5.6703664
   5.7771213   5.7771213   5.7771213   5.7771213   5.7789051   5.7794882
   5.7789051   5.7794882   5.7789051   5.7794882   5.7789051   5.7794882
   5.7794882   5.7794882   5.7794882   5.7794882   5.7771213   5.7789051
   5.7771213   5.7789051   5.7771213   5.7789051   5.7771213   5.7789051
   0.9249306   0.9249306   0.9249306   0.9249306   0.9248914   0.9247597
   0.9248914   0.9247597   0.9248914   0.9247597   0.9248914   0.9247597
   0.9247597   0.9247597   0.9247597   0.9247597   0.9249306   0.9248914
   0.9249306   0.9248914   0.9249306   0.9248914   0.9249306   0.9248914
   7.4988664   7.4988664   7.4988664   7.4988664   7.4974693   7.4974452
   7.4974693   7.4974452   7.4974693   7.4974452   7.4974693   7.4974452
   7.4974452   7.4974452   7.4974452   7.4974452   7.4988664   7.4974693
   7.4988664   7.4974693   7.4988664   7.4974693   7.4988664   7.4974693
   7.4359407   7.4359407   7.4359407   7.4359407   7.4353761   7.4359407
   7.4353761   7.4359407   7.4353761   7.4359407   7.4353761   7.4359407
   8.0584905   8.0584905   8.0584905   8.0584905   8.0586287   8.0588864
   8.0586287   8.0588864   8.0586287   8.0588864   8.0586287   8.0588864
   8.0588864   8.0588864   8.0588864   8.0588864   8.0584905   8.0586287
   8.0584905   8.0586287   8.0584905   8.0586287   8.0584905   8.0586287
 TTTTTTTTTTTTTTTTTTTTTTTTTTTTTT MOQGAD      TELAPSE     3452.51 TCPU     1529.54
 TTTTTTTTTTTTTTTTTTTTTTTTTTTTTT SHELLXN     TELAPSE     3472.69 TCPU     1539.97
 TTTTTTTTTTTTTTTTTTTTTTTTTTTTTT MONMO3      TELAPSE     3474.01 TCPU     1541.29
 NUMERICALLY INTEGRATED DENSITY    804.0001096194
 TTTTTTTTTTTTTTTTTTTTTTTTTTTTTT NUMDFT      TELAPSE     3476.07 TCPU     1543.34
 CYC   2 ETOT(AU) -6.517848983333E+03 DETOT  1.05E-01 tst  1.94E-02 PX  2.26E-01
 TTTTTTTTTTTTTTTTTTTTTTTTTTTTTT DIIS        TELAPSE     3478.83 TCPU     1546.10
 DIIS TEST: 0.32826E+02 AT SCF   CYCLE   2 - DIIS ACTIVE - HISTORY:     2 CYCLES
 TTTTTTTTTTTTTTTTTTTTTTTTTTTTTT FDIK        TELAPSE     3484.35 TCPU     1550.88
 INSULATING STATE
 TOP OF VALENCE BANDS -    BAND    402; K    4; EIG -2.3972478E-01 AU
 TOP OF VALENCE BANDS -    BAND    402; K    1; EIG -2.4148156E-01 AU
 BOTTOM OF VIRTUAL BANDS - BAND    403; K    3; EIG -7.4329584E-02 AU
 INDIRECT ENERGY BAND GAP:   4.5006 eV
 BOTTOM OF VIRTUAL BANDS - BAND    403; K    1; EIG -7.4110417E-02 AU
 TTTTTTTTTTTTTTTTTTTTTTTTTTTTTT PDIG        TELAPSE     3484.66 TCPU     1551.19
 CHARGE NORMALIZATION FACTOR   1.00000000
 TOTAL ATOMIC CHARGES:
  18.5632243  18.5632243  18.5632243  18.5627803  18.5627803  18.5632243
   5.3128722   5.3128722   5.3128722   5.3128722   5.3122824   5.3128722
   5.3122824   5.3128722   5.3122824   5.3128722   5.3122824   5.3128722
   6.0457880   6.0457880   6.0457880   6.0457880   6.0455288   6.0451263
   6.0455288   6.0451263   6.0455288   6.0451263   6.0455288   6.0451263
   6.0451263   6.0451263   6.0451263   6.0451263   6.0457880   6.0455288
   6.0457880   6.0455288   6.0457880   6.0455288   6.0457880   6.0455288
   0.8835557   0.8835557   0.8835557   0.8835557   0.8833924   0.8835488
   0.8833924   0.8835488   0.8833924   0.8835488   0.8833924   0.8835488
   0.8835488   0.8835488   0.8835488   0.8835488   0.8835557   0.8833924
   0.8835557   0.8833924   0.8835557   0.8833924   0.8835557   0.8833924
   7.5966909   7.5966909   7.5966909   7.5966909   7.5966637   7.5969865
   7.5966637   7.5969865   7.5966637   7.5969865   7.5966637   7.5969865
   7.5969865   7.5969865   7.5969865   7.5969865   7.5966909   7.5966637
   7.5966909   7.5966637   7.5966909   7.5966637   7.5966909   7.5966637
   6.7937806   6.7937806   6.7937806   6.7937806   6.7947954   6.7937806
   6.7947954   6.7937806   6.7947954   6.7937806   6.7947954   6.7937806
   8.2801763   8.2801763   8.2801763   8.2801763   8.2799061   8.2801378
   8.2799061   8.2801378   8.2799061   8.2801378   8.2799061   8.2801378
   8.2801378   8.2801378   8.2801378   8.2801378   8.2801763   8.2799061
   8.2801763   8.2799061   8.2801763   8.2799061   8.2801763   8.2799061
 TTTTTTTTTTTTTTTTTTTTTTTTTTTTTT MOQGAD      TELAPSE     3484.67 TCPU     1551.20
 TTTTTTTTTTTTTTTTTTTTTTTTTTTTTT SHELLXN     TELAPSE     3502.12 TCPU     1561.63
 TTTTTTTTTTTTTTTTTTTTTTTTTTTTTT MONMO3      TELAPSE     3547.18 TCPU     1606.68
 NUMERICALLY INTEGRATED DENSITY    804.0000944450
 TTTTTTTTTTTTTTTTTTTTTTTTTTTTTT NUMDFT      TELAPSE     3549.11 TCPU     1608.62
 CYC   3 ETOT(AU) -6.520327153450E+03 DETOT -2.48E+00 tst  6.51E-03 PX  1.41E-01
 TTTTTTTTTTTTTTTTTTTTTTTTTTTTTT DIIS        TELAPSE     3549.50 TCPU     1609.01
 DIIS TEST: 0.75369E+00 AT SCF   CYCLE   3 - DIIS ACTIVE - HISTORY:     3 CYCLES
 TTTTTTTTTTTTTTTTTTTTTTTTTTTTTT FDIK        TELAPSE     3553.36 TCPU     1610.00
 INSULATING STATE
 TOP OF VALENCE BANDS -    BAND    402; K    4; EIG -2.4857288E-01 AU
 TOP OF VALENCE BANDS -    BAND    402; K    1; EIG -2.5019524E-01 AU
 BOTTOM OF VIRTUAL BANDS - BAND    403; K    2; EIG -9.7430204E-02 AU
 INDIRECT ENERGY BAND GAP:   4.1128 eV
 BOTTOM OF VIRTUAL BANDS - BAND    403; K    1; EIG -9.7226739E-02 AU
 TTTTTTTTTTTTTTTTTTTTTTTTTTTTTT PDIG        TELAPSE     3553.70 TCPU     1610.34
 CHARGE NORMALIZATION FACTOR   1.00000000
 TOTAL ATOMIC CHARGES:
  18.5018510  18.5018510  18.5018510  18.5019264  18.5019264  18.5018510
   5.4079309   5.4079309   5.4079309   5.4079309   5.4078908   5.4079309
   5.4078908   5.4079309   5.4078908   5.4079309   5.4078908   5.4079309
   5.9576081   5.9576081   5.9576081   5.9576081   5.9579023   5.9579359
   5.9579023   5.9579359   5.9579023   5.9579359   5.9579023   5.9579359
   5.9579359   5.9579359   5.9579359   5.9579359   5.9576081   5.9579023
   5.9576081   5.9579023   5.9576081   5.9579023   5.9576081   5.9579023
   0.8801208   0.8801208   0.8801208   0.8801208   0.8800196   0.8800761
   0.8800196   0.8800761   0.8800196   0.8800761   0.8800196   0.8800761
   0.8800761   0.8800761   0.8800761   0.8800761   0.8801208   0.8800196
   0.8801208   0.8800196   0.8801208   0.8800196   0.8801208   0.8800196
   7.6303173   7.6303173   7.6303173   7.6303173   7.6302295   7.6302700
   7.6302295   7.6302700   7.6302295   7.6302700   7.6302295   7.6302700
   7.6302700   7.6302700   7.6302700   7.6302700   7.6303173   7.6302295
   7.6303173   7.6302295   7.6303173   7.6302295   7.6303173   7.6302295
   6.7944107   6.7944107   6.7944107   6.7944107   6.7944174   6.7944107
   6.7944174   6.7944107   6.7944174   6.7944107   6.7944174   6.7944107
   8.3051685   8.3051685   8.3051685   8.3051685   8.3052380   8.3052111
   8.3052380   8.3052111   8.3052380   8.3052111   8.3052380   8.3052111
   8.3052111   8.3052111   8.3052111   8.3052111   8.3051685   8.3052380
   8.3051685   8.3052380   8.3051685   8.3052380   8.3051685   8.3052380
 TTTTTTTTTTTTTTTTTTTTTTTTTTTTTT MOQGAD      TELAPSE     3553.71 TCPU     1610.35
 TTTTTTTTTTTTTTTTTTTTTTTTTTTTTT SHELLXN     TELAPSE     3586.20 TCPU     1620.77
 TTTTTTTTTTTTTTTTTTTTTTTTTTTTTT MONMO3      TELAPSE     3602.16 TCPU     1636.73
 NUMERICALLY INTEGRATED DENSITY    804.0000988947
 TTTTTTTTTTTTTTTTTTTTTTTTTTTTTT NUMDFT      TELAPSE     3604.22 TCPU     1638.79
 CYC   4 ETOT(AU) -6.520390413159E+03 DETOT -6.33E-02 tst  4.86E-04 PX  1.97E-02
 TTTTTTTTTTTTTTTTTTTTTTTTTTTTTT DIIS        TELAPSE     3604.69 TCPU     1639.26
 DIIS TEST: 0.18584E+00 AT SCF   CYCLE   4 - DIIS ACTIVE - HISTORY:     4 CYCLES
 TTTTTTTTTTTTTTTTTTTTTTTTTTTTTT FDIK        TELAPSE     3608.15 TCPU     1641.53
 INSULATING STATE
 TOP OF VALENCE BANDS -    BAND    402; K    4; EIG -2.5204948E-01 AU
 TOP OF VALENCE BANDS -    BAND    402; K    1; EIG -2.5369366E-01 AU
 BOTTOM OF VIRTUAL BANDS - BAND    403; K    2; EIG -9.4413818E-02 AU
 INDIRECT ENERGY BAND GAP:   4.2895 eV
 BOTTOM OF VIRTUAL BANDS - BAND    403; K    1; EIG -9.4205523E-02 AU
 TTTTTTTTTTTTTTTTTTTTTTTTTTTTTT PDIG        TELAPSE     3608.46 TCPU     1641.84
 CHARGE NORMALIZATION FACTOR   1.00000000
 TOTAL ATOMIC CHARGES:
  18.4980810  18.4980810  18.4980810  18.4979642  18.4979642  18.4980810
   5.3839632   5.3839632   5.3839632   5.3839632   5.3838482   5.3839632
   5.3838482   5.3839632   5.3838482   5.3839632   5.3838482   5.3839632
   6.0019003   6.0019003   6.0019003   6.0019003   6.0018914   6.0018318
   6.0018914   6.0018318   6.0018914   6.0018318   6.0018914   6.0018318
   6.0018318   6.0018318   6.0018318   6.0018318   6.0019003   6.0018914
   6.0019003   6.0018914   6.0019003   6.0018914   6.0019003   6.0018914
   0.8714209   0.8714209   0.8714209   0.8714209   0.8713655   0.8713711
   0.8713655   0.8713711   0.8713655   0.8713711   0.8713655   0.8713711
   0.8713711   0.8713711   0.8713711   0.8713711   0.8714209   0.8713655
   0.8714209   0.8713655   0.8714209   0.8713655   0.8714209   0.8713655
   7.6151132   7.6151132   7.6151132   7.6151132   7.6151771   7.6151387
   7.6151771   7.6151387   7.6151771   7.6151387   7.6151771   7.6151387
   7.6151387   7.6151387   7.6151387   7.6151387   7.6151132   7.6151771
   7.6151132   7.6151771   7.6151132   7.6151771   7.6151132   7.6151771
   6.8108997   6.8108997   6.8108997   6.8108997   6.8107823   6.8108997
   6.8107823   6.8108997   6.8107823   6.8108997   6.8107823   6.8108997
   8.2896776   8.2896776   8.2896776   8.2896776   8.2897148   8.2896879
   8.2897148   8.2896879   8.2897148   8.2896879   8.2897148   8.2896879
   8.2896879   8.2896879   8.2896879   8.2896879   8.2896776   8.2897148
   8.2896776   8.2897148   8.2896776   8.2897148   8.2896776   8.2897148
 TTTTTTTTTTTTTTTTTTTTTTTTTTTTTT MOQGAD      TELAPSE     3608.47 TCPU     1641.85
 TTTTTTTTTTTTTTTTTTTTTTTTTTTTTT SHELLXN     TELAPSE     3665.94 TCPU     1652.28
 TTTTTTTTTTTTTTTTTTTTTTTTTTTTTT MONMO3      TELAPSE     3667.71 TCPU     1654.04
 NUMERICALLY INTEGRATED DENSITY    804.0000982625
 TTTTTTTTTTTTTTTTTTTTTTTTTTTTTT NUMDFT      TELAPSE     3669.65 TCPU     1655.98
 CYC   5 ETOT(AU) -6.520406436377E+03 DETOT -1.60E-02 tst  8.50E-05 PX  7.23E-03
 TTTTTTTTTTTTTTTTTTTTTTTTTTTTTT DIIS        TELAPSE     3673.50 TCPU     1659.83
 DIIS TEST: 0.17944E-01 AT SCF   CYCLE   5 - DIIS ACTIVE - HISTORY:     5 CYCLES
 TTTTTTTTTTTTTTTTTTTTTTTTTTTTTT FDIK        TELAPSE     3676.70 TCPU     1661.38
 INSULATING STATE
 TOP OF VALENCE BANDS -    BAND    402; K    4; EIG -2.4932649E-01 AU
 TOP OF VALENCE BANDS -    BAND    402; K    1; EIG -2.5098110E-01 AU
 BOTTOM OF VIRTUAL BANDS - BAND    403; K    3; EIG -9.2583685E-02 AU
 INDIRECT ENERGY BAND GAP:   4.2652 eV
 BOTTOM OF VIRTUAL BANDS - BAND    403; K    1; EIG -9.2375758E-02 AU
 TTTTTTTTTTTTTTTTTTTTTTTTTTTTTT PDIG        TELAPSE     3677.01 TCPU     1661.68
 CHARGE NORMALIZATION FACTOR   1.00000000
 TOTAL ATOMIC CHARGES:
  18.5049482  18.5049482  18.5049482  18.5049353  18.5049353  18.5049482
   5.3813129   5.3813129   5.3813129   5.3813129   5.3813118   5.3813129
   5.3813118   5.3813129   5.3813118   5.3813129   5.3813118   5.3813129
   5.9921089   5.9921089   5.9921089   5.9921089   5.9921108   5.9921159
   5.9921108   5.9921159   5.9921108   5.9921159   5.9921108   5.9921159
   5.9921159   5.9921159   5.9921159   5.9921159   5.9921089   5.9921108
   5.9921089   5.9921108   5.9921089   5.9921108   5.9921089   5.9921108
   0.8758077   0.8758077   0.8758077   0.8758077   0.8758035   0.8758043
   0.8758035   0.8758043   0.8758035   0.8758043   0.8758035   0.8758043
   0.8758043   0.8758043   0.8758043   0.8758043   0.8758077   0.8758035
   0.8758077   0.8758035   0.8758077   0.8758035   0.8758077   0.8758035
   7.6184157   7.6184157   7.6184157   7.6184157   7.6184185   7.6184195
   7.6184185   7.6184195   7.6184185   7.6184195   7.6184185   7.6184195
   7.6184195   7.6184195   7.6184195   7.6184195   7.6184157   7.6184185
   7.6184157   7.6184185   7.6184157   7.6184185   7.6184157   7.6184185
   6.8035778   6.8035778   6.8035778   6.8035778   6.8035981   6.8035778
   6.8035981   6.8035778   6.8035981   6.8035778   6.8035981   6.8035778
   8.2949932   8.2949932   8.2949932   8.2949932   8.2949754   8.2949731
   8.2949754   8.2949731   8.2949754   8.2949731   8.2949754   8.2949731
   8.2949731   8.2949731   8.2949731   8.2949731   8.2949932   8.2949754
   8.2949932   8.2949754   8.2949932   8.2949754   8.2949932   8.2949754
 TTTTTTTTTTTTTTTTTTTTTTTTTTTTTT MOQGAD      TELAPSE     3677.02 TCPU     1661.70
 TTTTTTTTTTTTTTTTTTTTTTTTTTTTTT SHELLXN     TELAPSE     3695.81 TCPU     1672.13
 TTTTTTTTTTTTTTTTTTTTTTTTTTTTTT MONMO3      TELAPSE     3696.52 TCPU     1672.84
 NUMERICALLY INTEGRATED DENSITY    804.0000977488
 TTTTTTTTTTTTTTTTTTTTTTTTTTTTTT NUMDFT      TELAPSE     3698.58 TCPU     1674.90
 CYC   6 ETOT(AU) -6.520407770304E+03 DETOT -1.33E-03 tst  1.63E-06 PX  2.81E-03
 TTTTTTTTTTTTTTTTTTTTTTTTTTTTTT DIIS        TELAPSE     3699.33 TCPU     1675.65
 DIIS TEST: 0.69427E-03 AT SCF   CYCLE   6 - DIIS ACTIVE - HISTORY:     6 CYCLES
 TTTTTTTTTTTTTTTTTTTTTTTTTTTTTT FDIK        TELAPSE     3701.41 TCPU     1676.43
 INSULATING STATE
 TOP OF VALENCE BANDS -    BAND    402; K    4; EIG -2.4981839E-01 AU
 TOP OF VALENCE BANDS -    BAND    402; K    1; EIG -2.5146527E-01 AU
 BOTTOM OF VIRTUAL BANDS - BAND    403; K    3; EIG -9.2334023E-02 AU
 INDIRECT ENERGY BAND GAP:   4.2854 eV
 BOTTOM OF VIRTUAL BANDS - BAND    403; K    1; EIG -9.2124904E-02 AU
 TTTTTTTTTTTTTTTTTTTTTTTTTTTTTT PDIG        TELAPSE     3701.71 TCPU     1676.74
 CHARGE NORMALIZATION FACTOR   1.00000000
 TOTAL ATOMIC CHARGES:
  18.5023699  18.5023699  18.5023699  18.5023565  18.5023565  18.5023699
   5.3837363   5.3837363   5.3837363   5.3837363   5.3837380   5.3837363
   5.3837380   5.3837363   5.3837380   5.3837363   5.3837380   5.3837363
   5.9934700   5.9934700   5.9934700   5.9934700   5.9934715   5.9934744
   5.9934715   5.9934744   5.9934715   5.9934744   5.9934715   5.9934744
   5.9934744   5.9934744   5.9934744   5.9934744   5.9934700   5.9934715
   5.9934700   5.9934715   5.9934700   5.9934715   5.9934700   5.9934715
   0.8753197   0.8753197   0.8753197   0.8753197   0.8753174   0.8753166
   0.8753174   0.8753166   0.8753174   0.8753166   0.8753174   0.8753166
   0.8753166   0.8753166   0.8753166   0.8753166   0.8753197   0.8753174
   0.8753197   0.8753174   0.8753197   0.8753174   0.8753197   0.8753174
   7.6184474   7.6184474   7.6184474   7.6184474   7.6184502   7.6184485
   7.6184502   7.6184485   7.6184502   7.6184485   7.6184502   7.6184485
   7.6184485   7.6184485   7.6184485   7.6184485   7.6184474   7.6184502
   7.6184474   7.6184502   7.6184474   7.6184502   7.6184474   7.6184502
   6.8044058   6.8044058   6.8044058   6.8044058   6.8044017   6.8044058
   6.8044017   6.8044058   6.8044017   6.8044058   6.8044017   6.8044058
   8.2930891   8.2930891   8.2930891   8.2930891   8.2931000   8.2931092
   8.2931000   8.2931092   8.2931000   8.2931092   8.2931000   8.2931092
   8.2931092   8.2931092   8.2931092   8.2931092   8.2930891   8.2931000
   8.2930891   8.2931000   8.2930891   8.2931000   8.2930891   8.2931000
 TTTTTTTTTTTTTTTTTTTTTTTTTTTTTT MOQGAD      TELAPSE     3701.73 TCPU     1676.75
 TTTTTTTTTTTTTTTTTTTTTTTTTTTTTT SHELLXN     TELAPSE     3720.68 TCPU     1687.18
 TTTTTTTTTTTTTTTTTTTTTTTTTTTTTT MONMO3      TELAPSE     3724.33 TCPU     1690.84
 NUMERICALLY INTEGRATED DENSITY    804.0000978359
 TTTTTTTTTTTTTTTTTTTTTTTTTTTTTT NUMDFT      TELAPSE     3726.39 TCPU     1692.89
 CYC   7 ETOT(AU) -6.520407815777E+03 DETOT -4.55E-05 tst  5.27E-07 PX  6.64E-04
 TTTTTTTTTTTTTTTTTTTTTTTTTTTTTT DIIS        TELAPSE     3729.18 TCPU     1695.68
 DIIS TEST: 0.28109E-03 AT SCF   CYCLE   7 - DIIS ACTIVE - HISTORY:     7 CYCLES
 TTTTTTTTTTTTTTTTTTTTTTTTTTTTTT FDIK        TELAPSE     3790.82 TCPU     1698.36
 INSULATING STATE
 TOP OF VALENCE BANDS -    BAND    402; K    4; EIG -2.4966369E-01 AU
 TOP OF VALENCE BANDS -    BAND    402; K    1; EIG -2.5131408E-01 AU
 BOTTOM OF VIRTUAL BANDS - BAND    403; K    2; EIG -9.2577602E-02 AU
 INDIRECT ENERGY BAND GAP:   4.2745 eV
 BOTTOM OF VIRTUAL BANDS - BAND    403; K    1; EIG -9.2368756E-02 AU
 TTTTTTTTTTTTTTTTTTTTTTTTTTTTTT PDIG        TELAPSE     3791.12 TCPU     1698.66
 CHARGE NORMALIZATION FACTOR   1.00000000
 TOTAL ATOMIC CHARGES:
  18.5031953  18.5031953  18.5031953  18.5031926  18.5031926  18.5031953
   5.3821005   5.3821005   5.3821005   5.3821005   5.3821037   5.3821005
   5.3821037   5.3821005   5.3821037   5.3821005   5.3821037   5.3821005
   5.9931186   5.9931186   5.9931186   5.9931186   5.9931203   5.9931228
   5.9931203   5.9931228   5.9931203   5.9931228   5.9931203   5.9931228
   5.9931228   5.9931228   5.9931228   5.9931228   5.9931186   5.9931203
   5.9931186   5.9931203   5.9931186   5.9931203   5.9931186   5.9931203
   0.8754348   0.8754348   0.8754348   0.8754348   0.8754350   0.8754363
   0.8754350   0.8754363   0.8754350   0.8754363   0.8754350   0.8754363
   0.8754363   0.8754363   0.8754363   0.8754363   0.8754348   0.8754350
   0.8754348   0.8754350   0.8754348   0.8754350   0.8754348   0.8754350
   7.6181959   7.6181959   7.6181959   7.6181959   7.6181969   7.6181969
   7.6181969   7.6181969   7.6181969   7.6181969   7.6181969   7.6181969
   7.6181969   7.6181969   7.6181969   7.6181969   7.6181959   7.6181969
   7.6181959   7.6181969   7.6181959   7.6181969   7.6181959   7.6181969
   6.8045634   6.8045634   6.8045634   6.8045634   6.8045614   6.8045634
   6.8045614   6.8045634   6.8045614   6.8045634   6.8045614   6.8045634
   8.2941194   8.2941194   8.2941194   8.2941194   8.2941168   8.2941141
   8.2941168   8.2941141   8.2941168   8.2941141   8.2941168   8.2941141
   8.2941141   8.2941141   8.2941141   8.2941141   8.2941194   8.2941168
   8.2941194   8.2941168   8.2941194   8.2941168   8.2941194   8.2941168
 TTTTTTTTTTTTTTTTTTTTTTTTTTTTTT MOQGAD      TELAPSE     3791.14 TCPU     1698.68
 TTTTTTTTTTTTTTTTTTTTTTTTTTTTTT SHELLXN     TELAPSE     3816.96 TCPU     1709.11
 TTTTTTTTTTTTTTTTTTTTTTTTTTTTTT MONMO3      TELAPSE     3820.92 TCPU     1713.07
 NUMERICALLY INTEGRATED DENSITY    804.0000977855
 TTTTTTTTTTTTTTTTTTTTTTTTTTTTTT NUMDFT      TELAPSE     3822.86 TCPU     1715.01
 CYC   8 ETOT(AU) -6.520407832645E+03 DETOT -1.69E-05 tst  1.10E-07 PX  4.08E-04
 TTTTTTTTTTTTTTTTTTTTTTTTTTTTTT DIIS        TELAPSE     3823.27 TCPU     1715.41
 DIIS TEST: 0.39233E-04 AT SCF   CYCLE   8 - DIIS ACTIVE - HISTORY:     8 CYCLES
 TTTTTTTTTTTTTTTTTTTTTTTTTTTTTT FDIK        TELAPSE     3825.49 TCPU     1717.06
 INSULATING STATE
 TOP OF VALENCE BANDS -    BAND    402; K    4; EIG -2.4968166E-01 AU
 TOP OF VALENCE BANDS -    BAND    402; K    1; EIG -2.5133139E-01 AU
 BOTTOM OF VIRTUAL BANDS - BAND    403; K    3; EIG -9.2512103E-02 AU
 INDIRECT ENERGY BAND GAP:   4.2768 eV
 BOTTOM OF VIRTUAL BANDS - BAND    403; K    1; EIG -9.2303264E-02 AU
 TTTTTTTTTTTTTTTTTTTTTTTTTTTTTT PDIG        TELAPSE     3825.80 TCPU     1717.37
 CHARGE NORMALIZATION FACTOR   1.00000000
 TOTAL ATOMIC CHARGES:
  18.5030479  18.5030479  18.5030479  18.5030479  18.5030479  18.5030479
   5.3822881   5.3822881   5.3822881   5.3822881   5.3822871   5.3822881
   5.3822871   5.3822881   5.3822871   5.3822881   5.3822871   5.3822881
   5.9931512   5.9931512   5.9931512   5.9931512   5.9931508   5.9931506
   5.9931508   5.9931506   5.9931508   5.9931506   5.9931508   5.9931506
   5.9931506   5.9931506   5.9931506   5.9931506   5.9931512   5.9931508
   5.9931512   5.9931508   5.9931512   5.9931508   5.9931512   5.9931508
   0.8754208   0.8754208   0.8754208   0.8754208   0.8754209   0.8754211
   0.8754209   0.8754211   0.8754209   0.8754211   0.8754209   0.8754211
   0.8754211   0.8754211   0.8754211   0.8754211   0.8754208   0.8754209
   0.8754208   0.8754209   0.8754208   0.8754209   0.8754208   0.8754209
   7.6184273   7.6184273   7.6184273   7.6184273   7.6184272   7.6184269
   7.6184272   7.6184269   7.6184272   7.6184269   7.6184272   7.6184269
   7.6184269   7.6184269   7.6184269   7.6184269   7.6184273   7.6184272
   7.6184273   7.6184272   7.6184273   7.6184272   7.6184273   7.6184272
   6.8045620   6.8045620   6.8045620   6.8045620   6.8045643   6.8045620
   6.8045643   6.8045620   6.8045643   6.8045620   6.8045643   6.8045620
   8.2938142   8.2938142   8.2938142   8.2938142   8.2938135   8.2938138
   8.2938135   8.2938138   8.2938135   8.2938138   8.2938135   8.2938138
   8.2938138   8.2938138   8.2938138   8.2938138   8.2938142   8.2938135
   8.2938142   8.2938135   8.2938142   8.2938135   8.2938142   8.2938135
 TTTTTTTTTTTTTTTTTTTTTTTTTTTTTT MOQGAD      TELAPSE     3825.81 TCPU     1717.39
 TTTTTTTTTTTTTTTTTTTTTTTTTTTTTT SHELLXN     TELAPSE     3845.14 TCPU     1727.81
 TTTTTTTTTTTTTTTTTTTTTTTTTTTTTT MONMO3      TELAPSE     3846.01 TCPU     1728.68
 NUMERICALLY INTEGRATED DENSITY    804.0000977913
 TTTTTTTTTTTTTTTTTTTTTTTTTTTTTT NUMDFT      TELAPSE     3848.06 TCPU     1730.73
 CYC   9 ETOT(AU) -6.520407837608E+03 DETOT -4.96E-06 tst  1.06E-08 PX  1.81E-04
 TTTTTTTTTTTTTTTTTTTTTTTTTTTTTT DIIS        TELAPSE     3853.97 TCPU     1736.64
 DIIS TEST: 0.33470E-05 AT SCF   CYCLE   9 - DIIS ACTIVE - HISTORY:     9 CYCLES
 TTTTTTTTTTTTTTTTTTTTTTTTTTTTTT FDIK        TELAPSE     3857.05 TCPU     1737.43
 INSULATING STATE
 TOP OF VALENCE BANDS -    BAND    402; K    4; EIG -2.4968100E-01 AU
 TOP OF VALENCE BANDS -    BAND    402; K    1; EIG -2.5133054E-01 AU
 BOTTOM OF VIRTUAL BANDS - BAND    403; K    2; EIG -9.2505825E-02 AU
 INDIRECT ENERGY BAND GAP:   4.2770 eV
 BOTTOM OF VIRTUAL BANDS - BAND    403; K    1; EIG -9.2296879E-02 AU
 TTTTTTTTTTTTTTTTTTTTTTTTTTTTTT PDIG        TELAPSE     3857.36 TCPU     1737.74
 CHARGE NORMALIZATION FACTOR   1.00000000
 TOTAL ATOMIC CHARGES:
  18.5031530  18.5031530  18.5031530  18.5031521  18.5031521  18.5031530
   5.3825300   5.3825300   5.3825300   5.3825300   5.3825305   5.3825300
   5.3825305   5.3825300   5.3825305   5.3825300   5.3825305   5.3825300
   5.9931174   5.9931174   5.9931174   5.9931174   5.9931176   5.9931178
   5.9931176   5.9931178   5.9931176   5.9931178   5.9931176   5.9931178
   5.9931178   5.9931178   5.9931178   5.9931178   5.9931174   5.9931176
   5.9931174   5.9931176   5.9931174   5.9931176   5.9931174   5.9931176
   0.8754384   0.8754384   0.8754384   0.8754384   0.8754385   0.8754386
   0.8754385   0.8754386   0.8754385   0.8754386   0.8754385   0.8754386
   0.8754386   0.8754386   0.8754386   0.8754386   0.8754384   0.8754385
   0.8754384   0.8754385   0.8754384   0.8754385   0.8754384   0.8754385
   7.6183093   7.6183093   7.6183093   7.6183093   7.6183092   7.6183096
   7.6183092   7.6183096   7.6183092   7.6183096   7.6183092   7.6183096
   7.6183096   7.6183096   7.6183096   7.6183096   7.6183093   7.6183092
   7.6183093   7.6183092   7.6183093   7.6183092   7.6183093   7.6183092
   6.8044109   6.8044109   6.8044109   6.8044109   6.8044114   6.8044109
   6.8044114   6.8044109   6.8044114   6.8044109   6.8044114   6.8044109
   8.2938753   8.2938753   8.2938753   8.2938753   8.2938756   8.2938763
   8.2938756   8.2938763   8.2938756   8.2938763   8.2938756   8.2938763
   8.2938763   8.2938763   8.2938763   8.2938763   8.2938753   8.2938756
   8.2938753   8.2938756   8.2938753   8.2938756   8.2938753   8.2938756
 TTTTTTTTTTTTTTTTTTTTTTTTTTTTTT MOQGAD      TELAPSE     3857.37 TCPU     1737.76
 TTTTTTTTTTTTTTTTTTTTTTTTTTTTTT SHELLXN     TELAPSE     3909.26 TCPU     1748.18
 TTTTTTTTTTTTTTTTTTTTTTTTTTTTTT MONMO3      TELAPSE     3909.77 TCPU     1748.68
 NUMERICALLY INTEGRATED DENSITY    804.0000977915
 TTTTTTTTTTTTTTTTTTTTTTTTTTTTTT NUMDFT      TELAPSE     3911.81 TCPU     1750.72
 CYC  10 ETOT(AU) -6.520407837152E+03 DETOT  4.56E-07 tst  5.65E-10 PX  7.53E-05
 TTTTTTTTTTTTTTTTTTTTTTTTTTTTTT DIIS        TELAPSE     3916.71 TCPU     1755.63
 DIIS TEST: 0.12125E-05 AT SCF   CYCLE  10 - DIIS ACTIVE - HISTORY:    10 CYCLES
 TTTTTTTTTTTTTTTTTTTTTTTTTTTTTT FDIK        TELAPSE     3921.07 TCPU     1759.33
 INSULATING STATE
 TOP OF VALENCE BANDS -    BAND    402; K    4; EIG -2.4967802E-01 AU
 TOP OF VALENCE BANDS -    BAND    402; K    1; EIG -2.5132767E-01 AU
 BOTTOM OF VIRTUAL BANDS - BAND    403; K    2; EIG -9.2515003E-02 AU
 INDIRECT ENERGY BAND GAP:   4.2766 eV
 BOTTOM OF VIRTUAL BANDS - BAND    403; K    1; EIG -9.2306082E-02 AU
 TTTTTTTTTTTTTTTTTTTTTTTTTTTTTT PDIG        TELAPSE     3921.38 TCPU     1759.63
 CHARGE NORMALIZATION FACTOR   1.00000000
 TOTAL ATOMIC CHARGES:
  18.5030935  18.5030935  18.5030935  18.5030932  18.5030932  18.5030935
   5.3823986   5.3823986   5.3823986   5.3823986   5.3823990   5.3823986
   5.3823990   5.3823986   5.3823990   5.3823986   5.3823990   5.3823986
   5.9931218   5.9931218   5.9931218   5.9931218   5.9931220   5.9931224
   5.9931220   5.9931224   5.9931220   5.9931224   5.9931220   5.9931224
   5.9931224   5.9931224   5.9931224   5.9931224   5.9931218   5.9931220
   5.9931218   5.9931220   5.9931218   5.9931220   5.9931218   5.9931220
   0.8754373   0.8754373   0.8754373   0.8754373   0.8754373   0.8754373
   0.8754373   0.8754373   0.8754373   0.8754373   0.8754373   0.8754373
   0.8754373   0.8754373   0.8754373   0.8754373   0.8754373   0.8754373
   0.8754373   0.8754373   0.8754373   0.8754373   0.8754373   0.8754373
   7.6183500   7.6183500   7.6183500   7.6183500   7.6183499   7.6183500
   7.6183499   7.6183500   7.6183499   7.6183500   7.6183499   7.6183500
   7.6183500   7.6183500   7.6183500   7.6183500   7.6183500   7.6183499
   7.6183500   7.6183499   7.6183500   7.6183499   7.6183500   7.6183499
   6.8045022   6.8045022   6.8045022   6.8045022   6.8045029   6.8045022
   6.8045029   6.8045022   6.8045029   6.8045022   6.8045029   6.8045022
   8.2938670   8.2938670   8.2938670   8.2938670   8.2938666   8.2938667
   8.2938666   8.2938667   8.2938666   8.2938667   8.2938666   8.2938667
   8.2938667   8.2938667   8.2938667   8.2938667   8.2938670   8.2938666
   8.2938670   8.2938666   8.2938670   8.2938666   8.2938670   8.2938666
 TTTTTTTTTTTTTTTTTTTTTTTTTTTTTT MOQGAD      TELAPSE     3921.39 TCPU     1759.65
 TTTTTTTTTTTTTTTTTTTTTTTTTTTTTT SHELLXN     TELAPSE     3940.96 TCPU     1770.09
 TTTTTTTTTTTTTTTTTTTTTTTTTTTTTT MONMO3      TELAPSE     3942.55 TCPU     1771.68
 NUMERICALLY INTEGRATED DENSITY    804.0000977903
 TTTTTTTTTTTTTTTTTTTTTTTTTTTTTT NUMDFT      TELAPSE     3944.83 TCPU     1773.96
 CYC  11 ETOT(AU) -6.520407837351E+03 DETOT -1.99E-07 tst  1.26E-10 PX  3.56E-05
 TTTTTTTTTTTTTTTTTTTTTTTTTTTTTT DIIS        TELAPSE     3947.03 TCPU     1776.16
 DIIS TEST: 0.68641E-07 AT SCF   CYCLE  11 - DIIS ACTIVE - HISTORY:    11 CYCLES
 TTTTTTTTTTTTTTTTTTTTTTTTTTTTTT FDIK        TELAPSE     3949.60 TCPU     1778.09
 INSULATING STATE
 TOP OF VALENCE BANDS -    BAND    402; K    4; EIG -2.4967922E-01 AU
 TOP OF VALENCE BANDS -    BAND    402; K    1; EIG -2.5132884E-01 AU
 BOTTOM OF VIRTUAL BANDS - BAND    403; K    3; EIG -9.2513272E-02 AU
 INDIRECT ENERGY BAND GAP:   4.2767 eV
 BOTTOM OF VIRTUAL BANDS - BAND    403; K    1; EIG -9.2304375E-02 AU
 TTTTTTTTTTTTTTTTTTTTTTTTTTTTTT PDIG        TELAPSE     3949.91 TCPU     1778.39
 CHARGE NORMALIZATION FACTOR   1.00000000
 TOTAL ATOMIC CHARGES:
  18.5031100  18.5031100  18.5031100  18.5031100  18.5031100  18.5031100
   5.3824036   5.3824036   5.3824036   5.3824036   5.3824037   5.3824036
   5.3824037   5.3824036   5.3824037   5.3824036   5.3824037   5.3824036
   5.9931179   5.9931179   5.9931179   5.9931179   5.9931177   5.9931179
   5.9931177   5.9931179   5.9931177   5.9931179   5.9931177   5.9931179
   5.9931179   5.9931179   5.9931179   5.9931179   5.9931179   5.9931177
   5.9931179   5.9931177   5.9931179   5.9931177   5.9931179   5.9931177
   0.8754360   0.8754360   0.8754360   0.8754360   0.8754360   0.8754361
   0.8754360   0.8754361   0.8754360   0.8754361   0.8754360   0.8754361
   0.8754361   0.8754361   0.8754361   0.8754361   0.8754360   0.8754360
   0.8754360   0.8754360   0.8754360   0.8754360   0.8754360   0.8754360
   7.6183608   7.6183608   7.6183608   7.6183608   7.6183605   7.6183602
   7.6183605   7.6183602   7.6183605   7.6183602   7.6183605   7.6183602
   7.6183602   7.6183602   7.6183602   7.6183602   7.6183608   7.6183605
   7.6183608   7.6183605   7.6183608   7.6183605   7.6183608   7.6183605
   6.8044895   6.8044895   6.8044895   6.8044895   6.8044901   6.8044895
   6.8044901   6.8044895   6.8044901   6.8044895   6.8044901   6.8044895
   8.2938613   8.2938613   8.2938613   8.2938613   8.2938614   8.2938619
   8.2938614   8.2938619   8.2938614   8.2938619   8.2938614   8.2938619
   8.2938619   8.2938619   8.2938619   8.2938619   8.2938613   8.2938614
   8.2938613   8.2938614   8.2938613   8.2938614   8.2938613   8.2938614
 TTTTTTTTTTTTTTTTTTTTTTTTTTTTTT MOQGAD      TELAPSE     3949.92 TCPU     1778.41
 TTTTTTTTTTTTTTTTTTTTTTTTTTTTTT SHELLXN     TELAPSE     3966.76 TCPU     1788.83
 TTTTTTTTTTTTTTTTTTTTTTTTTTTTTT MONMO3      TELAPSE     3971.51 TCPU     1793.58
 NUMERICALLY INTEGRATED DENSITY    804.0000977906
 TTTTTTTTTTTTTTTTTTTTTTTTTTTTTT NUMDFT      TELAPSE     3973.58 TCPU     1795.65
 CYC  12 ETOT(AU) -6.520407837372E+03 DETOT -2.06E-08 tst  1.07E-11 PX  9.98E-06
 TTTTTTTTTTTTTTTTTTTTTTTTTTTTTT DIIS        TELAPSE     3978.11 TCPU     1800.18
 DIIS TEST: 0.17989E-07 AT SCF   CYCLE  12 - DIIS ACTIVE - HISTORY:    12 CYCLES
 TTTTTTTTTTTTTTTTTTTTTTTTTTTTTT FDIK        TELAPSE     3984.39 TCPU     1805.79
 INSULATING STATE
 TOP OF VALENCE BANDS -    BAND    402; K    4; EIG -2.4967925E-01 AU
 TOP OF VALENCE BANDS -    BAND    402; K    1; EIG -2.5132887E-01 AU
 BOTTOM OF VIRTUAL BANDS - BAND    403; K    2; EIG -9.2513661E-02 AU
 INDIRECT ENERGY BAND GAP:   4.2767 eV
 BOTTOM OF VIRTUAL BANDS - BAND    403; K    1; EIG -9.2304736E-02 AU
 TTTTTTTTTTTTTTTTTTTTTTTTTTTTTT PDIG        TELAPSE     3984.70 TCPU     1806.09
 CHARGE NORMALIZATION FACTOR   1.00000000
 TOTAL ATOMIC CHARGES:
  18.5031077  18.5031077  18.5031077  18.5031076  18.5031076  18.5031077
   5.3824189   5.3824189   5.3824189   5.3824189   5.3824190   5.3824189
   5.3824190   5.3824189   5.3824190   5.3824189   5.3824190   5.3824189
   5.9931215   5.9931215   5.9931215   5.9931215   5.9931217   5.9931218
   5.9931217   5.9931218   5.9931217   5.9931218   5.9931217   5.9931218
   5.9931218   5.9931218   5.9931218   5.9931218   5.9931215   5.9931217
   5.9931215   5.9931217   5.9931215   5.9931217   5.9931215   5.9931217
   0.8754369   0.8754369   0.8754369   0.8754369   0.8754370   0.8754371
   0.8754370   0.8754371   0.8754370   0.8754371   0.8754370   0.8754371
   0.8754371   0.8754371   0.8754371   0.8754371   0.8754369   0.8754370
   0.8754369   0.8754370   0.8754369   0.8754370   0.8754369   0.8754370
   7.6183451   7.6183451   7.6183451   7.6183451   7.6183450   7.6183451
   7.6183450   7.6183451   7.6183450   7.6183451   7.6183450   7.6183451
   7.6183451   7.6183451   7.6183451   7.6183451   7.6183451   7.6183450
   7.6183451   7.6183450   7.6183451   7.6183450   7.6183451   7.6183450
   6.8044889   6.8044889   6.8044889   6.8044889   6.8044892   6.8044889
   6.8044892   6.8044889   6.8044892   6.8044889   6.8044892   6.8044889
   8.2938656   8.2938656   8.2938656   8.2938656   8.2938654   8.2938653
   8.2938654   8.2938653   8.2938654   8.2938653   8.2938654   8.2938653
   8.2938653   8.2938653   8.2938653   8.2938653   8.2938656   8.2938654
   8.2938656   8.2938654   8.2938656   8.2938654   8.2938656   8.2938654
 TTTTTTTTTTTTTTTTTTTTTTTTTTTTTT MOQGAD      TELAPSE     3984.71 TCPU     1806.11
 TTTTTTTTTTTTTTTTTTTTTTTTTTTTTT SHELLXN     TELAPSE     4002.12 TCPU     1816.54
 TTTTTTTTTTTTTTTTTTTTTTTTTTTTTT MONMO3      TELAPSE     4006.16 TCPU     1820.58
 NUMERICALLY INTEGRATED DENSITY    804.0000977905
 TTTTTTTTTTTTTTTTTTTTTTTTTTTTTT NUMDFT      TELAPSE     4008.09 TCPU     1822.52
 CYC  13 ETOT(AU) -6.520407837358E+03 DETOT  1.41E-08 tst  2.98E-12 PX  4.18E-06
 TTTTTTTTTTTTTTTTTTTTTTTTTTTTTT DIIS        TELAPSE     4009.22 TCPU     1823.65
 DIIS TEST: 0.49532E-08 AT SCF   CYCLE  13 - DIIS ACTIVE - HISTORY:    13 CYCLES
 TTTTTTTTTTTTTTTTTTTTTTTTTTTTTT FDIK        TELAPSE     4011.74 TCPU     1825.51
 INSULATING STATE
 TOP OF VALENCE BANDS -    BAND    402; K    4; EIG -2.4967899E-01 AU
 TOP OF VALENCE BANDS -    BAND    402; K    1; EIG -2.5132861E-01 AU
 BOTTOM OF VIRTUAL BANDS - BAND    403; K    3; EIG -9.2513589E-02 AU
 INDIRECT ENERGY BAND GAP:   4.2767 eV
 BOTTOM OF VIRTUAL BANDS - BAND    403; K    1; EIG -9.2304667E-02 AU
 TTTTTTTTTTTTTTTTTTTTTTTTTTTTTT PDIG        TELAPSE     4012.04 TCPU     1825.82
 CHARGE NORMALIZATION FACTOR   1.00000000
 TOTAL ATOMIC CHARGES:
  18.5031074  18.5031074  18.5031074  18.5031072  18.5031072  18.5031074
   5.3824125   5.3824125   5.3824125   5.3824125   5.3824126   5.3824125
   5.3824126   5.3824125   5.3824126   5.3824125   5.3824126   5.3824125
   5.9931195   5.9931195   5.9931195   5.9931195   5.9931196   5.9931196
   5.9931196   5.9931196   5.9931196   5.9931196   5.9931196   5.9931196
   5.9931196   5.9931196   5.9931196   5.9931196   5.9931195   5.9931196
   5.9931195   5.9931196   5.9931195   5.9931196   5.9931195   5.9931196
   0.8754369   0.8754369   0.8754369   0.8754369   0.8754370   0.8754371
   0.8754370   0.8754371   0.8754370   0.8754371   0.8754370   0.8754371
   0.8754371   0.8754371   0.8754371   0.8754371   0.8754369   0.8754370
   0.8754369   0.8754370   0.8754369   0.8754370   0.8754369   0.8754370
   7.6183511   7.6183511   7.6183511   7.6183511   7.6183508   7.6183507
   7.6183508   7.6183507   7.6183508   7.6183507   7.6183508   7.6183507
   7.6183507   7.6183507   7.6183507   7.6183507   7.6183511   7.6183508
   7.6183511   7.6183508   7.6183511   7.6183508   7.6183511   7.6183508
   6.8044901   6.8044901   6.8044901   6.8044901   6.8044904   6.8044901
   6.8044904   6.8044901   6.8044904   6.8044901   6.8044904   6.8044901
   8.2938641   8.2938641   8.2938641   8.2938641   8.2938643   8.2938647
   8.2938643   8.2938647   8.2938643   8.2938647   8.2938643   8.2938647
   8.2938647   8.2938647   8.2938647   8.2938647   8.2938641   8.2938643
   8.2938641   8.2938643   8.2938641   8.2938643   8.2938641   8.2938643
 TTTTTTTTTTTTTTTTTTTTTTTTTTTTTT MOQGAD      TELAPSE     4012.06 TCPU     1825.84
 TTTTTTTTTTTTTTTTTTTTTTTTTTTTTT SHELLXN     TELAPSE     4028.40 TCPU     1836.26
 TTTTTTTTTTTTTTTTTTTTTTTTTTTTTT MONMO3      TELAPSE     4030.94 TCPU     1838.81
 NUMERICALLY INTEGRATED DENSITY    804.0000977905
 TTTTTTTTTTTTTTTTTTTTTTTTTTTTTT NUMDFT      TELAPSE     4032.89 TCPU     1840.76
 CYC  14 ETOT(AU) -6.520407837357E+03 DETOT  1.27E-09 tst  3.78E-13 PX  1.26E-06
 TTTTTTTTTTTTTTTTTTTTTTTTTTTTTT DIIS        TELAPSE     4033.70 TCPU     1841.57
 DIIS TEST: 0.84496E-09 AT SCF   CYCLE  14 - DIIS ACTIVE - HISTORY:    14 CYCLES
 TTTTTTTTTTTTTTTTTTTTTTTTTTTTTT FDIK        TELAPSE     4035.20 TCPU     1842.63
 INSULATING STATE
 TOP OF VALENCE BANDS -    BAND    402; K    4; EIG -2.4967907E-01 AU
 TOP OF VALENCE BANDS -    BAND    402; K    1; EIG -2.5132868E-01 AU
 BOTTOM OF VIRTUAL BANDS - BAND    403; K    2; EIG -9.2513634E-02 AU
 INDIRECT ENERGY BAND GAP:   4.2767 eV
 BOTTOM OF VIRTUAL BANDS - BAND    403; K    1; EIG -9.2304709E-02 AU
 TTTTTTTTTTTTTTTTTTTTTTTTTTTTTT PDIG        TELAPSE     4035.51 TCPU     1842.94
 CHARGE NORMALIZATION FACTOR   1.00000000
 TOTAL ATOMIC CHARGES:
  18.5031075  18.5031075  18.5031075  18.5031075  18.5031075  18.5031075
   5.3824129   5.3824129   5.3824129   5.3824129   5.3824130   5.3824129
   5.3824130   5.3824129   5.3824130   5.3824129   5.3824130   5.3824129
   5.9931195   5.9931195   5.9931195   5.9931195   5.9931196   5.9931197
   5.9931196   5.9931197   5.9931196   5.9931197   5.9931196   5.9931197
   5.9931197   5.9931197   5.9931197   5.9931197   5.9931195   5.9931196
   5.9931195   5.9931196   5.9931195   5.9931196   5.9931195   5.9931196
   0.8754369   0.8754369   0.8754369   0.8754369   0.8754369   0.8754370
   0.8754369   0.8754370   0.8754369   0.8754370   0.8754369   0.8754370
   0.8754370   0.8754370   0.8754370   0.8754370   0.8754369   0.8754369
   0.8754369   0.8754369   0.8754369   0.8754369   0.8754369   0.8754369
   7.6183507   7.6183507   7.6183507   7.6183507   7.6183506   7.6183506
   7.6183506   7.6183506   7.6183506   7.6183506   7.6183506   7.6183506
   7.6183506   7.6183506   7.6183506   7.6183506   7.6183507   7.6183506
   7.6183507   7.6183506   7.6183507   7.6183506   7.6183507   7.6183506
   6.8044900   6.8044900   6.8044900   6.8044900   6.8044903   6.8044900
   6.8044903   6.8044900   6.8044903   6.8044900   6.8044903   6.8044900
   8.2938647   8.2938647   8.2938647   8.2938647   8.2938643   8.2938641
   8.2938643   8.2938641   8.2938643   8.2938641   8.2938643   8.2938641
   8.2938641   8.2938641   8.2938641   8.2938641   8.2938647   8.2938643
   8.2938647   8.2938643   8.2938647   8.2938643   8.2938647   8.2938643
 TTTTTTTTTTTTTTTTTTTTTTTTTTTTTT MOQGAD      TELAPSE     4035.52 TCPU     1842.96
 TTTTTTTTTTTTTTTTTTTTTTTTTTTTTT SHELLXN     TELAPSE     4045.94 TCPU     1853.37
 +++ ENERGIES IN A.U. +++
 ::: EXT EL-POLE                                  -6.9554879063729E+03
 ::: EXT EL-SPHEROPOLE                             5.9364507902956E+01
 ::: BIELET ZONE E-E                               1.2237741542457E+04
 ::: TOTAL E-E                                     5.3416181439872E+03
 ::: TOTAL E-N + N-E                              -1.9079707224534E+04
 ::: TOTAL N-N                                     1.7468710776407E+03
 ::: KINETIC ENERGY                                6.0639319857786E+03
 ::: PSEUDO TOTAL   ENERGY                        -5.9272860171277E+03
 ::: VIRIAL COEFFICIENT                            1.0113955036609E+00
 TTTTTTTTTTTTTTTTTTTTTTTTTTTTTT MONMO3      TELAPSE     4047.26 TCPU     1854.69
 NUMERICALLY INTEGRATED DENSITY    804.0000977905
 TTTTTTTTTTTTTTTTTTTTTTTTTTTTTT NUMDFT      TELAPSE     4049.32 TCPU     1856.75
 CYC  15 ETOT(AU) -6.520407837357E+03 DETOT -1.92E-10 tst  1.96E-14 PX  1.26E-06

 == SCF ENDED - CONVERGENCE ON ENERGY      E(AU) -6.5204078373567E+03 CYCLES  15


 ENERGY EXPRESSION=HARTREE+FOCK EXCH*0.25000+(PBE        EXCH)*0.75000+PBE        CORR


 TOTAL ENERGY(DFT)(AU)( 15) -6.5204078373567E+03 DE-1.9E-10 tester 2.0E-14
 TTTTTTTTTTTTTTTTTTTTTTTTTTTTTT EDFT        TELAPSE     4049.33 TCPU     1856.76

 *******************************************************************************
 *                             FORCE CALCULATION                               *
 *******************************************************************************

 TTTTTTTTTTTTTTTTTTTTTTTTTTTTTT NUMDFG      TELAPSE     4066.22 TCPU     1873.65
 INFORMATION **** EXCPOG **** EXCH. BIPO BUFFER LENGTH (WORDS) =    16000000
 WARNING **** EXCPOG **** EXCH. BIPO BUFFER TOO SMALL - TO AVOID I/O SET EXCHSIZE =     8033472
 WARNING **** GENPOG **** COULOMB BIPO BUFFER TOO SMALL - TO AVOID I/O SET BIPOSIZE =     4760400
 INFORMATION **** GENPOG **** BIPO BUFFER LENGTH (WORDS) =     4000000
 TTTTTTTTTTTTTTTTTTTTTTTTTTTTTT SHELXG      TELAPSE     4438.68 TCPU     1953.12


 D3 DISPERSION ENERGY (AU)       -2.8342158508254E-01
 TOTAL ENERGY + DISP (AU)        -6.5206912589418E+03

 CARTESIAN FORCES IN HARTREE/BOHR (ANALYTICAL)
   ATOM                     X                   Y                   Z
   1 230            -3.663735981263E-15  1.556887174736E-08 -6.550315845288E-15
   2 230            -1.920685832602E-14 -1.556883932885E-08  2.453592884422E-14
   3 230             5.911937606129E-15  1.269817584415E-15 -1.556881090714E-08
   4 230            -9.728329253278E-15 -1.281613704052E-14  9.603429163008E-15
   5 230             6.090961068850E-14  9.426921049327E-15 -1.415534356397E-14
   6 230            -4.440892098501E-16  1.132427485118E-14  1.556884132725E-08
   7   6            -3.322952180529E-06 -3.318114658590E-06  4.619245404847E-06
   8   6             3.322952173423E-06  3.318114686568E-06  4.619245411952E-06
   9   6            -3.322952193408E-06  3.318114668360E-06 -4.619245451920E-06
  10   6             3.322952190299E-06 -3.318114675022E-06 -4.619245442594E-06
  11   6             4.646520112672E-06 -3.348669481262E-06 -3.348669493253E-06
  12   6            -3.322952165430E-06  4.619245425275E-06 -3.318114655038E-06
  13   6            -4.646520114449E-06  3.348669487924E-06 -3.348669484815E-06
  14   6             3.322952144558E-06  4.619245423942E-06  3.318114730533E-06
  15   6             4.646520167739E-06  3.348669473269E-06  3.348669448400E-06
  16   6             3.322952182749E-06 -4.619245437709E-06 -3.318114675022E-06
  17   6            -4.646520119778E-06 -3.348669483927E-06  3.348669479486E-06
  18   6            -3.322952189855E-06 -4.619245456805E-06  3.318114667916E-06
  19   6             5.275659807680E-06  7.565112662533E-06 -1.184355804362E-05
  20   6            -5.275659811232E-06 -7.565112682073E-06 -1.184355805073E-05
  21   6             5.275659795245E-06 -7.565112687402E-06  1.184355804895E-05
  22   6            -5.275659811232E-06  7.565112694508E-06  1.184355805428E-05
  23   6            -1.181995349775E-05  5.247475689529E-06  7.554725399928E-06
  24   6             7.530361976649E-06 -1.180536434475E-05  5.218904739479E-06
  25   6             1.181995350485E-05 -5.247475691306E-06  7.554725417691E-06
  26   6            -7.530361994412E-06 -1.180536434831E-05 -5.218904737703E-06
  27   6            -1.181995349064E-05 -5.247475701964E-06 -7.554725421244E-06
  28   6            -7.530361967767E-06  1.180536436074E-05  5.218904753690E-06
  29   6             1.181995350841E-05  5.247475703740E-06 -7.554725401704E-06
  30   6             7.530361976649E-06  1.180536436074E-05 -5.218904757243E-06
  31   6             7.530361983754E-06  5.218904753690E-06 -1.180536433765E-05
  32   6            -7.530361987307E-06 -5.218904746584E-06 -1.180536435008E-05
  33   6            -7.530362008623E-06  5.218904734150E-06  1.180536435719E-05
  34   6             7.530361997965E-06 -5.218904735926E-06  1.180536434653E-05
  35   6             5.275659813009E-06 -1.184355804718E-05  7.565112657204E-06
  36   6            -1.181995350308E-05  7.554725407033E-06  5.247475685977E-06
  37   6            -5.275659828996E-06  1.184355805606E-05  7.565112667862E-06
  38   6            -1.181995350485E-05 -7.554725423020E-06 -5.247475696635E-06
  39   6            -5.275659804127E-06 -1.184355805250E-05 -7.565112696284E-06
  40   6             1.181995351196E-05 -7.554725398151E-06  5.247475701964E-06
  41   6             5.275659820114E-06  1.184355804718E-05 -7.565112667862E-06
  42   6             1.181995349775E-05  7.554725401704E-06 -5.247475691306E-06
  43   1             8.002720108813E-08 -6.380461123001E-06  3.231534332127E-06
  44   1            -8.002720175426E-08  6.380461123889E-06  3.231534331904E-06
  45   1             8.002720131017E-08  6.380461128996E-06 -3.231534333681E-06
  46   1            -8.002720197631E-08 -6.380461126776E-06 -3.231534333237E-06
  47   1             3.215272571522E-06  8.204006962664E-08 -6.358247431004E-06
  48   1            -6.360825384411E-06  3.219817868327E-06  8.247545002504E-08
  49   1            -3.215272578183E-06 -8.204007073687E-08 -6.358247437221E-06
  50   1             6.360825384633E-06  3.219817867217E-06 -8.247544891482E-08
  51   1             3.215272572410E-06 -8.204006762824E-08  6.358247436555E-06
  52   1             6.360825384855E-06 -3.219817864331E-06  8.247544958095E-08
  53   1            -3.215272575074E-06  8.204006918255E-08  6.358247438110E-06
  54   1            -6.360825385521E-06 -3.219817869882E-06 -8.247545291162E-08
  55   1            -6.360825382856E-06  8.247544824869E-08  3.219817864775E-06
  56   1             6.360825384633E-06 -8.247544913687E-08  3.219817867217E-06
  57   1             6.360825384188E-06  8.247544691642E-08 -3.219817864775E-06
  58   1            -6.360825385299E-06 -8.247544913687E-08 -3.219817868549E-06
  59   1             8.002720264244E-08  3.231534331682E-06 -6.380461122779E-06
  60   1             3.215272573742E-06 -6.358247431448E-06  8.204006851642E-08
  61   1            -8.002720308653E-08 -3.231534332127E-06 -6.380461126776E-06
  62   1             3.215272575297E-06  6.358247439664E-06 -8.204006940460E-08
  63   1            -8.002719864564E-08  3.231534330350E-06  6.380461131883E-06
  64   1            -3.215272573964E-06  6.358247436777E-06  8.204006940460E-08
  65   1             8.002720264244E-08 -3.231534332127E-06  6.380461128774E-06
  66   1            -3.215272578183E-06 -6.358247438554E-06 -8.204007073687E-08
  67   7            -9.833083076671E-07  3.477591309142E-06  6.731083913802E-06
  68   7             9.833083192134E-07 -3.477591318912E-06  6.731083924016E-06
  69   7            -9.833083112198E-07 -3.477591310919E-06 -6.731083924016E-06
  70   7             9.833083236543E-07  3.477591314471E-06 -6.731083925571E-06
  71   7             6.714716280332E-06 -9.801397586884E-07  3.474689530769E-06
  72   7             3.476572315364E-06  6.674294406039E-06 -9.283025068640E-07
  73   7            -6.714716297651E-06  9.801397755638E-07  3.474689544092E-06
  74   7            -3.476572280725E-06  6.674294434239E-06  9.283025139695E-07
  75   7             6.714716251022E-06  9.801397986564E-07 -3.474689497907E-06
  76   7            -3.476572317140E-06 -6.674294398490E-06 -9.283025210749E-07
  77   7            -6.714716300094E-06 -9.801397800047E-07 -3.474689525440E-06
  78   7             3.476572287830E-06 -6.674294422693E-06  9.283024846596E-07
  79   7             3.476572336680E-06 -9.283024686724E-07  6.674294407372E-06
  80   7            -3.476572318029E-06  9.283024882123E-07  6.674294419140E-06
  81   7            -3.476572326910E-06 -9.283024935414E-07 -6.674294387166E-06
  82   7             3.476572310035E-06  9.283024420270E-07 -6.674294399378E-06
  83   7            -9.833082774691E-07  6.731083916245E-06  3.477591313583E-06
  84   7             6.714716298539E-06  3.474689558303E-06 -9.801397933273E-07
  85   7             9.833083307598E-07 -6.731083919798E-06  3.477591316248E-06
  86   7             6.714716261680E-06 -3.474689536986E-06  9.801398297427E-07
  87   7             9.833083263189E-07  6.731083893818E-06 -3.477591356216E-06
  88   7            -6.714716289213E-06 -3.474689516558E-06 -9.801397728992E-07
  89   7            -9.833083138844E-07 -6.731083940004E-06 -3.477591310030E-06
  90   7            -6.714716290768E-06  3.474689513894E-06  9.801397506948E-07
  91   7             4.081146722790E-07  1.531960698298E-07  2.677329078438E-06
  92   7            -4.081147058077E-07 -1.531960338585E-07  2.677329094425E-06
  93   7             4.081146420809E-07 -1.531960502898E-07 -2.677329087319E-06
  94   7            -4.081146318669E-07  1.531960567291E-07 -2.677329064227E-06
  95   7             2.659255043724E-06  2.685322200158E-07  2.685321451867E-07
  96   7             4.081146507406E-07  2.677329048240E-06  1.531960560630E-07
  97   7            -2.659255041948E-06 -2.685321673912E-07  2.685322013640E-07
  98   7            -4.081147157997E-07  2.677329081990E-06 -1.531960371892E-07
  99   7             2.659255079251E-06 -2.685322217921E-07 -2.685322240126E-07
 100   7            -4.081146469659E-07 -2.677329053569E-06  1.531960420742E-07
 101   7            -2.659255043724E-06  2.685321882634E-07 -2.685321831564E-07
 102   7             4.081146618429E-07 -2.677329078438E-06 -1.531960378554E-07
 103   8             5.437892346638E-06 -1.573251932285E-06 -1.811096193904E-06
 104   8            -5.437892365068E-06  1.573251921627E-06 -1.811096193904E-06
 105   8             5.437892364180E-06  1.573251942943E-06  1.811096201010E-06
 106   8            -5.437892345528E-06 -1.573251928733E-06  1.811096208115E-06
 107   8            -1.794664513000E-06  5.466479502392E-06 -1.616628971135E-06
 108   8            -1.729691714303E-06 -1.774735693516E-06  5.519704927348E-06
 109   8             1.794664562738E-06 -5.466479536809E-06 -1.616629010215E-06
 110   8             1.729691748054E-06 -1.774735697069E-06 -5.519704926904E-06
 111   8            -1.794664552079E-06 -5.466479553462E-06  1.616629043966E-06
 112   8             1.729691689434E-06  1.774735697069E-06  5.519704927348E-06
 113   8             1.794664534316E-06  5.466479535032E-06  1.616628987122E-06
 114   8            -1.729691719632E-06  1.774735707727E-06 -5.519704949997E-06
 115   8            -1.729691716079E-06  5.519704927570E-06 -1.774735697069E-06
 116   8             1.729691746277E-06 -5.519704935786E-06 -1.774735711280E-06
 117   8             1.729691678776E-06  5.519704922241E-06  1.774735689963E-06
 118   8            -1.729691712526E-06 -5.519704952883E-06  1.774735704174E-06
 119   8             5.437892356630E-06 -1.811096215221E-06 -1.573251932285E-06
 120   8            -1.794664530763E-06 -1.616629024426E-06  5.466479516381E-06
 121   8            -5.437892347526E-06  1.811096218773E-06 -1.573251930509E-06
 122   8            -1.794664555632E-06  1.616629038637E-06 -5.466479537919E-06
 123   8            -5.437892378390E-06 -1.811096222326E-06  1.573251926956E-06
 124   8             1.794664516552E-06  1.616628985346E-06  5.466479527705E-06
 125   8             5.437892368398E-06  1.811096211668E-06  1.573251935838E-06
 126   8             1.794664555632E-06 -1.616628994228E-06 -5.466479539695E-06

 RESULTANT FORCE     7.355227538142E-15  1.433315272026E-15 -1.498801083244E-14

 ATOMIC PART

 SYMMETRY ALLOWED FORCES (ANALYTICAL) (DIRECTION, FORCE)

    1  3.1137682E-08    2  7.5510958E-06    3  1.0662105E-05    4 -1.3282134E-05
    5 -1.3098760E-05    6  2.1193812E-06    7 -1.5601788E-05    8 -2.9995158E-05
    9  2.5681545E-05   10  4.0207810E-05   11 -2.2608787E-06   12 -1.3144956E-05
   13 -2.3052673E-05   14  3.4379518E-05   15 -8.5500047E-06   16 -5.2728598E-06
   17  1.4922838E-05   18 -1.2600868E-05   19 -1.5499522E-05   20 -1.1065798E-05
   21  6.5946253E-06   22  1.5779807E-05   23 -1.0872305E-05   24 -6.2820150E-06
   25  1.8276433E-05   26  1.0393769E-05   27  4.9885660E-06   28 -6.8915031E-06
   29  1.6909706E-05   30  1.1469153E-05   31  3.7059467E-06   32 -5.8362342E-06
   33  2.0301733E-05   34  3.9557797E-06   35  6.4773813E-06   36  1.1226214E-06
   37 -2.4504947E-06   38  4.7810566E-06   39 -1.4406658E-05   40  3.9132246E-06
   41  7.7292809E-06   42  9.2174545E-06   43 -1.2117892E-05   44  7.3436300E-06
   45  8.9400839E-06   46  1.2799225E-05   47 -7.0088548E-06

 CELL PART

 GRADIENT WITH RESPECT TO THE CELL PARAMETER IN HARTREE/BOHR
ORDER: -D/DA1X, -D/DA1Y, -D/DA1Z
       -D/DA2X, -D/DA2Y, -D/DA2Z
       -D/DA3X, -D/DA3Y, -D/DA3Z
 -0.219398684234E-13 -0.125478299999E-04 -0.125478298578E-04
 -0.126360436141E-04 -0.178962469681E-13 -0.125478299253E-04
 -0.126360441399E-04 -0.125478298827E-04 -0.109041491481E-13

STRESS TENSOR, IN HARTREE/BOHR^3:
ORDER: 11 12 13
       21 22 23
       31 32 33
  0.238873654116E-07  0.517729335399E-15 -0.476253880787E-15
 -0.939000323226E-16  0.237206044783E-07  0.127731362477E-15
  0.741096606014E-16 -0.534962947439E-16  0.237206043909E-07

PRESSURE FROM THE STRESS TENSOR,
IN HARTREE/BOHR^3: -0.23776E-07
PRESSURE IN GIGAPASCAL: -0.6995E-03
CONVERSION FACTOR: 1 HARTREE/BOHR^3= 29421 GIGAPASCAL
WHEN USING VALUES FOR BOHR RADIUS AND HARTREE
FROM IUPAC WEBSITE, APRIL 2009
ENTHALPY: -6.5206916680344E+03

 SYMMETRY ALLOWED FORCES (ANALYTICAL) (DIRECTION, FORCE)

    1 -7.0856912E-04    2 -2.3427617E-06
 TTTTTTTTTTTTTTTTTTTTTTTTTTTTTT TOTGRA_C    TELAPSE     4479.28 TCPU     1993.71
 *******************************************************************************
 LATTICE PARAMETERS (ANGSTROMS AND DEGREES) - BOHR = 0.5291772083 ANGSTROM
 PRIMITIVE CELL - CENTRING CODE 6/1 VOLUME=  2549.662509 - DENSITY  1.125 g/cm^3
         A              B              C           ALPHA      BETA       GAMMA 
    14.90624298    14.90624298    14.90624298   109.471221 109.471221 109.471221
 *******************************************************************************
 ATOMS IN THE ASYMMETRIC UNIT   18 - ATOMS IN THE UNIT CELL:  126
     ATOM                 X/A                 Y/B                 Z/C    
 *******************************************************************************
      1 T 230 ZN    2.500000000000E-01  5.000000000000E-01 -2.500000000000E-01
      2 F 230 ZN   -2.500000000000E-01  5.000000000000E-01  2.500000000000E-01
      3 F 230 ZN   -2.500000000000E-01  2.500000000000E-01 -5.000000000000E-01
      4 T 230 ZN    5.000000000000E-01 -2.500000000000E-01  2.500000000000E-01
      5 F 230 ZN    5.000000000000E-01  2.500000000000E-01 -2.500000000000E-01
      6 F 230 ZN    2.500000000000E-01 -2.500000000000E-01  5.000000000000E-01
      7 T   6 C     3.579065329309E-01  3.579065329309E-01 -2.583759311525E-01
      8 F   6 C    -3.837175359166E-01 -3.837175359166E-01  2.583759311525E-01
      9 F   6 C    -3.579065329309E-01  3.837175359166E-01  0.000000000000E+00
     10 F   6 C     3.837175359166E-01 -3.579065329309E-01  0.000000000000E+00
     11 T   6 C    -2.583759311525E-01  3.579065329309E-01  3.579065329309E-01
     12 F   6 C     3.579065329309E-01 -2.583759311525E-01  3.579065329309E-01
     13 F   6 C     0.000000000000E+00  3.837175359166E-01 -3.579065329309E-01
     14 F   6 C    -3.837175359166E-01  2.583759311525E-01 -3.837175359166E-01
     15 F   6 C     2.583759311525E-01 -3.837175359166E-01 -3.837175359166E-01
     16 F   6 C     3.837175359166E-01  0.000000000000E+00 -3.579065329309E-01
     17 F   6 C     0.000000000000E+00 -3.579065329309E-01  3.837175359166E-01
     18 F   6 C    -3.579065329309E-01  0.000000000000E+00  3.837175359166E-01
     19 T   6 C     3.360535536339E-01  3.929462450114E-01 -3.879370090469E-01
     20 F   6 C    -2.191167459417E-01 -2.760094373192E-01  3.879370090469E-01
     21 F   6 C    -3.360535536339E-01  2.760094373192E-01  5.689269137750E-02
     22 F   6 C     2.191167459417E-01 -3.929462450114E-01 -5.689269137750E-02
     23 T   6 C    -3.879370090469E-01  3.360535536339E-01  3.929462450114E-01
     24 T   6 C     3.929462450114E-01 -3.879370090469E-01  3.360535536339E-01
     25 F   6 C    -5.689269137750E-02  2.191167459417E-01 -3.929462450114E-01
     26 F   6 C    -2.760094373192E-01  3.879370090469E-01 -2.191167459417E-01
     27 F   6 C     3.879370090469E-01 -2.191167459417E-01 -2.760094373192E-01
     28 F   6 C     2.760094373192E-01  5.689269137750E-02 -3.360535536339E-01
     29 F   6 C     5.689269137750E-02 -3.360535536339E-01  2.760094373192E-01
     30 F   6 C    -3.929462450114E-01 -5.689269137750E-02  2.191167459417E-01
     31 F   6 C     3.929462450114E-01  3.360535536339E-01 -3.879370090469E-01
     32 F   6 C    -2.760094373192E-01 -2.191167459417E-01  3.879370090469E-01
     33 F   6 C     2.760094373192E-01 -3.360535536339E-01  5.689269137750E-02
     34 F   6 C    -3.929462450114E-01  2.191167459417E-01 -5.689269137750E-02
     35 F   6 C     3.360535536339E-01 -3.879370090469E-01  3.929462450114E-01
     36 F   6 C    -3.879370090469E-01  3.929462450114E-01  3.360535536339E-01
     37 F   6 C     2.191167459417E-01 -5.689269137750E-02 -3.929462450114E-01
     38 F   6 C     3.879370090469E-01 -2.760094373192E-01 -2.191167459417E-01
     39 F   6 C    -2.191167459417E-01  3.879370090469E-01 -2.760094373192E-01
     40 F   6 C     5.689269137750E-02  2.760094373192E-01 -3.360535536339E-01
     41 F   6 C    -3.360535536339E-01  5.689269137750E-02  2.760094373192E-01
     42 F   6 C    -5.689269137750E-02 -3.929462450114E-01  2.191167459417E-01
     43 T   1 H     3.091537196276E-01  4.227492958035E-01 -4.424662718212E-01
     44 F   1 H    -1.347844323753E-01 -2.483800085512E-01  4.424662718212E-01
     45 F   1 H    -3.091537196276E-01  2.483800085512E-01  1.135955761759E-01
     46 F   1 H     1.347844323753E-01 -4.227492958035E-01 -1.135955761759E-01
     47 T   1 H    -4.424662718212E-01  3.091537196276E-01  4.227492958035E-01
     48 T   1 H     4.227492958035E-01 -4.424662718212E-01  3.091537196276E-01
     49 F   1 H    -1.135955761759E-01  1.347844323753E-01 -4.227492958035E-01
     50 F   1 H    -2.483800085512E-01  4.424662718212E-01 -1.347844323753E-01
     51 F   1 H     4.424662718212E-01 -1.347844323753E-01 -2.483800085512E-01
     52 F   1 H     2.483800085512E-01  1.135955761759E-01 -3.091537196276E-01
     53 F   1 H     1.135955761759E-01 -3.091537196276E-01  2.483800085512E-01
     54 F   1 H    -4.227492958035E-01 -1.135955761759E-01  1.347844323753E-01
     55 F   1 H     4.227492958035E-01  3.091537196276E-01 -4.424662718212E-01
     56 F   1 H    -2.483800085512E-01 -1.347844323753E-01  4.424662718212E-01
     57 F   1 H     2.483800085512E-01 -3.091537196276E-01  1.135955761759E-01
     58 F   1 H    -4.227492958035E-01  1.347844323753E-01 -1.135955761759E-01
     59 F   1 H     3.091537196276E-01 -4.424662718212E-01  4.227492958035E-01
     60 F   1 H    -4.424662718212E-01  4.227492958035E-01  3.091537196276E-01
     61 F   1 H     1.347844323753E-01 -1.135955761759E-01 -4.227492958035E-01
     62 F   1 H     4.424662718212E-01 -2.483800085512E-01 -1.347844323753E-01
     63 F   1 H    -1.347844323753E-01  4.424662718212E-01 -2.483800085512E-01
     64 F   1 H     1.135955761759E-01  2.483800085512E-01 -3.091537196276E-01
     65 F   1 H    -3.091537196276E-01  1.135955761759E-01  2.483800085512E-01
     66 F   1 H    -1.135955761759E-01 -4.227492958035E-01  1.347844323753E-01
     67 T   7 N     3.141195017856E-01  4.063721191026E-01 -3.047782555616E-01
     68 F   7 N    -2.888496253357E-01 -3.811022426528E-01  3.047782555616E-01
     69 F   7 N    -3.141195017856E-01  3.811022426528E-01  9.225261731708E-02
     70 F   7 N     2.888496253357E-01 -4.063721191026E-01 -9.225261731708E-02
     71 T   7 N    -3.047782555616E-01  3.141195017856E-01  4.063721191026E-01
     72 T   7 N     4.063721191026E-01 -3.047782555616E-01  3.141195017856E-01
     73 F   7 N    -9.225261731708E-02  2.888496253357E-01 -4.063721191026E-01
     74 F   7 N    -3.811022426528E-01  3.047782555616E-01 -2.888496253357E-01
     75 F   7 N     3.047782555616E-01 -2.888496253357E-01 -3.811022426528E-01
     76 F   7 N     3.811022426528E-01  9.225261731708E-02 -3.141195017856E-01
     77 F   7 N     9.225261731708E-02 -3.141195017856E-01  3.811022426528E-01
     78 F   7 N    -4.063721191026E-01 -9.225261731708E-02  2.888496253357E-01
     79 F   7 N     4.063721191026E-01  3.141195017856E-01 -3.047782555616E-01
     80 F   7 N    -3.811022426528E-01 -2.888496253357E-01  3.047782555616E-01
     81 F   7 N     3.811022426528E-01 -3.141195017856E-01  9.225261731708E-02
     82 F   7 N    -4.063721191026E-01  2.888496253357E-01 -9.225261731708E-02
     83 F   7 N     3.141195017856E-01 -3.047782555616E-01  4.063721191026E-01
     84 F   7 N    -3.047782555616E-01  4.063721191026E-01  3.141195017856E-01
     85 F   7 N     2.888496253357E-01 -9.225261731708E-02 -4.063721191026E-01
     86 F   7 N     3.047782555616E-01 -3.811022426528E-01 -2.888496253357E-01
     87 F   7 N    -2.888496253357E-01  3.047782555616E-01 -3.811022426528E-01
     88 F   7 N     9.225261731708E-02  3.811022426528E-01 -3.141195017856E-01
     89 F   7 N    -3.141195017856E-01  9.225261731708E-02  3.811022426528E-01
     90 F   7 N    -9.225261731708E-02 -4.063721191026E-01  2.888496253357E-01
     91 T   7 N     3.512850529871E-01  3.512850529871E-01 -1.678499617363E-01
     92 F   7 N    -4.808649852766E-01 -4.808649852766E-01  1.678499617363E-01
     93 F   7 N    -3.512850529871E-01  4.808649852766E-01  0.000000000000E+00
     94 F   7 N     4.808649852766E-01 -3.512850529871E-01  0.000000000000E+00
     95 T   7 N    -1.678499617363E-01  3.512850529871E-01  3.512850529871E-01
     96 F   7 N     3.512850529871E-01 -1.678499617363E-01  3.512850529871E-01
     97 F   7 N     0.000000000000E+00  4.808649852766E-01 -3.512850529871E-01
     98 F   7 N    -4.808649852766E-01  1.678499617363E-01 -4.808649852766E-01
     99 F   7 N     1.678499617363E-01 -4.808649852766E-01 -4.808649852766E-01
    100 F   7 N     4.808649852766E-01  0.000000000000E+00 -3.512850529871E-01
    101 F   7 N     0.000000000000E+00 -3.512850529871E-01  4.808649852766E-01
    102 F   7 N    -3.512850529871E-01  0.000000000000E+00  4.808649852766E-01
    103 T   8 O     3.920568589163E-01  3.031780474968E-01 -1.325189829313E-01
    104 F   8 O     4.356970304280E-01 -4.754241581525E-01  1.325189829313E-01
    105 F   8 O    -3.920568589163E-01  4.754241581525E-01 -8.887881141952E-02
    106 F   8 O    -4.356970304280E-01 -3.031780474968E-01  8.887881141952E-02
    107 T   8 O    -1.325189829313E-01  3.920568589163E-01  3.031780474968E-01
    108 T   8 O     3.031780474968E-01 -1.325189829313E-01  3.920568589163E-01
    109 F   8 O     8.887881141952E-02 -4.356970304280E-01 -3.031780474968E-01
    110 F   8 O    -4.754241581525E-01  1.325189829313E-01  4.356970304280E-01
    111 F   8 O     1.325189829313E-01  4.356970304280E-01 -4.754241581525E-01
    112 F   8 O     4.754241581525E-01 -8.887881141952E-02 -3.920568589163E-01
    113 F   8 O    -8.887881141952E-02 -3.920568589163E-01  4.754241581525E-01
    114 F   8 O    -3.031780474968E-01  8.887881141952E-02 -4.356970304280E-01
    115 F   8 O     3.031780474968E-01  3.920568589163E-01 -1.325189829313E-01
    116 F   8 O    -4.754241581525E-01  4.356970304280E-01  1.325189829313E-01
    117 F   8 O     4.754241581525E-01 -3.920568589163E-01 -8.887881141952E-02
    118 F   8 O    -3.031780474968E-01 -4.356970304280E-01  8.887881141952E-02
    119 F   8 O     3.920568589163E-01 -1.325189829313E-01  3.031780474968E-01
    120 F   8 O    -1.325189829313E-01  3.031780474968E-01  3.920568589163E-01
    121 F   8 O    -4.356970304280E-01  8.887881141952E-02 -3.031780474968E-01
    122 F   8 O     1.325189829313E-01 -4.754241581525E-01  4.356970304280E-01
    123 F   8 O     4.356970304280E-01  1.325189829313E-01 -4.754241581525E-01
    124 F   8 O    -8.887881141952E-02  4.754241581525E-01 -3.920568589163E-01
    125 F   8 O    -3.920568589163E-01 -8.887881141952E-02  4.754241581525E-01
    126 F   8 O     8.887881141952E-02 -3.031780474968E-01 -4.356970304280E-01

 TRANSFORMATION MATRIX PRIMITIVE-CRYSTALLOGRAPHIC CELL
  0.0000  1.0000  1.0000  1.0000  0.0000  1.0000  1.0000  1.0000  0.0000

 *******************************************************************************
 CRYSTALLOGRAPHIC CELL (VOLUME=       5099.32501724)
         A              B              C           ALPHA      BETA       GAMMA 
    17.21224680    17.21224680    17.21224680    90.000000  90.000000  90.000000

 COORDINATES IN THE CRYSTALLOGRAPHIC CELL
     ATOM                 X/A                 Y/B                 Z/C    
 *******************************************************************************
      1 T 230 ZN    5.000000000000E-01  2.500000000000E-01  5.461271642042E-17
      2 F 230 ZN    0.000000000000E+00  2.500000000000E-01  5.000000000000E-01
      3 F 230 ZN   -5.461271642042E-17 -5.000000000000E-01  2.500000000000E-01
      4 T 230 ZN    2.500000000000E-01  5.461271642042E-17  5.000000000000E-01
      5 F 230 ZN    2.500000000000E-01  5.000000000000E-01  0.000000000000E+00
      6 F 230 ZN    5.000000000000E-01  0.000000000000E+00  2.500000000000E-01
      7 T   6 C    -1.291879655762E-01 -1.291879655762E-01  4.870944985071E-01
      8 F   6 C     1.291879655762E-01  1.291879655762E-01  4.870944985071E-01
      9 F   6 C    -1.291879655762E-01  1.291879655762E-01 -4.870944985071E-01
     10 F   6 C     1.291879655762E-01 -1.291879655762E-01 -4.870944985071E-01
     11 T   6 C     4.870944985071E-01 -1.291879655762E-01 -1.291879655762E-01
     12 F   6 C    -1.291879655762E-01  4.870944985071E-01 -1.291879655762E-01
     13 F   6 C    -4.870944985071E-01  1.291879655762E-01 -1.291879655762E-01
     14 F   6 C     1.291879655762E-01  4.870944985071E-01  1.291879655762E-01
     15 F   6 C     4.870944985071E-01  1.291879655762E-01  1.291879655762E-01
     16 F   6 C     1.291879655762E-01 -4.870944985071E-01 -1.291879655762E-01
     17 F   6 C    -4.870944985071E-01 -1.291879655762E-01  1.291879655762E-01
     18 F   6 C    -1.291879655762E-01 -4.870944985071E-01  1.291879655762E-01
     19 T   6 C     3.344778411653E-01  2.775851497878E-01  5.846840384611E-02
     20 F   6 C    -3.344778411653E-01 -2.775851497878E-01  5.846840384611E-02
     21 F   6 C     3.344778411653E-01 -2.775851497878E-01 -5.846840384611E-02
     22 F   6 C    -3.344778411653E-01  2.775851497878E-01 -5.846840384611E-02
     23 T   6 C     5.846840384611E-02  3.344778411653E-01  2.775851497878E-01
     24 T   6 C     2.775851497878E-01  5.846840384611E-02  3.344778411653E-01
     25 F   6 C    -5.846840384611E-02 -3.344778411653E-01  2.775851497878E-01
     26 F   6 C    -2.775851497878E-01  5.846840384611E-02 -3.344778411653E-01
     27 F   6 C     5.846840384611E-02 -3.344778411653E-01 -2.775851497878E-01
     28 F   6 C    -2.775851497878E-01 -5.846840384611E-02  3.344778411653E-01
     29 F   6 C    -5.846840384611E-02  3.344778411653E-01 -2.775851497878E-01
     30 F   6 C     2.775851497878E-01 -5.846840384611E-02 -3.344778411653E-01
     31 F   6 C     2.775851497878E-01  3.344778411653E-01  5.846840384611E-02
     32 F   6 C    -2.775851497878E-01 -3.344778411653E-01  5.846840384611E-02
     33 F   6 C    -2.775851497878E-01  3.344778411653E-01 -5.846840384611E-02
     34 F   6 C     2.775851497878E-01 -3.344778411653E-01 -5.846840384611E-02
     35 F   6 C     3.344778411653E-01  5.846840384611E-02  2.775851497878E-01
     36 F   6 C     5.846840384611E-02  2.775851497878E-01  3.344778411653E-01
     37 F   6 C    -3.344778411653E-01 -5.846840384611E-02  2.775851497878E-01
     38 F   6 C     5.846840384611E-02 -2.775851497878E-01 -3.344778411653E-01
     39 F   6 C    -3.344778411653E-01  5.846840384611E-02 -2.775851497878E-01
     40 F   6 C    -5.846840384611E-02 -2.775851497878E-01  3.344778411653E-01
     41 F   6 C     3.344778411653E-01 -5.846840384611E-02 -2.775851497878E-01
     42 F   6 C    -5.846840384611E-02  2.775851497878E-01 -3.344778411653E-01
     43 T   1 H     3.355646521773E-01  2.219690760014E-01  8.718464362616E-02
     44 F   1 H    -3.355646521773E-01 -2.219690760014E-01  8.718464362616E-02
     45 F   1 H     3.355646521773E-01 -2.219690760014E-01 -8.718464362616E-02
     46 F   1 H    -3.355646521773E-01  2.219690760014E-01 -8.718464362616E-02
     47 T   1 H     8.718464362616E-02  3.355646521773E-01  2.219690760014E-01
     48 T   1 H     2.219690760014E-01  8.718464362616E-02  3.355646521773E-01
     49 F   1 H    -8.718464362616E-02 -3.355646521773E-01  2.219690760014E-01
     50 F   1 H    -2.219690760014E-01  8.718464362616E-02 -3.355646521773E-01
     51 F   1 H     8.718464362616E-02 -3.355646521773E-01 -2.219690760014E-01
     52 F   1 H    -2.219690760014E-01 -8.718464362616E-02  3.355646521773E-01
     53 F   1 H    -8.718464362616E-02  3.355646521773E-01 -2.219690760014E-01
     54 F   1 H     2.219690760014E-01 -8.718464362616E-02 -3.355646521773E-01
     55 F   1 H     2.219690760014E-01  3.355646521773E-01  8.718464362616E-02
     56 F   1 H    -2.219690760014E-01 -3.355646521773E-01  8.718464362616E-02
     57 F   1 H    -2.219690760014E-01  3.355646521773E-01 -8.718464362616E-02
     58 F   1 H     2.219690760014E-01 -3.355646521773E-01 -8.718464362616E-02
     59 F   1 H     3.355646521773E-01  8.718464362616E-02  2.219690760014E-01
     60 F   1 H     8.718464362616E-02  2.219690760014E-01  3.355646521773E-01
     61 F   1 H    -3.355646521773E-01 -8.718464362616E-02  2.219690760014E-01
     62 F   1 H     8.718464362616E-02 -2.219690760014E-01 -3.355646521773E-01
     63 F   1 H    -3.355646521773E-01  8.718464362616E-02 -2.219690760014E-01
     64 F   1 H    -8.718464362616E-02 -2.219690760014E-01  3.355646521773E-01
     65 F   1 H     3.355646521773E-01 -8.718464362616E-02 -2.219690760014E-01
     66 F   1 H    -8.718464362616E-02  2.219690760014E-01 -3.355646521773E-01
     67 T   7 N     3.937371808777E-01  3.014845635607E-01  1.263493822490E-02
     68 F   7 N    -3.937371808777E-01 -3.014845635607E-01  1.263493822490E-02
     69 F   7 N     3.937371808777E-01 -3.014845635607E-01 -1.263493822490E-02
     70 F   7 N    -3.937371808777E-01  3.014845635607E-01 -1.263493822490E-02
     71 T   7 N     1.263493822490E-02  3.937371808777E-01  3.014845635607E-01
     72 T   7 N     3.014845635607E-01  1.263493822490E-02  3.937371808777E-01
     73 F   7 N    -1.263493822490E-02 -3.937371808777E-01  3.014845635607E-01
     74 F   7 N    -3.014845635607E-01  1.263493822490E-02 -3.937371808777E-01
     75 F   7 N     1.263493822490E-02 -3.937371808777E-01 -3.014845635607E-01
     76 F   7 N    -3.014845635607E-01 -1.263493822490E-02  3.937371808777E-01
     77 F   7 N    -1.263493822490E-02  3.937371808777E-01 -3.014845635607E-01
     78 F   7 N     3.014845635607E-01 -1.263493822490E-02 -3.937371808777E-01
     79 F   7 N     3.014845635607E-01  3.937371808777E-01  1.263493822490E-02
     80 F   7 N    -3.014845635607E-01 -3.937371808777E-01  1.263493822490E-02
     81 F   7 N    -3.014845635607E-01  3.937371808777E-01 -1.263493822490E-02
     82 F   7 N     3.014845635607E-01 -3.937371808777E-01 -1.263493822490E-02
     83 F   7 N     3.937371808777E-01  1.263493822490E-02  3.014845635607E-01
     84 F   7 N     1.263493822490E-02  3.014845635607E-01  3.937371808777E-01
     85 F   7 N    -3.937371808777E-01 -1.263493822490E-02  3.014845635607E-01
     86 F   7 N     1.263493822490E-02 -3.014845635607E-01 -3.937371808777E-01
     87 F   7 N    -3.937371808777E-01  1.263493822490E-02 -3.014845635607E-01
     88 F   7 N    -1.263493822490E-02 -3.014845635607E-01  3.937371808777E-01
     89 F   7 N     3.937371808777E-01 -1.263493822490E-02 -3.014845635607E-01
     90 F   7 N    -1.263493822490E-02  3.014845635607E-01 -3.937371808777E-01
     91 T   7 N    -8.392498086815E-02 -8.392498086815E-02  4.352100338552E-01
     92 F   7 N     8.392498086815E-02  8.392498086815E-02  4.352100338552E-01
     93 F   7 N    -8.392498086815E-02  8.392498086815E-02 -4.352100338552E-01
     94 F   7 N     8.392498086815E-02 -8.392498086815E-02 -4.352100338552E-01
     95 T   7 N     4.352100338552E-01 -8.392498086815E-02 -8.392498086815E-02
     96 F   7 N    -8.392498086815E-02  4.352100338552E-01 -8.392498086815E-02
     97 F   7 N    -4.352100338552E-01  8.392498086815E-02 -8.392498086815E-02
     98 F   7 N     8.392498086815E-02  4.352100338552E-01  8.392498086815E-02
     99 F   7 N     4.352100338552E-01  8.392498086815E-02  8.392498086815E-02
    100 F   7 N     8.392498086815E-02 -4.352100338552E-01 -8.392498086815E-02
    101 F   7 N    -4.352100338552E-01 -8.392498086815E-02  8.392498086815E-02
    102 F   7 N    -8.392498086815E-02 -4.352100338552E-01  8.392498086815E-02
    103 T   8 O    -1.106988971754E-01 -2.182008575587E-02  4.138769446722E-01
    104 F   8 O     1.106988971754E-01  2.182008575587E-02  4.138769446722E-01
    105 F   8 O    -1.106988971754E-01  2.182008575587E-02 -4.138769446722E-01
    106 F   8 O     1.106988971754E-01 -2.182008575587E-02 -4.138769446722E-01
    107 T   8 O     4.138769446722E-01 -1.106988971754E-01 -2.182008575587E-02
    108 T   8 O    -2.182008575587E-02  4.138769446722E-01 -1.106988971754E-01
    109 F   8 O    -4.138769446722E-01  1.106988971754E-01 -2.182008575587E-02
    110 F   8 O     2.182008575587E-02  4.138769446722E-01  1.106988971754E-01
    111 F   8 O     4.138769446722E-01  1.106988971754E-01  2.182008575587E-02
    112 F   8 O     2.182008575587E-02 -4.138769446722E-01 -1.106988971754E-01
    113 F   8 O    -4.138769446722E-01 -1.106988971754E-01  2.182008575587E-02
    114 F   8 O    -2.182008575587E-02 -4.138769446722E-01  1.106988971754E-01
    115 F   8 O    -2.182008575587E-02 -1.106988971754E-01  4.138769446722E-01
    116 F   8 O     2.182008575587E-02  1.106988971754E-01  4.138769446722E-01
    117 F   8 O     2.182008575587E-02 -1.106988971754E-01 -4.138769446722E-01
    118 F   8 O    -2.182008575587E-02  1.106988971754E-01 -4.138769446722E-01
    119 F   8 O    -1.106988971754E-01  4.138769446722E-01 -2.182008575587E-02
    120 F   8 O     4.138769446722E-01 -2.182008575587E-02 -1.106988971754E-01
    121 F   8 O     1.106988971754E-01 -4.138769446722E-01 -2.182008575587E-02
    122 F   8 O     4.138769446722E-01  2.182008575587E-02  1.106988971754E-01
    123 F   8 O     1.106988971754E-01  4.138769446722E-01  2.182008575587E-02
    124 F   8 O    -4.138769446722E-01  2.182008575587E-02 -1.106988971754E-01
    125 F   8 O    -1.106988971754E-01 -4.138769446722E-01  2.182008575587E-02
    126 F   8 O    -4.138769446722E-01 -2.182008575587E-02  1.106988971754E-01

 T = ATOM BELONGING TO THE ASYMMETRIC UNIT

 *******************************************************************************
 * CELL DEFORMATION
 *******************************************************************************

    ELASTIC STRAIN MATRIX (ADIMENSIONAL)

    1   -0.0150000000    0.0000000000    0.0000000000
    2    0.0000000000    0.0000000000    0.0000000000
    3    0.0000000000    0.0000000000    0.0000000000

 LATTICE PARAMETERS (ANGSTROMS AND DEGREES) OF
 (1) ORIGINAL PRIMITIVE CELL
 (2) ORIGINAL CRYSTALLOGRAPHIC CELL
 (3) DEFORMED PRIMITIVE CELL
 (4) DEFORMED CRYSTALLOGRAPHIC CELL

            A           B           C        ALPHA       BETA        GAMMA         VOL
 (1)   14.906243   14.906243   14.906243  109.471221  109.471221  109.471221 2549.662509
 (2)   17.212247   17.212247   17.212247   90.000000   90.000000   90.000000 5099.325017
 (3)   14.832086   14.832086   14.832086  110.285563  109.065590  109.065590 2511.417571
 (4)   16.954063   17.212247   17.212247   90.000000   90.000000   90.000000 5022.835142

 * CELL DEFORMATION COMPLETE - NO. OF SYMMOPS   8
 *******************************************************************************
 LATTICE PARAMETERS (ANGSTROMS AND DEGREES) - BOHR = 0.5291772083 ANGSTROM
 PRIMITIVE CELL - CENTRING CODE 6/1 VOLUME=  2511.417571 - DENSITY  1.142 g/cm^3
         A              B              C           ALPHA      BETA       GAMMA 
    14.83208629    14.83208629    14.83208629   110.285563 109.065590 109.065590
 *******************************************************************************
 ATOMS IN THE ASYMMETRIC UNIT   18 - ATOMS IN THE UNIT CELL:  126
     ATOM                 X/A                 Y/B                 Z/C    
 *******************************************************************************
      1 T 230 ZN    2.500000000000E-01  5.000000000000E-01 -2.500000000000E-01
      2 F 230 ZN   -2.500000000000E-01  5.000000000000E-01  2.500000000000E-01
      3 F 230 ZN   -2.500000000000E-01  2.500000000000E-01  5.000000000000E-01
      4 T 230 ZN    5.000000000000E-01 -2.500000000000E-01  2.500000000000E-01
      5 F 230 ZN    5.000000000000E-01  2.500000000000E-01 -2.500000000000E-01
      6 F 230 ZN    2.500000000000E-01 -2.500000000000E-01 -5.000000000000E-01
      7 T   6 C     3.579065329309E-01  3.579065329309E-01 -2.583759311525E-01
      8 F   6 C    -3.837175359166E-01 -3.837175359166E-01  2.583759311525E-01
      9 F   6 C    -3.579065329309E-01  3.837175359166E-01 -2.802715286870E-17
     10 F   6 C     3.837175359166E-01 -3.579065329309E-01  8.299514959382E-17
     11 T   6 C    -2.583759311525E-01  3.579065329309E-01  3.579065329309E-01
     12 F   6 C     3.579065329309E-01 -2.583759311525E-01  3.579065329309E-01
     13 F   6 C     0.000000000000E+00  3.837175359166E-01 -3.579065329309E-01
     14 F   6 C    -3.837175359166E-01  2.583759311525E-01 -3.837175359166E-01
     15 F   6 C     2.583759311525E-01 -3.837175359166E-01 -3.837175359166E-01
     16 F   6 C     3.837175359166E-01  8.326672684689E-17 -3.579065329309E-01
     17 F   6 C     0.000000000000E+00 -3.579065329309E-01  3.837175359166E-01
     18 F   6 C    -3.579065329309E-01 -2.775557561563E-17  3.837175359166E-01
     19 T   6 C     3.360535536339E-01  3.929462450114E-01 -3.879370090469E-01
     20 F   6 C    -2.191167459417E-01 -2.760094373192E-01  3.879370090469E-01
     21 F   6 C    -3.360535536339E-01  2.760094373192E-01  5.689269137750E-02
     22 F   6 C     2.191167459417E-01 -3.929462450114E-01 -5.689269137750E-02
     23 T   6 C    -3.879370090469E-01  3.360535536339E-01  3.929462450114E-01
     24 T   6 C     3.929462450114E-01 -3.879370090469E-01  3.360535536339E-01
     25 F   6 C    -5.689269137750E-02  2.191167459417E-01 -3.929462450114E-01
     26 F   6 C    -2.760094373192E-01  3.879370090469E-01 -2.191167459417E-01
     27 F   6 C     3.879370090469E-01 -2.191167459417E-01 -2.760094373192E-01
     28 F   6 C     2.760094373192E-01  5.689269137750E-02 -3.360535536339E-01
     29 F   6 C     5.689269137750E-02 -3.360535536339E-01  2.760094373192E-01
     30 F   6 C    -3.929462450114E-01 -5.689269137750E-02  2.191167459417E-01
     31 F   6 C     3.929462450114E-01  3.360535536339E-01 -3.879370090469E-01
     32 F   6 C    -2.760094373192E-01 -2.191167459417E-01  3.879370090469E-01
     33 F   6 C     2.760094373192E-01 -3.360535536339E-01  5.689269137750E-02
     34 F   6 C    -3.929462450114E-01  2.191167459417E-01 -5.689269137750E-02
     35 F   6 C     3.360535536339E-01 -3.879370090469E-01  3.929462450114E-01
     36 F   6 C    -3.879370090469E-01  3.929462450114E-01  3.360535536339E-01
     37 F   6 C     2.191167459417E-01 -5.689269137750E-02 -3.929462450114E-01
     38 F   6 C     3.879370090469E-01 -2.760094373192E-01 -2.191167459417E-01
     39 F   6 C    -2.191167459417E-01  3.879370090469E-01 -2.760094373192E-01
     40 F   6 C     5.689269137750E-02  2.760094373192E-01 -3.360535536339E-01
     41 F   6 C    -3.360535536339E-01  5.689269137750E-02  2.760094373192E-01
     42 F   6 C    -5.689269137750E-02 -3.929462450114E-01  2.191167459417E-01
     43 T   1 H     3.091537196276E-01  4.227492958035E-01 -4.424662718212E-01
     44 F   1 H    -1.347844323753E-01 -2.483800085512E-01  4.424662718212E-01
     45 F   1 H    -3.091537196276E-01  2.483800085512E-01  1.135955761759E-01
     46 F   1 H     1.347844323753E-01 -4.227492958035E-01 -1.135955761759E-01
     47 T   1 H    -4.424662718212E-01  3.091537196276E-01  4.227492958035E-01
     48 T   1 H     4.227492958035E-01 -4.424662718212E-01  3.091537196276E-01
     49 F   1 H    -1.135955761759E-01  1.347844323753E-01 -4.227492958035E-01
     50 F   1 H    -2.483800085512E-01  4.424662718212E-01 -1.347844323753E-01
     51 F   1 H     4.424662718212E-01 -1.347844323753E-01 -2.483800085512E-01
     52 F   1 H     2.483800085512E-01  1.135955761759E-01 -3.091537196276E-01
     53 F   1 H     1.135955761759E-01 -3.091537196276E-01  2.483800085512E-01
     54 F   1 H    -4.227492958035E-01 -1.135955761759E-01  1.347844323753E-01
     55 F   1 H     4.227492958035E-01  3.091537196276E-01 -4.424662718212E-01
     56 F   1 H    -2.483800085512E-01 -1.347844323753E-01  4.424662718212E-01
     57 F   1 H     2.483800085512E-01 -3.091537196276E-01  1.135955761759E-01
     58 F   1 H    -4.227492958035E-01  1.347844323753E-01 -1.135955761759E-01
     59 F   1 H     3.091537196276E-01 -4.424662718212E-01  4.227492958035E-01
     60 F   1 H    -4.424662718212E-01  4.227492958035E-01  3.091537196276E-01
     61 F   1 H     1.347844323753E-01 -1.135955761759E-01 -4.227492958035E-01
     62 F   1 H     4.424662718212E-01 -2.483800085512E-01 -1.347844323753E-01
     63 F   1 H    -1.347844323753E-01  4.424662718212E-01 -2.483800085512E-01
     64 F   1 H     1.135955761759E-01  2.483800085512E-01 -3.091537196276E-01
     65 F   1 H    -3.091537196276E-01  1.135955761759E-01  2.483800085512E-01
     66 F   1 H    -1.135955761759E-01 -4.227492958035E-01  1.347844323753E-01
     67 T   7 N     3.141195017856E-01  4.063721191026E-01 -3.047782555616E-01
     68 F   7 N    -2.888496253357E-01 -3.811022426528E-01  3.047782555616E-01
     69 F   7 N    -3.141195017856E-01  3.811022426528E-01  9.225261731708E-02
     70 F   7 N     2.888496253357E-01 -4.063721191026E-01 -9.225261731708E-02
     71 T   7 N    -3.047782555616E-01  3.141195017856E-01  4.063721191026E-01
     72 T   7 N     4.063721191026E-01 -3.047782555616E-01  3.141195017856E-01
     73 F   7 N    -9.225261731708E-02  2.888496253357E-01 -4.063721191026E-01
     74 F   7 N    -3.811022426528E-01  3.047782555616E-01 -2.888496253357E-01
     75 F   7 N     3.047782555616E-01 -2.888496253357E-01 -3.811022426528E-01
     76 F   7 N     3.811022426528E-01  9.225261731708E-02 -3.141195017856E-01
     77 F   7 N     9.225261731708E-02 -3.141195017856E-01  3.811022426528E-01
     78 F   7 N    -4.063721191026E-01 -9.225261731708E-02  2.888496253357E-01
     79 F   7 N     4.063721191026E-01  3.141195017856E-01 -3.047782555616E-01
     80 F   7 N    -3.811022426528E-01 -2.888496253357E-01  3.047782555616E-01
     81 F   7 N     3.811022426528E-01 -3.141195017856E-01  9.225261731708E-02
     82 F   7 N    -4.063721191026E-01  2.888496253357E-01 -9.225261731708E-02
     83 F   7 N     3.141195017856E-01 -3.047782555616E-01  4.063721191026E-01
     84 F   7 N    -3.047782555616E-01  4.063721191026E-01  3.141195017856E-01
     85 F   7 N     2.888496253357E-01 -9.225261731708E-02 -4.063721191026E-01
     86 F   7 N     3.047782555616E-01 -3.811022426528E-01 -2.888496253357E-01
     87 F   7 N    -2.888496253357E-01  3.047782555616E-01 -3.811022426528E-01
     88 F   7 N     9.225261731708E-02  3.811022426528E-01 -3.141195017856E-01
     89 F   7 N    -3.141195017856E-01  9.225261731708E-02  3.811022426528E-01
     90 F   7 N    -9.225261731708E-02 -4.063721191026E-01  2.888496253357E-01
     91 T   7 N     3.512850529871E-01  3.512850529871E-01 -1.678499617363E-01
     92 F   7 N    -4.808649852766E-01 -4.808649852766E-01  1.678499617363E-01
     93 F   7 N    -3.512850529871E-01  4.808649852766E-01  1.067866252062E-17
     94 F   7 N     4.808649852766E-01 -3.512850529871E-01  3.843423813625E-17
     95 T   7 N    -1.678499617363E-01  3.512850529871E-01  3.512850529871E-01
     96 F   7 N     3.512850529871E-01 -1.678499617363E-01  3.512850529871E-01
     97 F   7 N     0.000000000000E+00  4.808649852766E-01 -3.512850529871E-01
     98 F   7 N    -4.808649852766E-01  1.678499617363E-01 -4.808649852766E-01
     99 F   7 N     1.678499617363E-01 -4.808649852766E-01 -4.808649852766E-01
    100 F   7 N     4.808649852766E-01  4.163336342344E-17 -3.512850529871E-01
    101 F   7 N     0.000000000000E+00 -3.512850529871E-01  4.808649852766E-01
    102 F   7 N    -3.512850529871E-01  1.387778780781E-17  4.808649852766E-01
    103 T   8 O     3.920568589163E-01  3.031780474968E-01 -1.325189829313E-01
    104 F   8 O     4.356970304280E-01 -4.754241581525E-01  1.325189829313E-01
    105 F   8 O    -3.920568589163E-01  4.754241581525E-01 -8.887881141952E-02
    106 F   8 O    -4.356970304280E-01 -3.031780474968E-01  8.887881141952E-02
    107 T   8 O    -1.325189829313E-01  3.920568589163E-01  3.031780474968E-01
    108 T   8 O     3.031780474968E-01 -1.325189829313E-01  3.920568589163E-01
    109 F   8 O     8.887881141952E-02 -4.356970304280E-01 -3.031780474968E-01
    110 F   8 O    -4.754241581525E-01  1.325189829313E-01  4.356970304280E-01
    111 F   8 O     1.325189829313E-01  4.356970304280E-01 -4.754241581525E-01
    112 F   8 O     4.754241581525E-01 -8.887881141952E-02 -3.920568589163E-01
    113 F   8 O    -8.887881141952E-02 -3.920568589163E-01  4.754241581525E-01
    114 F   8 O    -3.031780474968E-01  8.887881141952E-02 -4.356970304280E-01
    115 F   8 O     3.031780474968E-01  3.920568589163E-01 -1.325189829313E-01
    116 F   8 O    -4.754241581525E-01  4.356970304280E-01  1.325189829313E-01
    117 F   8 O     4.754241581525E-01 -3.920568589163E-01 -8.887881141952E-02
    118 F   8 O    -3.031780474968E-01 -4.356970304280E-01  8.887881141952E-02
    119 F   8 O     3.920568589163E-01 -1.325189829313E-01  3.031780474968E-01
    120 F   8 O    -1.325189829313E-01  3.031780474968E-01  3.920568589163E-01
    121 F   8 O    -4.356970304280E-01  8.887881141952E-02 -3.031780474968E-01
    122 F   8 O     1.325189829313E-01 -4.754241581525E-01  4.356970304280E-01
    123 F   8 O     4.356970304280E-01  1.325189829313E-01 -4.754241581525E-01
    124 F   8 O    -8.887881141952E-02  4.754241581525E-01 -3.920568589163E-01
    125 F   8 O    -3.920568589163E-01 -8.887881141952E-02  4.754241581525E-01
    126 F   8 O     8.887881141952E-02 -3.031780474968E-01 -4.356970304280E-01

 TRANSFORMATION MATRIX PRIMITIVE-CRYSTALLOGRAPHIC CELL
  0.0000  1.0000  1.0000  1.0000  0.0000  1.0000  1.0000  1.0000  0.0000

 *******************************************************************************
 CRYSTALLOGRAPHIC CELL (VOLUME=       5022.83514198)
         A              B              C           ALPHA      BETA       GAMMA 
    16.95406309    17.21224680    17.21224680    90.000000  90.000000  90.000000

 COORDINATES IN THE CRYSTALLOGRAPHIC CELL
     ATOM                 X/A                 Y/B                 Z/C    
 *******************************************************************************
      1 T 230 ZN    5.000000000000E-01  2.500000000000E-01  5.461271642042E-17
      2 F 230 ZN    0.000000000000E+00  2.500000000000E-01  5.000000000000E-01
      3 F 230 ZN   -5.461271642042E-17 -5.000000000000E-01  2.500000000000E-01
      4 T 230 ZN    2.500000000000E-01  5.461271642042E-17  5.000000000000E-01
      5 F 230 ZN    2.500000000000E-01  5.000000000000E-01  0.000000000000E+00
      6 F 230 ZN   -5.000000000000E-01  0.000000000000E+00  2.500000000000E-01
      7 T   6 C    -1.291879655762E-01 -1.291879655762E-01  4.870944985071E-01
      8 F   6 C     1.291879655762E-01  1.291879655762E-01  4.870944985071E-01
      9 F   6 C    -1.291879655762E-01  1.291879655762E-01 -4.870944985071E-01
     10 F   6 C     1.291879655762E-01 -1.291879655762E-01 -4.870944985071E-01
     11 T   6 C     4.870944985071E-01 -1.291879655762E-01 -1.291879655762E-01
     12 F   6 C    -1.291879655762E-01  4.870944985071E-01 -1.291879655762E-01
     13 F   6 C    -4.870944985071E-01  1.291879655762E-01 -1.291879655762E-01
     14 F   6 C     1.291879655762E-01  4.870944985071E-01  1.291879655762E-01
     15 F   6 C     4.870944985071E-01  1.291879655762E-01  1.291879655762E-01
     16 F   6 C     1.291879655762E-01 -4.870944985071E-01 -1.291879655762E-01
     17 F   6 C    -4.870944985071E-01 -1.291879655762E-01  1.291879655762E-01
     18 F   6 C    -1.291879655762E-01 -4.870944985071E-01  1.291879655762E-01
     19 T   6 C     3.344778411653E-01  2.775851497878E-01  5.846840384611E-02
     20 F   6 C    -3.344778411653E-01 -2.775851497878E-01  5.846840384611E-02
     21 F   6 C     3.344778411653E-01 -2.775851497878E-01 -5.846840384611E-02
     22 F   6 C    -3.344778411653E-01  2.775851497878E-01 -5.846840384611E-02
     23 T   6 C     5.846840384611E-02  3.344778411653E-01  2.775851497878E-01
     24 T   6 C     2.775851497878E-01  5.846840384611E-02  3.344778411653E-01
     25 F   6 C    -5.846840384611E-02 -3.344778411653E-01  2.775851497878E-01
     26 F   6 C    -2.775851497878E-01  5.846840384611E-02 -3.344778411653E-01
     27 F   6 C     5.846840384611E-02 -3.344778411653E-01 -2.775851497878E-01
     28 F   6 C    -2.775851497878E-01 -5.846840384611E-02  3.344778411653E-01
     29 F   6 C    -5.846840384611E-02  3.344778411653E-01 -2.775851497878E-01
     30 F   6 C     2.775851497878E-01 -5.846840384611E-02 -3.344778411653E-01
     31 F   6 C     2.775851497878E-01  3.344778411653E-01  5.846840384611E-02
     32 F   6 C    -2.775851497878E-01 -3.344778411653E-01  5.846840384611E-02
     33 F   6 C    -2.775851497878E-01  3.344778411653E-01 -5.846840384611E-02
     34 F   6 C     2.775851497878E-01 -3.344778411653E-01 -5.846840384611E-02
     35 F   6 C     3.344778411653E-01  5.846840384611E-02  2.775851497878E-01
     36 F   6 C     5.846840384611E-02  2.775851497878E-01  3.344778411653E-01
     37 F   6 C    -3.344778411653E-01 -5.846840384611E-02  2.775851497878E-01
     38 F   6 C     5.846840384611E-02 -2.775851497878E-01 -3.344778411653E-01
     39 F   6 C    -3.344778411653E-01  5.846840384611E-02 -2.775851497878E-01
     40 F   6 C    -5.846840384611E-02 -2.775851497878E-01  3.344778411653E-01
     41 F   6 C     3.344778411653E-01 -5.846840384611E-02 -2.775851497878E-01
     42 F   6 C    -5.846840384611E-02  2.775851497878E-01 -3.344778411653E-01
     43 T   1 H     3.355646521773E-01  2.219690760014E-01  8.718464362616E-02
     44 F   1 H    -3.355646521773E-01 -2.219690760014E-01  8.718464362616E-02
     45 F   1 H     3.355646521773E-01 -2.219690760014E-01 -8.718464362616E-02
     46 F   1 H    -3.355646521773E-01  2.219690760014E-01 -8.718464362616E-02
     47 T   1 H     8.718464362616E-02  3.355646521773E-01  2.219690760014E-01
     48 T   1 H     2.219690760014E-01  8.718464362616E-02  3.355646521773E-01
     49 F   1 H    -8.718464362616E-02 -3.355646521773E-01  2.219690760014E-01
     50 F   1 H    -2.219690760014E-01  8.718464362616E-02 -3.355646521773E-01
     51 F   1 H     8.718464362616E-02 -3.355646521773E-01 -2.219690760014E-01
     52 F   1 H    -2.219690760014E-01 -8.718464362616E-02  3.355646521773E-01
     53 F   1 H    -8.718464362616E-02  3.355646521773E-01 -2.219690760014E-01
     54 F   1 H     2.219690760014E-01 -8.718464362616E-02 -3.355646521773E-01
     55 F   1 H     2.219690760014E-01  3.355646521773E-01  8.718464362616E-02
     56 F   1 H    -2.219690760014E-01 -3.355646521773E-01  8.718464362616E-02
     57 F   1 H    -2.219690760014E-01  3.355646521773E-01 -8.718464362616E-02
     58 F   1 H     2.219690760014E-01 -3.355646521773E-01 -8.718464362616E-02
     59 F   1 H     3.355646521773E-01  8.718464362616E-02  2.219690760014E-01
     60 F   1 H     8.718464362616E-02  2.219690760014E-01  3.355646521773E-01
     61 F   1 H    -3.355646521773E-01 -8.718464362616E-02  2.219690760014E-01
     62 F   1 H     8.718464362616E-02 -2.219690760014E-01 -3.355646521773E-01
     63 F   1 H    -3.355646521773E-01  8.718464362616E-02 -2.219690760014E-01
     64 F   1 H    -8.718464362616E-02 -2.219690760014E-01  3.355646521773E-01
     65 F   1 H     3.355646521773E-01 -8.718464362616E-02 -2.219690760014E-01
     66 F   1 H    -8.718464362616E-02  2.219690760014E-01 -3.355646521773E-01
     67 T   7 N     3.937371808777E-01  3.014845635607E-01  1.263493822490E-02
     68 F   7 N    -3.937371808777E-01 -3.014845635607E-01  1.263493822490E-02
     69 F   7 N     3.937371808777E-01 -3.014845635607E-01 -1.263493822490E-02
     70 F   7 N    -3.937371808777E-01  3.014845635607E-01 -1.263493822490E-02
     71 T   7 N     1.263493822490E-02  3.937371808777E-01  3.014845635607E-01
     72 T   7 N     3.014845635607E-01  1.263493822490E-02  3.937371808777E-01
     73 F   7 N    -1.263493822490E-02 -3.937371808777E-01  3.014845635607E-01
     74 F   7 N    -3.014845635607E-01  1.263493822490E-02 -3.937371808777E-01
     75 F   7 N     1.263493822490E-02 -3.937371808777E-01 -3.014845635607E-01
     76 F   7 N    -3.014845635607E-01 -1.263493822490E-02  3.937371808777E-01
     77 F   7 N    -1.263493822490E-02  3.937371808777E-01 -3.014845635607E-01
     78 F   7 N     3.014845635607E-01 -1.263493822490E-02 -3.937371808777E-01
     79 F   7 N     3.014845635607E-01  3.937371808777E-01  1.263493822490E-02
     80 F   7 N    -3.014845635607E-01 -3.937371808777E-01  1.263493822490E-02
     81 F   7 N    -3.014845635607E-01  3.937371808777E-01 -1.263493822490E-02
     82 F   7 N     3.014845635607E-01 -3.937371808777E-01 -1.263493822490E-02
     83 F   7 N     3.937371808777E-01  1.263493822490E-02  3.014845635607E-01
     84 F   7 N     1.263493822490E-02  3.014845635607E-01  3.937371808777E-01
     85 F   7 N    -3.937371808777E-01 -1.263493822490E-02  3.014845635607E-01
     86 F   7 N     1.263493822490E-02 -3.014845635607E-01 -3.937371808777E-01
     87 F   7 N    -3.937371808777E-01  1.263493822490E-02 -3.014845635607E-01
     88 F   7 N    -1.263493822490E-02 -3.014845635607E-01  3.937371808777E-01
     89 F   7 N     3.937371808777E-01 -1.263493822490E-02 -3.014845635607E-01
     90 F   7 N    -1.263493822490E-02  3.014845635607E-01 -3.937371808777E-01
     91 T   7 N    -8.392498086815E-02 -8.392498086815E-02  4.352100338552E-01
     92 F   7 N     8.392498086815E-02  8.392498086815E-02  4.352100338552E-01
     93 F   7 N    -8.392498086815E-02  8.392498086815E-02 -4.352100338552E-01
     94 F   7 N     8.392498086815E-02 -8.392498086815E-02 -4.352100338552E-01
     95 T   7 N     4.352100338552E-01 -8.392498086815E-02 -8.392498086815E-02
     96 F   7 N    -8.392498086815E-02  4.352100338552E-01 -8.392498086815E-02
     97 F   7 N    -4.352100338552E-01  8.392498086815E-02 -8.392498086815E-02
     98 F   7 N     8.392498086815E-02  4.352100338552E-01  8.392498086815E-02
     99 F   7 N     4.352100338552E-01  8.392498086815E-02  8.392498086815E-02
    100 F   7 N     8.392498086815E-02 -4.352100338552E-01 -8.392498086815E-02
    101 F   7 N    -4.352100338552E-01 -8.392498086815E-02  8.392498086815E-02
    102 F   7 N    -8.392498086815E-02 -4.352100338552E-01  8.392498086815E-02
    103 T   8 O    -1.106988971754E-01 -2.182008575587E-02  4.138769446722E-01
    104 F   8 O     1.106988971754E-01  2.182008575587E-02  4.138769446722E-01
    105 F   8 O    -1.106988971754E-01  2.182008575587E-02 -4.138769446722E-01
    106 F   8 O     1.106988971754E-01 -2.182008575587E-02 -4.138769446722E-01
    107 T   8 O     4.138769446722E-01 -1.106988971754E-01 -2.182008575587E-02
    108 T   8 O    -2.182008575587E-02  4.138769446722E-01 -1.106988971754E-01
    109 F   8 O    -4.138769446722E-01  1.106988971754E-01 -2.182008575587E-02
    110 F   8 O     2.182008575587E-02  4.138769446722E-01  1.106988971754E-01
    111 F   8 O     4.138769446722E-01  1.106988971754E-01  2.182008575587E-02
    112 F   8 O     2.182008575587E-02 -4.138769446722E-01 -1.106988971754E-01
    113 F   8 O    -4.138769446722E-01 -1.106988971754E-01  2.182008575587E-02
    114 F   8 O    -2.182008575587E-02 -4.138769446722E-01  1.106988971754E-01
    115 F   8 O    -2.182008575587E-02 -1.106988971754E-01  4.138769446722E-01
    116 F   8 O     2.182008575587E-02  1.106988971754E-01  4.138769446722E-01
    117 F   8 O     2.182008575587E-02 -1.106988971754E-01 -4.138769446722E-01
    118 F   8 O    -2.182008575587E-02  1.106988971754E-01 -4.138769446722E-01
    119 F   8 O    -1.106988971754E-01  4.138769446722E-01 -2.182008575587E-02
    120 F   8 O     4.138769446722E-01 -2.182008575587E-02 -1.106988971754E-01
    121 F   8 O     1.106988971754E-01 -4.138769446722E-01 -2.182008575587E-02
    122 F   8 O     4.138769446722E-01  2.182008575587E-02  1.106988971754E-01
    123 F   8 O     1.106988971754E-01  4.138769446722E-01  2.182008575587E-02
    124 F   8 O    -4.138769446722E-01  2.182008575587E-02 -1.106988971754E-01
    125 F   8 O    -1.106988971754E-01 -4.138769446722E-01  2.182008575587E-02
    126 F   8 O    -4.138769446722E-01 -2.182008575587E-02  1.106988971754E-01

 T = ATOM BELONGING TO THE ASYMMETRIC UNIT

 ****    8 SYMMOPS - TRANSLATORS IN FRACTIONAL UNITS
 **** MATRICES AND TRANSLATORS IN THE CRYSTALLOGRAPHIC REFERENCE FRAME
   V INV                    ROTATION MATRICES                   TRANSLATORS
   1   1  1.00  0.00  0.00  0.00  1.00  0.00  0.00  0.00  1.00  0.00  0.00  0.00
   2   2  0.00  1.00 -1.00  1.00 -0.00 -1.00  0.00 -0.00 -1.00  0.00  0.00  0.00
   3   3 -1.00  0.00  0.00 -1.00  0.00  1.00 -1.00  1.00  0.00  0.00  0.00  0.00
   4   4  0.00 -1.00  1.00  0.00 -1.00 -0.00  1.00 -1.00 -0.00  0.00  0.00  0.00
   5   5  1.00  0.00  0.00 -0.00  0.00  1.00 -0.00  1.00  0.00  0.00  0.00  0.00
   6   7  0.00 -1.00  1.00  1.00 -1.00 -0.00  0.00 -1.00 -0.00  0.00  0.00  0.00
   7   6  0.00  1.00 -1.00  0.00 -0.00 -1.00  1.00 -0.00 -1.00  0.00  0.00  0.00
   8   8 -1.00  0.00  0.00 -1.00  1.00  0.00 -1.00  0.00  1.00  0.00  0.00  0.00

 DIRECT LATTICE VECTORS CARTESIAN COMPONENTS (ANGSTROM)
          X                    Y                    Z
  -0.847703154694E+01   0.860612339791E+01   0.860612339791E+01
   0.847703154694E+01  -0.860612339791E+01   0.860612339791E+01
   0.847703154694E+01   0.860612339791E+01  -0.860612339791E+01


 CARTESIAN COORDINATES - PRIMITIVE CELL
 *******************************************************************************
 *      ATOM          X(ANGSTROM)         Y(ANGSTROM)         Z(ANGSTROM)
 *******************************************************************************
    1   230 ZN    8.477031546941E+00 -1.290918509686E+01  9.400075532184E-16
    2   230 ZN    0.000000000000E+00 -1.290918509686E+01  8.606123397910E+00
    3   230 ZN   -9.259074399202E-16  8.606123397910E+00 -1.290918509686E+01
    4   230 ZN   -1.271554732041E+01  9.400075532184E-16  8.606123397910E+00
    5   230 ZN   -1.271554732041E+01  8.606123397910E+00  0.000000000000E+00
    6   230 ZN    8.477031546941E+00  0.000000000000E+00 -1.290918509686E+01
    7     6 C    -2.190260919350E+00 -2.223615146548E+00  8.383990721191E+00
    8     6 C     2.190260919350E+00  2.223615146548E+00  8.383990721191E+00
    9     6 C    -2.190260919350E+00  2.223615146548E+00 -8.383990721191E+00
   10     6 C     2.190260919350E+00 -2.223615146548E+00 -8.383990721191E+00
   11     6 C     8.258230860373E+00 -2.223615146548E+00 -2.223615146548E+00
   12     6 C    -2.190260919350E+00  8.383990721191E+00 -2.223615146548E+00
   13     6 C    -8.258230860373E+00  2.223615146548E+00 -2.223615146548E+00
   14     6 C     2.190260919350E+00  8.383990721191E+00  2.223615146548E+00
   15     6 C     8.258230860373E+00  2.223615146548E+00  2.223615146548E+00
   16     6 C     2.190260919350E+00 -8.383990721191E+00 -2.223615146548E+00
   17     6 C    -8.258230860373E+00 -2.223615146548E+00  2.223615146548E+00
   18     6 C    -2.190260919350E+00 -8.383990721191E+00  2.223615146548E+00
   19     6 C     5.670758422622E+00  4.777864105002E+00  1.006372596757E+00
   20     6 C    -5.670758422622E+00 -4.777864105002E+00  1.006372596757E+00
   21     6 C     5.670758422622E+00 -4.777864105002E+00 -1.006372596757E+00
   22     6 C    -5.670758422622E+00  4.777864105002E+00 -1.006372596757E+00
   23     6 C     9.912770078056E-01  5.757115149870E+00  4.777864105002E+00
   24     6 C     4.706196143427E+00  1.006372596757E+00  5.757115149870E+00
   25     6 C    -9.912770078056E-01 -5.757115149870E+00  4.777864105002E+00
   26     6 C    -4.706196143427E+00  1.006372596757E+00 -5.757115149870E+00
   27     6 C     9.912770078056E-01 -5.757115149870E+00 -4.777864105002E+00
   28     6 C    -4.706196143427E+00 -1.006372596757E+00  5.757115149870E+00
   29     6 C    -9.912770078056E-01  5.757115149870E+00 -4.777864105002E+00
   30     6 C     4.706196143427E+00 -1.006372596757E+00 -5.757115149870E+00
   31     6 C     4.706196143427E+00  5.757115149870E+00  1.006372596757E+00
   32     6 C    -4.706196143427E+00 -5.757115149870E+00  1.006372596757E+00
   33     6 C    -4.706196143427E+00  5.757115149870E+00 -1.006372596757E+00
   34     6 C     4.706196143427E+00 -5.757115149870E+00 -1.006372596757E+00
   35     6 C     5.670758422622E+00  1.006372596757E+00  4.777864105002E+00
   36     6 C     9.912770078056E-01  4.777864105002E+00  5.757115149870E+00
   37     6 C    -5.670758422622E+00 -1.006372596757E+00  4.777864105002E+00
   38     6 C     9.912770078056E-01 -4.777864105002E+00 -5.757115149870E+00
   39     6 C    -5.670758422622E+00  1.006372596757E+00 -4.777864105002E+00
   40     6 C    -9.912770078056E-01 -4.777864105002E+00  5.757115149870E+00
   41     6 C     5.670758422622E+00 -1.006372596757E+00 -4.777864105002E+00
   42     6 C    -9.912770078056E-01  4.777864105002E+00 -5.757115149870E+00
   43     1 H     5.689184285092E+00  3.820586517177E+00  1.500643602899E+00
   44     1 H    -5.689184285092E+00 -3.820586517177E+00  1.500643602899E+00
   45     1 H     5.689184285092E+00 -3.820586517177E+00 -1.500643602899E+00
   46     1 H    -5.689184285092E+00  3.820586517177E+00 -1.500643602899E+00
   47     1 H     1.478133948856E+00  5.775821609230E+00  3.820586517177E+00
   48     1 H     3.763277719419E+00  1.500643602899E+00  5.775821609230E+00
   49     1 H    -1.478133948856E+00 -5.775821609230E+00  3.820586517177E+00
   50     1 H    -3.763277719419E+00  1.500643602899E+00 -5.775821609230E+00
   51     1 H     1.478133948856E+00 -5.775821609230E+00 -3.820586517177E+00
   52     1 H    -3.763277719419E+00 -1.500643602899E+00  5.775821609230E+00
   53     1 H    -1.478133948856E+00  5.775821609230E+00 -3.820586517177E+00
   54     1 H     3.763277719419E+00 -1.500643602899E+00 -5.775821609230E+00
   55     1 H     3.763277719419E+00  5.775821609230E+00  1.500643602899E+00
   56     1 H    -3.763277719419E+00 -5.775821609230E+00  1.500643602899E+00
   57     1 H    -3.763277719419E+00  5.775821609230E+00 -1.500643602899E+00
   58     1 H     3.763277719419E+00 -5.775821609230E+00 -1.500643602899E+00
   59     1 H     5.689184285092E+00  1.500643602899E+00  3.820586517177E+00
   60     1 H     1.478133948856E+00  3.820586517177E+00  5.775821609230E+00
   61     1 H    -5.689184285092E+00 -1.500643602899E+00  3.820586517177E+00
   62     1 H     1.478133948856E+00 -3.820586517177E+00 -5.775821609230E+00
   63     1 H    -5.689184285092E+00  1.500643602899E+00 -3.820586517177E+00
   64     1 H    -1.478133948856E+00 -3.820586517177E+00  5.775821609230E+00
   65     1 H     5.689184285092E+00 -1.500643602899E+00 -3.820586517177E+00
   66     1 H    -1.478133948856E+00  3.820586517177E+00 -5.775821609230E+00
   67     7 N     6.675445007009E+00  5.189226713136E+00  2.174756749770E-01
   68     7 N    -6.675445007009E+00 -5.189226713136E+00  2.174756749770E-01
   69     7 N     6.675445007009E+00 -5.189226713136E+00 -2.174756749770E-01
   70     7 N    -6.675445007009E+00  5.189226713136E+00 -2.174756749770E-01
   71     7 N     2.142135398523E-01  6.777101529958E+00  5.189226713136E+00
   72     7 N     5.111388312439E+00  2.174756749770E-01  6.777101529958E+00
   73     7 N    -2.142135398523E-01 -6.777101529958E+00  5.189226713136E+00
   74     7 N    -5.111388312439E+00  2.174756749770E-01 -6.777101529958E+00
   75     7 N     2.142135398523E-01 -6.777101529958E+00 -5.189226713136E+00
   76     7 N    -5.111388312439E+00 -2.174756749770E-01  6.777101529958E+00
   77     7 N    -2.142135398523E-01  6.777101529958E+00 -5.189226713136E+00
   78     7 N     5.111388312439E+00 -2.174756749770E-01 -6.777101529958E+00
   79     7 N     5.111388312439E+00  6.777101529958E+00  2.174756749770E-01
   80     7 N    -5.111388312439E+00 -6.777101529958E+00  2.174756749770E-01
   81     7 N    -5.111388312439E+00  6.777101529958E+00 -2.174756749770E-01
   82     7 N     5.111388312439E+00 -6.777101529958E+00 -2.174756749770E-01
   83     7 N     6.675445007009E+00  2.174756749770E-01  5.189226713136E+00
   84     7 N     2.142135398523E-01  5.189226713136E+00  6.777101529958E+00
   85     7 N    -6.675445007009E+00 -2.174756749770E-01  5.189226713136E+00
   86     7 N     2.142135398523E-01 -5.189226713136E+00 -6.777101529958E+00
   87     7 N    -6.675445007009E+00  2.174756749770E-01 -5.189226713136E+00
   88     7 N    -2.142135398523E-01 -5.189226713136E+00  6.777101529958E+00
   89     7 N     6.675445007009E+00 -2.174756749770E-01 -5.189226713136E+00
   90     7 N    -2.142135398523E-01  5.189226713136E+00 -6.777101529958E+00
   91     7 N    -1.422869420791E+00 -1.444537483037E+00  7.490942510733E+00
   92     7 N     1.422869420791E+00  1.444537483037E+00  7.490942510733E+00
   93     7 N    -1.422869420791E+00  1.444537483037E+00 -7.490942510733E+00
   94     7 N     1.422869420791E+00 -1.444537483037E+00 -7.490942510733E+00
   95     7 N     7.378578373072E+00 -1.444537483037E+00 -1.444537483037E+00
   96     7 N    -1.422869420791E+00  7.490942510733E+00 -1.444537483037E+00
   97     7 N    -7.378578373072E+00  1.444537483037E+00 -1.444537483037E+00
   98     7 N     1.422869420791E+00  7.490942510733E+00  1.444537483037E+00
   99     7 N     7.378578373072E+00  1.444537483037E+00  1.444537483037E+00
  100     7 N     1.422869420791E+00 -7.490942510733E+00 -1.444537483037E+00
  101     7 N    -7.378578373072E+00 -1.444537483037E+00  1.444537483037E+00
  102     7 N    -1.422869420791E+00 -7.490942510733E+00  1.444537483037E+00
  103     8 O    -1.876796087135E+00 -3.755727011360E-01  7.123752114797E+00
  104     8 O     1.876796087135E+00  3.755727011360E-01  7.123752114797E+00
  105     8 O    -1.876796087135E+00  3.755727011360E-01 -7.123752114797E+00
  106     8 O     1.876796087135E+00 -3.755727011360E-01 -7.123752114797E+00
  107     8 O     7.016895833075E+00 -1.905376738208E+00 -3.755727011360E-01
  108     8 O    -3.699391106190E-01  7.123752114797E+00 -1.905376738208E+00
  109     8 O    -7.016895833075E+00  1.905376738208E+00 -3.755727011360E-01
  110     8 O     3.699391106190E-01  7.123752114797E+00  1.905376738208E+00
  111     8 O     7.016895833075E+00  1.905376738208E+00  3.755727011360E-01
  112     8 O     3.699391106190E-01 -7.123752114797E+00 -1.905376738208E+00
  113     8 O    -7.016895833075E+00 -1.905376738208E+00  3.755727011360E-01
  114     8 O    -3.699391106190E-01 -7.123752114797E+00  1.905376738208E+00
  115     8 O    -3.699391106190E-01 -1.905376738208E+00  7.123752114797E+00
  116     8 O     3.699391106190E-01  1.905376738208E+00  7.123752114797E+00
  117     8 O     3.699391106190E-01 -1.905376738208E+00 -7.123752114797E+00
  118     8 O    -3.699391106190E-01  1.905376738208E+00 -7.123752114797E+00
  119     8 O    -1.876796087135E+00  7.123752114797E+00 -3.755727011360E-01
  120     8 O     7.016895833075E+00 -3.755727011360E-01 -1.905376738208E+00
  121     8 O     1.876796087135E+00 -7.123752114797E+00 -3.755727011360E-01
  122     8 O     7.016895833075E+00  3.755727011360E-01  1.905376738208E+00
  123     8 O     1.876796087135E+00  7.123752114797E+00  3.755727011360E-01
  124     8 O    -7.016895833075E+00  3.755727011360E-01 -1.905376738208E+00
  125     8 O    -1.876796087135E+00 -7.123752114797E+00  3.755727011360E-01
  126     8 O    -7.016895833075E+00 -3.755727011360E-01  1.905376738208E+00

 *******************************************************************************
 *                             OPTIMIZATION STARTS                             *
 *******************************************************************************
 RECLASIFICATION OF INDICES FOR INTEGRAL CALC ACCORDING TO DIFFERENT CRITERIA:
           FIXDELTE                  FIXDELTX              FIXDELTN
           0.0000000                0.0000000              *****
 *******************************************************************************

 *******************************************************************************
 COORDINATE OPTIMIZATION - POINT    1
 INFORMATION **** EXCBUF **** EXCH. BIPO BUFFER: WORDS USED =     4000000
 WARNING **** EXCBUF **** EXCH. BIPO BUFFER TOO SMALL - TO AVOID I/O SET EXCHSIZE =     8033472

 DFT PARAMETERS

     ATOM       ELECTRONS   NET CHARGE   R(ANGSTROM)
   1 230  ZN     20.0000      0.0000     1.37000000
   7   6  C       6.0000      0.0000     0.77000000
  43   1  H       1.0000      0.0000     1.11000000
  67   7  N       7.0000      0.0000     0.74000000
 103   8  O       8.0000      0.0000     0.74000000

 SIZE OF GRID=     994478
 TTTTTTTTTTTTTTTTTTTTTTTTTTTTTT MAKE_GRID2  TELAPSE     4482.89 TCPU     1996.99
 BECKE WEIGHT FUNCTION
 RADSAFE =     2.00
 TOLERANCES - DENSITY:10**- 6; POTENTIAL:10**- 9; GRID WGT:10**-14

 RADIAL INTEGRATION  - INTERVALS (POINTS,UPPER LIMIT):            1( 99,  4.0*R)

 ANGULAR INTEGRATION - INTERVALS (ACCURACY LEVEL [N. POINTS] UPPER LIMIT):
  1(  6[ 146]   0.2)  2( 11[ 302]   0.5)  3( 14[ 590]   0.9)  4( 18[1454]   3.5)
  5( 14[ 590]9999.0)

 *******************************************************************************
 ZIF-65 (cif CCDC 917446, CIMFUB)                                                
 CRYSTAL - SCF - TYPE OF CALCULATION :  RESTRICTED CLOSED SHELL
 *******************************************************************************

 CAPPA:IS1  2;IS2  2;IS3  2; K PTS MONK NET   4; SYMMOPS:K SPACE  16;G SPACE   8

 TTTTTTTTTTTTTTTTTTTTTTTTTTTTTT SDIK        TELAPSE     4483.94 TCPU     1998.03

 INFORMATION FROM INTEGRAL EVALUATION

 RESTART FROM A PREVIOUS DENSITY MATRIX - DEP ACTIVE
 NUMBER OF COUPLE SETS (NEW, OLD, FOUND):   21546   21546   21546
 NUMBER OF IRREDUCIBLE G VECTORS        :   68698   68698   68698
 CHARGE NORMALIZATION FACTOR   0.99956846
 TOTAL ATOMIC CHARGES:
  18.4986202  18.4986202  18.4986202  18.4983007  18.4983007  18.4986202
   5.3843048   5.3843048   5.3843048   5.3843048   5.3798679   5.3843048
   5.3798679   5.3843048   5.3798679   5.3843048   5.3798679   5.3843048
   5.9986787   5.9986787   5.9986787   5.9986787   5.9925886   5.9953922
   5.9925886   5.9953922   5.9925886   5.9953922   5.9925886   5.9953922
   5.9953922   5.9953922   5.9953922   5.9953922   5.9986787   5.9925886
   5.9986787   5.9925886   5.9986787   5.9925886   5.9986787   5.9925886
   0.8744129   0.8744129   0.8744129   0.8744129   0.8760057   0.8782845
   0.8760057   0.8782845   0.8760057   0.8782845   0.8760057   0.8782845
   0.8782845   0.8782845   0.8782845   0.8782845   0.8744129   0.8760057
   0.8744129   0.8760057   0.8744129   0.8760057   0.8744129   0.8760057
   7.6185253   7.6185253   7.6185253   7.6185253   7.6170304   7.6194101
   7.6170304   7.6194101   7.6170304   7.6194101   7.6170304   7.6194101
   7.6194101   7.6194101   7.6194101   7.6194101   7.6185253   7.6170304
   7.6185253   7.6170304   7.6185253   7.6170304   7.6185253   7.6170304
   6.8092115   6.8092115   6.8092115   6.8092115   6.8052739   6.8092115
   6.8052739   6.8092115   6.8052739   6.8092115   6.8052739   6.8092115
   8.2894968   8.2894968   8.2894968   8.2894968   8.2898665   8.2903359
   8.2898665   8.2903359   8.2898665   8.2903359   8.2898665   8.2903359
   8.2903359   8.2903359   8.2903359   8.2903359   8.2894968   8.2898665
   8.2894968   8.2898665   8.2894968   8.2898665   8.2894968   8.2898665
 TTTTTTTTTTTTTTTTTTTTTTTTTTTTTT MOQGAD      TELAPSE     4484.79 TCPU     1998.76
 TTTTTTTTTTTTTTTTTTTTTTTTTTTTTT SHELLXN     TELAPSE     4496.78 TCPU     2009.12
 TTTTTTTTTTTTTTTTTTTTTTTTTTTTTT MONMO3      TELAPSE     4500.18 TCPU     2012.53
 NUMERICALLY INTEGRATED DENSITY    804.0023465855
 TTTTTTTTTTTTTTTTTTTTTTTTTTTTTT NUMDFT      TELAPSE     4502.31 TCPU     2014.66
 CYC   0 ETOT(AU) -6.519435580872E+03 DETOT -6.52E+03 tst  1.96E-14 PX  1.00E+00
 TTTTTTTTTTTTTTTTTTTTTTTTTTTTTT DIIS        TELAPSE     4502.39 TCPU     2014.73
 TTTTTTTTTTTTTTTTTTTTTTTTTTTTTT FDIK        TELAPSE     4529.38 TCPU     2022.76
 INSULATING STATE
 TOP OF VALENCE BANDS -    BAND    402; K    4; EIG -2.4980937E-01 AU
 TOP OF VALENCE BANDS -    BAND    402; K    1; EIG -2.5090142E-01 AU
 BOTTOM OF VIRTUAL BANDS - BAND    403; K    4; EIG -9.5767816E-02 AU
 DIRECT ENERGY BAND GAP:   4.1917 eV
 BOTTOM OF VIRTUAL BANDS - BAND    403; K    1; EIG -9.5677950E-02 AU
 TTTTTTTTTTTTTTTTTTTTTTTTTTTTTT PDIG        TELAPSE     4529.94 TCPU     2023.32
 CHARGE NORMALIZATION FACTOR   1.00000000
 TOTAL ATOMIC CHARGES:
  18.5009049  18.5009049  18.5009049  18.5012473  18.5012473  18.5009049
   5.3820974   5.3820974   5.3820974   5.3820974   5.3935717   5.3820974
   5.3935717   5.3820974   5.3935717   5.3820974   5.3935717   5.3820974
   5.9809321   5.9809321   5.9809321   5.9809321   5.9933398   6.0008314
   5.9933398   6.0008314   5.9933398   6.0008314   5.9933398   6.0008314
   6.0008314   6.0008314   6.0008314   6.0008314   5.9809321   5.9933398
   5.9809321   5.9933398   5.9809321   5.9933398   5.9809321   5.9933398
   0.8777523   0.8777523   0.8777523   0.8777523   0.8732095   0.8780712
   0.8732095   0.8780712   0.8732095   0.8780712   0.8732095   0.8780712
   0.8780712   0.8780712   0.8780712   0.8780712   0.8777523   0.8732095
   0.8777523   0.8732095   0.8777523   0.8732095   0.8777523   0.8732095
   7.6312549   7.6312549   7.6312549   7.6312549   7.6137230   7.6071663
   7.6137230   7.6071663   7.6137230   7.6071663   7.6137230   7.6071663
   7.6071663   7.6071663   7.6071663   7.6071663   7.6312549   7.6137230
   7.6312549   7.6137230   7.6312549   7.6137230   7.6312549   7.6137230
   6.7874588   6.7874588   6.7874588   6.7874588   6.8018980   6.7874588
   6.8018980   6.7874588   6.8018980   6.7874588   6.8018980   6.7874588
   8.3068770   8.3068770   8.3068770   8.3068770   8.3005208   8.2932664
   8.3005208   8.2932664   8.3005208   8.2932664   8.3005208   8.2932664
   8.2932664   8.2932664   8.2932664   8.2932664   8.3068770   8.3005208
   8.3068770   8.3005208   8.3068770   8.3005208   8.3068770   8.3005208
 TTTTTTTTTTTTTTTTTTTTTTTTTTTTTT MOQGAD      TELAPSE     4529.96 TCPU     2023.34
 TTTTTTTTTTTTTTTTTTTTTTTTTTTTTT SHELLXN     TELAPSE     4566.63 TCPU     2033.69
 TTTTTTTTTTTTTTTTTTTTTTTTTTTTTT MONMO3      TELAPSE     4601.40 TCPU     2068.45
 NUMERICALLY INTEGRATED DENSITY    804.0023327316
 TTTTTTTTTTTTTTTTTTTTTTTTTTTTTT NUMDFT      TELAPSE     4603.34 TCPU     2070.39
 CYC   1 ETOT(AU) -6.520392357846E+03 DETOT -9.57E-01 tst  0.00E+00 PX  5.01E-03
 TTTTTTTTTTTTTTTTTTTTTTTTTTTTTT DIIS        TELAPSE     4603.97 TCPU     2071.03
 DIIS TEST: 0.20853E-01 AT SCF   CYCLE   1 - MIX   30 %
 TTTTTTTTTTTTTTTTTTTTTTTTTTTTTT FDIK        TELAPSE     4607.57 TCPU     2072.46
 INSULATING STATE
 TOP OF VALENCE BANDS -    BAND    402; K    4; EIG -2.4866553E-01 AU
 TOP OF VALENCE BANDS -    BAND    402; K    1; EIG -2.4934059E-01 AU
 BOTTOM OF VIRTUAL BANDS - BAND    403; K    2; EIG -9.0234349E-02 AU
 INDIRECT ENERGY BAND GAP:   4.3111 eV
 BOTTOM OF VIRTUAL BANDS - BAND    403; K    1; EIG -9.0012676E-02 AU
 TTTTTTTTTTTTTTTTTTTTTTTTTTTTTT PDIG        TELAPSE     4607.88 TCPU     2072.77
 CHARGE NORMALIZATION FACTOR   1.00000000
 TOTAL ATOMIC CHARGES:
  18.4938632  18.4938632  18.4938632  18.4957583  18.4957583  18.4938632
   5.3904515   5.3904515   5.3904515   5.3904515   5.3832393   5.3904515
   5.3832393   5.3904515   5.3832393   5.3904515   5.3832393   5.3904515
   5.9879556   5.9879556   5.9879556   5.9879556   6.0019940   6.0000510
   6.0019940   6.0000510   6.0019940   6.0000510   6.0019940   6.0000510
   6.0000510   6.0000510   6.0000510   6.0000510   5.9879556   6.0019940
   5.9879556   6.0019940   5.9879556   6.0019940   5.9879556   6.0019940
   0.8756637   0.8756637   0.8756637   0.8756637   0.8775408   0.8791662
   0.8775408   0.8791662   0.8775408   0.8791662   0.8775408   0.8791662
   0.8791662   0.8791662   0.8791662   0.8791662   0.8756637   0.8775408
   0.8756637   0.8775408   0.8756637   0.8775408   0.8756637   0.8775408
   7.6155846   7.6155846   7.6155846   7.6155846   7.6125090   7.6183138
   7.6125090   7.6183138   7.6125090   7.6183138   7.6125090   7.6183138
   7.6183138   7.6183138   7.6183138   7.6183138   7.6155846   7.6125090
   7.6155846   7.6125090   7.6155846   7.6125090   7.6155846   7.6125090
   6.8075719   6.8075719   6.8075719   6.8075719   6.7998999   6.8075719
   6.7998999   6.8075719   6.7998999   6.8075719   6.7998999   6.8075719
   8.2907515   8.2907515   8.2907515   8.2907515   8.2939197   8.2860859
   8.2939197   8.2860859   8.2939197   8.2860859   8.2939197   8.2860859
   8.2860859   8.2860859   8.2860859   8.2860859   8.2907515   8.2939197
   8.2907515   8.2939197   8.2907515   8.2939197   8.2907515   8.2939197
 TTTTTTTTTTTTTTTTTTTTTTTTTTTTTT MOQGAD      TELAPSE     4607.89 TCPU     2072.78
 TTTTTTTTTTTTTTTTTTTTTTTTTTTTTT SHELLXN     TELAPSE     4625.35 TCPU     2083.15
 TTTTTTTTTTTTTTTTTTTTTTTTTTTTTT MONMO3      TELAPSE     4626.24 TCPU     2084.04
 NUMERICALLY INTEGRATED DENSITY    804.0023392429
 TTTTTTTTTTTTTTTTTTTTTTTTTTTTTT NUMDFT      TELAPSE     4628.19 TCPU     2086.00
 CYC   2 ETOT(AU) -6.520392893998E+03 DETOT -5.36E-04 tst  1.98E-05 PX  6.06E-03
 TTTTTTTTTTTTTTTTTTTTTTTTTTTTTT DIIS        TELAPSE     4634.61 TCPU     2092.42
 DIIS TEST: 0.17054E-01 AT SCF   CYCLE   2 - DIIS ACTIVE - HISTORY:     2 CYCLES
 TTTTTTTTTTTTTTTTTTTTTTTTTTTTTT FDIK        TELAPSE     4637.49 TCPU     2093.87
 INSULATING STATE
 TOP OF VALENCE BANDS -    BAND    402; K    4; EIG -2.4831310E-01 AU
 TOP OF VALENCE BANDS -    BAND    402; K    1; EIG -2.4912707E-01 AU
 BOTTOM OF VIRTUAL BANDS - BAND    403; K    3; EIG -8.9632867E-02 AU
 INDIRECT ENERGY BAND GAP:   4.3179 eV
 BOTTOM OF VIRTUAL BANDS - BAND    403; K    1; EIG -8.9447130E-02 AU
 TTTTTTTTTTTTTTTTTTTTTTTTTTTTTT PDIG        TELAPSE     4637.79 TCPU     2094.18
 CHARGE NORMALIZATION FACTOR   1.00000000
 TOTAL ATOMIC CHARGES:
  18.4964046  18.4964046  18.4964046  18.4969587  18.4969587  18.4964046
   5.3829996   5.3829996   5.3829996   5.3829996   5.3897749   5.3829996
   5.3897749   5.3829996   5.3897749   5.3829996   5.3897749   5.3829996
   5.9881655   5.9881655   5.9881655   5.9881655   5.9917271   5.9991142
   5.9917271   5.9991142   5.9917271   5.9991142   5.9917271   5.9991142
   5.9991142   5.9991142   5.9991142   5.9991142   5.9881655   5.9917271
   5.9881655   5.9917271   5.9881655   5.9917271   5.9881655   5.9917271
   0.8761786   0.8761786   0.8761786   0.8761786   0.8784324   0.8797128
   0.8784324   0.8797128   0.8784324   0.8797128   0.8784324   0.8797128
   0.8797128   0.8797128   0.8797128   0.8797128   0.8761786   0.8784324
   0.8761786   0.8784324   0.8761786   0.8784324   0.8761786   0.8784324
   7.6271454   7.6271454   7.6271454   7.6271454   7.6137739   7.6113560
   7.6137739   7.6113560   7.6137739   7.6113560   7.6137739   7.6113560
   7.6113560   7.6113560   7.6113560   7.6113560   7.6271454   7.6137739
   7.6271454   7.6137739   7.6271454   7.6137739   7.6271454   7.6137739
   6.7970714   6.7970714   6.7970714   6.7970714   6.8013946   6.7970714
   6.8013946   6.7970714   6.8013946   6.7970714   6.8013946   6.7970714
   8.3000290   8.3000290   8.3000290   8.3000290   8.2971163   8.2891512
   8.2971163   8.2891512   8.2971163   8.2891512   8.2971163   8.2891512
   8.2891512   8.2891512   8.2891512   8.2891512   8.3000290   8.2971163
   8.3000290   8.2971163   8.3000290   8.2971163   8.3000290   8.2971163
 TTTTTTTTTTTTTTTTTTTTTTTTTTTTTT MOQGAD      TELAPSE     4637.81 TCPU     2094.19
 TTTTTTTTTTTTTTTTTTTTTTTTTTTTTT SHELLXN     TELAPSE     4656.69 TCPU     2104.56
 TTTTTTTTTTTTTTTTTTTTTTTTTTTTTT MONMO3      TELAPSE     4657.58 TCPU     2105.45
 NUMERICALLY INTEGRATED DENSITY    804.0023386764
 TTTTTTTTTTTTTTTTTTTTTTTTTTTTTT NUMDFT      TELAPSE     4659.63 TCPU     2107.51
 CYC   3 ETOT(AU) -6.520394332292E+03 DETOT -1.44E-03 tst  8.93E-06 PX  2.82E-03
 TTTTTTTTTTTTTTTTTTTTTTTTTTTTTT DIIS        TELAPSE     4662.27 TCPU     2110.15
 DIIS TEST: 0.13425E-02 AT SCF   CYCLE   3 - DIIS ACTIVE - HISTORY:     3 CYCLES
 TTTTTTTTTTTTTTTTTTTTTTTTTTTTTT FDIK        TELAPSE     4667.59 TCPU     2110.80
 INSULATING STATE
 TOP OF VALENCE BANDS -    BAND    402; K    4; EIG -2.4883127E-01 AU
 TOP OF VALENCE BANDS -    BAND    402; K    1; EIG -2.4983063E-01 AU
 BOTTOM OF VIRTUAL BANDS - BAND    403; K    2; EIG -9.0021376E-02 AU
 INDIRECT ENERGY BAND GAP:   4.3214 eV
 BOTTOM OF VIRTUAL BANDS - BAND    403; K    1; EIG -8.9790107E-02 AU
 TTTTTTTTTTTTTTTTTTTTTTTTTTTTTT PDIG        TELAPSE     4667.90 TCPU     2111.11
 CHARGE NORMALIZATION FACTOR   1.00000000
 TOTAL ATOMIC CHARGES:
  18.4950558  18.4950558  18.4950558  18.4964996  18.4964996  18.4950558
   5.3837418   5.3837418   5.3837418   5.3837418   5.3870883   5.3837418
   5.3870883   5.3837418   5.3870883   5.3837418   5.3870883   5.3837418
   5.9840715   5.9840715   5.9840715   5.9840715   5.9959180   5.9999406
   5.9959180   5.9999406   5.9959180   5.9999406   5.9959180   5.9999406
   5.9999406   5.9999406   5.9999406   5.9999406   5.9840715   5.9959180
   5.9840715   5.9959180   5.9840715   5.9959180   5.9840715   5.9959180
   0.8764677   0.8764677   0.8764677   0.8764677   0.8771437   0.8792875
   0.8771437   0.8792875   0.8771437   0.8792875   0.8771437   0.8792875
   0.8792875   0.8792875   0.8792875   0.8792875   0.8764677   0.8771437
   0.8764677   0.8771437   0.8764677   0.8771437   0.8764677   0.8771437
   7.6251401   7.6251401   7.6251401   7.6251401   7.6135629   7.6150591
   7.6135629   7.6150591   7.6135629   7.6150591   7.6135629   7.6150591
   7.6150591   7.6150591   7.6150591   7.6150591   7.6251401   7.6135629
   7.6251401   7.6135629   7.6251401   7.6135629   7.6251401   7.6135629
   6.7977345   6.7977345   6.7977345   6.7977345   6.8001644   6.7977345
   6.8001644   6.7977345   6.8001644   6.7977345   6.8001644   6.7977345
   8.2995212   8.2995212   8.2995212   8.2995212   8.2972109   8.2899215
   8.2972109   8.2899215   8.2972109   8.2899215   8.2972109   8.2899215
   8.2899215   8.2899215   8.2899215   8.2899215   8.2995212   8.2972109
   8.2995212   8.2972109   8.2995212   8.2972109   8.2995212   8.2972109
 TTTTTTTTTTTTTTTTTTTTTTTTTTTTTT MOQGAD      TELAPSE     4667.91 TCPU     2111.12
 TTTTTTTTTTTTTTTTTTTTTTTTTTTTTT SHELLXN     TELAPSE     4691.16 TCPU     2121.49
 TTTTTTTTTTTTTTTTTTTTTTTTTTTTTT MONMO3      TELAPSE     4692.05 TCPU     2122.39
 NUMERICALLY INTEGRATED DENSITY    804.0023377213
 TTTTTTTTTTTTTTTTTTTTTTTTTTTTTT NUMDFT      TELAPSE     4694.03 TCPU     2124.36
 CYC   4 ETOT(AU) -6.520394433383E+03 DETOT -1.01E-04 tst  5.46E-07 PX  9.54E-04
 TTTTTTTTTTTTTTTTTTTTTTTTTTTTTT DIIS        TELAPSE     4694.44 TCPU     2124.77
 DIIS TEST: 0.26736E-03 AT SCF   CYCLE   4 - DIIS ACTIVE - HISTORY:     4 CYCLES
 TTTTTTTTTTTTTTTTTTTTTTTTTTTTTT FDIK        TELAPSE     4697.54 TCPU     2126.71
 INSULATING STATE
 TOP OF VALENCE BANDS -    BAND    402; K    4; EIG -2.4895496E-01 AU
 TOP OF VALENCE BANDS -    BAND    402; K    1; EIG -2.4999748E-01 AU
 BOTTOM OF VIRTUAL BANDS - BAND    403; K    3; EIG -9.0242350E-02 AU
 INDIRECT ENERGY BAND GAP:   4.3188 eV
 BOTTOM OF VIRTUAL BANDS - BAND    403; K    1; EIG -9.0147063E-02 AU
 TTTTTTTTTTTTTTTTTTTTTTTTTTTTTT PDIG        TELAPSE     4697.85 TCPU     2127.02
 CHARGE NORMALIZATION FACTOR   1.00000000
 TOTAL ATOMIC CHARGES:
  18.4949160  18.4949160  18.4949160  18.4955469  18.4955469  18.4949160
   5.3837010   5.3837010   5.3837010   5.3837010   5.3880809   5.3837010
   5.3880809   5.3837010   5.3880809   5.3837010   5.3880809   5.3837010
   5.9860176   5.9860176   5.9860176   5.9860176   5.9950172   6.0000316
   5.9950172   6.0000316   5.9950172   6.0000316   5.9950172   6.0000316
   6.0000316   6.0000316   6.0000316   6.0000316   5.9860176   5.9950172
   5.9860176   5.9950172   5.9860176   5.9950172   5.9860176   5.9950172
   0.8763010   0.8763010   0.8763010   0.8763010   0.8770497   0.8791772
   0.8770497   0.8791772   0.8770497   0.8791772   0.8770497   0.8791772
   0.8791772   0.8791772   0.8791772   0.8791772   0.8763010   0.8770497
   0.8763010   0.8770497   0.8763010   0.8770497   0.8763010   0.8770497
   7.6261713   7.6261713   7.6261713   7.6261713   7.6138432   7.6132532
   7.6138432   7.6132532   7.6138432   7.6132532   7.6138432   7.6132532
   7.6132532   7.6132532   7.6132532   7.6132532   7.6261713   7.6138432
   7.6261713   7.6138432   7.6261713   7.6138432   7.6261713   7.6138432
   6.7983173   6.7983173   6.7983173   6.7983173   6.8014612   6.7983173
   6.8014612   6.7983173   6.8014612   6.7983173   6.8014612   6.7983173
   8.2984899   8.2984899   8.2984899   8.2984899   8.2968812   8.2896329
   8.2968812   8.2896329   8.2968812   8.2896329   8.2968812   8.2896329
   8.2896329   8.2896329   8.2896329   8.2896329   8.2984899   8.2968812
   8.2984899   8.2968812   8.2984899   8.2968812   8.2984899   8.2968812
 TTTTTTTTTTTTTTTTTTTTTTTTTTTTTT MOQGAD      TELAPSE     4697.86 TCPU     2127.03
 TTTTTTTTTTTTTTTTTTTTTTTTTTTTTT SHELLXN     TELAPSE     4718.66 TCPU     2137.41
 TTTTTTTTTTTTTTTTTTTTTTTTTTTTTT MONMO3      TELAPSE     4721.23 TCPU     2139.98
 NUMERICALLY INTEGRATED DENSITY    804.0023376382
 TTTTTTTTTTTTTTTTTTTTTTTTTTTTTT NUMDFT      TELAPSE     4723.17 TCPU     2141.93
 CYC   5 ETOT(AU) -6.520394451666E+03 DETOT -1.83E-05 tst  8.05E-08 PX  3.58E-04
 TTTTTTTTTTTTTTTTTTTTTTTTTTTTTT DIIS        TELAPSE     4764.66 TCPU     2183.42
 DIIS TEST: 0.72784E-04 AT SCF   CYCLE   5 - DIIS ACTIVE - HISTORY:     5 CYCLES
 TTTTTTTTTTTTTTTTTTTTTTTTTTTTTT FDIK        TELAPSE     4770.43 TCPU     2187.96
 INSULATING STATE
 TOP OF VALENCE BANDS -    BAND    402; K    4; EIG -2.4884478E-01 AU
 TOP OF VALENCE BANDS -    BAND    402; K    1; EIG -2.4983485E-01 AU
 BOTTOM OF VIRTUAL BANDS - BAND    403; K    3; EIG -9.0040993E-02 AU
 INDIRECT ENERGY BAND GAP:   4.3213 eV
 BOTTOM OF VIRTUAL BANDS - BAND    403; K    1; EIG -8.9897146E-02 AU
 TTTTTTTTTTTTTTTTTTTTTTTTTTTTTT PDIG        TELAPSE     4770.74 TCPU     2188.27
 CHARGE NORMALIZATION FACTOR   1.00000000
 TOTAL ATOMIC CHARGES:
  18.4952038  18.4952038  18.4952038  18.4960781  18.4960781  18.4952038
   5.3839040   5.3839040   5.3839040   5.3839040   5.3878686   5.3839040
   5.3878686   5.3839040   5.3878686   5.3839040   5.3878686   5.3839040
   5.9855887   5.9855887   5.9855887   5.9855887   5.9950595   5.9998933
   5.9950595   5.9998933   5.9950595   5.9998933   5.9950595   5.9998933
   5.9998933   5.9998933   5.9998933   5.9998933   5.9855887   5.9950595
   5.9855887   5.9950595   5.9855887   5.9950595   5.9855887   5.9950595
   0.8763135   0.8763135   0.8763135   0.8763135   0.8772704   0.8792267
   0.8772704   0.8792267   0.8772704   0.8792267   0.8772704   0.8792267
   0.8792267   0.8792267   0.8792267   0.8792267   0.8763135   0.8772704
   0.8763135   0.8772704   0.8763135   0.8772704   0.8763135   0.8772704
   7.6254157   7.6254157   7.6254157   7.6254157   7.6136753   7.6139958
   7.6136753   7.6139958   7.6136753   7.6139958   7.6136753   7.6139958
   7.6139958   7.6139958   7.6139958   7.6139958   7.6254157   7.6136753
   7.6254157   7.6136753   7.6254157   7.6136753   7.6254157   7.6136753
   6.7979234   6.7979234   6.7979234   6.7979234   6.8009322   6.7979234
   6.8009322   6.7979234   6.8009322   6.7979234   6.8009322   6.7979234
   8.2995514   8.2995514   8.2995514   8.2995514   8.2970047   8.2891556
   8.2970047   8.2891556   8.2970047   8.2891556   8.2970047   8.2891556
   8.2891556   8.2891556   8.2891556   8.2891556   8.2995514   8.2970047
   8.2995514   8.2970047   8.2995514   8.2970047   8.2995514   8.2970047
 TTTTTTTTTTTTTTTTTTTTTTTTTTTTTT MOQGAD      TELAPSE     4770.75 TCPU     2188.29
 TTTTTTTTTTTTTTTTTTTTTTTTTTTTTT SHELLXN     TELAPSE     4884.69 TCPU     2198.88
 TTTTTTTTTTTTTTTTTTTTTTTTTTTTTT MONMO3      TELAPSE     4886.38 TCPU     2200.58
 NUMERICALLY INTEGRATED DENSITY    804.0023377058
 TTTTTTTTTTTTTTTTTTTTTTTTTTTTTT NUMDFT      TELAPSE     4888.44 TCPU     2202.63
 CYC   6 ETOT(AU) -6.520394454019E+03 DETOT -2.35E-06 tst  3.22E-08 PX  1.55E-04
 TTTTTTTTTTTTTTTTTTTTTTTTTTTTTT DIIS        TELAPSE     4889.75 TCPU     2203.95
 DIIS TEST: 0.21623E-04 AT SCF   CYCLE   6 - DIIS ACTIVE - HISTORY:     6 CYCLES
 TTTTTTTTTTTTTTTTTTTTTTTTTTTTTT FDIK        TELAPSE     4900.15 TCPU     2206.11
 INSULATING STATE
 TOP OF VALENCE BANDS -    BAND    402; K    4; EIG -2.4885771E-01 AU
 TOP OF VALENCE BANDS -    BAND    402; K    1; EIG -2.4986363E-01 AU
 BOTTOM OF VIRTUAL BANDS - BAND    403; K    3; EIG -9.0043844E-02 AU
 INDIRECT ENERGY BAND GAP:   4.3215 eV
 BOTTOM OF VIRTUAL BANDS - BAND    403; K    1; EIG -8.9904642E-02 AU
 TTTTTTTTTTTTTTTTTTTTTTTTTTTTTT PDIG        TELAPSE     4900.46 TCPU     2206.41
 CHARGE NORMALIZATION FACTOR   1.00000000
 TOTAL ATOMIC CHARGES:
  18.4951778  18.4951778  18.4951778  18.4959673  18.4959673  18.4951778
   5.3839263   5.3839263   5.3839263   5.3839263   5.3877717   5.3839263
   5.3877717   5.3839263   5.3877717   5.3839263   5.3877717   5.3839263
   5.9854889   5.9854889   5.9854889   5.9854889   5.9952035   5.9999024
   5.9952035   5.9999024   5.9952035   5.9999024   5.9952035   5.9999024
   5.9999024   5.9999024   5.9999024   5.9999024   5.9854889   5.9952035
   5.9854889   5.9952035   5.9854889   5.9952035   5.9854889   5.9952035
   0.8763214   0.8763214   0.8763214   0.8763214   0.8772279   0.8792496
   0.8772279   0.8792496   0.8772279   0.8792496   0.8772279   0.8792496
   0.8792496   0.8792496   0.8792496   0.8792496   0.8763214   0.8772279
   0.8763214   0.8772279   0.8763214   0.8772279   0.8763214   0.8772279
   7.6257162   7.6257162   7.6257162   7.6257162   7.6136854   7.6137663
   7.6136854   7.6137663   7.6136854   7.6137663   7.6136854   7.6137663
   7.6137663   7.6137663   7.6137663   7.6137663   7.6257162   7.6136854
   7.6257162   7.6136854   7.6257162   7.6136854   7.6257162   7.6136854
   6.7979645   6.7979645   6.7979645   6.7979645   6.8008299   6.7979645
   6.8008299   6.7979645   6.8008299   6.7979645   6.8008299   6.7979645
   8.2986594   8.2986594   8.2986594   8.2986594   8.2969985   8.2900081
   8.2969985   8.2900081   8.2969985   8.2900081   8.2969985   8.2900081
   8.2900081   8.2900081   8.2900081   8.2900081   8.2986594   8.2969985
   8.2986594   8.2969985   8.2986594   8.2969985   8.2986594   8.2969985
 TTTTTTTTTTTTTTTTTTTTTTTTTTTTTT MOQGAD      TELAPSE     4900.47 TCPU     2206.43
 TTTTTTTTTTTTTTTTTTTTTTTTTTTTTT SHELLXN     TELAPSE     4928.27 TCPU     2216.80
 TTTTTTTTTTTTTTTTTTTTTTTTTTTTTT MONMO3      TELAPSE     4929.16 TCPU     2217.68
 NUMERICALLY INTEGRATED DENSITY    804.0023377080
 TTTTTTTTTTTTTTTTTTTTTTTTTTTTTT NUMDFT      TELAPSE     4931.22 TCPU     2219.74
 CYC   7 ETOT(AU) -6.520394454818E+03 DETOT -7.99E-07 tst  3.39E-08 PX  1.31E-04
 TTTTTTTTTTTTTTTTTTTTTTTTTTTTTT DIIS        TELAPSE     4933.56 TCPU     2222.08
 DIIS TEST: 0.15430E-04 AT SCF   CYCLE   7 - DIIS ACTIVE - HISTORY:     7 CYCLES
 TTTTTTTTTTTTTTTTTTTTTTTTTTTTTT FDIK        TELAPSE     4941.37 TCPU     2222.82
 INSULATING STATE
 TOP OF VALENCE BANDS -    BAND    402; K    4; EIG -2.4887252E-01 AU
 TOP OF VALENCE BANDS -    BAND    402; K    1; EIG -2.4988140E-01 AU
 BOTTOM OF VIRTUAL BANDS - BAND    403; K    3; EIG -9.0071005E-02 AU
 INDIRECT ENERGY BAND GAP:   4.3212 eV
 BOTTOM OF VIRTUAL BANDS - BAND    403; K    1; EIG -8.9941853E-02 AU
 TTTTTTTTTTTTTTTTTTTTTTTTTTTTTT PDIG        TELAPSE     4941.67 TCPU     2223.12
 CHARGE NORMALIZATION FACTOR   1.00000000
 TOTAL ATOMIC CHARGES:
  18.4950604  18.4950604  18.4950604  18.4958839  18.4958839  18.4950604
   5.3838979   5.3838979   5.3838979   5.3838979   5.3879178   5.3838979
   5.3879178   5.3838979   5.3879178   5.3838979   5.3879178   5.3838979
   5.9855424   5.9855424   5.9855424   5.9855424   5.9951697   6.0000063
   5.9951697   6.0000063   5.9951697   6.0000063   5.9951697   6.0000063
   6.0000063   6.0000063   6.0000063   6.0000063   5.9855424   5.9951697
   5.9855424   5.9951697   5.9855424   5.9951697   5.9855424   5.9951697
   0.8763132   0.8763132   0.8763132   0.8763132   0.8772075   0.8792294
   0.8772075   0.8792294   0.8772075   0.8792294   0.8772075   0.8792294
   0.8792294   0.8792294   0.8792294   0.8792294   0.8763132   0.8772075
   0.8763132   0.8772075   0.8763132   0.8772075   0.8763132   0.8772075
   7.6256425   7.6256425   7.6256425   7.6256425   7.6136859   7.6138248
   7.6136859   7.6138248   7.6136859   7.6138248   7.6136859   7.6138248
   7.6138248   7.6138248   7.6138248   7.6138248   7.6256425   7.6136859
   7.6256425   7.6136859   7.6256425   7.6136859   7.6256425   7.6136859
   6.7980296   6.7980296   6.7980296   6.7980296   6.8009088   6.7980296
   6.8009088   6.7980296   6.8009088   6.7980296   6.8009088   6.7980296
   8.2990416   8.2990416   8.2990416   8.2990416   8.2969957   8.2894991
   8.2969957   8.2894991   8.2969957   8.2894991   8.2969957   8.2894991
   8.2894991   8.2894991   8.2894991   8.2894991   8.2990416   8.2969957
   8.2990416   8.2969957   8.2990416   8.2969957   8.2990416   8.2969957
 TTTTTTTTTTTTTTTTTTTTTTTTTTTTTT MOQGAD      TELAPSE     4941.69 TCPU     2223.14
 TTTTTTTTTTTTTTTTTTTTTTTTTTTTTT SHELLXN     TELAPSE     4964.07 TCPU     2233.70
 TTTTTTTTTTTTTTTTTTTTTTTTTTTTTT MONMO3      TELAPSE     4964.49 TCPU     2234.12
 NUMERICALLY INTEGRATED DENSITY    804.0023377030
 TTTTTTTTTTTTTTTTTTTTTTTTTTTTTT NUMDFT      TELAPSE     4966.43 TCPU     2236.06
 CYC   8 ETOT(AU) -6.520394456649E+03 DETOT -1.83E-06 tst  8.88E-09 PX  7.39E-05
 TTTTTTTTTTTTTTTTTTTTTTTTTTTTTT DIIS        TELAPSE     4967.43 TCPU     2237.06
 DIIS TEST: 0.15518E-05 AT SCF   CYCLE   8 - DIIS ACTIVE - HISTORY:     8 CYCLES
 TTTTTTTTTTTTTTTTTTTTTTTTTTTTTT FDIK        TELAPSE     4971.61 TCPU     2240.44
 INSULATING STATE
 TOP OF VALENCE BANDS -    BAND    402; K    4; EIG -2.4886673E-01 AU
 TOP OF VALENCE BANDS -    BAND    402; K    1; EIG -2.4987198E-01 AU
 BOTTOM OF VIRTUAL BANDS - BAND    403; K    3; EIG -9.0068118E-02 AU
 INDIRECT ENERGY BAND GAP:   4.3211 eV
 BOTTOM OF VIRTUAL BANDS - BAND    403; K    1; EIG -8.9935523E-02 AU
 TTTTTTTTTTTTTTTTTTTTTTTTTTTTTT PDIG        TELAPSE     4971.92 TCPU     2240.74
 CHARGE NORMALIZATION FACTOR   1.00000000
 TOTAL ATOMIC CHARGES:
  18.4951004  18.4951004  18.4951004  18.4958729  18.4958729  18.4951004
   5.3839280   5.3839280   5.3839280   5.3839280   5.3878756   5.3839280
   5.3878756   5.3839280   5.3878756   5.3839280   5.3878756   5.3839280
   5.9856077   5.9856077   5.9856077   5.9856077   5.9951406   5.9998962
   5.9951406   5.9998962   5.9951406   5.9998962   5.9951406   5.9998962
   5.9998962   5.9998962   5.9998962   5.9998962   5.9856077   5.9951406
   5.9856077   5.9951406   5.9856077   5.9951406   5.9856077   5.9951406
   0.8763096   0.8763096   0.8763096   0.8763096   0.8772233   0.8792385
   0.8772233   0.8792385   0.8772233   0.8792385   0.8772233   0.8792385
   0.8792385   0.8792385   0.8792385   0.8792385   0.8763096   0.8772233
   0.8763096   0.8772233   0.8763096   0.8772233   0.8763096   0.8772233
   7.6255737   7.6255737   7.6255737   7.6255737   7.6136953   7.6138498
   7.6136953   7.6138498   7.6136953   7.6138498   7.6136953   7.6138498
   7.6138498   7.6138498   7.6138498   7.6138498   7.6255737   7.6136953
   7.6255737   7.6136953   7.6255737   7.6136953   7.6255737   7.6136953
   6.7979981   6.7979981   6.7979981   6.7979981   6.8009043   6.7979981
   6.8009043   6.7979981   6.8009043   6.7979981   6.8009043   6.7979981
   8.2990408   8.2990408   8.2990408   8.2990408   8.2970086   8.2895814
   8.2970086   8.2895814   8.2970086   8.2895814   8.2970086   8.2895814
   8.2895814   8.2895814   8.2895814   8.2895814   8.2990408   8.2970086
   8.2990408   8.2970086   8.2990408   8.2970086   8.2990408   8.2970086
 TTTTTTTTTTTTTTTTTTTTTTTTTTTTTT MOQGAD      TELAPSE     4971.93 TCPU     2240.76
 TTTTTTTTTTTTTTTTTTTTTTTTTTTTTT SHELLXN     TELAPSE     4992.73 TCPU     2251.13
 TTTTTTTTTTTTTTTTTTTTTTTTTTTTTT MONMO3      TELAPSE     4996.48 TCPU     2254.88
 NUMERICALLY INTEGRATED DENSITY    804.0023376932
 TTTTTTTTTTTTTTTTTTTTTTTTTTTTTT NUMDFT      TELAPSE     4998.43 TCPU     2256.83
 CYC   9 ETOT(AU) -6.520394456580E+03 DETOT  6.89E-08 tst  1.58E-10 PX  1.68E-05
 TTTTTTTTTTTTTTTTTTTTTTTTTTTTTT DIIS        TELAPSE     5002.36 TCPU     2260.75
 DIIS TEST: 0.17780E-06 AT SCF   CYCLE   9 - DIIS ACTIVE - HISTORY:     9 CYCLES
 TTTTTTTTTTTTTTTTTTTTTTTTTTTTTT FDIK        TELAPSE     5005.90 TCPU     2263.64
 INSULATING STATE
 TOP OF VALENCE BANDS -    BAND    402; K    4; EIG -2.4886648E-01 AU
 TOP OF VALENCE BANDS -    BAND    402; K    1; EIG -2.4987096E-01 AU
 BOTTOM OF VIRTUAL BANDS - BAND    403; K    3; EIG -9.0055825E-02 AU
 INDIRECT ENERGY BAND GAP:   4.3215 eV
 BOTTOM OF VIRTUAL BANDS - BAND    403; K    1; EIG -8.9922006E-02 AU
 TTTTTTTTTTTTTTTTTTTTTTTTTTTTTT PDIG        TELAPSE     5006.21 TCPU     2263.95
 CHARGE NORMALIZATION FACTOR   1.00000000
 TOTAL ATOMIC CHARGES:
  18.4951016  18.4951016  18.4951016  18.4959056  18.4959056  18.4951016
   5.3838937   5.3838937   5.3838937   5.3838937   5.3878879   5.3838937
   5.3878879   5.3838937   5.3878879   5.3838937   5.3878879   5.3838937
   5.9855602   5.9855602   5.9855602   5.9855602   5.9951691   5.9999875
   5.9951691   5.9999875   5.9951691   5.9999875   5.9951691   5.9999875
   5.9999875   5.9999875   5.9999875   5.9999875   5.9855602   5.9951691
   5.9855602   5.9951691   5.9855602   5.9951691   5.9855602   5.9951691
   0.8763083   0.8763083   0.8763083   0.8763083   0.8772245   0.8792291
   0.8772245   0.8792291   0.8772245   0.8792291   0.8772245   0.8792291
   0.8792291   0.8792291   0.8792291   0.8792291   0.8763083   0.8772245
   0.8763083   0.8772245   0.8763083   0.8772245   0.8763083   0.8772245
   7.6256406   7.6256406   7.6256406   7.6256406   7.6136810   7.6138373
   7.6136810   7.6138373   7.6136810   7.6138373   7.6136810   7.6138373
   7.6138373   7.6138373   7.6138373   7.6138373   7.6256406   7.6136810
   7.6256406   7.6136810   7.6256406   7.6136810   7.6256406   7.6136810
   6.7980288   6.7980288   6.7980288   6.7980288   6.8008752   6.7980288
   6.8008752   6.7980288   6.8008752   6.7980288   6.8008752   6.7980288
   8.2990215   8.2990215   8.2990215   8.2990215   8.2969944   8.2895153
   8.2969944   8.2895153   8.2969944   8.2895153   8.2969944   8.2895153
   8.2895153   8.2895153   8.2895153   8.2895153   8.2990215   8.2969944
   8.2990215   8.2969944   8.2990215   8.2969944   8.2990215   8.2969944
 TTTTTTTTTTTTTTTTTTTTTTTTTTTTTT MOQGAD      TELAPSE     5006.22 TCPU     2263.96
 TTTTTTTTTTTTTTTTTTTTTTTTTTTTTT SHELLXN     TELAPSE     5021.80 TCPU     2274.34
 TTTTTTTTTTTTTTTTTTTTTTTTTTTTTT MONMO3      TELAPSE     5024.08 TCPU     2276.62
 NUMERICALLY INTEGRATED DENSITY    804.0023377078
 TTTTTTTTTTTTTTTTTTTTTTTTTTTTTT NUMDFT      TELAPSE     5026.13 TCPU     2278.67
 CYC  10 ETOT(AU) -6.520394456686E+03 DETOT -1.06E-07 tst  2.04E-10 PX  1.52E-05
 TTTTTTTTTTTTTTTTTTTTTTTTTTTTTT DIIS        TELAPSE     5037.60 TCPU     2290.15
 DIIS TEST: 0.19557E-06 AT SCF   CYCLE  10 - DIIS ACTIVE - HISTORY:    10 CYCLES
 TTTTTTTTTTTTTTTTTTTTTTTTTTTTTT FDIK        TELAPSE     5042.83 TCPU     2294.22
 INSULATING STATE
 TOP OF VALENCE BANDS -    BAND    402; K    4; EIG -2.4886649E-01 AU
 TOP OF VALENCE BANDS -    BAND    402; K    1; EIG -2.4987203E-01 AU
 BOTTOM OF VIRTUAL BANDS - BAND    403; K    3; EIG -9.0063542E-02 AU
 INDIRECT ENERGY BAND GAP:   4.3212 eV
 BOTTOM OF VIRTUAL BANDS - BAND    403; K    1; EIG -8.9931007E-02 AU
 TTTTTTTTTTTTTTTTTTTTTTTTTTTTTT PDIG        TELAPSE     5043.14 TCPU     2294.52
 CHARGE NORMALIZATION FACTOR   1.00000000
 TOTAL ATOMIC CHARGES:
  18.4950946  18.4950946  18.4950946  18.4958887  18.4958887  18.4950946
   5.3839107   5.3839107   5.3839107   5.3839107   5.3878971   5.3839107
   5.3878971   5.3839107   5.3878971   5.3839107   5.3878971   5.3839107
   5.9855739   5.9855739   5.9855739   5.9855739   5.9951468   5.9999453
   5.9951468   5.9999453   5.9951468   5.9999453   5.9951468   5.9999453
   5.9999453   5.9999453   5.9999453   5.9999453   5.9855739   5.9951468
   5.9855739   5.9951468   5.9855739   5.9951468   5.9855739   5.9951468
   0.8763114   0.8763114   0.8763114   0.8763114   0.8772248   0.8792348
   0.8772248   0.8792348   0.8772248   0.8792348   0.8772248   0.8792348
   0.8792348   0.8792348   0.8792348   0.8792348   0.8763114   0.8772248
   0.8763114   0.8772248   0.8763114   0.8772248   0.8763114   0.8772248
   7.6256065   7.6256065   7.6256065   7.6256065   7.6136886   7.6138451
   7.6136886   7.6138451   7.6136886   7.6138451   7.6136886   7.6138451
   7.6138451   7.6138451   7.6138451   7.6138451   7.6256065   7.6136886
   7.6256065   7.6136886   7.6256065   7.6136886   7.6256065   7.6136886
   6.7980143   6.7980143   6.7980143   6.7980143   6.8008953   6.7980143
   6.8008953   6.7980143   6.8008953   6.7980143   6.8008953   6.7980143
   8.2990319   8.2990319   8.2990319   8.2990319   8.2970014   8.2895488
   8.2970014   8.2895488   8.2970014   8.2895488   8.2970014   8.2895488
   8.2895488   8.2895488   8.2895488   8.2895488   8.2990319   8.2970014
   8.2990319   8.2970014   8.2990319   8.2970014   8.2990319   8.2970014
 TTTTTTTTTTTTTTTTTTTTTTTTTTTTTT MOQGAD      TELAPSE     5043.15 TCPU     2294.54
 TTTTTTTTTTTTTTTTTTTTTTTTTTTTTT SHELLXN     TELAPSE     5059.85 TCPU     2304.92
 TTTTTTTTTTTTTTTTTTTTTTTTTTTTTT MONMO3      TELAPSE     5063.68 TCPU     2308.75
 NUMERICALLY INTEGRATED DENSITY    804.0023377015
 TTTTTTTTTTTTTTTTTTTTTTTTTTTTTT NUMDFT      TELAPSE     5065.73 TCPU     2310.79
 CYC  11 ETOT(AU) -6.520394456636E+03 DETOT  5.01E-08 tst  7.43E-11 PX  1.02E-05
 TTTTTTTTTTTTTTTTTTTTTTTTTTTTTT DIIS        TELAPSE     5069.99 TCPU     2315.06
 DIIS TEST: 0.96030E-08 AT SCF   CYCLE  11 - DIIS ACTIVE - HISTORY:    11 CYCLES
 TTTTTTTTTTTTTTTTTTTTTTTTTTTTTT FDIK        TELAPSE     5072.58 TCPU     2316.42
 INSULATING STATE
 TOP OF VALENCE BANDS -    BAND    402; K    4; EIG -2.4886667E-01 AU
 TOP OF VALENCE BANDS -    BAND    402; K    1; EIG -2.4987193E-01 AU
 BOTTOM OF VIRTUAL BANDS - BAND    403; K    3; EIG -9.0062485E-02 AU
 INDIRECT ENERGY BAND GAP:   4.3213 eV
 BOTTOM OF VIRTUAL BANDS - BAND    403; K    1; EIG -8.9929580E-02 AU
 TTTTTTTTTTTTTTTTTTTTTTTTTTTTTT PDIG        TELAPSE     5072.89 TCPU     2316.73
 CHARGE NORMALIZATION FACTOR   1.00000000
 TOTAL ATOMIC CHARGES:
  18.4950961  18.4950961  18.4950961  18.4958864  18.4958864  18.4950961
   5.3839106   5.3839106   5.3839106   5.3839106   5.3878798   5.3839106
   5.3878798   5.3839106   5.3878798   5.3839106   5.3878798   5.3839106
   5.9855866   5.9855866   5.9855866   5.9855866   5.9951566   5.9999396
   5.9951566   5.9999396   5.9951566   5.9999396   5.9951566   5.9999396
   5.9999396   5.9999396   5.9999396   5.9999396   5.9855866   5.9951566
   5.9855866   5.9951566   5.9855866   5.9951566   5.9855866   5.9951566
   0.8763090   0.8763090   0.8763090   0.8763090   0.8772237   0.8792350
   0.8772237   0.8792350   0.8772237   0.8792350   0.8772237   0.8792350
   0.8792350   0.8792350   0.8792350   0.8792350   0.8763090   0.8772237
   0.8763090   0.8772237   0.8763090   0.8772237   0.8763090   0.8772237
   7.6256079   7.6256079   7.6256079   7.6256079   7.6136886   7.6138410
   7.6136886   7.6138410   7.6136886   7.6138410   7.6136886   7.6138410
   7.6138410   7.6138410   7.6138410   7.6138410   7.6256079   7.6136886
   7.6256079   7.6136886   7.6256079   7.6136886   7.6256079   7.6136886
   6.7980134   6.7980134   6.7980134   6.7980134   6.8008901   6.7980134
   6.8008901   6.7980134   6.8008901   6.7980134   6.8008901   6.7980134
   8.2990334   8.2990334   8.2990334   8.2990334   8.2970027   8.2895473
   8.2970027   8.2895473   8.2970027   8.2895473   8.2970027   8.2895473
   8.2895473   8.2895473   8.2895473   8.2895473   8.2990334   8.2970027
   8.2990334   8.2970027   8.2990334   8.2970027   8.2990334   8.2970027
 TTTTTTTTTTTTTTTTTTTTTTTTTTTTTT MOQGAD      TELAPSE     5072.90 TCPU     2316.75
 TTTTTTTTTTTTTTTTTTTTTTTTTTTTTT SHELLXN     TELAPSE     5089.19 TCPU     2327.13
 TTTTTTTTTTTTTTTTTTTTTTTTTTTTTT MONMO3      TELAPSE     5090.00 TCPU     2327.94
 NUMERICALLY INTEGRATED DENSITY    804.0023377005
 TTTTTTTTTTTTTTTTTTTTTTTTTTTTTT NUMDFT      TELAPSE     5092.05 TCPU     2329.98
 CYC  12 ETOT(AU) -6.520394456653E+03 DETOT -1.64E-08 tst  4.63E-12 PX  3.40E-06
 TTTTTTTTTTTTTTTTTTTTTTTTTTTTTT DIIS        TELAPSE     5092.77 TCPU     2330.71
 DIIS TEST: 0.33151E-08 AT SCF   CYCLE  12 - DIIS ACTIVE - HISTORY:    12 CYCLES
 TTTTTTTTTTTTTTTTTTTTTTTTTTTTTT FDIK        TELAPSE     5095.02 TCPU     2332.40
 INSULATING STATE
 TOP OF VALENCE BANDS -    BAND    402; K    4; EIG -2.4886652E-01 AU
 TOP OF VALENCE BANDS -    BAND    402; K    1; EIG -2.4987172E-01 AU
 BOTTOM OF VIRTUAL BANDS - BAND    403; K    3; EIG -9.0062939E-02 AU
 INDIRECT ENERGY BAND GAP:   4.3213 eV
 BOTTOM OF VIRTUAL BANDS - BAND    403; K    1; EIG -8.9930114E-02 AU
 TTTTTTTTTTTTTTTTTTTTTTTTTTTTTT PDIG        TELAPSE     5095.33 TCPU     2332.70
 CHARGE NORMALIZATION FACTOR   1.00000000
 TOTAL ATOMIC CHARGES:
  18.4950965  18.4950965  18.4950965  18.4958869  18.4958869  18.4950965
   5.3839102   5.3839102   5.3839102   5.3839102   5.3878910   5.3839102
   5.3878910   5.3839102   5.3878910   5.3839102   5.3878910   5.3839102
   5.9855781   5.9855781   5.9855781   5.9855781   5.9951488   5.9999438
   5.9951488   5.9999438   5.9951488   5.9999438   5.9951488   5.9999438
   5.9999438   5.9999438   5.9999438   5.9999438   5.9855781   5.9951488
   5.9855781   5.9951488   5.9855781   5.9951488   5.9855781   5.9951488
   0.8763102   0.8763102   0.8763102   0.8763102   0.8772250   0.8792344
   0.8772250   0.8792344   0.8772250   0.8792344   0.8772250   0.8792344
   0.8792344   0.8792344   0.8792344   0.8792344   0.8763102   0.8772250
   0.8763102   0.8772250   0.8763102   0.8772250   0.8763102   0.8772250
   7.6256070   7.6256070   7.6256070   7.6256070   7.6136888   7.6138460
   7.6136888   7.6138460   7.6136888   7.6138460   7.6136888   7.6138460
   7.6138460   7.6138460   7.6138460   7.6138460   7.6256070   7.6136888
   7.6256070   7.6136888   7.6256070   7.6136888   7.6256070   7.6136888
   6.7980146   6.7980146   6.7980146   6.7980146   6.8008950   6.7980146
   6.8008950   6.7980146   6.8008950   6.7980146   6.8008950   6.7980146
   8.2990305   8.2990305   8.2990305   8.2990305   8.2970010   8.2895487
   8.2970010   8.2895487   8.2970010   8.2895487   8.2970010   8.2895487
   8.2895487   8.2895487   8.2895487   8.2895487   8.2990305   8.2970010
   8.2990305   8.2970010   8.2990305   8.2970010   8.2990305   8.2970010
 TTTTTTTTTTTTTTTTTTTTTTTTTTTTTT MOQGAD      TELAPSE     5095.34 TCPU     2332.72
 TTTTTTTTTTTTTTTTTTTTTTTTTTTTTT SHELLXN     TELAPSE     5111.24 TCPU     2343.10
 TTTTTTTTTTTTTTTTTTTTTTTTTTTTTT MONMO3      TELAPSE     5112.72 TCPU     2344.57
 NUMERICALLY INTEGRATED DENSITY    804.0023377009
 TTTTTTTTTTTTTTTTTTTTTTTTTTTTTT NUMDFT      TELAPSE     5114.77 TCPU     2346.63
 CYC  13 ETOT(AU) -6.520394456644E+03 DETOT  9.00E-09 tst  2.58E-12 PX  2.13E-06
 TTTTTTTTTTTTTTTTTTTTTTTTTTTTTT DIIS        TELAPSE     5117.30 TCPU     2349.16
 DIIS TEST: 0.12188E-08 AT SCF   CYCLE  13 - DIIS ACTIVE - HISTORY:    13 CYCLES
 TTTTTTTTTTTTTTTTTTTTTTTTTTTTTT FDIK        TELAPSE     5120.70 TCPU     2351.04
 INSULATING STATE
 TOP OF VALENCE BANDS -    BAND    402; K    4; EIG -2.4886652E-01 AU
 TOP OF VALENCE BANDS -    BAND    402; K    1; EIG -2.4987183E-01 AU
 BOTTOM OF VIRTUAL BANDS - BAND    403; K    3; EIG -9.0062636E-02 AU
 INDIRECT ENERGY BAND GAP:   4.3213 eV
 BOTTOM OF VIRTUAL BANDS - BAND    403; K    1; EIG -8.9929767E-02 AU
 TTTTTTTTTTTTTTTTTTTTTTTTTTTTTT PDIG        TELAPSE     5121.01 TCPU     2351.34
 CHARGE NORMALIZATION FACTOR   1.00000000
 TOTAL ATOMIC CHARGES:
  18.4950958  18.4950958  18.4950958  18.4958878  18.4958878  18.4950958
   5.3839107   5.3839107   5.3839107   5.3839107   5.3878877   5.3839107
   5.3878877   5.3839107   5.3878877   5.3839107   5.3878877   5.3839107
   5.9855796   5.9855796   5.9855796   5.9855796   5.9951523   5.9999430
   5.9951523   5.9999430   5.9951523   5.9999430   5.9951523   5.9999430
   5.9999430   5.9999430   5.9999430   5.9999430   5.9855796   5.9951523
   5.9855796   5.9951523   5.9855796   5.9951523   5.9855796   5.9951523
   0.8763101   0.8763101   0.8763101   0.8763101   0.8772244   0.8792348
   0.8772244   0.8792348   0.8772244   0.8792348   0.8772244   0.8792348
   0.8792348   0.8792348   0.8792348   0.8792348   0.8763101   0.8772244
   0.8763101   0.8772244   0.8763101   0.8772244   0.8763101   0.8772244
   7.6256081   7.6256081   7.6256081   7.6256081   7.6136886   7.6138425
   7.6136886   7.6138425   7.6136886   7.6138425   7.6136886   7.6138425
   7.6138425   7.6138425   7.6138425   7.6138425   7.6256081   7.6136886
   7.6256081   7.6136886   7.6256081   7.6136886   7.6256081   7.6136886
   6.7980134   6.7980134   6.7980134   6.7980134   6.8008909   6.7980134
   6.8008909   6.7980134   6.8008909   6.7980134   6.8008909   6.7980134
   8.2990328   8.2990328   8.2990328   8.2990328   8.2970022   8.2895484
   8.2970022   8.2895484   8.2970022   8.2895484   8.2970022   8.2895484
   8.2895484   8.2895484   8.2895484   8.2895484   8.2990328   8.2970022
   8.2990328   8.2970022   8.2990328   8.2970022   8.2990328   8.2970022
 TTTTTTTTTTTTTTTTTTTTTTTTTTTTTT MOQGAD      TELAPSE     5121.02 TCPU     2351.36
 TTTTTTTTTTTTTTTTTTTTTTTTTTTTTT SHELLXN     TELAPSE     5131.39 TCPU     2361.72
 +++ ENERGIES IN A.U. +++
 ::: EXT EL-POLE                                  -6.9692144612825E+03
 ::: EXT EL-SPHEROPOLE                             6.0022031063316E+01
 ::: BIELET ZONE E-E                               1.2261183518082E+04
 ::: TOTAL E-E                                     5.3519910878628E+03
 ::: TOTAL E-N + N-E                              -1.9100520268239E+04
 ::: TOTAL N-N                                     1.7556180646387E+03
 ::: KINETIC ENERGY                                6.0660502239048E+03
 ::: PSEUDO TOTAL   ENERGY                        -5.9268608918328E+03
 ::: VIRIAL COEFFICIENT                            1.0116059671191E+00
 TTTTTTTTTTTTTTTTTTTTTTTTTTTTTT MONMO3      TELAPSE     5132.63 TCPU     2362.96
 NUMERICALLY INTEGRATED DENSITY    804.0023377010
 TTTTTTTTTTTTTTTTTTTTTTTTTTTTTT NUMDFT      TELAPSE     5134.57 TCPU     2364.91
 CYC  14 ETOT(AU) -6.520394456643E+03 DETOT  1.26E-09 tst  5.83E-13 PX  2.13E-06

 == SCF ENDED - CONVERGENCE ON ENERGY      E(AU) -6.5203944566426E+03 CYCLES  14


 ENERGY EXPRESSION=HARTREE+FOCK EXCH*0.25000+(PBE        EXCH)*0.75000+PBE        CORR


 TOTAL ENERGY(DFT)(AU)( 14) -6.5203944566426E+03 DE 1.3E-09 tester 5.8E-13
 TTTTTTTTTTTTTTTTTTTTTTTTTTTTTT EDFT        TELAPSE     5134.58 TCPU     2364.92

 *******************************************************************************
 *                             FORCE CALCULATION                               *
 *******************************************************************************

 TTTTTTTTTTTTTTTTTTTTTTTTTTTTTT NUMDFG      TELAPSE     5142.10 TCPU     2372.44
 INFORMATION **** EXCPOG **** EXCH. BIPO BUFFER LENGTH (WORDS) =    16000000
 WARNING **** EXCPOG **** EXCH. BIPO BUFFER TOO SMALL - TO AVOID I/O SET EXCHSIZE =     8033472
 WARNING **** GENPOG **** COULOMB BIPO BUFFER TOO SMALL - TO AVOID I/O SET BIPOSIZE =     4760400
 INFORMATION **** GENPOG **** BIPO BUFFER LENGTH (WORDS) =     4000000
 TTTTTTTTTTTTTTTTTTTTTTTTTTTTTT SHELXG      TELAPSE     5303.54 TCPU     2425.34


 D3 DISPERSION ENERGY (AU)       -2.8568914759964E-01
 TOTAL ENERGY + DISP (AU)        -6.5206801457902E+03

 CARTESIAN FORCES IN HARTREE/BOHR (ANALYTICAL)
   ATOM                     X                   Y                   Z
   1 230             3.774758283726E-15 -2.337642974463E-03 -1.226796442211E-14
   2 230            -1.176836406103E-14  2.337642974426E-03  2.142730437527E-14
   3 230            -1.804112415016E-15 -6.807054919733E-15  2.337642974429E-03
   4 230            -2.892824868539E-14 -8.042178034628E-15  2.502165141749E-14
   5 230             4.064804048909E-14  2.273658691876E-14 -4.274358644807E-15
   6 230             1.243449787580E-14  1.232347557334E-14 -2.337642974487E-03
   7   6             5.998472374056E-03 -2.179557763750E-03 -2.272322897655E-03
   8   6            -5.998472374035E-03  2.179557763782E-03 -2.272322897654E-03
   9   6             5.998472374040E-03  2.179557763750E-03  2.272322897609E-03
  10   6            -5.998472374038E-03 -2.179557763762E-03  2.272322897621E-03
  11   6            -1.112252246285E-03  1.119595247173E-03  1.119595247175E-03
  12   6             5.998472374065E-03 -2.272322897640E-03 -2.179557763735E-03
  13   6             1.112252246283E-03 -1.119595247168E-03  1.119595247165E-03
  14   6            -5.998472374079E-03 -2.272322897628E-03  2.179557763828E-03
  15   6            -1.112252246231E-03 -1.119595247184E-03 -1.119595247199E-03
  16   6            -5.998472374046E-03  2.272322897627E-03 -2.179557763768E-03
  17   6             1.112252246278E-03  1.119595247167E-03 -1.119595247178E-03
  18   6             5.998472374046E-03  2.272322897603E-03  2.179557763759E-03
  19   6            -1.512855630375E-03 -4.640374796764E-03  3.333756598133E-03
  20   6             1.512855630368E-03  4.640374796736E-03  3.333756598130E-03
  21   6            -1.512855630384E-03  4.640374796733E-03 -3.333756598119E-03
  22   6             1.512855630365E-03 -4.640374796740E-03 -3.333756598124E-03
  23   6             2.769139517875E-03 -2.991902687082E-03 -2.083111325753E-03
  24   6            -5.742091872902E-03  1.371112537855E-03  3.827044904964E-03
  25   6            -2.769139517863E-03  2.991902687077E-03 -2.083111325742E-03
  26   6             5.742091872877E-03  1.371112537853E-03 -3.827044904964E-03
  27   6             2.769139517873E-03  2.991902687064E-03  2.083111325732E-03
  28   6             5.742091872900E-03 -1.371112537838E-03  3.827044904984E-03
  29   6            -2.769139517859E-03 -2.991902687063E-03  2.083111325742E-03
  30   6            -5.742091872902E-03 -1.371112537834E-03 -3.827044904993E-03
  31   6            -5.742091872895E-03  3.827044904979E-03  1.371112537861E-03
  32   6             5.742091872879E-03 -3.827044904979E-03  1.371112537853E-03
  33   6             5.742091872872E-03  3.827044904963E-03 -1.371112537843E-03
  34   6            -5.742091872886E-03 -3.827044904972E-03 -1.371112537845E-03
  35   6            -1.512855630363E-03  3.333756598133E-03 -4.640374796764E-03
  36   6             2.769139517868E-03 -2.083111325749E-03 -2.991902687087E-03
  37   6             1.512855630349E-03 -3.333756598122E-03 -4.640374796750E-03
  38   6             2.769139517865E-03  2.083111325724E-03  2.991902687064E-03
  39   6             1.512855630372E-03  3.333756598128E-03  4.640374796731E-03
  40   6            -2.769139517861E-03  2.083111325746E-03 -2.991902687061E-03
  41   6            -1.512855630363E-03 -3.333756598124E-03  4.640374796749E-03
  42   6            -2.769139517868E-03 -2.083111325753E-03  2.991902687064E-03
  43   1            -8.780881916026E-05  1.689556393241E-04 -9.523228143848E-06
  44   1             8.780881915937E-05 -1.689556393238E-04 -9.523228142738E-06
  45   1            -8.780881916026E-05 -1.689556393196E-04  9.523228141184E-06
  46   1             8.780881915804E-05  1.689556393214E-04  9.523228142960E-06
  47   1             1.512841010887E-03 -6.101586606706E-04 -2.192749757713E-03
  48   1            -8.579998349643E-03  4.341687300864E-03  4.987836857333E-04
  49   1            -1.512841010892E-03  6.101586606682E-04 -2.192749757721E-03
  50   1             8.579998349642E-03  4.341687300863E-03 -4.987836857335E-04
  51   1             1.512841010886E-03  6.101586606710E-04  2.192749757718E-03
  52   1             8.579998349642E-03 -4.341687300861E-03  4.987836857329E-04
  53   1            -1.512841010889E-03 -6.101586606713E-04  2.192749757722E-03
  54   1            -8.579998349643E-03 -4.341687300865E-03 -4.987836857373E-04
  55   1            -8.579998349640E-03  4.987836857318E-04  4.341687300861E-03
  56   1             8.579998349644E-03 -4.987836857331E-04  4.341687300863E-03
  57   1             8.579998349640E-03  4.987836857302E-04 -4.341687300861E-03
  58   1            -8.579998349642E-03 -4.987836857331E-04 -4.341687300864E-03
  59   1            -8.780881915937E-05 -9.523228142960E-06  1.689556393232E-04
  60   1             1.512841010889E-03 -2.192749757717E-03 -6.101586606722E-04
  61   1             8.780881915826E-05  9.523228144070E-06  1.689556393201E-04
  62   1             1.512841010890E-03  2.192749757723E-03  6.101586606706E-04
  63   1             8.780881916337E-05 -9.523228143626E-06 -1.689556393158E-04
  64   1            -1.512841010889E-03  2.192749757721E-03 -6.101586606708E-04
  65   1            -8.780881916004E-05  9.523228142516E-06 -1.689556393196E-04
  66   1            -1.512841010893E-03 -2.192749757721E-03  6.101586606682E-04
  67   7             1.189692210325E-02 -7.756483823140E-04 -6.966206634658E-03
  68   7            -1.189692210326E-02  7.756483822847E-04 -6.966206634637E-03
  69   7             1.189692210324E-02  7.756483823078E-04  6.966206634656E-03
  70   7            -1.189692210324E-02 -7.756483823060E-04  6.966206634646E-03
  71   7            -1.459173105967E-03  2.018630964201E-03  7.205826647700E-04
  72   7            -1.155025030120E-02  4.966250547236E-03  2.597406341555E-03
  73   7             1.459173105957E-03 -2.018630964198E-03  7.205826647736E-04
  74   7             1.155025030124E-02  4.966250547276E-03 -2.597406341574E-03
  75   7            -1.459173106006E-03 -2.018630964188E-03 -7.205826647576E-04
  76   7             1.155025030122E-02 -4.966250547224E-03  2.597406341550E-03
  77   7             1.459173105951E-03  2.018630964212E-03 -7.205826647709E-04
  78   7            -1.155025030126E-02 -4.966250547249E-03 -2.597406341608E-03
  79   7            -1.155025030119E-02  2.597406341580E-03  4.966250547248E-03
  80   7             1.155025030121E-02 -2.597406341586E-03  4.966250547270E-03
  81   7             1.155025030120E-02  2.597406341576E-03 -4.966250547214E-03
  82   7            -1.155025030124E-02 -2.597406341637E-03 -4.966250547231E-03
  83   7             1.189692210326E-02 -6.966206634649E-03 -7.756483823274E-04
  84   7            -1.459173105956E-03  7.205826648020E-04  2.018630964171E-03
  85   7            -1.189692210322E-02  6.966206634652E-03 -7.756483823078E-04
  86   7            -1.459173105992E-03 -7.205826647878E-04 -2.018630964165E-03
  87   7            -1.189692210323E-02 -6.966206634673E-03  7.756483822687E-04
  88   7             1.459173105963E-03 -7.205826647700E-04  2.018630964217E-03
  89   7             1.189692210324E-02  6.966206634642E-03  7.756483823114E-04
  90   7             1.459173105962E-03  7.205826647505E-04 -2.018630964216E-03
  91   7            -7.371245814227E-03  3.045966764226E-03  2.761359728376E-03
  92   7             7.371245814191E-03 -3.045966764184E-03  2.761359728391E-03
  93   7            -7.371245814256E-03 -3.045966764199E-03 -2.761359728371E-03
  94   7             7.371245814274E-03  3.045966764216E-03 -2.761359728352E-03
  95   7             3.448180652477E-05  1.533577112784E-04  1.533577112063E-04
  96   7            -7.371245814248E-03  2.761359728350E-03  3.045966764210E-03
  97   7            -3.448180653187E-05 -1.533577112203E-04  1.533577112660E-04
  98   7             7.371245814182E-03  2.761359728385E-03 -3.045966764187E-03
  99   7             3.448180656740E-05 -1.533577112780E-04 -1.533577112849E-04
 100   7             7.371245814260E-03 -2.761359728352E-03  3.045966764200E-03
 101   7            -3.448180651766E-05  1.533577112536E-04 -1.533577112365E-04
 102   7            -7.371245814240E-03 -2.761359728378E-03 -3.045966764183E-03
 103   8            -4.020968853172E-03  4.708726635849E-03 -6.105890695096E-05
 104   8             4.020968853162E-03 -4.708726635863E-03 -6.105890694030E-05
 105   8            -4.020968853163E-03 -4.708726635828E-03  6.105890694386E-05
 106   8             4.020968853192E-03  4.708726635858E-03  6.105890696517E-05
 107   8            -2.343394948166E-03  2.226749341825E-04  3.284955968933E-03
 108   8             1.851050145235E-02 -7.129796443373E-03 -7.139588197631E-03
 109   8             2.343394948209E-03 -2.226749342062E-04  3.284955968894E-03
 110   8            -1.851050145232E-02 -7.129796443365E-03  7.139588197645E-03
 111   8            -2.343394948188E-03 -2.226749342173E-04 -3.284955968851E-03
 112   8            -1.851050145237E-02  7.129796443376E-03 -7.139588197636E-03
 113   8             2.343394948177E-03  2.226749342056E-04 -3.284955968905E-03
 114   8             1.851050145235E-02  7.129796443387E-03  7.139588197621E-03
 115   8             1.851050145234E-02 -7.139588197635E-03 -7.129796443365E-03
 116   8            -1.851050145232E-02  7.139588197629E-03 -7.129796443376E-03
 117   8            -1.851050145238E-02 -7.139588197635E-03  7.129796443358E-03
 118   8             1.851050145235E-02  7.139588197624E-03  7.129796443373E-03
 119   8            -4.020968853170E-03 -6.105890694386E-05  4.708726635853E-03
 120   8            -2.343394948177E-03  3.284955968883E-03  2.226749341956E-04
 121   8             4.020968853188E-03  6.105890696162E-05  4.708726635855E-03
 122   8            -2.343394948184E-03 -3.284955968866E-03 -2.226749342005E-04
 123   8             4.020968853143E-03 -6.105890696517E-05 -4.708726635851E-03
 124   8             2.343394948163E-03 -3.284955968912E-03  2.226749342080E-04
 125   8            -4.020968853161E-03  6.105890694741E-05 -4.708726635839E-03
 126   8             2.343394948188E-03  3.284955968901E-03 -2.226749342062E-04

 RESULTANT FORCE    -2.605554660917E-14 -3.974078011115E-14 -1.845745778439E-15

 SYMMETRY ALLOWED FORCES (ANALYTICAL) (DIRECTION, FORCE)

    1 -4.6752859E-03    2 -1.7065355E-02    3  4.1954709E-03    4  7.6378292E-03
    5  3.8699127E-03    6  1.1991070E-05    7  3.3678432E-04    8  1.1310329E-02
    9 -1.2306461E-02   10 -1.2809449E-02   11  1.8415390E-03   12 -4.4552634E-04
   13  1.7865352E-02   14  6.2456066E-04   15 -8.7419587E-03   16  4.0374324E-04
   17 -3.1847901E-04   18  1.6229364E-04   19 -7.0475893E-03   20 -2.6125098E-03
   21  1.8053647E-03   22  2.1915535E-02   23 -1.3768786E-02   24 -8.4766221E-03
   25 -3.2069989E-02   26 -1.4547411E-03   27  2.2242547E-02   28  6.8559368E-03
   29 -2.3517079E-03   30  1.1189157E-03   31  3.1212880E-02   32 -1.3073159E-02
   33 -1.3168000E-02   34  2.1520518E-02   35 -5.6516738E-03   36 -8.6505581E-03
   37  3.1434830E-04   38  3.0674065E-04   39  1.4155824E-02   40 -1.0221194E-02
   41  1.3755156E-03   42  9.5546852E-03   43  4.6232386E-03   44 -4.2414400E-03
   45 -5.3529330E-02   46  1.3118693E-02   47  2.2761410E-02
 TTTTTTTTTTTTTTTTTTTTTTTTTTTTTT TOTGRA      TELAPSE     5316.63 TCPU     2438.43
 INFORMATION **** opta001 **** GEOMETRY OUTPUT FILE
 CLASSICAL MODEL (SCHLEGEL) USED AS INITIAL HESSIAN MATRIX
 REFERENCE GEOMETRY DEFINED

 MAX GRADIENT      0.053529  THRESHOLD              0.000450 CONVERGED NO
 RMS GRADIENT      0.014224  THRESHOLD              0.000300 CONVERGED NO

 GRADIENT NORM     0.097517  GRADIENT THRESHOLD     0.500000

 PREDICTED ENERGY CHANGE    -0.276E-03

 INITIAL DISPLACEMENTS
 -0.000663 -0.000424  0.000034 -0.000683  0.000754 -0.000969  0.000684 -0.000078
 -0.000944  0.000038 -0.000152 -0.000250  0.002165 -0.000778  0.000413  0.000784
 -0.000174 -0.001081 -0.000214 -0.000116 -0.000119  0.003356 -0.000727  0.000889
 -0.000704 -0.000240 -0.001004  0.000578  0.000064 -0.000283  0.001088 -0.000639
  0.000555 -0.000981  0.000182 -0.000076  0.001062 -0.002786  0.002931  0.004594
  0.003919  0.001825 -0.002782 -0.004676 -0.004159 -0.000783 -0.004692
 TTTTTTTTTTTTTTTTTTTTTTTTTTTTTT OPTI        TELAPSE     5316.95 TCPU     2438.72

 OPTOPTOPTOPTOPTOPTOPTOPTOPTOPTOPTOPTOPTOPTOPTOPTOPTOPTOPTOPTOPTOPTOPTOPTOPTOPT

 - INFORMATION ON SCF MOVED TO SCFOUT.LOG
 GEOMETRY OPTIMIZATION INFORMATION STORED IN OPTINFO.DAT

 OPTOPTOPTOPTOPTOPTOPTOPTOPTOPTOPTOPTOPTOPTOPTOPTOPTOPTOPTOPTOPTOPTOPTOPTOPTOPT
 *******************************************************************************
 COORDINATE OPTIMIZATION - POINT    2
 *******************************************************************************
 LATTICE PARAMETERS (ANGSTROMS AND DEGREES) - BOHR = 0.5291772083 ANGSTROM
 PRIMITIVE CELL - CENTRING CODE 6/1 VOLUME=  2511.417571 - DENSITY  1.142 g/cm^3
         A              B              C           ALPHA      BETA       GAMMA 
    14.83208629    14.83208629    14.83208629   110.285563 109.065590 109.065590
 *******************************************************************************
 ATOMS IN THE ASYMMETRIC UNIT   18 - ATOMS IN THE UNIT CELL:  126
     ATOM                 X/A                 Y/B                 Z/C    
 *******************************************************************************
      1 T 230 ZN    2.499898107499E-01  5.000000000000E-01 -2.500101892501E-01
      2 F 230 ZN   -2.499898107499E-01  5.000000000000E-01  2.500101892501E-01
      3 F 230 ZN   -2.499898107499E-01  2.500101892501E-01  5.000000000000E-01
      4 T 230 ZN    5.000000000000E-01 -2.500000000000E-01  2.500000000000E-01
      5 F 230 ZN    5.000000000000E-01  2.500000000000E-01 -2.500000000000E-01
      6 F 230 ZN    2.499898107499E-01 -2.500101892501E-01 -5.000000000000E-01
      7 T   6 C     3.578961021298E-01  3.579016899676E-01 -2.583864723762E-01
      8 F   6 C    -3.837118376562E-01 -3.837174254940E-01  2.583864723762E-01
      9 F   6 C    -3.578961021298E-01  3.837174254940E-01  5.587837774323E-06
     10 F   6 C     3.837118376562E-01 -3.579016899676E-01 -5.587837774268E-06
     11 T   6 C    -2.583747164544E-01  3.578880028106E-01  3.578880028106E-01
     12 F   6 C     3.578961021298E-01 -2.583864723762E-01  3.579016899676E-01
     13 F   6 C     0.000000000000E+00  3.837372807350E-01 -3.578880028106E-01
     14 F   6 C    -3.837118376562E-01  2.583864723762E-01 -3.837174254940E-01
     15 F   6 C     2.583747164544E-01 -3.837372807350E-01 -3.837372807350E-01
     16 F   6 C     3.837118376562E-01 -5.587837774268E-06 -3.579016899676E-01
     17 F   6 C     0.000000000000E+00 -3.578880028106E-01  3.837372807350E-01
     18 F   6 C    -3.578961021298E-01  5.587837774323E-06  3.837174254940E-01
     19 T   6 C     3.360545262053E-01  3.929377628163E-01 -3.879517078478E-01
     20 F   6 C    -2.191105293359E-01 -2.759937659469E-01  3.879517078478E-01
     21 F   6 C    -3.360545262053E-01  2.759937659469E-01  5.688323661096E-02
     22 F   6 C     2.191105293359E-01 -3.929377628163E-01 -5.688323661096E-02
     23 T   6 C    -3.879391255032E-01  3.360495659931E-01  3.929423567037E-01
     24 T   6 C     3.929731362347E-01 -3.879443997045E-01  3.360596846692E-01
     25 F   6 C    -5.689279071060E-02  2.191185177931E-01 -3.929423567037E-01
     26 F   6 C    -2.759959156263E-01  3.879443997045E-01 -2.190824640608E-01
     27 F   6 C     3.879391255032E-01 -2.191185177931E-01 -2.760113085037E-01
     28 F   6 C     2.759959156263E-01  5.691345156550E-02 -3.360596846692E-01
     29 F   6 C     5.689279071060E-02 -3.360495659931E-01  2.760113085037E-01
     30 F   6 C    -3.929731362347E-01 -5.691345156550E-02  2.190824640608E-01
     31 F   6 C     3.929731362347E-01  3.360596846692E-01 -3.879443997045E-01
     32 F   6 C    -2.759959156263E-01 -2.190824640608E-01  3.879443997045E-01
     33 F   6 C     2.759959156263E-01 -3.360596846692E-01  5.691345156550E-02
     34 F   6 C    -3.929731362347E-01  2.190824640608E-01 -5.691345156550E-02
     35 F   6 C     3.360545262053E-01 -3.879517078478E-01  3.929377628163E-01
     36 F   6 C    -3.879391255032E-01  3.929423567037E-01  3.360495659931E-01
     37 F   6 C     2.191105293359E-01 -5.688323661096E-02 -3.929377628163E-01
     38 F   6 C     3.879391255032E-01 -2.760113085037E-01 -2.191185177931E-01
     39 F   6 C    -2.191105293359E-01  3.879517078478E-01 -2.759937659469E-01
     40 F   6 C     5.689279071060E-02  2.760113085037E-01 -3.360495659931E-01
     41 F   6 C    -3.360545262053E-01  5.688323661096E-02  2.759937659469E-01
     42 F   6 C    -5.689279071060E-02 -3.929423567037E-01  2.191185177931E-01
     43 T   1 H     3.091544802825E-01  4.227384540448E-01 -4.424831042122E-01
     44 F   1 H    -1.347784417430E-01 -2.483624155054E-01  4.424831042122E-01
     45 F   1 H    -3.091544802825E-01  2.483624155054E-01  1.135839737623E-01
     46 F   1 H     1.347784417430E-01 -4.227384540448E-01 -1.135839737623E-01
     47 T   1 H    -4.424703855348E-01  3.091512640799E-01  4.227474727024E-01
     48 T   1 H     4.227950223472E-01 -4.424693857355E-01  3.091671155039E-01
     49 F   1 H    -1.135962086225E-01  1.347821417628E-01 -4.227474727024E-01
     50 F   1 H    -2.483634987606E-01  4.424693857355E-01 -1.347355919173E-01
     51 F   1 H     4.424703855348E-01 -1.347821417628E-01 -2.483783503853E-01
     52 F   1 H     2.483634987606E-01  1.136279068433E-01 -3.091671155039E-01
     53 F   1 H     1.135962086225E-01 -3.091512640799E-01  2.483783503853E-01
     54 F   1 H    -4.227950223472E-01 -1.136279068433E-01  1.347355919173E-01
     55 F   1 H     4.227950223472E-01  3.091671155039E-01 -4.424693857355E-01
     56 F   1 H    -2.483634987606E-01 -1.347355919173E-01  4.424693857355E-01
     57 F   1 H     2.483634987606E-01 -3.091671155039E-01  1.136279068433E-01
     58 F   1 H    -4.227950223472E-01  1.347355919173E-01 -1.136279068433E-01
     59 F   1 H     3.091544802825E-01 -4.424831042122E-01  4.227384540448E-01
     60 F   1 H    -4.424703855348E-01  4.227474727024E-01  3.091512640799E-01
     61 F   1 H     1.347784417430E-01 -1.135839737623E-01 -4.227384540448E-01
     62 F   1 H     4.424703855348E-01 -2.483783503853E-01 -1.347821417628E-01
     63 F   1 H    -1.347784417430E-01  4.424831042122E-01 -2.483624155054E-01
     64 F   1 H     1.135962086225E-01  2.483783503853E-01 -3.091512640799E-01
     65 F   1 H    -3.091544802825E-01  1.135839737623E-01  2.483624155054E-01
     66 F   1 H    -1.135962086225E-01 -4.227474727024E-01  1.347821417628E-01
     67 T   7 N     3.141018887612E-01  4.063611465044E-01 -3.047937542454E-01
     68 F   7 N    -2.888450992502E-01 -3.811043569934E-01  3.047937542454E-01
     69 F   7 N    -3.141018887612E-01  3.811043569934E-01  9.225925774315E-02
     70 F   7 N     2.888450992502E-01 -4.063611465044E-01 -9.225925774315E-02
     71 T   7 N    -3.047728981427E-01  3.141180861793E-01  4.063676806021E-01
     72 T   7 N     4.063872052457E-01 -3.047825754108E-01  3.141279535472E-01
     73 F   7 N    -9.224959442285E-02  2.888594212552E-01 -4.063676806021E-01
     74 F   7 N    -3.810894710420E-01  3.047825754108E-01 -2.888302193435E-01
     75 F   7 N     3.047728981427E-01 -2.888594212552E-01 -3.811090156780E-01
     76 F   7 N     3.810894710420E-01  9.225925169848E-02 -3.141279535472E-01
     77 F   7 N     9.224959442285E-02 -3.141180861793E-01  3.811090156780E-01
     78 F   7 N    -4.063872052457E-01 -9.225925169848E-02  2.888302193435E-01
     79 F   7 N     4.063872052457E-01  3.141279535472E-01 -3.047825754108E-01
     80 F   7 N    -3.810894710420E-01 -2.888302193435E-01  3.047825754108E-01
     81 F   7 N     3.810894710420E-01 -3.141279535472E-01  9.225925169848E-02
     82 F   7 N    -4.063872052457E-01  2.888302193435E-01 -9.225925169848E-02
     83 F   7 N     3.141018887612E-01 -3.047937542454E-01  4.063611465044E-01
     84 F   7 N    -3.047728981427E-01  4.063676806021E-01  3.141180861793E-01
     85 F   7 N     2.888450992502E-01 -9.225925774315E-02 -4.063611465044E-01
     86 F   7 N     3.047728981427E-01 -3.811090156780E-01 -2.888594212552E-01
     87 F   7 N    -2.888450992502E-01  3.047937542454E-01 -3.811043569934E-01
     88 F   7 N     9.224959442285E-02  3.811090156780E-01 -3.141180861793E-01
     89 F   7 N    -3.141018887612E-01  9.225925774315E-02  3.811043569934E-01
     90 F   7 N    -9.224959442285E-02 -4.063676806021E-01  2.888594212552E-01
     91 T   7 N     3.512729641561E-01  3.512869923620E-01 -1.678510276331E-01
     92 F   7 N    -4.808619800049E-01 -4.808760082108E-01  1.678510276331E-01
     93 F   7 N    -3.512729641561E-01  4.808760082108E-01  1.402820591015E-05
     94 F   7 N     4.808619800049E-01 -3.512869923620E-01 -1.402820591010E-05
     95 T   7 N    -1.678660817168E-01  3.512319198425E-01  3.512319198425E-01
     96 F   7 N     3.512729641561E-01 -1.678510276331E-01  3.512869923620E-01
     97 F   7 N     0.000000000000E+00  4.809019984407E-01 -3.512319198425E-01
     98 F   7 N    -4.808619800049E-01  1.678510276331E-01 -4.808760082108E-01
     99 F   7 N     1.678660817168E-01 -4.809019984407E-01 -4.809019984407E-01
    100 F   7 N     4.808619800049E-01 -1.402820591009E-05 -3.512869923620E-01
    101 F   7 N     0.000000000000E+00 -3.512319198425E-01  4.809019984407E-01
    102 F   7 N    -3.512729641561E-01  1.402820591015E-05  4.808760082108E-01
    103 T   8 O     3.921441605656E-01  3.032698201359E-01 -1.324582533415E-01
    104 F   8 O     4.357280734774E-01 -4.753975860929E-01  1.324582533415E-01
    105 F   8 O    -3.921441605656E-01  4.753975860929E-01 -8.887434042966E-02
    106 F   8 O    -4.357280734774E-01 -3.032698201359E-01  8.887434042966E-02
    107 T   8 O    -1.325443582807E-01  3.919829769180E-01  3.031052545614E-01
    108 T   8 O     3.030863116661E-01 -1.325656701428E-01  3.919845324431E-01
    109 F   8 O     8.887772235666E-02 -4.356496128421E-01 -3.031052545614E-01
    110 F   8 O    -4.754497974141E-01  1.325656701428E-01  4.356519818089E-01
    111 F   8 O     1.325443582807E-01  4.356496128421E-01 -4.754726648013E-01
    112 F   8 O     4.754497974141E-01 -8.889822077703E-02 -3.919845324431E-01
    113 F   8 O    -8.887772235666E-02 -3.919829769180E-01  4.754726648013E-01
    114 F   8 O    -3.030863116661E-01  8.889822077703E-02 -4.356519818089E-01
    115 F   8 O     3.030863116661E-01  3.919845324431E-01 -1.325656701428E-01
    116 F   8 O    -4.754497974141E-01  4.356519818089E-01  1.325656701428E-01
    117 F   8 O     4.754497974141E-01 -3.919845324431E-01 -8.889822077703E-02
    118 F   8 O    -3.030863116661E-01 -4.356519818089E-01  8.889822077703E-02
    119 F   8 O     3.921441605656E-01 -1.324582533415E-01  3.032698201359E-01
    120 F   8 O    -1.325443582807E-01  3.031052545614E-01  3.919829769180E-01
    121 F   8 O    -4.357280734774E-01  8.887434042966E-02 -3.032698201359E-01
    122 F   8 O     1.325443582807E-01 -4.754726648013E-01  4.356496128421E-01
    123 F   8 O     4.357280734774E-01  1.324582533415E-01 -4.753975860929E-01
    124 F   8 O    -8.887772235666E-02  4.754726648013E-01 -3.919829769180E-01
    125 F   8 O    -3.921441605656E-01 -8.887434042966E-02  4.753975860929E-01
    126 F   8 O     8.887772235666E-02 -3.031052545614E-01 -4.356496128421E-01

 TRANSFORMATION MATRIX PRIMITIVE-CRYSTALLOGRAPHIC CELL
  0.0000  1.0000  1.0000  1.0000  0.0000  1.0000  1.0000  1.0000  0.0000

 *******************************************************************************
 CRYSTALLOGRAPHIC CELL (VOLUME=       5022.83514198)
         A              B              C           ALPHA      BETA       GAMMA 
    16.95406309    17.21224680    17.21224680    90.000000  90.000000  90.000000

 COORDINATES IN THE CRYSTALLOGRAPHIC CELL
     ATOM                 X/A                 Y/B                 Z/C    
 *******************************************************************************
      1 T 230 ZN    5.000000000000E-01  2.499898107499E-01  5.461269635201E-17
      2 F 230 ZN   -5.160686190562E-43  2.500101892501E-01  5.000000000000E-01
      3 F 230 ZN   -5.461271642042E-17 -5.000000000000E-01  2.500101892501E-01
      4 T 230 ZN    2.500000000000E-01  5.461268364408E-17  5.000000000000E-01
      5 F 230 ZN    2.500000000000E-01  5.000000000000E-01 -2.006841646595E-23
      6 F 230 ZN   -5.000000000000E-01 -3.277634551965E-23  2.499898107499E-01
      7 T   6 C    -1.291904422692E-01 -1.291960301070E-01  4.870921322368E-01
      8 F   6 C     1.291904422692E-01  1.291960301070E-01  4.870921322368E-01
      9 F   6 C    -1.291904422692E-01  1.291960301070E-01 -4.870921322368E-01
     10 F   6 C     1.291904422692E-01 -1.291960301070E-01 -4.870921322368E-01
     11 T   6 C     4.870753610378E-01 -1.291873582272E-01 -1.291873582272E-01
     12 F   6 C    -1.291904422692E-01  4.870921322368E-01 -1.291960301070E-01
     13 F   6 C    -4.870753610378E-01  1.291873582272E-01 -1.291873582272E-01
     14 F   6 C     1.291904422692E-01  4.870921322368E-01  1.291960301070E-01
     15 F   6 C     4.870753610378E-01  1.291873582272E-01  1.291873582272E-01
     16 F   6 C     1.291904422692E-01 -4.870921322368E-01 -1.291960301070E-01
     17 F   6 C    -4.870753610378E-01 -1.291873582272E-01  1.291873582272E-01
     18 F   6 C    -1.291904422692E-01 -4.870921322368E-01  1.291960301070E-01
     19 T   6 C     3.344657643816E-01  2.775825277706E-01  5.847199843470E-02
     20 F   6 C    -3.344657643816E-01 -2.775825277706E-01  5.847199843470E-02
     21 F   6 C     3.344657643816E-01 -2.775825277706E-01 -5.847199843470E-02
     22 F   6 C    -3.344657643816E-01  2.775825277706E-01 -5.847199843470E-02
     23 T   6 C     5.846552410000E-02  3.344768326037E-01  2.775840418931E-01
     24 T   6 C     2.775710743650E-01  5.848861030417E-02  3.344845259305E-01
     25 F   6 C    -5.846552410000E-02 -3.344768326037E-01  2.775840418931E-01
     26 F   6 C    -2.775710743650E-01  5.848861030417E-02 -3.344845259305E-01
     27 F   6 C     5.846552410000E-02 -3.344768326037E-01 -2.775840418931E-01
     28 F   6 C    -2.775710743650E-01 -5.848861030417E-02  3.344845259305E-01
     29 F   6 C    -5.846552410000E-02  3.344768326037E-01 -2.775840418931E-01
     30 F   6 C     2.775710743650E-01 -5.848861030417E-02 -3.344845259305E-01
     31 F   6 C     2.775710743650E-01  3.344845259305E-01  5.848861030417E-02
     32 F   6 C    -2.775710743650E-01 -3.344845259305E-01  5.848861030417E-02
     33 F   6 C    -2.775710743650E-01  3.344845259305E-01 -5.848861030417E-02
     34 F   6 C     2.775710743650E-01 -3.344845259305E-01 -5.848861030417E-02
     35 F   6 C     3.344657643816E-01  5.847199843470E-02  2.775825277706E-01
     36 F   6 C     5.846552410000E-02  2.775840418931E-01  3.344768326037E-01
     37 F   6 C    -3.344657643816E-01 -5.847199843470E-02  2.775825277706E-01
     38 F   6 C     5.846552410000E-02 -2.775840418931E-01 -3.344768326037E-01
     39 F   6 C    -3.344657643816E-01  5.847199843470E-02 -2.775825277706E-01
     40 F   6 C    -5.846552410000E-02 -2.775840418931E-01  3.344768326037E-01
     41 F   6 C     3.344657643816E-01 -5.847199843470E-02 -2.775825277706E-01
     42 F   6 C    -5.846552410000E-02  2.775840418931E-01 -3.344768326037E-01
     43 T   1 H     3.355504347751E-01  2.219664610127E-01  8.718801926972E-02
     44 F   1 H    -3.355504347751E-01 -2.219664610127E-01  8.718801926972E-02
     45 F   1 H     3.355504347751E-01 -2.219664610127E-01 -8.718801926972E-02
     46 F   1 H    -3.355504347751E-01  2.219664610127E-01 -8.718801926972E-02
     47 T   1 H     8.718456115854E-02  3.355629115438E-01  2.219667029214E-01
     48 T   1 H     2.219513537106E-01  8.721576179329E-02  3.355792605539E-01
     49 F   1 H    -8.718456115854E-02 -3.355629115438E-01  2.219667029214E-01
     50 F   1 H    -2.219513537106E-01  8.721576179329E-02 -3.355792605539E-01
     51 F   1 H     8.718456115854E-02 -3.355629115438E-01 -2.219667029214E-01
     52 F   1 H    -2.219513537106E-01 -8.721576179329E-02  3.355792605539E-01
     53 F   1 H    -8.718456115854E-02  3.355629115438E-01 -2.219667029214E-01
     54 F   1 H     2.219513537106E-01 -8.721576179329E-02 -3.355792605539E-01
     55 F   1 H     2.219513537106E-01  3.355792605539E-01  8.721576179329E-02
     56 F   1 H    -2.219513537106E-01 -3.355792605539E-01  8.721576179329E-02
     57 F   1 H    -2.219513537106E-01  3.355792605539E-01 -8.721576179329E-02
     58 F   1 H     2.219513537106E-01 -3.355792605539E-01 -8.721576179329E-02
     59 F   1 H     3.355504347751E-01  8.718801926972E-02  2.219664610127E-01
     60 F   1 H     8.718456115854E-02  2.219667029214E-01  3.355629115438E-01
     61 F   1 H    -3.355504347751E-01 -8.718801926972E-02  2.219664610127E-01
     62 F   1 H     8.718456115854E-02 -2.219667029214E-01 -3.355629115438E-01
     63 F   1 H    -3.355504347751E-01  8.718801926972E-02 -2.219664610127E-01
     64 F   1 H    -8.718456115854E-02 -2.219667029214E-01  3.355629115438E-01
     65 F   1 H     3.355504347751E-01 -8.718801926972E-02 -2.219664610127E-01
     66 F   1 H    -8.718456115854E-02  2.219667029214E-01 -3.355629115438E-01
     67 T   7 N     3.937327517489E-01  3.014734940057E-01  1.262839475551E-02
     68 F   7 N    -3.937327517489E-01 -3.014734940057E-01  1.262839475551E-02
     69 F   7 N     3.937327517489E-01 -3.014734940057E-01 -1.262839475551E-02
     70 F   7 N    -3.937327517489E-01  3.014734940057E-01 -1.262839475551E-02
     71 T   7 N     1.262933246203E-02  3.937383481401E-01  3.014887537172E-01
     72 T   7 N     3.014790864454E-01  1.264886710184E-02  3.937383381438E-01
     73 F   7 N    -1.262933246203E-02 -3.937383481401E-01  3.014887537172E-01
     74 F   7 N    -3.014790864454E-01  1.264886710184E-02 -3.937383381438E-01
     75 F   7 N     1.262933246203E-02 -3.937383481401E-01 -3.014887537172E-01
     76 F   7 N    -3.014790864454E-01 -1.264886710184E-02  3.937383381438E-01
     77 F   7 N    -1.262933246203E-02  3.937383481401E-01 -3.014887537172E-01
     78 F   7 N     3.014790864454E-01 -1.264886710184E-02 -3.937383381438E-01
     79 F   7 N     3.014790864454E-01  3.937383381438E-01  1.264886710184E-02
     80 F   7 N    -3.014790864454E-01 -3.937383381438E-01  1.264886710184E-02
     81 F   7 N    -3.014790864454E-01  3.937383381438E-01 -1.264886710184E-02
     82 F   7 N     3.014790864454E-01 -3.937383381438E-01 -1.264886710184E-02
     83 F   7 N     3.937327517489E-01  1.262839475551E-02  3.014734940057E-01
     84 F   7 N     1.262933246203E-02  3.014887537172E-01  3.937383481401E-01
     85 F   7 N    -3.937327517489E-01 -1.262839475551E-02  3.014734940057E-01
     86 F   7 N     1.262933246203E-02 -3.014887537172E-01 -3.937383481401E-01
     87 F   7 N    -3.937327517489E-01  1.262839475551E-02 -3.014734940057E-01
     88 F   7 N    -1.262933246203E-02 -3.014887537172E-01  3.937383481401E-01
     89 F   7 N     3.937327517489E-01 -1.262839475551E-02 -3.014734940057E-01
     90 F   7 N    -1.262933246203E-02  3.014887537172E-01 -3.937383481401E-01
     91 T   7 N    -8.391849971360E-02 -8.393252791951E-02  4.352054920756E-01
     92 F   7 N     8.391849971360E-02  8.393252791951E-02  4.352054920756E-01
     93 F   7 N    -8.391849971360E-02  8.393252791951E-02 -4.352054920756E-01
     94 F   7 N     8.391849971360E-02 -8.393252791951E-02 -4.352054920756E-01
     95 T   7 N     4.351649607009E-01 -8.393304085840E-02 -8.393304085840E-02
     96 F   7 N    -8.391849971360E-02  4.352054920756E-01 -8.393252791951E-02
     97 F   7 N    -4.351649607009E-01  8.393304085840E-02 -8.393304085840E-02
     98 F   7 N     8.391849971360E-02  4.352054920756E-01  8.393252791951E-02
     99 F   7 N     4.351649607009E-01  8.393304085840E-02  8.393304085840E-02
    100 F   7 N     8.391849971360E-02 -4.352054920756E-01 -8.393252791951E-02
    101 F   7 N    -4.351649607009E-01 -8.393304085840E-02  8.393304085840E-02
    102 F   7 N    -8.391849971360E-02 -4.352054920756E-01  8.393252791951E-02
    103 T   8 O    -1.106662968856E-01 -2.179195645590E-02  4.139361170215E-01
    104 F   8 O     1.106662968856E-01  2.179195645590E-02  4.139361170215E-01
    105 F   8 O    -1.106662968856E-01  2.179195645590E-02 -4.139361170215E-01
    106 F   8 O     1.106662968856E-01 -2.179195645590E-02 -4.139361170215E-01
    107 T   8 O     4.138162948800E-01 -1.107110403187E-01 -2.183331796203E-02
    108 T   8 O    -2.183372468290E-02  4.138182571260E-01 -1.107319454599E-01
    109 F   8 O    -4.138162948800E-01  1.107110403187E-01 -2.183331796203E-02
    110 F   8 O     2.183372468290E-02  4.138182571260E-01  1.107319454599E-01
    111 F   8 O     4.138162948800E-01  1.107110403187E-01  2.183331796203E-02
    112 F   8 O     2.183372468290E-02 -4.138182571260E-01 -1.107319454599E-01
    113 F   8 O    -4.138162948800E-01 -1.107110403187E-01  2.183331796203E-02
    114 F   8 O    -2.183372468290E-02 -4.138182571260E-01  1.107319454599E-01
    115 F   8 O    -2.183372468290E-02 -1.107319454599E-01  4.138182571260E-01
    116 F   8 O     2.183372468290E-02  1.107319454599E-01  4.138182571260E-01
    117 F   8 O     2.183372468290E-02 -1.107319454599E-01 -4.138182571260E-01
    118 F   8 O    -2.183372468290E-02  1.107319454599E-01 -4.138182571260E-01
    119 F   8 O    -1.106662968856E-01  4.139361170215E-01 -2.179195645590E-02
    120 F   8 O     4.138162948800E-01 -2.183331796203E-02 -1.107110403187E-01
    121 F   8 O     1.106662968856E-01 -4.139361170215E-01 -2.179195645590E-02
    122 F   8 O     4.138162948800E-01  2.183331796203E-02  1.107110403187E-01
    123 F   8 O     1.106662968856E-01  4.139361170215E-01  2.179195645590E-02
    124 F   8 O    -4.138162948800E-01  2.183331796203E-02 -1.107110403187E-01
    125 F   8 O    -1.106662968856E-01 -4.139361170215E-01  2.179195645590E-02
    126 F   8 O    -4.138162948800E-01 -2.183331796203E-02  1.107110403187E-01

 T = ATOM BELONGING TO THE ASYMMETRIC UNIT

 TOTAL ENERGY(DFT)(AU)( 10) -6.5206804230934E+03     DE (AU)   -2.773E-04

 SYMMETRY ALLOWED FORCES  (COORDINATE, FORCE)

    1 -4.6691149E-03    2 -1.6814869E-02    3  4.1387441E-03    4  7.5261957E-03
    5  3.7595110E-03    6  8.9088663E-05    7  3.5785992E-04    8  1.1202417E-02
    9 -1.2141487E-02   10 -1.2602894E-02   11  1.8654919E-03   12 -4.1414971E-04
   13  1.7467541E-02   14  7.2198531E-04   15 -8.6116642E-03   16  3.9725745E-04
   17 -3.1265822E-04   18  1.6467329E-04   19 -6.9469149E-03   20 -2.5807609E-03
   21  1.7860948E-03   22  2.1654998E-02   23 -1.3602387E-02   24 -8.3705499E-03
   25 -3.1588110E-02   26 -1.4769153E-03   27  2.1871283E-02   28  6.7893310E-03
   29 -2.4176037E-03   30  1.0599467E-03   31  3.0841527E-02   32 -1.2908473E-02
   33 -1.3013366E-02   34  2.1434321E-02   35 -5.5674995E-03   36 -8.5092894E-03
   37  3.3473630E-04   38  3.0168241E-04   39  1.3873662E-02   40 -1.0094548E-02
   41  1.3041469E-03   42  9.3928246E-03   43  4.6124836E-03   44 -4.1496087E-03
   45 -5.2896424E-02   46  1.2921024E-02   47  2.2476104E-02

 GRADIENT NORM     0.096254  GRADIENT THRESHOLD     0.500000

 PREDICTED ENERGY CHANGE    -0.238E-01
 SCSCSCSCSCSCSCSCSCSCSCSCSCSCSCSCSCSCSCSCSCSCSCSCSCSCSCSCSCSCSCSCSCSCSCSCSCSCSC
 DISPLACEMENT SCALED BY  0.2123
 NO CONVERGENCE TESTS PERFORMED
           GRADIENT INFORMATIONS AT   --    PREDICTED POINT WRT CURR.POINT
   I  PREV.GRAD   CURR.GRAD   PRED.POINT  OLD.DISP NEW.DISP
    1    0.0047      0.0047      0.0045     -0.1236     -0.0262
    2    0.0171      0.0168      0.0087     -0.0450     -0.0096
    3   -0.0042     -0.0041     -0.0023      0.0676      0.0143
    4   -0.0076     -0.0075     -0.0039     -0.1179     -0.0250
    5   -0.0039     -0.0038     -0.0002      0.1008      0.0214
    6   -0.0000     -0.0001     -0.0026      0.5319      0.1129
    7   -0.0003     -0.0004     -0.0010      0.2833      0.0601
    8   -0.0113     -0.0112     -0.0077      0.1725      0.0366
    9    0.0123      0.0121      0.0068     -0.0443     -0.0094
   10    0.0128      0.0126      0.0059     -0.0102     -0.0022
   11   -0.0018     -0.0019     -0.0026      0.3185      0.0676
   12    0.0004      0.0004     -0.0006      0.5561      0.1180
   13   -0.0179     -0.0175     -0.0046      0.2598      0.0552
   14   -0.0006     -0.0007     -0.0039     -0.1901     -0.0403
   15    0.0087      0.0086      0.0044     -0.2075     -0.0440
   16   -0.0004     -0.0004     -0.0002      0.4365      0.0926
   17    0.0003      0.0003      0.0001      0.3186      0.0676
   18   -0.0002     -0.0002     -0.0002      0.0723      0.0154
   19    0.0070      0.0069      0.0037     -0.0495     -0.0105
   20    0.0026      0.0026      0.0016      0.4627      0.0982
   21   -0.0018     -0.0018     -0.0012      0.8191      0.1738
   22   -0.0219     -0.0217     -0.0133      0.3203      0.0680
   23    0.0138      0.0136      0.0082     -0.2347     -0.0498
   24    0.0085      0.0084      0.0049     -0.4450     -0.0945
   25    0.0321      0.0316      0.0160     -0.0254     -0.0054
   26    0.0015      0.0015      0.0022      0.0841      0.0178
   27   -0.0222     -0.0219     -0.0099     -0.1388     -0.0295
   28   -0.0069     -0.0068     -0.0046      0.0604      0.0128
   29    0.0024      0.0024      0.0045      0.1218      0.0259
   30   -0.0011     -0.0011      0.0008      0.1657      0.0352
   31   -0.0312     -0.0308     -0.0189      0.1493      0.0317
   32    0.0131      0.0129      0.0076     -0.1270     -0.0270
   33    0.0132      0.0130      0.0080     -0.0029     -0.0006
   34   -0.0215     -0.0214     -0.0187     -0.2969     -0.0630
   35    0.0057      0.0056      0.0029      0.0298      0.0063
   36    0.0087      0.0085      0.0040     -0.1354     -0.0287
   37   -0.0003     -0.0003     -0.0010      0.2221      0.0471
   38   -0.0003     -0.0003     -0.0001      1.4378      0.3052
   39   -0.0142     -0.0139     -0.0048     -0.8206     -0.1742
   40    0.0102      0.0101      0.0060     -0.7809     -0.1657
   41   -0.0014     -0.0013      0.0010     -0.9490     -0.2014
   42   -0.0096     -0.0094     -0.0042      0.4321      0.0917
   43   -0.0046     -0.0046     -0.0043      1.3577      0.2882
   44    0.0042      0.0041      0.0012      2.3557      0.5000
   45    0.0535      0.0529      0.0325     -0.3451     -0.0732
   46   -0.0131     -0.0129     -0.0065     -0.0879     -0.0186
   47   -0.0228     -0.0225     -0.0133      0.2088      0.0443
 TTTTTTTTTTTTTTTTTTTTTTTTTTTTTT OPTI        TELAPSE     5889.51 TCPU     2788.43
 *******************************************************************************
 COORDINATE OPTIMIZATION - POINT    3
 *******************************************************************************
 LATTICE PARAMETERS (ANGSTROMS AND DEGREES) - BOHR = 0.5291772083 ANGSTROM
 PRIMITIVE CELL - CENTRING CODE 6/1 VOLUME=  2511.417571 - DENSITY  1.142 g/cm^3
         A              B              C           ALPHA      BETA       GAMMA 
    14.83208629    14.83208629    14.83208629   110.285563 109.065590 109.065590
 *******************************************************************************
 ATOMS IN THE ASYMMETRIC UNIT   18 - ATOMS IN THE UNIT CELL:  126
     ATOM                 X/A                 Y/B                 Z/C    
 *******************************************************************************
      1 T 230 ZN    2.495865105213E-01  5.000000000000E-01 -2.504134894787E-01
      2 F 230 ZN   -2.495865105213E-01  5.000000000000E-01  2.504134894787E-01
      3 F 230 ZN   -2.495865105213E-01  2.504134894787E-01  5.000000000000E-01
      4 T 230 ZN    5.000000000000E-01 -2.500000000000E-01  2.500000000000E-01
      5 F 230 ZN    5.000000000000E-01  2.500000000000E-01 -2.500000000000E-01
      6 F 230 ZN    2.495865105213E-01 -2.504134894787E-01 -5.000000000000E-01
      7 T   6 C     3.576474002769E-01  3.578992234260E-01 -2.587721640766E-01
      8 F   6 C    -3.833286124973E-01 -3.835804356464E-01  2.587721640766E-01
      9 F   6 C    -3.576474002769E-01  3.835804356464E-01  2.518231491092E-04
     10 F   6 C     3.833286124973E-01 -3.578992234260E-01 -2.518231491091E-04
     11 T   6 C    -2.565779568192E-01  3.600323564023E-01  3.600323564023E-01
     12 F   6 C     3.576474002769E-01 -2.587721640766E-01  3.578992234260E-01
     13 F   6 C     0.000000000000E+00  3.833896867785E-01 -3.600323564023E-01
     14 F   6 C    -3.833286124973E-01  2.587721640766E-01 -3.835804356464E-01
     15 F   6 C     2.565779568192E-01 -3.833896867785E-01 -3.833896867785E-01
     16 F   6 C     3.833286124973E-01 -2.518231491091E-04 -3.578992234260E-01
     17 F   6 C     0.000000000000E+00 -3.600323564023E-01  3.833896867785E-01
     18 F   6 C    -3.576474002769E-01  2.518231491092E-04  3.835804356464E-01
     19 T   6 C     3.368994688411E-01  3.933483879585E-01 -3.881007480215E-01
     20 F   6 C    -2.185508640201E-01 -2.749997831375E-01  3.881007480215E-01
     21 F   6 C    -3.368994688411E-01  2.749997831375E-01  5.644891911742E-02
     22 F   6 C     2.185508640201E-01 -3.933483879585E-01 -5.644891911742E-02
     23 T   6 C    -3.867591319477E-01  3.378752943674E-01  3.947754572754E-01
     24 T   6 C     3.931478860575E-01 -3.888331408721E-01  3.353695914502E-01
     25 F   6 C    -5.690016290795E-02  2.184654107769E-01 -3.947754572754E-01
     26 F   6 C    -2.757972676777E-01  3.888331408721E-01 -2.180189730703E-01
     27 F   6 C     3.867591319477E-01 -2.184654107769E-01 -2.753655736849E-01
     28 F   6 C     2.757972676777E-01  5.777829460734E-02 -3.353695914502E-01
     29 F   6 C     5.690016290795E-02 -3.378752943674E-01  2.753655736849E-01
     30 F   6 C    -3.931478860575E-01 -5.777829460734E-02  2.180189730703E-01
     31 F   6 C     3.931478860575E-01  3.353695914502E-01 -3.888331408721E-01
     32 F   6 C    -2.757972676777E-01 -2.180189730703E-01  3.888331408721E-01
     33 F   6 C     2.757972676777E-01 -3.353695914502E-01  5.777829460735E-02
     34 F   6 C    -3.931478860575E-01  2.180189730703E-01 -5.777829460735E-02
     35 F   6 C     3.368994688411E-01 -3.881007480215E-01  3.933483879585E-01
     36 F   6 C    -3.867591319477E-01  3.947754572754E-01  3.378752943674E-01
     37 F   6 C     2.185508640201E-01 -5.644891911742E-02 -3.933483879585E-01
     38 F   6 C     3.867591319477E-01 -2.753655736849E-01 -2.184654107769E-01
     39 F   6 C    -2.185508640201E-01  3.881007480215E-01 -2.749997831375E-01
     40 F   6 C     5.690016290795E-02  2.753655736849E-01 -3.378752943674E-01
     41 F   6 C    -3.368994688411E-01  5.644891911742E-02  2.749997831375E-01
     42 F   6 C    -5.690016290795E-02 -3.947754572754E-01  2.184654107769E-01
     43 T   1 H     3.107354058339E-01  4.237541961225E-01 -4.422496263259E-01
     44 F   1 H    -1.339961775516E-01 -2.470149678402E-01  4.422496263259E-01
     45 F   1 H    -3.107354058339E-01  2.470149678402E-01  1.130187902886E-01
     46 F   1 H     1.339961775516E-01 -4.237541961225E-01 -1.130187902886E-01
     47 T   1 H    -4.408300956824E-01  3.118229512995E-01  4.254478868819E-01
     48 T   1 H     4.227011698722E-01 -4.438796746018E-01  3.076940964110E-01
     49 F   1 H    -1.136249355824E-01  1.337220174356E-01 -4.254478868819E-01
     50 F   1 H    -2.484262289872E-01  4.438796746018E-01 -1.334191555260E-01
     51 F   1 H     4.408300956824E-01 -1.337220174356E-01 -2.473469530181E-01
     52 F   1 H     2.484262289872E-01  1.150070734612E-01 -3.076940964110E-01
     53 F   1 H     1.136249355824E-01 -3.118229512995E-01  2.473469530181E-01
     54 F   1 H    -4.227011698722E-01 -1.150070734612E-01  1.334191555260E-01
     55 F   1 H     4.227011698722E-01  3.076940964110E-01 -4.438796746018E-01
     56 F   1 H    -2.484262289872E-01 -1.334191555260E-01  4.438796746018E-01
     57 F   1 H     2.484262289872E-01 -3.076940964110E-01  1.150070734612E-01
     58 F   1 H    -4.227011698722E-01  1.334191555260E-01 -1.150070734612E-01
     59 F   1 H     3.107354058339E-01 -4.422496263259E-01  4.237541961225E-01
     60 F   1 H    -4.408300956824E-01  4.254478868819E-01  3.118229512995E-01
     61 F   1 H     1.339961775516E-01 -1.130187902886E-01 -4.237541961225E-01
     62 F   1 H     4.408300956824E-01 -2.473469530181E-01 -1.337220174356E-01
     63 F   1 H    -1.339961775516E-01  4.422496263259E-01 -2.470149678402E-01
     64 F   1 H     1.136249355824E-01  2.473469530181E-01 -3.118229512995E-01
     65 F   1 H    -3.107354058339E-01  1.130187902886E-01  2.470149678402E-01
     66 F   1 H    -1.136249355824E-01 -4.254478868819E-01  1.337220174356E-01
     67 T   7 N     3.138870114205E-01  4.063705224023E-01 -3.052483272544E-01
     68 F   7 N    -2.883811503433E-01 -3.808646613251E-01  3.052483272544E-01
     69 F   7 N    -3.138870114205E-01  3.808646613251E-01  9.248351098177E-02
     70 F   7 N     2.883811503433E-01 -4.063705224023E-01 -9.248351098177E-02
     71 T   7 N    -3.042269285756E-01  3.147373001980E-01  4.069128893592E-01
     72 T   7 N     4.066605100169E-01 -3.051511812083E-01  3.141135740482E-01
     73 F   7 N    -9.217558916121E-02  2.888601820652E-01 -4.069128893592E-01
     74 F   7 N    -3.807352447435E-01  3.051511812083E-01 -2.881883087747E-01
     75 F   7 N     3.042269285756E-01 -2.888601820652E-01 -3.810357712264E-01
     76 F   7 N     3.807352447435E-01  9.254693596874E-02 -3.141135740482E-01
     77 F   7 N     9.217558916121E-02 -3.147373001980E-01  3.810357712264E-01
     78 F   7 N    -4.066605100169E-01 -9.254693596874E-02  2.881883087747E-01
     79 F   7 N     4.066605100169E-01  3.141135740482E-01 -3.051511812083E-01
     80 F   7 N    -3.807352447435E-01 -2.881883087747E-01  3.051511812083E-01
     81 F   7 N     3.807352447435E-01 -3.141135740482E-01  9.254693596874E-02
     82 F   7 N    -4.066605100169E-01  2.881883087747E-01 -9.254693596874E-02
     83 F   7 N     3.138870114205E-01 -3.052483272544E-01  4.063705224023E-01
     84 F   7 N    -3.042269285756E-01  4.069128893592E-01  3.147373001980E-01
     85 F   7 N     2.883811503433E-01 -9.248351098177E-02 -4.063705224023E-01
     86 F   7 N     3.042269285756E-01 -3.810357712264E-01 -2.888601820652E-01
     87 F   7 N    -2.883811503433E-01  3.052483272544E-01 -3.808646613251E-01
     88 F   7 N     9.217558916121E-02  3.810357712264E-01 -3.147373001980E-01
     89 F   7 N    -3.138870114205E-01  9.248351098177E-02  3.808646613251E-01
     90 F   7 N    -9.217558916121E-02 -4.069128893592E-01  2.888601820652E-01
     91 T   7 N     3.502890737691E-01  3.511533452841E-01 -1.682898030869E-01
     92 F   7 N    -4.805568516290E-01 -4.814211231440E-01  1.682898030869E-01
     93 F   7 N    -3.502890737691E-01  4.814211231440E-01  8.642715150275E-04
     94 F   7 N     4.805568516290E-01 -3.511533452841E-01 -8.642715150274E-04
     95 T   7 N    -1.631989279003E-01  3.570294168583E-01  3.570294168583E-01
     96 F   7 N     3.502890737691E-01 -1.682898030869E-01  3.511533452841E-01
     97 F   7 N     0.000000000000E+00  4.797716552414E-01 -3.570294168583E-01
     98 F   7 N    -4.805568516290E-01  1.682898030869E-01 -4.814211231440E-01
     99 F   7 N     1.631989279003E-01 -4.797716552414E-01 -4.797716552414E-01
    100 F   7 N     4.805568516290E-01 -8.642715150274E-04 -3.511533452841E-01
    101 F   7 N     0.000000000000E+00 -3.570294168583E-01  4.797716552414E-01
    102 F   7 N    -3.502890737691E-01  8.642715150275E-04  4.814211231440E-01
    103 T   8 O     3.876742685628E-01  2.994970093201E-01 -1.355727122543E-01
    104 F   8 O     4.350697215744E-01 -4.767530191829E-01  1.355727122543E-01
    105 F   8 O    -3.876742685628E-01  4.767530191829E-01 -8.817725924268E-02
    106 F   8 O    -4.350697215744E-01 -2.994970093201E-01  8.817725924268E-02
    107 T   8 O    -1.262713900230E-01  3.997315612618E-01  3.108605428857E-01
    108 T   8 O     3.024248732118E-01 -1.324623570223E-01  3.926767922512E-01
    109 F   8 O     8.887101837606E-02 -4.371319329087E-01 -3.108605428857E-01
    110 F   8 O    -4.748608507265E-01  1.324623570223E-01  4.348872302341E-01
    111 F   8 O     1.262713900230E-01  4.371319329087E-01 -4.739970487153E-01
    112 F   8 O     4.748608507265E-01 -9.025191903941E-02 -3.926767922512E-01
    113 F   8 O    -8.887101837606E-02 -3.997315612618E-01  4.739970487153E-01
    114 F   8 O    -3.024248732118E-01  9.025191903941E-02 -4.348872302341E-01
    115 F   8 O     3.024248732118E-01  3.926767922512E-01 -1.324623570223E-01
    116 F   8 O    -4.748608507265E-01  4.348872302341E-01  1.324623570223E-01
    117 F   8 O     4.748608507265E-01 -3.926767922512E-01 -9.025191903941E-02
    118 F   8 O    -3.024248732118E-01 -4.348872302341E-01  9.025191903941E-02
    119 F   8 O     3.876742685628E-01 -1.355727122543E-01  2.994970093201E-01
    120 F   8 O    -1.262713900230E-01  3.108605428857E-01  3.997315612618E-01
    121 F   8 O    -4.350697215744E-01  8.817725924268E-02 -2.994970093201E-01
    122 F   8 O     1.262713900230E-01 -4.739970487153E-01  4.371319329087E-01
    123 F   8 O     4.350697215744E-01  1.355727122543E-01 -4.767530191829E-01
    124 F   8 O    -8.887101837606E-02  4.739970487153E-01 -3.997315612618E-01
    125 F   8 O    -3.876742685628E-01 -8.817725924268E-02  4.767530191829E-01
    126 F   8 O     8.887101837606E-02 -3.108605428857E-01 -4.371319329087E-01

 TRANSFORMATION MATRIX PRIMITIVE-CRYSTALLOGRAPHIC CELL
  0.0000  1.0000  1.0000  1.0000  0.0000  1.0000  1.0000  1.0000  0.0000

 *******************************************************************************
 CRYSTALLOGRAPHIC CELL (VOLUME=       5022.83514198)
         A              B              C           ALPHA      BETA       GAMMA 
    16.95406309    17.21224680    17.21224680    90.000000  90.000000  90.000000

 COORDINATES IN THE CRYSTALLOGRAPHIC CELL
     ATOM                 X/A                 Y/B                 Z/C    
 *******************************************************************************
      1 T 230 ZN    5.000000000000E-01  2.495865105213E-01  5.460876654487E-17
      2 F 230 ZN   -7.279451916741E-41  2.504134894787E-01  5.000000000000E-01
      3 F 230 ZN   -5.461271642042E-17 -5.000000000000E-01  2.504134894787E-01
      4 T 230 ZN    2.500000000000E-01  5.461726004109E-17  5.000000000000E-01
      5 F 230 ZN    2.500000000000E-01  5.000000000000E-01 -3.949875552040E-21
      6 F 230 ZN   -5.000000000000E-01  4.543620666717E-21  2.495865105213E-01
      7 T   6 C    -1.292601704638E-01 -1.295119936129E-01  4.871593938898E-01
      8 F   6 C     1.292601704638E-01  1.295119936129E-01  4.871593938898E-01
      9 F   6 C    -1.292601704638E-01  1.295119936129E-01 -4.871593938898E-01
     10 F   6 C     1.292601704638E-01 -1.295119936129E-01 -4.871593938898E-01
     11 T   6 C     4.883213348119E-01 -1.282889784096E-01 -1.282889784096E-01
     12 F   6 C    -1.292601704638E-01  4.871593938898E-01 -1.295119936129E-01
     13 F   6 C    -4.883213348119E-01  1.282889784096E-01 -1.282889784096E-01
     14 F   6 C     1.292601704638E-01  4.871593938898E-01  1.295119936129E-01
     15 F   6 C     4.883213348119E-01  1.282889784096E-01  1.282889784096E-01
     16 F   6 C     1.292601704638E-01 -4.871593938898E-01 -1.295119936129E-01
     17 F   6 C    -4.883213348119E-01 -1.282889784096E-01  1.282889784096E-01
     18 F   6 C    -1.292601704638E-01 -4.871593938898E-01  1.295119936129E-01
     19 T   6 C     3.341740855480E-01  2.777251664306E-01  5.917430241049E-02
     20 F   6 C    -3.341740855480E-01 -2.777251664306E-01  5.917430241049E-02
     21 F   6 C     3.341740855480E-01 -2.777251664306E-01 -5.917430241049E-02
     22 F   6 C    -3.341740855480E-01  2.777251664306E-01 -5.917430241049E-02
     23 T   6 C     5.970494179525E-02  3.350705154801E-01  2.781703525722E-01
     24 T   6 C     2.766942822603E-01  5.867530918992E-02  3.344725768676E-01
     25 F   6 C    -5.970494179525E-02 -3.350705154801E-01  2.781703525722E-01
     26 F   6 C    -2.766942822603E-01  5.867530918992E-02 -3.344725768676E-01
     27 F   6 C     5.970494179525E-02 -3.350705154801E-01 -2.781703525722E-01
     28 F   6 C    -2.766942822603E-01 -5.867530918992E-02  3.344725768676E-01
     29 F   6 C    -5.970494179525E-02  3.350705154801E-01 -2.781703525722E-01
     30 F   6 C     2.766942822603E-01 -5.867530918992E-02 -3.344725768676E-01
     31 F   6 C     2.766942822603E-01  3.344725768676E-01  5.867530918992E-02
     32 F   6 C    -2.766942822603E-01 -3.344725768676E-01  5.867530918992E-02
     33 F   6 C    -2.766942822603E-01  3.344725768676E-01 -5.867530918992E-02
     34 F   6 C     2.766942822603E-01 -3.344725768676E-01 -5.867530918992E-02
     35 F   6 C     3.341740855480E-01  5.917430241049E-02  2.777251664306E-01
     36 F   6 C     5.970494179525E-02  2.781703525722E-01  3.350705154801E-01
     37 F   6 C    -3.341740855480E-01 -5.917430241049E-02  2.777251664306E-01
     38 F   6 C     5.970494179525E-02 -2.781703525722E-01 -3.350705154801E-01
     39 F   6 C    -3.341740855480E-01  5.917430241049E-02 -2.777251664306E-01
     40 F   6 C    -5.970494179525E-02 -2.781703525722E-01  3.350705154801E-01
     41 F   6 C     3.341740855480E-01 -5.917430241049E-02 -2.777251664306E-01
     42 F   6 C    -5.970494179525E-02  2.781703525722E-01 -3.350705154801E-01
     43 T   1 H     3.353845819813E-01  2.223657916927E-01  8.836961414113E-02
     44 F   1 H    -3.353845819813E-01 -2.223657916927E-01  8.836961414113E-02
     45 F   1 H     3.353845819813E-01 -2.223657916927E-01 -8.836961414113E-02
     46 F   1 H    -3.353845819813E-01  2.223657916927E-01 -8.836961414113E-02
     47 T   1 H     8.905046693194E-02  3.363974199500E-01  2.227724843676E-01
     48 T   1 H     2.205566259685E-01  8.713747044253E-02  3.355636994297E-01
     49 F   1 H    -8.905046693194E-02 -3.363974199500E-01  2.227724843676E-01
     50 F   1 H    -2.205566259685E-01  8.713747044253E-02 -3.355636994297E-01
     51 F   1 H     8.905046693194E-02 -3.363974199500E-01 -2.227724843676E-01
     52 F   1 H    -2.205566259685E-01 -8.713747044253E-02  3.355636994297E-01
     53 F   1 H    -8.905046693194E-02  3.363974199500E-01 -2.227724843676E-01
     54 F   1 H     2.205566259685E-01 -8.713747044253E-02 -3.355636994297E-01
     55 F   1 H     2.205566259685E-01  3.355636994297E-01  8.713747044253E-02
     56 F   1 H    -2.205566259685E-01 -3.355636994297E-01  8.713747044253E-02
     57 F   1 H    -2.205566259685E-01  3.355636994297E-01 -8.713747044253E-02
     58 F   1 H     2.205566259685E-01 -3.355636994297E-01 -8.713747044253E-02
     59 F   1 H     3.353845819813E-01  8.836961414113E-02  2.223657916927E-01
     60 F   1 H     8.905046693194E-02  2.227724843676E-01  3.363974199500E-01
     61 F   1 H    -3.353845819813E-01 -8.836961414113E-02  2.223657916927E-01
     62 F   1 H     8.905046693194E-02 -2.227724843676E-01 -3.363974199500E-01
     63 F   1 H    -3.353845819813E-01  8.836961414113E-02 -2.223657916927E-01
     64 F   1 H    -8.905046693194E-02 -2.227724843676E-01  3.363974199500E-01
     65 F   1 H     3.353845819813E-01 -8.836961414113E-02 -2.223657916927E-01
     66 F   1 H    -8.905046693194E-02  2.227724843676E-01 -3.363974199500E-01
     67 T   7 N     3.936175918637E-01  3.011340808819E-01  1.275293053858E-02
     68 F   7 N    -3.936175918637E-01 -3.011340808819E-01  1.275293053858E-02
     69 F   7 N     3.936175918637E-01 -3.011340808819E-01 -1.275293053858E-02
     70 F   7 N    -3.936175918637E-01  3.011340808819E-01 -1.275293053858E-02
     71 T   7 N     1.293855906639E-02  3.939743302928E-01  3.017987411316E-01
     72 T   7 N     3.011509414115E-01  1.296263263672E-02  3.936978773802E-01
     73 F   7 N    -1.293855906639E-02 -3.939743302928E-01  3.017987411316E-01
     74 F   7 N    -3.011509414115E-01  1.296263263672E-02 -3.936978773802E-01
     75 F   7 N     1.293855906639E-02 -3.939743302928E-01 -3.017987411316E-01
     76 F   7 N    -3.011509414115E-01 -1.296263263672E-02  3.936978773802E-01
     77 F   7 N    -1.293855906639E-02  3.939743302928E-01 -3.017987411316E-01
     78 F   7 N     3.011509414115E-01 -1.296263263672E-02 -3.936978773802E-01
     79 F   7 N     3.011509414115E-01  3.936978773802E-01  1.296263263672E-02
     80 F   7 N    -3.011509414115E-01 -3.936978773802E-01  1.296263263672E-02
     81 F   7 N    -3.011509414115E-01  3.936978773802E-01 -1.296263263672E-02
     82 F   7 N     3.011509414115E-01 -3.936978773802E-01 -1.296263263672E-02
     83 F   7 N     3.936175918637E-01  1.275293053858E-02  3.011340808819E-01
     84 F   7 N     1.293855906639E-02  3.017987411316E-01  3.939743302928E-01
     85 F   7 N    -3.936175918637E-01 -1.275293053858E-02  3.011340808819E-01
     86 F   7 N     1.293855906639E-02 -3.017987411316E-01 -3.939743302928E-01
     87 F   7 N    -3.936175918637E-01  1.275293053858E-02 -3.011340808819E-01
     88 F   7 N    -1.293855906639E-02 -3.017987411316E-01  3.939743302928E-01
     89 F   7 N     3.936175918637E-01 -1.275293053858E-02 -3.011340808819E-01
     90 F   7 N    -1.293855906639E-02  3.017987411316E-01 -3.939743302928E-01
     91 T   7 N    -8.371276578595E-02 -8.457703730098E-02  4.348661110701E-01
     92 F   7 N     8.371276578595E-02  8.457703730098E-02  4.348661110701E-01
     93 F   7 N    -8.371276578595E-02  8.457703730098E-02 -4.348661110701E-01
     94 F   7 N     8.371276578595E-02 -8.457703730098E-02 -4.348661110701E-01
     95 T   7 N     4.386288808084E-01 -8.159946395013E-02 -8.159946395013E-02
     96 F   7 N    -8.371276578595E-02  4.348661110701E-01 -8.457703730098E-02
     97 F   7 N    -4.386288808084E-01  8.159946395013E-02 -8.159946395013E-02
[truncated: 4,084,973 more chars]
