# Supplementary material for: Structure–Property Relationship of Piezoelectric Properties in Zeolitic Imidazolate Frameworks: A Computational Study
Source: ACS Appl Mater Interfaces. 2022 Nov 2;14(45):50803–14. doi: 10.1021/acsami.2c13506 (PMC9674201; doi:10.1021/acsami.2c13506)
Supplement: Supplementary file 5 — am2c13506_si_005.zip [file am2c13506_si_005.zip › Outputfiles_crystal17/ZIF-65/ClampedIon_results/Clamped_M06-D3.out]

ZIF-65 (cif CCDC 917446, CIMFUB)
EXTERNAL
PIEZOCON
CLAMPION
PRINT
END
END
6 5
0 0 6 2.0 1.00
  0.4563240000D+04  0.1966650000D-02
  0.6820240000D+03  0.1523060000D-01
  0.1549730000D+03  0.7612690000D-01
  0.4445530000D+02  0.2608010000D+00
  0.1302900000D+02  0.6164620000D+00
  0.1827730000D+01  0.2210060000D+00
0 1 3 4.0 1.00
  0.2096420000D+02  0.1146600000D+00  0.4024870000D-01
  0.4803310000D+01  0.9199990000D+00  0.2375940000D+00
  0.1459330000D+01 -0.3030680000D-02  0.8158540000D+00
0 1 1 0.0 1.00
  0.4834560000D+00  0.1000000000D+01  0.1000000000D+01
0 1 1 0.0 1.00
  0.1455850000D+00  0.1000000000D+01  0.1000000000D+01
0 3 1 0.0 1.00
  0.6260000000D+00  0.1000000000D+01
7 5
0 0 6 2.0 1.00
  0.6293480000D+04  0.1969790000D-02
  0.9490440000D+03  0.1496130000D-01
  0.2187760000D+03  0.7350060000D-01
  0.6369160000D+02  0.2489370000D+00
  0.1882820000D+02  0.6024600000D+00
  0.2720230000D+01  0.2562020000D+00
0 1 3 5.0 1.00
  0.3063310000D+02  0.1119060000D+00  0.3831190000D-01
  0.7026140000D+01  0.9216660000D+00  0.2374030000D+00
  0.2112050000D+01 -0.2569190000D-02  0.8175920000D+00
0 1 1 0.0 1.00
  0.6840090000D+00  0.1000000000D+01  0.1000000000D+01
0 1 1 0.0 1.00
  0.2008780000D+00  0.1000000000D+01  0.1000000000D+01
0 3 1 0.0 1.00
  0.9130000000D+00  0.1000000000D+01
1 4
0 0 3 1.0 1.00
  0.3386500000D+02  0.2549380000D-01
  0.5094790000D+01  0.1903730000D+00
  0.1158790000D+01  0.8521610000D+00
0 0 1 0.0 1.00
  0.3258400000D+00  0.1000000000D+01
0 0 1 0.0 1.00
  0.1027410000D+00  0.1000000000D+01
0 2 1 0.0 1.00
  0.7500000000D+00  0.1000000000D+01
8 5
0 0 6 2. 1.
       8588.50000         0.189515000E-02
       1297.23000         0.143859000E-01
       299.296000         0.707320000E-01
       87.3771000         0.240001000
       25.6789000         0.594797000
       3.74004000         0.280802000
0 1 3 6. 1.
       42.1175000         0.113889000         0.365114000E-01
       9.62837000         0.920811000         0.237153000
       2.85332000        -0.327447000E-02     0.819702000
0 1 1 0. 1.
      0.905661000          1.00000000          1.00000000
0 1 1 0. 1.
      0.255611000          1.00000000          1.00000000
0 3 1 0. 1.
       1.29200000          1.00000000
230 14
INPUT
20. 0 2 2 2 0 0
 34.150000 399.987282 0
 14.590000 85.485655 0
 39.780000 277.148960 0
 14.950000 69.052205 0
 43.800000 -34.149349 0
 14.980000 -3.291831 0
0 0 3 2. 1.
       30.3241270         0.219143000
       16.3166820        -0.232556000
       11.4081480        -0.954685000
0 0 1 2. 1.
       2.56949200          1.00000000
0 0 1 0. 1.
       1.06259500          1.00000000
0 0 1 0. 1.
      0.250000000          1.00000000
0 0 1 0. 1.
      0.120000000          1.00000000
0 2 2 6. 1.
       111.824980         0.232770000E-01
       19.1319100         -1.00953900
0 2 2 0. 1.
       5.46883800         0.320151000
       2.50567500         0.718085000
0 2 1 0. 1.
      0.941868000          1.00000000
0 2 1 0. 1.
      0.250000000          1.00000000
0 2 1 0. 1.
      0.120000000          1.00000000
0 3 4 10. 1.
       44.6456290         0.472490000E-01
       13.4383770         0.218926000
       4.68200000         0.452512000
       1.60321100         0.518576000
0 3 1 0. 1.
      0.482766000          1.00000000
0 3 1 0. 1.
      0.110000000          1.00000000
0 4 1 0. 1.
      2.614   1.0000
99 0
END
DFT
M06-D3
xxlgrid
END
TOLINTEG
7 7 7 10 40
SHRINK
2 2
TOLDEE
10
DFTD3
ABC
END
END
          40 PROCESSORS WORKING

         
 *******************************************************************************
 *                                                                             *
 *                               CRYSTAL17                                     *
 *                      public : 1.0.2 - March 1st, 2018                       *
 *                       HTTP://WWW.CRYSTAL.UNITO.IT                           *
 *                                                                             *
 *                              MAIN AUTHORS                                   *
 *                                                                             *
 *  R. DOVESI(1,11), V.R. SAUNDERS(2), C. ROETTI(1,11), R. ORLANDO(1,11),      *
 *  C.M. ZICOVICH-WILSON(1,3), F. PASCALE(4), B. CIVALLERI(1,11),              *
 *  K. DOLL(5), N.M. HARRISON(2,6), I.J. BUSH(7), Ph. D'ARCO(8),               *
 *  M. LLUNELL(9), M. CAUSA'(10), Y. NOEL(8), L. MASCHIO(1,11), A. ERBA(1,11)  *
 *  M. RE'RAT(14), S. CASASSA(1,11)                                            *
 *                                                                             *
 *        CONTRIBUTIONS TO THE CODE HAVE ALSO BEEN GIVEN BY                    *
 *                                                                             *
 *  M. FERRABONE(1,11), M. DE LA PIERRE(1,11), M. FERRERO(1,11),               *
 *  J. BAIMA(1,11), E. ALBANESE(1,11), M.F. PEINTINGER(12), R. BAST(13),       *
 *  B. KIRTMAN(15), V. LACIVITA(1,11), R. DEMICHELIS(1,16)                     *
 *  G. BRANDEBURG(17), S. SALUSTRO(1,11), G. SANSONE(1,11)                     *
 *  M.T. RUGGIERO(18)                                                          *
 *                                                                             *
 * (1) THEORETICAL CHEMISTRY GROUP - UNIVERSITA' DI TORINO - TORINO (ITALY)    *
 * (2) COMPUTATIONAL SCIENCE & ENGINEERING DEPARTMENT - STFC DARESBURY (UK)    *
 * (3) UNIVERSIDAD AUTONOMA DEL ESTADO DE MORELOS - CUERNAVACA (MEXICO)        *
 * (4) UNIVERSITE' DE LORRAINE - NANCY (FRANCE)                                *
 * (5) UNIVERSITAET STUTTGART- STUTTGART (GERMANY)                             *
 * (6) IMPERIAL COLLEGE - LONDON (UK)                                          *
 * (7) OXFORD E-RESEARCH CENTRE - OXFORD (UK)                                  *
 * (8) UPMC - SORBONNE UNIVERSITES - PARIS (FRANCE)                            *
 * (9) UNIVERSIDAD DE BARCELONA - BARCELONA (SPAIN)                            *
 *(10) UNIVERSITA' DI NAPOLI "FEDERICO II" - NAPOLI (ITALY)                    *
 *(11) NIS - NANOSTRUCTURED INTERFACES AND SURFACES - TORINO (ITALY)           *
 *(12) MPI FUER CHEMISCHE ENERGIEKONVERSION - MUELHEIM AN DER RUHR (GERMANY)   *
 *(13) UNIVERSITY OF TROMSO - TROMSO (NORWAY)                                  *
 *(14) UNIVERSITE' DE PAU ET DES PAYS DE L'ADOUR - PAU (FRANCE)                *
 *(15) UNIVERSITY OF CALIFORNIA SANTA BARBARA - SANTA BARBARA (USA)            *
 *(16) CURTIN UNIVERSITY - PERTH (AUSTRALIA)                                   *
 *(17) UNIVERSITY COLLEGE LONDON - LONDON (UK)                                 *
 *(18) CAMBRIDGE UNIVERSITY - CAMBRIDGE (UK)                                   *
 *                                                                             *
 *******************************************************************************
 EEEEEEEEEE STARTING  DATE 16 11 2020 TIME 10:30:56.3
 ZIF-65 (cif CCDC 917446, CIMFUB)                                                

 GEOMETRY INPUT FROM EXTERNAL FILE (FORTRAN UNIT 34)
 3D - CRYSTAL 

 *******************************************************************************
 LATTICE PARAMETERS  (ANGSTROMS AND DEGREES) - PRIMITIVE CELL
       A          B          C        ALPHA      BETA     GAMMA        VOLUME
   14.88155   14.88155   14.88155   109.47122 109.47122 109.47122   2537.012927
 INFORMATION **** CHKGRP **** SPGR WITH NO INVERSION

 NUMBER OF IRREDUCIBLE ATOMS IN THE CELL:    7

 CARTESIAN COORDINATES (ANGSTROM) - IRREDUCIBLE ATOMS AND SYMMETRY RELATED

 AT.IRR.  AT  AT.N.          X                   Y                   Z
     1     1   230    8.591867341988E+00 -1.288780101298E+01  0.000000000000E+00
     1     2   230    0.000000000000E+00 -1.288780101298E+01  8.591867341988E+00
     1     3   230    0.000000000000E+00  8.591867341988E+00 -1.288780101298E+01
     1     4   230   -1.288780101298E+01  0.000000000000E+00  8.591867341988E+00
     1     5   230   -1.288780101298E+01  8.591867341988E+00  0.000000000000E+00
     1     6   230    8.591867341988E+00  0.000000000000E+00 -1.288780101298E+01
     7     7     6   -2.219000078839E+00 -2.219000078839E+00  8.379592762212E+00
     7     8     6    2.219000078839E+00  2.219000078839E+00  8.379592762212E+00
     7     9     6   -2.219000078839E+00  2.219000078839E+00 -8.379592762212E+00
     7    10     6    2.219000078839E+00 -2.219000078839E+00 -8.379592762212E+00
     7    11     6    8.379592762212E+00 -2.219000078839E+00 -2.219000078839E+00
     7    12     6   -2.219000078839E+00  8.379592762212E+00 -2.219000078839E+00
     7    13     6   -8.379592762212E+00  2.219000078839E+00 -2.219000078839E+00
     7    14     6    2.219000078839E+00  8.379592762212E+00  2.219000078839E+00
     7    15     6    8.379592762212E+00  2.219000078839E+00  2.219000078839E+00
     7    16     6    2.219000078839E+00 -8.379592762212E+00 -2.219000078839E+00
     7    17     6   -8.379592762212E+00 -2.219000078839E+00  2.219000078839E+00
     7    18     6   -2.219000078839E+00 -8.379592762212E+00  2.219000078839E+00
    19    19     6    5.787149581999E+00  4.809965009794E+00  1.081934703261E+00
    19    20     6   -5.787149581999E+00 -4.809965009794E+00  1.081934703261E+00
    19    21     6    5.787149581999E+00 -4.809965009794E+00 -1.081934703261E+00
    19    22     6   -5.787149581999E+00  4.809965009794E+00 -1.081934703261E+00
    19    23     6    1.081934703261E+00  5.787149581999E+00  4.809965009794E+00
    19    24     6    4.809965009794E+00  1.081934703261E+00  5.787149581999E+00
    19    25     6   -1.081934703261E+00 -5.787149581999E+00  4.809965009794E+00
    19    26     6   -4.809965009794E+00  1.081934703261E+00 -5.787149581999E+00
    19    27     6    1.081934703261E+00 -5.787149581999E+00 -4.809965009794E+00
    19    28     6   -4.809965009794E+00 -1.081934703261E+00  5.787149581999E+00
    19    29     6   -1.081934703261E+00  5.787149581999E+00 -4.809965009794E+00
    19    30     6    4.809965009794E+00 -1.081934703261E+00 -5.787149581999E+00
    19    31     6    4.809965009794E+00  5.787149581999E+00  1.081934703261E+00
    19    32     6   -4.809965009794E+00 -5.787149581999E+00  1.081934703261E+00
    19    33     6   -4.809965009794E+00  5.787149581999E+00 -1.081934703261E+00
    19    34     6    4.809965009794E+00 -5.787149581999E+00 -1.081934703261E+00
    19    35     6    5.787149581999E+00  1.081934703261E+00  4.809965009794E+00
    19    36     6    1.081934703261E+00  4.809965009794E+00  5.787149581999E+00
    19    37     6   -5.787149581999E+00 -1.081934703261E+00  4.809965009794E+00
    19    38     6    1.081934703261E+00 -4.809965009794E+00 -5.787149581999E+00
    19    39     6   -5.787149581999E+00  1.081934703261E+00 -4.809965009794E+00
    19    40     6   -1.081934703261E+00 -4.809965009794E+00  5.787149581999E+00
    19    41     6    5.787149581999E+00 -1.081934703261E+00 -4.809965009794E+00
    19    42     6   -1.081934703261E+00  4.809965009794E+00 -5.787149581999E+00
    43    43     1    5.818592808205E+00  3.868463142785E+00  1.609130970531E+00
    43    44     1   -5.818592808205E+00 -3.868463142785E+00  1.609130970531E+00
    43    45     1    5.818592808205E+00 -3.868463142785E+00 -1.609130970531E+00
    43    46     1   -5.818592808205E+00  3.868463142785E+00 -1.609130970531E+00
    43    47     1    1.609130970531E+00  5.818592808205E+00  3.868463142785E+00
    43    48     1    3.868463142785E+00  1.609130970531E+00  5.818592808205E+00
    43    49     1   -1.609130970531E+00 -5.818592808205E+00  3.868463142785E+00
    43    50     1   -3.868463142785E+00  1.609130970531E+00 -5.818592808205E+00
    43    51     1    1.609130970531E+00 -5.818592808205E+00 -3.868463142785E+00
    43    52     1   -3.868463142785E+00 -1.609130970531E+00  5.818592808205E+00
    43    53     1   -1.609130970531E+00  5.818592808205E+00 -3.868463142785E+00
    43    54     1    3.868463142785E+00 -1.609130970531E+00 -5.818592808205E+00
    43    55     1    3.868463142785E+00  5.818592808205E+00  1.609130970531E+00
    43    56     1   -3.868463142785E+00 -5.818592808205E+00  1.609130970531E+00
    43    57     1   -3.868463142785E+00  5.818592808205E+00 -1.609130970531E+00
    43    58     1    3.868463142785E+00 -5.818592808205E+00 -1.609130970531E+00
    43    59     1    5.818592808205E+00  1.609130970531E+00  3.868463142785E+00
    43    60     1    1.609130970531E+00  3.868463142785E+00  5.818592808205E+00
    43    61     1   -5.818592808205E+00 -1.609130970531E+00  3.868463142785E+00
    43    62     1    1.609130970531E+00 -3.868463142785E+00 -5.818592808205E+00
    43    63     1   -5.818592808205E+00  1.609130970531E+00 -3.868463142785E+00
    43    64     1   -1.609130970531E+00 -3.868463142785E+00  5.818592808205E+00
    43    65     1    5.818592808205E+00 -1.609130970531E+00 -3.868463142785E+00
    43    66     1   -1.609130970531E+00  3.868463142785E+00 -5.818592808205E+00
    67    67     7    6.781861408273E+00  5.194127597203E+00  2.489870083330E-01
    67    68     7   -6.781861408273E+00 -5.194127597203E+00  2.489870083330E-01
    67    69     7    6.781861408273E+00 -5.194127597203E+00 -2.489870083330E-01
    67    70     7   -6.781861408273E+00  5.194127597203E+00 -2.489870083330E-01
    67    71     7    2.489870083330E-01  6.781861408273E+00  5.194127597203E+00
    67    72     7    5.194127597203E+00  2.489870083330E-01  6.781861408273E+00
    67    73     7   -2.489870083330E-01 -6.781861408273E+00  5.194127597203E+00
    67    74     7   -5.194127597203E+00  2.489870083330E-01 -6.781861408273E+00
    67    75     7    2.489870083330E-01 -6.781861408273E+00 -5.194127597203E+00
    67    76     7   -5.194127597203E+00 -2.489870083330E-01  6.781861408273E+00
    67    77     7   -2.489870083330E-01  6.781861408273E+00 -5.194127597203E+00
    67    78     7    5.194127597203E+00 -2.489870083330E-01 -6.781861408273E+00
    67    79     7    5.194127597203E+00  6.781861408273E+00  2.489870083330E-01
    67    80     7   -5.194127597203E+00 -6.781861408273E+00  2.489870083330E-01
    67    81     7   -5.194127597203E+00  6.781861408273E+00 -2.489870083330E-01
    67    82     7    5.194127597203E+00 -6.781861408273E+00 -2.489870083330E-01
    67    83     7    6.781861408273E+00  2.489870083330E-01  5.194127597203E+00
    67    84     7    2.489870083330E-01  5.194127597203E+00  6.781861408273E+00
    67    85     7   -6.781861408273E+00 -2.489870083330E-01  5.194127597203E+00
    67    86     7    2.489870083330E-01 -5.194127597203E+00 -6.781861408273E+00
    67    87     7   -6.781861408273E+00  2.489870083330E-01 -5.194127597203E+00
    67    88     7   -2.489870083330E-01 -5.194127597203E+00  6.781861408273E+00
    67    89     7    6.781861408273E+00 -2.489870083330E-01 -5.194127597203E+00
    67    90     7   -2.489870083330E-01  5.194127597203E+00 -6.781861408273E+00
    91    91     7   -1.453808346197E+00 -1.453808346197E+00  7.445884859169E+00
    91    92     7    1.453808346197E+00  1.453808346197E+00  7.445884859169E+00
    91    93     7   -1.453808346197E+00  1.453808346197E+00 -7.445884859169E+00
    91    94     7    1.453808346197E+00 -1.453808346197E+00 -7.445884859169E+00
    91    95     7    7.445884859169E+00 -1.453808346197E+00 -1.453808346197E+00
    91    96     7   -1.453808346197E+00  7.445884859169E+00 -1.453808346197E+00
    91    97     7   -7.445884859169E+00  1.453808346197E+00 -1.453808346197E+00
    91    98     7    1.453808346197E+00  7.445884859169E+00  1.453808346197E+00
    91    99     7    7.445884859169E+00  1.453808346197E+00  1.453808346197E+00
    91   100     7    1.453808346197E+00 -7.445884859169E+00 -1.453808346197E+00
    91   101     7   -7.445884859169E+00 -1.453808346197E+00  1.453808346197E+00
    91   102     7   -1.453808346197E+00 -7.445884859169E+00  1.453808346197E+00
   103   103     8   -1.921963832781E+00 -3.933843313000E-01  7.067563271727E+00
   103   104     8    1.921963832781E+00  3.933843313000E-01  7.067563271727E+00
   103   105     8   -1.921963832781E+00  3.933843313000E-01 -7.067563271727E+00
   103   106     8    1.921963832781E+00 -3.933843313000E-01 -7.067563271727E+00
   103   107     8    7.067563271727E+00 -1.921963832781E+00 -3.933843313000E-01
   103   108     8   -3.933843313000E-01  7.067563271727E+00 -1.921963832781E+00
   103   109     8   -7.067563271727E+00  1.921963832781E+00 -3.933843313000E-01
   103   110     8    3.933843313000E-01  7.067563271727E+00  1.921963832781E+00
   103   111     8    7.067563271727E+00  1.921963832781E+00  3.933843313000E-01
   103   112     8    3.933843313000E-01 -7.067563271727E+00 -1.921963832781E+00
   103   113     8   -7.067563271727E+00 -1.921963832781E+00  3.933843313000E-01
   103   114     8   -3.933843313000E-01 -7.067563271727E+00  1.921963832781E+00
   103   115     8   -3.933843313000E-01 -1.921963832781E+00  7.067563271727E+00
   103   116     8    3.933843313000E-01  1.921963832781E+00  7.067563271727E+00
   103   117     8    3.933843313000E-01 -1.921963832781E+00 -7.067563271727E+00
   103   118     8   -3.933843313000E-01  1.921963832781E+00 -7.067563271727E+00
   103   119     8   -1.921963832781E+00  7.067563271727E+00 -3.933843313000E-01
   103   120     8    7.067563271727E+00 -3.933843313000E-01 -1.921963832781E+00
   103   121     8    1.921963832781E+00 -7.067563271727E+00 -3.933843313000E-01
   103   122     8    7.067563271727E+00  3.933843313000E-01  1.921963832781E+00
   103   123     8    1.921963832781E+00  7.067563271727E+00  3.933843313000E-01
   103   124     8   -7.067563271727E+00  3.933843313000E-01 -1.921963832781E+00
   103   125     8   -1.921963832781E+00 -7.067563271727E+00  3.933843313000E-01
   103   126     8   -7.067563271727E+00 -3.933843313000E-01  1.921963832781E+00

 SPACE  GROUP  N.                     :  217
 NUMBER OF SYMMETRY OPERATORS         :   24
 *******************************************************************************
 LATTICE PARAMETERS (ANGSTROMS AND DEGREES) - BOHR = 0.5291772083 ANGSTROM
 PRIMITIVE CELL - CENTRING CODE 6/0 VOLUME=  2537.012927 - DENSITY  1.131 g/cm^3
         A              B              C           ALPHA      BETA       GAMMA 
    14.88155077    14.88155077    14.88155077   109.471221 109.471221 109.471221
 *******************************************************************************
 ATOMS IN THE ASYMMETRIC UNIT    7 - ATOMS IN THE UNIT CELL:  126
     ATOM                 X/A                 Y/B                 Z/C    
 *******************************************************************************
      1 T 230 ZN    2.500000000002E-01  4.999999999999E-01 -2.499999999999E-01
      2 F 230 ZN   -2.499999999999E-01  4.999999999999E-01  2.500000000002E-01
      3 F 230 ZN   -2.499999999999E-01  2.500000000002E-01  4.999999999999E-01
      4 F 230 ZN    4.999999999999E-01 -2.499999999999E-01  2.500000000002E-01
      5 F 230 ZN    4.999999999999E-01  2.500000000002E-01 -2.499999999999E-01
      6 F 230 ZN    2.500000000002E-01 -2.499999999999E-01  4.999999999999E-01
      7 T   6 C     3.585130238956E-01  3.585130238956E-01 -2.582674976829E-01
      8 F   6 C    -3.832194784215E-01 -3.832194784215E-01  2.582674976829E-01
      9 F   6 C    -3.585130238956E-01  3.832194784215E-01  0.000000000000E+00
     10 F   6 C     3.832194784215E-01 -3.585130238956E-01  0.000000000000E+00
     11 F   6 C    -2.582674976829E-01  3.585130238956E-01  3.585130238956E-01
     12 F   6 C     3.585130238956E-01 -2.582674976829E-01  3.585130238956E-01
     13 F   6 C     0.000000000000E+00  3.832194784215E-01 -3.585130238956E-01
     14 F   6 C    -3.832194784215E-01  2.582674976829E-01 -3.832194784215E-01
     15 F   6 C     2.582674976829E-01 -3.832194784215E-01 -3.832194784215E-01
     16 F   6 C     3.832194784215E-01  0.000000000000E+00 -3.585130238956E-01
     17 F   6 C     0.000000000000E+00 -3.585130238956E-01  3.832194784215E-01
     18 F   6 C    -3.585130238956E-01  0.000000000000E+00  3.832194784215E-01
     19 T   6 C     3.428765528222E-01  3.997433859162E-01 -3.833055044971E-01
     20 F   6 C    -2.169511095867E-01 -2.738179426807E-01  3.833055044971E-01
     21 F   6 C    -3.428765528222E-01  2.738179426807E-01  5.686683309397E-02
     22 F   6 C     2.169511095867E-01 -3.997433859162E-01 -5.686683309397E-02
     23 F   6 C    -3.833055044971E-01  3.428765528222E-01  3.997433859162E-01
     24 F   6 C     3.997433859162E-01 -3.833055044971E-01  3.428765528222E-01
     25 F   6 C    -5.686683309397E-02  2.169511095867E-01 -3.997433859162E-01
     26 F   6 C    -2.738179426807E-01  3.833055044971E-01 -2.169511095867E-01
     27 F   6 C     3.833055044971E-01 -2.169511095867E-01 -2.738179426807E-01
     28 F   6 C     2.738179426807E-01  5.686683309397E-02 -3.428765528222E-01
     29 F   6 C     5.686683309397E-02 -3.428765528222E-01  2.738179426807E-01
     30 F   6 C    -3.997433859162E-01 -5.686683309397E-02  2.169511095867E-01
     31 F   6 C     3.997433859162E-01  3.428765528222E-01 -3.833055044971E-01
     32 F   6 C    -2.738179426807E-01 -2.169511095867E-01  3.833055044971E-01
     33 F   6 C     2.738179426807E-01 -3.428765528222E-01  5.686683309397E-02
     34 F   6 C    -3.997433859162E-01  2.169511095867E-01 -5.686683309397E-02
     35 F   6 C     3.428765528222E-01 -3.833055044971E-01  3.997433859162E-01
     36 F   6 C    -3.833055044971E-01  3.997433859162E-01  3.428765528222E-01
     37 F   6 C     2.169511095867E-01 -5.686683309397E-02 -3.997433859162E-01
     38 F   6 C     3.833055044971E-01 -2.738179426807E-01 -2.169511095867E-01
     39 F   6 C    -2.169511095867E-01  3.833055044971E-01 -2.738179426807E-01
     40 F   6 C     5.686683309397E-02  2.738179426807E-01 -3.428765528222E-01
     41 F   6 C    -3.428765528222E-01  5.686683309397E-02  2.738179426807E-01
     42 F   6 C    -5.686683309397E-02 -3.997433859162E-01  2.169511095867E-01
     43 T   1 H     3.187662178247E-01  4.322531693684E-01 -4.362659730762E-01
     44 F   1 H    -1.314808575554E-01 -2.449678090991E-01  4.362659730762E-01
     45 F   1 H    -3.187662178247E-01  2.449678090991E-01  1.134869515437E-01
     46 F   1 H     1.314808575554E-01 -4.322531693684E-01 -1.134869515437E-01
     47 F   1 H    -4.362659730762E-01  3.187662178247E-01  4.322531693684E-01
     48 F   1 H     4.322531693684E-01 -4.362659730762E-01  3.187662178247E-01
     49 F   1 H    -1.134869515437E-01  1.314808575554E-01 -4.322531693684E-01
     50 F   1 H    -2.449678090991E-01  4.362659730762E-01 -1.314808575554E-01
     51 F   1 H     4.362659730762E-01 -1.314808575554E-01 -2.449678090991E-01
     52 F   1 H     2.449678090991E-01  1.134869515437E-01 -3.187662178247E-01
     53 F   1 H     1.134869515437E-01 -3.187662178247E-01  2.449678090991E-01
     54 F   1 H    -4.322531693684E-01 -1.134869515437E-01  1.314808575554E-01
     55 F   1 H     4.322531693684E-01  3.187662178247E-01 -4.362659730762E-01
     56 F   1 H    -2.449678090991E-01 -1.314808575554E-01  4.362659730762E-01
     57 F   1 H     2.449678090991E-01 -3.187662178247E-01  1.134869515437E-01
     58 F   1 H    -4.322531693684E-01  1.314808575554E-01 -1.134869515437E-01
     59 F   1 H     3.187662178247E-01 -4.362659730762E-01  4.322531693684E-01
     60 F   1 H    -4.362659730762E-01  4.322531693684E-01  3.187662178247E-01
     61 F   1 H     1.314808575554E-01 -1.134869515437E-01 -4.322531693684E-01
     62 F   1 H     4.362659730762E-01 -2.449678090991E-01 -1.314808575554E-01
     63 F   1 H    -1.314808575554E-01  4.362659730762E-01 -2.449678090991E-01
     64 F   1 H     1.134869515437E-01  2.449678090991E-01 -3.187662178247E-01
     65 F   1 H    -3.187662178247E-01  1.134869515437E-01  2.449678090991E-01
     66 F   1 H    -1.134869515437E-01 -4.322531693684E-01  1.314808575554E-01
     67 T   7 N     3.167596977979E-01  4.091571795019E-01 -3.030625049954E-01
     68 F   7 N    -2.877803155027E-01 -3.801777972067E-01  3.030625049954E-01
     69 F   7 N    -3.167596977979E-01  3.801777972067E-01  9.239748170403E-02
     70 F   7 N     2.877803155027E-01 -4.091571795019E-01 -9.239748170403E-02
     71 F   7 N    -3.030625049954E-01  3.167596977979E-01  4.091571795019E-01
     72 F   7 N     4.091571795019E-01 -3.030625049954E-01  3.167596977979E-01
     73 F   7 N    -9.239748170403E-02  2.877803155027E-01 -4.091571795019E-01
     74 F   7 N    -3.801777972067E-01  3.030625049954E-01 -2.877803155027E-01
     75 F   7 N     3.030625049954E-01 -2.877803155027E-01 -3.801777972067E-01
     76 F   7 N     3.801777972067E-01  9.239748170403E-02 -3.167596977979E-01
     77 F   7 N     9.239748170403E-02 -3.167596977979E-01  3.801777972067E-01
     78 F   7 N    -4.091571795019E-01 -9.239748170403E-02  2.877803155027E-01
     79 F   7 N     4.091571795019E-01  3.167596977979E-01 -3.030625049954E-01
     80 F   7 N    -3.801777972067E-01 -2.877803155027E-01  3.030625049954E-01
     81 F   7 N     3.801777972067E-01 -3.167596977979E-01  9.239748170403E-02
     82 F   7 N    -4.091571795019E-01  2.877803155027E-01 -9.239748170403E-02
     83 F   7 N     3.167596977979E-01 -3.030625049954E-01  4.091571795019E-01
     84 F   7 N    -3.030625049954E-01  4.091571795019E-01  3.167596977979E-01
     85 F   7 N     2.877803155027E-01 -9.239748170403E-02 -4.091571795019E-01
     86 F   7 N     3.030625049954E-01 -3.801777972067E-01 -2.877803155027E-01
     87 F   7 N    -2.877803155027E-01  3.030625049954E-01 -3.801777972067E-01
     88 F   7 N     9.239748170403E-02  3.801777972067E-01 -3.167596977979E-01
     89 F   7 N    -3.167596977979E-01  9.239748170403E-02  3.801777972067E-01
     90 F   7 N    -9.239748170403E-02 -4.091571795019E-01  2.877803155027E-01
     91 T   7 N     3.487062983205E-01  3.487062983205E-01 -1.692074945212E-01
     92 F   7 N    -4.820862071583E-01 -4.820862071583E-01  1.692074945212E-01
     93 F   7 N    -3.487062983205E-01  4.820862071583E-01  0.000000000000E+00
     94 F   7 N     4.820862071583E-01 -3.487062983205E-01  0.000000000000E+00
     95 F   7 N    -1.692074945212E-01  3.487062983205E-01  3.487062983205E-01
     96 F   7 N     3.487062983205E-01 -1.692074945212E-01  3.487062983205E-01
     97 F   7 N     0.000000000000E+00  4.820862071583E-01 -3.487062983205E-01
     98 F   7 N    -4.820862071583E-01  1.692074945212E-01 -4.820862071583E-01
     99 F   7 N     1.692074945212E-01 -4.820862071583E-01 -4.820862071583E-01
    100 F   7 N     4.820862071583E-01  0.000000000000E+00 -3.487062983205E-01
    101 F   7 N     0.000000000000E+00 -3.487062983205E-01  4.820862071583E-01
    102 F   7 N    -3.487062983205E-01  0.000000000000E+00  4.820862071583E-01
    103 T   8 O     3.884009537606E-01  2.994459314914E-01 -1.347406839469E-01
    104 F   8 O     4.341866154383E-01 -4.768583622925E-01  1.347406839469E-01
    105 F   8 O    -3.884009537606E-01  4.768583622925E-01 -8.895502226917E-02
    106 F   8 O    -4.341866154383E-01 -2.994459314914E-01  8.895502226917E-02
    107 F   8 O    -1.347406839469E-01  3.884009537606E-01  2.994459314914E-01
    108 F   8 O     2.994459314914E-01 -1.347406839469E-01  3.884009537606E-01
    109 F   8 O     8.895502226917E-02 -4.341866154383E-01 -2.994459314914E-01
    110 F   8 O    -4.768583622925E-01  1.347406839469E-01  4.341866154383E-01
    111 F   8 O     1.347406839469E-01  4.341866154383E-01 -4.768583622925E-01
    112 F   8 O     4.768583622925E-01 -8.895502226917E-02 -3.884009537606E-01
    113 F   8 O    -8.895502226917E-02 -3.884009537606E-01  4.768583622925E-01
    114 F   8 O    -2.994459314914E-01  8.895502226917E-02 -4.341866154383E-01
    115 F   8 O     2.994459314914E-01  3.884009537606E-01 -1.347406839469E-01
    116 F   8 O    -4.768583622925E-01  4.341866154383E-01  1.347406839469E-01
    117 F   8 O     4.768583622925E-01 -3.884009537606E-01 -8.895502226917E-02
    118 F   8 O    -2.994459314914E-01 -4.341866154383E-01  8.895502226917E-02
    119 F   8 O     3.884009537606E-01 -1.347406839469E-01  2.994459314914E-01
    120 F   8 O    -1.347406839469E-01  2.994459314914E-01  3.884009537606E-01
    121 F   8 O    -4.341866154383E-01  8.895502226917E-02 -2.994459314914E-01
    122 F   8 O     1.347406839469E-01 -4.768583622925E-01  4.341866154383E-01
    123 F   8 O     4.341866154383E-01  1.347406839469E-01 -4.768583622925E-01
    124 F   8 O    -8.895502226917E-02  4.768583622925E-01 -3.884009537606E-01
    125 F   8 O    -3.884009537606E-01 -8.895502226917E-02  4.768583622925E-01
    126 F   8 O     8.895502226917E-02 -2.994459314914E-01 -4.341866154383E-01

 TRANSFORMATION MATRIX PRIMITIVE-CRYSTALLOGRAPHIC CELL
  0.0000  1.0000  1.0000  1.0000  0.0000  1.0000  1.0000  1.0000  0.0000

 *******************************************************************************
 CRYSTALLOGRAPHIC CELL (VOLUME=       5074.02585374)
         A              B              C           ALPHA      BETA       GAMMA 
    17.18373468    17.18373468    17.18373468    90.000000  90.000000  90.000000

 COORDINATES IN THE CRYSTALLOGRAPHIC CELL
     ATOM                 X/A                 Y/B                 Z/C    
 *******************************************************************************
      1 T 230 ZN    4.999999999999E-01  2.500000000002E-01  0.000000000000E+00
      2 F 230 ZN    0.000000000000E+00  2.500000000002E-01  4.999999999999E-01
      3 F 230 ZN    0.000000000000E+00  4.999999999999E-01  2.500000000002E-01
      4 F 230 ZN    2.500000000002E-01  0.000000000000E+00  4.999999999999E-01
      5 F 230 ZN    2.500000000002E-01  4.999999999999E-01  0.000000000000E+00
      6 F 230 ZN    4.999999999999E-01  0.000000000000E+00  2.500000000002E-01
      7 T   6 C    -1.291337488414E-01 -1.291337488414E-01  4.876467727370E-01
      8 F   6 C     1.291337488414E-01  1.291337488414E-01  4.876467727370E-01
      9 F   6 C    -1.291337488414E-01  1.291337488414E-01 -4.876467727370E-01
     10 F   6 C     1.291337488414E-01 -1.291337488414E-01 -4.876467727370E-01
     11 F   6 C     4.876467727370E-01 -1.291337488414E-01 -1.291337488414E-01
     12 F   6 C    -1.291337488414E-01  4.876467727370E-01 -1.291337488414E-01
     13 F   6 C    -4.876467727370E-01  1.291337488414E-01 -1.291337488414E-01
     14 F   6 C     1.291337488414E-01  4.876467727370E-01  1.291337488414E-01
     15 F   6 C     4.876467727370E-01  1.291337488414E-01  1.291337488414E-01
     16 F   6 C     1.291337488414E-01 -4.876467727370E-01 -1.291337488414E-01
     17 F   6 C    -4.876467727370E-01 -1.291337488414E-01  1.291337488414E-01
     18 F   6 C    -1.291337488414E-01 -4.876467727370E-01  1.291337488414E-01
     19 T   6 C     3.367806642984E-01  2.799138312045E-01  6.296272161777E-02
     20 F   6 C    -3.367806642984E-01 -2.799138312045E-01  6.296272161777E-02
     21 F   6 C     3.367806642984E-01 -2.799138312045E-01 -6.296272161777E-02
     22 F   6 C    -3.367806642984E-01  2.799138312045E-01 -6.296272161777E-02
     23 F   6 C     6.296272161777E-02  3.367806642984E-01  2.799138312045E-01
     24 F   6 C     2.799138312045E-01  6.296272161777E-02  3.367806642984E-01
     25 F   6 C    -6.296272161777E-02 -3.367806642984E-01  2.799138312045E-01
     26 F   6 C    -2.799138312045E-01  6.296272161777E-02 -3.367806642984E-01
     27 F   6 C     6.296272161777E-02 -3.367806642984E-01 -2.799138312045E-01
     28 F   6 C    -2.799138312045E-01 -6.296272161777E-02  3.367806642984E-01
     29 F   6 C    -6.296272161777E-02  3.367806642984E-01 -2.799138312045E-01
     30 F   6 C     2.799138312045E-01 -6.296272161777E-02 -3.367806642984E-01
     31 F   6 C     2.799138312045E-01  3.367806642984E-01  6.296272161777E-02
     32 F   6 C    -2.799138312045E-01 -3.367806642984E-01  6.296272161777E-02
     33 F   6 C    -2.799138312045E-01  3.367806642984E-01 -6.296272161777E-02
     34 F   6 C     2.799138312045E-01 -3.367806642984E-01 -6.296272161777E-02
     35 F   6 C     3.367806642984E-01  6.296272161777E-02  2.799138312045E-01
     36 F   6 C     6.296272161777E-02  2.799138312045E-01  3.367806642984E-01
     37 F   6 C    -3.367806642984E-01 -6.296272161777E-02  2.799138312045E-01
     38 F   6 C     6.296272161777E-02 -2.799138312045E-01 -3.367806642984E-01
     39 F   6 C    -3.367806642984E-01  6.296272161777E-02 -2.799138312045E-01
     40 F   6 C    -6.296272161777E-02 -2.799138312045E-01  3.367806642984E-01
     41 F   6 C     3.367806642984E-01 -6.296272161777E-02 -2.799138312045E-01
     42 F   6 C    -6.296272161777E-02  2.799138312045E-01 -3.367806642984E-01
     43 T   1 H     3.386104892337E-01  2.251235376901E-01  9.364268013467E-02
     44 F   1 H    -3.386104892337E-01 -2.251235376901E-01  9.364268013467E-02
     45 F   1 H     3.386104892337E-01 -2.251235376901E-01 -9.364268013467E-02
     46 F   1 H    -3.386104892337E-01  2.251235376901E-01 -9.364268013467E-02
     47 F   1 H     9.364268013467E-02  3.386104892337E-01  2.251235376901E-01
     48 F   1 H     2.251235376901E-01  9.364268013467E-02  3.386104892337E-01
     49 F   1 H    -9.364268013467E-02 -3.386104892337E-01  2.251235376901E-01
     50 F   1 H    -2.251235376901E-01  9.364268013467E-02 -3.386104892337E-01
     51 F   1 H     9.364268013467E-02 -3.386104892337E-01 -2.251235376901E-01
     52 F   1 H    -2.251235376901E-01 -9.364268013467E-02  3.386104892337E-01
     53 F   1 H    -9.364268013467E-02  3.386104892337E-01 -2.251235376901E-01
     54 F   1 H     2.251235376901E-01 -9.364268013467E-02 -3.386104892337E-01
     55 F   1 H     2.251235376901E-01  3.386104892337E-01  9.364268013467E-02
     56 F   1 H    -2.251235376901E-01 -3.386104892337E-01  9.364268013467E-02
     57 F   1 H    -2.251235376901E-01  3.386104892337E-01 -9.364268013467E-02
     58 F   1 H     2.251235376901E-01 -3.386104892337E-01 -9.364268013467E-02
     59 F   1 H     3.386104892337E-01  9.364268013467E-02  2.251235376901E-01
     60 F   1 H     9.364268013467E-02  2.251235376901E-01  3.386104892337E-01
     61 F   1 H    -3.386104892337E-01 -9.364268013467E-02  2.251235376901E-01
     62 F   1 H     9.364268013467E-02 -2.251235376901E-01 -3.386104892337E-01
     63 F   1 H    -3.386104892337E-01  9.364268013467E-02 -2.251235376901E-01
     64 F   1 H    -9.364268013467E-02 -2.251235376901E-01  3.386104892337E-01
     65 F   1 H     3.386104892337E-01 -9.364268013467E-02 -2.251235376901E-01
     66 F   1 H    -9.364268013467E-02  2.251235376901E-01 -3.386104892337E-01
     67 T   7 N     3.946674883543E-01  3.022700066503E-01  1.448969114759E-02
     68 F   7 N    -3.946674883543E-01 -3.022700066503E-01  1.448969114759E-02
     69 F   7 N     3.946674883543E-01 -3.022700066503E-01 -1.448969114759E-02
     70 F   7 N    -3.946674883543E-01  3.022700066503E-01 -1.448969114759E-02
     71 F   7 N     1.448969114759E-02  3.946674883543E-01  3.022700066503E-01
     72 F   7 N     3.022700066503E-01  1.448969114759E-02  3.946674883543E-01
     73 F   7 N    -1.448969114759E-02 -3.946674883543E-01  3.022700066503E-01
     74 F   7 N    -3.022700066503E-01  1.448969114759E-02 -3.946674883543E-01
     75 F   7 N     1.448969114759E-02 -3.946674883543E-01 -3.022700066503E-01
     76 F   7 N    -3.022700066503E-01 -1.448969114759E-02  3.946674883543E-01
     77 F   7 N    -1.448969114759E-02  3.946674883543E-01 -3.022700066503E-01
     78 F   7 N     3.022700066503E-01 -1.448969114759E-02 -3.946674883543E-01
     79 F   7 N     3.022700066503E-01  3.946674883543E-01  1.448969114759E-02
     80 F   7 N    -3.022700066503E-01 -3.946674883543E-01  1.448969114759E-02
     81 F   7 N    -3.022700066503E-01  3.946674883543E-01 -1.448969114759E-02
     82 F   7 N     3.022700066503E-01 -3.946674883543E-01 -1.448969114759E-02
     83 F   7 N     3.946674883543E-01  1.448969114759E-02  3.022700066503E-01
     84 F   7 N     1.448969114759E-02  3.022700066503E-01  3.946674883543E-01
     85 F   7 N    -3.946674883543E-01 -1.448969114759E-02  3.022700066503E-01
     86 F   7 N     1.448969114759E-02 -3.022700066503E-01 -3.946674883543E-01
     87 F   7 N    -3.946674883543E-01  1.448969114759E-02 -3.022700066503E-01
     88 F   7 N    -1.448969114759E-02 -3.022700066503E-01  3.946674883543E-01
     89 F   7 N     3.946674883543E-01 -1.448969114759E-02 -3.022700066503E-01
     90 F   7 N    -1.448969114759E-02  3.022700066503E-01 -3.946674883543E-01
     91 T   7 N    -8.460374726062E-02 -8.460374726062E-02  4.333100455811E-01
     92 F   7 N     8.460374726062E-02  8.460374726062E-02  4.333100455811E-01
     93 F   7 N    -8.460374726062E-02  8.460374726062E-02 -4.333100455811E-01
     94 F   7 N     8.460374726062E-02 -8.460374726062E-02 -4.333100455811E-01
     95 F   7 N     4.333100455811E-01 -8.460374726062E-02 -8.460374726062E-02
     96 F   7 N    -8.460374726062E-02  4.333100455811E-01 -8.460374726062E-02
     97 F   7 N    -4.333100455811E-01  8.460374726062E-02 -8.460374726062E-02
     98 F   7 N     8.460374726062E-02  4.333100455811E-01  8.460374726062E-02
     99 F   7 N     4.333100455811E-01  8.460374726062E-02  8.460374726062E-02
    100 F   7 N     8.460374726062E-02 -4.333100455811E-01 -8.460374726062E-02
    101 F   7 N    -4.333100455811E-01 -8.460374726062E-02  8.460374726062E-02
    102 F   7 N    -8.460374726062E-02 -4.333100455811E-01  8.460374726062E-02
    103 T   8 O    -1.118478531080E-01 -2.289283083885E-02  4.112937845995E-01
    104 F   8 O     1.118478531080E-01  2.289283083885E-02  4.112937845995E-01
    105 F   8 O    -1.118478531080E-01  2.289283083885E-02 -4.112937845995E-01
    106 F   8 O     1.118478531080E-01 -2.289283083885E-02 -4.112937845995E-01
    107 F   8 O     4.112937845995E-01 -1.118478531080E-01 -2.289283083885E-02
    108 F   8 O    -2.289283083885E-02  4.112937845995E-01 -1.118478531080E-01
    109 F   8 O    -4.112937845995E-01  1.118478531080E-01 -2.289283083885E-02
    110 F   8 O     2.289283083885E-02  4.112937845995E-01  1.118478531080E-01
    111 F   8 O     4.112937845995E-01  1.118478531080E-01  2.289283083885E-02
    112 F   8 O     2.289283083885E-02 -4.112937845995E-01 -1.118478531080E-01
    113 F   8 O    -4.112937845995E-01 -1.118478531080E-01  2.289283083885E-02
    114 F   8 O    -2.289283083885E-02 -4.112937845995E-01  1.118478531080E-01
    115 F   8 O    -2.289283083885E-02 -1.118478531080E-01  4.112937845995E-01
    116 F   8 O     2.289283083885E-02  1.118478531080E-01  4.112937845995E-01
    117 F   8 O     2.289283083885E-02 -1.118478531080E-01 -4.112937845995E-01
    118 F   8 O    -2.289283083885E-02  1.118478531080E-01 -4.112937845995E-01
    119 F   8 O    -1.118478531080E-01  4.112937845995E-01 -2.289283083885E-02
    120 F   8 O     4.112937845995E-01 -2.289283083885E-02 -1.118478531080E-01
    121 F   8 O     1.118478531080E-01 -4.112937845995E-01 -2.289283083885E-02
    122 F   8 O     4.112937845995E-01  2.289283083885E-02  1.118478531080E-01
    123 F   8 O     1.118478531080E-01  4.112937845995E-01  2.289283083885E-02
    124 F   8 O    -4.112937845995E-01  2.289283083885E-02 -1.118478531080E-01
    125 F   8 O    -1.118478531080E-01 -4.112937845995E-01  2.289283083885E-02
    126 F   8 O    -4.112937845995E-01 -2.289283083885E-02  1.118478531080E-01

 T = ATOM BELONGING TO THE ASYMMETRIC UNIT
 *******************************************************************************
 * GEOMETRY EDITING - INPUT COORDINATES ARE GIVEN IN ANGSTROM         
 *******************************************************************************

 GEOMETRY NOW FULLY CONSISTENT WITH THE GROUP
 INFORMATION **** NEW DEFAULT **** FINALRUN 4 FOR GEOMETRY OPTIMIZATIONS
 INFORMATION **** NEW DEFAULT **** OPTGEOM OPTIMIZES BOTH ATOMIC COORDINATES AND CELL PARAMETERS
 INFORMATION **** NEW DEFAULT **** TOL. ON ATOMIC DISP TO REDEFINE REF. GEOMETRY: 0.8 Angs
 INFORMATION **** NEW DEFAULT **** N POINTS TO REDEFINE REF. GEOMETRY: N OF OPT DEGS OF FREEDOM
 INFORMATION **** NEW DEFAULT **** TOL. ON ENERGY TO REDEFINE REF. GEOMETRY: 10**-3*(5*N. ATOMS)

 IMPORTANT INFORMATION:
 THE COORDINATE SYSTEM ADOPTED IN THE OPTIMIZATION IS NOT IN
 GENERAL HOMOGENEOUS UNITS. FOR THIS REASON THE GRADIENT AND 
 HESSIAN MATRIX IN TERMS OF THIS SYSTEM ARE GIVEN WITHOUT
 UNITS. FOR MORE DETAILS SEE THE MANUAL.

 INITIAL TRUST RADIUS         0.50000 MAXIMUM TRUST RADIUS               4.00000
 MAXIMUM GRADIENT COMPONENT   0.00045 MAXIMUM DISPLACEMENT COMPONENT     0.00180
 R.M.S. OF GRADIENT COMPONENT 0.00030 R.M.S. OF DISPLACEMENT COMPONENTS  0.00120
 THRESHOLD ON ENERGY CHANGE 0.100E-06 EXTRAPOLATING POLYNOMIAL ORDER           2
 MAXIMUM ALLOWED NUMBER OF STEPS   -1 SORTING OF ENERGY POINTS:               NO
 ANALYTICAL  GRADIENT                 HESSIAN UPDATING                      BFGS
 STEP SIZE NUMERICAL GRADIENT 0.00100
 INITIAL HESSIAN MATRIX: SCHLEGEL MODEL 2
 *******************************************************************************


 ELAELAELAELAELAELAELAELAELAELAELAELAELAELAELAELAELAELAELAELAELAELAELAELAELAELA

                       ELASTIC CALCULATION

 INFORMATION **** TOLDEX ****  CONVERGENCE CRITERION FOR RMS DISPLACEMENT MODIFIED  6.200000E-04
 INFORMATION **** TOLDEG **** MODIFY CONVERGENCE CRITERION FOR RMS GRADIENT  3.000000E-04
 INFORMATION **** TOLDEE **** CONVERGENCE CRITERION FOR ENERGY MODIFIED: 10**-           8

 GCALCO - MAX INDICES DIRECT LATTICE VECTOR    14    14    14
 NO.OF VECTORS CREATED 6999 STARS  122 RMAX   306.34545 BOHR

 GEOMETRY FOR WAVE FUNCTION - DIMENSIONALITY OF THE SYSTEM    3
 (NON PERIODIC DIRECTION: LATTICE PARAMETER FORMALLY SET TO 500)
 *******************************************************************************
 LATTICE PARAMETERS (ANGSTROMS AND DEGREES) - BOHR = 0.5291772083 ANGSTROM
 PRIMITIVE CELL - CENTRING CODE 6/0 VOLUME=  2537.012927 - DENSITY  1.131 g/cm^3
         A              B              C           ALPHA      BETA       GAMMA 
    14.88155077    14.88155077    14.88155077   109.471221 109.471221 109.471221
 *******************************************************************************
 ATOMS IN THE ASYMMETRIC UNIT    7 - ATOMS IN THE UNIT CELL:  126
     ATOM                 X/A                 Y/B                 Z/C    
 *******************************************************************************
      1 T 230 ZN    2.500000000000E-01 -5.000000000000E-01 -2.500000000000E-01
      2 F 230 ZN   -2.500000000000E-01 -5.000000000000E-01  2.500000000000E-01
      3 F 230 ZN   -2.500000000000E-01  2.500000000000E-01 -5.000000000000E-01
      4 F 230 ZN   -5.000000000000E-01 -2.500000000000E-01  2.500000000000E-01
      5 F 230 ZN   -5.000000000000E-01  2.500000000000E-01 -2.500000000000E-01
      6 F 230 ZN    2.500000000000E-01 -2.500000000000E-01 -5.000000000000E-01
      7 T   6 C     3.585130238956E-01  3.585130238956E-01 -2.582674976829E-01
      8 F   6 C    -3.832194784215E-01 -3.832194784215E-01  2.582674976829E-01
      9 F   6 C    -3.585130238956E-01  3.832194784215E-01  0.000000000000E+00
     10 F   6 C     3.832194784215E-01 -3.585130238956E-01  0.000000000000E+00
     11 F   6 C    -2.582674976829E-01  3.585130238956E-01  3.585130238956E-01
     12 F   6 C     3.585130238956E-01 -2.582674976829E-01  3.585130238956E-01
     13 F   6 C     0.000000000000E+00  3.832194784215E-01 -3.585130238956E-01
     14 F   6 C    -3.832194784215E-01  2.582674976829E-01 -3.832194784215E-01
     15 F   6 C     2.582674976829E-01 -3.832194784215E-01 -3.832194784215E-01
     16 F   6 C     3.832194784215E-01  0.000000000000E+00 -3.585130238956E-01
     17 F   6 C     0.000000000000E+00 -3.585130238956E-01  3.832194784215E-01
     18 F   6 C    -3.585130238956E-01  0.000000000000E+00  3.832194784215E-01
     19 T   6 C     3.428765528222E-01  3.997433859162E-01 -3.833055044971E-01
     20 F   6 C    -2.169511095867E-01 -2.738179426807E-01  3.833055044971E-01
     21 F   6 C    -3.428765528222E-01  2.738179426807E-01  5.686683309397E-02
     22 F   6 C     2.169511095867E-01 -3.997433859162E-01 -5.686683309397E-02
     23 F   6 C    -3.833055044971E-01  3.428765528222E-01  3.997433859162E-01
     24 F   6 C     3.997433859162E-01 -3.833055044971E-01  3.428765528222E-01
     25 F   6 C    -5.686683309397E-02  2.169511095867E-01 -3.997433859162E-01
     26 F   6 C    -2.738179426807E-01  3.833055044971E-01 -2.169511095867E-01
     27 F   6 C     3.833055044971E-01 -2.169511095867E-01 -2.738179426807E-01
     28 F   6 C     2.738179426807E-01  5.686683309397E-02 -3.428765528222E-01
     29 F   6 C     5.686683309397E-02 -3.428765528222E-01  2.738179426807E-01
     30 F   6 C    -3.997433859162E-01 -5.686683309397E-02  2.169511095867E-01
     31 F   6 C     3.997433859162E-01  3.428765528222E-01 -3.833055044971E-01
     32 F   6 C    -2.738179426807E-01 -2.169511095867E-01  3.833055044971E-01
     33 F   6 C     2.738179426807E-01 -3.428765528222E-01  5.686683309397E-02
     34 F   6 C    -3.997433859162E-01  2.169511095867E-01 -5.686683309397E-02
     35 F   6 C     3.428765528222E-01 -3.833055044971E-01  3.997433859162E-01
     36 F   6 C    -3.833055044971E-01  3.997433859162E-01  3.428765528222E-01
     37 F   6 C     2.169511095867E-01 -5.686683309397E-02 -3.997433859162E-01
     38 F   6 C     3.833055044971E-01 -2.738179426807E-01 -2.169511095867E-01
     39 F   6 C    -2.169511095867E-01  3.833055044971E-01 -2.738179426807E-01
     40 F   6 C     5.686683309397E-02  2.738179426807E-01 -3.428765528222E-01
     41 F   6 C    -3.428765528222E-01  5.686683309397E-02  2.738179426807E-01
     42 F   6 C    -5.686683309397E-02 -3.997433859162E-01  2.169511095867E-01
     43 T   1 H     3.187662178247E-01  4.322531693684E-01 -4.362659730762E-01
     44 F   1 H    -1.314808575554E-01 -2.449678090991E-01  4.362659730762E-01
     45 F   1 H    -3.187662178247E-01  2.449678090991E-01  1.134869515437E-01
     46 F   1 H     1.314808575554E-01 -4.322531693684E-01 -1.134869515437E-01
     47 F   1 H    -4.362659730762E-01  3.187662178247E-01  4.322531693684E-01
     48 F   1 H     4.322531693684E-01 -4.362659730762E-01  3.187662178247E-01
     49 F   1 H    -1.134869515437E-01  1.314808575554E-01 -4.322531693684E-01
     50 F   1 H    -2.449678090991E-01  4.362659730762E-01 -1.314808575554E-01
     51 F   1 H     4.362659730762E-01 -1.314808575554E-01 -2.449678090991E-01
     52 F   1 H     2.449678090991E-01  1.134869515437E-01 -3.187662178247E-01
     53 F   1 H     1.134869515437E-01 -3.187662178247E-01  2.449678090991E-01
     54 F   1 H    -4.322531693684E-01 -1.134869515437E-01  1.314808575554E-01
     55 F   1 H     4.322531693684E-01  3.187662178247E-01 -4.362659730762E-01
     56 F   1 H    -2.449678090991E-01 -1.314808575554E-01  4.362659730762E-01
     57 F   1 H     2.449678090991E-01 -3.187662178247E-01  1.134869515437E-01
     58 F   1 H    -4.322531693684E-01  1.314808575554E-01 -1.134869515437E-01
     59 F   1 H     3.187662178247E-01 -4.362659730762E-01  4.322531693684E-01
     60 F   1 H    -4.362659730762E-01  4.322531693684E-01  3.187662178247E-01
     61 F   1 H     1.314808575554E-01 -1.134869515437E-01 -4.322531693684E-01
     62 F   1 H     4.362659730762E-01 -2.449678090991E-01 -1.314808575554E-01
     63 F   1 H    -1.314808575554E-01  4.362659730762E-01 -2.449678090991E-01
     64 F   1 H     1.134869515437E-01  2.449678090991E-01 -3.187662178247E-01
     65 F   1 H    -3.187662178247E-01  1.134869515437E-01  2.449678090991E-01
     66 F   1 H    -1.134869515437E-01 -4.322531693684E-01  1.314808575554E-01
     67 T   7 N     3.167596977979E-01  4.091571795019E-01 -3.030625049954E-01
     68 F   7 N    -2.877803155027E-01 -3.801777972067E-01  3.030625049954E-01
     69 F   7 N    -3.167596977979E-01  3.801777972067E-01  9.239748170403E-02
     70 F   7 N     2.877803155027E-01 -4.091571795019E-01 -9.239748170403E-02
     71 F   7 N    -3.030625049954E-01  3.167596977979E-01  4.091571795019E-01
     72 F   7 N     4.091571795019E-01 -3.030625049954E-01  3.167596977979E-01
     73 F   7 N    -9.239748170403E-02  2.877803155027E-01 -4.091571795019E-01
     74 F   7 N    -3.801777972067E-01  3.030625049954E-01 -2.877803155027E-01
     75 F   7 N     3.030625049954E-01 -2.877803155027E-01 -3.801777972067E-01
     76 F   7 N     3.801777972067E-01  9.239748170403E-02 -3.167596977979E-01
     77 F   7 N     9.239748170403E-02 -3.167596977979E-01  3.801777972067E-01
     78 F   7 N    -4.091571795019E-01 -9.239748170403E-02  2.877803155027E-01
     79 F   7 N     4.091571795019E-01  3.167596977979E-01 -3.030625049954E-01
     80 F   7 N    -3.801777972067E-01 -2.877803155027E-01  3.030625049954E-01
     81 F   7 N     3.801777972067E-01 -3.167596977979E-01  9.239748170403E-02
     82 F   7 N    -4.091571795019E-01  2.877803155027E-01 -9.239748170403E-02
     83 F   7 N     3.167596977979E-01 -3.030625049954E-01  4.091571795019E-01
     84 F   7 N    -3.030625049954E-01  4.091571795019E-01  3.167596977979E-01
     85 F   7 N     2.877803155027E-01 -9.239748170403E-02 -4.091571795019E-01
     86 F   7 N     3.030625049954E-01 -3.801777972067E-01 -2.877803155027E-01
     87 F   7 N    -2.877803155027E-01  3.030625049954E-01 -3.801777972067E-01
     88 F   7 N     9.239748170403E-02  3.801777972067E-01 -3.167596977979E-01
     89 F   7 N    -3.167596977979E-01  9.239748170403E-02  3.801777972067E-01
     90 F   7 N    -9.239748170403E-02 -4.091571795019E-01  2.877803155027E-01
     91 T   7 N     3.487062983205E-01  3.487062983205E-01 -1.692074945212E-01
     92 F   7 N    -4.820862071583E-01 -4.820862071583E-01  1.692074945212E-01
     93 F   7 N    -3.487062983205E-01  4.820862071583E-01  0.000000000000E+00
     94 F   7 N     4.820862071583E-01 -3.487062983205E-01  0.000000000000E+00
     95 F   7 N    -1.692074945212E-01  3.487062983205E-01  3.487062983205E-01
     96 F   7 N     3.487062983205E-01 -1.692074945212E-01  3.487062983205E-01
     97 F   7 N     0.000000000000E+00  4.820862071583E-01 -3.487062983205E-01
     98 F   7 N    -4.820862071583E-01  1.692074945212E-01 -4.820862071583E-01
     99 F   7 N     1.692074945212E-01 -4.820862071583E-01 -4.820862071583E-01
    100 F   7 N     4.820862071583E-01  0.000000000000E+00 -3.487062983205E-01
    101 F   7 N     0.000000000000E+00 -3.487062983205E-01  4.820862071583E-01
    102 F   7 N    -3.487062983205E-01  0.000000000000E+00  4.820862071583E-01
    103 T   8 O     3.884009537606E-01  2.994459314914E-01 -1.347406839469E-01
    104 F   8 O     4.341866154383E-01 -4.768583622925E-01  1.347406839469E-01
    105 F   8 O    -3.884009537606E-01  4.768583622925E-01 -8.895502226917E-02
    106 F   8 O    -4.341866154383E-01 -2.994459314914E-01  8.895502226917E-02
    107 F   8 O    -1.347406839469E-01  3.884009537606E-01  2.994459314914E-01
    108 F   8 O     2.994459314914E-01 -1.347406839469E-01  3.884009537606E-01
    109 F   8 O     8.895502226917E-02 -4.341866154383E-01 -2.994459314914E-01
    110 F   8 O    -4.768583622925E-01  1.347406839469E-01  4.341866154383E-01
    111 F   8 O     1.347406839469E-01  4.341866154383E-01 -4.768583622925E-01
    112 F   8 O     4.768583622925E-01 -8.895502226917E-02 -3.884009537606E-01
    113 F   8 O    -8.895502226917E-02 -3.884009537606E-01  4.768583622925E-01
    114 F   8 O    -2.994459314914E-01  8.895502226917E-02 -4.341866154383E-01
    115 F   8 O     2.994459314914E-01  3.884009537606E-01 -1.347406839469E-01
    116 F   8 O    -4.768583622925E-01  4.341866154383E-01  1.347406839469E-01
    117 F   8 O     4.768583622925E-01 -3.884009537606E-01 -8.895502226917E-02
    118 F   8 O    -2.994459314914E-01 -4.341866154383E-01  8.895502226917E-02
    119 F   8 O     3.884009537606E-01 -1.347406839469E-01  2.994459314914E-01
    120 F   8 O    -1.347406839469E-01  2.994459314914E-01  3.884009537606E-01
    121 F   8 O    -4.341866154383E-01  8.895502226917E-02 -2.994459314914E-01
    122 F   8 O     1.347406839469E-01 -4.768583622925E-01  4.341866154383E-01
    123 F   8 O     4.341866154383E-01  1.347406839469E-01 -4.768583622925E-01
    124 F   8 O    -8.895502226917E-02  4.768583622925E-01 -3.884009537606E-01
    125 F   8 O    -3.884009537606E-01 -8.895502226917E-02  4.768583622925E-01
    126 F   8 O     8.895502226917E-02 -2.994459314914E-01 -4.341866154383E-01

 TRANSFORMATION MATRIX PRIMITIVE-CRYSTALLOGRAPHIC CELL
  0.0000  1.0000  1.0000  1.0000  0.0000  1.0000  1.0000  1.0000  0.0000

 *******************************************************************************
 CRYSTALLOGRAPHIC CELL (VOLUME=       5074.02585374)
         A              B              C           ALPHA      BETA       GAMMA 
    17.18373468    17.18373468    17.18373468    90.000000  90.000000  90.000000

 COORDINATES IN THE CRYSTALLOGRAPHIC CELL
     ATOM                 X/A                 Y/B                 Z/C    
 *******************************************************************************
      1 T 230 ZN   -5.000000000000E-01  2.500000000000E-01  0.000000000000E+00
      2 F 230 ZN    5.470333257035E-17  2.500000000000E-01 -5.000000000000E-01
      3 F 230 ZN    0.000000000000E+00 -5.000000000000E-01  2.500000000000E-01
      4 F 230 ZN    2.500000000000E-01  0.000000000000E+00 -5.000000000000E-01
      5 F 230 ZN    2.500000000000E-01 -5.000000000000E-01  5.470333257035E-17
      6 F 230 ZN   -5.000000000000E-01  5.470333257035E-17  2.500000000000E-01
      7 T   6 C    -1.291337488414E-01 -1.291337488414E-01  4.876467727370E-01
      8 F   6 C     1.291337488414E-01  1.291337488414E-01  4.876467727370E-01
      9 F   6 C    -1.291337488414E-01  1.291337488414E-01 -4.876467727370E-01
     10 F   6 C     1.291337488414E-01 -1.291337488414E-01 -4.876467727370E-01
     11 F   6 C     4.876467727370E-01 -1.291337488414E-01 -1.291337488414E-01
     12 F   6 C    -1.291337488414E-01  4.876467727370E-01 -1.291337488414E-01
     13 F   6 C    -4.876467727370E-01  1.291337488414E-01 -1.291337488414E-01
     14 F   6 C     1.291337488414E-01  4.876467727370E-01  1.291337488414E-01
     15 F   6 C     4.876467727370E-01  1.291337488414E-01  1.291337488414E-01
     16 F   6 C     1.291337488414E-01 -4.876467727370E-01 -1.291337488414E-01
     17 F   6 C    -4.876467727370E-01 -1.291337488414E-01  1.291337488414E-01
     18 F   6 C    -1.291337488414E-01 -4.876467727370E-01  1.291337488414E-01
     19 T   6 C     3.367806642984E-01  2.799138312045E-01  6.296272161777E-02
     20 F   6 C    -3.367806642984E-01 -2.799138312045E-01  6.296272161777E-02
     21 F   6 C     3.367806642984E-01 -2.799138312045E-01 -6.296272161777E-02
     22 F   6 C    -3.367806642984E-01  2.799138312045E-01 -6.296272161777E-02
     23 F   6 C     6.296272161777E-02  3.367806642984E-01  2.799138312045E-01
     24 F   6 C     2.799138312045E-01  6.296272161777E-02  3.367806642984E-01
     25 F   6 C    -6.296272161777E-02 -3.367806642984E-01  2.799138312045E-01
     26 F   6 C    -2.799138312045E-01  6.296272161777E-02 -3.367806642984E-01
     27 F   6 C     6.296272161777E-02 -3.367806642984E-01 -2.799138312045E-01
     28 F   6 C    -2.799138312045E-01 -6.296272161777E-02  3.367806642984E-01
     29 F   6 C    -6.296272161777E-02  3.367806642984E-01 -2.799138312045E-01
     30 F   6 C     2.799138312045E-01 -6.296272161777E-02 -3.367806642984E-01
     31 F   6 C     2.799138312045E-01  3.367806642984E-01  6.296272161777E-02
     32 F   6 C    -2.799138312045E-01 -3.367806642984E-01  6.296272161777E-02
     33 F   6 C    -2.799138312045E-01  3.367806642984E-01 -6.296272161777E-02
     34 F   6 C     2.799138312045E-01 -3.367806642984E-01 -6.296272161777E-02
     35 F   6 C     3.367806642984E-01  6.296272161777E-02  2.799138312045E-01
     36 F   6 C     6.296272161777E-02  2.799138312045E-01  3.367806642984E-01
     37 F   6 C    -3.367806642984E-01 -6.296272161777E-02  2.799138312045E-01
     38 F   6 C     6.296272161777E-02 -2.799138312045E-01 -3.367806642984E-01
     39 F   6 C    -3.367806642984E-01  6.296272161777E-02 -2.799138312045E-01
     40 F   6 C    -6.296272161777E-02 -2.799138312045E-01  3.367806642984E-01
     41 F   6 C     3.367806642984E-01 -6.296272161777E-02 -2.799138312045E-01
     42 F   6 C    -6.296272161777E-02  2.799138312045E-01 -3.367806642984E-01
     43 T   1 H     3.386104892337E-01  2.251235376901E-01  9.364268013467E-02
     44 F   1 H    -3.386104892337E-01 -2.251235376901E-01  9.364268013467E-02
     45 F   1 H     3.386104892337E-01 -2.251235376901E-01 -9.364268013467E-02
     46 F   1 H    -3.386104892337E-01  2.251235376901E-01 -9.364268013467E-02
     47 F   1 H     9.364268013467E-02  3.386104892337E-01  2.251235376901E-01
     48 F   1 H     2.251235376901E-01  9.364268013467E-02  3.386104892337E-01
     49 F   1 H    -9.364268013467E-02 -3.386104892337E-01  2.251235376901E-01
     50 F   1 H    -2.251235376901E-01  9.364268013467E-02 -3.386104892337E-01
     51 F   1 H     9.364268013467E-02 -3.386104892337E-01 -2.251235376901E-01
     52 F   1 H    -2.251235376901E-01 -9.364268013467E-02  3.386104892337E-01
     53 F   1 H    -9.364268013467E-02  3.386104892337E-01 -2.251235376901E-01
     54 F   1 H     2.251235376901E-01 -9.364268013467E-02 -3.386104892337E-01
     55 F   1 H     2.251235376901E-01  3.386104892337E-01  9.364268013467E-02
     56 F   1 H    -2.251235376901E-01 -3.386104892337E-01  9.364268013467E-02
     57 F   1 H    -2.251235376901E-01  3.386104892337E-01 -9.364268013467E-02
     58 F   1 H     2.251235376901E-01 -3.386104892337E-01 -9.364268013467E-02
     59 F   1 H     3.386104892337E-01  9.364268013467E-02  2.251235376901E-01
     60 F   1 H     9.364268013467E-02  2.251235376901E-01  3.386104892337E-01
     61 F   1 H    -3.386104892337E-01 -9.364268013467E-02  2.251235376901E-01
     62 F   1 H     9.364268013467E-02 -2.251235376901E-01 -3.386104892337E-01
     63 F   1 H    -3.386104892337E-01  9.364268013467E-02 -2.251235376901E-01
     64 F   1 H    -9.364268013467E-02 -2.251235376901E-01  3.386104892337E-01
     65 F   1 H     3.386104892337E-01 -9.364268013467E-02 -2.251235376901E-01
     66 F   1 H    -9.364268013467E-02  2.251235376901E-01 -3.386104892337E-01
     67 T   7 N     3.946674883543E-01  3.022700066503E-01  1.448969114759E-02
     68 F   7 N    -3.946674883543E-01 -3.022700066503E-01  1.448969114759E-02
     69 F   7 N     3.946674883543E-01 -3.022700066503E-01 -1.448969114759E-02
     70 F   7 N    -3.946674883543E-01  3.022700066503E-01 -1.448969114759E-02
     71 F   7 N     1.448969114759E-02  3.946674883543E-01  3.022700066503E-01
     72 F   7 N     3.022700066503E-01  1.448969114759E-02  3.946674883543E-01
     73 F   7 N    -1.448969114759E-02 -3.946674883543E-01  3.022700066503E-01
     74 F   7 N    -3.022700066503E-01  1.448969114759E-02 -3.946674883543E-01
     75 F   7 N     1.448969114759E-02 -3.946674883543E-01 -3.022700066503E-01
     76 F   7 N    -3.022700066503E-01 -1.448969114759E-02  3.946674883543E-01
     77 F   7 N    -1.448969114759E-02  3.946674883543E-01 -3.022700066503E-01
     78 F   7 N     3.022700066503E-01 -1.448969114759E-02 -3.946674883543E-01
     79 F   7 N     3.022700066503E-01  3.946674883543E-01  1.448969114759E-02
     80 F   7 N    -3.022700066503E-01 -3.946674883543E-01  1.448969114759E-02
     81 F   7 N    -3.022700066503E-01  3.946674883543E-01 -1.448969114759E-02
     82 F   7 N     3.022700066503E-01 -3.946674883543E-01 -1.448969114759E-02
     83 F   7 N     3.946674883543E-01  1.448969114759E-02  3.022700066503E-01
     84 F   7 N     1.448969114759E-02  3.022700066503E-01  3.946674883543E-01
     85 F   7 N    -3.946674883543E-01 -1.448969114759E-02  3.022700066503E-01
     86 F   7 N     1.448969114759E-02 -3.022700066503E-01 -3.946674883543E-01
     87 F   7 N    -3.946674883543E-01  1.448969114759E-02 -3.022700066503E-01
     88 F   7 N    -1.448969114759E-02 -3.022700066503E-01  3.946674883543E-01
     89 F   7 N     3.946674883543E-01 -1.448969114759E-02 -3.022700066503E-01
     90 F   7 N    -1.448969114759E-02  3.022700066503E-01 -3.946674883543E-01
     91 T   7 N    -8.460374726062E-02 -8.460374726062E-02  4.333100455811E-01
     92 F   7 N     8.460374726062E-02  8.460374726062E-02  4.333100455811E-01
     93 F   7 N    -8.460374726062E-02  8.460374726062E-02 -4.333100455811E-01
     94 F   7 N     8.460374726062E-02 -8.460374726062E-02 -4.333100455811E-01
     95 F   7 N     4.333100455811E-01 -8.460374726062E-02 -8.460374726062E-02
     96 F   7 N    -8.460374726062E-02  4.333100455811E-01 -8.460374726062E-02
     97 F   7 N    -4.333100455811E-01  8.460374726062E-02 -8.460374726062E-02
     98 F   7 N     8.460374726062E-02  4.333100455811E-01  8.460374726062E-02
     99 F   7 N     4.333100455811E-01  8.460374726062E-02  8.460374726062E-02
    100 F   7 N     8.460374726062E-02 -4.333100455811E-01 -8.460374726062E-02
    101 F   7 N    -4.333100455811E-01 -8.460374726062E-02  8.460374726062E-02
    102 F   7 N    -8.460374726062E-02 -4.333100455811E-01  8.460374726062E-02
    103 T   8 O    -1.118478531080E-01 -2.289283083885E-02  4.112937845995E-01
    104 F   8 O     1.118478531080E-01  2.289283083885E-02  4.112937845995E-01
    105 F   8 O    -1.118478531080E-01  2.289283083885E-02 -4.112937845995E-01
    106 F   8 O     1.118478531080E-01 -2.289283083885E-02 -4.112937845995E-01
    107 F   8 O     4.112937845995E-01 -1.118478531080E-01 -2.289283083885E-02
    108 F   8 O    -2.289283083885E-02  4.112937845995E-01 -1.118478531080E-01
    109 F   8 O    -4.112937845995E-01  1.118478531080E-01 -2.289283083885E-02
    110 F   8 O     2.289283083885E-02  4.112937845995E-01  1.118478531080E-01
    111 F   8 O     4.112937845995E-01  1.118478531080E-01  2.289283083885E-02
    112 F   8 O     2.289283083885E-02 -4.112937845995E-01 -1.118478531080E-01
    113 F   8 O    -4.112937845995E-01 -1.118478531080E-01  2.289283083885E-02
    114 F   8 O    -2.289283083885E-02 -4.112937845995E-01  1.118478531080E-01
    115 F   8 O    -2.289283083885E-02 -1.118478531080E-01  4.112937845995E-01
    116 F   8 O     2.289283083885E-02  1.118478531080E-01  4.112937845995E-01
    117 F   8 O     2.289283083885E-02 -1.118478531080E-01 -4.112937845995E-01
    118 F   8 O    -2.289283083885E-02  1.118478531080E-01 -4.112937845995E-01
    119 F   8 O    -1.118478531080E-01  4.112937845995E-01 -2.289283083885E-02
    120 F   8 O     4.112937845995E-01 -2.289283083885E-02 -1.118478531080E-01
    121 F   8 O     1.118478531080E-01 -4.112937845995E-01 -2.289283083885E-02
    122 F   8 O     4.112937845995E-01  2.289283083885E-02  1.118478531080E-01
    123 F   8 O     1.118478531080E-01  4.112937845995E-01  2.289283083885E-02
    124 F   8 O    -4.112937845995E-01  2.289283083885E-02 -1.118478531080E-01
    125 F   8 O    -1.118478531080E-01 -4.112937845995E-01  2.289283083885E-02
    126 F   8 O    -4.112937845995E-01 -2.289283083885E-02  1.118478531080E-01

 T = ATOM BELONGING TO THE ASYMMETRIC UNIT

 ****   24 SYMMOPS - TRANSLATORS IN FRACTIONAL UNITS
 **** MATRICES AND TRANSLATORS IN THE CRYSTALLOGRAPHIC REFERENCE FRAME
   V INV                    ROTATION MATRICES                   TRANSLATORS
   1   1  1.00  0.00  0.00  0.00  1.00  0.00  0.00  0.00  1.00  0.00  0.00  0.00
   2   2  0.00  1.00 -1.00  1.00  0.00 -1.00  0.00  0.00 -1.00  0.00  0.00  0.00
   3   3 -1.00  0.00  0.00 -1.00  0.00  1.00 -1.00  1.00  0.00  0.00  0.00  0.00
   4   4  0.00 -1.00  1.00  0.00 -1.00  0.00  1.00 -1.00  0.00  0.00  0.00  0.00
   5   6  0.00  0.00  1.00  1.00  0.00  0.00  0.00  1.00  0.00  0.00  0.00  0.00
   6   5  0.00  1.00  0.00  0.00  0.00  1.00  1.00  0.00  0.00  0.00  0.00  0.00
   7   8  1.00 -1.00  0.00  0.00 -1.00  1.00  0.00 -1.00  0.00  0.00  0.00  0.00
   8   7  1.00  0.00 -1.00  0.00  0.00 -1.00  0.00  1.00 -1.00  0.00  0.00  0.00
   9  10  0.00  0.00 -1.00  0.00  1.00 -1.00  1.00  0.00 -1.00  0.00  0.00  0.00
  10   9 -1.00  0.00  1.00 -1.00  1.00  0.00 -1.00  0.00  0.00  0.00  0.00  0.00
  11  12 -1.00  1.00  0.00 -1.00  0.00  0.00 -1.00  0.00  1.00  0.00  0.00  0.00
  12  11  0.00 -1.00  0.00  1.00 -1.00  0.00  0.00 -1.00  1.00  0.00  0.00  0.00
  13  13  0.00  1.00  0.00  1.00  0.00  0.00  0.00  0.00  1.00  0.00  0.00  0.00
  14  14  1.00  0.00 -1.00  0.00  1.00 -1.00  0.00  0.00 -1.00  0.00  0.00  0.00
  15  16 -1.00  0.00  1.00 -1.00  0.00  0.00 -1.00  1.00  0.00  0.00  0.00  0.00
  16  15  0.00 -1.00  0.00  0.00 -1.00  1.00  1.00 -1.00  0.00  0.00  0.00  0.00
  17  17  1.00  0.00  0.00  0.00  0.00  1.00  0.00  1.00  0.00  0.00  0.00  0.00
  18  18  0.00  0.00  1.00  0.00  1.00  0.00  1.00  0.00  0.00  0.00  0.00  0.00
  19  20  0.00 -1.00  1.00  1.00 -1.00  0.00  0.00 -1.00  0.00  0.00  0.00  0.00
  20  19  0.00  1.00 -1.00  0.00  0.00 -1.00  1.00  0.00 -1.00  0.00  0.00  0.00
  21  22  0.00  0.00 -1.00  1.00  0.00 -1.00  0.00  1.00 -1.00  0.00  0.00  0.00
  22  21 -1.00  1.00  0.00 -1.00  0.00  1.00 -1.00  0.00  0.00  0.00  0.00  0.00
  23  23 -1.00  0.00  0.00 -1.00  1.00  0.00 -1.00  0.00  1.00  0.00  0.00  0.00
  24  24  1.00 -1.00  0.00  0.00 -1.00  0.00  0.00 -1.00  1.00  0.00  0.00  0.00

 DIRECT LATTICE VECTORS CARTESIAN COMPONENTS (ANGSTROM)
          X                    Y                    Z
  -0.859186734199E+01   0.859186734199E+01   0.859186734199E+01
   0.859186734199E+01  -0.859186734199E+01   0.859186734199E+01
   0.859186734199E+01   0.859186734199E+01  -0.859186734199E+01


 CARTESIAN COORDINATES - PRIMITIVE CELL
 *******************************************************************************
 *      ATOM          X(ANGSTROM)         Y(ANGSTROM)         Z(ANGSTROM)
 *******************************************************************************
    1   230 ZN    8.591867341990E+00 -1.288780101298E+01  0.000000000000E+00
    2   230 ZN    9.400075532184E-16 -1.288780101298E+01  8.591867341990E+00
    3   230 ZN    0.000000000000E+00  8.591867341990E+00 -1.288780101298E+01
    4   230 ZN   -1.288780101298E+01  0.000000000000E+00  8.591867341990E+00
    5   230 ZN   -1.288780101298E+01  8.591867341990E+00  9.400075532184E-16
    6   230 ZN    8.591867341990E+00  9.400075532184E-16 -1.288780101299E+01
    7     6 C    -2.219000078839E+00 -2.219000078839E+00  8.379592762212E+00
    8     6 C     2.219000078839E+00  2.219000078839E+00  8.379592762212E+00
    9     6 C    -2.219000078839E+00  2.219000078839E+00 -8.379592762212E+00
   10     6 C     2.219000078839E+00 -2.219000078839E+00 -8.379592762212E+00
   11     6 C     8.379592762212E+00 -2.219000078839E+00 -2.219000078839E+00
   12     6 C    -2.219000078839E+00  8.379592762212E+00 -2.219000078839E+00
   13     6 C    -8.379592762212E+00  2.219000078839E+00 -2.219000078839E+00
   14     6 C     2.219000078839E+00  8.379592762212E+00  2.219000078839E+00
   15     6 C     8.379592762212E+00  2.219000078839E+00  2.219000078839E+00
   16     6 C     2.219000078839E+00 -8.379592762212E+00 -2.219000078839E+00
   17     6 C    -8.379592762212E+00 -2.219000078839E+00  2.219000078839E+00
   18     6 C    -2.219000078839E+00 -8.379592762212E+00  2.219000078839E+00
   19     6 C     5.787149581999E+00  4.809965009794E+00  1.081934703261E+00
   20     6 C    -5.787149581999E+00 -4.809965009794E+00  1.081934703261E+00
   21     6 C     5.787149581999E+00 -4.809965009794E+00 -1.081934703261E+00
   22     6 C    -5.787149581999E+00  4.809965009794E+00 -1.081934703261E+00
   23     6 C     1.081934703261E+00  5.787149581999E+00  4.809965009794E+00
   24     6 C     4.809965009794E+00  1.081934703261E+00  5.787149581999E+00
   25     6 C    -1.081934703261E+00 -5.787149581999E+00  4.809965009794E+00
   26     6 C    -4.809965009794E+00  1.081934703261E+00 -5.787149581999E+00
   27     6 C     1.081934703261E+00 -5.787149581999E+00 -4.809965009794E+00
   28     6 C    -4.809965009794E+00 -1.081934703261E+00  5.787149581999E+00
   29     6 C    -1.081934703261E+00  5.787149581999E+00 -4.809965009794E+00
   30     6 C     4.809965009794E+00 -1.081934703261E+00 -5.787149581999E+00
   31     6 C     4.809965009794E+00  5.787149581999E+00  1.081934703261E+00
   32     6 C    -4.809965009794E+00 -5.787149581999E+00  1.081934703261E+00
   33     6 C    -4.809965009794E+00  5.787149581999E+00 -1.081934703261E+00
   34     6 C     4.809965009794E+00 -5.787149581999E+00 -1.081934703261E+00
   35     6 C     5.787149581999E+00  1.081934703261E+00  4.809965009794E+00
   36     6 C     1.081934703261E+00  4.809965009794E+00  5.787149581999E+00
   37     6 C    -5.787149581999E+00 -1.081934703261E+00  4.809965009794E+00
   38     6 C     1.081934703261E+00 -4.809965009794E+00 -5.787149581999E+00
   39     6 C    -5.787149581999E+00  1.081934703261E+00 -4.809965009794E+00
   40     6 C    -1.081934703261E+00 -4.809965009794E+00  5.787149581999E+00
   41     6 C     5.787149581999E+00 -1.081934703261E+00 -4.809965009794E+00
   42     6 C    -1.081934703261E+00  4.809965009794E+00 -5.787149581999E+00
   43     1 H     5.818592808205E+00  3.868463142785E+00  1.609130970531E+00
   44     1 H    -5.818592808205E+00 -3.868463142785E+00  1.609130970531E+00
   45     1 H     5.818592808205E+00 -3.868463142785E+00 -1.609130970531E+00
   46     1 H    -5.818592808205E+00  3.868463142785E+00 -1.609130970531E+00
   47     1 H     1.609130970531E+00  5.818592808205E+00  3.868463142785E+00
   48     1 H     3.868463142785E+00  1.609130970531E+00  5.818592808205E+00
   49     1 H    -1.609130970531E+00 -5.818592808205E+00  3.868463142785E+00
   50     1 H    -3.868463142785E+00  1.609130970531E+00 -5.818592808205E+00
   51     1 H     1.609130970531E+00 -5.818592808205E+00 -3.868463142785E+00
   52     1 H    -3.868463142785E+00 -1.609130970531E+00  5.818592808205E+00
   53     1 H    -1.609130970531E+00  5.818592808205E+00 -3.868463142785E+00
   54     1 H     3.868463142785E+00 -1.609130970531E+00 -5.818592808205E+00
   55     1 H     3.868463142785E+00  5.818592808205E+00  1.609130970531E+00
   56     1 H    -3.868463142785E+00 -5.818592808205E+00  1.609130970531E+00
   57     1 H    -3.868463142785E+00  5.818592808205E+00 -1.609130970531E+00
   58     1 H     3.868463142785E+00 -5.818592808205E+00 -1.609130970531E+00
   59     1 H     5.818592808205E+00  1.609130970531E+00  3.868463142785E+00
   60     1 H     1.609130970531E+00  3.868463142785E+00  5.818592808205E+00
   61     1 H    -5.818592808205E+00 -1.609130970531E+00  3.868463142785E+00
   62     1 H     1.609130970531E+00 -3.868463142785E+00 -5.818592808205E+00
   63     1 H    -5.818592808205E+00  1.609130970531E+00 -3.868463142785E+00
   64     1 H    -1.609130970531E+00 -3.868463142785E+00  5.818592808205E+00
   65     1 H     5.818592808205E+00 -1.609130970531E+00 -3.868463142785E+00
   66     1 H    -1.609130970531E+00  3.868463142785E+00 -5.818592808205E+00
   67     7 N     6.781861408273E+00  5.194127597203E+00  2.489870083330E-01
   68     7 N    -6.781861408273E+00 -5.194127597203E+00  2.489870083330E-01
   69     7 N     6.781861408273E+00 -5.194127597203E+00 -2.489870083330E-01
   70     7 N    -6.781861408273E+00  5.194127597203E+00 -2.489870083330E-01
   71     7 N     2.489870083330E-01  6.781861408273E+00  5.194127597203E+00
   72     7 N     5.194127597203E+00  2.489870083330E-01  6.781861408273E+00
   73     7 N    -2.489870083330E-01 -6.781861408273E+00  5.194127597203E+00
   74     7 N    -5.194127597203E+00  2.489870083330E-01 -6.781861408273E+00
   75     7 N     2.489870083330E-01 -6.781861408273E+00 -5.194127597203E+00
   76     7 N    -5.194127597203E+00 -2.489870083330E-01  6.781861408273E+00
   77     7 N    -2.489870083330E-01  6.781861408273E+00 -5.194127597203E+00
   78     7 N     5.194127597203E+00 -2.489870083330E-01 -6.781861408273E+00
   79     7 N     5.194127597203E+00  6.781861408273E+00  2.489870083330E-01
   80     7 N    -5.194127597203E+00 -6.781861408273E+00  2.489870083330E-01
   81     7 N    -5.194127597203E+00  6.781861408273E+00 -2.489870083330E-01
   82     7 N     5.194127597203E+00 -6.781861408273E+00 -2.489870083330E-01
   83     7 N     6.781861408273E+00  2.489870083330E-01  5.194127597203E+00
   84     7 N     2.489870083330E-01  5.194127597203E+00  6.781861408273E+00
   85     7 N    -6.781861408273E+00 -2.489870083330E-01  5.194127597203E+00
   86     7 N     2.489870083330E-01 -5.194127597203E+00 -6.781861408273E+00
   87     7 N    -6.781861408273E+00  2.489870083330E-01 -5.194127597203E+00
   88     7 N    -2.489870083330E-01 -5.194127597203E+00  6.781861408273E+00
   89     7 N     6.781861408273E+00 -2.489870083330E-01 -5.194127597203E+00
   90     7 N    -2.489870083330E-01  5.194127597203E+00 -6.781861408273E+00
   91     7 N    -1.453808346197E+00 -1.453808346197E+00  7.445884859169E+00
   92     7 N     1.453808346197E+00  1.453808346197E+00  7.445884859169E+00
   93     7 N    -1.453808346197E+00  1.453808346197E+00 -7.445884859169E+00
   94     7 N     1.453808346197E+00 -1.453808346197E+00 -7.445884859169E+00
   95     7 N     7.445884859169E+00 -1.453808346197E+00 -1.453808346197E+00
   96     7 N    -1.453808346197E+00  7.445884859169E+00 -1.453808346197E+00
   97     7 N    -7.445884859169E+00  1.453808346197E+00 -1.453808346197E+00
   98     7 N     1.453808346197E+00  7.445884859169E+00  1.453808346197E+00
   99     7 N     7.445884859169E+00  1.453808346197E+00  1.453808346197E+00
  100     7 N     1.453808346197E+00 -7.445884859169E+00 -1.453808346197E+00
  101     7 N    -7.445884859169E+00 -1.453808346197E+00  1.453808346197E+00
  102     7 N    -1.453808346197E+00 -7.445884859169E+00  1.453808346197E+00
  103     8 O    -1.921963832781E+00 -3.933843313000E-01  7.067563271727E+00
  104     8 O     1.921963832781E+00  3.933843313000E-01  7.067563271727E+00
  105     8 O    -1.921963832781E+00  3.933843313000E-01 -7.067563271727E+00
  106     8 O     1.921963832781E+00 -3.933843313000E-01 -7.067563271727E+00
  107     8 O     7.067563271727E+00 -1.921963832781E+00 -3.933843313000E-01
  108     8 O    -3.933843313000E-01  7.067563271727E+00 -1.921963832781E+00
  109     8 O    -7.067563271727E+00  1.921963832781E+00 -3.933843313000E-01
  110     8 O     3.933843313000E-01  7.067563271727E+00  1.921963832781E+00
  111     8 O     7.067563271727E+00  1.921963832781E+00  3.933843313000E-01
  112     8 O     3.933843313000E-01 -7.067563271727E+00 -1.921963832781E+00
  113     8 O    -7.067563271727E+00 -1.921963832781E+00  3.933843313000E-01
  114     8 O    -3.933843313000E-01 -7.067563271727E+00  1.921963832781E+00
  115     8 O    -3.933843313000E-01 -1.921963832781E+00  7.067563271727E+00
  116     8 O     3.933843313000E-01  1.921963832781E+00  7.067563271727E+00
  117     8 O     3.933843313000E-01 -1.921963832781E+00 -7.067563271727E+00
  118     8 O    -3.933843313000E-01  1.921963832781E+00 -7.067563271727E+00
  119     8 O    -1.921963832781E+00  7.067563271727E+00 -3.933843313000E-01
  120     8 O     7.067563271727E+00 -3.933843313000E-01 -1.921963832781E+00
  121     8 O     1.921963832781E+00 -7.067563271727E+00 -3.933843313000E-01
  122     8 O     7.067563271727E+00  3.933843313000E-01  1.921963832781E+00
  123     8 O     1.921963832781E+00  7.067563271727E+00  3.933843313000E-01
  124     8 O    -7.067563271727E+00  3.933843313000E-01 -1.921963832781E+00
  125     8 O    -1.921963832781E+00 -7.067563271727E+00  3.933843313000E-01
  126     8 O    -7.067563271727E+00 -3.933843313000E-01  1.921963832781E+00

 *******************************************************************************
 *** PSEUDOPOTENTIAL INFORMATION ***
 *******************************************************************************

 ATOMIC NUMBER  30, NUCLEAR CHARGE 20.000, GIVEN IN INPUT       PSEUDOPOTENTIAL
   TYPE       EXPONENT      COEFF.    N      EXPONENT      COEFF.    N
  P0 TMS    34.1500000  399.9872820   0    14.5900000   85.4856550   0
  P1 TMS    39.7800000  277.1489600   0    14.9500000   69.0522050   0
  P2 TMS    43.8000000  -34.1493490   0    14.9800000   -3.2918310   0

 *******************************************************************************
 LOCAL ATOMIC FUNCTIONS BASIS SET
 *******************************************************************************
   ATOM   X(AU)   Y(AU)   Z(AU)  N. TYPE  EXPONENT  S COEF   P COEF   D/F/G COEF
 *******************************************************************************
   1 ZN  16.236 -24.354   0.000
                                  1 S  
                                         3.032E+01 2.191E-01 0.000E+00 0.000E+00
                                         1.632E+01-2.326E-01 0.000E+00 0.000E+00
                                         1.141E+01-9.547E-01 0.000E+00 0.000E+00
                                  2 S  
                                         2.569E+00 1.000E+00 0.000E+00 0.000E+00
                                  3 S  
                                         1.063E+00 1.000E+00 0.000E+00 0.000E+00
                                  4 S  
                                         2.500E-01 1.000E+00 0.000E+00 0.000E+00
                                  5 S  
                                         1.200E-01 1.000E+00 0.000E+00 0.000E+00
                           6-     8 P  
                                         1.118E+02 0.000E+00 2.328E-02 0.000E+00
                                         1.913E+01 0.000E+00-1.010E+00 0.000E+00
                           9-    11 P  
                                         5.469E+00 0.000E+00 3.202E-01 0.000E+00
                                         2.506E+00 0.000E+00 7.181E-01 0.000E+00
                          12-    14 P  
                                         9.419E-01 0.000E+00 1.000E+00 0.000E+00
                          15-    17 P  
                                         2.500E-01 0.000E+00 1.000E+00 0.000E+00
                          18-    20 P  
                                         1.200E-01 0.000E+00 1.000E+00 0.000E+00
                          21-    25 D  
                                         4.465E+01 0.000E+00 0.000E+00 4.725E-02
                                         1.344E+01 0.000E+00 0.000E+00 2.189E-01
                                         4.682E+00 0.000E+00 0.000E+00 4.525E-01
                                         1.603E+00 0.000E+00 0.000E+00 5.186E-01
                          26-    30 D  
                                         4.828E-01 0.000E+00 0.000E+00 1.000E+00
                          31-    35 D  
                                         1.100E-01 0.000E+00 0.000E+00 1.000E+00
                          36-    42 F  
                                         2.614E+00 0.000E+00 0.000E+00 1.000E+00
   2 ZN   0.000 -24.354  16.236
   3 ZN   0.000  16.236 -24.354
   4 ZN -24.354   0.000  16.236
   5 ZN -24.354  16.236   0.000
   6 ZN  16.236   0.000 -24.354
   7 C   -4.193  -4.193  15.835
                                253 S  
                                         4.563E+03 1.967E-03 0.000E+00 0.000E+00
                                         6.820E+02 1.523E-02 0.000E+00 0.000E+00
                                         1.550E+02 7.613E-02 0.000E+00 0.000E+00
                                         4.446E+01 2.608E-01 0.000E+00 0.000E+00
                                         1.303E+01 6.165E-01 0.000E+00 0.000E+00
                                         1.828E+00 2.210E-01 0.000E+00 0.000E+00
                         254-   257 SP 
                                         2.096E+01 1.147E-01 4.025E-02 0.000E+00
                                         4.803E+00 9.200E-01 2.376E-01 0.000E+00
                                         1.459E+00-3.031E-03 8.159E-01 0.000E+00
                         258-   261 SP 
                                         4.835E-01 1.000E+00 1.000E+00 0.000E+00
                         262-   265 SP 
                                         1.456E-01 1.000E+00 1.000E+00 0.000E+00
                         266-   270 D  
                                         6.260E-01 0.000E+00 0.000E+00 1.000E+00
   8 C    4.193   4.193  15.835
   9 C   -4.193   4.193 -15.835
  10 C    4.193  -4.193 -15.835
  11 C   15.835  -4.193  -4.193
  12 C   -4.193  15.835  -4.193
  13 C  -15.835   4.193  -4.193
  14 C    4.193  15.835   4.193
  15 C   15.835   4.193   4.193
  16 C    4.193 -15.835  -4.193
  17 C  -15.835  -4.193   4.193
  18 C   -4.193 -15.835   4.193
  19 C   10.936   9.090   2.045
  20 C  -10.936  -9.090   2.045
  21 C   10.936  -9.090  -2.045
  22 C  -10.936   9.090  -2.045
  23 C    2.045  10.936   9.090
  24 C    9.090   2.045  10.936
  25 C   -2.045 -10.936   9.090
  26 C   -9.090   2.045 -10.936
  27 C    2.045 -10.936  -9.090
  28 C   -9.090  -2.045  10.936
  29 C   -2.045  10.936  -9.090
  30 C    9.090  -2.045 -10.936
  31 C    9.090  10.936   2.045
  32 C   -9.090 -10.936   2.045
  33 C   -9.090  10.936  -2.045
  34 C    9.090 -10.936  -2.045
  35 C   10.936   2.045   9.090
  36 C    2.045   9.090  10.936
  37 C  -10.936  -2.045   9.090
  38 C    2.045  -9.090 -10.936
  39 C  -10.936   2.045  -9.090
  40 C   -2.045  -9.090  10.936
  41 C   10.936  -2.045  -9.090
  42 C   -2.045   9.090 -10.936
  43 H   10.996   7.310   3.041
                                901 S  
                                         3.387E+01 2.549E-02 0.000E+00 0.000E+00
                                         5.095E+00 1.904E-01 0.000E+00 0.000E+00
                                         1.159E+00 8.522E-01 0.000E+00 0.000E+00
                                902 S  
                                         3.258E-01 1.000E+00 0.000E+00 0.000E+00
                                903 S  
                                         1.027E-01 1.000E+00 0.000E+00 0.000E+00
                         904-   906 P  
                                         7.500E-01 0.000E+00 1.000E+00 0.000E+00
  44 H  -10.996  -7.310   3.041
  45 H   10.996  -7.310  -3.041
  46 H  -10.996   7.310  -3.041
  47 H    3.041  10.996   7.310
  48 H    7.310   3.041  10.996
  49 H   -3.041 -10.996   7.310
  50 H   -7.310   3.041 -10.996
  51 H    3.041 -10.996  -7.310
  52 H   -7.310  -3.041  10.996
  53 H   -3.041  10.996  -7.310
  54 H    7.310  -3.041 -10.996
  55 H    7.310  10.996   3.041
  56 H   -7.310 -10.996   3.041
  57 H   -7.310  10.996  -3.041
  58 H    7.310 -10.996  -3.041
  59 H   10.996   3.041   7.310
  60 H    3.041   7.310  10.996
  61 H  -10.996  -3.041   7.310
  62 H    3.041  -7.310 -10.996
  63 H  -10.996   3.041  -7.310
  64 H   -3.041  -7.310  10.996
  65 H   10.996  -3.041  -7.310
  66 H   -3.041   7.310 -10.996
  67 N   12.816   9.815   0.471
                               1045 S  
                                         6.293E+03 1.970E-03 0.000E+00 0.000E+00
                                         9.490E+02 1.496E-02 0.000E+00 0.000E+00
                                         2.188E+02 7.350E-02 0.000E+00 0.000E+00
                                         6.369E+01 2.489E-01 0.000E+00 0.000E+00
                                         1.883E+01 6.025E-01 0.000E+00 0.000E+00
                                         2.720E+00 2.562E-01 0.000E+00 0.000E+00
                        1046-  1049 SP 
                                         3.063E+01 1.119E-01 3.831E-02 0.000E+00
                                         7.026E+00 9.217E-01 2.374E-01 0.000E+00
                                         2.112E+00-2.569E-03 8.176E-01 0.000E+00
                        1050-  1053 SP 
                                         6.840E-01 1.000E+00 1.000E+00 0.000E+00
                        1054-  1057 SP 
                                         2.009E-01 1.000E+00 1.000E+00 0.000E+00
                        1058-  1062 D  
                                         9.130E-01 0.000E+00 0.000E+00 1.000E+00
  68 N  -12.816  -9.815   0.471
  69 N   12.816  -9.815  -0.471
  70 N  -12.816   9.815  -0.471
  71 N    0.471  12.816   9.815
  72 N    9.815   0.471  12.816
  73 N   -0.471 -12.816   9.815
  74 N   -9.815   0.471 -12.816
  75 N    0.471 -12.816  -9.815
  76 N   -9.815  -0.471  12.816
  77 N   -0.471  12.816  -9.815
  78 N    9.815  -0.471 -12.816
  79 N    9.815  12.816   0.471
  80 N   -9.815 -12.816   0.471
  81 N   -9.815  12.816  -0.471
  82 N    9.815 -12.816  -0.471
  83 N   12.816   0.471   9.815
  84 N    0.471   9.815  12.816
  85 N  -12.816  -0.471   9.815
  86 N    0.471  -9.815 -12.816
  87 N  -12.816   0.471  -9.815
  88 N   -0.471  -9.815  12.816
  89 N   12.816  -0.471  -9.815
  90 N   -0.471   9.815 -12.816
  91 N   -2.747  -2.747  14.071
  92 N    2.747   2.747  14.071
  93 N   -2.747   2.747 -14.071
  94 N    2.747  -2.747 -14.071
  95 N   14.071  -2.747  -2.747
  96 N   -2.747  14.071  -2.747
  97 N  -14.071   2.747  -2.747
  98 N    2.747  14.071   2.747
  99 N   14.071   2.747   2.747
 100 N    2.747 -14.071  -2.747
 101 N  -14.071  -2.747   2.747
 102 N   -2.747 -14.071   2.747
 103 O   -3.632  -0.743  13.356
                               1693 S  
                                         8.588E+03 1.895E-03 0.000E+00 0.000E+00
                                         1.297E+03 1.439E-02 0.000E+00 0.000E+00
                                         2.993E+02 7.073E-02 0.000E+00 0.000E+00
                                         8.738E+01 2.400E-01 0.000E+00 0.000E+00
                                         2.568E+01 5.948E-01 0.000E+00 0.000E+00
                                         3.740E+00 2.808E-01 0.000E+00 0.000E+00
                        1694-  1697 SP 
                                         4.212E+01 1.139E-01 3.651E-02 0.000E+00
                                         9.628E+00 9.208E-01 2.372E-01 0.000E+00
                                         2.853E+00-3.274E-03 8.197E-01 0.000E+00
                        1698-  1701 SP 
                                         9.057E-01 1.000E+00 1.000E+00 0.000E+00
                        1702-  1705 SP 
                                         2.556E-01 1.000E+00 1.000E+00 0.000E+00
                        1706-  1710 D  
                                         1.292E+00 0.000E+00 0.000E+00 1.000E+00
 104 O    3.632   0.743  13.356
 105 O   -3.632   0.743 -13.356
 106 O    3.632  -0.743 -13.356
 107 O   13.356  -3.632  -0.743
 108 O   -0.743  13.356  -3.632
 109 O  -13.356   3.632  -0.743
 110 O    0.743  13.356   3.632
 111 O   13.356   3.632   0.743
 112 O    0.743 -13.356  -3.632
 113 O  -13.356  -3.632   0.743
 114 O   -0.743 -13.356   3.632
 115 O   -0.743  -3.632  13.356
 116 O    0.743   3.632  13.356
 117 O    0.743  -3.632 -13.356
 118 O   -0.743   3.632 -13.356
 119 O   -3.632  13.356  -0.743
 120 O   13.356  -0.743  -3.632
 121 O    3.632 -13.356  -0.743
 122 O   13.356   0.743   3.632
 123 O    3.632  13.356   0.743
 124 O  -13.356   0.743  -3.632
 125 O   -3.632 -13.356   0.743
 126 O  -13.356  -0.743   3.632
 INFORMATION **** SET_MPP **** PCRYSTAL CALCULATION
 INFORMATION **** READM2 **** NEW DEFAULT: FOCK/KS MATRIX MIXING SET TO 30 %
 INFORMATION **** READM2 **** NEW DEFAULT: FULL DIRECT SCF MODE
 INFORMATION **** READM2 **** NEW DEFAULT: COULOMB BIPOLAR BUFFER SET TO 32 Mb
 INFORMATION **** READM2 **** NEW DEFAULT: EXCHANGE BIPOLAR BUFFER SET TO 32 Mb

 *******************************************************************************
 NEW DEFAULT: DFT INTEGRATION GRID INCREASED TO XLGRID
 NEW DEFAULT: DIIS ACCELERATOR ACTIVE
 USE KEYWORD NODIIS TO TURN IT OFF
 *******************************************************************************

 INFORMATION **** DFTD3_INPUT **** PERFORM LATEST DISPERSION CORRECTION DFT-D3(BJ) WITH AUTOMATIC PARAMETER SETUP
 PLEASE CITE:
 (1) DFT-D3 Reference
  S. Grimme, J. Antony, S. Ehrlich, and H. Krieg, J. Chem. Phys. 132 (2010), 154104
 (2) BJ-Damping Reference
  S. Grimme, S. Ehrlich, and L. Goerigk, J. Comput. Chem. 32 (2011), 1456-1465
 (3) General DFT-D Review
  S. Grimme, A. Hansen, J. G. Brandenburg, and C. Bannwarth,
  Chem. Rev. 116 (2016), 5105-5154

 INFORMATION **** TOLINTEG **** COULOMB AND EXCHANGE SERIES TOLERANCES MODIFIED
 INFORMATION **** TOLDEE **** SCF TOL ON TOTAL ENERGY SET TO          10
 INFORMATION **** DFTD3_INPUT **** PERFORM DISPERSION CORRECTION DFT-D3 IN THE ZERO DAMPING SCHEME

 PLEASE CITE:
 (1) DFT-D3 Reference
  S. Grimme, J. Antony, S. Ehrlich, and H. Krieg, J. Chem. Phys. 132 (2010), 154104
 (2) General DFT-D Review
  S. Grimme, A. Hansen, J. G. Brandenburg, and C. Bannwarth,
  Chem. Rev. 116 (2016), 5105-5154

 *******************************************************************************
 N. OF ATOMS PER CELL       126  COULOMB OVERLAP TOL         (T1) 10**   -7
 NUMBER OF SHELLS           660  COULOMB PENETRATION TOL     (T2) 10**   -7
 NUMBER OF AO              2124  EXCHANGE OVERLAP TOL        (T3) 10**   -7
 N. OF ELECTRONS PER CELL   804  EXCHANGE PSEUDO OVP (F(G))  (T4) 10**  -10
 CORE ELECTRONS PER CELL    192  EXCHANGE PSEUDO OVP (P(G))  (T5) 10**  -40
 N. OF SYMMETRY OPERATORS    24  POLE ORDER IN MONO ZONE                  4
 *******************************************************************************
 TYPE OF CALCULATION :  RESTRICTED CLOSED SHELL
 KOHN-SHAM HAMILTONIAN

 (EXCHANGE)[CORRELATION] FUNCTIONAL:(M06)[M06]


 HYBRID EXCHANGE - PERCENTAGE OF FOCK EXCHANGE    27.0000
 CORE  PSEUDO POTENTIAL         TOL. ON PSEUDO              (TP) 10**- 6

 CAPPA:IS1  2;IS2  2;IS3  2; K PTS MONK NET   3; SYMMOPS:K SPACE  48;G SPACE  24

 *******************************************************************************
 MAX NUMBER OF SCF CYCLES      50  CONVERGENCE ON DELTAP        10**-20
 WEIGHT OF F(I) IN F(I+1)      30% CONVERGENCE ON ENERGY        10**-10
 SHRINK. FACT.(MONKH.)    2  2  2  NUMBER OF K POINTS IN THE IBZ      3
 SHRINKING FACTOR(GILAT NET)    2  NUMBER OF K POINTS(GILAT NET)      3
 *******************************************************************************
 *** K POINTS COORDINATES (OBLIQUE COORDINATES IN UNITS OF IS =  2)
   1-R(  0  0  0)   2-R(  1  0  0)   3-R(  1  1  1)

 DIRECT LATTICE VECTORS COMPON. (A.U.)     RECIP. LATTICE VECTORS COMPON. (A.U.) 
        X            Y            Z              X            Y            Z
  -16.2362763   16.2362763   16.2362763      0.0000000    0.1934922    0.1934922
   16.2362763  -16.2362763   16.2362763      0.1934922    0.0000000    0.1934922
   16.2362763   16.2362763  -16.2362763      0.1934922    0.1934922    0.0000000

 DISK SPACE FOR EIGENVECTORS (FTN 10)    13534128 REALS

 SYMMETRY ADAPTION OF THE BLOCH FUNCTIONS ENABLED
 TTTTTTTTTTTTTTTTTTTTTTTTTTTTTT gordsh1     TELAPSE        2.42 TCPU        0.30

 MATRIX SIZE: P(G)10545072, F(G)  761820, P(G) IRR  225819, F(G) IRR   33693
 MAX G-VECTOR INDEX FOR 1- AND 2-ELECTRON INTEGRALS 181

 TTTTTTTTTTTTTTTTTTTTTTTTTTTTTT INPUT       TELAPSE        2.52 TCPU        0.40

 NEIGHBORS OF THE NON-EQUIVALENT ATOMS

 N = NUMBER OF NEIGHBORS AT DISTANCE R
    ATOM  N     R/ANG      R/AU   NEIGHBORS (ATOM LABELS AND CELL INDICES)
   1 ZN   4     2.0359     3.8473   67 N   -1 0-1   70 N   -1 1 0   86 N    0 1 0
                                    88 N   -1 0 0
   1 ZN   4     2.8485     5.3829  109 O   -1 1 0  111 O   -1 0-1  115 O   -1 0 0
                                   117 O    0 1 0
   1 ZN   4     3.0467     5.7575    7 C   -1 0 0   10 C    0 1 0   13 C   -1 1 0
                                    15 C   -1 0-1
   1 ZN   4     3.0498     5.7633   19 C   -1 0-1   22 C   -1 1 0   38 C    0 1 0
                                    40 C   -1 0 0
   1 ZN   4     3.2347     6.1126   43 H   -1 0-1   46 H   -1 1 0   62 H    0 1 0
                                    64 H   -1 0 0
   1 ZN   4     3.3918     6.4096   91 N   -1 0 0   94 N    0 1 0   97 N   -1 1 0
                                    99 N   -1 0-1

   7 C    2     1.3302     2.5137   67 N    0 0-1   79 N    0 0-1
   7 C    1     1.4293     2.7010   91 N    0 0 0
   7 C    2     2.1120     3.9912   19 C    0 0-1   31 C    0 0-1
   7 C    2     2.2677     4.2854  103 O    0 0 0  115 O    0 0 0
   7 C    2     3.0467     5.7575    1 ZN   1 0 0    5 ZN   0 1 0
   7 C    2     3.1067     5.8708   52 H    0 0 0   64 H    0 0 0

  19 C    1     1.0795     2.0400   43 H    0 0 0
  19 C    1     1.3531     2.5570   67 N    0 0 0
  19 C    1     1.3819     2.6115   31 C    0 0 0
  19 C    1     2.1120     3.9912    7 C    0 0 1
  19 C    1     2.2212     4.1975   79 N    0 0 0
  19 C    1     2.2308     4.2157   55 H    0 0 0

  43 H    1     1.0795     2.0400   19 C    0 0 0
  43 H    1     2.1296     4.0244   67 N    0 0 0
  43 H    1     2.2308     4.2157   31 C    0 0 0
  43 H    1     2.6128     4.9375  111 O    0 0 0
  43 H    1     2.7579     5.2117   55 H    0 0 0
  43 H    1     2.9159     5.5103   99 N    0 0 0

  67 N    1     1.3302     2.5137    7 C    0 0 1
  67 N    1     1.3531     2.5570   19 C    0 0 0
  67 N    1     2.0359     3.8473    1 ZN   1 0 1
  67 N    1     2.1296     4.0244   43 H    0 0 0
  67 N    1     2.2212     4.1975   31 C    0 0 0
  67 N    1     2.2454     4.2432   79 N    0 0 0

  91 N    2     1.2193     2.3042  103 O    0 0 0  115 O    0 0 0
  91 N    1     1.4293     2.7010    7 C    0 0 0
  91 N    2     2.4190     4.5713   67 N    0 0-1   79 N    0 0-1
  91 N    2     2.9159     5.5103   52 H    0 0 0   64 H    0 0 0
  91 N    2     3.2805     6.1993  105 O    1 1 0  117 O    1 1 0
  91 N    2     3.3918     6.4096    1 ZN   1 0 0    5 ZN   0 1 0

 103 O    1     1.2193     2.3042   91 N    0 0 0
 103 O    1     2.1617     4.0851  115 O    0 0 0
 103 O    1     2.2677     4.2854    7 C    0 0 0
 103 O    1     2.6128     4.9375   52 H    0 0 0
 103 O    1     2.7073     5.1160   79 N    0 0-1
 103 O    1     2.8485     5.3829    5 ZN   0 1 0


 SYMMETRY ALLOWED ELASTIC DISTORTION 1
  0.5773503  0.0000000  0.0000000
  0.0000000  0.5773503  0.0000000
  0.0000000  0.0000000  0.5773503

 SYMMETRY ALLOWED INTERNAL DEGREE(S) OF FREEDOM:  16
 TTTTTTTTTTTTTTTTTTTTTTTTTTTTTT SYMM        TELAPSE        2.68 TCPU        0.56
 TTTTTTTTTTTTTTTTTTTTTTTTTTTTTT INT_SCREEN  TELAPSE        2.72 TCPU        0.60

 ************************************************************************
 ************************************************************************
 * ELAPIEZO OPTION, E. ALBANESE, A. ERBA, B. CIVALLERI, R. DOVESI       *
 *                                                                      *
 * IT IS ASSUMED THAT THE INPUT IS FROM AN OPTIMIZED RUN                *

 CONVERGENCE CRITERION FOR ENERGY, TOLDEE =          1.0000E-08
 CONVERGENCE CRITERION FOR RMS GRADIENT, TOLDEG =    3.0000E-04
 CONVERGENCE CRITERION FOR RMS DISPLACEMENT, TOLDEX  6.2000E-04
 MAGNITUDE OF STEPSIZE FOR ADIMENSIONAL STRAINS =    1.5000E-02
 NUMBER OF POINTS (TOTAL) IN NUMERICAL 2ND DERIVATIVE=        3
 ************************************************************************
 ************************************************************************

 ************************************************************************

  Y. NOEL POST DOC. TURIN 2002

  THIS ROUTINE EVALUATES THE NON ZERO ELEMENTS OF THE ELASTIC TENSOR 

  ORDER OF THE TENSOR : 4

 |  1 A    1 B    1 B     .      .      .     |
 |         1 A    1 B     .      .      .     |
 |                1 A     .      .      .     |
 |                       1 C     .      .     |
 |                              1 C     .     |
 |                                     1 C    |

 EACH  LETTER   CORRESPONDS  TO  AN  INDEPENDENT  COMPONENT.
 INTERDEPENDENT COMPONENTS (WITH SAME LETTER) ARE RELATED BY
 THE COEFFICIENT THAT PRECEEDS EACH LETTER.

 ************************************************************************


 ************************************************************************

  Y. NOEL POST DOC. TURIN 2002

  THIS ROUTINE EVALUATES THE NON ZERO ELEMENTS OF THE PIEZOELECTRIC TENSOR 

  ORDER OF THE TENSOR : 3

 |   .      .      .     1 A     .      .     |
 |   .      .      .      .     1 A     .     |
 |   .      .      .      .      .     1 A    |

 EACH  LETTER   CORRESPONDS  TO  AN  INDEPENDENT  COMPONENT.
 INTERDEPENDENT COMPONENTS (WITH SAME LETTER) ARE RELATED BY
 THE COEFFICIENT THAT PRECEEDS EACH LETTER.

 ************************************************************************


 LIST OF ACTIVE DEFORMATIONS: 
             4

 ************************************************************************
 CLAMPED ION APPROXIMATION - NO RELAXATION OF ATOMIC POSITIONS
 ************************************************************************

 INFORMATION **** EXCBUF **** EXCH. BIPO BUFFER: WORDS USED =     4000000
 WARNING **** EXCBUF **** EXCH. BIPO BUFFER TOO SMALL - TO AVOID I/O SET EXCHSIZE =     6564879

 DFT PARAMETERS

     ATOM       ELECTRONS   NET CHARGE   R(ANGSTROM)
   1 230  ZN     20.0000      0.0000     1.37000000
   7   6  C       6.0000      0.0000     0.77000000
  43   1  H       1.0000      0.0000     1.11000000
  67   7  N       7.0000      0.0000     0.74000000
 103   8  O       8.0000      0.0000     0.74000000

 SIZE OF GRID=     333839
 TTTTTTTTTTTTTTTTTTTTTTTTTTTTTT MAKE_GRID2  TELAPSE        4.64 TCPU        2.41
 BECKE WEIGHT FUNCTION
 RADSAFE =     2.00
 TOLERANCES - DENSITY:10**- 6; POTENTIAL:10**- 9; GRID WGT:10**-14

 RADIAL INTEGRATION  - INTERVALS (POINTS,UPPER LIMIT):            1( 99,  4.0*R)

 ANGULAR INTEGRATION - INTERVALS (ACCURACY LEVEL [N. POINTS] UPPER LIMIT):
  1(  6[ 146]   0.2)  2( 11[ 302]   0.5)  3( 14[ 590]   0.9)  4( 18[1454]   3.5)
  5( 14[ 590]9999.0)
 TTTTTTTTTTTTTTTTTTTTTTTTTTTTTT INT_CALC    TELAPSE        4.69 TCPU        2.46
 EEEEEEEEEE INT_CALC TERMINATION  DATE 16 11 2020 TIME 10:31:00.4

 *******************************************************************************
 ZIF-65 (cif CCDC 917446, CIMFUB)                                                
 CRYSTAL - SCF - TYPE OF CALCULATION :  RESTRICTED CLOSED SHELL
 *******************************************************************************

 CAPPA:IS1  2;IS2  2;IS3  2; K PTS MONK NET   3; SYMMOPS:K SPACE  48;G SPACE  24

 TTTTTTTTTTTTTTTTTTTTTTTTTTTTTT SDIK        TELAPSE        5.04 TCPU        2.81

 AAAAAAAAAAAAAAAAAAAAAAAAAAAAAAAAAAAAAAAAAAAAAAAAAAAAAAAAAAAAAAAAAAAAAAAAAAAAAAA
         ATOMIC WAVEFUNCTION(S)


 NUCLEAR CHARGE 20.0  SYMMETRY SPECIES            S    P    D
 N. ELECTRONS   20.0  NUMBER OF PRIMITIVE GTOS    7    7    6
                      NUMBER OF CONTRACTED GTOS   5    5    3
                      NUMBER OF CLOSED SHELLS     2    1    1
                      OPEN SHELL OCCUPATION       0    0    0

  ZNUC SCFIT  TOTAL HF ENERGY   KINETIC ENERGY   VIRIAL THEOREM ACCURACY
  20.0  35   -2.259494290E+02  1.538488917E+02 -2.468645152E+00  3.9E-06

 NUCLEAR CHARGE  6.0  SYMMETRY SPECIES            S    P
 N. ELECTRONS    6.0  NUMBER OF PRIMITIVE GTOS   11    5
                      NUMBER OF CONTRACTED GTOS   4    3
                      NUMBER OF CLOSED SHELLS     2    0
                      OPEN SHELL OCCUPATION       0    2

  ZNUC SCFIT  TOTAL HF ENERGY   KINETIC ENERGY   VIRIAL THEOREM ACCURACY
   6.0  11   -3.768480057E+01  3.769831118E+01 -1.999641612E+00  2.0E-06

 NUCLEAR CHARGE  1.0  SYMMETRY SPECIES            S
 N. ELECTRONS    1.0  NUMBER OF PRIMITIVE GTOS    5
                      NUMBER OF CONTRACTED GTOS   3
                      NUMBER OF CLOSED SHELLS     0
                      OPEN SHELL OCCUPATION       1

  ZNUC SCFIT  TOTAL HF ENERGY   KINETIC ENERGY   VIRIAL THEOREM ACCURACY
   1.0   1   -4.998098153E-01  4.997907537E-01 -2.000038139E+00  9.6E-17

 NUCLEAR CHARGE  7.0  SYMMETRY SPECIES            S    P
 N. ELECTRONS    7.0  NUMBER OF PRIMITIVE GTOS   11    5
                      NUMBER OF CONTRACTED GTOS   4    3
                      NUMBER OF CLOSED SHELLS     2    0
                      OPEN SHELL OCCUPATION       0    3

  ZNUC SCFIT  TOTAL HF ENERGY   KINETIC ENERGY   VIRIAL THEOREM ACCURACY
   7.0  11   -5.439473665E+01  5.441433682E+01 -1.999639798E+00  3.6E-06

 NUCLEAR CHARGE  8.0  SYMMETRY SPECIES            S    P
 N. ELECTRONS    8.0  NUMBER OF PRIMITIVE GTOS   11    5
                      NUMBER OF CONTRACTED GTOS   4    3
                      NUMBER OF CLOSED SHELLS     2    0
                      OPEN SHELL OCCUPATION       0    4

  ZNUC SCFIT  TOTAL HF ENERGY   KINETIC ENERGY   VIRIAL THEOREM ACCURACY
   8.0  13   -7.479861895E+01  7.482603849E+01 -1.999633556E+00  2.7E-06

 AAAAAAAAAAAAAAAAAAAAAAAAAAAAAAAAAAAAAAAAAAAAAAAAAAAAAAAAAAAAAAAAAAAAAAAAAAAAAAA

 CHARGE NORMALIZATION FACTOR   1.00000000
 TOTAL ATOMIC CHARGES:
  20.0000000  20.0000000  20.0000000  20.0000000  20.0000000  20.0000000
   6.0000000   6.0000000   6.0000000   6.0000000   6.0000000   6.0000000
   6.0000000   6.0000000   6.0000000   6.0000000   6.0000000   6.0000000
   6.0000000   6.0000000   6.0000000   6.0000000   6.0000000   6.0000000
   6.0000000   6.0000000   6.0000000   6.0000000   6.0000000   6.0000000
   6.0000000   6.0000000   6.0000000   6.0000000   6.0000000   6.0000000
   6.0000000   6.0000000   6.0000000   6.0000000   6.0000000   6.0000000
   1.0000000   1.0000000   1.0000000   1.0000000   1.0000000   1.0000000
   1.0000000   1.0000000   1.0000000   1.0000000   1.0000000   1.0000000
   1.0000000   1.0000000   1.0000000   1.0000000   1.0000000   1.0000000
   1.0000000   1.0000000   1.0000000   1.0000000   1.0000000   1.0000000
   7.0000000   7.0000000   7.0000000   7.0000000   7.0000000   7.0000000
   7.0000000   7.0000000   7.0000000   7.0000000   7.0000000   7.0000000
   7.0000000   7.0000000   7.0000000   7.0000000   7.0000000   7.0000000
   7.0000000   7.0000000   7.0000000   7.0000000   7.0000000   7.0000000
   7.0000000   7.0000000   7.0000000   7.0000000   7.0000000   7.0000000
   7.0000000   7.0000000   7.0000000   7.0000000   7.0000000   7.0000000
   8.0000000   8.0000000   8.0000000   8.0000000   8.0000000   8.0000000
   8.0000000   8.0000000   8.0000000   8.0000000   8.0000000   8.0000000
   8.0000000   8.0000000   8.0000000   8.0000000   8.0000000   8.0000000
   8.0000000   8.0000000   8.0000000   8.0000000   8.0000000   8.0000000
 TTTTTTTTTTTTTTTTTTTTTTTTTTTTTT MOQGAD      TELAPSE        5.21 TCPU        2.99
 TTTTTTTTTTTTTTTTTTTTTTTTTTTTTT SHELLXN     TELAPSE       10.78 TCPU        7.93
 TTTTTTTTTTTTTTTTTTTTTTTTTTTTTT MONMO3      TELAPSE       11.59 TCPU        8.74
 NUMERICALLY INTEGRATED DENSITY    804.0001967469
 TTTTTTTTTTTTTTTTTTTTTTTTTTTTTT NUMDFT      TELAPSE       12.69 TCPU        9.83
 CYC   0 ETOT(AU) -6.553832343115E+03 DETOT -6.55E+03 tst  0.00E+00 PX  1.00E+00
 TTTTTTTTTTTTTTTTTTTTTTTTTTTTTT DIIS        TELAPSE       12.73 TCPU        9.88
 TTTTTTTTTTTTTTTTTTTTTTTTTTTTTT FDIK        TELAPSE       13.81 TCPU       10.80
 INSULATING STATE
 TOP OF VALENCE BANDS -    BAND    402; K    3; EIG -3.0009352E-01 AU
 TOP OF VALENCE BANDS -    BAND    402; K    1; EIG -3.0153116E-01 AU
 BOTTOM OF VIRTUAL BANDS - BAND    403; K    2; EIG -1.6213504E-01 AU
 INDIRECT ENERGY BAND GAP:   3.7540 eV
 BOTTOM OF VIRTUAL BANDS - BAND    403; K    1; EIG -1.6199245E-01 AU
 TTTTTTTTTTTTTTTTTTTTTTTTTTTTTT PDIG        TELAPSE       14.02 TCPU       11.01
 CHARGE NORMALIZATION FACTOR   1.00000000
 TOTAL ATOMIC CHARGES:
  18.4562192  18.4562192  18.4562192  18.4562192  18.4562192  18.4562192
   5.2732379   5.2732379   5.2732379   5.2732379   5.2732379   5.2732379
   5.2732379   5.2732379   5.2732379   5.2732379   5.2732379   5.2732379
   6.1605483   6.1605483   6.1605483   6.1605483   6.1605483   6.1605483
   6.1605483   6.1605483   6.1605483   6.1605483   6.1605483   6.1605483
   6.1605483   6.1605483   6.1605483   6.1605483   6.1605483   6.1605483
   6.1605483   6.1605483   6.1605483   6.1605483   6.1605483   6.1605483
   0.7955632   0.7955632   0.7955632   0.7955632   0.7955632   0.7955632
   0.7955632   0.7955632   0.7955632   0.7955632   0.7955632   0.7955632
   0.7955632   0.7955632   0.7955632   0.7955632   0.7955632   0.7955632
   0.7955632   0.7955632   0.7955632   0.7955632   0.7955632   0.7955632
   7.6613228   7.6613228   7.6613228   7.6613228   7.6613228   7.6613228
   7.6613228   7.6613228   7.6613228   7.6613228   7.6613228   7.6613228
   7.6613228   7.6613228   7.6613228   7.6613228   7.6613228   7.6613228
   7.6613228   7.6613228   7.6613228   7.6613228   7.6613228   7.6613228
   6.0922785   6.0922785   6.0922785   6.0922785   6.0922785   6.0922785
   6.0922785   6.0922785   6.0922785   6.0922785   6.0922785   6.0922785
   8.5857527   8.5857527   8.5857527   8.5857527   8.5857527   8.5857527
   8.5857527   8.5857527   8.5857527   8.5857527   8.5857527   8.5857527
   8.5857527   8.5857527   8.5857527   8.5857527   8.5857527   8.5857527
   8.5857527   8.5857527   8.5857527   8.5857527   8.5857527   8.5857527
 TTTTTTTTTTTTTTTTTTTTTTTTTTTTTT MOQGAD      TELAPSE       14.04 TCPU       11.03
 TTTTTTTTTTTTTTTTTTTTTTTTTTTTTT SHELLXN     TELAPSE       20.16 TCPU       16.21
 TTTTTTTTTTTTTTTTTTTTTTTTTTTTTT MONMO3      TELAPSE       21.34 TCPU       17.39
 NUMERICALLY INTEGRATED DENSITY    804.0001310067
 TTTTTTTTTTTTTTTTTTTTTTTTTTTTTT NUMDFT      TELAPSE       23.04 TCPU       19.09
 CYC   1 ETOT(AU) -6.521047805336E+03 DETOT  3.28E+01 tst  0.00E+00 PX  1.00E+00
 TTTTTTTTTTTTTTTTTTTTTTTTTTTTTT DIIS        TELAPSE       23.11 TCPU       19.16
 DIIS TEST: 0.60065E+02 AT SCF   CYCLE   1 - MIX   30 %
 TTTTTTTTTTTTTTTTTTTTTTTTTTTTTT FDIK        TELAPSE       23.54 TCPU       19.49
 INSULATING STATE
 TOP OF VALENCE BANDS -    BAND    402; K    3; EIG -2.3842731E-01 AU
 TOP OF VALENCE BANDS -    BAND    402; K    1; EIG -2.3972609E-01 AU
 BOTTOM OF VIRTUAL BANDS - BAND    403; K    3; EIG -1.4811663E-01 AU
 DIRECT ENERGY BAND GAP:   2.4575 eV
 BOTTOM OF VIRTUAL BANDS - BAND    403; K    1; EIG -1.4681221E-01 AU
 TTTTTTTTTTTTTTTTTTTTTTTTTTTTTT PDIG        TELAPSE       23.75 TCPU       19.70
 CHARGE NORMALIZATION FACTOR   1.00000000
 TOTAL ATOMIC CHARGES:
  18.9649265  18.9649265  18.9649265  18.9649265  18.9649265  18.9649265
   5.7131729   5.7131729   5.7131729   5.7131729   5.7131729   5.7131729
   5.7131729   5.7131729   5.7131729   5.7131729   5.7131729   5.7131729
   5.7628674   5.7628674   5.7628674   5.7628674   5.7628674   5.7628674
   5.7628674   5.7628674   5.7628674   5.7628674   5.7628674   5.7628674
   5.7628674   5.7628674   5.7628674   5.7628674   5.7628674   5.7628674
   5.7628674   5.7628674   5.7628674   5.7628674   5.7628674   5.7628674
   0.9329178   0.9329178   0.9329178   0.9329178   0.9329178   0.9329178
   0.9329178   0.9329178   0.9329178   0.9329178   0.9329178   0.9329178
   0.9329178   0.9329178   0.9329178   0.9329178   0.9329178   0.9329178
   0.9329178   0.9329178   0.9329178   0.9329178   0.9329178   0.9329178
   7.4444320   7.4444320   7.4444320   7.4444320   7.4444320   7.4444320
   7.4444320   7.4444320   7.4444320   7.4444320   7.4444320   7.4444320
   7.4444320   7.4444320   7.4444320   7.4444320   7.4444320   7.4444320
   7.4444320   7.4444320   7.4444320   7.4444320   7.4444320   7.4444320
   7.4413428   7.4413428   7.4413428   7.4413428   7.4413428   7.4413428
   7.4413428   7.4413428   7.4413428   7.4413428   7.4413428   7.4413428
   8.0412934   8.0412934   8.0412934   8.0412934   8.0412934   8.0412934
   8.0412934   8.0412934   8.0412934   8.0412934   8.0412934   8.0412934
   8.0412934   8.0412934   8.0412934   8.0412934   8.0412934   8.0412934
   8.0412934   8.0412934   8.0412934   8.0412934   8.0412934   8.0412934
 TTTTTTTTTTTTTTTTTTTTTTTTTTTTTT MOQGAD      TELAPSE       23.76 TCPU       19.72
 TTTTTTTTTTTTTTTTTTTTTTTTTTTTTT SHELLXN     TELAPSE       29.68 TCPU       24.91
 TTTTTTTTTTTTTTTTTTTTTTTTTTTTTT MONMO3      TELAPSE       30.52 TCPU       25.75
 NUMERICALLY INTEGRATED DENSITY    804.0001512349
 TTTTTTTTTTTTTTTTTTTTTTTTTTTTTT NUMDFT      TELAPSE       32.14 TCPU       27.37
 CYC   2 ETOT(AU) -6.520970980819E+03 DETOT  7.68E-02 tst  2.10E-02 PX  2.33E-01
 TTTTTTTTTTTTTTTTTTTTTTTTTTTTTT DIIS        TELAPSE       32.20 TCPU       27.44
 DIIS TEST: 0.64649E+02 AT SCF   CYCLE   2 - DIIS ACTIVE - HISTORY:     2 CYCLES
 TTTTTTTTTTTTTTTTTTTTTTTTTTTTTT FDIK        TELAPSE       32.68 TCPU       27.81
 INSULATING STATE
 TOP OF VALENCE BANDS -    BAND    402; K    3; EIG -2.4382641E-01 AU
 TOP OF VALENCE BANDS -    BAND    402; K    1; EIG -2.4545838E-01 AU
 BOTTOM OF VIRTUAL BANDS - BAND    403; K    2; EIG -7.5246382E-02 AU
 INDIRECT ENERGY BAND GAP:   4.5873 eV
 BOTTOM OF VIRTUAL BANDS - BAND    403; K    1; EIG -7.5022021E-02 AU
 TTTTTTTTTTTTTTTTTTTTTTTTTTTTTT PDIG        TELAPSE       32.89 TCPU       28.02
 CHARGE NORMALIZATION FACTOR   1.00000000
 TOTAL ATOMIC CHARGES:
  18.7486152  18.7486152  18.7486152  18.7486152  18.7486152  18.7486152
   5.3430425   5.3430425   5.3430425   5.3430425   5.3430425   5.3430425
   5.3430425   5.3430425   5.3430425   5.3430425   5.3430425   5.3430425
   6.0375825   6.0375825   6.0375825   6.0375825   6.0375825   6.0375825
   6.0375825   6.0375825   6.0375825   6.0375825   6.0375825   6.0375825
   6.0375825   6.0375825   6.0375825   6.0375825   6.0375825   6.0375825
   6.0375825   6.0375825   6.0375825   6.0375825   6.0375825   6.0375825
   0.8811498   0.8811498   0.8811498   0.8811498   0.8811498   0.8811498
   0.8811498   0.8811498   0.8811498   0.8811498   0.8811498   0.8811498
   0.8811498   0.8811498   0.8811498   0.8811498   0.8811498   0.8811498
   0.8811498   0.8811498   0.8811498   0.8811498   0.8811498   0.8811498
   7.5594792   7.5594792   7.5594792   7.5594792   7.5594792   7.5594792
   7.5594792   7.5594792   7.5594792   7.5594792   7.5594792   7.5594792
   7.5594792   7.5594792   7.5594792   7.5594792   7.5594792   7.5594792
   7.5594792   7.5594792   7.5594792   7.5594792   7.5594792   7.5594792
   6.7750552   6.7750552   6.7750552   6.7750552   6.7750552   6.7750552
   6.7750552   6.7750552   6.7750552   6.7750552   6.7750552   6.7750552
   8.2755858   8.2755858   8.2755858   8.2755858   8.2755858   8.2755858
   8.2755858   8.2755858   8.2755858   8.2755858   8.2755858   8.2755858
   8.2755858   8.2755858   8.2755858   8.2755858   8.2755858   8.2755858
   8.2755858   8.2755858   8.2755858   8.2755858   8.2755858   8.2755858
 TTTTTTTTTTTTTTTTTTTTTTTTTTTTTT MOQGAD      TELAPSE       32.90 TCPU       28.04
 TTTTTTTTTTTTTTTTTTTTTTTTTTTTTT SHELLXN     TELAPSE       38.84 TCPU       33.23
 TTTTTTTTTTTTTTTTTTTTTTTTTTTTTT MONMO3      TELAPSE       39.66 TCPU       34.05
 NUMERICALLY INTEGRATED DENSITY    804.0001373685
 TTTTTTTTTTTTTTTTTTTTTTTTTTTTTT NUMDFT      TELAPSE       41.34 TCPU       35.73
 CYC   3 ETOT(AU) -6.523673913052E+03 DETOT -2.70E+00 tst  7.11E-03 PX  1.45E-01
 TTTTTTTTTTTTTTTTTTTTTTTTTTTTTT DIIS        TELAPSE       41.40 TCPU       35.79
 DIIS TEST: 0.14792E+01 AT SCF   CYCLE   3 - DIIS ACTIVE - HISTORY:     3 CYCLES
 TTTTTTTTTTTTTTTTTTTTTTTTTTTTTT FDIK        TELAPSE       41.84 TCPU       36.14
 INSULATING STATE
 TOP OF VALENCE BANDS -    BAND    402; K    3; EIG -2.5518128E-01 AU
 TOP OF VALENCE BANDS -    BAND    402; K    1; EIG -2.5668629E-01 AU
 BOTTOM OF VIRTUAL BANDS - BAND    403; K    2; EIG -1.0069358E-01 AU
 INDIRECT ENERGY BAND GAP:   4.2038 eV
 BOTTOM OF VIRTUAL BANDS - BAND    403; K    1; EIG -1.0051540E-01 AU
 TTTTTTTTTTTTTTTTTTTTTTTTTTTTTT PDIG        TELAPSE       42.05 TCPU       36.35
 CHARGE NORMALIZATION FACTOR   1.00000000
 TOTAL ATOMIC CHARGES:
  18.6495787  18.6495787  18.6495787  18.6495787  18.6495787  18.6495787
   5.4338230   5.4338230   5.4338230   5.4338230   5.4338230   5.4338230
   5.4338230   5.4338230   5.4338230   5.4338230   5.4338230   5.4338230
   5.9538046   5.9538046   5.9538046   5.9538046   5.9538046   5.9538046
   5.9538046   5.9538046   5.9538046   5.9538046   5.9538046   5.9538046
   5.9538046   5.9538046   5.9538046   5.9538046   5.9538046   5.9538046
   5.9538046   5.9538046   5.9538046   5.9538046   5.9538046   5.9538046
   0.8755153   0.8755153   0.8755153   0.8755153   0.8755153   0.8755153
   0.8755153   0.8755153   0.8755153   0.8755153   0.8755153   0.8755153
   0.8755153   0.8755153   0.8755153   0.8755153   0.8755153   0.8755153
   0.8755153   0.8755153   0.8755153   0.8755153   0.8755153   0.8755153
   7.6036215   7.6036215   7.6036215   7.6036215   7.6036215   7.6036215
   7.6036215   7.6036215   7.6036215   7.6036215   7.6036215   7.6036215
   7.6036215   7.6036215   7.6036215   7.6036215   7.6036215   7.6036215
   7.6036215   7.6036215   7.6036215   7.6036215   7.6036215   7.6036215
   6.7864034   6.7864034   6.7864034   6.7864034   6.7864034   6.7864034
   6.7864034   6.7864034   6.7864034   6.7864034   6.7864034   6.7864034
   8.2945508   8.2945508   8.2945508   8.2945508   8.2945508   8.2945508
   8.2945508   8.2945508   8.2945508   8.2945508   8.2945508   8.2945508
   8.2945508   8.2945508   8.2945508   8.2945508   8.2945508   8.2945508
   8.2945508   8.2945508   8.2945508   8.2945508   8.2945508   8.2945508
 TTTTTTTTTTTTTTTTTTTTTTTTTTTTTT MOQGAD      TELAPSE       42.07 TCPU       36.37
 TTTTTTTTTTTTTTTTTTTTTTTTTTTTTT SHELLXN     TELAPSE       47.96 TCPU       41.58
 TTTTTTTTTTTTTTTTTTTTTTTTTTTTTT MONMO3      TELAPSE       48.78 TCPU       42.40
 NUMERICALLY INTEGRATED DENSITY    804.0001387274
 TTTTTTTTTTTTTTTTTTTTTTTTTTTTTT NUMDFT      TELAPSE       50.39 TCPU       44.01
 CYC   4 ETOT(AU) -6.523743680396E+03 DETOT -6.98E-02 tst  4.06E-04 PX  2.21E-02
 TTTTTTTTTTTTTTTTTTTTTTTTTTTTTT DIIS        TELAPSE       53.24 TCPU       46.86
 DIIS TEST: 0.34515E+00 AT SCF   CYCLE   4 - DIIS ACTIVE - HISTORY:     4 CYCLES
 TTTTTTTTTTTTTTTTTTTTTTTTTTTTTT FDIK        TELAPSE       53.70 TCPU       47.23
 INSULATING STATE
 TOP OF VALENCE BANDS -    BAND    402; K    3; EIG -2.5866357E-01 AU
 TOP OF VALENCE BANDS -    BAND    402; K    1; EIG -2.6018889E-01 AU
 BOTTOM OF VIRTUAL BANDS - BAND    403; K    2; EIG -9.7525266E-02 AU
 INDIRECT ENERGY BAND GAP:   4.3848 eV
 BOTTOM OF VIRTUAL BANDS - BAND    403; K    1; EIG -9.7341399E-02 AU
 TTTTTTTTTTTTTTTTTTTTTTTTTTTTTT PDIG        TELAPSE       53.91 TCPU       47.44
 CHARGE NORMALIZATION FACTOR   1.00000000
 TOTAL ATOMIC CHARGES:
  18.6471687  18.6471687  18.6471687  18.6471687  18.6471687  18.6471687
   5.4073000   5.4073000   5.4073000   5.4073000   5.4073000   5.4073000
   5.4073000   5.4073000   5.4073000   5.4073000   5.4073000   5.4073000
   6.0008080   6.0008080   6.0008080   6.0008080   6.0008080   6.0008080
   6.0008080   6.0008080   6.0008080   6.0008080   6.0008080   6.0008080
   6.0008080   6.0008080   6.0008080   6.0008080   6.0008080   6.0008080
   6.0008080   6.0008080   6.0008080   6.0008080   6.0008080   6.0008080
   0.8668299   0.8668299   0.8668299   0.8668299   0.8668299   0.8668299
   0.8668299   0.8668299   0.8668299   0.8668299   0.8668299   0.8668299
   0.8668299   0.8668299   0.8668299   0.8668299   0.8668299   0.8668299
   0.8668299   0.8668299   0.8668299   0.8668299   0.8668299   0.8668299
   7.5849027   7.5849027   7.5849027   7.5849027   7.5849027   7.5849027
   7.5849027   7.5849027   7.5849027   7.5849027   7.5849027   7.5849027
   7.5849027   7.5849027   7.5849027   7.5849027   7.5849027   7.5849027
   7.5849027   7.5849027   7.5849027   7.5849027   7.5849027   7.5849027
   6.8011341   6.8011341   6.8011341   6.8011341   6.8011341   6.8011341
   6.8011341   6.8011341   6.8011341   6.8011341   6.8011341   6.8011341
   8.2814502   8.2814502   8.2814502   8.2814502   8.2814502   8.2814502
   8.2814502   8.2814502   8.2814502   8.2814502   8.2814502   8.2814502
   8.2814502   8.2814502   8.2814502   8.2814502   8.2814502   8.2814502
   8.2814502   8.2814502   8.2814502   8.2814502   8.2814502   8.2814502
 TTTTTTTTTTTTTTTTTTTTTTTTTTTTTT MOQGAD      TELAPSE       53.93 TCPU       47.46
 TTTTTTTTTTTTTTTTTTTTTTTTTTTTTT SHELLXN     TELAPSE       59.85 TCPU       52.64
 TTTTTTTTTTTTTTTTTTTTTTTTTTTTTT MONMO3      TELAPSE       60.69 TCPU       53.49
 NUMERICALLY INTEGRATED DENSITY    804.0001374968
 TTTTTTTTTTTTTTTTTTTTTTTTTTTTTT NUMDFT      TELAPSE       63.02 TCPU       55.81
 CYC   5 ETOT(AU) -6.523759324234E+03 DETOT -1.56E-02 tst  7.80E-05 PX  7.61E-03
 TTTTTTTTTTTTTTTTTTTTTTTTTTTTTT DIIS        TELAPSE       63.17 TCPU       55.96
 DIIS TEST: 0.43358E-01 AT SCF   CYCLE   5 - DIIS ACTIVE - HISTORY:     5 CYCLES
 TTTTTTTTTTTTTTTTTTTTTTTTTTTTTT FDIK        TELAPSE       63.74 TCPU       56.21
 INSULATING STATE
 TOP OF VALENCE BANDS -    BAND    402; K    3; EIG -2.5589279E-01 AU
 TOP OF VALENCE BANDS -    BAND    402; K    1; EIG -2.5742264E-01 AU
 BOTTOM OF VIRTUAL BANDS - BAND    403; K    2; EIG -9.5595713E-02 AU
 INDIRECT ENERGY BAND GAP:   4.3619 eV
 BOTTOM OF VIRTUAL BANDS - BAND    403; K    1; EIG -9.5410077E-02 AU
 TTTTTTTTTTTTTTTTTTTTTTTTTTTTTT PDIG        TELAPSE       63.95 TCPU       56.42
 CHARGE NORMALIZATION FACTOR   1.00000000
 TOTAL ATOMIC CHARGES:
  18.6574330  18.6574330  18.6574330  18.6574330  18.6574330  18.6574330
   5.4070274   5.4070274   5.4070274   5.4070274   5.4070274   5.4070274
   5.4070274   5.4070274   5.4070274   5.4070274   5.4070274   5.4070274
   5.9883790   5.9883790   5.9883790   5.9883790   5.9883790   5.9883790
   5.9883790   5.9883790   5.9883790   5.9883790   5.9883790   5.9883790
   5.9883790   5.9883790   5.9883790   5.9883790   5.9883790   5.9883790
   5.9883790   5.9883790   5.9883790   5.9883790   5.9883790   5.9883790
   0.8714396   0.8714396   0.8714396   0.8714396   0.8714396   0.8714396
   0.8714396   0.8714396   0.8714396   0.8714396   0.8714396   0.8714396
   0.8714396   0.8714396   0.8714396   0.8714396   0.8714396   0.8714396
   0.8714396   0.8714396   0.8714396   0.8714396   0.8714396   0.8714396
   7.5895744   7.5895744   7.5895744   7.5895744   7.5895744   7.5895744
   7.5895744   7.5895744   7.5895744   7.5895744   7.5895744   7.5895744
   7.5895744   7.5895744   7.5895744   7.5895744   7.5895744   7.5895744
   7.5895744   7.5895744   7.5895744   7.5895744   7.5895744   7.5895744
   6.7911145   6.7911145   6.7911145   6.7911145   6.7911145   6.7911145
   6.7911145   6.7911145   6.7911145   6.7911145   6.7911145   6.7911145
   8.2871779   8.2871779   8.2871779   8.2871779   8.2871779   8.2871779
   8.2871779   8.2871779   8.2871779   8.2871779   8.2871779   8.2871779
   8.2871779   8.2871779   8.2871779   8.2871779   8.2871779   8.2871779
   8.2871779   8.2871779   8.2871779   8.2871779   8.2871779   8.2871779
 TTTTTTTTTTTTTTTTTTTTTTTTTTTTTT MOQGAD      TELAPSE       63.97 TCPU       56.44
 TTTTTTTTTTTTTTTTTTTTTTTTTTTTTT SHELLXN     TELAPSE       70.58 TCPU       61.61
 TTTTTTTTTTTTTTTTTTTTTTTTTTTTTT MONMO3      TELAPSE       71.49 TCPU       62.51
 NUMERICALLY INTEGRATED DENSITY    804.0001376034
 TTTTTTTTTTTTTTTTTTTTTTTTTTTTTT NUMDFT      TELAPSE       73.12 TCPU       64.15
 CYC   6 ETOT(AU) -6.523761145202E+03 DETOT -1.82E-03 tst  2.16E-06 PX  3.69E-03
 TTTTTTTTTTTTTTTTTTTTTTTTTTTTTT DIIS        TELAPSE       73.50 TCPU       64.52
 DIIS TEST: 0.26672E-02 AT SCF   CYCLE   6 - DIIS ACTIVE - HISTORY:     6 CYCLES
 TTTTTTTTTTTTTTTTTTTTTTTTTTTTTT FDIK        TELAPSE       74.22 TCPU       64.83
 INSULATING STATE
 TOP OF VALENCE BANDS -    BAND    402; K    3; EIG -2.5665277E-01 AU
 TOP OF VALENCE BANDS -    BAND    402; K    1; EIG -2.5817562E-01 AU
 BOTTOM OF VIRTUAL BANDS - BAND    403; K    2; EIG -9.5718140E-02 AU
 INDIRECT ENERGY BAND GAP:   4.3793 eV
 BOTTOM OF VIRTUAL BANDS - BAND    403; K    1; EIG -9.5532610E-02 AU
 TTTTTTTTTTTTTTTTTTTTTTTTTTTTTT PDIG        TELAPSE       74.43 TCPU       65.04
 CHARGE NORMALIZATION FACTOR   1.00000000
 TOTAL ATOMIC CHARGES:
  18.6537378  18.6537378  18.6537378  18.6537378  18.6537378  18.6537378
   5.4087006   5.4087006   5.4087006   5.4087006   5.4087006   5.4087006
   5.4087006   5.4087006   5.4087006   5.4087006   5.4087006   5.4087006
   5.9907482   5.9907482   5.9907482   5.9907482   5.9907482   5.9907482
   5.9907482   5.9907482   5.9907482   5.9907482   5.9907482   5.9907482
   5.9907482   5.9907482   5.9907482   5.9907482   5.9907482   5.9907482
   5.9907482   5.9907482   5.9907482   5.9907482   5.9907482   5.9907482
   0.8705278   0.8705278   0.8705278   0.8705278   0.8705278   0.8705278
   0.8705278   0.8705278   0.8705278   0.8705278   0.8705278   0.8705278
   0.8705278   0.8705278   0.8705278   0.8705278   0.8705278   0.8705278
   0.8705278   0.8705278   0.8705278   0.8705278   0.8705278   0.8705278
   7.5890683   7.5890683   7.5890683   7.5890683   7.5890683   7.5890683
   7.5890683   7.5890683   7.5890683   7.5890683   7.5890683   7.5890683
   7.5890683   7.5890683   7.5890683   7.5890683   7.5890683   7.5890683
   7.5890683   7.5890683   7.5890683   7.5890683   7.5890683   7.5890683
   6.7926763   6.7926763   6.7926763   6.7926763   6.7926763   6.7926763
   6.7926763   6.7926763   6.7926763   6.7926763   6.7926763   6.7926763
   8.2855327   8.2855327   8.2855327   8.2855327   8.2855327   8.2855327
   8.2855327   8.2855327   8.2855327   8.2855327   8.2855327   8.2855327
   8.2855327   8.2855327   8.2855327   8.2855327   8.2855327   8.2855327
   8.2855327   8.2855327   8.2855327   8.2855327   8.2855327   8.2855327
 TTTTTTTTTTTTTTTTTTTTTTTTTTTTTT MOQGAD      TELAPSE       74.45 TCPU       65.05
 TTTTTTTTTTTTTTTTTTTTTTTTTTTTTT SHELLXN     TELAPSE       81.20 TCPU       70.21
 TTTTTTTTTTTTTTTTTTTTTTTTTTTTTT MONMO3      TELAPSE       82.06 TCPU       71.07
 NUMERICALLY INTEGRATED DENSITY    804.0001375825
 TTTTTTTTTTTTTTTTTTTTTTTTTTTTTT NUMDFT      TELAPSE       83.67 TCPU       72.69
 CYC   7 ETOT(AU) -6.523761264838E+03 DETOT -1.20E-04 tst  4.01E-07 PX  5.87E-04
 TTTTTTTTTTTTTTTTTTTTTTTTTTTTTT DIIS        TELAPSE       84.28 TCPU       73.29
 DIIS TEST: 0.34923E-03 AT SCF   CYCLE   7 - DIIS ACTIVE - HISTORY:     7 CYCLES
 TTTTTTTTTTTTTTTTTTTTTTTTTTTTTT FDIK        TELAPSE       85.18 TCPU       73.60
 INSULATING STATE
 TOP OF VALENCE BANDS -    BAND    402; K    3; EIG -2.5646755E-01 AU
 TOP OF VALENCE BANDS -    BAND    402; K    1; EIG -2.5799359E-01 AU
 BOTTOM OF VIRTUAL BANDS - BAND    403; K    2; EIG -9.5932165E-02 AU
 INDIRECT ENERGY BAND GAP:   4.3684 eV
 BOTTOM OF VIRTUAL BANDS - BAND    403; K    1; EIG -9.5746956E-02 AU
 TTTTTTTTTTTTTTTTTTTTTTTTTTTTTT PDIG        TELAPSE       85.39 TCPU       73.81
 CHARGE NORMALIZATION FACTOR   1.00000000
 TOTAL ATOMIC CHARGES:
  18.6546880  18.6546880  18.6546880  18.6546880  18.6546880  18.6546880
   5.4067448   5.4067448   5.4067448   5.4067448   5.4067448   5.4067448
   5.4067448   5.4067448   5.4067448   5.4067448   5.4067448   5.4067448
   5.9903275   5.9903275   5.9903275   5.9903275   5.9903275   5.9903275
   5.9903275   5.9903275   5.9903275   5.9903275   5.9903275   5.9903275
   5.9903275   5.9903275   5.9903275   5.9903275   5.9903275   5.9903275
   5.9903275   5.9903275   5.9903275   5.9903275   5.9903275   5.9903275
   0.8706911   0.8706911   0.8706911   0.8706911   0.8706911   0.8706911
   0.8706911   0.8706911   0.8706911   0.8706911   0.8706911   0.8706911
   0.8706911   0.8706911   0.8706911   0.8706911   0.8706911   0.8706911
   0.8706911   0.8706911   0.8706911   0.8706911   0.8706911   0.8706911
   7.5890800   7.5890800   7.5890800   7.5890800   7.5890800   7.5890800
   7.5890800   7.5890800   7.5890800   7.5890800   7.5890800   7.5890800
   7.5890800   7.5890800   7.5890800   7.5890800   7.5890800   7.5890800
   7.5890800   7.5890800   7.5890800   7.5890800   7.5890800   7.5890800
   6.7927689   6.7927689   6.7927689   6.7927689   6.7927689   6.7927689
   6.7927689   6.7927689   6.7927689   6.7927689   6.7927689   6.7927689
   8.2864725   8.2864725   8.2864725   8.2864725   8.2864725   8.2864725
   8.2864725   8.2864725   8.2864725   8.2864725   8.2864725   8.2864725
   8.2864725   8.2864725   8.2864725   8.2864725   8.2864725   8.2864725
   8.2864725   8.2864725   8.2864725   8.2864725   8.2864725   8.2864725
 TTTTTTTTTTTTTTTTTTTTTTTTTTTTTT MOQGAD      TELAPSE       85.41 TCPU       73.83
 TTTTTTTTTTTTTTTTTTTTTTTTTTTTTT SHELLXN     TELAPSE       92.22 TCPU       78.96
 TTTTTTTTTTTTTTTTTTTTTTTTTTTTTT MONMO3      TELAPSE       93.09 TCPU       79.82
 NUMERICALLY INTEGRATED DENSITY    804.0001375347
 TTTTTTTTTTTTTTTTTTTTTTTTTTTTTT NUMDFT      TELAPSE       94.71 TCPU       81.44
 CYC   8 ETOT(AU) -6.523761268755E+03 DETOT -3.92E-06 tst  8.24E-08 PX  4.75E-04
 TTTTTTTTTTTTTTTTTTTTTTTTTTTTTT DIIS        TELAPSE       95.03 TCPU       81.77
 DIIS TEST: 0.12200E-03 AT SCF   CYCLE   8 - DIIS ACTIVE - HISTORY:     8 CYCLES
 TTTTTTTTTTTTTTTTTTTTTTTTTTTTTT FDIK        TELAPSE       95.83 TCPU       82.07
 INSULATING STATE
 TOP OF VALENCE BANDS -    BAND    402; K    3; EIG -2.5652503E-01 AU
 TOP OF VALENCE BANDS -    BAND    402; K    1; EIG -2.5804956E-01 AU
 BOTTOM OF VIRTUAL BANDS - BAND    403; K    2; EIG -9.5808670E-02 AU
 INDIRECT ENERGY BAND GAP:   4.3733 eV
 BOTTOM OF VIRTUAL BANDS - BAND    403; K    1; EIG -9.5623275E-02 AU
 TTTTTTTTTTTTTTTTTTTTTTTTTTTTTT PDIG        TELAPSE       96.04 TCPU       82.28
 CHARGE NORMALIZATION FACTOR   1.00000000
 TOTAL ATOMIC CHARGES:
  18.6545015  18.6545015  18.6545015  18.6545015  18.6545015  18.6545015
   5.4074276   5.4074276   5.4074276   5.4074276   5.4074276   5.4074276
   5.4074276   5.4074276   5.4074276   5.4074276   5.4074276   5.4074276
   5.9904366   5.9904366   5.9904366   5.9904366   5.9904366   5.9904366
   5.9904366   5.9904366   5.9904366   5.9904366   5.9904366   5.9904366
   5.9904366   5.9904366   5.9904366   5.9904366   5.9904366   5.9904366
   5.9904366   5.9904366   5.9904366   5.9904366   5.9904366   5.9904366
   0.8706435   0.8706435   0.8706435   0.8706435   0.8706435   0.8706435
   0.8706435   0.8706435   0.8706435   0.8706435   0.8706435   0.8706435
   0.8706435   0.8706435   0.8706435   0.8706435   0.8706435   0.8706435
   0.8706435   0.8706435   0.8706435   0.8706435   0.8706435   0.8706435
   7.5892557   7.5892557   7.5892557   7.5892557   7.5892557   7.5892557
   7.5892557   7.5892557   7.5892557   7.5892557   7.5892557   7.5892557
   7.5892557   7.5892557   7.5892557   7.5892557   7.5892557   7.5892557
   7.5892557   7.5892557   7.5892557   7.5892557   7.5892557   7.5892557
   6.7925873   6.7925873   6.7925873   6.7925873   6.7925873   6.7925873
   6.7925873   6.7925873   6.7925873   6.7925873   6.7925873   6.7925873
   8.2860313   8.2860313   8.2860313   8.2860313   8.2860313   8.2860313
   8.2860313   8.2860313   8.2860313   8.2860313   8.2860313   8.2860313
   8.2860313   8.2860313   8.2860313   8.2860313   8.2860313   8.2860313
   8.2860313   8.2860313   8.2860313   8.2860313   8.2860313   8.2860313
 TTTTTTTTTTTTTTTTTTTTTTTTTTTTTT MOQGAD      TELAPSE       96.06 TCPU       82.30
 TTTTTTTTTTTTTTTTTTTTTTTTTTTTTT SHELLXN     TELAPSE      102.81 TCPU       87.41
 TTTTTTTTTTTTTTTTTTTTTTTTTTTTTT MONMO3      TELAPSE      103.76 TCPU       88.36
 NUMERICALLY INTEGRATED DENSITY    804.0001375518
 TTTTTTTTTTTTTTTTTTTTTTTTTTTTTT NUMDFT      TELAPSE      105.40 TCPU       89.99
 CYC   9 ETOT(AU) -6.523761277715E+03 DETOT -8.96E-06 tst  2.54E-08 PX  1.81E-04
 TTTTTTTTTTTTTTTTTTTTTTTTTTTTTT DIIS        TELAPSE      105.57 TCPU       90.16
 DIIS TEST: 0.61733E-05 AT SCF   CYCLE   9 - DIIS ACTIVE - HISTORY:     9 CYCLES
 TTTTTTTTTTTTTTTTTTTTTTTTTTTTTT FDIK        TELAPSE      106.06 TCPU       90.51
 INSULATING STATE
 TOP OF VALENCE BANDS -    BAND    402; K    3; EIG -2.5651875E-01 AU
 TOP OF VALENCE BANDS -    BAND    402; K    1; EIG -2.5804328E-01 AU
 BOTTOM OF VIRTUAL BANDS - BAND    403; K    2; EIG -9.5817453E-02 AU
 INDIRECT ENERGY BAND GAP:   4.3729 eV
 BOTTOM OF VIRTUAL BANDS - BAND    403; K    1; EIG -9.5632075E-02 AU
 TTTTTTTTTTTTTTTTTTTTTTTTTTTTTT PDIG        TELAPSE      106.27 TCPU       90.72
 CHARGE NORMALIZATION FACTOR   1.00000000
 TOTAL ATOMIC CHARGES:
  18.6545580  18.6545580  18.6545580  18.6545580  18.6545580  18.6545580
   5.4075544   5.4075544   5.4075544   5.4075544   5.4075544   5.4075544
   5.4075544   5.4075544   5.4075544   5.4075544   5.4075544   5.4075544
   5.9904127   5.9904127   5.9904127   5.9904127   5.9904127   5.9904127
   5.9904127   5.9904127   5.9904127   5.9904127   5.9904127   5.9904127
   5.9904127   5.9904127   5.9904127   5.9904127   5.9904127   5.9904127
   5.9904127   5.9904127   5.9904127   5.9904127   5.9904127   5.9904127
   0.8706612   0.8706612   0.8706612   0.8706612   0.8706612   0.8706612
   0.8706612   0.8706612   0.8706612   0.8706612   0.8706612   0.8706612
   0.8706612   0.8706612   0.8706612   0.8706612   0.8706612   0.8706612
   0.8706612   0.8706612   0.8706612   0.8706612   0.8706612   0.8706612
   7.5891269   7.5891269   7.5891269   7.5891269   7.5891269   7.5891269
   7.5891269   7.5891269   7.5891269   7.5891269   7.5891269   7.5891269
   7.5891269   7.5891269   7.5891269   7.5891269   7.5891269   7.5891269
   7.5891269   7.5891269   7.5891269   7.5891269   7.5891269   7.5891269
   6.7924993   6.7924993   6.7924993   6.7924993   6.7924993   6.7924993
   6.7924993   6.7924993   6.7924993   6.7924993   6.7924993   6.7924993
   8.2861329   8.2861329   8.2861329   8.2861329   8.2861329   8.2861329
   8.2861329   8.2861329   8.2861329   8.2861329   8.2861329   8.2861329
   8.2861329   8.2861329   8.2861329   8.2861329   8.2861329   8.2861329
   8.2861329   8.2861329   8.2861329   8.2861329   8.2861329   8.2861329
 TTTTTTTTTTTTTTTTTTTTTTTTTTTTTT MOQGAD      TELAPSE      106.29 TCPU       90.73
 TTTTTTTTTTTTTTTTTTTTTTTTTTTTTT SHELLXN     TELAPSE      112.33 TCPU       95.84
 TTTTTTTTTTTTTTTTTTTTTTTTTTTTTT MONMO3      TELAPSE      113.26 TCPU       96.77
 NUMERICALLY INTEGRATED DENSITY    804.0001375513
 TTTTTTTTTTTTTTTTTTTTTTTTTTTTTT NUMDFT      TELAPSE      114.89 TCPU       98.40
 CYC  10 ETOT(AU) -6.523761277247E+03 DETOT  4.68E-07 tst  5.59E-10 PX  5.59E-05
 TTTTTTTTTTTTTTTTTTTTTTTTTTTTTT DIIS        TELAPSE      115.63 TCPU       99.14
 DIIS TEST: 0.15064E-05 AT SCF   CYCLE  10 - DIIS ACTIVE - HISTORY:    10 CYCLES
 TTTTTTTTTTTTTTTTTTTTTTTTTTTTTT FDIK        TELAPSE      116.75 TCPU       99.62
 INSULATING STATE
 TOP OF VALENCE BANDS -    BAND    402; K    3; EIG -2.5651755E-01 AU
 TOP OF VALENCE BANDS -    BAND    402; K    1; EIG -2.5804212E-01 AU
 BOTTOM OF VIRTUAL BANDS - BAND    403; K    2; EIG -9.5821142E-02 AU
 INDIRECT ENERGY BAND GAP:   4.3728 eV
 BOTTOM OF VIRTUAL BANDS - BAND    403; K    1; EIG -9.5635779E-02 AU
 TTTTTTTTTTTTTTTTTTTTTTTTTTTTTT PDIG        TELAPSE      116.96 TCPU       99.83
 CHARGE NORMALIZATION FACTOR   1.00000000
 TOTAL ATOMIC CHARGES:
  18.6544965  18.6544965  18.6544965  18.6544965  18.6544965  18.6544965
   5.4074087   5.4074087   5.4074087   5.4074087   5.4074087   5.4074087
   5.4074087   5.4074087   5.4074087   5.4074087   5.4074087   5.4074087
   5.9904201   5.9904201   5.9904201   5.9904201   5.9904201   5.9904201
   5.9904201   5.9904201   5.9904201   5.9904201   5.9904201   5.9904201
   5.9904201   5.9904201   5.9904201   5.9904201   5.9904201   5.9904201
   5.9904201   5.9904201   5.9904201   5.9904201   5.9904201   5.9904201
   0.8706556   0.8706556   0.8706556   0.8706556   0.8706556   0.8706556
   0.8706556   0.8706556   0.8706556   0.8706556   0.8706556   0.8706556
   0.8706556   0.8706556   0.8706556   0.8706556   0.8706556   0.8706556
   0.8706556   0.8706556   0.8706556   0.8706556   0.8706556   0.8706556
   7.5891998   7.5891998   7.5891998   7.5891998   7.5891998   7.5891998
   7.5891998   7.5891998   7.5891998   7.5891998   7.5891998   7.5891998
   7.5891998   7.5891998   7.5891998   7.5891998   7.5891998   7.5891998
   7.5891998   7.5891998   7.5891998   7.5891998   7.5891998   7.5891998
   6.7925830   6.7925830   6.7925830   6.7925830   6.7925830   6.7925830
   6.7925830   6.7925830   6.7925830   6.7925830   6.7925830   6.7925830
   8.2861044   8.2861044   8.2861044   8.2861044   8.2861044   8.2861044
   8.2861044   8.2861044   8.2861044   8.2861044   8.2861044   8.2861044
   8.2861044   8.2861044   8.2861044   8.2861044   8.2861044   8.2861044
   8.2861044   8.2861044   8.2861044   8.2861044   8.2861044   8.2861044
 TTTTTTTTTTTTTTTTTTTTTTTTTTTTTT MOQGAD      TELAPSE      116.97 TCPU       99.85
 TTTTTTTTTTTTTTTTTTTTTTTTTTTTTT SHELLXN     TELAPSE      123.81 TCPU      105.08
 TTTTTTTTTTTTTTTTTTTTTTTTTTTTTT MONMO3      TELAPSE      125.62 TCPU      106.90
 NUMERICALLY INTEGRATED DENSITY    804.0001375492
 TTTTTTTTTTTTTTTTTTTTTTTTTTTTTT NUMDFT      TELAPSE      127.26 TCPU      108.53
 CYC  11 ETOT(AU) -6.523761277567E+03 DETOT -3.20E-07 tst  1.22E-10 PX  3.36E-05
 TTTTTTTTTTTTTTTTTTTTTTTTTTTTTT DIIS        TELAPSE      127.69 TCPU      108.96
 DIIS TEST: 0.31614E-06 AT SCF   CYCLE  11 - DIIS ACTIVE - HISTORY:    11 CYCLES
 TTTTTTTTTTTTTTTTTTTTTTTTTTTTTT FDIK        TELAPSE      128.55 TCPU      109.39
 INSULATING STATE
 TOP OF VALENCE BANDS -    BAND    402; K    3; EIG -2.5651889E-01 AU
 TOP OF VALENCE BANDS -    BAND    402; K    1; EIG -2.5804343E-01 AU
 BOTTOM OF VIRTUAL BANDS - BAND    403; K    2; EIG -9.5819052E-02 AU
 INDIRECT ENERGY BAND GAP:   4.3729 eV
 BOTTOM OF VIRTUAL BANDS - BAND    403; K    1; EIG -9.5633680E-02 AU
 TTTTTTTTTTTTTTTTTTTTTTTTTTTTTT PDIG        TELAPSE      128.76 TCPU      109.60
 CHARGE NORMALIZATION FACTOR   1.00000000
 TOTAL ATOMIC CHARGES:
  18.6545260  18.6545260  18.6545260  18.6545260  18.6545260  18.6545260
   5.4074444   5.4074444   5.4074444   5.4074444   5.4074444   5.4074444
   5.4074444   5.4074444   5.4074444   5.4074444   5.4074444   5.4074444
   5.9904167   5.9904167   5.9904167   5.9904167   5.9904167   5.9904167
   5.9904167   5.9904167   5.9904167   5.9904167   5.9904167   5.9904167
   5.9904167   5.9904167   5.9904167   5.9904167   5.9904167   5.9904167
   5.9904167   5.9904167   5.9904167   5.9904167   5.9904167   5.9904167
   0.8706556   0.8706556   0.8706556   0.8706556   0.8706556   0.8706556
   0.8706556   0.8706556   0.8706556   0.8706556   0.8706556   0.8706556
   0.8706556   0.8706556   0.8706556   0.8706556   0.8706556   0.8706556
   0.8706556   0.8706556   0.8706556   0.8706556   0.8706556   0.8706556
   7.5891885   7.5891885   7.5891885   7.5891885   7.5891885   7.5891885
   7.5891885   7.5891885   7.5891885   7.5891885   7.5891885   7.5891885
   7.5891885   7.5891885   7.5891885   7.5891885   7.5891885   7.5891885
   7.5891885   7.5891885   7.5891885   7.5891885   7.5891885   7.5891885
   6.7925513   6.7925513   6.7925513   6.7925513   6.7925513   6.7925513
   6.7925513   6.7925513   6.7925513   6.7925513   6.7925513   6.7925513
   8.2861099   8.2861099   8.2861099   8.2861099   8.2861099   8.2861099
   8.2861099   8.2861099   8.2861099   8.2861099   8.2861099   8.2861099
   8.2861099   8.2861099   8.2861099   8.2861099   8.2861099   8.2861099
   8.2861099   8.2861099   8.2861099   8.2861099   8.2861099   8.2861099
 TTTTTTTTTTTTTTTTTTTTTTTTTTTTTT MOQGAD      TELAPSE      128.78 TCPU      109.62
 TTTTTTTTTTTTTTTTTTTTTTTTTTTTTT SHELLXN     TELAPSE      134.82 TCPU      114.85
 TTTTTTTTTTTTTTTTTTTTTTTTTTTTTT MONMO3      TELAPSE      135.92 TCPU      115.95
 NUMERICALLY INTEGRATED DENSITY    804.0001375499
 TTTTTTTTTTTTTTTTTTTTTTTTTTTTTT NUMDFT      TELAPSE      137.54 TCPU      117.57
 CYC  12 ETOT(AU) -6.523761277520E+03 DETOT  4.78E-08 tst  1.84E-11 PX  1.33E-05
 TTTTTTTTTTTTTTTTTTTTTTTTTTTTTT DIIS        TELAPSE      138.09 TCPU      118.12
 DIIS TEST: 0.15744E-07 AT SCF   CYCLE  12 - DIIS ACTIVE - HISTORY:    12 CYCLES
 TTTTTTTTTTTTTTTTTTTTTTTTTTTTTT FDIK        TELAPSE      138.66 TCPU      118.46
 INSULATING STATE
 TOP OF VALENCE BANDS -    BAND    402; K    3; EIG -2.5651884E-01 AU
 TOP OF VALENCE BANDS -    BAND    402; K    1; EIG -2.5804338E-01 AU
 BOTTOM OF VIRTUAL BANDS - BAND    403; K    2; EIG -9.5819282E-02 AU
 INDIRECT ENERGY BAND GAP:   4.3729 eV
 BOTTOM OF VIRTUAL BANDS - BAND    403; K    1; EIG -9.5633912E-02 AU
 TTTTTTTTTTTTTTTTTTTTTTTTTTTTTT PDIG        TELAPSE      138.87 TCPU      118.67
 CHARGE NORMALIZATION FACTOR   1.00000000
 TOTAL ATOMIC CHARGES:
  18.6545219  18.6545219  18.6545219  18.6545219  18.6545219  18.6545219
   5.4074527   5.4074527   5.4074527   5.4074527   5.4074527   5.4074527
   5.4074527   5.4074527   5.4074527   5.4074527   5.4074527   5.4074527
   5.9904187   5.9904187   5.9904187   5.9904187   5.9904187   5.9904187
   5.9904187   5.9904187   5.9904187   5.9904187   5.9904187   5.9904187
   5.9904187   5.9904187   5.9904187   5.9904187   5.9904187   5.9904187
   5.9904187   5.9904187   5.9904187   5.9904187   5.9904187   5.9904187
   0.8706564   0.8706564   0.8706564   0.8706564   0.8706564   0.8706564
   0.8706564   0.8706564   0.8706564   0.8706564   0.8706564   0.8706564
   0.8706564   0.8706564   0.8706564   0.8706564   0.8706564   0.8706564
   0.8706564   0.8706564   0.8706564   0.8706564   0.8706564   0.8706564
   7.5891802   7.5891802   7.5891802   7.5891802   7.5891802   7.5891802
   7.5891802   7.5891802   7.5891802   7.5891802   7.5891802   7.5891802
   7.5891802   7.5891802   7.5891802   7.5891802   7.5891802   7.5891802
   7.5891802   7.5891802   7.5891802   7.5891802   7.5891802   7.5891802
   6.7925515   6.7925515   6.7925515   6.7925515   6.7925515   6.7925515
   6.7925515   6.7925515   6.7925515   6.7925515   6.7925515   6.7925515
   8.2861120   8.2861120   8.2861120   8.2861120   8.2861120   8.2861120
   8.2861120   8.2861120   8.2861120   8.2861120   8.2861120   8.2861120
   8.2861120   8.2861120   8.2861120   8.2861120   8.2861120   8.2861120
   8.2861120   8.2861120   8.2861120   8.2861120   8.2861120   8.2861120
 TTTTTTTTTTTTTTTTTTTTTTTTTTTTTT MOQGAD      TELAPSE      138.89 TCPU      118.69
 TTTTTTTTTTTTTTTTTTTTTTTTTTTTTT SHELLXN     TELAPSE      145.04 TCPU      123.93
 TTTTTTTTTTTTTTTTTTTTTTTTTTTTTT MONMO3      TELAPSE      146.35 TCPU      125.25
 NUMERICALLY INTEGRATED DENSITY    804.0001375498
 TTTTTTTTTTTTTTTTTTTTTTTTTTTTTT NUMDFT      TELAPSE      147.98 TCPU      126.87
 CYC  13 ETOT(AU) -6.523761277515E+03 DETOT  4.40E-09 tst  1.27E-12 PX  3.52E-06
 TTTTTTTTTTTTTTTTTTTTTTTTTTTTTT DIIS        TELAPSE      148.10 TCPU      126.99
 DIIS TEST: 0.40679E-08 AT SCF   CYCLE  13 - DIIS ACTIVE - HISTORY:    13 CYCLES
 TTTTTTTTTTTTTTTTTTTTTTTTTTTTTT FDIK        TELAPSE      148.54 TCPU      127.34
 INSULATING STATE
 TOP OF VALENCE BANDS -    BAND    402; K    3; EIG -2.5651865E-01 AU
 TOP OF VALENCE BANDS -    BAND    402; K    1; EIG -2.5804319E-01 AU
 BOTTOM OF VIRTUAL BANDS - BAND    403; K    2; EIG -9.5819213E-02 AU
 INDIRECT ENERGY BAND GAP:   4.3729 eV
 BOTTOM OF VIRTUAL BANDS - BAND    403; K    1; EIG -9.5633843E-02 AU
 TTTTTTTTTTTTTTTTTTTTTTTTTTTTTT PDIG        TELAPSE      148.75 TCPU      127.55
 CHARGE NORMALIZATION FACTOR   1.00000000
 TOTAL ATOMIC CHARGES:
  18.6545218  18.6545218  18.6545218  18.6545218  18.6545218  18.6545218
   5.4074482   5.4074482   5.4074482   5.4074482   5.4074482   5.4074482
   5.4074482   5.4074482   5.4074482   5.4074482   5.4074482   5.4074482
   5.9904173   5.9904173   5.9904173   5.9904173   5.9904173   5.9904173
   5.9904173   5.9904173   5.9904173   5.9904173   5.9904173   5.9904173
   5.9904173   5.9904173   5.9904173   5.9904173   5.9904173   5.9904173
   5.9904173   5.9904173   5.9904173   5.9904173   5.9904173   5.9904173
   0.8706564   0.8706564   0.8706564   0.8706564   0.8706564   0.8706564
   0.8706564   0.8706564   0.8706564   0.8706564   0.8706564   0.8706564
   0.8706564   0.8706564   0.8706564   0.8706564   0.8706564   0.8706564
   0.8706564   0.8706564   0.8706564   0.8706564   0.8706564   0.8706564
   7.5891841   7.5891841   7.5891841   7.5891841   7.5891841   7.5891841
   7.5891841   7.5891841   7.5891841   7.5891841   7.5891841   7.5891841
   7.5891841   7.5891841   7.5891841   7.5891841   7.5891841   7.5891841
   7.5891841   7.5891841   7.5891841   7.5891841   7.5891841   7.5891841
   6.7925521   6.7925521   6.7925521   6.7925521   6.7925521   6.7925521
   6.7925521   6.7925521   6.7925521   6.7925521   6.7925521   6.7925521
   8.2861115   8.2861115   8.2861115   8.2861115   8.2861115   8.2861115
   8.2861115   8.2861115   8.2861115   8.2861115   8.2861115   8.2861115
   8.2861115   8.2861115   8.2861115   8.2861115   8.2861115   8.2861115
   8.2861115   8.2861115   8.2861115   8.2861115   8.2861115   8.2861115
 TTTTTTTTTTTTTTTTTTTTTTTTTTTTTT MOQGAD      TELAPSE      148.76 TCPU      127.56
 TTTTTTTTTTTTTTTTTTTTTTTTTTTTTT SHELLXN     TELAPSE      154.77 TCPU      132.81
 TTTTTTTTTTTTTTTTTTTTTTTTTTTTTT MONMO3      TELAPSE      155.83 TCPU      133.87
 NUMERICALLY INTEGRATED DENSITY    804.0001375497
 TTTTTTTTTTTTTTTTTTTTTTTTTTTTTT NUMDFT      TELAPSE      157.46 TCPU      135.50
 CYC  14 ETOT(AU) -6.523761277515E+03 DETOT  2.26E-10 tst  2.26E-13 PX  1.44E-06
 TTTTTTTTTTTTTTTTTTTTTTTTTTTTTT DIIS        TELAPSE      157.71 TCPU      135.75
 DIIS TEST: 0.42710E-09 AT SCF   CYCLE  14 - DIIS ACTIVE - HISTORY:    14 CYCLES
 TTTTTTTTTTTTTTTTTTTTTTTTTTTTTT FDIK        TELAPSE      158.12 TCPU      135.97
 INSULATING STATE
 TOP OF VALENCE BANDS -    BAND    402; K    3; EIG -2.5651873E-01 AU
 TOP OF VALENCE BANDS -    BAND    402; K    1; EIG -2.5804326E-01 AU
 BOTTOM OF VIRTUAL BANDS - BAND    403; K    2; EIG -9.5819253E-02 AU
 INDIRECT ENERGY BAND GAP:   4.3729 eV
 BOTTOM OF VIRTUAL BANDS - BAND    403; K    1; EIG -9.5633883E-02 AU
 TTTTTTTTTTTTTTTTTTTTTTTTTTTTTT PDIG        TELAPSE      158.33 TCPU      136.18
 CHARGE NORMALIZATION FACTOR   1.00000000
 TOTAL ATOMIC CHARGES:
  18.6545224  18.6545224  18.6545224  18.6545224  18.6545224  18.6545224
   5.4074488   5.4074488   5.4074488   5.4074488   5.4074488   5.4074488
   5.4074488   5.4074488   5.4074488   5.4074488   5.4074488   5.4074488
   5.9904176   5.9904176   5.9904176   5.9904176   5.9904176   5.9904176
   5.9904176   5.9904176   5.9904176   5.9904176   5.9904176   5.9904176
   5.9904176   5.9904176   5.9904176   5.9904176   5.9904176   5.9904176
   5.9904176   5.9904176   5.9904176   5.9904176   5.9904176   5.9904176
   0.8706563   0.8706563   0.8706563   0.8706563   0.8706563   0.8706563
   0.8706563   0.8706563   0.8706563   0.8706563   0.8706563   0.8706563
   0.8706563   0.8706563   0.8706563   0.8706563   0.8706563   0.8706563
   0.8706563   0.8706563   0.8706563   0.8706563   0.8706563   0.8706563
   7.5891836   7.5891836   7.5891836   7.5891836   7.5891836   7.5891836
   7.5891836   7.5891836   7.5891836   7.5891836   7.5891836   7.5891836
   7.5891836   7.5891836   7.5891836   7.5891836   7.5891836   7.5891836
   7.5891836   7.5891836   7.5891836   7.5891836   7.5891836   7.5891836
   6.7925520   6.7925520   6.7925520   6.7925520   6.7925520   6.7925520
   6.7925520   6.7925520   6.7925520   6.7925520   6.7925520   6.7925520
   8.2861115   8.2861115   8.2861115   8.2861115   8.2861115   8.2861115
   8.2861115   8.2861115   8.2861115   8.2861115   8.2861115   8.2861115
   8.2861115   8.2861115   8.2861115   8.2861115   8.2861115   8.2861115
   8.2861115   8.2861115   8.2861115   8.2861115   8.2861115   8.2861115
 TTTTTTTTTTTTTTTTTTTTTTTTTTTTTT MOQGAD      TELAPSE      158.35 TCPU      136.20
 TTTTTTTTTTTTTTTTTTTTTTTTTTTTTT SHELLXN     TELAPSE      164.34 TCPU      141.44
 TTTTTTTTTTTTTTTTTTTTTTTTTTTTTT MONMO3      TELAPSE      165.32 TCPU      142.42
 NUMERICALLY INTEGRATED DENSITY    804.0001375498
 TTTTTTTTTTTTTTTTTTTTTTTTTTTTTT NUMDFT      TELAPSE      166.95 TCPU      144.05
 CYC  15 ETOT(AU) -6.523761277514E+03 DETOT  8.99E-10 tst  7.49E-15 PX  1.97E-07
 TTTTTTTTTTTTTTTTTTTTTTTTTTTTTT DIIS        TELAPSE      167.20 TCPU      144.31
 DIIS TEST: 0.32115E-09 AT SCF   CYCLE  15 - DIIS ACTIVE - HISTORY:    15 CYCLES
 TTTTTTTTTTTTTTTTTTTTTTTTTTTTTT FDIK        TELAPSE      167.52 TCPU      144.52
 INSULATING STATE
 TOP OF VALENCE BANDS -    BAND    402; K    3; EIG -2.5651873E-01 AU
 TOP OF VALENCE BANDS -    BAND    402; K    1; EIG -2.5804327E-01 AU
 BOTTOM OF VIRTUAL BANDS - BAND    403; K    2; EIG -9.5819251E-02 AU
 INDIRECT ENERGY BAND GAP:   4.3729 eV
 BOTTOM OF VIRTUAL BANDS - BAND    403; K    1; EIG -9.5633881E-02 AU
 TTTTTTTTTTTTTTTTTTTTTTTTTTTTTT PDIG        TELAPSE      167.73 TCPU      144.73
 CHARGE NORMALIZATION FACTOR   1.00000000
 TOTAL ATOMIC CHARGES:
  18.6545224  18.6545224  18.6545224  18.6545224  18.6545224  18.6545224
   5.4074488   5.4074488   5.4074488   5.4074488   5.4074488   5.4074488
   5.4074488   5.4074488   5.4074488   5.4074488   5.4074488   5.4074488
   5.9904176   5.9904176   5.9904176   5.9904176   5.9904176   5.9904176
   5.9904176   5.9904176   5.9904176   5.9904176   5.9904176   5.9904176
   5.9904176   5.9904176   5.9904176   5.9904176   5.9904176   5.9904176
   5.9904176   5.9904176   5.9904176   5.9904176   5.9904176   5.9904176
   0.8706563   0.8706563   0.8706563   0.8706563   0.8706563   0.8706563
   0.8706563   0.8706563   0.8706563   0.8706563   0.8706563   0.8706563
   0.8706563   0.8706563   0.8706563   0.8706563   0.8706563   0.8706563
   0.8706563   0.8706563   0.8706563   0.8706563   0.8706563   0.8706563
   7.5891836   7.5891836   7.5891836   7.5891836   7.5891836   7.5891836
   7.5891836   7.5891836   7.5891836   7.5891836   7.5891836   7.5891836
   7.5891836   7.5891836   7.5891836   7.5891836   7.5891836   7.5891836
   7.5891836   7.5891836   7.5891836   7.5891836   7.5891836   7.5891836
   6.7925520   6.7925520   6.7925520   6.7925520   6.7925520   6.7925520
   6.7925520   6.7925520   6.7925520   6.7925520   6.7925520   6.7925520
   8.2861115   8.2861115   8.2861115   8.2861115   8.2861115   8.2861115
   8.2861115   8.2861115   8.2861115   8.2861115   8.2861115   8.2861115
   8.2861115   8.2861115   8.2861115   8.2861115   8.2861115   8.2861115
   8.2861115   8.2861115   8.2861115   8.2861115   8.2861115   8.2861115
 TTTTTTTTTTTTTTTTTTTTTTTTTTTTTT MOQGAD      TELAPSE      167.74 TCPU      144.75
 TTTTTTTTTTTTTTTTTTTTTTTTTTTTTT SHELLXN     TELAPSE      173.72 TCPU      149.98
 TTTTTTTTTTTTTTTTTTTTTTTTTTTTTT MONMO3      TELAPSE      174.71 TCPU      150.96
 NUMERICALLY INTEGRATED DENSITY    804.0001375498
 TTTTTTTTTTTTTTTTTTTTTTTTTTTTTT NUMDFT      TELAPSE      176.33 TCPU      152.59
 CYC  16 ETOT(AU) -6.523761277514E+03 DETOT  1.55E-11 tst  3.07E-15 PX  2.19E-09
 TTTTTTTTTTTTTTTTTTTTTTTTTTTTTT DIIS        TELAPSE      176.70 TCPU      152.96
 DIIS TEST: 0.32087E-09 AT SCF   CYCLE  16 - DIIS ACTIVE - HISTORY:    16 CYCLES
 TTTTTTTTTTTTTTTTTTTTTTTTTTTTTT FDIK        TELAPSE      177.09 TCPU      153.16
 INSULATING STATE
 TOP OF VALENCE BANDS -    BAND    402; K    3; EIG -2.5651873E-01 AU
 TOP OF VALENCE BANDS -    BAND    402; K    1; EIG -2.5804327E-01 AU
 BOTTOM OF VIRTUAL BANDS - BAND    403; K    2; EIG -9.5819251E-02 AU
 INDIRECT ENERGY BAND GAP:   4.3729 eV
 BOTTOM OF VIRTUAL BANDS - BAND    403; K    1; EIG -9.5633881E-02 AU
 TTTTTTTTTTTTTTTTTTTTTTTTTTTTTT PDIG        TELAPSE      177.29 TCPU      153.37
 CHARGE NORMALIZATION FACTOR   1.00000000
 TOTAL ATOMIC CHARGES:
  18.6545224  18.6545224  18.6545224  18.6545224  18.6545224  18.6545224
   5.4074488   5.4074488   5.4074488   5.4074488   5.4074488   5.4074488
   5.4074488   5.4074488   5.4074488   5.4074488   5.4074488   5.4074488
   5.9904176   5.9904176   5.9904176   5.9904176   5.9904176   5.9904176
   5.9904176   5.9904176   5.9904176   5.9904176   5.9904176   5.9904176
   5.9904176   5.9904176   5.9904176   5.9904176   5.9904176   5.9904176
   5.9904176   5.9904176   5.9904176   5.9904176   5.9904176   5.9904176
   0.8706563   0.8706563   0.8706563   0.8706563   0.8706563   0.8706563
   0.8706563   0.8706563   0.8706563   0.8706563   0.8706563   0.8706563
   0.8706563   0.8706563   0.8706563   0.8706563   0.8706563   0.8706563
   0.8706563   0.8706563   0.8706563   0.8706563   0.8706563   0.8706563
   7.5891836   7.5891836   7.5891836   7.5891836   7.5891836   7.5891836
   7.5891836   7.5891836   7.5891836   7.5891836   7.5891836   7.5891836
   7.5891836   7.5891836   7.5891836   7.5891836   7.5891836   7.5891836
   7.5891836   7.5891836   7.5891836   7.5891836   7.5891836   7.5891836
   6.7925520   6.7925520   6.7925520   6.7925520   6.7925520   6.7925520
   6.7925520   6.7925520   6.7925520   6.7925520   6.7925520   6.7925520
   8.2861115   8.2861115   8.2861115   8.2861115   8.2861115   8.2861115
   8.2861115   8.2861115   8.2861115   8.2861115   8.2861115   8.2861115
   8.2861115   8.2861115   8.2861115   8.2861115   8.2861115   8.2861115
   8.2861115   8.2861115   8.2861115   8.2861115   8.2861115   8.2861115
 TTTTTTTTTTTTTTTTTTTTTTTTTTTTTT MOQGAD      TELAPSE      177.31 TCPU      153.39
 TTTTTTTTTTTTTTTTTTTTTTTTTTTTTT SHELLXN     TELAPSE      182.54 TCPU      158.61
 +++ ENERGIES IN A.U. +++
 ::: EXT EL-POLE                                  -6.9940861578978E+03
 ::: EXT EL-SPHEROPOLE                             5.9865947014232E+01
 ::: BIELET ZONE E-E                               1.2238890775740E+04
 ::: TOTAL E-E                                     5.3046705648559E+03
 ::: TOTAL E-N + N-E                              -1.9035596069528E+04
 ::: TOTAL N-N                                     1.7223219945178E+03
 ::: KINETIC ENERGY                                6.0665637347715E+03
 ::: PSEUDO TOTAL   ENERGY                        -5.9420397753828E+03
 ::: VIRIAL COEFFICIENT                            1.0103695620630E+00
 TTTTTTTTTTTTTTTTTTTTTTTTTTTTTT MONMO3      TELAPSE      183.33 TCPU      159.41
 NUMERICALLY INTEGRATED DENSITY    804.0001375498
 TTTTTTTTTTTTTTTTTTTTTTTTTTTTTT NUMDFT      TELAPSE      184.96 TCPU      161.03
 CYC  17 ETOT(AU) -6.523761277514E+03 DETOT  0.00E+00 tst  3.07E-15 PX  2.19E-09

 == SCF ENDED - CONVERGENCE ON ENERGY      E(AU) -6.5237612775141E+03 CYCLES  17


 ENERGY EXPRESSION=HARTREE+FOCK EXCH*0.27000+(M06        EXCH)*0.73000+M06        CORR


 TOTAL ENERGY(DFT)(AU)( 17) -6.5237612775141E+03 DE 0.0E+00 tester 3.1E-15
 TTTTTTTTTTTTTTTTTTTTTTTTTTTTTT EDFT        TELAPSE      184.96 TCPU      161.03

 *******************************************************************************
 *                             FORCE CALCULATION                               *
 *******************************************************************************

 TTTTTTTTTTTTTTTTTTTTTTTTTTTTTT NUMDFG      TELAPSE      197.54 TCPU      173.62
 INFORMATION **** EXCPOG **** EXCH. BIPO BUFFER LENGTH (WORDS) =    16000000
 WARNING **** EXCPOG **** EXCH. BIPO BUFFER TOO SMALL - TO AVOID I/O SET EXCHSIZE =     6564879
 WARNING **** GENPOG **** COULOMB BIPO BUFFER TOO SMALL - TO AVOID I/O SET BIPOSIZE =     4790400
 INFORMATION **** GENPOG **** BIPO BUFFER LENGTH (WORDS) =     4000000
 TTTTTTTTTTTTTTTTTTTTTTTTTTTTTT SHELXG      TELAPSE      239.79 TCPU      215.22


 D3 DISPERSION ENERGY (AU)       -8.2185709576793E-02
 TOTAL ENERGY + DISP (AU)        -6.5238434632236E+03

 CARTESIAN FORCES IN HARTREE/BOHR (ANALYTICAL)
   ATOM                     X                   Y                   Z
   1 230            -3.719247132494E-15  3.108624468950E-14 -1.065814103640E-14
   2 230             5.218048215738E-15  2.338869838544E-14  4.255854927730E-15
   3 230            -4.283610503345E-15 -1.711593829630E-15  4.329869796038E-15
   4 230            -6.460110224538E-15  8.618106228653E-15 -6.448545401364E-15
   5 230             2.478572902476E-14 -9.657061030473E-15 -7.327471962526E-15
   6 230            -3.922788020342E-15 -4.847973874197E-15  6.912988699999E-14
   7   6            -2.363896164148E-06 -2.363896173474E-06  3.045980364380E-06
   8   6             2.363896209889E-06  2.363896190793E-06  3.045980347505E-06
   9   6            -2.363896189461E-06  2.363896173474E-06 -3.045980394134E-06
  10   6             2.363896171254E-06 -2.363896182800E-06 -3.045980397243E-06
  11   6             3.045980365712E-06 -2.363896160151E-06 -2.363896161484E-06
  12   6            -2.363896153490E-06  3.045980367045E-06 -2.363896162372E-06
  13   6            -3.045980376370E-06  2.363896178359E-06 -2.363896184132E-06
  14   6             2.363896179691E-06  3.045980354610E-06  2.363896188129E-06
  15   6             3.045980351501E-06  2.363896198787E-06  2.363896194346E-06
  16   6             2.363896173918E-06 -3.045980379035E-06 -2.363896185464E-06
  17   6            -3.045980375482E-06 -2.363896189017E-06  2.363896185464E-06
  18   6            -2.363896181912E-06 -3.045980374150E-06  2.363896185464E-06
  19   6             1.846618662427E-07  5.771270098265E-06  2.640955136357E-06
  20   6            -1.846618733481E-07 -5.771270087607E-06  2.640955113264E-06
  21   6             1.846618751244E-07 -5.771270092936E-06 -2.640955102606E-06
  22   6            -1.846618733481E-07  5.771270100041E-06 -2.640955116817E-06
  23   6             2.640955104383E-06  1.846618680190E-07  5.771270092936E-06
  24   6             5.771270100041E-06  2.640955113264E-06  1.846618751244E-07
  25   6            -2.640955115041E-06 -1.846618822299E-07  5.771270089383E-06
  26   6            -5.771270078725E-06  2.640955113264E-06 -1.846618751244E-07
  27   6             2.640955109712E-06 -1.846618804535E-07 -5.771270075172E-06
  28   6            -5.771270078725E-06 -2.640955111488E-06  1.846618680190E-07
  29   6            -2.640955109712E-06  1.846618840062E-07 -5.771270091159E-06
  30   6             5.771270091159E-06 -2.640955111488E-06 -1.846618751244E-07
  31   6             5.771270091159E-06  1.846618733481E-07  2.640955113264E-06
  32   6            -5.771270091159E-06 -1.846618733481E-07  2.640955113264E-06
  33   6            -5.771270092936E-06  1.846618751244E-07 -2.640955104383E-06
  34   6             5.771270100041E-06 -1.846618751244E-07 -2.640955118594E-06
  35   6             1.846618680190E-07  2.640955100830E-06  5.771270100041E-06
  36   6             2.640955113264E-06  5.771270100041E-06  1.846618769008E-07
  37   6            -1.846618804535E-07 -2.640955111488E-06  5.771270089383E-06
  38   6             2.640955115041E-06 -5.771270080501E-06 -1.846618751244E-07
  39   6            -1.846618822299E-07  2.640955111488E-06 -5.771270078725E-06
  40   6            -2.640955113264E-06 -5.771270082278E-06  1.846618680190E-07
  41   6             1.846618822299E-07 -2.640955111488E-06 -5.771270094712E-06
  42   6            -2.640955115041E-06  5.771270092936E-06 -1.846618786772E-07
  43   1             1.438544244614E-06  7.422085974040E-06  5.781596022603E-06
  44   1            -1.438544249499E-06 -7.422085974929E-06  5.781596024379E-06
  45   1             1.438544249721E-06 -7.422085974484E-06 -5.781596024157E-06
  46   1            -1.438544247279E-06  7.422085974484E-06 -5.781596022825E-06
  47   1             5.781596026377E-06  1.438544248167E-06  7.422085967379E-06
  48   1             7.422085967379E-06  5.781596024601E-06  1.438544247279E-06
  49   1            -5.781596023047E-06 -1.438544247945E-06  7.422085972708E-06
  50   1            -7.422085973818E-06  5.781596022603E-06 -1.438544248833E-06
  51   1             5.781596025489E-06 -1.438544250387E-06 -7.422085972264E-06
  52   1            -7.422085970710E-06 -5.781596021048E-06  1.438544247057E-06
  53   1            -5.781596021492E-06  1.438544247945E-06 -7.422085969599E-06
  54   1             7.422085972930E-06 -5.781596021270E-06 -1.438544247723E-06
  55   1             7.422085969377E-06  1.438544247501E-06  5.781596026377E-06
  56   1            -7.422085974484E-06 -1.438544249499E-06  5.781596024601E-06
  57   1            -7.422085973374E-06  1.438544249055E-06 -5.781596024601E-06
  58   1             7.422085974484E-06 -1.438544247279E-06 -5.781596022825E-06
  59   1             1.438544247723E-06  5.781596026377E-06  7.422085968489E-06
  60   1             5.781596023935E-06  7.422085966935E-06  1.438544247279E-06
  61   1            -1.438544247723E-06 -5.781596023491E-06  7.422085972708E-06
  62   1             5.781596023047E-06 -7.422085974929E-06 -1.438544248611E-06
  63   1            -1.438544249721E-06  5.781596025711E-06 -7.422085973152E-06
  64   1            -5.781596022159E-06 -7.422085971598E-06  1.438544247501E-06
  65   1             1.438544247945E-06 -5.781596021937E-06 -7.422085970044E-06
  66   1            -5.781596021492E-06  7.422085974040E-06 -1.438544247279E-06
  67   7             2.854786297135E-06  3.067832420989E-06  2.980529697272E-06
  68   7            -2.854786210982E-06 -3.067832441417E-06  2.980529723917E-06
  69   7             2.854786224304E-06 -3.067832431647E-06 -2.980529709484E-06
  70   7            -2.854786241180E-06  3.067832440529E-06 -2.980529693275E-06
  71   7             2.980529714147E-06  2.854786246509E-06  3.067832416548E-06
  72   7             3.067832412107E-06  2.980529707042E-06  2.854786251838E-06
  73   7            -2.980529712593E-06 -2.854786248285E-06  3.067832417436E-06
  74   7            -3.067832431647E-06  2.980529715924E-06 -2.854786230522E-06
  75   7             2.980529725694E-06 -2.854786221640E-06 -3.067832449410E-06
  76   7            -3.067832419212E-06 -2.980529712815E-06  2.854786255391E-06
  77   7            -2.980529719698E-06  2.854786229634E-06 -3.067832423653E-06
  78   7             3.067832423653E-06 -2.980529708818E-06 -2.854786250062E-06
  79   7             3.067832396120E-06  2.854786275819E-06  2.980529687724E-06
  80   7            -3.067832444081E-06 -2.854786234074E-06  2.980529719032E-06
  81   7            -3.067832440529E-06  2.854786226969E-06 -2.980529710372E-06
  82   7             3.067832436088E-06 -2.854786240292E-06 -2.980529694607E-06
  83   7             2.854786269602E-06  2.980529703045E-06  3.067832423653E-06
  84   7             2.980529698160E-06  3.067832417436E-06  2.854786274042E-06
  85   7            -2.854786268713E-06 -2.980529709262E-06  3.067832426318E-06
  86   7             2.980529723029E-06 -3.067832428094E-06 -2.854786232298E-06
  87   7            -2.854786249173E-06  2.980529719920E-06 -3.067832436976E-06
  88   7            -2.980529714369E-06 -3.067832421877E-06  2.854786249173E-06
  89   7             2.854786248285E-06 -2.980529718588E-06 -3.067832432535E-06
  90   7            -2.980529707264E-06  3.067832430759E-06 -2.854786267825E-06
  91   7             5.786786136941E-07  5.786786070328E-07 -1.022228008196E-05
  92   7            -5.786786210216E-07 -5.786786281270E-07 -1.022228010861E-05
  93   7             5.786786039241E-07 -5.786786108075E-07  1.022228008019E-05
  94   7            -5.786786059225E-07  5.786786110296E-07  1.022228008196E-05
  95   7            -1.022228009262E-05  5.786785972628E-07  5.786786116957E-07
  96   7             5.786786039241E-07 -1.022228008729E-05  5.786786041462E-07
  97   7             1.022228009262E-05 -5.786786005935E-07  5.786786110296E-07
  98   7            -5.786786050344E-07 -1.022228009795E-05 -5.786786307915E-07
  99   7            -1.022228009440E-05 -5.786785994832E-07 -5.786786323458E-07
 100   7            -5.786786021478E-07  1.022228008374E-05  5.786786054784E-07
 101   7             1.022228009262E-05  5.786786010376E-07 -5.786785959305E-07
 102   7             5.786786088091E-07  1.022228009262E-05 -5.786785894912E-07
 103   8             1.621576939836E-06 -5.945133441543E-06 -4.809658427973E-06
 104   8            -1.621576954491E-06  5.945133453977E-06 -4.809658427973E-06
 105   8             1.621576923405E-06  5.945133418450E-06  4.809658438631E-06
 106   8            -1.621576925182E-06 -5.945133420227E-06  4.809658435079E-06
 107   8            -4.809658435079E-06  1.621576936284E-06 -5.945133459306E-06
 108   8            -5.945133441543E-06 -4.809658417315E-06  1.621576929844E-06
 109   8             4.809658452842E-06 -1.621576931843E-06 -5.945133427332E-06
 110   8             5.945133427332E-06 -4.809658427973E-06 -1.621576937616E-06
 111   8            -4.809658438631E-06 -1.621576945166E-06  5.945133453977E-06
 112   8             5.945133397134E-06  4.809658417315E-06  1.621576912081E-06
 113   8             4.809658417315E-06  1.621576917632E-06  5.945133409568E-06
 114   8            -5.945133422003E-06  4.809658438631E-06 -1.621576926958E-06
 115   8            -5.945133446872E-06  1.621576944055E-06 -4.809658435079E-06
 116   8             5.945133453977E-06 -1.621576958932E-06 -4.809658435079E-06
 117   8             5.945133423779E-06  1.621576924737E-06  4.809658438631E-06
 118   8            -5.945133422003E-06 -1.621576934729E-06  4.809658438631E-06
 119   8             1.621576946276E-06 -4.809658427973E-06 -5.945133462859E-06
 120   8            -4.809658420868E-06 -5.945133450425E-06  1.621576945166E-06
 121   8            -1.621576931843E-06  4.809658445737E-06 -5.945133432661E-06
 122   8            -4.809658427973E-06  5.945133425556E-06 -1.621576947386E-06
 123   8            -1.621576944721E-06 -4.809658424421E-06  5.945133459306E-06
 124   8             4.809658420868E-06  5.945133398910E-06  1.621576920963E-06
 125   8             1.621576923849E-06  4.809658413762E-06  5.945133411345E-06
 126   8             4.809658445737E-06 -5.945133427332E-06 -1.621576932953E-06

 RESULTANT FORCE    -2.148744710265E-15 -2.417479465309E-15 -1.333192589529E-14

 ATOMIC PART

 SYMMETRY ALLOWED FORCES (ANALYTICAL) (DIRECTION, FORCE)

    1  1.0551586E-05    2 -1.1580679E-05    3  2.3271063E-05    4 -6.0939598E-07
    5  2.0631954E-05    6  3.3276835E-05    7  1.1159301E-05    8  3.0694123E-05
    9  9.0327967E-06   10  1.1496026E-05   11  2.0516553E-05   12 -3.5411017E-05
   13  2.8349346E-06   14 -3.5005657E-05   15 -4.1052130E-06   16 -1.4977239E-05

 CELL PART

 GRADIENT WITH RESPECT TO THE CELL PARAMETER IN HARTREE/BOHR
ORDER: -D/DA1X, -D/DA1Y, -D/DA1Z
       -D/DA2X, -D/DA2Y, -D/DA2Z
       -D/DA3X, -D/DA3Y, -D/DA3Z
  0.128941341084E-13  0.588733611266E-04  0.588733610023E-04
  0.588733611799E-04  0.104492912612E-13  0.588733609383E-04
  0.588733610556E-04  0.588733609206E-04  0.955777711151E-14

STRESS TENSOR, IN HARTREE/BOHR^3:
ORDER: 11 12 13
       21 22 23
       31 32 33
 -0.111664717299E-06  0.105694045923E-15 -0.130150264688E-15
  0.185504298379E-15 -0.111664717123E-06 -0.205323400787E-15
  0.515815955100E-16 -0.697097685753E-16 -0.111664717023E-06

PRESSURE FROM THE STRESS TENSOR,
IN HARTREE/BOHR^3:  0.11166E-06
PRESSURE IN GIGAPASCAL:  0.3285E-02
CONVERSION FACTOR: 1 HARTREE/BOHR^3= 29421 GIGAPASCAL
WHEN USING VALUES FOR BOHR RADIUS AND HARTREE
FROM IUPAC WEBSITE, APRIL 2009
ENTHALPY: -6.5238415514553E+03

 SYMMETRY ALLOWED FORCES (ANALYTICAL) (DIRECTION, FORCE)

    1  3.3112798E-03
 TTTTTTTTTTTTTTTTTTTTTTTTTTTTTT TOTGRA_C    TELAPSE      254.97 TCPU      230.40
 TTTTTTTTTTTTTTTTTTTTTTTTTTTTTT SMAT        TELAPSE      263.60 TCPU      237.40
 TTTTTTTTTTTTTTTTTTTTTTTTTTTTTT POLAR2      TELAPSE      264.29 TCPU      238.10

 CELL FORCES OF CENTRAL POINT

 |  1.28941E-14  5.88734E-05  5.88734E-05 |
 |  5.88734E-05  1.04493E-14  5.88734E-05 |
 |  5.88734E-05  5.88734E-05  9.55778E-15 |

 ENERGY OF CENTRAL POINT:   -0.6523843463E+04


 VOLUME OF THE CELL: **********

 DENSITY OF THE CRYSTAL =          1.1309 g/cm^3

 STRAIN MATRIX   4 :

  | 0 0 0 |
  | 0 0 1 |
  | 0 1 0 |
  
 *******************************************************************************
 LATTICE PARAMETERS (ANGSTROMS AND DEGREES) - BOHR = 0.5291772083 ANGSTROM
 PRIMITIVE CELL - CENTRING CODE 6/0 VOLUME=  2537.012927 - DENSITY  1.131 g/cm^3
         A              B              C           ALPHA      BETA       GAMMA 
    14.88155077    14.88155077    14.88155077   109.471221 109.471221 109.471221
 *******************************************************************************
 ATOMS IN THE ASYMMETRIC UNIT    7 - ATOMS IN THE UNIT CELL:  126
     ATOM                 X/A                 Y/B                 Z/C    
 *******************************************************************************
      1 T 230 ZN    2.500000000000E-01 -5.000000000000E-01 -2.500000000000E-01
      2 F 230 ZN   -2.500000000000E-01 -5.000000000000E-01  2.500000000000E-01
      3 F 230 ZN   -2.500000000000E-01  2.500000000000E-01 -5.000000000000E-01
      4 F 230 ZN   -5.000000000000E-01 -2.500000000000E-01  2.500000000000E-01
      5 F 230 ZN   -5.000000000000E-01  2.500000000000E-01 -2.500000000000E-01
      6 F 230 ZN    2.500000000000E-01 -2.500000000000E-01 -5.000000000000E-01
      7 T   6 C     3.585130238956E-01  3.585130238956E-01 -2.582674976829E-01
      8 F   6 C    -3.832194784215E-01 -3.832194784215E-01  2.582674976829E-01
      9 F   6 C    -3.585130238956E-01  3.832194784215E-01  0.000000000000E+00
     10 F   6 C     3.832194784215E-01 -3.585130238956E-01  0.000000000000E+00
     11 F   6 C    -2.582674976829E-01  3.585130238956E-01  3.585130238956E-01
     12 F   6 C     3.585130238956E-01 -2.582674976829E-01  3.585130238956E-01
     13 F   6 C     0.000000000000E+00  3.832194784215E-01 -3.585130238956E-01
     14 F   6 C    -3.832194784215E-01  2.582674976829E-01 -3.832194784215E-01
     15 F   6 C     2.582674976829E-01 -3.832194784215E-01 -3.832194784215E-01
     16 F   6 C     3.832194784215E-01  0.000000000000E+00 -3.585130238956E-01
     17 F   6 C     0.000000000000E+00 -3.585130238956E-01  3.832194784215E-01
     18 F   6 C    -3.585130238956E-01  0.000000000000E+00  3.832194784215E-01
     19 T   6 C     3.428765528222E-01  3.997433859162E-01 -3.833055044971E-01
     20 F   6 C    -2.169511095867E-01 -2.738179426807E-01  3.833055044971E-01
     21 F   6 C    -3.428765528222E-01  2.738179426807E-01  5.686683309397E-02
     22 F   6 C     2.169511095867E-01 -3.997433859162E-01 -5.686683309397E-02
     23 F   6 C    -3.833055044971E-01  3.428765528222E-01  3.997433859162E-01
     24 F   6 C     3.997433859162E-01 -3.833055044971E-01  3.428765528222E-01
     25 F   6 C    -5.686683309397E-02  2.169511095867E-01 -3.997433859162E-01
     26 F   6 C    -2.738179426807E-01  3.833055044971E-01 -2.169511095867E-01
     27 F   6 C     3.833055044971E-01 -2.169511095867E-01 -2.738179426807E-01
     28 F   6 C     2.738179426807E-01  5.686683309397E-02 -3.428765528222E-01
     29 F   6 C     5.686683309397E-02 -3.428765528222E-01  2.738179426807E-01
     30 F   6 C    -3.997433859162E-01 -5.686683309397E-02  2.169511095867E-01
     31 F   6 C     3.997433859162E-01  3.428765528222E-01 -3.833055044971E-01
     32 F   6 C    -2.738179426807E-01 -2.169511095867E-01  3.833055044971E-01
     33 F   6 C     2.738179426807E-01 -3.428765528222E-01  5.686683309397E-02
     34 F   6 C    -3.997433859162E-01  2.169511095867E-01 -5.686683309397E-02
     35 F   6 C     3.428765528222E-01 -3.833055044971E-01  3.997433859162E-01
     36 F   6 C    -3.833055044971E-01  3.997433859162E-01  3.428765528222E-01
     37 F   6 C     2.169511095867E-01 -5.686683309397E-02 -3.997433859162E-01
     38 F   6 C     3.833055044971E-01 -2.738179426807E-01 -2.169511095867E-01
     39 F   6 C    -2.169511095867E-01  3.833055044971E-01 -2.738179426807E-01
     40 F   6 C     5.686683309397E-02  2.738179426807E-01 -3.428765528222E-01
     41 F   6 C    -3.428765528222E-01  5.686683309397E-02  2.738179426807E-01
     42 F   6 C    -5.686683309397E-02 -3.997433859162E-01  2.169511095867E-01
     43 T   1 H     3.187662178247E-01  4.322531693684E-01 -4.362659730762E-01
     44 F   1 H    -1.314808575554E-01 -2.449678090991E-01  4.362659730762E-01
     45 F   1 H    -3.187662178247E-01  2.449678090991E-01  1.134869515437E-01
     46 F   1 H     1.314808575554E-01 -4.322531693684E-01 -1.134869515437E-01
     47 F   1 H    -4.362659730762E-01  3.187662178247E-01  4.322531693684E-01
     48 F   1 H     4.322531693684E-01 -4.362659730762E-01  3.187662178247E-01
     49 F   1 H    -1.134869515437E-01  1.314808575554E-01 -4.322531693684E-01
     50 F   1 H    -2.449678090991E-01  4.362659730762E-01 -1.314808575554E-01
     51 F   1 H     4.362659730762E-01 -1.314808575554E-01 -2.449678090991E-01
     52 F   1 H     2.449678090991E-01  1.134869515437E-01 -3.187662178247E-01
     53 F   1 H     1.134869515437E-01 -3.187662178247E-01  2.449678090991E-01
     54 F   1 H    -4.322531693684E-01 -1.134869515437E-01  1.314808575554E-01
     55 F   1 H     4.322531693684E-01  3.187662178247E-01 -4.362659730762E-01
     56 F   1 H    -2.449678090991E-01 -1.314808575554E-01  4.362659730762E-01
     57 F   1 H     2.449678090991E-01 -3.187662178247E-01  1.134869515437E-01
     58 F   1 H    -4.322531693684E-01  1.314808575554E-01 -1.134869515437E-01
     59 F   1 H     3.187662178247E-01 -4.362659730762E-01  4.322531693684E-01
     60 F   1 H    -4.362659730762E-01  4.322531693684E-01  3.187662178247E-01
     61 F   1 H     1.314808575554E-01 -1.134869515437E-01 -4.322531693684E-01
     62 F   1 H     4.362659730762E-01 -2.449678090991E-01 -1.314808575554E-01
     63 F   1 H    -1.314808575554E-01  4.362659730762E-01 -2.449678090991E-01
     64 F   1 H     1.134869515437E-01  2.449678090991E-01 -3.187662178247E-01
     65 F   1 H    -3.187662178247E-01  1.134869515437E-01  2.449678090991E-01
     66 F   1 H    -1.134869515437E-01 -4.322531693684E-01  1.314808575554E-01
     67 T   7 N     3.167596977979E-01  4.091571795019E-01 -3.030625049954E-01
     68 F   7 N    -2.877803155027E-01 -3.801777972067E-01  3.030625049954E-01
     69 F   7 N    -3.167596977979E-01  3.801777972067E-01  9.239748170403E-02
     70 F   7 N     2.877803155027E-01 -4.091571795019E-01 -9.239748170403E-02
     71 F   7 N    -3.030625049954E-01  3.167596977979E-01  4.091571795019E-01
     72 F   7 N     4.091571795019E-01 -3.030625049954E-01  3.167596977979E-01
     73 F   7 N    -9.239748170403E-02  2.877803155027E-01 -4.091571795019E-01
     74 F   7 N    -3.801777972067E-01  3.030625049954E-01 -2.877803155027E-01
     75 F   7 N     3.030625049954E-01 -2.877803155027E-01 -3.801777972067E-01
     76 F   7 N     3.801777972067E-01  9.239748170403E-02 -3.167596977979E-01
     77 F   7 N     9.239748170403E-02 -3.167596977979E-01  3.801777972067E-01
     78 F   7 N    -4.091571795019E-01 -9.239748170403E-02  2.877803155027E-01
     79 F   7 N     4.091571795019E-01  3.167596977979E-01 -3.030625049954E-01
     80 F   7 N    -3.801777972067E-01 -2.877803155027E-01  3.030625049954E-01
     81 F   7 N     3.801777972067E-01 -3.167596977979E-01  9.239748170403E-02
     82 F   7 N    -4.091571795019E-01  2.877803155027E-01 -9.239748170403E-02
     83 F   7 N     3.167596977979E-01 -3.030625049954E-01  4.091571795019E-01
     84 F   7 N    -3.030625049954E-01  4.091571795019E-01  3.167596977979E-01
     85 F   7 N     2.877803155027E-01 -9.239748170403E-02 -4.091571795019E-01
     86 F   7 N     3.030625049954E-01 -3.801777972067E-01 -2.877803155027E-01
     87 F   7 N    -2.877803155027E-01  3.030625049954E-01 -3.801777972067E-01
     88 F   7 N     9.239748170403E-02  3.801777972067E-01 -3.167596977979E-01
     89 F   7 N    -3.167596977979E-01  9.239748170403E-02  3.801777972067E-01
     90 F   7 N    -9.239748170403E-02 -4.091571795019E-01  2.877803155027E-01
     91 T   7 N     3.487062983205E-01  3.487062983205E-01 -1.692074945212E-01
     92 F   7 N    -4.820862071583E-01 -4.820862071583E-01  1.692074945212E-01
     93 F   7 N    -3.487062983205E-01  4.820862071583E-01  0.000000000000E+00
     94 F   7 N     4.820862071583E-01 -3.487062983205E-01  0.000000000000E+00
     95 F   7 N    -1.692074945212E-01  3.487062983205E-01  3.487062983205E-01
     96 F   7 N     3.487062983205E-01 -1.692074945212E-01  3.487062983205E-01
     97 F   7 N     0.000000000000E+00  4.820862071583E-01 -3.487062983205E-01
     98 F   7 N    -4.820862071583E-01  1.692074945212E-01 -4.820862071583E-01
     99 F   7 N     1.692074945212E-01 -4.820862071583E-01 -4.820862071583E-01
    100 F   7 N     4.820862071583E-01  0.000000000000E+00 -3.487062983205E-01
    101 F   7 N     0.000000000000E+00 -3.487062983205E-01  4.820862071583E-01
    102 F   7 N    -3.487062983205E-01  0.000000000000E+00  4.820862071583E-01
    103 T   8 O     3.884009537606E-01  2.994459314914E-01 -1.347406839469E-01
    104 F   8 O     4.341866154383E-01 -4.768583622925E-01  1.347406839469E-01
    105 F   8 O    -3.884009537606E-01  4.768583622925E-01 -8.895502226917E-02
    106 F   8 O    -4.341866154383E-01 -2.994459314914E-01  8.895502226917E-02
    107 F   8 O    -1.347406839469E-01  3.884009537606E-01  2.994459314914E-01
    108 F   8 O     2.994459314914E-01 -1.347406839469E-01  3.884009537606E-01
    109 F   8 O     8.895502226917E-02 -4.341866154383E-01 -2.994459314914E-01
    110 F   8 O    -4.768583622925E-01  1.347406839469E-01  4.341866154383E-01
    111 F   8 O     1.347406839469E-01  4.341866154383E-01 -4.768583622925E-01
    112 F   8 O     4.768583622925E-01 -8.895502226917E-02 -3.884009537606E-01
    113 F   8 O    -8.895502226917E-02 -3.884009537606E-01  4.768583622925E-01
    114 F   8 O    -2.994459314914E-01  8.895502226917E-02 -4.341866154383E-01
    115 F   8 O     2.994459314914E-01  3.884009537606E-01 -1.347406839469E-01
    116 F   8 O    -4.768583622925E-01  4.341866154383E-01  1.347406839469E-01
    117 F   8 O     4.768583622925E-01 -3.884009537606E-01 -8.895502226917E-02
    118 F   8 O    -2.994459314914E-01 -4.341866154383E-01  8.895502226917E-02
    119 F   8 O     3.884009537606E-01 -1.347406839469E-01  2.994459314914E-01
    120 F   8 O    -1.347406839469E-01  2.994459314914E-01  3.884009537606E-01
    121 F   8 O    -4.341866154383E-01  8.895502226917E-02 -2.994459314914E-01
    122 F   8 O     1.347406839469E-01 -4.768583622925E-01  4.341866154383E-01
    123 F   8 O     4.341866154383E-01  1.347406839469E-01 -4.768583622925E-01
    124 F   8 O    -8.895502226917E-02  4.768583622925E-01 -3.884009537606E-01
    125 F   8 O    -3.884009537606E-01 -8.895502226917E-02  4.768583622925E-01
    126 F   8 O     8.895502226917E-02 -2.994459314914E-01 -4.341866154383E-01

 TRANSFORMATION MATRIX PRIMITIVE-CRYSTALLOGRAPHIC CELL
  0.0000  1.0000  1.0000  1.0000  0.0000  1.0000  1.0000  1.0000  0.0000

 *******************************************************************************
 CRYSTALLOGRAPHIC CELL (VOLUME=       5074.02585374)
         A              B              C           ALPHA      BETA       GAMMA 
    17.18373468    17.18373468    17.18373468    90.000000  90.000000  90.000000

 COORDINATES IN THE CRYSTALLOGRAPHIC CELL
     ATOM                 X/A                 Y/B                 Z/C    
 *******************************************************************************
      1 T 230 ZN   -5.000000000000E-01  2.500000000000E-01  0.000000000000E+00
      2 F 230 ZN    5.470333257035E-17  2.500000000000E-01 -5.000000000000E-01
      3 F 230 ZN    0.000000000000E+00 -5.000000000000E-01  2.500000000000E-01
      4 F 230 ZN    2.500000000000E-01  0.000000000000E+00 -5.000000000000E-01
      5 F 230 ZN    2.500000000000E-01 -5.000000000000E-01  5.470333257035E-17
      6 F 230 ZN   -5.000000000000E-01  5.470333257035E-17  2.500000000000E-01
      7 T   6 C    -1.291337488414E-01 -1.291337488414E-01  4.876467727370E-01
      8 F   6 C     1.291337488414E-01  1.291337488414E-01  4.876467727370E-01
      9 F   6 C    -1.291337488414E-01  1.291337488414E-01 -4.876467727370E-01
     10 F   6 C     1.291337488414E-01 -1.291337488414E-01 -4.876467727370E-01
     11 F   6 C     4.876467727370E-01 -1.291337488414E-01 -1.291337488414E-01
     12 F   6 C    -1.291337488414E-01  4.876467727370E-01 -1.291337488414E-01
     13 F   6 C    -4.876467727370E-01  1.291337488414E-01 -1.291337488414E-01
     14 F   6 C     1.291337488414E-01  4.876467727370E-01  1.291337488414E-01
     15 F   6 C     4.876467727370E-01  1.291337488414E-01  1.291337488414E-01
     16 F   6 C     1.291337488414E-01 -4.876467727370E-01 -1.291337488414E-01
     17 F   6 C    -4.876467727370E-01 -1.291337488414E-01  1.291337488414E-01
     18 F   6 C    -1.291337488414E-01 -4.876467727370E-01  1.291337488414E-01
     19 T   6 C     3.367806642984E-01  2.799138312045E-01  6.296272161777E-02
     20 F   6 C    -3.367806642984E-01 -2.799138312045E-01  6.296272161777E-02
     21 F   6 C     3.367806642984E-01 -2.799138312045E-01 -6.296272161777E-02
     22 F   6 C    -3.367806642984E-01  2.799138312045E-01 -6.296272161777E-02
     23 F   6 C     6.296272161777E-02  3.367806642984E-01  2.799138312045E-01
     24 F   6 C     2.799138312045E-01  6.296272161777E-02  3.367806642984E-01
     25 F   6 C    -6.296272161777E-02 -3.367806642984E-01  2.799138312045E-01
     26 F   6 C    -2.799138312045E-01  6.296272161777E-02 -3.367806642984E-01
     27 F   6 C     6.296272161777E-02 -3.367806642984E-01 -2.799138312045E-01
     28 F   6 C    -2.799138312045E-01 -6.296272161777E-02  3.367806642984E-01
     29 F   6 C    -6.296272161777E-02  3.367806642984E-01 -2.799138312045E-01
     30 F   6 C     2.799138312045E-01 -6.296272161777E-02 -3.367806642984E-01
     31 F   6 C     2.799138312045E-01  3.367806642984E-01  6.296272161777E-02
     32 F   6 C    -2.799138312045E-01 -3.367806642984E-01  6.296272161777E-02
     33 F   6 C    -2.799138312045E-01  3.367806642984E-01 -6.296272161777E-02
     34 F   6 C     2.799138312045E-01 -3.367806642984E-01 -6.296272161777E-02
     35 F   6 C     3.367806642984E-01  6.296272161777E-02  2.799138312045E-01
     36 F   6 C     6.296272161777E-02  2.799138312045E-01  3.367806642984E-01
     37 F   6 C    -3.367806642984E-01 -6.296272161777E-02  2.799138312045E-01
     38 F   6 C     6.296272161777E-02 -2.799138312045E-01 -3.367806642984E-01
     39 F   6 C    -3.367806642984E-01  6.296272161777E-02 -2.799138312045E-01
     40 F   6 C    -6.296272161777E-02 -2.799138312045E-01  3.367806642984E-01
     41 F   6 C     3.367806642984E-01 -6.296272161777E-02 -2.799138312045E-01
     42 F   6 C    -6.296272161777E-02  2.799138312045E-01 -3.367806642984E-01
     43 T   1 H     3.386104892337E-01  2.251235376901E-01  9.364268013467E-02
     44 F   1 H    -3.386104892337E-01 -2.251235376901E-01  9.364268013467E-02
     45 F   1 H     3.386104892337E-01 -2.251235376901E-01 -9.364268013467E-02
     46 F   1 H    -3.386104892337E-01  2.251235376901E-01 -9.364268013467E-02
     47 F   1 H     9.364268013467E-02  3.386104892337E-01  2.251235376901E-01
     48 F   1 H     2.251235376901E-01  9.364268013467E-02  3.386104892337E-01
     49 F   1 H    -9.364268013467E-02 -3.386104892337E-01  2.251235376901E-01
     50 F   1 H    -2.251235376901E-01  9.364268013467E-02 -3.386104892337E-01
     51 F   1 H     9.364268013467E-02 -3.386104892337E-01 -2.251235376901E-01
     52 F   1 H    -2.251235376901E-01 -9.364268013467E-02  3.386104892337E-01
     53 F   1 H    -9.364268013467E-02  3.386104892337E-01 -2.251235376901E-01
     54 F   1 H     2.251235376901E-01 -9.364268013467E-02 -3.386104892337E-01
     55 F   1 H     2.251235376901E-01  3.386104892337E-01  9.364268013467E-02
     56 F   1 H    -2.251235376901E-01 -3.386104892337E-01  9.364268013467E-02
     57 F   1 H    -2.251235376901E-01  3.386104892337E-01 -9.364268013467E-02
     58 F   1 H     2.251235376901E-01 -3.386104892337E-01 -9.364268013467E-02
     59 F   1 H     3.386104892337E-01  9.364268013467E-02  2.251235376901E-01
     60 F   1 H     9.364268013467E-02  2.251235376901E-01  3.386104892337E-01
     61 F   1 H    -3.386104892337E-01 -9.364268013467E-02  2.251235376901E-01
     62 F   1 H     9.364268013467E-02 -2.251235376901E-01 -3.386104892337E-01
     63 F   1 H    -3.386104892337E-01  9.364268013467E-02 -2.251235376901E-01
     64 F   1 H    -9.364268013467E-02 -2.251235376901E-01  3.386104892337E-01
     65 F   1 H     3.386104892337E-01 -9.364268013467E-02 -2.251235376901E-01
     66 F   1 H    -9.364268013467E-02  2.251235376901E-01 -3.386104892337E-01
     67 T   7 N     3.946674883543E-01  3.022700066503E-01  1.448969114759E-02
     68 F   7 N    -3.946674883543E-01 -3.022700066503E-01  1.448969114759E-02
     69 F   7 N     3.946674883543E-01 -3.022700066503E-01 -1.448969114759E-02
     70 F   7 N    -3.946674883543E-01  3.022700066503E-01 -1.448969114759E-02
     71 F   7 N     1.448969114759E-02  3.946674883543E-01  3.022700066503E-01
     72 F   7 N     3.022700066503E-01  1.448969114759E-02  3.946674883543E-01
     73 F   7 N    -1.448969114759E-02 -3.946674883543E-01  3.022700066503E-01
     74 F   7 N    -3.022700066503E-01  1.448969114759E-02 -3.946674883543E-01
     75 F   7 N     1.448969114759E-02 -3.946674883543E-01 -3.022700066503E-01
     76 F   7 N    -3.022700066503E-01 -1.448969114759E-02  3.946674883543E-01
     77 F   7 N    -1.448969114759E-02  3.946674883543E-01 -3.022700066503E-01
     78 F   7 N     3.022700066503E-01 -1.448969114759E-02 -3.946674883543E-01
     79 F   7 N     3.022700066503E-01  3.946674883543E-01  1.448969114759E-02
     80 F   7 N    -3.022700066503E-01 -3.946674883543E-01  1.448969114759E-02
     81 F   7 N    -3.022700066503E-01  3.946674883543E-01 -1.448969114759E-02
     82 F   7 N     3.022700066503E-01 -3.946674883543E-01 -1.448969114759E-02
     83 F   7 N     3.946674883543E-01  1.448969114759E-02  3.022700066503E-01
     84 F   7 N     1.448969114759E-02  3.022700066503E-01  3.946674883543E-01
     85 F   7 N    -3.946674883543E-01 -1.448969114759E-02  3.022700066503E-01
     86 F   7 N     1.448969114759E-02 -3.022700066503E-01 -3.946674883543E-01
     87 F   7 N    -3.946674883543E-01  1.448969114759E-02 -3.022700066503E-01
     88 F   7 N    -1.448969114759E-02 -3.022700066503E-01  3.946674883543E-01
     89 F   7 N     3.946674883543E-01 -1.448969114759E-02 -3.022700066503E-01
     90 F   7 N    -1.448969114759E-02  3.022700066503E-01 -3.946674883543E-01
     91 T   7 N    -8.460374726062E-02 -8.460374726062E-02  4.333100455811E-01
     92 F   7 N     8.460374726062E-02  8.460374726062E-02  4.333100455811E-01
     93 F   7 N    -8.460374726062E-02  8.460374726062E-02 -4.333100455811E-01
     94 F   7 N     8.460374726062E-02 -8.460374726062E-02 -4.333100455811E-01
     95 F   7 N     4.333100455811E-01 -8.460374726062E-02 -8.460374726062E-02
     96 F   7 N    -8.460374726062E-02  4.333100455811E-01 -8.460374726062E-02
     97 F   7 N    -4.333100455811E-01  8.460374726062E-02 -8.460374726062E-02
     98 F   7 N     8.460374726062E-02  4.333100455811E-01  8.460374726062E-02
     99 F   7 N     4.333100455811E-01  8.460374726062E-02  8.460374726062E-02
    100 F   7 N     8.460374726062E-02 -4.333100455811E-01 -8.460374726062E-02
    101 F   7 N    -4.333100455811E-01 -8.460374726062E-02  8.460374726062E-02
    102 F   7 N    -8.460374726062E-02 -4.333100455811E-01  8.460374726062E-02
    103 T   8 O    -1.118478531080E-01 -2.289283083885E-02  4.112937845995E-01
    104 F   8 O     1.118478531080E-01  2.289283083885E-02  4.112937845995E-01
    105 F   8 O    -1.118478531080E-01  2.289283083885E-02 -4.112937845995E-01
    106 F   8 O     1.118478531080E-01 -2.289283083885E-02 -4.112937845995E-01
    107 F   8 O     4.112937845995E-01 -1.118478531080E-01 -2.289283083885E-02
    108 F   8 O    -2.289283083885E-02  4.112937845995E-01 -1.118478531080E-01
    109 F   8 O    -4.112937845995E-01  1.118478531080E-01 -2.289283083885E-02
    110 F   8 O     2.289283083885E-02  4.112937845995E-01  1.118478531080E-01
    111 F   8 O     4.112937845995E-01  1.118478531080E-01  2.289283083885E-02
    112 F   8 O     2.289283083885E-02 -4.112937845995E-01 -1.118478531080E-01
    113 F   8 O    -4.112937845995E-01 -1.118478531080E-01  2.289283083885E-02
    114 F   8 O    -2.289283083885E-02 -4.112937845995E-01  1.118478531080E-01
    115 F   8 O    -2.289283083885E-02 -1.118478531080E-01  4.112937845995E-01
    116 F   8 O     2.289283083885E-02  1.118478531080E-01  4.112937845995E-01
    117 F   8 O     2.289283083885E-02 -1.118478531080E-01 -4.112937845995E-01
    118 F   8 O    -2.289283083885E-02  1.118478531080E-01 -4.112937845995E-01
    119 F   8 O    -1.118478531080E-01  4.112937845995E-01 -2.289283083885E-02
    120 F   8 O     4.112937845995E-01 -2.289283083885E-02 -1.118478531080E-01
    121 F   8 O     1.118478531080E-01 -4.112937845995E-01 -2.289283083885E-02
    122 F   8 O     4.112937845995E-01  2.289283083885E-02  1.118478531080E-01
    123 F   8 O     1.118478531080E-01  4.112937845995E-01  2.289283083885E-02
    124 F   8 O    -4.112937845995E-01  2.289283083885E-02 -1.118478531080E-01
    125 F   8 O    -1.118478531080E-01 -4.112937845995E-01  2.289283083885E-02
    126 F   8 O    -4.112937845995E-01 -2.289283083885E-02  1.118478531080E-01

 T = ATOM BELONGING TO THE ASYMMETRIC UNIT

 *******************************************************************************
 * CELL DEFORMATION
 *******************************************************************************

    ELASTIC STRAIN MATRIX (ADIMENSIONAL)

    1    0.0000000000    0.0000000000    0.0000000000
    2    0.0000000000    0.0000000000    0.0001000000
    3    0.0000000000    0.0001000000    0.0000000000

 LATTICE PARAMETERS (ANGSTROMS AND DEGREES) OF
 (1) ORIGINAL PRIMITIVE CELL
 (2) ORIGINAL CRYSTALLOGRAPHIC CELL
 (3) DEFORMED PRIMITIVE CELL
 (4) DEFORMED CRYSTALLOGRAPHIC CELL

            A           B           C        ALPHA       BETA        GAMMA         VOL
 (1)   14.881551   14.881551   14.881551  109.471221  109.471221  109.471221 2537.012927
 (2)   17.183735   17.183735   17.183735   90.000000   90.000000   90.000000 5074.025854
 (3)   14.882543   14.880559   14.880559  109.465818  109.471221  109.471221 2537.012902
 (4)   17.183735   17.183735   17.183735   89.988541   90.000000   90.000000 5074.025803

 * CELL DEFORMATION COMPLETE - NO. OF SYMMOPS   4

 *******************************************************************************
 * CELL DEFORMATION
 *******************************************************************************

    ELASTIC STRAIN MATRIX (ADIMENSIONAL)

    1    0.0000000000    0.0000000000    0.0000000000
    2    0.0000000000    0.0000000000   -0.0001000000
    3    0.0000000000   -0.0001000000    0.0000000000

 LATTICE PARAMETERS (ANGSTROMS AND DEGREES) OF
 (1) ORIGINAL PRIMITIVE CELL
 (2) ORIGINAL CRYSTALLOGRAPHIC CELL
 (3) DEFORMED PRIMITIVE CELL
 (4) DEFORMED CRYSTALLOGRAPHIC CELL

            A           B           C        ALPHA       BETA        GAMMA         VOL
 (1)   14.882543   14.880559   14.880559  109.465818  109.471221  109.471221 2537.012902
 (2)   17.183735   17.183735   17.183735   89.988541   90.000000   90.000000 5074.025803
 (3)   14.881551   14.881551   14.881551  109.471220  109.471221  109.471221 2537.012876
 (4)   17.183735   17.183735   17.183735   90.000000   90.000000   90.000000 5074.025752

 * CELL DEFORMATION COMPLETE - NO. OF SYMMOPS   4

 *****    4 SYMMOPS - TRANSLATORS IN ANGSTROM
 ***** MATRICES AND TRANSLATORS IN THE CARTESIAN REFERENCE FRAME

 ORDER   : ORDER OF THE OPERATOR

 TRANSLA : REAL TRANSLATION (WITHOUT ORIGIN SHIFT) IN CARTESIAN COORDINATES

 uvw/hkl : ORIENTATION OF THE OPERATOR IN CARTESIAN COORDINATES

 LOCATED : ORIGIN OF THE OPERATOR IN CARTESIAN COORDINATES

   NO.   1 INVERSE   1    ORDER   1        NO.   2 INVERSE   2    ORDER   2
    1.000   0.000   0.000     0.000         1.000   0.000   0.000     0.000
    0.000   1.000   0.000     0.000         0.000  -1.000   0.000     0.000
    0.000   0.000   1.000     0.000         0.000   0.000  -1.000     0.000
             OPERATION E(   1)                       OPERATION C(   2)
 DETERMINANT 1.; ROTATION(DEG)   0.      DETERMINANT 1.; ROTATION(DEG) 180.
 TRANSLA (  0.000    0.000    0.000)     TRANSLA (  0.000    0.000    0.000)
 uvw/hkl (  0.000    0.000    0.000)     uvw/hkl (  4.000    0.000    0.000)
 LOCATED (  0.000    0.000    0.000)     LOCATED (  0.000    0.000    0.000)

   NO.   3 INVERSE   3    ORDER   2        NO.   4 INVERSE   4    ORDER   2
    1.000   0.000   0.000     0.000         1.000   0.000   0.000     0.000
    0.000   0.000   1.000     0.000         0.000   0.000  -1.000     0.000
    0.000   1.000   0.000     0.000         0.000  -1.000   0.000     0.000
             OPERATION M(   2)                       OPERATION M(   2)
 DETERMINANT-1.; ROTATION(DEG)   0.      DETERMINANT-1.; ROTATION(DEG)   0.
 TRANSLA (  0.000    0.000    0.000)     TRANSLA (  0.000    0.000    0.000)
 uvw/hkl (  0.000   -1.000    1.000)     uvw/hkl (  0.000   -1.000   -1.000)
 LOCATED (  0.000    0.000    0.000)     LOCATED (  0.000    0.000    0.000)

 GCALCO - MAX INDICES DIRECT LATTICE VECTOR    14    14    14
 NO.OF VECTORS CREATED 6999 STARS  122 RMAX   306.34545 BOHR

 CAPPA:IS1  2;IS2  2;IS3  2; K PTS MONK NET   5; SYMMOPS:K SPACE   8;G SPACE   4

 *******************************************************************************
 MAX NUMBER OF SCF CYCLES      50  CONVERGENCE ON DELTAP        10**-20
 WEIGHT OF F(I) IN F(I+1)      30% CONVERGENCE ON ENERGY        10**-10
 SHRINK. FACT.(MONKH.)    2  2  2  NUMBER OF K POINTS IN THE IBZ      5
 SHRINKING FACTOR(GILAT NET)    2  NUMBER OF K POINTS(GILAT NET)      5
 *******************************************************************************
 *** K POINTS COORDINATES (OBLIQUE COORDINATES IN UNITS OF IS =  2)
   1-R(  0  0  0)   2-R(  1  0  0)   3-R(  0  1  0)   4-R(  0  1  1)
   5-R(  1  1  1)

 DIRECT LATTICE VECTORS COMPON. (A.U.)     RECIP. LATTICE VECTORS COMPON. (A.U.) 
        X            Y            Z              X            Y            Z
  -16.2362763   16.2362763   16.2362763      0.0000000    0.1934922    0.1934922
   16.2362763  -16.2362763   16.2362763      0.1934922    0.0000000    0.1934922
   16.2362763   16.2362763  -16.2362763      0.1934922    0.1934922    0.0000000

 DISK SPACE FOR EIGENVECTORS (FTN 10)    22556880 REALS
 TTTTTTTTTTTTTTTTTTTTTTTTTTTTTT gordsh1     TELAPSE      279.22 TCPU      246.23

 MATRIX SIZE: P(G)10545072, F(G)  761820, P(G) IRR 1331857, F(G) IRR  193948
 MAX G-VECTOR INDEX FOR 1- AND 2-ELECTRON INTEGRALS 181

 TTTTTTTTTTTTTTTTTTTTTTTTTTTTTT INPUT       TELAPSE      279.41 TCPU      246.42

 SYMMETRY ALLOWED ELASTIC DISTORTION 1
  0.5773503  0.0000000  0.0000000
  0.0000000  0.5773503  0.0000000
  0.0000000  0.0000000  0.5773503

 SYMMETRY ALLOWED ELASTIC DISTORTION 2
  0.8164966  0.0000000  0.0000000
  0.0000000 -0.4082483  0.0000000
  0.0000000  0.0000000 -0.4082483

 SYMMETRY ALLOWED ELASTIC DISTORTION 3
  0.0000000  0.0000000  0.0000000
  0.0000000  0.0000000  0.7071068
  0.0000000  0.7071068  0.0000000

 SYMMETRY ALLOWED INTERNAL DEGREE(S) OF FREEDOM:  95
 TTTTTTTTTTTTTTTTTTTTTTTTTTTTTT SYMM        TELAPSE      279.52 TCPU      246.54
 TTTTTTTTTTTTTTTTTTTTTTTTTTTTTT INT_SCREEN  TELAPSE      279.57 TCPU      246.58
 INFORMATION **** EXCBUF **** EXCH. BIPO BUFFER: WORDS USED =     4000000
 WARNING **** EXCBUF **** EXCH. BIPO BUFFER TOO SMALL - TO AVOID I/O SET EXCHSIZE =     8387172

 DFT PARAMETERS

     ATOM       ELECTRONS   NET CHARGE   R(ANGSTROM)
   1 230  ZN     20.0000      0.0000     1.37000000
   7   6  C       6.0000      0.0000     0.77000000
  43   1  H       1.0000      0.0000     1.11000000
  67   7  N       7.0000      0.0000     0.74000000
 103   8  O       8.0000      0.0000     0.74000000

 SIZE OF GRID=    1987388
 TTTTTTTTTTTTTTTTTTTTTTTTTTTTTT MAKE_GRID2  TELAPSE      286.14 TCPU      252.20
 BECKE WEIGHT FUNCTION
 RADSAFE =     2.00
 TOLERANCES - DENSITY:10**- 6; POTENTIAL:10**- 9; GRID WGT:10**-14

 RADIAL INTEGRATION  - INTERVALS (POINTS,UPPER LIMIT):            1( 99,  4.0*R)

 ANGULAR INTEGRATION - INTERVALS (ACCURACY LEVEL [N. POINTS] UPPER LIMIT):
  1(  6[ 146]   0.2)  2( 11[ 302]   0.5)  3( 14[ 590]   0.9)  4( 18[1454]   3.5)
  5( 14[ 590]9999.0)
 TTTTTTTTTTTTTTTTTTTTTTTTTTTTTT INT_CALC    TELAPSE      286.19 TCPU      252.25

 *******************************************************************************
 ZIF-65 (cif CCDC 917446, CIMFUB)                                                
 CRYSTAL - SCF - TYPE OF CALCULATION :  RESTRICTED CLOSED SHELL
 *******************************************************************************

 CAPPA:IS1  2;IS2  2;IS3  2; K PTS MONK NET   5; SYMMOPS:K SPACE   8;G SPACE   4

 TTTTTTTTTTTTTTTTTTTTTTTTTTTTTT SDIK        TELAPSE      288.17 TCPU      254.23

 AAAAAAAAAAAAAAAAAAAAAAAAAAAAAAAAAAAAAAAAAAAAAAAAAAAAAAAAAAAAAAAAAAAAAAAAAAAAAAA
         ATOMIC WAVEFUNCTION(S)


 NUCLEAR CHARGE 20.0  SYMMETRY SPECIES            S    P    D
 N. ELECTRONS   20.0  NUMBER OF PRIMITIVE GTOS    7    7    6
                      NUMBER OF CONTRACTED GTOS   5    5    3
                      NUMBER OF CLOSED SHELLS     2    1    1
                      OPEN SHELL OCCUPATION       0    0    0

  ZNUC SCFIT  TOTAL HF ENERGY   KINETIC ENERGY   VIRIAL THEOREM ACCURACY
  20.0  35   -2.259494290E+02  1.538488917E+02 -2.468645152E+00  3.9E-06

 NUCLEAR CHARGE  6.0  SYMMETRY SPECIES            S    P
 N. ELECTRONS    6.0  NUMBER OF PRIMITIVE GTOS   11    5
                      NUMBER OF CONTRACTED GTOS   4    3
                      NUMBER OF CLOSED SHELLS     2    0
                      OPEN SHELL OCCUPATION       0    2

  ZNUC SCFIT  TOTAL HF ENERGY   KINETIC ENERGY   VIRIAL THEOREM ACCURACY
   6.0  11   -3.768480057E+01  3.769831118E+01 -1.999641612E+00  2.0E-06

 NUCLEAR CHARGE  1.0  SYMMETRY SPECIES            S
 N. ELECTRONS    1.0  NUMBER OF PRIMITIVE GTOS    5
                      NUMBER OF CONTRACTED GTOS   3
                      NUMBER OF CLOSED SHELLS     0
                      OPEN SHELL OCCUPATION       1

  ZNUC SCFIT  TOTAL HF ENERGY   KINETIC ENERGY   VIRIAL THEOREM ACCURACY
   1.0   1   -4.998098153E-01  4.997907537E-01 -2.000038139E+00  9.6E-17

 NUCLEAR CHARGE  7.0  SYMMETRY SPECIES            S    P
 N. ELECTRONS    7.0  NUMBER OF PRIMITIVE GTOS   11    5
                      NUMBER OF CONTRACTED GTOS   4    3
                      NUMBER OF CLOSED SHELLS     2    0
                      OPEN SHELL OCCUPATION       0    3

  ZNUC SCFIT  TOTAL HF ENERGY   KINETIC ENERGY   VIRIAL THEOREM ACCURACY
   7.0  11   -5.439473665E+01  5.441433682E+01 -1.999639798E+00  3.6E-06

 NUCLEAR CHARGE  8.0  SYMMETRY SPECIES            S    P
 N. ELECTRONS    8.0  NUMBER OF PRIMITIVE GTOS   11    5
                      NUMBER OF CONTRACTED GTOS   4    3
                      NUMBER OF CLOSED SHELLS     2    0
                      OPEN SHELL OCCUPATION       0    4

  ZNUC SCFIT  TOTAL HF ENERGY   KINETIC ENERGY   VIRIAL THEOREM ACCURACY
   8.0  13   -7.479861895E+01  7.482603849E+01 -1.999633556E+00  2.7E-06

 AAAAAAAAAAAAAAAAAAAAAAAAAAAAAAAAAAAAAAAAAAAAAAAAAAAAAAAAAAAAAAAAAAAAAAAAAAAAAAA

 CHARGE NORMALIZATION FACTOR   1.00000000
 TOTAL ATOMIC CHARGES:
  20.0000000  20.0000000  20.0000000  20.0000000  20.0000000  20.0000000
   6.0000000   6.0000000   6.0000000   6.0000000   6.0000000   6.0000000
   6.0000000   6.0000000   6.0000000   6.0000000   6.0000000   6.0000000
   6.0000000   6.0000000   6.0000000   6.0000000   6.0000000   6.0000000
   6.0000000   6.0000000   6.0000000   6.0000000   6.0000000   6.0000000
   6.0000000   6.0000000   6.0000000   6.0000000   6.0000000   6.0000000
   6.0000000   6.0000000   6.0000000   6.0000000   6.0000000   6.0000000
   1.0000000   1.0000000   1.0000000   1.0000000   1.0000000   1.0000000
   1.0000000   1.0000000   1.0000000   1.0000000   1.0000000   1.0000000
   1.0000000   1.0000000   1.0000000   1.0000000   1.0000000   1.0000000
   1.0000000   1.0000000   1.0000000   1.0000000   1.0000000   1.0000000
   7.0000000   7.0000000   7.0000000   7.0000000   7.0000000   7.0000000
   7.0000000   7.0000000   7.0000000   7.0000000   7.0000000   7.0000000
   7.0000000   7.0000000   7.0000000   7.0000000   7.0000000   7.0000000
   7.0000000   7.0000000   7.0000000   7.0000000   7.0000000   7.0000000
   7.0000000   7.0000000   7.0000000   7.0000000   7.0000000   7.0000000
   7.0000000   7.0000000   7.0000000   7.0000000   7.0000000   7.0000000
   8.0000000   8.0000000   8.0000000   8.0000000   8.0000000   8.0000000
   8.0000000   8.0000000   8.0000000   8.0000000   8.0000000   8.0000000
   8.0000000   8.0000000   8.0000000   8.0000000   8.0000000   8.0000000
   8.0000000   8.0000000   8.0000000   8.0000000   8.0000000   8.0000000
 TTTTTTTTTTTTTTTTTTTTTTTTTTTTTT MOQGAD      TELAPSE      291.13 TCPU      257.20
 TTTTTTTTTTTTTTTTTTTTTTTTTTTTTT SHELLXN     TELAPSE      334.95 TCPU      287.74
 TTTTTTTTTTTTTTTTTTTTTTTTTTTTTT MONMO3      TELAPSE      337.94 TCPU      290.73
 NUMERICALLY INTEGRATED DENSITY    804.0001952513
 TTTTTTTTTTTTTTTTTTTTTTTTTTTTTT NUMDFT      TELAPSE      342.38 TCPU      295.18
 CYC   0 ETOT(AU) -6.553832342473E+03 DETOT -6.55E+03 tst  3.07E-15 PX  1.00E+00
 TTTTTTTTTTTTTTTTTTTTTTTTTTTTTT DIIS        TELAPSE      342.48 TCPU      295.28
 TTTTTTTTTTTTTTTTTTTTTTTTTTTTTT FDIK        TELAPSE      401.64 TCPU      353.74
 INSULATING STATE
 TOP OF VALENCE BANDS -    BAND    402; K    5; EIG -3.0009352E-01 AU
 TOP OF VALENCE BANDS -    BAND    402; K    1; EIG -3.0153116E-01 AU
 BOTTOM OF VIRTUAL BANDS - BAND    403; K    2; EIG -1.6213505E-01 AU
 INDIRECT ENERGY BAND GAP:   3.7540 eV
 BOTTOM OF VIRTUAL BANDS - BAND    403; K    1; EIG -1.6199246E-01 AU
 TTTTTTTTTTTTTTTTTTTTTTTTTTTTTT PDIG        TELAPSE      403.28 TCPU      355.39
 CHARGE NORMALIZATION FACTOR   1.00000000
 TOTAL ATOMIC CHARGES:
  18.4562200  18.4562200  18.4562200  18.4562196  18.4562196  18.4562200
   5.2732387   5.2732394   5.2732387   5.2732394   5.2732384   5.2732387
   5.2732383   5.2732394   5.2732384   5.2732394   5.2732383   5.2732387
   6.1605488   6.1605488   6.1605488   6.1605488   6.1605489   6.1605489
   6.1605489   6.1605489   6.1605489   6.1605489   6.1605489   6.1605489
   6.1605489   6.1605489   6.1605489   6.1605489   6.1605488   6.1605489
   6.1605488   6.1605489   6.1605488   6.1605489   6.1605488   6.1605489
   0.7955626   0.7955626   0.7955626   0.7955626   0.7955625   0.7955625
   0.7955624   0.7955627   0.7955625   0.7955627   0.7955624   0.7955625
   0.7955625   0.7955627   0.7955627   0.7955625   0.7955626   0.7955625
   0.7955626   0.7955625   0.7955626   0.7955624   0.7955626   0.7955624
   7.6613222   7.6613221   7.6613222   7.6613221   7.6613223   7.6613222
   7.6613226   7.6613222   7.6613223   7.6613222   7.6613226   7.6613222
   7.6613222   7.6613222   7.6613222   7.6613222   7.6613222   7.6613223
   7.6613221   7.6613223   7.6613221   7.6613226   7.6613222   7.6613226
   6.0922779   6.0922782   6.0922779   6.0922782   6.0922783   6.0922779
   6.0922784   6.0922782   6.0922783   6.0922782   6.0922784   6.0922779
   8.5857529   8.5857528   8.5857529   8.5857528   8.5857529   8.5857530
   8.5857528   8.5857528   8.5857529   8.5857528   8.5857528   8.5857530
   8.5857530   8.5857528   8.5857528   8.5857530   8.5857529   8.5857529
   8.5857528   8.5857529   8.5857528   8.5857528   8.5857529   8.5857528
 TTTTTTTTTTTTTTTTTTTTTTTTTTTTTT MOQGAD      TELAPSE      403.30 TCPU      355.41
 TTTTTTTTTTTTTTTTTTTTTTTTTTTTTT SHELLXN     TELAPSE      439.33 TCPU      386.92
 TTTTTTTTTTTTTTTTTTTTTTTTTTTTTT MONMO3      TELAPSE      442.81 TCPU      390.39
 NUMERICALLY INTEGRATED DENSITY    804.0001292416
 TTTTTTTTTTTTTTTTTTTTTTTTTTTTTT NUMDFT      TELAPSE      449.85 TCPU      397.43
 CYC   1 ETOT(AU) -6.521047804514E+03 DETOT  3.28E+01 tst  0.00E+00 PX  1.00E+00
 TTTTTTTTTTTTTTTTTTTTTTTTTTTTTT DIIS        TELAPSE      450.07 TCPU      397.66
 DIIS TEST: 0.22555E+02 AT SCF   CYCLE   1 - MIX   30 %
 TTTTTTTTTTTTTTTTTTTTTTTTTTTTTT FDIK        TELAPSE      459.29 TCPU      406.34
 INSULATING STATE
 TOP OF VALENCE BANDS -    BAND    402; K    5; EIG -2.3842543E-01 AU
 TOP OF VALENCE BANDS -    BAND    402; K    1; EIG -2.3972400E-01 AU
 BOTTOM OF VIRTUAL BANDS - BAND    403; K    5; EIG -1.4811979E-01 AU
 DIRECT ENERGY BAND GAP:   2.4573 eV
 BOTTOM OF VIRTUAL BANDS - BAND    403; K    1; EIG -1.4681976E-01 AU
 TTTTTTTTTTTTTTTTTTTTTTTTTTTTTT PDIG        TELAPSE      460.93 TCPU      407.98
 CHARGE NORMALIZATION FACTOR   1.00000000
 TOTAL ATOMIC CHARGES:
  18.9651391  18.9651391  18.9651391  18.9682862  18.9682862  18.9651391
   5.7114235   5.7103792   5.7114235   5.7103792   5.7110894   5.7114235
   5.7111987   5.7103792   5.7110894   5.7103792   5.7111987   5.7114235
   5.7603714   5.7599482   5.7603714   5.7599482   5.7612403   5.7619744
   5.7607264   5.7618169   5.7612403   5.7618169   5.7607264   5.7619744
   5.7619744   5.7618169   5.7618169   5.7619744   5.7603714   5.7612403
   5.7599482   5.7612403   5.7599482   5.7607264   5.7603714   5.7607264
   0.9336293   0.9336507   0.9336293   0.9336507   0.9336570   0.9334516
   0.9342926   0.9333894   0.9336570   0.9333894   0.9342926   0.9334516
   0.9334516   0.9333894   0.9333894   0.9334516   0.9336293   0.9336570
   0.9336507   0.9336570   0.9336507   0.9342926   0.9336293   0.9342926
   7.4470441   7.4464046   7.4470441   7.4464046   7.4455827   7.4452846
   7.4461184   7.4451355   7.4455827   7.4451355   7.4461184   7.4452846
   7.4452846   7.4451355   7.4451355   7.4452846   7.4470441   7.4455827
   7.4464046   7.4455827   7.4464046   7.4461184   7.4470441   7.4461184
   7.4402463   7.4412978   7.4402463   7.4412978   7.4398936   7.4402463
   7.4393629   7.4412978   7.4398936   7.4412978   7.4393629   7.4402463
   8.0418457   8.0416616   8.0418457   8.0416616   8.0420936   8.0425243
   8.0423201   8.0424358   8.0420936   8.0424358   8.0423201   8.0425243
   8.0425243   8.0424358   8.0424358   8.0425243   8.0418457   8.0420936
   8.0416616   8.0420936   8.0416616   8.0423201   8.0418457   8.0423201
 TTTTTTTTTTTTTTTTTTTTTTTTTTTTTT MOQGAD      TELAPSE      460.95 TCPU      408.00
 TTTTTTTTTTTTTTTTTTTTTTTTTTTTTT SHELLXN     TELAPSE      496.39 TCPU      439.43
 TTTTTTTTTTTTTTTTTTTTTTTTTTTTTT MONMO3      TELAPSE      500.04 TCPU      443.08
 NUMERICALLY INTEGRATED DENSITY    804.0001495577
 TTTTTTTTTTTTTTTTTTTTTTTTTTTTTT NUMDFT      TELAPSE      507.58 TCPU      450.63
 CYC   2 ETOT(AU) -6.520967218705E+03 DETOT  8.06E-02 tst  2.10E-02 PX  2.35E-01
 TTTTTTTTTTTTTTTTTTTTTTTTTTTTTT DIIS        TELAPSE      508.96 TCPU      452.00
 DIIS TEST: 0.24392E+02 AT SCF   CYCLE   2 - DIIS ACTIVE - HISTORY:     2 CYCLES
 TTTTTTTTTTTTTTTTTTTTTTTTTTTTTT FDIK        TELAPSE      519.53 TCPU      460.74
 INSULATING STATE
 TOP OF VALENCE BANDS -    BAND    402; K    5; EIG -2.4379098E-01 AU
 TOP OF VALENCE BANDS -    BAND    402; K    1; EIG -2.4541462E-01 AU
 BOTTOM OF VIRTUAL BANDS - BAND    403; K    3; EIG -7.5339485E-02 AU
 INDIRECT ENERGY BAND GAP:   4.5838 eV
 BOTTOM OF VIRTUAL BANDS - BAND    403; K    1; EIG -7.5164515E-02 AU
 TTTTTTTTTTTTTTTTTTTTTTTTTTTTTT PDIG        TELAPSE      521.18 TCPU      462.39
 CHARGE NORMALIZATION FACTOR   1.00000000
 TOTAL ATOMIC CHARGES:
  18.7492745  18.7492745  18.7492745  18.7494276  18.7494276  18.7492745
   5.3428524   5.3431383   5.3428524   5.3431383   5.3436343   5.3428524
   5.3441677   5.3431383   5.3436343   5.3431383   5.3441677   5.3428524
   6.0370267   6.0373306   6.0370267   6.0373306   6.0368065   6.0368295
   6.0367077   6.0370672   6.0368065   6.0370672   6.0367077   6.0368295
   6.0368295   6.0370672   6.0370672   6.0368295   6.0370267   6.0368065
   6.0373306   6.0368065   6.0373306   6.0367077   6.0370267   6.0367077
   0.8812253   0.8813909   0.8812253   0.8813909   0.8812517   0.8812733
   0.8811968   0.8811190   0.8812517   0.8811190   0.8811968   0.8812733
   0.8812733   0.8811190   0.8811190   0.8812733   0.8812253   0.8812517
   0.8813909   0.8812517   0.8813909   0.8811968   0.8812253   0.8811968
   7.5598436   7.5595830   7.5598436   7.5595830   7.5599403   7.5598755
   7.5596407   7.5598012   7.5599403   7.5598012   7.5596407   7.5598755
   7.5598755   7.5598012   7.5598012   7.5598755   7.5598436   7.5599403
   7.5595830   7.5599403   7.5595830   7.5596407   7.5598436   7.5596407
   6.7758672   6.7759106   6.7758672   6.7759106   6.7758363   6.7758672
   6.7760202   6.7759106   6.7758363   6.7759106   6.7760202   6.7758672
   8.2749351   8.2748305   8.2749351   8.2748305   8.2751868   8.2752969
   8.2750785   8.2751767   8.2751868   8.2751767   8.2750785   8.2752969
   8.2752969   8.2751767   8.2751767   8.2752969   8.2749351   8.2751868
   8.2748305   8.2751868   8.2748305   8.2750785   8.2749351   8.2750785
 TTTTTTTTTTTTTTTTTTTTTTTTTTTTTT MOQGAD      TELAPSE      521.20 TCPU      462.41
 TTTTTTTTTTTTTTTTTTTTTTTTTTTTTT SHELLXN     TELAPSE      556.29 TCPU      493.84
 TTTTTTTTTTTTTTTTTTTTTTTTTTTTTT MONMO3      TELAPSE      559.93 TCPU      497.48
 NUMERICALLY INTEGRATED DENSITY    804.0001358650
 TTTTTTTTTTTTTTTTTTTTTTTTTTTTTT NUMDFT      TELAPSE      567.00 TCPU      504.55
 CYC   3 ETOT(AU) -6.523674247895E+03 DETOT -2.71E+00 tst  7.11E-03 PX  1.45E-01
 TTTTTTTTTTTTTTTTTTTTTTTTTTTTTT DIIS        TELAPSE      567.22 TCPU      504.77
 DIIS TEST: 0.54626E+00 AT SCF   CYCLE   3 - DIIS ACTIVE - HISTORY:     3 CYCLES
 TTTTTTTTTTTTTTTTTTTTTTTTTTTTTT FDIK        TELAPSE      576.50 TCPU      513.50
 INSULATING STATE
 TOP OF VALENCE BANDS -    BAND    402; K    5; EIG -2.5520804E-01 AU
 TOP OF VALENCE BANDS -    BAND    402; K    1; EIG -2.5671217E-01 AU
 BOTTOM OF VIRTUAL BANDS - BAND    403; K    2; EIG -1.0071344E-01 AU
 INDIRECT ENERGY BAND GAP:   4.2040 eV
 BOTTOM OF VIRTUAL BANDS - BAND    403; K    1; EIG -1.0053404E-01 AU
 TTTTTTTTTTTTTTTTTTTTTTTTTTTTTT PDIG        TELAPSE      578.14 TCPU      515.14
 CHARGE NORMALIZATION FACTOR   1.00000000
 TOTAL ATOMIC CHARGES:
  18.6501008  18.6501008  18.6501008  18.6502161  18.6502161  18.6501008
   5.4344306   5.4344155   5.4344306   5.4344155   5.4343245   5.4344306
   5.4342994   5.4344155   5.4343245   5.4344155   5.4342994   5.4344306
   5.9535096   5.9535508   5.9535096   5.9535508   5.9537128   5.9538110
   5.9537264   5.9537451   5.9537128   5.9537451   5.9537264   5.9538110
   5.9538110   5.9537451   5.9537451   5.9538110   5.9535096   5.9537128
   5.9535508   5.9537128   5.9535508   5.9537264   5.9535096   5.9537264
   0.8755665   0.8755703   0.8755665   0.8755703   0.8755829   0.8756464
   0.8755595   0.8756702   0.8755829   0.8756702   0.8755595   0.8756464
   0.8756464   0.8756702   0.8756702   0.8756464   0.8755665   0.8755829
   0.8755703   0.8755829   0.8755703   0.8755595   0.8755665   0.8755595
   7.6034950   7.6034743   7.6034950   7.6034743   7.6033778   7.6032537
   7.6033947   7.6033252   7.6033778   7.6033252   7.6033947   7.6032537
   7.6032537   7.6033252   7.6033252   7.6032537   7.6034950   7.6033778
   7.6034743   7.6033778   7.6034743   7.6033947   7.6034950   7.6033947
   6.7867666   6.7867212   6.7867666   6.7867212   6.7866946   6.7867666
   6.7866284   6.7867212   6.7866946   6.7867212   6.7866284   6.7867666
   8.2942538   8.2942290   8.2942538   8.2942290   8.2942796   8.2942163
   8.2943075   8.2942257   8.2942796   8.2942257   8.2943075   8.2942163
   8.2942163   8.2942257   8.2942257   8.2942163   8.2942538   8.2942796
   8.2942290   8.2942796   8.2942290   8.2943075   8.2942538   8.2943075
 TTTTTTTTTTTTTTTTTTTTTTTTTTTTTT MOQGAD      TELAPSE      578.16 TCPU      515.17
 TTTTTTTTTTTTTTTTTTTTTTTTTTTTTT SHELLXN     TELAPSE      614.58 TCPU      546.59
 TTTTTTTTTTTTTTTTTTTTTTTTTTTTTT MONMO3      TELAPSE      618.23 TCPU      550.23
 NUMERICALLY INTEGRATED DENSITY    804.0001371868
 TTTTTTTTTTTTTTTTTTTTTTTTTTTTTT NUMDFT      TELAPSE      625.28 TCPU      557.28
 CYC   4 ETOT(AU) -6.523743885414E+03 DETOT -6.96E-02 tst  4.09E-04 PX  2.21E-02
 TTTTTTTTTTTTTTTTTTTTTTTTTTTTTT DIIS        TELAPSE      625.50 TCPU      557.51
 DIIS TEST: 0.12552E+00 AT SCF   CYCLE   4 - DIIS ACTIVE - HISTORY:     4 CYCLES
 TTTTTTTTTTTTTTTTTTTTTTTTTTTTTT FDIK        TELAPSE      633.93 TCPU      565.39
 INSULATING STATE
 TOP OF VALENCE BANDS -    BAND    402; K    5; EIG -2.5866696E-01 AU
 TOP OF VALENCE BANDS -    BAND    402; K    1; EIG -2.6019153E-01 AU
 BOTTOM OF VIRTUAL BANDS - BAND    403; K    2; EIG -9.7500329E-02 AU
 INDIRECT ENERGY BAND GAP:   4.3856 eV
 BOTTOM OF VIRTUAL BANDS - BAND    403; K    1; EIG -9.7316194E-02 AU
 TTTTTTTTTTTTTTTTTTTTTTTTTTTTTT PDIG        TELAPSE      635.57 TCPU      567.03
 CHARGE NORMALIZATION FACTOR   1.00000000
 TOTAL ATOMIC CHARGES:
  18.6469496  18.6469496  18.6469496  18.6466896  18.6466896  18.6469496
   5.4076028   5.4075571   5.4076028   5.4075571   5.4074178   5.4076028
   5.4073651   5.4075571   5.4074178   5.4075571   5.4073651   5.4076028
   6.0009426   6.0009275   6.0009426   6.0009275   6.0008880   6.0008433
   6.0008655   6.0008694   6.0008880   6.0008694   6.0008655   6.0008433
   6.0008433   6.0008694   6.0008694   6.0008433   6.0009426   6.0008880
   6.0009275   6.0008880   6.0009275   6.0008655   6.0009426   6.0008655
   0.8668076   0.8668472   0.8668076   0.8668472   0.8668186   0.8668697
   0.8668587   0.8668438   0.8668186   0.8668438   0.8668587   0.8668697
   0.8668697   0.8668438   0.8668438   0.8668697   0.8668076   0.8668186
   0.8668472   0.8668186   0.8668472   0.8668587   0.8668076   0.8668587
   7.5847688   7.5847795   7.5847688   7.5847795   7.5848603   7.5848529
   7.5848628   7.5848433   7.5848603   7.5848433   7.5848628   7.5848529
   7.5848529   7.5848433   7.5848433   7.5848529   7.5847688   7.5848603
   7.5847795   7.5848603   7.5847795   7.5848628   7.5847688   7.5848628
   6.8012564   6.8012107   6.8012564   6.8012107   6.8013092   6.8012564
   6.8012557   6.8012107   6.8013092   6.8012107   6.8012557   6.8012564
   8.2812968   8.2813334   8.2812968   8.2813334   8.2813092   8.2814013
   8.2813404   8.2813742   8.2813092   8.2813742   8.2813404   8.2814013
   8.2814013   8.2813742   8.2813742   8.2814013   8.2812968   8.2813092
   8.2813334   8.2813092   8.2813334   8.2813404   8.2812968   8.2813404
 TTTTTTTTTTTTTTTTTTTTTTTTTTTTTT MOQGAD      TELAPSE      635.60 TCPU      567.05
 TTTTTTTTTTTTTTTTTTTTTTTTTTTTTT SHELLXN     TELAPSE      670.66 TCPU      598.47
 TTTTTTTTTTTTTTTTTTTTTTTTTTTTTT MONMO3      TELAPSE      674.33 TCPU      602.13
 NUMERICALLY INTEGRATED DENSITY    804.0001359460
 TTTTTTTTTTTTTTTTTTTTTTTTTTTTTT NUMDFT      TELAPSE      681.37 TCPU      609.18
 CYC   5 ETOT(AU) -6.523759253049E+03 DETOT -1.54E-02 tst  7.86E-05 PX  7.58E-03
 TTTTTTTTTTTTTTTTTTTTTTTTTTTTTT DIIS        TELAPSE      681.72 TCPU      609.52
 DIIS TEST: 0.15462E-01 AT SCF   CYCLE   5 - DIIS ACTIVE - HISTORY:     5 CYCLES
 TTTTTTTTTTTTTTTTTTTTTTTTTTTTTT FDIK        TELAPSE      691.04 TCPU      617.50
 INSULATING STATE
 TOP OF VALENCE BANDS -    BAND    402; K    5; EIG -2.5598708E-01 AU
 TOP OF VALENCE BANDS -    BAND    402; K    1; EIG -2.5751682E-01 AU
 BOTTOM OF VIRTUAL BANDS - BAND    403; K    3; EIG -9.5669026E-02 AU
 INDIRECT ENERGY BAND GAP:   4.3625 eV
 BOTTOM OF VIRTUAL BANDS - BAND    403; K    1; EIG -9.5484477E-02 AU
 TTTTTTTTTTTTTTTTTTTTTTTTTTTTTT PDIG        TELAPSE      692.68 TCPU      619.14
 CHARGE NORMALIZATION FACTOR   1.00000000
 TOTAL ATOMIC CHARGES:
  18.6570659  18.6570659  18.6570659  18.6570463  18.6570463  18.6570659
   5.4070347   5.4070411   5.4070347   5.4070411   5.4070456   5.4070347
   5.4070313   5.4070411   5.4070456   5.4070411   5.4070313   5.4070347
   5.9887961   5.9887920   5.9887961   5.9887920   5.9887879   5.9887951
   5.9887778   5.9887947   5.9887879   5.9887947   5.9887778   5.9887951
   5.9887951   5.9887947   5.9887947   5.9887951   5.9887961   5.9887879
   5.9887920   5.9887879   5.9887920   5.9887778   5.9887961   5.9887778
   0.8712721   0.8712785   0.8712721   0.8712785   0.8712759   0.8712732
   0.8712828   0.8712784   0.8712759   0.8712784   0.8712828   0.8712732
   0.8712732   0.8712784   0.8712784   0.8712732   0.8712721   0.8712759
   0.8712785   0.8712759   0.8712785   0.8712828   0.8712721   0.8712828
   7.5894433   7.5894228   7.5894433   7.5894228   7.5894407   7.5894411
   7.5894515   7.5894474   7.5894407   7.5894474   7.5894515   7.5894411
   7.5894411   7.5894474   7.5894474   7.5894411   7.5894433   7.5894407
   7.5894228   7.5894407   7.5894228   7.5894515   7.5894433   7.5894515
   6.7914400   6.7914332   6.7914400   6.7914332   6.7914294   6.7914400
   6.7914231   6.7914332   6.7914294   6.7914332   6.7914231   6.7914400
   8.2869830   8.2869865   8.2869830   8.2869865   8.2869898   8.2869954
   8.2869945   8.2869967   8.2869898   8.2869967   8.2869945   8.2869954
   8.2869954   8.2869967   8.2869967   8.2869954   8.2869830   8.2869898
   8.2869865   8.2869898   8.2869865   8.2869945   8.2869830   8.2869945
 TTTTTTTTTTTTTTTTTTTTTTTTTTTTTT MOQGAD      TELAPSE      692.70 TCPU      619.16
 TTTTTTTTTTTTTTTTTTTTTTTTTTTTTT SHELLXN     TELAPSE      731.52 TCPU      650.53
 TTTTTTTTTTTTTTTTTTTTTTTTTTTTTT MONMO3      TELAPSE      735.22 TCPU      654.23
 NUMERICALLY INTEGRATED DENSITY    804.0001360483
 TTTTTTTTTTTTTTTTTTTTTTTTTTTTTT NUMDFT      TELAPSE      742.29 TCPU      661.30
 CYC   6 ETOT(AU) -6.523761173903E+03 DETOT -1.92E-03 tst  2.13E-06 PX  3.55E-03
 TTTTTTTTTTTTTTTTTTTTTTTTTTTTTT DIIS        TELAPSE      742.52 TCPU      661.53
 DIIS TEST: 0.73691E-03 AT SCF   CYCLE   6 - DIIS ACTIVE - HISTORY:     6 CYCLES
 TTTTTTTTTTTTTTTTTTTTTTTTTTTTTT FDIK        TELAPSE      752.22 TCPU      670.68
 INSULATING STATE
 TOP OF VALENCE BANDS -    BAND    402; K    5; EIG -2.5661992E-01 AU
 TOP OF VALENCE BANDS -    BAND    402; K    1; EIG -2.5814299E-01 AU
 BOTTOM OF VIRTUAL BANDS - BAND    403; K    3; EIG -9.5714806E-02 AU
 INDIRECT ENERGY BAND GAP:   4.3785 eV
 BOTTOM OF VIRTUAL BANDS - BAND    403; K    1; EIG -9.5529953E-02 AU
 TTTTTTTTTTTTTTTTTTTTTTTTTTTTTT PDIG        TELAPSE      753.86 TCPU      672.32
 CHARGE NORMALIZATION FACTOR   1.00000000
 TOTAL ATOMIC CHARGES:
  18.6538959  18.6538959  18.6538959  18.6538983  18.6538983  18.6538959
   5.4086223   5.4086233   5.4086223   5.4086233   5.4086201   5.4086223
   5.4086205   5.4086233   5.4086201   5.4086233   5.4086205   5.4086223
   5.9906674   5.9906651   5.9906674   5.9906651   5.9906658   5.9906680
   5.9906653   5.9906689   5.9906658   5.9906689   5.9906653   5.9906680
   5.9906680   5.9906689   5.9906689   5.9906680   5.9906674   5.9906658
   5.9906651   5.9906658   5.9906651   5.9906653   5.9906674   5.9906653
   0.8705612   0.8705633   0.8705612   0.8705633   0.8705632   0.8705645
   0.8705638   0.8705628   0.8705632   0.8705628   0.8705638   0.8705645
   0.8705645   0.8705628   0.8705628   0.8705645   0.8705612   0.8705632
   0.8705633   0.8705632   0.8705633   0.8705638   0.8705612   0.8705638
   7.5890789   7.5890809   7.5890789   7.5890809   7.5890785   7.5890765
   7.5890798   7.5890777   7.5890785   7.5890777   7.5890798   7.5890765
   7.5890765   7.5890777   7.5890777   7.5890765   7.5890789   7.5890785
   7.5890809   7.5890785   7.5890809   7.5890798   7.5890789   7.5890798
   6.7926107   6.7926122   6.7926107   6.7926122   6.7926043   6.7926107
   6.7926075   6.7926122   6.7926043   6.7926122   6.7926075   6.7926107
   8.2856063   8.2856033   8.2856063   8.2856033   8.2856048   8.2855952
   8.2856041   8.2855950   8.2856048   8.2855950   8.2856041   8.2855952
   8.2855952   8.2855950   8.2855950   8.2855952   8.2856063   8.2856048
   8.2856033   8.2856048   8.2856033   8.2856041   8.2856063   8.2856041
 TTTTTTTTTTTTTTTTTTTTTTTTTTTTTT MOQGAD      TELAPSE      753.88 TCPU      672.34
 TTTTTTTTTTTTTTTTTTTTTTTTTTTTTT SHELLXN     TELAPSE      790.13 TCPU      703.72
 TTTTTTTTTTTTTTTTTTTTTTTTTTTTTT MONMO3      TELAPSE      793.83 TCPU      707.41
 NUMERICALLY INTEGRATED DENSITY    804.0001360290
 TTTTTTTTTTTTTTTTTTTTTTTTTTTTTT NUMDFT      TELAPSE      800.88 TCPU      714.47
 CYC   7 ETOT(AU) -6.523761266478E+03 DETOT -9.26E-05 tst  3.22E-07 PX  5.35E-04
 TTTTTTTTTTTTTTTTTTTTTTTTTTTTTT DIIS        TELAPSE      801.15 TCPU      714.73
 DIIS TEST: 0.10425E-03 AT SCF   CYCLE   7 - DIIS ACTIVE - HISTORY:     7 CYCLES
 TTTTTTTTTTTTTTTTTTTTTTTTTTTTTT FDIK        TELAPSE      809.80 TCPU      722.35
 INSULATING STATE
 TOP OF VALENCE BANDS -    BAND    402; K    5; EIG -2.5646979E-01 AU
 TOP OF VALENCE BANDS -    BAND    402; K    1; EIG -2.5799558E-01 AU
 BOTTOM OF VIRTUAL BANDS - BAND    403; K    4; EIG -9.5916622E-02 AU
 INDIRECT ENERGY BAND GAP:   4.3689 eV
 BOTTOM OF VIRTUAL BANDS - BAND    403; K    1; EIG -9.5731387E-02 AU
 TTTTTTTTTTTTTTTTTTTTTTTTTTTTTT PDIG        TELAPSE      811.45 TCPU      723.99
 CHARGE NORMALIZATION FACTOR   1.00000000
 TOTAL ATOMIC CHARGES:
  18.6546878  18.6546878  18.6546878  18.6546892  18.6546892  18.6546878
   5.4068439   5.4068438   5.4068439   5.4068438   5.4068449   5.4068439
   5.4068448   5.4068438   5.4068449   5.4068438   5.4068448   5.4068439
   5.9903193   5.9903187   5.9903193   5.9903187   5.9903216   5.9903176
   5.9903209   5.9903178   5.9903216   5.9903178   5.9903209   5.9903176
   5.9903176   5.9903178   5.9903178   5.9903176   5.9903193   5.9903216
   5.9903187   5.9903216   5.9903187   5.9903209   5.9903193   5.9903209
   0.8706919   0.8706927   0.8706919   0.8706927   0.8706920   0.8706940
   0.8706921   0.8706933   0.8706920   0.8706933   0.8706921   0.8706940
   0.8706940   0.8706933   0.8706933   0.8706940   0.8706919   0.8706920
   0.8706927   0.8706920   0.8706927   0.8706921   0.8706919   0.8706921
   7.5890885   7.5890897   7.5890885   7.5890897   7.5890856   7.5890872
   7.5890869   7.5890874   7.5890856   7.5890874   7.5890869   7.5890872
   7.5890872   7.5890874   7.5890874   7.5890872   7.5890885   7.5890856
   7.5890897   7.5890856   7.5890897   7.5890869   7.5890885   7.5890869
   6.7927319   6.7927321   6.7927319   6.7927321   6.7927322   6.7927319
   6.7927334   6.7927321   6.7927322   6.7927321   6.7927334   6.7927319
   8.2864367   8.2864369   8.2864367   8.2864369   8.2864394   8.2864445
   8.2864394   8.2864439   8.2864394   8.2864439   8.2864394   8.2864445
   8.2864445   8.2864439   8.2864439   8.2864445   8.2864367   8.2864394
   8.2864369   8.2864394   8.2864369   8.2864394   8.2864367   8.2864394
 TTTTTTTTTTTTTTTTTTTTTTTTTTTTTT MOQGAD      TELAPSE      811.47 TCPU      724.02
 TTTTTTTTTTTTTTTTTTTTTTTTTTTTTT SHELLXN     TELAPSE      847.15 TCPU      755.38
 TTTTTTTTTTTTTTTTTTTTTTTTTTTTTT MONMO3      TELAPSE      850.89 TCPU      759.12
 NUMERICALLY INTEGRATED DENSITY    804.0001359818
 TTTTTTTTTTTTTTTTTTTTTTTTTTTTTT NUMDFT      TELAPSE      857.94 TCPU      766.17
 CYC   8 ETOT(AU) -6.523761269136E+03 DETOT -2.66E-06 tst  6.27E-08 PX  4.33E-04
 TTTTTTTTTTTTTTTTTTTTTTTTTTTTTT DIIS        TELAPSE      858.18 TCPU      766.41
 DIIS TEST: 0.38305E-04 AT SCF   CYCLE   8 - DIIS ACTIVE - HISTORY:     8 CYCLES
 TTTTTTTTTTTTTTTTTTTTTTTTTTTTTT FDIK        TELAPSE      867.07 TCPU      774.76
 INSULATING STATE
 TOP OF VALENCE BANDS -    BAND    402; K    5; EIG -2.5652480E-01 AU
 TOP OF VALENCE BANDS -    BAND    402; K    1; EIG -2.5804932E-01 AU
 BOTTOM OF VIRTUAL BANDS - BAND    403; K    2; EIG -9.5808807E-02 AU
 INDIRECT ENERGY BAND GAP:   4.3733 eV
 BOTTOM OF VIRTUAL BANDS - BAND    403; K    1; EIG -9.5623411E-02 AU
 TTTTTTTTTTTTTTTTTTTTTTTTTTTTTT PDIG        TELAPSE      868.72 TCPU      776.40
 CHARGE NORMALIZATION FACTOR   1.00000000
 TOTAL ATOMIC CHARGES:
  18.6544951  18.6544951  18.6544951  18.6544945  18.6544945  18.6544951
   5.4074288   5.4074289   5.4074288   5.4074289   5.4074274   5.4074288
   5.4074262   5.4074289   5.4074274   5.4074289   5.4074262   5.4074288
   5.9904373   5.9904361   5.9904373   5.9904361   5.9904380   5.9904384
   5.9904379   5.9904397   5.9904380   5.9904397   5.9904379   5.9904384
   5.9904384   5.9904397   5.9904397   5.9904384   5.9904373   5.9904380
   5.9904361   5.9904380   5.9904361   5.9904379   5.9904373   5.9904379
   0.8706435   0.8706438   0.8706435   0.8706438   0.8706441   0.8706444
   0.8706434   0.8706441   0.8706441   0.8706441   0.8706434   0.8706444
   0.8706444   0.8706441   0.8706441   0.8706444   0.8706435   0.8706441
   0.8706438   0.8706441   0.8706438   0.8706434   0.8706435   0.8706434
   7.5892497   7.5892506   7.5892497   7.5892506   7.5892499   7.5892499
   7.5892514   7.5892498   7.5892499   7.5892498   7.5892514   7.5892499
   7.5892499   7.5892498   7.5892498   7.5892499   7.5892497   7.5892499
   7.5892506   7.5892499   7.5892506   7.5892514   7.5892497   7.5892514
   6.7925901   6.7925905   6.7925901   6.7925905   6.7925920   6.7925901
   6.7925941   6.7925905   6.7925920   6.7925905   6.7925941   6.7925901
   8.2860347   8.2860348   8.2860347   8.2860348   8.2860341   8.2860355
   8.2860336   8.2860349   8.2860341   8.2860349   8.2860336   8.2860355
   8.2860355   8.2860349   8.2860349   8.2860355   8.2860347   8.2860341
   8.2860348   8.2860341   8.2860348   8.2860336   8.2860347   8.2860336
 TTTTTTTTTTTTTTTTTTTTTTTTTTTTTT MOQGAD      TELAPSE      868.74 TCPU      776.42
 TTTTTTTTTTTTTTTTTTTTTTTTTTTTTT SHELLXN     TELAPSE      904.94 TCPU      807.82
 TTTTTTTTTTTTTTTTTTTTTTTTTTTTTT MONMO3      TELAPSE      909.07 TCPU      811.95
 NUMERICALLY INTEGRATED DENSITY    804.0001359956
 TTTTTTTTTTTTTTTTTTTTTTTTTTTTTT NUMDFT      TELAPSE      916.13 TCPU      819.01
 CYC   9 ETOT(AU) -6.523761276822E+03 DETOT -7.69E-06 tst  2.17E-08 PX  1.57E-04
 TTTTTTTTTTTTTTTTTTTTTTTTTTTTTT DIIS        TELAPSE      916.37 TCPU      819.25
 DIIS TEST: 0.25350E-05 AT SCF   CYCLE   9 - DIIS ACTIVE - HISTORY:     9 CYCLES
 TTTTTTTTTTTTTTTTTTTTTTTTTTTTTT FDIK        TELAPSE      927.53 TCPU      829.86
 INSULATING STATE
 TOP OF VALENCE BANDS -    BAND    402; K    5; EIG -2.5651879E-01 AU
 TOP OF VALENCE BANDS -    BAND    402; K    1; EIG -2.5804328E-01 AU
 BOTTOM OF VIRTUAL BANDS - BAND    403; K    3; EIG -9.5816654E-02 AU
 INDIRECT ENERGY BAND GAP:   4.3729 eV
 BOTTOM OF VIRTUAL BANDS - BAND    403; K    1; EIG -9.5631335E-02 AU
 TTTTTTTTTTTTTTTTTTTTTTTTTTTTTT PDIG        TELAPSE      929.18 TCPU      831.51
 CHARGE NORMALIZATION FACTOR   1.00000000
 TOTAL ATOMIC CHARGES:
  18.6545586  18.6545586  18.6545586  18.6545585  18.6545585  18.6545586
   5.4075556   5.4075563   5.4075556   5.4075563   5.4075548   5.4075556
   5.4075553   5.4075563   5.4075548   5.4075563   5.4075553   5.4075556
   5.9904114   5.9904117   5.9904114   5.9904117   5.9904107   5.9904116
   5.9904112   5.9904111   5.9904107   5.9904111   5.9904112   5.9904116
   5.9904116   5.9904111   5.9904111   5.9904116   5.9904114   5.9904107
   5.9904117   5.9904107   5.9904117   5.9904112   5.9904114   5.9904112
   0.8706605   0.8706605   0.8706605   0.8706605   0.8706606   0.8706606
   0.8706603   0.8706609   0.8706606   0.8706609   0.8706603   0.8706606
   0.8706606   0.8706609   0.8706609   0.8706606   0.8706605   0.8706606
   0.8706605   0.8706606   0.8706605   0.8706603   0.8706605   0.8706603
   7.5891305   7.5891304   7.5891305   7.5891304   7.5891310   7.5891300
   7.5891310   7.5891305   7.5891310   7.5891305   7.5891310   7.5891300
   7.5891300   7.5891305   7.5891305   7.5891300   7.5891305   7.5891310
   7.5891304   7.5891310   7.5891304   7.5891310   7.5891305   7.5891310
   6.7924949   6.7924950   6.7924949   6.7924950   6.7924946   6.7924949
   6.7924944   6.7924950   6.7924946   6.7924950   6.7924944   6.7924949
   8.2861331   8.2861326   8.2861331   8.2861326   8.2861331   8.2861321
   8.2861331   8.2861323   8.2861331   8.2861323   8.2861331   8.2861321
   8.2861321   8.2861323   8.2861323   8.2861321   8.2861331   8.2861331
   8.2861326   8.2861331   8.2861326   8.2861331   8.2861331   8.2861331
 TTTTTTTTTTTTTTTTTTTTTTTTTTTTTT MOQGAD      TELAPSE      929.20 TCPU      831.53
 TTTTTTTTTTTTTTTTTTTTTTTTTTTTTT SHELLXN     TELAPSE      965.26 TCPU      863.25
 TTTTTTTTTTTTTTTTTTTTTTTTTTTTTT MONMO3      TELAPSE      968.64 TCPU      866.62
 NUMERICALLY INTEGRATED DENSITY    804.0001359957
 TTTTTTTTTTTTTTTTTTTTTTTTTTTTTT NUMDFT      TELAPSE      975.69 TCPU      873.67
 CYC  10 ETOT(AU) -6.523761276413E+03 DETOT  4.09E-07 tst  4.98E-10 PX  5.90E-05
 TTTTTTTTTTTTTTTTTTTTTTTTTTTTTT DIIS        TELAPSE      976.06 TCPU      874.04
 DIIS TEST: 0.59794E-06 AT SCF   CYCLE  10 - DIIS ACTIVE - HISTORY:    10 CYCLES
 TTTTTTTTTTTTTTTTTTTTTTTTTTTTTT FDIK        TELAPSE      984.67 TCPU      881.94
 INSULATING STATE
 TOP OF VALENCE BANDS -    BAND    402; K    5; EIG -2.5651731E-01 AU
 TOP OF VALENCE BANDS -    BAND    402; K    1; EIG -2.5804188E-01 AU
 BOTTOM OF VIRTUAL BANDS - BAND    403; K    2; EIG -9.5821582E-02 AU
 INDIRECT ENERGY BAND GAP:   4.3728 eV
 BOTTOM OF VIRTUAL BANDS - BAND    403; K    1; EIG -9.5636220E-02 AU
 TTTTTTTTTTTTTTTTTTTTTTTTTTTTTT PDIG        TELAPSE      986.32 TCPU      883.58
 CHARGE NORMALIZATION FACTOR   1.00000000
 TOTAL ATOMIC CHARGES:
  18.6544960  18.6544960  18.6544960  18.6544955  18.6544955  18.6544960
   5.4074034   5.4074042   5.4074034   5.4074042   5.4074024   5.4074034
   5.4074026   5.4074042   5.4074024   5.4074042   5.4074026   5.4074034
   5.9904198   5.9904200   5.9904198   5.9904200   5.9904197   5.9904201
   5.9904201   5.9904198   5.9904197   5.9904198   5.9904201   5.9904201
   5.9904201   5.9904198   5.9904198   5.9904201   5.9904198   5.9904197
   5.9904200   5.9904197   5.9904200   5.9904201   5.9904198   5.9904201
   0.8706552   0.8706551   0.8706552   0.8706551   0.8706550   0.8706551
   0.8706548   0.8706554   0.8706550   0.8706554   0.8706548   0.8706551
   0.8706551   0.8706554   0.8706554   0.8706551   0.8706552   0.8706550
   0.8706551   0.8706550   0.8706551   0.8706548   0.8706552   0.8706548
   7.5892014   7.5892011   7.5892014   7.5892011   7.5892019   7.5892011
   7.5892020   7.5892014   7.5892019   7.5892014   7.5892020   7.5892011
   7.5892011   7.5892014   7.5892014   7.5892011   7.5892014   7.5892019
   7.5892011   7.5892019   7.5892011   7.5892020   7.5892014   7.5892020
   6.7925849   6.7925853   6.7925849   6.7925853   6.7925854   6.7925849
   6.7925853   6.7925853   6.7925854   6.7925853   6.7925853   6.7925849
   8.2861051   8.2861049   8.2861051   8.2861049   8.2861053   8.2861056
   8.2861052   8.2861054   8.2861053   8.2861054   8.2861052   8.2861056
   8.2861056   8.2861054   8.2861054   8.2861056   8.2861051   8.2861053
   8.2861049   8.2861053   8.2861049   8.2861052   8.2861051   8.2861052
 TTTTTTTTTTTTTTTTTTTTTTTTTTTTTT MOQGAD      TELAPSE      986.34 TCPU      883.60
 TTTTTTTTTTTTTTTTTTTTTTTTTTTTTT SHELLXN     TELAPSE     1022.88 TCPU      915.14
 TTTTTTTTTTTTTTTTTTTTTTTTTTTTTT MONMO3      TELAPSE     1026.87 TCPU      919.12
 NUMERICALLY INTEGRATED DENSITY    804.0001359934
 TTTTTTTTTTTTTTTTTTTTTTTTTTTTTT NUMDFT      TELAPSE     1033.90 TCPU      926.16
 CYC  11 ETOT(AU) -6.523761276718E+03 DETOT -3.04E-07 tst  1.35E-10 PX  3.54E-05
 TTTTTTTTTTTTTTTTTTTTTTTTTTTTTT DIIS        TELAPSE     1034.15 TCPU      926.40
 DIIS TEST: 0.14913E-06 AT SCF   CYCLE  11 - DIIS ACTIVE - HISTORY:    11 CYCLES
 TTTTTTTTTTTTTTTTTTTTTTTTTTTTTT FDIK        TELAPSE     1045.31 TCPU      937.02
 INSULATING STATE
 TOP OF VALENCE BANDS -    BAND    402; K    5; EIG -2.5651892E-01 AU
 TOP OF VALENCE BANDS -    BAND    402; K    1; EIG -2.5804345E-01 AU
 BOTTOM OF VIRTUAL BANDS - BAND    403; K    2; EIG -9.5818997E-02 AU
 INDIRECT ENERGY BAND GAP:   4.3729 eV
 BOTTOM OF VIRTUAL BANDS - BAND    403; K    1; EIG -9.5633625E-02 AU
 TTTTTTTTTTTTTTTTTTTTTTTTTTTTTT PDIG        TELAPSE     1046.96 TCPU      938.66
 CHARGE NORMALIZATION FACTOR   1.00000000
 TOTAL ATOMIC CHARGES:
  18.6545277  18.6545277  18.6545277  18.6545273  18.6545273  18.6545277
   5.4074462   5.4074472   5.4074462   5.4074472   5.4074459   5.4074462
   5.4074462   5.4074472   5.4074459   5.4074472   5.4074462   5.4074462
   5.9904168   5.9904170   5.9904168   5.9904170   5.9904173   5.9904172
   5.9904173   5.9904173   5.9904173   5.9904173   5.9904173   5.9904172
   5.9904172   5.9904173   5.9904173   5.9904172   5.9904168   5.9904173
   5.9904170   5.9904173   5.9904170   5.9904173   5.9904168   5.9904173
   0.8706550   0.8706550   0.8706550   0.8706550   0.8706549   0.8706549
   0.8706548   0.8706551   0.8706549   0.8706551   0.8706548   0.8706549
   0.8706549   0.8706551   0.8706551   0.8706549   0.8706550   0.8706549
   0.8706550   0.8706549   0.8706550   0.8706548   0.8706550   0.8706548
   7.5891877   7.5891875   7.5891877   7.5891875   7.5891875   7.5891876
   7.5891878   7.5891874   7.5891875   7.5891874   7.5891878   7.5891876
   7.5891876   7.5891874   7.5891874   7.5891876   7.5891877   7.5891875
   7.5891875   7.5891875   7.5891875   7.5891878   7.5891877   7.5891878
   6.7925499   6.7925502   6.7925499   6.7925502   6.7925505   6.7925499
   6.7925507   6.7925502   6.7925505   6.7925502   6.7925507   6.7925499
   8.2861100   8.2861101   8.2861100   8.2861101   8.2861099   8.2861104
   8.2861098   8.2861100   8.2861099   8.2861100   8.2861098   8.2861104
   8.2861104   8.2861100   8.2861100   8.2861104   8.2861100   8.2861099
   8.2861101   8.2861099   8.2861101   8.2861098   8.2861100   8.2861098
 TTTTTTTTTTTTTTTTTTTTTTTTTTTTTT MOQGAD      TELAPSE     1046.98 TCPU      938.68
 TTTTTTTTTTTTTTTTTTTTTTTTTTTTTT SHELLXN     TELAPSE     1081.93 TCPU      970.06
 TTTTTTTTTTTTTTTTTTTTTTTTTTTTTT MONMO3      TELAPSE     1085.67 TCPU      973.80
 NUMERICALLY INTEGRATED DENSITY    804.0001359942
 TTTTTTTTTTTTTTTTTTTTTTTTTTTTTT NUMDFT      TELAPSE     1092.72 TCPU      980.85
 CYC  12 ETOT(AU) -6.523761276675E+03 DETOT  4.32E-08 tst  2.35E-11 PX  1.50E-05
 TTTTTTTTTTTTTTTTTTTTTTTTTTTTTT DIIS        TELAPSE     1092.97 TCPU      981.10
 DIIS TEST: 0.79980E-08 AT SCF   CYCLE  12 - DIIS ACTIVE - HISTORY:    12 CYCLES
 TTTTTTTTTTTTTTTTTTTTTTTTTTTTTT FDIK        TELAPSE     1104.99 TCPU      992.57
 INSULATING STATE
 TOP OF VALENCE BANDS -    BAND    402; K    5; EIG -2.5651877E-01 AU
 TOP OF VALENCE BANDS -    BAND    402; K    1; EIG -2.5804330E-01 AU
 BOTTOM OF VIRTUAL BANDS - BAND    403; K    3; EIG -9.5819373E-02 AU
 INDIRECT ENERGY BAND GAP:   4.3729 eV
 BOTTOM OF VIRTUAL BANDS - BAND    403; K    1; EIG -9.5634026E-02 AU
 TTTTTTTTTTTTTTTTTTTTTTTTTTTTTT PDIG        TELAPSE     1106.64 TCPU      994.22
 CHARGE NORMALIZATION FACTOR   1.00000000
 TOTAL ATOMIC CHARGES:
  18.6545227  18.6545227  18.6545227  18.6545223  18.6545223  18.6545227
   5.4074555   5.4074563   5.4074555   5.4074563   5.4074552   5.4074555
   5.4074554   5.4074563   5.4074552   5.4074563   5.4074554   5.4074555
   5.9904196   5.9904196   5.9904196   5.9904196   5.9904195   5.9904197
   5.9904196   5.9904199   5.9904195   5.9904199   5.9904196   5.9904197
   5.9904197   5.9904199   5.9904199   5.9904197   5.9904196   5.9904195
   5.9904196   5.9904195   5.9904196   5.9904196   5.9904196   5.9904196
   0.8706560   0.8706560   0.8706560   0.8706560   0.8706560   0.8706559
   0.8706559   0.8706561   0.8706560   0.8706561   0.8706559   0.8706559
   0.8706559   0.8706561   0.8706561   0.8706559   0.8706560   0.8706560
   0.8706560   0.8706560   0.8706560   0.8706559   0.8706560   0.8706559
   7.5891774   7.5891773   7.5891774   7.5891773   7.5891774   7.5891771
   7.5891777   7.5891771   7.5891774   7.5891771   7.5891777   7.5891771
   7.5891771   7.5891771   7.5891771   7.5891771   7.5891774   7.5891774
   7.5891773   7.5891774   7.5891773   7.5891777   7.5891774   7.5891777
   6.7925508   6.7925511   6.7925508   6.7925511   6.7925511   6.7925508
   6.7925512   6.7925511   6.7925511   6.7925511   6.7925512   6.7925508
   8.2861132   8.2861128   8.2861132   8.2861128   8.2861132   8.2861129
   8.2861131   8.2861130   8.2861132   8.2861130   8.2861131   8.2861129
   8.2861129   8.2861130   8.2861130   8.2861129   8.2861132   8.2861132
   8.2861128   8.2861132   8.2861128   8.2861131   8.2861132   8.2861131
 TTTTTTTTTTTTTTTTTTTTTTTTTTTTTT MOQGAD      TELAPSE     1106.66 TCPU      994.24
 TTTTTTTTTTTTTTTTTTTTTTTTTTTTTT SHELLXN     TELAPSE     1145.59 TCPU     1025.57
 TTTTTTTTTTTTTTTTTTTTTTTTTTTTTT MONMO3      TELAPSE     1149.35 TCPU     1029.33
 NUMERICALLY INTEGRATED DENSITY    804.0001359941
 TTTTTTTTTTTTTTTTTTTTTTTTTTTTTT NUMDFT      TELAPSE     1156.41 TCPU     1036.39
 CYC  13 ETOT(AU) -6.523761276669E+03 DETOT  5.47E-09 tst  1.87E-12 PX  4.34E-06
 TTTTTTTTTTTTTTTTTTTTTTTTTTTTTT DIIS        TELAPSE     1156.80 TCPU     1036.78
 DIIS TEST: 0.44501E-08 AT SCF   CYCLE  13 - DIIS ACTIVE - HISTORY:    13 CYCLES
 TTTTTTTTTTTTTTTTTTTTTTTTTTTTTT FDIK        TELAPSE     1166.77 TCPU     1046.13
 INSULATING STATE
 TOP OF VALENCE BANDS -    BAND    402; K    5; EIG -2.5651861E-01 AU
 TOP OF VALENCE BANDS -    BAND    402; K    1; EIG -2.5804314E-01 AU
 BOTTOM OF VIRTUAL BANDS - BAND    403; K    2; EIG -9.5819186E-02 AU
 INDIRECT ENERGY BAND GAP:   4.3729 eV
 BOTTOM OF VIRTUAL BANDS - BAND    403; K    1; EIG -9.5633816E-02 AU
 TTTTTTTTTTTTTTTTTTTTTTTTTTTTTT PDIG        TELAPSE     1168.41 TCPU     1047.77
 CHARGE NORMALIZATION FACTOR   1.00000000
 TOTAL ATOMIC CHARGES:
  18.6545233  18.6545233  18.6545233  18.6545230  18.6545230  18.6545233
   5.4074481   5.4074489   5.4074481   5.4074489   5.4074476   5.4074481
   5.4074478   5.4074489   5.4074476   5.4074489   5.4074478   5.4074481
   5.9904175   5.9904175   5.9904175   5.9904175   5.9904177   5.9904177
   5.9904177   5.9904177   5.9904177   5.9904177   5.9904177   5.9904177
   5.9904177   5.9904177   5.9904177   5.9904177   5.9904175   5.9904177
   5.9904175   5.9904177   5.9904175   5.9904177   5.9904175   5.9904177
   0.8706558   0.8706558   0.8706558   0.8706558   0.8706557   0.8706557
   0.8706556   0.8706559   0.8706557   0.8706559   0.8706556   0.8706557
   0.8706557   0.8706559   0.8706559   0.8706557   0.8706558   0.8706557
   0.8706558   0.8706557   0.8706558   0.8706556   0.8706558   0.8706556
   7.5891842   7.5891841   7.5891842   7.5891841   7.5891843   7.5891841
   7.5891845   7.5891842   7.5891843   7.5891842   7.5891845   7.5891841
   7.5891841   7.5891842   7.5891842   7.5891841   7.5891842   7.5891843
   7.5891841   7.5891843   7.5891841   7.5891845   7.5891842   7.5891845
   6.7925514   6.7925517   6.7925514   6.7925517   6.7925519   6.7925514
   6.7925520   6.7925517   6.7925519   6.7925517   6.7925520   6.7925514
   8.2861116   8.2861115   8.2861116   8.2861115   8.2861116   8.2861118
   8.2861115   8.2861115   8.2861116   8.2861115   8.2861115   8.2861118
   8.2861118   8.2861115   8.2861115   8.2861118   8.2861116   8.2861116
   8.2861115   8.2861116   8.2861115   8.2861115   8.2861116   8.2861115
 TTTTTTTTTTTTTTTTTTTTTTTTTTTTTT MOQGAD      TELAPSE     1168.43 TCPU     1047.80
 TTTTTTTTTTTTTTTTTTTTTTTTTTTTTT SHELLXN     TELAPSE     1203.48 TCPU     1079.16
 TTTTTTTTTTTTTTTTTTTTTTTTTTTTTT MONMO3      TELAPSE     1207.22 TCPU     1082.90
 NUMERICALLY INTEGRATED DENSITY    804.0001359940
 TTTTTTTTTTTTTTTTTTTTTTTTTTTTTT NUMDFT      TELAPSE     1214.29 TCPU     1089.97
 CYC  14 ETOT(AU) -6.523761276673E+03 DETOT -4.25E-09 tst  6.01E-13 PX  2.25E-06
 TTTTTTTTTTTTTTTTTTTTTTTTTTTTTT DIIS        TELAPSE     1214.67 TCPU     1090.35
 DIIS TEST: 0.34592E-09 AT SCF   CYCLE  14 - DIIS ACTIVE - HISTORY:    14 CYCLES
 TTTTTTTTTTTTTTTTTTTTTTTTTTTTTT FDIK        TELAPSE     1221.80 TCPU     1096.53
 INSULATING STATE
 TOP OF VALENCE BANDS -    BAND    402; K    5; EIG -2.5651871E-01 AU
 TOP OF VALENCE BANDS -    BAND    402; K    1; EIG -2.5804324E-01 AU
 BOTTOM OF VIRTUAL BANDS - BAND    403; K    2; EIG -9.5819243E-02 AU
 INDIRECT ENERGY BAND GAP:   4.3729 eV
 BOTTOM OF VIRTUAL BANDS - BAND    403; K    1; EIG -9.5633872E-02 AU
 TTTTTTTTTTTTTTTTTTTTTTTTTTTTTT PDIG        TELAPSE     1223.45 TCPU     1098.18
 CHARGE NORMALIZATION FACTOR   1.00000000
 TOTAL ATOMIC CHARGES:
  18.6545239  18.6545239  18.6545239  18.6545236  18.6545236  18.6545239
   5.4074495   5.4074503   5.4074495   5.4074503   5.4074491   5.4074495
   5.4074493   5.4074503   5.4074491   5.4074503   5.4074493   5.4074495
   5.9904180   5.9904180   5.9904180   5.9904180   5.9904181   5.9904182
   5.9904181   5.9904182   5.9904181   5.9904182   5.9904181   5.9904182
   5.9904182   5.9904182   5.9904182   5.9904182   5.9904180   5.9904181
   5.9904180   5.9904181   5.9904180   5.9904181   5.9904180   5.9904181
   0.8706557   0.8706557   0.8706557   0.8706557   0.8706556   0.8706556
   0.8706555   0.8706558   0.8706556   0.8706558   0.8706555   0.8706556
   0.8706556   0.8706558   0.8706558   0.8706556   0.8706557   0.8706556
   0.8706557   0.8706556   0.8706557   0.8706555   0.8706557   0.8706555
   7.5891830   7.5891829   7.5891830   7.5891829   7.5891830   7.5891829
   7.5891833   7.5891829   7.5891830   7.5891829   7.5891833   7.5891829
   7.5891829   7.5891829   7.5891829   7.5891829   7.5891830   7.5891830
   7.5891829   7.5891830   7.5891829   7.5891833   7.5891830   7.5891833
   6.7925511   6.7925514   6.7925511   6.7925514   6.7925516   6.7925511
   6.7925517   6.7925514   6.7925516   6.7925514   6.7925517   6.7925511
   8.2861118   8.2861117   8.2861118   8.2861117   8.2861117   8.2861119
   8.2861117   8.2861118   8.2861117   8.2861118   8.2861117   8.2861119
   8.2861119   8.2861118   8.2861118   8.2861119   8.2861118   8.2861117
   8.2861117   8.2861117   8.2861117   8.2861117   8.2861118   8.2861117
 TTTTTTTTTTTTTTTTTTTTTTTTTTTTTT MOQGAD      TELAPSE     1223.47 TCPU     1098.20
 TTTTTTTTTTTTTTTTTTTTTTTTTTTTTT SHELLXN     TELAPSE     1260.14 TCPU     1129.64
 TTTTTTTTTTTTTTTTTTTTTTTTTTTTTT MONMO3      TELAPSE     1263.79 TCPU     1133.28
 NUMERICALLY INTEGRATED DENSITY    804.0001359941
 TTTTTTTTTTTTTTTTTTTTTTTTTTTTTT NUMDFT      TELAPSE     1270.97 TCPU     1140.47
 CYC  15 ETOT(AU) -6.523761276673E+03 DETOT  8.34E-10 tst  2.47E-14 PX  4.35E-07
 TTTTTTTTTTTTTTTTTTTTTTTTTTTTTT DIIS        TELAPSE     1271.24 TCPU     1140.74
 DIIS TEST: 0.15717E-09 AT SCF   CYCLE  15 - DIIS ACTIVE - HISTORY:    15 CYCLES
 TTTTTTTTTTTTTTTTTTTTTTTTTTTTTT FDIK        TELAPSE     1277.71 TCPU     1146.62
 INSULATING STATE
 TOP OF VALENCE BANDS -    BAND    402; K    5; EIG -2.5651869E-01 AU
 TOP OF VALENCE BANDS -    BAND    402; K    1; EIG -2.5804323E-01 AU
 BOTTOM OF VIRTUAL BANDS - BAND    403; K    2; EIG -9.5819228E-02 AU
 INDIRECT ENERGY BAND GAP:   4.3729 eV
 BOTTOM OF VIRTUAL BANDS - BAND    403; K    1; EIG -9.5633857E-02 AU
 TTTTTTTTTTTTTTTTTTTTTTTTTTTTTT PDIG        TELAPSE     1279.36 TCPU     1148.26
 CHARGE NORMALIZATION FACTOR   1.00000000
 TOTAL ATOMIC CHARGES:
  18.6545239  18.6545239  18.6545239  18.6545235  18.6545235  18.6545239
   5.4074495   5.4074503   5.4074495   5.4074503   5.4074491   5.4074495
   5.4074493   5.4074503   5.4074491   5.4074503   5.4074493   5.4074495
   5.9904180   5.9904180   5.9904180   5.9904180   5.9904181   5.9904182
   5.9904181   5.9904182   5.9904181   5.9904182   5.9904181   5.9904182
   5.9904182   5.9904182   5.9904182   5.9904182   5.9904180   5.9904181
   5.9904180   5.9904181   5.9904180   5.9904181   5.9904180   5.9904181
   0.8706557   0.8706557   0.8706557   0.8706557   0.8706556   0.8706556
   0.8706555   0.8706558   0.8706556   0.8706558   0.8706555   0.8706556
   0.8706556   0.8706558   0.8706558   0.8706556   0.8706557   0.8706556
   0.8706557   0.8706556   0.8706557   0.8706555   0.8706557   0.8706555
   7.5891830   7.5891829   7.5891830   7.5891829   7.5891830   7.5891829
   7.5891833   7.5891829   7.5891830   7.5891829   7.5891833   7.5891829
   7.5891829   7.5891829   7.5891829   7.5891829   7.5891830   7.5891830
   7.5891829   7.5891830   7.5891829   7.5891833   7.5891830   7.5891833
   6.7925511   6.7925514   6.7925511   6.7925514   6.7925516   6.7925511
   6.7925517   6.7925514   6.7925516   6.7925514   6.7925517   6.7925511
   8.2861118   8.2861117   8.2861118   8.2861117   8.2861117   8.2861119
   8.2861117   8.2861118   8.2861117   8.2861118   8.2861117   8.2861119
   8.2861119   8.2861118   8.2861118   8.2861119   8.2861118   8.2861117
   8.2861117   8.2861117   8.2861117   8.2861117   8.2861118   8.2861117
 TTTTTTTTTTTTTTTTTTTTTTTTTTTTTT MOQGAD      TELAPSE     1279.38 TCPU     1148.28
 TTTTTTTTTTTTTTTTTTTTTTTTTTTTTT SHELLXN     TELAPSE     1314.69 TCPU     1179.94
 TTTTTTTTTTTTTTTTTTTTTTTTTTTTTT MONMO3      TELAPSE     1318.13 TCPU     1183.38
 NUMERICALLY INTEGRATED DENSITY    804.0001359941
 TTTTTTTTTTTTTTTTTTTTTTTTTTTTTT NUMDFT      TELAPSE     1325.18 TCPU     1190.43
 CYC  16 ETOT(AU) -6.523761276673E+03 DETOT -1.55E-11 tst  3.17E-15 PX  2.17E-08
 TTTTTTTTTTTTTTTTTTTTTTTTTTTTTT DIIS        TELAPSE     1325.44 TCPU     1190.70
 DIIS TEST: 0.15702E-09 AT SCF   CYCLE  16 - DIIS ACTIVE - HISTORY:    16 CYCLES
 TTTTTTTTTTTTTTTTTTTTTTTTTTTTTT FDIK        TELAPSE     1331.78 TCPU     1196.48
 INSULATING STATE
 TOP OF VALENCE BANDS -    BAND    402; K    5; EIG -2.5651869E-01 AU
 TOP OF VALENCE BANDS -    BAND    402; K    1; EIG -2.5804323E-01 AU
 BOTTOM OF VIRTUAL BANDS - BAND    403; K    2; EIG -9.5819227E-02 AU
 INDIRECT ENERGY BAND GAP:   4.3729 eV
 BOTTOM OF VIRTUAL BANDS - BAND    403; K    1; EIG -9.5633857E-02 AU
 TTTTTTTTTTTTTTTTTTTTTTTTTTTTTT PDIG        TELAPSE     1333.43 TCPU     1198.13
 CHARGE NORMALIZATION FACTOR   1.00000000
 TOTAL ATOMIC CHARGES:
  18.6545239  18.6545239  18.6545239  18.6545235  18.6545235  18.6545239
   5.4074495   5.4074503   5.4074495   5.4074503   5.4074491   5.4074495
   5.4074493   5.4074503   5.4074491   5.4074503   5.4074493   5.4074495
   5.9904180   5.9904180   5.9904180   5.9904180   5.9904181   5.9904182
   5.9904181   5.9904182   5.9904181   5.9904182   5.9904181   5.9904182
   5.9904182   5.9904182   5.9904182   5.9904182   5.9904180   5.9904181
   5.9904180   5.9904181   5.9904180   5.9904181   5.9904180   5.9904181
   0.8706557   0.8706557   0.8706557   0.8706557   0.8706556   0.8706556
   0.8706555   0.8706558   0.8706556   0.8706558   0.8706555   0.8706556
   0.8706556   0.8706558   0.8706558   0.8706556   0.8706557   0.8706556
   0.8706557   0.8706556   0.8706557   0.8706555   0.8706557   0.8706555
   7.5891830   7.5891829   7.5891830   7.5891829   7.5891830   7.5891829
   7.5891833   7.5891829   7.5891830   7.5891829   7.5891833   7.5891829
   7.5891829   7.5891829   7.5891829   7.5891829   7.5891830   7.5891830
   7.5891829   7.5891830   7.5891829   7.5891833   7.5891830   7.5891833
   6.7925511   6.7925514   6.7925511   6.7925514   6.7925516   6.7925511
   6.7925517   6.7925514   6.7925516   6.7925514   6.7925517   6.7925511
   8.2861118   8.2861117   8.2861118   8.2861117   8.2861117   8.2861119
   8.2861117   8.2861118   8.2861117   8.2861118   8.2861117   8.2861119
   8.2861119   8.2861118   8.2861118   8.2861119   8.2861118   8.2861117
   8.2861117   8.2861117   8.2861117   8.2861117   8.2861118   8.2861117
 TTTTTTTTTTTTTTTTTTTTTTTTTTTTTT MOQGAD      TELAPSE     1333.45 TCPU     1198.15
 TTTTTTTTTTTTTTTTTTTTTTTTTTTTTT SHELLXN     TELAPSE     1364.79 TCPU     1229.49
 +++ ENERGIES IN A.U. +++
 ::: EXT EL-POLE                                  -6.9940861461202E+03
 ::: EXT EL-SPHEROPOLE                             5.9865935768523E+01
 ::: BIELET ZONE E-E                               1.2238890781556E+04
 ::: TOTAL E-E                                     5.3046705712038E+03
 ::: TOTAL E-N + N-E                              -1.9035596068665E+04
 ::: TOTAL N-N                                     1.7223219945178E+03
 ::: KINETIC ENERGY                                6.0665637273990E+03
 ::: PSEUDO TOTAL   ENERGY                        -5.9420397755441E+03
 ::: VIRIAL COEFFICIENT                            1.0103695614419E+00
 TTTTTTTTTTTTTTTTTTTTTTTTTTTTTT MONMO3      TELAPSE     1368.52 TCPU     1233.22
 NUMERICALLY INTEGRATED DENSITY    804.0001359941
 TTTTTTTTTTTTTTTTTTTTTTTTTTTTTT NUMDFT      TELAPSE     1375.58 TCPU     1240.28
 CYC  17 ETOT(AU) -6.523761276673E+03 DETOT  6.37E-12 tst  3.12E-15 PX  2.17E-08

 == SCF ENDED - CONVERGENCE ON ENERGY      E(AU) -6.5237612766725E+03 CYCLES  17


 ENERGY EXPRESSION=HARTREE+FOCK EXCH*0.27000+(M06        EXCH)*0.73000+M06        CORR


 TOTAL ENERGY(DFT)(AU)( 17) -6.5237612766725E+03 DE 6.4E-12 tester 3.1E-15
 TTTTTTTTTTTTTTTTTTTTTTTTTTTTTT EDFT        TELAPSE     1375.61 TCPU     1240.30

 *******************************************************************************
 *                             FORCE CALCULATION                               *
 *******************************************************************************

 TTTTTTTTTTTTTTTTTTTTTTTTTTTTTT NUMDFG      TELAPSE     1432.54 TCPU     1297.24
 INFORMATION **** EXCPOG **** EXCH. BIPO BUFFER LENGTH (WORDS) =    16000000
 WARNING **** EXCPOG **** EXCH. BIPO BUFFER TOO SMALL - TO AVOID I/O SET EXCHSIZE =     8387172
 WARNING **** GENPOG **** COULOMB BIPO BUFFER TOO SMALL - TO AVOID I/O SET BIPOSIZE =     4790400
 INFORMATION **** GENPOG **** BIPO BUFFER LENGTH (WORDS) =     4000000
 TTTTTTTTTTTTTTTTTTTTTTTTTTTTTT SHELXG      TELAPSE     1657.89 TCPU     1520.22


 D3 DISPERSION ENERGY (AU)       -8.2185709576793E-02
 TOTAL ENERGY + DISP (AU)        -6.5238434623821E+03

 CARTESIAN FORCES IN HARTREE/BOHR (ANALYTICAL)
   ATOM                     X                   Y                   Z
   1 230             1.774614394323E-08 -5.977055739237E-09 -1.246702385771E-08
   2 230             1.774615288053E-08  5.977109029942E-09  1.246701686330E-08
   3 230             1.774614397099E-08  1.246701089586E-08  5.977091155351E-09
   4 230            -6.359757100810E-08  8.618106228653E-15 -5.856426454898E-15
   5 230            -6.359753976226E-08 -8.028733927690E-15 -6.439293542826E-15
   6 230             1.774614322159E-08 -1.246701863966E-08 -5.977017991654E-09
   7   6            -2.366798248499E-06 -2.393958566937E-06  3.074769711731E-06
   8   6             2.398026070161E-06  2.408526521336E-06  3.092030981922E-06
   9   6            -2.366798273812E-06  2.393958568270E-06 -3.074769741485E-06
  10   6             2.398026031525E-06 -2.408526513342E-06 -3.092031031660E-06
  11   6             3.095163086275E-06 -2.400317914653E-06 -2.400317915097E-06
  12   6            -2.366798237396E-06  3.074769714395E-06 -2.393958556723E-06
  13   6            -3.109350054764E-06  2.415176565851E-06 -2.415176571180E-06
  14   6             2.398026039963E-06  3.092030989027E-06  2.408526520448E-06
  15   6             3.095163072508E-06  2.400317954177E-06  2.400317948847E-06
  16   6             2.398026033745E-06 -3.092031013452E-06 -2.408526517783E-06
  17   6            -3.109350053876E-06 -2.415176575177E-06  2.415176572068E-06
  18   6            -2.366798267595E-06 -3.074769721056E-06  2.393958580704E-06
  19   6             1.996230825085E-07  5.778436030113E-06  2.631890744453E-06
  20   6            -2.119528961231E-07 -5.759005011541E-06  2.634404719259E-06
  21   6             1.996230913903E-07 -5.778436024784E-06 -2.631890710703E-06
  22   6            -2.119528961231E-07  5.759005023975E-06 -2.634404722812E-06
  23   6             2.624541631135E-06  2.105997847224E-07  5.786210886427E-06
  24   6             5.786671565033E-06  2.621699328742E-06  2.014126785355E-07
  25   6            -2.627812000000E-06 -1.931975717184E-07  5.778572941040E-06
  26   6            -5.765976911931E-06  2.642941160147E-06 -2.004317689597E-07
  27   6             2.624541636465E-06 -2.105997971569E-07 -5.786210868663E-06
  28   6            -5.765976911931E-06 -2.642941158371E-06  2.004317618542E-07
  29   6            -2.627811994671E-06  1.931975734948E-07 -5.778572942816E-06
  30   6             5.786671556152E-06 -2.621699326966E-06 -2.014126785355E-07
  31   6             5.786671554375E-06  2.014126767591E-07  2.621699328742E-06
  32   6            -5.765976924366E-06 -2.004317671833E-07  2.642941160147E-06
  33   6            -5.765976926142E-06  2.004317689597E-07 -2.642941151265E-06
  34   6             5.786671565033E-06 -2.014126785355E-07 -2.621699334071E-06
  35   6             1.996230842849E-07  2.631890708926E-06  5.778436031889E-06
  36   6             2.624541640017E-06  5.786210893532E-06  2.105997936042E-07
  37   6            -2.119529032285E-07 -2.634404717483E-06  5.759005015094E-06
  38   6             2.624541641794E-06 -5.786210873993E-06 -2.105997900514E-07
  39   6            -2.119529032285E-07  2.634404717483E-06 -5.759005004435E-06
  40   6            -2.627811998224E-06 -5.778572932158E-06  1.931975575076E-07
  41   6             1.996230984957E-07 -2.631890719584E-06 -5.778436026560E-06
  42   6            -2.627811998224E-06  5.778572944592E-06 -1.931975699421E-07
  43   1             1.356199313962E-06  7.447809202032E-06  5.820692279945E-06
  44   1            -1.367341637470E-06 -7.458616817502E-06  5.799309027221E-06
  45   1             1.356199319069E-06 -7.447809202477E-06 -5.820692281500E-06
  46   1            -1.367341635250E-06  7.458616817058E-06 -5.799309025445E-06
  47   1             5.819174700772E-06  1.371480864210E-06  7.430843473655E-06
  48   1             7.410641687411E-06  5.813387892406E-06  1.387778498119E-06
  49   1            -5.824841913249E-06 -1.377039151151E-06  7.408637791473E-06
  50   1            -7.453249408762E-06  5.796944107184E-06 -1.366381853218E-06
  51   1             5.819174699884E-06 -1.371480866430E-06 -7.430843478540E-06
  52   1            -7.453249405653E-06 -5.796944105629E-06  1.366381851442E-06
  53   1            -5.824841911695E-06  1.377039151151E-06 -7.408637788364E-06
  54   1             7.410641693628E-06 -5.813387889075E-06 -1.387778498563E-06
  55   1             7.410641690075E-06  1.387778498341E-06  5.813387894626E-06
  56   1            -7.453249409428E-06 -1.366381853884E-06  5.796944109182E-06
  57   1            -7.453249408318E-06  1.366381853662E-06 -5.796944109182E-06
  58   1             7.410641694516E-06 -1.387778498119E-06 -5.813387890852E-06
  59   1             1.356199317293E-06  5.820692283720E-06  7.447809196481E-06
  60   1             5.819174698329E-06  7.430843473877E-06  1.371480863321E-06
  61   1            -1.367341635694E-06 -5.799309026111E-06  7.458616815947E-06
  62   1             5.819174696997E-06 -7.430843481426E-06 -1.371480864432E-06
  63   1            -1.367341637692E-06  5.799309028776E-06 -7.458616815725E-06
  64   1            -5.824841912361E-06 -7.408637790363E-06  1.377039150707E-06
  65   1             1.356199317293E-06 -5.820692279279E-06 -7.447809198036E-06
  66   1            -5.824841911695E-06  7.408637792805E-06 -1.377039150263E-06
  67   7             2.803820808417E-06  3.044304059507E-06  2.996563765567E-06
  68   7            -2.821368648931E-06 -3.044777209027E-06  3.004109302651E-06
  69   7             2.803820735586E-06 -3.044304070166E-06 -2.996563777780E-06
  70   7            -2.821368680017E-06  3.044777208139E-06 -3.004109272009E-06
  71   7             3.003463798334E-06  2.803840451371E-06  3.064884146475E-06
  72   7             3.048541187489E-06  3.006743745093E-06  2.788309554802E-06
  73   7            -2.994228770925E-06 -2.765277682393E-06  3.069848855120E-06
  74   7            -3.048449868537E-06  3.002208892600E-06 -2.822828388815E-06
  75   7             3.003463809881E-06 -2.803840425614E-06 -3.064884179338E-06
  76   7            -3.048449856102E-06 -3.002208889491E-06  2.822828414573E-06
  77   7            -2.994228778030E-06  2.765277663741E-06 -3.069848861337E-06
  78   7             3.048541199036E-06 -3.006743746869E-06 -2.788309553026E-06
  79   7             3.048541171502E-06  2.788309579671E-06  3.006743725775E-06
  80   7            -3.048449880971E-06 -2.822828393256E-06  3.002208895708E-06
  81   7            -3.048449877419E-06  2.822828386151E-06 -3.002208887048E-06
  82   7             3.048541211470E-06 -2.788309544144E-06 -3.006743732881E-06
  83   7             2.803820780883E-06  2.996563771340E-06  3.044304064836E-06
  84   7             3.003463782347E-06  3.064884147364E-06  2.803840478016E-06
  85   7            -2.821368707551E-06 -3.004109287996E-06  3.044777193928E-06
  86   7             3.003463806550E-06 -3.064884158910E-06 -2.803840436272E-06
  87   7            -2.821368687123E-06  3.004109298654E-06 -3.044777204586E-06
  88   7            -2.994228772257E-06 -3.069848859560E-06  2.765277682393E-06
  89   7             2.803820759567E-06 -2.996563786883E-06 -3.044304071942E-06
  90   7            -2.994228765818E-06  3.069848868442E-06 -2.765277701933E-06
  91   7             6.364858484709E-07  6.071659512941E-07 -1.026825175110E-05
  92   7            -5.718714617409E-07 -5.917191057137E-07 -1.026131183224E-05
  93   7             6.364858393670E-07 -6.071659550688E-07  1.026825174932E-05
  94   7            -5.718714466418E-07  5.917190886162E-07  1.026131180559E-05
  95   7            -1.025368172058E-05  6.078996344083E-07  6.078996492853E-07
  96   7             6.364858389230E-07 -1.026825175821E-05  6.071659484075E-07
  97   7             1.026455181297E-05 -6.202393361132E-07  6.202393458832E-07
  98   7            -5.718714455316E-07 -1.026131182158E-05 -5.917191079341E-07
  99   7            -1.025368172236E-05 -6.078996370729E-07 -6.078996697134E-07
 100   7            -5.718714417569E-07  1.026131180915E-05  5.917190830651E-07
 101   7             1.026455181474E-05  6.202393361132E-07 -6.202393310062E-07
 102   7             6.364858433638E-07  1.026825175998E-05 -6.071659348628E-07
 103   8             1.671511009160E-06 -5.987841063870E-06 -4.855890217925E-06
 104   8            -1.647816341155E-06  5.945730102042E-06 -4.831786508674E-06
 105   8             1.671510992729E-06  5.987841040778E-06  4.855890228583E-06
 106   8            -1.647816311845E-06 -5.945730068291E-06  4.831786515780E-06
 107   8            -4.836824896159E-06  1.639723788749E-06 -5.931075369503E-06
 108   8            -5.992899637874E-06 -4.832334337124E-06  1.672023894672E-06
 109   8             4.841353110407E-06 -1.595794885789E-06 -5.916728222033E-06
 110   8             5.947089876557E-06 -4.849778029836E-06 -1.642901420462E-06
 111   8            -4.836824899712E-06 -1.639723797631E-06  5.931075364174E-06
 112   8             5.947089846359E-06  4.849778019178E-06  1.642901394927E-06
 113   8             4.841353074880E-06  1.595794871578E-06  5.916728204269E-06
 114   8            -5.992899618334E-06  4.832334358440E-06 -1.672023891786E-06
 115   8            -5.992899643203E-06  1.672023909771E-06 -4.832334354887E-06
 116   8             5.947089901426E-06 -1.642901441778E-06 -4.849778036942E-06
 117   8             5.947089871228E-06  1.642901407362E-06  4.849778044047E-06
 118   8            -5.992899616558E-06 -1.672023899335E-06  4.832334358440E-06
 119   8             1.671511015600E-06 -4.855890217925E-06 -5.987841085187E-06
 120   8            -4.836824885501E-06 -5.931075360621E-06  1.639723797631E-06
 121   8            -1.647816318506E-06  4.831786529991E-06 -5.945730075396E-06
 122   8            -4.836824892607E-06  5.931075333976E-06 -1.639723799851E-06
 123   8            -1.647816331385E-06 -4.831786505122E-06  5.945730105594E-06
 124   8             4.841353081986E-06  5.916728193611E-06  1.595794875131E-06
 125   8             1.671510993839E-06  4.855890203714E-06  5.987841031896E-06
 126   8             4.841353106855E-06 -5.916728220257E-06 -1.595794887121E-06

 RESULTANT FORCE    -4.392805563747E-13  5.502109184929E-15 -3.635980405647E-15

 ATOMIC PART

 SYMMETRY ALLOWED FORCES (ANALYTICAL) (DIRECTION, FORCE)

    1 -4.2011760E-08    2 -6.7439943E-10    3  1.7325407E-08    4  8.9857251E-08
    5  3.5393350E-06    6  5.0290548E-06    7 -6.7905424E-06    8  3.6986115E-06
    9  4.9578569E-06   10  6.7384607E-06   11 -6.4666684E-06   12  8.6282731E-07
   13  4.3566031E-06   14 -4.8303531E-06   15  9.5395417E-06   16 -3.4178334E-07
   17  8.3854137E-06   18 -3.3943779E-06   19  8.8976057E-06   20 -8.3611394E-06
   21  3.9202877E-06   22  1.1421185E-05   23  4.1213066E-06   24 -3.5730888E-06
   25  3.0483968E-06   26  1.2275566E-05   27  9.1279913E-06   28  7.6810959E-06
   29 -3.5774588E-06   30  9.2452186E-06   31 -7.1057905E-06   32 -4.3639711E-06
   33  1.3864785E-05   34  4.3928439E-06   35  1.2393754E-05   36 -4.1982311E-07
   37  1.4566567E-05   38 -1.2320432E-05   39  3.4750168E-06   40  1.5793389E-05
   41  1.0482050E-05   42 -6.2121916E-07   43  3.8609976E-06   44  1.9517570E-05
   45  1.2919032E-05   46  8.9662920E-06   47 -9.3846212E-06   48  1.3327099E-05
   49 -1.2939355E-05   50 -2.3083828E-06   51  3.7835007E-06   52  4.6610413E-06
   53  8.4005630E-06   54  3.0194325E-06   55  5.2295787E-06   56 -8.1475004E-06
   57  3.3573287E-06   58  5.1362818E-06   59  8.3865122E-06   60  2.9293076E-06
   61  4.7633668E-06   62  9.1284384E-06   63  3.2296266E-06   64  5.2415753E-06
   65 -7.5353886E-06   66  3.4390336E-06   67 -9.4698161E-06   68 -7.1674274E-08
   69 -1.2110261E-05   70 -1.6585859E-05   71  1.8064353E-06   72 -1.2213104E-05
   73 -1.6493531E-05   74 -1.5873955E-06   75  9.4768742E-06   76 -1.1749102E-05
   77 -1.3950762E-05   78  1.2404787E-06   79 -1.4873806E-05   80 -1.0882932E-06
   81 -5.3646224E-06   82  2.8971628E-06   83 -1.4212011E-05   84  5.7443122E-06
   85  6.4541873E-07   86 -1.5357884E-05   87 -6.2789346E-06   88  5.4269714E-06
   89  2.6209060E-08   90 -2.0516169E-05   91 -8.8033442E-06   92 -8.0890261E-06
   93 -3.1194601E-06   94 -9.1820353E-06   95  4.5352084E-06

 CELL PART

 GRADIENT WITH RESPECT TO THE CELL PARAMETER IN HARTREE/BOHR
ORDER: -D/DA1X, -D/DA1Y, -D/DA1Z
       -D/DA2X, -D/DA2Y, -D/DA2Z
       -D/DA3X, -D/DA3Y, -D/DA3Z
  0.128941341084E-13  0.592623520319E-04  0.592623519040E-04
  0.593339967239E-04 -0.654778343265E-07  0.593278296925E-04
  0.593339965960E-04  0.593278296641E-04 -0.654778344039E-07

STRESS TENSOR, IN HARTREE/BOHR^3:
ORDER: 11 12 13
       21 22 23
       31 32 33
 -0.112538401706E-06  0.109063248370E-15 -0.133519467135E-15
  0.191681173754E-15 -0.112526705010E-06  0.124191186582E-09
  0.435095355262E-16  0.124191334901E-09 -0.112526704915E-06

PRESSURE FROM THE STRESS TENSOR,
IN HARTREE/BOHR^3:  0.11253E-06
PRESSURE IN GIGAPASCAL:  0.3311E-02
CONVERSION FACTOR: 1 HARTREE/BOHR^3= 29421 GIGAPASCAL
WHEN USING VALUES FOR BOHR RADIUS AND HARTREE
FROM IUPAC WEBSITE, APRIL 2009
ENTHALPY: -6.5238415357893E+03

 SYMMETRY ALLOWED FORCES (ANALYTICAL) (DIRECTION, FORCE)

    1  3.3369566E-03    2  1.6350786E-07    3 -3.0069439E-06
 TTTTTTTTTTTTTTTTTTTTTTTTTTTTTT TOTGRA_C    TELAPSE     1709.61 TCPU     1571.94
 *******************************************************************************
 LATTICE PARAMETERS (ANGSTROMS AND DEGREES) - BOHR = 0.5291772083 ANGSTROM
 PRIMITIVE CELL - CENTRING CODE 6/1 VOLUME=  2537.012927 - DENSITY  1.131 g/cm^3
         A              B              C           ALPHA      BETA       GAMMA 
    14.88155077    14.88155077    14.88155077   109.471221 109.471221 109.471221
 *******************************************************************************
 ATOMS IN THE ASYMMETRIC UNIT   34 - ATOMS IN THE UNIT CELL:  126
     ATOM                 X/A                 Y/B                 Z/C    
 *******************************************************************************
      1 T 230 ZN    2.500000000000E-01 -5.000000000000E-01 -2.500000000000E-01
      2 F 230 ZN   -2.500000000000E-01 -5.000000000000E-01  2.500000000000E-01
      3 F 230 ZN   -2.500000000000E-01  2.500000000000E-01 -5.000000000000E-01
      4 T 230 ZN   -5.000000000000E-01 -2.500000000000E-01  2.500000000000E-01
      5 F 230 ZN   -5.000000000000E-01  2.500000000000E-01 -2.500000000000E-01
      6 F 230 ZN    2.500000000000E-01 -2.500000000000E-01 -5.000000000000E-01
      7 T   6 C     3.585130238956E-01  3.585130238956E-01 -2.582674976829E-01
      8 T   6 C    -3.832194784215E-01 -3.832194784215E-01  2.582674976829E-01
      9 F   6 C    -3.585130238956E-01  3.832194784215E-01  0.000000000000E+00
     10 F   6 C     3.832194784215E-01 -3.585130238956E-01  0.000000000000E+00
     11 T   6 C    -2.582674976829E-01  3.585130238956E-01  3.585130238956E-01
     12 F   6 C     3.585130238956E-01 -2.582674976829E-01  3.585130238956E-01
     13 T   6 C     0.000000000000E+00  3.832194784215E-01 -3.585130238956E-01
     14 F   6 C    -3.832194784215E-01  2.582674976829E-01 -3.832194784215E-01
     15 F   6 C     2.582674976829E-01 -3.832194784215E-01 -3.832194784215E-01
     16 F   6 C     3.832194784215E-01  0.000000000000E+00 -3.585130238956E-01
     17 F   6 C     0.000000000000E+00 -3.585130238956E-01  3.832194784215E-01
     18 F   6 C    -3.585130238956E-01  0.000000000000E+00  3.832194784215E-01
     19 T   6 C     3.428765528222E-01  3.997433859162E-01 -3.833055044971E-01
     20 T   6 C    -2.169511095867E-01 -2.738179426807E-01  3.833055044971E-01
     21 F   6 C    -3.428765528222E-01  2.738179426807E-01  5.686683309397E-02
     22 F   6 C     2.169511095867E-01 -3.997433859162E-01 -5.686683309397E-02
     23 T   6 C    -3.833055044971E-01  3.428765528222E-01  3.997433859162E-01
     24 T   6 C     3.997433859162E-01 -3.833055044971E-01  3.428765528222E-01
     25 T   6 C    -5.686683309397E-02  2.169511095867E-01 -3.997433859162E-01
     26 T   6 C    -2.738179426807E-01  3.833055044971E-01 -2.169511095867E-01
     27 F   6 C     3.833055044971E-01 -2.169511095867E-01 -2.738179426807E-01
     28 F   6 C     2.738179426807E-01  5.686683309397E-02 -3.428765528222E-01
     29 F   6 C     5.686683309397E-02 -3.428765528222E-01  2.738179426807E-01
     30 F   6 C    -3.997433859162E-01 -5.686683309397E-02  2.169511095867E-01
     31 F   6 C     3.997433859162E-01  3.428765528222E-01 -3.833055044971E-01
     32 F   6 C    -2.738179426807E-01 -2.169511095867E-01  3.833055044971E-01
     33 F   6 C     2.738179426807E-01 -3.428765528222E-01  5.686683309397E-02
     34 F   6 C    -3.997433859162E-01  2.169511095867E-01 -5.686683309397E-02
     35 F   6 C     3.428765528222E-01 -3.833055044971E-01  3.997433859162E-01
     36 F   6 C    -3.833055044971E-01  3.997433859162E-01  3.428765528222E-01
     37 F   6 C     2.169511095867E-01 -5.686683309397E-02 -3.997433859162E-01
     38 F   6 C     3.833055044971E-01 -2.738179426807E-01 -2.169511095867E-01
     39 F   6 C    -2.169511095867E-01  3.833055044971E-01 -2.738179426807E-01
     40 F   6 C     5.686683309397E-02  2.738179426807E-01 -3.428765528222E-01
     41 F   6 C    -3.428765528222E-01  5.686683309397E-02  2.738179426807E-01
     42 F   6 C    -5.686683309397E-02 -3.997433859162E-01  2.169511095867E-01
     43 T   1 H     3.187662178247E-01  4.322531693684E-01 -4.362659730762E-01
     44 T   1 H    -1.314808575554E-01 -2.449678090991E-01  4.362659730762E-01
     45 F   1 H    -3.187662178247E-01  2.449678090991E-01  1.134869515437E-01
     46 F   1 H     1.314808575554E-01 -4.322531693684E-01 -1.134869515437E-01
     47 T   1 H    -4.362659730762E-01  3.187662178247E-01  4.322531693684E-01
     48 T   1 H     4.322531693684E-01 -4.362659730762E-01  3.187662178247E-01
     49 T   1 H    -1.134869515437E-01  1.314808575554E-01 -4.322531693684E-01
     50 T   1 H    -2.449678090991E-01  4.362659730762E-01 -1.314808575554E-01
     51 F   1 H     4.362659730762E-01 -1.314808575554E-01 -2.449678090991E-01
     52 F   1 H     2.449678090991E-01  1.134869515437E-01 -3.187662178247E-01
     53 F   1 H     1.134869515437E-01 -3.187662178247E-01  2.449678090991E-01
     54 F   1 H    -4.322531693684E-01 -1.134869515437E-01  1.314808575554E-01
     55 F   1 H     4.322531693684E-01  3.187662178247E-01 -4.362659730762E-01
     56 F   1 H    -2.449678090991E-01 -1.314808575554E-01  4.362659730762E-01
     57 F   1 H     2.449678090991E-01 -3.187662178247E-01  1.134869515437E-01
     58 F   1 H    -4.322531693684E-01  1.314808575554E-01 -1.134869515437E-01
     59 F   1 H     3.187662178247E-01 -4.362659730762E-01  4.322531693684E-01
     60 F   1 H    -4.362659730762E-01  4.322531693684E-01  3.187662178247E-01
     61 F   1 H     1.314808575554E-01 -1.134869515437E-01 -4.322531693684E-01
     62 F   1 H     4.362659730762E-01 -2.449678090991E-01 -1.314808575554E-01
     63 F   1 H    -1.314808575554E-01  4.362659730762E-01 -2.449678090991E-01
     64 F   1 H     1.134869515437E-01  2.449678090991E-01 -3.187662178247E-01
     65 F   1 H    -3.187662178247E-01  1.134869515437E-01  2.449678090991E-01
     66 F   1 H    -1.134869515437E-01 -4.322531693684E-01  1.314808575554E-01
     67 T   7 N     3.167596977979E-01  4.091571795019E-01 -3.030625049954E-01
     68 T   7 N    -2.877803155027E-01 -3.801777972067E-01  3.030625049954E-01
     69 F   7 N    -3.167596977979E-01  3.801777972067E-01  9.239748170403E-02
     70 F   7 N     2.877803155027E-01 -4.091571795019E-01 -9.239748170403E-02
     71 T   7 N    -3.030625049954E-01  3.167596977979E-01  4.091571795019E-01
     72 T   7 N     4.091571795019E-01 -3.030625049954E-01  3.167596977979E-01
     73 T   7 N    -9.239748170403E-02  2.877803155027E-01 -4.091571795019E-01
     74 T   7 N    -3.801777972067E-01  3.030625049954E-01 -2.877803155027E-01
     75 F   7 N     3.030625049954E-01 -2.877803155027E-01 -3.801777972067E-01
     76 F   7 N     3.801777972067E-01  9.239748170403E-02 -3.167596977979E-01
     77 F   7 N     9.239748170403E-02 -3.167596977979E-01  3.801777972067E-01
     78 F   7 N    -4.091571795019E-01 -9.239748170403E-02  2.877803155027E-01
     79 F   7 N     4.091571795019E-01  3.167596977979E-01 -3.030625049954E-01
     80 F   7 N    -3.801777972067E-01 -2.877803155027E-01  3.030625049954E-01
     81 F   7 N     3.801777972067E-01 -3.167596977979E-01  9.239748170403E-02
     82 F   7 N    -4.091571795019E-01  2.877803155027E-01 -9.239748170403E-02
     83 F   7 N     3.167596977979E-01 -3.030625049954E-01  4.091571795019E-01
     84 F   7 N    -3.030625049954E-01  4.091571795019E-01  3.167596977979E-01
     85 F   7 N     2.877803155027E-01 -9.239748170403E-02 -4.091571795019E-01
     86 F   7 N     3.030625049954E-01 -3.801777972067E-01 -2.877803155027E-01
     87 F   7 N    -2.877803155027E-01  3.030625049954E-01 -3.801777972067E-01
     88 F   7 N     9.239748170403E-02  3.801777972067E-01 -3.167596977979E-01
     89 F   7 N    -3.167596977979E-01  9.239748170403E-02  3.801777972067E-01
     90 F   7 N    -9.239748170403E-02 -4.091571795019E-01  2.877803155027E-01
     91 T   7 N     3.487062983205E-01  3.487062983205E-01 -1.692074945212E-01
     92 T   7 N    -4.820862071583E-01 -4.820862071583E-01  1.692074945212E-01
     93 F   7 N    -3.487062983205E-01  4.820862071583E-01  0.000000000000E+00
     94 F   7 N     4.820862071583E-01 -3.487062983205E-01  0.000000000000E+00
     95 T   7 N    -1.692074945212E-01  3.487062983205E-01  3.487062983205E-01
     96 F   7 N     3.487062983205E-01 -1.692074945212E-01  3.487062983205E-01
     97 T   7 N     0.000000000000E+00  4.820862071583E-01 -3.487062983205E-01
     98 F   7 N    -4.820862071583E-01  1.692074945212E-01 -4.820862071583E-01
     99 F   7 N     1.692074945212E-01 -4.820862071583E-01 -4.820862071583E-01
    100 F   7 N     4.820862071583E-01  0.000000000000E+00 -3.487062983205E-01
    101 F   7 N     0.000000000000E+00 -3.487062983205E-01  4.820862071583E-01
    102 F   7 N    -3.487062983205E-01  0.000000000000E+00  4.820862071583E-01
    103 T   8 O     3.884009537606E-01  2.994459314914E-01 -1.347406839469E-01
    104 T   8 O     4.341866154383E-01 -4.768583622925E-01  1.347406839469E-01
    105 F   8 O    -3.884009537606E-01  4.768583622925E-01 -8.895502226917E-02
    106 F   8 O    -4.341866154383E-01 -2.994459314914E-01  8.895502226917E-02
    107 T   8 O    -1.347406839469E-01  3.884009537606E-01  2.994459314914E-01
    108 T   8 O     2.994459314914E-01 -1.347406839469E-01  3.884009537606E-01
    109 T   8 O     8.895502226917E-02 -4.341866154383E-01 -2.994459314914E-01
    110 T   8 O    -4.768583622925E-01  1.347406839469E-01  4.341866154383E-01
    111 F   8 O     1.347406839469E-01  4.341866154383E-01 -4.768583622925E-01
    112 F   8 O     4.768583622925E-01 -8.895502226917E-02 -3.884009537606E-01
    113 F   8 O    -8.895502226917E-02 -3.884009537606E-01  4.768583622925E-01
    114 F   8 O    -2.994459314914E-01  8.895502226917E-02 -4.341866154383E-01
    115 F   8 O     2.994459314914E-01  3.884009537606E-01 -1.347406839469E-01
    116 F   8 O    -4.768583622925E-01  4.341866154383E-01  1.347406839469E-01
    117 F   8 O     4.768583622925E-01 -3.884009537606E-01 -8.895502226917E-02
    118 F   8 O    -2.994459314914E-01 -4.341866154383E-01  8.895502226917E-02
    119 F   8 O     3.884009537606E-01 -1.347406839469E-01  2.994459314914E-01
    120 F   8 O    -1.347406839469E-01  2.994459314914E-01  3.884009537606E-01
    121 F   8 O    -4.341866154383E-01  8.895502226917E-02 -2.994459314914E-01
    122 F   8 O     1.347406839469E-01 -4.768583622925E-01  4.341866154383E-01
    123 F   8 O     4.341866154383E-01  1.347406839469E-01 -4.768583622925E-01
    124 F   8 O    -8.895502226917E-02  4.768583622925E-01 -3.884009537606E-01
    125 F   8 O    -3.884009537606E-01 -8.895502226917E-02  4.768583622925E-01
    126 F   8 O     8.895502226917E-02 -2.994459314914E-01 -4.341866154383E-01

 TRANSFORMATION MATRIX PRIMITIVE-CRYSTALLOGRAPHIC CELL
  0.0000  1.0000  1.0000  1.0000  0.0000  1.0000  1.0000  1.0000  0.0000

 *******************************************************************************
 CRYSTALLOGRAPHIC CELL (VOLUME=       5074.02585374)
         A              B              C           ALPHA      BETA       GAMMA 
    17.18373468    17.18373468    17.18373468    90.000000  90.000000  90.000000

 COORDINATES IN THE CRYSTALLOGRAPHIC CELL
     ATOM                 X/A                 Y/B                 Z/C    
 *******************************************************************************
      1 T 230 ZN   -5.000000000000E-01  2.500000000000E-01  0.000000000000E+00
      2 F 230 ZN    5.470333257035E-17  2.500000000000E-01 -5.000000000000E-01
      3 F 230 ZN    0.000000000000E+00 -5.000000000000E-01  2.500000000000E-01
      4 T 230 ZN    2.500000000000E-01  0.000000000000E+00 -5.000000000000E-01
      5 F 230 ZN    2.500000000000E-01 -5.000000000000E-01  5.470333257035E-17
      6 F 230 ZN   -5.000000000000E-01  5.470333257035E-17  2.500000000000E-01
      7 T   6 C    -1.291337488414E-01 -1.291337488414E-01  4.876467727370E-01
      8 T   6 C     1.291337488414E-01  1.291337488414E-01  4.876467727370E-01
      9 F   6 C    -1.291337488414E-01  1.291337488414E-01 -4.876467727370E-01
     10 F   6 C     1.291337488414E-01 -1.291337488414E-01 -4.876467727370E-01
     11 T   6 C     4.876467727370E-01 -1.291337488414E-01 -1.291337488414E-01
     12 F   6 C    -1.291337488414E-01  4.876467727370E-01 -1.291337488414E-01
     13 T   6 C    -4.876467727370E-01  1.291337488414E-01 -1.291337488414E-01
     14 F   6 C     1.291337488414E-01  4.876467727370E-01  1.291337488414E-01
     15 F   6 C     4.876467727370E-01  1.291337488414E-01  1.291337488414E-01
     16 F   6 C     1.291337488414E-01 -4.876467727370E-01 -1.291337488414E-01
     17 F   6 C    -4.876467727370E-01 -1.291337488414E-01  1.291337488414E-01
     18 F   6 C    -1.291337488414E-01 -4.876467727370E-01  1.291337488414E-01
     19 T   6 C     3.367806642984E-01  2.799138312045E-01  6.296272161777E-02
     20 T   6 C    -3.367806642984E-01 -2.799138312045E-01  6.296272161777E-02
     21 F   6 C     3.367806642984E-01 -2.799138312045E-01 -6.296272161777E-02
     22 F   6 C    -3.367806642984E-01  2.799138312045E-01 -6.296272161777E-02
     23 T   6 C     6.296272161777E-02  3.367806642984E-01  2.799138312045E-01
     24 T   6 C     2.799138312045E-01  6.296272161777E-02  3.367806642984E-01
     25 T   6 C    -6.296272161777E-02 -3.367806642984E-01  2.799138312045E-01
     26 T   6 C    -2.799138312045E-01  6.296272161777E-02 -3.367806642984E-01
     27 F   6 C     6.296272161777E-02 -3.367806642984E-01 -2.799138312045E-01
     28 F   6 C    -2.799138312045E-01 -6.296272161777E-02  3.367806642984E-01
     29 F   6 C    -6.296272161777E-02  3.367806642984E-01 -2.799138312045E-01
     30 F   6 C     2.799138312045E-01 -6.296272161777E-02 -3.367806642984E-01
     31 F   6 C     2.799138312045E-01  3.367806642984E-01  6.296272161777E-02
     32 F   6 C    -2.799138312045E-01 -3.367806642984E-01  6.296272161777E-02
     33 F   6 C    -2.799138312045E-01  3.367806642984E-01 -6.296272161777E-02
     34 F   6 C     2.799138312045E-01 -3.367806642984E-01 -6.296272161777E-02
     35 F   6 C     3.367806642984E-01  6.296272161777E-02  2.799138312045E-01
     36 F   6 C     6.296272161777E-02  2.799138312045E-01  3.367806642984E-01
     37 F   6 C    -3.367806642984E-01 -6.296272161777E-02  2.799138312045E-01
     38 F   6 C     6.296272161777E-02 -2.799138312045E-01 -3.367806642984E-01
     39 F   6 C    -3.367806642984E-01  6.296272161777E-02 -2.799138312045E-01
     40 F   6 C    -6.296272161777E-02 -2.799138312045E-01  3.367806642984E-01
     41 F   6 C     3.367806642984E-01 -6.296272161777E-02 -2.799138312045E-01
     42 F   6 C    -6.296272161777E-02  2.799138312045E-01 -3.367806642984E-01
     43 T   1 H     3.386104892337E-01  2.251235376901E-01  9.364268013467E-02
     44 T   1 H    -3.386104892337E-01 -2.251235376901E-01  9.364268013467E-02
     45 F   1 H     3.386104892337E-01 -2.251235376901E-01 -9.364268013467E-02
     46 F   1 H    -3.386104892337E-01  2.251235376901E-01 -9.364268013467E-02
     47 T   1 H     9.364268013467E-02  3.386104892337E-01  2.251235376901E-01
     48 T   1 H     2.251235376901E-01  9.364268013467E-02  3.386104892337E-01
     49 T   1 H    -9.364268013467E-02 -3.386104892337E-01  2.251235376901E-01
     50 T   1 H    -2.251235376901E-01  9.364268013467E-02 -3.386104892337E-01
     51 F   1 H     9.364268013467E-02 -3.386104892337E-01 -2.251235376901E-01
     52 F   1 H    -2.251235376901E-01 -9.364268013467E-02  3.386104892337E-01
     53 F   1 H    -9.364268013467E-02  3.386104892337E-01 -2.251235376901E-01
     54 F   1 H     2.251235376901E-01 -9.364268013467E-02 -3.386104892337E-01
     55 F   1 H     2.251235376901E-01  3.386104892337E-01  9.364268013467E-02
     56 F   1 H    -2.251235376901E-01 -3.386104892337E-01  9.364268013467E-02
     57 F   1 H    -2.251235376901E-01  3.386104892337E-01 -9.364268013467E-02
     58 F   1 H     2.251235376901E-01 -3.386104892337E-01 -9.364268013467E-02
     59 F   1 H     3.386104892337E-01  9.364268013467E-02  2.251235376901E-01
     60 F   1 H     9.364268013467E-02  2.251235376901E-01  3.386104892337E-01
     61 F   1 H    -3.386104892337E-01 -9.364268013467E-02  2.251235376901E-01
     62 F   1 H     9.364268013467E-02 -2.251235376901E-01 -3.386104892337E-01
     63 F   1 H    -3.386104892337E-01  9.364268013467E-02 -2.251235376901E-01
     64 F   1 H    -9.364268013467E-02 -2.251235376901E-01  3.386104892337E-01
     65 F   1 H     3.386104892337E-01 -9.364268013467E-02 -2.251235376901E-01
     66 F   1 H    -9.364268013467E-02  2.251235376901E-01 -3.386104892337E-01
     67 T   7 N     3.946674883543E-01  3.022700066503E-01  1.448969114759E-02
     68 T   7 N    -3.946674883543E-01 -3.022700066503E-01  1.448969114759E-02
     69 F   7 N     3.946674883543E-01 -3.022700066503E-01 -1.448969114759E-02
     70 F   7 N    -3.946674883543E-01  3.022700066503E-01 -1.448969114759E-02
     71 T   7 N     1.448969114759E-02  3.946674883543E-01  3.022700066503E-01
     72 T   7 N     3.022700066503E-01  1.448969114759E-02  3.946674883543E-01
     73 T   7 N    -1.448969114759E-02 -3.946674883543E-01  3.022700066503E-01
     74 T   7 N    -3.022700066503E-01  1.448969114759E-02 -3.946674883543E-01
     75 F   7 N     1.448969114759E-02 -3.946674883543E-01 -3.022700066503E-01
     76 F   7 N    -3.022700066503E-01 -1.448969114759E-02  3.946674883543E-01
     77 F   7 N    -1.448969114759E-02  3.946674883543E-01 -3.022700066503E-01
     78 F   7 N     3.022700066503E-01 -1.448969114759E-02 -3.946674883543E-01
     79 F   7 N     3.022700066503E-01  3.946674883543E-01  1.448969114759E-02
     80 F   7 N    -3.022700066503E-01 -3.946674883543E-01  1.448969114759E-02
     81 F   7 N    -3.022700066503E-01  3.946674883543E-01 -1.448969114759E-02
     82 F   7 N     3.022700066503E-01 -3.946674883543E-01 -1.448969114759E-02
     83 F   7 N     3.946674883543E-01  1.448969114759E-02  3.022700066503E-01
     84 F   7 N     1.448969114759E-02  3.022700066503E-01  3.946674883543E-01
     85 F   7 N    -3.946674883543E-01 -1.448969114759E-02  3.022700066503E-01
     86 F   7 N     1.448969114759E-02 -3.022700066503E-01 -3.946674883543E-01
     87 F   7 N    -3.946674883543E-01  1.448969114759E-02 -3.022700066503E-01
     88 F   7 N    -1.448969114759E-02 -3.022700066503E-01  3.946674883543E-01
     89 F   7 N     3.946674883543E-01 -1.448969114759E-02 -3.022700066503E-01
     90 F   7 N    -1.448969114759E-02  3.022700066503E-01 -3.946674883543E-01
     91 T   7 N    -8.460374726062E-02 -8.460374726062E-02  4.333100455811E-01
     92 T   7 N     8.460374726062E-02  8.460374726062E-02  4.333100455811E-01
     93 F   7 N    -8.460374726062E-02  8.460374726062E-02 -4.333100455811E-01
     94 F   7 N     8.460374726062E-02 -8.460374726062E-02 -4.333100455811E-01
     95 T   7 N     4.333100455811E-01 -8.460374726062E-02 -8.460374726062E-02
     96 F   7 N    -8.460374726062E-02  4.333100455811E-01 -8.460374726062E-02
     97 T   7 N    -4.333100455811E-01  8.460374726062E-02 -8.460374726062E-02
     98 F   7 N     8.460374726062E-02  4.333100455811E-01  8.460374726062E-02
     99 F   7 N     4.333100455811E-01  8.460374726062E-02  8.460374726062E-02
    100 F   7 N     8.460374726062E-02 -4.333100455811E-01 -8.460374726062E-02
    101 F   7 N    -4.333100455811E-01 -8.460374726062E-02  8.460374726062E-02
    102 F   7 N    -8.460374726062E-02 -4.333100455811E-01  8.460374726062E-02
    103 T   8 O    -1.118478531080E-01 -2.289283083885E-02  4.112937845995E-01
    104 T   8 O     1.118478531080E-01  2.289283083885E-02  4.112937845995E-01
    105 F   8 O    -1.118478531080E-01  2.289283083885E-02 -4.112937845995E-01
    106 F   8 O     1.118478531080E-01 -2.289283083885E-02 -4.112937845995E-01
    107 T   8 O     4.112937845995E-01 -1.118478531080E-01 -2.289283083885E-02
    108 T   8 O    -2.289283083885E-02  4.112937845995E-01 -1.118478531080E-01
    109 T   8 O    -4.112937845995E-01  1.118478531080E-01 -2.289283083885E-02
    110 T   8 O     2.289283083885E-02  4.112937845995E-01  1.118478531080E-01
    111 F   8 O     4.112937845995E-01  1.118478531080E-01  2.289283083885E-02
    112 F   8 O     2.289283083885E-02 -4.112937845995E-01 -1.118478531080E-01
    113 F   8 O    -4.112937845995E-01 -1.118478531080E-01  2.289283083885E-02
    114 F   8 O    -2.289283083885E-02 -4.112937845995E-01  1.118478531080E-01
    115 F   8 O    -2.289283083885E-02 -1.118478531080E-01  4.112937845995E-01
    116 F   8 O     2.289283083885E-02  1.118478531080E-01  4.112937845995E-01
    117 F   8 O     2.289283083885E-02 -1.118478531080E-01 -4.112937845995E-01
    118 F   8 O    -2.289283083885E-02  1.118478531080E-01 -4.112937845995E-01
    119 F   8 O    -1.118478531080E-01  4.112937845995E-01 -2.289283083885E-02
    120 F   8 O     4.112937845995E-01 -2.289283083885E-02 -1.118478531080E-01
    121 F   8 O     1.118478531080E-01 -4.112937845995E-01 -2.289283083885E-02
    122 F   8 O     4.112937845995E-01  2.289283083885E-02  1.118478531080E-01
    123 F   8 O     1.118478531080E-01  4.112937845995E-01  2.289283083885E-02
    124 F   8 O    -4.112937845995E-01  2.289283083885E-02 -1.118478531080E-01
    125 F   8 O    -1.118478531080E-01 -4.112937845995E-01  2.289283083885E-02
    126 F   8 O    -4.112937845995E-01 -2.289283083885E-02  1.118478531080E-01

 T = ATOM BELONGING TO THE ASYMMETRIC UNIT

 *******************************************************************************
 * CELL DEFORMATION
 *******************************************************************************

    ELASTIC STRAIN MATRIX (ADIMENSIONAL)

    1    0.0000000000    0.0000000000    0.0000000000
    2    0.0000000000    0.0000000000   -0.0150000000
    3    0.0000000000   -0.0150000000    0.0000000000

 LATTICE PARAMETERS (ANGSTROMS AND DEGREES) OF
 (1) ORIGINAL PRIMITIVE CELL
 (2) ORIGINAL CRYSTALLOGRAPHIC CELL
 (3) DEFORMED PRIMITIVE CELL
 (4) DEFORMED CRYSTALLOGRAPHIC CELL

            A           B           C        ALPHA       BETA        GAMMA         VOL
 (1)   14.881551   14.881551   14.881551  109.471221  109.471221  109.471221 2537.012927
 (2)   17.183735   17.183735   17.183735   90.000000   90.000000   90.000000 5074.025854
 (3)   14.733111   15.030735   15.030735  110.273470  109.472233  109.472233 2536.442099
 (4)   17.183735   17.185668   17.185668   91.718744   90.000000   90.000000 5072.884198

 * CELL DEFORMATION COMPLETE - NO. OF SYMMOPS   4
 *******************************************************************************
 LATTICE PARAMETERS (ANGSTROMS AND DEGREES) - BOHR = 0.5291772083 ANGSTROM
 PRIMITIVE CELL - CENTRING CODE 6/1 VOLUME=  2536.442099 - DENSITY  1.131 g/cm^3
         A              B              C           ALPHA      BETA       GAMMA 
    14.73311105    15.03073463    15.03073463   110.273470 109.472233 109.472233
 *******************************************************************************
 ATOMS IN THE ASYMMETRIC UNIT   34 - ATOMS IN THE UNIT CELL:  126
     ATOM                 X/A                 Y/B                 Z/C    
 *******************************************************************************
      1 T 230 ZN    2.500000000000E-01 -5.000000000000E-01 -2.500000000000E-01
      2 F 230 ZN   -2.500000000000E-01 -5.000000000000E-01  2.500000000000E-01
      3 F 230 ZN   -2.500000000000E-01  2.500000000000E-01  5.000000000000E-01
      4 T 230 ZN    5.000000000000E-01 -2.500000000000E-01  2.500000000000E-01
      5 F 230 ZN   -5.000000000000E-01  2.500000000000E-01 -2.500000000000E-01
      6 F 230 ZN    2.500000000000E-01 -2.500000000000E-01 -5.000000000000E-01
      7 T   6 C     3.585130238956E-01  3.585130238956E-01 -2.582674976829E-01
      8 T   6 C    -3.832194784215E-01 -3.832194784215E-01  2.582674976829E-01
      9 F   6 C    -3.585130238956E-01  3.832194784215E-01  2.775557561563E-17
     10 F   6 C     3.832194784215E-01 -3.585130238956E-01  5.204170427930E-18
     11 T   6 C    -2.582674976829E-01  3.585130238956E-01  3.585130238956E-01
     12 F   6 C     3.585130238956E-01 -2.582674976829E-01  3.585130238956E-01
     13 T   6 C     0.000000000000E+00  3.832194784215E-01 -3.585130238956E-01
     14 F   6 C    -3.832194784215E-01  2.582674976829E-01 -3.832194784215E-01
     15 F   6 C     2.582674976829E-01 -3.832194784215E-01 -3.832194784215E-01
     16 F   6 C     3.832194784215E-01  0.000000000000E+00 -3.585130238956E-01
     17 F   6 C     0.000000000000E+00 -3.585130238956E-01  3.832194784215E-01
     18 F   6 C    -3.585130238956E-01  2.775557561563E-17  3.832194784215E-01
     19 T   6 C     3.428765528222E-01  3.997433859162E-01 -3.833055044971E-01
     20 T   6 C    -2.169511095867E-01 -2.738179426807E-01  3.833055044971E-01
     21 F   6 C    -3.428765528222E-01  2.738179426807E-01  5.686683309397E-02
     22 F   6 C     2.169511095867E-01 -3.997433859162E-01 -5.686683309397E-02
     23 T   6 C    -3.833055044971E-01  3.428765528222E-01  3.997433859162E-01
     24 T   6 C     3.997433859162E-01 -3.833055044971E-01  3.428765528222E-01
     25 T   6 C    -5.686683309397E-02  2.169511095867E-01 -3.997433859162E-01
     26 T   6 C    -2.738179426807E-01  3.833055044971E-01 -2.169511095867E-01
     27 F   6 C     3.833055044971E-01 -2.169511095867E-01 -2.738179426807E-01
     28 F   6 C     2.738179426807E-01  5.686683309397E-02 -3.428765528222E-01
     29 F   6 C     5.686683309397E-02 -3.428765528222E-01  2.738179426807E-01
     30 F   6 C    -3.997433859162E-01 -5.686683309397E-02  2.169511095867E-01
     31 F   6 C     3.997433859162E-01  3.428765528222E-01 -3.833055044971E-01
     32 F   6 C    -2.738179426807E-01 -2.169511095867E-01  3.833055044971E-01
     33 F   6 C     2.738179426807E-01 -3.428765528222E-01  5.686683309397E-02
     34 F   6 C    -3.997433859162E-01  2.169511095867E-01 -5.686683309397E-02
     35 F   6 C     3.428765528222E-01 -3.833055044971E-01  3.997433859162E-01
     36 F   6 C    -3.833055044971E-01  3.997433859162E-01  3.428765528222E-01
     37 F   6 C     2.169511095867E-01 -5.686683309397E-02 -3.997433859162E-01
     38 F   6 C     3.833055044971E-01 -2.738179426807E-01 -2.169511095867E-01
     39 F   6 C    -2.169511095867E-01  3.833055044971E-01 -2.738179426807E-01
     40 F   6 C     5.686683309397E-02  2.738179426807E-01 -3.428765528222E-01
     41 F   6 C    -3.428765528222E-01  5.686683309397E-02  2.738179426807E-01
     42 F   6 C    -5.686683309397E-02 -3.997433859162E-01  2.169511095867E-01
     43 T   1 H     3.187662178247E-01  4.322531693684E-01 -4.362659730762E-01
     44 T   1 H    -1.314808575554E-01 -2.449678090991E-01  4.362659730762E-01
     45 F   1 H    -3.187662178247E-01  2.449678090991E-01  1.134869515437E-01
     46 F   1 H     1.314808575554E-01 -4.322531693684E-01 -1.134869515437E-01
     47 T   1 H    -4.362659730762E-01  3.187662178247E-01  4.322531693684E-01
     48 T   1 H     4.322531693684E-01 -4.362659730762E-01  3.187662178247E-01
     49 T   1 H    -1.134869515437E-01  1.314808575554E-01 -4.322531693684E-01
     50 T   1 H    -2.449678090991E-01  4.362659730762E-01 -1.314808575554E-01
     51 F   1 H     4.362659730762E-01 -1.314808575554E-01 -2.449678090991E-01
     52 F   1 H     2.449678090991E-01  1.134869515437E-01 -3.187662178247E-01
     53 F   1 H     1.134869515437E-01 -3.187662178247E-01  2.449678090991E-01
     54 F   1 H    -4.322531693684E-01 -1.134869515437E-01  1.314808575554E-01
     55 F   1 H     4.322531693684E-01  3.187662178247E-01 -4.362659730762E-01
     56 F   1 H    -2.449678090991E-01 -1.314808575554E-01  4.362659730762E-01
     57 F   1 H     2.449678090991E-01 -3.187662178247E-01  1.134869515437E-01
     58 F   1 H    -4.322531693684E-01  1.314808575554E-01 -1.134869515437E-01
     59 F   1 H     3.187662178247E-01 -4.362659730762E-01  4.322531693684E-01
     60 F   1 H    -4.362659730762E-01  4.322531693684E-01  3.187662178247E-01
     61 F   1 H     1.314808575554E-01 -1.134869515437E-01 -4.322531693684E-01
     62 F   1 H     4.362659730762E-01 -2.449678090991E-01 -1.314808575554E-01
     63 F   1 H    -1.314808575554E-01  4.362659730762E-01 -2.449678090991E-01
     64 F   1 H     1.134869515437E-01  2.449678090991E-01 -3.187662178247E-01
     65 F   1 H    -3.187662178247E-01  1.134869515437E-01  2.449678090991E-01
     66 F   1 H    -1.134869515437E-01 -4.322531693684E-01  1.314808575554E-01
     67 T   7 N     3.167596977979E-01  4.091571795019E-01 -3.030625049954E-01
     68 T   7 N    -2.877803155027E-01 -3.801777972067E-01  3.030625049954E-01
     69 F   7 N    -3.167596977979E-01  3.801777972067E-01  9.239748170403E-02
     70 F   7 N     2.877803155027E-01 -4.091571795019E-01 -9.239748170403E-02
     71 T   7 N    -3.030625049954E-01  3.167596977979E-01  4.091571795019E-01
     72 T   7 N     4.091571795019E-01 -3.030625049954E-01  3.167596977979E-01
     73 T   7 N    -9.239748170403E-02  2.877803155027E-01 -4.091571795019E-01
     74 T   7 N    -3.801777972067E-01  3.030625049954E-01 -2.877803155027E-01
     75 F   7 N     3.030625049954E-01 -2.877803155027E-01 -3.801777972067E-01
     76 F   7 N     3.801777972067E-01  9.239748170403E-02 -3.167596977979E-01
     77 F   7 N     9.239748170403E-02 -3.167596977979E-01  3.801777972067E-01
     78 F   7 N    -4.091571795019E-01 -9.239748170403E-02  2.877803155027E-01
     79 F   7 N     4.091571795019E-01  3.167596977979E-01 -3.030625049954E-01
     80 F   7 N    -3.801777972067E-01 -2.877803155027E-01  3.030625049954E-01
     81 F   7 N     3.801777972067E-01 -3.167596977979E-01  9.239748170403E-02
     82 F   7 N    -4.091571795019E-01  2.877803155027E-01 -9.239748170403E-02
     83 F   7 N     3.167596977979E-01 -3.030625049954E-01  4.091571795019E-01
     84 F   7 N    -3.030625049954E-01  4.091571795019E-01  3.167596977979E-01
     85 F   7 N     2.877803155027E-01 -9.239748170403E-02 -4.091571795019E-01
     86 F   7 N     3.030625049954E-01 -3.801777972067E-01 -2.877803155027E-01
     87 F   7 N    -2.877803155027E-01  3.030625049954E-01 -3.801777972067E-01
     88 F   7 N     9.239748170403E-02  3.801777972067E-01 -3.167596977979E-01
     89 F   7 N    -3.167596977979E-01  9.239748170403E-02  3.801777972067E-01
     90 F   7 N    -9.239748170403E-02 -4.091571795019E-01  2.877803155027E-01
     91 T   7 N     3.487062983205E-01  3.487062983205E-01 -1.692074945212E-01
     92 T   7 N    -4.820862071583E-01 -4.820862071583E-01  1.692074945212E-01
     93 F   7 N    -3.487062983205E-01  4.820862071583E-01  1.734723475977E-17
     94 F   7 N     4.820862071583E-01 -3.487062983205E-01  1.821459649776E-17
     95 T   7 N    -1.692074945212E-01  3.487062983205E-01  3.487062983205E-01
     96 F   7 N     3.487062983205E-01 -1.692074945212E-01  3.487062983205E-01
     97 T   7 N     0.000000000000E+00  4.820862071583E-01 -3.487062983205E-01
     98 F   7 N    -4.820862071583E-01  1.692074945212E-01 -4.820862071583E-01
     99 F   7 N     1.692074945212E-01 -4.820862071583E-01 -4.820862071583E-01
    100 F   7 N     4.820862071583E-01  1.387778780781E-17 -3.487062983205E-01
    101 F   7 N     0.000000000000E+00 -3.487062983205E-01  4.820862071583E-01
    102 F   7 N    -3.487062983205E-01  1.387778780781E-17  4.820862071583E-01
    103 T   8 O     3.884009537606E-01  2.994459314914E-01 -1.347406839469E-01
    104 T   8 O     4.341866154383E-01 -4.768583622925E-01  1.347406839469E-01
    105 F   8 O    -3.884009537606E-01  4.768583622925E-01 -8.895502226917E-02
    106 F   8 O    -4.341866154383E-01 -2.994459314914E-01  8.895502226917E-02
    107 T   8 O    -1.347406839469E-01  3.884009537606E-01  2.994459314914E-01
    108 T   8 O     2.994459314914E-01 -1.347406839469E-01  3.884009537606E-01
    109 T   8 O     8.895502226917E-02 -4.341866154383E-01 -2.994459314914E-01
    110 T   8 O    -4.768583622925E-01  1.347406839469E-01  4.341866154383E-01
    111 F   8 O     1.347406839469E-01  4.341866154383E-01 -4.768583622925E-01
    112 F   8 O     4.768583622925E-01 -8.895502226917E-02 -3.884009537606E-01
    113 F   8 O    -8.895502226917E-02 -3.884009537606E-01  4.768583622925E-01
    114 F   8 O    -2.994459314914E-01  8.895502226917E-02 -4.341866154383E-01
    115 F   8 O     2.994459314914E-01  3.884009537606E-01 -1.347406839469E-01
    116 F   8 O    -4.768583622925E-01  4.341866154383E-01  1.347406839469E-01
    117 F   8 O     4.768583622925E-01 -3.884009537606E-01 -8.895502226917E-02
    118 F   8 O    -2.994459314914E-01 -4.341866154383E-01  8.895502226917E-02
    119 F   8 O     3.884009537606E-01 -1.347406839469E-01  2.994459314914E-01
    120 F   8 O    -1.347406839469E-01  2.994459314914E-01  3.884009537606E-01
    121 F   8 O    -4.341866154383E-01  8.895502226917E-02 -2.994459314914E-01
    122 F   8 O     1.347406839469E-01 -4.768583622925E-01  4.341866154383E-01
    123 F   8 O     4.341866154383E-01  1.347406839469E-01 -4.768583622925E-01
    124 F   8 O    -8.895502226917E-02  4.768583622925E-01 -3.884009537606E-01
    125 F   8 O    -3.884009537606E-01 -8.895502226917E-02  4.768583622925E-01
    126 F   8 O     8.895502226917E-02 -2.994459314914E-01 -4.341866154383E-01

 TRANSFORMATION MATRIX PRIMITIVE-CRYSTALLOGRAPHIC CELL
  0.0000  1.0000  1.0000  1.0000  0.0000  1.0000  1.0000  1.0000  0.0000

 *******************************************************************************
 CRYSTALLOGRAPHIC CELL (VOLUME=       5072.88419793)
         A              B              C           ALPHA      BETA       GAMMA 
    17.18373468    17.18566775    17.18566775    91.718744  90.000000  90.000000

 COORDINATES IN THE CRYSTALLOGRAPHIC CELL
     ATOM                 X/A                 Y/B                 Z/C    
 *******************************************************************************
      1 T 230 ZN   -5.000000000000E-01  2.500000000000E-01 -1.908195823574E-17
      2 F 230 ZN    5.470333257035E-17  2.500000000000E-01 -5.000000000000E-01
      3 F 230 ZN    0.000000000000E+00 -5.000000000000E-01  2.500000000000E-01
      4 T 230 ZN    2.500000000000E-01  1.387778780781E-17 -5.000000000000E-01
      5 F 230 ZN    2.500000000000E-01 -5.000000000000E-01  6.938893903907E-17
      6 F 230 ZN   -5.000000000000E-01  3.469446951954E-17  2.500000000000E-01
      7 T   6 C    -1.291337488414E-01 -1.291337488414E-01  4.876467727370E-01
      8 T   6 C     1.291337488414E-01  1.291337488414E-01  4.876467727370E-01
      9 F   6 C    -1.291337488414E-01  1.291337488414E-01 -4.876467727370E-01
     10 F   6 C     1.291337488414E-01 -1.291337488414E-01 -4.876467727370E-01
     11 T   6 C     4.876467727370E-01 -1.291337488414E-01 -1.291337488414E-01
     12 F   6 C    -1.291337488414E-01  4.876467727370E-01 -1.291337488414E-01
     13 T   6 C    -4.876467727370E-01  1.291337488414E-01 -1.291337488414E-01
     14 F   6 C     1.291337488414E-01  4.876467727370E-01  1.291337488414E-01
     15 F   6 C     4.876467727370E-01  1.291337488414E-01  1.291337488414E-01
     16 F   6 C     1.291337488414E-01 -4.876467727370E-01 -1.291337488414E-01
     17 F   6 C    -4.876467727370E-01 -1.291337488414E-01  1.291337488414E-01
     18 F   6 C    -1.291337488414E-01 -4.876467727370E-01  1.291337488414E-01
     19 T   6 C     3.367806642984E-01  2.799138312045E-01  6.296272161777E-02
     20 T   6 C    -3.367806642984E-01 -2.799138312045E-01  6.296272161777E-02
     21 F   6 C     3.367806642984E-01 -2.799138312045E-01 -6.296272161777E-02
     22 F   6 C    -3.367806642984E-01  2.799138312045E-01 -6.296272161777E-02
     23 T   6 C     6.296272161777E-02  3.367806642984E-01  2.799138312045E-01
     24 T   6 C     2.799138312045E-01  6.296272161777E-02  3.367806642984E-01
     25 T   6 C    -6.296272161777E-02 -3.367806642984E-01  2.799138312045E-01
     26 T   6 C    -2.799138312045E-01  6.296272161777E-02 -3.367806642984E-01
     27 F   6 C     6.296272161777E-02 -3.367806642984E-01 -2.799138312045E-01
     28 F   6 C    -2.799138312045E-01 -6.296272161777E-02  3.367806642984E-01
     29 F   6 C    -6.296272161777E-02  3.367806642984E-01 -2.799138312045E-01
     30 F   6 C     2.799138312045E-01 -6.296272161777E-02 -3.367806642984E-01
     31 F   6 C     2.799138312045E-01  3.367806642984E-01  6.296272161777E-02
     32 F   6 C    -2.799138312045E-01 -3.367806642984E-01  6.296272161777E-02
     33 F   6 C    -2.799138312045E-01  3.367806642984E-01 -6.296272161777E-02
     34 F   6 C     2.799138312045E-01 -3.367806642984E-01 -6.296272161777E-02
     35 F   6 C     3.367806642984E-01  6.296272161777E-02  2.799138312045E-01
     36 F   6 C     6.296272161777E-02  2.799138312045E-01  3.367806642984E-01
     37 F   6 C    -3.367806642984E-01 -6.296272161777E-02  2.799138312045E-01
     38 F   6 C     6.296272161777E-02 -2.799138312045E-01 -3.367806642984E-01
     39 F   6 C    -3.367806642984E-01  6.296272161777E-02 -2.799138312045E-01
     40 F   6 C    -6.296272161777E-02 -2.799138312045E-01  3.367806642984E-01
     41 F   6 C     3.367806642984E-01 -6.296272161777E-02 -2.799138312045E-01
     42 F   6 C    -6.296272161777E-02  2.799138312045E-01 -3.367806642984E-01
     43 T   1 H     3.386104892337E-01  2.251235376901E-01  9.364268013467E-02
     44 T   1 H    -3.386104892337E-01 -2.251235376901E-01  9.364268013467E-02
     45 F   1 H     3.386104892337E-01 -2.251235376901E-01 -9.364268013467E-02
     46 F   1 H    -3.386104892337E-01  2.251235376901E-01 -9.364268013467E-02
     47 T   1 H     9.364268013467E-02  3.386104892337E-01  2.251235376901E-01
     48 T   1 H     2.251235376901E-01  9.364268013467E-02  3.386104892337E-01
     49 T   1 H    -9.364268013467E-02 -3.386104892337E-01  2.251235376901E-01
     50 T   1 H    -2.251235376901E-01  9.364268013467E-02 -3.386104892337E-01
     51 F   1 H     9.364268013467E-02 -3.386104892337E-01 -2.251235376901E-01
     52 F   1 H    -2.251235376901E-01 -9.364268013467E-02  3.386104892337E-01
     53 F   1 H    -9.364268013467E-02  3.386104892337E-01 -2.251235376901E-01
     54 F   1 H     2.251235376901E-01 -9.364268013467E-02 -3.386104892337E-01
     55 F   1 H     2.251235376901E-01  3.386104892337E-01  9.364268013467E-02
     56 F   1 H    -2.251235376901E-01 -3.386104892337E-01  9.364268013467E-02
     57 F   1 H    -2.251235376901E-01  3.386104892337E-01 -9.364268013467E-02
     58 F   1 H     2.251235376901E-01 -3.386104892337E-01 -9.364268013467E-02
     59 F   1 H     3.386104892337E-01  9.364268013467E-02  2.251235376901E-01
     60 F   1 H     9.364268013467E-02  2.251235376901E-01  3.386104892337E-01
     61 F   1 H    -3.386104892337E-01 -9.364268013467E-02  2.251235376901E-01
     62 F   1 H     9.364268013467E-02 -2.251235376901E-01 -3.386104892337E-01
     63 F   1 H    -3.386104892337E-01  9.364268013467E-02 -2.251235376901E-01
     64 F   1 H    -9.364268013467E-02 -2.251235376901E-01  3.386104892337E-01
     65 F   1 H     3.386104892337E-01 -9.364268013467E-02 -2.251235376901E-01
     66 F   1 H    -9.364268013467E-02  2.251235376901E-01 -3.386104892337E-01
     67 T   7 N     3.946674883543E-01  3.022700066503E-01  1.448969114759E-02
     68 T   7 N    -3.946674883543E-01 -3.022700066503E-01  1.448969114759E-02
     69 F   7 N     3.946674883543E-01 -3.022700066503E-01 -1.448969114759E-02
     70 F   7 N    -3.946674883543E-01  3.022700066503E-01 -1.448969114759E-02
     71 T   7 N     1.448969114759E-02  3.946674883543E-01  3.022700066503E-01
     72 T   7 N     3.022700066503E-01  1.448969114759E-02  3.946674883543E-01
     73 T   7 N    -1.448969114759E-02 -3.946674883543E-01  3.022700066503E-01
     74 T   7 N    -3.022700066503E-01  1.448969114759E-02 -3.946674883543E-01
     75 F   7 N     1.448969114759E-02 -3.946674883543E-01 -3.022700066503E-01
     76 F   7 N    -3.022700066503E-01 -1.448969114759E-02  3.946674883543E-01
     77 F   7 N    -1.448969114759E-02  3.946674883543E-01 -3.022700066503E-01
     78 F   7 N     3.022700066503E-01 -1.448969114759E-02 -3.946674883543E-01
     79 F   7 N     3.022700066503E-01  3.946674883543E-01  1.448969114759E-02
     80 F   7 N    -3.022700066503E-01 -3.946674883543E-01  1.448969114759E-02
     81 F   7 N    -3.022700066503E-01  3.946674883543E-01 -1.448969114759E-02
     82 F   7 N     3.022700066503E-01 -3.946674883543E-01 -1.448969114759E-02
     83 F   7 N     3.946674883543E-01  1.448969114759E-02  3.022700066503E-01
     84 F   7 N     1.448969114759E-02  3.022700066503E-01  3.946674883543E-01
     85 F   7 N    -3.946674883543E-01 -1.448969114759E-02  3.022700066503E-01
     86 F   7 N     1.448969114759E-02 -3.022700066503E-01 -3.946674883543E-01
     87 F   7 N    -3.946674883543E-01  1.448969114759E-02 -3.022700066503E-01
     88 F   7 N    -1.448969114759E-02 -3.022700066503E-01  3.946674883543E-01
     89 F   7 N     3.946674883543E-01 -1.448969114759E-02 -3.022700066503E-01
     90 F   7 N    -1.448969114759E-02  3.022700066503E-01 -3.946674883543E-01
     91 T   7 N    -8.460374726062E-02 -8.460374726062E-02  4.333100455811E-01
     92 T   7 N     8.460374726062E-02  8.460374726062E-02  4.333100455811E-01
     93 F   7 N    -8.460374726062E-02  8.460374726062E-02 -4.333100455811E-01
     94 F   7 N     8.460374726062E-02 -8.460374726062E-02 -4.333100455811E-01
     95 T   7 N     4.333100455811E-01 -8.460374726062E-02 -8.460374726062E-02
     96 F   7 N    -8.460374726062E-02  4.333100455811E-01 -8.460374726062E-02
     97 T   7 N    -4.333100455811E-01  8.460374726062E-02 -8.460374726062E-02
     98 F   7 N     8.460374726062E-02  4.333100455811E-01  8.460374726062E-02
     99 F   7 N     4.333100455811E-01  8.460374726062E-02  8.460374726062E-02
    100 F   7 N     8.460374726062E-02 -4.333100455811E-01 -8.460374726062E-02
    101 F   7 N    -4.333100455811E-01 -8.460374726062E-02  8.460374726062E-02
    102 F   7 N    -8.460374726062E-02 -4.333100455811E-01  8.460374726062E-02
    103 T   8 O    -1.118478531080E-01 -2.289283083885E-02  4.112937845995E-01
    104 T   8 O     1.118478531080E-01  2.289283083885E-02  4.112937845995E-01
    105 F   8 O    -1.118478531080E-01  2.289283083885E-02 -4.112937845995E-01
    106 F   8 O     1.118478531080E-01 -2.289283083885E-02 -4.112937845995E-01
    107 T   8 O     4.112937845995E-01 -1.118478531080E-01 -2.289283083885E-02
    108 T   8 O    -2.289283083885E-02  4.112937845995E-01 -1.118478531080E-01
    109 T   8 O    -4.112937845995E-01  1.118478531080E-01 -2.289283083885E-02
    110 T   8 O     2.289283083885E-02  4.112937845995E-01  1.118478531080E-01
    111 F   8 O     4.112937845995E-01  1.118478531080E-01  2.289283083885E-02
    112 F   8 O     2.289283083885E-02 -4.112937845995E-01 -1.118478531080E-01
    113 F   8 O    -4.112937845995E-01 -1.118478531080E-01  2.289283083885E-02
    114 F   8 O    -2.289283083885E-02 -4.112937845995E-01  1.118478531080E-01
    115 F   8 O    -2.289283083885E-02 -1.118478531080E-01  4.112937845995E-01
    116 F   8 O     2.289283083885E-02  1.118478531080E-01  4.112937845995E-01
    117 F   8 O     2.289283083885E-02 -1.118478531080E-01 -4.112937845995E-01
    118 F   8 O    -2.289283083885E-02  1.118478531080E-01 -4.112937845995E-01
    119 F   8 O    -1.118478531080E-01  4.112937845995E-01 -2.289283083885E-02
    120 F   8 O     4.112937845995E-01 -2.289283083885E-02 -1.118478531080E-01
    121 F   8 O     1.118478531080E-01 -4.112937845995E-01 -2.289283083885E-02
    122 F   8 O     4.112937845995E-01  2.289283083885E-02  1.118478531080E-01
    123 F   8 O     1.118478531080E-01  4.112937845995E-01  2.289283083885E-02
    124 F   8 O    -4.112937845995E-01  2.289283083885E-02 -1.118478531080E-01
    125 F   8 O    -1.118478531080E-01 -4.112937845995E-01  2.289283083885E-02
    126 F   8 O    -4.112937845995E-01 -2.289283083885E-02  1.118478531080E-01

 T = ATOM BELONGING TO THE ASYMMETRIC UNIT

 ****    4 SYMMOPS - TRANSLATORS IN FRACTIONAL UNITS
 **** MATRICES AND TRANSLATORS IN THE CRYSTALLOGRAPHIC REFERENCE FRAME
   V INV                    ROTATION MATRICES                   TRANSLATORS
   1   1  1.00  0.00  0.00  0.00  1.00  0.00  0.00  0.00  1.00  0.00  0.00  0.00
   2   2 -1.00  0.00  0.00 -1.00 -0.00  1.00 -1.00  1.00 -0.00  0.00  0.00  0.00
   3   3  1.00  0.00  0.00  0.00 -0.00  1.00  0.00  1.00 -0.00  0.00  0.00  0.00
   4   4 -1.00  0.00  0.00 -1.00  1.00 -0.00 -1.00 -0.00  1.00  0.00  0.00  0.00

 DIRECT LATTICE VECTORS CARTESIAN COMPONENTS (ANGSTROM)
          X                    Y                    Z
  -0.859186734199E+01   0.846298933186E+01   0.846298933186E+01
   0.859186734199E+01  -0.872074535212E+01   0.872074535212E+01
   0.859186734199E+01   0.872074535212E+01  -0.872074535212E+01


 CARTESIAN COORDINATES - PRIMITIVE CELL
 *******************************************************************************
 *      ATOM          X(ANGSTROM)         Y(ANGSTROM)         Z(ANGSTROM)
 *******************************************************************************
    1   230 ZN    8.591867341990E+00 -1.288780101298E+01  1.933170151948E-01
    2   230 ZN    9.400075532184E-16 -1.301667902311E+01  8.785184357185E+00
    3   230 ZN    0.000000000000E+00  8.785184357185E+00 -1.301667902311E+01
    4   230 ZN   -1.288780101298E+01 -1.288780101299E-01  8.591867341990E+00
    5   230 ZN   -1.288780101298E+01  8.591867341990E+00 -1.288780101298E-01
    6   230 ZN    8.591867341990E+00  1.933170151948E-01 -1.288780101299E+01
    7     6 C    -2.219000078839E+00 -2.344693970272E+00  8.412877763395E+00
    8     6 C     2.219000078839E+00  2.093306187406E+00  8.346307761029E+00
    9     6 C    -2.219000078839E+00  2.344693970272E+00 -8.412877763395E+00
   10     6 C     2.219000078839E+00 -2.093306187406E+00 -8.346307761029E+00
   11     6 C     8.379592762212E+00 -2.185715077656E+00 -2.185715077656E+00
   12     6 C    -2.219000078839E+00  8.412877763395E+00 -2.344693970272E+00
   13     6 C    -8.379592762212E+00  2.252285080022E+00 -2.252285080022E+00
   14     6 C     2.219000078839E+00  8.346307761029E+00  2.093306187406E+00
   15     6 C     8.379592762212E+00  2.185715077656E+00  2.185715077656E+00
   16     6 C     2.219000078839E+00 -8.346307761029E+00 -2.093306187406E+00
   17     6 C    -8.379592762212E+00 -2.252285080022E+00  2.252285080022E+00
   18     6 C    -2.219000078839E+00 -8.412877763395E+00  2.344693970272E+00
   19     6 C     5.787149581999E+00  4.793735989245E+00  1.009785228114E+00
   20     6 C    -5.787149581999E+00 -4.826194030343E+00  1.154084178408E+00
   21     6 C     5.787149581999E+00 -4.793735989245E+00 -1.009785228114E+00
   22     6 C    -5.787149581999E+00  4.826194030343E+00 -1.154084178408E+00
   23     6 C     1.081934703261E+00  5.715000106852E+00  4.723157766064E+00
   24     6 C     4.809965009794E+00  9.951274595310E-01  5.770920561450E+00
   25     6 C    -1.081934703261E+00 -5.859299057146E+00  4.896772253524E+00
   26     6 C    -4.809965009794E+00  1.168741946991E+00 -5.803378602548E+00
   27     6 C     1.081934703261E+00 -5.715000106852E+00 -4.723157766064E+00
   28     6 C    -4.809965009794E+00 -1.168741946991E+00  5.803378602548E+00
   29     6 C    -1.081934703261E+00  5.859299057146E+00 -4.896772253524E+00
   30     6 C     4.809965009794E+00 -9.951274595310E-01 -5.770920561450E+00
   31     6 C     4.809965009794E+00  5.770920561450E+00  9.951274595310E-01
   32     6 C    -4.809965009794E+00 -5.803378602548E+00  1.168741946991E+00
   33     6 C    -4.809965009794E+00  5.803378602548E+00 -1.168741946991E+00
   34     6 C     4.809965009794E+00 -5.770920561450E+00 -9.951274595310E-01
   35     6 C     5.787149581999E+00  1.009785228114E+00  4.793735989245E+00
   36     6 C     1.081934703261E+00  4.723157766064E+00  5.715000106852E+00
   37     6 C    -5.787149581999E+00 -1.154084178408E+00  4.826194030343E+00
   38     6 C     1.081934703261E+00 -4.723157766064E+00 -5.715000106852E+00
   39     6 C    -5.787149581999E+00  1.154084178408E+00 -4.826194030343E+00
   40     6 C    -1.081934703261E+00 -4.896772253524E+00  5.859299057146E+00
   41     6 C     5.787149581999E+00 -1.009785228114E+00 -4.793735989245E+00
   42     6 C    -1.081934703261E+00  4.896772253524E+00 -5.859299057146E+00
   43     1 H     5.818592808205E+00  3.844326178227E+00  1.551104023389E+00
   44     1 H    -5.818592808205E+00 -3.892600107343E+00  1.667157917673E+00
   45     1 H     5.818592808205E+00 -3.844326178227E+00 -1.551104023389E+00
   46     1 H    -5.818592808205E+00  3.892600107343E+00 -1.667157917673E+00
   47     1 H     1.609130970531E+00  5.760565861063E+00  3.781184250662E+00
   48     1 H     3.868463142785E+00  1.521852078408E+00  5.794455843647E+00
   49     1 H    -1.609130970531E+00 -5.876619755347E+00  3.955742034908E+00
   50     1 H    -3.868463142785E+00  1.696409862654E+00 -5.842729772763E+00
   51     1 H     1.609130970531E+00 -5.760565861063E+00 -3.781184250662E+00
   52     1 H    -3.868463142785E+00 -1.696409862654E+00  5.842729772763E+00
   53     1 H    -1.609130970531E+00  5.876619755347E+00 -3.955742034908E+00
   54     1 H     3.868463142785E+00 -1.521852078408E+00 -5.794455843647E+00
   55     1 H     3.868463142785E+00  5.794455843647E+00  1.521852078408E+00
   56     1 H    -3.868463142785E+00 -5.842729772763E+00  1.696409862654E+00
   57     1 H    -3.868463142785E+00  5.842729772763E+00 -1.696409862654E+00
   58     1 H     3.868463142785E+00 -5.794455843647E+00 -1.521852078408E+00
   59     1 H     5.818592808205E+00  1.551104023389E+00  3.844326178227E+00
   60     1 H     1.609130970531E+00  3.781184250662E+00  5.760565861063E+00
   61     1 H    -5.818592808205E+00 -1.667157917673E+00  3.892600107343E+00
   62     1 H     1.609130970531E+00 -3.781184250662E+00 -5.760565861063E+00
   63     1 H    -5.818592808205E+00  1.667157917673E+00 -3.892600107343E+00
   64     1 H    -1.609130970531E+00 -3.955742034908E+00  5.876619755347E+00
   65     1 H     5.818592808205E+00 -1.551104023389E+00 -3.844326178227E+00
   66     1 H    -1.609130970531E+00  3.955742034908E+00 -5.876619755347E+00
   67     7 N     6.781861408273E+00  5.190392792078E+00  1.710750943750E-01
   68     7 N    -6.781861408273E+00 -5.197862402328E+00  3.268989222910E-01
   69     7 N     6.781861408273E+00 -5.190392792078E+00 -1.710750943750E-01
   70     7 N    -6.781861408273E+00  5.197862402328E+00 -3.268989222910E-01
   71     7 N     2.489870083330E-01  6.703949494315E+00  5.092399676079E+00
   72     7 N     5.194127597203E+00  1.472590872089E-01  6.778126603148E+00
   73     7 N    -2.489870083330E-01 -6.859773322231E+00  5.295855518327E+00
   74     7 N    -5.194127597203E+00  3.507149294571E-01 -6.785596213398E+00
   75     7 N     2.489870083330E-01 -6.703949494315E+00 -5.092399676079E+00
   76     7 N    -5.194127597203E+00 -3.507149294571E-01  6.785596213398E+00
   77     7 N    -2.489870083330E-01  6.859773322231E+00 -5.295855518327E+00
   78     7 N     5.194127597203E+00 -1.472590872089E-01 -6.778126603148E+00
   79     7 N     5.194127597203E+00  6.778126603148E+00  1.472590872089E-01
   80     7 N    -5.194127597203E+00 -6.785596213398E+00  3.507149294571E-01
   81     7 N    -5.194127597203E+00  6.785596213398E+00 -3.507149294571E-01
   82     7 N     5.194127597203E+00 -6.778126603148E+00 -1.472590872089E-01
   83     7 N     6.781861408273E+00  1.710750943750E-01  5.190392792078E+00
   84     7 N     2.489870083330E-01  5.092399676079E+00  6.703949494315E+00
   85     7 N    -6.781861408273E+00 -3.268989222910E-01  5.197862402328E+00
   86     7 N     2.489870083330E-01 -5.092399676079E+00 -6.703949494315E+00
   87     7 N    -6.781861408273E+00  3.268989222910E-01 -5.197862402328E+00
   88     7 N    -2.489870083330E-01 -5.295855518327E+00  6.859773322231E+00
   89     7 N     6.781861408273E+00 -1.710750943750E-01 -5.190392792078E+00
   90     7 N    -2.489870083330E-01  5.295855518327E+00 -6.859773322231E+00
   91     7 N    -1.453808346197E+00 -1.565496619085E+00  7.467691984362E+00
   92     7 N     1.453808346197E+00  1.342120073309E+00  7.424077733976E+00
   93     7 N    -1.453808346197E+00  1.565496619085E+00 -7.467691984362E+00
   94     7 N     1.453808346197E+00 -1.342120073309E+00 -7.424077733976E+00
   95     7 N     7.445884859169E+00 -1.432001221004E+00 -1.432001221004E+00
   96     7 N    -1.453808346197E+00  7.467691984362E+00 -1.565496619085E+00
   97     7 N    -7.445884859169E+00  1.475615471390E+00 -1.475615471390E+00
   98     7 N     1.453808346197E+00  7.424077733976E+00  1.342120073309E+00
   99     7 N     7.445884859169E+00  1.432001221004E+00  1.432001221004E+00
  100     7 N     1.453808346197E+00 -7.424077733976E+00 -1.342120073309E+00
  101     7 N    -7.445884859169E+00 -1.475615471390E+00  1.475615471390E+00
  102     7 N    -1.453808346197E+00 -7.467691984362E+00  1.565496619085E+00
  103     8 O    -1.921963832781E+00 -4.993977803759E-01  7.073464036697E+00
  104     8 O     1.921963832781E+00  2.873708822241E-01  7.061662506758E+00
  105     8 O    -1.921963832781E+00  4.993977803759E-01 -7.073464036696E+00
  106     8 O     1.921963832781E+00 -2.873708822241E-01 -7.061662506757E+00
  107     8 O     7.067563271727E+00 -1.916063067812E+00 -3.645548738083E-01
  108     8 O    -3.933843313000E-01  7.096392729219E+00 -2.027977281857E+00
  109     8 O    -7.067563271727E+00  1.927864597751E+00 -4.222137887917E-01
  110     8 O     3.933843313000E-01  7.038733814235E+00  1.815950383705E+00
  111     8 O     7.067563271727E+00  1.916063067812E+00  3.645548738083E-01
  112     8 O     3.933843313000E-01 -7.038733814235E+00 -1.815950383705E+00
  113     8 O    -7.067563271727E+00 -1.927864597750E+00  4.222137887917E-01
  114     8 O    -3.933843313000E-01 -7.096392729219E+00  2.027977281857E+00
  115     8 O    -3.933843313000E-01 -2.027977281857E+00  7.096392729219E+00
  116     8 O     3.933843313000E-01  1.815950383705E+00  7.038733814235E+00
  117     8 O     3.933843313000E-01 -1.815950383705E+00 -7.038733814235E+00
  118     8 O    -3.933843313000E-01  2.027977281857E+00 -7.096392729219E+00
  119     8 O    -1.921963832781E+00  7.073464036696E+00 -4.993977803759E-01
  120     8 O     7.067563271727E+00 -3.645548738083E-01 -1.916063067812E+00
  121     8 O     1.921963832781E+00 -7.061662506757E+00 -2.873708822241E-01
  122     8 O     7.067563271727E+00  3.645548738083E-01  1.916063067812E+00
  123     8 O     1.921963832781E+00  7.061662506757E+00  2.873708822241E-01
  124     8 O    -7.067563271727E+00  4.222137887917E-01 -1.927864597750E+00
  125     8 O    -1.921963832781E+00 -7.073464036697E+00  4.993977803759E-01
  126     8 O    -7.067563271727E+00 -4.222137887917E-01  1.927864597751E+00
 INFORMATION **** EXCBUF **** EXCH. BIPO BUFFER: WORDS USED =     4000000
 WARNING **** EXCBUF **** EXCH. BIPO BUFFER TOO SMALL - TO AVOID I/O SET EXCHSIZE =     8387172

 DFT PARAMETERS

     ATOM       ELECTRONS   NET CHARGE   R(ANGSTROM)
   1 230  ZN     20.0000      0.0000     1.37000000
   7   6  C       6.0000      0.0000     0.77000000
  43   1  H       1.0000      0.0000     1.11000000
  67   7  N       7.0000      0.0000     0.74000000
 103   8  O       8.0000      0.0000     0.74000000

 SIZE OF GRID=    1987388
 TTTTTTTTTTTTTTTTTTTTTTTTTTTTTT MAKE_GRID2  TELAPSE     1721.17 TCPU     1579.00
 BECKE WEIGHT FUNCTION
 RADSAFE =     2.00
 TOLERANCES - DENSITY:10**- 6; POTENTIAL:10**- 9; GRID WGT:10**-14

 RADIAL INTEGRATION  - INTERVALS (POINTS,UPPER LIMIT):            1( 99,  4.0*R)

 ANGULAR INTEGRATION - INTERVALS (ACCURACY LEVEL [N. POINTS] UPPER LIMIT):
  1(  6[ 146]   0.2)  2( 11[ 302]   0.5)  3( 14[ 590]   0.9)  4( 18[1454]   3.5)
  5( 14[ 590]9999.0)
 EEEEEEEEEE INT_CALC TERMINATION  DATE 16 11 2020 TIME 10:59:37.0

 *******************************************************************************
 ZIF-65 (cif CCDC 917446, CIMFUB)                                                
 CRYSTAL - SCF - TYPE OF CALCULATION :  RESTRICTED CLOSED SHELL
 *******************************************************************************

 CAPPA:IS1  2;IS2  2;IS3  2; K PTS MONK NET   5; SYMMOPS:K SPACE   8;G SPACE   4

 TTTTTTTTTTTTTTTTTTTTTTTTTTTTTT SDIK        TELAPSE     1723.31 TCPU     1581.13

 INFORMATION FROM INTEGRAL EVALUATION

 RESTART FROM A PREVIOUS DENSITY MATRIX - DEP ACTIVE
 NUMBER OF COUPLE SETS (NEW, OLD, FOUND):   42674   42674   42674
 NUMBER OF IRREDUCIBLE G VECTORS        :  137425  137425  137425
 CHARGE NORMALIZATION FACTOR   1.00002326
 TOTAL ATOMIC CHARGES:
  18.6549015  18.6549015  18.6549015  18.6548667  18.6548667  18.6549015
   5.4083235   5.4064767   5.4083235   5.4064767   5.3974796   5.4083235
   5.4172619   5.4064767   5.3974796   5.4064767   5.4172619   5.4083235
   5.9888309   5.9917959   5.9888309   5.9917959   5.9832198   5.9846229
   5.9975194   5.9961547   5.9832198   5.9961547   5.9975194   5.9846229
   5.9846229   5.9961547   5.9961547   5.9846229   5.9888309   5.9832198
   5.9917959   5.9832198   5.9917959   5.9975194   5.9888309   5.9975194
   0.8673321   0.8739804   0.8673321   0.8739804   0.8706817   0.8711593
   0.8705111   0.8701354   0.8706817   0.8701354   0.8705111   0.8711593
   0.8711593   0.8701354   0.8701354   0.8711593   0.8673321   0.8706817
   0.8739804   0.8706817   0.8739804   0.8705111   0.8673321   0.8705111
   7.5833673   7.5948521   7.5833673   7.5948521   7.5892418   7.5849572
   7.5888279   7.5934806   7.5892418   7.5934806   7.5888279   7.5849572
   7.5849572   7.5934806   7.5934806   7.5849572   7.5833673   7.5892418
   7.5948521   7.5892418   7.5948521   7.5888279   7.5833673   7.5888279
   6.7865412   6.7984725   6.7865412   6.7984725   6.7856640   6.7865412
   6.7994543   6.7984725   6.7856640   6.7984725   6.7994543   6.7865412
   8.2861173   8.2862391   8.2861173   8.2862391   8.2859926   8.2879084
   8.2862883   8.2847053   8.2859926   8.2847053   8.2862883   8.2879084
   8.2879084   8.2847053   8.2847053   8.2879084   8.2861173   8.2859926
   8.2862391   8.2859926   8.2862391   8.2862883   8.2861173   8.2862883
 TTTTTTTTTTTTTTTTTTTTTTTTTTTTTT MOQGAD      TELAPSE     1726.53 TCPU     1584.25
 TTTTTTTTTTTTTTTTTTTTTTTTTTTTTT SHELLXN     TELAPSE     1762.34 TCPU     1615.83
 TTTTTTTTTTTTTTTTTTTTTTTTTTTTTT MONMO3      TELAPSE     1765.90 TCPU     1619.39
 NUMERICALLY INTEGRATED DENSITY    804.0002725691
 TTTTTTTTTTTTTTTTTTTTTTTTTTTTTT NUMDFT      TELAPSE     1773.09 TCPU     1626.58
 CYC   0 ETOT(AU) -6.523830898550E+03 DETOT -6.52E+03 tst  3.12E-15 PX  1.00E+00
 TTTTTTTTTTTTTTTTTTTTTTTTTTTTTT DIIS        TELAPSE     1773.22 TCPU     1626.71
 TTTTTTTTTTTTTTTTTTTTTTTTTTTTTT FDIK        TELAPSE     1830.29 TCPU     1682.81
 INSULATING STATE
 TOP OF VALENCE BANDS -    BAND    402; K    5; EIG -2.5512068E-01 AU
 TOP OF VALENCE BANDS -    BAND    402; K    1; EIG -2.5577737E-01 AU
 BOTTOM OF VIRTUAL BANDS - BAND    403; K    5; EIG -1.0199356E-01 AU
 DIRECT ENERGY BAND GAP:   4.1668 eV
 BOTTOM OF VIRTUAL BANDS - BAND    403; K    1; EIG -1.0193843E-01 AU
 TTTTTTTTTTTTTTTTTTTTTTTTTTTTTT PDIG        TELAPSE     1831.94 TCPU     1684.46
 CHARGE NORMALIZATION FACTOR   1.00000000
 TOTAL ATOMIC CHARGES:
  18.6543160  18.6543160  18.6543160  18.6542813  18.6542813  18.6543160
   5.3966435   5.4184630   5.3966435   5.4184630   5.4312223   5.3966435
   5.3856407   5.4184630   5.4312223   5.4184630   5.3856407   5.3966435
   5.9794931   6.0017626   5.9794931   6.0017626   5.9987897   6.0026390
   5.9813968   5.9787662   5.9987897   5.9787662   5.9813968   6.0026390
   6.0026390   5.9787662   5.9787662   6.0026390   5.9794931   5.9987897
   6.0017626   5.9987897   6.0017626   5.9813968   5.9794931   5.9813968
   0.8685354   0.8728109   0.8685354   0.8728109   0.8672156   0.8658696
   0.8738499   0.8755812   0.8672156   0.8755812   0.8738499   0.8658696
   0.8658696   0.8755812   0.8755812   0.8658696   0.8685354   0.8672156
   0.8728109   0.8672156   0.8728109   0.8738499   0.8685354   0.8738499
   7.6157463   7.5634268   7.6157463   7.5634268   7.5661468   7.5957611
   7.6108850   7.5812069   7.5661468   7.5812069   7.6108850   7.5957611
   7.5957611   7.5812069   7.5812069   7.5957611   7.6157463   7.5661468
   7.5634268   7.5661468   7.5634268   7.6108850   7.6157463   7.6108850
   6.8041577   6.7813912   6.8041577   6.7813912   6.8215238   6.8041577
   6.7648293   6.7813912   6.8215238   6.7813912   6.7648293   6.8041577
   8.2924272   8.2801505   8.2924272   8.2801505   8.2873055   8.2584024
   8.2854871   8.3126243   8.2873055   8.3126243   8.2854871   8.2584024
   8.2584024   8.3126243   8.3126243   8.2584024   8.2924272   8.2873055
   8.2801505   8.2873055   8.2801505   8.2854871   8.2924272   8.2854871
 TTTTTTTTTTTTTTTTTTTTTTTTTTTTTT MOQGAD      TELAPSE     1831.96 TCPU     1684.48
 TTTTTTTTTTTTTTTTTTTTTTTTTTTTTT SHELLXN     TELAPSE     1867.18 TCPU     1715.93
 TTTTTTTTTTTTTTTTTTTTTTTTTTTTTT MONMO3      TELAPSE     1870.86 TCPU     1719.61
 NUMERICALLY INTEGRATED DENSITY    804.0002689188
 TTTTTTTTTTTTTTTTTTTTTTTTTTTTTT NUMDFT      TELAPSE     1877.92 TCPU     1726.67
 CYC   1 ETOT(AU) -6.523738971370E+03 DETOT  9.19E-02 tst  0.00E+00 PX  1.21E-02
 TTTTTTTTTTTTTTTTTTTTTTTTTTTTTT DIIS        TELAPSE     1878.16 TCPU     1726.92
 DIIS TEST: 0.24087E-01 AT SCF   CYCLE   1 - MIX   30 %
 TTTTTTTTTTTTTTTTTTTTTTTTTTTTTT FDIK        TELAPSE     1890.51 TCPU     1738.68
 INSULATING STATE
 TOP OF VALENCE BANDS -    BAND    402; K    4; EIG -2.5454369E-01 AU
 TOP OF VALENCE BANDS -    BAND    402; K    1; EIG -2.5501430E-01 AU
 BOTTOM OF VIRTUAL BANDS - BAND    403; K    2; EIG -9.6555157E-02 AU
 INDIRECT ENERGY BAND GAP:   4.2991 eV
 BOTTOM OF VIRTUAL BANDS - BAND    403; K    1; EIG -9.6342489E-02 AU
 TTTTTTTTTTTTTTTTTTTTTTTTTTTTTT PDIG        TELAPSE     1892.16 TCPU     1740.32
 CHARGE NORMALIZATION FACTOR   1.00000000
 TOTAL ATOMIC CHARGES:
  18.6557298  18.6557298  18.6557298  18.6552634  18.6552634  18.6557298
   5.4026896   5.4135437   5.4026896   5.4135437   5.4046120   5.4026896
   5.4094814   5.4135437   5.4046120   5.4135437   5.4094814   5.4026896
   5.9804758   6.0000694   5.9804758   6.0000694   5.9915708   5.9956484
   5.9893024   5.9845840   5.9915708   5.9845840   5.9893024   5.9956484
   5.9956484   5.9845840   5.9845840   5.9956484   5.9804758   5.9915708
   6.0000694   5.9915708   6.0000694   5.9893024   5.9804758   5.9893024
   0.8668557   0.8742234   0.8668557   0.8742234   0.8716571   0.8705002
   0.8697067   0.8709016   0.8716571   0.8709016   0.8697067   0.8705002
   0.8705002   0.8709016   0.8709016   0.8705002   0.8668557   0.8716571
   0.8742234   0.8716571   0.8742234   0.8697067   0.8668557   0.8697067
   7.5900933   7.5863569   7.5900933   7.5863569   7.5795714   7.5901542
   7.5982304   7.5887917   7.5795714   7.5887917   7.5982304   7.5901542
   7.5901542   7.5887917   7.5887917   7.5901542   7.5900933   7.5795714
   7.5863569   7.5795714   7.5863569   7.5982304   7.5900933   7.5982304
   6.7883118   6.7973752   6.7883118   6.7973752   6.7832962   6.7883118
   6.8006874   6.7973752   6.7832962   6.7973752   6.8006874   6.7883118
   8.2783454   8.2930472   8.2783454   8.2930472   8.3021032   8.3019068
   8.2707794   8.2708044   8.3021032   8.2708044   8.2707794   8.3019068
   8.3019068   8.2708044   8.2708044   8.3019068   8.2783454   8.3021032
   8.2930472   8.3021032   8.2930472   8.2707794   8.2783454   8.2707794
 TTTTTTTTTTTTTTTTTTTTTTTTTTTTTT MOQGAD      TELAPSE     1892.18 TCPU     1740.34
 TTTTTTTTTTTTTTTTTTTTTTTTTTTTTT SHELLXN     TELAPSE     1927.56 TCPU     1771.77
 TTTTTTTTTTTTTTTTTTTTTTTTTTTTTT MONMO3      TELAPSE     1931.28 TCPU     1775.49
 NUMERICALLY INTEGRATED DENSITY    804.0002714188
 TTTTTTTTTTTTTTTTTTTTTTTTTTTTTT NUMDFT      TELAPSE     1938.33 TCPU     1782.54
 CYC   2 ETOT(AU) -6.523738963033E+03 DETOT  8.34E-06 tst  2.79E-05 PX  7.87E-03
 TTTTTTTTTTTTTTTTTTTTTTTTTTTTTT DIIS        TELAPSE     1938.57 TCPU     1782.78
 DIIS TEST: 0.24397E-01 AT SCF   CYCLE   2 - DIIS ACTIVE - HISTORY:     2 CYCLES
 TTTTTTTTTTTTTTTTTTTTTTTTTTTTTT FDIK        TELAPSE     1948.60 TCPU     1792.25
 INSULATING STATE
 TOP OF VALENCE BANDS -    BAND    402; K    4; EIG -2.5542030E-01 AU
 TOP OF VALENCE BANDS -    BAND    402; K    1; EIG -2.5609119E-01 AU
 BOTTOM OF VIRTUAL BANDS - BAND    403; K    2; EIG -9.6492322E-02 AU
 INDIRECT ENERGY BAND GAP:   4.3247 eV
 BOTTOM OF VIRTUAL BANDS - BAND    403; K    1; EIG -9.6275144E-02 AU
 TTTTTTTTTTTTTTTTTTTTTTTTTTTTTT PDIG        TELAPSE     1950.24 TCPU     1793.90
 CHARGE NORMALIZATION FACTOR   1.00000000
 TOTAL ATOMIC CHARGES:
  18.6550031  18.6550031  18.6550031  18.6551327  18.6551327  18.6550031
   5.4016851   5.4136649   5.4016851   5.4136649   5.4174227   5.4016851
   5.3991382   5.4136649   5.4174227   5.4136649   5.3991382   5.4016851
   5.9826387   5.9988279   5.9826387   5.9988279   5.9908097   5.9954488
   5.9891031   5.9853065   5.9908097   5.9853065   5.9891031   5.9954488
   5.9954488   5.9853065   5.9853065   5.9954488   5.9826387   5.9908097
   5.9988279   5.9908097   5.9988279   5.9891031   5.9826387   5.9891031
   0.8652601   0.8757516   0.8652601   0.8757516   0.8710828   0.8694209
   0.8703049   0.8719619   0.8710828   0.8719619   0.8703049   0.8694209
   0.8694209   0.8719619   0.8719619   0.8694209   0.8652601   0.8710828
   0.8757516   0.8710828   0.8757516   0.8703049   0.8652601   0.8703049
   7.6023864   7.5763354   7.6023864   7.5763354   7.5739042   7.5894761
   7.6033195   7.5878223   7.5739042   7.5878223   7.6033195   7.5894761
   7.5894761   7.5878223   7.5878223   7.5894761   7.6023864   7.5739042
   7.5763354   7.5739042   7.5763354   7.6033195   7.6023864   7.6033195
   6.7955531   6.7890616   6.7955531   6.7890616   6.8023990   6.7955531
   6.7836065   6.7890616   6.8023990   6.7890616   6.7836065   6.7955531
   8.2992135   8.2739218   8.2992135   8.2739218   8.2922735   8.2668658
   8.2800160   8.3047312   8.2922735   8.3047312   8.2800160   8.2668658
   8.2668658   8.3047312   8.3047312   8.2668658   8.2992135   8.2922735
   8.2739218   8.2922735   8.2739218   8.2800160   8.2992135   8.2800160
 TTTTTTTTTTTTTTTTTTTTTTTTTTTTTT MOQGAD      TELAPSE     1950.27 TCPU     1793.92
 TTTTTTTTTTTTTTTTTTTTTTTTTTTTTT SHELLXN     TELAPSE     1985.34 TCPU     1825.34
 TTTTTTTTTTTTTTTTTTTTTTTTTTTTTT MONMO3      TELAPSE     1989.07 TCPU     1829.08
 NUMERICALLY INTEGRATED DENSITY    804.0002707555
 TTTTTTTTTTTTTTTTTTTTTTTTTTTTTT NUMDFT      TELAPSE     1996.12 TCPU     1836.13
 CYC   3 ETOT(AU) -6.523741628649E+03 DETOT -2.67E-03 tst  3.04E-05 PX  5.07E-03
 TTTTTTTTTTTTTTTTTTTTTTTTTTTTTT DIIS        TELAPSE     1996.41 TCPU     1836.41
 DIIS TEST: 0.48036E-02 AT SCF   CYCLE   3 - DIIS ACTIVE - HISTORY:     3 CYCLES
 TTTTTTTTTTTTTTTTTTTTTTTTTTTTTT FDIK        TELAPSE     2008.30 TCPU     1847.64
 INSULATING STATE
 TOP OF VALENCE BANDS -    BAND    402; K    5; EIG -2.5580366E-01 AU
 TOP OF VALENCE BANDS -    BAND    402; K    1; EIG -2.5677238E-01 AU
 BOTTOM OF VIRTUAL BANDS - BAND    403; K    2; EIG -9.6543413E-02 AU
 INDIRECT ENERGY BAND GAP:   4.3337 eV
 BOTTOM OF VIRTUAL BANDS - BAND    403; K    1; EIG -9.6286599E-02 AU
 TTTTTTTTTTTTTTTTTTTTTTTTTTTTTT PDIG        TELAPSE     2009.94 TCPU     1849.28
 CHARGE NORMALIZATION FACTOR   1.00000000
 TOTAL ATOMIC CHARGES:
  18.6550218  18.6550218  18.6550218  18.6547529  18.6547529  18.6550218
   5.3995070   5.4159047   5.3995070   5.4159047   5.4206332   5.3995070
   5.3951789   5.4159047   5.4206332   5.4159047   5.3951789   5.3995070
   5.9821224   5.9989270   5.9821224   5.9989270   5.9927300   5.9977951
   5.9874911   5.9831521   5.9927300   5.9831521   5.9874911   5.9977951
   5.9977951   5.9831521   5.9831521   5.9977951   5.9821224   5.9927300
   5.9989270   5.9927300   5.9989270   5.9874911   5.9821224   5.9874911
   0.8653941   0.8756782   0.8653941   0.8756782   0.8700527   0.8690291
   0.8711549   0.8723674   0.8700527   0.8723674   0.8711549   0.8690291
   0.8690291   0.8723674   0.8723674   0.8690291   0.8653941   0.8700527
   0.8756782   0.8700527   0.8756782   0.8711549   0.8653941   0.8711549
   7.6040571   7.5743390   7.6040571   7.5743390   7.5710938   7.5904228
   7.6062373   7.5871204   7.5710938   7.5871204   7.6062373   7.5904228
   7.5904228   7.5871204   7.5871204   7.5904228   7.6040571   7.5710938
   7.5743390   7.5710938   7.5743390   7.6062373   7.6040571   7.6062373
   6.7962983   6.7891373   6.7962983   6.7891373   6.8038106   6.7962983
   6.7816502   6.7891373   6.8038106   6.7891373   6.7816502   6.7962983
   8.2856044   8.2864061   8.2856044   8.2864061   8.2929105   8.2785444
   8.2798611   8.2936271   8.2929105   8.2936271   8.2798611   8.2785444
   8.2785444   8.2936271   8.2936271   8.2785444   8.2856044   8.2929105
   8.2864061   8.2929105   8.2864061   8.2798611   8.2856044   8.2798611
 TTTTTTTTTTTTTTTTTTTTTTTTTTTTTT MOQGAD      TELAPSE     2009.97 TCPU     1849.31
 TTTTTTTTTTTTTTTTTTTTTTTTTTTTTT SHELLXN     TELAPSE     2045.99 TCPU     1880.78
 TTTTTTTTTTTTTTTTTTTTTTTTTTTTTT MONMO3      TELAPSE     2049.66 TCPU     1884.45
 NUMERICALLY INTEGRATED DENSITY    804.0002710040
 TTTTTTTTTTTTTTTTTTTTTTTTTTTTTT NUMDFT      TELAPSE     2056.71 TCPU     1891.49
 CYC   4 ETOT(AU) -6.523742287051E+03 DETOT -6.58E-04 tst  5.64E-06 PX  1.91E-03
 TTTTTTTTTTTTTTTTTTTTTTTTTTTTTT DIIS        TELAPSE     2057.04 TCPU     1891.82
 DIIS TEST: 0.61243E-03 AT SCF   CYCLE   4 - DIIS ACTIVE - HISTORY:     4 CYCLES
 TTTTTTTTTTTTTTTTTTTTTTTTTTTTTT FDIK        TELAPSE     2070.29 TCPU     1904.35
 INSULATING STATE
 TOP OF VALENCE BANDS -    BAND    402; K    5; EIG -2.5589524E-01 AU
 TOP OF VALENCE BANDS -    BAND    402; K    1; EIG -2.5694735E-01 AU
 BOTTOM OF VIRTUAL BANDS - BAND    403; K    2; EIG -9.6680348E-02 AU
 INDIRECT ENERGY BAND GAP:   4.3325 eV
 BOTTOM OF VIRTUAL BANDS - BAND    403; K    1; EIG -9.6406502E-02 AU
 TTTTTTTTTTTTTTTTTTTTTTTTTTTTTT PDIG        TELAPSE     2071.94 TCPU     1906.00
 CHARGE NORMALIZATION FACTOR   1.00000000
 TOTAL ATOMIC CHARGES:
  18.6551285  18.6551285  18.6551285  18.6547448  18.6547448  18.6551285
   5.4006097   5.4148437   5.4006097   5.4148437   5.4175904   5.4006097
   5.3981358   5.4148437   5.4175904   5.4148437   5.3981358   5.4006097
   5.9814265   5.9993245   5.9814265   5.9993245   5.9939209   5.9974903
   5.9864365   5.9835332   5.9939209   5.9835332   5.9864365   5.9974903
   5.9974903   5.9835332   5.9835332   5.9974903   5.9814265   5.9939209
   5.9993245   5.9939209   5.9993245   5.9864365   5.9814265   5.9864365
   0.8656519   0.8754238   0.8656519   0.8754238   0.8695837   0.8691689
   0.8716087   0.8722003   0.8695837   0.8722003   0.8716087   0.8691689
   0.8691689   0.8722003   0.8722003   0.8691689   0.8656519   0.8695837
   0.8754238   0.8695837   0.8754238   0.8716087   0.8656519   0.8716087
   7.6014244   7.5766216   7.6014244   7.5766216   7.5723791   7.5909236
   7.6049359   7.5870561   7.5723791   7.5870561   7.6049359   7.5909236
   7.5909236   7.5870561   7.5870561   7.5909236   7.6014244   7.5723791
   7.5766216   7.5723791   7.5766216   7.6049359   7.6014244   7.6049359
   6.7956729   6.7895840   6.7956729   6.7895840   6.8009937   6.7956729
   6.7841787   6.7895840   6.8009937   6.7895840   6.7841787   6.7956729
   8.2897108   8.2828751   8.2897108   8.2828751   8.2945364   8.2761780
   8.2783211   8.2956081   8.2945364   8.2956081   8.2783211   8.2761780
   8.2761780   8.2956081   8.2956081   8.2761780   8.2897108   8.2945364
   8.2828751   8.2945364   8.2828751   8.2783211   8.2897108   8.2783211
 TTTTTTTTTTTTTTTTTTTTTTTTTTTTTT MOQGAD      TELAPSE     2071.96 TCPU     1906.02
 TTTTTTTTTTTTTTTTTTTTTTTTTTTTTT SHELLXN     TELAPSE     2107.50 TCPU     1937.45
 TTTTTTTTTTTTTTTTTTTTTTTTTTTTTT MONMO3      TELAPSE     2111.19 TCPU     1941.14
 NUMERICALLY INTEGRATED DENSITY    804.0002708427
 TTTTTTTTTTTTTTTTTTTTTTTTTTTTTT NUMDFT      TELAPSE     2118.24 TCPU     1948.19
 CYC   5 ETOT(AU) -6.523742366363E+03 DETOT -7.93E-05 tst  3.86E-07 PX  6.25E-04
 TTTTTTTTTTTTTTTTTTTTTTTTTTTTTT DIIS        TELAPSE     2118.47 TCPU     1948.42
 DIIS TEST: 0.10792E-03 AT SCF   CYCLE   5 - DIIS ACTIVE - HISTORY:     5 CYCLES
 TTTTTTTTTTTTTTTTTTTTTTTTTTTTTT FDIK        TELAPSE     2131.89 TCPU     1961.29
 INSULATING STATE
 TOP OF VALENCE BANDS -    BAND    402; K    5; EIG -2.5583854E-01 AU
 TOP OF VALENCE BANDS -    BAND    402; K    1; EIG -2.5684857E-01 AU
 BOTTOM OF VIRTUAL BANDS - BAND    403; K    2; EIG -9.6612724E-02 AU
 INDIRECT ENERGY BAND GAP:   4.3328 eV
 BOTTOM OF VIRTUAL BANDS - BAND    403; K    1; EIG -9.6351526E-02 AU
 TTTTTTTTTTTTTTTTTTTTTTTTTTTTTT PDIG        TELAPSE     2133.54 TCPU     1962.93
 CHARGE NORMALIZATION FACTOR   1.00000000
 TOTAL ATOMIC CHARGES:
  18.6551817  18.6551817  18.6551817  18.6547228  18.6547228  18.6551817
   5.4005920   5.4146632   5.4005920   5.4146632   5.4184251   5.4005920
   5.3975116   5.4146632   5.4184251   5.4146632   5.3975116   5.4005920
   5.9823916   5.9985667   5.9823916   5.9985667   5.9925470   5.9970240
   5.9875276   5.9839382   5.9925470   5.9839382   5.9875276   5.9970240
   5.9970240   5.9839382   5.9839382   5.9970240   5.9823916   5.9925470
   5.9985667   5.9925470   5.9985667   5.9875276   5.9823916   5.9875276
   0.8654899   0.8755718   0.8654899   0.8755718   0.8699109   0.8693191
   0.8712778   0.8720524   0.8699109   0.8720524   0.8712778   0.8693191
   0.8693191   0.8720524   0.8720524   0.8693191   0.8654899   0.8699109
   0.8755718   0.8699109   0.8755718   0.8712778   0.8654899   0.8712778
   7.6025925   7.5760964   7.6025925   7.5760964   7.5729364   7.5894115
   7.6044230   7.5880377   7.5729364   7.5880377   7.6044230   7.5894115
   7.5894115   7.5880377   7.5880377   7.5894115   7.6025925   7.5729364
   7.5760964   7.5729364   7.5760964   7.6044230   7.6025925   7.6044230
   6.7961088   6.7891087   6.7961088   6.7891087   6.8027426   6.7961088
   6.7830466   6.7891087   6.8027426   6.7891087   6.7830466   6.7961088
   8.2882922   8.2837177   8.2882922   8.2837177   8.2934812   8.2767813
   8.2791393   8.2955952   8.2934812   8.2955952   8.2791393   8.2767813
   8.2767813   8.2955952   8.2955952   8.2767813   8.2882922   8.2934812
   8.2837177   8.2934812   8.2837177   8.2791393   8.2882922   8.2791393
 TTTTTTTTTTTTTTTTTTTTTTTTTTTTTT MOQGAD      TELAPSE     2133.56 TCPU     1962.96
 TTTTTTTTTTTTTTTTTTTTTTTTTTTTTT SHELLXN     TELAPSE     2168.85 TCPU     1994.38
 TTTTTTTTTTTTTTTTTTTTTTTTTTTTTT MONMO3      TELAPSE     2172.56 TCPU     1998.09
 NUMERICALLY INTEGRATED DENSITY    804.0002709247
 TTTTTTTTTTTTTTTTTTTTTTTTTTTTTT NUMDFT      TELAPSE     2179.58 TCPU     2005.12
 CYC   6 ETOT(AU) -6.523742376876E+03 DETOT -1.05E-05 tst  4.27E-08 PX  3.28E-04
 TTTTTTTTTTTTTTTTTTTTTTTTTTTTTT DIIS        TELAPSE     2180.06 TCPU     2005.59
 DIIS TEST: 0.41884E-04 AT SCF   CYCLE   6 - DIIS ACTIVE - HISTORY:     6 CYCLES
 TTTTTTTTTTTTTTTTTTTTTTTTTTTTTT FDIK        TELAPSE     2194.36 TCPU     2018.48
 INSULATING STATE
 TOP OF VALENCE BANDS -    BAND    402; K    5; EIG -2.5584235E-01 AU
 TOP OF VALENCE BANDS -    BAND    402; K    1; EIG -2.5684589E-01 AU
 BOTTOM OF VIRTUAL BANDS - BAND    403; K    2; EIG -9.6621460E-02 AU
 INDIRECT ENERGY BAND GAP:   4.3326 eV
 BOTTOM OF VIRTUAL BANDS - BAND    403; K    1; EIG -9.6368879E-02 AU
 TTTTTTTTTTTTTTTTTTTTTTTTTTTTTT PDIG        TELAPSE     2196.01 TCPU     2020.13
 CHARGE NORMALIZATION FACTOR   1.00000000
 TOTAL ATOMIC CHARGES:
  18.6551169  18.6551169  18.6551169  18.6547974  18.6547974  18.6551169
   5.4003257   5.4150318   5.4003257   5.4150318   5.4179936   5.4003257
   5.3977190   5.4150318   5.4179936   5.4150318   5.3977190   5.4003257
   5.9818459   5.9988182   5.9818459   5.9988182   5.9934258   5.9973527
   5.9869601   5.9837772   5.9934258   5.9837772   5.9869601   5.9973527
   5.9973527   5.9837772   5.9837772   5.9973527   5.9818459   5.9934258
   5.9988182   5.9934258   5.9988182   5.9869601   5.9818459   5.9869601
   0.8654507   0.8756086   0.8654507   0.8756086   0.8698048   0.8692517
   0.8713901   0.8720897   0.8698048   0.8720897   0.8713901   0.8692517
   0.8692517   0.8720897   0.8720897   0.8692517   0.8654507   0.8698048
   0.8756086   0.8698048   0.8756086   0.8713901   0.8654507   0.8713901
   7.6020131   7.5759769   7.6020131   7.5759769   7.5722329   7.5908414
   7.6050081   7.5873044   7.5722329   7.5873044   7.6050081   7.5908414
   7.5908414   7.5873044   7.5873044   7.5908414   7.6020131   7.5722329
   7.5759769   7.5722329   7.5759769   7.6050081   7.6020131   7.6050081
   6.7960103   6.7892806   6.7960103   6.7892806   6.8019253   6.7960103
   6.7833805   6.7892806   6.8019253   6.7892806   6.7833805   6.7960103
   8.2889013   8.2839104   8.2889013   8.2839104   8.2939710   8.2761852
   8.2788567   8.2953498   8.2939710   8.2953498   8.2788567   8.2761852
   8.2761852   8.2953498   8.2953498   8.2761852   8.2889013   8.2939710
   8.2839104   8.2939710   8.2839104   8.2788567   8.2889013   8.2788567
 TTTTTTTTTTTTTTTTTTTTTTTTTTTTTT MOQGAD      TELAPSE     2196.03 TCPU     2020.15
 TTTTTTTTTTTTTTTTTTTTTTTTTTTTTT SHELLXN     TELAPSE     2233.00 TCPU     2051.68
 TTTTTTTTTTTTTTTTTTTTTTTTTTTTTT MONMO3      TELAPSE     2236.56 TCPU     2055.24
 NUMERICALLY INTEGRATED DENSITY    804.0002709310
 TTTTTTTTTTTTTTTTTTTTTTTTTTTTTT NUMDFT      TELAPSE     2243.61 TCPU     2062.29
 CYC   7 ETOT(AU) -6.523742380619E+03 DETOT -3.74E-06 tst  1.23E-08 PX  1.95E-04
 TTTTTTTTTTTTTTTTTTTTTTTTTTTTTT DIIS        TELAPSE     2243.85 TCPU     2062.53
 DIIS TEST: 0.14001E-04 AT SCF   CYCLE   7 - DIIS ACTIVE - HISTORY:     7 CYCLES
 TTTTTTTTTTTTTTTTTTTTTTTTTTTTTT FDIK        TELAPSE     2254.72 TCPU     2072.85
 INSULATING STATE
 TOP OF VALENCE BANDS -    BAND    402; K    5; EIG -2.5586062E-01 AU
 TOP OF VALENCE BANDS -    BAND    402; K    1; EIG -2.5688721E-01 AU
 BOTTOM OF VIRTUAL BANDS - BAND    403; K    2; EIG -9.6631165E-02 AU
 INDIRECT ENERGY BAND GAP:   4.3329 eV
 BOTTOM OF VIRTUAL BANDS - BAND    403; K    1; EIG -9.6367079E-02 AU
 TTTTTTTTTTTTTTTTTTTTTTTTTTTTTT PDIG        TELAPSE     2256.37 TCPU     2074.49
 CHARGE NORMALIZATION FACTOR   1.00000000
 TOTAL ATOMIC CHARGES:
  18.6551726  18.6551726  18.6551726  18.6547158  18.6547158  18.6551726
   5.4004077   5.4149162   5.4004077   5.4149162   5.4180861   5.4004077
   5.3977581   5.4149162   5.4180861   5.4149162   5.3977581   5.4004077
   5.9820382   5.9989413   5.9820382   5.9989413   5.9931437   5.9972110
   5.9870011   5.9837274   5.9931437   5.9837274   5.9870011   5.9972110
   5.9972110   5.9837274   5.9837274   5.9972110   5.9820382   5.9931437
   5.9989413   5.9931437   5.9989413   5.9870011   5.9820382   5.9870011
   0.8654687   0.8755891   0.8654687   0.8755891   0.8697397   0.8692943
   0.8714344   0.8720895   0.8697397   0.8720895   0.8714344   0.8692943
   0.8692943   0.8720895   0.8720895   0.8692943   0.8654687   0.8697397
   0.8755891   0.8697397   0.8755891   0.8714344   0.8654687   0.8714344
   7.6024255   7.5762003   7.6024255   7.5762003   7.5726076   7.5900397
   7.6047581   7.5873938   7.5726076   7.5873938   7.6047581   7.5900397
   7.5900397   7.5873938   7.5873938   7.5900397   7.6024255   7.5726076
   7.5762003   7.5726076   7.5762003   7.6047581   7.6024255   7.6047581
   6.7959213   6.7893092   6.7959213   6.7893092   6.8021397   6.7959213
   6.7834145   6.7893092   6.8021397   6.7893092   6.7834145   6.7959213
   8.2885483   8.2832978   8.2885483   8.2832978   8.2939361   8.2767769
   8.2787985   8.2957548   8.2939361   8.2957548   8.2787985   8.2767769
   8.2767769   8.2957548   8.2957548   8.2767769   8.2885483   8.2939361
   8.2832978   8.2939361   8.2832978   8.2787985   8.2885483   8.2787985
 TTTTTTTTTTTTTTTTTTTTTTTTTTTTTT MOQGAD      TELAPSE     2256.40 TCPU     2074.52
 TTTTTTTTTTTTTTTTTTTTTTTTTTTTTT SHELLXN     TELAPSE     2292.16 TCPU     2105.95
 TTTTTTTTTTTTTTTTTTTTTTTTTTTTTT MONMO3      TELAPSE     2295.83 TCPU     2109.62
 NUMERICALLY INTEGRATED DENSITY    804.0002709303
 TTTTTTTTTTTTTTTTTTTTTTTTTTTTTT NUMDFT      TELAPSE     2302.88 TCPU     2116.67
 CYC   8 ETOT(AU) -6.523742381370E+03 DETOT -7.51E-07 tst  1.03E-08 PX  9.72E-05
 TTTTTTTTTTTTTTTTTTTTTTTTTTTTTT DIIS        TELAPSE     2303.12 TCPU     2116.91
 DIIS TEST: 0.63014E-05 AT SCF   CYCLE   8 - DIIS ACTIVE - HISTORY:     8 CYCLES
 TTTTTTTTTTTTTTTTTTTTTTTTTTTTTT FDIK        TELAPSE     2313.11 TCPU     2126.35
 INSULATING STATE
 TOP OF VALENCE BANDS -    BAND    402; K    5; EIG -2.5585374E-01 AU
 TOP OF VALENCE BANDS -    BAND    402; K    1; EIG -2.5687000E-01 AU
 BOTTOM OF VIRTUAL BANDS - BAND    403; K    2; EIG -9.6636432E-02 AU
 INDIRECT ENERGY BAND GAP:   4.3325 eV
 BOTTOM OF VIRTUAL BANDS - BAND    403; K    1; EIG -9.6377108E-02 AU
 TTTTTTTTTTTTTTTTTTTTTTTTTTTTTT PDIG        TELAPSE     2314.76 TCPU     2128.00
 CHARGE NORMALIZATION FACTOR   1.00000000
 TOTAL ATOMIC CHARGES:
  18.6551502  18.6551502  18.6551502  18.6547884  18.6547884  18.6551502
   5.4004556   5.4148704   5.4004556   5.4148704   5.4180559   5.4004556
   5.3977345   5.4148704   5.4180559   5.4148704   5.3977345   5.4004556
   5.9820012   5.9987483   5.9820012   5.9987483   5.9931464   5.9972345
   5.9871129   5.9838385   5.9931464   5.9838385   5.9871129   5.9972345
   5.9972345   5.9838385   5.9838385   5.9972345   5.9820012   5.9931464
   5.9987483   5.9931464   5.9987483   5.9871129   5.9820012   5.9871129
   0.8654670   0.8755949   0.8654670   0.8755949   0.8697626   0.8692916
   0.8714309   0.8720640   0.8697626   0.8720640   0.8714309   0.8692916
   0.8692916   0.8720640   0.8720640   0.8692916   0.8654670   0.8697626
   0.8755949   0.8697626   0.8755949   0.8714309   0.8654670   0.8714309
   7.6021400   7.5760256   7.6021400   7.5760256   7.5726333   7.5902710
   7.6046609   7.5876997   7.5726333   7.5876997   7.6046609   7.5902710
   7.5902710   7.5876997   7.5876997   7.5902710   7.6021400   7.5726333
   7.5760256   7.5726333   7.5760256   7.6046609   7.6021400   7.6046609
   6.7959792   6.7892779   6.7959792   6.7892779   6.8022254   6.7959792
   6.7832954   6.7892779   6.8022254   6.7892779   6.7832954   6.7959792
   8.2889105   8.2837959   8.2889105   8.2837959   8.2938578   8.2763428
   8.2788775   8.2953094   8.2938578   8.2953094   8.2788775   8.2763428
   8.2763428   8.2953094   8.2953094   8.2763428   8.2889105   8.2938578
   8.2837959   8.2938578   8.2837959   8.2788775   8.2889105   8.2788775
 TTTTTTTTTTTTTTTTTTTTTTTTTTTTTT MOQGAD      TELAPSE     2314.78 TCPU     2128.03
 TTTTTTTTTTTTTTTTTTTTTTTTTTTTTT SHELLXN     TELAPSE     2350.14 TCPU     2159.47
 TTTTTTTTTTTTTTTTTTTTTTTTTTTTTT MONMO3      TELAPSE     2353.85 TCPU     2163.18
 NUMERICALLY INTEGRATED DENSITY    804.0002709310
 TTTTTTTTTTTTTTTTTTTTTTTTTTTTTT NUMDFT      TELAPSE     2360.89 TCPU     2170.21
 CYC   9 ETOT(AU) -6.523742381762E+03 DETOT -3.92E-07 tst  7.91E-09 PX  7.13E-05
 TTTTTTTTTTTTTTTTTTTTTTTTTTTTTT DIIS        TELAPSE     2361.13 TCPU     2170.46
 DIIS TEST: 0.31453E-05 AT SCF   CYCLE   9 - DIIS ACTIVE - HISTORY:     9 CYCLES
 TTTTTTTTTTTTTTTTTTTTTTTTTTTTTT FDIK        TELAPSE     2375.06 TCPU     2183.81
 INSULATING STATE
 TOP OF VALENCE BANDS -    BAND    402; K    5; EIG -2.5585081E-01 AU
 TOP OF VALENCE BANDS -    BAND    402; K    1; EIG -2.5686654E-01 AU
 BOTTOM OF VIRTUAL BANDS - BAND    403; K    2; EIG -9.6626789E-02 AU
 INDIRECT ENERGY BAND GAP:   4.3327 eV
 BOTTOM OF VIRTUAL BANDS - BAND    403; K    1; EIG -9.6368505E-02 AU
 TTTTTTTTTTTTTTTTTTTTTTTTTTTTTT PDIG        TELAPSE     2376.70 TCPU     2185.45
 CHARGE NORMALIZATION FACTOR   1.00000000
 TOTAL ATOMIC CHARGES:
  18.6551600  18.6551600  18.6551600  18.6547545  18.6547545  18.6551600
   5.4004281   5.4148987   5.4004281   5.4148987   5.4180002   5.4004281
   5.3977683   5.4148987   5.4180002   5.4148987   5.3977683   5.4004281
   5.9820285   5.9987891   5.9820285   5.9987891   5.9932030   5.9972064
   5.9870568   5.9838198   5.9932030   5.9838198   5.9870568   5.9972064
   5.9972064   5.9838198   5.9838198   5.9972064   5.9820285   5.9932030
   5.9987891   5.9932030   5.9987891   5.9870568   5.9820285   5.9870568
   0.8654579   0.8756024   0.8654579   0.8756024   0.8697704   0.8693012
   0.8714129   0.8720660   0.8697704   0.8720660   0.8714129   0.8693012
   0.8693012   0.8720660   0.8720660   0.8693012   0.8654579   0.8697704
   0.8756024   0.8697704   0.8756024   0.8714129   0.8654579   0.8714129
   7.6022034   7.5761361   7.6022034   7.5761361   7.5725413   7.5903126
   7.6047652   7.5874671   7.5725413   7.5874671   7.6047652   7.5903126
   7.5903126   7.5874671   7.5874671   7.5903126   7.6022034   7.5725413
   7.5761361   7.5725413   7.5761361   7.6047652   7.6022034   7.6047652
   6.7959805   6.7892823   6.7959805   6.7892823   6.8021533   6.7959805
   6.7833132   6.7892823   6.8021533   6.7892823   6.7833132   6.7959805
   8.2886689   8.2835984   8.2886689   8.2835984   8.2938879   8.2765341
   8.2788715   8.2955551   8.2938879   8.2955551   8.2788715   8.2765341
   8.2765341   8.2955551   8.2955551   8.2765341   8.2886689   8.2938879
   8.2835984   8.2938879   8.2835984   8.2788715   8.2886689   8.2788715
 TTTTTTTTTTTTTTTTTTTTTTTTTTTTTT MOQGAD      TELAPSE     2376.72 TCPU     2185.47
 TTTTTTTTTTTTTTTTTTTTTTTTTTTTTT SHELLXN     TELAPSE     2413.92 TCPU     2216.91
 TTTTTTTTTTTTTTTTTTTTTTTTTTTTTT MONMO3      TELAPSE     2417.65 TCPU     2220.64
 NUMERICALLY INTEGRATED DENSITY    804.0002709333
 TTTTTTTTTTTTTTTTTTTTTTTTTTTTTT NUMDFT      TELAPSE     2424.70 TCPU     2227.69
 CYC  10 ETOT(AU) -6.523742382294E+03 DETOT -5.32E-07 tst  1.92E-09 PX  3.80E-05
 TTTTTTTTTTTTTTTTTTTTTTTTTTTTTT DIIS        TELAPSE     2425.92 TCPU     2228.91
 DIIS TEST: 0.45103E-06 AT SCF   CYCLE  10 - DIIS ACTIVE - HISTORY:    10 CYCLES
 TTTTTTTTTTTTTTTTTTTTTTTTTTTTTT FDIK        TELAPSE     2445.27 TCPU     2247.61
 INSULATING STATE
 TOP OF VALENCE BANDS -    BAND    402; K    5; EIG -2.5585239E-01 AU
 TOP OF VALENCE BANDS -    BAND    402; K    1; EIG -2.5686844E-01 AU
 BOTTOM OF VIRTUAL BANDS - BAND    403; K    2; EIG -9.6628365E-02 AU
 INDIRECT ENERGY BAND GAP:   4.3327 eV
 BOTTOM OF VIRTUAL BANDS - BAND    403; K    1; EIG -9.6368958E-02 AU
 TTTTTTTTTTTTTTTTTTTTTTTTTTTTTT PDIG        TELAPSE     2446.91 TCPU     2249.25
 CHARGE NORMALIZATION FACTOR   1.00000000
 TOTAL ATOMIC CHARGES:
  18.6551524  18.6551524  18.6551524  18.6547568  18.6547568  18.6551524
   5.4004024   5.4149190   5.4004024   5.4149190   5.4180703   5.4004024
   5.3977707   5.4149190   5.4180703   5.4149190   5.3977707   5.4004024
   5.9820111   5.9988309   5.9820111   5.9988309   5.9931559   5.9972158
   5.9870383   5.9838227   5.9931559   5.9838227   5.9870383   5.9972158
   5.9972158   5.9838227   5.9838227   5.9972158   5.9820111   5.9931559
   5.9988309   5.9931559   5.9988309   5.9870383   5.9820111   5.9870383
   0.8654578   0.8756022   0.8654578   0.8756022   0.8697677   0.8693027
   0.8714218   0.8720621   0.8697677   0.8720621   0.8714218   0.8693027
   0.8693027   0.8720621   0.8720621   0.8693027   0.8654578   0.8697677
   0.8756022   0.8697677   0.8756022   0.8714218   0.8654578   0.8714218
   7.6022730   7.5760699   7.6022730   7.5760699   7.5725489   7.5902495
   7.6047725   7.5875055   7.5725489   7.5875055   7.6047725   7.5902495
   7.5902495   7.5875055   7.5875055   7.5902495   7.6022730   7.5725489
   7.5760699   7.5725489   7.5760699   7.6047725   7.6022730   7.6047725
   6.7959405   6.7893064   6.7959405   6.7893064   6.8021553   6.7959405
   6.7833623   6.7893064   6.8021553   6.7893064   6.7833623   6.7959405
   8.2887741   8.2836264   8.2887741   8.2836264   8.2939091   8.2764919
   8.2788418   8.2954701   8.2939091   8.2954701   8.2788418   8.2764919
   8.2764919   8.2954701   8.2954701   8.2764919   8.2887741   8.2939091
   8.2836264   8.2939091   8.2836264   8.2788418   8.2887741   8.2788418
 TTTTTTTTTTTTTTTTTTTTTTTTTTTTTT MOQGAD      TELAPSE     2446.93 TCPU     2249.28
 TTTTTTTTTTTTTTTTTTTTTTTTTTTTTT SHELLXN     TELAPSE     2481.00 TCPU     2280.76
 TTTTTTTTTTTTTTTTTTTTTTTTTTTTTT MONMO3      TELAPSE     2487.92 TCPU     2287.68
 NUMERICALLY INTEGRATED DENSITY    804.0002709340
 TTTTTTTTTTTTTTTTTTTTTTTTTTTTTT NUMDFT      TELAPSE     2494.97 TCPU     2294.73
 CYC  11 ETOT(AU) -6.523742382318E+03 DETOT -2.42E-08 tst  1.69E-10 PX  1.63E-05
 TTTTTTTTTTTTTTTTTTTTTTTTTTTTTT DIIS        TELAPSE     2495.28 TCPU     2295.05
 DIIS TEST: 0.18060E-06 AT SCF   CYCLE  11 - DIIS ACTIVE - HISTORY:    11 CYCLES
 TTTTTTTTTTTTTTTTTTTTTTTTTTTTTT FDIK        TELAPSE     2507.23 TCPU     2306.50
 INSULATING STATE
 TOP OF VALENCE BANDS -    BAND    402; K    5; EIG -2.5585277E-01 AU
 TOP OF VALENCE BANDS -    BAND    402; K    1; EIG -2.5686958E-01 AU
 BOTTOM OF VIRTUAL BANDS - BAND    403; K    2; EIG -9.6630365E-02 AU
 INDIRECT ENERGY BAND GAP:   4.3327 eV
 BOTTOM OF VIRTUAL BANDS - BAND    403; K    1; EIG -9.6371885E-02 AU
 TTTTTTTTTTTTTTTTTTTTTTTTTTTTTT PDIG        TELAPSE     2508.87 TCPU     2308.15
 CHARGE NORMALIZATION FACTOR   1.00000000
 TOTAL ATOMIC CHARGES:
  18.6551578  18.6551578  18.6551578  18.6547600  18.6547600  18.6551578
   5.4004435   5.4148975   5.4004435   5.4148975   5.4180011   5.4004435
   5.3977545   5.4148975   5.4180011   5.4148975   5.3977545   5.4004435
   5.9820160   5.9987776   5.9820160   5.9987776   5.9932057   5.9972093
   5.9870707   5.9838210   5.9932057   5.9838210   5.9870707   5.9972093
   5.9972093   5.9838210   5.9838210   5.9972093   5.9820160   5.9932057
   5.9987776   5.9932057   5.9987776   5.9870707   5.9820160   5.9870707
   0.8654571   0.8756038   0.8654571   0.8756038   0.8697595   0.8693019
   0.8714244   0.8720645   0.8697595   0.8720645   0.8714244   0.8693019
   0.8693019   0.8720645   0.8720645   0.8693019   0.8654571   0.8697595
   0.8756038   0.8697595   0.8756038   0.8714244   0.8654571   0.8714244
   7.6021786   7.5761202   7.6021786   7.5761202   7.5725689   7.5903053
   7.6047350   7.5875140   7.5725689   7.5875140   7.6047350   7.5903053
   7.5903053   7.5875140   7.5875140   7.5903053   7.6021786   7.5725689
   7.5761202   7.5725689   7.5761202   7.6047350   7.6021786   7.6047350
   6.7959888   6.7892726   6.7959888   6.7892726   6.8021703   6.7959888
   6.7832922   6.7892726   6.8021703   6.7892726   6.7832922   6.7959888
   8.2886910   8.2836122   8.2886910   8.2836122   8.2938790   8.2765213
   8.2788770   8.2955368   8.2938790   8.2955368   8.2788770   8.2765213
   8.2765213   8.2955368   8.2955368   8.2765213   8.2886910   8.2938790
   8.2836122   8.2938790   8.2836122   8.2788770   8.2886910   8.2788770
 TTTTTTTTTTTTTTTTTTTTTTTTTTTTTT MOQGAD      TELAPSE     2508.89 TCPU     2308.17
 TTTTTTTTTTTTTTTTTTTTTTTTTTTTTT SHELLXN     TELAPSE     2543.32 TCPU     2339.61
 TTTTTTTTTTTTTTTTTTTTTTTTTTTTTT MONMO3      TELAPSE     2548.42 TCPU     2344.70
 NUMERICALLY INTEGRATED DENSITY    804.0002709342
 TTTTTTTTTTTTTTTTTTTTTTTTTTTTTT NUMDFT      TELAPSE     2555.46 TCPU     2351.75
 CYC  12 ETOT(AU) -6.523742382320E+03 DETOT -1.76E-09 tst  1.33E-10 PX  1.32E-05
 TTTTTTTTTTTTTTTTTTTTTTTTTTTTTT DIIS        TELAPSE     2555.71 TCPU     2352.00
 DIIS TEST: 0.12599E-06 AT SCF   CYCLE  12 - DIIS ACTIVE - HISTORY:    12 CYCLES
 TTTTTTTTTTTTTTTTTTTTTTTTTTTTTT FDIK        TELAPSE     2568.74 TCPU     2364.47
 INSULATING STATE
 TOP OF VALENCE BANDS -    BAND    402; K    5; EIG -2.5585189E-01 AU
 TOP OF VALENCE BANDS -    BAND    402; K    1; EIG -2.5686811E-01 AU
 BOTTOM OF VIRTUAL BANDS - BAND    403; K    2; EIG -9.6628081E-02 AU
 INDIRECT ENERGY BAND GAP:   4.3327 eV
 BOTTOM OF VIRTUAL BANDS - BAND    403; K    1; EIG -9.6369062E-02 AU
 TTTTTTTTTTTTTTTTTTTTTTTTTTTTTT PDIG        TELAPSE     2570.38 TCPU     2366.12
 CHARGE NORMALIZATION FACTOR   1.00000000
 TOTAL ATOMIC CHARGES:
  18.6551571  18.6551571  18.6551571  18.6547584  18.6547584  18.6551571
   5.4004230   5.4148990   5.4004230   5.4148990   5.4180243   5.4004230
   5.3977803   5.4148990   5.4180243   5.4148990   5.3977803   5.4004230
   5.9820294   5.9987968   5.9820294   5.9987968   5.9931779   5.9972093
   5.9870485   5.9838265   5.9931779   5.9838265   5.9870485   5.9972093
   5.9972093   5.9838265   5.9838265   5.9972093   5.9820294   5.9931779
   5.9987968   5.9931779   5.9987968   5.9870485   5.9820294   5.9870485
   0.8654562   0.8756039   0.8654562   0.8756039   0.8697663   0.8693030
   0.8714213   0.8720625   0.8697663   0.8720625   0.8714213   0.8693030
   0.8693030   0.8720625   0.8720625   0.8693030   0.8654562   0.8697663
   0.8756039   0.8697663   0.8756039   0.8714213   0.8654562   0.8714213
   7.6022254   7.5761123   7.6022254   7.5761123   7.5725556   7.5902776
   7.6047556   7.5874963   7.5725556   7.5874963   7.6047556   7.5902776
   7.5902776   7.5874963   7.5874963   7.5902776   7.6022254   7.5725556
   7.5761123   7.5725556   7.5761123   7.6047556   7.6022254   7.6047556
   6.7959648   6.7892851   6.7959648   6.7892851   6.8021645   6.7959648
   6.7833275   6.7892851   6.8021645   6.7892851   6.7833275   6.7959648
   8.2887263   8.2836284   8.2887263   8.2836284   8.2938970   8.2765017
   8.2788598   8.2955059   8.2938970   8.2955059   8.2788598   8.2765017
   8.2765017   8.2955059   8.2955059   8.2765017   8.2887263   8.2938970
   8.2836284   8.2938970   8.2836284   8.2788598   8.2887263   8.2788598
 TTTTTTTTTTTTTTTTTTTTTTTTTTTTTT MOQGAD      TELAPSE     2570.40 TCPU     2366.14
 TTTTTTTTTTTTTTTTTTTTTTTTTTTTTT SHELLXN     TELAPSE     2608.22 TCPU     2397.59
 TTTTTTTTTTTTTTTTTTTTTTTTTTTTTT MONMO3      TELAPSE     2612.06 TCPU     2401.44
 NUMERICALLY INTEGRATED DENSITY    804.0002709342
 TTTTTTTTTTTTTTTTTTTTTTTTTTTTTT NUMDFT      TELAPSE     2619.12 TCPU     2408.50
 CYC  13 ETOT(AU) -6.523742382335E+03 DETOT -1.52E-08 tst  4.76E-11 PX  6.39E-06
 TTTTTTTTTTTTTTTTTTTTTTTTTTTTTT DIIS        TELAPSE     2619.39 TCPU     2408.76
 DIIS TEST: 0.14949E-07 AT SCF   CYCLE  13 - DIIS ACTIVE - HISTORY:    13 CYCLES
 TTTTTTTTTTTTTTTTTTTTTTTTTTTTTT FDIK        TELAPSE     2632.94 TCPU     2421.77
 INSULATING STATE
 TOP OF VALENCE BANDS -    BAND    402; K    5; EIG -2.5585218E-01 AU
 TOP OF VALENCE BANDS -    BAND    402; K    1; EIG -2.5686825E-01 AU
 BOTTOM OF VIRTUAL BANDS - BAND    403; K    2; EIG -9.6629304E-02 AU
 INDIRECT ENERGY BAND GAP:   4.3327 eV
 BOTTOM OF VIRTUAL BANDS - BAND    403; K    1; EIG -9.6370673E-02 AU
 TTTTTTTTTTTTTTTTTTTTTTTTTTTTTT PDIG        TELAPSE     2634.59 TCPU     2423.42
 CHARGE NORMALIZATION FACTOR   1.00000000
 TOTAL ATOMIC CHARGES:
  18.6551548  18.6551548  18.6551548  18.6547580  18.6547580  18.6551548
   5.4004262   5.4149106   5.4004262   5.4149106   5.4180323   5.4004262
   5.3977568   5.4149106   5.4180323   5.4149106   5.3977568   5.4004262
   5.9820087   5.9988019   5.9820087   5.9988019   5.9931852   5.9972092
   5.9870598   5.9838239   5.9931852   5.9838239   5.9870598   5.9972092
   5.9972092   5.9838239   5.9838239   5.9972092   5.9820087   5.9931852
   5.9988019   5.9931852   5.9988019   5.9870598   5.9820087   5.9870598
   0.8654578   0.8756033   0.8654578   0.8756033   0.8697651   0.8693039
   0.8714209   0.8720620   0.8697651   0.8720620   0.8714209   0.8693039
   0.8693039   0.8720620   0.8720620   0.8693039   0.8654578   0.8697651
   0.8756033   0.8697651   0.8756033   0.8714209   0.8654578   0.8714209
   7.6022234   7.5760896   7.6022234   7.5760896   7.5725549   7.5902840
   7.6047565   7.5875106   7.5725549   7.5875106   7.6047565   7.5902840
   7.5902840   7.5875106   7.5875106   7.5902840   7.6022234   7.5725549
   7.5760896   7.5725549   7.5760896   7.6047565   7.6022234   7.6047565
   6.7959645   6.7892933   6.7959645   6.7892933   6.8021605   6.7959645
   6.7833227   6.7892933   6.8021605   6.7892933   6.7833227   6.7959645
   8.2887246   8.2836129   8.2887246   8.2836129   8.2938915   8.2765139
   8.2788624   8.2955095   8.2938915   8.2955095   8.2788624   8.2765139
   8.2765139   8.2955095   8.2955095   8.2765139   8.2887246   8.2938915
   8.2836129   8.2938915   8.2836129   8.2788624   8.2887246   8.2788624
 TTTTTTTTTTTTTTTTTTTTTTTTTTTTTT MOQGAD      TELAPSE     2634.61 TCPU     2423.44
 TTTTTTTTTTTTTTTTTTTTTTTTTTTTTT SHELLXN     TELAPSE     2669.65 TCPU     2454.89
 TTTTTTTTTTTTTTTTTTTTTTTTTTTTTT MONMO3      TELAPSE     2673.34 TCPU     2458.59
 NUMERICALLY INTEGRATED DENSITY    804.0002709342
 TTTTTTTTTTTTTTTTTTTTTTTTTTTTTT NUMDFT      TELAPSE     2680.39 TCPU     2465.64
 CYC  14 ETOT(AU) -6.523742382335E+03 DETOT -3.85E-10 tst  6.44E-12 PX  4.46E-06
 TTTTTTTTTTTTTTTTTTTTTTTTTTTTTT DIIS        TELAPSE     2680.66 TCPU     2465.91
 DIIS TEST: 0.92716E-08 AT SCF   CYCLE  14 - DIIS ACTIVE - HISTORY:    14 CYCLES
 TTTTTTTTTTTTTTTTTTTTTTTTTTTTTT FDIK        TELAPSE     2692.42 TCPU     2477.11
 INSULATING STATE
 TOP OF VALENCE BANDS -    BAND    402; K    5; EIG -2.5585217E-01 AU
 TOP OF VALENCE BANDS -    BAND    402; K    1; EIG -2.5686847E-01 AU
 BOTTOM OF VIRTUAL BANDS - BAND    403; K    2; EIG -9.6628412E-02 AU
 INDIRECT ENERGY BAND GAP:   4.3327 eV
 BOTTOM OF VIRTUAL BANDS - BAND    403; K    1; EIG -9.6369465E-02 AU
 TTTTTTTTTTTTTTTTTTTTTTTTTTTTTT PDIG        TELAPSE     2694.07 TCPU     2478.76
 CHARGE NORMALIZATION FACTOR   1.00000000
 TOTAL ATOMIC CHARGES:
  18.6551566  18.6551566  18.6551566  18.6547584  18.6547584  18.6551566
   5.4004233   5.4149019   5.4004233   5.4149019   5.4180278   5.4004233
   5.3977727   5.4149019   5.4180278   5.4149019   5.3977727   5.4004233
   5.9820250   5.9987981   5.9820250   5.9987981   5.9931797   5.9972110
   5.9870520   5.9838247   5.9931797   5.9838247   5.9870520   5.9972110
   5.9972110   5.9838247   5.9838247   5.9972110   5.9820250   5.9931797
   5.9987981   5.9931797   5.9987981   5.9870520   5.9820250   5.9870520
   0.8654562   0.8756039   0.8654562   0.8756039   0.8697650   0.8693029
   0.8714219   0.8720626   0.8697650   0.8720626   0.8714219   0.8693029
   0.8693029   0.8720626   0.8720626   0.8693029   0.8654562   0.8697650
   0.8756039   0.8697650   0.8756039   0.8714219   0.8654562   0.8714219
   7.6022224   7.5761098   7.6022224   7.5761098   7.5725579   7.5902792
   7.6047532   7.5874988   7.5725579   7.5874988   7.6047532   7.5902792
   7.5902792   7.5874988   7.5874988   7.5902792   7.6022224   7.5725579
   7.5761098   7.5725579   7.5761098   7.6047532   7.6022224   7.6047532
   6.7959679   6.7892835   6.7959679   6.7892835   6.8021655   6.7959679
   6.7833243   6.7892835   6.8021655   6.7892835   6.7833243   6.7959679
   8.2887246   8.2836271   8.2887246   8.2836271   8.2938938   8.2765033
   8.2788622   8.2955071   8.2938938   8.2955071   8.2788622   8.2765033
   8.2765033   8.2955071   8.2955071   8.2765033   8.2887246   8.2938938
   8.2836271   8.2938938   8.2836271   8.2788622   8.2887246   8.2788622
 TTTTTTTTTTTTTTTTTTTTTTTTTTTTTT MOQGAD      TELAPSE     2694.09 TCPU     2478.78
 TTTTTTTTTTTTTTTTTTTTTTTTTTTTTT SHELLXN     TELAPSE     2729.50 TCPU     2510.22
 TTTTTTTTTTTTTTTTTTTTTTTTTTTTTT MONMO3      TELAPSE     2733.25 TCPU     2513.97
 NUMERICALLY INTEGRATED DENSITY    804.0002709343
 TTTTTTTTTTTTTTTTTTTTTTTTTTTTTT NUMDFT      TELAPSE     2740.31 TCPU     2521.03
 CYC  15 ETOT(AU) -6.523742382335E+03 DETOT  2.69E-10 tst  3.57E-12 PX  2.80E-06
 TTTTTTTTTTTTTTTTTTTTTTTTTTTTTT DIIS        TELAPSE     2740.58 TCPU     2521.30
 DIIS TEST: 0.30447E-08 AT SCF   CYCLE  15 - DIIS ACTIVE - HISTORY:    15 CYCLES
 TTTTTTTTTTTTTTTTTTTTTTTTTTTTTT FDIK        TELAPSE     2754.21 TCPU     2534.26
 INSULATING STATE
 TOP OF VALENCE BANDS -    BAND    402; K    5; EIG -2.5585201E-01 AU
 TOP OF VALENCE BANDS -    BAND    402; K    1; EIG -2.5686815E-01 AU
 BOTTOM OF VIRTUAL BANDS - BAND    403; K    2; EIG -9.6628712E-02 AU
 INDIRECT ENERGY BAND GAP:   4.3327 eV
 BOTTOM OF VIRTUAL BANDS - BAND    403; K    1; EIG -9.6369868E-02 AU
 TTTTTTTTTTTTTTTTTTTTTTTTTTTTTT PDIG        TELAPSE     2755.85 TCPU     2535.91
 CHARGE NORMALIZATION FACTOR   1.00000000
 TOTAL ATOMIC CHARGES:
  18.6551563  18.6551563  18.6551563  18.6547585  18.6547585  18.6551563
   5.4004248   5.4149040   5.4004248   5.4149040   5.4180255   5.4004248
   5.3977707   5.4149040   5.4180255   5.4149040   5.3977707   5.4004248
   5.9820210   5.9987964   5.9820210   5.9987964   5.9931818   5.9972084
   5.9870545   5.9838262   5.9931818   5.9838262   5.9870545   5.9972084
   5.9972084   5.9838262   5.9838262   5.9972084   5.9820210   5.9931818
   5.9987964   5.9931818   5.9987964   5.9870545   5.9820210   5.9870545
   0.8654566   0.8756040   0.8654566   0.8756040   0.8697655   0.8693035
   0.8714212   0.8720621   0.8697655   0.8720621   0.8714212   0.8693035
   0.8693035   0.8720621   0.8720621   0.8693035   0.8654566   0.8697655
   0.8756040   0.8697655   0.8756040   0.8714212   0.8654566   0.8714212
   7.6022236   7.5761016   7.6022236   7.5761016   7.5725556   7.5902814
   7.6047552   7.5875043   7.5725556   7.5875043   7.6047552   7.5902814
   7.5902814   7.5875043   7.5875043   7.5902814   7.6022236   7.5725556
   7.5761016   7.5725556   7.5761016   7.6047552   7.6022236   7.6047552
   6.7959652   6.7892889   6.7959652   6.7892889   6.8021641   6.7959652
   6.7833233   6.7892889   6.8021641   6.7892889   6.7833233   6.7959652
   8.2887242   8.2836212   8.2887242   8.2836212   8.2938943   8.2765074
   8.2788612   8.2955083   8.2938943   8.2955083   8.2788612   8.2765074
   8.2765074   8.2955083   8.2955083   8.2765074   8.2887242   8.2938943
   8.2836212   8.2938943   8.2836212   8.2788612   8.2887242   8.2788612
 TTTTTTTTTTTTTTTTTTTTTTTTTTTTTT MOQGAD      TELAPSE     2755.87 TCPU     2535.93
 TTTTTTTTTTTTTTTTTTTTTTTTTTTTTT SHELLXN     TELAPSE     2791.52 TCPU     2567.37
 TTTTTTTTTTTTTTTTTTTTTTTTTTTTTT MONMO3      TELAPSE     2795.79 TCPU     2571.65
 NUMERICALLY INTEGRATED DENSITY    804.0002709342
 TTTTTTTTTTTTTTTTTTTTTTTTTTTTTT NUMDFT      TELAPSE     2802.82 TCPU     2578.68
 CYC  16 ETOT(AU) -6.523742382335E+03 DETOT -3.91E-11 tst  4.73E-13 PX  1.01E-06
 TTTTTTTTTTTTTTTTTTTTTTTTTTTTTT DIIS        TELAPSE     2803.10 TCPU     2578.95
 DIIS TEST: 0.41723E-09 AT SCF   CYCLE  16 - DIIS ACTIVE - HISTORY:    16 CYCLES
 TTTTTTTTTTTTTTTTTTTTTTTTTTTTTT FDIK        TELAPSE     2812.24 TCPU     2587.55
 INSULATING STATE
 TOP OF VALENCE BANDS -    BAND    402; K    5; EIG -2.5585218E-01 AU
 TOP OF VALENCE BANDS -    BAND    402; K    1; EIG -2.5686840E-01 AU
 BOTTOM OF VIRTUAL BANDS - BAND    403; K    2; EIG -9.6628652E-02 AU
 INDIRECT ENERGY BAND GAP:   4.3327 eV
 BOTTOM OF VIRTUAL BANDS - BAND    403; K    1; EIG -9.6369817E-02 AU
 TTTTTTTTTTTTTTTTTTTTTTTTTTTTTT PDIG        TELAPSE     2813.88 TCPU     2589.18
 CHARGE NORMALIZATION FACTOR   1.00000000
 TOTAL ATOMIC CHARGES:
  18.6551558  18.6551558  18.6551558  18.6547583  18.6547583  18.6551558
   5.4004241   5.4149047   5.4004241   5.4149047   5.4180298   5.4004241
   5.3977677   5.4149047   5.4180298   5.4149047   5.3977677   5.4004241
   5.9820192   5.9988004   5.9820192   5.9988004   5.9931815   5.9972106
   5.9870544   5.9838245   5.9931815   5.9838245   5.9870544   5.9972106
   5.9972106   5.9838245   5.9838245   5.9972106   5.9820192   5.9931815
   5.9988004   5.9931815   5.9988004   5.9870544   5.9820192   5.9870544
   0.8654568   0.8756036   0.8654568   0.8756036   0.8697651   0.8693034
   0.8714214   0.8720622   0.8697651   0.8720622   0.8714214   0.8693034
   0.8693034   0.8720622   0.8720622   0.8693034   0.8654568   0.8697651
   0.8756036   0.8697651   0.8756036   0.8714214   0.8654568   0.8714214
   7.6022224   7.5761043   7.6022224   7.5761043   7.5725571   7.5902812
   7.6047544   7.5875010   7.5725571   7.5875010   7.6047544   7.5902812
   7.5902812   7.5875010   7.5875010   7.5902812   7.6022224   7.5725571
   7.5761043   7.5725571   7.5761043   7.6047544   7.6022224   7.6047544
   6.7959663   6.7892867   6.7959663   6.7892867   6.8021647   6.7959663
   6.7833231   6.7892867   6.8021647   6.7892867   6.7833231   6.7959663
   8.2887251   8.2836226   8.2887251   8.2836226   8.2938920   8.2765068
   8.2788629   8.2955074   8.2938920   8.2955074   8.2788629   8.2765068
   8.2765068   8.2955074   8.2955074   8.2765068   8.2887251   8.2938920
   8.2836226   8.2938920   8.2836226   8.2788629   8.2887251   8.2788629
 TTTTTTTTTTTTTTTTTTTTTTTTTTTTTT MOQGAD      TELAPSE     2813.90 TCPU     2589.21
 TTTTTTTTTTTTTTTTTTTTTTTTTTTTTT SHELLXN     TELAPSE     2845.35 TCPU     2620.63
 +++ ENERGIES IN A.U. +++
 ::: EXT EL-POLE                                  -6.9941404523298E+03
 ::: EXT EL-SPHEROPOLE                             5.9873569337502E+01
 ::: BIELET ZONE E-E                               1.2239089160266E+04
 ::: TOTAL E-E                                     5.3048222772741E+03
 ::: TOTAL E-N + N-E                              -1.9035923267419E+04
 ::: TOTAL N-N                                     1.7224476611441E+03
 ::: KINETIC ENERGY                                6.0666407351336E+03
 ::: PSEUDO TOTAL   ENERGY                        -5.9420125938671E+03
 ::: VIRIAL COEFFICIENT                            1.0103781946112E+00
 TTTTTTTTTTTTTTTTTTTTTTTTTTTTTT MONMO3      TELAPSE     2849.05 TCPU     2624.32
 NUMERICALLY INTEGRATED DENSITY    804.0002709342
 TTTTTTTTTTTTTTTTTTTTTTTTTTTTTT NUMDFT      TELAPSE     2856.10 TCPU     2631.37
 CYC  17 ETOT(AU) -6.523742382336E+03 DETOT -1.54E-09 tst  2.24E-13 PX  1.01E-06

 == SCF ENDED - CONVERGENCE ON ENERGY      E(AU) -6.5237423823364E+03 CYCLES  17


 ENERGY EXPRESSION=HARTREE+FOCK EXCH*0.27000+(M06        EXCH)*0.73000+M06        CORR


 TOTAL ENERGY(DFT)(AU)( 17) -6.5237423823364E+03 DE-1.5E-09 tester 2.2E-13
 TTTTTTTTTTTTTTTTTTTTTTTTTTTTTT EDFT        TELAPSE     2856.12 TCPU     2631.40
 
 INFORMATION **** DFTD3 ENERGY **** CALCULATE DFTD3 ENERGY

           DFT-D V3
 DF                                         m06       
 parameters
 s6       :    1.0000
 s8       :    0.0000
 rs6      :    1.3250
 rs18     :    1.0000
 alpha6   :   14.0000
 alpha8   :   16.0000
 k1 k3    :   16.0000   -4.0000
 Cutoff   :   50.2022
 CN-Cutoff:   21.1671
 
 Edisp /kcal,au:   -51.5792 -0.08219660

 E6    /kcal :   -55.3350
 E8    /kcal :     0.0000
 E6(ABC) "   :   3.755828
 
 INFORMATION **** DFTD3 ENERGY **** NORMAL TERMINATION OF DFTD3 MODULE

 *******************************************************************************

 DFT-D3 DISPERSION ENERGY CORRECTION

 D3 DISPERSION ENERGY (AU)       -8.2196600614977E-02
 TOTAL ENERGY + DISP (AU)        -6.5238245789371E+03

 *******************************************************************************

 TTTTTTTTTTTTTTTTTTTTTTTTTTTTTT SMAT        TELAPSE     2875.61 TCPU     2641.67
 TTTTTTTTTTTTTTTTTTTTTTTTTTTTTT POLAR2      TELAPSE     2876.37 TCPU     2642.43
 *****************************************************************************
 *                                                                           *
 *                             PIEZOELECTRICITY                              *
 *                    EVALUATED THROUGH THE  BERRY  PHASE                    *
 *                                                                           *
 *****************************************************************************

                                   STRAIN TENSOR
                            0.00000   0.00000   0.00000
                            0.00000   0.00000  -0.01500
                            0.00000  -0.01500   0.00000

 %%%%%%%%%%%%%%%%%%%%%%%%%%%%%%%%%%%%%%%%%%%%%%%%%%%%%%%%%%%%%%%%%%%%%%%%%%%%%
          INFORMATION ON SYSTEM A TO THE LEFT ON SYSTEM B TO THE RIGHT
                      (A) SHOULD BE THE EQUILIBRIUM SYSTEM

         a, b, c (ANGSTROM), ALPHA, BETA, GAMMA (DEGREES) V (ANGSTROM**3)
  a= 14.88155    ALPHA= 109.47122           a= 14.73311    ALPHA= 110.27347
  b= 14.88155    BETA = 109.47122           b= 15.03073    BETA = 109.47223
  c= 14.88155    GAMMA= 109.47122           c= 15.03073    GAMMA= 109.47223
          VA= 2537.01293                              VB= 2536.44210

                      DIRECT LATTICE VECTORS COMPONENTS ( ANGSTROM )
           X         Y         Z                  X         Y         Z
       -8.59187   8.59187   8.59187           -8.59187   8.46299   8.46299
        8.59187  -8.59187   8.59187            8.59187  -8.72075   8.72075
        8.59187   8.59187  -8.59187            8.59187   8.72075  -8.72075

                  RECIPROCAL LATTICE VECTORS COMPONENTS (ANGSTROM-1)
           X         Y         Z                  X         Y         Z
        0.00000   0.36565   0.36565            0.00000   0.36565   0.36565
        0.36565   0.00000   0.36565            0.37122   0.00549   0.36573
        0.36565   0.36565   0.00000            0.37122   0.36573   0.00549

                         ATOMIC FRACTIONAL COORDINATES
    ATOM       a        b        c              a        b        c
    1 ZN   -0.75000  0.50000 -0.25000       -0.75000  0.50000 -0.25000
    2 ZN   -0.25000  0.50000 -0.75000       -0.25000  0.50000 -0.75000
    3 ZN   -0.25000 -0.75000  0.50000       -0.25000 -0.75000  0.50000
    4 ZN    0.50000 -0.25000 -0.75000        0.50000 -0.25000 -0.75000
    5 ZN    0.50000 -0.75000 -0.25000        0.50000 -0.75000 -0.25000
    6 ZN   -0.75000 -0.25000  0.50000       -0.75000 -0.25000  0.50000
    7 C     0.35851  0.35851 -0.25827        0.35851  0.35851 -0.25827
    8 C     0.61678  0.61678  0.25827        0.61678  0.61678  0.25827
    9 C    -0.35851 -0.61678  0.00000       -0.35851 -0.61678  0.00000
   10 C    -0.61678 -0.35851  0.00000       -0.61678 -0.35851  0.00000
   11 C    -0.25827  0.35851  0.35851       -0.25827  0.35851  0.35851
   12 C     0.35851 -0.25827  0.35851        0.35851 -0.25827  0.35851
   13 C     0.00000 -0.61678 -0.35851        0.00000 -0.61678 -0.35851
   14 C     0.61678  0.25827  0.61678        0.61678  0.25827  0.61678
   15 C     0.25827  0.61678  0.61678        0.25827  0.61678  0.61678
   16 C    -0.61678  0.00000 -0.35851       -0.61678  0.00000 -0.35851
   17 C     0.00000 -0.35851 -0.61678        0.00000 -0.35851 -0.61678
   18 C    -0.35851  0.00000 -0.61678       -0.35851  0.00000 -0.61678
   19 C     0.34288  0.39974  0.61669        0.34288  0.39974  0.61669
   20 C    -0.21695 -0.27382 -0.61669       -0.21695 -0.27382 -0.61669
   21 C    -0.34288  0.27382  0.05687       -0.34288  0.27382  0.05687
   22 C     0.21695 -0.39974 -0.05687        0.21695 -0.39974 -0.05687
   23 C     0.61669  0.34288  0.39974        0.61669  0.34288  0.39974
   24 C     0.39974  0.61669  0.34288        0.39974  0.61669  0.34288
   25 C    -0.05687  0.21695 -0.39974       -0.05687  0.21695 -0.39974
   26 C    -0.27382 -0.61669 -0.21695       -0.27382 -0.61669 -0.21695
   27 C    -0.61669 -0.21695 -0.27382       -0.61669 -0.21695 -0.27382
   28 C     0.27382  0.05687 -0.34288        0.27382  0.05687 -0.34288
   29 C     0.05687 -0.34288  0.27382        0.05687 -0.34288  0.27382
   30 C    -0.39974 -0.05687  0.21695       -0.39974 -0.05687  0.21695
   31 C     0.39974  0.34288  0.61669        0.39974  0.34288  0.61669
   32 C    -0.27382 -0.21695 -0.61669       -0.27382 -0.21695 -0.61669
   33 C     0.27382 -0.34288  0.05687        0.27382 -0.34288  0.05687
   34 C    -0.39974  0.21695 -0.05687       -0.39974  0.21695 -0.05687
   35 C     0.34288  0.61669  0.39974        0.34288  0.61669  0.39974
   36 C     0.61669  0.39974  0.34288        0.61669  0.39974  0.34288
   37 C     0.21695 -0.05687 -0.39974        0.21695 -0.05687 -0.39974
   38 C    -0.61669 -0.27382 -0.21695       -0.61669 -0.27382 -0.21695
   39 C    -0.21695 -0.61669 -0.27382       -0.21695 -0.61669 -0.27382
   40 C     0.05687  0.27382 -0.34288        0.05687  0.27382 -0.34288
   41 C    -0.34288  0.05687  0.27382       -0.34288  0.05687  0.27382
   42 C    -0.05687 -0.39974  0.21695       -0.05687 -0.39974  0.21695
   43 H     0.31877  0.43225  0.56373        0.31877  0.43225  0.56373
   44 H    -0.13148 -0.24497 -0.56373       -0.13148 -0.24497 -0.56373
   45 H    -0.31877  0.24497  0.11349       -0.31877  0.24497  0.11349
   46 H     0.13148 -0.43225 -0.11349        0.13148 -0.43225 -0.11349
   47 H     0.56373  0.31877  0.43225        0.56373  0.31877  0.43225
   48 H     0.43225  0.56373  0.31877        0.43225  0.56373  0.31877
   49 H    -0.11349  0.13148 -0.43225       -0.11349  0.13148 -0.43225
   50 H    -0.24497 -0.56373 -0.13148       -0.24497 -0.56373 -0.13148
   51 H    -0.56373 -0.13148 -0.24497       -0.56373 -0.13148 -0.24497
   52 H     0.24497  0.11349 -0.31877        0.24497  0.11349 -0.31877
   53 H     0.11349 -0.31877  0.24497        0.11349 -0.31877  0.24497
   54 H    -0.43225 -0.11349  0.13148       -0.43225 -0.11349  0.13148
   55 H     0.43225  0.31877  0.56373        0.43225  0.31877  0.56373
   56 H    -0.24497 -0.13148 -0.56373       -0.24497 -0.13148 -0.56373
   57 H     0.24497 -0.31877  0.11349        0.24497 -0.31877  0.11349
   58 H    -0.43225  0.13148 -0.11349       -0.43225  0.13148 -0.11349
   59 H     0.31877  0.56373  0.43225        0.31877  0.56373  0.43225
   60 H     0.56373  0.43225  0.31877        0.56373  0.43225  0.31877
   61 H     0.13148 -0.11349 -0.43225        0.13148 -0.11349 -0.43225
   62 H    -0.56373 -0.24497 -0.13148       -0.56373 -0.24497 -0.13148
   63 H    -0.13148 -0.56373 -0.24497       -0.13148 -0.56373 -0.24497
   64 H     0.11349  0.24497 -0.31877        0.11349  0.24497 -0.31877
   65 H    -0.31877  0.11349  0.24497       -0.31877  0.11349  0.24497
   66 H    -0.11349 -0.43225  0.13148       -0.11349 -0.43225  0.13148
   67 N     0.31676  0.40916  0.69694        0.31676  0.40916  0.69694
   68 N    -0.28778 -0.38018 -0.69694       -0.28778 -0.38018 -0.69694
   69 N    -0.31676  0.38018  0.09240       -0.31676  0.38018  0.09240
   70 N     0.28778 -0.40916 -0.09240        0.28778 -0.40916 -0.09240
   71 N     0.69694  0.31676  0.40916        0.69694  0.31676  0.40916
   72 N     0.40916  0.69694  0.31676        0.40916  0.69694  0.31676
   73 N    -0.09240  0.28778 -0.40916       -0.09240  0.28778 -0.40916
   74 N    -0.38018 -0.69694 -0.28778       -0.38018 -0.69694 -0.28778
   75 N    -0.69694 -0.28778 -0.38018       -0.69694 -0.28778 -0.38018
   76 N     0.38018  0.09240 -0.31676        0.38018  0.09240 -0.31676
   77 N     0.09240 -0.31676  0.38018        0.09240 -0.31676  0.38018
   78 N    -0.40916 -0.09240  0.28778       -0.40916 -0.09240  0.28778
   79 N     0.40916  0.31676  0.69694        0.40916  0.31676  0.69694
   80 N    -0.38018 -0.28778 -0.69694       -0.38018 -0.28778 -0.69694
   81 N     0.38018 -0.31676  0.09240        0.38018 -0.31676  0.09240
   82 N    -0.40916  0.28778 -0.09240       -0.40916  0.28778 -0.09240
   83 N     0.31676  0.69694  0.40916        0.31676  0.69694  0.40916
   84 N     0.69694  0.40916  0.31676        0.69694  0.40916  0.31676
   85 N     0.28778 -0.09240 -0.40916        0.28778 -0.09240 -0.40916
   86 N    -0.69694 -0.38018 -0.28778       -0.69694 -0.38018 -0.28778
   87 N    -0.28778 -0.69694 -0.38018       -0.28778 -0.69694 -0.38018
   88 N     0.09240  0.38018 -0.31676        0.09240  0.38018 -0.31676
   89 N    -0.31676  0.09240  0.38018       -0.31676  0.09240  0.38018
   90 N    -0.09240 -0.40916  0.28778       -0.09240 -0.40916  0.28778
   91 N     0.34871  0.34871 -0.16921        0.34871  0.34871 -0.16921
   92 N     0.51791  0.51791  0.16921        0.51791  0.51791  0.16921
   93 N    -0.34871 -0.51791  0.00000       -0.34871 -0.51791  0.00000
   94 N    -0.51791 -0.34871  0.00000       -0.51791 -0.34871  0.00000
   95 N    -0.16921  0.34871  0.34871       -0.16921  0.34871  0.34871
   96 N     0.34871 -0.16921  0.34871        0.34871 -0.16921  0.34871
   97 N     0.00000 -0.51791 -0.34871        0.00000 -0.51791 -0.34871
   98 N     0.51791  0.16921  0.51791        0.51791  0.16921  0.51791
   99 N     0.16921  0.51791  0.51791        0.16921  0.51791  0.51791
  100 N    -0.51791  0.00000 -0.34871       -0.51791  0.00000 -0.34871
  101 N     0.00000 -0.34871 -0.51791        0.00000 -0.34871 -0.51791
  102 N    -0.34871  0.00000 -0.51791       -0.34871  0.00000 -0.51791
  103 O     0.38840  0.29945 -0.13474        0.38840  0.29945 -0.13474
  104 O     0.43419  0.52314  0.13474        0.43419  0.52314  0.13474
  105 O    -0.38840 -0.52314 -0.08896       -0.38840 -0.52314 -0.08896
  106 O    -0.43419 -0.29945  0.08896       -0.43419 -0.29945  0.08896
  107 O    -0.13474  0.38840  0.29945       -0.13474  0.38840  0.29945
  108 O     0.29945 -0.13474  0.38840        0.29945 -0.13474  0.38840
  109 O     0.08896 -0.43419 -0.29945        0.08896 -0.43419 -0.29945
  110 O     0.52314  0.13474  0.43419        0.52314  0.13474  0.43419
  111 O     0.13474  0.43419  0.52314        0.13474  0.43419  0.52314
  112 O    -0.52314 -0.08896 -0.38840       -0.52314 -0.08896 -0.38840
  113 O    -0.08896 -0.38840 -0.52314       -0.08896 -0.38840 -0.52314
  114 O    -0.29945  0.08896 -0.43419       -0.29945  0.08896 -0.43419
  115 O     0.29945  0.38840 -0.13474        0.29945  0.38840 -0.13474
  116 O     0.52314  0.43419  0.13474        0.52314  0.43419  0.13474
  117 O    -0.52314 -0.38840 -0.08896       -0.52314 -0.38840 -0.08896
  118 O    -0.29945 -0.43419  0.08896       -0.29945 -0.43419  0.08896
  119 O     0.38840 -0.13474  0.29945        0.38840 -0.13474  0.29945
  120 O    -0.13474  0.29945  0.38840       -0.13474  0.29945  0.38840
  121 O    -0.43419  0.08896 -0.29945       -0.43419  0.08896 -0.29945
  122 O     0.13474  0.52314  0.43419        0.13474  0.52314  0.43419
  123 O     0.43419  0.13474  0.52314        0.43419  0.13474  0.52314
  124 O    -0.08896 -0.52314 -0.38840       -0.08896 -0.52314 -0.38840
  125 O    -0.38840 -0.08896 -0.52314       -0.38840 -0.08896 -0.52314
  126 O     0.08896 -0.29945 -0.43419        0.08896 -0.29945 -0.43419

 %%%%%%%%%%%%%%%%%%%%%%%%%%%%%%%%%%%%%%%%%%%%%%%%%%%%%%%%%%%%%%%%%%%%%%%%%%%%%

            PHASE PROJECTED ALONG THE RECIPROCAL LATTICE VECTORS
                              B1         B2         B3
                     PHI   0.000000   0.102550   0.102550

               PREFACTOR: |e|/(2.PI.VA)=  0.00100510E+10 (C/m**3)


 *******************************************************************************
 * CELL DEFORMATION
 *******************************************************************************

    ELASTIC STRAIN MATRIX (ADIMENSIONAL)

    1    0.0000000000    0.0000000000    0.0000000000
    2    0.0000000000    0.0000000000    0.0150000000
    3    0.0000000000    0.0150000000    0.0000000000

 LATTICE PARAMETERS (ANGSTROMS AND DEGREES) OF
 (1) ORIGINAL PRIMITIVE CELL
 (2) ORIGINAL CRYSTALLOGRAPHIC CELL
 (3) DEFORMED PRIMITIVE CELL
 (4) DEFORMED CRYSTALLOGRAPHIC CELL

            A           B           C        ALPHA       BETA        GAMMA         VOL
 (1)   14.881551   14.881551   14.881551  109.471221  109.471221  109.471221 2537.012927
 (2)   17.183735   17.183735   17.183735   90.000000   90.000000   90.000000 5074.025854
 (3)   15.030735   14.733111   14.733111  108.652765  109.472233  109.472233 2536.442099
 (4)   17.183735   17.185668   17.185668   88.281256   90.000000   90.000000 5072.884198

 * CELL DEFORMATION COMPLETE - NO. OF SYMMOPS   4
 *******************************************************************************
 LATTICE PARAMETERS (ANGSTROMS AND DEGREES) - BOHR = 0.5291772083 ANGSTROM
 PRIMITIVE CELL - CENTRING CODE 6/1 VOLUME=  2536.442099 - DENSITY  1.131 g/cm^3
         A              B              C           ALPHA      BETA       GAMMA 
    15.03073463    14.73311105    14.73311105   108.652765 109.472233 109.472233
 *******************************************************************************
 ATOMS IN THE ASYMMETRIC UNIT   34 - ATOMS IN THE UNIT CELL:  126
     ATOM                 X/A                 Y/B                 Z/C    
 *******************************************************************************
      1 T 230 ZN    2.500000000000E-01 -5.000000000000E-01 -2.500000000000E-01
      2 F 230 ZN   -2.500000000000E-01 -5.000000000000E-01  2.500000000000E-01
      3 F 230 ZN   -2.500000000000E-01  2.500000000000E-01 -5.000000000000E-01
      4 T 230 ZN   -5.000000000000E-01 -2.500000000000E-01  2.500000000000E-01
      5 F 230 ZN   -5.000000000000E-01  2.500000000000E-01 -2.500000000000E-01
      6 F 230 ZN    2.500000000000E-01 -2.500000000000E-01 -5.000000000000E-01
      7 T   6 C     3.585130238956E-01  3.585130238956E-01 -2.582674976829E-01
      8 T   6 C    -3.832194784215E-01 -3.832194784215E-01  2.582674976829E-01
      9 F   6 C    -3.585130238956E-01  3.832194784215E-01  8.673617379884E-18
     10 F   6 C     3.832194784215E-01 -3.585130238956E-01  0.000000000000E+00
     11 T   6 C    -2.582674976829E-01  3.585130238956E-01  3.585130238956E-01
     12 F   6 C     3.585130238956E-01 -2.582674976829E-01  3.585130238956E-01
     13 T   6 C     0.000000000000E+00  3.832194784215E-01 -3.585130238956E-01
     14 F   6 C    -3.832194784215E-01  2.582674976829E-01 -3.832194784215E-01
     15 F   6 C     2.582674976829E-01 -3.832194784215E-01 -3.832194784215E-01
     16 F   6 C     3.832194784215E-01  0.000000000000E+00 -3.585130238956E-01
     17 F   6 C     0.000000000000E+00 -3.585130238956E-01  3.832194784215E-01
     18 F   6 C    -3.585130238956E-01  1.387778780781E-17  3.832194784215E-01
     19 T   6 C     3.428765528222E-01  3.997433859162E-01 -3.833055044971E-01
     20 T   6 C    -2.169511095867E-01 -2.738179426807E-01  3.833055044971E-01
     21 F   6 C    -3.428765528222E-01  2.738179426807E-01  5.686683309397E-02
     22 F   6 C     2.169511095867E-01 -3.997433859162E-01 -5.686683309397E-02
     23 T   6 C    -3.833055044971E-01  3.428765528222E-01  3.997433859162E-01
     24 T   6 C     3.997433859162E-01 -3.833055044971E-01  3.428765528222E-01
     25 T   6 C    -5.686683309397E-02  2.169511095867E-01 -3.997433859162E-01
     26 T   6 C    -2.738179426807E-01  3.833055044971E-01 -2.169511095867E-01
     27 F   6 C     3.833055044971E-01 -2.169511095867E-01 -2.738179426807E-01
     28 F   6 C     2.738179426807E-01  5.686683309397E-02 -3.428765528222E-01
     29 F   6 C     5.686683309397E-02 -3.428765528222E-01  2.738179426807E-01
     30 F   6 C    -3.997433859162E-01 -5.686683309397E-02  2.169511095867E-01
     31 F   6 C     3.997433859162E-01  3.428765528222E-01 -3.833055044971E-01
     32 F   6 C    -2.738179426807E-01 -2.169511095867E-01  3.833055044971E-01
     33 F   6 C     2.738179426807E-01 -3.428765528222E-01  5.686683309397E-02
     34 F   6 C    -3.997433859162E-01  2.169511095867E-01 -5.686683309397E-02
     35 F   6 C     3.428765528222E-01 -3.833055044971E-01  3.997433859162E-01
     36 F   6 C    -3.833055044971E-01  3.997433859162E-01  3.428765528222E-01
     37 F   6 C     2.169511095867E-01 -5.686683309397E-02 -3.997433859162E-01
     38 F   6 C     3.833055044971E-01 -2.738179426807E-01 -2.169511095867E-01
     39 F   6 C    -2.169511095867E-01  3.833055044971E-01 -2.738179426807E-01
     40 F   6 C     5.686683309397E-02  2.738179426807E-01 -3.428765528222E-01
     41 F   6 C    -3.428765528222E-01  5.686683309397E-02  2.738179426807E-01
     42 F   6 C    -5.686683309397E-02 -3.997433859162E-01  2.169511095867E-01
     43 T   1 H     3.187662178247E-01  4.322531693684E-01 -4.362659730762E-01
     44 T   1 H    -1.314808575554E-01 -2.449678090991E-01  4.362659730762E-01
     45 F   1 H    -3.187662178247E-01  2.449678090991E-01  1.134869515437E-01
     46 F   1 H     1.314808575554E-01 -4.322531693684E-01 -1.134869515437E-01
     47 T   1 H    -4.362659730762E-01  3.187662178247E-01  4.322531693684E-01
     48 T   1 H     4.322531693684E-01 -4.362659730762E-01  3.187662178247E-01
     49 T   1 H    -1.134869515437E-01  1.314808575554E-01 -4.322531693684E-01
     50 T   1 H    -2.449678090991E-01  4.362659730762E-01 -1.314808575554E-01
     51 F   1 H     4.362659730762E-01 -1.314808575554E-01 -2.449678090991E-01
     52 F   1 H     2.449678090991E-01  1.134869515437E-01 -3.187662178247E-01
     53 F   1 H     1.134869515437E-01 -3.187662178247E-01  2.449678090991E-01
     54 F   1 H    -4.322531693684E-01 -1.134869515437E-01  1.314808575554E-01
     55 F   1 H     4.322531693684E-01  3.187662178247E-01 -4.362659730762E-01
     56 F   1 H    -2.449678090991E-01 -1.314808575554E-01  4.362659730762E-01
     57 F   1 H     2.449678090991E-01 -3.187662178247E-01  1.134869515437E-01
     58 F   1 H    -4.322531693684E-01  1.314808575554E-01 -1.134869515437E-01
     59 F   1 H     3.187662178247E-01 -4.362659730762E-01  4.322531693684E-01
     60 F   1 H    -4.362659730762E-01  4.322531693684E-01  3.187662178247E-01
     61 F   1 H     1.314808575554E-01 -1.134869515437E-01 -4.322531693684E-01
     62 F   1 H     4.362659730762E-01 -2.449678090991E-01 -1.314808575554E-01
     63 F   1 H    -1.314808575554E-01  4.362659730762E-01 -2.449678090991E-01
     64 F   1 H     1.134869515437E-01  2.449678090991E-01 -3.187662178247E-01
     65 F   1 H    -3.187662178247E-01  1.134869515437E-01  2.449678090991E-01
     66 F   1 H    -1.134869515437E-01 -4.322531693684E-01  1.314808575554E-01
     67 T   7 N     3.167596977979E-01  4.091571795019E-01 -3.030625049954E-01
     68 T   7 N    -2.877803155027E-01 -3.801777972067E-01  3.030625049954E-01
     69 F   7 N    -3.167596977979E-01  3.801777972067E-01  9.239748170403E-02
     70 F   7 N     2.877803155027E-01 -4.091571795019E-01 -9.239748170403E-02
     71 T   7 N    -3.030625049954E-01  3.167596977979E-01  4.091571795019E-01
     72 T   7 N     4.091571795019E-01 -3.030625049954E-01  3.167596977979E-01
     73 T   7 N    -9.239748170403E-02  2.877803155027E-01 -4.091571795019E-01
     74 T   7 N    -3.801777972067E-01  3.030625049954E-01 -2.877803155027E-01
     75 F   7 N     3.030625049954E-01 -2.877803155027E-01 -3.801777972067E-01
     76 F   7 N     3.801777972067E-01  9.239748170403E-02 -3.167596977979E-01
     77 F   7 N     9.239748170403E-02 -3.167596977979E-01  3.801777972067E-01
     78 F   7 N    -4.091571795019E-01 -9.239748170403E-02  2.877803155027E-01
     79 F   7 N     4.091571795019E-01  3.167596977979E-01 -3.030625049954E-01
     80 F   7 N    -3.801777972067E-01 -2.877803155027E-01  3.030625049954E-01
     81 F   7 N     3.801777972067E-01 -3.167596977979E-01  9.239748170403E-02
     82 F   7 N    -4.091571795019E-01  2.877803155027E-01 -9.239748170403E-02
     83 F   7 N     3.167596977979E-01 -3.030625049954E-01  4.091571795019E-01
     84 F   7 N    -3.030625049954E-01  4.091571795019E-01  3.167596977979E-01
     85 F   7 N     2.877803155027E-01 -9.239748170403E-02 -4.091571795019E-01
     86 F   7 N     3.030625049954E-01 -3.801777972067E-01 -2.877803155027E-01
     87 F   7 N    -2.877803155027E-01  3.030625049954E-01 -3.801777972067E-01
     88 F   7 N     9.239748170403E-02  3.801777972067E-01 -3.167596977979E-01
     89 F   7 N    -3.167596977979E-01  9.239748170403E-02  3.801777972067E-01
     90 F   7 N    -9.239748170403E-02 -4.091571795019E-01  2.877803155027E-01
     91 T   7 N     3.487062983205E-01  3.487062983205E-01 -1.692074945212E-01
     92 T   7 N    -4.820862071583E-01 -4.820862071583E-01  1.692074945212E-01
     93 F   7 N    -3.487062983205E-01  4.820862071583E-01  6.938893903907E-18
     94 F   7 N     4.820862071583E-01 -3.487062983205E-01  6.938893903907E-18
     95 T   7 N    -1.692074945212E-01  3.487062983205E-01  3.487062983205E-01
     96 F   7 N     3.487062983205E-01 -1.692074945212E-01  3.487062983205E-01
     97 T   7 N     0.000000000000E+00  4.820862071583E-01 -3.487062983205E-01
     98 F   7 N    -4.820862071583E-01  1.692074945212E-01 -4.820862071583E-01
     99 F   7 N     1.692074945212E-01 -4.820862071583E-01 -4.820862071583E-01
    100 F   7 N     4.820862071583E-01  1.387778780781E-17 -3.487062983205E-01
    101 F   7 N     0.000000000000E+00 -3.487062983205E-01  4.820862071583E-01
    102 F   7 N    -3.487062983205E-01  1.387778780781E-17  4.820862071583E-01
    103 T   8 O     3.884009537606E-01  2.994459314914E-01 -1.347406839469E-01
    104 T   8 O     4.341866154383E-01 -4.768583622925E-01  1.347406839469E-01
    105 F   8 O    -3.884009537606E-01  4.768583622925E-01 -8.895502226917E-02
    106 F   8 O    -4.341866154383E-01 -2.994459314914E-01  8.895502226917E-02
    107 T   8 O    -1.347406839469E-01  3.884009537606E-01  2.994459314914E-01
    108 T   8 O     2.994459314914E-01 -1.347406839469E-01  3.884009537606E-01
    109 T   8 O     8.895502226917E-02 -4.341866154383E-01 -2.994459314914E-01
    110 T   8 O    -4.768583622925E-01  1.347406839469E-01  4.341866154383E-01
    111 F   8 O     1.347406839469E-01  4.341866154383E-01 -4.768583622925E-01
    112 F   8 O     4.768583622925E-01 -8.895502226917E-02 -3.884009537606E-01
    113 F   8 O    -8.895502226917E-02 -3.884009537606E-01  4.768583622925E-01
    114 F   8 O    -2.994459314914E-01  8.895502226917E-02 -4.341866154383E-01
    115 F   8 O     2.994459314914E-01  3.884009537606E-01 -1.347406839469E-01
    116 F   8 O    -4.768583622925E-01  4.341866154383E-01  1.347406839469E-01
    117 F   8 O     4.768583622925E-01 -3.884009537606E-01 -8.895502226917E-02
    118 F   8 O    -2.994459314914E-01 -4.341866154383E-01  8.895502226917E-02
    119 F   8 O     3.884009537606E-01 -1.347406839469E-01  2.994459314914E-01
    120 F   8 O    -1.347406839469E-01  2.994459314914E-01  3.884009537606E-01
    121 F   8 O    -4.341866154383E-01  8.895502226917E-02 -2.994459314914E-01
    122 F   8 O     1.347406839469E-01 -4.768583622925E-01  4.341866154383E-01
    123 F   8 O     4.341866154383E-01  1.347406839469E-01 -4.768583622925E-01
    124 F   8 O    -8.895502226917E-02  4.768583622925E-01 -3.884009537606E-01
    125 F   8 O    -3.884009537606E-01 -8.895502226917E-02  4.768583622925E-01
    126 F   8 O     8.895502226917E-02 -2.994459314914E-01 -4.341866154383E-01

 TRANSFORMATION MATRIX PRIMITIVE-CRYSTALLOGRAPHIC CELL
  0.0000  1.0000  1.0000  1.0000  0.0000  1.0000  1.0000  1.0000  0.0000

 *******************************************************************************
 CRYSTALLOGRAPHIC CELL (VOLUME=       5072.88419793)
         A              B              C           ALPHA      BETA       GAMMA 
    17.18373468    17.18566775    17.18566775    88.281256  90.000000  90.000000

 COORDINATES IN THE CRYSTALLOGRAPHIC CELL
     ATOM                 X/A                 Y/B                 Z/C    
 *******************************************************************************
      1 T 230 ZN   -5.000000000000E-01  2.500000000000E-01  1.908195823574E-17
      2 F 230 ZN    5.470333257035E-17  2.500000000000E-01 -5.000000000000E-01
      3 F 230 ZN    0.000000000000E+00 -5.000000000000E-01  2.500000000000E-01
      4 T 230 ZN    2.500000000000E-01 -1.387778780781E-17 -5.000000000000E-01
      5 F 230 ZN    2.500000000000E-01 -5.000000000000E-01  4.076600168545E-17
      6 F 230 ZN   -5.000000000000E-01  7.459310946700E-17  2.500000000000E-01
      7 T   6 C    -1.291337488414E-01 -1.291337488414E-01  4.876467727370E-01
      8 T   6 C     1.291337488414E-01  1.291337488414E-01  4.876467727370E-01
      9 F   6 C    -1.291337488414E-01  1.291337488414E-01 -4.876467727370E-01
     10 F   6 C     1.291337488414E-01 -1.291337488414E-01 -4.876467727370E-01
     11 T   6 C     4.876467727370E-01 -1.291337488414E-01 -1.291337488414E-01
     12 F   6 C    -1.291337488414E-01  4.876467727370E-01 -1.291337488414E-01
     13 T   6 C    -4.876467727370E-01  1.291337488414E-01 -1.291337488414E-01
     14 F   6 C     1.291337488414E-01  4.876467727370E-01  1.291337488414E-01
     15 F   6 C     4.876467727370E-01  1.291337488414E-01  1.291337488414E-01
     16 F   6 C     1.291337488414E-01 -4.876467727370E-01 -1.291337488414E-01
     17 F   6 C    -4.876467727370E-01 -1.291337488414E-01  1.291337488414E-01
     18 F   6 C    -1.291337488414E-01 -4.876467727370E-01  1.291337488414E-01
     19 T   6 C     3.367806642984E-01  2.799138312045E-01  6.296272161777E-02
     20 T   6 C    -3.367806642984E-01 -2.799138312045E-01  6.296272161777E-02
     21 F   6 C     3.367806642984E-01 -2.799138312045E-01 -6.296272161777E-02
     22 F   6 C    -3.367806642984E-01  2.799138312045E-01 -6.296272161777E-02
     23 T   6 C     6.296272161777E-02  3.367806642984E-01  2.799138312045E-01
     24 T   6 C     2.799138312045E-01  6.296272161777E-02  3.367806642984E-01
     25 T   6 C    -6.296272161777E-02 -3.367806642984E-01  2.799138312045E-01
     26 T   6 C    -2.799138312045E-01  6.296272161777E-02 -3.367806642984E-01
     27 F   6 C     6.296272161777E-02 -3.367806642984E-01 -2.799138312045E-01
     28 F   6 C    -2.799138312045E-01 -6.296272161777E-02  3.367806642984E-01
     29 F   6 C    -6.296272161777E-02  3.367806642984E-01 -2.799138312045E-01
     30 F   6 C     2.799138312045E-01 -6.296272161777E-02 -3.367806642984E-01
     31 F   6 C     2.799138312045E-01  3.367806642984E-01  6.296272161777E-02
     32 F   6 C    -2.799138312045E-01 -3.367806642984E-01  6.296272161777E-02
     33 F   6 C    -2.799138312045E-01  3.367806642984E-01 -6.296272161777E-02
     34 F   6 C     2.799138312045E-01 -3.367806642984E-01 -6.296272161777E-02
     35 F   6 C     3.367806642984E-01  6.296272161777E-02  2.799138312045E-01
     36 F   6 C     6.296272161777E-02  2.799138312045E-01  3.367806642984E-01
     37 F   6 C    -3.367806642984E-01 -6.296272161777E-02  2.799138312045E-01
     38 F   6 C     6.296272161777E-02 -2.799138312045E-01 -3.367806642984E-01
     39 F   6 C    -3.367806642984E-01  6.296272161777E-02 -2.799138312045E-01
     40 F   6 C    -6.296272161777E-02 -2.799138312045E-01  3.367806642984E-01
     41 F   6 C     3.367806642984E-01 -6.296272161777E-02 -2.799138312045E-01
     42 F   6 C    -6.296272161777E-02  2.799138312045E-01 -3.367806642984E-01
     43 T   1 H     3.386104892337E-01  2.251235376901E-01  9.364268013467E-02
     44 T   1 H    -3.386104892337E-01 -2.251235376901E-01  9.364268013467E-02
     45 F   1 H     3.386104892337E-01 -2.251235376901E-01 -9.364268013467E-02
     46 F   1 H    -3.386104892337E-01  2.251235376901E-01 -9.364268013467E-02
     47 T   1 H     9.364268013467E-02  3.386104892337E-01  2.251235376901E-01
     48 T   1 H     2.251235376901E-01  9.364268013467E-02  3.386104892337E-01
     49 T   1 H    -9.364268013467E-02 -3.386104892337E-01  2.251235376901E-01
     50 T   1 H    -2.251235376901E-01  9.364268013467E-02 -3.386104892337E-01
     51 F   1 H     9.364268013467E-02 -3.386104892337E-01 -2.251235376901E-01
     52 F   1 H    -2.251235376901E-01 -9.364268013467E-02  3.386104892337E-01
     53 F   1 H    -9.364268013467E-02  3.386104892337E-01 -2.251235376901E-01
     54 F   1 H     2.251235376901E-01 -9.364268013467E-02 -3.386104892337E-01
     55 F   1 H     2.251235376901E-01  3.386104892337E-01  9.364268013467E-02
     56 F   1 H    -2.251235376901E-01 -3.386104892337E-01  9.364268013467E-02
     57 F   1 H    -2.251235376901E-01  3.386104892337E-01 -9.364268013467E-02
     58 F   1 H     2.251235376901E-01 -3.386104892337E-01 -9.364268013467E-02
     59 F   1 H     3.386104892337E-01  9.364268013467E-02  2.251235376901E-01
     60 F   1 H     9.364268013467E-02  2.251235376901E-01  3.386104892337E-01
     61 F   1 H    -3.386104892337E-01 -9.364268013467E-02  2.251235376901E-01
     62 F   1 H     9.364268013467E-02 -2.251235376901E-01 -3.386104892337E-01
     63 F   1 H    -3.386104892337E-01  9.364268013467E-02 -2.251235376901E-01
     64 F   1 H    -9.364268013467E-02 -2.251235376901E-01  3.386104892337E-01
     65 F   1 H     3.386104892337E-01 -9.364268013467E-02 -2.251235376901E-01
     66 F   1 H    -9.364268013467E-02  2.251235376901E-01 -3.386104892337E-01
     67 T   7 N     3.946674883543E-01  3.022700066503E-01  1.448969114759E-02
     68 T   7 N    -3.946674883543E-01 -3.022700066503E-01  1.448969114759E-02
     69 F   7 N     3.946674883543E-01 -3.022700066503E-01 -1.448969114759E-02
     70 F   7 N    -3.946674883543E-01  3.022700066503E-01 -1.448969114759E-02
     71 T   7 N     1.448969114759E-02  3.946674883543E-01  3.022700066503E-01
     72 T   7 N     3.022700066503E-01  1.448969114759E-02  3.946674883543E-01
     73 T   7 N    -1.448969114759E-02 -3.946674883543E-01  3.022700066503E-01
     74 T   7 N    -3.022700066503E-01  1.448969114759E-02 -3.946674883543E-01
     75 F   7 N     1.448969114759E-02 -3.946674883543E-01 -3.022700066503E-01
     76 F   7 N    -3.022700066503E-01 -1.448969114759E-02  3.946674883543E-01
     77 F   7 N    -1.448969114759E-02  3.946674883543E-01 -3.022700066503E-01
     78 F   7 N     3.022700066503E-01 -1.448969114759E-02 -3.946674883543E-01
     79 F   7 N     3.022700066503E-01  3.946674883543E-01  1.448969114759E-02
     80 F   7 N    -3.022700066503E-01 -3.946674883543E-01  1.448969114759E-02
     81 F   7 N    -3.022700066503E-01  3.946674883543E-01 -1.448969114759E-02
     82 F   7 N     3.022700066503E-01 -3.946674883543E-01 -1.448969114759E-02
     83 F   7 N     3.946674883543E-01  1.448969114759E-02  3.022700066503E-01
     84 F   7 N     1.448969114759E-02  3.022700066503E-01  3.946674883543E-01
     85 F   7 N    -3.946674883543E-01 -1.448969114759E-02  3.022700066503E-01
     86 F   7 N     1.448969114759E-02 -3.022700066503E-01 -3.946674883543E-01
     87 F   7 N    -3.946674883543E-01  1.448969114759E-02 -3.022700066503E-01
     88 F   7 N    -1.448969114759E-02 -3.022700066503E-01  3.946674883543E-01
     89 F   7 N     3.946674883543E-01 -1.448969114759E-02 -3.022700066503E-01
     90 F   7 N    -1.448969114759E-02  3.022700066503E-01 -3.946674883543E-01
     91 T   7 N    -8.460374726062E-02 -8.460374726062E-02  4.333100455811E-01
     92 T   7 N     8.460374726062E-02  8.460374726062E-02  4.333100455811E-01
     93 F   7 N    -8.460374726062E-02  8.460374726062E-02 -4.333100455811E-01
     94 F   7 N     8.460374726062E-02 -8.460374726062E-02 -4.333100455811E-01
     95 T   7 N     4.333100455811E-01 -8.460374726062E-02 -8.460374726062E-02
     96 F   7 N    -8.460374726062E-02  4.333100455811E-01 -8.460374726062E-02
     97 T   7 N    -4.333100455811E-01  8.460374726062E-02 -8.460374726062E-02
     98 F   7 N     8.460374726062E-02  4.333100455811E-01  8.460374726062E-02
     99 F   7 N     4.333100455811E-01  8.460374726062E-02  8.460374726062E-02
    100 F   7 N     8.460374726062E-02 -4.333100455811E-01 -8.460374726062E-02
    101 F   7 N    -4.333100455811E-01 -8.460374726062E-02  8.460374726062E-02
    102 F   7 N    -8.460374726062E-02 -4.333100455811E-01  8.460374726062E-02
    103 T   8 O    -1.118478531080E-01 -2.289283083885E-02  4.112937845995E-01
    104 T   8 O     1.118478531080E-01  2.289283083885E-02  4.112937845995E-01
    105 F   8 O    -1.118478531080E-01  2.289283083885E-02 -4.112937845995E-01
    106 F   8 O     1.118478531080E-01 -2.289283083885E-02 -4.112937845995E-01
    107 T   8 O     4.112937845995E-01 -1.118478531080E-01 -2.289283083885E-02
    108 T   8 O    -2.289283083885E-02  4.112937845995E-01 -1.118478531080E-01
    109 T   8 O    -4.112937845995E-01  1.118478531080E-01 -2.289283083885E-02
    110 T   8 O     2.289283083885E-02  4.112937845995E-01  1.118478531080E-01
    111 F   8 O     4.112937845995E-01  1.118478531080E-01  2.289283083885E-02
    112 F   8 O     2.289283083885E-02 -4.112937845995E-01 -1.118478531080E-01
    113 F   8 O    -4.112937845995E-01 -1.118478531080E-01  2.289283083885E-02
    114 F   8 O    -2.289283083885E-02 -4.112937845995E-01  1.118478531080E-01
    115 F   8 O    -2.289283083885E-02 -1.118478531080E-01  4.112937845995E-01
    116 F   8 O     2.289283083885E-02  1.118478531080E-01  4.112937845995E-01
    117 F   8 O     2.289283083885E-02 -1.118478531080E-01 -4.112937845995E-01
    118 F   8 O    -2.289283083885E-02  1.118478531080E-01 -4.112937845995E-01
    119 F   8 O    -1.118478531080E-01  4.112937845995E-01 -2.289283083885E-02
    120 F   8 O     4.112937845995E-01 -2.289283083885E-02 -1.118478531080E-01
    121 F   8 O     1.118478531080E-01 -4.112937845995E-01 -2.289283083885E-02
    122 F   8 O     4.112937845995E-01  2.289283083885E-02  1.118478531080E-01
    123 F   8 O     1.118478531080E-01  4.112937845995E-01  2.289283083885E-02
    124 F   8 O    -4.112937845995E-01  2.289283083885E-02 -1.118478531080E-01
    125 F   8 O    -1.118478531080E-01 -4.112937845995E-01  2.289283083885E-02
    126 F   8 O    -4.112937845995E-01 -2.289283083885E-02  1.118478531080E-01

 T = ATOM BELONGING TO THE ASYMMETRIC UNIT

 ****    4 SYMMOPS - TRANSLATORS IN FRACTIONAL UNITS
 **** MATRICES AND TRANSLATORS IN THE CRYSTALLOGRAPHIC REFERENCE FRAME
   V INV                    ROTATION MATRICES                   TRANSLATORS
   1   1  1.00  0.00  0.00  0.00  1.00  0.00  0.00  0.00  1.00  0.00  0.00  0.00
   2   2 -1.00  0.00  0.00 -1.00  0.00  1.00 -1.00  1.00  0.00  0.00  0.00  0.00
   3   3  1.00  0.00  0.00  0.00  0.00  1.00 -0.00  1.00  0.00  0.00  0.00  0.00
   4   4 -1.00  0.00  0.00 -1.00  1.00  0.00 -1.00  0.00  1.00  0.00  0.00  0.00

 DIRECT LATTICE VECTORS CARTESIAN COMPONENTS (ANGSTROM)
          X                    Y                    Z
  -0.859186734199E+01   0.872074535212E+01   0.872074535212E+01
   0.859186734199E+01  -0.846298933186E+01   0.846298933186E+01
   0.859186734199E+01   0.846298933186E+01  -0.846298933186E+01


 CARTESIAN COORDINATES - PRIMITIVE CELL
 *******************************************************************************
 *      ATOM          X(ANGSTROM)         Y(ANGSTROM)         Z(ANGSTROM)
 *******************************************************************************
    1   230 ZN    8.591867341990E+00 -1.288780101298E+01 -1.933170151948E-01
    2   230 ZN    9.400075532184E-16 -1.275892300286E+01  8.398550326795E+00
    3   230 ZN    0.000000000000E+00  8.398550326795E+00 -1.275892300286E+01
    4   230 ZN   -1.288780101298E+01  1.288780101299E-01  8.591867341990E+00
    5   230 ZN   -1.288780101298E+01  8.591867341990E+00  1.288780101299E-01
    6   230 ZN    8.591867341990E+00 -1.933170151948E-01 -1.288780101299E+01
    7     6 C    -2.219000078839E+00 -2.093306187406E+00  8.346307761029E+00
    8     6 C     2.219000078839E+00  2.344693970272E+00  8.412877763395E+00
    9     6 C    -2.219000078839E+00  2.093306187406E+00 -8.346307761029E+00
   10     6 C     2.219000078839E+00 -2.344693970272E+00 -8.412877763395E+00
   11     6 C     8.379592762212E+00 -2.252285080022E+00 -2.252285080022E+00
   12     6 C    -2.219000078839E+00  8.346307761029E+00 -2.093306187406E+00
   13     6 C    -8.379592762212E+00  2.185715077656E+00 -2.185715077656E+00
   14     6 C     2.219000078839E+00  8.412877763395E+00  2.344693970272E+00
   15     6 C     8.379592762212E+00  2.252285080022E+00  2.252285080022E+00
   16     6 C     2.219000078839E+00 -8.412877763395E+00 -2.344693970272E+00
   17     6 C    -8.379592762212E+00 -2.185715077656E+00  2.185715077656E+00
   18     6 C    -2.219000078839E+00 -8.346307761029E+00  2.093306187406E+00
   19     6 C     5.787149581999E+00  4.826194030343E+00  1.154084178408E+00
   20     6 C    -5.787149581999E+00 -4.793735989245E+00  1.009785228114E+00
   21     6 C     5.787149581999E+00 -4.826194030343E+00 -1.154084178408E+00
   22     6 C    -5.787149581999E+00  4.793735989245E+00 -1.009785228114E+00
   23     6 C     1.081934703261E+00  5.859299057146E+00  4.896772253524E+00
   24     6 C     4.809965009794E+00  1.168741946991E+00  5.803378602548E+00
   25     6 C    -1.081934703261E+00 -5.715000106852E+00  4.723157766064E+00
   26     6 C    -4.809965009794E+00  9.951274595310E-01 -5.770920561450E+00
[truncated: 67,802 more chars]
