# Supplementary material for: Structure–Property Relationship of Piezoelectric Properties in Zeolitic Imidazolate Frameworks: A Computational Study
Source: ACS Appl Mater Interfaces. 2022 Nov 2;14(45):50803–14. doi: 10.1021/acsami.2c13506 (PMC9674201; doi:10.1021/acsami.2c13506)
Supplement: Supplementary file 5 — am2c13506_si_005.zip [file am2c13506_si_005.zip › Outputfiles_crystal17/ZIF-65/ClampedIon_results/Clamped_PBE0-D3.out]

ZIF-65 (cif CCDC 917446, CIMFUB)
EXTERNAL
PIEZOCON
CLAMPION
PRINT
END
END
6 5
0 0 6 2.0 1.00
  0.4563240000D+04  0.1966650000D-02
  0.6820240000D+03  0.1523060000D-01
  0.1549730000D+03  0.7612690000D-01
  0.4445530000D+02  0.2608010000D+00
  0.1302900000D+02  0.6164620000D+00
  0.1827730000D+01  0.2210060000D+00
0 1 3 4.0 1.00
  0.2096420000D+02  0.1146600000D+00  0.4024870000D-01
  0.4803310000D+01  0.9199990000D+00  0.2375940000D+00
  0.1459330000D+01 -0.3030680000D-02  0.8158540000D+00
0 1 1 0.0 1.00
  0.4834560000D+00  0.1000000000D+01  0.1000000000D+01
0 1 1 0.0 1.00
  0.1455850000D+00  0.1000000000D+01  0.1000000000D+01
0 3 1 0.0 1.00
  0.6260000000D+00  0.1000000000D+01
7 5
0 0 6 2.0 1.00
  0.6293480000D+04  0.1969790000D-02
  0.9490440000D+03  0.1496130000D-01
  0.2187760000D+03  0.7350060000D-01
  0.6369160000D+02  0.2489370000D+00
  0.1882820000D+02  0.6024600000D+00
  0.2720230000D+01  0.2562020000D+00
0 1 3 5.0 1.00
  0.3063310000D+02  0.1119060000D+00  0.3831190000D-01
  0.7026140000D+01  0.9216660000D+00  0.2374030000D+00
  0.2112050000D+01 -0.2569190000D-02  0.8175920000D+00
0 1 1 0.0 1.00
  0.6840090000D+00  0.1000000000D+01  0.1000000000D+01
0 1 1 0.0 1.00
  0.2008780000D+00  0.1000000000D+01  0.1000000000D+01
0 3 1 0.0 1.00
  0.9130000000D+00  0.1000000000D+01
1 4
0 0 3 1.0 1.00
  0.3386500000D+02  0.2549380000D-01
  0.5094790000D+01  0.1903730000D+00
  0.1158790000D+01  0.8521610000D+00
0 0 1 0.0 1.00
  0.3258400000D+00  0.1000000000D+01
0 0 1 0.0 1.00
  0.1027410000D+00  0.1000000000D+01
0 2 1 0.0 1.00
  0.7500000000D+00  0.1000000000D+01
8 5
0 0 6 2. 1.
       8588.50000         0.189515000E-02
       1297.23000         0.143859000E-01
       299.296000         0.707320000E-01
       87.3771000         0.240001000
       25.6789000         0.594797000
       3.74004000         0.280802000
0 1 3 6. 1.
       42.1175000         0.113889000         0.365114000E-01
       9.62837000         0.920811000         0.237153000
       2.85332000        -0.327447000E-02     0.819702000
0 1 1 0. 1.
      0.905661000          1.00000000          1.00000000
0 1 1 0. 1.
      0.255611000          1.00000000          1.00000000
0 3 1 0. 1.
       1.29200000          1.00000000
230 14
INPUT
20. 0 2 2 2 0 0
 34.150000 399.987282 0
 14.590000 85.485655 0
 39.780000 277.148960 0
 14.950000 69.052205 0
 43.800000 -34.149349 0
 14.980000 -3.291831 0
0 0 3 2. 1.
       30.3241270         0.219143000
       16.3166820        -0.232556000
       11.4081480        -0.954685000
0 0 1 2. 1.
       2.56949200          1.00000000
0 0 1 0. 1.
       1.06259500          1.00000000
0 0 1 0. 1.
      0.250000000          1.00000000
0 0 1 0. 1.
      0.120000000          1.00000000
0 2 2 6. 1.
       111.824980         0.232770000E-01
       19.1319100         -1.00953900
0 2 2 0. 1.
       5.46883800         0.320151000
       2.50567500         0.718085000
0 2 1 0. 1.
      0.941868000          1.00000000
0 2 1 0. 1.
      0.250000000          1.00000000
0 2 1 0. 1.
      0.120000000          1.00000000
0 3 4 10. 1.
       44.6456290         0.472490000E-01
       13.4383770         0.218926000
       4.68200000         0.452512000
       1.60321100         0.518576000
0 3 1 0. 1.
      0.482766000          1.00000000
0 3 1 0. 1.
      0.110000000          1.00000000
0 4 1 0. 1.
      2.614   1.0000
99 0
END
DFT
PBE0-D3
xxlgrid
END
TOLINTEG
7 7 7 10 40
SHRINK
2 2
TOLDEE
8
DFTD3
ABC
END
END
          48 PROCESSORS WORKING

         
 *******************************************************************************
 *                                                                             *
 *                               CRYSTAL17                                     *
 *                      public : 1.0.2 - March 1st, 2018                       *
 *                       HTTP://WWW.CRYSTAL.UNITO.IT                           *
 *                                                                             *
 *                              MAIN AUTHORS                                   *
 *                                                                             *
 *  R. DOVESI(1,11), V.R. SAUNDERS(2), C. ROETTI(1,11), R. ORLANDO(1,11),      *
 *  C.M. ZICOVICH-WILSON(1,3), F. PASCALE(4), B. CIVALLERI(1,11),              *
 *  K. DOLL(5), N.M. HARRISON(2,6), I.J. BUSH(7), Ph. D'ARCO(8),               *
 *  M. LLUNELL(9), M. CAUSA'(10), Y. NOEL(8), L. MASCHIO(1,11), A. ERBA(1,11)  *
 *  M. RE'RAT(14), S. CASASSA(1,11)                                            *
 *                                                                             *
 *        CONTRIBUTIONS TO THE CODE HAVE ALSO BEEN GIVEN BY                    *
 *                                                                             *
 *  M. FERRABONE(1,11), M. DE LA PIERRE(1,11), M. FERRERO(1,11),               *
 *  J. BAIMA(1,11), E. ALBANESE(1,11), M.F. PEINTINGER(12), R. BAST(13),       *
 *  B. KIRTMAN(15), V. LACIVITA(1,11), R. DEMICHELIS(1,16)                     *
 *  G. BRANDEBURG(17), S. SALUSTRO(1,11), G. SANSONE(1,11)                     *
 *  M.T. RUGGIERO(18)                                                          *
 *                                                                             *
 * (1) THEORETICAL CHEMISTRY GROUP - UNIVERSITA' DI TORINO - TORINO (ITALY)    *
 * (2) COMPUTATIONAL SCIENCE & ENGINEERING DEPARTMENT - STFC DARESBURY (UK)    *
 * (3) UNIVERSIDAD AUTONOMA DEL ESTADO DE MORELOS - CUERNAVACA (MEXICO)        *
 * (4) UNIVERSITE' DE LORRAINE - NANCY (FRANCE)                                *
 * (5) UNIVERSITAET STUTTGART- STUTTGART (GERMANY)                             *
 * (6) IMPERIAL COLLEGE - LONDON (UK)                                          *
 * (7) OXFORD E-RESEARCH CENTRE - OXFORD (UK)                                  *
 * (8) UPMC - SORBONNE UNIVERSITES - PARIS (FRANCE)                            *
 * (9) UNIVERSIDAD DE BARCELONA - BARCELONA (SPAIN)                            *
 *(10) UNIVERSITA' DI NAPOLI "FEDERICO II" - NAPOLI (ITALY)                    *
 *(11) NIS - NANOSTRUCTURED INTERFACES AND SURFACES - TORINO (ITALY)           *
 *(12) MPI FUER CHEMISCHE ENERGIEKONVERSION - MUELHEIM AN DER RUHR (GERMANY)   *
 *(13) UNIVERSITY OF TROMSO - TROMSO (NORWAY)                                  *
 *(14) UNIVERSITE' DE PAU ET DES PAYS DE L'ADOUR - PAU (FRANCE)                *
 *(15) UNIVERSITY OF CALIFORNIA SANTA BARBARA - SANTA BARBARA (USA)            *
 *(16) CURTIN UNIVERSITY - PERTH (AUSTRALIA)                                   *
 *(17) UNIVERSITY COLLEGE LONDON - LONDON (UK)                                 *
 *(18) CAMBRIDGE UNIVERSITY - CAMBRIDGE (UK)                                   *
 *                                                                             *
 *******************************************************************************
 EEEEEEEEEE STARTING  DATE 07 07 2020 TIME 16:20:43.1
 ZIF-65 (cif CCDC 917446, CIMFUB)                                                

 GEOMETRY INPUT FROM EXTERNAL FILE (FORTRAN UNIT 34)
 3D - CRYSTAL 

 *******************************************************************************
 LATTICE PARAMETERS  (ANGSTROMS AND DEGREES) - PRIMITIVE CELL
       A          B          C        ALPHA      BETA     GAMMA        VOLUME
   14.90624   14.90624   14.90624   109.47122 109.47122 109.47122   2549.662509
 INFORMATION **** CHKGRP **** SPGR WITH NO INVERSION

 NUMBER OF IRREDUCIBLE ATOMS IN THE CELL:    7

 CARTESIAN COORDINATES (ANGSTROM) - IRREDUCIBLE ATOMS AND SYMMETRY RELATED

 AT.IRR.  AT  AT.N.          X                   Y                   Z
     1     1   230    8.606123397906E+00 -1.290918509686E+01  0.000000000000E+00
     1     2   230    0.000000000000E+00 -1.290918509686E+01  8.606123397906E+00
     1     3   230    0.000000000000E+00  8.606123397906E+00 -1.290918509686E+01
     1     4   230   -1.290918509686E+01  0.000000000000E+00  8.606123397906E+00
     1     5   230   -1.290918509686E+01  8.606123397906E+00  0.000000000000E+00
     1     6   230    8.606123397906E+00  0.000000000000E+00 -1.290918509686E+01
     7     7     6   -2.223615146548E+00 -2.223615146548E+00  8.383990721191E+00
     7     8     6    2.223615146548E+00  2.223615146548E+00  8.383990721191E+00
     7     9     6   -2.223615146548E+00  2.223615146548E+00 -8.383990721191E+00
     7    10     6    2.223615146548E+00 -2.223615146548E+00 -8.383990721191E+00
     7    11     6    8.383990721191E+00 -2.223615146548E+00 -2.223615146548E+00
     7    12     6   -2.223615146548E+00  8.383990721191E+00 -2.223615146548E+00
     7    13     6   -8.383990721191E+00  2.223615146548E+00 -2.223615146548E+00
     7    14     6    2.223615146548E+00  8.383990721191E+00  2.223615146548E+00
     7    15     6    8.383990721191E+00  2.223615146548E+00  2.223615146548E+00
     7    16     6    2.223615146548E+00 -8.383990721191E+00 -2.223615146548E+00
     7    17     6   -8.383990721191E+00 -2.223615146548E+00  2.223615146548E+00
     7    18     6   -2.223615146548E+00 -8.383990721191E+00  2.223615146548E+00
    19    19     6    5.757115149870E+00  4.777864105002E+00  1.006372596757E+00
    19    20     6   -5.757115149870E+00 -4.777864105002E+00  1.006372596757E+00
    19    21     6    5.757115149870E+00 -4.777864105002E+00 -1.006372596757E+00
    19    22     6   -5.757115149870E+00  4.777864105002E+00 -1.006372596757E+00
    19    23     6    1.006372596757E+00  5.757115149870E+00  4.777864105002E+00
    19    24     6    4.777864105002E+00  1.006372596757E+00  5.757115149870E+00
    19    25     6   -1.006372596757E+00 -5.757115149870E+00  4.777864105002E+00
    19    26     6   -4.777864105002E+00  1.006372596757E+00 -5.757115149870E+00
    19    27     6    1.006372596757E+00 -5.757115149870E+00 -4.777864105002E+00
    19    28     6   -4.777864105002E+00 -1.006372596757E+00  5.757115149870E+00
    19    29     6   -1.006372596757E+00  5.757115149870E+00 -4.777864105002E+00
    19    30     6    4.777864105002E+00 -1.006372596757E+00 -5.757115149870E+00
    19    31     6    4.777864105002E+00  5.757115149870E+00  1.006372596757E+00
    19    32     6   -4.777864105002E+00 -5.757115149870E+00  1.006372596757E+00
    19    33     6   -4.777864105002E+00  5.757115149870E+00 -1.006372596757E+00
    19    34     6    4.777864105002E+00 -5.757115149870E+00 -1.006372596757E+00
    19    35     6    5.757115149870E+00  1.006372596757E+00  4.777864105002E+00
    19    36     6    1.006372596757E+00  4.777864105002E+00  5.757115149870E+00
    19    37     6   -5.757115149870E+00 -1.006372596757E+00  4.777864105002E+00
    19    38     6    1.006372596757E+00 -4.777864105002E+00 -5.757115149870E+00
    19    39     6   -5.757115149870E+00  1.006372596757E+00 -4.777864105002E+00
    19    40     6   -1.006372596757E+00 -4.777864105002E+00  5.757115149870E+00
    19    41     6    5.757115149870E+00 -1.006372596757E+00 -4.777864105002E+00
    19    42     6   -1.006372596757E+00  4.777864105002E+00 -5.757115149870E+00
    43    43     1    5.775821609230E+00  3.820586517177E+00  1.500643602899E+00
    43    44     1   -5.775821609230E+00 -3.820586517177E+00  1.500643602899E+00
    43    45     1    5.775821609230E+00 -3.820586517177E+00 -1.500643602899E+00
    43    46     1   -5.775821609230E+00  3.820586517177E+00 -1.500643602899E+00
    43    47     1    1.500643602899E+00  5.775821609230E+00  3.820586517177E+00
    43    48     1    3.820586517177E+00  1.500643602899E+00  5.775821609230E+00
    43    49     1   -1.500643602899E+00 -5.775821609230E+00  3.820586517177E+00
    43    50     1   -3.820586517177E+00  1.500643602899E+00 -5.775821609230E+00
    43    51     1    1.500643602899E+00 -5.775821609230E+00 -3.820586517177E+00
    43    52     1   -3.820586517177E+00 -1.500643602899E+00  5.775821609230E+00
    43    53     1   -1.500643602899E+00  5.775821609230E+00 -3.820586517177E+00
    43    54     1    3.820586517177E+00 -1.500643602899E+00 -5.775821609230E+00
    43    55     1    3.820586517177E+00  5.775821609230E+00  1.500643602899E+00
    43    56     1   -3.820586517177E+00 -5.775821609230E+00  1.500643602899E+00
    43    57     1   -3.820586517177E+00  5.775821609230E+00 -1.500643602899E+00
    43    58     1    3.820586517177E+00 -5.775821609230E+00 -1.500643602899E+00
    43    59     1    5.775821609230E+00  1.500643602899E+00  3.820586517177E+00
    43    60     1    1.500643602899E+00  3.820586517177E+00  5.775821609230E+00
    43    61     1   -5.775821609230E+00 -1.500643602899E+00  3.820586517177E+00
    43    62     1    1.500643602899E+00 -3.820586517177E+00 -5.775821609230E+00
    43    63     1   -5.775821609230E+00  1.500643602899E+00 -3.820586517177E+00
    43    64     1   -1.500643602899E+00 -3.820586517177E+00  5.775821609230E+00
    43    65     1    5.775821609230E+00 -1.500643602899E+00 -3.820586517177E+00
    43    66     1   -1.500643602899E+00  3.820586517177E+00 -5.775821609230E+00
    67    67     7    6.777101529958E+00  5.189226713136E+00  2.174756749770E-01
    67    68     7   -6.777101529958E+00 -5.189226713136E+00  2.174756749770E-01
    67    69     7    6.777101529958E+00 -5.189226713136E+00 -2.174756749770E-01
    67    70     7   -6.777101529958E+00  5.189226713136E+00 -2.174756749770E-01
    67    71     7    2.174756749770E-01  6.777101529958E+00  5.189226713136E+00
    67    72     7    5.189226713136E+00  2.174756749770E-01  6.777101529958E+00
    67    73     7   -2.174756749770E-01 -6.777101529958E+00  5.189226713136E+00
    67    74     7   -5.189226713136E+00  2.174756749770E-01 -6.777101529958E+00
    67    75     7    2.174756749770E-01 -6.777101529958E+00 -5.189226713136E+00
    67    76     7   -5.189226713136E+00 -2.174756749770E-01  6.777101529958E+00
    67    77     7   -2.174756749770E-01  6.777101529958E+00 -5.189226713136E+00
    67    78     7    5.189226713136E+00 -2.174756749770E-01 -6.777101529958E+00
    67    79     7    5.189226713136E+00  6.777101529958E+00  2.174756749770E-01
    67    80     7   -5.189226713136E+00 -6.777101529958E+00  2.174756749770E-01
    67    81     7   -5.189226713136E+00  6.777101529958E+00 -2.174756749770E-01
    67    82     7    5.189226713136E+00 -6.777101529958E+00 -2.174756749770E-01
    67    83     7    6.777101529958E+00  2.174756749770E-01  5.189226713136E+00
    67    84     7    2.174756749770E-01  5.189226713136E+00  6.777101529958E+00
    67    85     7   -6.777101529958E+00 -2.174756749770E-01  5.189226713136E+00
    67    86     7    2.174756749770E-01 -5.189226713136E+00 -6.777101529958E+00
    67    87     7   -6.777101529958E+00  2.174756749770E-01 -5.189226713136E+00
    67    88     7   -2.174756749770E-01 -5.189226713136E+00  6.777101529958E+00
    67    89     7    6.777101529958E+00 -2.174756749770E-01 -5.189226713136E+00
    67    90     7   -2.174756749770E-01  5.189226713136E+00 -6.777101529958E+00
    91    91     7   -1.444537483037E+00 -1.444537483037E+00  7.490942510733E+00
    91    92     7    1.444537483037E+00  1.444537483037E+00  7.490942510733E+00
    91    93     7   -1.444537483037E+00  1.444537483037E+00 -7.490942510733E+00
    91    94     7    1.444537483037E+00 -1.444537483037E+00 -7.490942510733E+00
    91    95     7    7.490942510733E+00 -1.444537483037E+00 -1.444537483037E+00
    91    96     7   -1.444537483037E+00  7.490942510733E+00 -1.444537483037E+00
    91    97     7   -7.490942510733E+00  1.444537483037E+00 -1.444537483037E+00
    91    98     7    1.444537483037E+00  7.490942510733E+00  1.444537483037E+00
    91    99     7    7.490942510733E+00  1.444537483037E+00  1.444537483037E+00
    91   100     7    1.444537483037E+00 -7.490942510733E+00 -1.444537483037E+00
    91   101     7   -7.490942510733E+00 -1.444537483037E+00  1.444537483037E+00
    91   102     7   -1.444537483037E+00 -7.490942510733E+00  1.444537483037E+00
   103   103     8   -1.905376738208E+00 -3.755727011360E-01  7.123752114797E+00
   103   104     8    1.905376738208E+00  3.755727011360E-01  7.123752114797E+00
   103   105     8   -1.905376738208E+00  3.755727011360E-01 -7.123752114797E+00
   103   106     8    1.905376738208E+00 -3.755727011360E-01 -7.123752114797E+00
   103   107     8    7.123752114797E+00 -1.905376738208E+00 -3.755727011360E-01
   103   108     8   -3.755727011360E-01  7.123752114797E+00 -1.905376738208E+00
   103   109     8   -7.123752114797E+00  1.905376738208E+00 -3.755727011360E-01
   103   110     8    3.755727011360E-01  7.123752114797E+00  1.905376738208E+00
   103   111     8    7.123752114797E+00  1.905376738208E+00  3.755727011360E-01
   103   112     8    3.755727011360E-01 -7.123752114797E+00 -1.905376738208E+00
   103   113     8   -7.123752114797E+00 -1.905376738208E+00  3.755727011360E-01
   103   114     8   -3.755727011360E-01 -7.123752114797E+00  1.905376738208E+00
   103   115     8   -3.755727011360E-01 -1.905376738208E+00  7.123752114797E+00
   103   116     8    3.755727011360E-01  1.905376738208E+00  7.123752114797E+00
   103   117     8    3.755727011360E-01 -1.905376738208E+00 -7.123752114797E+00
   103   118     8   -3.755727011360E-01  1.905376738208E+00 -7.123752114797E+00
   103   119     8   -1.905376738208E+00  7.123752114797E+00 -3.755727011360E-01
   103   120     8    7.123752114797E+00 -3.755727011360E-01 -1.905376738208E+00
   103   121     8    1.905376738208E+00 -7.123752114797E+00 -3.755727011360E-01
   103   122     8    7.123752114797E+00  3.755727011360E-01  1.905376738208E+00
   103   123     8    1.905376738208E+00  7.123752114797E+00  3.755727011360E-01
   103   124     8   -7.123752114797E+00  3.755727011360E-01 -1.905376738208E+00
   103   125     8   -1.905376738208E+00 -7.123752114797E+00  3.755727011360E-01
   103   126     8   -7.123752114797E+00 -3.755727011360E-01  1.905376738208E+00

 SPACE  GROUP  N.                     :  217
 NUMBER OF SYMMETRY OPERATORS         :   24
 *******************************************************************************
 LATTICE PARAMETERS (ANGSTROMS AND DEGREES) - BOHR = 0.5291772083 ANGSTROM
 PRIMITIVE CELL - CENTRING CODE 6/0 VOLUME=  2549.662509 - DENSITY  1.125 g/cm^3
         A              B              C           ALPHA      BETA       GAMMA 
    14.90624298    14.90624298    14.90624298   109.471221 109.471221 109.471221
 *******************************************************************************
 ATOMS IN THE ASYMMETRIC UNIT    7 - ATOMS IN THE UNIT CELL:  126
     ATOM                 X/A                 Y/B                 Z/C    
 *******************************************************************************
      1 T 230 ZN    2.500000000004E-01  4.999999999998E-01 -2.499999999998E-01
      2 F 230 ZN   -2.499999999998E-01  4.999999999998E-01  2.500000000004E-01
      3 F 230 ZN   -2.499999999998E-01  2.500000000004E-01  4.999999999998E-01
      4 F 230 ZN    4.999999999998E-01 -2.499999999998E-01  2.500000000004E-01
      5 F 230 ZN    4.999999999998E-01  2.500000000004E-01 -2.499999999998E-01
      6 F 230 ZN    2.500000000004E-01 -2.499999999998E-01  4.999999999998E-01
      7 T   6 C     3.579065329309E-01  3.579065329309E-01 -2.583759311525E-01
      8 F   6 C    -3.837175359166E-01 -3.837175359166E-01  2.583759311525E-01
      9 F   6 C    -3.579065329309E-01  3.837175359166E-01  0.000000000000E+00
     10 F   6 C     3.837175359166E-01 -3.579065329309E-01  0.000000000000E+00
     11 F   6 C    -2.583759311525E-01  3.579065329309E-01  3.579065329309E-01
     12 F   6 C     3.579065329309E-01 -2.583759311525E-01  3.579065329309E-01
     13 F   6 C     0.000000000000E+00  3.837175359166E-01 -3.579065329309E-01
     14 F   6 C    -3.837175359166E-01  2.583759311525E-01 -3.837175359166E-01
     15 F   6 C     2.583759311525E-01 -3.837175359166E-01 -3.837175359166E-01
     16 F   6 C     3.837175359166E-01  0.000000000000E+00 -3.579065329309E-01
     17 F   6 C     0.000000000000E+00 -3.579065329309E-01  3.837175359166E-01
     18 F   6 C    -3.579065329309E-01  0.000000000000E+00  3.837175359166E-01
     19 T   6 C     3.360535536339E-01  3.929462450114E-01 -3.879370090469E-01
     20 F   6 C    -2.191167459417E-01 -2.760094373192E-01  3.879370090469E-01
     21 F   6 C    -3.360535536339E-01  2.760094373192E-01  5.689269137750E-02
     22 F   6 C     2.191167459417E-01 -3.929462450114E-01 -5.689269137750E-02
     23 F   6 C    -3.879370090469E-01  3.360535536339E-01  3.929462450114E-01
     24 F   6 C     3.929462450114E-01 -3.879370090469E-01  3.360535536339E-01
     25 F   6 C    -5.689269137750E-02  2.191167459417E-01 -3.929462450114E-01
     26 F   6 C    -2.760094373192E-01  3.879370090469E-01 -2.191167459417E-01
     27 F   6 C     3.879370090469E-01 -2.191167459417E-01 -2.760094373192E-01
     28 F   6 C     2.760094373192E-01  5.689269137750E-02 -3.360535536339E-01
     29 F   6 C     5.689269137750E-02 -3.360535536339E-01  2.760094373192E-01
     30 F   6 C    -3.929462450114E-01 -5.689269137750E-02  2.191167459417E-01
     31 F   6 C     3.929462450114E-01  3.360535536339E-01 -3.879370090469E-01
     32 F   6 C    -2.760094373192E-01 -2.191167459417E-01  3.879370090469E-01
     33 F   6 C     2.760094373192E-01 -3.360535536339E-01  5.689269137750E-02
     34 F   6 C    -3.929462450114E-01  2.191167459417E-01 -5.689269137750E-02
     35 F   6 C     3.360535536339E-01 -3.879370090469E-01  3.929462450114E-01
     36 F   6 C    -3.879370090469E-01  3.929462450114E-01  3.360535536339E-01
     37 F   6 C     2.191167459417E-01 -5.689269137750E-02 -3.929462450114E-01
     38 F   6 C     3.879370090469E-01 -2.760094373192E-01 -2.191167459417E-01
     39 F   6 C    -2.191167459417E-01  3.879370090469E-01 -2.760094373192E-01
     40 F   6 C     5.689269137750E-02  2.760094373192E-01 -3.360535536339E-01
     41 F   6 C    -3.360535536339E-01  5.689269137750E-02  2.760094373192E-01
     42 F   6 C    -5.689269137750E-02 -3.929462450114E-01  2.191167459417E-01
     43 T   1 H     3.091537196276E-01  4.227492958035E-01 -4.424662718212E-01
     44 F   1 H    -1.347844323753E-01 -2.483800085512E-01  4.424662718212E-01
     45 F   1 H    -3.091537196276E-01  2.483800085512E-01  1.135955761759E-01
     46 F   1 H     1.347844323753E-01 -4.227492958035E-01 -1.135955761759E-01
     47 F   1 H    -4.424662718212E-01  3.091537196276E-01  4.227492958035E-01
     48 F   1 H     4.227492958035E-01 -4.424662718212E-01  3.091537196276E-01
     49 F   1 H    -1.135955761759E-01  1.347844323753E-01 -4.227492958035E-01
     50 F   1 H    -2.483800085512E-01  4.424662718212E-01 -1.347844323753E-01
     51 F   1 H     4.424662718212E-01 -1.347844323753E-01 -2.483800085512E-01
     52 F   1 H     2.483800085512E-01  1.135955761759E-01 -3.091537196276E-01
     53 F   1 H     1.135955761759E-01 -3.091537196276E-01  2.483800085512E-01
     54 F   1 H    -4.227492958035E-01 -1.135955761759E-01  1.347844323753E-01
     55 F   1 H     4.227492958035E-01  3.091537196276E-01 -4.424662718212E-01
     56 F   1 H    -2.483800085512E-01 -1.347844323753E-01  4.424662718212E-01
     57 F   1 H     2.483800085512E-01 -3.091537196276E-01  1.135955761759E-01
     58 F   1 H    -4.227492958035E-01  1.347844323753E-01 -1.135955761759E-01
     59 F   1 H     3.091537196276E-01 -4.424662718212E-01  4.227492958035E-01
     60 F   1 H    -4.424662718212E-01  4.227492958035E-01  3.091537196276E-01
     61 F   1 H     1.347844323753E-01 -1.135955761759E-01 -4.227492958035E-01
     62 F   1 H     4.424662718212E-01 -2.483800085512E-01 -1.347844323753E-01
     63 F   1 H    -1.347844323753E-01  4.424662718212E-01 -2.483800085512E-01
     64 F   1 H     1.135955761759E-01  2.483800085512E-01 -3.091537196276E-01
     65 F   1 H    -3.091537196276E-01  1.135955761759E-01  2.483800085512E-01
     66 F   1 H    -1.135955761759E-01 -4.227492958035E-01  1.347844323753E-01
     67 T   7 N     3.141195017856E-01  4.063721191026E-01 -3.047782555616E-01
     68 F   7 N    -2.888496253357E-01 -3.811022426528E-01  3.047782555616E-01
     69 F   7 N    -3.141195017856E-01  3.811022426528E-01  9.225261731708E-02
     70 F   7 N     2.888496253357E-01 -4.063721191026E-01 -9.225261731708E-02
     71 F   7 N    -3.047782555616E-01  3.141195017856E-01  4.063721191026E-01
     72 F   7 N     4.063721191026E-01 -3.047782555616E-01  3.141195017856E-01
     73 F   7 N    -9.225261731708E-02  2.888496253357E-01 -4.063721191026E-01
     74 F   7 N    -3.811022426528E-01  3.047782555616E-01 -2.888496253357E-01
     75 F   7 N     3.047782555616E-01 -2.888496253357E-01 -3.811022426528E-01
     76 F   7 N     3.811022426528E-01  9.225261731708E-02 -3.141195017856E-01
     77 F   7 N     9.225261731708E-02 -3.141195017856E-01  3.811022426528E-01
     78 F   7 N    -4.063721191026E-01 -9.225261731708E-02  2.888496253357E-01
     79 F   7 N     4.063721191026E-01  3.141195017856E-01 -3.047782555616E-01
     80 F   7 N    -3.811022426528E-01 -2.888496253357E-01  3.047782555616E-01
     81 F   7 N     3.811022426528E-01 -3.141195017856E-01  9.225261731708E-02
     82 F   7 N    -4.063721191026E-01  2.888496253357E-01 -9.225261731708E-02
     83 F   7 N     3.141195017856E-01 -3.047782555616E-01  4.063721191026E-01
     84 F   7 N    -3.047782555616E-01  4.063721191026E-01  3.141195017856E-01
     85 F   7 N     2.888496253357E-01 -9.225261731708E-02 -4.063721191026E-01
     86 F   7 N     3.047782555616E-01 -3.811022426528E-01 -2.888496253357E-01
     87 F   7 N    -2.888496253357E-01  3.047782555616E-01 -3.811022426528E-01
     88 F   7 N     9.225261731708E-02  3.811022426528E-01 -3.141195017856E-01
     89 F   7 N    -3.141195017856E-01  9.225261731708E-02  3.811022426528E-01
     90 F   7 N    -9.225261731708E-02 -4.063721191026E-01  2.888496253357E-01
     91 T   7 N     3.512850529871E-01  3.512850529871E-01 -1.678499617363E-01
     92 F   7 N    -4.808649852766E-01 -4.808649852766E-01  1.678499617363E-01
     93 F   7 N    -3.512850529871E-01  4.808649852766E-01  0.000000000000E+00
     94 F   7 N     4.808649852766E-01 -3.512850529871E-01  0.000000000000E+00
     95 F   7 N    -1.678499617363E-01  3.512850529871E-01  3.512850529871E-01
     96 F   7 N     3.512850529871E-01 -1.678499617363E-01  3.512850529871E-01
     97 F   7 N     0.000000000000E+00  4.808649852766E-01 -3.512850529871E-01
     98 F   7 N    -4.808649852766E-01  1.678499617363E-01 -4.808649852766E-01
     99 F   7 N     1.678499617363E-01 -4.808649852766E-01 -4.808649852766E-01
    100 F   7 N     4.808649852766E-01  0.000000000000E+00 -3.512850529871E-01
    101 F   7 N     0.000000000000E+00 -3.512850529871E-01  4.808649852766E-01
    102 F   7 N    -3.512850529871E-01  0.000000000000E+00  4.808649852766E-01
    103 T   8 O     3.920568589163E-01  3.031780474968E-01 -1.325189829313E-01
    104 F   8 O     4.356970304280E-01 -4.754241581525E-01  1.325189829313E-01
    105 F   8 O    -3.920568589163E-01  4.754241581525E-01 -8.887881141952E-02
    106 F   8 O    -4.356970304280E-01 -3.031780474968E-01  8.887881141952E-02
    107 F   8 O    -1.325189829313E-01  3.920568589163E-01  3.031780474968E-01
    108 F   8 O     3.031780474968E-01 -1.325189829313E-01  3.920568589163E-01
    109 F   8 O     8.887881141952E-02 -4.356970304280E-01 -3.031780474968E-01
    110 F   8 O    -4.754241581525E-01  1.325189829313E-01  4.356970304280E-01
    111 F   8 O     1.325189829313E-01  4.356970304280E-01 -4.754241581525E-01
    112 F   8 O     4.754241581525E-01 -8.887881141952E-02 -3.920568589163E-01
    113 F   8 O    -8.887881141952E-02 -3.920568589163E-01  4.754241581525E-01
    114 F   8 O    -3.031780474968E-01  8.887881141952E-02 -4.356970304280E-01
    115 F   8 O     3.031780474968E-01  3.920568589163E-01 -1.325189829313E-01
    116 F   8 O    -4.754241581525E-01  4.356970304280E-01  1.325189829313E-01
    117 F   8 O     4.754241581525E-01 -3.920568589163E-01 -8.887881141952E-02
    118 F   8 O    -3.031780474968E-01 -4.356970304280E-01  8.887881141952E-02
    119 F   8 O     3.920568589163E-01 -1.325189829313E-01  3.031780474968E-01
    120 F   8 O    -1.325189829313E-01  3.031780474968E-01  3.920568589163E-01
    121 F   8 O    -4.356970304280E-01  8.887881141952E-02 -3.031780474968E-01
    122 F   8 O     1.325189829313E-01 -4.754241581525E-01  4.356970304280E-01
    123 F   8 O     4.356970304280E-01  1.325189829313E-01 -4.754241581525E-01
    124 F   8 O    -8.887881141952E-02  4.754241581525E-01 -3.920568589163E-01
    125 F   8 O    -3.920568589163E-01 -8.887881141952E-02  4.754241581525E-01
    126 F   8 O     8.887881141952E-02 -3.031780474968E-01 -4.356970304280E-01

 TRANSFORMATION MATRIX PRIMITIVE-CRYSTALLOGRAPHIC CELL
  0.0000  1.0000  1.0000  1.0000  0.0000  1.0000  1.0000  1.0000  0.0000

 *******************************************************************************
 CRYSTALLOGRAPHIC CELL (VOLUME=       5099.32501724)
         A              B              C           ALPHA      BETA       GAMMA 
    17.21224680    17.21224680    17.21224680    90.000000  90.000000  90.000000

 COORDINATES IN THE CRYSTALLOGRAPHIC CELL
     ATOM                 X/A                 Y/B                 Z/C    
 *******************************************************************************
      1 T 230 ZN    4.999999999998E-01  2.500000000004E-01  0.000000000000E+00
      2 F 230 ZN    0.000000000000E+00  2.500000000004E-01  4.999999999998E-01
      3 F 230 ZN    0.000000000000E+00  4.999999999998E-01  2.500000000004E-01
      4 F 230 ZN    2.500000000004E-01  0.000000000000E+00  4.999999999998E-01
      5 F 230 ZN    2.500000000004E-01  4.999999999998E-01  0.000000000000E+00
      6 F 230 ZN    4.999999999998E-01  0.000000000000E+00  2.500000000004E-01
      7 T   6 C    -1.291879655762E-01 -1.291879655762E-01  4.870944985071E-01
      8 F   6 C     1.291879655762E-01  1.291879655762E-01  4.870944985071E-01
      9 F   6 C    -1.291879655762E-01  1.291879655762E-01 -4.870944985071E-01
     10 F   6 C     1.291879655762E-01 -1.291879655762E-01 -4.870944985071E-01
     11 F   6 C     4.870944985071E-01 -1.291879655762E-01 -1.291879655762E-01
     12 F   6 C    -1.291879655762E-01  4.870944985071E-01 -1.291879655762E-01
     13 F   6 C    -4.870944985071E-01  1.291879655762E-01 -1.291879655762E-01
     14 F   6 C     1.291879655762E-01  4.870944985071E-01  1.291879655762E-01
     15 F   6 C     4.870944985071E-01  1.291879655762E-01  1.291879655762E-01
     16 F   6 C     1.291879655762E-01 -4.870944985071E-01 -1.291879655762E-01
     17 F   6 C    -4.870944985071E-01 -1.291879655762E-01  1.291879655762E-01
     18 F   6 C    -1.291879655762E-01 -4.870944985071E-01  1.291879655762E-01
     19 T   6 C     3.344778411653E-01  2.775851497878E-01  5.846840384611E-02
     20 F   6 C    -3.344778411653E-01 -2.775851497878E-01  5.846840384611E-02
     21 F   6 C     3.344778411653E-01 -2.775851497878E-01 -5.846840384611E-02
     22 F   6 C    -3.344778411653E-01  2.775851497878E-01 -5.846840384611E-02
     23 F   6 C     5.846840384611E-02  3.344778411653E-01  2.775851497878E-01
     24 F   6 C     2.775851497878E-01  5.846840384611E-02  3.344778411653E-01
     25 F   6 C    -5.846840384611E-02 -3.344778411653E-01  2.775851497878E-01
     26 F   6 C    -2.775851497878E-01  5.846840384611E-02 -3.344778411653E-01
     27 F   6 C     5.846840384611E-02 -3.344778411653E-01 -2.775851497878E-01
     28 F   6 C    -2.775851497878E-01 -5.846840384611E-02  3.344778411653E-01
     29 F   6 C    -5.846840384611E-02  3.344778411653E-01 -2.775851497878E-01
     30 F   6 C     2.775851497878E-01 -5.846840384611E-02 -3.344778411653E-01
     31 F   6 C     2.775851497878E-01  3.344778411653E-01  5.846840384611E-02
     32 F   6 C    -2.775851497878E-01 -3.344778411653E-01  5.846840384611E-02
     33 F   6 C    -2.775851497878E-01  3.344778411653E-01 -5.846840384611E-02
     34 F   6 C     2.775851497878E-01 -3.344778411653E-01 -5.846840384611E-02
     35 F   6 C     3.344778411653E-01  5.846840384611E-02  2.775851497878E-01
     36 F   6 C     5.846840384611E-02  2.775851497878E-01  3.344778411653E-01
     37 F   6 C    -3.344778411653E-01 -5.846840384611E-02  2.775851497878E-01
     38 F   6 C     5.846840384611E-02 -2.775851497878E-01 -3.344778411653E-01
     39 F   6 C    -3.344778411653E-01  5.846840384611E-02 -2.775851497878E-01
     40 F   6 C    -5.846840384611E-02 -2.775851497878E-01  3.344778411653E-01
     41 F   6 C     3.344778411653E-01 -5.846840384611E-02 -2.775851497878E-01
     42 F   6 C    -5.846840384611E-02  2.775851497878E-01 -3.344778411653E-01
     43 T   1 H     3.355646521773E-01  2.219690760014E-01  8.718464362616E-02
     44 F   1 H    -3.355646521773E-01 -2.219690760014E-01  8.718464362616E-02
     45 F   1 H     3.355646521773E-01 -2.219690760014E-01 -8.718464362616E-02
     46 F   1 H    -3.355646521773E-01  2.219690760014E-01 -8.718464362616E-02
     47 F   1 H     8.718464362616E-02  3.355646521773E-01  2.219690760014E-01
     48 F   1 H     2.219690760014E-01  8.718464362616E-02  3.355646521773E-01
     49 F   1 H    -8.718464362616E-02 -3.355646521773E-01  2.219690760014E-01
     50 F   1 H    -2.219690760014E-01  8.718464362616E-02 -3.355646521773E-01
     51 F   1 H     8.718464362616E-02 -3.355646521773E-01 -2.219690760014E-01
     52 F   1 H    -2.219690760014E-01 -8.718464362616E-02  3.355646521773E-01
     53 F   1 H    -8.718464362616E-02  3.355646521773E-01 -2.219690760014E-01
     54 F   1 H     2.219690760014E-01 -8.718464362616E-02 -3.355646521773E-01
     55 F   1 H     2.219690760014E-01  3.355646521773E-01  8.718464362616E-02
     56 F   1 H    -2.219690760014E-01 -3.355646521773E-01  8.718464362616E-02
     57 F   1 H    -2.219690760014E-01  3.355646521773E-01 -8.718464362616E-02
     58 F   1 H     2.219690760014E-01 -3.355646521773E-01 -8.718464362616E-02
     59 F   1 H     3.355646521773E-01  8.718464362616E-02  2.219690760014E-01
     60 F   1 H     8.718464362616E-02  2.219690760014E-01  3.355646521773E-01
     61 F   1 H    -3.355646521773E-01 -8.718464362616E-02  2.219690760014E-01
     62 F   1 H     8.718464362616E-02 -2.219690760014E-01 -3.355646521773E-01
     63 F   1 H    -3.355646521773E-01  8.718464362616E-02 -2.219690760014E-01
     64 F   1 H    -8.718464362616E-02 -2.219690760014E-01  3.355646521773E-01
     65 F   1 H     3.355646521773E-01 -8.718464362616E-02 -2.219690760014E-01
     66 F   1 H    -8.718464362616E-02  2.219690760014E-01 -3.355646521773E-01
     67 T   7 N     3.937371808777E-01  3.014845635607E-01  1.263493822490E-02
     68 F   7 N    -3.937371808777E-01 -3.014845635607E-01  1.263493822490E-02
     69 F   7 N     3.937371808777E-01 -3.014845635607E-01 -1.263493822490E-02
     70 F   7 N    -3.937371808777E-01  3.014845635607E-01 -1.263493822490E-02
     71 F   7 N     1.263493822490E-02  3.937371808777E-01  3.014845635607E-01
     72 F   7 N     3.014845635607E-01  1.263493822490E-02  3.937371808777E-01
     73 F   7 N    -1.263493822490E-02 -3.937371808777E-01  3.014845635607E-01
     74 F   7 N    -3.014845635607E-01  1.263493822490E-02 -3.937371808777E-01
     75 F   7 N     1.263493822490E-02 -3.937371808777E-01 -3.014845635607E-01
     76 F   7 N    -3.014845635607E-01 -1.263493822490E-02  3.937371808777E-01
     77 F   7 N    -1.263493822490E-02  3.937371808777E-01 -3.014845635607E-01
     78 F   7 N     3.014845635607E-01 -1.263493822490E-02 -3.937371808777E-01
     79 F   7 N     3.014845635607E-01  3.937371808777E-01  1.263493822490E-02
     80 F   7 N    -3.014845635607E-01 -3.937371808777E-01  1.263493822490E-02
     81 F   7 N    -3.014845635607E-01  3.937371808777E-01 -1.263493822490E-02
     82 F   7 N     3.014845635607E-01 -3.937371808777E-01 -1.263493822490E-02
     83 F   7 N     3.937371808777E-01  1.263493822490E-02  3.014845635607E-01
     84 F   7 N     1.263493822490E-02  3.014845635607E-01  3.937371808777E-01
     85 F   7 N    -3.937371808777E-01 -1.263493822490E-02  3.014845635607E-01
     86 F   7 N     1.263493822490E-02 -3.014845635607E-01 -3.937371808777E-01
     87 F   7 N    -3.937371808777E-01  1.263493822490E-02 -3.014845635607E-01
     88 F   7 N    -1.263493822490E-02 -3.014845635607E-01  3.937371808777E-01
     89 F   7 N     3.937371808777E-01 -1.263493822490E-02 -3.014845635607E-01
     90 F   7 N    -1.263493822490E-02  3.014845635607E-01 -3.937371808777E-01
     91 T   7 N    -8.392498086815E-02 -8.392498086815E-02  4.352100338552E-01
     92 F   7 N     8.392498086815E-02  8.392498086815E-02  4.352100338552E-01
     93 F   7 N    -8.392498086815E-02  8.392498086815E-02 -4.352100338552E-01
     94 F   7 N     8.392498086815E-02 -8.392498086815E-02 -4.352100338552E-01
     95 F   7 N     4.352100338552E-01 -8.392498086815E-02 -8.392498086815E-02
     96 F   7 N    -8.392498086815E-02  4.352100338552E-01 -8.392498086815E-02
     97 F   7 N    -4.352100338552E-01  8.392498086815E-02 -8.392498086815E-02
     98 F   7 N     8.392498086815E-02  4.352100338552E-01  8.392498086815E-02
     99 F   7 N     4.352100338552E-01  8.392498086815E-02  8.392498086815E-02
    100 F   7 N     8.392498086815E-02 -4.352100338552E-01 -8.392498086815E-02
    101 F   7 N    -4.352100338552E-01 -8.392498086815E-02  8.392498086815E-02
    102 F   7 N    -8.392498086815E-02 -4.352100338552E-01  8.392498086815E-02
    103 T   8 O    -1.106988971754E-01 -2.182008575587E-02  4.138769446722E-01
    104 F   8 O     1.106988971754E-01  2.182008575587E-02  4.138769446722E-01
    105 F   8 O    -1.106988971754E-01  2.182008575587E-02 -4.138769446722E-01
    106 F   8 O     1.106988971754E-01 -2.182008575587E-02 -4.138769446722E-01
    107 F   8 O     4.138769446722E-01 -1.106988971754E-01 -2.182008575587E-02
    108 F   8 O    -2.182008575587E-02  4.138769446722E-01 -1.106988971754E-01
    109 F   8 O    -4.138769446722E-01  1.106988971754E-01 -2.182008575587E-02
    110 F   8 O     2.182008575587E-02  4.138769446722E-01  1.106988971754E-01
    111 F   8 O     4.138769446722E-01  1.106988971754E-01  2.182008575587E-02
    112 F   8 O     2.182008575587E-02 -4.138769446722E-01 -1.106988971754E-01
    113 F   8 O    -4.138769446722E-01 -1.106988971754E-01  2.182008575587E-02
    114 F   8 O    -2.182008575587E-02 -4.138769446722E-01  1.106988971754E-01
    115 F   8 O    -2.182008575587E-02 -1.106988971754E-01  4.138769446722E-01
    116 F   8 O     2.182008575587E-02  1.106988971754E-01  4.138769446722E-01
    117 F   8 O     2.182008575587E-02 -1.106988971754E-01 -4.138769446722E-01
    118 F   8 O    -2.182008575587E-02  1.106988971754E-01 -4.138769446722E-01
    119 F   8 O    -1.106988971754E-01  4.138769446722E-01 -2.182008575587E-02
    120 F   8 O     4.138769446722E-01 -2.182008575587E-02 -1.106988971754E-01
    121 F   8 O     1.106988971754E-01 -4.138769446722E-01 -2.182008575587E-02
    122 F   8 O     4.138769446722E-01  2.182008575587E-02  1.106988971754E-01
    123 F   8 O     1.106988971754E-01  4.138769446722E-01  2.182008575587E-02
    124 F   8 O    -4.138769446722E-01  2.182008575587E-02 -1.106988971754E-01
    125 F   8 O    -1.106988971754E-01 -4.138769446722E-01  2.182008575587E-02
    126 F   8 O    -4.138769446722E-01 -2.182008575587E-02  1.106988971754E-01

 T = ATOM BELONGING TO THE ASYMMETRIC UNIT
 *******************************************************************************
 * GEOMETRY EDITING - INPUT COORDINATES ARE GIVEN IN ANGSTROM         
 *******************************************************************************

 GEOMETRY NOW FULLY CONSISTENT WITH THE GROUP
 INFORMATION **** NEW DEFAULT **** FINALRUN 4 FOR GEOMETRY OPTIMIZATIONS
 INFORMATION **** NEW DEFAULT **** OPTGEOM OPTIMIZES BOTH ATOMIC COORDINATES AND CELL PARAMETERS
 INFORMATION **** NEW DEFAULT **** TOL. ON ATOMIC DISP TO REDEFINE REF. GEOMETRY: 0.8 Angs
 INFORMATION **** NEW DEFAULT **** N POINTS TO REDEFINE REF. GEOMETRY: N OF OPT DEGS OF FREEDOM
 INFORMATION **** NEW DEFAULT **** TOL. ON ENERGY TO REDEFINE REF. GEOMETRY: 10**-3*(5*N. ATOMS)

 IMPORTANT INFORMATION:
 THE COORDINATE SYSTEM ADOPTED IN THE OPTIMIZATION IS NOT IN
 GENERAL HOMOGENEOUS UNITS. FOR THIS REASON THE GRADIENT AND 
 HESSIAN MATRIX IN TERMS OF THIS SYSTEM ARE GIVEN WITHOUT
 UNITS. FOR MORE DETAILS SEE THE MANUAL.

 INITIAL TRUST RADIUS         0.50000 MAXIMUM TRUST RADIUS               4.00000
 MAXIMUM GRADIENT COMPONENT   0.00045 MAXIMUM DISPLACEMENT COMPONENT     0.00180
 R.M.S. OF GRADIENT COMPONENT 0.00030 R.M.S. OF DISPLACEMENT COMPONENTS  0.00120
 THRESHOLD ON ENERGY CHANGE 0.100E-06 EXTRAPOLATING POLYNOMIAL ORDER           2
 MAXIMUM ALLOWED NUMBER OF STEPS   -1 SORTING OF ENERGY POINTS:               NO
 ANALYTICAL  GRADIENT                 HESSIAN UPDATING                      BFGS
 STEP SIZE NUMERICAL GRADIENT 0.00100
 INITIAL HESSIAN MATRIX: SCHLEGEL MODEL 2
 *******************************************************************************


 ELAELAELAELAELAELAELAELAELAELAELAELAELAELAELAELAELAELAELAELAELAELAELAELAELAELA

                       ELASTIC CALCULATION

 INFORMATION **** TOLDEX ****  CONVERGENCE CRITERION FOR RMS DISPLACEMENT MODIFIED  6.200000E-04
 INFORMATION **** TOLDEG **** MODIFY CONVERGENCE CRITERION FOR RMS GRADIENT  3.000000E-04
 INFORMATION **** TOLDEE **** CONVERGENCE CRITERION FOR ENERGY MODIFIED: 10**-           8

 GCALCO - MAX INDICES DIRECT LATTICE VECTOR    14    14    14
 NO.OF VECTORS CREATED 6999 STARS  122 RMAX   306.85375 BOHR

 GEOMETRY FOR WAVE FUNCTION - DIMENSIONALITY OF THE SYSTEM    3
 (NON PERIODIC DIRECTION: LATTICE PARAMETER FORMALLY SET TO 500)
 *******************************************************************************
 LATTICE PARAMETERS (ANGSTROMS AND DEGREES) - BOHR = 0.5291772083 ANGSTROM
 PRIMITIVE CELL - CENTRING CODE 6/0 VOLUME=  2549.662509 - DENSITY  1.125 g/cm^3
         A              B              C           ALPHA      BETA       GAMMA 
    14.90624298    14.90624298    14.90624298   109.471221 109.471221 109.471221
 *******************************************************************************
 ATOMS IN THE ASYMMETRIC UNIT    7 - ATOMS IN THE UNIT CELL:  126
     ATOM                 X/A                 Y/B                 Z/C    
 *******************************************************************************
      1 T 230 ZN    2.500000000000E-01  5.000000000000E-01 -2.500000000000E-01
      2 F 230 ZN   -2.500000000000E-01  5.000000000000E-01  2.500000000000E-01
      3 F 230 ZN   -2.500000000000E-01  2.500000000000E-01 -5.000000000000E-01
      4 F 230 ZN    5.000000000000E-01 -2.500000000000E-01  2.500000000000E-01
      5 F 230 ZN    5.000000000000E-01  2.500000000000E-01 -2.500000000000E-01
      6 F 230 ZN    2.500000000000E-01 -2.500000000000E-01  5.000000000000E-01
      7 T   6 C     3.579065329309E-01  3.579065329309E-01 -2.583759311525E-01
      8 F   6 C    -3.837175359166E-01 -3.837175359166E-01  2.583759311525E-01
      9 F   6 C    -3.579065329309E-01  3.837175359166E-01  0.000000000000E+00
     10 F   6 C     3.837175359166E-01 -3.579065329309E-01  0.000000000000E+00
     11 F   6 C    -2.583759311525E-01  3.579065329309E-01  3.579065329309E-01
     12 F   6 C     3.579065329309E-01 -2.583759311525E-01  3.579065329309E-01
     13 F   6 C     0.000000000000E+00  3.837175359166E-01 -3.579065329309E-01
     14 F   6 C    -3.837175359166E-01  2.583759311525E-01 -3.837175359166E-01
     15 F   6 C     2.583759311525E-01 -3.837175359166E-01 -3.837175359166E-01
     16 F   6 C     3.837175359166E-01  0.000000000000E+00 -3.579065329309E-01
     17 F   6 C     0.000000000000E+00 -3.579065329309E-01  3.837175359166E-01
     18 F   6 C    -3.579065329309E-01  0.000000000000E+00  3.837175359166E-01
     19 T   6 C     3.360535536339E-01  3.929462450114E-01 -3.879370090469E-01
     20 F   6 C    -2.191167459417E-01 -2.760094373192E-01  3.879370090469E-01
     21 F   6 C    -3.360535536339E-01  2.760094373192E-01  5.689269137750E-02
     22 F   6 C     2.191167459417E-01 -3.929462450114E-01 -5.689269137750E-02
     23 F   6 C    -3.879370090469E-01  3.360535536339E-01  3.929462450114E-01
     24 F   6 C     3.929462450114E-01 -3.879370090469E-01  3.360535536339E-01
     25 F   6 C    -5.689269137750E-02  2.191167459417E-01 -3.929462450114E-01
     26 F   6 C    -2.760094373192E-01  3.879370090469E-01 -2.191167459417E-01
     27 F   6 C     3.879370090469E-01 -2.191167459417E-01 -2.760094373192E-01
     28 F   6 C     2.760094373192E-01  5.689269137750E-02 -3.360535536339E-01
     29 F   6 C     5.689269137750E-02 -3.360535536339E-01  2.760094373192E-01
     30 F   6 C    -3.929462450114E-01 -5.689269137750E-02  2.191167459417E-01
     31 F   6 C     3.929462450114E-01  3.360535536339E-01 -3.879370090469E-01
     32 F   6 C    -2.760094373192E-01 -2.191167459417E-01  3.879370090469E-01
     33 F   6 C     2.760094373192E-01 -3.360535536339E-01  5.689269137750E-02
     34 F   6 C    -3.929462450114E-01  2.191167459417E-01 -5.689269137750E-02
     35 F   6 C     3.360535536339E-01 -3.879370090469E-01  3.929462450114E-01
     36 F   6 C    -3.879370090469E-01  3.929462450114E-01  3.360535536339E-01
     37 F   6 C     2.191167459417E-01 -5.689269137750E-02 -3.929462450114E-01
     38 F   6 C     3.879370090469E-01 -2.760094373192E-01 -2.191167459417E-01
     39 F   6 C    -2.191167459417E-01  3.879370090469E-01 -2.760094373192E-01
     40 F   6 C     5.689269137750E-02  2.760094373192E-01 -3.360535536339E-01
     41 F   6 C    -3.360535536339E-01  5.689269137750E-02  2.760094373192E-01
     42 F   6 C    -5.689269137750E-02 -3.929462450114E-01  2.191167459417E-01
     43 T   1 H     3.091537196276E-01  4.227492958035E-01 -4.424662718212E-01
     44 F   1 H    -1.347844323753E-01 -2.483800085512E-01  4.424662718212E-01
     45 F   1 H    -3.091537196276E-01  2.483800085512E-01  1.135955761759E-01
     46 F   1 H     1.347844323753E-01 -4.227492958035E-01 -1.135955761759E-01
     47 F   1 H    -4.424662718212E-01  3.091537196276E-01  4.227492958035E-01
     48 F   1 H     4.227492958035E-01 -4.424662718212E-01  3.091537196276E-01
     49 F   1 H    -1.135955761759E-01  1.347844323753E-01 -4.227492958035E-01
     50 F   1 H    -2.483800085512E-01  4.424662718212E-01 -1.347844323753E-01
     51 F   1 H     4.424662718212E-01 -1.347844323753E-01 -2.483800085512E-01
     52 F   1 H     2.483800085512E-01  1.135955761759E-01 -3.091537196276E-01
     53 F   1 H     1.135955761759E-01 -3.091537196276E-01  2.483800085512E-01
     54 F   1 H    -4.227492958035E-01 -1.135955761759E-01  1.347844323753E-01
     55 F   1 H     4.227492958035E-01  3.091537196276E-01 -4.424662718212E-01
     56 F   1 H    -2.483800085512E-01 -1.347844323753E-01  4.424662718212E-01
     57 F   1 H     2.483800085512E-01 -3.091537196276E-01  1.135955761759E-01
     58 F   1 H    -4.227492958035E-01  1.347844323753E-01 -1.135955761759E-01
     59 F   1 H     3.091537196276E-01 -4.424662718212E-01  4.227492958035E-01
     60 F   1 H    -4.424662718212E-01  4.227492958035E-01  3.091537196276E-01
     61 F   1 H     1.347844323753E-01 -1.135955761759E-01 -4.227492958035E-01
     62 F   1 H     4.424662718212E-01 -2.483800085512E-01 -1.347844323753E-01
     63 F   1 H    -1.347844323753E-01  4.424662718212E-01 -2.483800085512E-01
     64 F   1 H     1.135955761759E-01  2.483800085512E-01 -3.091537196276E-01
     65 F   1 H    -3.091537196276E-01  1.135955761759E-01  2.483800085512E-01
     66 F   1 H    -1.135955761759E-01 -4.227492958035E-01  1.347844323753E-01
     67 T   7 N     3.141195017856E-01  4.063721191026E-01 -3.047782555616E-01
     68 F   7 N    -2.888496253357E-01 -3.811022426528E-01  3.047782555616E-01
     69 F   7 N    -3.141195017856E-01  3.811022426528E-01  9.225261731708E-02
     70 F   7 N     2.888496253357E-01 -4.063721191026E-01 -9.225261731708E-02
     71 F   7 N    -3.047782555616E-01  3.141195017856E-01  4.063721191026E-01
     72 F   7 N     4.063721191026E-01 -3.047782555616E-01  3.141195017856E-01
     73 F   7 N    -9.225261731708E-02  2.888496253357E-01 -4.063721191026E-01
     74 F   7 N    -3.811022426528E-01  3.047782555616E-01 -2.888496253357E-01
     75 F   7 N     3.047782555616E-01 -2.888496253357E-01 -3.811022426528E-01
     76 F   7 N     3.811022426528E-01  9.225261731708E-02 -3.141195017856E-01
     77 F   7 N     9.225261731708E-02 -3.141195017856E-01  3.811022426528E-01
     78 F   7 N    -4.063721191026E-01 -9.225261731708E-02  2.888496253357E-01
     79 F   7 N     4.063721191026E-01  3.141195017856E-01 -3.047782555616E-01
     80 F   7 N    -3.811022426528E-01 -2.888496253357E-01  3.047782555616E-01
     81 F   7 N     3.811022426528E-01 -3.141195017856E-01  9.225261731708E-02
     82 F   7 N    -4.063721191026E-01  2.888496253357E-01 -9.225261731708E-02
     83 F   7 N     3.141195017856E-01 -3.047782555616E-01  4.063721191026E-01
     84 F   7 N    -3.047782555616E-01  4.063721191026E-01  3.141195017856E-01
     85 F   7 N     2.888496253357E-01 -9.225261731708E-02 -4.063721191026E-01
     86 F   7 N     3.047782555616E-01 -3.811022426528E-01 -2.888496253357E-01
     87 F   7 N    -2.888496253357E-01  3.047782555616E-01 -3.811022426528E-01
     88 F   7 N     9.225261731708E-02  3.811022426528E-01 -3.141195017856E-01
     89 F   7 N    -3.141195017856E-01  9.225261731708E-02  3.811022426528E-01
     90 F   7 N    -9.225261731708E-02 -4.063721191026E-01  2.888496253357E-01
     91 T   7 N     3.512850529871E-01  3.512850529871E-01 -1.678499617363E-01
     92 F   7 N    -4.808649852766E-01 -4.808649852766E-01  1.678499617363E-01
     93 F   7 N    -3.512850529871E-01  4.808649852766E-01  0.000000000000E+00
     94 F   7 N     4.808649852766E-01 -3.512850529871E-01  0.000000000000E+00
     95 F   7 N    -1.678499617363E-01  3.512850529871E-01  3.512850529871E-01
     96 F   7 N     3.512850529871E-01 -1.678499617363E-01  3.512850529871E-01
     97 F   7 N     0.000000000000E+00  4.808649852766E-01 -3.512850529871E-01
     98 F   7 N    -4.808649852766E-01  1.678499617363E-01 -4.808649852766E-01
     99 F   7 N     1.678499617363E-01 -4.808649852766E-01 -4.808649852766E-01
    100 F   7 N     4.808649852766E-01  0.000000000000E+00 -3.512850529871E-01
    101 F   7 N     0.000000000000E+00 -3.512850529871E-01  4.808649852766E-01
    102 F   7 N    -3.512850529871E-01  0.000000000000E+00  4.808649852766E-01
    103 T   8 O     3.920568589163E-01  3.031780474968E-01 -1.325189829313E-01
    104 F   8 O     4.356970304280E-01 -4.754241581525E-01  1.325189829313E-01
    105 F   8 O    -3.920568589163E-01  4.754241581525E-01 -8.887881141952E-02
    106 F   8 O    -4.356970304280E-01 -3.031780474968E-01  8.887881141952E-02
    107 F   8 O    -1.325189829313E-01  3.920568589163E-01  3.031780474968E-01
    108 F   8 O     3.031780474968E-01 -1.325189829313E-01  3.920568589163E-01
    109 F   8 O     8.887881141952E-02 -4.356970304280E-01 -3.031780474968E-01
    110 F   8 O    -4.754241581525E-01  1.325189829313E-01  4.356970304280E-01
    111 F   8 O     1.325189829313E-01  4.356970304280E-01 -4.754241581525E-01
    112 F   8 O     4.754241581525E-01 -8.887881141952E-02 -3.920568589163E-01
    113 F   8 O    -8.887881141952E-02 -3.920568589163E-01  4.754241581525E-01
    114 F   8 O    -3.031780474968E-01  8.887881141952E-02 -4.356970304280E-01
    115 F   8 O     3.031780474968E-01  3.920568589163E-01 -1.325189829313E-01
    116 F   8 O    -4.754241581525E-01  4.356970304280E-01  1.325189829313E-01
    117 F   8 O     4.754241581525E-01 -3.920568589163E-01 -8.887881141952E-02
    118 F   8 O    -3.031780474968E-01 -4.356970304280E-01  8.887881141952E-02
    119 F   8 O     3.920568589163E-01 -1.325189829313E-01  3.031780474968E-01
    120 F   8 O    -1.325189829313E-01  3.031780474968E-01  3.920568589163E-01
    121 F   8 O    -4.356970304280E-01  8.887881141952E-02 -3.031780474968E-01
    122 F   8 O     1.325189829313E-01 -4.754241581525E-01  4.356970304280E-01
    123 F   8 O     4.356970304280E-01  1.325189829313E-01 -4.754241581525E-01
    124 F   8 O    -8.887881141952E-02  4.754241581525E-01 -3.920568589163E-01
    125 F   8 O    -3.920568589163E-01 -8.887881141952E-02  4.754241581525E-01
    126 F   8 O     8.887881141952E-02 -3.031780474968E-01 -4.356970304280E-01

 TRANSFORMATION MATRIX PRIMITIVE-CRYSTALLOGRAPHIC CELL
  0.0000  1.0000  1.0000  1.0000  0.0000  1.0000  1.0000  1.0000  0.0000

 *******************************************************************************
 CRYSTALLOGRAPHIC CELL (VOLUME=       5099.32501724)
         A              B              C           ALPHA      BETA       GAMMA 
    17.21224680    17.21224680    17.21224680    90.000000  90.000000  90.000000

 COORDINATES IN THE CRYSTALLOGRAPHIC CELL
     ATOM                 X/A                 Y/B                 Z/C    
 *******************************************************************************
      1 T 230 ZN    5.000000000000E-01  2.500000000000E-01  5.461271642042E-17
      2 F 230 ZN    0.000000000000E+00  2.500000000000E-01  5.000000000000E-01
      3 F 230 ZN   -5.461271642042E-17 -5.000000000000E-01  2.500000000000E-01
      4 F 230 ZN    2.500000000000E-01  5.461271642042E-17  5.000000000000E-01
      5 F 230 ZN    2.500000000000E-01  5.000000000000E-01  0.000000000000E+00
      6 F 230 ZN    5.000000000000E-01  0.000000000000E+00  2.500000000000E-01
      7 T   6 C    -1.291879655762E-01 -1.291879655762E-01  4.870944985071E-01
      8 F   6 C     1.291879655762E-01  1.291879655762E-01  4.870944985071E-01
      9 F   6 C    -1.291879655762E-01  1.291879655762E-01 -4.870944985071E-01
     10 F   6 C     1.291879655762E-01 -1.291879655762E-01 -4.870944985071E-01
     11 F   6 C     4.870944985071E-01 -1.291879655762E-01 -1.291879655762E-01
     12 F   6 C    -1.291879655762E-01  4.870944985071E-01 -1.291879655762E-01
     13 F   6 C    -4.870944985071E-01  1.291879655762E-01 -1.291879655762E-01
     14 F   6 C     1.291879655762E-01  4.870944985071E-01  1.291879655762E-01
     15 F   6 C     4.870944985071E-01  1.291879655762E-01  1.291879655762E-01
     16 F   6 C     1.291879655762E-01 -4.870944985071E-01 -1.291879655762E-01
     17 F   6 C    -4.870944985071E-01 -1.291879655762E-01  1.291879655762E-01
     18 F   6 C    -1.291879655762E-01 -4.870944985071E-01  1.291879655762E-01
     19 T   6 C     3.344778411653E-01  2.775851497878E-01  5.846840384611E-02
     20 F   6 C    -3.344778411653E-01 -2.775851497878E-01  5.846840384611E-02
     21 F   6 C     3.344778411653E-01 -2.775851497878E-01 -5.846840384611E-02
     22 F   6 C    -3.344778411653E-01  2.775851497878E-01 -5.846840384611E-02
     23 F   6 C     5.846840384611E-02  3.344778411653E-01  2.775851497878E-01
     24 F   6 C     2.775851497878E-01  5.846840384611E-02  3.344778411653E-01
     25 F   6 C    -5.846840384611E-02 -3.344778411653E-01  2.775851497878E-01
     26 F   6 C    -2.775851497878E-01  5.846840384611E-02 -3.344778411653E-01
     27 F   6 C     5.846840384611E-02 -3.344778411653E-01 -2.775851497878E-01
     28 F   6 C    -2.775851497878E-01 -5.846840384611E-02  3.344778411653E-01
     29 F   6 C    -5.846840384611E-02  3.344778411653E-01 -2.775851497878E-01
     30 F   6 C     2.775851497878E-01 -5.846840384611E-02 -3.344778411653E-01
     31 F   6 C     2.775851497878E-01  3.344778411653E-01  5.846840384611E-02
     32 F   6 C    -2.775851497878E-01 -3.344778411653E-01  5.846840384611E-02
     33 F   6 C    -2.775851497878E-01  3.344778411653E-01 -5.846840384611E-02
     34 F   6 C     2.775851497878E-01 -3.344778411653E-01 -5.846840384611E-02
     35 F   6 C     3.344778411653E-01  5.846840384611E-02  2.775851497878E-01
     36 F   6 C     5.846840384611E-02  2.775851497878E-01  3.344778411653E-01
     37 F   6 C    -3.344778411653E-01 -5.846840384611E-02  2.775851497878E-01
     38 F   6 C     5.846840384611E-02 -2.775851497878E-01 -3.344778411653E-01
     39 F   6 C    -3.344778411653E-01  5.846840384611E-02 -2.775851497878E-01
     40 F   6 C    -5.846840384611E-02 -2.775851497878E-01  3.344778411653E-01
     41 F   6 C     3.344778411653E-01 -5.846840384611E-02 -2.775851497878E-01
     42 F   6 C    -5.846840384611E-02  2.775851497878E-01 -3.344778411653E-01
     43 T   1 H     3.355646521773E-01  2.219690760014E-01  8.718464362616E-02
     44 F   1 H    -3.355646521773E-01 -2.219690760014E-01  8.718464362616E-02
     45 F   1 H     3.355646521773E-01 -2.219690760014E-01 -8.718464362616E-02
     46 F   1 H    -3.355646521773E-01  2.219690760014E-01 -8.718464362616E-02
     47 F   1 H     8.718464362616E-02  3.355646521773E-01  2.219690760014E-01
     48 F   1 H     2.219690760014E-01  8.718464362616E-02  3.355646521773E-01
     49 F   1 H    -8.718464362616E-02 -3.355646521773E-01  2.219690760014E-01
     50 F   1 H    -2.219690760014E-01  8.718464362616E-02 -3.355646521773E-01
     51 F   1 H     8.718464362616E-02 -3.355646521773E-01 -2.219690760014E-01
     52 F   1 H    -2.219690760014E-01 -8.718464362616E-02  3.355646521773E-01
     53 F   1 H    -8.718464362616E-02  3.355646521773E-01 -2.219690760014E-01
     54 F   1 H     2.219690760014E-01 -8.718464362616E-02 -3.355646521773E-01
     55 F   1 H     2.219690760014E-01  3.355646521773E-01  8.718464362616E-02
     56 F   1 H    -2.219690760014E-01 -3.355646521773E-01  8.718464362616E-02
     57 F   1 H    -2.219690760014E-01  3.355646521773E-01 -8.718464362616E-02
     58 F   1 H     2.219690760014E-01 -3.355646521773E-01 -8.718464362616E-02
     59 F   1 H     3.355646521773E-01  8.718464362616E-02  2.219690760014E-01
     60 F   1 H     8.718464362616E-02  2.219690760014E-01  3.355646521773E-01
     61 F   1 H    -3.355646521773E-01 -8.718464362616E-02  2.219690760014E-01
     62 F   1 H     8.718464362616E-02 -2.219690760014E-01 -3.355646521773E-01
     63 F   1 H    -3.355646521773E-01  8.718464362616E-02 -2.219690760014E-01
     64 F   1 H    -8.718464362616E-02 -2.219690760014E-01  3.355646521773E-01
     65 F   1 H     3.355646521773E-01 -8.718464362616E-02 -2.219690760014E-01
     66 F   1 H    -8.718464362616E-02  2.219690760014E-01 -3.355646521773E-01
     67 T   7 N     3.937371808777E-01  3.014845635607E-01  1.263493822490E-02
     68 F   7 N    -3.937371808777E-01 -3.014845635607E-01  1.263493822490E-02
     69 F   7 N     3.937371808777E-01 -3.014845635607E-01 -1.263493822490E-02
     70 F   7 N    -3.937371808777E-01  3.014845635607E-01 -1.263493822490E-02
     71 F   7 N     1.263493822490E-02  3.937371808777E-01  3.014845635607E-01
     72 F   7 N     3.014845635607E-01  1.263493822490E-02  3.937371808777E-01
     73 F   7 N    -1.263493822490E-02 -3.937371808777E-01  3.014845635607E-01
     74 F   7 N    -3.014845635607E-01  1.263493822490E-02 -3.937371808777E-01
     75 F   7 N     1.263493822490E-02 -3.937371808777E-01 -3.014845635607E-01
     76 F   7 N    -3.014845635607E-01 -1.263493822490E-02  3.937371808777E-01
     77 F   7 N    -1.263493822490E-02  3.937371808777E-01 -3.014845635607E-01
     78 F   7 N     3.014845635607E-01 -1.263493822490E-02 -3.937371808777E-01
     79 F   7 N     3.014845635607E-01  3.937371808777E-01  1.263493822490E-02
     80 F   7 N    -3.014845635607E-01 -3.937371808777E-01  1.263493822490E-02
     81 F   7 N    -3.014845635607E-01  3.937371808777E-01 -1.263493822490E-02
     82 F   7 N     3.014845635607E-01 -3.937371808777E-01 -1.263493822490E-02
     83 F   7 N     3.937371808777E-01  1.263493822490E-02  3.014845635607E-01
     84 F   7 N     1.263493822490E-02  3.014845635607E-01  3.937371808777E-01
     85 F   7 N    -3.937371808777E-01 -1.263493822490E-02  3.014845635607E-01
     86 F   7 N     1.263493822490E-02 -3.014845635607E-01 -3.937371808777E-01
     87 F   7 N    -3.937371808777E-01  1.263493822490E-02 -3.014845635607E-01
     88 F   7 N    -1.263493822490E-02 -3.014845635607E-01  3.937371808777E-01
     89 F   7 N     3.937371808777E-01 -1.263493822490E-02 -3.014845635607E-01
     90 F   7 N    -1.263493822490E-02  3.014845635607E-01 -3.937371808777E-01
     91 T   7 N    -8.392498086815E-02 -8.392498086815E-02  4.352100338552E-01
     92 F   7 N     8.392498086815E-02  8.392498086815E-02  4.352100338552E-01
     93 F   7 N    -8.392498086815E-02  8.392498086815E-02 -4.352100338552E-01
     94 F   7 N     8.392498086815E-02 -8.392498086815E-02 -4.352100338552E-01
     95 F   7 N     4.352100338552E-01 -8.392498086815E-02 -8.392498086815E-02
     96 F   7 N    -8.392498086815E-02  4.352100338552E-01 -8.392498086815E-02
     97 F   7 N    -4.352100338552E-01  8.392498086815E-02 -8.392498086815E-02
     98 F   7 N     8.392498086815E-02  4.352100338552E-01  8.392498086815E-02
     99 F   7 N     4.352100338552E-01  8.392498086815E-02  8.392498086815E-02
    100 F   7 N     8.392498086815E-02 -4.352100338552E-01 -8.392498086815E-02
    101 F   7 N    -4.352100338552E-01 -8.392498086815E-02  8.392498086815E-02
    102 F   7 N    -8.392498086815E-02 -4.352100338552E-01  8.392498086815E-02
    103 T   8 O    -1.106988971754E-01 -2.182008575587E-02  4.138769446722E-01
    104 F   8 O     1.106988971754E-01  2.182008575587E-02  4.138769446722E-01
    105 F   8 O    -1.106988971754E-01  2.182008575587E-02 -4.138769446722E-01
    106 F   8 O     1.106988971754E-01 -2.182008575587E-02 -4.138769446722E-01
    107 F   8 O     4.138769446722E-01 -1.106988971754E-01 -2.182008575587E-02
    108 F   8 O    -2.182008575587E-02  4.138769446722E-01 -1.106988971754E-01
    109 F   8 O    -4.138769446722E-01  1.106988971754E-01 -2.182008575587E-02
    110 F   8 O     2.182008575587E-02  4.138769446722E-01  1.106988971754E-01
    111 F   8 O     4.138769446722E-01  1.106988971754E-01  2.182008575587E-02
    112 F   8 O     2.182008575587E-02 -4.138769446722E-01 -1.106988971754E-01
    113 F   8 O    -4.138769446722E-01 -1.106988971754E-01  2.182008575587E-02
    114 F   8 O    -2.182008575587E-02 -4.138769446722E-01  1.106988971754E-01
    115 F   8 O    -2.182008575587E-02 -1.106988971754E-01  4.138769446722E-01
    116 F   8 O     2.182008575587E-02  1.106988971754E-01  4.138769446722E-01
    117 F   8 O     2.182008575587E-02 -1.106988971754E-01 -4.138769446722E-01
    118 F   8 O    -2.182008575587E-02  1.106988971754E-01 -4.138769446722E-01
    119 F   8 O    -1.106988971754E-01  4.138769446722E-01 -2.182008575587E-02
    120 F   8 O     4.138769446722E-01 -2.182008575587E-02 -1.106988971754E-01
    121 F   8 O     1.106988971754E-01 -4.138769446722E-01 -2.182008575587E-02
    122 F   8 O     4.138769446722E-01  2.182008575587E-02  1.106988971754E-01
    123 F   8 O     1.106988971754E-01  4.138769446722E-01  2.182008575587E-02
    124 F   8 O    -4.138769446722E-01  2.182008575587E-02 -1.106988971754E-01
    125 F   8 O    -1.106988971754E-01 -4.138769446722E-01  2.182008575587E-02
    126 F   8 O    -4.138769446722E-01 -2.182008575587E-02  1.106988971754E-01

 T = ATOM BELONGING TO THE ASYMMETRIC UNIT

 ****   24 SYMMOPS - TRANSLATORS IN FRACTIONAL UNITS
 **** MATRICES AND TRANSLATORS IN THE CRYSTALLOGRAPHIC REFERENCE FRAME
   V INV                    ROTATION MATRICES                   TRANSLATORS
   1   1  1.00  0.00  0.00  0.00  1.00  0.00  0.00  0.00  1.00  0.00  0.00  0.00
   2   2  0.00  1.00 -1.00  1.00  0.00 -1.00  0.00  0.00 -1.00  0.00  0.00  0.00
   3   3 -1.00  0.00  0.00 -1.00  0.00  1.00 -1.00  1.00  0.00  0.00  0.00  0.00
   4   4  0.00 -1.00  1.00  0.00 -1.00  0.00  1.00 -1.00  0.00  0.00  0.00  0.00
   5   6  0.00  0.00  1.00  1.00  0.00  0.00  0.00  1.00  0.00  0.00  0.00  0.00
   6   5  0.00  1.00  0.00  0.00  0.00  1.00  1.00  0.00  0.00  0.00  0.00  0.00
   7   8  1.00 -1.00  0.00  0.00 -1.00  1.00  0.00 -1.00  0.00  0.00  0.00  0.00
   8   7  1.00  0.00 -1.00  0.00  0.00 -1.00  0.00  1.00 -1.00  0.00  0.00  0.00
   9  10  0.00  0.00 -1.00  0.00  1.00 -1.00  1.00  0.00 -1.00  0.00  0.00  0.00
  10   9 -1.00  0.00  1.00 -1.00  1.00  0.00 -1.00  0.00  0.00  0.00  0.00  0.00
  11  12 -1.00  1.00  0.00 -1.00  0.00  0.00 -1.00  0.00  1.00  0.00  0.00  0.00
  12  11  0.00 -1.00  0.00  1.00 -1.00  0.00  0.00 -1.00  1.00  0.00  0.00  0.00
  13  13  0.00  1.00  0.00  1.00  0.00  0.00  0.00  0.00  1.00  0.00  0.00  0.00
  14  14  1.00  0.00 -1.00  0.00  1.00 -1.00  0.00  0.00 -1.00  0.00  0.00  0.00
  15  16 -1.00  0.00  1.00 -1.00  0.00  0.00 -1.00  1.00  0.00  0.00  0.00  0.00
  16  15  0.00 -1.00  0.00  0.00 -1.00  1.00  1.00 -1.00  0.00  0.00  0.00  0.00
  17  17  1.00  0.00  0.00  0.00  0.00  1.00  0.00  1.00  0.00  0.00  0.00  0.00
  18  18  0.00  0.00  1.00  0.00  1.00  0.00  1.00  0.00  0.00  0.00  0.00  0.00
  19  20  0.00 -1.00  1.00  1.00 -1.00  0.00  0.00 -1.00  0.00  0.00  0.00  0.00
  20  19  0.00  1.00 -1.00  0.00  0.00 -1.00  1.00  0.00 -1.00  0.00  0.00  0.00
  21  22  0.00  0.00 -1.00  1.00  0.00 -1.00  0.00  1.00 -1.00  0.00  0.00  0.00
  22  21 -1.00  1.00  0.00 -1.00  0.00  1.00 -1.00  0.00  0.00  0.00  0.00  0.00
  23  23 -1.00  0.00  0.00 -1.00  1.00  0.00 -1.00  0.00  1.00  0.00  0.00  0.00
  24  24  1.00 -1.00  0.00  0.00 -1.00  0.00  0.00 -1.00  1.00  0.00  0.00  0.00

 DIRECT LATTICE VECTORS CARTESIAN COMPONENTS (ANGSTROM)
          X                    Y                    Z
  -0.860612339791E+01   0.860612339791E+01   0.860612339791E+01
   0.860612339791E+01  -0.860612339791E+01   0.860612339791E+01
   0.860612339791E+01   0.860612339791E+01  -0.860612339791E+01


 CARTESIAN COORDINATES - PRIMITIVE CELL
 *******************************************************************************
 *      ATOM          X(ANGSTROM)         Y(ANGSTROM)         Z(ANGSTROM)
 *******************************************************************************
    1   230 ZN    8.606123397910E+00 -1.290918509686E+01  9.400075532184E-16
    2   230 ZN    0.000000000000E+00 -1.290918509687E+01  8.606123397910E+00
    3   230 ZN   -9.400075532184E-16  8.606123397910E+00 -1.290918509687E+01
    4   230 ZN   -1.290918509686E+01  9.400075532184E-16  8.606123397910E+00
    5   230 ZN   -1.290918509687E+01  8.606123397910E+00  0.000000000000E+00
    6   230 ZN    8.606123397910E+00  0.000000000000E+00 -1.290918509686E+01
    7     6 C    -2.223615146548E+00 -2.223615146548E+00  8.383990721191E+00
    8     6 C     2.223615146548E+00  2.223615146548E+00  8.383990721191E+00
    9     6 C    -2.223615146548E+00  2.223615146548E+00 -8.383990721191E+00
   10     6 C     2.223615146548E+00 -2.223615146548E+00 -8.383990721191E+00
   11     6 C     8.383990721191E+00 -2.223615146548E+00 -2.223615146548E+00
   12     6 C    -2.223615146548E+00  8.383990721191E+00 -2.223615146548E+00
   13     6 C    -8.383990721191E+00  2.223615146548E+00 -2.223615146548E+00
   14     6 C     2.223615146548E+00  8.383990721191E+00  2.223615146548E+00
   15     6 C     8.383990721191E+00  2.223615146548E+00  2.223615146548E+00
   16     6 C     2.223615146548E+00 -8.383990721191E+00 -2.223615146548E+00
   17     6 C    -8.383990721191E+00 -2.223615146548E+00  2.223615146548E+00
   18     6 C    -2.223615146548E+00 -8.383990721191E+00  2.223615146548E+00
   19     6 C     5.757115149870E+00  4.777864105002E+00  1.006372596757E+00
   20     6 C    -5.757115149870E+00 -4.777864105002E+00  1.006372596757E+00
   21     6 C     5.757115149870E+00 -4.777864105002E+00 -1.006372596757E+00
   22     6 C    -5.757115149870E+00  4.777864105002E+00 -1.006372596757E+00
   23     6 C     1.006372596757E+00  5.757115149870E+00  4.777864105002E+00
   24     6 C     4.777864105002E+00  1.006372596757E+00  5.757115149870E+00
   25     6 C    -1.006372596757E+00 -5.757115149870E+00  4.777864105002E+00
   26     6 C    -4.777864105002E+00  1.006372596757E+00 -5.757115149870E+00
   27     6 C     1.006372596757E+00 -5.757115149870E+00 -4.777864105002E+00
   28     6 C    -4.777864105002E+00 -1.006372596757E+00  5.757115149870E+00
   29     6 C    -1.006372596757E+00  5.757115149870E+00 -4.777864105002E+00
   30     6 C     4.777864105002E+00 -1.006372596757E+00 -5.757115149870E+00
   31     6 C     4.777864105002E+00  5.757115149870E+00  1.006372596757E+00
   32     6 C    -4.777864105002E+00 -5.757115149870E+00  1.006372596757E+00
   33     6 C    -4.777864105002E+00  5.757115149870E+00 -1.006372596757E+00
   34     6 C     4.777864105002E+00 -5.757115149870E+00 -1.006372596757E+00
   35     6 C     5.757115149870E+00  1.006372596757E+00  4.777864105002E+00
   36     6 C     1.006372596757E+00  4.777864105002E+00  5.757115149870E+00
   37     6 C    -5.757115149870E+00 -1.006372596757E+00  4.777864105002E+00
   38     6 C     1.006372596757E+00 -4.777864105002E+00 -5.757115149870E+00
   39     6 C    -5.757115149870E+00  1.006372596757E+00 -4.777864105002E+00
   40     6 C    -1.006372596757E+00 -4.777864105002E+00  5.757115149870E+00
   41     6 C     5.757115149870E+00 -1.006372596757E+00 -4.777864105002E+00
   42     6 C    -1.006372596757E+00  4.777864105002E+00 -5.757115149870E+00
   43     1 H     5.775821609230E+00  3.820586517177E+00  1.500643602899E+00
   44     1 H    -5.775821609230E+00 -3.820586517177E+00  1.500643602899E+00
   45     1 H     5.775821609230E+00 -3.820586517177E+00 -1.500643602899E+00
   46     1 H    -5.775821609230E+00  3.820586517177E+00 -1.500643602899E+00
   47     1 H     1.500643602899E+00  5.775821609230E+00  3.820586517177E+00
   48     1 H     3.820586517177E+00  1.500643602899E+00  5.775821609230E+00
   49     1 H    -1.500643602899E+00 -5.775821609230E+00  3.820586517177E+00
   50     1 H    -3.820586517177E+00  1.500643602899E+00 -5.775821609230E+00
   51     1 H     1.500643602899E+00 -5.775821609230E+00 -3.820586517177E+00
   52     1 H    -3.820586517177E+00 -1.500643602899E+00  5.775821609230E+00
   53     1 H    -1.500643602899E+00  5.775821609230E+00 -3.820586517177E+00
   54     1 H     3.820586517177E+00 -1.500643602899E+00 -5.775821609230E+00
   55     1 H     3.820586517177E+00  5.775821609230E+00  1.500643602899E+00
   56     1 H    -3.820586517177E+00 -5.775821609230E+00  1.500643602899E+00
   57     1 H    -3.820586517177E+00  5.775821609230E+00 -1.500643602899E+00
   58     1 H     3.820586517177E+00 -5.775821609230E+00 -1.500643602899E+00
   59     1 H     5.775821609230E+00  1.500643602899E+00  3.820586517177E+00
   60     1 H     1.500643602899E+00  3.820586517177E+00  5.775821609230E+00
   61     1 H    -5.775821609230E+00 -1.500643602899E+00  3.820586517177E+00
   62     1 H     1.500643602899E+00 -3.820586517177E+00 -5.775821609230E+00
   63     1 H    -5.775821609230E+00  1.500643602899E+00 -3.820586517177E+00
   64     1 H    -1.500643602899E+00 -3.820586517177E+00  5.775821609230E+00
   65     1 H     5.775821609230E+00 -1.500643602899E+00 -3.820586517177E+00
   66     1 H    -1.500643602899E+00  3.820586517177E+00 -5.775821609230E+00
   67     7 N     6.777101529958E+00  5.189226713136E+00  2.174756749770E-01
   68     7 N    -6.777101529958E+00 -5.189226713136E+00  2.174756749770E-01
   69     7 N     6.777101529958E+00 -5.189226713136E+00 -2.174756749770E-01
   70     7 N    -6.777101529958E+00  5.189226713136E+00 -2.174756749770E-01
   71     7 N     2.174756749770E-01  6.777101529958E+00  5.189226713136E+00
   72     7 N     5.189226713136E+00  2.174756749770E-01  6.777101529958E+00
   73     7 N    -2.174756749770E-01 -6.777101529958E+00  5.189226713136E+00
   74     7 N    -5.189226713136E+00  2.174756749770E-01 -6.777101529958E+00
   75     7 N     2.174756749770E-01 -6.777101529958E+00 -5.189226713136E+00
   76     7 N    -5.189226713136E+00 -2.174756749770E-01  6.777101529958E+00
   77     7 N    -2.174756749770E-01  6.777101529958E+00 -5.189226713136E+00
   78     7 N     5.189226713136E+00 -2.174756749770E-01 -6.777101529958E+00
   79     7 N     5.189226713136E+00  6.777101529958E+00  2.174756749770E-01
   80     7 N    -5.189226713136E+00 -6.777101529958E+00  2.174756749770E-01
   81     7 N    -5.189226713136E+00  6.777101529958E+00 -2.174756749770E-01
   82     7 N     5.189226713136E+00 -6.777101529958E+00 -2.174756749770E-01
   83     7 N     6.777101529958E+00  2.174756749770E-01  5.189226713136E+00
   84     7 N     2.174756749770E-01  5.189226713136E+00  6.777101529958E+00
   85     7 N    -6.777101529958E+00 -2.174756749770E-01  5.189226713136E+00
   86     7 N     2.174756749770E-01 -5.189226713136E+00 -6.777101529958E+00
   87     7 N    -6.777101529958E+00  2.174756749770E-01 -5.189226713136E+00
   88     7 N    -2.174756749770E-01 -5.189226713136E+00  6.777101529958E+00
   89     7 N     6.777101529958E+00 -2.174756749770E-01 -5.189226713136E+00
   90     7 N    -2.174756749770E-01  5.189226713136E+00 -6.777101529958E+00
   91     7 N    -1.444537483037E+00 -1.444537483037E+00  7.490942510733E+00
   92     7 N     1.444537483037E+00  1.444537483037E+00  7.490942510733E+00
   93     7 N    -1.444537483037E+00  1.444537483037E+00 -7.490942510733E+00
   94     7 N     1.444537483037E+00 -1.444537483037E+00 -7.490942510733E+00
   95     7 N     7.490942510733E+00 -1.444537483037E+00 -1.444537483037E+00
   96     7 N    -1.444537483037E+00  7.490942510733E+00 -1.444537483037E+00
   97     7 N    -7.490942510733E+00  1.444537483037E+00 -1.444537483037E+00
   98     7 N     1.444537483037E+00  7.490942510733E+00  1.444537483037E+00
   99     7 N     7.490942510733E+00  1.444537483037E+00  1.444537483037E+00
  100     7 N     1.444537483037E+00 -7.490942510733E+00 -1.444537483037E+00
  101     7 N    -7.490942510733E+00 -1.444537483037E+00  1.444537483037E+00
  102     7 N    -1.444537483037E+00 -7.490942510733E+00  1.444537483037E+00
  103     8 O    -1.905376738208E+00 -3.755727011360E-01  7.123752114797E+00
  104     8 O     1.905376738208E+00  3.755727011360E-01  7.123752114797E+00
  105     8 O    -1.905376738208E+00  3.755727011360E-01 -7.123752114797E+00
  106     8 O     1.905376738208E+00 -3.755727011360E-01 -7.123752114797E+00
  107     8 O     7.123752114797E+00 -1.905376738208E+00 -3.755727011360E-01
  108     8 O    -3.755727011360E-01  7.123752114797E+00 -1.905376738208E+00
  109     8 O    -7.123752114797E+00  1.905376738208E+00 -3.755727011360E-01
  110     8 O     3.755727011360E-01  7.123752114797E+00  1.905376738208E+00
  111     8 O     7.123752114797E+00  1.905376738208E+00  3.755727011360E-01
  112     8 O     3.755727011360E-01 -7.123752114797E+00 -1.905376738208E+00
  113     8 O    -7.123752114797E+00 -1.905376738208E+00  3.755727011360E-01
  114     8 O    -3.755727011360E-01 -7.123752114797E+00  1.905376738208E+00
  115     8 O    -3.755727011360E-01 -1.905376738208E+00  7.123752114797E+00
  116     8 O     3.755727011360E-01  1.905376738208E+00  7.123752114797E+00
  117     8 O     3.755727011360E-01 -1.905376738208E+00 -7.123752114797E+00
  118     8 O    -3.755727011360E-01  1.905376738208E+00 -7.123752114797E+00
  119     8 O    -1.905376738208E+00  7.123752114797E+00 -3.755727011360E-01
  120     8 O     7.123752114797E+00 -3.755727011360E-01 -1.905376738208E+00
  121     8 O     1.905376738208E+00 -7.123752114797E+00 -3.755727011360E-01
  122     8 O     7.123752114797E+00  3.755727011360E-01  1.905376738208E+00
  123     8 O     1.905376738208E+00  7.123752114797E+00  3.755727011360E-01
  124     8 O    -7.123752114797E+00  3.755727011360E-01 -1.905376738208E+00
  125     8 O    -1.905376738208E+00 -7.123752114797E+00  3.755727011360E-01
  126     8 O    -7.123752114797E+00 -3.755727011360E-01  1.905376738208E+00

 *******************************************************************************
 *** PSEUDOPOTENTIAL INFORMATION ***
 *******************************************************************************

 ATOMIC NUMBER  30, NUCLEAR CHARGE 20.000, GIVEN IN INPUT       PSEUDOPOTENTIAL
   TYPE       EXPONENT      COEFF.    N      EXPONENT      COEFF.    N
  P0 TMS    34.1500000  399.9872820   0    14.5900000   85.4856550   0
  P1 TMS    39.7800000  277.1489600   0    14.9500000   69.0522050   0
  P2 TMS    43.8000000  -34.1493490   0    14.9800000   -3.2918310   0

 *******************************************************************************
 LOCAL ATOMIC FUNCTIONS BASIS SET
 *******************************************************************************
   ATOM   X(AU)   Y(AU)   Z(AU)  N. TYPE  EXPONENT  S COEF   P COEF   D/F/G COEF
 *******************************************************************************
   1 ZN  16.263 -24.395   0.000
                                  1 S  
                                         3.032E+01 2.191E-01 0.000E+00 0.000E+00
                                         1.632E+01-2.326E-01 0.000E+00 0.000E+00
                                         1.141E+01-9.547E-01 0.000E+00 0.000E+00
                                  2 S  
                                         2.569E+00 1.000E+00 0.000E+00 0.000E+00
                                  3 S  
                                         1.063E+00 1.000E+00 0.000E+00 0.000E+00
                                  4 S  
                                         2.500E-01 1.000E+00 0.000E+00 0.000E+00
                                  5 S  
                                         1.200E-01 1.000E+00 0.000E+00 0.000E+00
                           6-     8 P  
                                         1.118E+02 0.000E+00 2.328E-02 0.000E+00
                                         1.913E+01 0.000E+00-1.010E+00 0.000E+00
                           9-    11 P  
                                         5.469E+00 0.000E+00 3.202E-01 0.000E+00
                                         2.506E+00 0.000E+00 7.181E-01 0.000E+00
                          12-    14 P  
                                         9.419E-01 0.000E+00 1.000E+00 0.000E+00
                          15-    17 P  
                                         2.500E-01 0.000E+00 1.000E+00 0.000E+00
                          18-    20 P  
                                         1.200E-01 0.000E+00 1.000E+00 0.000E+00
                          21-    25 D  
                                         4.465E+01 0.000E+00 0.000E+00 4.725E-02
                                         1.344E+01 0.000E+00 0.000E+00 2.189E-01
                                         4.682E+00 0.000E+00 0.000E+00 4.525E-01
                                         1.603E+00 0.000E+00 0.000E+00 5.186E-01
                          26-    30 D  
                                         4.828E-01 0.000E+00 0.000E+00 1.000E+00
                          31-    35 D  
                                         1.100E-01 0.000E+00 0.000E+00 1.000E+00
                          36-    42 F  
                                         2.614E+00 0.000E+00 0.000E+00 1.000E+00
   2 ZN   0.000 -24.395  16.263
   3 ZN  -0.000  16.263 -24.395
   4 ZN -24.395   0.000  16.263
   5 ZN -24.395  16.263   0.000
   6 ZN  16.263   0.000 -24.395
   7 C   -4.202  -4.202  15.843
                                253 S  
                                         4.563E+03 1.967E-03 0.000E+00 0.000E+00
                                         6.820E+02 1.523E-02 0.000E+00 0.000E+00
                                         1.550E+02 7.613E-02 0.000E+00 0.000E+00
                                         4.446E+01 2.608E-01 0.000E+00 0.000E+00
                                         1.303E+01 6.165E-01 0.000E+00 0.000E+00
                                         1.828E+00 2.210E-01 0.000E+00 0.000E+00
                         254-   257 SP 
                                         2.096E+01 1.147E-01 4.025E-02 0.000E+00
                                         4.803E+00 9.200E-01 2.376E-01 0.000E+00
                                         1.459E+00-3.031E-03 8.159E-01 0.000E+00
                         258-   261 SP 
                                         4.835E-01 1.000E+00 1.000E+00 0.000E+00
                         262-   265 SP 
                                         1.456E-01 1.000E+00 1.000E+00 0.000E+00
                         266-   270 D  
                                         6.260E-01 0.000E+00 0.000E+00 1.000E+00
   8 C    4.202   4.202  15.843
   9 C   -4.202   4.202 -15.843
  10 C    4.202  -4.202 -15.843
  11 C   15.843  -4.202  -4.202
  12 C   -4.202  15.843  -4.202
  13 C  -15.843   4.202  -4.202
  14 C    4.202  15.843   4.202
  15 C   15.843   4.202   4.202
  16 C    4.202 -15.843  -4.202
  17 C  -15.843  -4.202   4.202
  18 C   -4.202 -15.843   4.202
  19 C   10.879   9.029   1.902
  20 C  -10.879  -9.029   1.902
  21 C   10.879  -9.029  -1.902
  22 C  -10.879   9.029  -1.902
  23 C    1.902  10.879   9.029
  24 C    9.029   1.902  10.879
  25 C   -1.902 -10.879   9.029
  26 C   -9.029   1.902 -10.879
  27 C    1.902 -10.879  -9.029
  28 C   -9.029  -1.902  10.879
  29 C   -1.902  10.879  -9.029
  30 C    9.029  -1.902 -10.879
  31 C    9.029  10.879   1.902
  32 C   -9.029 -10.879   1.902
  33 C   -9.029  10.879  -1.902
  34 C    9.029 -10.879  -1.902
  35 C   10.879   1.902   9.029
  36 C    1.902   9.029  10.879
  37 C  -10.879  -1.902   9.029
  38 C    1.902  -9.029 -10.879
  39 C  -10.879   1.902  -9.029
  40 C   -1.902  -9.029  10.879
  41 C   10.879  -1.902  -9.029
  42 C   -1.902   9.029 -10.879
  43 H   10.915   7.220   2.836
                                901 S  
                                         3.387E+01 2.549E-02 0.000E+00 0.000E+00
                                         5.095E+00 1.904E-01 0.000E+00 0.000E+00
                                         1.159E+00 8.522E-01 0.000E+00 0.000E+00
                                902 S  
                                         3.258E-01 1.000E+00 0.000E+00 0.000E+00
                                903 S  
                                         1.027E-01 1.000E+00 0.000E+00 0.000E+00
                         904-   906 P  
                                         7.500E-01 0.000E+00 1.000E+00 0.000E+00
  44 H  -10.915  -7.220   2.836
  45 H   10.915  -7.220  -2.836
  46 H  -10.915   7.220  -2.836
  47 H    2.836  10.915   7.220
  48 H    7.220   2.836  10.915
  49 H   -2.836 -10.915   7.220
  50 H   -7.220   2.836 -10.915
  51 H    2.836 -10.915  -7.220
  52 H   -7.220  -2.836  10.915
  53 H   -2.836  10.915  -7.220
  54 H    7.220  -2.836 -10.915
  55 H    7.220  10.915   2.836
  56 H   -7.220 -10.915   2.836
  57 H   -7.220  10.915  -2.836
  58 H    7.220 -10.915  -2.836
  59 H   10.915   2.836   7.220
  60 H    2.836   7.220  10.915
  61 H  -10.915  -2.836   7.220
  62 H    2.836  -7.220 -10.915
  63 H  -10.915   2.836  -7.220
  64 H   -2.836  -7.220  10.915
  65 H   10.915  -2.836  -7.220
  66 H   -2.836   7.220 -10.915
  67 N   12.807   9.806   0.411
                               1045 S  
                                         6.293E+03 1.970E-03 0.000E+00 0.000E+00
                                         9.490E+02 1.496E-02 0.000E+00 0.000E+00
                                         2.188E+02 7.350E-02 0.000E+00 0.000E+00
                                         6.369E+01 2.489E-01 0.000E+00 0.000E+00
                                         1.883E+01 6.025E-01 0.000E+00 0.000E+00
                                         2.720E+00 2.562E-01 0.000E+00 0.000E+00
                        1046-  1049 SP 
                                         3.063E+01 1.119E-01 3.831E-02 0.000E+00
                                         7.026E+00 9.217E-01 2.374E-01 0.000E+00
                                         2.112E+00-2.569E-03 8.176E-01 0.000E+00
                        1050-  1053 SP 
                                         6.840E-01 1.000E+00 1.000E+00 0.000E+00
                        1054-  1057 SP 
                                         2.009E-01 1.000E+00 1.000E+00 0.000E+00
                        1058-  1062 D  
                                         9.130E-01 0.000E+00 0.000E+00 1.000E+00
  68 N  -12.807  -9.806   0.411
  69 N   12.807  -9.806  -0.411
  70 N  -12.807   9.806  -0.411
  71 N    0.411  12.807   9.806
  72 N    9.806   0.411  12.807
  73 N   -0.411 -12.807   9.806
  74 N   -9.806   0.411 -12.807
  75 N    0.411 -12.807  -9.806
  76 N   -9.806  -0.411  12.807
  77 N   -0.411  12.807  -9.806
  78 N    9.806  -0.411 -12.807
  79 N    9.806  12.807   0.411
  80 N   -9.806 -12.807   0.411
  81 N   -9.806  12.807  -0.411
  82 N    9.806 -12.807  -0.411
  83 N   12.807   0.411   9.806
  84 N    0.411   9.806  12.807
  85 N  -12.807  -0.411   9.806
  86 N    0.411  -9.806 -12.807
  87 N  -12.807   0.411  -9.806
  88 N   -0.411  -9.806  12.807
  89 N   12.807  -0.411  -9.806
  90 N   -0.411   9.806 -12.807
  91 N   -2.730  -2.730  14.156
  92 N    2.730   2.730  14.156
  93 N   -2.730   2.730 -14.156
  94 N    2.730  -2.730 -14.156
  95 N   14.156  -2.730  -2.730
  96 N   -2.730  14.156  -2.730
  97 N  -14.156   2.730  -2.730
  98 N    2.730  14.156   2.730
  99 N   14.156   2.730   2.730
 100 N    2.730 -14.156  -2.730
 101 N  -14.156  -2.730   2.730
 102 N   -2.730 -14.156   2.730
 103 O   -3.601  -0.710  13.462
                               1693 S  
                                         8.588E+03 1.895E-03 0.000E+00 0.000E+00
                                         1.297E+03 1.439E-02 0.000E+00 0.000E+00
                                         2.993E+02 7.073E-02 0.000E+00 0.000E+00
                                         8.738E+01 2.400E-01 0.000E+00 0.000E+00
                                         2.568E+01 5.948E-01 0.000E+00 0.000E+00
                                         3.740E+00 2.808E-01 0.000E+00 0.000E+00
                        1694-  1697 SP 
                                         4.212E+01 1.139E-01 3.651E-02 0.000E+00
                                         9.628E+00 9.208E-01 2.372E-01 0.000E+00
                                         2.853E+00-3.274E-03 8.197E-01 0.000E+00
                        1698-  1701 SP 
                                         9.057E-01 1.000E+00 1.000E+00 0.000E+00
                        1702-  1705 SP 
                                         2.556E-01 1.000E+00 1.000E+00 0.000E+00
                        1706-  1710 D  
                                         1.292E+00 0.000E+00 0.000E+00 1.000E+00
 104 O    3.601   0.710  13.462
 105 O   -3.601   0.710 -13.462
 106 O    3.601  -0.710 -13.462
 107 O   13.462  -3.601  -0.710
 108 O   -0.710  13.462  -3.601
 109 O  -13.462   3.601  -0.710
 110 O    0.710  13.462   3.601
 111 O   13.462   3.601   0.710
 112 O    0.710 -13.462  -3.601
 113 O  -13.462  -3.601   0.710
 114 O   -0.710 -13.462   3.601
 115 O   -0.710  -3.601  13.462
 116 O    0.710   3.601  13.462
 117 O    0.710  -3.601 -13.462
 118 O   -0.710   3.601 -13.462
 119 O   -3.601  13.462  -0.710
 120 O   13.462  -0.710  -3.601
 121 O    3.601 -13.462  -0.710
 122 O   13.462   0.710   3.601
 123 O    3.601  13.462   0.710
 124 O  -13.462   0.710  -3.601
 125 O   -3.601 -13.462   0.710
 126 O  -13.462  -0.710   3.601
 INFORMATION **** SET_MPP **** PCRYSTAL CALCULATION
 INFORMATION **** READM2 **** NEW DEFAULT: FOCK/KS MATRIX MIXING SET TO 30 %
 INFORMATION **** READM2 **** NEW DEFAULT: FULL DIRECT SCF MODE
 INFORMATION **** READM2 **** NEW DEFAULT: COULOMB BIPOLAR BUFFER SET TO 32 Mb
 INFORMATION **** READM2 **** NEW DEFAULT: EXCHANGE BIPOLAR BUFFER SET TO 32 Mb

 *******************************************************************************
 NEW DEFAULT: DFT INTEGRATION GRID INCREASED TO XLGRID
 NEW DEFAULT: DIIS ACCELERATOR ACTIVE
 USE KEYWORD NODIIS TO TURN IT OFF
 *******************************************************************************

 INFORMATION **** DFTD3_INPUT **** PERFORM LATEST DISPERSION CORRECTION DFT-D3(BJ) WITH AUTOMATIC PARAMETER SETUP
 PLEASE CITE:
 (1) DFT-D3 Reference
  S. Grimme, J. Antony, S. Ehrlich, and H. Krieg, J. Chem. Phys. 132 (2010), 154104
 (2) BJ-Damping Reference
  S. Grimme, S. Ehrlich, and L. Goerigk, J. Comput. Chem. 32 (2011), 1456-1465
 (3) General DFT-D Review
  S. Grimme, A. Hansen, J. G. Brandenburg, and C. Bannwarth,
  Chem. Rev. 116 (2016), 5105-5154

 INFORMATION **** TOLINTEG **** COULOMB AND EXCHANGE SERIES TOLERANCES MODIFIED
 INFORMATION **** TOLDEE **** SCF TOL ON TOTAL ENERGY SET TO           8
 INFORMATION **** DFTD3_INPUT **** PERFORM DISPERSION CORRECTION DFT-D3(BJ) IN THE BECKE-JOHNSON DAMPING SCHEME

 PLEASE CITE:
 (1) DFT-D3 Reference
  S. Grimme, J. Antony, S. Ehrlich, and H. Krieg, J. Chem. Phys. 132 (2010), 154104
 (2) BJ-Damping Reference
  S. Grimme, S. Ehrlich, and L. Goerigk, J. Comput. Chem. 32 (2011), 1456-1465
 (3) General DFT-D Review
  S. Grimme, A. Hansen, J. G. Brandenburg, and C. Bannwarth,
  Chem. Rev. 116 (2016), 5105-5154

 *******************************************************************************
 N. OF ATOMS PER CELL       126  COULOMB OVERLAP TOL         (T1) 10**   -7
 NUMBER OF SHELLS           660  COULOMB PENETRATION TOL     (T2) 10**   -7
 NUMBER OF AO              2124  EXCHANGE OVERLAP TOL        (T3) 10**   -7
 N. OF ELECTRONS PER CELL   804  EXCHANGE PSEUDO OVP (F(G))  (T4) 10**  -10
 CORE ELECTRONS PER CELL    192  EXCHANGE PSEUDO OVP (P(G))  (T5) 10**  -40
 N. OF SYMMETRY OPERATORS    24  POLE ORDER IN MONO ZONE                  4
 *******************************************************************************
 TYPE OF CALCULATION :  RESTRICTED CLOSED SHELL
 KOHN-SHAM HAMILTONIAN

 (EXCHANGE)[CORRELATION] FUNCTIONAL:(PERDEW-BURKE-ERNZERHOF)[PERDEW-BURKE-ERNZERHOF]


 HYBRID EXCHANGE - PERCENTAGE OF FOCK EXCHANGE    25.0000
 CORE  PSEUDO POTENTIAL         TOL. ON PSEUDO              (TP) 10**- 6

 CAPPA:IS1  2;IS2  2;IS3  2; K PTS MONK NET   3; SYMMOPS:K SPACE  48;G SPACE  24

 *******************************************************************************
 MAX NUMBER OF SCF CYCLES      50  CONVERGENCE ON DELTAP        10**-18
 WEIGHT OF F(I) IN F(I+1)      30% CONVERGENCE ON ENERGY        10**- 8
 SHRINK. FACT.(MONKH.)    2  2  2  NUMBER OF K POINTS IN THE IBZ      3
 SHRINKING FACTOR(GILAT NET)    2  NUMBER OF K POINTS(GILAT NET)      3
 *******************************************************************************
 *** K POINTS COORDINATES (OBLIQUE COORDINATES IN UNITS OF IS =  2)
   1-R(  0  0  0)   2-R(  1  0  0)   3-R(  1  1  1)

 DIRECT LATTICE VECTORS COMPON. (A.U.)     RECIP. LATTICE VECTORS COMPON. (A.U.) 
        X            Y            Z              X            Y            Z
  -16.2632163   16.2632163   16.2632163      0.0000000    0.1931717    0.1931717
   16.2632163  -16.2632163   16.2632163      0.1931717    0.0000000    0.1931717
   16.2632163   16.2632163  -16.2632163      0.1931717    0.1931717    0.0000000

 DISK SPACE FOR EIGENVECTORS (FTN 10)    13534128 REALS

 SYMMETRY ADAPTION OF THE BLOCH FUNCTIONS ENABLED
 TTTTTTTTTTTTTTTTTTTTTTTTTTTTTT gordsh1     TELAPSE        1.33 TCPU        0.48

 MATRIX SIZE: P(G)10484616, F(G)  759420, P(G) IRR  224530, F(G) IRR   33569
 MAX G-VECTOR INDEX FOR 1- AND 2-ELECTRON INTEGRALS 181

 TTTTTTTTTTTTTTTTTTTTTTTTTTTTTT INPUT       TELAPSE        1.72 TCPU        0.86

 NEIGHBORS OF THE NON-EQUIVALENT ATOMS

 N = NUMBER OF NEIGHBORS AT DISTANCE R
    ATOM  N     R/ANG      R/AU   NEIGHBORS (ATOM LABELS AND CELL INDICES)
   1 ZN   4     2.0440     3.8626   67 N   -1 0-1   70 N   -1 1 0   86 N    0 1 0
                                    88 N   -1 0 0
   1 ZN   4     2.8438     5.3741  109 O   -1 1 0  111 O   -1 0-1  115 O   -1 0 0
                                   117 O    0 1 0
   1 ZN   4     3.0525     5.7684    7 C   -1 0 0   10 C    0 1 0   13 C   -1 1 0
                                    15 C   -1 0-1
   1 ZN   4     3.0586     5.7799   19 C   -1 0-1   22 C   -1 1 0   38 C    0 1 0
                                    40 C   -1 0 0
   1 ZN   4     3.2396     6.1220   43 H   -1 0-1   46 H   -1 1 0   62 H    0 1 0
                                    64 H   -1 0 0
   1 ZN   4     3.3914     6.4088   91 N   -1 0 0   94 N    0 1 0   97 N   -1 1 0
                                    99 N   -1 0-1

   7 C    2     1.3315     2.5162   67 N    0 0-1   79 N    0 0-1
   7 C    1     1.4183     2.6801   91 N    0 0 0
   7 C    2     2.1155     3.9977   19 C    0 0-1   31 C    0 0-1
   7 C    2     2.2594     4.2696  103 O    0 0 0  115 O    0 0 0
   7 C    2     3.0525     5.7684    1 ZN   1 0 0    5 ZN   0 1 0
   7 C    2     3.1245     5.9044  105 O    1 1 0  117 O    1 1 0

  19 C    1     1.0775     2.0362   43 H    0 0 0
  19 C    1     1.3535     2.5577   67 N    0 0 0
  19 C    1     1.3849     2.6170   31 C    0 0 0
  19 C    1     2.1155     3.9977    7 C    0 0 1
  19 C    1     2.2230     4.2009   79 N    0 0 0
  19 C    1     2.2339     4.2215   55 H    0 0 0

  43 H    1     1.0775     2.0362   19 C    0 0 0
  43 H    1     2.1266     4.0186   67 N    0 0 0
  43 H    1     2.2339     4.2215   31 C    0 0 0
  43 H    1     2.5982     4.9099  111 O    0 0 0
  43 H    1     2.7651     5.2253   55 H    0 0 0
  43 H    1     2.9309     5.5387   99 N    0 0 0

  67 N    1     1.3315     2.5162    7 C    0 0 1
  67 N    1     1.3535     2.5577   19 C    0 0 0
  67 N    1     2.0440     3.8626    1 ZN   1 0 1
  67 N    1     2.1266     4.0186   43 H    0 0 0
  67 N    1     2.2230     4.2009   31 C    0 0 0
  67 N    1     2.2456     4.2436   79 N    0 0 0

  91 N    2     1.2206     2.3066  103 O    0 0 0  115 O    0 0 0
  91 N    1     1.4183     2.6801    7 C    0 0 0
  91 N    2     2.4112     4.5566   67 N    0 0-1   79 N    0 0-1
  91 N    2     2.9309     5.5387   52 H    0 0 0   64 H    0 0 0
  91 N    2     3.2051     6.0567  105 O    1 1 0  117 O    1 1 0
  91 N    2     3.3914     6.4088    1 ZN   1 0 0    5 ZN   0 1 0

 103 O    1     1.2206     2.3066   91 N    0 0 0
 103 O    1     2.1635     4.0884  115 O    0 0 0
 103 O    1     2.2594     4.2696    7 C    0 0 0
 103 O    1     2.5982     4.9099   52 H    0 0 0
 103 O    1     2.6994     5.1011   79 N    0 0-1
 103 O    1     2.8438     5.3741    5 ZN   0 1 0


 SYMMETRY ALLOWED ELASTIC DISTORTION 1
  0.5773503  0.0000000  0.0000000
  0.0000000  0.5773503  0.0000000
  0.0000000  0.0000000  0.5773503

 SYMMETRY ALLOWED INTERNAL DEGREE(S) OF FREEDOM:  16
 TTTTTTTTTTTTTTTTTTTTTTTTTTTTTT SYMM        TELAPSE        1.92 TCPU        1.07
 TTTTTTTTTTTTTTTTTTTTTTTTTTTTTT INT_SCREEN  TELAPSE        1.97 TCPU        1.11

 ************************************************************************
 ************************************************************************
 * ELAPIEZO OPTION, E. ALBANESE, A. ERBA, B. CIVALLERI, R. DOVESI       *
 *                                                                      *
 * IT IS ASSUMED THAT THE INPUT IS FROM AN OPTIMIZED RUN                *

 CONVERGENCE CRITERION FOR ENERGY, TOLDEE =          1.0000E-08
 CONVERGENCE CRITERION FOR RMS GRADIENT, TOLDEG =    3.0000E-04
 CONVERGENCE CRITERION FOR RMS DISPLACEMENT, TOLDEX  6.2000E-04
 MAGNITUDE OF STEPSIZE FOR ADIMENSIONAL STRAINS =    1.5000E-02
 NUMBER OF POINTS (TOTAL) IN NUMERICAL 2ND DERIVATIVE=        3
 ************************************************************************
 ************************************************************************

 ************************************************************************

  Y. NOEL POST DOC. TURIN 2002

  THIS ROUTINE EVALUATES THE NON ZERO ELEMENTS OF THE ELASTIC TENSOR 

  ORDER OF THE TENSOR : 4

 |  1 A    1 B    1 B     .      .      .     |
 |         1 A    1 B     .      .      .     |
 |                1 A     .      .      .     |
 |                       1 C     .      .     |
 |                              1 C     .     |
 |                                     1 C    |

 EACH  LETTER   CORRESPONDS  TO  AN  INDEPENDENT  COMPONENT.
 INTERDEPENDENT COMPONENTS (WITH SAME LETTER) ARE RELATED BY
 THE COEFFICIENT THAT PRECEEDS EACH LETTER.

 ************************************************************************


 ************************************************************************

  Y. NOEL POST DOC. TURIN 2002

  THIS ROUTINE EVALUATES THE NON ZERO ELEMENTS OF THE PIEZOELECTRIC TENSOR 

  ORDER OF THE TENSOR : 3

 |   .      .      .     1 A     .      .     |
 |   .      .      .      .     1 A     .     |
 |   .      .      .      .      .     1 A    |

 EACH  LETTER   CORRESPONDS  TO  AN  INDEPENDENT  COMPONENT.
 INTERDEPENDENT COMPONENTS (WITH SAME LETTER) ARE RELATED BY
 THE COEFFICIENT THAT PRECEEDS EACH LETTER.

 ************************************************************************


 LIST OF ACTIVE DEFORMATIONS: 
             4

 ************************************************************************
 CLAMPED ION APPROXIMATION - NO RELAXATION OF ATOMIC POSITIONS
 ************************************************************************

 INFORMATION **** EXCBUF **** EXCH. BIPO BUFFER: WORDS USED =     4000000
 WARNING **** EXCBUF **** EXCH. BIPO BUFFER TOO SMALL - TO AVOID I/O SET EXCHSIZE =     6488154

 DFT PARAMETERS

     ATOM       ELECTRONS   NET CHARGE   R(ANGSTROM)
   1 230  ZN     20.0000      0.0000     1.37000000
   7   6  C       6.0000      0.0000     0.77000000
  43   1  H       1.0000      0.0000     1.11000000
  67   7  N       7.0000      0.0000     0.74000000
 103   8  O       8.0000      0.0000     0.74000000

 SIZE OF GRID=     334074
 TTTTTTTTTTTTTTTTTTTTTTTTTTTTTT MAKE_GRID2  TELAPSE        3.73 TCPU        2.80
 BECKE WEIGHT FUNCTION
 RADSAFE =     2.00
 TOLERANCES - DENSITY:10**- 6; POTENTIAL:10**- 9; GRID WGT:10**-14

 RADIAL INTEGRATION  - INTERVALS (POINTS,UPPER LIMIT):            1( 99,  4.0*R)

 ANGULAR INTEGRATION - INTERVALS (ACCURACY LEVEL [N. POINTS] UPPER LIMIT):
  1(  6[ 146]   0.2)  2( 11[ 302]   0.5)  3( 14[ 590]   0.9)  4( 18[1454]   3.5)
  5( 14[ 590]9999.0)
 TTTTTTTTTTTTTTTTTTTTTTTTTTTTTT INT_CALC    TELAPSE        3.78 TCPU        2.85
 EEEEEEEEEE INT_CALC TERMINATION  DATE 07 07 2020 TIME 16:20:46.4

 *******************************************************************************
 ZIF-65 (cif CCDC 917446, CIMFUB)                                                
 CRYSTAL - SCF - TYPE OF CALCULATION :  RESTRICTED CLOSED SHELL
 *******************************************************************************

 CAPPA:IS1  2;IS2  2;IS3  2; K PTS MONK NET   3; SYMMOPS:K SPACE  48;G SPACE  24

 TTTTTTTTTTTTTTTTTTTTTTTTTTTTTT SDIK        TELAPSE        4.11 TCPU        3.18

 AAAAAAAAAAAAAAAAAAAAAAAAAAAAAAAAAAAAAAAAAAAAAAAAAAAAAAAAAAAAAAAAAAAAAAAAAAAAAAA
         ATOMIC WAVEFUNCTION(S)


 NUCLEAR CHARGE 20.0  SYMMETRY SPECIES            S    P    D
 N. ELECTRONS   20.0  NUMBER OF PRIMITIVE GTOS    7    7    6
                      NUMBER OF CONTRACTED GTOS   5    5    3
                      NUMBER OF CLOSED SHELLS     2    1    1
                      OPEN SHELL OCCUPATION       0    0    0

  ZNUC SCFIT  TOTAL HF ENERGY   KINETIC ENERGY   VIRIAL THEOREM ACCURACY
  20.0  35   -2.259494290E+02  1.538488917E+02 -2.468645152E+00  3.9E-06

 NUCLEAR CHARGE  6.0  SYMMETRY SPECIES            S    P
 N. ELECTRONS    6.0  NUMBER OF PRIMITIVE GTOS   11    5
                      NUMBER OF CONTRACTED GTOS   4    3
                      NUMBER OF CLOSED SHELLS     2    0
                      OPEN SHELL OCCUPATION       0    2

  ZNUC SCFIT  TOTAL HF ENERGY   KINETIC ENERGY   VIRIAL THEOREM ACCURACY
   6.0  11   -3.768480057E+01  3.769831118E+01 -1.999641612E+00  2.0E-06

 NUCLEAR CHARGE  1.0  SYMMETRY SPECIES            S
 N. ELECTRONS    1.0  NUMBER OF PRIMITIVE GTOS    5
                      NUMBER OF CONTRACTED GTOS   3
                      NUMBER OF CLOSED SHELLS     0
                      OPEN SHELL OCCUPATION       1

  ZNUC SCFIT  TOTAL HF ENERGY   KINETIC ENERGY   VIRIAL THEOREM ACCURACY
   1.0   1   -4.998098153E-01  4.997907537E-01 -2.000038139E+00  9.6E-17

 NUCLEAR CHARGE  7.0  SYMMETRY SPECIES            S    P
 N. ELECTRONS    7.0  NUMBER OF PRIMITIVE GTOS   11    5
                      NUMBER OF CONTRACTED GTOS   4    3
                      NUMBER OF CLOSED SHELLS     2    0
                      OPEN SHELL OCCUPATION       0    3

  ZNUC SCFIT  TOTAL HF ENERGY   KINETIC ENERGY   VIRIAL THEOREM ACCURACY
   7.0  11   -5.439473665E+01  5.441433682E+01 -1.999639798E+00  3.6E-06

 NUCLEAR CHARGE  8.0  SYMMETRY SPECIES            S    P
 N. ELECTRONS    8.0  NUMBER OF PRIMITIVE GTOS   11    5
                      NUMBER OF CONTRACTED GTOS   4    3
                      NUMBER OF CLOSED SHELLS     2    0
                      OPEN SHELL OCCUPATION       0    4

  ZNUC SCFIT  TOTAL HF ENERGY   KINETIC ENERGY   VIRIAL THEOREM ACCURACY
   8.0  13   -7.479861895E+01  7.482603849E+01 -1.999633556E+00  2.7E-06

 AAAAAAAAAAAAAAAAAAAAAAAAAAAAAAAAAAAAAAAAAAAAAAAAAAAAAAAAAAAAAAAAAAAAAAAAAAAAAAA

 CHARGE NORMALIZATION FACTOR   1.00000000
 TOTAL ATOMIC CHARGES:
  20.0000000  20.0000000  20.0000000  20.0000000  20.0000000  20.0000000
   6.0000000   6.0000000   6.0000000   6.0000000   6.0000000   6.0000000
   6.0000000   6.0000000   6.0000000   6.0000000   6.0000000   6.0000000
   6.0000000   6.0000000   6.0000000   6.0000000   6.0000000   6.0000000
   6.0000000   6.0000000   6.0000000   6.0000000   6.0000000   6.0000000
   6.0000000   6.0000000   6.0000000   6.0000000   6.0000000   6.0000000
   6.0000000   6.0000000   6.0000000   6.0000000   6.0000000   6.0000000
   1.0000000   1.0000000   1.0000000   1.0000000   1.0000000   1.0000000
   1.0000000   1.0000000   1.0000000   1.0000000   1.0000000   1.0000000
   1.0000000   1.0000000   1.0000000   1.0000000   1.0000000   1.0000000
   1.0000000   1.0000000   1.0000000   1.0000000   1.0000000   1.0000000
   7.0000000   7.0000000   7.0000000   7.0000000   7.0000000   7.0000000
   7.0000000   7.0000000   7.0000000   7.0000000   7.0000000   7.0000000
   7.0000000   7.0000000   7.0000000   7.0000000   7.0000000   7.0000000
   7.0000000   7.0000000   7.0000000   7.0000000   7.0000000   7.0000000
   7.0000000   7.0000000   7.0000000   7.0000000   7.0000000   7.0000000
   7.0000000   7.0000000   7.0000000   7.0000000   7.0000000   7.0000000
   8.0000000   8.0000000   8.0000000   8.0000000   8.0000000   8.0000000
   8.0000000   8.0000000   8.0000000   8.0000000   8.0000000   8.0000000
   8.0000000   8.0000000   8.0000000   8.0000000   8.0000000   8.0000000
   8.0000000   8.0000000   8.0000000   8.0000000   8.0000000   8.0000000
 TTTTTTTTTTTTTTTTTTTTTTTTTTTTTT MOQGAD      TELAPSE        5.31 TCPU        4.38
 TTTTTTTTTTTTTTTTTTTTTTTTTTTTTT SHELLXN     TELAPSE       10.70 TCPU        8.55
 TTTTTTTTTTTTTTTTTTTTTTTTTTTTTT MONMO3      TELAPSE       11.33 TCPU        9.17
 NUMERICALLY INTEGRATED DENSITY    804.0001165581
 TTTTTTTTTTTTTTTTTTTTTTTTTTTTTT NUMDFT      TELAPSE       11.85 TCPU        9.69
 CYC   0 ETOT(AU) -6.549938744116E+03 DETOT -6.55E+03 tst  0.00E+00 PX  1.00E+00
 TTTTTTTTTTTTTTTTTTTTTTTTTTTTTT DIIS        TELAPSE       11.90 TCPU        9.74
 TTTTTTTTTTTTTTTTTTTTTTTTTTTTTT FDIK        TELAPSE       13.75 TCPU       11.48
 INSULATING STATE
 TOP OF VALENCE BANDS -    BAND    402; K    3; EIG -2.9598120E-01 AU
 TOP OF VALENCE BANDS -    BAND    402; K    1; EIG -2.9753050E-01 AU
 BOTTOM OF VIRTUAL BANDS - BAND    403; K    2; EIG -1.5847716E-01 AU
 INDIRECT ENERGY BAND GAP:   3.7417 eV
 BOTTOM OF VIRTUAL BANDS - BAND    403; K    1; EIG -1.5829391E-01 AU
 TTTTTTTTTTTTTTTTTTTTTTTTTTTTTT PDIG        TELAPSE       13.96 TCPU       11.69
 CHARGE NORMALIZATION FACTOR   1.00000000
 TOTAL ATOMIC CHARGES:
  18.3886711  18.3886711  18.3886711  18.3886711  18.3886711  18.3886711
   5.3171332   5.3171332   5.3171332   5.3171332   5.3171332   5.3171332
   5.3171332   5.3171332   5.3171332   5.3171332   5.3171332   5.3171332
   6.1619787   6.1619787   6.1619787   6.1619787   6.1619787   6.1619787
   6.1619787   6.1619787   6.1619787   6.1619787   6.1619787   6.1619787
   6.1619787   6.1619787   6.1619787   6.1619787   6.1619787   6.1619787
   6.1619787   6.1619787   6.1619787   6.1619787   6.1619787   6.1619787
   0.7971382   0.7971382   0.7971382   0.7971382   0.7971382   0.7971382
   0.7971382   0.7971382   0.7971382   0.7971382   0.7971382   0.7971382
   0.7971382   0.7971382   0.7971382   0.7971382   0.7971382   0.7971382
   0.7971382   0.7971382   0.7971382   0.7971382   0.7971382   0.7971382
   7.6517055   7.6517055   7.6517055   7.6517055   7.6517055   7.6517055
   7.6517055   7.6517055   7.6517055   7.6517055   7.6517055   7.6517055
   7.6517055   7.6517055   7.6517055   7.6517055   7.6517055   7.6517055
   7.6517055   7.6517055   7.6517055   7.6517055   7.6517055   7.6517055
   6.1258510   6.1258510   6.1258510   6.1258510   6.1258510   6.1258510
   6.1258510   6.1258510   6.1258510   6.1258510   6.1258510   6.1258510
   8.5705177   8.5705177   8.5705177   8.5705177   8.5705177   8.5705177
   8.5705177   8.5705177   8.5705177   8.5705177   8.5705177   8.5705177
   8.5705177   8.5705177   8.5705177   8.5705177   8.5705177   8.5705177
   8.5705177   8.5705177   8.5705177   8.5705177   8.5705177   8.5705177
 TTTTTTTTTTTTTTTTTTTTTTTTTTTTTT MOQGAD      TELAPSE       13.98 TCPU       11.71
 TTTTTTTTTTTTTTTTTTTTTTTTTTTTTT SHELLXN     TELAPSE       20.97 TCPU       16.20
 TTTTTTTTTTTTTTTTTTTTTTTTTTTTTT MONMO3      TELAPSE       22.96 TCPU       18.20
 NUMERICALLY INTEGRATED DENSITY    804.0001060396
 TTTTTTTTTTTTTTTTTTTTTTTTTTTTTT NUMDFT      TELAPSE       23.97 TCPU       19.21
 CYC   1 ETOT(AU) -6.517953594856E+03 DETOT  3.20E+01 tst  0.00E+00 PX  1.00E+00
 TTTTTTTTTTTTTTTTTTTTTTTTTTTTTT DIIS        TELAPSE       25.37 TCPU       20.61
 DIIS TEST: 0.55305E+02 AT SCF   CYCLE   1 - MIX   30 %
 TTTTTTTTTTTTTTTTTTTTTTTTTTTTTT FDIK        TELAPSE       30.53 TCPU       24.55
 INSULATING STATE
 TOP OF VALENCE BANDS -    BAND    402; K    3; EIG -2.3845970E-01 AU
 TOP OF VALENCE BANDS -    BAND    402; K    1; EIG -2.3979175E-01 AU
 BOTTOM OF VIRTUAL BANDS - BAND    403; K    3; EIG -1.4605715E-01 AU
 DIRECT ENERGY BAND GAP:   2.5144 eV
 BOTTOM OF VIRTUAL BANDS - BAND    403; K    1; EIG -1.4474832E-01 AU
 TTTTTTTTTTTTTTTTTTTTTTTTTTTTTT PDIG        TELAPSE       30.77 TCPU       24.79
 CHARGE NORMALIZATION FACTOR   1.00000000
 TOTAL ATOMIC CHARGES:
  18.7490717  18.7490717  18.7490717  18.7490717  18.7490717  18.7490717
   5.6693037   5.6693037   5.6693037   5.6693037   5.6693037   5.6693037
   5.6693037   5.6693037   5.6693037   5.6693037   5.6693037   5.6693037
   5.7784398   5.7784398   5.7784398   5.7784398   5.7784398   5.7784398
   5.7784398   5.7784398   5.7784398   5.7784398   5.7784398   5.7784398
   5.7784398   5.7784398   5.7784398   5.7784398   5.7784398   5.7784398
   5.7784398   5.7784398   5.7784398   5.7784398   5.7784398   5.7784398
   0.9248044   0.9248044   0.9248044   0.9248044   0.9248044   0.9248044
   0.9248044   0.9248044   0.9248044   0.9248044   0.9248044   0.9248044
   0.9248044   0.9248044   0.9248044   0.9248044   0.9248044   0.9248044
   0.9248044   0.9248044   0.9248044   0.9248044   0.9248044   0.9248044
   7.4985136   7.4985136   7.4985136   7.4985136   7.4985136   7.4985136
   7.4985136   7.4985136   7.4985136   7.4985136   7.4985136   7.4985136
   7.4985136   7.4985136   7.4985136   7.4985136   7.4985136   7.4985136
   7.4985136   7.4985136   7.4985136   7.4985136   7.4985136   7.4985136
   7.4346463   7.4346463   7.4346463   7.4346463   7.4346463   7.4346463
   7.4346463   7.4346463   7.4346463   7.4346463   7.4346463   7.4346463
   8.0589994   8.0589994   8.0589994   8.0589994   8.0589994   8.0589994
   8.0589994   8.0589994   8.0589994   8.0589994   8.0589994   8.0589994
   8.0589994   8.0589994   8.0589994   8.0589994   8.0589994   8.0589994
   8.0589994   8.0589994   8.0589994   8.0589994   8.0589994   8.0589994
 TTTTTTTTTTTTTTTTTTTTTTTTTTTTTT MOQGAD      TELAPSE       30.79 TCPU       24.81
 TTTTTTTTTTTTTTTTTTTTTTTTTTTTTT SHELLXN     TELAPSE       79.07 TCPU       29.27
 TTTTTTTTTTTTTTTTTTTTTTTTTTTTTT MONMO3      TELAPSE      109.33 TCPU       59.52
 NUMERICALLY INTEGRATED DENSITY    804.0001099760
 TTTTTTTTTTTTTTTTTTTTTTTTTTTTTT NUMDFT      TELAPSE      110.31 TCPU       60.51
 CYC   2 ETOT(AU) -6.517845811351E+03 DETOT  1.08E-01 tst  1.94E-02 PX  2.28E-01
 TTTTTTTTTTTTTTTTTTTTTTTTTTTTTT DIIS        TELAPSE      110.38 TCPU       60.58
 DIIS TEST: 0.58585E+02 AT SCF   CYCLE   2 - DIIS ACTIVE - HISTORY:     2 CYCLES
 TTTTTTTTTTTTTTTTTTTTTTTTTTTTTT FDIK        TELAPSE      110.85 TCPU       60.94
 INSULATING STATE
 TOP OF VALENCE BANDS -    BAND    402; K    3; EIG -2.3965854E-01 AU
 TOP OF VALENCE BANDS -    BAND    402; K    1; EIG -2.4141764E-01 AU
 BOTTOM OF VIRTUAL BANDS - BAND    403; K    2; EIG -7.4370864E-02 AU
 INDIRECT ENERGY BAND GAP:   4.4977 eV
 BOTTOM OF VIRTUAL BANDS - BAND    403; K    1; EIG -7.4126202E-02 AU
 TTTTTTTTTTTTTTTTTTTTTTTTTTTTTT PDIG        TELAPSE      111.07 TCPU       61.16
 CHARGE NORMALIZATION FACTOR   1.00000000
 TOTAL ATOMIC CHARGES:
  18.5642549  18.5642549  18.5642549  18.5642549  18.5642549  18.5642549
   5.3120962   5.3120962   5.3120962   5.3120962   5.3120962   5.3120962
   5.3120962   5.3120962   5.3120962   5.3120962   5.3120962   5.3120962
   6.0456656   6.0456656   6.0456656   6.0456656   6.0456656   6.0456656
   6.0456656   6.0456656   6.0456656   6.0456656   6.0456656   6.0456656
   6.0456656   6.0456656   6.0456656   6.0456656   6.0456656   6.0456656
   6.0456656   6.0456656   6.0456656   6.0456656   6.0456656   6.0456656
   0.8832046   0.8832046   0.8832046   0.8832046   0.8832046   0.8832046
   0.8832046   0.8832046   0.8832046   0.8832046   0.8832046   0.8832046
   0.8832046   0.8832046   0.8832046   0.8832046   0.8832046   0.8832046
   0.8832046   0.8832046   0.8832046   0.8832046   0.8832046   0.8832046
   7.5963596   7.5963596   7.5963596   7.5963596   7.5963596   7.5963596
   7.5963596   7.5963596   7.5963596   7.5963596   7.5963596   7.5963596
   7.5963596   7.5963596   7.5963596   7.5963596   7.5963596   7.5963596
   7.5963596   7.5963596   7.5963596   7.5963596   7.5963596   7.5963596
   6.7951984   6.7951984   6.7951984   6.7951984   6.7951984   6.7951984
   6.7951984   6.7951984   6.7951984   6.7951984   6.7951984   6.7951984
   8.2800592   8.2800592   8.2800592   8.2800592   8.2800592   8.2800592
   8.2800592   8.2800592   8.2800592   8.2800592   8.2800592   8.2800592
   8.2800592   8.2800592   8.2800592   8.2800592   8.2800592   8.2800592
   8.2800592   8.2800592   8.2800592   8.2800592   8.2800592   8.2800592
 TTTTTTTTTTTTTTTTTTTTTTTTTTTTTT MOQGAD      TELAPSE      111.08 TCPU       61.17
 TTTTTTTTTTTTTTTTTTTTTTTTTTTTTT SHELLXN     TELAPSE      116.16 TCPU       65.50
 TTTTTTTTTTTTTTTTTTTTTTTTTTTTTT MONMO3      TELAPSE      116.84 TCPU       66.18
 NUMERICALLY INTEGRATED DENSITY    804.0000948927
 TTTTTTTTTTTTTTTTTTTTTTTTTTTTTT NUMDFT      TELAPSE      117.83 TCPU       67.17
 CYC   3 ETOT(AU) -6.520327858364E+03 DETOT -2.48E+00 tst  6.56E-03 PX  1.41E-01
 TTTTTTTTTTTTTTTTTTTTTTTTTTTTTT DIIS        TELAPSE      117.90 TCPU       67.24
 DIIS TEST: 0.13478E+01 AT SCF   CYCLE   3 - DIIS ACTIVE - HISTORY:     3 CYCLES
 TTTTTTTTTTTTTTTTTTTTTTTTTTTTTT FDIK        TELAPSE      118.39 TCPU       67.63
 INSULATING STATE
 TOP OF VALENCE BANDS -    BAND    402; K    3; EIG -2.4848086E-01 AU
 TOP OF VALENCE BANDS -    BAND    402; K    1; EIG -2.5010648E-01 AU
 BOTTOM OF VIRTUAL BANDS - BAND    403; K    2; EIG -9.7251324E-02 AU
 INDIRECT ENERGY BAND GAP:   4.1152 eV
 BOTTOM OF VIRTUAL BANDS - BAND    403; K    1; EIG -9.7047457E-02 AU
 TTTTTTTTTTTTTTTTTTTTTTTTTTTTTT PDIG        TELAPSE      118.61 TCPU       67.84
 CHARGE NORMALIZATION FACTOR   1.00000000
 TOTAL ATOMIC CHARGES:
  18.5024974  18.5024974  18.5024974  18.5024974  18.5024974  18.5024974
   5.4073004   5.4073004   5.4073004   5.4073004   5.4073004   5.4073004
   5.4073004   5.4073004   5.4073004   5.4073004   5.4073004   5.4073004
   5.9584067   5.9584067   5.9584067   5.9584067   5.9584067   5.9584067
   5.9584067   5.9584067   5.9584067   5.9584067   5.9584067   5.9584067
   5.9584067   5.9584067   5.9584067   5.9584067   5.9584067   5.9584067
   5.9584067   5.9584067   5.9584067   5.9584067   5.9584067   5.9584067
   0.8801025   0.8801025   0.8801025   0.8801025   0.8801025   0.8801025
   0.8801025   0.8801025   0.8801025   0.8801025   0.8801025   0.8801025
   0.8801025   0.8801025   0.8801025   0.8801025   0.8801025   0.8801025
   0.8801025   0.8801025   0.8801025   0.8801025   0.8801025   0.8801025
   7.6300702   7.6300702   7.6300702   7.6300702   7.6300702   7.6300702
   7.6300702   7.6300702   7.6300702   7.6300702   7.6300702   7.6300702
   7.6300702   7.6300702   7.6300702   7.6300702   7.6300702   7.6300702
   7.6300702   7.6300702   7.6300702   7.6300702   7.6300702   7.6300702
   6.7947763   6.7947763   6.7947763   6.7947763   6.7947763   6.7947763
   6.7947763   6.7947763   6.7947763   6.7947763   6.7947763   6.7947763
   8.3047579   8.3047579   8.3047579   8.3047579   8.3047579   8.3047579
   8.3047579   8.3047579   8.3047579   8.3047579   8.3047579   8.3047579
   8.3047579   8.3047579   8.3047579   8.3047579   8.3047579   8.3047579
   8.3047579   8.3047579   8.3047579   8.3047579   8.3047579   8.3047579
 TTTTTTTTTTTTTTTTTTTTTTTTTTTTTT MOQGAD      TELAPSE      118.62 TCPU       67.86
 TTTTTTTTTTTTTTTTTTTTTTTTTTTTTT SHELLXN     TELAPSE      123.90 TCPU       72.27
 TTTTTTTTTTTTTTTTTTTTTTTTTTTTTT MONMO3      TELAPSE      124.95 TCPU       73.32
 NUMERICALLY INTEGRATED DENSITY    804.0000993362
 TTTTTTTTTTTTTTTTTTTTTTTTTTTTTT NUMDFT      TELAPSE      126.12 TCPU       74.49
 CYC   4 ETOT(AU) -6.520391198307E+03 DETOT -6.33E-02 tst  4.71E-04 PX  1.95E-02
 TTTTTTTTTTTTTTTTTTTTTTTTTTTTTT DIIS        TELAPSE      126.33 TCPU       74.70
 DIIS TEST: 0.32587E+00 AT SCF   CYCLE   4 - DIIS ACTIVE - HISTORY:     4 CYCLES
 TTTTTTTTTTTTTTTTTTTTTTTTTTTTTT FDIK        TELAPSE      126.83 TCPU       75.11
 INSULATING STATE
 TOP OF VALENCE BANDS -    BAND    402; K    3; EIG -2.5203757E-01 AU
 TOP OF VALENCE BANDS -    BAND    402; K    1; EIG -2.5368289E-01 AU
 BOTTOM OF VIRTUAL BANDS - BAND    403; K    2; EIG -9.4350688E-02 AU
 INDIRECT ENERGY BAND GAP:   4.2909 eV
 BOTTOM OF VIRTUAL BANDS - BAND    403; K    1; EIG -9.4142261E-02 AU
 TTTTTTTTTTTTTTTTTTTTTTTTTTTTTT PDIG        TELAPSE      127.04 TCPU       75.32
 CHARGE NORMALIZATION FACTOR   1.00000000
 TOTAL ATOMIC CHARGES:
  18.4981826  18.4981826  18.4981826  18.4981826  18.4981826  18.4981826
   5.3837018   5.3837018   5.3837018   5.3837018   5.3837018   5.3837018
   5.3837018   5.3837018   5.3837018   5.3837018   5.3837018   5.3837018
   6.0022404   6.0022404   6.0022404   6.0022404   6.0022404   6.0022404
   6.0022404   6.0022404   6.0022404   6.0022404   6.0022404   6.0022404
   6.0022404   6.0022404   6.0022404   6.0022404   6.0022404   6.0022404
   6.0022404   6.0022404   6.0022404   6.0022404   6.0022404   6.0022404
   0.8713356   0.8713356   0.8713356   0.8713356   0.8713356   0.8713356
   0.8713356   0.8713356   0.8713356   0.8713356   0.8713356   0.8713356
   0.8713356   0.8713356   0.8713356   0.8713356   0.8713356   0.8713356
   0.8713356   0.8713356   0.8713356   0.8713356   0.8713356   0.8713356
   7.6150389   7.6150389   7.6150389   7.6150389   7.6150389   7.6150389
   7.6150389   7.6150389   7.6150389   7.6150389   7.6150389   7.6150389
   7.6150389   7.6150389   7.6150389   7.6150389   7.6150389   7.6150389
   7.6150389   7.6150389   7.6150389   7.6150389   7.6150389   7.6150389
   6.8108864   6.8108864   6.8108864   6.8108864   6.8108864   6.8108864
   6.8108864   6.8108864   6.8108864   6.8108864   6.8108864   6.8108864
   8.2895454   8.2895454   8.2895454   8.2895454   8.2895454   8.2895454
   8.2895454   8.2895454   8.2895454   8.2895454   8.2895454   8.2895454
   8.2895454   8.2895454   8.2895454   8.2895454   8.2895454   8.2895454
   8.2895454   8.2895454   8.2895454   8.2895454   8.2895454   8.2895454
 TTTTTTTTTTTTTTTTTTTTTTTTTTTTTT MOQGAD      TELAPSE      127.06 TCPU       75.34
 TTTTTTTTTTTTTTTTTTTTTTTTTTTTTT SHELLXN     TELAPSE      132.54 TCPU       79.78
 TTTTTTTTTTTTTTTTTTTTTTTTTTTTTT MONMO3      TELAPSE      133.17 TCPU       80.41
 NUMERICALLY INTEGRATED DENSITY    804.0000987066
 TTTTTTTTTTTTTTTTTTTTTTTTTTTTTT NUMDFT      TELAPSE      134.16 TCPU       81.40
 CYC   5 ETOT(AU) -6.520406504271E+03 DETOT -1.53E-02 tst  8.22E-05 PX  7.33E-03
 TTTTTTTTTTTTTTTTTTTTTTTTTTTTTT DIIS        TELAPSE      134.26 TCPU       81.50
 DIIS TEST: 0.31400E-01 AT SCF   CYCLE   5 - DIIS ACTIVE - HISTORY:     5 CYCLES
 TTTTTTTTTTTTTTTTTTTTTTTTTTTTTT FDIK        TELAPSE      134.86 TCPU       81.90
 INSULATING STATE
 TOP OF VALENCE BANDS -    BAND    402; K    3; EIG -2.4911144E-01 AU
 TOP OF VALENCE BANDS -    BAND    402; K    1; EIG -2.5076698E-01 AU
 BOTTOM OF VIRTUAL BANDS - BAND    403; K    2; EIG -9.2415963E-02 AU
 INDIRECT ENERGY BAND GAP:   4.2639 eV
 BOTTOM OF VIRTUAL BANDS - BAND    403; K    1; EIG -9.2207046E-02 AU
 TTTTTTTTTTTTTTTTTTTTTTTTTTTTTT PDIG        TELAPSE      135.07 TCPU       82.12
 CHARGE NORMALIZATION FACTOR   1.00000000
 TOTAL ATOMIC CHARGES:
  18.5055695  18.5055695  18.5055695  18.5055695  18.5055695  18.5055695
   5.3810290   5.3810290   5.3810290   5.3810290   5.3810290   5.3810290
   5.3810290   5.3810290   5.3810290   5.3810290   5.3810290   5.3810290
   5.9914725   5.9914725   5.9914725   5.9914725   5.9914725   5.9914725
   5.9914725   5.9914725   5.9914725   5.9914725   5.9914725   5.9914725
   5.9914725   5.9914725   5.9914725   5.9914725   5.9914725   5.9914725
   5.9914725   5.9914725   5.9914725   5.9914725   5.9914725   5.9914725
   0.8761415   0.8761415   0.8761415   0.8761415   0.8761415   0.8761415
   0.8761415   0.8761415   0.8761415   0.8761415   0.8761415   0.8761415
   0.8761415   0.8761415   0.8761415   0.8761415   0.8761415   0.8761415
   0.8761415   0.8761415   0.8761415   0.8761415   0.8761415   0.8761415
   7.6185868   7.6185868   7.6185868   7.6185868   7.6185868   7.6185868
   7.6185868   7.6185868   7.6185868   7.6185868   7.6185868   7.6185868
   7.6185868   7.6185868   7.6185868   7.6185868   7.6185868   7.6185868
   7.6185868   7.6185868   7.6185868   7.6185868   7.6185868   7.6185868
   6.8032318   6.8032318   6.8032318   6.8032318   6.8032318   6.8032318
   6.8032318   6.8032318   6.8032318   6.8032318   6.8032318   6.8032318
   8.2952763   8.2952763   8.2952763   8.2952763   8.2952763   8.2952763
   8.2952763   8.2952763   8.2952763   8.2952763   8.2952763   8.2952763
   8.2952763   8.2952763   8.2952763   8.2952763   8.2952763   8.2952763
   8.2952763   8.2952763   8.2952763   8.2952763   8.2952763   8.2952763
 TTTTTTTTTTTTTTTTTTTTTTTTTTTTTT MOQGAD      TELAPSE      135.10 TCPU       82.14
 TTTTTTTTTTTTTTTTTTTTTTTTTTTTTT SHELLXN     TELAPSE      140.89 TCPU       86.52
 TTTTTTTTTTTTTTTTTTTTTTTTTTTTTT MONMO3      TELAPSE      141.64 TCPU       87.28
 NUMERICALLY INTEGRATED DENSITY    804.0000981616
 TTTTTTTTTTTTTTTTTTTTTTTTTTTTTT NUMDFT      TELAPSE      142.67 TCPU       88.30
 CYC   6 ETOT(AU) -6.520407718325E+03 DETOT -1.21E-03 tst  1.93E-06 PX  3.16E-03
 TTTTTTTTTTTTTTTTTTTTTTTTTTTTTT DIIS        TELAPSE      142.82 TCPU       88.45
 DIIS TEST: 0.21875E-02 AT SCF   CYCLE   6 - DIIS ACTIVE - HISTORY:     6 CYCLES
 TTTTTTTTTTTTTTTTTTTTTTTTTTTTTT FDIK        TELAPSE      143.58 TCPU       88.90
 INSULATING STATE
 TOP OF VALENCE BANDS -    BAND    402; K    3; EIG -2.4982225E-01 AU
 TOP OF VALENCE BANDS -    BAND    402; K    1; EIG -2.5146942E-01 AU
 BOTTOM OF VIRTUAL BANDS - BAND    403; K    2; EIG -9.2329268E-02 AU
 INDIRECT ENERGY BAND GAP:   4.2856 eV
 BOTTOM OF VIRTUAL BANDS - BAND    403; K    1; EIG -9.2120029E-02 AU
 TTTTTTTTTTTTTTTTTTTTTTTTTTTTTT PDIG        TELAPSE      143.81 TCPU       89.14
 CHARGE NORMALIZATION FACTOR   1.00000000
 TOTAL ATOMIC CHARGES:
  18.5023926  18.5023926  18.5023926  18.5023926  18.5023926  18.5023926
   5.3837892   5.3837892   5.3837892   5.3837892   5.3837892   5.3837892
   5.3837892   5.3837892   5.3837892   5.3837892   5.3837892   5.3837892
   5.9934410   5.9934410   5.9934410   5.9934410   5.9934410   5.9934410
   5.9934410   5.9934410   5.9934410   5.9934410   5.9934410   5.9934410
   5.9934410   5.9934410   5.9934410   5.9934410   5.9934410   5.9934410
   5.9934410   5.9934410   5.9934410   5.9934410   5.9934410   5.9934410
   0.8753161   0.8753161   0.8753161   0.8753161   0.8753161   0.8753161
   0.8753161   0.8753161   0.8753161   0.8753161   0.8753161   0.8753161
   0.8753161   0.8753161   0.8753161   0.8753161   0.8753161   0.8753161
   0.8753161   0.8753161   0.8753161   0.8753161   0.8753161   0.8753161
   7.6184849   7.6184849   7.6184849   7.6184849   7.6184849   7.6184849
   7.6184849   7.6184849   7.6184849   7.6184849   7.6184849   7.6184849
   7.6184849   7.6184849   7.6184849   7.6184849   7.6184849   7.6184849
   7.6184849   7.6184849   7.6184849   7.6184849   7.6184849   7.6184849
   6.8043419   6.8043419   6.8043419   6.8043419   6.8043419   6.8043419
   6.8043419   6.8043419   6.8043419   6.8043419   6.8043419   6.8043419
   8.2930944   8.2930944   8.2930944   8.2930944   8.2930944   8.2930944
   8.2930944   8.2930944   8.2930944   8.2930944   8.2930944   8.2930944
   8.2930944   8.2930944   8.2930944   8.2930944   8.2930944   8.2930944
   8.2930944   8.2930944   8.2930944   8.2930944   8.2930944   8.2930944
 TTTTTTTTTTTTTTTTTTTTTTTTTTTTTT MOQGAD      TELAPSE      143.82 TCPU       89.15
 TTTTTTTTTTTTTTTTTTTTTTTTTTTTTT SHELLXN     TELAPSE      149.66 TCPU       93.60
 TTTTTTTTTTTTTTTTTTTTTTTTTTTTTT MONMO3      TELAPSE      150.30 TCPU       94.24
 NUMERICALLY INTEGRATED DENSITY    804.0000982946
 TTTTTTTTTTTTTTTTTTTTTTTTTTTTTT NUMDFT      TELAPSE      151.32 TCPU       95.26
 CYC   7 ETOT(AU) -6.520407814758E+03 DETOT -9.64E-05 tst  6.37E-07 PX  6.93E-04
 TTTTTTTTTTTTTTTTTTTTTTTTTTTTTT DIIS        TELAPSE      151.60 TCPU       95.54
 DIIS TEST: 0.51246E-03 AT SCF   CYCLE   7 - DIIS ACTIVE - HISTORY:     7 CYCLES
 TTTTTTTTTTTTTTTTTTTTTTTTTTTTTT FDIK        TELAPSE      152.30 TCPU       96.09
 INSULATING STATE
 TOP OF VALENCE BANDS -    BAND    402; K    3; EIG -2.4966184E-01 AU
 TOP OF VALENCE BANDS -    BAND    402; K    1; EIG -2.5131243E-01 AU
 BOTTOM OF VIRTUAL BANDS - BAND    403; K    2; EIG -9.2602481E-02 AU
 INDIRECT ENERGY BAND GAP:   4.2738 eV
 BOTTOM OF VIRTUAL BANDS - BAND    403; K    1; EIG -9.2393670E-02 AU
 TTTTTTTTTTTTTTTTTTTTTTTTTTTTTT PDIG        TELAPSE      152.52 TCPU       96.30
 CHARGE NORMALIZATION FACTOR   1.00000000
 TOTAL ATOMIC CHARGES:
  18.5031932  18.5031932  18.5031932  18.5031932  18.5031932  18.5031932
   5.3820178   5.3820178   5.3820178   5.3820178   5.3820178   5.3820178
   5.3820178   5.3820178   5.3820178   5.3820178   5.3820178   5.3820178
   5.9931279   5.9931279   5.9931279   5.9931279   5.9931279   5.9931279
   5.9931279   5.9931279   5.9931279   5.9931279   5.9931279   5.9931279
   5.9931279   5.9931279   5.9931279   5.9931279   5.9931279   5.9931279
   5.9931279   5.9931279   5.9931279   5.9931279   5.9931279   5.9931279
   0.8754333   0.8754333   0.8754333   0.8754333   0.8754333   0.8754333
   0.8754333   0.8754333   0.8754333   0.8754333   0.8754333   0.8754333
   0.8754333   0.8754333   0.8754333   0.8754333   0.8754333   0.8754333
   0.8754333   0.8754333   0.8754333   0.8754333   0.8754333   0.8754333
   7.6181526   7.6181526   7.6181526   7.6181526   7.6181526   7.6181526
   7.6181526   7.6181526   7.6181526   7.6181526   7.6181526   7.6181526
   7.6181526   7.6181526   7.6181526   7.6181526   7.6181526   7.6181526
   7.6181526   7.6181526   7.6181526   7.6181526   7.6181526   7.6181526
   6.8046023   6.8046023   6.8046023   6.8046023   6.8046023   6.8046023
   6.8046023   6.8046023   6.8046023   6.8046023   6.8046023   6.8046023
   8.2941778   8.2941778   8.2941778   8.2941778   8.2941778   8.2941778
   8.2941778   8.2941778   8.2941778   8.2941778   8.2941778   8.2941778
   8.2941778   8.2941778   8.2941778   8.2941778   8.2941778   8.2941778
   8.2941778   8.2941778   8.2941778   8.2941778   8.2941778   8.2941778
 TTTTTTTTTTTTTTTTTTTTTTTTTTTTTT MOQGAD      TELAPSE      152.53 TCPU       96.32
 TTTTTTTTTTTTTTTTTTTTTTTTTTTTTT SHELLXN     TELAPSE      158.57 TCPU      100.74
 TTTTTTTTTTTTTTTTTTTTTTTTTTTTTT MONMO3      TELAPSE      169.39 TCPU      111.56
 NUMERICALLY INTEGRATED DENSITY    804.0000982403
 TTTTTTTTTTTTTTTTTTTTTTTTTTTTTT NUMDFT      TELAPSE      170.38 TCPU      112.55
 CYC   8 ETOT(AU) -6.520407830864E+03 DETOT -1.61E-05 tst  1.30E-07 PX  4.40E-04
 TTTTTTTTTTTTTTTTTTTTTTTTTTTTTT DIIS        TELAPSE      179.66 TCPU      121.83
 DIIS TEST: 0.96207E-04 AT SCF   CYCLE   8 - DIIS ACTIVE - HISTORY:     8 CYCLES
 TTTTTTTTTTTTTTTTTTTTTTTTTTTTTT FDIK        TELAPSE      181.41 TCPU      122.45
 INSULATING STATE
 TOP OF VALENCE BANDS -    BAND    402; K    3; EIG -2.4968323E-01 AU
 TOP OF VALENCE BANDS -    BAND    402; K    1; EIG -2.5133294E-01 AU
 BOTTOM OF VIRTUAL BANDS - BAND    403; K    2; EIG -9.2513414E-02 AU
 INDIRECT ENERGY BAND GAP:   4.2768 eV
 BOTTOM OF VIRTUAL BANDS - BAND    403; K    1; EIG -9.2304485E-02 AU
 TTTTTTTTTTTTTTTTTTTTTTTTTTTTTT PDIG        TELAPSE      181.64 TCPU      122.68
 CHARGE NORMALIZATION FACTOR   1.00000000
 TOTAL ATOMIC CHARGES:
  18.5030427  18.5030427  18.5030427  18.5030427  18.5030427  18.5030427
   5.3822824   5.3822824   5.3822824   5.3822824   5.3822824   5.3822824
   5.3822824   5.3822824   5.3822824   5.3822824   5.3822824   5.3822824
   5.9931517   5.9931517   5.9931517   5.9931517   5.9931517   5.9931517
   5.9931517   5.9931517   5.9931517   5.9931517   5.9931517   5.9931517
   5.9931517   5.9931517   5.9931517   5.9931517   5.9931517   5.9931517
   5.9931517   5.9931517   5.9931517   5.9931517   5.9931517   5.9931517
   0.8754182   0.8754182   0.8754182   0.8754182   0.8754182   0.8754182
   0.8754182   0.8754182   0.8754182   0.8754182   0.8754182   0.8754182
   0.8754182   0.8754182   0.8754182   0.8754182   0.8754182   0.8754182
   0.8754182   0.8754182   0.8754182   0.8754182   0.8754182   0.8754182
   7.6184349   7.6184349   7.6184349   7.6184349   7.6184349   7.6184349
   7.6184349   7.6184349   7.6184349   7.6184349   7.6184349   7.6184349
   7.6184349   7.6184349   7.6184349   7.6184349   7.6184349   7.6184349
   7.6184349   7.6184349   7.6184349   7.6184349   7.6184349   7.6184349
   6.8045699   6.8045699   6.8045699   6.8045699   6.8045699   6.8045699
   6.8045699   6.8045699   6.8045699   6.8045699   6.8045699   6.8045699
   8.2938083   8.2938083   8.2938083   8.2938083   8.2938083   8.2938083
   8.2938083   8.2938083   8.2938083   8.2938083   8.2938083   8.2938083
   8.2938083   8.2938083   8.2938083   8.2938083   8.2938083   8.2938083
   8.2938083   8.2938083   8.2938083   8.2938083   8.2938083   8.2938083
 TTTTTTTTTTTTTTTTTTTTTTTTTTTTTT MOQGAD      TELAPSE      181.66 TCPU      122.70
 TTTTTTTTTTTTTTTTTTTTTTTTTTTTTT SHELLXN     TELAPSE      189.52 TCPU      127.12
 TTTTTTTTTTTTTTTTTTTTTTTTTTTTTT MONMO3      TELAPSE      190.60 TCPU      128.20
 NUMERICALLY INTEGRATED DENSITY    804.0000982488
 TTTTTTTTTTTTTTTTTTTTTTTTTTTTTT NUMDFT      TELAPSE      191.63 TCPU      129.23
 CYC   9 ETOT(AU) -6.520407837616E+03 DETOT -6.75E-06 tst  1.60E-08 PX  1.83E-04
 TTTTTTTTTTTTTTTTTTTTTTTTTTTTTT DIIS        TELAPSE      191.70 TCPU      129.30
 DIIS TEST: 0.63976E-05 AT SCF   CYCLE   9 - DIIS ACTIVE - HISTORY:     9 CYCLES
 TTTTTTTTTTTTTTTTTTTTTTTTTTTTTT FDIK        TELAPSE      192.18 TCPU      129.67
 INSULATING STATE
 TOP OF VALENCE BANDS -    BAND    402; K    3; EIG -2.4968081E-01 AU
 TOP OF VALENCE BANDS -    BAND    402; K    1; EIG -2.5133035E-01 AU
 BOTTOM OF VIRTUAL BANDS - BAND    403; K    2; EIG -9.2506380E-02 AU
 INDIRECT ENERGY BAND GAP:   4.2769 eV
 BOTTOM OF VIRTUAL BANDS - BAND    403; K    1; EIG -9.2297434E-02 AU
 TTTTTTTTTTTTTTTTTTTTTTTTTTTTTT PDIG        TELAPSE      192.39 TCPU      129.88
 CHARGE NORMALIZATION FACTOR   1.00000000
 TOTAL ATOMIC CHARGES:
  18.5031568  18.5031568  18.5031568  18.5031568  18.5031568  18.5031568
   5.3825352   5.3825352   5.3825352   5.3825352   5.3825352   5.3825352
   5.3825352   5.3825352   5.3825352   5.3825352   5.3825352   5.3825352
   5.9931167   5.9931167   5.9931167   5.9931167   5.9931167   5.9931167
   5.9931167   5.9931167   5.9931167   5.9931167   5.9931167   5.9931167
   5.9931167   5.9931167   5.9931167   5.9931167   5.9931167   5.9931167
   5.9931167   5.9931167   5.9931167   5.9931167   5.9931167   5.9931167
   0.8754394   0.8754394   0.8754394   0.8754394   0.8754394   0.8754394
   0.8754394   0.8754394   0.8754394   0.8754394   0.8754394   0.8754394
   0.8754394   0.8754394   0.8754394   0.8754394   0.8754394   0.8754394
   0.8754394   0.8754394   0.8754394   0.8754394   0.8754394   0.8754394
   7.6183033   7.6183033   7.6183033   7.6183033   7.6183033   7.6183033
   7.6183033   7.6183033   7.6183033   7.6183033   7.6183033   7.6183033
   7.6183033   7.6183033   7.6183033   7.6183033   7.6183033   7.6183033
   7.6183033   7.6183033   7.6183033   7.6183033   7.6183033   7.6183033
   6.8044085   6.8044085   6.8044085   6.8044085   6.8044085   6.8044085
   6.8044085   6.8044085   6.8044085   6.8044085   6.8044085   6.8044085
   8.2938795   8.2938795   8.2938795   8.2938795   8.2938795   8.2938795
   8.2938795   8.2938795   8.2938795   8.2938795   8.2938795   8.2938795
   8.2938795   8.2938795   8.2938795   8.2938795   8.2938795   8.2938795
   8.2938795   8.2938795   8.2938795   8.2938795   8.2938795   8.2938795
 TTTTTTTTTTTTTTTTTTTTTTTTTTTTTT MOQGAD      TELAPSE      192.41 TCPU      129.90
 TTTTTTTTTTTTTTTTTTTTTTTTTTTTTT SHELLXN     TELAPSE      197.73 TCPU      134.30
 TTTTTTTTTTTTTTTTTTTTTTTTTTTTTT MONMO3      TELAPSE      198.40 TCPU      134.98
 NUMERICALLY INTEGRATED DENSITY    804.0000982484
 TTTTTTTTTTTTTTTTTTTTTTTTTTTTTT NUMDFT      TELAPSE      199.39 TCPU      135.97
 CYC  10 ETOT(AU) -6.520407837142E+03 DETOT  4.73E-07 tst  6.04E-10 PX  7.77E-05
 TTTTTTTTTTTTTTTTTTTTTTTTTTTTTT DIIS        TELAPSE      203.25 TCPU      139.83
 DIIS TEST: 0.24216E-05 AT SCF   CYCLE  10 - DIIS ACTIVE - HISTORY:    10 CYCLES
 TTTTTTTTTTTTTTTTTTTTTTTTTTTTTT FDIK        TELAPSE      209.50 TCPU      139.86
 INSULATING STATE
 TOP OF VALENCE BANDS -    BAND    402; K    3; EIG -2.4967803E-01 AU
 TOP OF VALENCE BANDS -    BAND    402; K    1; EIG -2.5132767E-01 AU
 BOTTOM OF VIRTUAL BANDS - BAND    403; K    2; EIG -9.2515099E-02 AU
 INDIRECT ENERGY BAND GAP:   4.2766 eV
 BOTTOM OF VIRTUAL BANDS - BAND    403; K    1; EIG -9.2306179E-02 AU
 TTTTTTTTTTTTTTTTTTTTTTTTTTTTTT PDIG        TELAPSE      209.76 TCPU      140.12
 CHARGE NORMALIZATION FACTOR   1.00000000
 TOTAL ATOMIC CHARGES:
  18.5030911  18.5030911  18.5030911  18.5030911  18.5030911  18.5030911
   5.3823997   5.3823997   5.3823997   5.3823997   5.3823997   5.3823997
   5.3823997   5.3823997   5.3823997   5.3823997   5.3823997   5.3823997
   5.9931219   5.9931219   5.9931219   5.9931219   5.9931219   5.9931219
   5.9931219   5.9931219   5.9931219   5.9931219   5.9931219   5.9931219
   5.9931219   5.9931219   5.9931219   5.9931219   5.9931219   5.9931219
   5.9931219   5.9931219   5.9931219   5.9931219   5.9931219   5.9931219
   0.8754376   0.8754376   0.8754376   0.8754376   0.8754376   0.8754376
   0.8754376   0.8754376   0.8754376   0.8754376   0.8754376   0.8754376
   0.8754376   0.8754376   0.8754376   0.8754376   0.8754376   0.8754376
   0.8754376   0.8754376   0.8754376   0.8754376   0.8754376   0.8754376
   7.6183496   7.6183496   7.6183496   7.6183496   7.6183496   7.6183496
   7.6183496   7.6183496   7.6183496   7.6183496   7.6183496   7.6183496
   7.6183496   7.6183496   7.6183496   7.6183496   7.6183496   7.6183496
   7.6183496   7.6183496   7.6183496   7.6183496   7.6183496   7.6183496
   6.8045049   6.8045049   6.8045049   6.8045049   6.8045049   6.8045049
   6.8045049   6.8045049   6.8045049   6.8045049   6.8045049   6.8045049
   8.2938659   8.2938659   8.2938659   8.2938659   8.2938659   8.2938659
   8.2938659   8.2938659   8.2938659   8.2938659   8.2938659   8.2938659
   8.2938659   8.2938659   8.2938659   8.2938659   8.2938659   8.2938659
   8.2938659   8.2938659   8.2938659   8.2938659   8.2938659   8.2938659
 TTTTTTTTTTTTTTTTTTTTTTTTTTTTTT MOQGAD      TELAPSE      209.78 TCPU      140.14
 TTTTTTTTTTTTTTTTTTTTTTTTTTTTTT SHELLXN     TELAPSE      216.23 TCPU      144.54
 TTTTTTTTTTTTTTTTTTTTTTTTTTTTTT MONMO3      TELAPSE      216.91 TCPU      145.22
 NUMERICALLY INTEGRATED DENSITY    804.0000982473
 TTTTTTTTTTTTTTTTTTTTTTTTTTTTTT NUMDFT      TELAPSE      217.89 TCPU      146.20
 CYC  11 ETOT(AU) -6.520407837401E+03 DETOT -2.59E-07 tst  1.59E-10 PX  3.99E-05
 TTTTTTTTTTTTTTTTTTTTTTTTTTTTTT DIIS        TELAPSE      217.96 TCPU      146.27
 DIIS TEST: 0.14371E-06 AT SCF   CYCLE  11 - DIIS ACTIVE - HISTORY:    11 CYCLES
 TTTTTTTTTTTTTTTTTTTTTTTTTTTTTT FDIK        TELAPSE      218.52 TCPU      146.65
 INSULATING STATE
 TOP OF VALENCE BANDS -    BAND    402; K    3; EIG -2.4967918E-01 AU
 TOP OF VALENCE BANDS -    BAND    402; K    1; EIG -2.5132880E-01 AU
 BOTTOM OF VIRTUAL BANDS - BAND    403; K    2; EIG -9.2513336E-02 AU
 INDIRECT ENERGY BAND GAP:   4.2767 eV
 BOTTOM OF VIRTUAL BANDS - BAND    403; K    1; EIG -9.2304410E-02 AU
 TTTTTTTTTTTTTTTTTTTTTTTTTTTTTT PDIG        TELAPSE      218.74 TCPU      146.87
 CHARGE NORMALIZATION FACTOR   1.00000000
 TOTAL ATOMIC CHARGES:
  18.5031097  18.5031097  18.5031097  18.5031097  18.5031097  18.5031097
   5.3824025   5.3824025   5.3824025   5.3824025   5.3824025   5.3824025
   5.3824025   5.3824025   5.3824025   5.3824025   5.3824025   5.3824025
   5.9931174   5.9931174   5.9931174   5.9931174   5.9931174   5.9931174
   5.9931174   5.9931174   5.9931174   5.9931174   5.9931174   5.9931174
   5.9931174   5.9931174   5.9931174   5.9931174   5.9931174   5.9931174
   5.9931174   5.9931174   5.9931174   5.9931174   5.9931174   5.9931174
   0.8754361   0.8754361   0.8754361   0.8754361   0.8754361   0.8754361
   0.8754361   0.8754361   0.8754361   0.8754361   0.8754361   0.8754361
   0.8754361   0.8754361   0.8754361   0.8754361   0.8754361   0.8754361
   0.8754361   0.8754361   0.8754361   0.8754361   0.8754361   0.8754361
   7.6183613   7.6183613   7.6183613   7.6183613   7.6183613   7.6183613
   7.6183613   7.6183613   7.6183613   7.6183613   7.6183613   7.6183613
   7.6183613   7.6183613   7.6183613   7.6183613   7.6183613   7.6183613
   7.6183613   7.6183613   7.6183613   7.6183613   7.6183613   7.6183613
   6.8044903   6.8044903   6.8044903   6.8044903   6.8044903   6.8044903
   6.8044903   6.8044903   6.8044903   6.8044903   6.8044903   6.8044903
   8.2938614   8.2938614   8.2938614   8.2938614   8.2938614   8.2938614
   8.2938614   8.2938614   8.2938614   8.2938614   8.2938614   8.2938614
   8.2938614   8.2938614   8.2938614   8.2938614   8.2938614   8.2938614
   8.2938614   8.2938614   8.2938614   8.2938614   8.2938614   8.2938614
 TTTTTTTTTTTTTTTTTTTTTTTTTTTTTT MOQGAD      TELAPSE      218.75 TCPU      146.88
 TTTTTTTTTTTTTTTTTTTTTTTTTTTTTT SHELLXN     TELAPSE      224.71 TCPU      151.28
 TTTTTTTTTTTTTTTTTTTTTTTTTTTTTT MONMO3      TELAPSE      225.39 TCPU      151.96
 NUMERICALLY INTEGRATED DENSITY    804.0000982478
 TTTTTTTTTTTTTTTTTTTTTTTTTTTTTT NUMDFT      TELAPSE      226.41 TCPU      152.99
 CYC  12 ETOT(AU) -6.520407837418E+03 DETOT -1.64E-08 tst  1.17E-11 PX  1.10E-05
 TTTTTTTTTTTTTTTTTTTTTTTTTTTTTT DIIS        TELAPSE      226.64 TCPU      153.21
 DIIS TEST: 0.35404E-07 AT SCF   CYCLE  12 - DIIS ACTIVE - HISTORY:    12 CYCLES
 TTTTTTTTTTTTTTTTTTTTTTTTTTTTTT FDIK        TELAPSE      227.14 TCPU      153.61
 INSULATING STATE
 TOP OF VALENCE BANDS -    BAND    402; K    3; EIG -2.4967932E-01 AU
 TOP OF VALENCE BANDS -    BAND    402; K    1; EIG -2.5132894E-01 AU
 BOTTOM OF VIRTUAL BANDS - BAND    403; K    2; EIG -9.2513583E-02 AU
 INDIRECT ENERGY BAND GAP:   4.2767 eV
 BOTTOM OF VIRTUAL BANDS - BAND    403; K    1; EIG -9.2304658E-02 AU
 TTTTTTTTTTTTTTTTTTTTTTTTTTTTTT PDIG        TELAPSE      227.36 TCPU      153.82
 CHARGE NORMALIZATION FACTOR   1.00000000
 TOTAL ATOMIC CHARGES:
  18.5031073  18.5031073  18.5031073  18.5031073  18.5031073  18.5031073
   5.3824188   5.3824188   5.3824188   5.3824188   5.3824188   5.3824188
   5.3824188   5.3824188   5.3824188   5.3824188   5.3824188   5.3824188
   5.9931213   5.9931213   5.9931213   5.9931213   5.9931213   5.9931213
   5.9931213   5.9931213   5.9931213   5.9931213   5.9931213   5.9931213
   5.9931213   5.9931213   5.9931213   5.9931213   5.9931213   5.9931213
   5.9931213   5.9931213   5.9931213   5.9931213   5.9931213   5.9931213
   0.8754370   0.8754370   0.8754370   0.8754370   0.8754370   0.8754370
   0.8754370   0.8754370   0.8754370   0.8754370   0.8754370   0.8754370
   0.8754370   0.8754370   0.8754370   0.8754370   0.8754370   0.8754370
   0.8754370   0.8754370   0.8754370   0.8754370   0.8754370   0.8754370
   7.6183460   7.6183460   7.6183460   7.6183460   7.6183460   7.6183460
   7.6183460   7.6183460   7.6183460   7.6183460   7.6183460   7.6183460
   7.6183460   7.6183460   7.6183460   7.6183460   7.6183460   7.6183460
   7.6183460   7.6183460   7.6183460   7.6183460   7.6183460   7.6183460
   6.8044894   6.8044894   6.8044894   6.8044894   6.8044894   6.8044894
   6.8044894   6.8044894   6.8044894   6.8044894   6.8044894   6.8044894
   8.2938648   8.2938648   8.2938648   8.2938648   8.2938648   8.2938648
   8.2938648   8.2938648   8.2938648   8.2938648   8.2938648   8.2938648
   8.2938648   8.2938648   8.2938648   8.2938648   8.2938648   8.2938648
   8.2938648   8.2938648   8.2938648   8.2938648   8.2938648   8.2938648
 TTTTTTTTTTTTTTTTTTTTTTTTTTTTTT MOQGAD      TELAPSE      227.37 TCPU      153.84
 TTTTTTTTTTTTTTTTTTTTTTTTTTTTTT SHELLXN     TELAPSE      232.60 TCPU      158.32
 TTTTTTTTTTTTTTTTTTTTTTTTTTTTTT MONMO3      TELAPSE      233.24 TCPU      158.96
 NUMERICALLY INTEGRATED DENSITY    804.0000982476
 TTTTTTTTTTTTTTTTTTTTTTTTTTTTTT NUMDFT      TELAPSE      234.22 TCPU      159.94
 CYC  13 ETOT(AU) -6.520407837410E+03 DETOT  7.98E-09 tst  3.06E-12 PX  3.97E-06
 TTTTTTTTTTTTTTTTTTTTTTTTTTTTTT DIIS        TELAPSE      235.94 TCPU      161.66
 DIIS TEST: 0.54453E-08 AT SCF   CYCLE  13 - DIIS ACTIVE - HISTORY:    13 CYCLES
 TTTTTTTTTTTTTTTTTTTTTTTTTTTTTT FDIK        TELAPSE      238.42 TCPU      163.23
 INSULATING STATE
 TOP OF VALENCE BANDS -    BAND    402; K    3; EIG -2.4967903E-01 AU
 TOP OF VALENCE BANDS -    BAND    402; K    1; EIG -2.5132865E-01 AU
 BOTTOM OF VIRTUAL BANDS - BAND    403; K    2; EIG -9.2513579E-02 AU
 INDIRECT ENERGY BAND GAP:   4.2767 eV
 BOTTOM OF VIRTUAL BANDS - BAND    403; K    1; EIG -9.2304654E-02 AU
 TTTTTTTTTTTTTTTTTTTTTTTTTTTTTT PDIG        TELAPSE      238.65 TCPU      163.46
 CHARGE NORMALIZATION FACTOR   1.00000000
 TOTAL ATOMIC CHARGES:
  18.5031070  18.5031070  18.5031070  18.5031070  18.5031070  18.5031070
   5.3824135   5.3824135   5.3824135   5.3824135   5.3824135   5.3824135
   5.3824135   5.3824135   5.3824135   5.3824135   5.3824135   5.3824135
   5.9931194   5.9931194   5.9931194   5.9931194   5.9931194   5.9931194
   5.9931194   5.9931194   5.9931194   5.9931194   5.9931194   5.9931194
   5.9931194   5.9931194   5.9931194   5.9931194   5.9931194   5.9931194
   5.9931194   5.9931194   5.9931194   5.9931194   5.9931194   5.9931194
   0.8754372   0.8754372   0.8754372   0.8754372   0.8754372   0.8754372
   0.8754372   0.8754372   0.8754372   0.8754372   0.8754372   0.8754372
   0.8754372   0.8754372   0.8754372   0.8754372   0.8754372   0.8754372
   0.8754372   0.8754372   0.8754372   0.8754372   0.8754372   0.8754372
   7.6183505   7.6183505   7.6183505   7.6183505   7.6183505   7.6183505
   7.6183505   7.6183505   7.6183505   7.6183505   7.6183505   7.6183505
   7.6183505   7.6183505   7.6183505   7.6183505   7.6183505   7.6183505
   7.6183505   7.6183505   7.6183505   7.6183505   7.6183505   7.6183505
   6.8044905   6.8044905   6.8044905   6.8044905   6.8044905   6.8044905
   6.8044905   6.8044905   6.8044905   6.8044905   6.8044905   6.8044905
   8.2938643   8.2938643   8.2938643   8.2938643   8.2938643   8.2938643
   8.2938643   8.2938643   8.2938643   8.2938643   8.2938643   8.2938643
   8.2938643   8.2938643   8.2938643   8.2938643   8.2938643   8.2938643
   8.2938643   8.2938643   8.2938643   8.2938643   8.2938643   8.2938643
 TTTTTTTTTTTTTTTTTTTTTTTTTTTTTT MOQGAD      TELAPSE      238.67 TCPU      163.48
 TTTTTTTTTTTTTTTTTTTTTTTTTTTTTT SHELLXN     TELAPSE      243.01 TCPU      167.80
 +++ ENERGIES IN A.U. +++
 ::: EXT EL-POLE                                  -6.9554879985269E+03
 ::: EXT EL-SPHEROPOLE                             5.9364513506687E+01
 ::: BIELET ZONE E-E                               1.2237741623458E+04
 ::: TOTAL E-E                                     5.3416181384377E+03
 ::: TOTAL E-N + N-E                              -1.9079707231505E+04
 ::: TOTAL N-N                                     1.7468710776407E+03
 ::: KINETIC ENERGY                                6.0639319986353E+03
 ::: PSEUDO TOTAL   ENERGY                        -5.9272860167917E+03
 ::: VIRIAL COEFFICIENT                            1.0113955047492E+00
 TTTTTTTTTTTTTTTTTTTTTTTTTTTTTT MONMO3      TELAPSE      243.61 TCPU      168.39
 NUMERICALLY INTEGRATED DENSITY    804.0000982476
 TTTTTTTTTTTTTTTTTTTTTTTTTTTTTT NUMDFT      TELAPSE      244.59 TCPU      169.37
 CYC  14 ETOT(AU) -6.520407837406E+03 DETOT  4.08E-09 tst  2.33E-13 PX  3.97E-06

 == SCF ENDED - CONVERGENCE ON ENERGY      E(AU) -6.5204078374057E+03 CYCLES  14


 ENERGY EXPRESSION=HARTREE+FOCK EXCH*0.25000+(PBE        EXCH)*0.75000+PBE        CORR


 TOTAL ENERGY(DFT)(AU)( 14) -6.5204078374057E+03 DE 4.1E-09 tester 2.3E-13
 TTTTTTTTTTTTTTTTTTTTTTTTTTTTTT EDFT        TELAPSE      244.60 TCPU      169.38

 *******************************************************************************
 *                             FORCE CALCULATION                               *
 *******************************************************************************

 TTTTTTTTTTTTTTTTTTTTTTTTTTTTTT NUMDFG      TELAPSE      253.08 TCPU      177.86
 INFORMATION **** EXCPOG **** EXCH. BIPO BUFFER LENGTH (WORDS) =    16000000
 WARNING **** EXCPOG **** EXCH. BIPO BUFFER TOO SMALL - TO AVOID I/O SET EXCHSIZE =     6488154
 WARNING **** GENPOG **** COULOMB BIPO BUFFER TOO SMALL - TO AVOID I/O SET BIPOSIZE =     4760400
 INFORMATION **** GENPOG **** BIPO BUFFER LENGTH (WORDS) =     4000000
 TTTTTTTTTTTTTTTTTTTTTTTTTTTTTT SHELXG      TELAPSE      330.85 TCPU      212.56


 D3 DISPERSION ENERGY (AU)       -2.8342158508254E-01
 TOTAL ENERGY + DISP (AU)        -6.5206912589907E+03

 CARTESIAN FORCES IN HARTREE/BOHR (ANALYTICAL)
   ATOM                     X                   Y                   Z
   1 230            -3.663735981263E-15  1.110223024625E-15 -6.550315845288E-15
   2 230            -1.861473937955E-14  3.130828929443E-14  2.453592884422E-14
   3 230             6.504056552596E-15  1.269817584415E-15  5.972999872483E-14
   4 230            -9.728329253278E-15 -1.281613704052E-14  1.019554810947E-14
   5 230             6.090961068850E-14  1.090721841549E-14 -1.474746251044E-14
   6 230            -9.621932880085E-16  1.125025998287E-14 -2.768156074732E-14
   7   6            -3.073270943954E-06 -3.073270935516E-06  4.514967173463E-06
   8   6             3.073270938181E-06  3.073270963494E-06  4.514967180569E-06
   9   6            -3.073270958165E-06  3.073270946174E-06 -4.514967220537E-06
  10   6             3.073270953724E-06 -3.073270952836E-06 -4.514967212543E-06
  11   6             4.514967208546E-06 -3.073270938181E-06 -3.073270951059E-06
  12   6            -3.073270929743E-06  4.514967195668E-06 -3.073270933740E-06
  13   6            -4.514967210323E-06  3.073270945730E-06 -3.073270943066E-06
  14   6             3.073270908427E-06  4.514967193003E-06  3.073271009235E-06
  15   6             4.514967262725E-06  3.073270928855E-06  3.073270905318E-06
  16   6             3.073270947507E-06 -4.514967207658E-06 -3.073270953724E-06
  17   6            -4.514967215208E-06 -3.073270940401E-06  3.073270936405E-06
  18   6            -3.073270953724E-06 -4.514967226310E-06  3.073270946619E-06
  19   6             5.231527914873E-06  7.595619097245E-06 -1.184532049159E-05
  20   6            -5.231527918426E-06 -7.595619116785E-06 -1.184532049869E-05
  21   6             5.231527902438E-06 -7.595619122114E-06  1.184532049692E-05
  22   6            -5.231527918426E-06  7.595619129219E-06  1.184532050225E-05
  23   6            -1.184532049159E-05  5.231527918426E-06  7.595619093692E-06
  24   6             7.595619106127E-06 -1.184532049869E-05  5.231527913097E-06
  25   6             1.184532049869E-05 -5.231527920202E-06  7.595619111456E-06
  26   6            -7.595619123890E-06 -1.184532050225E-05 -5.231527911320E-06
  27   6            -1.184532048448E-05 -5.231527930860E-06 -7.595619115008E-06
  28   6            -7.595619100798E-06  1.184532051468E-05  5.231527927307E-06
  29   6             1.184532050225E-05  5.231527932636E-06 -7.595619095468E-06
  30   6             7.595619106127E-06  1.184532051468E-05 -5.231527930860E-06
  31   6             7.595619109679E-06  5.231527927307E-06 -1.184532049159E-05
  32   6            -7.595619116785E-06 -5.231527920202E-06 -1.184532050402E-05
  33   6            -7.595619138101E-06  5.231527907767E-06  1.184532051290E-05
  34   6             7.595619125667E-06 -5.231527909544E-06  1.184532050047E-05
  35   6             5.231527918426E-06 -1.184532049514E-05  7.595619091916E-06
  36   6            -1.184532049692E-05  7.595619104350E-06  5.231527914873E-06
  37   6            -5.231527936189E-06  1.184532050402E-05  7.595619107903E-06
  38   6            -1.184532049869E-05 -7.595619120337E-06 -5.231527925531E-06
  39   6            -5.231527911320E-06 -1.184532050047E-05 -7.595619132772E-06
  40   6             1.184532050580E-05 -7.595619093692E-06  5.231527929084E-06
  41   6             5.231527927307E-06  1.184532049692E-05 -7.595619106127E-06
  42   6             1.184532049159E-05  7.595619097245E-06 -5.231527918426E-06
  43   1             1.449033788514E-07 -6.508722019793E-06  3.281797648302E-06
  44   1            -1.449033795176E-07  6.508722020682E-06  3.281797648080E-06
  45   1             1.449033790735E-07  6.508722025789E-06 -3.281797649857E-06
  46   1            -1.449033797396E-07 -6.508722023568E-06 -3.281797649635E-06
  47   1             3.281797644528E-06  1.449033797396E-07 -6.508722016685E-06
  48   1            -6.508722022902E-06  3.281797649857E-06  1.449033797396E-07
  49   1            -3.281797651189E-06 -1.449033808498E-07 -6.508722023124E-06
  50   1             6.508722023124E-06  3.281797648746E-06 -1.449033786294E-07
  51   1             3.281797645860E-06 -1.449033777412E-07  6.508722022458E-06
  52   1             6.508722023568E-06 -3.281797645860E-06  1.449033792955E-07
  53   1            -3.281797648080E-06  1.449033799616E-07  6.508722024234E-06
  54   1            -6.508722024234E-06 -3.281797651855E-06 -1.449033826262E-07
  55   1            -6.508722021570E-06  1.449033779632E-07  3.281797646748E-06
  56   1             6.508722023346E-06 -1.449033788514E-07  3.281797648746E-06
  57   1             6.508722022680E-06  1.449033772971E-07 -3.281797646304E-06
  58   1            -6.508722024234E-06 -1.449033788514E-07 -3.281797650079E-06
  59   1             1.449033804057E-07  3.281797648302E-06 -6.508722019793E-06
  60   1             3.281797646748E-06 -6.508722017351E-06  1.449033786294E-07
  61   1            -1.449033808498E-07 -3.281797648524E-06 -6.508722023790E-06
  62   1             3.281797648302E-06  6.508722025789E-06 -1.449033799616E-07
  63   1            -1.449033764089E-07  3.281797646748E-06  6.508722028897E-06
  64   1            -3.281797647858E-06  6.508722022902E-06  1.449033795176E-07
  65   1             1.449033810719E-07 -3.281797648302E-06  6.508722025345E-06
  66   1            -3.281797651633E-06 -6.508722024234E-06 -1.449033812939E-07
  67   7            -1.090790716418E-06  3.497010489184E-06  6.717419186897E-06
  68   7             1.090790727964E-06 -3.497010498954E-06  6.717419197111E-06
  69   7            -1.090790719971E-06 -3.497010490960E-06 -6.717419197111E-06
  70   7             1.090790731517E-06  3.497010494513E-06 -6.717419198443E-06
  71   7             6.717419181124E-06 -1.090790670233E-06  3.497010498066E-06
  72   7             3.497010499842E-06  6.717419198221E-06 -1.090790733294E-06
  73   7            -6.717419198221E-06  1.090790687108E-06  3.497010509612E-06
  74   7            -3.497010465203E-06  6.717419226199E-06  1.090790740399E-06
  75   7             6.717419151592E-06  1.090790711977E-06 -3.497010465203E-06
  76   7            -3.497010501619E-06 -6.717419190450E-06 -1.090790747504E-06
  77   7            -6.717419200886E-06 -1.090790691549E-06 -3.497010494513E-06
  78   7             3.497010472309E-06 -6.717419214874E-06  1.090790712865E-06
  79   7             3.497010517606E-06 -1.090790695102E-06  6.717419199553E-06
  80   7            -3.497010501619E-06  1.090790713754E-06  6.717419211100E-06
  81   7            -3.497010511389E-06 -1.090790719971E-06 -6.717419179125E-06
  82   7             3.497010493625E-06  1.090790670233E-06 -6.717419191782E-06
  83   7            -1.090790685332E-06  6.717419188895E-06  3.497010495401E-06
  84   7             6.717419199331E-06  3.497010527376E-06 -1.090790704872E-06
  85   7             1.090790741287E-06 -6.717419192670E-06  3.497010495401E-06
  86   7             6.717419162472E-06 -3.497010505171E-06  1.090790741287E-06
  87   7             1.090790735958E-06  6.717419166469E-06 -3.497010535369E-06
  88   7            -6.717419189783E-06 -3.497010484743E-06 -1.090790686220E-06
  89   7            -1.090790723524E-06 -6.717419212654E-06 -3.497010490072E-06
  90   7            -6.717419191560E-06  3.497010481190E-06  1.090790663127E-06
  91   7             1.223729242383E-07  1.223729164668E-07  2.870650419595E-06
  92   7            -1.223729577671E-07 -1.223728804955E-07  2.870650435582E-06
  93   7             1.223728940403E-07 -1.223728969268E-07 -2.870650430253E-06
  94   7            -1.223728838262E-07  1.223729038102E-07 -2.870650407161E-06
  95   7             2.870650407161E-06  1.223729253486E-07  1.223728505195E-07
  96   7             1.223729027000E-07  2.870650391174E-06  1.223729029221E-07
  97   7            -2.870650405384E-06 -1.223728731681E-07  1.223729073629E-07
  98   7            -1.223729682032E-07  2.870650424924E-06 -1.223728844923E-07
  99   7             2.870650442688E-06 -1.223729282351E-07 -1.223729300115E-07
 100   7            -1.223728995914E-07 -2.870650396503E-06  1.223728893773E-07
 101   7            -2.870650407161E-06  1.223728938182E-07 -1.223728882671E-07
 102   7             1.223729140243E-07 -2.870650419595E-06 -1.223728844923E-07
 103   8             5.534291105835E-06 -1.571012134605E-06 -1.876007644341E-06
 104   8            -5.534291124265E-06  1.571012123947E-06 -1.876007644341E-06
 105   8             5.534291122933E-06  1.571012145263E-06  1.876007651447E-06
 106   8            -5.534291104725E-06 -1.571012131052E-06  1.876007658552E-06
 107   8            -1.876007615920E-06  5.534291094733E-06 -1.571012107959E-06
 108   8            -1.571012150592E-06 -1.876007644341E-06  5.534291117826E-06
 109   8             1.876007665658E-06 -5.534291128706E-06 -1.571012147039E-06
 110   8             1.571012184343E-06 -1.876007647894E-06 -5.534291116938E-06
 111   8            -1.876007655000E-06 -5.534291145581E-06  1.571012180790E-06
 112   8             1.571012125723E-06  1.876007647894E-06  5.534291117382E-06
 113   8             1.876007637236E-06  5.534291127374E-06  1.571012123947E-06
 114   8            -1.571012155921E-06  1.876007658552E-06 -5.534291140474E-06
 115   8            -1.571012157697E-06  5.534291117604E-06 -1.876007647894E-06
 116   8             1.571012182566E-06 -5.534291126041E-06 -1.876007662105E-06
 117   8             1.571012116841E-06  5.534291112053E-06  1.876007640789E-06
 118   8            -1.571012148815E-06 -5.534291143805E-06  1.876007655000E-06
 119   8             5.534291115605E-06 -1.876007665658E-06 -1.571012134605E-06
 120   8            -1.876007630131E-06 -1.571012161250E-06  5.534291108722E-06
 121   8            -5.534291106279E-06  1.876007669210E-06 -1.571012132828E-06
 122   8            -1.876007658552E-06  1.571012175461E-06 -5.534291130038E-06
 123   8            -5.534291136033E-06 -1.876007672763E-06  1.571012129276E-06
 124   8             1.876007615920E-06  1.571012122170E-06  5.534291119602E-06
 125   8             5.534291126708E-06  1.876007658552E-06  1.571012138157E-06
 126   8             1.876007655000E-06 -1.571012131052E-06 -5.534291132481E-06

 RESULTANT FORCE    -1.240674230019E-14  5.726179892664E-15 -2.046511221663E-14

 ATOMIC PART

 SYMMETRY ALLOWED FORCES (ANALYTICAL) (DIRECTION, FORCE)

    1  1.5640305E-05    2 -1.5055891E-05    3 -2.6816966E-05    4 -5.2109464E-05
    5  4.4434541E-05    6 -9.5369691E-06    7  2.6434441E-05    8 -2.2044914E-05
    9  3.1975992E-05   10  1.7694074E-05   11  8.3353898E-06   12  9.9442247E-06
   13  5.9950235E-07   14 -2.5402983E-05   15  6.7065759E-06   16  1.3729201E-05

 CELL PART

 GRADIENT WITH RESPECT TO THE CELL PARAMETER IN HARTREE/BOHR
ORDER: -D/DA1X, -D/DA1Y, -D/DA1Z
       -D/DA2X, -D/DA2Y, -D/DA2Z
       -D/DA3X, -D/DA3Y, -D/DA3Z
 -0.231241063163E-13 -0.126151385977E-04 -0.126151384521E-04
 -0.126151383810E-04 -0.186363956512E-13 -0.126151385231E-04
 -0.126151389068E-04 -0.126151384841E-04 -0.123173705398E-13

STRESS TENSOR, IN HARTREE/BOHR^3:
ORDER: 11 12 13
       21 22 23
       31 32 33
  0.238478458467E-07  0.518848686244E-15 -0.475134529942E-15
 -0.898423845258E-16  0.238478456562E-07  0.125072905205E-15
  0.788034989378E-16 -0.555185583255E-16  0.238478455614E-07

PRESSURE FROM THE STRESS TENSOR,
IN HARTREE/BOHR^3: -0.23848E-07
PRESSURE IN GIGAPASCAL: -0.7016E-03
CONVERSION FACTOR: 1 HARTREE/BOHR^3= 29421 GIGAPASCAL
WHEN USING VALUES FOR BOHR RADIUS AND HARTREE
FROM IUPAC WEBSITE, APRIL 2009
ENTHALPY: -6.5206916693162E+03

 SYMMETRY ALLOWED FORCES (ANALYTICAL) (DIRECTION, FORCE)

    1 -7.1070453E-04
 TTTTTTTTTTTTTTTTTTTTTTTTTTTTTT TOTGRA_C    TELAPSE      353.78 TCPU      235.48
 TTTTTTTTTTTTTTTTTTTTTTTTTTTTTT SMAT        TELAPSE      490.46 TCPU      292.88
 TTTTTTTTTTTTTTTTTTTTTTTTTTTTTT POLAR2      TELAPSE      491.14 TCPU      293.57

 CELL FORCES OF CENTRAL POINT

 | -2.31241E-14 -1.26151E-05 -1.26151E-05 |
 | -1.26151E-05 -1.86364E-14 -1.26151E-05 |
 | -1.26151E-05 -1.26151E-05 -1.23174E-14 |

 ENERGY OF CENTRAL POINT:   -0.6520691259E+04


 VOLUME OF THE CELL: **********

 DENSITY OF THE CRYSTAL =          1.1252 g/cm^3

 STRAIN MATRIX   4 :

  | 0 0 0 |
  | 0 0 1 |
  | 0 1 0 |
  
 *******************************************************************************
 LATTICE PARAMETERS (ANGSTROMS AND DEGREES) - BOHR = 0.5291772083 ANGSTROM
 PRIMITIVE CELL - CENTRING CODE 6/0 VOLUME=  2549.662509 - DENSITY  1.125 g/cm^3
         A              B              C           ALPHA      BETA       GAMMA 
    14.90624298    14.90624298    14.90624298   109.471221 109.471221 109.471221
 *******************************************************************************
 ATOMS IN THE ASYMMETRIC UNIT    7 - ATOMS IN THE UNIT CELL:  126
     ATOM                 X/A                 Y/B                 Z/C    
 *******************************************************************************
      1 T 230 ZN    2.500000000000E-01  5.000000000000E-01 -2.500000000000E-01
      2 F 230 ZN   -2.500000000000E-01  5.000000000000E-01  2.500000000000E-01
      3 F 230 ZN   -2.500000000000E-01  2.500000000000E-01 -5.000000000000E-01
      4 F 230 ZN    5.000000000000E-01 -2.500000000000E-01  2.500000000000E-01
      5 F 230 ZN    5.000000000000E-01  2.500000000000E-01 -2.500000000000E-01
      6 F 230 ZN    2.500000000000E-01 -2.500000000000E-01  5.000000000000E-01
      7 T   6 C     3.579065329309E-01  3.579065329309E-01 -2.583759311525E-01
      8 F   6 C    -3.837175359166E-01 -3.837175359166E-01  2.583759311525E-01
      9 F   6 C    -3.579065329309E-01  3.837175359166E-01  0.000000000000E+00
     10 F   6 C     3.837175359166E-01 -3.579065329309E-01  0.000000000000E+00
     11 F   6 C    -2.583759311525E-01  3.579065329309E-01  3.579065329309E-01
     12 F   6 C     3.579065329309E-01 -2.583759311525E-01  3.579065329309E-01
     13 F   6 C     0.000000000000E+00  3.837175359166E-01 -3.579065329309E-01
     14 F   6 C    -3.837175359166E-01  2.583759311525E-01 -3.837175359166E-01
     15 F   6 C     2.583759311525E-01 -3.837175359166E-01 -3.837175359166E-01
     16 F   6 C     3.837175359166E-01  0.000000000000E+00 -3.579065329309E-01
     17 F   6 C     0.000000000000E+00 -3.579065329309E-01  3.837175359166E-01
     18 F   6 C    -3.579065329309E-01  0.000000000000E+00  3.837175359166E-01
     19 T   6 C     3.360535536339E-01  3.929462450114E-01 -3.879370090469E-01
     20 F   6 C    -2.191167459417E-01 -2.760094373192E-01  3.879370090469E-01
     21 F   6 C    -3.360535536339E-01  2.760094373192E-01  5.689269137750E-02
     22 F   6 C     2.191167459417E-01 -3.929462450114E-01 -5.689269137750E-02
     23 F   6 C    -3.879370090469E-01  3.360535536339E-01  3.929462450114E-01
     24 F   6 C     3.929462450114E-01 -3.879370090469E-01  3.360535536339E-01
     25 F   6 C    -5.689269137750E-02  2.191167459417E-01 -3.929462450114E-01
     26 F   6 C    -2.760094373192E-01  3.879370090469E-01 -2.191167459417E-01
     27 F   6 C     3.879370090469E-01 -2.191167459417E-01 -2.760094373192E-01
     28 F   6 C     2.760094373192E-01  5.689269137750E-02 -3.360535536339E-01
     29 F   6 C     5.689269137750E-02 -3.360535536339E-01  2.760094373192E-01
     30 F   6 C    -3.929462450114E-01 -5.689269137750E-02  2.191167459417E-01
     31 F   6 C     3.929462450114E-01  3.360535536339E-01 -3.879370090469E-01
     32 F   6 C    -2.760094373192E-01 -2.191167459417E-01  3.879370090469E-01
     33 F   6 C     2.760094373192E-01 -3.360535536339E-01  5.689269137750E-02
     34 F   6 C    -3.929462450114E-01  2.191167459417E-01 -5.689269137750E-02
     35 F   6 C     3.360535536339E-01 -3.879370090469E-01  3.929462450114E-01
     36 F   6 C    -3.879370090469E-01  3.929462450114E-01  3.360535536339E-01
     37 F   6 C     2.191167459417E-01 -5.689269137750E-02 -3.929462450114E-01
     38 F   6 C     3.879370090469E-01 -2.760094373192E-01 -2.191167459417E-01
     39 F   6 C    -2.191167459417E-01  3.879370090469E-01 -2.760094373192E-01
     40 F   6 C     5.689269137750E-02  2.760094373192E-01 -3.360535536339E-01
     41 F   6 C    -3.360535536339E-01  5.689269137750E-02  2.760094373192E-01
     42 F   6 C    -5.689269137750E-02 -3.929462450114E-01  2.191167459417E-01
     43 T   1 H     3.091537196276E-01  4.227492958035E-01 -4.424662718212E-01
     44 F   1 H    -1.347844323753E-01 -2.483800085512E-01  4.424662718212E-01
     45 F   1 H    -3.091537196276E-01  2.483800085512E-01  1.135955761759E-01
     46 F   1 H     1.347844323753E-01 -4.227492958035E-01 -1.135955761759E-01
     47 F   1 H    -4.424662718212E-01  3.091537196276E-01  4.227492958035E-01
     48 F   1 H     4.227492958035E-01 -4.424662718212E-01  3.091537196276E-01
     49 F   1 H    -1.135955761759E-01  1.347844323753E-01 -4.227492958035E-01
     50 F   1 H    -2.483800085512E-01  4.424662718212E-01 -1.347844323753E-01
     51 F   1 H     4.424662718212E-01 -1.347844323753E-01 -2.483800085512E-01
     52 F   1 H     2.483800085512E-01  1.135955761759E-01 -3.091537196276E-01
     53 F   1 H     1.135955761759E-01 -3.091537196276E-01  2.483800085512E-01
     54 F   1 H    -4.227492958035E-01 -1.135955761759E-01  1.347844323753E-01
     55 F   1 H     4.227492958035E-01  3.091537196276E-01 -4.424662718212E-01
     56 F   1 H    -2.483800085512E-01 -1.347844323753E-01  4.424662718212E-01
     57 F   1 H     2.483800085512E-01 -3.091537196276E-01  1.135955761759E-01
     58 F   1 H    -4.227492958035E-01  1.347844323753E-01 -1.135955761759E-01
     59 F   1 H     3.091537196276E-01 -4.424662718212E-01  4.227492958035E-01
     60 F   1 H    -4.424662718212E-01  4.227492958035E-01  3.091537196276E-01
     61 F   1 H     1.347844323753E-01 -1.135955761759E-01 -4.227492958035E-01
     62 F   1 H     4.424662718212E-01 -2.483800085512E-01 -1.347844323753E-01
     63 F   1 H    -1.347844323753E-01  4.424662718212E-01 -2.483800085512E-01
     64 F   1 H     1.135955761759E-01  2.483800085512E-01 -3.091537196276E-01
     65 F   1 H    -3.091537196276E-01  1.135955761759E-01  2.483800085512E-01
     66 F   1 H    -1.135955761759E-01 -4.227492958035E-01  1.347844323753E-01
     67 T   7 N     3.141195017856E-01  4.063721191026E-01 -3.047782555616E-01
     68 F   7 N    -2.888496253357E-01 -3.811022426528E-01  3.047782555616E-01
     69 F   7 N    -3.141195017856E-01  3.811022426528E-01  9.225261731708E-02
     70 F   7 N     2.888496253357E-01 -4.063721191026E-01 -9.225261731708E-02
     71 F   7 N    -3.047782555616E-01  3.141195017856E-01  4.063721191026E-01
     72 F   7 N     4.063721191026E-01 -3.047782555616E-01  3.141195017856E-01
     73 F   7 N    -9.225261731708E-02  2.888496253357E-01 -4.063721191026E-01
     74 F   7 N    -3.811022426528E-01  3.047782555616E-01 -2.888496253357E-01
     75 F   7 N     3.047782555616E-01 -2.888496253357E-01 -3.811022426528E-01
     76 F   7 N     3.811022426528E-01  9.225261731708E-02 -3.141195017856E-01
     77 F   7 N     9.225261731708E-02 -3.141195017856E-01  3.811022426528E-01
     78 F   7 N    -4.063721191026E-01 -9.225261731708E-02  2.888496253357E-01
     79 F   7 N     4.063721191026E-01  3.141195017856E-01 -3.047782555616E-01
     80 F   7 N    -3.811022426528E-01 -2.888496253357E-01  3.047782555616E-01
     81 F   7 N     3.811022426528E-01 -3.141195017856E-01  9.225261731708E-02
     82 F   7 N    -4.063721191026E-01  2.888496253357E-01 -9.225261731708E-02
     83 F   7 N     3.141195017856E-01 -3.047782555616E-01  4.063721191026E-01
     84 F   7 N    -3.047782555616E-01  4.063721191026E-01  3.141195017856E-01
     85 F   7 N     2.888496253357E-01 -9.225261731708E-02 -4.063721191026E-01
     86 F   7 N     3.047782555616E-01 -3.811022426528E-01 -2.888496253357E-01
     87 F   7 N    -2.888496253357E-01  3.047782555616E-01 -3.811022426528E-01
     88 F   7 N     9.225261731708E-02  3.811022426528E-01 -3.141195017856E-01
     89 F   7 N    -3.141195017856E-01  9.225261731708E-02  3.811022426528E-01
     90 F   7 N    -9.225261731708E-02 -4.063721191026E-01  2.888496253357E-01
     91 T   7 N     3.512850529871E-01  3.512850529871E-01 -1.678499617363E-01
     92 F   7 N    -4.808649852766E-01 -4.808649852766E-01  1.678499617363E-01
     93 F   7 N    -3.512850529871E-01  4.808649852766E-01  0.000000000000E+00
     94 F   7 N     4.808649852766E-01 -3.512850529871E-01  0.000000000000E+00
     95 F   7 N    -1.678499617363E-01  3.512850529871E-01  3.512850529871E-01
     96 F   7 N     3.512850529871E-01 -1.678499617363E-01  3.512850529871E-01
     97 F   7 N     0.000000000000E+00  4.808649852766E-01 -3.512850529871E-01
     98 F   7 N    -4.808649852766E-01  1.678499617363E-01 -4.808649852766E-01
     99 F   7 N     1.678499617363E-01 -4.808649852766E-01 -4.808649852766E-01
    100 F   7 N     4.808649852766E-01  0.000000000000E+00 -3.512850529871E-01
    101 F   7 N     0.000000000000E+00 -3.512850529871E-01  4.808649852766E-01
    102 F   7 N    -3.512850529871E-01  0.000000000000E+00  4.808649852766E-01
    103 T   8 O     3.920568589163E-01  3.031780474968E-01 -1.325189829313E-01
    104 F   8 O     4.356970304280E-01 -4.754241581525E-01  1.325189829313E-01
    105 F   8 O    -3.920568589163E-01  4.754241581525E-01 -8.887881141952E-02
    106 F   8 O    -4.356970304280E-01 -3.031780474968E-01  8.887881141952E-02
    107 F   8 O    -1.325189829313E-01  3.920568589163E-01  3.031780474968E-01
    108 F   8 O     3.031780474968E-01 -1.325189829313E-01  3.920568589163E-01
    109 F   8 O     8.887881141952E-02 -4.356970304280E-01 -3.031780474968E-01
    110 F   8 O    -4.754241581525E-01  1.325189829313E-01  4.356970304280E-01
    111 F   8 O     1.325189829313E-01  4.356970304280E-01 -4.754241581525E-01
    112 F   8 O     4.754241581525E-01 -8.887881141952E-02 -3.920568589163E-01
    113 F   8 O    -8.887881141952E-02 -3.920568589163E-01  4.754241581525E-01
    114 F   8 O    -3.031780474968E-01  8.887881141952E-02 -4.356970304280E-01
    115 F   8 O     3.031780474968E-01  3.920568589163E-01 -1.325189829313E-01
    116 F   8 O    -4.754241581525E-01  4.356970304280E-01  1.325189829313E-01
    117 F   8 O     4.754241581525E-01 -3.920568589163E-01 -8.887881141952E-02
    118 F   8 O    -3.031780474968E-01 -4.356970304280E-01  8.887881141952E-02
    119 F   8 O     3.920568589163E-01 -1.325189829313E-01  3.031780474968E-01
    120 F   8 O    -1.325189829313E-01  3.031780474968E-01  3.920568589163E-01
    121 F   8 O    -4.356970304280E-01  8.887881141952E-02 -3.031780474968E-01
    122 F   8 O     1.325189829313E-01 -4.754241581525E-01  4.356970304280E-01
    123 F   8 O     4.356970304280E-01  1.325189829313E-01 -4.754241581525E-01
    124 F   8 O    -8.887881141952E-02  4.754241581525E-01 -3.920568589163E-01
    125 F   8 O    -3.920568589163E-01 -8.887881141952E-02  4.754241581525E-01
    126 F   8 O     8.887881141952E-02 -3.031780474968E-01 -4.356970304280E-01

 TRANSFORMATION MATRIX PRIMITIVE-CRYSTALLOGRAPHIC CELL
  0.0000  1.0000  1.0000  1.0000  0.0000  1.0000  1.0000  1.0000  0.0000

 *******************************************************************************
 CRYSTALLOGRAPHIC CELL (VOLUME=       5099.32501724)
         A              B              C           ALPHA      BETA       GAMMA 
    17.21224680    17.21224680    17.21224680    90.000000  90.000000  90.000000

 COORDINATES IN THE CRYSTALLOGRAPHIC CELL
     ATOM                 X/A                 Y/B                 Z/C    
 *******************************************************************************
      1 T 230 ZN    5.000000000000E-01  2.500000000000E-01  5.461271642042E-17
      2 F 230 ZN    0.000000000000E+00  2.500000000000E-01  5.000000000000E-01
      3 F 230 ZN   -5.461271642042E-17 -5.000000000000E-01  2.500000000000E-01
      4 F 230 ZN    2.500000000000E-01  5.461271642042E-17  5.000000000000E-01
      5 F 230 ZN    2.500000000000E-01  5.000000000000E-01  0.000000000000E+00
      6 F 230 ZN    5.000000000000E-01  0.000000000000E+00  2.500000000000E-01
      7 T   6 C    -1.291879655762E-01 -1.291879655762E-01  4.870944985071E-01
      8 F   6 C     1.291879655762E-01  1.291879655762E-01  4.870944985071E-01
      9 F   6 C    -1.291879655762E-01  1.291879655762E-01 -4.870944985071E-01
     10 F   6 C     1.291879655762E-01 -1.291879655762E-01 -4.870944985071E-01
     11 F   6 C     4.870944985071E-01 -1.291879655762E-01 -1.291879655762E-01
     12 F   6 C    -1.291879655762E-01  4.870944985071E-01 -1.291879655762E-01
     13 F   6 C    -4.870944985071E-01  1.291879655762E-01 -1.291879655762E-01
     14 F   6 C     1.291879655762E-01  4.870944985071E-01  1.291879655762E-01
     15 F   6 C     4.870944985071E-01  1.291879655762E-01  1.291879655762E-01
     16 F   6 C     1.291879655762E-01 -4.870944985071E-01 -1.291879655762E-01
     17 F   6 C    -4.870944985071E-01 -1.291879655762E-01  1.291879655762E-01
     18 F   6 C    -1.291879655762E-01 -4.870944985071E-01  1.291879655762E-01
     19 T   6 C     3.344778411653E-01  2.775851497878E-01  5.846840384611E-02
     20 F   6 C    -3.344778411653E-01 -2.775851497878E-01  5.846840384611E-02
     21 F   6 C     3.344778411653E-01 -2.775851497878E-01 -5.846840384611E-02
     22 F   6 C    -3.344778411653E-01  2.775851497878E-01 -5.846840384611E-02
     23 F   6 C     5.846840384611E-02  3.344778411653E-01  2.775851497878E-01
     24 F   6 C     2.775851497878E-01  5.846840384611E-02  3.344778411653E-01
     25 F   6 C    -5.846840384611E-02 -3.344778411653E-01  2.775851497878E-01
     26 F   6 C    -2.775851497878E-01  5.846840384611E-02 -3.344778411653E-01
     27 F   6 C     5.846840384611E-02 -3.344778411653E-01 -2.775851497878E-01
     28 F   6 C    -2.775851497878E-01 -5.846840384611E-02  3.344778411653E-01
     29 F   6 C    -5.846840384611E-02  3.344778411653E-01 -2.775851497878E-01
     30 F   6 C     2.775851497878E-01 -5.846840384611E-02 -3.344778411653E-01
     31 F   6 C     2.775851497878E-01  3.344778411653E-01  5.846840384611E-02
     32 F   6 C    -2.775851497878E-01 -3.344778411653E-01  5.846840384611E-02
     33 F   6 C    -2.775851497878E-01  3.344778411653E-01 -5.846840384611E-02
     34 F   6 C     2.775851497878E-01 -3.344778411653E-01 -5.846840384611E-02
     35 F   6 C     3.344778411653E-01  5.846840384611E-02  2.775851497878E-01
     36 F   6 C     5.846840384611E-02  2.775851497878E-01  3.344778411653E-01
     37 F   6 C    -3.344778411653E-01 -5.846840384611E-02  2.775851497878E-01
     38 F   6 C     5.846840384611E-02 -2.775851497878E-01 -3.344778411653E-01
     39 F   6 C    -3.344778411653E-01  5.846840384611E-02 -2.775851497878E-01
     40 F   6 C    -5.846840384611E-02 -2.775851497878E-01  3.344778411653E-01
     41 F   6 C     3.344778411653E-01 -5.846840384611E-02 -2.775851497878E-01
     42 F   6 C    -5.846840384611E-02  2.775851497878E-01 -3.344778411653E-01
     43 T   1 H     3.355646521773E-01  2.219690760014E-01  8.718464362616E-02
     44 F   1 H    -3.355646521773E-01 -2.219690760014E-01  8.718464362616E-02
     45 F   1 H     3.355646521773E-01 -2.219690760014E-01 -8.718464362616E-02
     46 F   1 H    -3.355646521773E-01  2.219690760014E-01 -8.718464362616E-02
     47 F   1 H     8.718464362616E-02  3.355646521773E-01  2.219690760014E-01
     48 F   1 H     2.219690760014E-01  8.718464362616E-02  3.355646521773E-01
     49 F   1 H    -8.718464362616E-02 -3.355646521773E-01  2.219690760014E-01
     50 F   1 H    -2.219690760014E-01  8.718464362616E-02 -3.355646521773E-01
     51 F   1 H     8.718464362616E-02 -3.355646521773E-01 -2.219690760014E-01
     52 F   1 H    -2.219690760014E-01 -8.718464362616E-02  3.355646521773E-01
     53 F   1 H    -8.718464362616E-02  3.355646521773E-01 -2.219690760014E-01
     54 F   1 H     2.219690760014E-01 -8.718464362616E-02 -3.355646521773E-01
     55 F   1 H     2.219690760014E-01  3.355646521773E-01  8.718464362616E-02
     56 F   1 H    -2.219690760014E-01 -3.355646521773E-01  8.718464362616E-02
     57 F   1 H    -2.219690760014E-01  3.355646521773E-01 -8.718464362616E-02
     58 F   1 H     2.219690760014E-01 -3.355646521773E-01 -8.718464362616E-02
     59 F   1 H     3.355646521773E-01  8.718464362616E-02  2.219690760014E-01
     60 F   1 H     8.718464362616E-02  2.219690760014E-01  3.355646521773E-01
     61 F   1 H    -3.355646521773E-01 -8.718464362616E-02  2.219690760014E-01
     62 F   1 H     8.718464362616E-02 -2.219690760014E-01 -3.355646521773E-01
     63 F   1 H    -3.355646521773E-01  8.718464362616E-02 -2.219690760014E-01
     64 F   1 H    -8.718464362616E-02 -2.219690760014E-01  3.355646521773E-01
     65 F   1 H     3.355646521773E-01 -8.718464362616E-02 -2.219690760014E-01
     66 F   1 H    -8.718464362616E-02  2.219690760014E-01 -3.355646521773E-01
     67 T   7 N     3.937371808777E-01  3.014845635607E-01  1.263493822490E-02
     68 F   7 N    -3.937371808777E-01 -3.014845635607E-01  1.263493822490E-02
     69 F   7 N     3.937371808777E-01 -3.014845635607E-01 -1.263493822490E-02
     70 F   7 N    -3.937371808777E-01  3.014845635607E-01 -1.263493822490E-02
     71 F   7 N     1.263493822490E-02  3.937371808777E-01  3.014845635607E-01
     72 F   7 N     3.014845635607E-01  1.263493822490E-02  3.937371808777E-01
     73 F   7 N    -1.263493822490E-02 -3.937371808777E-01  3.014845635607E-01
     74 F   7 N    -3.014845635607E-01  1.263493822490E-02 -3.937371808777E-01
     75 F   7 N     1.263493822490E-02 -3.937371808777E-01 -3.014845635607E-01
     76 F   7 N    -3.014845635607E-01 -1.263493822490E-02  3.937371808777E-01
     77 F   7 N    -1.263493822490E-02  3.937371808777E-01 -3.014845635607E-01
     78 F   7 N     3.014845635607E-01 -1.263493822490E-02 -3.937371808777E-01
     79 F   7 N     3.014845635607E-01  3.937371808777E-01  1.263493822490E-02
     80 F   7 N    -3.014845635607E-01 -3.937371808777E-01  1.263493822490E-02
     81 F   7 N    -3.014845635607E-01  3.937371808777E-01 -1.263493822490E-02
     82 F   7 N     3.014845635607E-01 -3.937371808777E-01 -1.263493822490E-02
     83 F   7 N     3.937371808777E-01  1.263493822490E-02  3.014845635607E-01
     84 F   7 N     1.263493822490E-02  3.014845635607E-01  3.937371808777E-01
     85 F   7 N    -3.937371808777E-01 -1.263493822490E-02  3.014845635607E-01
     86 F   7 N     1.263493822490E-02 -3.014845635607E-01 -3.937371808777E-01
     87 F   7 N    -3.937371808777E-01  1.263493822490E-02 -3.014845635607E-01
     88 F   7 N    -1.263493822490E-02 -3.014845635607E-01  3.937371808777E-01
     89 F   7 N     3.937371808777E-01 -1.263493822490E-02 -3.014845635607E-01
     90 F   7 N    -1.263493822490E-02  3.014845635607E-01 -3.937371808777E-01
     91 T   7 N    -8.392498086815E-02 -8.392498086815E-02  4.352100338552E-01
     92 F   7 N     8.392498086815E-02  8.392498086815E-02  4.352100338552E-01
     93 F   7 N    -8.392498086815E-02  8.392498086815E-02 -4.352100338552E-01
     94 F   7 N     8.392498086815E-02 -8.392498086815E-02 -4.352100338552E-01
     95 F   7 N     4.352100338552E-01 -8.392498086815E-02 -8.392498086815E-02
     96 F   7 N    -8.392498086815E-02  4.352100338552E-01 -8.392498086815E-02
     97 F   7 N    -4.352100338552E-01  8.392498086815E-02 -8.392498086815E-02
     98 F   7 N     8.392498086815E-02  4.352100338552E-01  8.392498086815E-02
     99 F   7 N     4.352100338552E-01  8.392498086815E-02  8.392498086815E-02
    100 F   7 N     8.392498086815E-02 -4.352100338552E-01 -8.392498086815E-02
    101 F   7 N    -4.352100338552E-01 -8.392498086815E-02  8.392498086815E-02
    102 F   7 N    -8.392498086815E-02 -4.352100338552E-01  8.392498086815E-02
    103 T   8 O    -1.106988971754E-01 -2.182008575587E-02  4.138769446722E-01
    104 F   8 O     1.106988971754E-01  2.182008575587E-02  4.138769446722E-01
    105 F   8 O    -1.106988971754E-01  2.182008575587E-02 -4.138769446722E-01
    106 F   8 O     1.106988971754E-01 -2.182008575587E-02 -4.138769446722E-01
    107 F   8 O     4.138769446722E-01 -1.106988971754E-01 -2.182008575587E-02
    108 F   8 O    -2.182008575587E-02  4.138769446722E-01 -1.106988971754E-01
    109 F   8 O    -4.138769446722E-01  1.106988971754E-01 -2.182008575587E-02
    110 F   8 O     2.182008575587E-02  4.138769446722E-01  1.106988971754E-01
    111 F   8 O     4.138769446722E-01  1.106988971754E-01  2.182008575587E-02
    112 F   8 O     2.182008575587E-02 -4.138769446722E-01 -1.106988971754E-01
    113 F   8 O    -4.138769446722E-01 -1.106988971754E-01  2.182008575587E-02
    114 F   8 O    -2.182008575587E-02 -4.138769446722E-01  1.106988971754E-01
    115 F   8 O    -2.182008575587E-02 -1.106988971754E-01  4.138769446722E-01
    116 F   8 O     2.182008575587E-02  1.106988971754E-01  4.138769446722E-01
    117 F   8 O     2.182008575587E-02 -1.106988971754E-01 -4.138769446722E-01
    118 F   8 O    -2.182008575587E-02  1.106988971754E-01 -4.138769446722E-01
    119 F   8 O    -1.106988971754E-01  4.138769446722E-01 -2.182008575587E-02
    120 F   8 O     4.138769446722E-01 -2.182008575587E-02 -1.106988971754E-01
    121 F   8 O     1.106988971754E-01 -4.138769446722E-01 -2.182008575587E-02
    122 F   8 O     4.138769446722E-01  2.182008575587E-02  1.106988971754E-01
    123 F   8 O     1.106988971754E-01  4.138769446722E-01  2.182008575587E-02
    124 F   8 O    -4.138769446722E-01  2.182008575587E-02 -1.106988971754E-01
    125 F   8 O    -1.106988971754E-01 -4.138769446722E-01  2.182008575587E-02
    126 F   8 O    -4.138769446722E-01 -2.182008575587E-02  1.106988971754E-01

 T = ATOM BELONGING TO THE ASYMMETRIC UNIT

 *******************************************************************************
 * CELL DEFORMATION
 *******************************************************************************

    ELASTIC STRAIN MATRIX (ADIMENSIONAL)

    1    0.0000000000    0.0000000000    0.0000000000
    2    0.0000000000    0.0000000000    0.0001000000
    3    0.0000000000    0.0001000000    0.0000000000

 LATTICE PARAMETERS (ANGSTROMS AND DEGREES) OF
 (1) ORIGINAL PRIMITIVE CELL
 (2) ORIGINAL CRYSTALLOGRAPHIC CELL
 (3) DEFORMED PRIMITIVE CELL
 (4) DEFORMED CRYSTALLOGRAPHIC CELL

            A           B           C        ALPHA       BETA        GAMMA         VOL
 (1)   14.906243   14.906243   14.906243  109.471221  109.471221  109.471221 2549.662509
 (2)   17.212247   17.212247   17.212247   90.000000   90.000000   90.000000 5099.325017
 (3)   14.907237   14.905249   14.905249  109.465818  109.471221  109.471221 2549.662483
 (4)   17.212247   17.212247   17.212247   89.988541   90.000000   90.000000 5099.324966

 * CELL DEFORMATION COMPLETE - NO. OF SYMMOPS   4

 *******************************************************************************
 * CELL DEFORMATION
 *******************************************************************************

    ELASTIC STRAIN MATRIX (ADIMENSIONAL)

    1    0.0000000000    0.0000000000    0.0000000000
    2    0.0000000000    0.0000000000   -0.0001000000
    3    0.0000000000   -0.0001000000    0.0000000000

 LATTICE PARAMETERS (ANGSTROMS AND DEGREES) OF
 (1) ORIGINAL PRIMITIVE CELL
 (2) ORIGINAL CRYSTALLOGRAPHIC CELL
 (3) DEFORMED PRIMITIVE CELL
 (4) DEFORMED CRYSTALLOGRAPHIC CELL

            A           B           C        ALPHA       BETA        GAMMA         VOL
 (1)   14.907237   14.905249   14.905249  109.465818  109.471221  109.471221 2549.662483
 (2)   17.212247   17.212247   17.212247   89.988541   90.000000   90.000000 5099.324966
 (3)   14.906243   14.906243   14.906243  109.471220  109.471221  109.471221 2549.662458
 (4)   17.212247   17.212247   17.212247   90.000000   90.000000   90.000000 5099.324915

 * CELL DEFORMATION COMPLETE - NO. OF SYMMOPS   4

 *****    4 SYMMOPS - TRANSLATORS IN ANGSTROM
 ***** MATRICES AND TRANSLATORS IN THE CARTESIAN REFERENCE FRAME

 ORDER   : ORDER OF THE OPERATOR

 TRANSLA : REAL TRANSLATION (WITHOUT ORIGIN SHIFT) IN CARTESIAN COORDINATES

 uvw/hkl : ORIENTATION OF THE OPERATOR IN CARTESIAN COORDINATES

 LOCATED : ORIGIN OF THE OPERATOR IN CARTESIAN COORDINATES

   NO.   1 INVERSE   1    ORDER   1        NO.   2 INVERSE   2    ORDER   2
    1.000   0.000   0.000     0.000         1.000   0.000   0.000     0.000
    0.000   1.000   0.000     0.000         0.000  -1.000   0.000     0.000
    0.000   0.000   1.000     0.000         0.000   0.000  -1.000     0.000
             OPERATION E(   1)                       OPERATION C(   2)
 DETERMINANT 1.; ROTATION(DEG)   0.      DETERMINANT 1.; ROTATION(DEG) 180.
 TRANSLA (  0.000    0.000    0.000)     TRANSLA (  0.000    0.000    0.000)
 uvw/hkl (  0.000    0.000    0.000)     uvw/hkl (  4.000    0.000    0.000)
 LOCATED (  0.000    0.000    0.000)     LOCATED (  0.000    0.000    0.000)

   NO.   3 INVERSE   3    ORDER   2        NO.   4 INVERSE   4    ORDER   2
    1.000   0.000   0.000     0.000         1.000   0.000   0.000     0.000
    0.000   0.000   1.000     0.000         0.000   0.000  -1.000     0.000
    0.000   1.000   0.000     0.000         0.000  -1.000   0.000     0.000
             OPERATION M(   2)                       OPERATION M(   2)
 DETERMINANT-1.; ROTATION(DEG)   0.      DETERMINANT-1.; ROTATION(DEG)   0.
 TRANSLA (  0.000    0.000    0.000)     TRANSLA (  0.000    0.000    0.000)
 uvw/hkl (  0.000   -1.000    1.000)     uvw/hkl (  0.000   -1.000   -1.000)
 LOCATED (  0.000    0.000    0.000)     LOCATED (  0.000    0.000    0.000)

 GCALCO - MAX INDICES DIRECT LATTICE VECTOR    14    14    14
 NO.OF VECTORS CREATED 6999 STARS  122 RMAX   306.85375 BOHR

 CAPPA:IS1  2;IS2  2;IS3  2; K PTS MONK NET   5; SYMMOPS:K SPACE   8;G SPACE   4

 *******************************************************************************
 MAX NUMBER OF SCF CYCLES      50  CONVERGENCE ON DELTAP        10**-18
 WEIGHT OF F(I) IN F(I+1)      30% CONVERGENCE ON ENERGY        10**- 8
 SHRINK. FACT.(MONKH.)    2  2  2  NUMBER OF K POINTS IN THE IBZ      5
 SHRINKING FACTOR(GILAT NET)    2  NUMBER OF K POINTS(GILAT NET)      5
 *******************************************************************************
 *** K POINTS COORDINATES (OBLIQUE COORDINATES IN UNITS OF IS =  2)
   1-R(  0  0  0)   2-R(  1  0  0)   3-R(  0  1  0)   4-R(  0  1  1)
   5-R(  1  1  1)

 DIRECT LATTICE VECTORS COMPON. (A.U.)     RECIP. LATTICE VECTORS COMPON. (A.U.) 
        X            Y            Z              X            Y            Z
  -16.2632163   16.2632163   16.2632163      0.0000000    0.1931717    0.1931717
   16.2632163  -16.2632163   16.2632163      0.1931717    0.0000000    0.1931717
   16.2632163   16.2632163  -16.2632163      0.1931717    0.1931717    0.0000000

 DISK SPACE FOR EIGENVECTORS (FTN 10)    22556880 REALS
 TTTTTTTTTTTTTTTTTTTTTTTTTTTTTT gordsh1     TELAPSE      525.76 TCPU      307.79

 MATRIX SIZE: P(G)10484616, F(G)  759420, P(G) IRR 1324241, F(G) IRR  193300
 MAX G-VECTOR INDEX FOR 1- AND 2-ELECTRON INTEGRALS 181

 TTTTTTTTTTTTTTTTTTTTTTTTTTTTTT INPUT       TELAPSE      525.90 TCPU      307.93

 SYMMETRY ALLOWED ELASTIC DISTORTION 1
  0.5773503  0.0000000  0.0000000
  0.0000000  0.5773503  0.0000000
  0.0000000  0.0000000  0.5773503

 SYMMETRY ALLOWED ELASTIC DISTORTION 2
  0.8164966  0.0000000  0.0000000
  0.0000000 -0.4082483  0.0000000
  0.0000000  0.0000000 -0.4082483

 SYMMETRY ALLOWED ELASTIC DISTORTION 3
  0.0000000  0.0000000  0.0000000
  0.0000000  0.0000000  0.7071068
  0.0000000  0.7071068  0.0000000

 SYMMETRY ALLOWED INTERNAL DEGREE(S) OF FREEDOM:  95
 TTTTTTTTTTTTTTTTTTTTTTTTTTTTTT SYMM        TELAPSE      526.41 TCPU      308.44
 TTTTTTTTTTTTTTTTTTTTTTTTTTTTTT INT_SCREEN  TELAPSE      526.47 TCPU      308.51
 INFORMATION **** EXCBUF **** EXCH. BIPO BUFFER: WORDS USED =     4000000
 WARNING **** EXCBUF **** EXCH. BIPO BUFFER TOO SMALL - TO AVOID I/O SET EXCHSIZE =     8308584

 DFT PARAMETERS

     ATOM       ELECTRONS   NET CHARGE   R(ANGSTROM)
   1 230  ZN     20.0000      0.0000     1.37000000
   7   6  C       6.0000      0.0000     0.77000000
  43   1  H       1.0000      0.0000     1.11000000
  67   7  N       7.0000      0.0000     0.74000000
 103   8  O       8.0000      0.0000     0.74000000

 SIZE OF GRID=    1988804
 TTTTTTTTTTTTTTTTTTTTTTTTTTTTTT MAKE_GRID2  TELAPSE      533.28 TCPU      312.89
 BECKE WEIGHT FUNCTION
 RADSAFE =     2.00
 TOLERANCES - DENSITY:10**- 6; POTENTIAL:10**- 9; GRID WGT:10**-14

 RADIAL INTEGRATION  - INTERVALS (POINTS,UPPER LIMIT):            1( 99,  4.0*R)

 ANGULAR INTEGRATION - INTERVALS (ACCURACY LEVEL [N. POINTS] UPPER LIMIT):
  1(  6[ 146]   0.2)  2( 11[ 302]   0.5)  3( 14[ 590]   0.9)  4( 18[1454]   3.5)
  5( 14[ 590]9999.0)
 TTTTTTTTTTTTTTTTTTTTTTTTTTTTTT INT_CALC    TELAPSE      533.36 TCPU      312.97

 *******************************************************************************
 ZIF-65 (cif CCDC 917446, CIMFUB)                                                
 CRYSTAL - SCF - TYPE OF CALCULATION :  RESTRICTED CLOSED SHELL
 *******************************************************************************

 CAPPA:IS1  2;IS2  2;IS3  2; K PTS MONK NET   5; SYMMOPS:K SPACE   8;G SPACE   4

 TTTTTTTTTTTTTTTTTTTTTTTTTTTTTT SDIK        TELAPSE      535.26 TCPU      314.88

 AAAAAAAAAAAAAAAAAAAAAAAAAAAAAAAAAAAAAAAAAAAAAAAAAAAAAAAAAAAAAAAAAAAAAAAAAAAAAAA
         ATOMIC WAVEFUNCTION(S)


 NUCLEAR CHARGE 20.0  SYMMETRY SPECIES            S    P    D
 N. ELECTRONS   20.0  NUMBER OF PRIMITIVE GTOS    7    7    6
                      NUMBER OF CONTRACTED GTOS   5    5    3
                      NUMBER OF CLOSED SHELLS     2    1    1
                      OPEN SHELL OCCUPATION       0    0    0

  ZNUC SCFIT  TOTAL HF ENERGY   KINETIC ENERGY   VIRIAL THEOREM ACCURACY
  20.0  35   -2.259494290E+02  1.538488917E+02 -2.468645152E+00  3.9E-06

 NUCLEAR CHARGE  6.0  SYMMETRY SPECIES            S    P
 N. ELECTRONS    6.0  NUMBER OF PRIMITIVE GTOS   11    5
                      NUMBER OF CONTRACTED GTOS   4    3
                      NUMBER OF CLOSED SHELLS     2    0
                      OPEN SHELL OCCUPATION       0    2

  ZNUC SCFIT  TOTAL HF ENERGY   KINETIC ENERGY   VIRIAL THEOREM ACCURACY
   6.0  11   -3.768480057E+01  3.769831118E+01 -1.999641612E+00  2.0E-06

 NUCLEAR CHARGE  1.0  SYMMETRY SPECIES            S
 N. ELECTRONS    1.0  NUMBER OF PRIMITIVE GTOS    5
                      NUMBER OF CONTRACTED GTOS   3
                      NUMBER OF CLOSED SHELLS     0
                      OPEN SHELL OCCUPATION       1

  ZNUC SCFIT  TOTAL HF ENERGY   KINETIC ENERGY   VIRIAL THEOREM ACCURACY
   1.0   1   -4.998098153E-01  4.997907537E-01 -2.000038139E+00  9.6E-17

 NUCLEAR CHARGE  7.0  SYMMETRY SPECIES            S    P
 N. ELECTRONS    7.0  NUMBER OF PRIMITIVE GTOS   11    5
                      NUMBER OF CONTRACTED GTOS   4    3
                      NUMBER OF CLOSED SHELLS     2    0
                      OPEN SHELL OCCUPATION       0    3

  ZNUC SCFIT  TOTAL HF ENERGY   KINETIC ENERGY   VIRIAL THEOREM ACCURACY
   7.0  11   -5.439473665E+01  5.441433682E+01 -1.999639798E+00  3.6E-06

 NUCLEAR CHARGE  8.0  SYMMETRY SPECIES            S    P
 N. ELECTRONS    8.0  NUMBER OF PRIMITIVE GTOS   11    5
                      NUMBER OF CONTRACTED GTOS   4    3
                      NUMBER OF CLOSED SHELLS     2    0
                      OPEN SHELL OCCUPATION       0    4

  ZNUC SCFIT  TOTAL HF ENERGY   KINETIC ENERGY   VIRIAL THEOREM ACCURACY
   8.0  13   -7.479861895E+01  7.482603849E+01 -1.999633556E+00  2.7E-06

 AAAAAAAAAAAAAAAAAAAAAAAAAAAAAAAAAAAAAAAAAAAAAAAAAAAAAAAAAAAAAAAAAAAAAAAAAAAAAAA

 CHARGE NORMALIZATION FACTOR   1.00000000
 TOTAL ATOMIC CHARGES:
  20.0000000  20.0000000  20.0000000  20.0000000  20.0000000  20.0000000
   6.0000000   6.0000000   6.0000000   6.0000000   6.0000000   6.0000000
   6.0000000   6.0000000   6.0000000   6.0000000   6.0000000   6.0000000
   6.0000000   6.0000000   6.0000000   6.0000000   6.0000000   6.0000000
   6.0000000   6.0000000   6.0000000   6.0000000   6.0000000   6.0000000
   6.0000000   6.0000000   6.0000000   6.0000000   6.0000000   6.0000000
   6.0000000   6.0000000   6.0000000   6.0000000   6.0000000   6.0000000
   1.0000000   1.0000000   1.0000000   1.0000000   1.0000000   1.0000000
   1.0000000   1.0000000   1.0000000   1.0000000   1.0000000   1.0000000
   1.0000000   1.0000000   1.0000000   1.0000000   1.0000000   1.0000000
   1.0000000   1.0000000   1.0000000   1.0000000   1.0000000   1.0000000
   7.0000000   7.0000000   7.0000000   7.0000000   7.0000000   7.0000000
   7.0000000   7.0000000   7.0000000   7.0000000   7.0000000   7.0000000
   7.0000000   7.0000000   7.0000000   7.0000000   7.0000000   7.0000000
   7.0000000   7.0000000   7.0000000   7.0000000   7.0000000   7.0000000
   7.0000000   7.0000000   7.0000000   7.0000000   7.0000000   7.0000000
   7.0000000   7.0000000   7.0000000   7.0000000   7.0000000   7.0000000
   8.0000000   8.0000000   8.0000000   8.0000000   8.0000000   8.0000000
   8.0000000   8.0000000   8.0000000   8.0000000   8.0000000   8.0000000
   8.0000000   8.0000000   8.0000000   8.0000000   8.0000000   8.0000000
   8.0000000   8.0000000   8.0000000   8.0000000   8.0000000   8.0000000
 TTTTTTTTTTTTTTTTTTTTTTTTTTTTTT MOQGAD      TELAPSE      543.85 TCPU      323.47
 TTTTTTTTTTTTTTTTTTTTTTTTTTTTTT SHELLXN     TELAPSE      583.35 TCPU      349.44
 TTTTTTTTTTTTTTTTTTTTTTTTTTTTTT MONMO3      TELAPSE      588.09 TCPU      354.18
 NUMERICALLY INTEGRATED DENSITY    804.0001151213
 TTTTTTTTTTTTTTTTTTTTTTTTTTTTTT NUMDFT      TELAPSE      590.31 TCPU      356.40
 CYC   0 ETOT(AU) -6.549938743871E+03 DETOT -6.55E+03 tst  2.33E-13 PX  1.00E+00
 TTTTTTTTTTTTTTTTTTTTTTTTTTTTTT DIIS        TELAPSE      590.46 TCPU      356.55
 TTTTTTTTTTTTTTTTTTTTTTTTTTTTTT FDIK        TELAPSE      661.17 TCPU      426.01
 INSULATING STATE
 TOP OF VALENCE BANDS -    BAND    402; K    5; EIG -2.9598119E-01 AU
 TOP OF VALENCE BANDS -    BAND    402; K    1; EIG -2.9753049E-01 AU
 BOTTOM OF VIRTUAL BANDS - BAND    403; K    2; EIG -1.5847716E-01 AU
 INDIRECT ENERGY BAND GAP:   3.7417 eV
 BOTTOM OF VIRTUAL BANDS - BAND    403; K    1; EIG -1.5829391E-01 AU
 TTTTTTTTTTTTTTTTTTTTTTTTTTTTTT PDIG        TELAPSE      662.96 TCPU      427.80
 CHARGE NORMALIZATION FACTOR   1.00000000
 TOTAL ATOMIC CHARGES:
  18.3886707  18.3886707  18.3886707  18.3886705  18.3886705  18.3886707
   5.3171343   5.3171344   5.3171343   5.3171344   5.3171336   5.3171343
   5.3171334   5.3171344   5.3171336   5.3171344   5.3171334   5.3171343
   6.1619787   6.1619788   6.1619787   6.1619788   6.1619792   6.1619794
   6.1619792   6.1619794   6.1619792   6.1619794   6.1619792   6.1619794
   6.1619794   6.1619794   6.1619794   6.1619794   6.1619787   6.1619792
   6.1619788   6.1619792   6.1619788   6.1619792   6.1619787   6.1619792
   0.7971376   0.7971378   0.7971376   0.7971378   0.7971376   0.7971376
   0.7971376   0.7971379   0.7971376   0.7971379   0.7971376   0.7971376
   0.7971376   0.7971379   0.7971379   0.7971376   0.7971376   0.7971376
   0.7971378   0.7971376   0.7971378   0.7971376   0.7971376   0.7971376
   7.6517053   7.6517052   7.6517053   7.6517052   7.6517051   7.6517050
   7.6517056   7.6517051   7.6517051   7.6517051   7.6517056   7.6517050
   7.6517050   7.6517051   7.6517051   7.6517050   7.6517053   7.6517051
   7.6517052   7.6517051   7.6517052   7.6517056   7.6517053   7.6517056
   6.1258503   6.1258508   6.1258503   6.1258508   6.1258509   6.1258503
   6.1258510   6.1258508   6.1258509   6.1258508   6.1258510   6.1258503
   8.5705180   8.5705180   8.5705180   8.5705180   8.5705179   8.5705181
   8.5705179   8.5705180   8.5705179   8.5705180   8.5705179   8.5705181
   8.5705181   8.5705180   8.5705180   8.5705181   8.5705180   8.5705179
   8.5705180   8.5705179   8.5705180   8.5705179   8.5705180   8.5705179
 TTTTTTTTTTTTTTTTTTTTTTTTTTTTTT MOQGAD      TELAPSE      662.99 TCPU      427.83
 TTTTTTTTTTTTTTTTTTTTTTTTTTTTTT SHELLXN     TELAPSE      697.01 TCPU      454.82
 TTTTTTTTTTTTTTTTTTTTTTTTTTTTTT MONMO3      TELAPSE      699.89 TCPU      457.70
 NUMERICALLY INTEGRATED DENSITY    804.0001044950
 TTTTTTTTTTTTTTTTTTTTTTTTTTTTTT NUMDFT      TELAPSE      704.26 TCPU      462.06
 CYC   1 ETOT(AU) -6.517953594488E+03 DETOT  3.20E+01 tst  0.00E+00 PX  1.00E+00
 TTTTTTTTTTTTTTTTTTTTTTTTTTTTTT DIIS        TELAPSE      711.33 TCPU      469.13
 DIIS TEST: 0.20770E+02 AT SCF   CYCLE   1 - MIX   30 %
 TTTTTTTTTTTTTTTTTTTTTTTTTTTTTT FDIK        TELAPSE      722.91 TCPU      476.25
 INSULATING STATE
 TOP OF VALENCE BANDS -    BAND    402; K    5; EIG -2.3846221E-01 AU
 TOP OF VALENCE BANDS -    BAND    402; K    1; EIG -2.3979059E-01 AU
 BOTTOM OF VIRTUAL BANDS - BAND    403; K    5; EIG -1.4605678E-01 AU
 DIRECT ENERGY BAND GAP:   2.5145 eV
 BOTTOM OF VIRTUAL BANDS - BAND    403; K    1; EIG -1.4475691E-01 AU
 TTTTTTTTTTTTTTTTTTTTTTTTTTTTTT PDIG        TELAPSE      724.67 TCPU      478.01
 CHARGE NORMALIZATION FACTOR   1.00000000
 TOTAL ATOMIC CHARGES:
  18.7465325  18.7465325  18.7465325  18.7466740  18.7466740  18.7465325
   5.6679374   5.6686764   5.6679374   5.6686764   5.6699561   5.6679374
   5.6715584   5.6686764   5.6699561   5.6686764   5.6715584   5.6679374
   5.7753788   5.7772571   5.7753788   5.7772571   5.7771973   5.7773804
   5.7759156   5.7766295   5.7771973   5.7766295   5.7759156   5.7773804
   5.7773804   5.7766295   5.7766295   5.7773804   5.7753788   5.7771973
   5.7772571   5.7771973   5.7772571   5.7759156   5.7753788   5.7759156
   0.9262667   0.9263196   0.9262667   0.9263196   0.9268069   0.9266638
   0.9270096   0.9264649   0.9268069   0.9264649   0.9270096   0.9266638
   0.9266638   0.9264649   0.9264649   0.9266638   0.9262667   0.9268069
   0.9263196   0.9268069   0.9263196   0.9270096   0.9262667   0.9270096
   7.5002225   7.4988782   7.5002225   7.4988782   7.4979536   7.4993827
   7.4986159   7.4993056   7.4979536   7.4993056   7.4986159   7.4993827
   7.4993827   7.4993056   7.4993056   7.4993827   7.5002225   7.4979536
   7.4988782   7.4979536   7.4988782   7.4986159   7.5002225   7.4986159
   7.4340669   7.4330891   7.4340669   7.4330891   7.4341643   7.4340669
   7.4331286   7.4330891   7.4341643   7.4330891   7.4331286   7.4340669
   8.0600954   8.0596455   8.0600954   8.0596455   8.0596951   8.0594292
   8.0595181   8.0599251   8.0596951   8.0599251   8.0595181   8.0594292
   8.0594292   8.0599251   8.0599251   8.0594292   8.0600954   8.0596951
   8.0596455   8.0596951   8.0596455   8.0595181   8.0600954   8.0595181
 TTTTTTTTTTTTTTTTTTTTTTTTTTTTTT MOQGAD      TELAPSE      724.70 TCPU      478.03
 TTTTTTTTTTTTTTTTTTTTTTTTTTTTTT SHELLXN     TELAPSE      767.10 TCPU      505.02
 TTTTTTTTTTTTTTTTTTTTTTTTTTTTTT MONMO3      TELAPSE      770.03 TCPU      507.94
 NUMERICALLY INTEGRATED DENSITY    804.0001084620
 TTTTTTTTTTTTTTTTTTTTTTTTTTTTTT NUMDFT      TELAPSE      774.39 TCPU      512.31
 CYC   2 ETOT(AU) -6.517840371062E+03 DETOT  1.13E-01 tst  1.94E-02 PX  2.29E-01
 TTTTTTTTTTTTTTTTTTTTTTTTTTTTTT DIIS        TELAPSE      774.61 TCPU      512.53
 DIIS TEST: 0.22112E+02 AT SCF   CYCLE   2 - DIIS ACTIVE - HISTORY:     2 CYCLES
 TTTTTTTTTTTTTTTTTTTTTTTTTTTTTT FDIK        TELAPSE      789.82 TCPU      524.33
 INSULATING STATE
 TOP OF VALENCE BANDS -    BAND    402; K    5; EIG -2.3967462E-01 AU
 TOP OF VALENCE BANDS -    BAND    402; K    1; EIG -2.4142168E-01 AU
 BOTTOM OF VIRTUAL BANDS - BAND    403; K    2; EIG -7.4389848E-02 AU
 INDIRECT ENERGY BAND GAP:   4.4976 eV
 BOTTOM OF VIRTUAL BANDS - BAND    403; K    1; EIG -7.4144816E-02 AU
 TTTTTTTTTTTTTTTTTTTTTTTTTTTTTT PDIG        TELAPSE      791.60 TCPU      526.10
 CHARGE NORMALIZATION FACTOR   1.00000000
 TOTAL ATOMIC CHARGES:
  18.5625059  18.5625059  18.5625059  18.5623737  18.5623737  18.5625059
   5.3139247   5.3136040   5.3139247   5.3136040   5.3138963   5.3139247
   5.3136534   5.3136040   5.3138963   5.3136040   5.3136534   5.3139247
   6.0443730   6.0446407   6.0443730   6.0446407   6.0448371   6.0450993
   6.0448101   6.0446651   6.0448371   6.0446651   6.0448101   6.0450993
   6.0450993   6.0446651   6.0446651   6.0450993   6.0443730   6.0448371
   6.0446407   6.0448371   6.0446407   6.0448101   6.0443730   6.0448101
   0.8837996   0.8837559   0.8837996   0.8837559   0.8837336   0.8840003
   0.8839096   0.8840639   0.8837336   0.8840639   0.8839096   0.8840003
   0.8840003   0.8840639   0.8840639   0.8840003   0.8837996   0.8837336
   0.8837559   0.8837336   0.8837559   0.8839096   0.8837996   0.8839096
   7.5964755   7.5969679   7.5964755   7.5969679   7.5967298   7.5965869
   7.5963926   7.5965930   7.5967298   7.5965930   7.5963926   7.5965869
   7.5965869   7.5965930   7.5965930   7.5965869   7.5964755   7.5967298
   7.5969679   7.5967298   7.5969679   7.5963926   7.5964755   7.5963926
   6.7951837   6.7950752   6.7951837   6.7950752   6.7951163   6.7951837
   6.7956669   6.7950752   6.7951163   6.7950752   6.7956669   6.7951837
   8.2794288   8.2795702   8.2794288   8.2795702   8.2796298   8.2799292
   8.2795197   8.2798417   8.2796298   8.2798417   8.2795197   8.2799292
   8.2799292   8.2798417   8.2798417   8.2799292   8.2794288   8.2796298
   8.2795702   8.2796298   8.2795702   8.2795197   8.2794288   8.2795197
 TTTTTTTTTTTTTTTTTTTTTTTTTTTTTT MOQGAD      TELAPSE      791.62 TCPU      526.12
 TTTTTTTTTTTTTTTTTTTTTTTTTTTTTT SHELLXN     TELAPSE      853.06 TCPU      553.15
 TTTTTTTTTTTTTTTTTTTTTTTTTTTTTT MONMO3      TELAPSE      863.29 TCPU      563.38
 NUMERICALLY INTEGRATED DENSITY    804.0000934891
 TTTTTTTTTTTTTTTTTTTTTTTTTTTTTT NUMDFT      TELAPSE      867.60 TCPU      567.69
 CYC   3 ETOT(AU) -6.520328819493E+03 DETOT -2.49E+00 tst  6.57E-03 PX  1.41E-01
 TTTTTTTTTTTTTTTTTTTTTTTTTTTTTT DIIS        TELAPSE      868.49 TCPU      568.58
 DIIS TEST: 0.49962E+00 AT SCF   CYCLE   3 - DIIS ACTIVE - HISTORY:     3 CYCLES
 TTTTTTTTTTTTTTTTTTTTTTTTTTTTTT FDIK        TELAPSE      879.41 TCPU      577.45
 INSULATING STATE
 TOP OF VALENCE BANDS -    BAND    402; K    5; EIG -2.4846320E-01 AU
 TOP OF VALENCE BANDS -    BAND    402; K    1; EIG -2.5008649E-01 AU
 BOTTOM OF VIRTUAL BANDS - BAND    403; K    3; EIG -9.7305713E-02 AU
 INDIRECT ENERGY BAND GAP:   4.1132 eV
 BOTTOM OF VIRTUAL BANDS - BAND    403; K    1; EIG -9.7101453E-02 AU
 TTTTTTTTTTTTTTTTTTTTTTTTTTTTTT PDIG        TELAPSE      881.09 TCPU      579.13
 CHARGE NORMALIZATION FACTOR   1.00000000
 TOTAL ATOMIC CHARGES:
  18.5026490  18.5026490  18.5026490  18.5027352  18.5027352  18.5026490
   5.4071376   5.4070942   5.4071376   5.4070942   5.4074243   5.4071376
   5.4071516   5.4070942   5.4074243   5.4070942   5.4071516   5.4071376
   5.9582622   5.9581591   5.9582622   5.9581591   5.9581988   5.9579423
   5.9581296   5.9581432   5.9581988   5.9581432   5.9581296   5.9579423
   5.9579423   5.9581432   5.9581432   5.9579423   5.9582622   5.9581988
   5.9581591   5.9581988   5.9581591   5.9581296   5.9582622   5.9581296
   0.8801404   0.8801499   0.8801404   0.8801499   0.8800823   0.8801280
   0.8801195   0.8801096   0.8800823   0.8801096   0.8801195   0.8801280
   0.8801280   0.8801096   0.8801096   0.8801280   0.8801404   0.8800823
   0.8801499   0.8800823   0.8801499   0.8801195   0.8801404   0.8801195
   7.6301508   7.6300552   7.6301508   7.6300552   7.6299881   7.6301921
   7.6301108   7.6300265   7.6299881   7.6300265   7.6301108   7.6301921
   7.6301921   7.6300265   7.6300265   7.6301921   7.6301508   7.6299881
   7.6300552   7.6299881   7.6300552   7.6301108   7.6301508   7.6301108
   6.7953585   6.7955166   6.7953585   6.7955166   6.7953991   6.7953585
   6.7954580   6.7955166   6.7953991   6.7955166   6.7954580   6.7953585
   8.3046996   8.3047944   8.3046996   8.3047944   8.3047027   8.3046692
   8.3046756   8.3045300   8.3047027   8.3045300   8.3046756   8.3046692
   8.3046692   8.3045300   8.3045300   8.3046692   8.3046996   8.3047027
   8.3047944   8.3047027   8.3047944   8.3046756   8.3046996   8.3046756
 TTTTTTTTTTTTTTTTTTTTTTTTTTTTTT MOQGAD      TELAPSE      881.11 TCPU      579.15
 TTTTTTTTTTTTTTTTTTTTTTTTTTTTTT SHELLXN     TELAPSE      930.35 TCPU      606.13
 TTTTTTTTTTTTTTTTTTTTTTTTTTTTTT MONMO3      TELAPSE      934.72 TCPU      610.49
 NUMERICALLY INTEGRATED DENSITY    804.0000978850
 TTTTTTTTTTTTTTTTTTTTTTTTTTTTTT NUMDFT      TELAPSE      939.02 TCPU      614.80
 CYC   4 ETOT(AU) -6.520391009751E+03 DETOT -6.22E-02 tst  4.76E-04 PX  1.95E-02
 TTTTTTTTTTTTTTTTTTTTTTTTTTTTTT DIIS        TELAPSE      939.24 TCPU      615.02
 DIIS TEST: 0.12330E+00 AT SCF   CYCLE   4 - DIIS ACTIVE - HISTORY:     4 CYCLES
 TTTTTTTTTTTTTTTTTTTTTTTTTTTTTT FDIK        TELAPSE      947.74 TCPU      622.86
 INSULATING STATE
 TOP OF VALENCE BANDS -    BAND    402; K    5; EIG -2.5200192E-01 AU
 TOP OF VALENCE BANDS -    BAND    402; K    1; EIG -2.5364662E-01 AU
 BOTTOM OF VIRTUAL BANDS - BAND    403; K    3; EIG -9.4354359E-02 AU
 INDIRECT ENERGY BAND GAP:   4.2898 eV
 BOTTOM OF VIRTUAL BANDS - BAND    403; K    1; EIG -9.4148541E-02 AU
 TTTTTTTTTTTTTTTTTTTTTTTTTTTTTT PDIG        TELAPSE      949.42 TCPU      624.54
 CHARGE NORMALIZATION FACTOR   1.00000000
 TOTAL ATOMIC CHARGES:
  18.4984796  18.4984796  18.4984796  18.4984098  18.4984098  18.4984796
   5.3837730   5.3837969   5.3837730   5.3837969   5.3838203   5.3837730
   5.3837281   5.3837969   5.3838203   5.3837969   5.3837281   5.3837730
   6.0018848   6.0020538   6.0018848   6.0020538   6.0019690   6.0020434
   6.0019395   6.0018280   6.0019690   6.0018280   6.0019395   6.0020434
   6.0020434   6.0018280   6.0018280   6.0020434   6.0018848   6.0019690
   6.0020538   6.0019690   6.0020538   6.0019395   6.0018848   6.0019395
   0.8714332   0.8714559   0.8714332   0.8714559   0.8714408   0.8714572
   0.8714542   0.8714593   0.8714408   0.8714593   0.8714542   0.8714572
   0.8714572   0.8714593   0.8714593   0.8714572   0.8714332   0.8714408
   0.8714559   0.8714408   0.8714559   0.8714542   0.8714332   0.8714542
   7.6150721   7.6149771   7.6150721   7.6149771   7.6150174   7.6150057
   7.6151210   7.6150726   7.6150174   7.6150726   7.6151210   7.6150057
   7.6150057   7.6150726   7.6150726   7.6150057   7.6150721   7.6150174
   7.6149771   7.6150174   7.6149771   7.6151210   7.6150721   7.6151210
   6.8110172   6.8109911   6.8110172   6.8109911   6.8109737   6.8110172
   6.8109064   6.8109911   6.8109737   6.8109911   6.8109064   6.8110172
   8.2895482   8.2895242   8.2895482   8.2895242   8.2895677   8.2895471
   8.2895583   8.2895927   8.2895677   8.2895927   8.2895583   8.2895471
   8.2895471   8.2895927   8.2895927   8.2895471   8.2895482   8.2895677
   8.2895242   8.2895677   8.2895242   8.2895583   8.2895482   8.2895583
 TTTTTTTTTTTTTTTTTTTTTTTTTTTTTT MOQGAD      TELAPSE      949.44 TCPU      624.56
 TTTTTTTTTTTTTTTTTTTTTTTTTTTTTT SHELLXN     TELAPSE      982.04 TCPU      651.49
 TTTTTTTTTTTTTTTTTTTTTTTTTTTTTT MONMO3      TELAPSE      984.99 TCPU      654.45
 NUMERICALLY INTEGRATED DENSITY    804.0000972631
 TTTTTTTTTTTTTTTTTTTTTTTTTTTTTT NUMDFT      TELAPSE      989.31 TCPU      658.77
 CYC   5 ETOT(AU) -6.520406473458E+03 DETOT -1.55E-02 tst  8.61E-05 PX  7.27E-03
 TTTTTTTTTTTTTTTTTTTTTTTTTTTTTT DIIS        TELAPSE      989.54 TCPU      659.00
 DIIS TEST: 0.11980E-01 AT SCF   CYCLE   5 - DIIS ACTIVE - HISTORY:     5 CYCLES
 TTTTTTTTTTTTTTTTTTTTTTTTTTTTTT FDIK        TELAPSE      999.19 TCPU      667.99
 INSULATING STATE
 TOP OF VALENCE BANDS -    BAND    402; K    5; EIG -2.4911754E-01 AU
 TOP OF VALENCE BANDS -    BAND    402; K    1; EIG -2.5077296E-01 AU
 BOTTOM OF VIRTUAL BANDS - BAND    403; K    4; EIG -9.2426678E-02 AU
 INDIRECT ENERGY BAND GAP:   4.2638 eV
 BOTTOM OF VIRTUAL BANDS - BAND    403; K    1; EIG -9.2217777E-02 AU
 TTTTTTTTTTTTTTTTTTTTTTTTTTTTTT PDIG        TELAPSE     1000.87 TCPU      669.67
 CHARGE NORMALIZATION FACTOR   1.00000000
 TOTAL ATOMIC CHARGES:
  18.5055690  18.5055690  18.5055690  18.5055656  18.5055656  18.5055690
   5.3810585   5.3810625   5.3810585   5.3810625   5.3810448   5.3810585
   5.3810513   5.3810625   5.3810448   5.3810625   5.3810513   5.3810585
   5.9914530   5.9914472   5.9914530   5.9914472   5.9914546   5.9914290
   5.9914459   5.9914375   5.9914546   5.9914375   5.9914459   5.9914290
   5.9914290   5.9914375   5.9914375   5.9914290   5.9914530   5.9914546
   5.9914472   5.9914546   5.9914472   5.9914459   5.9914530   5.9914459
   0.8761429   0.8761385   0.8761429   0.8761385   0.8761388   0.8761422
   0.8761395   0.8761468   0.8761388   0.8761468   0.8761395   0.8761422
   0.8761422   0.8761468   0.8761468   0.8761422   0.8761429   0.8761388
   0.8761385   0.8761388   0.8761385   0.8761395   0.8761429   0.8761395
   7.6185994   7.6186059   7.6185994   7.6186059   7.6186148   7.6186024
   7.6186134   7.6186000   7.6186148   7.6186000   7.6186134   7.6186024
   7.6186024   7.6186000   7.6186000   7.6186024   7.6185994   7.6186148
   7.6186059   7.6186148   7.6186059   7.6186134   7.6185994   7.6186134
   6.8031475   6.8031508   6.8031475   6.8031508   6.8031251   6.8031475
   6.8031348   6.8031508   6.8031251   6.8031508   6.8031348   6.8031475
   8.2953041   8.2953102   8.2953041   8.2953102   8.2953192   8.2953305
   8.2953161   8.2953190   8.2953192   8.2953190   8.2953161   8.2953305
   8.2953305   8.2953190   8.2953190   8.2953305   8.2953041   8.2953192
   8.2953102   8.2953192   8.2953102   8.2953161   8.2953041   8.2953161
 TTTTTTTTTTTTTTTTTTTTTTTTTTTTTT MOQGAD      TELAPSE     1000.89 TCPU      669.69
 TTTTTTTTTTTTTTTTTTTTTTTTTTTTTT SHELLXN     TELAPSE     1036.80 TCPU      696.62
 TTTTTTTTTTTTTTTTTTTTTTTTTTTTTT MONMO3      TELAPSE     1038.69 TCPU      698.52
 NUMERICALLY INTEGRATED DENSITY    804.0000967186
 TTTTTTTTTTTTTTTTTTTTTTTTTTTTTT NUMDFT      TELAPSE     1043.00 TCPU      702.83
 CYC   6 ETOT(AU) -6.520407727253E+03 DETOT -1.25E-03 tst  1.87E-06 PX  3.09E-03
 TTTTTTTTTTTTTTTTTTTTTTTTTTTTTT DIIS        TELAPSE     1043.24 TCPU      703.06
 DIIS TEST: 0.81973E-03 AT SCF   CYCLE   6 - DIIS ACTIVE - HISTORY:     6 CYCLES
 TTTTTTTTTTTTTTTTTTTTTTTTTTTTTT FDIK        TELAPSE     1055.94 TCPU      712.63
 INSULATING STATE
 TOP OF VALENCE BANDS -    BAND    402; K    5; EIG -2.4983683E-01 AU
 TOP OF VALENCE BANDS -    BAND    402; K    1; EIG -2.5148362E-01 AU
 BOTTOM OF VIRTUAL BANDS - BAND    403; K    3; EIG -9.2334557E-02 AU
 INDIRECT ENERGY BAND GAP:   4.2859 eV
 BOTTOM OF VIRTUAL BANDS - BAND    403; K    1; EIG -9.2125628E-02 AU
 TTTTTTTTTTTTTTTTTTTTTTTTTTTTTT PDIG        TELAPSE     1057.65 TCPU      714.35
 CHARGE NORMALIZATION FACTOR   1.00000000
 TOTAL ATOMIC CHARGES:
  18.5022781  18.5022781  18.5022781  18.5022818  18.5022818  18.5022781
   5.3838237   5.3838236   5.3838237   5.3838236   5.3838297   5.3838237
   5.3838282   5.3838236   5.3838297   5.3838236   5.3838282   5.3838237
   5.9934859   5.9934799   5.9934859   5.9934799   5.9934836   5.9934854
   5.9934863   5.9934900   5.9934836   5.9934900   5.9934863   5.9934854
   5.9934854   5.9934900   5.9934900   5.9934854   5.9934859   5.9934836
   5.9934799   5.9934836   5.9934799   5.9934863   5.9934859   5.9934863
   0.8752981   0.8752987   0.8752981   0.8752987   0.8752965   0.8752974
   0.8752971   0.8752978   0.8752965   0.8752978   0.8752971   0.8752974
   0.8752974   0.8752978   0.8752978   0.8752974   0.8752981   0.8752965
   0.8752987   0.8752965   0.8752987   0.8752971   0.8752981   0.8752971
   7.6184761   7.6184778   7.6184761   7.6184778   7.6184808   7.6184850
   7.6184771   7.6184821   7.6184808   7.6184821   7.6184771   7.6184850
   7.6184850   7.6184821   7.6184821   7.6184850   7.6184761   7.6184808
   7.6184778   7.6184808   7.6184778   7.6184771   7.6184761   7.6184771
   6.8043833   6.8043867   6.8043833   6.8043867   6.8043885   6.8043833
   6.8043899   6.8043867   6.8043885   6.8043867   6.8043899   6.8043833
   8.2930746   8.2930738   8.2930746   8.2930738   8.2930615   8.2930493
   8.2930606   8.2930503   8.2930615   8.2930503   8.2930606   8.2930493
   8.2930493   8.2930503   8.2930503   8.2930493   8.2930746   8.2930615
   8.2930738   8.2930615   8.2930738   8.2930606   8.2930746   8.2930606
 TTTTTTTTTTTTTTTTTTTTTTTTTTTTTT MOQGAD      TELAPSE     1057.68 TCPU      714.37
 TTTTTTTTTTTTTTTTTTTTTTTTTTTTTT SHELLXN     TELAPSE     1140.40 TCPU      741.32
 TTTTTTTTTTTTTTTTTTTTTTTTTTTTTT MONMO3      TELAPSE     1144.08 TCPU      745.00
 NUMERICALLY INTEGRATED DENSITY    804.0000968512
 TTTTTTTTTTTTTTTTTTTTTTTTTTTTTT NUMDFT      TELAPSE     1148.42 TCPU      749.34
 CYC   7 ETOT(AU) -6.520407812482E+03 DETOT -8.52E-05 tst  6.69E-07 PX  6.78E-04
 TTTTTTTTTTTTTTTTTTTTTTTTTTTTTT DIIS        TELAPSE     1148.65 TCPU      749.58
 DIIS TEST: 0.21543E-03 AT SCF   CYCLE   7 - DIIS ACTIVE - HISTORY:     7 CYCLES
 TTTTTTTTTTTTTTTTTTTTTTTTTTTTTT FDIK        TELAPSE     1158.27 TCPU      758.55
 INSULATING STATE
 TOP OF VALENCE BANDS -    BAND    402; K    5; EIG -2.4966298E-01 AU
 TOP OF VALENCE BANDS -    BAND    402; K    1; EIG -2.5131333E-01 AU
 BOTTOM OF VIRTUAL BANDS - BAND    403; K    3; EIG -9.2602934E-02 AU
 INDIRECT ENERGY BAND GAP:   4.2738 eV
 BOTTOM OF VIRTUAL BANDS - BAND    403; K    1; EIG -9.2394472E-02 AU
 TTTTTTTTTTTTTTTTTTTTTTTTTTTTTT PDIG        TELAPSE     1159.96 TCPU      760.23
 CHARGE NORMALIZATION FACTOR   1.00000000
 TOTAL ATOMIC CHARGES:
  18.5031945  18.5031945  18.5031945  18.5031869  18.5031869  18.5031945
   5.3820233   5.3820255   5.3820233   5.3820255   5.3820212   5.3820233
   5.3820244   5.3820255   5.3820212   5.3820255   5.3820244   5.3820233
   5.9931307   5.9931318   5.9931307   5.9931318   5.9931266   5.9931245
   5.9931272   5.9931228   5.9931266   5.9931228   5.9931272   5.9931245
   5.9931245   5.9931228   5.9931228   5.9931245   5.9931307   5.9931266
   5.9931318   5.9931266   5.9931318   5.9931272   5.9931307   5.9931272
   0.8754283   0.8754294   0.8754283   0.8754294   0.8754285   0.8754281
   0.8754283   0.8754282   0.8754285   0.8754282   0.8754283   0.8754281
   0.8754281   0.8754282   0.8754282   0.8754281   0.8754283   0.8754285
   0.8754294   0.8754285   0.8754294   0.8754283   0.8754283   0.8754283
   7.6181554   7.6181540   7.6181554   7.6181540   7.6181556   7.6181534
   7.6181542   7.6181537   7.6181556   7.6181537   7.6181542   7.6181534
   7.6181534   7.6181537   7.6181537   7.6181534   7.6181554   7.6181556
   7.6181540   7.6181556   7.6181540   7.6181542   7.6181554   7.6181542
   6.8045844   6.8045859   6.8045844   6.8045859   6.8045851   6.8045844
   6.8045819   6.8045859   6.8045851   6.8045859   6.8045819   6.8045844
   8.2941838   8.2941824   8.2941838   8.2941824   8.2941873   8.2941914
   8.2941885   8.2941923   8.2941873   8.2941923   8.2941885   8.2941914
   8.2941914   8.2941923   8.2941923   8.2941914   8.2941838   8.2941873
   8.2941824   8.2941873   8.2941824   8.2941885   8.2941838   8.2941885
 TTTTTTTTTTTTTTTTTTTTTTTTTTTTTT MOQGAD      TELAPSE     1159.98 TCPU      760.25
 TTTTTTTTTTTTTTTTTTTTTTTTTTTTTT SHELLXN     TELAPSE     1191.24 TCPU      787.19
 TTTTTTTTTTTTTTTTTTTTTTTTTTTTTT MONMO3      TELAPSE     1194.18 TCPU      790.12
 NUMERICALLY INTEGRATED DENSITY    804.0000967949
 TTTTTTTTTTTTTTTTTTTTTTTTTTTTTT NUMDFT      TELAPSE     1198.52 TCPU      794.47
 CYC   8 ETOT(AU) -6.520407829853E+03 DETOT -1.74E-05 tst  1.38E-07 PX  4.51E-04
 TTTTTTTTTTTTTTTTTTTTTTTTTTTTTT DIIS        TELAPSE     1200.31 TCPU      796.25
 DIIS TEST: 0.39564E-04 AT SCF   CYCLE   8 - DIIS ACTIVE - HISTORY:     8 CYCLES
 TTTTTTTTTTTTTTTTTTTTTTTTTTTTTT FDIK        TELAPSE     1221.94 TCPU      811.85
 INSULATING STATE
 TOP OF VALENCE BANDS -    BAND    402; K    5; EIG -2.4968271E-01 AU
 TOP OF VALENCE BANDS -    BAND    402; K    1; EIG -2.5133241E-01 AU
 BOTTOM OF VIRTUAL BANDS - BAND    403; K    2; EIG -9.2511064E-02 AU
 INDIRECT ENERGY BAND GAP:   4.2769 eV
 BOTTOM OF VIRTUAL BANDS - BAND    403; K    1; EIG -9.2302133E-02 AU
 TTTTTTTTTTTTTTTTTTTTTTTTTTTTTT PDIG        TELAPSE     1223.76 TCPU      813.67
 CHARGE NORMALIZATION FACTOR   1.00000000
 TOTAL ATOMIC CHARGES:
  18.5030362  18.5030362  18.5030362  18.5030365  18.5030365  18.5030362
   5.3822881   5.3822896   5.3822881   5.3822896   5.3822878   5.3822881
   5.3822892   5.3822896   5.3822878   5.3822896   5.3822892   5.3822881
   5.9931489   5.9931487   5.9931489   5.9931487   5.9931484   5.9931467
   5.9931483   5.9931468   5.9931484   5.9931468   5.9931483   5.9931467
   5.9931467   5.9931468   5.9931468   5.9931467   5.9931489   5.9931484
   5.9931487   5.9931484   5.9931487   5.9931483   5.9931489   5.9931483
   0.8754194   0.8754192   0.8754194   0.8754192   0.8754192   0.8754190
   0.8754188   0.8754195   0.8754192   0.8754195   0.8754188   0.8754190
   0.8754190   0.8754195   0.8754195   0.8754190   0.8754194   0.8754192
   0.8754192   0.8754192   0.8754192   0.8754188   0.8754194   0.8754188
   7.6184424   7.6184411   7.6184424   7.6184411   7.6184429   7.6184409
   7.6184426   7.6184421   7.6184429   7.6184421   7.6184426   7.6184409
   7.6184409   7.6184421   7.6184421   7.6184409   7.6184424   7.6184429
   7.6184411   7.6184429   7.6184411   7.6184426   7.6184424   7.6184426
   6.8045635   6.8045638   6.8045635   6.8045638   6.8045620   6.8045635
   6.8045609   6.8045638   6.8045620   6.8045638   6.8045609   6.8045635
   8.2938068   8.2938070   8.2938068   8.2938070   8.2938060   8.2938049
   8.2938065   8.2938046   8.2938060   8.2938046   8.2938065   8.2938049
   8.2938049   8.2938046   8.2938046   8.2938049   8.2938068   8.2938060
   8.2938070   8.2938060   8.2938070   8.2938065   8.2938068   8.2938065
 TTTTTTTTTTTTTTTTTTTTTTTTTTTTTT MOQGAD      TELAPSE     1223.78 TCPU      813.69
 TTTTTTTTTTTTTTTTTTTTTTTTTTTTTT SHELLXN     TELAPSE     1270.86 TCPU      840.64
 TTTTTTTTTTTTTTTTTTTTTTTTTTTTTT MONMO3      TELAPSE     1281.85 TCPU      851.64
 NUMERICALLY INTEGRATED DENSITY    804.0000968031
 TTTTTTTTTTTTTTTTTTTTTTTTTTTTTT NUMDFT      TELAPSE     1286.19 TCPU      855.98
 CYC   9 ETOT(AU) -6.520407837132E+03 DETOT -7.28E-06 tst  1.62E-08 PX  2.05E-04
 TTTTTTTTTTTTTTTTTTTTTTTTTTTTTT DIIS        TELAPSE     1287.12 TCPU      856.91
 DIIS TEST: 0.31506E-05 AT SCF   CYCLE   9 - DIIS ACTIVE - HISTORY:     9 CYCLES
 TTTTTTTTTTTTTTTTTTTTTTTTTTTTTT FDIK        TELAPSE     1311.37 TCPU      869.90
 INSULATING STATE
 TOP OF VALENCE BANDS -    BAND    402; K    5; EIG -2.4968098E-01 AU
 TOP OF VALENCE BANDS -    BAND    402; K    1; EIG -2.5133050E-01 AU
 BOTTOM OF VIRTUAL BANDS - BAND    403; K    3; EIG -9.2504932E-02 AU
 INDIRECT ENERGY BAND GAP:   4.2770 eV
 BOTTOM OF VIRTUAL BANDS - BAND    403; K    1; EIG -9.2296046E-02 AU
 TTTTTTTTTTTTTTTTTTTTTTTTTTTTTT PDIG        TELAPSE     1313.12 TCPU      871.66
 CHARGE NORMALIZATION FACTOR   1.00000000
 TOTAL ATOMIC CHARGES:
  18.5031600  18.5031600  18.5031600  18.5031595  18.5031595  18.5031600
   5.3825554   5.3825558   5.3825554   5.3825558   5.3825548   5.3825554
   5.3825558   5.3825558   5.3825548   5.3825558   5.3825558   5.3825554
   5.9931150   5.9931145   5.9931150   5.9931145   5.9931145   5.9931158
   5.9931152   5.9931156   5.9931145   5.9931156   5.9931152   5.9931158
   5.9931158   5.9931156   5.9931156   5.9931158   5.9931150   5.9931145
   5.9931145   5.9931145   5.9931145   5.9931152   5.9931150   5.9931152
   0.8754399   0.8754402   0.8754399   0.8754402   0.8754400   0.8754398
   0.8754397   0.8754403   0.8754400   0.8754403   0.8754397   0.8754398
   0.8754398   0.8754403   0.8754403   0.8754398   0.8754399   0.8754400
   0.8754402   0.8754400   0.8754402   0.8754397   0.8754399   0.8754397
   7.6182980   7.6182981   7.6182980   7.6182981   7.6182980   7.6182971
   7.6182979   7.6182972   7.6182980   7.6182972   7.6182979   7.6182971
   7.6182971   7.6182972   7.6182972   7.6182971   7.6182980   7.6182980
   7.6182981   7.6182980   7.6182981   7.6182979   7.6182980   7.6182979
   6.8043954   6.8043963   6.8043954   6.8043963   6.8043965   6.8043954
   6.8043963   6.8043963   6.8043965   6.8043963   6.8043963   6.8043954
   8.2938814   8.2938816   8.2938814   8.2938816   8.2938815   8.2938819
   8.2938815   8.2938811   8.2938815   8.2938811   8.2938815   8.2938819
   8.2938819   8.2938811   8.2938811   8.2938819   8.2938814   8.2938815
   8.2938816   8.2938815   8.2938816   8.2938815   8.2938814   8.2938815
 TTTTTTTTTTTTTTTTTTTTTTTTTTTTTT MOQGAD      TELAPSE     1313.15 TCPU      871.68
 TTTTTTTTTTTTTTTTTTTTTTTTTTTTTT SHELLXN     TELAPSE     1344.42 TCPU      898.58
 TTTTTTTTTTTTTTTTTTTTTTTTTTTTTT MONMO3      TELAPSE     1347.30 TCPU      901.46
 NUMERICALLY INTEGRATED DENSITY    804.0000968030
 TTTTTTTTTTTTTTTTTTTTTTTTTTTTTT NUMDFT      TELAPSE     1351.62 TCPU      905.78
 CYC  10 ETOT(AU) -6.520407836697E+03 DETOT  4.35E-07 tst  7.64E-10 PX  8.76E-05
 TTTTTTTTTTTTTTTTTTTTTTTTTTTTTT DIIS        TELAPSE     1353.59 TCPU      907.75
 DIIS TEST: 0.11972E-05 AT SCF   CYCLE  10 - DIIS ACTIVE - HISTORY:    10 CYCLES
 TTTTTTTTTTTTTTTTTTTTTTTTTTTTTT FDIK        TELAPSE     1377.98 TCPU      916.53
 INSULATING STATE
 TOP OF VALENCE BANDS -    BAND    402; K    5; EIG -2.4967769E-01 AU
 TOP OF VALENCE BANDS -    BAND    402; K    1; EIG -2.5132734E-01 AU
 BOTTOM OF VIRTUAL BANDS - BAND    403; K    2; EIG -9.2515914E-02 AU
 INDIRECT ENERGY BAND GAP:   4.2766 eV
 BOTTOM OF VIRTUAL BANDS - BAND    403; K    1; EIG -9.2306994E-02 AU
 TTTTTTTTTTTTTTTTTTTTTTTTTTTTTT PDIG        TELAPSE     1379.79 TCPU      918.34
 CHARGE NORMALIZATION FACTOR   1.00000000
 TOTAL ATOMIC CHARGES:
  18.5030864  18.5030864  18.5030864  18.5030858  18.5030858  18.5030864
   5.3823884   5.3823882   5.3823884   5.3823882   5.3823871   5.3823884
   5.3823882   5.3823882   5.3823871   5.3823882   5.3823882   5.3823884
   5.9931223   5.9931221   5.9931223   5.9931221   5.9931223   5.9931228
   5.9931225   5.9931226   5.9931223   5.9931226   5.9931225   5.9931228
   5.9931228   5.9931226   5.9931226   5.9931228   5.9931223   5.9931223
   5.9931221   5.9931223   5.9931221   5.9931225   5.9931223   5.9931225
   0.8754369   0.8754373   0.8754369   0.8754373   0.8754369   0.8754367
   0.8754369   0.8754372   0.8754369   0.8754372   0.8754369   0.8754367
   0.8754367   0.8754372   0.8754372   0.8754367   0.8754369   0.8754369
   0.8754373   0.8754369   0.8754373   0.8754369   0.8754369   0.8754369
   7.6183528   7.6183529   7.6183528   7.6183529   7.6183530   7.6183525
   7.6183529   7.6183525   7.6183530   7.6183525   7.6183529   7.6183525
   7.6183525   7.6183525   7.6183525   7.6183525   7.6183528   7.6183530
   7.6183529   7.6183530   7.6183529   7.6183529   7.6183528   7.6183529
   6.8045110   6.8045119   6.8045110   6.8045119   6.8045117   6.8045110
   6.8045117   6.8045119   6.8045117   6.8045119   6.8045117   6.8045110
   8.2938661   8.2938661   8.2938661   8.2938661   8.2938664   8.2938671
   8.2938664   8.2938668   8.2938664   8.2938668   8.2938664   8.2938671
   8.2938671   8.2938668   8.2938668   8.2938671   8.2938661   8.2938664
   8.2938661   8.2938664   8.2938661   8.2938664   8.2938661   8.2938664
 TTTTTTTTTTTTTTTTTTTTTTTTTTTTTT MOQGAD      TELAPSE     1379.81 TCPU      918.36
 TTTTTTTTTTTTTTTTTTTTTTTTTTTTTT SHELLXN     TELAPSE     1458.18 TCPU      945.28
 TTTTTTTTTTTTTTTTTTTTTTTTTTTTTT MONMO3      TELAPSE     1461.18 TCPU      948.29
 NUMERICALLY INTEGRATED DENSITY    804.0000968018
 TTTTTTTTTTTTTTTTTTTTTTTTTTTTTT NUMDFT      TELAPSE     1465.52 TCPU      952.62
 CYC  11 ETOT(AU) -6.520407837016E+03 DETOT -3.19E-07 tst  2.07E-10 PX  4.55E-05
 TTTTTTTTTTTTTTTTTTTTTTTTTTTTTT DIIS        TELAPSE     1470.63 TCPU      957.73
 DIIS TEST: 0.10052E-06 AT SCF   CYCLE  11 - DIIS ACTIVE - HISTORY:    11 CYCLES
 TTTTTTTTTTTTTTTTTTTTTTTTTTTTTT FDIK        TELAPSE     1495.36 TCPU      977.27
 INSULATING STATE
 TOP OF VALENCE BANDS -    BAND    402; K    5; EIG -2.4967930E-01 AU
 TOP OF VALENCE BANDS -    BAND    402; K    1; EIG -2.5132891E-01 AU
 BOTTOM OF VIRTUAL BANDS - BAND    403; K    2; EIG -9.2513231E-02 AU
 INDIRECT ENERGY BAND GAP:   4.2767 eV
 BOTTOM OF VIRTUAL BANDS - BAND    403; K    1; EIG -9.2304303E-02 AU
 TTTTTTTTTTTTTTTTTTTTTTTTTTTTTT PDIG        TELAPSE     1497.14 TCPU      979.06
 CHARGE NORMALIZATION FACTOR   1.00000000
 TOTAL ATOMIC CHARGES:
  18.5031100  18.5031100  18.5031100  18.5031099  18.5031099  18.5031100
   5.3824044   5.3824046   5.3824044   5.3824046   5.3824036   5.3824044
   5.3824034   5.3824046   5.3824036   5.3824046   5.3824034   5.3824044
   5.9931172   5.9931174   5.9931172   5.9931174   5.9931180   5.9931184
   5.9931179   5.9931181   5.9931180   5.9931181   5.9931179   5.9931184
   5.9931184   5.9931181   5.9931181   5.9931184   5.9931172   5.9931180
   5.9931174   5.9931180   5.9931174   5.9931179   5.9931172   5.9931179
   0.8754354   0.8754356   0.8754354   0.8754356   0.8754353   0.8754354
   0.8754353   0.8754357   0.8754353   0.8754357   0.8754353   0.8754354
   0.8754354   0.8754357   0.8754357   0.8754354   0.8754354   0.8754353
   0.8754356   0.8754353   0.8754356   0.8754353   0.8754354   0.8754353
   7.6183613   7.6183610   7.6183613   7.6183610   7.6183611   7.6183610
   7.6183616   7.6183613   7.6183611   7.6183613   7.6183616   7.6183610
   7.6183610   7.6183613   7.6183613   7.6183610   7.6183613   7.6183611
   7.6183610   7.6183611   7.6183610   7.6183616   7.6183613   7.6183616
   6.8044892   6.8044896   6.8044892   6.8044896   6.8044896   6.8044892
   6.8044896   6.8044896   6.8044896   6.8044896   6.8044896   6.8044892
   8.2938616   8.2938615   8.2938616   8.2938615   8.2938612   8.2938609
   8.2938612   8.2938609   8.2938612   8.2938609   8.2938612   8.2938609
   8.2938609   8.2938609   8.2938609   8.2938609   8.2938616   8.2938612
   8.2938615   8.2938612   8.2938615   8.2938612   8.2938616   8.2938612
 TTTTTTTTTTTTTTTTTTTTTTTTTTTTTT MOQGAD      TELAPSE     1497.17 TCPU      979.08
 TTTTTTTTTTTTTTTTTTTTTTTTTTTTTT SHELLXN     TELAPSE     1537.19 TCPU     1006.01
 TTTTTTTTTTTTTTTTTTTTTTTTTTTTTT MONMO3      TELAPSE     1540.31 TCPU     1009.13
 NUMERICALLY INTEGRATED DENSITY    804.0000968024
 TTTTTTTTTTTTTTTTTTTTTTTTTTTTTT NUMDFT      TELAPSE     1544.64 TCPU     1013.46
 CYC  12 ETOT(AU) -6.520407837034E+03 DETOT -1.83E-08 tst  1.89E-11 PX  1.40E-05
 TTTTTTTTTTTTTTTTTTTTTTTTTTTTTT DIIS        TELAPSE     1544.89 TCPU     1013.71
 DIIS TEST: 0.17653E-07 AT SCF   CYCLE  12 - DIIS ACTIVE - HISTORY:    12 CYCLES
 TTTTTTTTTTTTTTTTTTTTTTTTTTTTTT FDIK        TELAPSE     1553.85 TCPU     1022.01
 INSULATING STATE
 TOP OF VALENCE BANDS -    BAND    402; K    5; EIG -2.4967929E-01 AU
 TOP OF VALENCE BANDS -    BAND    402; K    1; EIG -2.5132890E-01 AU
 BOTTOM OF VIRTUAL BANDS - BAND    403; K    3; EIG -9.2513635E-02 AU
 INDIRECT ENERGY BAND GAP:   4.2767 eV
 BOTTOM OF VIRTUAL BANDS - BAND    403; K    1; EIG -9.2304727E-02 AU
 TTTTTTTTTTTTTTTTTTTTTTTTTTTTTT PDIG        TELAPSE     1555.53 TCPU     1023.69
 CHARGE NORMALIZATION FACTOR   1.00000000
 TOTAL ATOMIC CHARGES:
  18.5031066  18.5031066  18.5031066  18.5031062  18.5031062  18.5031066
   5.3824237   5.3824237   5.3824237   5.3824237   5.3824230   5.3824237
   5.3824228   5.3824237   5.3824230   5.3824237   5.3824228   5.3824237
   5.9931220   5.9931223   5.9931220   5.9931223   5.9931225   5.9931229
   5.9931225   5.9931225   5.9931225   5.9931225   5.9931225   5.9931229
   5.9931229   5.9931225   5.9931225   5.9931229   5.9931220   5.9931225
   5.9931223   5.9931225   5.9931223   5.9931225   5.9931220   5.9931225
   0.8754367   0.8754369   0.8754367   0.8754369   0.8754366   0.8754367
   0.8754366   0.8754370   0.8754366   0.8754370   0.8754366   0.8754367
   0.8754367   0.8754370   0.8754370   0.8754367   0.8754367   0.8754366
   0.8754369   0.8754366   0.8754369   0.8754366   0.8754367   0.8754366
   7.6183424   7.6183423   7.6183424   7.6183423   7.6183421   7.6183418
   7.6183425   7.6183419   7.6183421   7.6183419   7.6183425   7.6183418
   7.6183418   7.6183419   7.6183419   7.6183418   7.6183424   7.6183421
   7.6183423   7.6183421   7.6183423   7.6183425   7.6183424   7.6183425
   6.8044879   6.8044885   6.8044879   6.8044885   6.8044886   6.8044879
   6.8044887   6.8044885   6.8044886   6.8044885   6.8044887   6.8044879
   8.2938657   8.2938656   8.2938657   8.2938656   8.2938661   8.2938667
   8.2938660   8.2938666   8.2938661   8.2938666   8.2938660   8.2938667
   8.2938667   8.2938666   8.2938666   8.2938667   8.2938657   8.2938661
   8.2938656   8.2938661   8.2938656   8.2938660   8.2938657   8.2938660
 TTTTTTTTTTTTTTTTTTTTTTTTTTTTTT MOQGAD      TELAPSE     1555.55 TCPU     1023.71
 TTTTTTTTTTTTTTTTTTTTTTTTTTTTTT SHELLXN     TELAPSE     1616.15 TCPU     1050.65
 TTTTTTTTTTTTTTTTTTTTTTTTTTTTTT MONMO3      TELAPSE     1619.07 TCPU     1053.57
 NUMERICALLY INTEGRATED DENSITY    804.0000968022
 TTTTTTTTTTTTTTTTTTTTTTTTTTTTTT NUMDFT      TELAPSE     1623.40 TCPU     1057.91
 CYC  13 ETOT(AU) -6.520407837017E+03 DETOT  1.71E-08 tst  4.51E-12 PX  5.31E-06
 TTTTTTTTTTTTTTTTTTTTTTTTTTTTTT DIIS        TELAPSE     1623.95 TCPU     1058.45
 DIIS TEST: 0.60925E-08 AT SCF   CYCLE  13 - DIIS ACTIVE - HISTORY:    13 CYCLES
 TTTTTTTTTTTTTTTTTTTTTTTTTTTTTT FDIK        TELAPSE     1640.05 TCPU     1071.91
 INSULATING STATE
 TOP OF VALENCE BANDS -    BAND    402; K    5; EIG -2.4967896E-01 AU
 TOP OF VALENCE BANDS -    BAND    402; K    1; EIG -2.5132857E-01 AU
 BOTTOM OF VIRTUAL BANDS - BAND    403; K    2; EIG -9.2513551E-02 AU
 INDIRECT ENERGY BAND GAP:   4.2767 eV
 BOTTOM OF VIRTUAL BANDS - BAND    403; K    1; EIG -9.2304625E-02 AU
 TTTTTTTTTTTTTTTTTTTTTTTTTTTTTT PDIG        TELAPSE     1641.84 TCPU     1073.71
 CHARGE NORMALIZATION FACTOR   1.00000000
 TOTAL ATOMIC CHARGES:
  18.5031066  18.5031066  18.5031066  18.5031065  18.5031065  18.5031066
   5.3824142   5.3824142   5.3824142   5.3824142   5.3824134   5.3824142
   5.3824133   5.3824142   5.3824134   5.3824142   5.3824133   5.3824142
   5.9931191   5.9931192   5.9931191   5.9931192   5.9931198   5.9931200
   5.9931197   5.9931200   5.9931198   5.9931200   5.9931197   5.9931200
   5.9931200   5.9931200   5.9931200   5.9931200   5.9931191   5.9931198
   5.9931192   5.9931198   5.9931192   5.9931197   5.9931191   5.9931197
   0.8754365   0.8754368   0.8754365   0.8754368   0.8754365   0.8754366
   0.8754365   0.8754369   0.8754365   0.8754369   0.8754365   0.8754366
   0.8754366   0.8754369   0.8754369   0.8754366   0.8754365   0.8754365
   0.8754368   0.8754365   0.8754368   0.8754365   0.8754365   0.8754365
   7.6183506   7.6183505   7.6183506   7.6183505   7.6183506   7.6183506
   7.6183510   7.6183507   7.6183506   7.6183507   7.6183510   7.6183506
   7.6183506   7.6183507   7.6183507   7.6183506   7.6183506   7.6183506
   7.6183505   7.6183506   7.6183505   7.6183510   7.6183506   7.6183510
   6.8044896   6.8044902   6.8044896   6.8044902   6.8044902   6.8044896
   6.8044903   6.8044902   6.8044902   6.8044902   6.8044903   6.8044896
   8.2938649   8.2938648   8.2938649   8.2938648   8.2938645   8.2938642
   8.2938644   8.2938641   8.2938645   8.2938641   8.2938644   8.2938642
   8.2938642   8.2938641   8.2938641   8.2938642   8.2938649   8.2938645
   8.2938648   8.2938645   8.2938648   8.2938644   8.2938649   8.2938644
 TTTTTTTTTTTTTTTTTTTTTTTTTTTTTT MOQGAD      TELAPSE     1641.86 TCPU     1073.73
 TTTTTTTTTTTTTTTTTTTTTTTTTTTTTT SHELLXN     TELAPSE     1727.42 TCPU     1100.80
 TTTTTTTTTTTTTTTTTTTTTTTTTTTTTT MONMO3      TELAPSE     1755.40 TCPU     1128.78
 NUMERICALLY INTEGRATED DENSITY    804.0000968022
 TTTTTTTTTTTTTTTTTTTTTTTTTTTTTT NUMDFT      TELAPSE     1759.76 TCPU     1133.13
 CYC  14 ETOT(AU) -6.520407837018E+03 DETOT -1.29E-09 tst  8.70E-13 PX  2.04E-06
 TTTTTTTTTTTTTTTTTTTTTTTTTTTTTT DIIS        TELAPSE     1761.87 TCPU     1135.25
 DIIS TEST: 0.27432E-09 AT SCF   CYCLE  14 - DIIS ACTIVE - HISTORY:    14 CYCLES
 TTTTTTTTTTTTTTTTTTTTTTTTTTTTTT FDIK        TELAPSE     1771.93 TCPU     1142.68
 INSULATING STATE
 TOP OF VALENCE BANDS -    BAND    402; K    5; EIG -2.4967909E-01 AU
 TOP OF VALENCE BANDS -    BAND    402; K    1; EIG -2.5132870E-01 AU
 BOTTOM OF VIRTUAL BANDS - BAND    403; K    3; EIG -9.2513607E-02 AU
 INDIRECT ENERGY BAND GAP:   4.2767 eV
 BOTTOM OF VIRTUAL BANDS - BAND    403; K    1; EIG -9.2304704E-02 AU
 TTTTTTTTTTTTTTTTTTTTTTTTTTTTTT PDIG        TELAPSE     1773.71 TCPU     1144.47
 CHARGE NORMALIZATION FACTOR   1.00000000
 TOTAL ATOMIC CHARGES:
  18.5031069  18.5031069  18.5031069  18.5031067  18.5031067  18.5031069
   5.3824152   5.3824152   5.3824152   5.3824152   5.3824144   5.3824152
   5.3824143   5.3824152   5.3824144   5.3824152   5.3824143   5.3824152
   5.9931197   5.9931198   5.9931197   5.9931198   5.9931201   5.9931203
   5.9931201   5.9931202   5.9931201   5.9931202   5.9931201   5.9931203
   5.9931203   5.9931202   5.9931202   5.9931203   5.9931197   5.9931201
   5.9931198   5.9931201   5.9931198   5.9931201   5.9931197   5.9931201
   0.8754364   0.8754367   0.8754364   0.8754367   0.8754364   0.8754365
   0.8754364   0.8754368   0.8754364   0.8754368   0.8754364   0.8754365
   0.8754365   0.8754368   0.8754368   0.8754365   0.8754364   0.8754364
   0.8754367   0.8754364   0.8754367   0.8754364   0.8754364   0.8754364
   7.6183503   7.6183502   7.6183503   7.6183502   7.6183499   7.6183493
   7.6183503   7.6183495   7.6183499   7.6183495   7.6183503   7.6183493
   7.6183493   7.6183495   7.6183495   7.6183493   7.6183503   7.6183499
   7.6183502   7.6183499   7.6183502   7.6183503   7.6183503   7.6183503
   6.8044895   6.8044900   6.8044895   6.8044900   6.8044901   6.8044895
   6.8044901   6.8044900   6.8044901   6.8044900   6.8044901   6.8044895
   8.2938636   8.2938636   8.2938636   8.2938636   8.2938644   8.2938654
   8.2938644   8.2938653   8.2938644   8.2938653   8.2938644   8.2938654
   8.2938654   8.2938653   8.2938653   8.2938654   8.2938636   8.2938644
   8.2938636   8.2938644   8.2938636   8.2938644   8.2938636   8.2938644
 TTTTTTTTTTTTTTTTTTTTTTTTTTTTTT MOQGAD      TELAPSE     1773.73 TCPU     1144.49
 TTTTTTTTTTTTTTTTTTTTTTTTTTTTTT SHELLXN     TELAPSE     1800.53 TCPU     1171.27
 +++ ENERGIES IN A.U. +++
 ::: EXT EL-POLE                                  -6.9554878618270E+03
 ::: EXT EL-SPHEROPOLE                             5.9364505158166E+01
 ::: BIELET ZONE E-E                               1.2237741507282E+04
 ::: TOTAL E-E                                     5.3416181506131E+03
 ::: TOTAL E-N + N-E                              -1.9079707236651E+04
 ::: TOTAL N-N                                     1.7468710776407E+03
 ::: KINETIC ENERGY                                6.0639319917551E+03
 ::: PSEUDO TOTAL   ENERGY                        -5.9272860166416E+03
 ::: VIRIAL COEFFICIENT                            1.0113955041946E+00
 TTTTTTTTTTTTTTTTTTTTTTTTTTTTTT MONMO3      TELAPSE     1803.46 TCPU     1174.21
 NUMERICALLY INTEGRATED DENSITY    804.0000968022
 TTTTTTTTTTTTTTTTTTTTTTTTTTTTTT NUMDFT      TELAPSE     1808.68 TCPU     1179.43
 CYC  15 ETOT(AU) -6.520407837021E+03 DETOT -2.91E-09 tst  6.15E-14 PX  2.04E-06

 == SCF ENDED - CONVERGENCE ON ENERGY      E(AU) -6.5204078370210E+03 CYCLES  15


 ENERGY EXPRESSION=HARTREE+FOCK EXCH*0.25000+(PBE        EXCH)*0.75000+PBE        CORR


 TOTAL ENERGY(DFT)(AU)( 15) -6.5204078370210E+03 DE-2.9E-09 tester 6.2E-14
 TTTTTTTTTTTTTTTTTTTTTTTTTTTTTT EDFT        TELAPSE     1808.71 TCPU     1179.45

 *******************************************************************************
 *                             FORCE CALCULATION                               *
 *******************************************************************************

 TTTTTTTTTTTTTTTTTTTTTTTTTTTTTT NUMDFG      TELAPSE     1847.88 TCPU     1218.62
 INFORMATION **** EXCPOG **** EXCH. BIPO BUFFER LENGTH (WORDS) =    16000000
 WARNING **** EXCPOG **** EXCH. BIPO BUFFER TOO SMALL - TO AVOID I/O SET EXCHSIZE =     8308584
 WARNING **** GENPOG **** COULOMB BIPO BUFFER TOO SMALL - TO AVOID I/O SET BIPOSIZE =     4760400
 INFORMATION **** GENPOG **** BIPO BUFFER LENGTH (WORDS) =     4000000
 TTTTTTTTTTTTTTTTTTTTTTTTTTTTTT SHELXG      TELAPSE     2073.62 TCPU     1408.35


 D3 DISPERSION ENERGY (AU)       -2.8342158508254E-01
 TOTAL ENERGY + DISP (AU)        -6.5206912586060E+03

 CARTESIAN FORCES IN HARTREE/BOHR (ANALYTICAL)
   ATOM                     X                   Y                   Z
   1 230             1.246607117533E-08  2.528997899987E-08 -3.413558669063E-08
   2 230             1.246605563221E-08 -2.528994658135E-08  3.413560467624E-08
   3 230             1.246608030692E-08  3.413558141013E-08 -2.528991815964E-08
   4 230             8.410618909660E-09 -1.281613704052E-14  9.603429163008E-15
   5 230             8.410689547600E-09  1.120327788873E-14 -1.415534356397E-14
   6 230             1.246607439498E-08 -3.413556859400E-08  2.528995057816E-08
   7   6            -3.409833758905E-06 -3.341796610101E-06  4.632436747531E-06
   8   6             3.391279683296E-06  3.267930820172E-06  4.586408045792E-06
   9   6            -3.409833771784E-06  3.341796620759E-06 -4.632436794605E-06
  10   6             3.391279700171E-06 -3.267930808626E-06 -4.586408076435E-06
  11   6             4.649600286122E-06 -3.401152596894E-06 -3.401152609772E-06
  12   6            -3.409833743362E-06  4.632436768404E-06 -3.341796607437E-06
  13   6            -4.690577481981E-06  3.428793112548E-06 -3.428793108995E-06
  14   6             3.391279653986E-06  4.586408057339E-06  3.267930865025E-06
  15   6             4.649600341633E-06  3.401152588900E-06  3.401152564031E-06
  16   6             3.391279693066E-06 -4.586408071550E-06 -3.267930809958E-06
  17   6            -4.690577487310E-06 -3.428793107219E-06  3.428793103666E-06
  18   6            -3.409833768231E-06 -4.632436799490E-06  3.341796620759E-06
  19   6             5.239318824124E-06  7.477979110604E-06 -1.177738824509E-05
  20   6            -5.255192474962E-06 -7.451628357913E-06 -1.177874559488E-05
  21   6             5.239318811689E-06 -7.477979135473E-06  1.177738825042E-05
  22   6            -5.255192474962E-06  7.451628370347E-06  1.177874559843E-05
  23   6            -1.178354380649E-05  5.243673587785E-06  7.463378601358E-06
  24   6             7.474313882483E-06 -1.184344934835E-05  5.350353690758E-06
  25   6             1.179812011998E-05 -5.264846496544E-06  7.474304664967E-06
  26   6            -7.444792940348E-06 -1.184372477780E-05 -5.379456613497E-06
  27   6            -1.178354379938E-05 -5.243673600219E-06 -7.463378622674E-06
  28   6            -7.444792913702E-06  1.184372479024E-05  5.379456629484E-06
  29   6             1.179812012353E-05  5.264846508979E-06 -7.474304648980E-06
  30   6             7.474313882483E-06  1.184344936433E-05 -5.350353708522E-06
  31   6             7.474313886036E-06  5.350353704969E-06 -1.184344934124E-05
  32   6            -7.444792933242E-06 -5.379456622379E-06 -1.184372477958E-05
  33   6            -7.444792954558E-06  5.379456609944E-06  1.184372478846E-05
  34   6             7.474313902023E-06 -5.350353687206E-06  1.184344934835E-05
  35   6             5.239318827677E-06 -1.177738824865E-05  7.477979105275E-06
  36   6            -1.178354381182E-05  7.463378610240E-06  5.243673584232E-06
  37   6            -5.255192492726E-06  1.177874560021E-05  7.451628345478E-06
  38   6            -1.178354381359E-05 -7.463378626227E-06 -5.243673594890E-06
  39   6            -5.255192467857E-06 -1.177874559488E-05 -7.451628373900E-06
  40   6             1.179812012708E-05 -7.474304647204E-06  5.264846505426E-06
  41   6             5.239318836558E-06  1.177738824865E-05 -7.477979115933E-06
  42   6             1.179812011287E-05  7.474304648980E-06 -5.264846494768E-06
  43   1             6.262219676145E-08 -6.337680349411E-06  3.217298587987E-06
  44   1            -7.025827386542E-08  6.340089246271E-06  3.215931755118E-06
  45   1             6.262219698350E-08  6.337680355406E-06 -3.217298589542E-06
  46   1            -7.025827408746E-08 -6.340089249157E-06 -3.215931756673E-06
  47   1             3.216127335115E-06  5.866598762339E-08 -6.335535351676E-06
  48   1            -6.315185786532E-06  3.205350342483E-06  5.997908170130E-08
  49   1            -3.226636277498E-06 -5.073716313753E-08 -6.337764149933E-06
  50   1             6.308708668357E-06  3.203381994332E-06 -5.029450300675E-08
  51   1             3.216127336003E-06 -5.866598562498E-08  6.335535357227E-06
  52   1             6.308708668579E-06 -3.203381991446E-06  5.029450367289E-08
  53   1            -3.226636274389E-06  5.073716158321E-08  6.337764151043E-06
  54   1            -6.315185787864E-06 -3.205350344038E-06 -5.997908458788E-08
  55   1            -6.315185785200E-06  5.997907992494E-08  3.205350338931E-06
  56   1             6.308708668579E-06 -5.029450300675E-08  3.203381994332E-06
  57   1             6.308708668135E-06  5.029450100835E-08 -3.203381991890E-06
  58   1            -6.315185787642E-06 -5.997908081312E-08 -3.205350342705E-06
  59   1             6.262219831576E-08  3.217298587321E-06 -6.337680349189E-06
  60   1             3.216127337335E-06 -6.335535352342E-06  5.866598651316E-08
  61   1            -7.025827564178E-08 -3.215931755562E-06 -6.340089249157E-06
  62   1             3.216127338890E-06  6.335535360336E-06 -5.866598717930E-08
  63   1            -7.025827097884E-08  3.215931753786E-06  6.340089254264E-06
  64   1            -3.226636273279E-06  6.337764149711E-06  5.073716180526E-08
  65   1             6.262219831576E-08 -3.217298587765E-06  6.337680354962E-06
  66   1            -3.226636277498E-06 -6.337764151487E-06 -5.073716313753E-08
  67   7            -8.926348797900E-07  3.419611249278E-06  6.714767769811E-06
  68   7             8.623871616820E-07 -3.396741591999E-06  6.713915369438E-06
  69   7            -8.926348833427E-07 -3.419611251054E-06 -6.714767780025E-06
  70   7             8.623871652347E-07  3.396741587558E-06 -6.713915370993E-06
  71   7             6.698926591664E-06 -8.866493903525E-07  3.457304375232E-06
  72   7             3.486079673820E-06  6.751446739228E-06 -1.003477662742E-06
  73   7            -6.694600322099E-06  9.498509481176E-07  3.520112344724E-06
  74   7            -3.508007599073E-06  6.754025592581E-06  1.020357289327E-06
  75   7             6.698926562354E-06  8.866494303206E-07 -3.457304342369E-06
  76   7            -3.508007635489E-06 -6.754025556832E-06 -1.020357296433E-06
  77   7            -6.694600324542E-06 -9.498509525585E-07 -3.520112326072E-06
  78   7             3.486079646287E-06 -6.751446755882E-06  1.003477640538E-06
  79   7             3.486079695136E-06 -1.003477624550E-06  6.751446740560E-06
  80   7            -3.508007638153E-06  1.020357262682E-06  6.754025577482E-06
  81   7            -3.508007646147E-06 -1.020357268899E-06 -6.754025545508E-06
  82   7             3.486079669379E-06  1.003477597905E-06 -6.751446732789E-06
  83   7            -8.926348487037E-07  6.714767771809E-06  3.419611253719E-06
  84   7             6.698926609872E-06  3.457304402765E-06 -8.866494249915E-07
  85   7             8.623871741165E-07 -6.713915365220E-06  3.396741589334E-06
  86   7             6.698926573234E-06 -3.457304380561E-06  8.866494605186E-07
  87   7             8.623871678992E-07  6.713915338796E-06 -3.396741629302E-06
  88   7            -6.694600313439E-06 -3.520112318078E-06 -9.498509454531E-07
  89   7            -8.926348851190E-07 -6.714767795790E-06 -3.419611250166E-06
  90   7            -6.694600315216E-06  3.520112315414E-06  9.498509232486E-07
  91   7            -5.152644910744E-08  6.927169891036E-07  2.633353432202E-06
  92   7             1.363453272507E-07 -6.734859490098E-07  2.681577102592E-06
  93   7            -5.152647930551E-08 -6.927169695636E-07 -2.633353442860E-06
  94   7             1.363454011916E-07  6.734859723245E-07 -2.681577074171E-06
  95   7             2.626689941110E-06  3.317241989986E-07  3.317241241696E-07
  96   7            -5.152647042372E-08  2.633353402004E-06  6.927169755588E-07
  97   7            -2.603078003816E-06 -3.497165381727E-07  3.497165725896E-07
  98   7             1.363453170367E-07  2.681577091934E-06 -6.734859525626E-07
  99   7             2.626689976637E-06 -3.317242012191E-07 -3.317242027734E-07
 100   7             1.363453865366E-07 -2.681577063512E-06  6.734859578916E-07
 101   7            -2.603078005592E-06  3.497165586008E-07 -3.497165541599E-07
 102   7            -5.152645932149E-08 -2.633353432202E-06 -6.927169573512E-07
 103   8             5.594303371437E-06 -1.887550526547E-06 -1.725345825321E-06
 104   8            -5.608975927274E-06  1.898296424940E-06 -1.724223960053E-06
 105   8             5.594303388978E-06  1.887550537205E-06  1.725345832426E-06
 106   8            -5.608975907734E-06 -1.898296432046E-06  1.724223974264E-06
 107   8            -1.801215095298E-06  5.454224948798E-06 -1.618902913947E-06
 108   8            -1.452239137834E-06 -1.842811794717E-06  5.363749523868E-06
 109   8             1.797008323479E-06 -5.411766151431E-06 -1.593611452577E-06
 110   8             1.441112797096E-06 -1.855783583693E-06 -5.353939922292E-06
 111   8            -1.801215134378E-06 -5.454224999868E-06  1.618902986777E-06
 112   8             1.441112738476E-06  1.855783583693E-06  5.353939922736E-06
 113   8             1.797008295057E-06  5.411766150099E-06  1.593611429485E-06
 114   8            -1.452239143163E-06  1.842811808928E-06 -5.363749546516E-06
 115   8            -1.452239143163E-06  5.363749524312E-06 -1.842811798269E-06
 116   8             1.441112793543E-06 -5.353939930730E-06 -1.855783597904E-06
 117   8             1.441112727818E-06  5.353939917629E-06  1.855783576588E-06
 118   8            -1.452239136057E-06 -5.363749550069E-06  1.842811801822E-06
 119   8             5.594303381429E-06 -1.725345846637E-06 -1.887550526547E-06
 120   8            -1.801215109509E-06 -1.618902967238E-06  5.454224963231E-06
 121   8            -5.608975909954E-06  1.724223981370E-06 -1.898296433822E-06
 122   8            -1.801215141484E-06  1.618902981448E-06 -5.454224984103E-06
 123   8            -5.608975940152E-06 -1.724223988475E-06  1.898296430269E-06
 124   8             1.797008273741E-06  1.593611427708E-06  5.411766142327E-06
 125   8             5.594303392531E-06  1.725345843084E-06  1.887550530100E-06
 126   8             1.797008312820E-06 -1.593611436590E-06 -5.411766154539E-06

 RESULTANT FORCE    -1.913746938698E-13  1.433315272026E-15 -2.076117056049E-14

 ATOMIC PART

 SYMMETRY ALLOWED FORCES (ANALYTICAL) (DIRECTION, FORCE)

    1 -2.4739888E-08    2 -6.6204979E-08    3  5.3536062E-08    4 -1.2575994E-08
    5  5.4574017E-06    6  7.4875838E-06    7 -9.6310467E-06    8  5.3192621E-06
    9  7.4730240E-06   10  9.3344760E-06   11 -9.3783402E-06   12  1.5298764E-06
   13  6.5740584E-06   14 -6.8575862E-06   15 -1.1082038E-05   16 -2.1029404E-05
   17  1.8095572E-05   18 -1.6474791E-05   19 -1.7182958E-05   20 -1.7795250E-05
   21  2.8471518E-05   22 -1.9932527E-06   23 -9.8433722E-06   24 -1.5668589E-05
   25  2.4348639E-05   26 -6.3772608E-06   27 -1.0933287E-05   28  2.6192345E-05
   29  9.6098010E-06   30 -1.1771688E-05   31 -4.8078258E-06   32 -2.6958641E-05
   33 -3.7052627E-06   34  1.0564486E-05   35 -8.7605990E-06   36  1.1205286E-05
   37 -1.1328784E-07   38  8.7523328E-06   39 -1.1058897E-05   40 -7.6637869E-06
   41  4.8173505E-06   42  1.0958366E-05   43 -7.7110357E-06   44 -4.5889323E-06
   45 -3.4746206E-06   46 -1.3108621E-05   47 -5.1148762E-06   48 -3.2208785E-06
   49  2.1900910E-06   50  1.3231638E-05   51  1.2878239E-05   52  7.2800474E-06
   53  3.4210640E-06   54  2.9449853E-06   55  1.4426240E-05   56 -3.5223524E-06
   57 -4.8248220E-06   58  1.2004131E-05   59  8.8215928E-06   60  1.9998890E-06
   61 -3.9203058E-06   62  1.5434299E-05   63  1.2011111E-05   64 -2.3620923E-09
   65 -7.4535506E-06   66  1.2846325E-05   67 -6.7985202E-06   68  4.4579365E-06
   69  3.9831175E-06   70  3.6151605E-06   71  8.5944432E-07   72  2.2252105E-06
   73  5.0160139E-06   74 -7.3032154E-07   75 -1.6245594E-06   76  3.5624241E-06
   77  3.5300916E-06   78  6.9943311E-07   79 -1.0945725E-05   80  3.7941814E-06
   81  6.5149479E-06   82  5.5675978E-06   83 -8.4508127E-06   84 -4.9424616E-06
   85  6.7932964E-06   86 -9.1940539E-06   87  4.0034898E-06   88  6.8199561E-06
   89  8.2866170E-06   90 -6.2159140E-06   91 -9.0862677E-06   92  3.3042195E-06
   93 -5.8380165E-06   94 -1.0196089E-05   95 -4.9471401E-06

 CELL PART

 GRADIENT WITH RESPECT TO THE CELL PARAMETER IN HARTREE/BOHR
ORDER: -D/DA1X, -D/DA1Y, -D/DA1Z
       -D/DA2X, -D/DA2Y, -D/DA2Z
       -D/DA3X, -D/DA3Y, -D/DA3Z
 -0.219398684234E-13 -0.124832412283E-04 -0.124832410862E-04
 -0.124280028260E-04 -0.235447471736E-07 -0.124596964248E-04
 -0.124280033518E-04 -0.124596963822E-04 -0.235447406325E-07

STRESS TENSOR, IN HARTREE/BOHR^3:
ORDER: 11 12 13
       21 22 23
       31 32 33
  0.234940820090E-07  0.517729335399E-15 -0.476253880787E-15
 -0.934802735898E-16  0.235539955967E-07  0.445094340003E-10
  0.749557306727E-16  0.445092531990E-10  0.235539955089E-07

PRESSURE FROM THE STRESS TENSOR,
IN HARTREE/BOHR^3: -0.23534E-07
PRESSURE IN GIGAPASCAL: -0.6924E-03
CONVERSION FACTOR: 1 HARTREE/BOHR^3= 29421 GIGAPASCAL
WHEN USING VALUES FOR BOHR RADIUS AND HARTREE
FROM IUPAC WEBSITE, APRIL 2009
ENTHALPY: -6.5206916635319E+03

 SYMMETRY ALLOWED FORCES (ANALYTICAL) (DIRECTION, FORCE)

    1 -7.0135215E-04    2  8.4170263E-07    3 -1.0830425E-06
 TTTTTTTTTTTTTTTTTTTTTTTTTTTTTT TOTGRA_C    TELAPSE     2125.93 TCPU     1460.67
 *******************************************************************************
 LATTICE PARAMETERS (ANGSTROMS AND DEGREES) - BOHR = 0.5291772083 ANGSTROM
 PRIMITIVE CELL - CENTRING CODE 6/1 VOLUME=  2549.662509 - DENSITY  1.125 g/cm^3
         A              B              C           ALPHA      BETA       GAMMA 
    14.90624298    14.90624298    14.90624298   109.471221 109.471221 109.471221
 *******************************************************************************
 ATOMS IN THE ASYMMETRIC UNIT   34 - ATOMS IN THE UNIT CELL:  126
     ATOM                 X/A                 Y/B                 Z/C    
 *******************************************************************************
      1 T 230 ZN    2.500000000000E-01  5.000000000000E-01 -2.500000000000E-01
      2 F 230 ZN   -2.500000000000E-01  5.000000000000E-01  2.500000000000E-01
      3 F 230 ZN   -2.500000000000E-01  2.500000000000E-01 -5.000000000000E-01
      4 T 230 ZN    5.000000000000E-01 -2.500000000000E-01  2.500000000000E-01
      5 F 230 ZN    5.000000000000E-01  2.500000000000E-01 -2.500000000000E-01
      6 F 230 ZN    2.500000000000E-01 -2.500000000000E-01  5.000000000000E-01
      7 T   6 C     3.579065329309E-01  3.579065329309E-01 -2.583759311525E-01
      8 T   6 C    -3.837175359166E-01 -3.837175359166E-01  2.583759311525E-01
      9 F   6 C    -3.579065329309E-01  3.837175359166E-01  0.000000000000E+00
     10 F   6 C     3.837175359166E-01 -3.579065329309E-01  0.000000000000E+00
     11 T   6 C    -2.583759311525E-01  3.579065329309E-01  3.579065329309E-01
     12 F   6 C     3.579065329309E-01 -2.583759311525E-01  3.579065329309E-01
     13 T   6 C     0.000000000000E+00  3.837175359166E-01 -3.579065329309E-01
     14 F   6 C    -3.837175359166E-01  2.583759311525E-01 -3.837175359166E-01
     15 F   6 C     2.583759311525E-01 -3.837175359166E-01 -3.837175359166E-01
     16 F   6 C     3.837175359166E-01  0.000000000000E+00 -3.579065329309E-01
     17 F   6 C     0.000000000000E+00 -3.579065329309E-01  3.837175359166E-01
     18 F   6 C    -3.579065329309E-01  0.000000000000E+00  3.837175359166E-01
     19 T   6 C     3.360535536339E-01  3.929462450114E-01 -3.879370090469E-01
     20 T   6 C    -2.191167459417E-01 -2.760094373192E-01  3.879370090469E-01
     21 F   6 C    -3.360535536339E-01  2.760094373192E-01  5.689269137750E-02
     22 F   6 C     2.191167459417E-01 -3.929462450114E-01 -5.689269137750E-02
     23 T   6 C    -3.879370090469E-01  3.360535536339E-01  3.929462450114E-01
     24 T   6 C     3.929462450114E-01 -3.879370090469E-01  3.360535536339E-01
     25 T   6 C    -5.689269137750E-02  2.191167459417E-01 -3.929462450114E-01
     26 T   6 C    -2.760094373192E-01  3.879370090469E-01 -2.191167459417E-01
     27 F   6 C     3.879370090469E-01 -2.191167459417E-01 -2.760094373192E-01
     28 F   6 C     2.760094373192E-01  5.689269137750E-02 -3.360535536339E-01
     29 F   6 C     5.689269137750E-02 -3.360535536339E-01  2.760094373192E-01
     30 F   6 C    -3.929462450114E-01 -5.689269137750E-02  2.191167459417E-01
     31 F   6 C     3.929462450114E-01  3.360535536339E-01 -3.879370090469E-01
     32 F   6 C    -2.760094373192E-01 -2.191167459417E-01  3.879370090469E-01
     33 F   6 C     2.760094373192E-01 -3.360535536339E-01  5.689269137750E-02
     34 F   6 C    -3.929462450114E-01  2.191167459417E-01 -5.689269137750E-02
     35 F   6 C     3.360535536339E-01 -3.879370090469E-01  3.929462450114E-01
     36 F   6 C    -3.879370090469E-01  3.929462450114E-01  3.360535536339E-01
     37 F   6 C     2.191167459417E-01 -5.689269137750E-02 -3.929462450114E-01
     38 F   6 C     3.879370090469E-01 -2.760094373192E-01 -2.191167459417E-01
     39 F   6 C    -2.191167459417E-01  3.879370090469E-01 -2.760094373192E-01
     40 F   6 C     5.689269137750E-02  2.760094373192E-01 -3.360535536339E-01
     41 F   6 C    -3.360535536339E-01  5.689269137750E-02  2.760094373192E-01
     42 F   6 C    -5.689269137750E-02 -3.929462450114E-01  2.191167459417E-01
     43 T   1 H     3.091537196276E-01  4.227492958035E-01 -4.424662718212E-01
     44 T   1 H    -1.347844323753E-01 -2.483800085512E-01  4.424662718212E-01
     45 F   1 H    -3.091537196276E-01  2.483800085512E-01  1.135955761759E-01
     46 F   1 H     1.347844323753E-01 -4.227492958035E-01 -1.135955761759E-01
     47 T   1 H    -4.424662718212E-01  3.091537196276E-01  4.227492958035E-01
     48 T   1 H     4.227492958035E-01 -4.424662718212E-01  3.091537196276E-01
     49 T   1 H    -1.135955761759E-01  1.347844323753E-01 -4.227492958035E-01
     50 T   1 H    -2.483800085512E-01  4.424662718212E-01 -1.347844323753E-01
     51 F   1 H     4.424662718212E-01 -1.347844323753E-01 -2.483800085512E-01
     52 F   1 H     2.483800085512E-01  1.135955761759E-01 -3.091537196276E-01
     53 F   1 H     1.135955761759E-01 -3.091537196276E-01  2.483800085512E-01
     54 F   1 H    -4.227492958035E-01 -1.135955761759E-01  1.347844323753E-01
     55 F   1 H     4.227492958035E-01  3.091537196276E-01 -4.424662718212E-01
     56 F   1 H    -2.483800085512E-01 -1.347844323753E-01  4.424662718212E-01
     57 F   1 H     2.483800085512E-01 -3.091537196276E-01  1.135955761759E-01
     58 F   1 H    -4.227492958035E-01  1.347844323753E-01 -1.135955761759E-01
     59 F   1 H     3.091537196276E-01 -4.424662718212E-01  4.227492958035E-01
     60 F   1 H    -4.424662718212E-01  4.227492958035E-01  3.091537196276E-01
     61 F   1 H     1.347844323753E-01 -1.135955761759E-01 -4.227492958035E-01
     62 F   1 H     4.424662718212E-01 -2.483800085512E-01 -1.347844323753E-01
     63 F   1 H    -1.347844323753E-01  4.424662718212E-01 -2.483800085512E-01
     64 F   1 H     1.135955761759E-01  2.483800085512E-01 -3.091537196276E-01
     65 F   1 H    -3.091537196276E-01  1.135955761759E-01  2.483800085512E-01
     66 F   1 H    -1.135955761759E-01 -4.227492958035E-01  1.347844323753E-01
     67 T   7 N     3.141195017856E-01  4.063721191026E-01 -3.047782555616E-01
     68 T   7 N    -2.888496253357E-01 -3.811022426528E-01  3.047782555616E-01
     69 F   7 N    -3.141195017856E-01  3.811022426528E-01  9.225261731708E-02
     70 F   7 N     2.888496253357E-01 -4.063721191026E-01 -9.225261731708E-02
     71 T   7 N    -3.047782555616E-01  3.141195017856E-01  4.063721191026E-01
     72 T   7 N     4.063721191026E-01 -3.047782555616E-01  3.141195017856E-01
     73 T   7 N    -9.225261731708E-02  2.888496253357E-01 -4.063721191026E-01
     74 T   7 N    -3.811022426528E-01  3.047782555616E-01 -2.888496253357E-01
     75 F   7 N     3.047782555616E-01 -2.888496253357E-01 -3.811022426528E-01
     76 F   7 N     3.811022426528E-01  9.225261731708E-02 -3.141195017856E-01
     77 F   7 N     9.225261731708E-02 -3.141195017856E-01  3.811022426528E-01
     78 F   7 N    -4.063721191026E-01 -9.225261731708E-02  2.888496253357E-01
     79 F   7 N     4.063721191026E-01  3.141195017856E-01 -3.047782555616E-01
     80 F   7 N    -3.811022426528E-01 -2.888496253357E-01  3.047782555616E-01
     81 F   7 N     3.811022426528E-01 -3.141195017856E-01  9.225261731708E-02
     82 F   7 N    -4.063721191026E-01  2.888496253357E-01 -9.225261731708E-02
     83 F   7 N     3.141195017856E-01 -3.047782555616E-01  4.063721191026E-01
     84 F   7 N    -3.047782555616E-01  4.063721191026E-01  3.141195017856E-01
     85 F   7 N     2.888496253357E-01 -9.225261731708E-02 -4.063721191026E-01
     86 F   7 N     3.047782555616E-01 -3.811022426528E-01 -2.888496253357E-01
     87 F   7 N    -2.888496253357E-01  3.047782555616E-01 -3.811022426528E-01
     88 F   7 N     9.225261731708E-02  3.811022426528E-01 -3.141195017856E-01
     89 F   7 N    -3.141195017856E-01  9.225261731708E-02  3.811022426528E-01
     90 F   7 N    -9.225261731708E-02 -4.063721191026E-01  2.888496253357E-01
     91 T   7 N     3.512850529871E-01  3.512850529871E-01 -1.678499617363E-01
     92 T   7 N    -4.808649852766E-01 -4.808649852766E-01  1.678499617363E-01
     93 F   7 N    -3.512850529871E-01  4.808649852766E-01  0.000000000000E+00
     94 F   7 N     4.808649852766E-01 -3.512850529871E-01  0.000000000000E+00
     95 T   7 N    -1.678499617363E-01  3.512850529871E-01  3.512850529871E-01
     96 F   7 N     3.512850529871E-01 -1.678499617363E-01  3.512850529871E-01
     97 T   7 N     0.000000000000E+00  4.808649852766E-01 -3.512850529871E-01
     98 F   7 N    -4.808649852766E-01  1.678499617363E-01 -4.808649852766E-01
     99 F   7 N     1.678499617363E-01 -4.808649852766E-01 -4.808649852766E-01
    100 F   7 N     4.808649852766E-01  0.000000000000E+00 -3.512850529871E-01
    101 F   7 N     0.000000000000E+00 -3.512850529871E-01  4.808649852766E-01
    102 F   7 N    -3.512850529871E-01  0.000000000000E+00  4.808649852766E-01
    103 T   8 O     3.920568589163E-01  3.031780474968E-01 -1.325189829313E-01
    104 T   8 O     4.356970304280E-01 -4.754241581525E-01  1.325189829313E-01
    105 F   8 O    -3.920568589163E-01  4.754241581525E-01 -8.887881141952E-02
    106 F   8 O    -4.356970304280E-01 -3.031780474968E-01  8.887881141952E-02
    107 T   8 O    -1.325189829313E-01  3.920568589163E-01  3.031780474968E-01
    108 T   8 O     3.031780474968E-01 -1.325189829313E-01  3.920568589163E-01
    109 T   8 O     8.887881141952E-02 -4.356970304280E-01 -3.031780474968E-01
    110 T   8 O    -4.754241581525E-01  1.325189829313E-01  4.356970304280E-01
    111 F   8 O     1.325189829313E-01  4.356970304280E-01 -4.754241581525E-01
    112 F   8 O     4.754241581525E-01 -8.887881141952E-02 -3.920568589163E-01
    113 F   8 O    -8.887881141952E-02 -3.920568589163E-01  4.754241581525E-01
    114 F   8 O    -3.031780474968E-01  8.887881141952E-02 -4.356970304280E-01
    115 F   8 O     3.031780474968E-01  3.920568589163E-01 -1.325189829313E-01
    116 F   8 O    -4.754241581525E-01  4.356970304280E-01  1.325189829313E-01
    117 F   8 O     4.754241581525E-01 -3.920568589163E-01 -8.887881141952E-02
    118 F   8 O    -3.031780474968E-01 -4.356970304280E-01  8.887881141952E-02
    119 F   8 O     3.920568589163E-01 -1.325189829313E-01  3.031780474968E-01
    120 F   8 O    -1.325189829313E-01  3.031780474968E-01  3.920568589163E-01
    121 F   8 O    -4.356970304280E-01  8.887881141952E-02 -3.031780474968E-01
    122 F   8 O     1.325189829313E-01 -4.754241581525E-01  4.356970304280E-01
    123 F   8 O     4.356970304280E-01  1.325189829313E-01 -4.754241581525E-01
    124 F   8 O    -8.887881141952E-02  4.754241581525E-01 -3.920568589163E-01
    125 F   8 O    -3.920568589163E-01 -8.887881141952E-02  4.754241581525E-01
    126 F   8 O     8.887881141952E-02 -3.031780474968E-01 -4.356970304280E-01

 TRANSFORMATION MATRIX PRIMITIVE-CRYSTALLOGRAPHIC CELL
  0.0000  1.0000  1.0000  1.0000  0.0000  1.0000  1.0000  1.0000  0.0000

 *******************************************************************************
 CRYSTALLOGRAPHIC CELL (VOLUME=       5099.32501724)
         A              B              C           ALPHA      BETA       GAMMA 
    17.21224680    17.21224680    17.21224680    90.000000  90.000000  90.000000

 COORDINATES IN THE CRYSTALLOGRAPHIC CELL
     ATOM                 X/A                 Y/B                 Z/C    
 *******************************************************************************
      1 T 230 ZN    5.000000000000E-01  2.500000000000E-01  5.461271642042E-17
      2 F 230 ZN    0.000000000000E+00  2.500000000000E-01  5.000000000000E-01
      3 F 230 ZN   -5.461271642042E-17 -5.000000000000E-01  2.500000000000E-01
      4 T 230 ZN    2.500000000000E-01  5.461271642042E-17  5.000000000000E-01
      5 F 230 ZN    2.500000000000E-01  5.000000000000E-01  0.000000000000E+00
      6 F 230 ZN    5.000000000000E-01  0.000000000000E+00  2.500000000000E-01
      7 T   6 C    -1.291879655762E-01 -1.291879655762E-01  4.870944985071E-01
      8 T   6 C     1.291879655762E-01  1.291879655762E-01  4.870944985071E-01
      9 F   6 C    -1.291879655762E-01  1.291879655762E-01 -4.870944985071E-01
     10 F   6 C     1.291879655762E-01 -1.291879655762E-01 -4.870944985071E-01
     11 T   6 C     4.870944985071E-01 -1.291879655762E-01 -1.291879655762E-01
     12 F   6 C    -1.291879655762E-01  4.870944985071E-01 -1.291879655762E-01
     13 T   6 C    -4.870944985071E-01  1.291879655762E-01 -1.291879655762E-01
     14 F   6 C     1.291879655762E-01  4.870944985071E-01  1.291879655762E-01
     15 F   6 C     4.870944985071E-01  1.291879655762E-01  1.291879655762E-01
     16 F   6 C     1.291879655762E-01 -4.870944985071E-01 -1.291879655762E-01
     17 F   6 C    -4.870944985071E-01 -1.291879655762E-01  1.291879655762E-01
     18 F   6 C    -1.291879655762E-01 -4.870944985071E-01  1.291879655762E-01
     19 T   6 C     3.344778411653E-01  2.775851497878E-01  5.846840384611E-02
     20 T   6 C    -3.344778411653E-01 -2.775851497878E-01  5.846840384611E-02
     21 F   6 C     3.344778411653E-01 -2.775851497878E-01 -5.846840384611E-02
     22 F   6 C    -3.344778411653E-01  2.775851497878E-01 -5.846840384611E-02
     23 T   6 C     5.846840384611E-02  3.344778411653E-01  2.775851497878E-01
     24 T   6 C     2.775851497878E-01  5.846840384611E-02  3.344778411653E-01
     25 T   6 C    -5.846840384611E-02 -3.344778411653E-01  2.775851497878E-01
     26 T   6 C    -2.775851497878E-01  5.846840384611E-02 -3.344778411653E-01
     27 F   6 C     5.846840384611E-02 -3.344778411653E-01 -2.775851497878E-01
     28 F   6 C    -2.775851497878E-01 -5.846840384611E-02  3.344778411653E-01
     29 F   6 C    -5.846840384611E-02  3.344778411653E-01 -2.775851497878E-01
     30 F   6 C     2.775851497878E-01 -5.846840384611E-02 -3.344778411653E-01
     31 F   6 C     2.775851497878E-01  3.344778411653E-01  5.846840384611E-02
     32 F   6 C    -2.775851497878E-01 -3.344778411653E-01  5.846840384611E-02
     33 F   6 C    -2.775851497878E-01  3.344778411653E-01 -5.846840384611E-02
     34 F   6 C     2.775851497878E-01 -3.344778411653E-01 -5.846840384611E-02
     35 F   6 C     3.344778411653E-01  5.846840384611E-02  2.775851497878E-01
     36 F   6 C     5.846840384611E-02  2.775851497878E-01  3.344778411653E-01
     37 F   6 C    -3.344778411653E-01 -5.846840384611E-02  2.775851497878E-01
     38 F   6 C     5.846840384611E-02 -2.775851497878E-01 -3.344778411653E-01
     39 F   6 C    -3.344778411653E-01  5.846840384611E-02 -2.775851497878E-01
     40 F   6 C    -5.846840384611E-02 -2.775851497878E-01  3.344778411653E-01
     41 F   6 C     3.344778411653E-01 -5.846840384611E-02 -2.775851497878E-01
     42 F   6 C    -5.846840384611E-02  2.775851497878E-01 -3.344778411653E-01
     43 T   1 H     3.355646521773E-01  2.219690760014E-01  8.718464362616E-02
     44 T   1 H    -3.355646521773E-01 -2.219690760014E-01  8.718464362616E-02
     45 F   1 H     3.355646521773E-01 -2.219690760014E-01 -8.718464362616E-02
     46 F   1 H    -3.355646521773E-01  2.219690760014E-01 -8.718464362616E-02
     47 T   1 H     8.718464362616E-02  3.355646521773E-01  2.219690760014E-01
     48 T   1 H     2.219690760014E-01  8.718464362616E-02  3.355646521773E-01
     49 T   1 H    -8.718464362616E-02 -3.355646521773E-01  2.219690760014E-01
     50 T   1 H    -2.219690760014E-01  8.718464362616E-02 -3.355646521773E-01
     51 F   1 H     8.718464362616E-02 -3.355646521773E-01 -2.219690760014E-01
     52 F   1 H    -2.219690760014E-01 -8.718464362616E-02  3.355646521773E-01
     53 F   1 H    -8.718464362616E-02  3.355646521773E-01 -2.219690760014E-01
     54 F   1 H     2.219690760014E-01 -8.718464362616E-02 -3.355646521773E-01
     55 F   1 H     2.219690760014E-01  3.355646521773E-01  8.718464362616E-02
     56 F   1 H    -2.219690760014E-01 -3.355646521773E-01  8.718464362616E-02
     57 F   1 H    -2.219690760014E-01  3.355646521773E-01 -8.718464362616E-02
     58 F   1 H     2.219690760014E-01 -3.355646521773E-01 -8.718464362616E-02
     59 F   1 H     3.355646521773E-01  8.718464362616E-02  2.219690760014E-01
     60 F   1 H     8.718464362616E-02  2.219690760014E-01  3.355646521773E-01
     61 F   1 H    -3.355646521773E-01 -8.718464362616E-02  2.219690760014E-01
     62 F   1 H     8.718464362616E-02 -2.219690760014E-01 -3.355646521773E-01
     63 F   1 H    -3.355646521773E-01  8.718464362616E-02 -2.219690760014E-01
     64 F   1 H    -8.718464362616E-02 -2.219690760014E-01  3.355646521773E-01
     65 F   1 H     3.355646521773E-01 -8.718464362616E-02 -2.219690760014E-01
     66 F   1 H    -8.718464362616E-02  2.219690760014E-01 -3.355646521773E-01
     67 T   7 N     3.937371808777E-01  3.014845635607E-01  1.263493822490E-02
     68 T   7 N    -3.937371808777E-01 -3.014845635607E-01  1.263493822490E-02
     69 F   7 N     3.937371808777E-01 -3.014845635607E-01 -1.263493822490E-02
     70 F   7 N    -3.937371808777E-01  3.014845635607E-01 -1.263493822490E-02
     71 T   7 N     1.263493822490E-02  3.937371808777E-01  3.014845635607E-01
     72 T   7 N     3.014845635607E-01  1.263493822490E-02  3.937371808777E-01
     73 T   7 N    -1.263493822490E-02 -3.937371808777E-01  3.014845635607E-01
     74 T   7 N    -3.014845635607E-01  1.263493822490E-02 -3.937371808777E-01
     75 F   7 N     1.263493822490E-02 -3.937371808777E-01 -3.014845635607E-01
     76 F   7 N    -3.014845635607E-01 -1.263493822490E-02  3.937371808777E-01
     77 F   7 N    -1.263493822490E-02  3.937371808777E-01 -3.014845635607E-01
     78 F   7 N     3.014845635607E-01 -1.263493822490E-02 -3.937371808777E-01
     79 F   7 N     3.014845635607E-01  3.937371808777E-01  1.263493822490E-02
     80 F   7 N    -3.014845635607E-01 -3.937371808777E-01  1.263493822490E-02
     81 F   7 N    -3.014845635607E-01  3.937371808777E-01 -1.263493822490E-02
     82 F   7 N     3.014845635607E-01 -3.937371808777E-01 -1.263493822490E-02
     83 F   7 N     3.937371808777E-01  1.263493822490E-02  3.014845635607E-01
     84 F   7 N     1.263493822490E-02  3.014845635607E-01  3.937371808777E-01
     85 F   7 N    -3.937371808777E-01 -1.263493822490E-02  3.014845635607E-01
     86 F   7 N     1.263493822490E-02 -3.014845635607E-01 -3.937371808777E-01
     87 F   7 N    -3.937371808777E-01  1.263493822490E-02 -3.014845635607E-01
     88 F   7 N    -1.263493822490E-02 -3.014845635607E-01  3.937371808777E-01
     89 F   7 N     3.937371808777E-01 -1.263493822490E-02 -3.014845635607E-01
     90 F   7 N    -1.263493822490E-02  3.014845635607E-01 -3.937371808777E-01
     91 T   7 N    -8.392498086815E-02 -8.392498086815E-02  4.352100338552E-01
     92 T   7 N     8.392498086815E-02  8.392498086815E-02  4.352100338552E-01
     93 F   7 N    -8.392498086815E-02  8.392498086815E-02 -4.352100338552E-01
     94 F   7 N     8.392498086815E-02 -8.392498086815E-02 -4.352100338552E-01
     95 T   7 N     4.352100338552E-01 -8.392498086815E-02 -8.392498086815E-02
     96 F   7 N    -8.392498086815E-02  4.352100338552E-01 -8.392498086815E-02
     97 T   7 N    -4.352100338552E-01  8.392498086815E-02 -8.392498086815E-02
     98 F   7 N     8.392498086815E-02  4.352100338552E-01  8.392498086815E-02
     99 F   7 N     4.352100338552E-01  8.392498086815E-02  8.392498086815E-02
    100 F   7 N     8.392498086815E-02 -4.352100338552E-01 -8.392498086815E-02
    101 F   7 N    -4.352100338552E-01 -8.392498086815E-02  8.392498086815E-02
    102 F   7 N    -8.392498086815E-02 -4.352100338552E-01  8.392498086815E-02
    103 T   8 O    -1.106988971754E-01 -2.182008575587E-02  4.138769446722E-01
    104 T   8 O     1.106988971754E-01  2.182008575587E-02  4.138769446722E-01
    105 F   8 O    -1.106988971754E-01  2.182008575587E-02 -4.138769446722E-01
    106 F   8 O     1.106988971754E-01 -2.182008575587E-02 -4.138769446722E-01
    107 T   8 O     4.138769446722E-01 -1.106988971754E-01 -2.182008575587E-02
    108 T   8 O    -2.182008575587E-02  4.138769446722E-01 -1.106988971754E-01
    109 T   8 O    -4.138769446722E-01  1.106988971754E-01 -2.182008575587E-02
    110 T   8 O     2.182008575587E-02  4.138769446722E-01  1.106988971754E-01
    111 F   8 O     4.138769446722E-01  1.106988971754E-01  2.182008575587E-02
    112 F   8 O     2.182008575587E-02 -4.138769446722E-01 -1.106988971754E-01
    113 F   8 O    -4.138769446722E-01 -1.106988971754E-01  2.182008575587E-02
    114 F   8 O    -2.182008575587E-02 -4.138769446722E-01  1.106988971754E-01
    115 F   8 O    -2.182008575587E-02 -1.106988971754E-01  4.138769446722E-01
    116 F   8 O     2.182008575587E-02  1.106988971754E-01  4.138769446722E-01
    117 F   8 O     2.182008575587E-02 -1.106988971754E-01 -4.138769446722E-01
    118 F   8 O    -2.182008575587E-02  1.106988971754E-01 -4.138769446722E-01
    119 F   8 O    -1.106988971754E-01  4.138769446722E-01 -2.182008575587E-02
    120 F   8 O     4.138769446722E-01 -2.182008575587E-02 -1.106988971754E-01
    121 F   8 O     1.106988971754E-01 -4.138769446722E-01 -2.182008575587E-02
    122 F   8 O     4.138769446722E-01  2.182008575587E-02  1.106988971754E-01
    123 F   8 O     1.106988971754E-01  4.138769446722E-01  2.182008575587E-02
    124 F   8 O    -4.138769446722E-01  2.182008575587E-02 -1.106988971754E-01
    125 F   8 O    -1.106988971754E-01 -4.138769446722E-01  2.182008575587E-02
    126 F   8 O    -4.138769446722E-01 -2.182008575587E-02  1.106988971754E-01

 T = ATOM BELONGING TO THE ASYMMETRIC UNIT

 *******************************************************************************
 * CELL DEFORMATION
 *******************************************************************************

    ELASTIC STRAIN MATRIX (ADIMENSIONAL)

    1    0.0000000000    0.0000000000    0.0000000000
    2    0.0000000000    0.0000000000   -0.0150000000
    3    0.0000000000   -0.0150000000    0.0000000000

 LATTICE PARAMETERS (ANGSTROMS AND DEGREES) OF
 (1) ORIGINAL PRIMITIVE CELL
 (2) ORIGINAL CRYSTALLOGRAPHIC CELL
 (3) DEFORMED PRIMITIVE CELL
 (4) DEFORMED CRYSTALLOGRAPHIC CELL

            A           B           C        ALPHA       BETA        GAMMA         VOL
 (1)   14.906243   14.906243   14.906243  109.471221  109.471221  109.471221 2549.662509
 (2)   17.212247   17.212247   17.212247   90.000000   90.000000   90.000000 5099.325017
 (3)   14.757557   15.055674   15.055674  110.273470  109.472233  109.472233 2549.088835
 (4)   17.212247   17.214183   17.214183   91.718744   90.000000   90.000000 5098.177669

 * CELL DEFORMATION COMPLETE - NO. OF SYMMOPS   4
 *******************************************************************************
 LATTICE PARAMETERS (ANGSTROMS AND DEGREES) - BOHR = 0.5291772083 ANGSTROM
 PRIMITIVE CELL - CENTRING CODE 6/1 VOLUME=  2549.088835 - DENSITY  1.125 g/cm^3
         A              B              C           ALPHA      BETA       GAMMA 
    14.75755697    15.05567437    15.05567437   110.273470 109.472233 109.472233
 *******************************************************************************
 ATOMS IN THE ASYMMETRIC UNIT   34 - ATOMS IN THE UNIT CELL:  126
     ATOM                 X/A                 Y/B                 Z/C    
 *******************************************************************************
      1 T 230 ZN    2.500000000000E-01  5.000000000000E-01 -2.500000000000E-01
      2 F 230 ZN   -2.500000000000E-01  5.000000000000E-01  2.500000000000E-01
      3 F 230 ZN   -2.500000000000E-01  2.500000000000E-01 -5.000000000000E-01
      4 T 230 ZN    5.000000000000E-01 -2.500000000000E-01  2.500000000000E-01
      5 F 230 ZN    5.000000000000E-01  2.500000000000E-01 -2.500000000000E-01
      6 F 230 ZN    2.500000000000E-01 -2.500000000000E-01  5.000000000000E-01
      7 T   6 C     3.579065329309E-01  3.579065329309E-01 -2.583759311525E-01
      8 T   6 C    -3.837175359166E-01 -3.837175359166E-01  2.583759311525E-01
      9 F   6 C    -3.579065329309E-01  3.837175359166E-01 -6.071532165919E-18
     10 F   6 C     3.837175359166E-01 -3.579065329309E-01 -3.035766082959E-17
     11 T   6 C    -2.583759311525E-01  3.579065329309E-01  3.579065329309E-01
     12 F   6 C     3.579065329309E-01 -2.583759311525E-01  3.579065329309E-01
     13 T   6 C     0.000000000000E+00  3.837175359166E-01 -3.579065329309E-01
     14 F   6 C    -3.837175359166E-01  2.583759311525E-01 -3.837175359166E-01
     15 F   6 C     2.583759311525E-01 -3.837175359166E-01 -3.837175359166E-01
     16 F   6 C     3.837175359166E-01 -2.775557561563E-17 -3.579065329309E-01
     17 F   6 C     0.000000000000E+00 -3.579065329309E-01  3.837175359166E-01
     18 F   6 C    -3.579065329309E-01  0.000000000000E+00  3.837175359166E-01
     19 T   6 C     3.360535536339E-01  3.929462450114E-01 -3.879370090469E-01
     20 T   6 C    -2.191167459417E-01 -2.760094373192E-01  3.879370090469E-01
     21 F   6 C    -3.360535536339E-01  2.760094373192E-01  5.689269137750E-02
     22 F   6 C     2.191167459417E-01 -3.929462450114E-01 -5.689269137750E-02
     23 T   6 C    -3.879370090469E-01  3.360535536339E-01  3.929462450114E-01
     24 T   6 C     3.929462450114E-01 -3.879370090469E-01  3.360535536339E-01
     25 T   6 C    -5.689269137750E-02  2.191167459417E-01 -3.929462450114E-01
     26 T   6 C    -2.760094373192E-01  3.879370090469E-01 -2.191167459417E-01
     27 F   6 C     3.879370090469E-01 -2.191167459417E-01 -2.760094373192E-01
     28 F   6 C     2.760094373192E-01  5.689269137750E-02 -3.360535536339E-01
     29 F   6 C     5.689269137750E-02 -3.360535536339E-01  2.760094373192E-01
     30 F   6 C    -3.929462450114E-01 -5.689269137750E-02  2.191167459417E-01
     31 F   6 C     3.929462450114E-01  3.360535536339E-01 -3.879370090469E-01
     32 F   6 C    -2.760094373192E-01 -2.191167459417E-01  3.879370090469E-01
     33 F   6 C     2.760094373192E-01 -3.360535536339E-01  5.689269137750E-02
     34 F   6 C    -3.929462450114E-01  2.191167459417E-01 -5.689269137750E-02
     35 F   6 C     3.360535536339E-01 -3.879370090469E-01  3.929462450114E-01
     36 F   6 C    -3.879370090469E-01  3.929462450114E-01  3.360535536339E-01
     37 F   6 C     2.191167459417E-01 -5.689269137750E-02 -3.929462450114E-01
     38 F   6 C     3.879370090469E-01 -2.760094373192E-01 -2.191167459417E-01
     39 F   6 C    -2.191167459417E-01  3.879370090469E-01 -2.760094373192E-01
     40 F   6 C     5.689269137750E-02  2.760094373192E-01 -3.360535536339E-01
     41 F   6 C    -3.360535536339E-01  5.689269137750E-02  2.760094373192E-01
     42 F   6 C    -5.689269137750E-02 -3.929462450114E-01  2.191167459417E-01
     43 T   1 H     3.091537196276E-01  4.227492958035E-01 -4.424662718212E-01
     44 T   1 H    -1.347844323753E-01 -2.483800085512E-01  4.424662718212E-01
     45 F   1 H    -3.091537196276E-01  2.483800085512E-01  1.135955761759E-01
     46 F   1 H     1.347844323753E-01 -4.227492958035E-01 -1.135955761759E-01
     47 T   1 H    -4.424662718212E-01  3.091537196276E-01  4.227492958035E-01
     48 T   1 H     4.227492958035E-01 -4.424662718212E-01  3.091537196276E-01
     49 T   1 H    -1.135955761759E-01  1.347844323753E-01 -4.227492958035E-01
     50 T   1 H    -2.483800085512E-01  4.424662718212E-01 -1.347844323753E-01
     51 F   1 H     4.424662718212E-01 -1.347844323753E-01 -2.483800085512E-01
     52 F   1 H     2.483800085512E-01  1.135955761759E-01 -3.091537196276E-01
     53 F   1 H     1.135955761759E-01 -3.091537196276E-01  2.483800085512E-01
     54 F   1 H    -4.227492958035E-01 -1.135955761759E-01  1.347844323753E-01
     55 F   1 H     4.227492958035E-01  3.091537196276E-01 -4.424662718212E-01
     56 F   1 H    -2.483800085512E-01 -1.347844323753E-01  4.424662718212E-01
     57 F   1 H     2.483800085512E-01 -3.091537196276E-01  1.135955761759E-01
     58 F   1 H    -4.227492958035E-01  1.347844323753E-01 -1.135955761759E-01
     59 F   1 H     3.091537196276E-01 -4.424662718212E-01  4.227492958035E-01
     60 F   1 H    -4.424662718212E-01  4.227492958035E-01  3.091537196276E-01
     61 F   1 H     1.347844323753E-01 -1.135955761759E-01 -4.227492958035E-01
     62 F   1 H     4.424662718212E-01 -2.483800085512E-01 -1.347844323753E-01
     63 F   1 H    -1.347844323753E-01  4.424662718212E-01 -2.483800085512E-01
     64 F   1 H     1.135955761759E-01  2.483800085512E-01 -3.091537196276E-01
     65 F   1 H    -3.091537196276E-01  1.135955761759E-01  2.483800085512E-01
     66 F   1 H    -1.135955761759E-01 -4.227492958035E-01  1.347844323753E-01
     67 T   7 N     3.141195017856E-01  4.063721191026E-01 -3.047782555616E-01
     68 T   7 N    -2.888496253357E-01 -3.811022426528E-01  3.047782555616E-01
     69 F   7 N    -3.141195017856E-01  3.811022426528E-01  9.225261731708E-02
     70 F   7 N     2.888496253357E-01 -4.063721191026E-01 -9.225261731708E-02
     71 T   7 N    -3.047782555616E-01  3.141195017856E-01  4.063721191026E-01
     72 T   7 N     4.063721191026E-01 -3.047782555616E-01  3.141195017856E-01
     73 T   7 N    -9.225261731708E-02  2.888496253357E-01 -4.063721191026E-01
     74 T   7 N    -3.811022426528E-01  3.047782555616E-01 -2.888496253357E-01
     75 F   7 N     3.047782555616E-01 -2.888496253357E-01 -3.811022426528E-01
     76 F   7 N     3.811022426528E-01  9.225261731708E-02 -3.141195017856E-01
     77 F   7 N     9.225261731708E-02 -3.141195017856E-01  3.811022426528E-01
     78 F   7 N    -4.063721191026E-01 -9.225261731708E-02  2.888496253357E-01
     79 F   7 N     4.063721191026E-01  3.141195017856E-01 -3.047782555616E-01
     80 F   7 N    -3.811022426528E-01 -2.888496253357E-01  3.047782555616E-01
     81 F   7 N     3.811022426528E-01 -3.141195017856E-01  9.225261731708E-02
     82 F   7 N    -4.063721191026E-01  2.888496253357E-01 -9.225261731708E-02
     83 F   7 N     3.141195017856E-01 -3.047782555616E-01  4.063721191026E-01
     84 F   7 N    -3.047782555616E-01  4.063721191026E-01  3.141195017856E-01
     85 F   7 N     2.888496253357E-01 -9.225261731708E-02 -4.063721191026E-01
     86 F   7 N     3.047782555616E-01 -3.811022426528E-01 -2.888496253357E-01
     87 F   7 N    -2.888496253357E-01  3.047782555616E-01 -3.811022426528E-01
     88 F   7 N     9.225261731708E-02  3.811022426528E-01 -3.141195017856E-01
     89 F   7 N    -3.141195017856E-01  9.225261731708E-02  3.811022426528E-01
     90 F   7 N    -9.225261731708E-02 -4.063721191026E-01  2.888496253357E-01
     91 T   7 N     3.512850529871E-01  3.512850529871E-01 -1.678499617363E-01
     92 T   7 N    -4.808649852766E-01 -4.808649852766E-01  1.678499617363E-01
     93 F   7 N    -3.512850529871E-01  4.808649852766E-01 -3.469446951954E-18
     94 F   7 N     4.808649852766E-01 -3.512850529871E-01 -2.428612866368E-17
     95 T   7 N    -1.678499617363E-01  3.512850529871E-01  3.512850529871E-01
     96 F   7 N     3.512850529871E-01 -1.678499617363E-01  3.512850529871E-01
     97 T   7 N     0.000000000000E+00  4.808649852766E-01 -3.512850529871E-01
     98 F   7 N    -4.808649852766E-01  1.678499617363E-01 -4.808649852766E-01
     99 F   7 N     1.678499617363E-01 -4.808649852766E-01 -4.808649852766E-01
    100 F   7 N     4.808649852766E-01 -2.775557561563E-17 -3.512850529871E-01
    101 F   7 N     0.000000000000E+00 -3.512850529871E-01  4.808649852766E-01
    102 F   7 N    -3.512850529871E-01  0.000000000000E+00  4.808649852766E-01
    103 T   8 O     3.920568589163E-01  3.031780474968E-01 -1.325189829313E-01
    104 T   8 O     4.356970304280E-01 -4.754241581525E-01  1.325189829313E-01
    105 F   8 O    -3.920568589163E-01  4.754241581525E-01 -8.887881141952E-02
    106 F   8 O    -4.356970304280E-01 -3.031780474968E-01  8.887881141952E-02
    107 T   8 O    -1.325189829313E-01  3.920568589163E-01  3.031780474968E-01
    108 T   8 O     3.031780474968E-01 -1.325189829313E-01  3.920568589163E-01
    109 T   8 O     8.887881141952E-02 -4.356970304280E-01 -3.031780474968E-01
    110 T   8 O    -4.754241581525E-01  1.325189829313E-01  4.356970304280E-01
    111 F   8 O     1.325189829313E-01  4.356970304280E-01 -4.754241581525E-01
    112 F   8 O     4.754241581525E-01 -8.887881141952E-02 -3.920568589163E-01
    113 F   8 O    -8.887881141952E-02 -3.920568589163E-01  4.754241581525E-01
    114 F   8 O    -3.031780474968E-01  8.887881141952E-02 -4.356970304280E-01
    115 F   8 O     3.031780474968E-01  3.920568589163E-01 -1.325189829313E-01
    116 F   8 O    -4.754241581525E-01  4.356970304280E-01  1.325189829313E-01
    117 F   8 O     4.754241581525E-01 -3.920568589163E-01 -8.887881141952E-02
    118 F   8 O    -3.031780474968E-01 -4.356970304280E-01  8.887881141952E-02
    119 F   8 O     3.920568589163E-01 -1.325189829313E-01  3.031780474968E-01
    120 F   8 O    -1.325189829313E-01  3.031780474968E-01  3.920568589163E-01
    121 F   8 O    -4.356970304280E-01  8.887881141952E-02 -3.031780474968E-01
    122 F   8 O     1.325189829313E-01 -4.754241581525E-01  4.356970304280E-01
    123 F   8 O     4.356970304280E-01  1.325189829313E-01 -4.754241581525E-01
    124 F   8 O    -8.887881141952E-02  4.754241581525E-01 -3.920568589163E-01
    125 F   8 O    -3.920568589163E-01 -8.887881141952E-02  4.754241581525E-01
    126 F   8 O     8.887881141952E-02 -3.031780474968E-01 -4.356970304280E-01

 TRANSFORMATION MATRIX PRIMITIVE-CRYSTALLOGRAPHIC CELL
  0.0000  1.0000  1.0000  1.0000  0.0000  1.0000  1.0000  1.0000  0.0000

 *******************************************************************************
 CRYSTALLOGRAPHIC CELL (VOLUME=       5098.17766911)
         A              B              C           ALPHA      BETA       GAMMA 
    17.21224680    17.21418306    17.21418306    91.718744  90.000000  90.000000

 COORDINATES IN THE CRYSTALLOGRAPHIC CELL
     ATOM                 X/A                 Y/B                 Z/C    
 *******************************************************************************
      1 T 230 ZN    5.000000000000E-01  2.500000000000E-01  3.469446951954E-17
      2 F 230 ZN    0.000000000000E+00  2.500000000000E-01  5.000000000000E-01
      3 F 230 ZN   -5.461271642042E-17  5.000000000000E-01  2.500000000000E-01
      4 T 230 ZN    2.500000000000E-01  6.765421556310E-17  5.000000000000E-01
      5 F 230 ZN    2.500000000000E-01  5.000000000000E-01  1.301042606983E-17
      6 F 230 ZN    5.000000000000E-01 -2.081668171172E-17  2.500000000000E-01
      7 T   6 C    -1.291879655762E-01 -1.291879655762E-01  4.870944985071E-01
      8 T   6 C     1.291879655762E-01  1.291879655762E-01  4.870944985071E-01
      9 F   6 C    -1.291879655762E-01  1.291879655762E-01 -4.870944985071E-01
     10 F   6 C     1.291879655762E-01 -1.291879655762E-01 -4.870944985071E-01
     11 T   6 C     4.870944985071E-01 -1.291879655762E-01 -1.291879655762E-01
     12 F   6 C    -1.291879655762E-01  4.870944985071E-01 -1.291879655762E-01
     13 T   6 C    -4.870944985071E-01  1.291879655762E-01 -1.291879655762E-01
     14 F   6 C     1.291879655762E-01  4.870944985071E-01  1.291879655762E-01
     15 F   6 C     4.870944985071E-01  1.291879655762E-01  1.291879655762E-01
     16 F   6 C     1.291879655762E-01 -4.870944985071E-01 -1.291879655762E-01
     17 F   6 C    -4.870944985071E-01 -1.291879655762E-01  1.291879655762E-01
     18 F   6 C    -1.291879655762E-01 -4.870944985071E-01  1.291879655762E-01
     19 T   6 C     3.344778411653E-01  2.775851497878E-01  5.846840384611E-02
     20 T   6 C    -3.344778411653E-01 -2.775851497878E-01  5.846840384611E-02
     21 F   6 C     3.344778411653E-01 -2.775851497878E-01 -5.846840384611E-02
     22 F   6 C    -3.344778411653E-01  2.775851497878E-01 -5.846840384611E-02
     23 T   6 C     5.846840384611E-02  3.344778411653E-01  2.775851497878E-01
     24 T   6 C     2.775851497878E-01  5.846840384611E-02  3.344778411653E-01
     25 T   6 C    -5.846840384611E-02 -3.344778411653E-01  2.775851497878E-01
     26 T   6 C    -2.775851497878E-01  5.846840384611E-02 -3.344778411653E-01
     27 F   6 C     5.846840384611E-02 -3.344778411653E-01 -2.775851497878E-01
     28 F   6 C    -2.775851497878E-01 -5.846840384611E-02  3.344778411653E-01
     29 F   6 C    -5.846840384611E-02  3.344778411653E-01 -2.775851497878E-01
     30 F   6 C     2.775851497878E-01 -5.846840384611E-02 -3.344778411653E-01
     31 F   6 C     2.775851497878E-01  3.344778411653E-01  5.846840384611E-02
     32 F   6 C    -2.775851497878E-01 -3.344778411653E-01  5.846840384611E-02
     33 F   6 C    -2.775851497878E-01  3.344778411653E-01 -5.846840384611E-02
     34 F   6 C     2.775851497878E-01 -3.344778411653E-01 -5.846840384611E-02
     35 F   6 C     3.344778411653E-01  5.846840384611E-02  2.775851497878E-01
     36 F   6 C     5.846840384611E-02  2.775851497878E-01  3.344778411653E-01
     37 F   6 C    -3.344778411653E-01 -5.846840384611E-02  2.775851497878E-01
     38 F   6 C     5.846840384611E-02 -2.775851497878E-01 -3.344778411653E-01
     39 F   6 C    -3.344778411653E-01  5.846840384611E-02 -2.775851497878E-01
     40 F   6 C    -5.846840384611E-02 -2.775851497878E-01  3.344778411653E-01
     41 F   6 C     3.344778411653E-01 -5.846840384611E-02 -2.775851497878E-01
     42 F   6 C    -5.846840384611E-02  2.775851497878E-01 -3.344778411653E-01
     43 T   1 H     3.355646521773E-01  2.219690760014E-01  8.718464362616E-02
     44 T   1 H    -3.355646521773E-01 -2.219690760014E-01  8.718464362616E-02
     45 F   1 H     3.355646521773E-01 -2.219690760014E-01 -8.718464362616E-02
     46 F   1 H    -3.355646521773E-01  2.219690760014E-01 -8.718464362616E-02
     47 T   1 H     8.718464362616E-02  3.355646521773E-01  2.219690760014E-01
     48 T   1 H     2.219690760014E-01  8.718464362616E-02  3.355646521773E-01
     49 T   1 H    -8.718464362616E-02 -3.355646521773E-01  2.219690760014E-01
     50 T   1 H    -2.219690760014E-01  8.718464362616E-02 -3.355646521773E-01
     51 F   1 H     8.718464362616E-02 -3.355646521773E-01 -2.219690760014E-01
     52 F   1 H    -2.219690760014E-01 -8.718464362616E-02  3.355646521773E-01
     53 F   1 H    -8.718464362616E-02  3.355646521773E-01 -2.219690760014E-01
     54 F   1 H     2.219690760014E-01 -8.718464362616E-02 -3.355646521773E-01
     55 F   1 H     2.219690760014E-01  3.355646521773E-01  8.718464362616E-02
     56 F   1 H    -2.219690760014E-01 -3.355646521773E-01  8.718464362616E-02
     57 F   1 H    -2.219690760014E-01  3.355646521773E-01 -8.718464362616E-02
     58 F   1 H     2.219690760014E-01 -3.355646521773E-01 -8.718464362616E-02
     59 F   1 H     3.355646521773E-01  8.718464362616E-02  2.219690760014E-01
     60 F   1 H     8.718464362616E-02  2.219690760014E-01  3.355646521773E-01
     61 F   1 H    -3.355646521773E-01 -8.718464362616E-02  2.219690760014E-01
     62 F   1 H     8.718464362616E-02 -2.219690760014E-01 -3.355646521773E-01
     63 F   1 H    -3.355646521773E-01  8.718464362616E-02 -2.219690760014E-01
     64 F   1 H    -8.718464362616E-02 -2.219690760014E-01  3.355646521773E-01
     65 F   1 H     3.355646521773E-01 -8.718464362616E-02 -2.219690760014E-01
     66 F   1 H    -8.718464362616E-02  2.219690760014E-01 -3.355646521773E-01
     67 T   7 N     3.937371808777E-01  3.014845635607E-01  1.263493822490E-02
     68 T   7 N    -3.937371808777E-01 -3.014845635607E-01  1.263493822490E-02
     69 F   7 N     3.937371808777E-01 -3.014845635607E-01 -1.263493822490E-02
     70 F   7 N    -3.937371808777E-01  3.014845635607E-01 -1.263493822490E-02
     71 T   7 N     1.263493822490E-02  3.937371808777E-01  3.014845635607E-01
     72 T   7 N     3.014845635607E-01  1.263493822490E-02  3.937371808777E-01
     73 T   7 N    -1.263493822490E-02 -3.937371808777E-01  3.014845635607E-01
     74 T   7 N    -3.014845635607E-01  1.263493822490E-02 -3.937371808777E-01
     75 F   7 N     1.263493822490E-02 -3.937371808777E-01 -3.014845635607E-01
     76 F   7 N    -3.014845635607E-01 -1.263493822490E-02  3.937371808777E-01
     77 F   7 N    -1.263493822490E-02  3.937371808777E-01 -3.014845635607E-01
     78 F   7 N     3.014845635607E-01 -1.263493822490E-02 -3.937371808777E-01
     79 F   7 N     3.014845635607E-01  3.937371808777E-01  1.263493822490E-02
     80 F   7 N    -3.014845635607E-01 -3.937371808777E-01  1.263493822490E-02
     81 F   7 N    -3.014845635607E-01  3.937371808777E-01 -1.263493822490E-02
     82 F   7 N     3.014845635607E-01 -3.937371808777E-01 -1.263493822490E-02
     83 F   7 N     3.937371808777E-01  1.263493822490E-02  3.014845635607E-01
     84 F   7 N     1.263493822490E-02  3.014845635607E-01  3.937371808777E-01
     85 F   7 N    -3.937371808777E-01 -1.263493822490E-02  3.014845635607E-01
     86 F   7 N     1.263493822490E-02 -3.014845635607E-01 -3.937371808777E-01
     87 F   7 N    -3.937371808777E-01  1.263493822490E-02 -3.014845635607E-01
     88 F   7 N    -1.263493822490E-02 -3.014845635607E-01  3.937371808777E-01
     89 F   7 N     3.937371808777E-01 -1.263493822490E-02 -3.014845635607E-01
     90 F   7 N    -1.263493822490E-02  3.014845635607E-01 -3.937371808777E-01
     91 T   7 N    -8.392498086815E-02 -8.392498086815E-02  4.352100338552E-01
     92 T   7 N     8.392498086815E-02  8.392498086815E-02  4.352100338552E-01
     93 F   7 N    -8.392498086815E-02  8.392498086815E-02 -4.352100338552E-01
     94 F   7 N     8.392498086815E-02 -8.392498086815E-02 -4.352100338552E-01
     95 T   7 N     4.352100338552E-01 -8.392498086815E-02 -8.392498086815E-02
     96 F   7 N    -8.392498086815E-02  4.352100338552E-01 -8.392498086815E-02
     97 T   7 N    -4.352100338552E-01  8.392498086815E-02 -8.392498086815E-02
     98 F   7 N     8.392498086815E-02  4.352100338552E-01  8.392498086815E-02
     99 F   7 N     4.352100338552E-01  8.392498086815E-02  8.392498086815E-02
    100 F   7 N     8.392498086815E-02 -4.352100338552E-01 -8.392498086815E-02
    101 F   7 N    -4.352100338552E-01 -8.392498086815E-02  8.392498086815E-02
    102 F   7 N    -8.392498086815E-02 -4.352100338552E-01  8.392498086815E-02
    103 T   8 O    -1.106988971754E-01 -2.182008575587E-02  4.138769446722E-01
    104 T   8 O     1.106988971754E-01  2.182008575587E-02  4.138769446722E-01
    105 F   8 O    -1.106988971754E-01  2.182008575587E-02 -4.138769446722E-01
    106 F   8 O     1.106988971754E-01 -2.182008575587E-02 -4.138769446722E-01
    107 T   8 O     4.138769446722E-01 -1.106988971754E-01 -2.182008575587E-02
    108 T   8 O    -2.182008575587E-02  4.138769446722E-01 -1.106988971754E-01
    109 T   8 O    -4.138769446722E-01  1.106988971754E-01 -2.182008575587E-02
    110 T   8 O     2.182008575587E-02  4.138769446722E-01  1.106988971754E-01
    111 F   8 O     4.138769446722E-01  1.106988971754E-01  2.182008575587E-02
    112 F   8 O     2.182008575587E-02 -4.138769446722E-01 -1.106988971754E-01
    113 F   8 O    -4.138769446722E-01 -1.106988971754E-01  2.182008575587E-02
    114 F   8 O    -2.182008575587E-02 -4.138769446722E-01  1.106988971754E-01
    115 F   8 O    -2.182008575587E-02 -1.106988971754E-01  4.138769446722E-01
    116 F   8 O     2.182008575587E-02  1.106988971754E-01  4.138769446722E-01
    117 F   8 O     2.182008575587E-02 -1.106988971754E-01 -4.138769446722E-01
    118 F   8 O    -2.182008575587E-02  1.106988971754E-01 -4.138769446722E-01
    119 F   8 O    -1.106988971754E-01  4.138769446722E-01 -2.182008575587E-02
    120 F   8 O     4.138769446722E-01 -2.182008575587E-02 -1.106988971754E-01
    121 F   8 O     1.106988971754E-01 -4.138769446722E-01 -2.182008575587E-02
    122 F   8 O     4.138769446722E-01  2.182008575587E-02  1.106988971754E-01
    123 F   8 O     1.106988971754E-01  4.138769446722E-01  2.182008575587E-02
    124 F   8 O    -4.138769446722E-01  2.182008575587E-02 -1.106988971754E-01
    125 F   8 O    -1.106988971754E-01 -4.138769446722E-01  2.182008575587E-02
    126 F   8 O    -4.138769446722E-01 -2.182008575587E-02  1.106988971754E-01

 T = ATOM BELONGING TO THE ASYMMETRIC UNIT

 ****    4 SYMMOPS - TRANSLATORS IN FRACTIONAL UNITS
 **** MATRICES AND TRANSLATORS IN THE CRYSTALLOGRAPHIC REFERENCE FRAME
   V INV                    ROTATION MATRICES                   TRANSLATORS
   1   1  1.00  0.00  0.00  0.00  1.00  0.00  0.00  0.00  1.00  0.00  0.00  0.00
   2   2 -1.00  0.00  0.00 -1.00 -0.00  1.00 -1.00  1.00 -0.00  0.00  0.00  0.00
   3   3  1.00  0.00  0.00  0.00 -0.00  1.00  0.00  1.00 -0.00  0.00  0.00  0.00
   4   4 -1.00  0.00  0.00 -1.00  1.00 -0.00 -1.00 -0.00  1.00  0.00  0.00  0.00

 DIRECT LATTICE VECTORS CARTESIAN COMPONENTS (ANGSTROM)
          X                    Y                    Z
  -0.860612339791E+01   0.847703154694E+01   0.847703154694E+01
   0.860612339791E+01  -0.873521524888E+01   0.873521524888E+01
   0.860612339791E+01   0.873521524888E+01  -0.873521524888E+01


 CARTESIAN COORDINATES - PRIMITIVE CELL
 *******************************************************************************
 *      ATOM          X(ANGSTROM)         Y(ANGSTROM)         Z(ANGSTROM)
 *******************************************************************************
    1   230 ZN    8.606123397910E+00 -1.290918509686E+01  1.936377764530E-01
    2   230 ZN    0.000000000000E+00 -1.303827694783E+01  8.799761174363E+00
    3   230 ZN   -9.400075532184E-16  8.799761174363E+00 -1.303827694783E+01
    4   230 ZN   -1.290918509686E+01 -1.290918509686E-01  8.606123397910E+00
    5   230 ZN   -1.290918509686E+01  8.606123397910E+00 -1.290918509687E-01
    6   230 ZN    8.606123397910E+00  1.936377764530E-01 -1.290918509686E+01
    7     6 C    -2.223615146548E+00 -2.349375007366E+00  8.417344948389E+00
    8     6 C     2.223615146548E+00  2.097855285730E+00  8.350636493993E+00
    9     6 C    -2.223615146548E+00  2.349375007366E+00 -8.417344948389E+00
   10     6 C     2.223615146548E+00 -2.097855285730E+00 -8.350636493993E+00
   11     6 C     8.383990721191E+00 -2.190260919350E+00 -2.190260919350E+00
   12     6 C    -2.223615146548E+00  8.417344948389E+00 -2.349375007366E+00
   13     6 C    -8.383990721191E+00  2.256969373746E+00 -2.256969373746E+00
   14     6 C     2.223615146548E+00  8.350636493993E+00  2.097855285730E+00
   15     6 C     8.383990721191E+00  2.190260919350E+00  2.190260919350E+00
   16     6 C     2.223615146548E+00 -8.350636493993E+00 -2.097855285730E+00
   17     6 C    -8.383990721191E+00 -2.256969373746E+00  2.256969373746E+00
   18     6 C    -2.223615146548E+00 -8.417344948389E+00  2.349375007366E+00
   19     6 C     5.757115149870E+00  4.762768516051E+00  9.347046351820E-01
   20     6 C    -5.757115149870E+00 -4.792959693953E+00  1.078040558332E+00
   21     6 C     5.757115149870E+00 -4.762768516051E+00 -9.347046351820E-01
   22     6 C    -5.757115149870E+00  4.792959693953E+00 -1.078040558332E+00
   23     6 C     1.006372596757E+00  5.685447188295E+00  4.691507377754E+00
   24     6 C     4.777864105002E+00  9.200158695089E-01  5.742019560919E+00
   25     6 C    -1.006372596757E+00 -5.828783111445E+00  4.864220832250E+00
   26     6 C    -4.777864105002E+00  1.092729324005E+00 -5.772210738821E+00
   27     6 C     1.006372596757E+00 -5.685447188295E+00 -4.691507377754E+00
   28     6 C    -4.777864105002E+00 -1.092729324005E+00  5.772210738821E+00
   29     6 C    -1.006372596757E+00  5.828783111445E+00 -4.864220832250E+00
   30     6 C     4.777864105002E+00 -9.200158695089E-01 -5.742019560919E+00
   31     6 C     4.777864105002E+00  5.742019560919E+00  9.200158695089E-01
   32     6 C    -4.777864105002E+00 -5.772210738821E+00  1.092729324005E+00
   33     6 C    -4.777864105002E+00  5.772210738821E+00 -1.092729324005E+00
   34     6 C     4.777864105002E+00 -5.742019560919E+00 -9.200158695089E-01
   35     6 C     5.757115149870E+00  9.347046351820E-01  4.762768516051E+00
   36     6 C     1.006372596757E+00  4.691507377754E+00  5.685447188295E+00
   37     6 C    -5.757115149870E+00 -1.078040558332E+00  4.792959693953E+00
   38     6 C     1.006372596757E+00 -4.691507377754E+00 -5.685447188295E+00
   39     6 C    -5.757115149870E+00  1.078040558332E+00 -4.792959693953E+00
   40     6 C    -1.006372596757E+00 -4.864220832250E+00  5.828783111445E+00
   41     6 C     5.757115149870E+00 -9.347046351820E-01 -4.762768516051E+00
   42     6 C    -1.006372596757E+00  4.864220832250E+00 -5.828783111445E+00
   43     1 H     5.775821609230E+00  3.798076863134E+00  1.443334805141E+00
   44     1 H    -5.775821609230E+00 -3.843096171220E+00  1.557952400657E+00
   45     1 H     5.775821609230E+00 -3.798076863134E+00 -1.443334805141E+00
   46     1 H    -5.775821609230E+00  3.843096171220E+00 -1.557952400657E+00
   47     1 H     1.500643602899E+00  5.718512811472E+00  3.733949193039E+00
   48     1 H     3.820586517177E+00  1.414006278761E+00  5.753311955187E+00
   49     1 H    -1.500643602899E+00 -5.833130406988E+00  3.907223841315E+00
   50     1 H    -3.820586517177E+00  1.587280927037E+00 -5.798331263273E+00
   51     1 H     1.500643602899E+00 -5.718512811472E+00 -3.733949193039E+00
   52     1 H    -3.820586517177E+00 -1.587280927037E+00  5.798331263273E+00
   53     1 H    -1.500643602899E+00  5.833130406988E+00 -3.907223841315E+00
   54     1 H     3.820586517177E+00 -1.414006278761E+00 -5.753311955187E+00
   55     1 H     3.820586517177E+00  5.753311955187E+00  1.414006278761E+00
   56     1 H    -3.820586517177E+00 -5.798331263273E+00  1.587280927037E+00
   57     1 H    -3.820586517177E+00  5.798331263273E+00 -1.587280927037E+00
   58     1 H     3.820586517177E+00 -5.753311955187E+00 -1.414006278761E+00
   59     1 H     5.775821609230E+00  1.443334805141E+00  3.798076863134E+00
   60     1 H     1.500643602899E+00  3.733949193039E+00  5.718512811472E+00
   61     1 H    -5.775821609230E+00 -1.557952400657E+00  3.843096171220E+00
   62     1 H     1.500643602899E+00 -3.733949193039E+00 -5.718512811472E+00
   63     1 H    -5.775821609230E+00  1.557952400657E+00 -3.843096171220E+00
   64     1 H    -1.500643602899E+00 -3.907223841315E+00  5.833130406988E+00
   65     1 H     5.775821609230E+00 -1.443334805141E+00 -3.798076863134E+00
   66     1 H    -1.500643602899E+00  3.907223841315E+00 -5.833130406988E+00
   67     7 N     6.777101529958E+00  5.185964578011E+00  1.396372742800E-01
   68     7 N    -6.777101529958E+00 -5.192488848261E+00  2.953140756740E-01
   69     7 N     6.777101529958E+00 -5.185964578011E+00 -1.396372742800E-01
   70     7 N    -6.777101529958E+00  5.192488848261E+00 -2.953140756740E-01
   71     7 N     2.174756749770E-01  6.699263129261E+00  5.087570190187E+00
   72     7 N     5.189226713136E+00  1.158191520276E-01  6.773839394833E+00
   73     7 N    -2.174756749770E-01 -6.854939930655E+00  5.290883236085E+00
   74     7 N    -5.189226713136E+00  3.191321979264E-01 -6.780363665083E+00
   75     7 N     2.174756749770E-01 -6.699263129261E+00 -5.087570190187E+00
   76     7 N    -5.189226713136E+00 -3.191321979264E-01  6.780363665083E+00
   77     7 N    -2.174756749770E-01  6.854939930655E+00 -5.290883236085E+00
   78     7 N     5.189226713136E+00 -1.158191520276E-01 -6.773839394833E+00
   79     7 N     5.189226713136E+00  6.773839394833E+00  1.158191520276E-01
   80     7 N    -5.189226713136E+00 -6.780363665083E+00  3.191321979264E-01
   81     7 N    -5.189226713136E+00  6.780363665083E+00 -3.191321979264E-01
   82     7 N     5.189226713136E+00 -6.773839394833E+00 -1.158191520276E-01
   83     7 N     6.777101529958E+00  1.396372742800E-01  5.185964578011E+00
   84     7 N     2.174756749770E-01  5.087570190187E+00  6.699263129261E+00
   85     7 N    -6.777101529958E+00 -2.953140756740E-01  5.192488848261E+00
   86     7 N     2.174756749770E-01 -5.087570190187E+00 -6.699263129261E+00
   87     7 N    -6.777101529958E+00  2.953140756740E-01 -5.192488848261E+00
   88     7 N    -2.174756749770E-01 -5.290883236085E+00  6.854939930655E+00
   89     7 N     6.777101529958E+00 -1.396372742800E-01 -5.185964578011E+00
   90     7 N    -2.174756749770E-01  5.290883236085E+00 -6.854939930655E+00
   91     7 N    -1.444537483037E+00 -1.556901620698E+00  7.512610572979E+00
   92     7 N     1.444537483037E+00  1.332173345376E+00  7.469274448487E+00
   93     7 N    -1.444537483037E+00  1.556901620698E+00 -7.512610572979E+00
   94     7 N     1.444537483037E+00 -1.332173345376E+00 -7.469274448487E+00
   95     7 N     7.490942510733E+00 -1.422869420791E+00 -1.422869420791E+00
   96     7 N    -1.444537483037E+00  7.512610572979E+00 -1.556901620698E+00
   97     7 N    -7.490942510733E+00  1.466205545283E+00 -1.466205545283E+00
   98     7 N     1.444537483037E+00  7.469274448487E+00  1.332173345376E+00
   99     7 N     7.490942510733E+00  1.422869420791E+00  1.422869420791E+00
  100     7 N     1.444537483037E+00 -7.469274448487E+00 -1.332173345376E+00
  101     7 N    -7.490942510733E+00 -1.466205545283E+00  1.466205545283E+00
  102     7 N    -1.444537483037E+00 -7.512610572979E+00  1.556901620698E+00
  103     8 O    -1.905376738208E+00 -4.824289828580E-01  7.129385705314E+00
  104     8 O     1.905376738208E+00  2.687164194140E-01  7.118118524280E+00
  105     8 O    -1.905376738208E+00  4.824289828580E-01 -7.129385705314E+00
  106     8 O     1.905376738208E+00 -2.687164194140E-01 -7.118118524280E+00
  107     8 O     7.123752114797E+00 -1.899743147691E+00 -3.469920500629E-01
  108     8 O    -3.755727011360E-01  7.152332765870E+00 -2.012233019930E+00
  109     8 O    -7.123752114797E+00  1.911010328725E+00 -4.041533522091E-01
  110     8 O     3.755727011360E-01  7.095171463724E+00  1.798520456486E+00
  111     8 O     7.123752114797E+00  1.899743147691E+00  3.469920500629E-01
  112     8 O     3.755727011360E-01 -7.095171463724E+00 -1.798520456486E+00
  113     8 O    -7.123752114797E+00 -1.911010328725E+00  4.041533522091E-01
  114     8 O    -3.755727011360E-01 -7.152332765870E+00  2.012233019930E+00
  115     8 O    -3.755727011360E-01 -2.012233019930E+00  7.152332765870E+00
  116     8 O     3.755727011360E-01  1.798520456486E+00  7.095171463724E+00
  117     8 O     3.755727011360E-01 -1.798520456486E+00 -7.095171463724E+00
  118     8 O    -3.755727011360E-01  2.012233019930E+00 -7.152332765870E+00
  119     8 O    -1.905376738208E+00  7.129385705314E+00 -4.824289828580E-01
  120     8 O     7.123752114797E+00 -3.469920500629E-01 -1.899743147691E+00
  121     8 O     1.905376738208E+00 -7.118118524280E+00 -2.687164194140E-01
  122     8 O     7.123752114797E+00  3.469920500629E-01  1.899743147691E+00
  123     8 O     1.905376738208E+00  7.118118524280E+00  2.687164194140E-01
  124     8 O    -7.123752114797E+00  4.041533522091E-01 -1.911010328725E+00
  125     8 O    -1.905376738208E+00 -7.129385705314E+00  4.824289828580E-01
  126     8 O    -7.123752114797E+00 -4.041533522091E-01  1.911010328725E+00
 INFORMATION **** EXCBUF **** EXCH. BIPO BUFFER: WORDS USED =     4000000
 WARNING **** EXCBUF **** EXCH. BIPO BUFFER TOO SMALL - TO AVOID I/O SET EXCHSIZE =     8308584

 DFT PARAMETERS

     ATOM       ELECTRONS   NET CHARGE   R(ANGSTROM)
   1 230  ZN     20.0000      0.0000     1.37000000
   7   6  C       6.0000      0.0000     0.77000000
  43   1  H       1.0000      0.0000     1.11000000
  67   7  N       7.0000      0.0000     0.74000000
 103   8  O       8.0000      0.0000     0.74000000

 SIZE OF GRID=    1988804
 TTTTTTTTTTTTTTTTTTTTTTTTTTTTTT MAKE_GRID2  TELAPSE     2150.61 TCPU     1464.20
 BECKE WEIGHT FUNCTION
 RADSAFE =     2.00
 TOLERANCES - DENSITY:10**- 6; POTENTIAL:10**- 9; GRID WGT:10**-14

 RADIAL INTEGRATION  - INTERVALS (POINTS,UPPER LIMIT):            1( 99,  4.0*R)

 ANGULAR INTEGRATION - INTERVALS (ACCURACY LEVEL [N. POINTS] UPPER LIMIT):
  1(  6[ 146]   0.2)  2( 11[ 302]   0.5)  3( 14[ 590]   0.9)  4( 18[1454]   3.5)
  5( 14[ 590]9999.0)
 EEEEEEEEEE INT_CALC TERMINATION  DATE 07 07 2020 TIME 16:56:34.9

 *******************************************************************************
 ZIF-65 (cif CCDC 917446, CIMFUB)                                                
 CRYSTAL - SCF - TYPE OF CALCULATION :  RESTRICTED CLOSED SHELL
 *******************************************************************************

 CAPPA:IS1  2;IS2  2;IS3  2; K PTS MONK NET   5; SYMMOPS:K SPACE   8;G SPACE   4

 TTTTTTTTTTTTTTTTTTTTTTTTTTTTTT SDIK        TELAPSE     2154.24 TCPU     1466.21

 INFORMATION FROM INTEGRAL EVALUATION

 RESTART FROM A PREVIOUS DENSITY MATRIX - DEP ACTIVE
 NUMBER OF COUPLE SETS (NEW, OLD, FOUND):   42650   42650   42650
 NUMBER OF IRREDUCIBLE G VECTORS        :  136629  136629  136629
 CHARGE NORMALIZATION FACTOR   1.00002337
 TOTAL ATOMIC CHARGES:
  18.5034971  18.5034971  18.5034971  18.5034777  18.5034777  18.5034971
   5.3829109   5.3817977   5.3829109   5.3817977   5.3720222   5.3829109
   5.3926193   5.3817977   5.3720222   5.3817977   5.3926193   5.3829109
   5.9910234   5.9950192   5.9910234   5.9950192   5.9869170   5.9876213
   5.9992097   5.9985518   5.9869170   5.9985518   5.9992097   5.9876213
   5.9876213   5.9985518   5.9985518   5.9876213   5.9910234   5.9869170
   5.9950192   5.9869170   5.9950192   5.9992097   5.9910234   5.9992097
   0.8722903   0.8785713   0.8722903   0.8785713   0.8756124   0.8757561
   0.8751352   0.8751119   0.8756124   0.8751119   0.8751352   0.8757561
   0.8757561   0.8751119   0.8751119   0.8757561   0.8722903   0.8756124
   0.8785713   0.8756124   0.8785713   0.8751352   0.8722903   0.8751352
   7.6123231   7.6242443   7.6123231   7.6242443   7.6187521   7.6139877
   7.6176472   7.6227969   7.6187521   7.6227969   7.6176472   7.6139877
   7.6139877   7.6227969   7.6227969   7.6139877   7.6123231   7.6187521
   7.6242443   7.6187521   7.6242443   7.6176472   7.6123231   7.6176472
   6.7986747   6.8102210   6.7986747   6.8102210   6.7980975   6.7986747
   6.8108840   6.8102210   6.7980975   6.8102210   6.8108840   6.7986747
   8.2937534   8.2941197   8.2937534   8.2941197   8.2937527   8.2957308
   8.2940334   8.2923872   8.2937527   8.2923872   8.2940334   8.2957308
   8.2957308   8.2923872   8.2923872   8.2957308   8.2937534   8.2937527
   8.2941197   8.2937527   8.2941197   8.2940334   8.2937534   8.2940334
 TTTTTTTTTTTTTTTTTTTTTTTTTTTTTT MOQGAD      TELAPSE     2165.00 TCPU     1475.08
 TTTTTTTTTTTTTTTTTTTTTTTTTTTTTT SHELLXN     TELAPSE     2218.65 TCPU     1502.42
 TTTTTTTTTTTTTTTTTTTTTTTTTTTTTT MONMO3      TELAPSE     2220.44 TCPU     1504.21
 NUMERICALLY INTEGRATED DENSITY    804.0002342318
 TTTTTTTTTTTTTTTTTTTTTTTTTTTTTT NUMDFT      TELAPSE     2224.90 TCPU     1508.67
 CYC   0 ETOT(AU) -6.520477528411E+03 DETOT -6.52E+03 tst  6.15E-14 PX  1.00E+00
 TTTTTTTTTTTTTTTTTTTTTTTTTTTTTT DIIS        TELAPSE     2225.21 TCPU     1508.98
 TTTTTTTTTTTTTTTTTTTTTTTTTTTTTT FDIK        TELAPSE     2295.37 TCPU     1567.98
 INSULATING STATE
 TOP OF VALENCE BANDS -    BAND    402; K    5; EIG -2.4828833E-01 AU
 TOP OF VALENCE BANDS -    BAND    402; K    1; EIG -2.4901831E-01 AU
 BOTTOM OF VIRTUAL BANDS - BAND    403; K    5; EIG -9.7497365E-02 AU
 DIRECT ENERGY BAND GAP:   4.1032 eV
 BOTTOM OF VIRTUAL BANDS - BAND    403; K    1; EIG -9.7430912E-02 AU
 TTTTTTTTTTTTTTTTTTTTTTTTTTTTTT PDIG        TELAPSE     2297.08 TCPU     1569.69
 CHARGE NORMALIZATION FACTOR   1.00000000
 TOTAL ATOMIC CHARGES:
  18.5028594  18.5028594  18.5028594  18.5028690  18.5028690  18.5028594
   5.3740287   5.3910991   5.3740287   5.3910991   5.4071271   5.3740287
   5.3592310   5.3910991   5.4071271   5.3910991   5.3592310   5.3740287
   5.9815575   6.0052436   5.9815575   6.0052436   6.0002441   6.0048761
   5.9850621   5.9816638   6.0002441   5.9816638   5.9850621   6.0048761
   6.0048761   5.9816638   5.9816638   6.0048761   5.9815575   6.0002441
   6.0052436   6.0002441   6.0052436   5.9850621   5.9815575   5.9850621
   0.8729473   0.8779897   0.8729473   0.8779897   0.8732472   0.8710123
   0.8773814   0.8799590   0.8732472   0.8799590   0.8773814   0.8710123
   0.8710123   0.8799590   0.8799590   0.8710123   0.8729473   0.8732472
   0.8779897   0.8732472   0.8779897   0.8773814   0.8729473   0.8773814
   7.6448461   7.5925431   7.6448461   7.5925431   7.5918921   7.6245175
   7.6438020   7.6110178   7.5918921   7.6110178   7.6438020   7.6245175
   7.6245175   7.6110178   7.6110178   7.6245175   7.6448461   7.5918921
   7.5925431   7.5918921   7.5925431   7.6438020   7.6448461   7.6438020
   6.8151347   6.7939528   6.8151347   6.7939528   6.8336290   6.8151347
   6.7765709   6.7939528   6.8336290   6.7939528   6.7765709   6.8151347
   8.2994614   8.2886409   8.2994614   8.2886409   8.2969574   8.2656094
   8.2916399   8.3211000   8.2969574   8.3211000   8.2916399   8.2656094
   8.2656094   8.3211000   8.3211000   8.2656094   8.2994614   8.2969574
   8.2886409   8.2969574   8.2886409   8.2916399   8.2994614   8.2916399
 TTTTTTTTTTTTTTTTTTTTTTTTTTTTTT MOQGAD      TELAPSE     2297.10 TCPU     1569.71
 TTTTTTTTTTTTTTTTTTTTTTTTTTTTTT SHELLXN     TELAPSE     2328.58 TCPU     1596.78
 TTTTTTTTTTTTTTTTTTTTTTTTTTTTTT MONMO3      TELAPSE     2331.46 TCPU     1599.66
 NUMERICALLY INTEGRATED DENSITY    804.0002304092
 TTTTTTTTTTTTTTTTTTTTTTTTTTTTTT NUMDFT      TELAPSE     2335.81 TCPU     1604.01
 CYC   1 ETOT(AU) -6.520385461200E+03 DETOT  9.21E-02 tst  0.00E+00 PX  1.32E-02
 TTTTTTTTTTTTTTTTTTTTTTTTTTTTTT DIIS        TELAPSE     2336.04 TCPU     1604.24
 DIIS TEST: 0.24808E-01 AT SCF   CYCLE   1 - MIX   30 %
 TTTTTTTTTTTTTTTTTTTTTTTTTTTTTT FDIK        TELAPSE     2359.75 TCPU     1627.00
 INSULATING STATE
 TOP OF VALENCE BANDS -    BAND    402; K    4; EIG -2.4809475E-01 AU
 TOP OF VALENCE BANDS -    BAND    402; K    1; EIG -2.4869227E-01 AU
 BOTTOM OF VIRTUAL BANDS - BAND    403; K    2; EIG -9.3074348E-02 AU
 INDIRECT ENERGY BAND GAP:   4.2183 eV
 BOTTOM OF VIRTUAL BANDS - BAND    403; K    1; EIG -9.2859379E-02 AU
 TTTTTTTTTTTTTTTTTTTTTTTTTTTTTT PDIG        TELAPSE     2361.48 TCPU     1628.73
 CHARGE NORMALIZATION FACTOR   1.00000000
 TOTAL ATOMIC CHARGES:
  18.5042327  18.5042327  18.5042327  18.5036370  18.5036370  18.5042327
   5.3778754   5.3879175   5.3778754   5.3879175   5.3798655   5.3778754
   5.3833281   5.3879175   5.3798655   5.3879175   5.3833281   5.3778754
   5.9834821   6.0023448   5.9834821   6.0023448   5.9951412   5.9984866
   5.9911830   5.9871322   5.9951412   5.9871322   5.9911830   5.9984866
   5.9984866   5.9871322   5.9871322   5.9984866   5.9834821   5.9951412
   6.0023448   5.9951412   6.0023448   5.9911830   5.9834821   5.9911830
   0.8716976   0.8789476   0.8716976   0.8789476   0.8766348   0.8756435
   0.8743915   0.8753825   0.8766348   0.8753825   0.8743915   0.8756435
   0.8756435   0.8753825   0.8753825   0.8756435   0.8716976   0.8766348
   0.8789476   0.8766348   0.8789476   0.8743915   0.8716976   0.8743915
   7.6179215   7.6168953   7.6179215   7.6168953   7.6087889   7.6191344
   7.6279540   7.6184054   7.6087889   7.6184054   7.6279540   7.6191344
   7.6191344   7.6184054   7.6184054   7.6191344   7.6179215   7.6087889
   7.6168953   7.6087889   7.6168953   7.6279540   7.6179215   7.6279540
   6.7997098   6.8096959   6.7997098   6.8096959   6.7959732   6.7997098
   6.8116786   6.8096959   6.7959732   6.8096959   6.8116786   6.7997098
   8.2856845   8.3013230   8.2856845   8.3013230   8.3084171   8.3098033
   8.2798353   8.2786974   8.3084171   8.2786974   8.2798353   8.3098033
   8.3098033   8.2786974   8.2786974   8.3098033   8.2856845   8.3084171
   8.3013230   8.3084171   8.3013230   8.2798353   8.2856845   8.2798353
 TTTTTTTTTTTTTTTTTTTTTTTTTTTTTT MOQGAD      TELAPSE     2361.50 TCPU     1628.75
 TTTTTTTTTTTTTTTTTTTTTTTTTTTTTT SHELLXN     TELAPSE     2408.92 TCPU     1655.85
 TTTTTTTTTTTTTTTTTTTTTTTTTTTTTT MONMO3      TELAPSE     2416.91 TCPU     1663.84
 NUMERICALLY INTEGRATED DENSITY    804.0002329755
 TTTTTTTTTTTTTTTTTTTTTTTTTTTTTT NUMDFT      TELAPSE     2421.29 TCPU     1668.22
 CYC   2 ETOT(AU) -6.520385451303E+03 DETOT  9.90E-06 tst  2.79E-05 PX  7.39E-03
 TTTTTTTTTTTTTTTTTTTTTTTTTTTTTT DIIS        TELAPSE     2422.10 TCPU     1669.03
 DIIS TEST: 0.24789E-01 AT SCF   CYCLE   2 - DIIS ACTIVE - HISTORY:     2 CYCLES
 TTTTTTTTTTTTTTTTTTTTTTTTTTTTTT FDIK        TELAPSE     2434.28 TCPU     1680.34
 INSULATING STATE
 TOP OF VALENCE BANDS -    BAND    402; K    5; EIG -2.4868425E-01 AU
 TOP OF VALENCE BANDS -    BAND    402; K    1; EIG -2.4946007E-01 AU
 BOTTOM OF VIRTUAL BANDS - BAND    403; K    2; EIG -9.3032284E-02 AU
 INDIRECT ENERGY BAND GAP:   4.2355 eV
 BOTTOM OF VIRTUAL BANDS - BAND    403; K    1; EIG -9.2816433E-02 AU
 TTTTTTTTTTTTTTTTTTTTTTTTTTTTTT PDIG        TELAPSE     2436.00 TCPU     1682.05
 CHARGE NORMALIZATION FACTOR   1.00000000
 TOTAL ATOMIC CHARGES:
  18.5036988  18.5036988  18.5036988  18.5034141  18.5034141  18.5036988
   5.3782302   5.3866036   5.3782302   5.3866036   5.3937101   5.3782302
   5.3718078   5.3866036   5.3937101   5.3866036   5.3718078   5.3782302
   5.9852129   6.0017736   5.9852129   6.0017736   5.9930493   5.9978150
   5.9919602   5.9882889   5.9930493   5.9882889   5.9919602   5.9978150
   5.9978150   5.9882889   5.9882889   5.9978150   5.9852129   5.9930493
   6.0017736   5.9930493   6.0017736   5.9919602   5.9852129   5.9919602
   0.8702313   0.8803130   0.8702313   0.8803130   0.8765582   0.8744030
   0.8744369   0.8764630   0.8765582   0.8764630   0.8744369   0.8744030
   0.8744030   0.8764630   0.8764630   0.8744030   0.8702313   0.8765582
   0.8803130   0.8765582   0.8803130   0.8744369   0.8702313   0.8744369
   7.6303195   7.6068519   7.6303195   7.6068519   7.6016017   7.6179269
   7.6344588   7.6180261   7.6016017   7.6180261   7.6344588   7.6179269
   7.6179269   7.6180261   7.6180261   7.6179269   7.6303195   7.6016017
   7.6068519   7.6016017   7.6068519   7.6344588   7.6303195   7.6344588
   6.8072726   6.8011154   6.8072726   6.8011154   6.8139982   6.8072726
   6.7958893   6.8011154   6.8139982   6.8011154   6.7958893   6.8072726
   8.3063322   8.2822083   8.3063322   8.2822083   8.3006600   8.2741933
   8.2874583   8.3131275   8.3006600   8.3131275   8.2874583   8.2741933
   8.2741933   8.3131275   8.3131275   8.2741933   8.3063322   8.3006600
   8.2822083   8.3006600   8.2822083   8.2874583   8.3063322   8.2874583
 TTTTTTTTTTTTTTTTTTTTTTTTTTTTTT MOQGAD      TELAPSE     2436.02 TCPU     1682.07
 TTTTTTTTTTTTTTTTTTTTTTTTTTTTTT SHELLXN     TELAPSE     2467.83 TCPU     1709.01
 TTTTTTTTTTTTTTTTTTTTTTTTTTTTTT MONMO3      TELAPSE     2470.70 TCPU     1711.89
 NUMERICALLY INTEGRATED DENSITY    804.0002322307
 TTTTTTTTTTTTTTTTTTTTTTTTTTTTTT NUMDFT      TELAPSE     2475.06 TCPU     1716.24
 CYC   3 ETOT(AU) -6.520388196252E+03 DETOT -2.74E-03 tst  2.99E-05 PX  5.28E-03
 TTTTTTTTTTTTTTTTTTTTTTTTTTTTTT DIIS        TELAPSE     2477.81 TCPU     1718.99
 DIIS TEST: 0.50805E-02 AT SCF   CYCLE   3 - DIIS ACTIVE - HISTORY:     3 CYCLES
 TTTTTTTTTTTTTTTTTTTTTTTTTTTTTT FDIK        TELAPSE     2512.03 TCPU     1748.21
 INSULATING STATE
 TOP OF VALENCE BANDS -    BAND    402; K    5; EIG -2.4900600E-01 AU
 TOP OF VALENCE BANDS -    BAND    402; K    1; EIG -2.5010545E-01 AU
 BOTTOM OF VIRTUAL BANDS - BAND    403; K    2; EIG -9.3074039E-02 AU
 INDIRECT ENERGY BAND GAP:   4.2431 eV
 BOTTOM OF VIRTUAL BANDS - BAND    403; K    1; EIG -9.2846772E-02 AU
 TTTTTTTTTTTTTTTTTTTTTTTTTTTTTT PDIG        TELAPSE     2513.85 TCPU     1750.04
 CHARGE NORMALIZATION FACTOR   1.00000000
 TOTAL ATOMIC CHARGES:
  18.5035846  18.5035846  18.5035846  18.5032199  18.5032199  18.5035846
   5.3761141   5.3892043   5.3761141   5.3892043   5.3970918   5.3761141
   5.3682656   5.3892043   5.3970918   5.3892043   5.3682656   5.3761141
   5.9840946   6.0024303   5.9840946   6.0024303   5.9949008   6.0006593
   5.9905469   5.9855352   5.9949008   5.9855352   5.9905469   6.0006593
   6.0006593   5.9855352   5.9855352   6.0006593   5.9840946   5.9949008
   6.0024303   5.9949008   6.0024303   5.9905469   5.9840946   5.9905469
   0.8704648   0.8801458   0.8704648   0.8801458   0.8757104   0.8738632
   0.8751792   0.8770395   0.8757104   0.8770395   0.8751792   0.8738632
   0.8738632   0.8770395   0.8770395   0.8738632   0.8704648   0.8757104
   0.8801458   0.8757104   0.8801458   0.8751792   0.8704648   0.8751792
   7.6322088   7.6043589   7.6322088   7.6043589   7.5984320   7.6195284
   7.6375158   7.6167517   7.5984320   7.6167517   7.6375158   7.6195284
   7.6195284   7.6167517   7.6167517   7.6195284   7.6322088   7.5984320
   7.6043589   7.5984320   7.6043589   7.6375158   7.6322088   7.6375158
   6.8077188   6.8013222   6.8077188   6.8013222   6.8162317   6.8077188
   6.7931383   6.8013222   6.8162317   6.8013222   6.7931383   6.8077188
   8.2925510   8.2949653   8.2925510   8.2949653   8.3010022   8.2861250
   8.2873242   8.3017489   8.3010022   8.3017489   8.2873242   8.2861250
   8.2861250   8.3017489   8.3017489   8.2861250   8.2925510   8.3010022
   8.2949653   8.3010022   8.2949653   8.2873242   8.2925510   8.2873242
 TTTTTTTTTTTTTTTTTTTTTTTTTTTTTT MOQGAD      TELAPSE     2513.87 TCPU     1750.06
 TTTTTTTTTTTTTTTTTTTTTTTTTTTTTT SHELLXN     TELAPSE     2549.24 TCPU     1776.96
 TTTTTTTTTTTTTTTTTTTTTTTTTTTTTT MONMO3      TELAPSE     2552.30 TCPU     1780.02
 NUMERICALLY INTEGRATED DENSITY    804.0002324700
 TTTTTTTTTTTTTTTTTTTTTTTTTTTTTT NUMDFT      TELAPSE     2556.63 TCPU     1784.36
 CYC   4 ETOT(AU) -6.520388865850E+03 DETOT -6.70E-04 tst  5.63E-06 PX  1.95E-03
 TTTTTTTTTTTTTTTTTTTTTTTTTTTTTT DIIS        TELAPSE     2560.20 TCPU     1787.92
 DIIS TEST: 0.52937E-03 AT SCF   CYCLE   4 - DIIS ACTIVE - HISTORY:     4 CYCLES
 TTTTTTTTTTTTTTTTTTTTTTTTTTTTTT FDIK        TELAPSE     2585.21 TCPU     1805.50
 INSULATING STATE
 TOP OF VALENCE BANDS -    BAND    402; K    5; EIG -2.4910548E-01 AU
 TOP OF VALENCE BANDS -    BAND    402; K    1; EIG -2.5030382E-01 AU
 BOTTOM OF VIRTUAL BANDS - BAND    403; K    2; EIG -9.3184285E-02 AU
 INDIRECT ENERGY BAND GAP:   4.2428 eV
 BOTTOM OF VIRTUAL BANDS - BAND    403; K    1; EIG -9.2950556E-02 AU
 TTTTTTTTTTTTTTTTTTTTTTTTTTTTTT PDIG        TELAPSE     2586.99 TCPU     1807.28
 CHARGE NORMALIZATION FACTOR   1.00000000
 TOTAL ATOMIC CHARGES:
  18.5036623  18.5036623  18.5036623  18.5033216  18.5033216  18.5036623
   5.3771198   5.3883728   5.3771198   5.3883728   5.3943276   5.3771198
   5.3707786   5.3883728   5.3943276   5.3883728   5.3707786   5.3771198
   5.9831724   6.0032126   5.9831724   6.0032126   5.9964641   6.0007812
   5.9892138   5.9853344   5.9964641   5.9853344   5.9892138   6.0007812
   6.0007812   5.9853344   5.9853344   6.0007812   5.9831724   5.9964641
   6.0032126   5.9964641   6.0032126   5.9892138   5.9831724   5.9892138
   0.8708867   0.8798051   0.8708867   0.8798051   0.8751298   0.8738016
   0.8756677   0.8770944   0.8751298   0.8770944   0.8756677   0.8738016
   0.8738016   0.8770944   0.8770944   0.8738016   0.8708867   0.8751298
   0.8798051   0.8751298   0.8798051   0.8756677   0.8708867   0.8756677
   7.6297971   7.6063706   7.6297971   7.6063706   7.5995761   7.6198663
   7.6364839   7.6167302   7.5995761   7.6167302   7.6364839   7.6198663
   7.6198663   7.6167302   7.6167302   7.6198663   7.6297971   7.5995761
   7.6063706   7.5995761   7.6063706   7.6364839   7.6297971   7.6364839
   6.8072746   6.8015164   6.8072746   6.8015164   6.8136719   6.8072746
   6.7952837   6.8015164   6.8136719   6.8015164   6.7952837   6.8072746
   8.2966147   8.2914010   8.2966147   8.2914010   8.3021757   8.2836911
   8.2862460   8.3038457   8.3021757   8.3038457   8.2862460   8.2836911
   8.2836911   8.3038457   8.3038457   8.2836911   8.2966147   8.3021757
   8.2914010   8.3021757   8.2914010   8.2862460   8.2966147   8.2862460
 TTTTTTTTTTTTTTTTTTTTTTTTTTTTTT MOQGAD      TELAPSE     2587.01 TCPU     1807.30
 TTTTTTTTTTTTTTTTTTTTTTTTTTTTTT SHELLXN     TELAPSE     2634.73 TCPU     1834.30
 TTTTTTTTTTTTTTTTTTTTTTTTTTTTTT MONMO3      TELAPSE     2684.17 TCPU     1883.75
 NUMERICALLY INTEGRATED DENSITY    804.0002323084
 TTTTTTTTTTTTTTTTTTTTTTTTTTTTTT NUMDFT      TELAPSE     2689.72 TCPU     1889.29
 CYC   5 ETOT(AU) -6.520388951216E+03 DETOT -8.54E-05 tst  3.35E-07 PX  6.56E-04
 TTTTTTTTTTTTTTTTTTTTTTTTTTTTTT DIIS        TELAPSE     2690.67 TCPU     1890.25
 DIIS TEST: 0.97123E-04 AT SCF   CYCLE   5 - DIIS ACTIVE - HISTORY:     5 CYCLES
 TTTTTTTTTTTTTTTTTTTTTTTTTTTTTT FDIK        TELAPSE     2721.48 TCPU     1916.88
 INSULATING STATE
 TOP OF VALENCE BANDS -    BAND    402; K    5; EIG -2.4904795E-01 AU
 TOP OF VALENCE BANDS -    BAND    402; K    1; EIG -2.5020062E-01 AU
 BOTTOM OF VIRTUAL BANDS - BAND    403; K    2; EIG -9.3133680E-02 AU
 INDIRECT ENERGY BAND GAP:   4.2426 eV
 BOTTOM OF VIRTUAL BANDS - BAND    403; K    1; EIG -9.2902133E-02 AU
 TTTTTTTTTTTTTTTTTTTTTTTTTTTTTT PDIG        TELAPSE     2723.35 TCPU     1918.74
 CHARGE NORMALIZATION FACTOR   1.00000000
 TOTAL ATOMIC CHARGES:
  18.5037205  18.5037205  18.5037205  18.5033233  18.5033233  18.5037205
   5.3771008   5.3881551   5.3771008   5.3881551   5.3950071   5.3771008
   5.3704206   5.3881551   5.3950071   5.3881551   5.3704206   5.3771008
   5.9840625   6.0023998   5.9840625   6.0023998   5.9948518   6.0003637
   5.9903604   5.9857677   5.9948518   5.9857677   5.9903604   6.0003637
   6.0003637   5.9857677   5.9857677   6.0003637   5.9840625   5.9948518
   6.0023998   5.9948518   6.0023998   5.9903604   5.9840625   5.9903604
   0.8708079   0.8798808   0.8708079   0.8798808   0.8755009   0.8739376
   0.8753369   0.8769578   0.8755009   0.8769578   0.8753369   0.8739376
   0.8739376   0.8769578   0.8769578   0.8739376   0.8708079   0.8755009
   0.8798808   0.8755009   0.8798808   0.8753369   0.8708079   0.8753369
   7.6308059   7.6060110   7.6308059   7.6060110   7.6002370   7.6183861
   7.6358357   7.6177232   7.6002370   7.6177232   7.6358357   7.6183861
   7.6183861   7.6177232   7.6177232   7.6183861   7.6308059   7.6002370
   7.6060110   7.6002370   7.6060110   7.6358357   7.6308059   7.6358357
   6.8077063   6.8010537   6.8077063   6.8010537   6.8149456   6.8077063
   6.7945827   6.8010537   6.8149456   6.8010537   6.7945827   6.8077063
   8.2954179   8.2921592   8.2954179   8.2921592   8.3015675   8.2841416
   8.2867627   8.3038482   8.3015675   8.3038482   8.2867627   8.2841416
   8.2841416   8.3038482   8.3038482   8.2841416   8.2954179   8.3015675
   8.2921592   8.3015675   8.2921592   8.2867627   8.2954179   8.2867627
 TTTTTTTTTTTTTTTTTTTTTTTTTTTTTT MOQGAD      TELAPSE     2723.37 TCPU     1918.76
 TTTTTTTTTTTTTTTTTTTTTTTTTTTTTT SHELLXN     TELAPSE     2808.01 TCPU     1945.68
 TTTTTTTTTTTTTTTTTTTTTTTTTTTTTT MONMO3      TELAPSE     2811.00 TCPU     1948.67
 NUMERICALLY INTEGRATED DENSITY    804.0002323741
 TTTTTTTTTTTTTTTTTTTTTTTTTTTTTT NUMDFT      TELAPSE     2815.41 TCPU     1953.07
 CYC   6 ETOT(AU) -6.520388960344E+03 DETOT -9.13E-06 tst  6.01E-08 PX  3.24E-04
 TTTTTTTTTTTTTTTTTTTTTTTTTTTTTT DIIS        TELAPSE     2815.64 TCPU     1953.30
 DIIS TEST: 0.33366E-04 AT SCF   CYCLE   6 - DIIS ACTIVE - HISTORY:     6 CYCLES
 TTTTTTTTTTTTTTTTTTTTTTTTTTTTTT FDIK        TELAPSE     2826.92 TCPU     1963.94
 INSULATING STATE
 TOP OF VALENCE BANDS -    BAND    402; K    5; EIG -2.4904783E-01 AU
 TOP OF VALENCE BANDS -    BAND    402; K    1; EIG -2.5018770E-01 AU
 BOTTOM OF VIRTUAL BANDS - BAND    403; K    2; EIG -9.3143541E-02 AU
 INDIRECT ENERGY BAND GAP:   4.2424 eV
 BOTTOM OF VIRTUAL BANDS - BAND    403; K    1; EIG -9.2916898E-02 AU
 TTTTTTTTTTTTTTTTTTTTTTTTTTTTTT PDIG        TELAPSE     2828.61 TCPU     1965.62
 CHARGE NORMALIZATION FACTOR   1.00000000
 TOTAL ATOMIC CHARGES:
  18.5036578  18.5036578  18.5036578  18.5033651  18.5033651  18.5036578
   5.3769601   5.3884534   5.3769601   5.3884534   5.3945883   5.3769601
   5.3705673   5.3884534   5.3945883   5.3884534   5.3705673   5.3769601
   5.9834719   6.0027026   5.9834719   6.0027026   5.9958026   6.0006528
   5.9898909   5.9856091   5.9958026   5.9856091   5.9898909   6.0006528
   6.0006528   5.9856091   5.9856091   6.0006528   5.9834719   5.9958026
   6.0027026   5.9958026   6.0027026   5.9898909   5.9834719   5.9898909
   0.8707748   0.8798985   0.8707748   0.8798985   0.8754319   0.8738888
   0.8753850   0.8769865   0.8754319   0.8769865   0.8753850   0.8738888
   0.8738888   0.8769865   0.8769865   0.8738888   0.8707748   0.8754319
   0.8798985   0.8754319   0.8798985   0.8753850   0.8707748   0.8753850
   7.6301540   7.6059842   7.6301540   7.6059842   7.5995414   7.6197587
   7.6364270   7.6170062   7.5995414   7.6170062   7.6364270   7.6197587
   7.6197587   7.6170062   7.6170062   7.6197587   7.6301540   7.5995414
   7.6059842   7.5995414   7.6059842   7.6364270   7.6301540   7.6364270
   6.8075637   6.8012633   6.8075637   6.8012633   6.8142081   6.8075637
   6.7948006   6.8012633   6.8142081   6.8012633   6.7948006   6.8075637
   8.2959653   8.2922785   8.2959653   8.2922785   8.3018323   8.2836593
   8.2865882   8.3036466   8.3018323   8.3036466   8.2865882   8.2836593
   8.2836593   8.3036466   8.3036466   8.2836593   8.2959653   8.3018323
   8.2922785   8.3018323   8.2922785   8.2865882   8.2959653   8.2865882
 TTTTTTTTTTTTTTTTTTTTTTTTTTTTTT MOQGAD      TELAPSE     2828.63 TCPU     1965.65
 TTTTTTTTTTTTTTTTTTTTTTTTTTTTTT SHELLXN     TELAPSE     2863.59 TCPU     1992.60
 TTTTTTTTTTTTTTTTTTTTTTTTTTTTTT MONMO3      TELAPSE     2866.51 TCPU     1995.52
 NUMERICALLY INTEGRATED DENSITY    804.0002323819
 TTTTTTTTTTTTTTTTTTTTTTTTTTTTTT NUMDFT      TELAPSE     2870.85 TCPU     1999.86
 CYC   7 ETOT(AU) -6.520388963068E+03 DETOT -2.72E-06 tst  1.67E-08 PX  1.72E-04
 TTTTTTTTTTTTTTTTTTTTTTTTTTTTTT DIIS        TELAPSE     2871.09 TCPU     2000.10
 DIIS TEST: 0.13587E-04 AT SCF   CYCLE   7 - DIIS ACTIVE - HISTORY:     7 CYCLES
 TTTTTTTTTTTTTTTTTTTTTTTTTTTTTT FDIK        TELAPSE     2880.39 TCPU     2008.75
 INSULATING STATE
 TOP OF VALENCE BANDS -    BAND    402; K    5; EIG -2.4906247E-01 AU
 TOP OF VALENCE BANDS -    BAND    402; K    1; EIG -2.5022409E-01 AU
 BOTTOM OF VIRTUAL BANDS - BAND    403; K    2; EIG -9.3142221E-02 AU
 INDIRECT ENERGY BAND GAP:   4.2428 eV
 BOTTOM OF VIRTUAL BANDS - BAND    403; K    1; EIG -9.2911373E-02 AU
 TTTTTTTTTTTTTTTTTTTTTTTTTTTTTT PDIG        TELAPSE     2882.07 TCPU     2010.43
 CHARGE NORMALIZATION FACTOR   1.00000000
 TOTAL ATOMIC CHARGES:
  18.5037048  18.5037048  18.5037048  18.5033194  18.5033194  18.5037048
   5.3769846   5.3883766   5.3769846   5.3883766   5.3947028   5.3769846
   5.3706497   5.3883766   5.3947028   5.3883766   5.3706497   5.3769846
   5.9836871   6.0028124   5.9836871   6.0028124   5.9954560   6.0005508
   5.9898866   5.9855612   5.9954560   5.9855612   5.9898866   6.0005508
   6.0005508   5.9855612   5.9855612   6.0005508   5.9836871   5.9954560
   6.0028124   5.9954560   6.0028124   5.9898866   5.9836871   5.9898866
   0.8707808   0.8798932   0.8707808   0.8798932   0.8753822   0.8739078
   0.8754311   0.8769954   0.8753822   0.8769954   0.8754311   0.8739078
   0.8739078   0.8769954   0.8769954   0.8739078   0.8707808   0.8753822
   0.8798932   0.8753822   0.8798932   0.8754311   0.8707808   0.8754311
   7.6306134   7.6061205   7.6306134   7.6061205   7.5999000   7.6189773
   7.6361874   7.6170971   7.5999000   7.6170971   7.6361874   7.6189773
   7.6189773   7.6170971   7.6170971   7.6189773   7.6306134   7.5999000
   7.6061205   7.5999000   7.6061205   7.6361874   7.6306134   7.6361874
   6.8074868   6.8012858   6.8074868   6.8012858   6.8143948   6.8074868
   6.7949005   6.8012858   6.8143948   6.8012858   6.7949005   6.8074868
   8.2956796   8.2917615   8.2956796   8.2917615   8.3018636   8.2841572
   8.2865175   8.3039578   8.3018636   8.3039578   8.2865175   8.2841572
   8.2841572   8.3039578   8.3039578   8.2841572   8.2956796   8.3018636
   8.2917615   8.3018636   8.2917615   8.2865175   8.2956796   8.2865175
 TTTTTTTTTTTTTTTTTTTTTTTTTTTTTT MOQGAD      TELAPSE     2882.09 TCPU     2010.45
 TTTTTTTTTTTTTTTTTTTTTTTTTTTTTT SHELLXN     TELAPSE     2914.60 TCPU     2037.37
 TTTTTTTTTTTTTTTTTTTTTTTTTTTTTT MONMO3      TELAPSE     2917.48 TCPU     2040.25
 NUMERICALLY INTEGRATED DENSITY    804.0002323809
 TTTTTTTTTTTTTTTTTTTTTTTTTTTTTT NUMDFT      TELAPSE     2922.46 TCPU     2045.22
 CYC   8 ETOT(AU) -6.520388963867E+03 DETOT -7.99E-07 tst  6.06E-09 PX  8.17E-05
 TTTTTTTTTTTTTTTTTTTTTTTTTTTTTT DIIS        TELAPSE     2923.02 TCPU     2045.79
 DIIS TEST: 0.44298E-05 AT SCF   CYCLE   8 - DIIS ACTIVE - HISTORY:     8 CYCLES
 TTTTTTTTTTTTTTTTTTTTTTTTTTTTTT FDIK        TELAPSE     2938.12 TCPU     2059.50
 INSULATING STATE
 TOP OF VALENCE BANDS -    BAND    402; K    5; EIG -2.4905788E-01 AU
 TOP OF VALENCE BANDS -    BAND    402; K    1; EIG -2.5021127E-01 AU
 BOTTOM OF VIRTUAL BANDS - BAND    403; K    2; EIG -9.3153829E-02 AU
 INDIRECT ENERGY BAND GAP:   4.2424 eV
 BOTTOM OF VIRTUAL BANDS - BAND    403; K    1; EIG -9.2924338E-02 AU
 TTTTTTTTTTTTTTTTTTTTTTTTTTTTTT PDIG        TELAPSE     2939.90 TCPU     2061.29
 CHARGE NORMALIZATION FACTOR   1.00000000
 TOTAL ATOMIC CHARGES:
  18.5036825  18.5036825  18.5036825  18.5033806  18.5033806  18.5036825
   5.3770204   5.3883522   5.3770204   5.3883522   5.3946438   5.3770204
   5.3706170   5.3883522   5.3946438   5.3883522   5.3706170   5.3770204
   5.9836487   6.0026117   5.9836487   6.0026117   5.9954711   6.0005663
   5.9900257   5.9856503   5.9954711   5.9856503   5.9900257   6.0005663
   6.0005663   5.9856503   5.9856503   6.0005663   5.9836487   5.9954711
   6.0026117   5.9954711   6.0026117   5.9900257   5.9836487   5.9900257
   0.8707821   0.8798988   0.8707821   0.8798988   0.8753955   0.8739050
   0.8754290   0.8769784   0.8753955   0.8769784   0.8754290   0.8739050
   0.8739050   0.8769784   0.8769784   0.8739050   0.8707821   0.8753955
   0.8798988   0.8753955   0.8798988   0.8754290   0.8707821   0.8754290
   7.6303336   7.6059647   7.6303336   7.6059647   7.5999426   7.6192133
   7.6360709   7.6173829   7.5999426   7.6173829   7.6360709   7.6192133
   7.6192133   7.6173829   7.6173829   7.6192133   7.6303336   7.5999426
   7.6059647   7.5999426   7.6059647   7.6360709   7.6303336   7.6360709
   6.8075563   6.8012409   6.8075563   6.8012409   6.8144919   6.8075563
   6.7947760   6.8012409   6.8144919   6.8012409   6.7947760   6.8075563
   8.2959902   8.2921925   8.2959902   8.2921925   8.3017875   8.2837832
   8.2865797   8.3035893   8.3017875   8.3035893   8.2865797   8.2837832
   8.2837832   8.3035893   8.3035893   8.2837832   8.2959902   8.3017875
   8.2921925   8.3017875   8.2921925   8.2865797   8.2959902   8.2865797
 TTTTTTTTTTTTTTTTTTTTTTTTTTTTTT MOQGAD      TELAPSE     2939.92 TCPU     2061.31
 TTTTTTTTTTTTTTTTTTTTTTTTTTTTTT SHELLXN     TELAPSE     2988.71 TCPU     2088.38
 TTTTTTTTTTTTTTTTTTTTTTTTTTTTTT MONMO3      TELAPSE     2991.02 TCPU     2090.69
 NUMERICALLY INTEGRATED DENSITY    804.0002323789
 TTTTTTTTTTTTTTTTTTTTTTTTTTTTTT NUMDFT      TELAPSE     2995.38 TCPU     2095.05
 CYC   9 ETOT(AU) -6.520388964329E+03 DETOT -4.62E-07 tst  5.53E-09 PX  6.13E-05
 TTTTTTTTTTTTTTTTTTTTTTTTTTTTTT DIIS        TELAPSE     3017.97 TCPU     2117.63
 DIIS TEST: 0.28608E-05 AT SCF   CYCLE   9 - DIIS ACTIVE - HISTORY:     9 CYCLES
 TTTTTTTTTTTTTTTTTTTTTTTTTTTTTT FDIK        TELAPSE     3033.74 TCPU     2124.75
 INSULATING STATE
 TOP OF VALENCE BANDS -    BAND    402; K    5; EIG -2.4905606E-01 AU
 TOP OF VALENCE BANDS -    BAND    402; K    1; EIG -2.5020984E-01 AU
 BOTTOM OF VIRTUAL BANDS - BAND    403; K    2; EIG -9.3144524E-02 AU
 INDIRECT ENERGY BAND GAP:   4.2426 eV
 BOTTOM OF VIRTUAL BANDS - BAND    403; K    1; EIG -9.2915267E-02 AU
 TTTTTTTTTTTTTTTTTTTTTTTTTTTTTT PDIG        TELAPSE     3035.50 TCPU     2126.51
 CHARGE NORMALIZATION FACTOR   1.00000000
 TOTAL ATOMIC CHARGES:
  18.5036930  18.5036930  18.5036930  18.5033494  18.5033494  18.5036930
   5.3770005   5.3883717   5.3770005   5.3883717   5.3946174   5.3770005
   5.3706358   5.3883717   5.3946174   5.3883717   5.3706358   5.3770005
   5.9836725   6.0026752   5.9836725   6.0026752   5.9955233   6.0005432
   5.9899719   5.9856219   5.9955233   5.9856219   5.9899719   6.0005432
   6.0005432   5.9856219   5.9856219   6.0005432   5.9836725   5.9955233
   6.0026752   5.9955233   6.0026752   5.9899719   5.9836725   5.9899719
   0.8707796   0.8798997   0.8707796   0.8798997   0.8754041   0.8739118
   0.8754091   0.8769806   0.8754041   0.8769806   0.8754091   0.8739118
   0.8739118   0.8769806   0.8769806   0.8739118   0.8707796   0.8754041
   0.8798997   0.8754041   0.8798997   0.8754091   0.8707796   0.8754091
   7.6304049   7.6061001   7.6304049   7.6061001   7.5998558   7.6192125
   7.6361682   7.6171552   7.5998558   7.6171552   7.6361682   7.6192125
   7.6192125   7.6171552   7.6171552   7.6192125   7.6304049   7.5998558
   7.6061001   7.5998558   7.6061001   7.6361682   7.6304049   7.6361682
   6.8075523   6.8012416   6.8075523   6.8012416   6.8144423   6.8075523
   6.7947990   6.8012416   6.8144423   6.8012416   6.7947990   6.8075523
   8.2957458   8.2919792   8.2957458   8.2919792   8.3017988   8.2839920
   8.2865755   8.3038378   8.3017988   8.3038378   8.2865755   8.2839920
   8.2839920   8.3038378   8.3038378   8.2839920   8.2957458   8.3017988
   8.2919792   8.3017988   8.2919792   8.2865755   8.2957458   8.2865755
 TTTTTTTTTTTTTTTTTTTTTTTTTTTTTT MOQGAD      TELAPSE     3035.52 TCPU     2126.54
 TTTTTTTTTTTTTTTTTTTTTTTTTTTTTT SHELLXN     TELAPSE     3083.54 TCPU     2153.53
 TTTTTTTTTTTTTTTTTTTTTTTTTTTTTT MONMO3      TELAPSE     3114.89 TCPU     2184.88
 NUMERICALLY INTEGRATED DENSITY    804.0002323804
 TTTTTTTTTTTTTTTTTTTTTTTTTTTTTT NUMDFT      TELAPSE     3119.23 TCPU     2189.22
 CYC  10 ETOT(AU) -6.520388964706E+03 DETOT -3.77E-07 tst  2.10E-09 PX  3.82E-05
 TTTTTTTTTTTTTTTTTTTTTTTTTTTTTT DIIS        TELAPSE     3119.47 TCPU     2189.47
 DIIS TEST: 0.47712E-06 AT SCF   CYCLE  10 - DIIS ACTIVE - HISTORY:    10 CYCLES
 TTTTTTTTTTTTTTTTTTTTTTTTTTTTTT FDIK        TELAPSE     3132.68 TCPU     2202.02
 INSULATING STATE
 TOP OF VALENCE BANDS -    BAND    402; K    5; EIG -2.4905656E-01 AU
 TOP OF VALENCE BANDS -    BAND    402; K    1; EIG -2.5020980E-01 AU
 BOTTOM OF VIRTUAL BANDS - BAND    403; K    2; EIG -9.3143830E-02 AU
 INDIRECT ENERGY BAND GAP:   4.2426 eV
 BOTTOM OF VIRTUAL BANDS - BAND    403; K    1; EIG -9.2914240E-02 AU
 TTTTTTTTTTTTTTTTTTTTTTTTTTTTTT PDIG        TELAPSE     3134.36 TCPU     2203.70
 CHARGE NORMALIZATION FACTOR   1.00000000
 TOTAL ATOMIC CHARGES:
  18.5036887  18.5036887  18.5036887  18.5033404  18.5033404  18.5036887
   5.3769672   5.3883937   5.3769672   5.3883937   5.3946797   5.3769672
   5.3706596   5.3883937   5.3946797   5.3883937   5.3706596   5.3769672
   5.9836514   6.0027216   5.9836514   6.0027216   5.9954741   6.0005568
   5.9899422   5.9856252   5.9954741   5.9856252   5.9899422   6.0005568
   6.0005568   5.9856252   5.9856252   6.0005568   5.9836514   5.9954741
   6.0027216   5.9954741   6.0027216   5.9899422   5.9836514   5.9899422
   0.8707805   0.8798986   0.8707805   0.8798986   0.8754056   0.8739130
   0.8754135   0.8769767   0.8754056   0.8769767   0.8754135   0.8739130
   0.8739130   0.8769767   0.8769767   0.8739130   0.8707805   0.8754056
   0.8798986   0.8754056   0.8798986   0.8754135   0.8707805   0.8754135
   7.6304771   7.6060195   7.6304771   7.6060195   7.5998552   7.6191652
   7.6361808   7.6171984   7.5998552   7.6171984   7.6361808   7.6191652
   7.6191652   7.6171984   7.6171984   7.6191652   7.6304771   7.5998552
   7.6060195   7.5998552   7.6060195   7.6361808   7.6304771   7.6361808
   6.8075102   6.8012681   6.8075102   6.8012681   6.8144365   6.8075102
   6.7948465   6.8012681   6.8144365   6.8012681   6.7948465   6.8075102
   8.2958627   8.2920310   8.2958627   8.2920310   8.3018291   8.2839306
   8.2865523   8.3037297   8.3018291   8.3037297   8.2865523   8.2839306
   8.2839306   8.3037297   8.3037297   8.2839306   8.2958627   8.3018291
   8.2920310   8.3018291   8.2920310   8.2865523   8.2958627   8.2865523
 TTTTTTTTTTTTTTTTTTTTTTTTTTTTTT MOQGAD      TELAPSE     3134.38 TCPU     2203.72
 TTTTTTTTTTTTTTTTTTTTTTTTTTTTTT SHELLXN     TELAPSE     3165.66 TCPU     2230.68
 TTTTTTTTTTTTTTTTTTTTTTTTTTTTTT MONMO3      TELAPSE     3168.61 TCPU     2233.63
 NUMERICALLY INTEGRATED DENSITY    804.0002323812
 TTTTTTTTTTTTTTTTTTTTTTTTTTTTTT NUMDFT      TELAPSE     3172.95 TCPU     2237.97
 CYC  11 ETOT(AU) -6.520388964754E+03 DETOT -4.81E-08 tst  2.56E-10 PX  1.64E-05
 TTTTTTTTTTTTTTTTTTTTTTTTTTTTTT DIIS        TELAPSE     3173.37 TCPU     2238.39
 DIIS TEST: 0.19188E-06 AT SCF   CYCLE  11 - DIIS ACTIVE - HISTORY:    11 CYCLES
 TTTTTTTTTTTTTTTTTTTTTTTTTTTTTT FDIK        TELAPSE     3189.21 TCPU     2251.92
 INSULATING STATE
 TOP OF VALENCE BANDS -    BAND    402; K    5; EIG -2.4905743E-01 AU
 TOP OF VALENCE BANDS -    BAND    402; K    1; EIG -2.5021180E-01 AU
 BOTTOM OF VIRTUAL BANDS - BAND    403; K    2; EIG -9.3147717E-02 AU
 INDIRECT ENERGY BAND GAP:   4.2425 eV
 BOTTOM OF VIRTUAL BANDS - BAND    403; K    1; EIG -9.2918405E-02 AU
 TTTTTTTTTTTTTTTTTTTTTTTTTTTTTT PDIG        TELAPSE     3190.92 TCPU     2253.62
 CHARGE NORMALIZATION FACTOR   1.00000000
 TOTAL ATOMIC CHARGES:
  18.5036932  18.5036932  18.5036932  18.5033415  18.5033415  18.5036932
   5.3770028   5.3883827   5.3770028   5.3883827   5.3946229   5.3770028
   5.3706220   5.3883827   5.3946229   5.3883827   5.3706220   5.3770028
   5.9836500   6.0026692   5.9836500   6.0026692   5.9955209   6.0005530
   5.9899887   5.9856181   5.9955209   5.9856181   5.9899887   6.0005530
   6.0005530   5.9856181   5.9856181   6.0005530   5.9836500   5.9955209
   6.0026692   5.9955209   6.0026692   5.9899887   5.9836500   5.9899887
   0.8707799   0.8798999   0.8707799   0.8798999   0.8753959   0.8739114
   0.8754161   0.8769806   0.8753959   0.8769806   0.8754161   0.8739114
   0.8739114   0.8769806   0.8769806   0.8739114   0.8707799   0.8753959
   0.8798999   0.8753959   0.8798999   0.8754161   0.8707799   0.8754161
   7.6303950   7.6060555   7.6303950   7.6060555   7.5998807   7.6192073
   7.6361413   7.6172180   7.5998807   7.6172180   7.6361413   7.6192073
   7.6192073   7.6172180   7.6172180   7.6192073   7.6303950   7.5998807
   7.6060555   7.5998807   7.6060555   7.6361413   7.6303950   7.6361413
   6.8075563   6.8012375   6.8075563   6.8012375   6.8144572   6.8075563
   6.7947809   6.8012375   6.8144572   6.8012375   6.7947809   6.8075563
   8.2957887   8.2920091   8.2957887   8.2920091   8.3017934   8.2839653
   8.2865800   8.3037971   8.3017934   8.3037971   8.2865800   8.2839653
   8.2839653   8.3037971   8.3037971   8.2839653   8.2957887   8.3017934
   8.2920091   8.3017934   8.2920091   8.2865800   8.2957887   8.2865800
 TTTTTTTTTTTTTTTTTTTTTTTTTTTTTT MOQGAD      TELAPSE     3190.93 TCPU     2253.64
 TTTTTTTTTTTTTTTTTTTTTTTTTTTTTT SHELLXN     TELAPSE     3222.23 TCPU     2280.60
 TTTTTTTTTTTTTTTTTTTTTTTTTTTTTT MONMO3      TELAPSE     3224.67 TCPU     2283.04
 NUMERICALLY INTEGRATED DENSITY    804.0002323810
 TTTTTTTTTTTTTTTTTTTTTTTTTTTTTT NUMDFT      TELAPSE     3229.01 TCPU     2287.38
 CYC  12 ETOT(AU) -6.520388964784E+03 DETOT -3.00E-08 tst  1.44E-10 PX  1.23E-05
 TTTTTTTTTTTTTTTTTTTTTTTTTTTTTT DIIS        TELAPSE     3229.51 TCPU     2287.88
 DIIS TEST: 0.10308E-06 AT SCF   CYCLE  12 - DIIS ACTIVE - HISTORY:    12 CYCLES
 TTTTTTTTTTTTTTTTTTTTTTTTTTTTTT FDIK        TELAPSE     3243.86 TCPU     2301.01
 INSULATING STATE
 TOP OF VALENCE BANDS -    BAND    402; K    5; EIG -2.4905658E-01 AU
 TOP OF VALENCE BANDS -    BAND    402; K    1; EIG -2.5021038E-01 AU
 BOTTOM OF VIRTUAL BANDS - BAND    403; K    2; EIG -9.3144614E-02 AU
 INDIRECT ENERGY BAND GAP:   4.2426 eV
 BOTTOM OF VIRTUAL BANDS - BAND    403; K    1; EIG -9.2915102E-02 AU
 TTTTTTTTTTTTTTTTTTTTTTTTTTTTTT PDIG        TELAPSE     3245.60 TCPU     2302.75
 CHARGE NORMALIZATION FACTOR   1.00000000
 TOTAL ATOMIC CHARGES:
  18.5036937  18.5036937  18.5036937  18.5033401  18.5033401  18.5036937
   5.3769853   5.3883773   5.3769853   5.3883773   5.3946390   5.3769853
   5.3706573   5.3883773   5.3946390   5.3883773   5.3706573   5.3769853
   5.9836708   6.0026845   5.9836708   6.0026845   5.9954929   6.0005531
   5.9899620   5.9856269   5.9954929   5.9856269   5.9899620   6.0005531
   6.0005531   5.9856269   5.9856269   6.0005531   5.9836708   5.9954929
   6.0026845   5.9954929   6.0026845   5.9899620   5.9836708   5.9899620
   0.8707789   0.8799001   0.8707789   0.8799001   0.8754024   0.8739118
   0.8754137   0.8769785   0.8754024   0.8769785   0.8754137   0.8739118
   0.8739118   0.8769785   0.8769785   0.8739118   0.8707789   0.8754024
   0.8799001   0.8754024   0.8799001   0.8754137   0.8707789   0.8754137
   7.6304284   7.6060613   7.6304284   7.6060613   7.5998699   7.6191865
   7.6361573   7.6171962   7.5998699   7.6171962   7.6361573   7.6191865
   7.6191865   7.6171962   7.6171962   7.6191865   7.6304284   7.5998699
   7.6060613   7.5998699   7.6060613   7.6361573   7.6304284   7.6361573
   6.8075373   6.8012429   6.8075373   6.8012429   6.8144571   6.8075373
   6.7948106   6.8012429   6.8144571   6.8012429   6.7948106   6.8075373
   8.2958207   8.2920340   8.2958207   8.2920340   8.3018113   8.2839391
   8.2865676   8.3037637   8.3018113   8.3037637   8.2865676   8.2839391
   8.2839391   8.3037637   8.3037637   8.2839391   8.2958207   8.3018113
   8.2920340   8.3018113   8.2920340   8.2865676   8.2958207   8.2865676
 TTTTTTTTTTTTTTTTTTTTTTTTTTTTTT MOQGAD      TELAPSE     3245.63 TCPU     2302.78
 TTTTTTTTTTTTTTTTTTTTTTTTTTTTTT SHELLXN     TELAPSE     3284.58 TCPU     2329.72
 TTTTTTTTTTTTTTTTTTTTTTTTTTTTTT MONMO3      TELAPSE     3287.07 TCPU     2332.21
 NUMERICALLY INTEGRATED DENSITY    804.0002323810
 TTTTTTTTTTTTTTTTTTTTTTTTTTTTTT NUMDFT      TELAPSE     3291.41 TCPU     2336.55
 CYC  13 ETOT(AU) -6.520388964800E+03 DETOT -1.60E-08 tst  4.71E-11 PX  7.38E-06
 TTTTTTTTTTTTTTTTTTTTTTTTTTTTTT DIIS        TELAPSE     3291.90 TCPU     2337.03
 DIIS TEST: 0.19025E-07 AT SCF   CYCLE  13 - DIIS ACTIVE - HISTORY:    13 CYCLES
 TTTTTTTTTTTTTTTTTTTTTTTTTTTTTT FDIK        TELAPSE     3309.33 TCPU     2342.07
 INSULATING STATE
 TOP OF VALENCE BANDS -    BAND    402; K    5; EIG -2.4905669E-01 AU
 TOP OF VALENCE BANDS -    BAND    402; K    1; EIG -2.5021024E-01 AU
 BOTTOM OF VIRTUAL BANDS - BAND    403; K    2; EIG -9.3146132E-02 AU
 INDIRECT ENERGY BAND GAP:   4.2425 eV
 BOTTOM OF VIRTUAL BANDS - BAND    403; K    1; EIG -9.2916761E-02 AU
 TTTTTTTTTTTTTTTTTTTTTTTTTTTTTT PDIG        TELAPSE     3311.10 TCPU     2343.84
 CHARGE NORMALIZATION FACTOR   1.00000000
 TOTAL ATOMIC CHARGES:
  18.5036915  18.5036915  18.5036915  18.5033396  18.5033396  18.5036915
   5.3769901   5.3883884   5.3769901   5.3883884   5.3946445   5.3769901
   5.3706360   5.3883884   5.3946445   5.3883884   5.3706360   5.3769901
   5.9836488   6.0026895   5.9836488   6.0026895   5.9955004   6.0005508
   5.9899734   5.9856232   5.9955004   5.9856232   5.9899734   6.0005508
   6.0005508   5.9856232   5.9856232   6.0005508   5.9836488   5.9955004
   6.0026895   5.9955004   6.0026895   5.9899734   5.9836488   5.9899734
   0.8707806   0.8798994   0.8707806   0.8798994   0.8754020   0.8739132
   0.8754129   0.8769778   0.8754020   0.8769778   0.8754129   0.8739132
   0.8739132   0.8769778   0.8769778   0.8739132   0.8707806   0.8754020
   0.8798994   0.8754020   0.8798994   0.8754129   0.8707806   0.8754129
   7.6304307   7.6060327   7.6304307   7.6060327   7.5998689   7.6191902
   7.6361587   7.6172158   7.5998689   7.6172158   7.6361587   7.6191902
   7.6191902   7.6172158   7.6172158   7.6191902   7.6304307   7.5998689
   7.6060327   7.5998689   7.6060327   7.6361587   7.6304307   7.6361587
   6.8075347   6.8012546   6.8075347   6.8012546   6.8144496   6.8075347
   6.7948061   6.8012546   6.8144496   6.8012546   6.7948061   6.8075347
   8.2958185   8.2920152   8.2958185   8.2920152   8.3018071   8.2839545
   8.2865693   8.3037694   8.3018071   8.3037694   8.2865693   8.2839545
   8.2839545   8.3037694   8.3037694   8.2839545   8.2958185   8.3018071
   8.2920152   8.3018071   8.2920152   8.2865693   8.2958185   8.2865693
 TTTTTTTTTTTTTTTTTTTTTTTTTTTTTT MOQGAD      TELAPSE     3311.12 TCPU     2343.86
 TTTTTTTTTTTTTTTTTTTTTTTTTTTTTT SHELLXN     TELAPSE     3378.77 TCPU     2370.79
 TTTTTTTTTTTTTTTTTTTTTTTTTTTTTT MONMO3      TELAPSE     3386.52 TCPU     2378.53
 NUMERICALLY INTEGRATED DENSITY    804.0002323809
 TTTTTTTTTTTTTTTTTTTTTTTTTTTTTT NUMDFT      TELAPSE     3390.86 TCPU     2382.87
 CYC  14 ETOT(AU) -6.520388964795E+03 DETOT  5.37E-09 tst  7.76E-12 PX  3.80E-06
 TTTTTTTTTTTTTTTTTTTTTTTTTTTTTT DIIS        TELAPSE     3391.12 TCPU     2383.13
 DIIS TEST: 0.10017E-07 AT SCF   CYCLE  14 - DIIS ACTIVE - HISTORY:    14 CYCLES
 TTTTTTTTTTTTTTTTTTTTTTTTTTTTTT FDIK        TELAPSE     3402.53 TCPU     2393.89
 INSULATING STATE
 TOP OF VALENCE BANDS -    BAND    402; K    5; EIG -2.4905680E-01 AU
 TOP OF VALENCE BANDS -    BAND    402; K    1; EIG -2.5021063E-01 AU
 BOTTOM OF VIRTUAL BANDS - BAND    403; K    2; EIG -9.3145253E-02 AU
 INDIRECT ENERGY BAND GAP:   4.2426 eV
 BOTTOM OF VIRTUAL BANDS - BAND    403; K    1; EIG -9.2915799E-02 AU
 TTTTTTTTTTTTTTTTTTTTTTTTTTTTTT PDIG        TELAPSE     3404.21 TCPU     2395.57
 CHARGE NORMALIZATION FACTOR   1.00000000
 TOTAL ATOMIC CHARGES:
  18.5036929  18.5036929  18.5036929  18.5033401  18.5033401  18.5036929
   5.3769873   5.3883816   5.3769873   5.3883816   5.3946435   5.3769873
   5.3706451   5.3883816   5.3946435   5.3883816   5.3706451   5.3769873
   5.9836616   6.0026875   5.9836616   6.0026875   5.9954962   6.0005545
   5.9899684   5.9856230   5.9954962   5.9856230   5.9899684   6.0005545
   6.0005545   5.9856230   5.9856230   6.0005545   5.9836616   5.9954962
   6.0026875   5.9954962   6.0026875   5.9899684   5.9836616   5.9899684
   0.8707795   0.8798998   0.8707795   0.8798998   0.8754014   0.8739119
   0.8754139   0.8769787   0.8754014   0.8769787   0.8754139   0.8739119
   0.8739119   0.8769787   0.8769787   0.8739119   0.8707795   0.8754014
   0.8798998   0.8754014   0.8798998   0.8754139   0.8707795   0.8754139
   7.6304256   7.6060527   7.6304256   7.6060527   7.5998718   7.6191888
   7.6361550   7.6172035   7.5998718   7.6172035   7.6361550   7.6191888
   7.6191888   7.6172035   7.6172035   7.6191888   7.6304256   7.5998718
   7.6060527   7.5998718   7.6060527   7.6361550   7.6304256   7.6361550
   6.8075399   6.8012436   6.8075399   6.8012436   6.8144556   6.8075399
   6.7948064   6.8012436   6.8144556   6.8012436   6.7948064   6.8075399
   8.2958173   8.2920281   8.2958173   8.2920281   8.3018071   8.2839449
   8.2865705   8.3037677   8.3018071   8.3037677   8.2865705   8.2839449
   8.2839449   8.3037677   8.3037677   8.2839449   8.2958173   8.3018071
   8.2920281   8.3018071   8.2920281   8.2865705   8.2958173   8.2865705
 TTTTTTTTTTTTTTTTTTTTTTTTTTTTTT MOQGAD      TELAPSE     3404.23 TCPU     2395.59
 TTTTTTTTTTTTTTTTTTTTTTTTTTTTTT SHELLXN     TELAPSE     3431.05 TCPU     2422.41
 +++ ENERGIES IN A.U. +++
 ::: EXT EL-POLE                                  -6.9555386349399E+03
 ::: EXT EL-SPHEROPOLE                             5.9373134600404E+01
 ::: BIELET ZONE E-E                               1.2237916697871E+04
 ::: TOTAL E-E                                     5.3417511975319E+03
 ::: TOTAL E-N + N-E                              -1.9079993625908E+04
 ::: TOTAL N-N                                     1.7469774177912E+03
 ::: KINETIC ENERGY                                6.0640054084383E+03
 ::: PSEUDO TOTAL   ENERGY                        -5.9272596021465E+03
 ::: VIRIAL COEFFICIENT                            1.0114037848527E+00
 TTTTTTTTTTTTTTTTTTTTTTTTTTTTTT MONMO3      TELAPSE     3433.49 TCPU     2424.85
 NUMERICALLY INTEGRATED DENSITY    804.0002323810
 TTTTTTTTTTTTTTTTTTTTTTTTTTTTTT NUMDFT      TELAPSE     3438.97 TCPU     2430.33
 CYC  15 ETOT(AU) -6.520388964799E+03 DETOT -3.81E-09 tst  2.53E-12 PX  3.80E-06

 == SCF ENDED - CONVERGENCE ON ENERGY      E(AU) -6.5203889647987E+03 CYCLES  15


 ENERGY EXPRESSION=HARTREE+FOCK EXCH*0.25000+(PBE        EXCH)*0.75000+PBE        CORR


 TOTAL ENERGY(DFT)(AU)( 15) -6.5203889647987E+03 DE-3.8E-09 tester 2.5E-12
 TTTTTTTTTTTTTTTTTTTTTTTTTTTTTT EDFT        TELAPSE     3438.99 TCPU     2430.35
 
 INFORMATION **** DFTD3 ENERGY **** CALCULATE DFTD3 ENERGY

           DFT-D V3(BJ)
 DF                                         pbe0      
 parameters
 s6       :    1.0000
 s8       :    1.2177
 a1       :    0.4145
 a2       :    4.8593
 k1 k3    :   16.0000   -4.0000
 Cutoff   :   50.2022
 CN-Cutoff:   21.1671
 
 Edisp /kcal,au:  -177.8698 -0.28345350

 E6    /kcal :  -115.2420
 E8    /kcal :   -66.3443
 E6(ABC) "   :   3.716545
 
 INFORMATION **** DFTD3 ENERGY **** NORMAL TERMINATION OF DFTD3 MODULE

 *******************************************************************************

 DFT-D3 DISPERSION ENERGY CORRECTION

 D3 DISPERSION ENERGY (AU)       -2.8345350402690E-01
 TOTAL ENERGY + DISP (AU)        -6.5206724183027E+03

 *******************************************************************************

 TTTTTTTTTTTTTTTTTTTTTTTTTTTTTT SMAT        TELAPSE     3453.18 TCPU     2444.09
 TTTTTTTTTTTTTTTTTTTTTTTTTTTTTT POLAR2      TELAPSE     3453.79 TCPU     2444.69
 *****************************************************************************
 *                                                                           *
 *                             PIEZOELECTRICITY                              *
 *                    EVALUATED THROUGH THE  BERRY  PHASE                    *
 *                                                                           *
 *****************************************************************************

                                   STRAIN TENSOR
                           -0.00000   0.00000   0.00000
                            0.00000  -0.00000  -0.01500
                            0.00000  -0.01500  -0.00000

 %%%%%%%%%%%%%%%%%%%%%%%%%%%%%%%%%%%%%%%%%%%%%%%%%%%%%%%%%%%%%%%%%%%%%%%%%%%%%
          INFORMATION ON SYSTEM A TO THE LEFT ON SYSTEM B TO THE RIGHT
                      (A) SHOULD BE THE EQUILIBRIUM SYSTEM

         a, b, c (ANGSTROM), ALPHA, BETA, GAMMA (DEGREES) V (ANGSTROM**3)
  a= 14.90624    ALPHA= 109.47122           a= 14.75756    ALPHA= 110.27347
  b= 14.90624    BETA = 109.47122           b= 15.05567    BETA = 109.47223
  c= 14.90624    GAMMA= 109.47122           c= 15.05567    GAMMA= 109.47223
          VA= 2549.66251                              VB= 2549.08883

                      DIRECT LATTICE VECTORS COMPONENTS ( ANGSTROM )
           X         Y         Z                  X         Y         Z
       -8.60612   8.60612   8.60612           -8.60612   8.47703   8.47703
        8.60612  -8.60612   8.60612            8.60612  -8.73522   8.73522
        8.60612   8.60612  -8.60612            8.60612   8.73522  -8.73522

                  RECIPROCAL LATTICE VECTORS COMPONENTS (ANGSTROM-1)
           X         Y         Z                  X         Y         Z
        0.00000   0.36504   0.36504            0.00000   0.36504   0.36504
        0.36504   0.00000   0.36504            0.37060   0.00548   0.36512
        0.36504   0.36504   0.00000            0.37060   0.36512   0.00548

                         ATOMIC FRACTIONAL COORDINATES
    ATOM       a        b        c              a        b        c
    1 ZN   -0.75000  0.50000 -0.25000       -0.75000  0.50000 -0.25000
    2 ZN   -0.25000  0.50000 -0.75000       -0.25000  0.50000 -0.75000
    3 ZN   -0.25000 -0.75000  0.50000       -0.25000 -0.75000  0.50000
    4 ZN    0.50000 -0.25000 -0.75000        0.50000 -0.25000 -0.75000
    5 ZN    0.50000 -0.75000 -0.25000        0.50000 -0.75000 -0.25000
    6 ZN   -0.75000 -0.25000  0.50000       -0.75000 -0.25000  0.50000
    7 C     0.35791  0.35791 -0.25838        0.35791  0.35791 -0.25838
    8 C     0.61628  0.61628  0.25838        0.61628  0.61628  0.25838
    9 C    -0.35791 -0.61628  0.00000       -0.35791 -0.61628 -0.00000
   10 C    -0.61628 -0.35791  0.00000       -0.61628 -0.35791 -0.00000
   11 C    -0.25838  0.35791  0.35791       -0.25838  0.35791  0.35791
   12 C     0.35791 -0.25838  0.35791        0.35791 -0.25838  0.35791
   13 C     0.00000 -0.61628 -0.35791        0.00000 -0.61628 -0.35791
   14 C     0.61628  0.25838  0.61628        0.61628  0.25838  0.61628
   15 C     0.25838  0.61628  0.61628        0.25838  0.61628  0.61628
   16 C    -0.61628  0.00000 -0.35791       -0.61628 -0.00000 -0.35791
   17 C     0.00000 -0.35791 -0.61628        0.00000 -0.35791 -0.61628
   18 C    -0.35791  0.00000 -0.61628       -0.35791  0.00000 -0.61628
   19 C     0.33605  0.39295  0.61206        0.33605  0.39295  0.61206
   20 C    -0.21912 -0.27601 -0.61206       -0.21912 -0.27601 -0.61206
   21 C    -0.33605  0.27601  0.05689       -0.33605  0.27601  0.05689
   22 C     0.21912 -0.39295 -0.05689        0.21912 -0.39295 -0.05689
   23 C     0.61206  0.33605  0.39295        0.61206  0.33605  0.39295
   24 C     0.39295  0.61206  0.33605        0.39295  0.61206  0.33605
   25 C    -0.05689  0.21912 -0.39295       -0.05689  0.21912 -0.39295
   26 C    -0.27601 -0.61206 -0.21912       -0.27601 -0.61206 -0.21912
   27 C    -0.61206 -0.21912 -0.27601       -0.61206 -0.21912 -0.27601
   28 C     0.27601  0.05689 -0.33605        0.27601  0.05689 -0.33605
   29 C     0.05689 -0.33605  0.27601        0.05689 -0.33605  0.27601
   30 C    -0.39295 -0.05689  0.21912       -0.39295 -0.05689  0.21912
   31 C     0.39295  0.33605  0.61206        0.39295  0.33605  0.61206
   32 C    -0.27601 -0.21912 -0.61206       -0.27601 -0.21912 -0.61206
   33 C     0.27601 -0.33605  0.05689        0.27601 -0.33605  0.05689
   34 C    -0.39295  0.21912 -0.05689       -0.39295  0.21912 -0.05689
   35 C     0.33605  0.61206  0.39295        0.33605  0.61206  0.39295
   36 C     0.61206  0.39295  0.33605        0.61206  0.39295  0.33605
   37 C     0.21912 -0.05689 -0.39295        0.21912 -0.05689 -0.39295
   38 C    -0.61206 -0.27601 -0.21912       -0.61206 -0.27601 -0.21912
   39 C    -0.21912 -0.61206 -0.27601       -0.21912 -0.61206 -0.27601
   40 C     0.05689  0.27601 -0.33605        0.05689  0.27601 -0.33605
   41 C    -0.33605  0.05689  0.27601       -0.33605  0.05689  0.27601
   42 C    -0.05689 -0.39295  0.21912       -0.05689 -0.39295  0.21912
   43 H     0.30915  0.42275  0.55753        0.30915  0.42275  0.55753
   44 H    -0.13478 -0.24838 -0.55753       -0.13478 -0.24838 -0.55753
   45 H    -0.30915  0.24838  0.11360       -0.30915  0.24838  0.11360
   46 H     0.13478 -0.42275 -0.11360        0.13478 -0.42275 -0.11360
   47 H     0.55753  0.30915  0.42275        0.55753  0.30915  0.42275
   48 H     0.42275  0.55753  0.30915        0.42275  0.55753  0.30915
   49 H    -0.11360  0.13478 -0.42275       -0.11360  0.13478 -0.42275
   50 H    -0.24838 -0.55753 -0.13478       -0.24838 -0.55753 -0.13478
   51 H    -0.55753 -0.13478 -0.24838       -0.55753 -0.13478 -0.24838
   52 H     0.24838  0.11360 -0.30915        0.24838  0.11360 -0.30915
   53 H     0.11360 -0.30915  0.24838        0.11360 -0.30915  0.24838
   54 H    -0.42275 -0.11360  0.13478       -0.42275 -0.11360  0.13478
   55 H     0.42275  0.30915  0.55753        0.42275  0.30915  0.55753
   56 H    -0.24838 -0.13478 -0.55753       -0.24838 -0.13478 -0.55753
   57 H     0.24838 -0.30915  0.11360        0.24838 -0.30915  0.11360
   58 H    -0.42275  0.13478 -0.11360       -0.42275  0.13478 -0.11360
   59 H     0.30915  0.55753  0.42275        0.30915  0.55753  0.42275
   60 H     0.55753  0.42275  0.30915        0.55753  0.42275  0.30915
   61 H     0.13478 -0.11360 -0.42275        0.13478 -0.11360 -0.42275
   62 H    -0.55753 -0.24838 -0.13478       -0.55753 -0.24838 -0.13478
   63 H    -0.13478 -0.55753 -0.24838       -0.13478 -0.55753 -0.24838
   64 H     0.11360  0.24838 -0.30915        0.11360  0.24838 -0.30915
   65 H    -0.30915  0.11360  0.24838       -0.30915  0.11360  0.24838
   66 H    -0.11360 -0.42275  0.13478       -0.11360 -0.42275  0.13478
   67 N     0.31412  0.40637  0.69522        0.31412  0.40637  0.69522
   68 N    -0.28885 -0.38110 -0.69522       -0.28885 -0.38110 -0.69522
   69 N    -0.31412  0.38110  0.09225       -0.31412  0.38110  0.09225
   70 N     0.28885 -0.40637 -0.09225        0.28885 -0.40637 -0.09225
   71 N     0.69522  0.31412  0.40637        0.69522  0.31412  0.40637
   72 N     0.40637  0.69522  0.31412        0.40637  0.69522  0.31412
   73 N    -0.09225  0.28885 -0.40637       -0.09225  0.28885 -0.40637
   74 N    -0.38110 -0.69522 -0.28885       -0.38110 -0.69522 -0.28885
   75 N    -0.69522 -0.28885 -0.38110       -0.69522 -0.28885 -0.38110
   76 N     0.38110  0.09225 -0.31412        0.38110  0.09225 -0.31412
   77 N     0.09225 -0.31412  0.38110        0.09225 -0.31412  0.38110
   78 N    -0.40637 -0.09225  0.28885       -0.40637 -0.09225  0.28885
   79 N     0.40637  0.31412  0.69522        0.40637  0.31412  0.69522
   80 N    -0.38110 -0.28885 -0.69522       -0.38110 -0.28885 -0.69522
   81 N     0.38110 -0.31412  0.09225        0.38110 -0.31412  0.09225
   82 N    -0.40637  0.28885 -0.09225       -0.40637  0.28885 -0.09225
   83 N     0.31412  0.69522  0.40637        0.31412  0.69522  0.40637
   84 N     0.69522  0.40637  0.31412        0.69522  0.40637  0.31412
   85 N     0.28885 -0.09225 -0.40637        0.28885 -0.09225 -0.40637
   86 N    -0.69522 -0.38110 -0.28885       -0.69522 -0.38110 -0.28885
   87 N    -0.28885 -0.69522 -0.38110       -0.28885 -0.69522 -0.38110
   88 N     0.09225  0.38110 -0.31412        0.09225  0.38110 -0.31412
   89 N    -0.31412  0.09225  0.38110       -0.31412  0.09225  0.38110
   90 N    -0.09225 -0.40637  0.28885       -0.09225 -0.40637  0.28885
   91 N     0.35129  0.35129 -0.16785        0.35129  0.35129 -0.16785
   92 N     0.51914  0.51914  0.16785        0.51914  0.51914  0.16785
   93 N    -0.35129 -0.51914  0.00000       -0.35129 -0.51914 -0.00000
   94 N    -0.51914 -0.35129  0.00000       -0.51914 -0.35129 -0.00000
   95 N    -0.16785  0.35129  0.35129       -0.16785  0.35129  0.35129
   96 N     0.35129 -0.16785  0.35129        0.35129 -0.16785  0.35129
   97 N     0.00000 -0.51914 -0.35129        0.00000 -0.51914 -0.35129
   98 N     0.51914  0.16785  0.51914        0.51914  0.16785  0.51914
   99 N     0.16785  0.51914  0.51914        0.16785  0.51914  0.51914
  100 N    -0.51914  0.00000 -0.35129       -0.51914 -0.00000 -0.35129
  101 N     0.00000 -0.35129 -0.51914        0.00000 -0.35129 -0.51914
  102 N    -0.35129  0.00000 -0.51914       -0.35129  0.00000 -0.51914
  103 O     0.39206  0.30318 -0.13252        0.39206  0.30318 -0.13252
  104 O     0.43570  0.52458  0.13252        0.43570  0.52458  0.13252
  105 O    -0.39206 -0.52458 -0.08888       -0.39206 -0.52458 -0.08888
  106 O    -0.43570 -0.30318  0.08888       -0.43570 -0.30318  0.08888
  107 O    -0.13252  0.39206  0.30318       -0.13252  0.39206  0.30318
  108 O     0.30318 -0.13252  0.39206        0.30318 -0.13252  0.39206
  109 O     0.08888 -0.43570 -0.30318        0.08888 -0.43570 -0.30318
  110 O     0.52458  0.13252  0.43570        0.52458  0.13252  0.43570
  111 O     0.13252  0.43570  0.52458        0.13252  0.43570  0.52458
  112 O    -0.52458 -0.08888 -0.39206       -0.52458 -0.08888 -0.39206
  113 O    -0.08888 -0.39206 -0.52458       -0.08888 -0.39206 -0.52458
  114 O    -0.30318  0.08888 -0.43570       -0.30318  0.08888 -0.43570
  115 O     0.30318  0.39206 -0.13252        0.30318  0.39206 -0.13252
  116 O     0.52458  0.43570  0.13252        0.52458  0.43570  0.13252
  117 O    -0.52458 -0.39206 -0.08888       -0.52458 -0.39206 -0.08888
  118 O    -0.30318 -0.43570  0.08888       -0.30318 -0.43570  0.08888
  119 O     0.39206 -0.13252  0.30318        0.39206 -0.13252  0.30318
  120 O    -0.13252  0.30318  0.39206       -0.13252  0.30318  0.39206
  121 O    -0.43570  0.08888 -0.30318       -0.43570  0.08888 -0.30318
  122 O     0.13252  0.52458  0.43570        0.13252  0.52458  0.43570
  123 O     0.43570  0.13252  0.52458        0.43570  0.13252  0.52458
  124 O    -0.08888 -0.52458 -0.39206       -0.08888 -0.52458 -0.39206
  125 O    -0.39206 -0.08888 -0.52458       -0.39206 -0.08888 -0.52458
  126 O     0.08888 -0.30318 -0.43570        0.08888 -0.30318 -0.43570

 %%%%%%%%%%%%%%%%%%%%%%%%%%%%%%%%%%%%%%%%%%%%%%%%%%%%%%%%%%%%%%%%%%%%%%%%%%%%%

            PHASE PROJECTED ALONG THE RECIPROCAL LATTICE VECTORS
                              B1         B2         B3
                     PHI   0.000000   0.104361   0.104361

               PREFACTOR: |e|/(2.PI.VA)=  0.00100012E+10 (C/m**3)


 *******************************************************************************
 * CELL DEFORMATION
 *******************************************************************************

    ELASTIC STRAIN MATRIX (ADIMENSIONAL)

    1    0.0000000000    0.0000000000    0.0000000000
    2    0.0000000000    0.0000000000    0.0150000000
    3    0.0000000000    0.0150000000    0.0000000000

 LATTICE PARAMETERS (ANGSTROMS AND DEGREES) OF
 (1) ORIGINAL PRIMITIVE CELL
 (2) ORIGINAL CRYSTALLOGRAPHIC CELL
 (3) DEFORMED PRIMITIVE CELL
 (4) DEFORMED CRYSTALLOGRAPHIC CELL

            A           B           C        ALPHA       BETA        GAMMA         VOL
 (1)   14.906243   14.906243   14.906243  109.471221  109.471221  109.471221 2549.662509
 (2)   17.212247   17.212247   17.212247   90.000000   90.000000   90.000000 5099.325017
 (3)   15.055674   14.757557   14.757557  108.652765  109.472233  109.472233 2549.088835
 (4)   17.212247   17.214183   17.214183   88.281256   90.000000   90.000000 5098.177669

 * CELL DEFORMATION COMPLETE - NO. OF SYMMOPS   4
 *******************************************************************************
 LATTICE PARAMETERS (ANGSTROMS AND DEGREES) - BOHR = 0.5291772083 ANGSTROM
 PRIMITIVE CELL - CENTRING CODE 6/1 VOLUME=  2549.088835 - DENSITY  1.125 g/cm^3
         A              B              C           ALPHA      BETA       GAMMA 
    15.05567437    14.75755697    14.75755697   108.652765 109.472233 109.472233
 *******************************************************************************
 ATOMS IN THE ASYMMETRIC UNIT   34 - ATOMS IN THE UNIT CELL:  126
     ATOM                 X/A                 Y/B                 Z/C    
 *******************************************************************************
      1 T 230 ZN    2.500000000000E-01  5.000000000000E-01 -2.500000000000E-01
      2 F 230 ZN   -2.500000000000E-01  5.000000000000E-01  2.500000000000E-01
      3 F 230 ZN   -2.500000000000E-01  2.500000000000E-01  5.000000000000E-01
      4 T 230 ZN    5.000000000000E-01 -2.500000000000E-01  2.500000000000E-01
      5 F 230 ZN    5.000000000000E-01  2.500000000000E-01 -2.500000000000E-01
      6 F 230 ZN    2.500000000000E-01 -2.500000000000E-01  5.000000000000E-01
      7 T   6 C     3.579065329309E-01  3.579065329309E-01 -2.583759311525E-01
      8 T   6 C    -3.837175359166E-01 -3.837175359166E-01  2.583759311525E-01
      9 F   6 C    -3.579065329309E-01  3.837175359166E-01  3.469446951954E-18
     10 F   6 C     3.837175359166E-01 -3.579065329309E-01  3.209238430557E-17
     11 T   6 C    -2.583759311525E-01  3.579065329309E-01  3.579065329309E-01
     12 F   6 C     3.579065329309E-01 -2.583759311525E-01  3.579065329309E-01
     13 T   6 C     0.000000000000E+00  3.837175359166E-01 -3.579065329309E-01
     14 F   6 C    -3.837175359166E-01  2.583759311525E-01 -3.837175359166E-01
     15 F   6 C     2.583759311525E-01 -3.837175359166E-01 -3.837175359166E-01
     16 F   6 C     3.837175359166E-01  2.775557561563E-17 -3.579065329309E-01
     17 F   6 C     0.000000000000E+00 -3.579065329309E-01  3.837175359166E-01
     18 F   6 C    -3.579065329309E-01  0.000000000000E+00  3.837175359166E-01
     19 T   6 C     3.360535536339E-01  3.929462450114E-01 -3.879370090469E-01
     20 T   6 C    -2.191167459417E-01 -2.760094373192E-01  3.879370090469E-01
     21 F   6 C    -3.360535536339E-01  2.760094373192E-01  5.689269137750E-02
     22 F   6 C     2.191167459417E-01 -3.929462450114E-01 -5.689269137750E-02
     23 T   6 C    -3.879370090469E-01  3.360535536339E-01  3.929462450114E-01
     24 T   6 C     3.929462450114E-01 -3.879370090469E-01  3.360535536339E-01
     25 T   6 C    -5.689269137750E-02  2.191167459417E-01 -3.929462450114E-01
     26 T   6 C    -2.760094373192E-01  3.879370090469E-01 -2.191167459417E-01
     27 F   6 C     3.879370090469E-01 -2.191167459417E-01 -2.760094373192E-01
     28 F   6 C     2.760094373192E-01  5.689269137750E-02 -3.360535536339E-01
     29 F   6 C     5.689269137750E-02 -3.360535536339E-01  2.760094373192E-01
     30 F   6 C    -3.929462450114E-01 -5.689269137750E-02  2.191167459417E-01
     31 F   6 C     3.929462450114E-01  3.360535536339E-01 -3.879370090469E-01
     32 F   6 C    -2.760094373192E-01 -2.191167459417E-01  3.879370090469E-01
     33 F   6 C     2.760094373192E-01 -3.360535536339E-01  5.689269137750E-02
     34 F   6 C    -3.929462450114E-01  2.191167459417E-01 -5.689269137750E-02
     35 F   6 C     3.360535536339E-01 -3.879370090469E-01  3.929462450114E-01
     36 F   6 C    -3.879370090469E-01  3.929462450114E-01  3.360535536339E-01
     37 F   6 C     2.191167459417E-01 -5.689269137750E-02 -3.929462450114E-01
     38 F   6 C     3.879370090469E-01 -2.760094373192E-01 -2.191167459417E-01
     39 F   6 C    -2.191167459417E-01  3.879370090469E-01 -2.760094373192E-01
     40 F   6 C     5.689269137750E-02  2.760094373192E-01 -3.360535536339E-01
     41 F   6 C    -3.360535536339E-01  5.689269137750E-02  2.760094373192E-01
     42 F   6 C    -5.689269137750E-02 -3.929462450114E-01  2.191167459417E-01
     43 T   1 H     3.091537196276E-01  4.227492958035E-01 -4.424662718212E-01
     44 T   1 H    -1.347844323753E-01 -2.483800085512E-01  4.424662718212E-01
     45 F   1 H    -3.091537196276E-01  2.483800085512E-01  1.135955761759E-01
     46 F   1 H     1.347844323753E-01 -4.227492958035E-01 -1.135955761759E-01
     47 T   1 H    -4.424662718212E-01  3.091537196276E-01  4.227492958035E-01
     48 T   1 H     4.227492958035E-01 -4.424662718212E-01  3.091537196276E-01
     49 T   1 H    -1.135955761759E-01  1.347844323753E-01 -4.227492958035E-01
     50 T   1 H    -2.483800085512E-01  4.424662718212E-01 -1.347844323753E-01
     51 F   1 H     4.424662718212E-01 -1.347844323753E-01 -2.483800085512E-01
     52 F   1 H     2.483800085512E-01  1.135955761759E-01 -3.091537196276E-01
     53 F   1 H     1.135955761759E-01 -3.091537196276E-01  2.483800085512E-01
     54 F   1 H    -4.227492958035E-01 -1.135955761759E-01  1.347844323753E-01
     55 F   1 H     4.227492958035E-01  3.091537196276E-01 -4.424662718212E-01
     56 F   1 H    -2.483800085512E-01 -1.347844323753E-01  4.424662718212E-01
     57 F   1 H     2.483800085512E-01 -3.091537196276E-01  1.135955761759E-01
     58 F   1 H    -4.227492958035E-01  1.347844323753E-01 -1.135955761759E-01
     59 F   1 H     3.091537196276E-01 -4.424662718212E-01  4.227492958035E-01
     60 F   1 H    -4.424662718212E-01  4.227492958035E-01  3.091537196276E-01
     61 F   1 H     1.347844323753E-01 -1.135955761759E-01 -4.227492958035E-01
     62 F   1 H     4.424662718212E-01 -2.483800085512E-01 -1.347844323753E-01
     63 F   1 H    -1.347844323753E-01  4.424662718212E-01 -2.483800085512E-01
     64 F   1 H     1.135955761759E-01  2.483800085512E-01 -3.091537196276E-01
     65 F   1 H    -3.091537196276E-01  1.135955761759E-01  2.483800085512E-01
     66 F   1 H    -1.135955761759E-01 -4.227492958035E-01  1.347844323753E-01
     67 T   7 N     3.141195017856E-01  4.063721191026E-01 -3.047782555616E-01
     68 T   7 N    -2.888496253357E-01 -3.811022426528E-01  3.047782555616E-01
     69 F   7 N    -3.141195017856E-01  3.811022426528E-01  9.225261731708E-02
     70 F   7 N     2.888496253357E-01 -4.063721191026E-01 -9.225261731708E-02
     71 T   7 N    -3.047782555616E-01  3.141195017856E-01  4.063721191026E-01
     72 T   7 N     4.063721191026E-01 -3.047782555616E-01  3.141195017856E-01
     73 T   7 N    -9.225261731708E-02  2.888496253357E-01 -4.063721191026E-01
     74 T   7 N    -3.811022426528E-01  3.047782555616E-01 -2.888496253357E-01
     75 F   7 N     3.047782555616E-01 -2.888496253357E-01 -3.811022426528E-01
     76 F   7 N     3.811022426528E-01  9.225261731708E-02 -3.141195017856E-01
     77 F   7 N     9.225261731708E-02 -3.141195017856E-01  3.811022426528E-01
     78 F   7 N    -4.063721191026E-01 -9.225261731708E-02  2.888496253357E-01
     79 F   7 N     4.063721191026E-01  3.141195017856E-01 -3.047782555616E-01
     80 F   7 N    -3.811022426528E-01 -2.888496253357E-01  3.047782555616E-01
     81 F   7 N     3.811022426528E-01 -3.141195017856E-01  9.225261731708E-02
     82 F   7 N    -4.063721191026E-01  2.888496253357E-01 -9.225261731708E-02
     83 F   7 N     3.141195017856E-01 -3.047782555616E-01  4.063721191026E-01
     84 F   7 N    -3.047782555616E-01  4.063721191026E-01  3.141195017856E-01
     85 F   7 N     2.888496253357E-01 -9.225261731708E-02 -4.063721191026E-01
     86 F   7 N     3.047782555616E-01 -3.811022426528E-01 -2.888496253357E-01
     87 F   7 N    -2.888496253357E-01  3.047782555616E-01 -3.811022426528E-01
     88 F   7 N     9.225261731708E-02  3.811022426528E-01 -3.141195017856E-01
     89 F   7 N    -3.141195017856E-01  9.225261731708E-02  3.811022426528E-01
     90 F   7 N    -9.225261731708E-02 -4.063721191026E-01  2.888496253357E-01
     91 T   7 N     3.512850529871E-01  3.512850529871E-01 -1.678499617363E-01
     92 T   7 N    -4.808649852766E-01 -4.808649852766E-01  1.678499617363E-01
     93 F   7 N    -3.512850529871E-01  4.808649852766E-01 -1.734723475977E-18
     94 F   7 N     4.808649852766E-01 -3.512850529871E-01  1.561251128379E-17
     95 T   7 N    -1.678499617363E-01  3.512850529871E-01  3.512850529871E-01
     96 F   7 N     3.512850529871E-01 -1.678499617363E-01  3.512850529871E-01
     97 T   7 N     0.000000000000E+00  4.808649852766E-01 -3.512850529871E-01
     98 F   7 N    -4.808649852766E-01  1.678499617363E-01 -4.808649852766E-01
     99 F   7 N     1.678499617363E-01 -4.808649852766E-01 -4.808649852766E-01
    100 F   7 N     4.808649852766E-01  1.387778780781E-17 -3.512850529871E-01
    101 F   7 N     0.000000000000E+00 -3.512850529871E-01  4.808649852766E-01
    102 F   7 N    -3.512850529871E-01  0.000000000000E+00  4.808649852766E-01
    103 T   8 O     3.920568589163E-01  3.031780474968E-01 -1.325189829313E-01
    104 T   8 O     4.356970304280E-01 -4.754241581525E-01  1.325189829313E-01
    105 F   8 O    -3.920568589163E-01  4.754241581525E-01 -8.887881141952E-02
    106 F   8 O    -4.356970304280E-01 -3.031780474968E-01  8.887881141952E-02
    107 T   8 O    -1.325189829313E-01  3.920568589163E-01  3.031780474968E-01
    108 T   8 O     3.031780474968E-01 -1.325189829313E-01  3.920568589163E-01
    109 T   8 O     8.887881141952E-02 -4.356970304280E-01 -3.031780474968E-01
    110 T   8 O    -4.754241581525E-01  1.325189829313E-01  4.356970304280E-01
    111 F   8 O     1.325189829313E-01  4.356970304280E-01 -4.754241581525E-01
    112 F   8 O     4.754241581525E-01 -8.887881141952E-02 -3.920568589163E-01
    113 F   8 O    -8.887881141952E-02 -3.920568589163E-01  4.754241581525E-01
    114 F   8 O    -3.031780474968E-01  8.887881141952E-02 -4.356970304280E-01
    115 F   8 O     3.031780474968E-01  3.920568589163E-01 -1.325189829313E-01
    116 F   8 O    -4.754241581525E-01  4.356970304280E-01  1.325189829313E-01
    117 F   8 O     4.754241581525E-01 -3.920568589163E-01 -8.887881141952E-02
    118 F   8 O    -3.031780474968E-01 -4.356970304280E-01  8.887881141952E-02
    119 F   8 O     3.920568589163E-01 -1.325189829313E-01  3.031780474968E-01
    120 F   8 O    -1.325189829313E-01  3.031780474968E-01  3.920568589163E-01
    121 F   8 O    -4.356970304280E-01  8.887881141952E-02 -3.031780474968E-01
    122 F   8 O     1.325189829313E-01 -4.754241581525E-01  4.356970304280E-01
    123 F   8 O     4.356970304280E-01  1.325189829313E-01 -4.754241581525E-01
    124 F   8 O    -8.887881141952E-02  4.754241581525E-01 -3.920568589163E-01
    125 F   8 O    -3.920568589163E-01 -8.887881141952E-02  4.754241581525E-01
    126 F   8 O     8.887881141952E-02 -3.031780474968E-01 -4.356970304280E-01

 TRANSFORMATION MATRIX PRIMITIVE-CRYSTALLOGRAPHIC CELL
  0.0000  1.0000  1.0000  1.0000  0.0000  1.0000  1.0000  1.0000  0.0000

 *******************************************************************************
 CRYSTALLOGRAPHIC CELL (VOLUME=       5098.17766911)
         A              B              C           ALPHA      BETA       GAMMA 
    17.21224680    17.21418306    17.21418306    88.281256  90.000000  90.000000

 COORDINATES IN THE CRYSTALLOGRAPHIC CELL
     ATOM                 X/A                 Y/B                 Z/C    
 *******************************************************************************
      1 T 230 ZN    5.000000000000E-01  2.500000000000E-01  7.459310946700E-17
      2 F 230 ZN    0.000000000000E+00  2.500000000000E-01  5.000000000000E-01
      3 F 230 ZN   -5.461271642042E-17  5.000000000000E-01  2.500000000000E-01
      4 T 230 ZN    2.500000000000E-01  4.163336342344E-17  5.000000000000E-01
      5 F 230 ZN    2.500000000000E-01  5.000000000000E-01 -1.301042606983E-17
      6 F 230 ZN    5.000000000000E-01  2.081668171172E-17  2.500000000000E-01
      7 T   6 C    -1.291879655762E-01 -1.291879655762E-01  4.870944985071E-01
      8 T   6 C     1.291879655762E-01  1.291879655762E-01  4.870944985071E-01
      9 F   6 C    -1.291879655762E-01  1.291879655762E-01 -4.870944985071E-01
     10 F   6 C     1.291879655762E-01 -1.291879655762E-01 -4.870944985071E-01
     11 T   6 C     4.870944985071E-01 -1.291879655762E-01 -1.291879655762E-01
     12 F   6 C    -1.291879655762E-01  4.870944985071E-01 -1.291879655762E-01
     13 T   6 C    -4.870944985071E-01  1.291879655762E-01 -1.291879655762E-01
     14 F   6 C     1.291879655762E-01  4.870944985071E-01  1.291879655762E-01
     15 F   6 C     4.870944985071E-01  1.291879655762E-01  1.291879655762E-01
     16 F   6 C     1.291879655762E-01 -4.870944985071E-01 -1.291879655762E-01
     17 F   6 C    -4.870944985071E-01 -1.291879655762E-01  1.291879655762E-01
     18 F   6 C    -1.291879655762E-01 -4.870944985071E-01  1.291879655762E-01
     19 T   6 C     3.344778411653E-01  2.775851497878E-01  5.846840384611E-02
     20 T   6 C    -3.344778411653E-01 -2.775851497878E-01  5.846840384611E-02
     21 F   6 C     3.344778411653E-01 -2.775851497878E-01 -5.846840384611E-02
     22 F   6 C    -3.344778411653E-01  2.775851497878E-01 -5.846840384611E-02
     23 T   6 C     5.846840384611E-02  3.344778411653E-01  2.775851497878E-01
     24 T   6 C     2.775851497878E-01  5.846840384611E-02  3.344778411653E-01
     25 T   6 C    -5.846840384611E-02 -3.344778411653E-01  2.775851497878E-01
     26 T   6 C    -2.775851497878E-01  5.846840384611E-02 -3.344778411653E-01
     27 F   6 C     5.846840384611E-02 -3.344778411653E-01 -2.775851497878E-01
     28 F   6 C    -2.775851497878E-01 -5.846840384611E-02  3.344778411653E-01
     29 F   6 C    -5.846840384611E-02  3.344778411653E-01 -2.775851497878E-01
     30 F   6 C     2.775851497878E-01 -5.846840384611E-02 -3.344778411653E-01
     31 F   6 C     2.775851497878E-01  3.344778411653E-01  5.846840384611E-02
     32 F   6 C    -2.775851497878E-01 -3.344778411653E-01  5.846840384611E-02
     33 F   6 C    -2.775851497878E-01  3.344778411653E-01 -5.846840384611E-02
     34 F   6 C     2.775851497878E-01 -3.344778411653E-01 -5.846840384611E-02
     35 F   6 C     3.344778411653E-01  5.846840384611E-02  2.775851497878E-01
     36 F   6 C     5.846840384611E-02  2.775851497878E-01  3.344778411653E-01
     37 F   6 C    -3.344778411653E-01 -5.846840384611E-02  2.775851497878E-01
     38 F   6 C     5.846840384611E-02 -2.775851497878E-01 -3.344778411653E-01
     39 F   6 C    -3.344778411653E-01  5.846840384611E-02 -2.775851497878E-01
     40 F   6 C    -5.846840384611E-02 -2.775851497878E-01  3.344778411653E-01
     41 F   6 C     3.344778411653E-01 -5.846840384611E-02 -2.775851497878E-01
     42 F   6 C    -5.846840384611E-02  2.775851497878E-01 -3.344778411653E-01
     43 T   1 H     3.355646521773E-01  2.219690760014E-01  8.718464362616E-02
     44 T   1 H    -3.355646521773E-01 -2.219690760014E-01  8.718464362616E-02
     45 F   1 H     3.355646521773E-01 -2.219690760014E-01 -8.718464362616E-02
     46 F   1 H    -3.355646521773E-01  2.219690760014E-01 -8.718464362616E-02
     47 T   1 H     8.718464362616E-02  3.355646521773E-01  2.219690760014E-01
     48 T   1 H     2.219690760014E-01  8.718464362616E-02  3.355646521773E-01
     49 T   1 H    -8.718464362616E-02 -3.355646521773E-01  2.219690760014E-01
     50 T   1 H    -2.219690760014E-01  8.718464362616E-02 -3.355646521773E-01
     51 F   1 H     8.718464362616E-02 -3.355646521773E-01 -2.219690760014E-01
     52 F   1 H    -2.219690760014E-01 -8.718464362616E-02  3.355646521773E-01
     53 F   1 H    -8.718464362616E-02  3.355646521773E-01 -2.219690760014E-01
     54 F   1 H     2.219690760014E-01 -8.718464362616E-02 -3.355646521773E-01
     55 F   1 H     2.219690760014E-01  3.355646521773E-01  8.718464362616E-02
     56 F   1 H    -2.219690760014E-01 -3.355646521773E-01  8.718464362616E-02
     57 F   1 H    -2.219690760014E-01  3.355646521773E-01 -8.718464362616E-02
     58 F   1 H     2.219690760014E-01 -3.355646521773E-01 -8.718464362616E-02
     59 F   1 H     3.355646521773E-01  8.718464362616E-02  2.219690760014E-01
     60 F   1 H     8.718464362616E-02  2.219690760014E-01  3.355646521773E-01
     61 F   1 H    -3.355646521773E-01 -8.718464362616E-02  2.219690760014E-01
     62 F   1 H     8.718464362616E-02 -2.219690760014E-01 -3.355646521773E-01
     63 F   1 H    -3.355646521773E-01  8.718464362616E-02 -2.219690760014E-01
     64 F   1 H    -8.718464362616E-02 -2.219690760014E-01  3.355646521773E-01
     65 F   1 H     3.355646521773E-01 -8.718464362616E-02 -2.219690760014E-01
     66 F   1 H    -8.718464362616E-02  2.219690760014E-01 -3.355646521773E-01
     67 T   7 N     3.937371808777E-01  3.014845635607E-01  1.263493822490E-02
     68 T   7 N    -3.937371808777E-01 -3.014845635607E-01  1.263493822490E-02
     69 F   7 N     3.937371808777E-01 -3.014845635607E-01 -1.263493822490E-02
     70 F   7 N    -3.937371808777E-01  3.014845635607E-01 -1.263493822490E-02
     71 T   7 N     1.263493822490E-02  3.937371808777E-01  3.014845635607E-01
     72 T   7 N     3.014845635607E-01  1.263493822490E-02  3.937371808777E-01
     73 T   7 N    -1.263493822490E-02 -3.937371808777E-01  3.014845635607E-01
     74 T   7 N    -3.014845635607E-01  1.263493822490E-02 -3.937371808777E-01
     75 F   7 N     1.263493822490E-02 -3.937371808777E-01 -3.014845635607E-01
     76 F   7 N    -3.014845635607E-01 -1.263493822490E-02  3.937371808777E-01
     77 F   7 N    -1.263493822490E-02  3.937371808777E-01 -3.014845635607E-01
     78 F   7 N     3.014845635607E-01 -1.263493822490E-02 -3.937371808777E-01
     79 F   7 N     3.014845635607E-01  3.937371808777E-01  1.263493822490E-02
     80 F   7 N    -3.014845635607E-01 -3.937371808777E-01  1.263493822490E-02
     81 F   7 N    -3.014845635607E-01  3.937371808777E-01 -1.263493822490E-02
     82 F   7 N     3.014845635607E-01 -3.937371808777E-01 -1.263493822490E-02
     83 F   7 N     3.937371808777E-01  1.263493822490E-02  3.014845635607E-01
     84 F   7 N     1.263493822490E-02  3.014845635607E-01  3.937371808777E-01
     85 F   7 N    -3.937371808777E-01 -1.263493822490E-02  3.014845635607E-01
     86 F   7 N     1.263493822490E-02 -3.014845635607E-01 -3.937371808777E-01
     87 F   7 N    -3.937371808777E-01  1.263493822490E-02 -3.014845635607E-01
     88 F   7 N    -1.263493822490E-02 -3.014845635607E-01  3.937371808777E-01
     89 F   7 N     3.937371808777E-01 -1.263493822490E-02 -3.014845635607E-01
     90 F   7 N    -1.263493822490E-02  3.014845635607E-01 -3.937371808777E-01
     91 T   7 N    -8.392498086815E-02 -8.392498086815E-02  4.352100338552E-01
     92 T   7 N     8.392498086815E-02  8.392498086815E-02  4.352100338552E-01
     93 F   7 N    -8.392498086815E-02  8.392498086815E-02 -4.352100338552E-01
     94 F   7 N     8.392498086815E-02 -8.392498086815E-02 -4.352100338552E-01
     95 T   7 N     4.352100338552E-01 -8.392498086815E-02 -8.392498086815E-02
     96 F   7 N    -8.392498086815E-02  4.352100338552E-01 -8.392498086815E-02
     97 T   7 N    -4.352100338552E-01  8.392498086815E-02 -8.392498086815E-02
     98 F   7 N     8.392498086815E-02  4.352100338552E-01  8.392498086815E-02
     99 F   7 N     4.352100338552E-01  8.392498086815E-02  8.392498086815E-02
    100 F   7 N     8.392498086815E-02 -4.352100338552E-01 -8.392498086815E-02
    101 F   7 N    -4.352100338552E-01 -8.392498086815E-02  8.392498086815E-02
    102 F   7 N    -8.392498086815E-02 -4.352100338552E-01  8.392498086815E-02
    103 T   8 O    -1.106988971754E-01 -2.182008575587E-02  4.138769446722E-01
    104 T   8 O     1.106988971754E-01  2.182008575587E-02  4.138769446722E-01
    105 F   8 O    -1.106988971754E-01  2.182008575587E-02 -4.138769446722E-01
    106 F   8 O     1.106988971754E-01 -2.182008575587E-02 -4.138769446722E-01
    107 T   8 O     4.138769446722E-01 -1.106988971754E-01 -2.182008575587E-02
    108 T   8 O    -2.182008575587E-02  4.138769446722E-01 -1.106988971754E-01
    109 T   8 O    -4.138769446722E-01  1.106988971754E-01 -2.182008575587E-02
    110 T   8 O     2.182008575587E-02  4.138769446722E-01  1.106988971754E-01
    111 F   8 O     4.138769446722E-01  1.106988971754E-01  2.182008575587E-02
    112 F   8 O     2.182008575587E-02 -4.138769446722E-01 -1.106988971754E-01
    113 F   8 O    -4.138769446722E-01 -1.106988971754E-01  2.182008575587E-02
    114 F   8 O    -2.182008575587E-02 -4.138769446722E-01  1.106988971754E-01
    115 F   8 O    -2.182008575587E-02 -1.106988971754E-01  4.138769446722E-01
    116 F   8 O     2.182008575587E-02  1.106988971754E-01  4.138769446722E-01
    117 F   8 O     2.182008575587E-02 -1.106988971754E-01 -4.138769446722E-01
    118 F   8 O    -2.182008575587E-02  1.106988971754E-01 -4.138769446722E-01
    119 F   8 O    -1.106988971754E-01  4.138769446722E-01 -2.182008575587E-02
    120 F   8 O     4.138769446722E-01 -2.182008575587E-02 -1.106988971754E-01
    121 F   8 O     1.106988971754E-01 -4.138769446722E-01 -2.182008575587E-02
    122 F   8 O     4.138769446722E-01  2.182008575587E-02  1.106988971754E-01
    123 F   8 O     1.106988971754E-01  4.138769446722E-01  2.182008575587E-02
    124 F   8 O    -4.138769446722E-01  2.182008575587E-02 -1.106988971754E-01
    125 F   8 O    -1.106988971754E-01 -4.138769446722E-01  2.182008575587E-02
    126 F   8 O    -4.138769446722E-01 -2.182008575587E-02  1.106988971754E-01

 T = ATOM BELONGING TO THE ASYMMETRIC UNIT

 ****    4 SYMMOPS - TRANSLATORS IN FRACTIONAL UNITS
 **** MATRICES AND TRANSLATORS IN THE CRYSTALLOGRAPHIC REFERENCE FRAME
   V INV                    ROTATION MATRICES                   TRANSLATORS
   1   1  1.00  0.00  0.00  0.00  1.00  0.00  0.00  0.00  1.00  0.00  0.00  0.00
   2   2 -1.00  0.00  0.00 -1.00  0.00  1.00 -1.00  1.00  0.00  0.00  0.00  0.00
   3   3  1.00  0.00  0.00  0.00  0.00  1.00  0.00  1.00  0.00  0.00  0.00  0.00
   4   4 -1.00  0.00  0.00 -1.00  1.00  0.00 -1.00  0.00  1.00  0.00  0.00  0.00

 DIRECT LATTICE VECTORS CARTESIAN COMPONENTS (ANGSTROM)
          X                    Y                    Z
  -0.860612339791E+01   0.873521524888E+01   0.873521524888E+01
   0.860612339791E+01  -0.847703154694E+01   0.847703154694E+01
   0.860612339791E+01   0.847703154694E+01  -0.847703154694E+01


 CARTESIAN COORDINATES - PRIMITIVE CELL
 *******************************************************************************
 *      ATOM          X(ANGSTROM)         Y(ANGSTROM)         Z(ANGSTROM)
 *******************************************************************************
    1   230 ZN    8.606123397910E+00 -1.290918509686E+01 -1.936377764530E-01
    2   230 ZN    0.000000000000E+00 -1.278009324590E+01  8.412485621457E+00
    3   230 ZN   -9.400075532184E-16  8.412485621457E+00 -1.278009324590E+01
    4   230 ZN   -1.290918509686E+01  1.290918509687E-01  8.606123397910E+00
    5   230 ZN   -1.290918509686E+01  8.606123397910E+00  1.290918509687E-01
    6   230 ZN    8.606123397910E+00 -1.936377764530E-01 -1.290918509686E+01
    7     6 C    -2.223615146548E+00 -2.097855285730E+00  8.350636493993E+00
    8     6 C     2.223615146548E+00  2.349375007366E+00  8.417344948389E+00
    9     6 C    -2.223615146548E+00  2.097855285730E+00 -8.350636493993E+00
   10     6 C     2.223615146548E+00 -2.349375007366E+00 -8.417344948389E+00
   11     6 C     8.383990721191E+00 -2.256969373746E+00 -2.256969373746E+00
   12     6 C    -2.223615146548E+00  8.350636493993E+00 -2.097855285730E+00
   13     6 C    -8.383990721191E+00  2.190260919350E+00 -2.190260919350E+00
   14     6 C     2.223615146548E+00  8.417344948389E+00  2.349375007366E+00
   15     6 C     8.383990721191E+00  2.256969373746E+00  2.256969373746E+00
   16     6 C     2.223615146548E+00 -8.417344948389E+00 -2.349375007366E+00
   17     6 C    -8.383990721191E+00 -2.190260919350E+00  2.190260919350E+00
   18     6 C    -2.223615146548E+00 -8.350636493993E+00  2.097855285730E+00
   19     6 C     5.757115149870E+00  4.792959693953E+00  1.078040558332E+00
   20     6 C    -5.757115149870E+00 -4.762768516051E+00  9.347046351820E-01
   21     6 C     5.757115149870E+00 -4.792959693953E+00 -1.078040558332E+00
   22     6 C    -5.757115149870E+00  4.762768516051E+00 -9.347046351820E-01
   23     6 C     1.006372596757E+00  5.828783111445E+00  4.864220832250E+00
   24     6 C     4.777864105002E+00  1.092729324005E+00  5.772210738821E+00
   25     6 C    -1.006372596757E+00 -5.685447188295E+00  4.691507377754E+00
   26     6 C    -4.777864105002E+00  9.200158695089E-01 -5.742019560919E+00
   27     6 C     1.006372596757E+00 -5.828783111445E+00 -4.864220832250E+00
   28     6 C    -4.777864105002E+00 -9.200158695089E-01  5.742019560919E+00
   29     6 C    -1.006372596757E+00  5.685447188295E+00 -4.691507377754E+00
   30     6 C     4.777864105002E+00 -1.092729324005E+00 -5.772210738821E+00
   31     6 C     4.777864105002E+00  5.772210738821E+00  1.092729324005E+00
   32     6 C    -4.777864105002E+00 -5.742019560919E+00  9.200158695089E-01
   33     6 C    -4.777864105002E+00  5.742019560919E+00 -9.200158695089E-01
   34     6 C     4.777864105002E+00 -5.772210738821E+00 -1.092729324005E+00
   35     6 C     5.757115149870E+00  1.078040558332E+00  4.792959693953E+00
   36     6 C     1.006372596757E+00  4.864220832250E+00  5.828783111445E+00
   37     6 C    -5.757115149870E+00 -9.347046351820E-01  4.762768516051E+00
   38     6 C     1.006372596757E+00 -4.864220832250E+00 -5.828783111445E+00
   39     6 C    -5.757115149870E+00  9.347046351820E-01 -4.762768516051E+00
   40     6 C    -1.006372596757E+00 -4.691507377754E+00  5.685447188295E+00
   41     6 C     5.757115149870E+00 -1.078040558332E+00 -4.792959693953E+00
   42     6 C    -1.006372596757E+00  4.691507377754E+00 -5.685447188295E+00
   43     1 H     5.775821609230E+00  3.843096171220E+00  1.557952400657E+00
   44     1 H    -5.775821609230E+00 -3.798076863134E+00  1.443334805141E+00
   45     1 H     5.775821609230E+00 -3.843096171220E+00 -1.557952400657E+00
   46     1 H    -5.775821609230E+00  3.798076863134E+00 -1.443334805141E+00
   47     1 H     1.500643602899E+00  5.833130406988E+00  3.907223841315E+00
   48     1 H     3.820586517177E+00  1.587280927037E+00  5.798331263273E+00
   49     1 H    -1.500643602899E+00 -5.718512811472E+00  3.733949193039E+00
   50     1 H    -3.820586517177E+00  1.414006278761E+00 -5.753311955187E+00
   51     1 H     1.500643602899E+00 -5.833130406988E+00 -3.907223841315E+00
   52     1 H    -3.820586517177E+00 -1.414006278761E+00  5.753311955187E+00
   53     1 H    -1.500643602899E+00  5.718512811472E+00 -3.733949193039E+00
   54     1 H     3.820586517177E+00 -1.587280927037E+00 -5.798331263273E+00
   55     1 H     3.820586517177E+00  5.798331263273E+00  1.587280927037E+00
   56     1 H    -3.820586517177E+00 -5.753311955187E+00  1.414006278761E+00
   57     1 H    -3.820586517177E+00  5.753311955187E+00 -1.414006278761E+00
   58     1 H     3.820586517177E+00 -5.798331263273E+00 -1.587280927037E+00
   59     1 H     5.775821609230E+00  1.557952400657E+00  3.843096171220E+00
   60     1 H     1.500643602899E+00  3.907223841315E+00  5.833130406988E+00
   61     1 H    -5.775821609230E+00 -1.443334805141E+00  3.798076863134E+00
   62     1 H     1.500643602899E+00 -3.907223841315E+00 -5.833130406988E+00
   63     1 H    -5.775821609230E+00  1.443334805141E+00 -3.798076863134E+00
   64     1 H    -1.500643602899E+00 -3.733949193039E+00  5.718512811472E+00
   65     1 H     5.775821609230E+00 -1.557952400657E+00 -3.843096171220E+00
   66     1 H    -1.500643602899E+00  3.733949193039E+00 -5.718512811472E+00
   67     7 N     6.777101529958E+00  5.192488848261E+00  2.953140756740E-01
   68     7 N    -6.777101529958E+00 -5.185964578011E+00  1.396372742800E-01
   69     7 N     6.777101529958E+00 -5.192488848261E+00 -2.953140756740E-01
   70     7 N    -6.777101529958E+00  5.185964578011E+00 -1.396372742800E-01
   71     7 N     2.174756749770E-01  6.854939930655E+00  5.290883236085E+00
   72     7 N     5.189226713136E+00  3.191321979264E-01  6.780363665083E+00
   73     7 N    -2.174756749770E-01 -6.699263129261E+00  5.087570190187E+00
   74     7 N    -5.189226713136E+00  1.158191520276E-01 -6.773839394833E+00
   75     7 N     2.174756749770E-01 -6.854939930655E+00 -5.290883236085E+00
   76     7 N    -5.189226713136E+00 -1.158191520276E-01  6.773839394833E+00
   77     7 N    -2.174756749770E-01  6.699263129261E+00 -5.087570190187E+00
   78     7 N     5.189226713136E+00 -3.191321979264E-01 -6.780363665083E+00
   79     7 N     5.189226713136E+00  6.780363665083E+00  3.191321979264E-01
   80     7 N    -5.189226713136E+00 -6.773839394833E+00  1.158191520276E-01
   81     7 N    -5.189226713136E+00  6.773839394833E+00 -1.158191520276E-01
   82     7 N     5.189226713136E+00 -6.780363665083E+00 -3.191321979264E-01
   83     7 N     6.777101529958E+00  2.953140756740E-01  5.192488848261E+00
   84     7 N     2.174756749770E-01  5.290883236085E+00  6.854939930655E+00
   85     7 N    -6.777101529958E+00 -1.396372742800E-01  5.185964578011E+00
   86     7 N     2.174756749770E-01 -5.290883236085E+00 -6.854939930655E+00
   87     7 N    -6.777101529958E+00  1.396372742800E-01 -5.185964578011E+00
   88     7 N    -2.174756749770E-01 -5.087570190187E+00  6.699263129261E+00
   89     7 N     6.777101529958E+00 -2.953140756740E-01 -5.192488848261E+00
   90     7 N    -2.174756749770E-01  5.087570190187E+00 -6.699263129261E+00
   91     7 N    -1.444537483037E+00 -1.332173345376E+00  7.469274448487E+00
   92     7 N     1.444537483037E+00  1.556901620698E+00  7.512610572979E+00
   93     7 N    -1.444537483037E+00  1.332173345376E+00 -7.469274448487E+00
   94     7 N     1.444537483037E+00 -1.556901620698E+00 -7.512610572979E+00
   95     7 N     7.490942510733E+00 -1.466205545283E+00 -1.466205545283E+00
   96     7 N    -1.444537483037E+00  7.469274448487E+00 -1.332173345376E+00
   97     7 N    -7.490942510733E+00  1.422869420791E+00 -1.422869420791E+00
   98     7 N     1.444537483037E+00  7.512610572979E+00  1.556901620698E+00
   99     7 N     7.490942510733E+00  1.466205545283E+00  1.466205545283E+00
  100     7 N     1.444537483037E+00 -7.512610572979E+00 -1.556901620698E+00
  101     7 N    -7.490942510733E+00 -1.422869420791E+00  1.422869420791E+00
  102     7 N    -1.444537483037E+00 -7.469274448487E+00  1.332173345376E+00
  103     8 O    -1.905376738208E+00 -2.687164194140E-01  7.118118524280E+00
  104     8 O     1.905376738208E+00  4.824289828580E-01  7.129385705314E+00
  105     8 O    -1.905376738208E+00  2.687164194140E-01 -7.118118524280E+00
  106     8 O     1.905376738208E+00 -4.824289828580E-01 -7.129385705314E+00
  107     8 O     7.123752114797E+00 -1.911010328725E+00 -4.041533522091E-01
  108     8 O    -3.755727011360E-01  7.095171463724E+00 -1.798520456486E+00
  109     8 O    -7.123752114797E+00  1.899743147691E+00 -3.469920500629E-01
  110     8 O     3.755727011360E-01  7.152332765870E+00  2.012233019930E+00
  111     8 O     7.123752114797E+00  1.911010328725E+00  4.041533522091E-01
  112     8 O     3.755727011360E-01 -7.152332765870E+00 -2.012233019930E+00
  113     8 O    -7.123752114797E+00 -1.899743147691E+00  3.469920500629E-01
  114     8 O    -3.755727011360E-01 -7.095171463724E+00  1.798520456486E+00
  115     8 O    -3.755727011360E-01 -1.798520456486E+00  7.095171463724E+00
  116     8 O     3.755727011360E-01  2.012233019930E+00  7.152332765870E+00
  117     8 O     3.755727011360E-01 -2.012233019930E+00 -7.152332765870E+00
  118     8 O    -3.755727011360E-01  1.798520456486E+00 -7.095171463724E+00
  119     8 O    -1.905376738208E+00  7.118118524280E+00 -2.687164194140E-01
  120     8 O     7.123752114797E+00 -4.041533522091E-01 -1.911010328725E+00
  121     8 O     1.905376738208E+00 -7.129385705314E+00 -4.824289828580E-01
  122     8 O     7.123752114797E+00  4.041533522091E-01  1.911010328725E+00
  123     8 O     1.905376738208E+00  7.129385705314E+00  4.824289828580E-01
  124     8 O    -7.123752114797E+00  3.469920500629E-01 -1.899743147691E+00
  125     8 O    -1.905376738208E+00 -7.118118524280E+00  2.687164194140E-01
  126     8 O    -7.123752114797E+00 -3.469920500629E-01  1.899743147691E+00
 INFORMATION **** EXCBUF **** EXCH. BIPO BUFFER: WORDS USED =     4000000
 WARNING **** EXCBUF **** EXCH. BIPO BUFFER TOO SMALL - TO AVOID I/O SET EXCHSIZE =     8308584

 DFT PARAMETERS

     ATOM       ELECTRONS   NET CHARGE   R(ANGSTROM)
   1 230  ZN     20.0000      0.0000     1.37000000
   7   6  C       6.0000      0.0000     0.77000000
  43   1  H       1.0000      0.0000     1.11000000
  67   7  N       7.0000      0.0000     0.74000000
 103   8  O       8.0000      0.0000     0.74000000

 SIZE OF GRID=    1988804
 TTTTTTTTTTTTTTTTTTTTTTTTTTTTTT MAKE_GRID2  TELAPSE     3472.36 TCPU     2463.18
 BECKE WEIGHT FUNCTION
 RADSAFE =     2.00
 TOLERANCES - DENSITY:10**- 6; POTENTIAL:10**- 9; GRID WGT:10**-14

 RADIAL INTEGRATION  - INTERVALS (POINTS,UPPER LIMIT):            1( 99,  4.0*R)

 ANGULAR INTEGRATION - INTERVALS (ACCURACY LEVEL [N. POINTS] UPPER LIMIT):
  1(  6[ 146]   0.2)  2( 11[ 302]   0.5)  3( 14[ 590]   0.9)  4( 18[1454]   3.5)
  5( 14[ 590]9999.0)
 EEEEEEEEEE INT_CALC TERMINATION  DATE 07 07 2020 TIME 17:18:35.0

 *******************************************************************************
 ZIF-65 (cif CCDC 917446, CIMFUB)                                                
 CRYSTAL - SCF - TYPE OF CALCULATION :  RESTRICTED CLOSED SHELL
 *******************************************************************************

 CAPPA:IS1  2;IS2  2;IS3  2; K PTS MONK NET   5; SYMMOPS:K SPACE   8;G SPACE   4

 TTTTTTTTTTTTTTTTTTTTTTTTTTTTTT SDIK        TELAPSE     3474.32 TCPU     2465.14

 INFORMATION FROM INTEGRAL EVALUATION

 RESTART FROM A PREVIOUS DENSITY MATRIX - DEP ACTIVE
 NUMBER OF COUPLE SETS (NEW, OLD, FOUND):   42650   42650   42650
 NUMBER OF IRREDUCIBLE G VECTORS        :  136629  136629  136629
 CHARGE NORMALIZATION FACTOR   1.00002337
 TOTAL ATOMIC CHARGES:
  18.5034971  18.5034971  18.5034971  18.5034777  18.5034777  18.5034971
   5.3817977   5.3829109   5.3817977   5.3829109   5.3926194   5.3817977
   5.3720220   5.3829109   5.3926194   5.3829109   5.3720220   5.3817977
   5.9950191   5.9910235   5.9950191   5.9910235   5.9992097   5.9985520
   5.9869170   5.9876212   5.9992097   5.9876212   5.9869170   5.9985520
   5.9985520   5.9876212   5.9876212   5.9985520   5.9950191   5.9992097
   5.9910235   5.9992097   5.9910235   5.9869170   5.9950191   5.9869170
   0.8785711   0.8722905   0.8785711   0.8722905   0.8751353   0.8751116
   0.8756124   0.8757564   0.8751353   0.8757564   0.8756124   0.8751116
   0.8751116   0.8757564   0.8757564   0.8751116   0.8785711   0.8751353
   0.8722905   0.8751353   0.8722905   0.8756124   0.8785711   0.8756124
   7.6242444   7.6123229   7.6242444   7.6123229   7.6176468   7.6227967
   7.6187525   7.6139879   7.6176468   7.6139879   7.6187525   7.6227967
   7.6227967   7.6139879   7.6139879   7.6227967   7.6242444   7.6176468
   7.6123229   7.6176468   7.6123229   7.6187525   7.6242444   7.6187525
   6.8102205   6.7986753   6.8102205   6.7986753   6.8108839   6.8102205
   6.7980975   6.7986753   6.8108839   6.7986753   6.7980975   6.8102205
   8.2941198   8.2937533   8.2941198   8.2937533   8.2940335   8.2923873
   8.2937527   8.2957307   8.2940335   8.2957307   8.2937527   8.2923873
   8.2923873   8.2957307   8.2957307   8.2923873   8.2941198   8.2940335
   8.2937533   8.2940335   8.2937533   8.2937527   8.2941198   8.2937527
 TTTTTTTTTTTTTTTTTTTTTTTTTTTTTT MOQGAD      TELAPSE     3477.52 TCPU     2468.22
 TTTTTTTTTTTTTTTTTTTTTTTTTTTTTT SHELLXN     TELAPSE     3509.44 TCPU     2495.17
 TTTTTTTTTTTTTTTTTTTTTTTTTTTTTT MONMO3      TELAPSE     3512.50 TCPU     2498.23
 NUMERICALLY INTEGRATED DENSITY    804.0002340743
 TTTTTTTTTTTTTTTTTTTTTTTTTTTTTT NUMDFT      TELAPSE     3516.94 TCPU     2502.67
 CYC   0 ETOT(AU) -6.520477529901E+03 DETOT -6.52E+03 tst  2.53E-12 PX  1.00E+00
 TTTTTTTTTTTTTTTTTTTTTTTTTTTTTT DIIS        TELAPSE     3517.80 TCPU     2503.53
 TTTTTTTTTTTTTTTTTTTTTTTTTTTTTT FDIK        TELAPSE     3592.46 TCPU     2568.38
 INSULATING STATE
 TOP OF VALENCE BANDS -    BAND    402; K    5; EIG -2.4828833E-01 AU
 TOP OF VALENCE BANDS -    BAND    402; K    1; EIG -2.4901830E-01 AU
 BOTTOM OF VIRTUAL BANDS - BAND    403; K    5; EIG -9.7497374E-02 AU
 DIRECT ENERGY BAND GAP:   4.1032 eV
 BOTTOM OF VIRTUAL BANDS - BAND    403; K    1; EIG -9.7430921E-02 AU
 TTTTTTTTTTTTTTTTTTTTTTTTTTTTTT PDIG        TELAPSE     3594.27 TCPU     2570.19
 CHARGE NORMALIZATION FACTOR   1.00000000
 TOTAL ATOMIC CHARGES:
  18.5028599  18.5028599  18.5028599  18.5028694  18.5028694  18.5028599
   5.3910989   5.3740285   5.3910989   5.3740285   5.3592313   5.3910989
   5.4071270   5.3740285   5.3592313   5.3740285   5.4071270   5.3910989
   6.0052435   5.9815577   6.0052435   5.9815577   5.9850621   5.9816639
   6.0002441   6.0048760   5.9850621   6.0048760   6.0002441   5.9816639
   5.9816639   6.0048760   6.0048760   5.9816639   6.0052435   5.9850621
   5.9815577   5.9850621   5.9815577   6.0002441   6.0052435   6.0002441
   0.8779894   0.8729475   0.8779894   0.8729475   0.8773814   0.8799586
   0.8732472   0.8710126   0.8773814   0.8710126   0.8732472   0.8799586
   0.8799586   0.8710126   0.8710126   0.8799586   0.8779894   0.8773814
   0.8729475   0.8773814   0.8729475   0.8732472   0.8779894   0.8732472
   7.5925433   7.6448460   7.5925433   7.6448460   7.6438013   7.6110177
   7.5918923   7.6245177   7.6438013   7.6245177   7.5918923   7.6110177
   7.6110177   7.6245177   7.6245177   7.6110177   7.5925433   7.6438013
   7.6448460   7.6438013   7.6448460   7.5918923   7.5925433   7.5918923
   6.7939521   6.8151353   6.7939521   6.8151353   6.7765709   6.7939521
   6.8336292   6.8151353   6.7765709   6.8151353   6.8336292   6.7939521
   8.2886409   8.2994614   8.2886409   8.2994614   8.2916399   8.3211002
   8.2969573   8.2656093   8.2916399   8.2656093   8.2969573   8.3211002
   8.3211002   8.2656093   8.2656093   8.3211002   8.2886409   8.2916399
   8.2994614   8.2916399   8.2994614   8.2969573   8.2886409   8.2969573
 TTTTTTTTTTTTTTTTTTTTTTTTTTTTTT MOQGAD      TELAPSE     3594.30 TCPU     2570.22
 TTTTTTTTTTTTTTTTTTTTTTTTTTTTTT SHELLXN     TELAPSE     3649.47 TCPU     2597.16
 TTTTTTTTTTTTTTTTTTTTTTTTTTTTTT MONMO3      TELAPSE     3652.78 TCPU     2600.46
 NUMERICALLY INTEGRATED DENSITY    804.0002302435
 TTTTTTTTTTTTTTTTTTTTTTTTTTTTTT NUMDFT      TELAPSE     3657.10 TCPU     2604.78
 CYC   1 ETOT(AU) -6.520385461183E+03 DETOT  9.21E-02 tst  0.00E+00 PX  1.32E-02
 TTTTTTTTTTTTTTTTTTTTTTTTTTTTTT DIIS        TELAPSE     3657.32 TCPU     2605.00
 DIIS TEST: 0.24808E-01 AT SCF   CYCLE   1 - MIX   30 %
 TTTTTTTTTTTTTTTTTTTTTTTTTTTTTT FDIK        TELAPSE     3669.08 TCPU     2616.14
 INSULATING STATE
 TOP OF VALENCE BANDS -    BAND    402; K    2; EIG -2.4809476E-01 AU
 TOP OF VALENCE BANDS -    BAND    402; K    1; EIG -2.4869230E-01 AU
 BOTTOM OF VIRTUAL BANDS - BAND    403; K    4; EIG -9.3074364E-02 AU
 INDIRECT ENERGY BAND GAP:   4.2183 eV
 BOTTOM OF VIRTUAL BANDS - BAND    403; K    1; EIG -9.2859383E-02 AU
 TTTTTTTTTTTTTTTTTTTTTTTTTTTTTT PDIG        TELAPSE     3670.76 TCPU     2617.82
 CHARGE NORMALIZATION FACTOR   1.00000000
 TOTAL ATOMIC CHARGES:
  18.5041407  18.5041407  18.5041407  18.5035579  18.5035579  18.5041407
   5.3876319   5.3782063   5.3876319   5.3782063   5.3833552   5.3876319
   5.3798033   5.3782063   5.3833552   5.3782063   5.3798033   5.3876319
   6.0022843   5.9834804   6.0022843   5.9834804   5.9912869   5.9870145
   5.9950151   5.9986110   5.9912869   5.9986110   5.9950151   5.9870145
   5.9870145   5.9986110   5.9986110   5.9870145   6.0022843   5.9912869
   5.9834804   5.9912869   5.9834804   5.9950151   6.0022843   5.9950151
   0.8789293   0.8717342   0.8789293   0.8717342   0.8744105   0.8753855
   0.8766908   0.8756830   0.8744105   0.8756830   0.8766908   0.8753855
   0.8753855   0.8756830   0.8756830   0.8753855   0.8789293   0.8744105
   0.8717342   0.8744105   0.8717342   0.8766908   0.8789293   0.8766908
   7.6172221   7.6176715   7.6172221   7.6176715   7.6277612   7.6185491
   7.6089792   7.6189160   7.6277612   7.6189160   7.6089792   7.6185491
   7.6185491   7.6189160   7.6189160   7.6185491   7.6172221   7.6277612
   7.6176715   7.6277612   7.6176715   7.6089792   7.6172221   7.6089792
   6.8099755   6.7993347   6.8099755   6.7993347   6.8118308   6.8099755
   6.7956847   6.7993347   6.8118308   6.7993347   6.7956847   6.8099755
   8.3013190   8.2856304   8.3013190   8.2856304   8.2799107   8.2785239
   8.3084710   8.3101152   8.2799107   8.3101152   8.3084710   8.2785239
   8.2785239   8.3101152   8.3101152   8.2785239   8.3013190   8.2799107
   8.2856304   8.2799107   8.2856304   8.3084710   8.3013190   8.3084710
 TTTTTTTTTTTTTTTTTTTTTTTTTTTTTT MOQGAD      TELAPSE     3670.79 TCPU     2617.85
 TTTTTTTTTTTTTTTTTTTTTTTTTTTTTT SHELLXN     TELAPSE     3702.12 TCPU     2644.79
 TTTTTTTTTTTTTTTTTTTTTTTTTTTTTT MONMO3      TELAPSE     3704.54 TCPU     2647.21
 NUMERICALLY INTEGRATED DENSITY    804.0002328122
 TTTTTTTTTTTTTTTTTTTTTTTTTTTTTT NUMDFT      TELAPSE     3708.86 TCPU     2651.52
 CYC   2 ETOT(AU) -6.520385469207E+03 DETOT -8.02E-06 tst  2.79E-05 PX  7.46E-03
 TTTTTTTTTTTTTTTTTTTTTTTTTTTTTT DIIS        TELAPSE     3710.99 TCPU     2653.66
 DIIS TEST: 0.24646E-01 AT SCF   CYCLE   2 - DIIS ACTIVE - HISTORY:     2 CYCLES
 TTTTTTTTTTTTTTTTTTTTTTTTTTTTTT FDIK        TELAPSE     3722.48 TCPU     2664.00
 INSULATING STATE
 TOP OF VALENCE BANDS -    BAND    402; K    5; EIG -2.4868063E-01 AU
 TOP OF VALENCE BANDS -    BAND    402; K    1; EIG -2.4945118E-01 AU
 BOTTOM OF VIRTUAL BANDS - BAND    403; K    4; EIG -9.3034193E-02 AU
 INDIRECT ENERGY BAND GAP:   4.2354 eV
 BOTTOM OF VIRTUAL BANDS - BAND    403; K    1; EIG -9.2818383E-02 AU
 TTTTTTTTTTTTTTTTTTTTTTTTTTTTTT PDIG        TELAPSE     3724.16 TCPU     2665.68
 CHARGE NORMALIZATION FACTOR   1.00000000
 TOTAL ATOMIC CHARGES:
  18.5037330  18.5037330  18.5037330  18.5034678  18.5034678  18.5037330
   5.3864774   5.3783561   5.3864774   5.3783561   5.3719327   5.3864774
   5.3935047   5.3783561   5.3719327   5.3783561   5.3935047   5.3864774
   6.0018178   5.9851401   6.0018178   5.9851401   5.9920114   5.9882142
   5.9929566   5.9979489   5.9920114   5.9979489   5.9929566   5.9882142
   5.9882142   5.9979489   5.9979489   5.9882142   6.0018178   5.9920114
   5.9851401   5.9920114   5.9851401   5.9929566   6.0018178   5.9929566
   0.8802868   0.8702435   0.8802868   0.8702435   0.8743742   0.8764641
   0.8765544   0.8744164   0.8743742   0.8744164   0.8765544   0.8764641
   0.8764641   0.8744164   0.8744164   0.8764641   0.8802868   0.8743742
   0.8702435   0.8743742   0.8702435   0.8765544   0.8802868   0.8765544
   7.6069199   7.6301612   7.6069199   7.6301612   7.6344145   7.6180697
   7.6018040   7.6178547   7.6344145   7.6178547   7.6018040   7.6180697
   7.6180697   7.6178547   7.6178547   7.6180697   7.6069199   7.6344145
   7.6301612   7.6344145   7.6301612   7.6018040   7.6069199   7.6018040
   6.8013421   6.8070874   6.8013421   6.8070874   6.7960749   6.8013421
   6.8138311   6.8070874   6.7960749   6.8070874   6.8138311   6.8013421
   8.2821037   8.3064490   8.2821037   8.3064490   8.2874133   8.3130566
[truncated: 48,906 more chars]
