# Supplementary material for: Structure–Property Relationship of Piezoelectric Properties in Zeolitic Imidazolate Frameworks: A Computational Study
Source: ACS Appl Mater Interfaces. 2022 Nov 2;14(45):50803–14. doi: 10.1021/acsami.2c13506 (PMC9674201; doi:10.1021/acsami.2c13506)
Supplement: Supplementary file 5 — am2c13506_si_005.zip [file am2c13506_si_005.zip › Outputfiles_crystal17/ZIF-65/ClampedIon_results/Clamped_B3LYP-D3.out]

ZIF-65 (cif CCDC 917446, CIMFUB)
EXTERNAL
PIEZOCON
CLAMPION
PRINT
END
END
6 5
0 0 6 2.0 1.00
  0.4563240000D+04  0.1966650000D-02
  0.6820240000D+03  0.1523060000D-01
  0.1549730000D+03  0.7612690000D-01
  0.4445530000D+02  0.2608010000D+00
  0.1302900000D+02  0.6164620000D+00
  0.1827730000D+01  0.2210060000D+00
0 1 3 4.0 1.00
  0.2096420000D+02  0.1146600000D+00  0.4024870000D-01
  0.4803310000D+01  0.9199990000D+00  0.2375940000D+00
  0.1459330000D+01 -0.3030680000D-02  0.8158540000D+00
0 1 1 0.0 1.00
  0.4834560000D+00  0.1000000000D+01  0.1000000000D+01
0 1 1 0.0 1.00
  0.1455850000D+00  0.1000000000D+01  0.1000000000D+01
0 3 1 0.0 1.00
  0.6260000000D+00  0.1000000000D+01
7 5
0 0 6 2.0 1.00
  0.6293480000D+04  0.1969790000D-02
  0.9490440000D+03  0.1496130000D-01
  0.2187760000D+03  0.7350060000D-01
  0.6369160000D+02  0.2489370000D+00
  0.1882820000D+02  0.6024600000D+00
  0.2720230000D+01  0.2562020000D+00
0 1 3 5.0 1.00
  0.3063310000D+02  0.1119060000D+00  0.3831190000D-01
  0.7026140000D+01  0.9216660000D+00  0.2374030000D+00
  0.2112050000D+01 -0.2569190000D-02  0.8175920000D+00
0 1 1 0.0 1.00
  0.6840090000D+00  0.1000000000D+01  0.1000000000D+01
0 1 1 0.0 1.00
  0.2008780000D+00  0.1000000000D+01  0.1000000000D+01
0 3 1 0.0 1.00
  0.9130000000D+00  0.1000000000D+01
1 4
0 0 3 1.0 1.00
  0.3386500000D+02  0.2549380000D-01
  0.5094790000D+01  0.1903730000D+00
  0.1158790000D+01  0.8521610000D+00
0 0 1 0.0 1.00
  0.3258400000D+00  0.1000000000D+01
0 0 1 0.0 1.00
  0.1027410000D+00  0.1000000000D+01
0 2 1 0.0 1.00
  0.7500000000D+00  0.1000000000D+01
8 5
0 0 6 2. 1.
       8588.50000         0.189515000E-02
       1297.23000         0.143859000E-01
       299.296000         0.707320000E-01
       87.3771000         0.240001000
       25.6789000         0.594797000
       3.74004000         0.280802000
0 1 3 6. 1.
       42.1175000         0.113889000         0.365114000E-01
       9.62837000         0.920811000         0.237153000
       2.85332000        -0.327447000E-02     0.819702000
0 1 1 0. 1.
      0.905661000          1.00000000          1.00000000
0 1 1 0. 1.
      0.255611000          1.00000000          1.00000000
0 3 1 0. 1.
       1.29200000          1.00000000
230 14
INPUT
20. 0 2 2 2 0 0
 34.150000 399.987282 0
 14.590000 85.485655 0
 39.780000 277.148960 0
 14.950000 69.052205 0
 43.800000 -34.149349 0
 14.980000 -3.291831 0
0 0 3 2. 1.
       30.3241270         0.219143000
       16.3166820        -0.232556000
       11.4081480        -0.954685000
0 0 1 2. 1.
       2.56949200          1.00000000
0 0 1 0. 1.
       1.06259500          1.00000000
0 0 1 0. 1.
      0.250000000          1.00000000
0 0 1 0. 1.
      0.120000000          1.00000000
0 2 2 6. 1.
       111.824980         0.232770000E-01
       19.1319100         -1.00953900
0 2 2 0. 1.
       5.46883800         0.320151000
       2.50567500         0.718085000
0 2 1 0. 1.
      0.941868000          1.00000000
0 2 1 0. 1.
      0.250000000          1.00000000
0 2 1 0. 1.
      0.120000000          1.00000000
0 3 4 10. 1.
       44.6456290         0.472490000E-01
       13.4383770         0.218926000
       4.68200000         0.452512000
       1.60321100         0.518576000
0 3 1 0. 1.
      0.482766000          1.00000000
0 3 1 0. 1.
      0.110000000          1.00000000
0 4 1 0. 1.
      2.614   1.0000
99 0
END
DFT
B3LYP-D3
xxlgrid
END
TOLINTEG
7 7 7 10 40
SHRINK
2 2
TOLDEE
8
DFTD3
ABC
END
END
          48 PROCESSORS WORKING

         
 *******************************************************************************
 *                                                                             *
 *                               CRYSTAL17                                     *
 *                      public : 1.0.2 - March 1st, 2018                       *
 *                       HTTP://WWW.CRYSTAL.UNITO.IT                           *
 *                                                                             *
 *                              MAIN AUTHORS                                   *
 *                                                                             *
 *  R. DOVESI(1,11), V.R. SAUNDERS(2), C. ROETTI(1,11), R. ORLANDO(1,11),      *
 *  C.M. ZICOVICH-WILSON(1,3), F. PASCALE(4), B. CIVALLERI(1,11),              *
 *  K. DOLL(5), N.M. HARRISON(2,6), I.J. BUSH(7), Ph. D'ARCO(8),               *
 *  M. LLUNELL(9), M. CAUSA'(10), Y. NOEL(8), L. MASCHIO(1,11), A. ERBA(1,11)  *
 *  M. RE'RAT(14), S. CASASSA(1,11)                                            *
 *                                                                             *
 *        CONTRIBUTIONS TO THE CODE HAVE ALSO BEEN GIVEN BY                    *
 *                                                                             *
 *  M. FERRABONE(1,11), M. DE LA PIERRE(1,11), M. FERRERO(1,11),               *
 *  J. BAIMA(1,11), E. ALBANESE(1,11), M.F. PEINTINGER(12), R. BAST(13),       *
 *  B. KIRTMAN(15), V. LACIVITA(1,11), R. DEMICHELIS(1,16)                     *
 *  G. BRANDEBURG(17), S. SALUSTRO(1,11), G. SANSONE(1,11)                     *
 *  M.T. RUGGIERO(18)                                                          *
 *                                                                             *
 * (1) THEORETICAL CHEMISTRY GROUP - UNIVERSITA' DI TORINO - TORINO (ITALY)    *
 * (2) COMPUTATIONAL SCIENCE & ENGINEERING DEPARTMENT - STFC DARESBURY (UK)    *
 * (3) UNIVERSIDAD AUTONOMA DEL ESTADO DE MORELOS - CUERNAVACA (MEXICO)        *
 * (4) UNIVERSITE' DE LORRAINE - NANCY (FRANCE)                                *
 * (5) UNIVERSITAET STUTTGART- STUTTGART (GERMANY)                             *
 * (6) IMPERIAL COLLEGE - LONDON (UK)                                          *
 * (7) OXFORD E-RESEARCH CENTRE - OXFORD (UK)                                  *
 * (8) UPMC - SORBONNE UNIVERSITES - PARIS (FRANCE)                            *
 * (9) UNIVERSIDAD DE BARCELONA - BARCELONA (SPAIN)                            *
 *(10) UNIVERSITA' DI NAPOLI "FEDERICO II" - NAPOLI (ITALY)                    *
 *(11) NIS - NANOSTRUCTURED INTERFACES AND SURFACES - TORINO (ITALY)           *
 *(12) MPI FUER CHEMISCHE ENERGIEKONVERSION - MUELHEIM AN DER RUHR (GERMANY)   *
 *(13) UNIVERSITY OF TROMSO - TROMSO (NORWAY)                                  *
 *(14) UNIVERSITE' DE PAU ET DES PAYS DE L'ADOUR - PAU (FRANCE)                *
 *(15) UNIVERSITY OF CALIFORNIA SANTA BARBARA - SANTA BARBARA (USA)            *
 *(16) CURTIN UNIVERSITY - PERTH (AUSTRALIA)                                   *
 *(17) UNIVERSITY COLLEGE LONDON - LONDON (UK)                                 *
 *(18) CAMBRIDGE UNIVERSITY - CAMBRIDGE (UK)                                   *
 *                                                                             *
 *******************************************************************************
 EEEEEEEEEE STARTING  DATE 03 07 2020 TIME 12:07:07.7
 ZIF-65 (cif CCDC 917446, CIMFUB)                                                

 GEOMETRY INPUT FROM EXTERNAL FILE (FORTRAN UNIT 34)
 3D - CRYSTAL 

 *******************************************************************************
 LATTICE PARAMETERS  (ANGSTROMS AND DEGREES) - PRIMITIVE CELL
       A          B          C        ALPHA      BETA     GAMMA        VOLUME
   14.97699   14.97699   14.97699   109.47122 109.47122 109.47122   2586.139297
 INFORMATION **** CHKGRP **** SPGR WITH NO INVERSION

 NUMBER OF IRREDUCIBLE ATOMS IN THE CELL:    7

 CARTESIAN COORDINATES (ANGSTROM) - IRREDUCIBLE ATOMS AND SYMMETRY RELATED

 AT.IRR.  AT  AT.N.          X                   Y                   Z
     1     1   230    8.646970434829E+00 -1.297045565224E+01  0.000000000000E+00
     1     2   230    0.000000000000E+00 -1.297045565224E+01  8.646970434829E+00
     1     3   230    0.000000000000E+00  8.646970434829E+00 -1.297045565224E+01
     1     4   230   -1.297045565224E+01  0.000000000000E+00  8.646970434829E+00
     1     5   230   -1.297045565224E+01  8.646970434829E+00  0.000000000000E+00
     1     6   230    8.646970434829E+00  0.000000000000E+00 -1.297045565224E+01
     7     7     6   -2.222426715103E+00 -2.222426715103E+00  8.391669934264E+00
     7     8     6    2.222426715103E+00  2.222426715103E+00  8.391669934264E+00
     7     9     6   -2.222426715103E+00  2.222426715103E+00 -8.391669934264E+00
     7    10     6    2.222426715103E+00 -2.222426715103E+00 -8.391669934264E+00
     7    11     6    8.391669934264E+00 -2.222426715103E+00 -2.222426715103E+00
     7    12     6   -2.222426715103E+00  8.391669934264E+00 -2.222426715103E+00
     7    13     6   -8.391669934264E+00  2.222426715103E+00 -2.222426715103E+00
     7    14     6    2.222426715103E+00  8.391669934264E+00  2.222426715103E+00
     7    15     6    8.391669934264E+00  2.222426715103E+00  2.222426715103E+00
     7    16     6    2.222426715103E+00 -8.391669934264E+00 -2.222426715103E+00
     7    17     6   -8.391669934264E+00 -2.222426715103E+00  2.222426715103E+00
     7    18     6   -2.222426715103E+00 -8.391669934264E+00  2.222426715103E+00
    19    19     6    5.773764933339E+00  4.791415035683E+00  9.475076217510E-01
    19    20     6   -5.773764933339E+00 -4.791415035683E+00  9.475076217510E-01
    19    21     6    5.773764933339E+00 -4.791415035683E+00 -9.475076217510E-01
    19    22     6   -5.773764933339E+00  4.791415035683E+00 -9.475076217510E-01
    19    23     6    9.475076217510E-01  5.773764933339E+00  4.791415035683E+00
    19    24     6    4.791415035683E+00  9.475076217510E-01  5.773764933339E+00
    19    25     6   -9.475076217510E-01 -5.773764933339E+00  4.791415035683E+00
    19    26     6   -4.791415035683E+00  9.475076217510E-01 -5.773764933339E+00
    19    27     6    9.475076217510E-01 -5.773764933339E+00 -4.791415035683E+00
    19    28     6   -4.791415035683E+00 -9.475076217510E-01  5.773764933339E+00
    19    29     6   -9.475076217510E-01  5.773764933339E+00 -4.791415035683E+00
    19    30     6    4.791415035683E+00 -9.475076217510E-01 -5.773764933339E+00
    19    31     6    4.791415035683E+00  5.773764933339E+00  9.475076217510E-01
    19    32     6   -4.791415035683E+00 -5.773764933339E+00  9.475076217510E-01
    19    33     6   -4.791415035683E+00  5.773764933339E+00 -9.475076217510E-01
    19    34     6    4.791415035683E+00 -5.773764933339E+00 -9.475076217510E-01
    19    35     6    5.773764933339E+00  9.475076217510E-01  4.791415035683E+00
    19    36     6    9.475076217510E-01  4.791415035683E+00  5.773764933339E+00
    19    37     6   -5.773764933339E+00 -9.475076217510E-01  4.791415035683E+00
    19    38     6    9.475076217510E-01 -4.791415035683E+00 -5.773764933339E+00
    19    39     6   -5.773764933339E+00  9.475076217510E-01 -4.791415035683E+00
    19    40     6   -9.475076217510E-01 -4.791415035683E+00  5.773764933339E+00
    19    41     6    5.773764933339E+00 -9.475076217510E-01 -4.791415035683E+00
    19    42     6   -9.475076217510E-01  4.791415035683E+00 -5.773764933339E+00
    43    43     1    5.786102664153E+00  3.825640466695E+00  1.421915132543E+00
    43    44     1   -5.786102664153E+00 -3.825640466695E+00  1.421915132543E+00
    43    45     1    5.786102664153E+00 -3.825640466695E+00 -1.421915132543E+00
    43    46     1   -5.786102664153E+00  3.825640466695E+00 -1.421915132543E+00
    43    47     1    1.421915132543E+00  5.786102664153E+00  3.825640466695E+00
    43    48     1    3.825640466695E+00  1.421915132543E+00  5.786102664153E+00
    43    49     1   -1.421915132543E+00 -5.786102664153E+00  3.825640466695E+00
    43    50     1   -3.825640466695E+00  1.421915132543E+00 -5.786102664153E+00
    43    51     1    1.421915132543E+00 -5.786102664153E+00 -3.825640466695E+00
    43    52     1   -3.825640466695E+00 -1.421915132543E+00  5.786102664153E+00
    43    53     1   -1.421915132543E+00  5.786102664153E+00 -3.825640466695E+00
    43    54     1    3.825640466695E+00 -1.421915132543E+00 -5.786102664153E+00
    43    55     1    3.825640466695E+00  5.786102664153E+00  1.421915132543E+00
    43    56     1   -3.825640466695E+00 -5.786102664153E+00  1.421915132543E+00
    43    57     1   -3.825640466695E+00  5.786102664153E+00 -1.421915132543E+00
    43    58     1    3.825640466695E+00 -5.786102664153E+00 -1.421915132543E+00
    43    59     1    5.786102664153E+00  1.421915132543E+00  3.825640466695E+00
    43    60     1    1.421915132543E+00  3.825640466695E+00  5.786102664153E+00
    43    61     1   -5.786102664153E+00 -1.421915132543E+00  3.825640466695E+00
    43    62     1    1.421915132543E+00 -3.825640466695E+00 -5.786102664153E+00
    43    63     1   -5.786102664153E+00  1.421915132543E+00 -3.825640466695E+00
    43    64     1   -1.421915132543E+00 -3.825640466695E+00  5.786102664153E+00
    43    65     1    5.786102664153E+00 -1.421915132543E+00 -3.825640466695E+00
    43    66     1   -1.421915132543E+00  3.825640466695E+00 -5.786102664153E+00
    67    67     7    6.810219173049E+00  5.218050766486E+00  1.776268200200E-01
    67    68     7   -6.810219173049E+00 -5.218050766486E+00  1.776268200200E-01
    67    69     7    6.810219173049E+00 -5.218050766486E+00 -1.776268200200E-01
    67    70     7   -6.810219173049E+00  5.218050766486E+00 -1.776268200200E-01
    67    71     7    1.776268200200E-01  6.810219173049E+00  5.218050766486E+00
    67    72     7    5.218050766486E+00  1.776268200200E-01  6.810219173049E+00
    67    73     7   -1.776268200200E-01 -6.810219173049E+00  5.218050766486E+00
    67    74     7   -5.218050766486E+00  1.776268200200E-01 -6.810219173049E+00
    67    75     7    1.776268200200E-01 -6.810219173049E+00 -5.218050766486E+00
    67    76     7   -5.218050766486E+00 -1.776268200200E-01  6.810219173049E+00
    67    77     7   -1.776268200200E-01  6.810219173049E+00 -5.218050766486E+00
    67    78     7    5.218050766486E+00 -1.776268200200E-01 -6.810219173049E+00
    67    79     7    5.218050766486E+00  6.810219173049E+00  1.776268200200E-01
    67    80     7   -5.218050766486E+00 -6.810219173049E+00  1.776268200200E-01
    67    81     7   -5.218050766486E+00  6.810219173049E+00 -1.776268200200E-01
    67    82     7    5.218050766486E+00 -6.810219173049E+00 -1.776268200200E-01
    67    83     7    6.810219173049E+00  1.776268200200E-01  5.218050766486E+00
    67    84     7    1.776268200200E-01  5.218050766486E+00  6.810219173049E+00
    67    85     7   -6.810219173049E+00 -1.776268200200E-01  5.218050766486E+00
    67    86     7    1.776268200200E-01 -5.218050766486E+00 -6.810219173049E+00
    67    87     7   -6.810219173049E+00  1.776268200200E-01 -5.218050766486E+00
    67    88     7   -1.776268200200E-01 -5.218050766486E+00  6.810219173049E+00
    67    89     7    6.810219173049E+00 -1.776268200200E-01 -5.218050766486E+00
    67    90     7   -1.776268200200E-01  5.218050766486E+00 -6.810219173049E+00
    91    91     7   -1.434131864925E+00 -1.434131864925E+00  7.508622965658E+00
    91    92     7    1.434131864925E+00  1.434131864925E+00  7.508622965658E+00
    91    93     7   -1.434131864925E+00  1.434131864925E+00 -7.508622965658E+00
    91    94     7    1.434131864925E+00 -1.434131864925E+00 -7.508622965658E+00
    91    95     7    7.508622965658E+00 -1.434131864925E+00 -1.434131864925E+00
    91    96     7   -1.434131864925E+00  7.508622965658E+00 -1.434131864925E+00
    91    97     7   -7.508622965658E+00  1.434131864925E+00 -1.434131864925E+00
    91    98     7    1.434131864925E+00  7.508622965658E+00  1.434131864925E+00
    91    99     7    7.508622965658E+00  1.434131864925E+00  1.434131864925E+00
    91   100     7    1.434131864925E+00 -7.508622965658E+00 -1.434131864925E+00
    91   101     7   -7.508622965658E+00 -1.434131864925E+00  1.434131864925E+00
    91   102     7   -1.434131864925E+00 -7.508622965658E+00  1.434131864925E+00
   103   103     8   -1.894391587226E+00 -3.529409294930E-01  7.140206741427E+00
   103   104     8    1.894391587226E+00  3.529409294930E-01  7.140206741427E+00
   103   105     8   -1.894391587226E+00  3.529409294930E-01 -7.140206741427E+00
   103   106     8    1.894391587226E+00 -3.529409294930E-01 -7.140206741427E+00
   103   107     8    7.140206741427E+00 -1.894391587226E+00 -3.529409294930E-01
   103   108     8   -3.529409294930E-01  7.140206741427E+00 -1.894391587226E+00
   103   109     8   -7.140206741427E+00  1.894391587226E+00 -3.529409294930E-01
   103   110     8    3.529409294930E-01  7.140206741427E+00  1.894391587226E+00
   103   111     8    7.140206741427E+00  1.894391587226E+00  3.529409294930E-01
   103   112     8    3.529409294930E-01 -7.140206741427E+00 -1.894391587226E+00
   103   113     8   -7.140206741427E+00 -1.894391587226E+00  3.529409294930E-01
   103   114     8   -3.529409294930E-01 -7.140206741427E+00  1.894391587226E+00
   103   115     8   -3.529409294930E-01 -1.894391587226E+00  7.140206741427E+00
   103   116     8    3.529409294930E-01  1.894391587226E+00  7.140206741427E+00
   103   117     8    3.529409294930E-01 -1.894391587226E+00 -7.140206741427E+00
   103   118     8   -3.529409294930E-01  1.894391587226E+00 -7.140206741427E+00
   103   119     8   -1.894391587226E+00  7.140206741427E+00 -3.529409294930E-01
   103   120     8    7.140206741427E+00 -3.529409294930E-01 -1.894391587226E+00
   103   121     8    1.894391587226E+00 -7.140206741427E+00 -3.529409294930E-01
   103   122     8    7.140206741427E+00  3.529409294930E-01  1.894391587226E+00
   103   123     8    1.894391587226E+00  7.140206741427E+00  3.529409294930E-01
   103   124     8   -7.140206741427E+00  3.529409294930E-01 -1.894391587226E+00
   103   125     8   -1.894391587226E+00 -7.140206741427E+00  3.529409294930E-01
   103   126     8   -7.140206741427E+00 -3.529409294930E-01  1.894391587226E+00

 SPACE  GROUP  N.                     :  217
 NUMBER OF SYMMETRY OPERATORS         :   24
 *******************************************************************************
 LATTICE PARAMETERS (ANGSTROMS AND DEGREES) - BOHR = 0.5291772083 ANGSTROM
 PRIMITIVE CELL - CENTRING CODE 6/0 VOLUME=  2586.139297 - DENSITY  1.109 g/cm^3
         A              B              C           ALPHA      BETA       GAMMA 
    14.97699212    14.97699212    14.97699212   109.471221 109.471221 109.471221
 *******************************************************************************
 ATOMS IN THE ASYMMETRIC UNIT    7 - ATOMS IN THE UNIT CELL:  126
     ATOM                 X/A                 Y/B                 Z/C    
 *******************************************************************************
      1 T 230 ZN    2.500000000001E-01  4.999999999999E-01 -2.500000000000E-01
      2 F 230 ZN   -2.500000000000E-01  4.999999999999E-01  2.500000000001E-01
      3 F 230 ZN   -2.500000000000E-01  2.500000000001E-01  4.999999999999E-01
      4 F 230 ZN    4.999999999999E-01 -2.500000000000E-01  2.500000000001E-01
      5 F 230 ZN    4.999999999999E-01  2.500000000001E-01 -2.500000000000E-01
      6 F 230 ZN    2.500000000001E-01 -2.500000000000E-01  4.999999999999E-01
      7 T   6 C     3.567285944631E-01  3.567285944631E-01 -2.570179615916E-01
      8 F   6 C    -3.862534439453E-01 -3.862534439453E-01  2.570179615916E-01
      9 F   6 C    -3.567285944631E-01  3.862534439453E-01  0.000000000000E+00
     10 F   6 C     3.862534439453E-01 -3.567285944631E-01  0.000000000000E+00
     11 F   6 C    -2.570179615916E-01  3.567285944631E-01  3.567285944631E-01
     12 F   6 C     3.567285944631E-01 -2.570179615916E-01  3.567285944631E-01
     13 F   6 C     0.000000000000E+00  3.862534439453E-01 -3.567285944631E-01
     14 F   6 C    -3.862534439453E-01  2.570179615916E-01 -3.862534439453E-01
     15 F   6 C     2.570179615916E-01 -3.862534439453E-01 -3.862534439453E-01
     16 F   6 C     3.862534439453E-01  0.000000000000E+00 -3.567285944631E-01
     17 F   6 C     0.000000000000E+00 -3.567285944631E-01  3.862534439453E-01
     18 F   6 C    -3.567285944631E-01  0.000000000000E+00  3.862534439453E-01
     19 T   6 C     3.318458586557E-01  3.886489843898E-01 -3.890819883884E-01
     20 F   6 C    -2.222690272219E-01 -2.790721529559E-01  3.890819883884E-01
     21 F   6 C    -3.318458586557E-01  2.790721529559E-01  5.680312573402E-02
     22 F   6 C     2.222690272219E-01 -3.886489843898E-01 -5.680312573402E-02
     23 F   6 C    -3.890819883884E-01  3.318458586557E-01  3.886489843898E-01
     24 F   6 C     3.886489843898E-01 -3.890819883884E-01  3.318458586557E-01
     25 F   6 C    -5.680312573402E-02  2.222690272219E-01 -3.886489843898E-01
     26 F   6 C    -2.790721529559E-01  3.890819883884E-01 -2.222690272219E-01
     27 F   6 C     3.890819883884E-01 -2.222690272219E-01 -2.790721529559E-01
     28 F   6 C     2.790721529559E-01  5.680312573402E-02 -3.318458586557E-01
     29 F   6 C     5.680312573402E-02 -3.318458586557E-01  2.790721529559E-01
     30 F   6 C    -3.886489843898E-01 -5.680312573402E-02  2.222690272219E-01
     31 F   6 C     3.886489843898E-01  3.318458586557E-01 -3.890819883884E-01
     32 F   6 C    -2.790721529559E-01 -2.222690272219E-01  3.890819883884E-01
     33 F   6 C     2.790721529559E-01 -3.318458586557E-01  5.680312573402E-02
     34 F   6 C    -3.886489843898E-01  2.222690272219E-01 -5.680312573402E-02
     35 F   6 C     3.318458586557E-01 -3.890819883884E-01  3.886489843898E-01
     36 F   6 C    -3.890819883884E-01  3.886489843898E-01  3.318458586557E-01
     37 F   6 C     2.222690272219E-01 -5.680312573402E-02 -3.886489843898E-01
     38 F   6 C     3.890819883884E-01 -2.790721529559E-01 -2.222690272219E-01
     39 F   6 C    -2.222690272219E-01  3.890819883884E-01 -2.790721529559E-01
     40 F   6 C     5.680312573402E-02  2.790721529559E-01 -3.318458586557E-01
     41 F   6 C    -3.318458586557E-01  5.680312573402E-02  2.790721529559E-01
     42 F   6 C    -5.680312573402E-02 -3.886489843898E-01  2.222690272219E-01
     43 T   1 H     3.034331873104E-01  4.167944051053E-01 -4.442132534574E-01
     44 F   1 H    -1.389923414373E-01 -2.523535592322E-01  4.442132534574E-01
     45 F   1 H    -3.034331873104E-01  2.523535592322E-01  1.133612177949E-01
     46 F   1 H     1.389923414373E-01 -4.167944051053E-01 -1.133612177949E-01
     47 F   1 H    -4.442132534574E-01  3.034331873104E-01  4.167944051053E-01
     48 F   1 H     4.167944051053E-01 -4.442132534574E-01  3.034331873104E-01
     49 F   1 H    -1.133612177949E-01  1.389923414373E-01 -4.167944051053E-01
     50 F   1 H    -2.523535592322E-01  4.442132534574E-01 -1.389923414373E-01
     51 F   1 H     4.442132534574E-01 -1.389923414373E-01 -2.523535592322E-01
     52 F   1 H     2.523535592322E-01  1.133612177949E-01 -3.034331873104E-01
     53 F   1 H     1.133612177949E-01 -3.034331873104E-01  2.523535592322E-01
     54 F   1 H    -4.167944051053E-01 -1.133612177949E-01  1.389923414373E-01
     55 F   1 H     4.167944051053E-01  3.034331873104E-01 -4.442132534574E-01
     56 F   1 H    -2.523535592322E-01 -1.389923414373E-01  4.442132534574E-01
     57 F   1 H     2.523535592322E-01 -3.034331873104E-01  1.133612177949E-01
     58 F   1 H    -4.167944051053E-01  1.389923414373E-01 -1.133612177949E-01
     59 F   1 H     3.034331873104E-01 -4.442132534574E-01  4.167944051053E-01
     60 F   1 H    -4.442132534574E-01  4.167944051053E-01  3.034331873104E-01
     61 F   1 H     1.389923414373E-01 -1.133612177949E-01 -4.167944051053E-01
     62 F   1 H     4.442132534574E-01 -2.523535592322E-01 -1.389923414373E-01
     63 F   1 H    -1.389923414373E-01  4.442132534574E-01 -2.523535592322E-01
     64 F   1 H     1.133612177949E-01  2.523535592322E-01 -3.034331873104E-01
     65 F   1 H    -3.034331873104E-01  1.133612177949E-01  2.523535592322E-01
     66 F   1 H    -1.133612177949E-01 -4.167944051053E-01  1.389923414373E-01
     67 T   7 N     3.119981516747E-01  4.040632523110E-01 -3.044806831370E-01
     68 F   7 N    -2.914560645520E-01 -3.835211651883E-01  3.044806831370E-01
     69 F   7 N    -3.119981516747E-01  3.835211651883E-01  9.206510063627E-02
     70 F   7 N     2.914560645520E-01 -4.040632523110E-01 -9.206510063627E-02
     71 F   7 N    -3.044806831370E-01  3.119981516747E-01  4.040632523110E-01
     72 F   7 N     4.040632523110E-01 -3.044806831370E-01  3.119981516747E-01
     73 F   7 N    -9.206510063627E-02  2.914560645520E-01 -4.040632523110E-01
     74 F   7 N    -3.835211651883E-01  3.044806831370E-01 -2.914560645520E-01
     75 F   7 N     3.044806831370E-01 -2.914560645520E-01 -3.835211651883E-01
     76 F   7 N     3.835211651883E-01  9.206510063627E-02 -3.119981516747E-01
     77 F   7 N     9.206510063627E-02 -3.119981516747E-01  3.835211651883E-01
     78 F   7 N    -4.040632523110E-01 -9.206510063627E-02  2.914560645520E-01
     79 F   7 N     4.040632523110E-01  3.119981516747E-01 -3.044806831370E-01
     80 F   7 N    -3.835211651883E-01 -2.914560645520E-01  3.044806831370E-01
     81 F   7 N     3.835211651883E-01 -3.119981516747E-01  9.206510063627E-02
     82 F   7 N    -4.040632523110E-01  2.914560645520E-01 -9.206510063627E-02
     83 F   7 N     3.119981516747E-01 -3.044806831370E-01  4.040632523110E-01
     84 F   7 N    -3.044806831370E-01  4.040632523110E-01  3.119981516747E-01
     85 F   7 N     2.914560645520E-01 -9.206510063627E-02 -4.040632523110E-01
     86 F   7 N     3.044806831370E-01 -3.835211651883E-01 -2.914560645520E-01
     87 F   7 N    -2.914560645520E-01  3.044806831370E-01 -3.835211651883E-01
     88 F   7 N     9.206510063627E-02  3.835211651883E-01 -3.119981516747E-01
     89 F   7 N    -3.119981516747E-01  9.206510063627E-02  3.835211651883E-01
     90 F   7 N    -9.206510063627E-02 -4.040632523110E-01  2.914560645520E-01
     91 T   7 N     3.512496744678E-01  3.512496744678E-01 -1.658536797059E-01
     92 F   7 N    -4.828966458263E-01 -4.828966458263E-01  1.658536797059E-01
     93 F   7 N    -3.512496744678E-01  4.828966458263E-01  0.000000000000E+00
     94 F   7 N     4.828966458263E-01 -3.512496744678E-01  0.000000000000E+00
     95 F   7 N    -1.658536797059E-01  3.512496744678E-01  3.512496744678E-01
     96 F   7 N     3.512496744678E-01 -1.658536797059E-01  3.512496744678E-01
     97 F   7 N     0.000000000000E+00  4.828966458263E-01 -3.512496744678E-01
     98 F   7 N    -4.828966458263E-01  1.658536797059E-01 -4.828966458263E-01
     99 F   7 N     1.658536797059E-01 -4.828966458263E-01 -4.828966458263E-01
    100 F   7 N     4.828966458263E-01  0.000000000000E+00 -3.512496744678E-01
    101 F   7 N     0.000000000000E+00 -3.512496744678E-01  4.828966458263E-01
    102 F   7 N    -3.512496744678E-01  0.000000000000E+00  4.828966458263E-01
    103 T   8 O     3.924649600162E-01  3.033325483033E-01 -1.299491269027E-01
    104 F   8 O     4.332816752060E-01 -4.775859130811E-01  1.299491269027E-01
    105 F   8 O    -3.924649600162E-01  4.775859130811E-01 -8.913241171290E-02
    106 F   8 O    -4.332816752060E-01 -3.033325483033E-01  8.913241171290E-02
    107 F   8 O    -1.299491269027E-01  3.924649600162E-01  3.033325483033E-01
    108 F   8 O     3.033325483033E-01 -1.299491269027E-01  3.924649600162E-01
    109 F   8 O     8.913241171290E-02 -4.332816752060E-01 -3.033325483033E-01
    110 F   8 O    -4.775859130811E-01  1.299491269027E-01  4.332816752060E-01
    111 F   8 O     1.299491269027E-01  4.332816752060E-01 -4.775859130811E-01
    112 F   8 O     4.775859130811E-01 -8.913241171290E-02 -3.924649600162E-01
    113 F   8 O    -8.913241171290E-02 -3.924649600162E-01  4.775859130811E-01
    114 F   8 O    -3.033325483033E-01  8.913241171290E-02 -4.332816752060E-01
    115 F   8 O     3.033325483033E-01  3.924649600162E-01 -1.299491269027E-01
    116 F   8 O    -4.775859130811E-01  4.332816752060E-01  1.299491269027E-01
    117 F   8 O     4.775859130811E-01 -3.924649600162E-01 -8.913241171290E-02
    118 F   8 O    -3.033325483033E-01 -4.332816752060E-01  8.913241171290E-02
    119 F   8 O     3.924649600162E-01 -1.299491269027E-01  3.033325483033E-01
    120 F   8 O    -1.299491269027E-01  3.033325483033E-01  3.924649600162E-01
    121 F   8 O    -4.332816752060E-01  8.913241171290E-02 -3.033325483033E-01
    122 F   8 O     1.299491269027E-01 -4.775859130811E-01  4.332816752060E-01
    123 F   8 O     4.332816752060E-01  1.299491269027E-01 -4.775859130811E-01
    124 F   8 O    -8.913241171290E-02  4.775859130811E-01 -3.924649600162E-01
    125 F   8 O    -3.924649600162E-01 -8.913241171290E-02  4.775859130811E-01
    126 F   8 O     8.913241171290E-02 -3.033325483033E-01 -4.332816752060E-01

 TRANSFORMATION MATRIX PRIMITIVE-CRYSTALLOGRAPHIC CELL
  0.0000  1.0000  1.0000  1.0000  0.0000  1.0000  1.0000  1.0000  0.0000

 *******************************************************************************
 CRYSTALLOGRAPHIC CELL (VOLUME=       5172.27859383)
         A              B              C           ALPHA      BETA       GAMMA 
    17.29394087    17.29394087    17.29394087    90.000000  90.000000  90.000000

 COORDINATES IN THE CRYSTALLOGRAPHIC CELL
     ATOM                 X/A                 Y/B                 Z/C    
 *******************************************************************************
      1 T 230 ZN    4.999999999999E-01  2.500000000001E-01  0.000000000000E+00
      2 F 230 ZN    0.000000000000E+00  2.500000000001E-01  4.999999999999E-01
      3 F 230 ZN    0.000000000000E+00  4.999999999999E-01  2.500000000001E-01
      4 F 230 ZN    2.500000000001E-01  0.000000000000E+00  4.999999999999E-01
      5 F 230 ZN    2.500000000001E-01  4.999999999999E-01  0.000000000000E+00
      6 F 230 ZN    4.999999999999E-01  0.000000000000E+00  2.500000000001E-01
      7 T   6 C    -1.285089807958E-01 -1.285089807958E-01  4.852375752589E-01
      8 F   6 C     1.285089807958E-01  1.285089807958E-01  4.852375752589E-01
      9 F   6 C    -1.285089807958E-01  1.285089807958E-01 -4.852375752589E-01
     10 F   6 C     1.285089807958E-01 -1.285089807958E-01 -4.852375752589E-01
     11 F   6 C     4.852375752589E-01 -1.285089807958E-01 -1.285089807958E-01
     12 F   6 C    -1.285089807958E-01  4.852375752589E-01 -1.285089807958E-01
     13 F   6 C    -4.852375752589E-01  1.285089807958E-01 -1.285089807958E-01
     14 F   6 C     1.285089807958E-01  4.852375752589E-01  1.285089807958E-01
     15 F   6 C     4.852375752589E-01  1.285089807958E-01  1.285089807958E-01
     16 F   6 C     1.285089807958E-01 -4.852375752589E-01 -1.285089807958E-01
     17 F   6 C    -4.852375752589E-01 -1.285089807958E-01  1.285089807958E-01
     18 F   6 C    -1.285089807958E-01 -4.852375752589E-01  1.285089807958E-01
     19 T   6 C     3.338605686728E-01  2.770574429388E-01  5.478841571693E-02
     20 F   6 C    -3.338605686728E-01 -2.770574429388E-01  5.478841571693E-02
     21 F   6 C     3.338605686728E-01 -2.770574429388E-01 -5.478841571693E-02
     22 F   6 C    -3.338605686728E-01  2.770574429388E-01 -5.478841571693E-02
     23 F   6 C     5.478841571693E-02  3.338605686728E-01  2.770574429388E-01
     24 F   6 C     2.770574429388E-01  5.478841571693E-02  3.338605686728E-01
     25 F   6 C    -5.478841571693E-02 -3.338605686728E-01  2.770574429388E-01
     26 F   6 C    -2.770574429388E-01  5.478841571693E-02 -3.338605686728E-01
     27 F   6 C     5.478841571693E-02 -3.338605686728E-01 -2.770574429388E-01
     28 F   6 C    -2.770574429388E-01 -5.478841571693E-02  3.338605686728E-01
     29 F   6 C    -5.478841571693E-02  3.338605686728E-01 -2.770574429388E-01
     30 F   6 C     2.770574429388E-01 -5.478841571693E-02 -3.338605686728E-01
     31 F   6 C     2.770574429388E-01  3.338605686728E-01  5.478841571693E-02
     32 F   6 C    -2.770574429388E-01 -3.338605686728E-01  5.478841571693E-02
     33 F   6 C    -2.770574429388E-01  3.338605686728E-01 -5.478841571693E-02
     34 F   6 C     2.770574429388E-01 -3.338605686728E-01 -5.478841571693E-02
     35 F   6 C     3.338605686728E-01  5.478841571693E-02  2.770574429388E-01
     36 F   6 C     5.478841571693E-02  2.770574429388E-01  3.338605686728E-01
     37 F   6 C    -3.338605686728E-01 -5.478841571693E-02  2.770574429388E-01
     38 F   6 C     5.478841571693E-02 -2.770574429388E-01 -3.338605686728E-01
     39 F   6 C    -3.338605686728E-01  5.478841571693E-02 -2.770574429388E-01
     40 F   6 C    -5.478841571693E-02 -2.770574429388E-01  3.338605686728E-01
     41 F   6 C     3.338605686728E-01 -5.478841571693E-02 -2.770574429388E-01
     42 F   6 C    -5.478841571693E-02  2.770574429388E-01 -3.338605686728E-01
     43 T   1 H     3.345739821687E-01  2.212127643738E-01  8.222042293654E-02
     44 F   1 H    -3.345739821687E-01 -2.212127643738E-01  8.222042293654E-02
     45 F   1 H     3.345739821687E-01 -2.212127643738E-01 -8.222042293654E-02
     46 F   1 H    -3.345739821687E-01  2.212127643738E-01 -8.222042293654E-02
     47 F   1 H     8.222042293654E-02  3.345739821687E-01  2.212127643738E-01
     48 F   1 H     2.212127643738E-01  8.222042293654E-02  3.345739821687E-01
     49 F   1 H    -8.222042293654E-02 -3.345739821687E-01  2.212127643738E-01
     50 F   1 H    -2.212127643738E-01  8.222042293654E-02 -3.345739821687E-01
     51 F   1 H     8.222042293654E-02 -3.345739821687E-01 -2.212127643738E-01
     52 F   1 H    -2.212127643738E-01 -8.222042293654E-02  3.345739821687E-01
     53 F   1 H    -8.222042293654E-02  3.345739821687E-01 -2.212127643738E-01
     54 F   1 H     2.212127643738E-01 -8.222042293654E-02 -3.345739821687E-01
     55 F   1 H     2.212127643738E-01  3.345739821687E-01  8.222042293654E-02
     56 F   1 H    -2.212127643738E-01 -3.345739821687E-01  8.222042293654E-02
     57 F   1 H    -2.212127643738E-01  3.345739821687E-01 -8.222042293654E-02
     58 F   1 H     2.212127643738E-01 -3.345739821687E-01 -8.222042293654E-02
     59 F   1 H     3.345739821687E-01  8.222042293654E-02  2.212127643738E-01
     60 F   1 H     8.222042293654E-02  2.212127643738E-01  3.345739821687E-01
     61 F   1 H    -3.345739821687E-01 -8.222042293654E-02  2.212127643738E-01
     62 F   1 H     8.222042293654E-02 -2.212127643738E-01 -3.345739821687E-01
     63 F   1 H    -3.345739821687E-01  8.222042293654E-02 -2.212127643738E-01
     64 F   1 H    -8.222042293654E-02 -2.212127643738E-01  3.345739821687E-01
     65 F   1 H     3.345739821687E-01 -8.222042293654E-02 -2.212127643738E-01
     66 F   1 H    -8.222042293654E-02  2.212127643738E-01 -3.345739821687E-01
     67 T   7 N     3.937922087496E-01  3.017271081134E-01  1.027104356137E-02
     68 F   7 N    -3.937922087496E-01 -3.017271081134E-01  1.027104356137E-02
     69 F   7 N     3.937922087496E-01 -3.017271081134E-01 -1.027104356137E-02
     70 F   7 N    -3.937922087496E-01  3.017271081134E-01 -1.027104356137E-02
     71 F   7 N     1.027104356137E-02  3.937922087496E-01  3.017271081134E-01
     72 F   7 N     3.017271081134E-01  1.027104356137E-02  3.937922087496E-01
     73 F   7 N    -1.027104356137E-02 -3.937922087496E-01  3.017271081134E-01
     74 F   7 N    -3.017271081134E-01  1.027104356137E-02 -3.937922087496E-01
     75 F   7 N     1.027104356137E-02 -3.937922087496E-01 -3.017271081134E-01
     76 F   7 N    -3.017271081134E-01 -1.027104356137E-02  3.937922087496E-01
     77 F   7 N    -1.027104356137E-02  3.937922087496E-01 -3.017271081134E-01
     78 F   7 N     3.017271081134E-01 -1.027104356137E-02 -3.937922087496E-01
     79 F   7 N     3.017271081134E-01  3.937922087496E-01  1.027104356137E-02
     80 F   7 N    -3.017271081134E-01 -3.937922087496E-01  1.027104356137E-02
     81 F   7 N    -3.017271081134E-01  3.937922087496E-01 -1.027104356137E-02
     82 F   7 N     3.017271081134E-01 -3.937922087496E-01 -1.027104356137E-02
     83 F   7 N     3.937922087496E-01  1.027104356137E-02  3.017271081134E-01
     84 F   7 N     1.027104356137E-02  3.017271081134E-01  3.937922087496E-01
     85 F   7 N    -3.937922087496E-01 -1.027104356137E-02  3.017271081134E-01
     86 F   7 N     1.027104356137E-02 -3.017271081134E-01 -3.937922087496E-01
     87 F   7 N    -3.937922087496E-01  1.027104356137E-02 -3.017271081134E-01
     88 F   7 N    -1.027104356137E-02 -3.017271081134E-01  3.937922087496E-01
     89 F   7 N     3.937922087496E-01 -1.027104356137E-02 -3.017271081134E-01
     90 F   7 N    -1.027104356137E-02  3.017271081134E-01 -3.937922087496E-01
     91 T   7 N    -8.292683985297E-02 -8.292683985297E-02  4.341765143207E-01
     92 F   7 N     8.292683985297E-02  8.292683985297E-02  4.341765143207E-01
     93 F   7 N    -8.292683985297E-02  8.292683985297E-02 -4.341765143207E-01
     94 F   7 N     8.292683985297E-02 -8.292683985297E-02 -4.341765143207E-01
     95 F   7 N     4.341765143207E-01 -8.292683985297E-02 -8.292683985297E-02
     96 F   7 N    -8.292683985297E-02  4.341765143207E-01 -8.292683985297E-02
     97 F   7 N    -4.341765143207E-01  8.292683985297E-02 -8.292683985297E-02
     98 F   7 N     8.292683985297E-02  4.341765143207E-01  8.292683985297E-02
     99 F   7 N     4.341765143207E-01  8.292683985297E-02  8.292683985297E-02
    100 F   7 N     8.292683985297E-02 -4.341765143207E-01 -8.292683985297E-02
    101 F   7 N    -4.341765143207E-01 -8.292683985297E-02  8.292683985297E-02
    102 F   7 N    -8.292683985297E-02 -4.341765143207E-01  8.292683985297E-02
    103 T   8 O    -1.095407693078E-01 -2.040835759490E-02  4.128733176111E-01
    104 F   8 O     1.095407693078E-01  2.040835759490E-02  4.128733176111E-01
    105 F   8 O    -1.095407693078E-01  2.040835759490E-02 -4.128733176111E-01
    106 F   8 O     1.095407693078E-01 -2.040835759490E-02 -4.128733176111E-01
    107 F   8 O     4.128733176111E-01 -1.095407693078E-01 -2.040835759490E-02
    108 F   8 O    -2.040835759490E-02  4.128733176111E-01 -1.095407693078E-01
    109 F   8 O    -4.128733176111E-01  1.095407693078E-01 -2.040835759490E-02
    110 F   8 O     2.040835759490E-02  4.128733176111E-01  1.095407693078E-01
    111 F   8 O     4.128733176111E-01  1.095407693078E-01  2.040835759490E-02
    112 F   8 O     2.040835759490E-02 -4.128733176111E-01 -1.095407693078E-01
    113 F   8 O    -4.128733176111E-01 -1.095407693078E-01  2.040835759490E-02
    114 F   8 O    -2.040835759490E-02 -4.128733176111E-01  1.095407693078E-01
    115 F   8 O    -2.040835759490E-02 -1.095407693078E-01  4.128733176111E-01
    116 F   8 O     2.040835759490E-02  1.095407693078E-01  4.128733176111E-01
    117 F   8 O     2.040835759490E-02 -1.095407693078E-01 -4.128733176111E-01
    118 F   8 O    -2.040835759490E-02  1.095407693078E-01 -4.128733176111E-01
    119 F   8 O    -1.095407693078E-01  4.128733176111E-01 -2.040835759490E-02
    120 F   8 O     4.128733176111E-01 -2.040835759490E-02 -1.095407693078E-01
    121 F   8 O     1.095407693078E-01 -4.128733176111E-01 -2.040835759490E-02
    122 F   8 O     4.128733176111E-01  2.040835759490E-02  1.095407693078E-01
    123 F   8 O     1.095407693078E-01  4.128733176111E-01  2.040835759490E-02
    124 F   8 O    -4.128733176111E-01  2.040835759490E-02 -1.095407693078E-01
    125 F   8 O    -1.095407693078E-01 -4.128733176111E-01  2.040835759490E-02
    126 F   8 O    -4.128733176111E-01 -2.040835759490E-02  1.095407693078E-01

 T = ATOM BELONGING TO THE ASYMMETRIC UNIT
 *******************************************************************************
 * GEOMETRY EDITING - INPUT COORDINATES ARE GIVEN IN ANGSTROM         
 *******************************************************************************

 GEOMETRY NOW FULLY CONSISTENT WITH THE GROUP
 INFORMATION **** NEW DEFAULT **** FINALRUN 4 FOR GEOMETRY OPTIMIZATIONS
 INFORMATION **** NEW DEFAULT **** OPTGEOM OPTIMIZES BOTH ATOMIC COORDINATES AND CELL PARAMETERS
 INFORMATION **** NEW DEFAULT **** TOL. ON ATOMIC DISP TO REDEFINE REF. GEOMETRY: 0.8 Angs
 INFORMATION **** NEW DEFAULT **** N POINTS TO REDEFINE REF. GEOMETRY: N OF OPT DEGS OF FREEDOM
 INFORMATION **** NEW DEFAULT **** TOL. ON ENERGY TO REDEFINE REF. GEOMETRY: 10**-3*(5*N. ATOMS)

 IMPORTANT INFORMATION:
 THE COORDINATE SYSTEM ADOPTED IN THE OPTIMIZATION IS NOT IN
 GENERAL HOMOGENEOUS UNITS. FOR THIS REASON THE GRADIENT AND 
 HESSIAN MATRIX IN TERMS OF THIS SYSTEM ARE GIVEN WITHOUT
 UNITS. FOR MORE DETAILS SEE THE MANUAL.

 INITIAL TRUST RADIUS         0.50000 MAXIMUM TRUST RADIUS               4.00000
 MAXIMUM GRADIENT COMPONENT   0.00045 MAXIMUM DISPLACEMENT COMPONENT     0.00180
 R.M.S. OF GRADIENT COMPONENT 0.00030 R.M.S. OF DISPLACEMENT COMPONENTS  0.00120
 THRESHOLD ON ENERGY CHANGE 0.100E-06 EXTRAPOLATING POLYNOMIAL ORDER           2
 MAXIMUM ALLOWED NUMBER OF STEPS   -1 SORTING OF ENERGY POINTS:               NO
 ANALYTICAL  GRADIENT                 HESSIAN UPDATING                      BFGS
 STEP SIZE NUMERICAL GRADIENT 0.00100
 INITIAL HESSIAN MATRIX: SCHLEGEL MODEL 2
 *******************************************************************************


 ELAELAELAELAELAELAELAELAELAELAELAELAELAELAELAELAELAELAELAELAELAELAELAELAELAELA

                       ELASTIC CALCULATION

 INFORMATION **** TOLDEX ****  CONVERGENCE CRITERION FOR RMS DISPLACEMENT MODIFIED  6.200000E-04
 INFORMATION **** TOLDEG **** MODIFY CONVERGENCE CRITERION FOR RMS GRADIENT  3.000000E-04
 INFORMATION **** TOLDEE **** CONVERGENCE CRITERION FOR ENERGY MODIFIED: 10**-           8

 GCALCO - MAX INDICES DIRECT LATTICE VECTOR    14    14    14
 NO.OF VECTORS CREATED 6999 STARS  122 RMAX   308.31016 BOHR

 GEOMETRY FOR WAVE FUNCTION - DIMENSIONALITY OF THE SYSTEM    3
 (NON PERIODIC DIRECTION: LATTICE PARAMETER FORMALLY SET TO 500)
 *******************************************************************************
 LATTICE PARAMETERS (ANGSTROMS AND DEGREES) - BOHR = 0.5291772083 ANGSTROM
 PRIMITIVE CELL - CENTRING CODE 6/0 VOLUME=  2586.139297 - DENSITY  1.109 g/cm^3
         A              B              C           ALPHA      BETA       GAMMA 
    14.97699212    14.97699212    14.97699212   109.471221 109.471221 109.471221
 *******************************************************************************
 ATOMS IN THE ASYMMETRIC UNIT    7 - ATOMS IN THE UNIT CELL:  126
     ATOM                 X/A                 Y/B                 Z/C    
 *******************************************************************************
      1 T 230 ZN    2.500000000000E-01 -5.000000000000E-01 -2.500000000000E-01
      2 F 230 ZN   -2.500000000000E-01 -5.000000000000E-01  2.500000000000E-01
      3 F 230 ZN   -2.500000000000E-01  2.500000000000E-01 -5.000000000000E-01
      4 F 230 ZN   -5.000000000000E-01 -2.500000000000E-01  2.500000000000E-01
      5 F 230 ZN   -5.000000000000E-01  2.500000000000E-01 -2.500000000000E-01
      6 F 230 ZN    2.500000000000E-01 -2.500000000000E-01 -5.000000000000E-01
      7 T   6 C     3.567285944631E-01  3.567285944631E-01 -2.570179615916E-01
      8 F   6 C    -3.862534439453E-01 -3.862534439453E-01  2.570179615916E-01
      9 F   6 C    -3.567285944631E-01  3.862534439453E-01  0.000000000000E+00
     10 F   6 C     3.862534439453E-01 -3.567285944631E-01  0.000000000000E+00
     11 F   6 C    -2.570179615916E-01  3.567285944631E-01  3.567285944631E-01
     12 F   6 C     3.567285944631E-01 -2.570179615916E-01  3.567285944631E-01
     13 F   6 C     0.000000000000E+00  3.862534439453E-01 -3.567285944631E-01
     14 F   6 C    -3.862534439453E-01  2.570179615916E-01 -3.862534439453E-01
     15 F   6 C     2.570179615916E-01 -3.862534439453E-01 -3.862534439453E-01
     16 F   6 C     3.862534439453E-01  0.000000000000E+00 -3.567285944631E-01
     17 F   6 C     0.000000000000E+00 -3.567285944631E-01  3.862534439453E-01
     18 F   6 C    -3.567285944631E-01  0.000000000000E+00  3.862534439453E-01
     19 T   6 C     3.318458586557E-01  3.886489843898E-01 -3.890819883884E-01
     20 F   6 C    -2.222690272219E-01 -2.790721529559E-01  3.890819883884E-01
     21 F   6 C    -3.318458586557E-01  2.790721529559E-01  5.680312573402E-02
     22 F   6 C     2.222690272219E-01 -3.886489843898E-01 -5.680312573402E-02
     23 F   6 C    -3.890819883884E-01  3.318458586557E-01  3.886489843898E-01
     24 F   6 C     3.886489843898E-01 -3.890819883884E-01  3.318458586557E-01
     25 F   6 C    -5.680312573402E-02  2.222690272219E-01 -3.886489843898E-01
     26 F   6 C    -2.790721529559E-01  3.890819883884E-01 -2.222690272219E-01
     27 F   6 C     3.890819883884E-01 -2.222690272219E-01 -2.790721529559E-01
     28 F   6 C     2.790721529559E-01  5.680312573402E-02 -3.318458586557E-01
     29 F   6 C     5.680312573402E-02 -3.318458586557E-01  2.790721529559E-01
     30 F   6 C    -3.886489843898E-01 -5.680312573402E-02  2.222690272219E-01
     31 F   6 C     3.886489843898E-01  3.318458586557E-01 -3.890819883884E-01
     32 F   6 C    -2.790721529559E-01 -2.222690272219E-01  3.890819883884E-01
     33 F   6 C     2.790721529559E-01 -3.318458586557E-01  5.680312573402E-02
     34 F   6 C    -3.886489843898E-01  2.222690272219E-01 -5.680312573402E-02
     35 F   6 C     3.318458586557E-01 -3.890819883884E-01  3.886489843898E-01
     36 F   6 C    -3.890819883884E-01  3.886489843898E-01  3.318458586557E-01
     37 F   6 C     2.222690272219E-01 -5.680312573402E-02 -3.886489843898E-01
     38 F   6 C     3.890819883884E-01 -2.790721529559E-01 -2.222690272219E-01
     39 F   6 C    -2.222690272219E-01  3.890819883884E-01 -2.790721529559E-01
     40 F   6 C     5.680312573402E-02  2.790721529559E-01 -3.318458586557E-01
     41 F   6 C    -3.318458586557E-01  5.680312573402E-02  2.790721529559E-01
     42 F   6 C    -5.680312573402E-02 -3.886489843898E-01  2.222690272219E-01
     43 T   1 H     3.034331873104E-01  4.167944051053E-01 -4.442132534574E-01
     44 F   1 H    -1.389923414373E-01 -2.523535592322E-01  4.442132534574E-01
     45 F   1 H    -3.034331873104E-01  2.523535592322E-01  1.133612177949E-01
     46 F   1 H     1.389923414373E-01 -4.167944051053E-01 -1.133612177949E-01
     47 F   1 H    -4.442132534574E-01  3.034331873104E-01  4.167944051053E-01
     48 F   1 H     4.167944051053E-01 -4.442132534574E-01  3.034331873104E-01
     49 F   1 H    -1.133612177949E-01  1.389923414373E-01 -4.167944051053E-01
     50 F   1 H    -2.523535592322E-01  4.442132534574E-01 -1.389923414373E-01
     51 F   1 H     4.442132534574E-01 -1.389923414373E-01 -2.523535592322E-01
     52 F   1 H     2.523535592322E-01  1.133612177949E-01 -3.034331873104E-01
     53 F   1 H     1.133612177949E-01 -3.034331873104E-01  2.523535592322E-01
     54 F   1 H    -4.167944051053E-01 -1.133612177949E-01  1.389923414373E-01
     55 F   1 H     4.167944051053E-01  3.034331873104E-01 -4.442132534574E-01
     56 F   1 H    -2.523535592322E-01 -1.389923414373E-01  4.442132534574E-01
     57 F   1 H     2.523535592322E-01 -3.034331873104E-01  1.133612177949E-01
     58 F   1 H    -4.167944051053E-01  1.389923414373E-01 -1.133612177949E-01
     59 F   1 H     3.034331873104E-01 -4.442132534574E-01  4.167944051053E-01
     60 F   1 H    -4.442132534574E-01  4.167944051053E-01  3.034331873104E-01
     61 F   1 H     1.389923414373E-01 -1.133612177949E-01 -4.167944051053E-01
     62 F   1 H     4.442132534574E-01 -2.523535592322E-01 -1.389923414373E-01
     63 F   1 H    -1.389923414373E-01  4.442132534574E-01 -2.523535592322E-01
     64 F   1 H     1.133612177949E-01  2.523535592322E-01 -3.034331873104E-01
     65 F   1 H    -3.034331873104E-01  1.133612177949E-01  2.523535592322E-01
     66 F   1 H    -1.133612177949E-01 -4.167944051053E-01  1.389923414373E-01
     67 T   7 N     3.119981516747E-01  4.040632523110E-01 -3.044806831370E-01
     68 F   7 N    -2.914560645520E-01 -3.835211651883E-01  3.044806831370E-01
     69 F   7 N    -3.119981516747E-01  3.835211651883E-01  9.206510063627E-02
     70 F   7 N     2.914560645520E-01 -4.040632523110E-01 -9.206510063627E-02
     71 F   7 N    -3.044806831370E-01  3.119981516747E-01  4.040632523110E-01
     72 F   7 N     4.040632523110E-01 -3.044806831370E-01  3.119981516747E-01
     73 F   7 N    -9.206510063627E-02  2.914560645520E-01 -4.040632523110E-01
     74 F   7 N    -3.835211651883E-01  3.044806831370E-01 -2.914560645520E-01
     75 F   7 N     3.044806831370E-01 -2.914560645520E-01 -3.835211651883E-01
     76 F   7 N     3.835211651883E-01  9.206510063627E-02 -3.119981516747E-01
     77 F   7 N     9.206510063627E-02 -3.119981516747E-01  3.835211651883E-01
     78 F   7 N    -4.040632523110E-01 -9.206510063627E-02  2.914560645520E-01
     79 F   7 N     4.040632523110E-01  3.119981516747E-01 -3.044806831370E-01
     80 F   7 N    -3.835211651883E-01 -2.914560645520E-01  3.044806831370E-01
     81 F   7 N     3.835211651883E-01 -3.119981516747E-01  9.206510063627E-02
     82 F   7 N    -4.040632523110E-01  2.914560645520E-01 -9.206510063627E-02
     83 F   7 N     3.119981516747E-01 -3.044806831370E-01  4.040632523110E-01
     84 F   7 N    -3.044806831370E-01  4.040632523110E-01  3.119981516747E-01
     85 F   7 N     2.914560645520E-01 -9.206510063627E-02 -4.040632523110E-01
     86 F   7 N     3.044806831370E-01 -3.835211651883E-01 -2.914560645520E-01
     87 F   7 N    -2.914560645520E-01  3.044806831370E-01 -3.835211651883E-01
     88 F   7 N     9.206510063627E-02  3.835211651883E-01 -3.119981516747E-01
     89 F   7 N    -3.119981516747E-01  9.206510063627E-02  3.835211651883E-01
     90 F   7 N    -9.206510063627E-02 -4.040632523110E-01  2.914560645520E-01
     91 T   7 N     3.512496744678E-01  3.512496744678E-01 -1.658536797059E-01
     92 F   7 N    -4.828966458263E-01 -4.828966458263E-01  1.658536797059E-01
     93 F   7 N    -3.512496744678E-01  4.828966458263E-01  0.000000000000E+00
     94 F   7 N     4.828966458263E-01 -3.512496744678E-01  0.000000000000E+00
     95 F   7 N    -1.658536797059E-01  3.512496744678E-01  3.512496744678E-01
     96 F   7 N     3.512496744678E-01 -1.658536797059E-01  3.512496744678E-01
     97 F   7 N     0.000000000000E+00  4.828966458263E-01 -3.512496744678E-01
     98 F   7 N    -4.828966458263E-01  1.658536797059E-01 -4.828966458263E-01
     99 F   7 N     1.658536797059E-01 -4.828966458263E-01 -4.828966458263E-01
    100 F   7 N     4.828966458263E-01  0.000000000000E+00 -3.512496744678E-01
    101 F   7 N     0.000000000000E+00 -3.512496744678E-01  4.828966458263E-01
    102 F   7 N    -3.512496744678E-01  0.000000000000E+00  4.828966458263E-01
    103 T   8 O     3.924649600162E-01  3.033325483033E-01 -1.299491269027E-01
    104 F   8 O     4.332816752060E-01 -4.775859130811E-01  1.299491269027E-01
    105 F   8 O    -3.924649600162E-01  4.775859130811E-01 -8.913241171290E-02
    106 F   8 O    -4.332816752060E-01 -3.033325483033E-01  8.913241171290E-02
    107 F   8 O    -1.299491269027E-01  3.924649600162E-01  3.033325483033E-01
    108 F   8 O     3.033325483033E-01 -1.299491269027E-01  3.924649600162E-01
    109 F   8 O     8.913241171290E-02 -4.332816752060E-01 -3.033325483033E-01
    110 F   8 O    -4.775859130811E-01  1.299491269027E-01  4.332816752060E-01
    111 F   8 O     1.299491269027E-01  4.332816752060E-01 -4.775859130811E-01
    112 F   8 O     4.775859130811E-01 -8.913241171290E-02 -3.924649600162E-01
    113 F   8 O    -8.913241171290E-02 -3.924649600162E-01  4.775859130811E-01
    114 F   8 O    -3.033325483033E-01  8.913241171290E-02 -4.332816752060E-01
    115 F   8 O     3.033325483033E-01  3.924649600162E-01 -1.299491269027E-01
    116 F   8 O    -4.775859130811E-01  4.332816752060E-01  1.299491269027E-01
    117 F   8 O     4.775859130811E-01 -3.924649600162E-01 -8.913241171290E-02
    118 F   8 O    -3.033325483033E-01 -4.332816752060E-01  8.913241171290E-02
    119 F   8 O     3.924649600162E-01 -1.299491269027E-01  3.033325483033E-01
    120 F   8 O    -1.299491269027E-01  3.033325483033E-01  3.924649600162E-01
    121 F   8 O    -4.332816752060E-01  8.913241171290E-02 -3.033325483033E-01
    122 F   8 O     1.299491269027E-01 -4.775859130811E-01  4.332816752060E-01
    123 F   8 O     4.332816752060E-01  1.299491269027E-01 -4.775859130811E-01
    124 F   8 O    -8.913241171290E-02  4.775859130811E-01 -3.924649600162E-01
    125 F   8 O    -3.924649600162E-01 -8.913241171290E-02  4.775859130811E-01
    126 F   8 O     8.913241171290E-02 -3.033325483033E-01 -4.332816752060E-01

 TRANSFORMATION MATRIX PRIMITIVE-CRYSTALLOGRAPHIC CELL
  0.0000  1.0000  1.0000  1.0000  0.0000  1.0000  1.0000  1.0000  0.0000

 *******************************************************************************
 CRYSTALLOGRAPHIC CELL (VOLUME=       5172.27859383)
         A              B              C           ALPHA      BETA       GAMMA 
    17.29394087    17.29394087    17.29394087    90.000000  90.000000  90.000000

 COORDINATES IN THE CRYSTALLOGRAPHIC CELL
     ATOM                 X/A                 Y/B                 Z/C    
 *******************************************************************************
      1 T 230 ZN   -5.000000000000E-01  2.500000000000E-01 -8.153210077764E-17
      2 F 230 ZN    0.000000000000E+00  2.500000000000E-01 -5.000000000000E-01
      3 F 230 ZN   -5.435473385176E-17 -5.000000000000E-01  2.500000000000E-01
      4 F 230 ZN    2.500000000000E-01  0.000000000000E+00 -5.000000000000E-01
      5 F 230 ZN    2.500000000000E-01 -5.000000000000E-01 -2.717736692588E-17
      6 F 230 ZN   -5.000000000000E-01 -5.435473385176E-17  2.500000000000E-01
      7 T   6 C    -1.285089807958E-01 -1.285089807958E-01  4.852375752589E-01
      8 F   6 C     1.285089807958E-01  1.285089807958E-01  4.852375752589E-01
      9 F   6 C    -1.285089807958E-01  1.285089807958E-01 -4.852375752589E-01
     10 F   6 C     1.285089807958E-01 -1.285089807958E-01 -4.852375752589E-01
     11 F   6 C     4.852375752589E-01 -1.285089807958E-01 -1.285089807958E-01
     12 F   6 C    -1.285089807958E-01  4.852375752589E-01 -1.285089807958E-01
     13 F   6 C    -4.852375752589E-01  1.285089807958E-01 -1.285089807958E-01
     14 F   6 C     1.285089807958E-01  4.852375752589E-01  1.285089807958E-01
     15 F   6 C     4.852375752589E-01  1.285089807958E-01  1.285089807958E-01
     16 F   6 C     1.285089807958E-01 -4.852375752589E-01 -1.285089807958E-01
     17 F   6 C    -4.852375752589E-01 -1.285089807958E-01  1.285089807958E-01
     18 F   6 C    -1.285089807958E-01 -4.852375752589E-01  1.285089807958E-01
     19 T   6 C     3.338605686728E-01  2.770574429388E-01  5.478841571693E-02
     20 F   6 C    -3.338605686728E-01 -2.770574429388E-01  5.478841571693E-02
     21 F   6 C     3.338605686728E-01 -2.770574429388E-01 -5.478841571693E-02
     22 F   6 C    -3.338605686728E-01  2.770574429388E-01 -5.478841571693E-02
     23 F   6 C     5.478841571693E-02  3.338605686728E-01  2.770574429388E-01
     24 F   6 C     2.770574429388E-01  5.478841571693E-02  3.338605686728E-01
     25 F   6 C    -5.478841571693E-02 -3.338605686728E-01  2.770574429388E-01
     26 F   6 C    -2.770574429388E-01  5.478841571693E-02 -3.338605686728E-01
     27 F   6 C     5.478841571693E-02 -3.338605686728E-01 -2.770574429388E-01
     28 F   6 C    -2.770574429388E-01 -5.478841571693E-02  3.338605686728E-01
     29 F   6 C    -5.478841571693E-02  3.338605686728E-01 -2.770574429388E-01
     30 F   6 C     2.770574429388E-01 -5.478841571693E-02 -3.338605686728E-01
     31 F   6 C     2.770574429388E-01  3.338605686728E-01  5.478841571693E-02
     32 F   6 C    -2.770574429388E-01 -3.338605686728E-01  5.478841571693E-02
     33 F   6 C    -2.770574429388E-01  3.338605686728E-01 -5.478841571693E-02
     34 F   6 C     2.770574429388E-01 -3.338605686728E-01 -5.478841571693E-02
     35 F   6 C     3.338605686728E-01  5.478841571693E-02  2.770574429388E-01
     36 F   6 C     5.478841571693E-02  2.770574429388E-01  3.338605686728E-01
     37 F   6 C    -3.338605686728E-01 -5.478841571693E-02  2.770574429388E-01
     38 F   6 C     5.478841571693E-02 -2.770574429388E-01 -3.338605686728E-01
     39 F   6 C    -3.338605686728E-01  5.478841571693E-02 -2.770574429388E-01
     40 F   6 C    -5.478841571693E-02 -2.770574429388E-01  3.338605686728E-01
     41 F   6 C     3.338605686728E-01 -5.478841571693E-02 -2.770574429388E-01
     42 F   6 C    -5.478841571693E-02  2.770574429388E-01 -3.338605686728E-01
     43 T   1 H     3.345739821687E-01  2.212127643738E-01  8.222042293654E-02
     44 F   1 H    -3.345739821687E-01 -2.212127643738E-01  8.222042293654E-02
     45 F   1 H     3.345739821687E-01 -2.212127643738E-01 -8.222042293654E-02
     46 F   1 H    -3.345739821687E-01  2.212127643738E-01 -8.222042293654E-02
     47 F   1 H     8.222042293654E-02  3.345739821687E-01  2.212127643738E-01
     48 F   1 H     2.212127643738E-01  8.222042293654E-02  3.345739821687E-01
     49 F   1 H    -8.222042293654E-02 -3.345739821687E-01  2.212127643738E-01
     50 F   1 H    -2.212127643738E-01  8.222042293654E-02 -3.345739821687E-01
     51 F   1 H     8.222042293654E-02 -3.345739821687E-01 -2.212127643738E-01
     52 F   1 H    -2.212127643738E-01 -8.222042293654E-02  3.345739821687E-01
     53 F   1 H    -8.222042293654E-02  3.345739821687E-01 -2.212127643738E-01
     54 F   1 H     2.212127643738E-01 -8.222042293654E-02 -3.345739821687E-01
     55 F   1 H     2.212127643738E-01  3.345739821687E-01  8.222042293654E-02
     56 F   1 H    -2.212127643738E-01 -3.345739821687E-01  8.222042293654E-02
     57 F   1 H    -2.212127643738E-01  3.345739821687E-01 -8.222042293654E-02
     58 F   1 H     2.212127643738E-01 -3.345739821687E-01 -8.222042293654E-02
     59 F   1 H     3.345739821687E-01  8.222042293654E-02  2.212127643738E-01
     60 F   1 H     8.222042293654E-02  2.212127643738E-01  3.345739821687E-01
     61 F   1 H    -3.345739821687E-01 -8.222042293654E-02  2.212127643738E-01
     62 F   1 H     8.222042293654E-02 -2.212127643738E-01 -3.345739821687E-01
     63 F   1 H    -3.345739821687E-01  8.222042293654E-02 -2.212127643738E-01
     64 F   1 H    -8.222042293654E-02 -2.212127643738E-01  3.345739821687E-01
     65 F   1 H     3.345739821687E-01 -8.222042293654E-02 -2.212127643738E-01
     66 F   1 H    -8.222042293654E-02  2.212127643738E-01 -3.345739821687E-01
     67 T   7 N     3.937922087496E-01  3.017271081134E-01  1.027104356137E-02
     68 F   7 N    -3.937922087496E-01 -3.017271081134E-01  1.027104356137E-02
     69 F   7 N     3.937922087496E-01 -3.017271081134E-01 -1.027104356137E-02
     70 F   7 N    -3.937922087496E-01  3.017271081134E-01 -1.027104356137E-02
     71 F   7 N     1.027104356137E-02  3.937922087496E-01  3.017271081134E-01
     72 F   7 N     3.017271081134E-01  1.027104356137E-02  3.937922087496E-01
     73 F   7 N    -1.027104356137E-02 -3.937922087496E-01  3.017271081134E-01
     74 F   7 N    -3.017271081134E-01  1.027104356137E-02 -3.937922087496E-01
     75 F   7 N     1.027104356137E-02 -3.937922087496E-01 -3.017271081134E-01
     76 F   7 N    -3.017271081134E-01 -1.027104356137E-02  3.937922087496E-01
     77 F   7 N    -1.027104356137E-02  3.937922087496E-01 -3.017271081134E-01
     78 F   7 N     3.017271081134E-01 -1.027104356137E-02 -3.937922087496E-01
     79 F   7 N     3.017271081134E-01  3.937922087496E-01  1.027104356137E-02
     80 F   7 N    -3.017271081134E-01 -3.937922087496E-01  1.027104356137E-02
     81 F   7 N    -3.017271081134E-01  3.937922087496E-01 -1.027104356137E-02
     82 F   7 N     3.017271081134E-01 -3.937922087496E-01 -1.027104356137E-02
     83 F   7 N     3.937922087496E-01  1.027104356137E-02  3.017271081134E-01
     84 F   7 N     1.027104356137E-02  3.017271081134E-01  3.937922087496E-01
     85 F   7 N    -3.937922087496E-01 -1.027104356137E-02  3.017271081134E-01
     86 F   7 N     1.027104356137E-02 -3.017271081134E-01 -3.937922087496E-01
     87 F   7 N    -3.937922087496E-01  1.027104356137E-02 -3.017271081134E-01
     88 F   7 N    -1.027104356137E-02 -3.017271081134E-01  3.937922087496E-01
     89 F   7 N     3.937922087496E-01 -1.027104356137E-02 -3.017271081134E-01
     90 F   7 N    -1.027104356137E-02  3.017271081134E-01 -3.937922087496E-01
     91 T   7 N    -8.292683985297E-02 -8.292683985297E-02  4.341765143207E-01
     92 F   7 N     8.292683985297E-02  8.292683985297E-02  4.341765143207E-01
     93 F   7 N    -8.292683985297E-02  8.292683985297E-02 -4.341765143207E-01
     94 F   7 N     8.292683985297E-02 -8.292683985297E-02 -4.341765143207E-01
     95 F   7 N     4.341765143207E-01 -8.292683985297E-02 -8.292683985297E-02
     96 F   7 N    -8.292683985297E-02  4.341765143207E-01 -8.292683985297E-02
     97 F   7 N    -4.341765143207E-01  8.292683985297E-02 -8.292683985297E-02
     98 F   7 N     8.292683985297E-02  4.341765143207E-01  8.292683985297E-02
     99 F   7 N     4.341765143207E-01  8.292683985297E-02  8.292683985297E-02
    100 F   7 N     8.292683985297E-02 -4.341765143207E-01 -8.292683985297E-02
    101 F   7 N    -4.341765143207E-01 -8.292683985297E-02  8.292683985297E-02
    102 F   7 N    -8.292683985297E-02 -4.341765143207E-01  8.292683985297E-02
    103 T   8 O    -1.095407693078E-01 -2.040835759490E-02  4.128733176111E-01
    104 F   8 O     1.095407693078E-01  2.040835759490E-02  4.128733176111E-01
    105 F   8 O    -1.095407693078E-01  2.040835759490E-02 -4.128733176111E-01
    106 F   8 O     1.095407693078E-01 -2.040835759490E-02 -4.128733176111E-01
    107 F   8 O     4.128733176111E-01 -1.095407693078E-01 -2.040835759490E-02
    108 F   8 O    -2.040835759490E-02  4.128733176111E-01 -1.095407693078E-01
    109 F   8 O    -4.128733176111E-01  1.095407693078E-01 -2.040835759490E-02
    110 F   8 O     2.040835759490E-02  4.128733176111E-01  1.095407693078E-01
    111 F   8 O     4.128733176111E-01  1.095407693078E-01  2.040835759490E-02
    112 F   8 O     2.040835759490E-02 -4.128733176111E-01 -1.095407693078E-01
    113 F   8 O    -4.128733176111E-01 -1.095407693078E-01  2.040835759490E-02
    114 F   8 O    -2.040835759490E-02 -4.128733176111E-01  1.095407693078E-01
    115 F   8 O    -2.040835759490E-02 -1.095407693078E-01  4.128733176111E-01
    116 F   8 O     2.040835759490E-02  1.095407693078E-01  4.128733176111E-01
    117 F   8 O     2.040835759490E-02 -1.095407693078E-01 -4.128733176111E-01
    118 F   8 O    -2.040835759490E-02  1.095407693078E-01 -4.128733176111E-01
    119 F   8 O    -1.095407693078E-01  4.128733176111E-01 -2.040835759490E-02
    120 F   8 O     4.128733176111E-01 -2.040835759490E-02 -1.095407693078E-01
    121 F   8 O     1.095407693078E-01 -4.128733176111E-01 -2.040835759490E-02
    122 F   8 O     4.128733176111E-01  2.040835759490E-02  1.095407693078E-01
    123 F   8 O     1.095407693078E-01  4.128733176111E-01  2.040835759490E-02
    124 F   8 O    -4.128733176111E-01  2.040835759490E-02 -1.095407693078E-01
    125 F   8 O    -1.095407693078E-01 -4.128733176111E-01  2.040835759490E-02
    126 F   8 O    -4.128733176111E-01 -2.040835759490E-02  1.095407693078E-01

 T = ATOM BELONGING TO THE ASYMMETRIC UNIT

 ****   24 SYMMOPS - TRANSLATORS IN FRACTIONAL UNITS
 **** MATRICES AND TRANSLATORS IN THE CRYSTALLOGRAPHIC REFERENCE FRAME
   V INV                    ROTATION MATRICES                   TRANSLATORS
   1   1  1.00  0.00  0.00  0.00  1.00  0.00  0.00  0.00  1.00  0.00  0.00  0.00
   2   2  0.00  1.00 -1.00  1.00  0.00 -1.00  0.00  0.00 -1.00  0.00  0.00  0.00
   3   3 -1.00  0.00  0.00 -1.00  0.00  1.00 -1.00  1.00  0.00  0.00  0.00  0.00
   4   4  0.00 -1.00  1.00  0.00 -1.00  0.00  1.00 -1.00  0.00  0.00  0.00  0.00
   5   6  0.00  0.00  1.00  1.00  0.00  0.00  0.00  1.00  0.00  0.00  0.00  0.00
   6   5  0.00  1.00  0.00  0.00  0.00  1.00  1.00  0.00  0.00  0.00  0.00  0.00
   7   8  1.00 -1.00  0.00  0.00 -1.00  1.00  0.00 -1.00  0.00  0.00  0.00  0.00
   8   7  1.00  0.00 -1.00  0.00  0.00 -1.00  0.00  1.00 -1.00  0.00  0.00  0.00
   9  10  0.00  0.00 -1.00  0.00  1.00 -1.00  1.00  0.00 -1.00  0.00  0.00  0.00
  10   9 -1.00  0.00  1.00 -1.00  1.00  0.00 -1.00  0.00  0.00  0.00  0.00  0.00
  11  12 -1.00  1.00  0.00 -1.00  0.00  0.00 -1.00  0.00  1.00  0.00  0.00  0.00
  12  11  0.00 -1.00  0.00  1.00 -1.00  0.00  0.00 -1.00  1.00  0.00  0.00  0.00
  13  13  0.00  1.00  0.00  1.00  0.00  0.00  0.00  0.00  1.00  0.00  0.00  0.00
  14  14  1.00  0.00 -1.00  0.00  1.00 -1.00  0.00  0.00 -1.00  0.00  0.00  0.00
  15  16 -1.00  0.00  1.00 -1.00  0.00  0.00 -1.00  1.00  0.00  0.00  0.00  0.00
  16  15  0.00 -1.00  0.00  0.00 -1.00  1.00  1.00 -1.00  0.00  0.00  0.00  0.00
  17  17  1.00  0.00  0.00  0.00  0.00  1.00  0.00  1.00  0.00  0.00  0.00  0.00
  18  18  0.00  0.00  1.00  0.00  1.00  0.00  1.00  0.00  0.00  0.00  0.00  0.00
  19  20  0.00 -1.00  1.00  1.00 -1.00  0.00  0.00 -1.00  0.00  0.00  0.00  0.00
  20  19  0.00  1.00 -1.00  0.00  0.00 -1.00  1.00  0.00 -1.00  0.00  0.00  0.00
  21  22  0.00  0.00 -1.00  1.00  0.00 -1.00  0.00  1.00 -1.00  0.00  0.00  0.00
  22  21 -1.00  1.00  0.00 -1.00  0.00  1.00 -1.00  0.00  0.00  0.00  0.00  0.00
  23  23 -1.00  0.00  0.00 -1.00  1.00  0.00 -1.00  0.00  1.00  0.00  0.00  0.00
  24  24  1.00 -1.00  0.00  0.00 -1.00  0.00  0.00 -1.00  1.00  0.00  0.00  0.00

 DIRECT LATTICE VECTORS CARTESIAN COMPONENTS (ANGSTROM)
          X                    Y                    Z
  -0.864697043483E+01   0.864697043483E+01   0.864697043483E+01
   0.864697043483E+01  -0.864697043483E+01   0.864697043483E+01
   0.864697043483E+01   0.864697043483E+01  -0.864697043483E+01


 CARTESIAN COORDINATES - PRIMITIVE CELL
 *******************************************************************************
 *      ATOM          X(ANGSTROM)         Y(ANGSTROM)         Z(ANGSTROM)
 *******************************************************************************
    1   230 ZN    8.646970434830E+00 -1.297045565224E+01 -1.410011329828E-15
    2   230 ZN    0.000000000000E+00 -1.297045565224E+01  8.646970434830E+00
    3   230 ZN   -9.400075532184E-16  8.646970434830E+00 -1.297045565224E+01
    4   230 ZN   -1.297045565224E+01  0.000000000000E+00  8.646970434830E+00
    5   230 ZN   -1.297045565224E+01  8.646970434830E+00 -4.700037766092E-16
    6   230 ZN    8.646970434830E+00 -9.400075532184E-16 -1.297045565224E+01
    7     6 C    -2.222426715103E+00 -2.222426715103E+00  8.391669934264E+00
    8     6 C     2.222426715103E+00  2.222426715103E+00  8.391669934264E+00
    9     6 C    -2.222426715103E+00  2.222426715103E+00 -8.391669934264E+00
   10     6 C     2.222426715103E+00 -2.222426715103E+00 -8.391669934264E+00
   11     6 C     8.391669934264E+00 -2.222426715103E+00 -2.222426715103E+00
   12     6 C    -2.222426715103E+00  8.391669934264E+00 -2.222426715103E+00
   13     6 C    -8.391669934264E+00  2.222426715103E+00 -2.222426715103E+00
   14     6 C     2.222426715103E+00  8.391669934264E+00  2.222426715103E+00
   15     6 C     8.391669934264E+00  2.222426715103E+00  2.222426715103E+00
   16     6 C     2.222426715103E+00 -8.391669934264E+00 -2.222426715103E+00
   17     6 C    -8.391669934264E+00 -2.222426715103E+00  2.222426715103E+00
   18     6 C    -2.222426715103E+00 -8.391669934264E+00  2.222426715103E+00
   19     6 C     5.773764933339E+00  4.791415035683E+00  9.475076217510E-01
   20     6 C    -5.773764933339E+00 -4.791415035683E+00  9.475076217510E-01
   21     6 C     5.773764933339E+00 -4.791415035683E+00 -9.475076217510E-01
   22     6 C    -5.773764933339E+00  4.791415035683E+00 -9.475076217510E-01
   23     6 C     9.475076217510E-01  5.773764933339E+00  4.791415035683E+00
   24     6 C     4.791415035683E+00  9.475076217510E-01  5.773764933339E+00
   25     6 C    -9.475076217510E-01 -5.773764933339E+00  4.791415035683E+00
   26     6 C    -4.791415035683E+00  9.475076217510E-01 -5.773764933339E+00
   27     6 C     9.475076217510E-01 -5.773764933339E+00 -4.791415035683E+00
   28     6 C    -4.791415035683E+00 -9.475076217510E-01  5.773764933339E+00
   29     6 C    -9.475076217510E-01  5.773764933339E+00 -4.791415035683E+00
   30     6 C     4.791415035683E+00 -9.475076217510E-01 -5.773764933339E+00
   31     6 C     4.791415035683E+00  5.773764933339E+00  9.475076217510E-01
   32     6 C    -4.791415035683E+00 -5.773764933339E+00  9.475076217510E-01
   33     6 C    -4.791415035683E+00  5.773764933339E+00 -9.475076217510E-01
   34     6 C     4.791415035683E+00 -5.773764933339E+00 -9.475076217510E-01
   35     6 C     5.773764933339E+00  9.475076217510E-01  4.791415035683E+00
   36     6 C     9.475076217510E-01  4.791415035683E+00  5.773764933339E+00
   37     6 C    -5.773764933339E+00 -9.475076217510E-01  4.791415035683E+00
   38     6 C     9.475076217510E-01 -4.791415035683E+00 -5.773764933339E+00
   39     6 C    -5.773764933339E+00  9.475076217510E-01 -4.791415035683E+00
   40     6 C    -9.475076217510E-01 -4.791415035683E+00  5.773764933339E+00
   41     6 C     5.773764933339E+00 -9.475076217510E-01 -4.791415035683E+00
   42     6 C    -9.475076217510E-01  4.791415035683E+00 -5.773764933339E+00
   43     1 H     5.786102664153E+00  3.825640466695E+00  1.421915132543E+00
   44     1 H    -5.786102664153E+00 -3.825640466695E+00  1.421915132543E+00
   45     1 H     5.786102664153E+00 -3.825640466695E+00 -1.421915132543E+00
   46     1 H    -5.786102664153E+00  3.825640466695E+00 -1.421915132543E+00
   47     1 H     1.421915132543E+00  5.786102664153E+00  3.825640466695E+00
   48     1 H     3.825640466695E+00  1.421915132543E+00  5.786102664153E+00
   49     1 H    -1.421915132543E+00 -5.786102664153E+00  3.825640466695E+00
   50     1 H    -3.825640466695E+00  1.421915132543E+00 -5.786102664153E+00
   51     1 H     1.421915132543E+00 -5.786102664153E+00 -3.825640466695E+00
   52     1 H    -3.825640466695E+00 -1.421915132543E+00  5.786102664153E+00
   53     1 H    -1.421915132543E+00  5.786102664153E+00 -3.825640466695E+00
   54     1 H     3.825640466695E+00 -1.421915132543E+00 -5.786102664153E+00
   55     1 H     3.825640466695E+00  5.786102664153E+00  1.421915132543E+00
   56     1 H    -3.825640466695E+00 -5.786102664153E+00  1.421915132543E+00
   57     1 H    -3.825640466695E+00  5.786102664153E+00 -1.421915132543E+00
   58     1 H     3.825640466695E+00 -5.786102664153E+00 -1.421915132543E+00
   59     1 H     5.786102664153E+00  1.421915132543E+00  3.825640466695E+00
   60     1 H     1.421915132543E+00  3.825640466695E+00  5.786102664153E+00
   61     1 H    -5.786102664153E+00 -1.421915132543E+00  3.825640466695E+00
   62     1 H     1.421915132543E+00 -3.825640466695E+00 -5.786102664153E+00
   63     1 H    -5.786102664153E+00  1.421915132543E+00 -3.825640466695E+00
   64     1 H    -1.421915132543E+00 -3.825640466695E+00  5.786102664153E+00
   65     1 H     5.786102664153E+00 -1.421915132543E+00 -3.825640466695E+00
   66     1 H    -1.421915132543E+00  3.825640466695E+00 -5.786102664153E+00
   67     7 N     6.810219173049E+00  5.218050766486E+00  1.776268200200E-01
   68     7 N    -6.810219173049E+00 -5.218050766486E+00  1.776268200200E-01
   69     7 N     6.810219173049E+00 -5.218050766486E+00 -1.776268200200E-01
   70     7 N    -6.810219173049E+00  5.218050766486E+00 -1.776268200200E-01
   71     7 N     1.776268200200E-01  6.810219173049E+00  5.218050766486E+00
   72     7 N     5.218050766486E+00  1.776268200200E-01  6.810219173049E+00
   73     7 N    -1.776268200200E-01 -6.810219173049E+00  5.218050766486E+00
   74     7 N    -5.218050766486E+00  1.776268200200E-01 -6.810219173049E+00
   75     7 N     1.776268200200E-01 -6.810219173049E+00 -5.218050766486E+00
   76     7 N    -5.218050766486E+00 -1.776268200200E-01  6.810219173049E+00
   77     7 N    -1.776268200200E-01  6.810219173049E+00 -5.218050766486E+00
   78     7 N     5.218050766486E+00 -1.776268200200E-01 -6.810219173049E+00
   79     7 N     5.218050766486E+00  6.810219173049E+00  1.776268200200E-01
   80     7 N    -5.218050766486E+00 -6.810219173049E+00  1.776268200200E-01
   81     7 N    -5.218050766486E+00  6.810219173049E+00 -1.776268200200E-01
   82     7 N     5.218050766486E+00 -6.810219173049E+00 -1.776268200200E-01
   83     7 N     6.810219173049E+00  1.776268200200E-01  5.218050766486E+00
   84     7 N     1.776268200200E-01  5.218050766486E+00  6.810219173049E+00
   85     7 N    -6.810219173049E+00 -1.776268200200E-01  5.218050766486E+00
   86     7 N     1.776268200200E-01 -5.218050766486E+00 -6.810219173049E+00
   87     7 N    -6.810219173049E+00  1.776268200200E-01 -5.218050766486E+00
   88     7 N    -1.776268200200E-01 -5.218050766486E+00  6.810219173049E+00
   89     7 N     6.810219173049E+00 -1.776268200200E-01 -5.218050766486E+00
   90     7 N    -1.776268200200E-01  5.218050766486E+00 -6.810219173049E+00
   91     7 N    -1.434131864925E+00 -1.434131864925E+00  7.508622965658E+00
   92     7 N     1.434131864925E+00  1.434131864925E+00  7.508622965658E+00
   93     7 N    -1.434131864925E+00  1.434131864925E+00 -7.508622965658E+00
   94     7 N     1.434131864925E+00 -1.434131864925E+00 -7.508622965658E+00
   95     7 N     7.508622965658E+00 -1.434131864925E+00 -1.434131864925E+00
   96     7 N    -1.434131864925E+00  7.508622965658E+00 -1.434131864925E+00
   97     7 N    -7.508622965658E+00  1.434131864925E+00 -1.434131864925E+00
   98     7 N     1.434131864925E+00  7.508622965658E+00  1.434131864925E+00
   99     7 N     7.508622965658E+00  1.434131864925E+00  1.434131864925E+00
  100     7 N     1.434131864925E+00 -7.508622965658E+00 -1.434131864925E+00
  101     7 N    -7.508622965658E+00 -1.434131864925E+00  1.434131864925E+00
  102     7 N    -1.434131864925E+00 -7.508622965658E+00  1.434131864925E+00
  103     8 O    -1.894391587226E+00 -3.529409294930E-01  7.140206741427E+00
  104     8 O     1.894391587226E+00  3.529409294930E-01  7.140206741427E+00
  105     8 O    -1.894391587226E+00  3.529409294930E-01 -7.140206741427E+00
  106     8 O     1.894391587226E+00 -3.529409294930E-01 -7.140206741427E+00
  107     8 O     7.140206741427E+00 -1.894391587226E+00 -3.529409294930E-01
  108     8 O    -3.529409294930E-01  7.140206741427E+00 -1.894391587226E+00
  109     8 O    -7.140206741427E+00  1.894391587226E+00 -3.529409294930E-01
  110     8 O     3.529409294930E-01  7.140206741427E+00  1.894391587226E+00
  111     8 O     7.140206741427E+00  1.894391587226E+00  3.529409294930E-01
  112     8 O     3.529409294930E-01 -7.140206741427E+00 -1.894391587226E+00
  113     8 O    -7.140206741427E+00 -1.894391587226E+00  3.529409294930E-01
  114     8 O    -3.529409294930E-01 -7.140206741427E+00  1.894391587226E+00
  115     8 O    -3.529409294930E-01 -1.894391587226E+00  7.140206741427E+00
  116     8 O     3.529409294930E-01  1.894391587226E+00  7.140206741427E+00
  117     8 O     3.529409294930E-01 -1.894391587226E+00 -7.140206741427E+00
  118     8 O    -3.529409294930E-01  1.894391587226E+00 -7.140206741427E+00
  119     8 O    -1.894391587226E+00  7.140206741427E+00 -3.529409294930E-01
  120     8 O     7.140206741427E+00 -3.529409294930E-01 -1.894391587226E+00
  121     8 O     1.894391587226E+00 -7.140206741427E+00 -3.529409294930E-01
  122     8 O     7.140206741427E+00  3.529409294930E-01  1.894391587226E+00
  123     8 O     1.894391587226E+00  7.140206741427E+00  3.529409294930E-01
  124     8 O    -7.140206741427E+00  3.529409294930E-01 -1.894391587226E+00
  125     8 O    -1.894391587226E+00 -7.140206741427E+00  3.529409294930E-01
  126     8 O    -7.140206741427E+00 -3.529409294930E-01  1.894391587226E+00

 *******************************************************************************
 *** PSEUDOPOTENTIAL INFORMATION ***
 *******************************************************************************

 ATOMIC NUMBER  30, NUCLEAR CHARGE 20.000, GIVEN IN INPUT       PSEUDOPOTENTIAL
   TYPE       EXPONENT      COEFF.    N      EXPONENT      COEFF.    N
  P0 TMS    34.1500000  399.9872820   0    14.5900000   85.4856550   0
  P1 TMS    39.7800000  277.1489600   0    14.9500000   69.0522050   0
  P2 TMS    43.8000000  -34.1493490   0    14.9800000   -3.2918310   0

 *******************************************************************************
 LOCAL ATOMIC FUNCTIONS BASIS SET
 *******************************************************************************
   ATOM   X(AU)   Y(AU)   Z(AU)  N. TYPE  EXPONENT  S COEF   P COEF   D/F/G COEF
 *******************************************************************************
   1 ZN  16.340 -24.511  -0.000
                                  1 S  
                                         3.032E+01 2.191E-01 0.000E+00 0.000E+00
                                         1.632E+01-2.326E-01 0.000E+00 0.000E+00
                                         1.141E+01-9.547E-01 0.000E+00 0.000E+00
                                  2 S  
                                         2.569E+00 1.000E+00 0.000E+00 0.000E+00
                                  3 S  
                                         1.063E+00 1.000E+00 0.000E+00 0.000E+00
                                  4 S  
                                         2.500E-01 1.000E+00 0.000E+00 0.000E+00
                                  5 S  
                                         1.200E-01 1.000E+00 0.000E+00 0.000E+00
                           6-     8 P  
                                         1.118E+02 0.000E+00 2.328E-02 0.000E+00
                                         1.913E+01 0.000E+00-1.010E+00 0.000E+00
                           9-    11 P  
                                         5.469E+00 0.000E+00 3.202E-01 0.000E+00
                                         2.506E+00 0.000E+00 7.181E-01 0.000E+00
                          12-    14 P  
                                         9.419E-01 0.000E+00 1.000E+00 0.000E+00
                          15-    17 P  
                                         2.500E-01 0.000E+00 1.000E+00 0.000E+00
                          18-    20 P  
                                         1.200E-01 0.000E+00 1.000E+00 0.000E+00
                          21-    25 D  
                                         4.465E+01 0.000E+00 0.000E+00 4.725E-02
                                         1.344E+01 0.000E+00 0.000E+00 2.189E-01
                                         4.682E+00 0.000E+00 0.000E+00 4.525E-01
                                         1.603E+00 0.000E+00 0.000E+00 5.186E-01
                          26-    30 D  
                                         4.828E-01 0.000E+00 0.000E+00 1.000E+00
                          31-    35 D  
                                         1.100E-01 0.000E+00 0.000E+00 1.000E+00
                          36-    42 F  
                                         2.614E+00 0.000E+00 0.000E+00 1.000E+00
   2 ZN   0.000 -24.511  16.340
   3 ZN  -0.000  16.340 -24.511
   4 ZN -24.511   0.000  16.340
   5 ZN -24.511  16.340  -0.000
   6 ZN  16.340  -0.000 -24.511
   7 C   -4.200  -4.200  15.858
                                253 S  
                                         4.563E+03 1.967E-03 0.000E+00 0.000E+00
                                         6.820E+02 1.523E-02 0.000E+00 0.000E+00
                                         1.550E+02 7.613E-02 0.000E+00 0.000E+00
                                         4.446E+01 2.608E-01 0.000E+00 0.000E+00
                                         1.303E+01 6.165E-01 0.000E+00 0.000E+00
                                         1.828E+00 2.210E-01 0.000E+00 0.000E+00
                         254-   257 SP 
                                         2.096E+01 1.147E-01 4.025E-02 0.000E+00
                                         4.803E+00 9.200E-01 2.376E-01 0.000E+00
                                         1.459E+00-3.031E-03 8.159E-01 0.000E+00
                         258-   261 SP 
                                         4.835E-01 1.000E+00 1.000E+00 0.000E+00
                         262-   265 SP 
                                         1.456E-01 1.000E+00 1.000E+00 0.000E+00
                         266-   270 D  
                                         6.260E-01 0.000E+00 0.000E+00 1.000E+00
   8 C    4.200   4.200  15.858
   9 C   -4.200   4.200 -15.858
  10 C    4.200  -4.200 -15.858
  11 C   15.858  -4.200  -4.200
  12 C   -4.200  15.858  -4.200
  13 C  -15.858   4.200  -4.200
  14 C    4.200  15.858   4.200
  15 C   15.858   4.200   4.200
  16 C    4.200 -15.858  -4.200
  17 C  -15.858  -4.200   4.200
  18 C   -4.200 -15.858   4.200
  19 C   10.911   9.054   1.791
  20 C  -10.911  -9.054   1.791
  21 C   10.911  -9.054  -1.791
  22 C  -10.911   9.054  -1.791
  23 C    1.791  10.911   9.054
  24 C    9.054   1.791  10.911
  25 C   -1.791 -10.911   9.054
  26 C   -9.054   1.791 -10.911
  27 C    1.791 -10.911  -9.054
  28 C   -9.054  -1.791  10.911
  29 C   -1.791  10.911  -9.054
  30 C    9.054  -1.791 -10.911
  31 C    9.054  10.911   1.791
  32 C   -9.054 -10.911   1.791
  33 C   -9.054  10.911  -1.791
  34 C    9.054 -10.911  -1.791
  35 C   10.911   1.791   9.054
  36 C    1.791   9.054  10.911
  37 C  -10.911  -1.791   9.054
  38 C    1.791  -9.054 -10.911
  39 C  -10.911   1.791  -9.054
  40 C   -1.791  -9.054  10.911
  41 C   10.911  -1.791  -9.054
  42 C   -1.791   9.054 -10.911
  43 H   10.934   7.229   2.687
                                901 S  
                                         3.387E+01 2.549E-02 0.000E+00 0.000E+00
                                         5.095E+00 1.904E-01 0.000E+00 0.000E+00
                                         1.159E+00 8.522E-01 0.000E+00 0.000E+00
                                902 S  
                                         3.258E-01 1.000E+00 0.000E+00 0.000E+00
                                903 S  
                                         1.027E-01 1.000E+00 0.000E+00 0.000E+00
                         904-   906 P  
                                         7.500E-01 0.000E+00 1.000E+00 0.000E+00
  44 H  -10.934  -7.229   2.687
  45 H   10.934  -7.229  -2.687
  46 H  -10.934   7.229  -2.687
  47 H    2.687  10.934   7.229
  48 H    7.229   2.687  10.934
  49 H   -2.687 -10.934   7.229
  50 H   -7.229   2.687 -10.934
  51 H    2.687 -10.934  -7.229
  52 H   -7.229  -2.687  10.934
  53 H   -2.687  10.934  -7.229
  54 H    7.229  -2.687 -10.934
  55 H    7.229  10.934   2.687
  56 H   -7.229 -10.934   2.687
  57 H   -7.229  10.934  -2.687
  58 H    7.229 -10.934  -2.687
  59 H   10.934   2.687   7.229
  60 H    2.687   7.229  10.934
  61 H  -10.934  -2.687   7.229
  62 H    2.687  -7.229 -10.934
  63 H  -10.934   2.687  -7.229
  64 H   -2.687  -7.229  10.934
  65 H   10.934  -2.687  -7.229
  66 H   -2.687   7.229 -10.934
  67 N   12.869   9.861   0.336
                               1045 S  
                                         6.293E+03 1.970E-03 0.000E+00 0.000E+00
                                         9.490E+02 1.496E-02 0.000E+00 0.000E+00
                                         2.188E+02 7.350E-02 0.000E+00 0.000E+00
                                         6.369E+01 2.489E-01 0.000E+00 0.000E+00
                                         1.883E+01 6.025E-01 0.000E+00 0.000E+00
                                         2.720E+00 2.562E-01 0.000E+00 0.000E+00
                        1046-  1049 SP 
                                         3.063E+01 1.119E-01 3.831E-02 0.000E+00
                                         7.026E+00 9.217E-01 2.374E-01 0.000E+00
                                         2.112E+00-2.569E-03 8.176E-01 0.000E+00
                        1050-  1053 SP 
                                         6.840E-01 1.000E+00 1.000E+00 0.000E+00
                        1054-  1057 SP 
                                         2.009E-01 1.000E+00 1.000E+00 0.000E+00
                        1058-  1062 D  
                                         9.130E-01 0.000E+00 0.000E+00 1.000E+00
  68 N  -12.869  -9.861   0.336
  69 N   12.869  -9.861  -0.336
  70 N  -12.869   9.861  -0.336
  71 N    0.336  12.869   9.861
  72 N    9.861   0.336  12.869
  73 N   -0.336 -12.869   9.861
  74 N   -9.861   0.336 -12.869
  75 N    0.336 -12.869  -9.861
  76 N   -9.861  -0.336  12.869
  77 N   -0.336  12.869  -9.861
  78 N    9.861  -0.336 -12.869
  79 N    9.861  12.869   0.336
  80 N   -9.861 -12.869   0.336
  81 N   -9.861  12.869  -0.336
  82 N    9.861 -12.869  -0.336
  83 N   12.869   0.336   9.861
  84 N    0.336   9.861  12.869
  85 N  -12.869  -0.336   9.861
  86 N    0.336  -9.861 -12.869
  87 N  -12.869   0.336  -9.861
  88 N   -0.336  -9.861  12.869
  89 N   12.869  -0.336  -9.861
  90 N   -0.336   9.861 -12.869
  91 N   -2.710  -2.710  14.189
  92 N    2.710   2.710  14.189
  93 N   -2.710   2.710 -14.189
  94 N    2.710  -2.710 -14.189
  95 N   14.189  -2.710  -2.710
  96 N   -2.710  14.189  -2.710
  97 N  -14.189   2.710  -2.710
  98 N    2.710  14.189   2.710
  99 N   14.189   2.710   2.710
 100 N    2.710 -14.189  -2.710
 101 N  -14.189  -2.710   2.710
 102 N   -2.710 -14.189   2.710
 103 O   -3.580  -0.667  13.493
                               1693 S  
                                         8.588E+03 1.895E-03 0.000E+00 0.000E+00
                                         1.297E+03 1.439E-02 0.000E+00 0.000E+00
                                         2.993E+02 7.073E-02 0.000E+00 0.000E+00
                                         8.738E+01 2.400E-01 0.000E+00 0.000E+00
                                         2.568E+01 5.948E-01 0.000E+00 0.000E+00
                                         3.740E+00 2.808E-01 0.000E+00 0.000E+00
                        1694-  1697 SP 
                                         4.212E+01 1.139E-01 3.651E-02 0.000E+00
                                         9.628E+00 9.208E-01 2.372E-01 0.000E+00
                                         2.853E+00-3.274E-03 8.197E-01 0.000E+00
                        1698-  1701 SP 
                                         9.057E-01 1.000E+00 1.000E+00 0.000E+00
                        1702-  1705 SP 
                                         2.556E-01 1.000E+00 1.000E+00 0.000E+00
                        1706-  1710 D  
                                         1.292E+00 0.000E+00 0.000E+00 1.000E+00
 104 O    3.580   0.667  13.493
 105 O   -3.580   0.667 -13.493
 106 O    3.580  -0.667 -13.493
 107 O   13.493  -3.580  -0.667
 108 O   -0.667  13.493  -3.580
 109 O  -13.493   3.580  -0.667
 110 O    0.667  13.493   3.580
 111 O   13.493   3.580   0.667
 112 O    0.667 -13.493  -3.580
 113 O  -13.493  -3.580   0.667
 114 O   -0.667 -13.493   3.580
 115 O   -0.667  -3.580  13.493
 116 O    0.667   3.580  13.493
 117 O    0.667  -3.580 -13.493
 118 O   -0.667   3.580 -13.493
 119 O   -3.580  13.493  -0.667
 120 O   13.493  -0.667  -3.580
 121 O    3.580 -13.493  -0.667
 122 O   13.493   0.667   3.580
 123 O    3.580  13.493   0.667
 124 O  -13.493   0.667  -3.580
 125 O   -3.580 -13.493   0.667
 126 O  -13.493  -0.667   3.580
 INFORMATION **** SET_MPP **** PCRYSTAL CALCULATION
 INFORMATION **** READM2 **** NEW DEFAULT: FOCK/KS MATRIX MIXING SET TO 30 %
 INFORMATION **** READM2 **** NEW DEFAULT: FULL DIRECT SCF MODE
 INFORMATION **** READM2 **** NEW DEFAULT: COULOMB BIPOLAR BUFFER SET TO 32 Mb
 INFORMATION **** READM2 **** NEW DEFAULT: EXCHANGE BIPOLAR BUFFER SET TO 32 Mb

 *******************************************************************************
 NEW DEFAULT: DFT INTEGRATION GRID INCREASED TO XLGRID
 NEW DEFAULT: DIIS ACCELERATOR ACTIVE
 USE KEYWORD NODIIS TO TURN IT OFF
 *******************************************************************************

 INFORMATION **** DFTD3_INPUT **** PERFORM LATEST DISPERSION CORRECTION DFT-D3(BJ) WITH AUTOMATIC PARAMETER SETUP
 PLEASE CITE:
 (1) DFT-D3 Reference
  S. Grimme, J. Antony, S. Ehrlich, and H. Krieg, J. Chem. Phys. 132 (2010), 154104
 (2) BJ-Damping Reference
  S. Grimme, S. Ehrlich, and L. Goerigk, J. Comput. Chem. 32 (2011), 1456-1465
 (3) General DFT-D Review
  S. Grimme, A. Hansen, J. G. Brandenburg, and C. Bannwarth,
  Chem. Rev. 116 (2016), 5105-5154

 INFORMATION **** TOLINTEG **** COULOMB AND EXCHANGE SERIES TOLERANCES MODIFIED
 INFORMATION **** TOLDEE **** SCF TOL ON TOTAL ENERGY SET TO           8
 INFORMATION **** DFTD3_INPUT **** PERFORM DISPERSION CORRECTION DFT-D3(BJ) IN THE BECKE-JOHNSON DAMPING SCHEME

 PLEASE CITE:
 (1) DFT-D3 Reference
  S. Grimme, J. Antony, S. Ehrlich, and H. Krieg, J. Chem. Phys. 132 (2010), 154104
 (2) BJ-Damping Reference
  S. Grimme, S. Ehrlich, and L. Goerigk, J. Comput. Chem. 32 (2011), 1456-1465
 (3) General DFT-D Review
  S. Grimme, A. Hansen, J. G. Brandenburg, and C. Bannwarth,
  Chem. Rev. 116 (2016), 5105-5154

 *******************************************************************************
 N. OF ATOMS PER CELL       126  COULOMB OVERLAP TOL         (T1) 10**   -7
 NUMBER OF SHELLS           660  COULOMB PENETRATION TOL     (T2) 10**   -7
 NUMBER OF AO              2124  EXCHANGE OVERLAP TOL        (T3) 10**   -7
 N. OF ELECTRONS PER CELL   804  EXCHANGE PSEUDO OVP (F(G))  (T4) 10**  -10
 CORE ELECTRONS PER CELL    192  EXCHANGE PSEUDO OVP (P(G))  (T5) 10**  -40
 N. OF SYMMETRY OPERATORS    24  POLE ORDER IN MONO ZONE                  4
 *******************************************************************************
 TYPE OF CALCULATION :  RESTRICTED CLOSED SHELL
 KOHN-SHAM HAMILTONIAN

 (EXCHANGE)[CORRELATION] FUNCTIONAL:(BECKE 88)[LEE-YANG-PARR]

 NON-LOCAL WEIGHTING FACTOR (EXCHANGE) =           0.9000
 NON-LOCAL WEIGHTING FACTOR [CORRELATION] =        0.8100

 HYBRID EXCHANGE - PERCENTAGE OF FOCK EXCHANGE    20.0000
 CORE  PSEUDO POTENTIAL         TOL. ON PSEUDO              (TP) 10**- 6

 CAPPA:IS1  2;IS2  2;IS3  2; K PTS MONK NET   3; SYMMOPS:K SPACE  48;G SPACE  24

 *******************************************************************************
 MAX NUMBER OF SCF CYCLES      50  CONVERGENCE ON DELTAP        10**-18
 WEIGHT OF F(I) IN F(I+1)      30% CONVERGENCE ON ENERGY        10**- 8
 SHRINK. FACT.(MONKH.)    2  2  2  NUMBER OF K POINTS IN THE IBZ      3
 SHRINKING FACTOR(GILAT NET)    2  NUMBER OF K POINTS(GILAT NET)      3
 *******************************************************************************
 *** K POINTS COORDINATES (OBLIQUE COORDINATES IN UNITS OF IS =  2)
   1-R(  0  0  0)   2-R(  1  0  0)   3-R(  1  1  1)

 DIRECT LATTICE VECTORS COMPON. (A.U.)     RECIP. LATTICE VECTORS COMPON. (A.U.) 
        X            Y            Z              X            Y            Z
  -16.3404060   16.3404060   16.3404060      0.0000000    0.1922592    0.1922592
   16.3404060  -16.3404060   16.3404060      0.1922592    0.0000000    0.1922592
   16.3404060   16.3404060  -16.3404060      0.1922592    0.1922592    0.0000000

 DISK SPACE FOR EIGENVECTORS (FTN 10)    13534128 REALS

 SYMMETRY ADAPTION OF THE BLOCH FUNCTIONS ENABLED
 TTTTTTTTTTTTTTTTTTTTTTTTTTTTTT gordsh1     TELAPSE       10.49 TCPU        3.86

 MATRIX SIZE: P(G)10325688, F(G)  751620, P(G) IRR  221185, F(G) IRR   33245
 MAX G-VECTOR INDEX FOR 1- AND 2-ELECTRON INTEGRALS 181

 TTTTTTTTTTTTTTTTTTTTTTTTTTTTTT INPUT       TELAPSE       20.65 TCPU       14.02

 NEIGHBORS OF THE NON-EQUIVALENT ATOMS

 N = NUMBER OF NEIGHBORS AT DISTANCE R
    ATOM  N     R/ANG      R/AU   NEIGHBORS (ATOM LABELS AND CELL INDICES)
   1 ZN   4     2.0507     3.8753   67 N   -1 0-1   70 N   -1 1 0   86 N    0 1 0
                                    88 N   -1 0 0
   1 ZN   4     2.8802     5.4427  109 O   -1 1 0  111 O   -1 0-1  115 O   -1 0 0
                                   117 O    0 1 0
   1 ZN   4     3.0614     5.7852   19 C   -1 0-1   22 C   -1 1 0   38 C    0 1 0
                                    40 C   -1 0 0
   1 ZN   4     3.0690     5.7996    7 C   -1 0 0   10 C    0 1 0   13 C   -1 1 0
                                    15 C   -1 0-1
   1 ZN   4     3.2333     6.1101   43 H   -1 0-1   46 H   -1 1 0   62 H    0 1 0
                                    64 H   -1 0 0
   1 ZN   4     3.4207     6.4641   91 N   -1 0 0   94 N    0 1 0   97 N   -1 1 0
                                    99 N   -1 0-1

   7 C    2     1.3386     2.5295   67 N    0 0-1   79 N    0 0-1
   7 C    1     1.4222     2.6875   91 N    0 0 0
   7 C    2     2.1301     4.0253   19 C    0 0-1   31 C    0 0-1
   7 C    2     2.2735     4.2963  103 O    0 0 0  115 O    0 0 0
   7 C    2     3.0690     5.7996    1 ZN   1 0 0    5 ZN   0 1 0
   7 C    2     3.1377     5.9293  105 O    1 1 0  117 O    1 1 0

  19 C    1     1.0761     2.0335   43 H    0 0 0
  19 C    1     1.3598     2.5696   67 N    0 0 0
  19 C    1     1.3893     2.6253   31 C    0 0 0
  19 C    1     2.1301     4.0253    7 C    0 0 1
  19 C    1     2.2309     4.2159   79 N    0 0 0
  19 C    1     2.2382     4.2296   55 H    0 0 0

  43 H    1     1.0761     2.0335   19 C    0 0 0
  43 H    1     2.1298     4.0247   67 N    0 0 0
  43 H    1     2.2382     4.2296   31 C    0 0 0
  43 H    1     2.5896     4.8936  111 O    0 0 0
  43 H    1     2.7725     5.2393   55 H    0 0 0
  43 H    1     2.9473     5.5696   99 N    0 0 0

  67 N    1     1.3386     2.5295    7 C    0 0 1
  67 N    1     1.3598     2.5696   19 C    0 0 0
  67 N    1     2.0507     3.8753    1 ZN   1 0 1
  67 N    1     2.1298     4.0247   43 H    0 0 0
  67 N    1     2.2309     4.2159   31 C    0 0 0
  67 N    1     2.2517     4.2550   79 N    0 0 0

  91 N    2     1.2315     2.3272  103 O    0 0 0  115 O    0 0 0
  91 N    1     1.4222     2.6875    7 C    0 0 0
  91 N    2     2.4234     4.5796   67 N    0 0-1   79 N    0 0-1
  91 N    2     2.9473     5.5696   52 H    0 0 0   64 H    0 0 0
  91 N    2     3.2252     6.0948  105 O    1 1 0  117 O    1 1 0
  91 N    2     3.4207     6.4641    1 ZN   1 0 0    5 ZN   0 1 0

 103 O    1     1.2315     2.3272   91 N    0 0 0
 103 O    1     2.1799     4.1195  115 O    0 0 0
 103 O    1     2.2735     4.2963    7 C    0 0 0
 103 O    1     2.5896     4.8936   52 H    0 0 0
 103 O    1     2.7191     5.1384   79 N    0 0-1
 103 O    1     2.8802     5.4427    5 ZN   0 1 0


 SYMMETRY ALLOWED ELASTIC DISTORTION 1
  0.5773503  0.0000000  0.0000000
  0.0000000  0.5773503  0.0000000
  0.0000000  0.0000000  0.5773503

 SYMMETRY ALLOWED INTERNAL DEGREE(S) OF FREEDOM:  16
 TTTTTTTTTTTTTTTTTTTTTTTTTTTTTT SYMM        TELAPSE       20.98 TCPU       14.34
 TTTTTTTTTTTTTTTTTTTTTTTTTTTTTT INT_SCREEN  TELAPSE       21.02 TCPU       14.39

 ************************************************************************
 ************************************************************************
 * ELAPIEZO OPTION, E. ALBANESE, A. ERBA, B. CIVALLERI, R. DOVESI       *
 *                                                                      *
 * IT IS ASSUMED THAT THE INPUT IS FROM AN OPTIMIZED RUN                *

 CONVERGENCE CRITERION FOR ENERGY, TOLDEE =          1.0000E-08
 CONVERGENCE CRITERION FOR RMS GRADIENT, TOLDEG =    3.0000E-04
 CONVERGENCE CRITERION FOR RMS DISPLACEMENT, TOLDEX  6.2000E-04
 MAGNITUDE OF STEPSIZE FOR ADIMENSIONAL STRAINS =    1.5000E-02
 NUMBER OF POINTS (TOTAL) IN NUMERICAL 2ND DERIVATIVE=        3
 ************************************************************************
 ************************************************************************

 ************************************************************************

  Y. NOEL POST DOC. TURIN 2002

  THIS ROUTINE EVALUATES THE NON ZERO ELEMENTS OF THE ELASTIC TENSOR 

  ORDER OF THE TENSOR : 4

 |  1 A    1 B    1 B     .      .      .     |
 |         1 A    1 B     .      .      .     |
 |                1 A     .      .      .     |
 |                       1 C     .      .     |
 |                              1 C     .     |
 |                                     1 C    |

 EACH  LETTER   CORRESPONDS  TO  AN  INDEPENDENT  COMPONENT.
 INTERDEPENDENT COMPONENTS (WITH SAME LETTER) ARE RELATED BY
 THE COEFFICIENT THAT PRECEEDS EACH LETTER.

 ************************************************************************


 ************************************************************************

  Y. NOEL POST DOC. TURIN 2002

  THIS ROUTINE EVALUATES THE NON ZERO ELEMENTS OF THE PIEZOELECTRIC TENSOR 

  ORDER OF THE TENSOR : 3

 |   .      .      .     1 A     .      .     |
 |   .      .      .      .     1 A     .     |
 |   .      .      .      .      .     1 A    |

 EACH  LETTER   CORRESPONDS  TO  AN  INDEPENDENT  COMPONENT.
 INTERDEPENDENT COMPONENTS (WITH SAME LETTER) ARE RELATED BY
 THE COEFFICIENT THAT PRECEEDS EACH LETTER.

 ************************************************************************


 LIST OF ACTIVE DEFORMATIONS: 
             4

 ************************************************************************
 CLAMPED ION APPROXIMATION - NO RELAXATION OF ATOMIC POSITIONS
 ************************************************************************

 INFORMATION **** EXCBUF **** EXCH. BIPO BUFFER: WORDS USED =     4000000
 WARNING **** EXCBUF **** EXCH. BIPO BUFFER TOO SMALL - TO AVOID I/O SET EXCHSIZE =     6396066

 DFT PARAMETERS

     ATOM       ELECTRONS   NET CHARGE   R(ANGSTROM)
   1 230  ZN     20.0000      0.0000     1.37000000
   7   6  C       6.0000      0.0000     0.77000000
  43   1  H       1.0000      0.0000     1.11000000
  67   7  N       7.0000      0.0000     0.74000000
 103   8  O       8.0000      0.0000     0.74000000

 SIZE OF GRID=     335086
 TTTTTTTTTTTTTTTTTTTTTTTTTTTTTT MAKE_GRID2  TELAPSE       23.73 TCPU       16.39
 BECKE WEIGHT FUNCTION
 RADSAFE =     2.00
 TOLERANCES - DENSITY:10**- 6; POTENTIAL:10**- 9; GRID WGT:10**-14

 RADIAL INTEGRATION  - INTERVALS (POINTS,UPPER LIMIT):            1( 99,  4.0*R)

 ANGULAR INTEGRATION - INTERVALS (ACCURACY LEVEL [N. POINTS] UPPER LIMIT):
  1(  6[ 146]   0.2)  2( 11[ 302]   0.5)  3( 14[ 590]   0.9)  4( 18[1454]   3.5)
  5( 14[ 590]9999.0)
 TTTTTTTTTTTTTTTTTTTTTTTTTTTTTT INT_CALC    TELAPSE       23.78 TCPU       16.44
 EEEEEEEEEE INT_CALC TERMINATION  DATE 03 07 2020 TIME 12:07:27.2

 *******************************************************************************
 ZIF-65 (cif CCDC 917446, CIMFUB)                                                
 CRYSTAL - SCF - TYPE OF CALCULATION :  RESTRICTED CLOSED SHELL
 *******************************************************************************

 CAPPA:IS1  2;IS2  2;IS3  2; K PTS MONK NET   3; SYMMOPS:K SPACE  48;G SPACE  24

 TTTTTTTTTTTTTTTTTTTTTTTTTTTTTT SDIK        TELAPSE       24.13 TCPU       16.79

 AAAAAAAAAAAAAAAAAAAAAAAAAAAAAAAAAAAAAAAAAAAAAAAAAAAAAAAAAAAAAAAAAAAAAAAAAAAAAAA
         ATOMIC WAVEFUNCTION(S)


 NUCLEAR CHARGE 20.0  SYMMETRY SPECIES            S    P    D
 N. ELECTRONS   20.0  NUMBER OF PRIMITIVE GTOS    7    7    6
                      NUMBER OF CONTRACTED GTOS   5    5    3
                      NUMBER OF CLOSED SHELLS     2    1    1
                      OPEN SHELL OCCUPATION       0    0    0

  ZNUC SCFIT  TOTAL HF ENERGY   KINETIC ENERGY   VIRIAL THEOREM ACCURACY
  20.0  35   -2.259494290E+02  1.538488917E+02 -2.468645152E+00  3.9E-06

 NUCLEAR CHARGE  6.0  SYMMETRY SPECIES            S    P
 N. ELECTRONS    6.0  NUMBER OF PRIMITIVE GTOS   11    5
                      NUMBER OF CONTRACTED GTOS   4    3
                      NUMBER OF CLOSED SHELLS     2    0
                      OPEN SHELL OCCUPATION       0    2

  ZNUC SCFIT  TOTAL HF ENERGY   KINETIC ENERGY   VIRIAL THEOREM ACCURACY
   6.0  11   -3.768480057E+01  3.769831118E+01 -1.999641612E+00  2.0E-06

 NUCLEAR CHARGE  1.0  SYMMETRY SPECIES            S
 N. ELECTRONS    1.0  NUMBER OF PRIMITIVE GTOS    5
                      NUMBER OF CONTRACTED GTOS   3
                      NUMBER OF CLOSED SHELLS     0
                      OPEN SHELL OCCUPATION       1

  ZNUC SCFIT  TOTAL HF ENERGY   KINETIC ENERGY   VIRIAL THEOREM ACCURACY
   1.0   1   -4.998098153E-01  4.997907537E-01 -2.000038139E+00  9.6E-17

 NUCLEAR CHARGE  7.0  SYMMETRY SPECIES            S    P
 N. ELECTRONS    7.0  NUMBER OF PRIMITIVE GTOS   11    5
                      NUMBER OF CONTRACTED GTOS   4    3
                      NUMBER OF CLOSED SHELLS     2    0
                      OPEN SHELL OCCUPATION       0    3

  ZNUC SCFIT  TOTAL HF ENERGY   KINETIC ENERGY   VIRIAL THEOREM ACCURACY
   7.0  11   -5.439473665E+01  5.441433682E+01 -1.999639798E+00  3.6E-06

 NUCLEAR CHARGE  8.0  SYMMETRY SPECIES            S    P
 N. ELECTRONS    8.0  NUMBER OF PRIMITIVE GTOS   11    5
                      NUMBER OF CONTRACTED GTOS   4    3
                      NUMBER OF CLOSED SHELLS     2    0
                      OPEN SHELL OCCUPATION       0    4

  ZNUC SCFIT  TOTAL HF ENERGY   KINETIC ENERGY   VIRIAL THEOREM ACCURACY
   8.0  13   -7.479861895E+01  7.482603849E+01 -1.999633556E+00  2.7E-06

 AAAAAAAAAAAAAAAAAAAAAAAAAAAAAAAAAAAAAAAAAAAAAAAAAAAAAAAAAAAAAAAAAAAAAAAAAAAAAAA

 CHARGE NORMALIZATION FACTOR   1.00000000
 TOTAL ATOMIC CHARGES:
  20.0000000  20.0000000  20.0000000  20.0000000  20.0000000  20.0000000
   6.0000000   6.0000000   6.0000000   6.0000000   6.0000000   6.0000000
   6.0000000   6.0000000   6.0000000   6.0000000   6.0000000   6.0000000
   6.0000000   6.0000000   6.0000000   6.0000000   6.0000000   6.0000000
   6.0000000   6.0000000   6.0000000   6.0000000   6.0000000   6.0000000
   6.0000000   6.0000000   6.0000000   6.0000000   6.0000000   6.0000000
   6.0000000   6.0000000   6.0000000   6.0000000   6.0000000   6.0000000
   1.0000000   1.0000000   1.0000000   1.0000000   1.0000000   1.0000000
   1.0000000   1.0000000   1.0000000   1.0000000   1.0000000   1.0000000
   1.0000000   1.0000000   1.0000000   1.0000000   1.0000000   1.0000000
   1.0000000   1.0000000   1.0000000   1.0000000   1.0000000   1.0000000
   7.0000000   7.0000000   7.0000000   7.0000000   7.0000000   7.0000000
   7.0000000   7.0000000   7.0000000   7.0000000   7.0000000   7.0000000
   7.0000000   7.0000000   7.0000000   7.0000000   7.0000000   7.0000000
   7.0000000   7.0000000   7.0000000   7.0000000   7.0000000   7.0000000
   7.0000000   7.0000000   7.0000000   7.0000000   7.0000000   7.0000000
   7.0000000   7.0000000   7.0000000   7.0000000   7.0000000   7.0000000
   8.0000000   8.0000000   8.0000000   8.0000000   8.0000000   8.0000000
   8.0000000   8.0000000   8.0000000   8.0000000   8.0000000   8.0000000
   8.0000000   8.0000000   8.0000000   8.0000000   8.0000000   8.0000000
   8.0000000   8.0000000   8.0000000   8.0000000   8.0000000   8.0000000
 TTTTTTTTTTTTTTTTTTTTTTTTTTTTTT MOQGAD      TELAPSE       25.58 TCPU       18.24
 TTTTTTTTTTTTTTTTTTTTTTTTTTTTTT SHELLXN     TELAPSE       38.39 TCPU       22.54
 TTTTTTTTTTTTTTTTTTTTTTTTTTTTTT MONMO3      TELAPSE       39.09 TCPU       23.23
 NUMERICALLY INTEGRATED DENSITY    803.9998359231
 TTTTTTTTTTTTTTTTTTTTTTTTTTTTTT NUMDFT      TELAPSE       39.61 TCPU       23.75
 CYC   0 ETOT(AU) -6.550400515233E+03 DETOT -6.55E+03 tst  0.00E+00 PX  1.00E+00
 TTTTTTTTTTTTTTTTTTTTTTTTTTTTTT DIIS        TELAPSE       39.73 TCPU       23.87
 TTTTTTTTTTTTTTTTTTTTTTTTTTTTTT FDIK        TELAPSE       45.31 TCPU       26.63
 INSULATING STATE
 TOP OF VALENCE BANDS -    BAND    402; K    3; EIG -2.9201178E-01 AU
 TOP OF VALENCE BANDS -    BAND    402; K    1; EIG -2.9350235E-01 AU
 BOTTOM OF VIRTUAL BANDS - BAND    403; K    2; EIG -1.6236954E-01 AU
 INDIRECT ENERGY BAND GAP:   3.5277 eV
 BOTTOM OF VIRTUAL BANDS - BAND    403; K    1; EIG -1.6221653E-01 AU
 TTTTTTTTTTTTTTTTTTTTTTTTTTTTTT PDIG        TELAPSE       45.61 TCPU       26.93
 CHARGE NORMALIZATION FACTOR   1.00000000
 TOTAL ATOMIC CHARGES:
  18.2991410  18.2991410  18.2991410  18.2991410  18.2991410  18.2991410
   5.3475964   5.3475964   5.3475964   5.3475964   5.3475964   5.3475964
   5.3475964   5.3475964   5.3475964   5.3475964   5.3475964   5.3475964
   6.1630330   6.1630330   6.1630330   6.1630330   6.1630330   6.1630330
   6.1630330   6.1630330   6.1630330   6.1630330   6.1630330   6.1630330
   6.1630330   6.1630330   6.1630330   6.1630330   6.1630330   6.1630330
   6.1630330   6.1630330   6.1630330   6.1630330   6.1630330   6.1630330
   0.8008347   0.8008347   0.8008347   0.8008347   0.8008347   0.8008347
   0.8008347   0.8008347   0.8008347   0.8008347   0.8008347   0.8008347
   0.8008347   0.8008347   0.8008347   0.8008347   0.8008347   0.8008347
   0.8008347   0.8008347   0.8008347   0.8008347   0.8008347   0.8008347
   7.6500305   7.6500305   7.6500305   7.6500305   7.6500305   7.6500305
   7.6500305   7.6500305   7.6500305   7.6500305   7.6500305   7.6500305
   7.6500305   7.6500305   7.6500305   7.6500305   7.6500305   7.6500305
   7.6500305   7.6500305   7.6500305   7.6500305   7.6500305   7.6500305
   6.0956459   6.0956459   6.0956459   6.0956459   6.0956459   6.0956459
   6.0956459   6.0956459   6.0956459   6.0956459   6.0956459   6.0956459
   8.5896954   8.5896954   8.5896954   8.5896954   8.5896954   8.5896954
   8.5896954   8.5896954   8.5896954   8.5896954   8.5896954   8.5896954
   8.5896954   8.5896954   8.5896954   8.5896954   8.5896954   8.5896954
   8.5896954   8.5896954   8.5896954   8.5896954   8.5896954   8.5896954
 TTTTTTTTTTTTTTTTTTTTTTTTTTTTTT MOQGAD      TELAPSE       45.63 TCPU       26.94
 TTTTTTTTTTTTTTTTTTTTTTTTTTTTTT SHELLXN     TELAPSE       58.68 TCPU       31.49
 TTTTTTTTTTTTTTTTTTTTTTTTTTTTTT MONMO3      TELAPSE       70.65 TCPU       43.46
 NUMERICALLY INTEGRATED DENSITY    803.9998671647
 TTTTTTTTTTTTTTTTTTTTTTTTTTTTTT NUMDFT      TELAPSE       72.21 TCPU       45.01
 CYC   1 ETOT(AU) -6.520523818619E+03 DETOT  2.99E+01 tst  0.00E+00 PX  1.00E+00
 TTTTTTTTTTTTTTTTTTTTTTTTTTTTTT DIIS        TELAPSE       77.26 TCPU       50.06
 DIIS TEST: 0.63446E+02 AT SCF   CYCLE   1 - MIX   30 %
 TTTTTTTTTTTTTTTTTTTTTTTTTTTTTT FDIK        TELAPSE       90.33 TCPU       58.38
 INSULATING STATE
 TOP OF VALENCE BANDS -    BAND    402; K    3; EIG -2.2395831E-01 AU
 TOP OF VALENCE BANDS -    BAND    402; K    1; EIG -2.2507225E-01 AU
 BOTTOM OF VIRTUAL BANDS - BAND    403; K    3; EIG -1.4616168E-01 AU
 DIRECT ENERGY BAND GAP:   2.1170 eV
 BOTTOM OF VIRTUAL BANDS - BAND    403; K    1; EIG -1.4487186E-01 AU
 TTTTTTTTTTTTTTTTTTTTTTTTTTTTTT PDIG        TELAPSE       91.94 TCPU       59.99
 CHARGE NORMALIZATION FACTOR   1.00000000
 TOTAL ATOMIC CHARGES:
  18.8040795  18.8040795  18.8040795  18.8040795  18.8040795  18.8040795
   5.7815964   5.7815964   5.7815964   5.7815964   5.7815964   5.7815964
   5.7815964   5.7815964   5.7815964   5.7815964   5.7815964   5.7815964
   5.7393168   5.7393168   5.7393168   5.7393168   5.7393168   5.7393168
   5.7393168   5.7393168   5.7393168   5.7393168   5.7393168   5.7393168
   5.7393168   5.7393168   5.7393168   5.7393168   5.7393168   5.7393168
   5.7393168   5.7393168   5.7393168   5.7393168   5.7393168   5.7393168
   0.9492287   0.9492287   0.9492287   0.9492287   0.9492287   0.9492287
   0.9492287   0.9492287   0.9492287   0.9492287   0.9492287   0.9492287
   0.9492287   0.9492287   0.9492287   0.9492287   0.9492287   0.9492287
   0.9492287   0.9492287   0.9492287   0.9492287   0.9492287   0.9492287
   7.4276159   7.4276159   7.4276159   7.4276159   7.4276159   7.4276159
   7.4276159   7.4276159   7.4276159   7.4276159   7.4276159   7.4276159
   7.4276159   7.4276159   7.4276159   7.4276159   7.4276159   7.4276159
   7.4276159   7.4276159   7.4276159   7.4276159   7.4276159   7.4276159
   7.5294040   7.5294040   7.5294040   7.5294040   7.5294040   7.5294040
   7.5294040   7.5294040   7.5294040   7.5294040   7.5294040   7.5294040
   8.0273186   8.0273186   8.0273186   8.0273186   8.0273186   8.0273186
   8.0273186   8.0273186   8.0273186   8.0273186   8.0273186   8.0273186
   8.0273186   8.0273186   8.0273186   8.0273186   8.0273186   8.0273186
   8.0273186   8.0273186   8.0273186   8.0273186   8.0273186   8.0273186
 TTTTTTTTTTTTTTTTTTTTTTTTTTTTTT MOQGAD      TELAPSE       91.97 TCPU       60.02
 TTTTTTTTTTTTTTTTTTTTTTTTTTTTTT SHELLXN     TELAPSE      182.09 TCPU       64.35
 TTTTTTTTTTTTTTTTTTTTTTTTTTTTTT MONMO3      TELAPSE      203.78 TCPU       86.04
 NUMERICALLY INTEGRATED DENSITY    803.9998493057
 TTTTTTTTTTTTTTTTTTTTTTTTTTTTTT NUMDFT      TELAPSE      204.78 TCPU       87.04
 CYC   2 ETOT(AU) -6.519868262398E+03 DETOT  6.56E-01 tst  2.32E-02 PX  2.37E-01
 TTTTTTTTTTTTTTTTTTTTTTTTTTTTTT DIIS        TELAPSE      205.10 TCPU       87.36
 DIIS TEST: 0.79668E+02 AT SCF   CYCLE   2 - DIIS ACTIVE - HISTORY:     2 CYCLES
 TTTTTTTTTTTTTTTTTTTTTTTTTTTTTT FDIK        TELAPSE      207.85 TCPU       87.93
 INSULATING STATE
 TOP OF VALENCE BANDS -    BAND    402; K    3; EIG -2.2543495E-01 AU
 TOP OF VALENCE BANDS -    BAND    402; K    1; EIG -2.2717269E-01 AU
 BOTTOM OF VIRTUAL BANDS - BAND    403; K    2; EIG -7.3517342E-02 AU
 INDIRECT ENERGY BAND GAP:   4.1339 eV
 BOTTOM OF VIRTUAL BANDS - BAND    403; K    1; EIG -7.3288562E-02 AU
 TTTTTTTTTTTTTTTTTTTTTTTTTTTTTT PDIG        TELAPSE      208.10 TCPU       88.17
 CHARGE NORMALIZATION FACTOR   1.00000000
 TOTAL ATOMIC CHARGES:
  18.5869218  18.5869218  18.5869218  18.5869218  18.5869218  18.5869218
   5.3761699   5.3761699   5.3761699   5.3761699   5.3761699   5.3761699
   5.3761699   5.3761699   5.3761699   5.3761699   5.3761699   5.3761699
   6.0561728   6.0561728   6.0561728   6.0561728   6.0561728   6.0561728
   6.0561728   6.0561728   6.0561728   6.0561728   6.0561728   6.0561728
   6.0561728   6.0561728   6.0561728   6.0561728   6.0561728   6.0561728
   6.0561728   6.0561728   6.0561728   6.0561728   6.0561728   6.0561728
   0.8983402   0.8983402   0.8983402   0.8983402   0.8983402   0.8983402
   0.8983402   0.8983402   0.8983402   0.8983402   0.8983402   0.8983402
   0.8983402   0.8983402   0.8983402   0.8983402   0.8983402   0.8983402
   0.8983402   0.8983402   0.8983402   0.8983402   0.8983402   0.8983402
   7.5453300   7.5453300   7.5453300   7.5453300   7.5453300   7.5453300
   7.5453300   7.5453300   7.5453300   7.5453300   7.5453300   7.5453300
   7.5453300   7.5453300   7.5453300   7.5453300   7.5453300   7.5453300
   7.5453300   7.5453300   7.5453300   7.5453300   7.5453300   7.5453300
   6.7853626   6.7853626   6.7853626   6.7853626   6.7853626   6.7853626
   6.7853626   6.7853626   6.7853626   6.7853626   6.7853626   6.7853626
   8.2726604   8.2726604   8.2726604   8.2726604   8.2726604   8.2726604
   8.2726604   8.2726604   8.2726604   8.2726604   8.2726604   8.2726604
   8.2726604   8.2726604   8.2726604   8.2726604   8.2726604   8.2726604
   8.2726604   8.2726604   8.2726604   8.2726604   8.2726604   8.2726604
 TTTTTTTTTTTTTTTTTTTTTTTTTTTTTT MOQGAD      TELAPSE      208.11 TCPU       88.19
 TTTTTTTTTTTTTTTTTTTTTTTTTTTTTT SHELLXN     TELAPSE      222.61 TCPU       92.60
 TTTTTTTTTTTTTTTTTTTTTTTTTTTTTT MONMO3      TELAPSE      223.42 TCPU       93.41
 NUMERICALLY INTEGRATED DENSITY    803.9998395733
 TTTTTTTTTTTTTTTTTTTTTTTTTTTTTT NUMDFT      TELAPSE      224.44 TCPU       94.43
 CYC   3 ETOT(AU) -6.523237203627E+03 DETOT -3.37E+00 tst  8.82E-03 PX  1.64E-01
 TTTTTTTTTTTTTTTTTTTTTTTTTTTTTT DIIS        TELAPSE      224.92 TCPU       94.91
 DIIS TEST: 0.21212E+01 AT SCF   CYCLE   3 - DIIS ACTIVE - HISTORY:     3 CYCLES
 TTTTTTTTTTTTTTTTTTTTTTTTTTTTTT FDIK        TELAPSE      229.27 TCPU       98.21
 INSULATING STATE
 TOP OF VALENCE BANDS -    BAND    402; K    3; EIG -2.3658678E-01 AU
 TOP OF VALENCE BANDS -    BAND    402; K    1; EIG -2.3816431E-01 AU
 BOTTOM OF VIRTUAL BANDS - BAND    403; K    2; EIG -1.0331156E-01 AU
 INDIRECT ENERGY BAND GAP:   3.6266 eV
 BOTTOM OF VIRTUAL BANDS - BAND    403; K    1; EIG -1.0312945E-01 AU
 TTTTTTTTTTTTTTTTTTTTTTTTTTTTTT PDIG        TELAPSE      229.52 TCPU       98.46
 CHARGE NORMALIZATION FACTOR   1.00000000
 TOTAL ATOMIC CHARGES:
  18.5014991  18.5014991  18.5014991  18.5014991  18.5014991  18.5014991
   5.4785433   5.4785433   5.4785433   5.4785433   5.4785433   5.4785433
   5.4785433   5.4785433   5.4785433   5.4785433   5.4785433   5.4785433
   5.9453521   5.9453521   5.9453521   5.9453521   5.9453521   5.9453521
   5.9453521   5.9453521   5.9453521   5.9453521   5.9453521   5.9453521
   5.9453521   5.9453521   5.9453521   5.9453521   5.9453521   5.9453521
   5.9453521   5.9453521   5.9453521   5.9453521   5.9453521   5.9453521
   0.8935773   0.8935773   0.8935773   0.8935773   0.8935773   0.8935773
   0.8935773   0.8935773   0.8935773   0.8935773   0.8935773   0.8935773
   0.8935773   0.8935773   0.8935773   0.8935773   0.8935773   0.8935773
   0.8935773   0.8935773   0.8935773   0.8935773   0.8935773   0.8935773
   7.5898185   7.5898185   7.5898185   7.5898185   7.5898185   7.5898185
   7.5898185   7.5898185   7.5898185   7.5898185   7.5898185   7.5898185
   7.5898185   7.5898185   7.5898185   7.5898185   7.5898185   7.5898185
   7.5898185   7.5898185   7.5898185   7.5898185   7.5898185   7.5898185
   6.8056505   6.8056505   6.8056505   6.8056505   6.8056505   6.8056505
   6.8056505   6.8056505   6.8056505   6.8056505   6.8056505   6.8056505
   8.3037804   8.3037804   8.3037804   8.3037804   8.3037804   8.3037804
   8.3037804   8.3037804   8.3037804   8.3037804   8.3037804   8.3037804
   8.3037804   8.3037804   8.3037804   8.3037804   8.3037804   8.3037804
   8.3037804   8.3037804   8.3037804   8.3037804   8.3037804   8.3037804
 TTTTTTTTTTTTTTTTTTTTTTTTTTTTTT MOQGAD      TELAPSE      229.54 TCPU       98.48
 TTTTTTTTTTTTTTTTTTTTTTTTTTTTTT SHELLXN     TELAPSE      245.23 TCPU      103.01
 TTTTTTTTTTTTTTTTTTTTTTTTTTTTTT MONMO3      TELAPSE      245.89 TCPU      103.67
 NUMERICALLY INTEGRATED DENSITY    803.9998492668
 TTTTTTTTTTTTTTTTTTTTTTTTTTTTTT NUMDFT      TELAPSE      247.25 TCPU      105.03
 CYC   4 ETOT(AU) -6.523342754334E+03 DETOT -1.06E-01 tst  8.38E-04 PX  2.30E-02
 TTTTTTTTTTTTTTTTTTTTTTTTTTTTTT DIIS        TELAPSE      247.80 TCPU      105.58
 DIIS TEST: 0.50989E+00 AT SCF   CYCLE   4 - DIIS ACTIVE - HISTORY:     4 CYCLES
 TTTTTTTTTTTTTTTTTTTTTTTTTTTTTT FDIK        TELAPSE      254.01 TCPU      109.45
 INSULATING STATE
 TOP OF VALENCE BANDS -    BAND    402; K    3; EIG -2.4130768E-01 AU
 TOP OF VALENCE BANDS -    BAND    402; K    1; EIG -2.4291312E-01 AU
 BOTTOM OF VIRTUAL BANDS - BAND    403; K    2; EIG -1.0034637E-01 AU
 INDIRECT ENERGY BAND GAP:   3.8358 eV
 BOTTOM OF VIRTUAL BANDS - BAND    403; K    1; EIG -1.0015729E-01 AU
 TTTTTTTTTTTTTTTTTTTTTTTTTTTTTT PDIG        TELAPSE      254.26 TCPU      109.70
 CHARGE NORMALIZATION FACTOR   1.00000000
 TOTAL ATOMIC CHARGES:
  18.4999851  18.4999851  18.4999851  18.4999851  18.4999851  18.4999851
   5.4541574   5.4541574   5.4541574   5.4541574   5.4541574   5.4541574
   5.4541574   5.4541574   5.4541574   5.4541574   5.4541574   5.4541574
   6.0017273   6.0017273   6.0017273   6.0017273   6.0017273   6.0017273
   6.0017273   6.0017273   6.0017273   6.0017273   6.0017273   6.0017273
   6.0017273   6.0017273   6.0017273   6.0017273   6.0017273   6.0017273
   6.0017273   6.0017273   6.0017273   6.0017273   6.0017273   6.0017273
   0.8823431   0.8823431   0.8823431   0.8823431   0.8823431   0.8823431
   0.8823431   0.8823431   0.8823431   0.8823431   0.8823431   0.8823431
   0.8823431   0.8823431   0.8823431   0.8823431   0.8823431   0.8823431
   0.8823431   0.8823431   0.8823431   0.8823431   0.8823431   0.8823431
   7.5701891   7.5701891   7.5701891   7.5701891   7.5701891   7.5701891
   7.5701891   7.5701891   7.5701891   7.5701891   7.5701891   7.5701891
   7.5701891   7.5701891   7.5701891   7.5701891   7.5701891   7.5701891
   7.5701891   7.5701891   7.5701891   7.5701891   7.5701891   7.5701891
   6.8217626   6.8217626   6.8217626   6.8217626   6.8217626   6.8217626
   6.8217626   6.8217626   6.8217626   6.8217626   6.8217626   6.8217626
   8.2827842   8.2827842   8.2827842   8.2827842   8.2827842   8.2827842
   8.2827842   8.2827842   8.2827842   8.2827842   8.2827842   8.2827842
   8.2827842   8.2827842   8.2827842   8.2827842   8.2827842   8.2827842
   8.2827842   8.2827842   8.2827842   8.2827842   8.2827842   8.2827842
 TTTTTTTTTTTTTTTTTTTTTTTTTTTTTT MOQGAD      TELAPSE      254.28 TCPU      109.72
 TTTTTTTTTTTTTTTTTTTTTTTTTTTTTT SHELLXN     TELAPSE      276.45 TCPU      114.07
 TTTTTTTTTTTTTTTTTTTTTTTTTTTTTT MONMO3      TELAPSE      280.12 TCPU      117.73
 NUMERICALLY INTEGRATED DENSITY    803.9998489289
 TTTTTTTTTTTTTTTTTTTTTTTTTTTTTT NUMDFT      TELAPSE      281.10 TCPU      118.72
 CYC   5 ETOT(AU) -6.523367486395E+03 DETOT -2.47E-02 tst  1.40E-04 PX  9.93E-03
 TTTTTTTTTTTTTTTTTTTTTTTTTTTTTT DIIS        TELAPSE      281.53 TCPU      119.14
 DIIS TEST: 0.51974E-01 AT SCF   CYCLE   5 - DIIS ACTIVE - HISTORY:     5 CYCLES
 TTTTTTTTTTTTTTTTTTTTTTTTTTTTTT FDIK        TELAPSE      285.87 TCPU      122.64
 INSULATING STATE
 TOP OF VALENCE BANDS -    BAND    402; K    3; EIG -2.3786911E-01 AU
 TOP OF VALENCE BANDS -    BAND    402; K    1; EIG -2.3948744E-01 AU
 BOTTOM OF VIRTUAL BANDS - BAND    403; K    2; EIG -9.8113041E-02 AU
 INDIRECT ENERGY BAND GAP:   3.8030 eV
 BOTTOM OF VIRTUAL BANDS - BAND    403; K    1; EIG -9.7923317E-02 AU
 TTTTTTTTTTTTTTTTTTTTTTTTTTTTTT PDIG        TELAPSE      286.11 TCPU      122.88
 CHARGE NORMALIZATION FACTOR   1.00000000
 TOTAL ATOMIC CHARGES:
  18.5130508  18.5130508  18.5130508  18.5130508  18.5130508  18.5130508
   5.4528115   5.4528115   5.4528115   5.4528115   5.4528115   5.4528115
   5.4528115   5.4528115   5.4528115   5.4528115   5.4528115   5.4528115
   5.9878304   5.9878304   5.9878304   5.9878304   5.9878304   5.9878304
   5.9878304   5.9878304   5.9878304   5.9878304   5.9878304   5.9878304
   5.9878304   5.9878304   5.9878304   5.9878304   5.9878304   5.9878304
   5.9878304   5.9878304   5.9878304   5.9878304   5.9878304   5.9878304
   0.8883816   0.8883816   0.8883816   0.8883816   0.8883816   0.8883816
   0.8883816   0.8883816   0.8883816   0.8883816   0.8883816   0.8883816
   0.8883816   0.8883816   0.8883816   0.8883816   0.8883816   0.8883816
   0.8883816   0.8883816   0.8883816   0.8883816   0.8883816   0.8883816
   7.5726049   7.5726049   7.5726049   7.5726049   7.5726049   7.5726049
   7.5726049   7.5726049   7.5726049   7.5726049   7.5726049   7.5726049
   7.5726049   7.5726049   7.5726049   7.5726049   7.5726049   7.5726049
   7.5726049   7.5726049   7.5726049   7.5726049   7.5726049   7.5726049
   6.8099430   6.8099430   6.8099430   6.8099430   6.8099430   6.8099430
   6.8099430   6.8099430   6.8099430   6.8099430   6.8099430   6.8099430
   8.2915432   8.2915432   8.2915432   8.2915432   8.2915432   8.2915432
   8.2915432   8.2915432   8.2915432   8.2915432   8.2915432   8.2915432
   8.2915432   8.2915432   8.2915432   8.2915432   8.2915432   8.2915432
   8.2915432   8.2915432   8.2915432   8.2915432   8.2915432   8.2915432
 TTTTTTTTTTTTTTTTTTTTTTTTTTTTTT MOQGAD      TELAPSE      286.12 TCPU      122.90
 TTTTTTTTTTTTTTTTTTTTTTTTTTTTTT SHELLXN     TELAPSE      305.68 TCPU      127.24
 TTTTTTTTTTTTTTTTTTTTTTTTTTTTTT MONMO3      TELAPSE      306.54 TCPU      128.10
 NUMERICALLY INTEGRATED DENSITY    803.9998479206
 TTTTTTTTTTTTTTTTTTTTTTTTTTTTTT NUMDFT      TELAPSE      307.51 TCPU      129.07
 CYC   6 ETOT(AU) -6.523369638799E+03 DETOT -2.15E-03 tst  4.64E-06 PX  3.97E-03
 TTTTTTTTTTTTTTTTTTTTTTTTTTTTTT DIIS        TELAPSE      308.27 TCPU      129.83
 DIIS TEST: 0.33031E-02 AT SCF   CYCLE   6 - DIIS ACTIVE - HISTORY:     6 CYCLES
 TTTTTTTTTTTTTTTTTTTTTTTTTTTTTT FDIK        TELAPSE      313.30 TCPU      131.90
 INSULATING STATE
 TOP OF VALENCE BANDS -    BAND    402; K    3; EIG -2.3851840E-01 AU
 TOP OF VALENCE BANDS -    BAND    402; K    1; EIG -2.4012781E-01 AU
 BOTTOM OF VIRTUAL BANDS - BAND    403; K    2; EIG -9.7822972E-02 AU
 INDIRECT ENERGY BAND GAP:   3.8285 eV
 BOTTOM OF VIRTUAL BANDS - BAND    403; K    1; EIG -9.7632914E-02 AU
 TTTTTTTTTTTTTTTTTTTTTTTTTTTTTT PDIG        TELAPSE      313.56 TCPU      132.16
 CHARGE NORMALIZATION FACTOR   1.00000000
 TOTAL ATOMIC CHARGES:
  18.5085395  18.5085395  18.5085395  18.5085395  18.5085395  18.5085395
   5.4539415   5.4539415   5.4539415   5.4539415   5.4539415   5.4539415
   5.4539415   5.4539415   5.4539415   5.4539415   5.4539415   5.4539415
   5.9899856   5.9899856   5.9899856   5.9899856   5.9899856   5.9899856
   5.9899856   5.9899856   5.9899856   5.9899856   5.9899856   5.9899856
   5.9899856   5.9899856   5.9899856   5.9899856   5.9899856   5.9899856
   5.9899856   5.9899856   5.9899856   5.9899856   5.9899856   5.9899856
   0.8875754   0.8875754   0.8875754   0.8875754   0.8875754   0.8875754
   0.8875754   0.8875754   0.8875754   0.8875754   0.8875754   0.8875754
   0.8875754   0.8875754   0.8875754   0.8875754   0.8875754   0.8875754
   0.8875754   0.8875754   0.8875754   0.8875754   0.8875754   0.8875754
   7.5741403   7.5741403   7.5741403   7.5741403   7.5741403   7.5741403
   7.5741403   7.5741403   7.5741403   7.5741403   7.5741403   7.5741403
   7.5741403   7.5741403   7.5741403   7.5741403   7.5741403   7.5741403
   7.5741403   7.5741403   7.5741403   7.5741403   7.5741403   7.5741403
   6.8126055   6.8126055   6.8126055   6.8126055   6.8126055   6.8126055
   6.8126055   6.8126055   6.8126055   6.8126055   6.8126055   6.8126055
   8.2878903   8.2878903   8.2878903   8.2878903   8.2878903   8.2878903
   8.2878903   8.2878903   8.2878903   8.2878903   8.2878903   8.2878903
   8.2878903   8.2878903   8.2878903   8.2878903   8.2878903   8.2878903
   8.2878903   8.2878903   8.2878903   8.2878903   8.2878903   8.2878903
 TTTTTTTTTTTTTTTTTTTTTTTTTTTTTT MOQGAD      TELAPSE      313.58 TCPU      132.18
 TTTTTTTTTTTTTTTTTTTTTTTTTTTTTT SHELLXN     TELAPSE      336.63 TCPU      136.50
 TTTTTTTTTTTTTTTTTTTTTTTTTTTTTT MONMO3      TELAPSE      337.69 TCPU      137.56
 NUMERICALLY INTEGRATED DENSITY    803.9998479663
 TTTTTTTTTTTTTTTTTTTTTTTTTTTTTT NUMDFT      TELAPSE      338.67 TCPU      138.53
 CYC   7 ETOT(AU) -6.523369738439E+03 DETOT -9.96E-05 tst  1.34E-06 PX  9.94E-04
 TTTTTTTTTTTTTTTTTTTTTTTTTTTTTT DIIS        TELAPSE      340.76 TCPU      140.62
 DIIS TEST: 0.14323E-02 AT SCF   CYCLE   7 - DIIS ACTIVE - HISTORY:     7 CYCLES
 TTTTTTTTTTTTTTTTTTTTTTTTTTTTTT FDIK        TELAPSE      344.11 TCPU      141.99
 INSULATING STATE
 TOP OF VALENCE BANDS -    BAND    402; K    3; EIG -2.3839993E-01 AU
 TOP OF VALENCE BANDS -    BAND    402; K    1; EIG -2.4001288E-01 AU
 BOTTOM OF VIRTUAL BANDS - BAND    403; K    2; EIG -9.8139338E-02 AU
 INDIRECT ENERGY BAND GAP:   3.8167 eV
 BOTTOM OF VIRTUAL BANDS - BAND    403; K    1; EIG -9.7949587E-02 AU
 TTTTTTTTTTTTTTTTTTTTTTTTTTTTTT PDIG        TELAPSE      344.36 TCPU      142.23
 CHARGE NORMALIZATION FACTOR   1.00000000
 TOTAL ATOMIC CHARGES:
  18.5100338  18.5100338  18.5100338  18.5100338  18.5100338  18.5100338
   5.4531089   5.4531089   5.4531089   5.4531089   5.4531089   5.4531089
   5.4531089   5.4531089   5.4531089   5.4531089   5.4531089   5.4531089
   5.9896820   5.9896820   5.9896820   5.9896820   5.9896820   5.9896820
   5.9896820   5.9896820   5.9896820   5.9896820   5.9896820   5.9896820
   5.9896820   5.9896820   5.9896820   5.9896820   5.9896820   5.9896820
   5.9896820   5.9896820   5.9896820   5.9896820   5.9896820   5.9896820
   0.8876956   0.8876956   0.8876956   0.8876956   0.8876956   0.8876956
   0.8876956   0.8876956   0.8876956   0.8876956   0.8876956   0.8876956
   0.8876956   0.8876956   0.8876956   0.8876956   0.8876956   0.8876956
   0.8876956   0.8876956   0.8876956   0.8876956   0.8876956   0.8876956
   7.5728272   7.5728272   7.5728272   7.5728272   7.5728272   7.5728272
   7.5728272   7.5728272   7.5728272   7.5728272   7.5728272   7.5728272
   7.5728272   7.5728272   7.5728272   7.5728272   7.5728272   7.5728272
   7.5728272   7.5728272   7.5728272   7.5728272   7.5728272   7.5728272
   6.8121825   6.8121825   6.8121825   6.8121825   6.8121825   6.8121825
   6.8121825   6.8121825   6.8121825   6.8121825   6.8121825   6.8121825
   8.2896410   8.2896410   8.2896410   8.2896410   8.2896410   8.2896410
   8.2896410   8.2896410   8.2896410   8.2896410   8.2896410   8.2896410
   8.2896410   8.2896410   8.2896410   8.2896410   8.2896410   8.2896410
   8.2896410   8.2896410   8.2896410   8.2896410   8.2896410   8.2896410
 TTTTTTTTTTTTTTTTTTTTTTTTTTTTTT MOQGAD      TELAPSE      344.37 TCPU      142.25
 TTTTTTTTTTTTTTTTTTTTTTTTTTTTTT SHELLXN     TELAPSE      366.44 TCPU      146.63
 TTTTTTTTTTTTTTTTTTTTTTTTTTTTTT MONMO3      TELAPSE      367.34 TCPU      147.53
 NUMERICALLY INTEGRATED DENSITY    803.9998480271
 TTTTTTTTTTTTTTTTTTTTTTTTTTTTTT NUMDFT      TELAPSE      368.31 TCPU      148.50
 CYC   8 ETOT(AU) -6.523369804420E+03 DETOT -6.60E-05 tst  2.74E-07 PX  7.94E-04
 TTTTTTTTTTTTTTTTTTTTTTTTTTTTTT DIIS        TELAPSE      370.13 TCPU      150.32
 DIIS TEST: 0.13629E-03 AT SCF   CYCLE   8 - DIIS ACTIVE - HISTORY:     8 CYCLES
 TTTTTTTTTTTTTTTTTTTTTTTTTTTTTT FDIK        TELAPSE      382.66 TCPU      158.88
 INSULATING STATE
 TOP OF VALENCE BANDS -    BAND    402; K    3; EIG -2.3840136E-01 AU
 TOP OF VALENCE BANDS -    BAND    402; K    1; EIG -2.4001395E-01 AU
 BOTTOM OF VIRTUAL BANDS - BAND    403; K    2; EIG -9.8080494E-02 AU
 INDIRECT ENERGY BAND GAP:   3.8183 eV
 BOTTOM OF VIRTUAL BANDS - BAND    403; K    1; EIG -9.7890679E-02 AU
 TTTTTTTTTTTTTTTTTTTTTTTTTTTTTT PDIG        TELAPSE      382.92 TCPU      159.14
 CHARGE NORMALIZATION FACTOR   1.00000000
 TOTAL ATOMIC CHARGES:
  18.5099093  18.5099093  18.5099093  18.5099093  18.5099093  18.5099093
   5.4529669   5.4529669   5.4529669   5.4529669   5.4529669   5.4529669
   5.4529669   5.4529669   5.4529669   5.4529669   5.4529669   5.4529669
   5.9897216   5.9897216   5.9897216   5.9897216   5.9897216   5.9897216
   5.9897216   5.9897216   5.9897216   5.9897216   5.9897216   5.9897216
   5.9897216   5.9897216   5.9897216   5.9897216   5.9897216   5.9897216
   5.9897216   5.9897216   5.9897216   5.9897216   5.9897216   5.9897216
   0.8876809   0.8876809   0.8876809   0.8876809   0.8876809   0.8876809
   0.8876809   0.8876809   0.8876809   0.8876809   0.8876809   0.8876809
   0.8876809   0.8876809   0.8876809   0.8876809   0.8876809   0.8876809
   0.8876809   0.8876809   0.8876809   0.8876809   0.8876809   0.8876809
   7.5732005   7.5732005   7.5732005   7.5732005   7.5732005   7.5732005
   7.5732005   7.5732005   7.5732005   7.5732005   7.5732005   7.5732005
   7.5732005   7.5732005   7.5732005   7.5732005   7.5732005   7.5732005
   7.5732005   7.5732005   7.5732005   7.5732005   7.5732005   7.5732005
   6.8123114   6.8123114   6.8123114   6.8123114   6.8123114   6.8123114
   6.8123114   6.8123114   6.8123114   6.8123114   6.8123114   6.8123114
   8.2892805   8.2892805   8.2892805   8.2892805   8.2892805   8.2892805
   8.2892805   8.2892805   8.2892805   8.2892805   8.2892805   8.2892805
   8.2892805   8.2892805   8.2892805   8.2892805   8.2892805   8.2892805
   8.2892805   8.2892805   8.2892805   8.2892805   8.2892805   8.2892805
 TTTTTTTTTTTTTTTTTTTTTTTTTTTTTT MOQGAD      TELAPSE      382.93 TCPU      159.15
 TTTTTTTTTTTTTTTTTTTTTTTTTTTTTT SHELLXN     TELAPSE      394.18 TCPU      163.46
 TTTTTTTTTTTTTTTTTTTTTTTTTTTTTT MONMO3      TELAPSE      395.13 TCPU      164.41
 NUMERICALLY INTEGRATED DENSITY    803.9998480068
 TTTTTTTTTTTTTTTTTTTTTTTTTTTTTT NUMDFT      TELAPSE      396.17 TCPU      165.44
 CYC   9 ETOT(AU) -6.523369812354E+03 DETOT -7.93E-06 tst  1.29E-08 PX  2.57E-04
 TTTTTTTTTTTTTTTTTTTTTTTTTTTTTT DIIS        TELAPSE      396.75 TCPU      166.02
 DIIS TEST: 0.54679E-05 AT SCF   CYCLE   9 - DIIS ACTIVE - HISTORY:     9 CYCLES
 TTTTTTTTTTTTTTTTTTTTTTTTTTTTTT FDIK        TELAPSE      400.92 TCPU      169.11
 INSULATING STATE
 TOP OF VALENCE BANDS -    BAND    402; K    3; EIG -2.3840865E-01 AU
 TOP OF VALENCE BANDS -    BAND    402; K    1; EIG -2.4002080E-01 AU
 BOTTOM OF VIRTUAL BANDS - BAND    403; K    2; EIG -9.8063488E-02 AU
 INDIRECT ENERGY BAND GAP:   3.8190 eV
 BOTTOM OF VIRTUAL BANDS - BAND    403; K    1; EIG -9.7873650E-02 AU
 TTTTTTTTTTTTTTTTTTTTTTTTTTTTTT PDIG        TELAPSE      401.15 TCPU      169.34
 CHARGE NORMALIZATION FACTOR   1.00000000
 TOTAL ATOMIC CHARGES:
  18.5099554  18.5099554  18.5099554  18.5099554  18.5099554  18.5099554
   5.4533270   5.4533270   5.4533270   5.4533270   5.4533270   5.4533270
   5.4533270   5.4533270   5.4533270   5.4533270   5.4533270   5.4533270
   5.9896670   5.9896670   5.9896670   5.9896670   5.9896670   5.9896670
   5.9896670   5.9896670   5.9896670   5.9896670   5.9896670   5.9896670
   5.9896670   5.9896670   5.9896670   5.9896670   5.9896670   5.9896670
   5.9896670   5.9896670   5.9896670   5.9896670   5.9896670   5.9896670
   0.8876958   0.8876958   0.8876958   0.8876958   0.8876958   0.8876958
   0.8876958   0.8876958   0.8876958   0.8876958   0.8876958   0.8876958
   0.8876958   0.8876958   0.8876958   0.8876958   0.8876958   0.8876958
   0.8876958   0.8876958   0.8876958   0.8876958   0.8876958   0.8876958
   7.5731302   7.5731302   7.5731302   7.5731302   7.5731302   7.5731302
   7.5731302   7.5731302   7.5731302   7.5731302   7.5731302   7.5731302
   7.5731302   7.5731302   7.5731302   7.5731302   7.5731302   7.5731302
   7.5731302   7.5731302   7.5731302   7.5731302   7.5731302   7.5731302
   6.8121207   6.8121207   6.8121207   6.8121207   6.8121207   6.8121207
   6.8121207   6.8121207   6.8121207   6.8121207   6.8121207   6.8121207
   8.2892943   8.2892943   8.2892943   8.2892943   8.2892943   8.2892943
   8.2892943   8.2892943   8.2892943   8.2892943   8.2892943   8.2892943
   8.2892943   8.2892943   8.2892943   8.2892943   8.2892943   8.2892943
   8.2892943   8.2892943   8.2892943   8.2892943   8.2892943   8.2892943
 TTTTTTTTTTTTTTTTTTTTTTTTTTTTTT MOQGAD      TELAPSE      401.17 TCPU      169.35
 TTTTTTTTTTTTTTTTTTTTTTTTTTTTTT SHELLXN     TELAPSE      414.05 TCPU      173.70
 TTTTTTTTTTTTTTTTTTTTTTTTTTTTTT MONMO3      TELAPSE      416.64 TCPU      176.29
 NUMERICALLY INTEGRATED DENSITY    803.9998480047
 TTTTTTTTTTTTTTTTTTTTTTTTTTTTTT NUMDFT      TELAPSE      417.61 TCPU      177.26
 CYC  10 ETOT(AU) -6.523369812155E+03 DETOT  1.99E-07 tst  1.04E-09 PX  7.16E-05
 TTTTTTTTTTTTTTTTTTTTTTTTTTTTTT DIIS        TELAPSE      419.03 TCPU      178.67
 DIIS TEST: 0.33186E-05 AT SCF   CYCLE  10 - DIIS ACTIVE - HISTORY:    10 CYCLES
 TTTTTTTTTTTTTTTTTTTTTTTTTTTTTT FDIK        TELAPSE      430.84 TCPU      184.56
 INSULATING STATE
 TOP OF VALENCE BANDS -    BAND    402; K    3; EIG -2.3840001E-01 AU
 TOP OF VALENCE BANDS -    BAND    402; K    1; EIG -2.4001240E-01 AU
 BOTTOM OF VIRTUAL BANDS - BAND    403; K    2; EIG -9.8076065E-02 AU
 INDIRECT ENERGY BAND GAP:   3.8184 eV
 BOTTOM OF VIRTUAL BANDS - BAND    403; K    1; EIG -9.7886251E-02 AU
 TTTTTTTTTTTTTTTTTTTTTTTTTTTTTT PDIG        TELAPSE      432.08 TCPU      185.80
 CHARGE NORMALIZATION FACTOR   1.00000000
 TOTAL ATOMIC CHARGES:
  18.5099153  18.5099153  18.5099153  18.5099153  18.5099153  18.5099153
   5.4531450   5.4531450   5.4531450   5.4531450   5.4531450   5.4531450
   5.4531450   5.4531450   5.4531450   5.4531450   5.4531450   5.4531450
   5.9896752   5.9896752   5.9896752   5.9896752   5.9896752   5.9896752
   5.9896752   5.9896752   5.9896752   5.9896752   5.9896752   5.9896752
   5.9896752   5.9896752   5.9896752   5.9896752   5.9896752   5.9896752
   5.9896752   5.9896752   5.9896752   5.9896752   5.9896752   5.9896752
   0.8877000   0.8877000   0.8877000   0.8877000   0.8877000   0.8877000
   0.8877000   0.8877000   0.8877000   0.8877000   0.8877000   0.8877000
   0.8877000   0.8877000   0.8877000   0.8877000   0.8877000   0.8877000
   0.8877000   0.8877000   0.8877000   0.8877000   0.8877000   0.8877000
   7.5731463   7.5731463   7.5731463   7.5731463   7.5731463   7.5731463
   7.5731463   7.5731463   7.5731463   7.5731463   7.5731463   7.5731463
   7.5731463   7.5731463   7.5731463   7.5731463   7.5731463   7.5731463
   7.5731463   7.5731463   7.5731463   7.5731463   7.5731463   7.5731463
   6.8122266   6.8122266   6.8122266   6.8122266   6.8122266   6.8122266
   6.8122266   6.8122266   6.8122266   6.8122266   6.8122266   6.8122266
   8.2893139   8.2893139   8.2893139   8.2893139   8.2893139   8.2893139
   8.2893139   8.2893139   8.2893139   8.2893139   8.2893139   8.2893139
   8.2893139   8.2893139   8.2893139   8.2893139   8.2893139   8.2893139
   8.2893139   8.2893139   8.2893139   8.2893139   8.2893139   8.2893139
 TTTTTTTTTTTTTTTTTTTTTTTTTTTTTT MOQGAD      TELAPSE      432.10 TCPU      185.81
 TTTTTTTTTTTTTTTTTTTTTTTTTTTTTT SHELLXN     TELAPSE      450.56 TCPU      190.18
 TTTTTTTTTTTTTTTTTTTTTTTTTTTTTT MONMO3      TELAPSE      451.85 TCPU      191.47
 NUMERICALLY INTEGRATED DENSITY    803.9998480059
 TTTTTTTTTTTTTTTTTTTTTTTTTTTTTT NUMDFT      TELAPSE      452.82 TCPU      192.44
 CYC  11 ETOT(AU) -6.523369812310E+03 DETOT -1.55E-07 tst  2.41E-10 PX  4.00E-05
 TTTTTTTTTTTTTTTTTTTTTTTTTTTTTT DIIS        TELAPSE      456.53 TCPU      196.15
 DIIS TEST: 0.15395E-06 AT SCF   CYCLE  11 - DIIS ACTIVE - HISTORY:    11 CYCLES
 TTTTTTTTTTTTTTTTTTTTTTTTTTTTTT FDIK        TELAPSE      459.28 TCPU      197.63
 INSULATING STATE
 TOP OF VALENCE BANDS -    BAND    402; K    3; EIG -2.3840187E-01 AU
 TOP OF VALENCE BANDS -    BAND    402; K    1; EIG -2.4001423E-01 AU
 BOTTOM OF VIRTUAL BANDS - BAND    403; K    2; EIG -9.8074311E-02 AU
 INDIRECT ENERGY BAND GAP:   3.8185 eV
 BOTTOM OF VIRTUAL BANDS - BAND    403; K    1; EIG -9.7884492E-02 AU
 TTTTTTTTTTTTTTTTTTTTTTTTTTTTTT PDIG        TELAPSE      459.53 TCPU      197.88
 CHARGE NORMALIZATION FACTOR   1.00000000
 TOTAL ATOMIC CHARGES:
  18.5099298  18.5099298  18.5099298  18.5099298  18.5099298  18.5099298
   5.4531414   5.4531414   5.4531414   5.4531414   5.4531414   5.4531414
   5.4531414   5.4531414   5.4531414   5.4531414   5.4531414   5.4531414
   5.9896705   5.9896705   5.9896705   5.9896705   5.9896705   5.9896705
   5.9896705   5.9896705   5.9896705   5.9896705   5.9896705   5.9896705
   5.9896705   5.9896705   5.9896705   5.9896705   5.9896705   5.9896705
   5.9896705   5.9896705   5.9896705   5.9896705   5.9896705   5.9896705
   0.8876968   0.8876968   0.8876968   0.8876968   0.8876968   0.8876968
   0.8876968   0.8876968   0.8876968   0.8876968   0.8876968   0.8876968
   0.8876968   0.8876968   0.8876968   0.8876968   0.8876968   0.8876968
   0.8876968   0.8876968   0.8876968   0.8876968   0.8876968   0.8876968
   7.5731681   7.5731681   7.5731681   7.5731681   7.5731681   7.5731681
   7.5731681   7.5731681   7.5731681   7.5731681   7.5731681   7.5731681
   7.5731681   7.5731681   7.5731681   7.5731681   7.5731681   7.5731681
   7.5731681   7.5731681   7.5731681   7.5731681   7.5731681   7.5731681
   6.8122163   6.8122163   6.8122163   6.8122163   6.8122163   6.8122163
   6.8122163   6.8122163   6.8122163   6.8122163   6.8122163   6.8122163
   8.2893034   8.2893034   8.2893034   8.2893034   8.2893034   8.2893034
   8.2893034   8.2893034   8.2893034   8.2893034   8.2893034   8.2893034
   8.2893034   8.2893034   8.2893034   8.2893034   8.2893034   8.2893034
   8.2893034   8.2893034   8.2893034   8.2893034   8.2893034   8.2893034
 TTTTTTTTTTTTTTTTTTTTTTTTTTTTTT MOQGAD      TELAPSE      459.55 TCPU      197.90
 TTTTTTTTTTTTTTTTTTTTTTTTTTTTTT SHELLXN     TELAPSE      469.61 TCPU      202.21
 TTTTTTTTTTTTTTTTTTTTTTTTTTTTTT MONMO3      TELAPSE      472.94 TCPU      205.53
 NUMERICALLY INTEGRATED DENSITY    803.9998480060
 TTTTTTTTTTTTTTTTTTTTTTTTTTTTTT NUMDFT      TELAPSE      473.91 TCPU      206.51
 CYC  12 ETOT(AU) -6.523369812350E+03 DETOT -3.99E-08 tst  2.14E-11 PX  9.16E-06
 TTTTTTTTTTTTTTTTTTTTTTTTTTTTTT DIIS        TELAPSE      474.39 TCPU      206.99
 DIIS TEST: 0.43370E-07 AT SCF   CYCLE  12 - DIIS ACTIVE - HISTORY:    12 CYCLES
 TTTTTTTTTTTTTTTTTTTTTTTTTTTTTT FDIK        TELAPSE      477.32 TCPU      208.40
 INSULATING STATE
 TOP OF VALENCE BANDS -    BAND    402; K    3; EIG -2.3840236E-01 AU
 TOP OF VALENCE BANDS -    BAND    402; K    1; EIG -2.4001471E-01 AU
 BOTTOM OF VIRTUAL BANDS - BAND    403; K    2; EIG -9.8074314E-02 AU
 INDIRECT ENERGY BAND GAP:   3.8185 eV
 BOTTOM OF VIRTUAL BANDS - BAND    403; K    1; EIG -9.7884495E-02 AU
 TTTTTTTTTTTTTTTTTTTTTTTTTTTTTT PDIG        TELAPSE      477.54 TCPU      208.61
 CHARGE NORMALIZATION FACTOR   1.00000000
 TOTAL ATOMIC CHARGES:
  18.5099262  18.5099262  18.5099262  18.5099262  18.5099262  18.5099262
   5.4531641   5.4531641   5.4531641   5.4531641   5.4531641   5.4531641
   5.4531641   5.4531641   5.4531641   5.4531641   5.4531641   5.4531641
   5.9896757   5.9896757   5.9896757   5.9896757   5.9896757   5.9896757
   5.9896757   5.9896757   5.9896757   5.9896757   5.9896757   5.9896757
   5.9896757   5.9896757   5.9896757   5.9896757   5.9896757   5.9896757
   5.9896757   5.9896757   5.9896757   5.9896757   5.9896757   5.9896757
   0.8876974   0.8876974   0.8876974   0.8876974   0.8876974   0.8876974
   0.8876974   0.8876974   0.8876974   0.8876974   0.8876974   0.8876974
   0.8876974   0.8876974   0.8876974   0.8876974   0.8876974   0.8876974
   0.8876974   0.8876974   0.8876974   0.8876974   0.8876974   0.8876974
   7.5731498   7.5731498   7.5731498   7.5731498   7.5731498   7.5731498
   7.5731498   7.5731498   7.5731498   7.5731498   7.5731498   7.5731498
   7.5731498   7.5731498   7.5731498   7.5731498   7.5731498   7.5731498
   7.5731498   7.5731498   7.5731498   7.5731498   7.5731498   7.5731498
   6.8122134   6.8122134   6.8122134   6.8122134   6.8122134   6.8122134
   6.8122134   6.8122134   6.8122134   6.8122134   6.8122134   6.8122134
   8.2893067   8.2893067   8.2893067   8.2893067   8.2893067   8.2893067
   8.2893067   8.2893067   8.2893067   8.2893067   8.2893067   8.2893067
   8.2893067   8.2893067   8.2893067   8.2893067   8.2893067   8.2893067
   8.2893067   8.2893067   8.2893067   8.2893067   8.2893067   8.2893067
 TTTTTTTTTTTTTTTTTTTTTTTTTTTTTT MOQGAD      TELAPSE      477.55 TCPU      208.63
 TTTTTTTTTTTTTTTTTTTTTTTTTTTTTT SHELLXN     TELAPSE      491.13 TCPU      212.94
 TTTTTTTTTTTTTTTTTTTTTTTTTTTTTT MONMO3      TELAPSE      492.45 TCPU      214.26
 NUMERICALLY INTEGRATED DENSITY    803.9998480059
 TTTTTTTTTTTTTTTTTTTTTTTTTTTTTT NUMDFT      TELAPSE      493.46 TCPU      215.27
 CYC  13 ETOT(AU) -6.523369812347E+03 DETOT  2.90E-09 tst  4.66E-12 PX  4.39E-06
 TTTTTTTTTTTTTTTTTTTTTTTTTTTTTT DIIS        TELAPSE      493.91 TCPU      215.72
 DIIS TEST: 0.85661E-08 AT SCF   CYCLE  13 - DIIS ACTIVE - HISTORY:    13 CYCLES
 TTTTTTTTTTTTTTTTTTTTTTTTTTTTTT FDIK        TELAPSE      497.46 TCPU      216.68
 INSULATING STATE
 TOP OF VALENCE BANDS -    BAND    402; K    3; EIG -2.3840189E-01 AU
 TOP OF VALENCE BANDS -    BAND    402; K    1; EIG -2.4001424E-01 AU
 BOTTOM OF VIRTUAL BANDS - BAND    403; K    2; EIG -9.8074311E-02 AU
 INDIRECT ENERGY BAND GAP:   3.8185 eV
 BOTTOM OF VIRTUAL BANDS - BAND    403; K    1; EIG -9.7884492E-02 AU
 TTTTTTTTTTTTTTTTTTTTTTTTTTTTTT PDIG        TELAPSE      497.70 TCPU      216.92
 CHARGE NORMALIZATION FACTOR   1.00000000
 TOTAL ATOMIC CHARGES:
  18.5099260  18.5099260  18.5099260  18.5099260  18.5099260  18.5099260
   5.4531566   5.4531566   5.4531566   5.4531566   5.4531566   5.4531566
   5.4531566   5.4531566   5.4531566   5.4531566   5.4531566   5.4531566
   5.9896734   5.9896734   5.9896734   5.9896734   5.9896734   5.9896734
   5.9896734   5.9896734   5.9896734   5.9896734   5.9896734   5.9896734
   5.9896734   5.9896734   5.9896734   5.9896734   5.9896734   5.9896734
   5.9896734   5.9896734   5.9896734   5.9896734   5.9896734   5.9896734
   0.8876977   0.8876977   0.8876977   0.8876977   0.8876977   0.8876977
   0.8876977   0.8876977   0.8876977   0.8876977   0.8876977   0.8876977
   0.8876977   0.8876977   0.8876977   0.8876977   0.8876977   0.8876977
   0.8876977   0.8876977   0.8876977   0.8876977   0.8876977   0.8876977
   7.5731552   7.5731552   7.5731552   7.5731552   7.5731552   7.5731552
   7.5731552   7.5731552   7.5731552   7.5731552   7.5731552   7.5731552
   7.5731552   7.5731552   7.5731552   7.5731552   7.5731552   7.5731552
   7.5731552   7.5731552   7.5731552   7.5731552   7.5731552   7.5731552
   6.8122150   6.8122150   6.8122150   6.8122150   6.8122150   6.8122150
   6.8122150   6.8122150   6.8122150   6.8122150   6.8122150   6.8122150
   8.2893064   8.2893064   8.2893064   8.2893064   8.2893064   8.2893064
   8.2893064   8.2893064   8.2893064   8.2893064   8.2893064   8.2893064
   8.2893064   8.2893064   8.2893064   8.2893064   8.2893064   8.2893064
   8.2893064   8.2893064   8.2893064   8.2893064   8.2893064   8.2893064
 TTTTTTTTTTTTTTTTTTTTTTTTTTTTTT MOQGAD      TELAPSE      497.72 TCPU      216.93
 TTTTTTTTTTTTTTTTTTTTTTTTTTTTTT SHELLXN     TELAPSE      501.93 TCPU      221.14
 +++ ENERGIES IN A.U. +++
 ::: EXT EL-POLE                                  -6.8466200591067E+03
 ::: EXT EL-SPHEROPOLE                             5.8812528603298E+01
 ::: BIELET ZONE E-E                               1.2154600919612E+04
 ::: TOTAL E-E                                     5.3667933891087E+03
 ::: TOTAL E-N + N-E                              -1.9055576894357E+04
 ::: TOTAL N-N                                     1.7323470864225E+03
 ::: KINETIC ENERGY                                6.0665822462605E+03
 ::: PSEUDO TOTAL   ENERGY                        -5.8898541725651E+03
 ::: VIRIAL COEFFICIENT                            1.0147809989118E+00
 TTTTTTTTTTTTTTTTTTTTTTTTTTTTTT MONMO3      TELAPSE      502.80 TCPU      222.02
 NUMERICALLY INTEGRATED DENSITY    803.9998480059
 TTTTTTTTTTTTTTTTTTTTTTTTTTTTTT NUMDFT      TELAPSE      503.77 TCPU      222.98
 CYC  14 ETOT(AU) -6.523369812341E+03 DETOT  6.01E-09 tst  4.27E-13 PX  4.39E-06

 == SCF ENDED - CONVERGENCE ON ENERGY      E(AU) -6.5233698123407E+03 CYCLES  14


 ENERGY EXPRESSION=HARTREE+FOCK EXCH*0.20000+(BECKE      EXCH)*0.80000+LYP        CORR


 TOTAL ENERGY(DFT)(AU)( 14) -6.5233698123407E+03 DE 6.0E-09 tester 4.3E-13
 TTTTTTTTTTTTTTTTTTTTTTTTTTTTTT EDFT        TELAPSE      503.77 TCPU      222.99

 *******************************************************************************
 *                             FORCE CALCULATION                               *
 *******************************************************************************

 TTTTTTTTTTTTTTTTTTTTTTTTTTTTTT NUMDFG      TELAPSE      512.06 TCPU      231.28
 INFORMATION **** EXCPOG **** EXCH. BIPO BUFFER LENGTH (WORDS) =    16000000
 WARNING **** EXCPOG **** EXCH. BIPO BUFFER TOO SMALL - TO AVOID I/O SET EXCHSIZE =     6396066
 WARNING **** GENPOG **** COULOMB BIPO BUFFER TOO SMALL - TO AVOID I/O SET BIPOSIZE =     4710000
 INFORMATION **** GENPOG **** BIPO BUFFER LENGTH (WORDS) =     4000000
 TTTTTTTTTTTTTTTTTTTTTTTTTTTTTT SHELXG      TELAPSE      562.67 TCPU      265.50


 D3 DISPERSION ENERGY (AU)       -4.9164255588613E-01
 TOTAL ENERGY + DISP (AU)        -6.5238614548966E+03

 CARTESIAN FORCES IN HARTREE/BOHR (ANALYTICAL)
   ATOM                     X                   Y                   Z
   1 230            -4.163336342344E-15  5.995204332976E-15  5.551115123126E-17
   2 230            -1.483998109582E-14  1.354472090043E-14 -2.442490654175E-15
   3 230             1.342444673943E-14  7.032568971610E-15  2.731148640578E-14
   4 230             1.042221864367E-14 -1.480066069703E-14 -3.922788020342E-15
   5 230             1.589006703995E-14 -6.107672238335E-15 -2.923587298180E-14
   6 230            -6.217248937901E-15  1.709743457923E-14  2.560914443469E-14
   7   6             2.379326142776E-06  2.379326165425E-06 -9.875394177961E-07
   8   6            -2.379326133894E-06 -2.379326132562E-06 -9.875394124670E-07
   9   6             2.379326137003E-06 -2.379326137003E-06  9.875394337833E-07
  10   6            -2.379326136559E-06  2.379326136115E-06  9.875394360037E-07
  11   6            -9.875394217929E-07  2.379326135227E-06  2.379326152102E-06
  12   6             2.379326133450E-06 -9.875394226810E-07  2.379326152546E-06
  13   6             9.875394422210E-07 -2.379326142776E-06  2.379326140556E-06
  14   6            -2.379326140556E-06 -9.875394137993E-07 -2.379326134783E-06
  15   6            -9.875394177961E-07 -2.379326147217E-06 -2.379326145885E-06
  16   6            -2.379326138779E-06  9.875394417769E-07  2.379326144553E-06
  17   6             9.875394368919E-07  2.379326133894E-06 -2.379326129898E-06
  18   6             2.379326133450E-06  9.875394364478E-07 -2.379326133006E-06
  19   6             2.211597758262E-06  3.609837959218E-06 -7.752724018317E-07
  20   6            -2.211597751156E-06 -3.609837978757E-06 -7.752723965027E-07
  21   6             2.211597726287E-06 -3.609837992968E-06  7.752723920618E-07
  22   6            -2.211597724511E-06  3.609838000074E-06  7.752723956145E-07
  23   6            -7.752724018317E-07  2.211597754709E-06  3.609837962770E-06
  24   6             3.609837987639E-06 -7.752723760746E-07  2.211597729840E-06
  25   6             7.752723867327E-07 -2.211597749380E-06  3.609837973428E-06
  26   6            -3.609837976981E-06 -7.752724018317E-07 -2.211597747603E-06
  27   6            -7.752724080490E-07 -2.211597752932E-06 -3.609837971652E-06
  28   6            -3.609837962770E-06  7.752723849563E-07  2.211597745827E-06
  29   6             7.752723920618E-07  2.211597747603E-06 -3.609837973428E-06
  30   6             3.609837982310E-06  7.752723787391E-07 -2.211597740498E-06
  31   6             3.609837973428E-06  2.211597747603E-06 -7.752723947263E-07
  32   6            -3.609837985863E-06 -2.211597751156E-06 -7.752723982790E-07
  33   6            -3.609837998297E-06  2.211597726287E-06  7.752723938381E-07
  34   6             3.609837998297E-06 -2.211597729840E-06  7.752723956145E-07
  35   6             2.211597752932E-06 -7.752724018317E-07  3.609837966323E-06
  36   6            -7.752723787391E-07  3.609837987639E-06  2.211597728063E-06
  37   6            -2.211597751156E-06  7.752723867327E-07  3.609837973428E-06
  38   6            -7.752724009435E-07 -3.609837976981E-06 -2.211597749380E-06
  39   6            -2.211597747603E-06 -7.752724062726E-07 -3.609837973428E-06
  40   6             7.752723822918E-07 -3.609837968099E-06  2.211597742274E-06
  41   6             2.211597744051E-06  7.752723902854E-07 -3.609837971652E-06
  42   6             7.752723769627E-07  3.609837982310E-06 -2.211597738722E-06
  43   1            -1.920951476109E-06  7.406369029406E-06  4.162898609827E-06
  44   1             1.920951479439E-06 -7.406369026519E-06  4.162898606497E-06
  45   1            -1.920951478773E-06 -7.406369024743E-06 -4.162898610938E-06
  46   1             1.920951481438E-06  7.406369024965E-06 -4.162898608273E-06
  47   1             4.162898608051E-06 -1.920951477663E-06  7.406369029406E-06
  48   1             7.406369025409E-06  4.162898610494E-06 -1.920951479883E-06
  49   1            -4.162898607607E-06  1.920951479439E-06  7.406369030072E-06
  50   1            -7.406369028073E-06  4.162898606719E-06  1.920951479883E-06
  51   1             4.162898606497E-06  1.920951479217E-06 -7.406369025631E-06
  52   1            -7.406369024743E-06 -4.162898609383E-06 -1.920951477663E-06
  53   1            -4.162898610494E-06 -1.920951478107E-06 -7.406369025631E-06
  54   1             7.406369028518E-06 -4.162898606941E-06  1.920951480994E-06
  55   1             7.406369028296E-06 -1.920951477885E-06  4.162898608495E-06
  56   1            -7.406369027851E-06  1.920951479661E-06  4.162898607163E-06
  57   1            -7.406369024965E-06 -1.920951478773E-06 -4.162898610494E-06
  58   1             7.406369026963E-06  1.920951481438E-06 -4.162898608051E-06
  59   1            -1.920951477441E-06  4.162898608495E-06  7.406369029184E-06
  60   1             4.162898610938E-06  7.406369025409E-06 -1.920951479661E-06
  61   1             1.920951479439E-06 -4.162898608051E-06  7.406369030294E-06
  62   1             4.162898606275E-06 -7.406369028296E-06  1.920951479217E-06
  63   1             1.920951479217E-06  4.162898606941E-06 -7.406369026519E-06
  64   1            -4.162898609827E-06 -7.406369025187E-06 -1.920951477663E-06
  65   1            -1.920951477663E-06 -4.162898610494E-06 -7.406369024299E-06
  66   1            -4.162898607607E-06  7.406369028740E-06  1.920951480772E-06
  67   7            -2.426191692884E-06 -8.055262821216E-07  8.890446313581E-06
  68   7             2.426191747062E-06  8.055262199491E-07  8.890446303811E-06
  69   7            -2.426191737293E-06  8.055262412654E-07 -8.890446299148E-06
  70   7             2.426191729299E-06 -8.055262297191E-07 -8.890446288490E-06
  71   7             8.890446312249E-06 -2.426191698213E-06 -8.055262670226E-07
  72   7            -8.055262412654E-07  8.890446288046E-06 -2.426191715088E-06
  73   7            -8.890446288712E-06  2.426191728411E-06 -8.055262314954E-07
  74   7             8.055262359363E-07  8.890446295151E-06  2.426191751503E-06
  75   7             8.890446299148E-06  2.426191725746E-06  8.055262332718E-07
  76   7             8.055262448181E-07 -8.890446302257E-06 -2.426191726634E-06
  77   7            -8.890446321130E-06 -2.426191747062E-06  8.055262181728E-07
  78   7            -8.055262394890E-07 -8.890446286047E-06  2.426191708871E-06
  79   7            -8.055262634699E-07 -2.426191704430E-06  8.890446292709E-06
  80   7             8.055262341600E-07  2.426191752392E-06  8.890446304699E-06
  81   7             8.055262394890E-07 -2.426191733740E-06 -8.890446298482E-06
  82   7            -8.055262279427E-07  2.426191731075E-06 -8.890446288490E-06
  83   7            -2.426191687555E-06  8.890446311360E-06 -8.055262767925E-07
  84   7             8.890446285159E-06 -8.055262448181E-07 -2.426191716864E-06
  85   7             2.426191728411E-06 -8.890446287380E-06 -8.055262323836E-07
  86   7             8.890446290044E-06  8.055262501472E-07  2.426191737293E-06
  87   7             2.426191720417E-06  8.890446294485E-06  8.055262235018E-07
  88   7            -8.890446306031E-06  8.055262323836E-07 -2.426191736404E-06
  89   7            -2.426191749727E-06 -8.890446321796E-06  8.055262172846E-07
  90   7            -8.890446286047E-06 -8.055262403772E-07  2.426191713312E-06
  91   7            -1.416504921359E-06 -1.416504916918E-06 -2.250226609490E-06
  92   7             1.416504915142E-06  1.416504913365E-06 -2.250226620149E-06
  93   7            -1.416504927354E-06  1.416504927354E-06  2.250226613043E-06
  94   7             1.416504926688E-06 -1.416504928686E-06  2.250226621925E-06
  95   7            -2.250226605938E-06 -1.416504890051E-06 -1.416504931351E-06
  96   7            -1.416504894491E-06 -2.250226605938E-06 -1.416504927354E-06
  97   7             2.250226611267E-06  1.416504925578E-06 -1.416504921137E-06
  98   7             1.416504921803E-06 -2.250226634359E-06  1.416504925800E-06
  99   7            -2.250226632583E-06  1.416504930019E-06  1.416504929130E-06
 100   7             1.416504928242E-06  2.250226613043E-06 -1.416504921581E-06
 101   7             2.250226604161E-06 -1.416504928686E-06  1.416504913365E-06
 102   7            -1.416504932017E-06  2.250226605938E-06  1.416504914031E-06
 103   8             9.730934527052E-07 -2.321076184586E-06 -6.253701538839E-06
 104   8            -9.730934629193E-07  2.321076202350E-06 -6.253701545944E-06
 105   8             9.730934451557E-07  2.321076157941E-06  6.253701531733E-06
 106   8            -9.730934471541E-07 -2.321076173928E-06  6.253701545944E-06
 107   8            -6.253701535286E-06  9.730934520391E-07 -2.321076177481E-06
 108   8            -2.321076205902E-06 -6.253701538839E-06  9.730934649177E-07
 109   8             6.253701535286E-06 -9.730934531493E-07 -2.321076165046E-06
 110   8             2.321076181033E-06 -6.253701538839E-06 -9.730934489305E-07
 111   8            -6.253701538839E-06 -9.730934520391E-07  2.321076184586E-06
 112   8             2.321076168599E-06  6.253701538839E-06  9.730934344976E-07
 113   8             6.253701535286E-06  9.730934431573E-07  2.321076173928E-06
 114   8            -2.321076173928E-06  6.253701538839E-06 -9.730934458219E-07
 115   8            -2.321076188139E-06  9.730934562580E-07 -6.253701542391E-06
 116   8             2.321076202350E-06 -9.730934631413E-07 -6.253701538839E-06
 117   8             2.321076161493E-06  9.730934442675E-07  6.253701538839E-06
 118   8            -2.321076172151E-06 -9.730934504848E-07  6.253701545944E-06
 119   8             9.730934460439E-07 -6.253701528180E-06 -2.321076173928E-06
 120   8            -6.253701542391E-06 -2.321076205902E-06  9.730934655838E-07
 121   8            -9.730934478203E-07  6.253701528180E-06 -2.321076166822E-06
 122   8            -6.253701538839E-06  2.321076184586E-06 -9.730934453778E-07
 123   8            -9.730934535934E-07 -6.253701535286E-06  2.321076182810E-06
 124   8             6.253701538839E-06  2.321076165046E-06  9.730934318330E-07
 125   8             9.730934391605E-07  6.253701535286E-06  2.321076175704E-06
 126   8             6.253701545944E-06 -2.321076170375E-06 -9.730934493746E-07

 RESULTANT FORCE    -3.247402347029E-15 -3.310408045777E-16  2.603472992746E-14

 ATOMIC PART

 SYMMETRY ALLOWED FORCES (ANALYTICAL) (DIRECTION, FORCE)

    1 -3.4209369E-06    2  1.1656270E-05    3  1.7620191E-06    4 -5.8975700E-06
    5  2.0166045E-05    6  3.8156102E-05    7 -2.0030466E-06    8  1.9002044E-05
    9  2.9729914E-05   10  3.2320454E-05   11 -1.1194999E-05   12 -7.7950137E-06
   13 -6.9394286E-06   14 -2.7005458E-05   15 -1.8426467E-05   16 -4.6695491E-06

 CELL PART

 GRADIENT WITH RESPECT TO THE CELL PARAMETER IN HARTREE/BOHR
ORDER: -D/DA1X, -D/DA1Y, -D/DA1Z
       -D/DA2X, -D/DA2Y, -D/DA2Z
       -D/DA3X, -D/DA3Y, -D/DA3Z
  0.658867283098E-14  0.451402511139E-04  0.451402510286E-04
  0.451402509967E-04  0.114864416110E-13  0.451402508297E-04
  0.451402510819E-04  0.451402509647E-04  0.243201030683E-13

STRESS TENSOR, IN HARTREE/BOHR^3:
ORDER: 11 12 13
       21 22 23
       31 32 33
 -0.845294976114E-07 -0.860025809126E-16  0.736646507302E-16
  0.128954078715E-15 -0.845294976069E-07 -0.150463548704E-15
  0.163507550825E-15 -0.209049302300E-15 -0.845294973886E-07

PRESSURE FROM THE STRESS TENSOR,
IN HARTREE/BOHR^3:  0.84529E-07
PRESSURE IN GIGAPASCAL:  0.2487E-02
CONVERSION FACTOR: 1 HARTREE/BOHR^3= 29421 GIGAPASCAL
WHEN USING VALUES FOR BOHR RADIUS AND HARTREE
FROM IUPAC WEBSITE, APRIL 2009
ENTHALPY: -6.5238599796765E+03

 SYMMETRY ALLOWED FORCES (ANALYTICAL) (DIRECTION, FORCE)

    1  2.5551561E-03
 TTTTTTTTTTTTTTTTTTTTTTTTTTTTTT TOTGRA_C    TELAPSE      582.12 TCPU      284.95
 TTTTTTTTTTTTTTTTTTTTTTTTTTTTTT SMAT        TELAPSE     1052.31 TCPU      472.82
 TTTTTTTTTTTTTTTTTTTTTTTTTTTTTT POLAR2      TELAPSE     1052.98 TCPU      473.49

 CELL FORCES OF CENTRAL POINT

 |  6.58867E-15  4.51403E-05  4.51403E-05 |
 |  4.51403E-05  1.14864E-14  4.51403E-05 |
 |  4.51403E-05  4.51403E-05  2.43201E-14 |

 ENERGY OF CENTRAL POINT:   -0.6523861455E+04


 VOLUME OF THE CELL: **********

 DENSITY OF THE CRYSTAL =          1.1094 g/cm^3

 STRAIN MATRIX   4 :

  | 0 0 0 |
  | 0 0 1 |
  | 0 1 0 |
  
 *******************************************************************************
 LATTICE PARAMETERS (ANGSTROMS AND DEGREES) - BOHR = 0.5291772083 ANGSTROM
 PRIMITIVE CELL - CENTRING CODE 6/0 VOLUME=  2586.139297 - DENSITY  1.109 g/cm^3
         A              B              C           ALPHA      BETA       GAMMA 
    14.97699212    14.97699212    14.97699212   109.471221 109.471221 109.471221
 *******************************************************************************
 ATOMS IN THE ASYMMETRIC UNIT    7 - ATOMS IN THE UNIT CELL:  126
     ATOM                 X/A                 Y/B                 Z/C    
 *******************************************************************************
      1 T 230 ZN    2.500000000000E-01 -5.000000000000E-01 -2.500000000000E-01
      2 F 230 ZN   -2.500000000000E-01 -5.000000000000E-01  2.500000000000E-01
      3 F 230 ZN   -2.500000000000E-01  2.500000000000E-01 -5.000000000000E-01
      4 F 230 ZN   -5.000000000000E-01 -2.500000000000E-01  2.500000000000E-01
      5 F 230 ZN   -5.000000000000E-01  2.500000000000E-01 -2.500000000000E-01
      6 F 230 ZN    2.500000000000E-01 -2.500000000000E-01 -5.000000000000E-01
      7 T   6 C     3.567285944631E-01  3.567285944631E-01 -2.570179615916E-01
      8 F   6 C    -3.862534439453E-01 -3.862534439453E-01  2.570179615916E-01
      9 F   6 C    -3.567285944631E-01  3.862534439453E-01  0.000000000000E+00
     10 F   6 C     3.862534439453E-01 -3.567285944631E-01  0.000000000000E+00
     11 F   6 C    -2.570179615916E-01  3.567285944631E-01  3.567285944631E-01
     12 F   6 C     3.567285944631E-01 -2.570179615916E-01  3.567285944631E-01
     13 F   6 C     0.000000000000E+00  3.862534439453E-01 -3.567285944631E-01
     14 F   6 C    -3.862534439453E-01  2.570179615916E-01 -3.862534439453E-01
     15 F   6 C     2.570179615916E-01 -3.862534439453E-01 -3.862534439453E-01
     16 F   6 C     3.862534439453E-01  0.000000000000E+00 -3.567285944631E-01
     17 F   6 C     0.000000000000E+00 -3.567285944631E-01  3.862534439453E-01
     18 F   6 C    -3.567285944631E-01  0.000000000000E+00  3.862534439453E-01
     19 T   6 C     3.318458586557E-01  3.886489843898E-01 -3.890819883884E-01
     20 F   6 C    -2.222690272219E-01 -2.790721529559E-01  3.890819883884E-01
     21 F   6 C    -3.318458586557E-01  2.790721529559E-01  5.680312573402E-02
     22 F   6 C     2.222690272219E-01 -3.886489843898E-01 -5.680312573402E-02
     23 F   6 C    -3.890819883884E-01  3.318458586557E-01  3.886489843898E-01
     24 F   6 C     3.886489843898E-01 -3.890819883884E-01  3.318458586557E-01
     25 F   6 C    -5.680312573402E-02  2.222690272219E-01 -3.886489843898E-01
     26 F   6 C    -2.790721529559E-01  3.890819883884E-01 -2.222690272219E-01
     27 F   6 C     3.890819883884E-01 -2.222690272219E-01 -2.790721529559E-01
     28 F   6 C     2.790721529559E-01  5.680312573402E-02 -3.318458586557E-01
     29 F   6 C     5.680312573402E-02 -3.318458586557E-01  2.790721529559E-01
     30 F   6 C    -3.886489843898E-01 -5.680312573402E-02  2.222690272219E-01
     31 F   6 C     3.886489843898E-01  3.318458586557E-01 -3.890819883884E-01
     32 F   6 C    -2.790721529559E-01 -2.222690272219E-01  3.890819883884E-01
     33 F   6 C     2.790721529559E-01 -3.318458586557E-01  5.680312573402E-02
     34 F   6 C    -3.886489843898E-01  2.222690272219E-01 -5.680312573402E-02
     35 F   6 C     3.318458586557E-01 -3.890819883884E-01  3.886489843898E-01
     36 F   6 C    -3.890819883884E-01  3.886489843898E-01  3.318458586557E-01
     37 F   6 C     2.222690272219E-01 -5.680312573402E-02 -3.886489843898E-01
     38 F   6 C     3.890819883884E-01 -2.790721529559E-01 -2.222690272219E-01
     39 F   6 C    -2.222690272219E-01  3.890819883884E-01 -2.790721529559E-01
     40 F   6 C     5.680312573402E-02  2.790721529559E-01 -3.318458586557E-01
     41 F   6 C    -3.318458586557E-01  5.680312573402E-02  2.790721529559E-01
     42 F   6 C    -5.680312573402E-02 -3.886489843898E-01  2.222690272219E-01
     43 T   1 H     3.034331873104E-01  4.167944051053E-01 -4.442132534574E-01
     44 F   1 H    -1.389923414373E-01 -2.523535592322E-01  4.442132534574E-01
     45 F   1 H    -3.034331873104E-01  2.523535592322E-01  1.133612177949E-01
     46 F   1 H     1.389923414373E-01 -4.167944051053E-01 -1.133612177949E-01
     47 F   1 H    -4.442132534574E-01  3.034331873104E-01  4.167944051053E-01
     48 F   1 H     4.167944051053E-01 -4.442132534574E-01  3.034331873104E-01
     49 F   1 H    -1.133612177949E-01  1.389923414373E-01 -4.167944051053E-01
     50 F   1 H    -2.523535592322E-01  4.442132534574E-01 -1.389923414373E-01
     51 F   1 H     4.442132534574E-01 -1.389923414373E-01 -2.523535592322E-01
     52 F   1 H     2.523535592322E-01  1.133612177949E-01 -3.034331873104E-01
     53 F   1 H     1.133612177949E-01 -3.034331873104E-01  2.523535592322E-01
     54 F   1 H    -4.167944051053E-01 -1.133612177949E-01  1.389923414373E-01
     55 F   1 H     4.167944051053E-01  3.034331873104E-01 -4.442132534574E-01
     56 F   1 H    -2.523535592322E-01 -1.389923414373E-01  4.442132534574E-01
     57 F   1 H     2.523535592322E-01 -3.034331873104E-01  1.133612177949E-01
     58 F   1 H    -4.167944051053E-01  1.389923414373E-01 -1.133612177949E-01
     59 F   1 H     3.034331873104E-01 -4.442132534574E-01  4.167944051053E-01
     60 F   1 H    -4.442132534574E-01  4.167944051053E-01  3.034331873104E-01
     61 F   1 H     1.389923414373E-01 -1.133612177949E-01 -4.167944051053E-01
     62 F   1 H     4.442132534574E-01 -2.523535592322E-01 -1.389923414373E-01
     63 F   1 H    -1.389923414373E-01  4.442132534574E-01 -2.523535592322E-01
     64 F   1 H     1.133612177949E-01  2.523535592322E-01 -3.034331873104E-01
     65 F   1 H    -3.034331873104E-01  1.133612177949E-01  2.523535592322E-01
     66 F   1 H    -1.133612177949E-01 -4.167944051053E-01  1.389923414373E-01
     67 T   7 N     3.119981516747E-01  4.040632523110E-01 -3.044806831370E-01
     68 F   7 N    -2.914560645520E-01 -3.835211651883E-01  3.044806831370E-01
     69 F   7 N    -3.119981516747E-01  3.835211651883E-01  9.206510063627E-02
     70 F   7 N     2.914560645520E-01 -4.040632523110E-01 -9.206510063627E-02
     71 F   7 N    -3.044806831370E-01  3.119981516747E-01  4.040632523110E-01
     72 F   7 N     4.040632523110E-01 -3.044806831370E-01  3.119981516747E-01
     73 F   7 N    -9.206510063627E-02  2.914560645520E-01 -4.040632523110E-01
     74 F   7 N    -3.835211651883E-01  3.044806831370E-01 -2.914560645520E-01
     75 F   7 N     3.044806831370E-01 -2.914560645520E-01 -3.835211651883E-01
     76 F   7 N     3.835211651883E-01  9.206510063627E-02 -3.119981516747E-01
     77 F   7 N     9.206510063627E-02 -3.119981516747E-01  3.835211651883E-01
     78 F   7 N    -4.040632523110E-01 -9.206510063627E-02  2.914560645520E-01
     79 F   7 N     4.040632523110E-01  3.119981516747E-01 -3.044806831370E-01
     80 F   7 N    -3.835211651883E-01 -2.914560645520E-01  3.044806831370E-01
     81 F   7 N     3.835211651883E-01 -3.119981516747E-01  9.206510063627E-02
     82 F   7 N    -4.040632523110E-01  2.914560645520E-01 -9.206510063627E-02
     83 F   7 N     3.119981516747E-01 -3.044806831370E-01  4.040632523110E-01
     84 F   7 N    -3.044806831370E-01  4.040632523110E-01  3.119981516747E-01
     85 F   7 N     2.914560645520E-01 -9.206510063627E-02 -4.040632523110E-01
     86 F   7 N     3.044806831370E-01 -3.835211651883E-01 -2.914560645520E-01
     87 F   7 N    -2.914560645520E-01  3.044806831370E-01 -3.835211651883E-01
     88 F   7 N     9.206510063627E-02  3.835211651883E-01 -3.119981516747E-01
     89 F   7 N    -3.119981516747E-01  9.206510063627E-02  3.835211651883E-01
     90 F   7 N    -9.206510063627E-02 -4.040632523110E-01  2.914560645520E-01
     91 T   7 N     3.512496744678E-01  3.512496744678E-01 -1.658536797059E-01
     92 F   7 N    -4.828966458263E-01 -4.828966458263E-01  1.658536797059E-01
     93 F   7 N    -3.512496744678E-01  4.828966458263E-01  0.000000000000E+00
     94 F   7 N     4.828966458263E-01 -3.512496744678E-01  0.000000000000E+00
     95 F   7 N    -1.658536797059E-01  3.512496744678E-01  3.512496744678E-01
     96 F   7 N     3.512496744678E-01 -1.658536797059E-01  3.512496744678E-01
     97 F   7 N     0.000000000000E+00  4.828966458263E-01 -3.512496744678E-01
     98 F   7 N    -4.828966458263E-01  1.658536797059E-01 -4.828966458263E-01
     99 F   7 N     1.658536797059E-01 -4.828966458263E-01 -4.828966458263E-01
    100 F   7 N     4.828966458263E-01  0.000000000000E+00 -3.512496744678E-01
    101 F   7 N     0.000000000000E+00 -3.512496744678E-01  4.828966458263E-01
    102 F   7 N    -3.512496744678E-01  0.000000000000E+00  4.828966458263E-01
    103 T   8 O     3.924649600162E-01  3.033325483033E-01 -1.299491269027E-01
    104 F   8 O     4.332816752060E-01 -4.775859130811E-01  1.299491269027E-01
    105 F   8 O    -3.924649600162E-01  4.775859130811E-01 -8.913241171290E-02
    106 F   8 O    -4.332816752060E-01 -3.033325483033E-01  8.913241171290E-02
    107 F   8 O    -1.299491269027E-01  3.924649600162E-01  3.033325483033E-01
    108 F   8 O     3.033325483033E-01 -1.299491269027E-01  3.924649600162E-01
    109 F   8 O     8.913241171290E-02 -4.332816752060E-01 -3.033325483033E-01
    110 F   8 O    -4.775859130811E-01  1.299491269027E-01  4.332816752060E-01
    111 F   8 O     1.299491269027E-01  4.332816752060E-01 -4.775859130811E-01
    112 F   8 O     4.775859130811E-01 -8.913241171290E-02 -3.924649600162E-01
    113 F   8 O    -8.913241171290E-02 -3.924649600162E-01  4.775859130811E-01
    114 F   8 O    -3.033325483033E-01  8.913241171290E-02 -4.332816752060E-01
    115 F   8 O     3.033325483033E-01  3.924649600162E-01 -1.299491269027E-01
    116 F   8 O    -4.775859130811E-01  4.332816752060E-01  1.299491269027E-01
    117 F   8 O     4.775859130811E-01 -3.924649600162E-01 -8.913241171290E-02
    118 F   8 O    -3.033325483033E-01 -4.332816752060E-01  8.913241171290E-02
    119 F   8 O     3.924649600162E-01 -1.299491269027E-01  3.033325483033E-01
    120 F   8 O    -1.299491269027E-01  3.033325483033E-01  3.924649600162E-01
    121 F   8 O    -4.332816752060E-01  8.913241171290E-02 -3.033325483033E-01
    122 F   8 O     1.299491269027E-01 -4.775859130811E-01  4.332816752060E-01
    123 F   8 O     4.332816752060E-01  1.299491269027E-01 -4.775859130811E-01
    124 F   8 O    -8.913241171290E-02  4.775859130811E-01 -3.924649600162E-01
    125 F   8 O    -3.924649600162E-01 -8.913241171290E-02  4.775859130811E-01
    126 F   8 O     8.913241171290E-02 -3.033325483033E-01 -4.332816752060E-01

 TRANSFORMATION MATRIX PRIMITIVE-CRYSTALLOGRAPHIC CELL
  0.0000  1.0000  1.0000  1.0000  0.0000  1.0000  1.0000  1.0000  0.0000

 *******************************************************************************
 CRYSTALLOGRAPHIC CELL (VOLUME=       5172.27859383)
         A              B              C           ALPHA      BETA       GAMMA 
    17.29394087    17.29394087    17.29394087    90.000000  90.000000  90.000000

 COORDINATES IN THE CRYSTALLOGRAPHIC CELL
     ATOM                 X/A                 Y/B                 Z/C    
 *******************************************************************************
      1 T 230 ZN   -5.000000000000E-01  2.500000000000E-01 -8.153210077764E-17
      2 F 230 ZN    0.000000000000E+00  2.500000000000E-01 -5.000000000000E-01
      3 F 230 ZN   -5.435473385176E-17 -5.000000000000E-01  2.500000000000E-01
      4 F 230 ZN    2.500000000000E-01  0.000000000000E+00 -5.000000000000E-01
      5 F 230 ZN    2.500000000000E-01 -5.000000000000E-01 -2.717736692588E-17
      6 F 230 ZN   -5.000000000000E-01 -5.435473385176E-17  2.500000000000E-01
      7 T   6 C    -1.285089807958E-01 -1.285089807958E-01  4.852375752589E-01
      8 F   6 C     1.285089807958E-01  1.285089807958E-01  4.852375752589E-01
      9 F   6 C    -1.285089807958E-01  1.285089807958E-01 -4.852375752589E-01
     10 F   6 C     1.285089807958E-01 -1.285089807958E-01 -4.852375752589E-01
     11 F   6 C     4.852375752589E-01 -1.285089807958E-01 -1.285089807958E-01
     12 F   6 C    -1.285089807958E-01  4.852375752589E-01 -1.285089807958E-01
     13 F   6 C    -4.852375752589E-01  1.285089807958E-01 -1.285089807958E-01
     14 F   6 C     1.285089807958E-01  4.852375752589E-01  1.285089807958E-01
     15 F   6 C     4.852375752589E-01  1.285089807958E-01  1.285089807958E-01
     16 F   6 C     1.285089807958E-01 -4.852375752589E-01 -1.285089807958E-01
     17 F   6 C    -4.852375752589E-01 -1.285089807958E-01  1.285089807958E-01
     18 F   6 C    -1.285089807958E-01 -4.852375752589E-01  1.285089807958E-01
     19 T   6 C     3.338605686728E-01  2.770574429388E-01  5.478841571693E-02
     20 F   6 C    -3.338605686728E-01 -2.770574429388E-01  5.478841571693E-02
     21 F   6 C     3.338605686728E-01 -2.770574429388E-01 -5.478841571693E-02
     22 F   6 C    -3.338605686728E-01  2.770574429388E-01 -5.478841571693E-02
     23 F   6 C     5.478841571693E-02  3.338605686728E-01  2.770574429388E-01
     24 F   6 C     2.770574429388E-01  5.478841571693E-02  3.338605686728E-01
     25 F   6 C    -5.478841571693E-02 -3.338605686728E-01  2.770574429388E-01
     26 F   6 C    -2.770574429388E-01  5.478841571693E-02 -3.338605686728E-01
     27 F   6 C     5.478841571693E-02 -3.338605686728E-01 -2.770574429388E-01
     28 F   6 C    -2.770574429388E-01 -5.478841571693E-02  3.338605686728E-01
     29 F   6 C    -5.478841571693E-02  3.338605686728E-01 -2.770574429388E-01
     30 F   6 C     2.770574429388E-01 -5.478841571693E-02 -3.338605686728E-01
     31 F   6 C     2.770574429388E-01  3.338605686728E-01  5.478841571693E-02
     32 F   6 C    -2.770574429388E-01 -3.338605686728E-01  5.478841571693E-02
     33 F   6 C    -2.770574429388E-01  3.338605686728E-01 -5.478841571693E-02
     34 F   6 C     2.770574429388E-01 -3.338605686728E-01 -5.478841571693E-02
     35 F   6 C     3.338605686728E-01  5.478841571693E-02  2.770574429388E-01
     36 F   6 C     5.478841571693E-02  2.770574429388E-01  3.338605686728E-01
     37 F   6 C    -3.338605686728E-01 -5.478841571693E-02  2.770574429388E-01
     38 F   6 C     5.478841571693E-02 -2.770574429388E-01 -3.338605686728E-01
     39 F   6 C    -3.338605686728E-01  5.478841571693E-02 -2.770574429388E-01
     40 F   6 C    -5.478841571693E-02 -2.770574429388E-01  3.338605686728E-01
     41 F   6 C     3.338605686728E-01 -5.478841571693E-02 -2.770574429388E-01
     42 F   6 C    -5.478841571693E-02  2.770574429388E-01 -3.338605686728E-01
     43 T   1 H     3.345739821687E-01  2.212127643738E-01  8.222042293654E-02
     44 F   1 H    -3.345739821687E-01 -2.212127643738E-01  8.222042293654E-02
     45 F   1 H     3.345739821687E-01 -2.212127643738E-01 -8.222042293654E-02
     46 F   1 H    -3.345739821687E-01  2.212127643738E-01 -8.222042293654E-02
     47 F   1 H     8.222042293654E-02  3.345739821687E-01  2.212127643738E-01
     48 F   1 H     2.212127643738E-01  8.222042293654E-02  3.345739821687E-01
     49 F   1 H    -8.222042293654E-02 -3.345739821687E-01  2.212127643738E-01
     50 F   1 H    -2.212127643738E-01  8.222042293654E-02 -3.345739821687E-01
     51 F   1 H     8.222042293654E-02 -3.345739821687E-01 -2.212127643738E-01
     52 F   1 H    -2.212127643738E-01 -8.222042293654E-02  3.345739821687E-01
     53 F   1 H    -8.222042293654E-02  3.345739821687E-01 -2.212127643738E-01
     54 F   1 H     2.212127643738E-01 -8.222042293654E-02 -3.345739821687E-01
     55 F   1 H     2.212127643738E-01  3.345739821687E-01  8.222042293654E-02
     56 F   1 H    -2.212127643738E-01 -3.345739821687E-01  8.222042293654E-02
     57 F   1 H    -2.212127643738E-01  3.345739821687E-01 -8.222042293654E-02
     58 F   1 H     2.212127643738E-01 -3.345739821687E-01 -8.222042293654E-02
     59 F   1 H     3.345739821687E-01  8.222042293654E-02  2.212127643738E-01
     60 F   1 H     8.222042293654E-02  2.212127643738E-01  3.345739821687E-01
     61 F   1 H    -3.345739821687E-01 -8.222042293654E-02  2.212127643738E-01
     62 F   1 H     8.222042293654E-02 -2.212127643738E-01 -3.345739821687E-01
     63 F   1 H    -3.345739821687E-01  8.222042293654E-02 -2.212127643738E-01
     64 F   1 H    -8.222042293654E-02 -2.212127643738E-01  3.345739821687E-01
     65 F   1 H     3.345739821687E-01 -8.222042293654E-02 -2.212127643738E-01
     66 F   1 H    -8.222042293654E-02  2.212127643738E-01 -3.345739821687E-01
     67 T   7 N     3.937922087496E-01  3.017271081134E-01  1.027104356137E-02
     68 F   7 N    -3.937922087496E-01 -3.017271081134E-01  1.027104356137E-02
     69 F   7 N     3.937922087496E-01 -3.017271081134E-01 -1.027104356137E-02
     70 F   7 N    -3.937922087496E-01  3.017271081134E-01 -1.027104356137E-02
     71 F   7 N     1.027104356137E-02  3.937922087496E-01  3.017271081134E-01
     72 F   7 N     3.017271081134E-01  1.027104356137E-02  3.937922087496E-01
     73 F   7 N    -1.027104356137E-02 -3.937922087496E-01  3.017271081134E-01
     74 F   7 N    -3.017271081134E-01  1.027104356137E-02 -3.937922087496E-01
     75 F   7 N     1.027104356137E-02 -3.937922087496E-01 -3.017271081134E-01
     76 F   7 N    -3.017271081134E-01 -1.027104356137E-02  3.937922087496E-01
     77 F   7 N    -1.027104356137E-02  3.937922087496E-01 -3.017271081134E-01
     78 F   7 N     3.017271081134E-01 -1.027104356137E-02 -3.937922087496E-01
     79 F   7 N     3.017271081134E-01  3.937922087496E-01  1.027104356137E-02
     80 F   7 N    -3.017271081134E-01 -3.937922087496E-01  1.027104356137E-02
     81 F   7 N    -3.017271081134E-01  3.937922087496E-01 -1.027104356137E-02
     82 F   7 N     3.017271081134E-01 -3.937922087496E-01 -1.027104356137E-02
     83 F   7 N     3.937922087496E-01  1.027104356137E-02  3.017271081134E-01
     84 F   7 N     1.027104356137E-02  3.017271081134E-01  3.937922087496E-01
     85 F   7 N    -3.937922087496E-01 -1.027104356137E-02  3.017271081134E-01
     86 F   7 N     1.027104356137E-02 -3.017271081134E-01 -3.937922087496E-01
     87 F   7 N    -3.937922087496E-01  1.027104356137E-02 -3.017271081134E-01
     88 F   7 N    -1.027104356137E-02 -3.017271081134E-01  3.937922087496E-01
     89 F   7 N     3.937922087496E-01 -1.027104356137E-02 -3.017271081134E-01
     90 F   7 N    -1.027104356137E-02  3.017271081134E-01 -3.937922087496E-01
     91 T   7 N    -8.292683985297E-02 -8.292683985297E-02  4.341765143207E-01
     92 F   7 N     8.292683985297E-02  8.292683985297E-02  4.341765143207E-01
     93 F   7 N    -8.292683985297E-02  8.292683985297E-02 -4.341765143207E-01
     94 F   7 N     8.292683985297E-02 -8.292683985297E-02 -4.341765143207E-01
     95 F   7 N     4.341765143207E-01 -8.292683985297E-02 -8.292683985297E-02
     96 F   7 N    -8.292683985297E-02  4.341765143207E-01 -8.292683985297E-02
     97 F   7 N    -4.341765143207E-01  8.292683985297E-02 -8.292683985297E-02
     98 F   7 N     8.292683985297E-02  4.341765143207E-01  8.292683985297E-02
     99 F   7 N     4.341765143207E-01  8.292683985297E-02  8.292683985297E-02
    100 F   7 N     8.292683985297E-02 -4.341765143207E-01 -8.292683985297E-02
    101 F   7 N    -4.341765143207E-01 -8.292683985297E-02  8.292683985297E-02
    102 F   7 N    -8.292683985297E-02 -4.341765143207E-01  8.292683985297E-02
    103 T   8 O    -1.095407693078E-01 -2.040835759490E-02  4.128733176111E-01
    104 F   8 O     1.095407693078E-01  2.040835759490E-02  4.128733176111E-01
    105 F   8 O    -1.095407693078E-01  2.040835759490E-02 -4.128733176111E-01
    106 F   8 O     1.095407693078E-01 -2.040835759490E-02 -4.128733176111E-01
    107 F   8 O     4.128733176111E-01 -1.095407693078E-01 -2.040835759490E-02
    108 F   8 O    -2.040835759490E-02  4.128733176111E-01 -1.095407693078E-01
    109 F   8 O    -4.128733176111E-01  1.095407693078E-01 -2.040835759490E-02
    110 F   8 O     2.040835759490E-02  4.128733176111E-01  1.095407693078E-01
    111 F   8 O     4.128733176111E-01  1.095407693078E-01  2.040835759490E-02
    112 F   8 O     2.040835759490E-02 -4.128733176111E-01 -1.095407693078E-01
    113 F   8 O    -4.128733176111E-01 -1.095407693078E-01  2.040835759490E-02
    114 F   8 O    -2.040835759490E-02 -4.128733176111E-01  1.095407693078E-01
    115 F   8 O    -2.040835759490E-02 -1.095407693078E-01  4.128733176111E-01
    116 F   8 O     2.040835759490E-02  1.095407693078E-01  4.128733176111E-01
    117 F   8 O     2.040835759490E-02 -1.095407693078E-01 -4.128733176111E-01
    118 F   8 O    -2.040835759490E-02  1.095407693078E-01 -4.128733176111E-01
    119 F   8 O    -1.095407693078E-01  4.128733176111E-01 -2.040835759490E-02
    120 F   8 O     4.128733176111E-01 -2.040835759490E-02 -1.095407693078E-01
    121 F   8 O     1.095407693078E-01 -4.128733176111E-01 -2.040835759490E-02
    122 F   8 O     4.128733176111E-01  2.040835759490E-02  1.095407693078E-01
    123 F   8 O     1.095407693078E-01  4.128733176111E-01  2.040835759490E-02
    124 F   8 O    -4.128733176111E-01  2.040835759490E-02 -1.095407693078E-01
    125 F   8 O    -1.095407693078E-01 -4.128733176111E-01  2.040835759490E-02
    126 F   8 O    -4.128733176111E-01 -2.040835759490E-02  1.095407693078E-01

 T = ATOM BELONGING TO THE ASYMMETRIC UNIT

 *******************************************************************************
 * CELL DEFORMATION
 *******************************************************************************

    ELASTIC STRAIN MATRIX (ADIMENSIONAL)

    1    0.0000000000    0.0000000000    0.0000000000
    2    0.0000000000    0.0000000000    0.0001000000
    3    0.0000000000    0.0001000000    0.0000000000

 LATTICE PARAMETERS (ANGSTROMS AND DEGREES) OF
 (1) ORIGINAL PRIMITIVE CELL
 (2) ORIGINAL CRYSTALLOGRAPHIC CELL
 (3) DEFORMED PRIMITIVE CELL
 (4) DEFORMED CRYSTALLOGRAPHIC CELL

            A           B           C        ALPHA       BETA        GAMMA         VOL
 (1)   14.976992   14.976992   14.976992  109.471221  109.471221  109.471221 2586.139297
 (2)   17.293941   17.293941   17.293941   90.000000   90.000000   90.000000 5172.278594
 (3)   14.977991   14.975994   14.975994  109.465818  109.471221  109.471221 2586.139271
 (4)   17.293941   17.293941   17.293941   89.988541   90.000000   90.000000 5172.278542

 * CELL DEFORMATION COMPLETE - NO. OF SYMMOPS   4

 *******************************************************************************
 * CELL DEFORMATION
 *******************************************************************************

    ELASTIC STRAIN MATRIX (ADIMENSIONAL)

    1    0.0000000000    0.0000000000    0.0000000000
    2    0.0000000000    0.0000000000   -0.0001000000
    3    0.0000000000   -0.0001000000    0.0000000000

 LATTICE PARAMETERS (ANGSTROMS AND DEGREES) OF
 (1) ORIGINAL PRIMITIVE CELL
 (2) ORIGINAL CRYSTALLOGRAPHIC CELL
 (3) DEFORMED PRIMITIVE CELL
 (4) DEFORMED CRYSTALLOGRAPHIC CELL

            A           B           C        ALPHA       BETA        GAMMA         VOL
 (1)   14.977991   14.975994   14.975994  109.465818  109.471221  109.471221 2586.139271
 (2)   17.293941   17.293941   17.293941   89.988541   90.000000   90.000000 5172.278542
 (3)   14.976992   14.976992   14.976992  109.471220  109.471221  109.471221 2586.139245
 (4)   17.293941   17.293941   17.293941   90.000000   90.000000   90.000000 5172.278490

 * CELL DEFORMATION COMPLETE - NO. OF SYMMOPS   4

 *****    4 SYMMOPS - TRANSLATORS IN ANGSTROM
 ***** MATRICES AND TRANSLATORS IN THE CARTESIAN REFERENCE FRAME

 ORDER   : ORDER OF THE OPERATOR

 TRANSLA : REAL TRANSLATION (WITHOUT ORIGIN SHIFT) IN CARTESIAN COORDINATES

 uvw/hkl : ORIENTATION OF THE OPERATOR IN CARTESIAN COORDINATES

 LOCATED : ORIGIN OF THE OPERATOR IN CARTESIAN COORDINATES

   NO.   1 INVERSE   1    ORDER   1        NO.   2 INVERSE   2    ORDER   2
    1.000   0.000   0.000     0.000         1.000   0.000   0.000     0.000
    0.000   1.000   0.000     0.000         0.000  -1.000   0.000     0.000
    0.000   0.000   1.000     0.000         0.000   0.000  -1.000     0.000
             OPERATION E(   1)                       OPERATION C(   2)
 DETERMINANT 1.; ROTATION(DEG)   0.      DETERMINANT 1.; ROTATION(DEG) 180.
 TRANSLA (  0.000    0.000    0.000)     TRANSLA (  0.000    0.000    0.000)
 uvw/hkl (  0.000    0.000    0.000)     uvw/hkl (  4.000    0.000    0.000)
 LOCATED (  0.000    0.000    0.000)     LOCATED (  0.000    0.000    0.000)

   NO.   3 INVERSE   3    ORDER   2        NO.   4 INVERSE   4    ORDER   2
    1.000   0.000   0.000     0.000         1.000   0.000   0.000     0.000
    0.000   0.000   1.000     0.000         0.000   0.000  -1.000     0.000
    0.000   1.000   0.000     0.000         0.000  -1.000   0.000     0.000
             OPERATION M(   2)                       OPERATION M(   2)
 DETERMINANT-1.; ROTATION(DEG)   0.      DETERMINANT-1.; ROTATION(DEG)   0.
 TRANSLA (  0.000    0.000    0.000)     TRANSLA (  0.000    0.000    0.000)
 uvw/hkl (  0.000   -1.000    1.000)     uvw/hkl (  0.000   -1.000   -1.000)
 LOCATED (  0.000    0.000    0.000)     LOCATED (  0.000    0.000    0.000)

 GCALCO - MAX INDICES DIRECT LATTICE VECTOR    14    14    14
 NO.OF VECTORS CREATED 6999 STARS  122 RMAX   308.31016 BOHR

 CAPPA:IS1  2;IS2  2;IS3  2; K PTS MONK NET   5; SYMMOPS:K SPACE   8;G SPACE   4

 *******************************************************************************
 MAX NUMBER OF SCF CYCLES      50  CONVERGENCE ON DELTAP        10**-18
 WEIGHT OF F(I) IN F(I+1)      30% CONVERGENCE ON ENERGY        10**- 8
 SHRINK. FACT.(MONKH.)    2  2  2  NUMBER OF K POINTS IN THE IBZ      5
 SHRINKING FACTOR(GILAT NET)    2  NUMBER OF K POINTS(GILAT NET)      5
 *******************************************************************************
 *** K POINTS COORDINATES (OBLIQUE COORDINATES IN UNITS OF IS =  2)
   1-R(  0  0  0)   2-R(  1  0  0)   3-R(  0  1  0)   4-R(  0  1  1)
   5-R(  1  1  1)

 DIRECT LATTICE VECTORS COMPON. (A.U.)     RECIP. LATTICE VECTORS COMPON. (A.U.) 
        X            Y            Z              X            Y            Z
  -16.3404060   16.3404060   16.3404060      0.0000000    0.1922592    0.1922592
   16.3404060  -16.3404060   16.3404060      0.1922592    0.0000000    0.1922592
   16.3404060   16.3404060  -16.3404060      0.1922592    0.1922592    0.0000000

 DISK SPACE FOR EIGENVECTORS (FTN 10)    22556880 REALS
 TTTTTTTTTTTTTTTTTTTTTTTTTTTTTT gordsh1     TELAPSE     1056.02 TCPU      473.83

 MATRIX SIZE: P(G)10325688, F(G)  751620, P(G) IRR 1304307, F(G) IRR  191352
 MAX G-VECTOR INDEX FOR 1- AND 2-ELECTRON INTEGRALS 181

 TTTTTTTTTTTTTTTTTTTTTTTTTTTTTT INPUT       TELAPSE     1061.35 TCPU      479.16

 SYMMETRY ALLOWED ELASTIC DISTORTION 1
  0.5773503  0.0000000  0.0000000
  0.0000000  0.5773503  0.0000000
  0.0000000  0.0000000  0.5773503

 SYMMETRY ALLOWED ELASTIC DISTORTION 2
  0.8164966  0.0000000  0.0000000
  0.0000000 -0.4082483  0.0000000
  0.0000000  0.0000000 -0.4082483

 SYMMETRY ALLOWED ELASTIC DISTORTION 3
  0.0000000  0.0000000  0.0000000
  0.0000000  0.0000000  0.7071068
  0.0000000  0.7071068  0.0000000

 SYMMETRY ALLOWED INTERNAL DEGREE(S) OF FREEDOM:  95
 TTTTTTTTTTTTTTTTTTTTTTTTTTTTTT SYMM        TELAPSE     1061.87 TCPU      479.68
 TTTTTTTTTTTTTTTTTTTTTTTTTTTTTT INT_SCREEN  TELAPSE     1061.93 TCPU      479.74
 INFORMATION **** EXCBUF **** EXCH. BIPO BUFFER: WORDS USED =     4000000
 WARNING **** EXCBUF **** EXCH. BIPO BUFFER TOO SMALL - TO AVOID I/O SET EXCHSIZE =     8232120

 DFT PARAMETERS

     ATOM       ELECTRONS   NET CHARGE   R(ANGSTROM)
   1 230  ZN     20.0000      0.0000     1.37000000
   7   6  C       6.0000      0.0000     0.77000000
  43   1  H       1.0000      0.0000     1.11000000
  67   7  N       7.0000      0.0000     0.74000000
 103   8  O       8.0000      0.0000     0.74000000

 SIZE OF GRID=    1994856
 TTTTTTTTTTTTTTTTTTTTTTTTTTTTTT MAKE_GRID2  TELAPSE     1067.81 TCPU      485.10
 BECKE WEIGHT FUNCTION
 RADSAFE =     2.00
 TOLERANCES - DENSITY:10**- 6; POTENTIAL:10**- 9; GRID WGT:10**-14

 RADIAL INTEGRATION  - INTERVALS (POINTS,UPPER LIMIT):            1( 99,  4.0*R)

 ANGULAR INTEGRATION - INTERVALS (ACCURACY LEVEL [N. POINTS] UPPER LIMIT):
  1(  6[ 146]   0.2)  2( 11[ 302]   0.5)  3( 14[ 590]   0.9)  4( 18[1454]   3.5)
  5( 14[ 590]9999.0)
 TTTTTTTTTTTTTTTTTTTTTTTTTTTTTT INT_CALC    TELAPSE     1067.86 TCPU      485.15

 *******************************************************************************
 ZIF-65 (cif CCDC 917446, CIMFUB)                                                
 CRYSTAL - SCF - TYPE OF CALCULATION :  RESTRICTED CLOSED SHELL
 *******************************************************************************

 CAPPA:IS1  2;IS2  2;IS3  2; K PTS MONK NET   5; SYMMOPS:K SPACE   8;G SPACE   4

 TTTTTTTTTTTTTTTTTTTTTTTTTTTTTT SDIK        TELAPSE     1069.79 TCPU      487.08

 AAAAAAAAAAAAAAAAAAAAAAAAAAAAAAAAAAAAAAAAAAAAAAAAAAAAAAAAAAAAAAAAAAAAAAAAAAAAAAA
         ATOMIC WAVEFUNCTION(S)


 NUCLEAR CHARGE 20.0  SYMMETRY SPECIES            S    P    D
 N. ELECTRONS   20.0  NUMBER OF PRIMITIVE GTOS    7    7    6
                      NUMBER OF CONTRACTED GTOS   5    5    3
                      NUMBER OF CLOSED SHELLS     2    1    1
                      OPEN SHELL OCCUPATION       0    0    0

  ZNUC SCFIT  TOTAL HF ENERGY   KINETIC ENERGY   VIRIAL THEOREM ACCURACY
  20.0  35   -2.259494290E+02  1.538488917E+02 -2.468645152E+00  3.9E-06

 NUCLEAR CHARGE  6.0  SYMMETRY SPECIES            S    P
 N. ELECTRONS    6.0  NUMBER OF PRIMITIVE GTOS   11    5
                      NUMBER OF CONTRACTED GTOS   4    3
                      NUMBER OF CLOSED SHELLS     2    0
                      OPEN SHELL OCCUPATION       0    2

  ZNUC SCFIT  TOTAL HF ENERGY   KINETIC ENERGY   VIRIAL THEOREM ACCURACY
   6.0  11   -3.768480057E+01  3.769831118E+01 -1.999641612E+00  2.0E-06

 NUCLEAR CHARGE  1.0  SYMMETRY SPECIES            S
 N. ELECTRONS    1.0  NUMBER OF PRIMITIVE GTOS    5
                      NUMBER OF CONTRACTED GTOS   3
                      NUMBER OF CLOSED SHELLS     0
                      OPEN SHELL OCCUPATION       1

  ZNUC SCFIT  TOTAL HF ENERGY   KINETIC ENERGY   VIRIAL THEOREM ACCURACY
   1.0   1   -4.998098153E-01  4.997907537E-01 -2.000038139E+00  9.6E-17

 NUCLEAR CHARGE  7.0  SYMMETRY SPECIES            S    P
 N. ELECTRONS    7.0  NUMBER OF PRIMITIVE GTOS   11    5
                      NUMBER OF CONTRACTED GTOS   4    3
                      NUMBER OF CLOSED SHELLS     2    0
                      OPEN SHELL OCCUPATION       0    3

  ZNUC SCFIT  TOTAL HF ENERGY   KINETIC ENERGY   VIRIAL THEOREM ACCURACY
   7.0  11   -5.439473665E+01  5.441433682E+01 -1.999639798E+00  3.6E-06

 NUCLEAR CHARGE  8.0  SYMMETRY SPECIES            S    P
 N. ELECTRONS    8.0  NUMBER OF PRIMITIVE GTOS   11    5
                      NUMBER OF CONTRACTED GTOS   4    3
                      NUMBER OF CLOSED SHELLS     2    0
                      OPEN SHELL OCCUPATION       0    4

  ZNUC SCFIT  TOTAL HF ENERGY   KINETIC ENERGY   VIRIAL THEOREM ACCURACY
   8.0  13   -7.479861895E+01  7.482603849E+01 -1.999633556E+00  2.7E-06

 AAAAAAAAAAAAAAAAAAAAAAAAAAAAAAAAAAAAAAAAAAAAAAAAAAAAAAAAAAAAAAAAAAAAAAAAAAAAAAA

 CHARGE NORMALIZATION FACTOR   1.00000000
 TOTAL ATOMIC CHARGES:
  20.0000000  20.0000000  20.0000000  20.0000000  20.0000000  20.0000000
   6.0000000   6.0000000   6.0000000   6.0000000   6.0000000   6.0000000
   6.0000000   6.0000000   6.0000000   6.0000000   6.0000000   6.0000000
   6.0000000   6.0000000   6.0000000   6.0000000   6.0000000   6.0000000
   6.0000000   6.0000000   6.0000000   6.0000000   6.0000000   6.0000000
   6.0000000   6.0000000   6.0000000   6.0000000   6.0000000   6.0000000
   6.0000000   6.0000000   6.0000000   6.0000000   6.0000000   6.0000000
   1.0000000   1.0000000   1.0000000   1.0000000   1.0000000   1.0000000
   1.0000000   1.0000000   1.0000000   1.0000000   1.0000000   1.0000000
   1.0000000   1.0000000   1.0000000   1.0000000   1.0000000   1.0000000
   1.0000000   1.0000000   1.0000000   1.0000000   1.0000000   1.0000000
   7.0000000   7.0000000   7.0000000   7.0000000   7.0000000   7.0000000
   7.0000000   7.0000000   7.0000000   7.0000000   7.0000000   7.0000000
   7.0000000   7.0000000   7.0000000   7.0000000   7.0000000   7.0000000
   7.0000000   7.0000000   7.0000000   7.0000000   7.0000000   7.0000000
   7.0000000   7.0000000   7.0000000   7.0000000   7.0000000   7.0000000
   7.0000000   7.0000000   7.0000000   7.0000000   7.0000000   7.0000000
   8.0000000   8.0000000   8.0000000   8.0000000   8.0000000   8.0000000
   8.0000000   8.0000000   8.0000000   8.0000000   8.0000000   8.0000000
   8.0000000   8.0000000   8.0000000   8.0000000   8.0000000   8.0000000
   8.0000000   8.0000000   8.0000000   8.0000000   8.0000000   8.0000000
 TTTTTTTTTTTTTTTTTTTTTTTTTTTTTT MOQGAD      TELAPSE     1074.60 TCPU      491.89
 TTTTTTTTTTTTTTTTTTTTTTTTTTTTTT SHELLXN     TELAPSE     1114.96 TCPU      514.98
 TTTTTTTTTTTTTTTTTTTTTTTTTTTTTT MONMO3      TELAPSE     1136.42 TCPU      536.44
 NUMERICALLY INTEGRATED DENSITY    803.9998345715
 TTTTTTTTTTTTTTTTTTTTTTTTTTTTTT NUMDFT      TELAPSE     1138.60 TCPU      538.61
 CYC   0 ETOT(AU) -6.550400514922E+03 DETOT -6.55E+03 tst  4.27E-13 PX  1.00E+00
 TTTTTTTTTTTTTTTTTTTTTTTTTTTTTT DIIS        TELAPSE     1142.25 TCPU      542.27
 TTTTTTTTTTTTTTTTTTTTTTTTTTTTTT FDIK        TELAPSE     1226.34 TCPU      603.79
 INSULATING STATE
 TOP OF VALENCE BANDS -    BAND    402; K    5; EIG -2.9201177E-01 AU
 TOP OF VALENCE BANDS -    BAND    402; K    1; EIG -2.9350234E-01 AU
 BOTTOM OF VIRTUAL BANDS - BAND    403; K    3; EIG -1.6236955E-01 AU
 INDIRECT ENERGY BAND GAP:   3.5277 eV
 BOTTOM OF VIRTUAL BANDS - BAND    403; K    1; EIG -1.6221654E-01 AU
 TTTTTTTTTTTTTTTTTTTTTTTTTTTTTT PDIG        TELAPSE     1228.18 TCPU      605.62
 CHARGE NORMALIZATION FACTOR   1.00000000
 TOTAL ATOMIC CHARGES:
  18.2991399  18.2991399  18.2991399  18.2991396  18.2991396  18.2991399
   5.3475969   5.3475975   5.3475969   5.3475975   5.3475972   5.3475969
   5.3475962   5.3475975   5.3475972   5.3475975   5.3475962   5.3475969
   6.1630331   6.1630329   6.1630331   6.1630329   6.1630330   6.1630331
   6.1630332   6.1630332   6.1630330   6.1630332   6.1630332   6.1630331
   6.1630331   6.1630332   6.1630332   6.1630331   6.1630331   6.1630330
   6.1630329   6.1630330   6.1630329   6.1630332   6.1630331   6.1630332
   0.8008346   0.8008347   0.8008346   0.8008347   0.8008346   0.8008345
   0.8008346   0.8008348   0.8008346   0.8008348   0.8008346   0.8008345
   0.8008345   0.8008348   0.8008348   0.8008345   0.8008346   0.8008346
   0.8008347   0.8008346   0.8008347   0.8008346   0.8008346   0.8008346
   7.6500302   7.6500303   7.6500302   7.6500303   7.6500304   7.6500303
   7.6500305   7.6500301   7.6500304   7.6500301   7.6500305   7.6500303
   7.6500303   7.6500301   7.6500301   7.6500303   7.6500302   7.6500304
   7.6500303   7.6500304   7.6500303   7.6500305   7.6500302   7.6500305
   6.0956457   6.0956460   6.0956457   6.0956460   6.0956458   6.0956457
   6.0956461   6.0956460   6.0956458   6.0956460   6.0956461   6.0956457
   8.5896956   8.5896957   8.5896956   8.5896957   8.5896956   8.5896956
   8.5896955   8.5896955   8.5896956   8.5896955   8.5896955   8.5896956
   8.5896956   8.5896955   8.5896955   8.5896956   8.5896956   8.5896956
   8.5896957   8.5896956   8.5896957   8.5896955   8.5896956   8.5896955
 TTTTTTTTTTTTTTTTTTTTTTTTTTTTTT MOQGAD      TELAPSE     1228.20 TCPU      605.65
 TTTTTTTTTTTTTTTTTTTTTTTTTTTTTT SHELLXN     TELAPSE     1261.12 TCPU      629.62
 TTTTTTTTTTTTTTTTTTTTTTTTTTTTTT MONMO3      TELAPSE     1270.20 TCPU      638.70
 NUMERICALLY INTEGRATED DENSITY    803.9998658192
 TTTTTTTTTTTTTTTTTTTTTTTTTTTTTT NUMDFT      TELAPSE     1274.63 TCPU      643.14
 CYC   1 ETOT(AU) -6.520523818258E+03 DETOT  2.99E+01 tst  0.00E+00 PX  1.00E+00
 TTTTTTTTTTTTTTTTTTTTTTTTTTTTTT DIIS        TELAPSE     1277.17 TCPU      645.67
 DIIS TEST: 0.23835E+02 AT SCF   CYCLE   1 - MIX   30 %
 TTTTTTTTTTTTTTTTTTTTTTTTTTTTTT FDIK        TELAPSE     1295.29 TCPU      660.63
 INSULATING STATE
 TOP OF VALENCE BANDS -    BAND    402; K    5; EIG -2.2396642E-01 AU
 TOP OF VALENCE BANDS -    BAND    402; K    1; EIG -2.2507463E-01 AU
 BOTTOM OF VIRTUAL BANDS - BAND    403; K    5; EIG -1.4616233E-01 AU
 DIRECT ENERGY BAND GAP:   2.1172 eV
 BOTTOM OF VIRTUAL BANDS - BAND    403; K    1; EIG -1.4487869E-01 AU
 TTTTTTTTTTTTTTTTTTTTTTTTTTTTTT PDIG        TELAPSE     1297.04 TCPU      662.39
 CHARGE NORMALIZATION FACTOR   1.00000000
 TOTAL ATOMIC CHARGES:
  18.8051759  18.8051759  18.8051759  18.8082027  18.8082027  18.8051759
   5.7836061   5.7842344   5.7836061   5.7842344   5.7815170   5.7836061
   5.7825876   5.7842344   5.7815170   5.7842344   5.7825876   5.7836061
   5.7410115   5.7424418   5.7410115   5.7424418   5.7405363   5.7423488
   5.7417912   5.7405803   5.7405363   5.7405803   5.7417912   5.7423488
   5.7423488   5.7405803   5.7405803   5.7423488   5.7410115   5.7405363
   5.7424418   5.7405363   5.7424418   5.7417912   5.7410115   5.7417912
   0.9471856   0.9474231   0.9471856   0.9474231   0.9473270   0.9473160
   0.9474169   0.9474538   0.9473270   0.9474538   0.9474169   0.9473160
   0.9473160   0.9474538   0.9474538   0.9473160   0.9471856   0.9473270
   0.9474231   0.9473270   0.9474231   0.9474169   0.9471856   0.9474169
   7.4243806   7.4236544   7.4243806   7.4236544   7.4267550   7.4260923
   7.4251690   7.4258137   7.4267550   7.4258137   7.4251690   7.4260923
   7.4260923   7.4258137   7.4258137   7.4260923   7.4243806   7.4267550
   7.4236544   7.4267550   7.4236544   7.4251690   7.4243806   7.4251690
   7.5350957   7.5345016   7.5350957   7.5345016   7.5355810   7.5350957
   7.5355969   7.5345016   7.5355810   7.5345016   7.5355969   7.5350957
   8.0248671   8.0250194   8.0248671   8.0250194   8.0253327   8.0250162
   8.0248719   8.0258392   8.0253327   8.0258392   8.0248719   8.0250162
   8.0250162   8.0258392   8.0258392   8.0250162   8.0248671   8.0253327
   8.0250194   8.0253327   8.0250194   8.0248719   8.0248671   8.0248719
 TTTTTTTTTTTTTTTTTTTTTTTTTTTTTT MOQGAD      TELAPSE     1297.06 TCPU      662.41
 TTTTTTTTTTTTTTTTTTTTTTTTTTTTTT SHELLXN     TELAPSE     1338.83 TCPU      686.34
 TTTTTTTTTTTTTTTTTTTTTTTTTTTTTT MONMO3      TELAPSE     1364.58 TCPU      712.08
 NUMERICALLY INTEGRATED DENSITY    803.9998478757
 TTTTTTTTTTTTTTTTTTTTTTTTTTTTTT NUMDFT      TELAPSE     1368.83 TCPU      716.33
 CYC   2 ETOT(AU) -6.519877314077E+03 DETOT  6.47E-01 tst  2.32E-02 PX  2.34E-01
 TTTTTTTTTTTTTTTTTTTTTTTTTTTTTT DIIS        TELAPSE     1369.90 TCPU      717.40
 DIIS TEST: 0.29929E+02 AT SCF   CYCLE   2 - DIIS ACTIVE - HISTORY:     2 CYCLES
 TTTTTTTTTTTTTTTTTTTTTTTTTTTTTT FDIK        TELAPSE     1381.29 TCPU      727.54
 INSULATING STATE
 TOP OF VALENCE BANDS -    BAND    402; K    5; EIG -2.2539062E-01 AU
 TOP OF VALENCE BANDS -    BAND    402; K    1; EIG -2.2710588E-01 AU
 BOTTOM OF VIRTUAL BANDS - BAND    403; K    4; EIG -7.3561334E-02 AU
 INDIRECT ENERGY BAND GAP:   4.1315 eV
 BOTTOM OF VIRTUAL BANDS - BAND    403; K    1; EIG -7.3322681E-02 AU
 TTTTTTTTTTTTTTTTTTTTTTTTTTTTTT PDIG        TELAPSE     1382.94 TCPU      729.19
 CHARGE NORMALIZATION FACTOR   1.00000000
 TOTAL ATOMIC CHARGES:
  18.5886264  18.5886264  18.5886264  18.5887790  18.5887790  18.5886264
   5.3741811   5.3749808   5.3741811   5.3749808   5.3736186   5.3741811
   5.3743793   5.3749808   5.3736186   5.3749808   5.3743793   5.3741811
   6.0564574   6.0560986   6.0564574   6.0560986   6.0564298   6.0558159
   6.0563791   6.0559990   6.0564298   6.0559990   6.0563791   6.0558159
   6.0558159   6.0559990   6.0559990   6.0558159   6.0564574   6.0564298
   6.0560986   6.0564298   6.0560986   6.0563791   6.0564574   6.0563791
   0.8975938   0.8978066   0.8975938   0.8978066   0.8975775   0.8981014
   0.8977581   0.8982491   0.8975775   0.8982491   0.8977581   0.8981014
   0.8981014   0.8982491   0.8982491   0.8981014   0.8975938   0.8975775
   0.8978066   0.8975775   0.8978066   0.8977581   0.8975938   0.8977581
   7.5456911   7.5458611   7.5456911   7.5458611   7.5463591   7.5458122
   7.5461042   7.5452172   7.5463591   7.5452172   7.5461042   7.5458122
   7.5458122   7.5452172   7.5452172   7.5458122   7.5456911   7.5463591
   7.5458611   7.5463591   7.5458611   7.5461042   7.5456911   7.5461042
   6.7879635   6.7876044   6.7879635   6.7876044   6.7871887   6.7879635
   6.7867010   6.7876044   6.7871887   6.7876044   6.7867010   6.7879635
   8.2718592   8.2719424   8.2718592   8.2719424   8.2719596   8.2720809
   8.2720074   8.2721498   8.2719596   8.2721498   8.2720074   8.2720809
   8.2720809   8.2721498   8.2721498   8.2720809   8.2718592   8.2719596
   8.2719424   8.2719596   8.2719424   8.2720074   8.2718592   8.2720074
 TTTTTTTTTTTTTTTTTTTTTTTTTTTTTT MOQGAD      TELAPSE     1382.96 TCPU      729.21
 TTTTTTTTTTTTTTTTTTTTTTTTTTTTTT SHELLXN     TELAPSE     1415.13 TCPU      753.11
 TTTTTTTTTTTTTTTTTTTTTTTTTTTTTT MONMO3      TELAPSE     1425.96 TCPU      763.93
 NUMERICALLY INTEGRATED DENSITY    803.9998383013
 TTTTTTTTTTTTTTTTTTTTTTTTTTTTTT NUMDFT      TELAPSE     1430.22 TCPU      768.20
 CYC   3 ETOT(AU) -6.523235137415E+03 DETOT -3.36E+00 tst  8.78E-03 PX  1.63E-01
 TTTTTTTTTTTTTTTTTTTTTTTTTTTTTT DIIS        TELAPSE     1431.88 TCPU      769.85
 DIIS TEST: 0.81238E+00 AT SCF   CYCLE   3 - DIIS ACTIVE - HISTORY:     3 CYCLES
 TTTTTTTTTTTTTTTTTTTTTTTTTTTTTT FDIK        TELAPSE     1449.04 TCPU      784.89
 INSULATING STATE
 TOP OF VALENCE BANDS -    BAND    402; K    5; EIG -2.3650580E-01 AU
 TOP OF VALENCE BANDS -    BAND    402; K    1; EIG -2.3808319E-01 AU
 BOTTOM OF VIRTUAL BANDS - BAND    403; K    4; EIG -1.0318224E-01 AU
 INDIRECT ENERGY BAND GAP:   3.6279 eV
 BOTTOM OF VIRTUAL BANDS - BAND    403; K    1; EIG -1.0300002E-01 AU
 TTTTTTTTTTTTTTTTTTTTTTTTTTTTTT PDIG        TELAPSE     1450.79 TCPU      786.64
 CHARGE NORMALIZATION FACTOR   1.00000000
 TOTAL ATOMIC CHARGES:
  18.5017526  18.5017526  18.5017526  18.5015012  18.5015012  18.5017526
   5.4776256   5.4778667   5.4776256   5.4778667   5.4776010   5.4776256
   5.4776096   5.4778667   5.4776010   5.4778667   5.4776096   5.4776256
   5.9458524   5.9458285   5.9458524   5.9458285   5.9457499   5.9459704
   5.9458169   5.9459152   5.9457499   5.9459152   5.9458169   5.9459704
   5.9459704   5.9459152   5.9459152   5.9459704   5.9458524   5.9457499
   5.9458285   5.9457499   5.9458285   5.9458169   5.9458524   5.9458169
   0.8935473   0.8936370   0.8935473   0.8936370   0.8937007   0.8937088
   0.8936214   0.8936509   0.8937007   0.8936509   0.8936214   0.8937088
   0.8937088   0.8936509   0.8936509   0.8937088   0.8935473   0.8937007
   0.8936370   0.8937007   0.8936370   0.8936214   0.8935473   0.8936214
   7.5897443   7.5896323   7.5897443   7.5896323   7.5896242   7.5892948
   7.5896470   7.5894168   7.5896242   7.5894168   7.5896470   7.5892948
   7.5892948   7.5894168   7.5894168   7.5892948   7.5897443   7.5896242
   7.5896323   7.5896242   7.5896323   7.5896470   7.5897443   7.5896470
   6.8073110   6.8072617   6.8073110   6.8072617   6.8072392   6.8073110
   6.8071274   6.8072617   6.8072392   6.8072617   6.8071274   6.8073110
   8.3030873   8.3029683   8.3030873   8.3029683   8.3030447   8.3030149
   8.3030718   8.3030975   8.3030447   8.3030975   8.3030718   8.3030149
   8.3030149   8.3030975   8.3030975   8.3030149   8.3030873   8.3030447
   8.3029683   8.3030447   8.3029683   8.3030718   8.3030873   8.3030718
 TTTTTTTTTTTTTTTTTTTTTTTTTTTTTT MOQGAD      TELAPSE     1450.81 TCPU      786.66
 TTTTTTTTTTTTTTTTTTTTTTTTTTTTTT SHELLXN     TELAPSE     1515.62 TCPU      810.59
 TTTTTTTTTTTTTTTTTTTTTTTTTTTTTT MONMO3      TELAPSE     1521.05 TCPU      816.02
 NUMERICALLY INTEGRATED DENSITY    803.9998478934
 TTTTTTTTTTTTTTTTTTTTTTTTTTTTTT NUMDFT      TELAPSE     1525.32 TCPU      820.29
 CYC   4 ETOT(AU) -6.523343080399E+03 DETOT -1.08E-01 tst  8.33E-04 PX  2.28E-02
 TTTTTTTTTTTTTTTTTTTTTTTTTTTTTT DIIS        TELAPSE     1526.44 TCPU      821.41
 DIIS TEST: 0.19065E+00 AT SCF   CYCLE   4 - DIIS ACTIVE - HISTORY:     4 CYCLES
 TTTTTTTTTTTTTTTTTTTTTTTTTTTTTT FDIK        TELAPSE     1542.21 TCPU      830.37
 INSULATING STATE
 TOP OF VALENCE BANDS -    BAND    402; K    5; EIG -2.4130624E-01 AU
 TOP OF VALENCE BANDS -    BAND    402; K    1; EIG -2.4290649E-01 AU
 BOTTOM OF VIRTUAL BANDS - BAND    403; K    3; EIG -1.0030637E-01 AU
 INDIRECT ENERGY BAND GAP:   3.8368 eV
 BOTTOM OF VIRTUAL BANDS - BAND    403; K    1; EIG -1.0013208E-01 AU
 TTTTTTTTTTTTTTTTTTTTTTTTTTTTTT PDIG        TELAPSE     1543.99 TCPU      832.15
 CHARGE NORMALIZATION FACTOR   1.00000000
 TOTAL ATOMIC CHARGES:
  18.5002894  18.5002894  18.5002894  18.5001983  18.5001983  18.5002894
   5.4538637   5.4538603   5.4538637   5.4538603   5.4538968   5.4538637
   5.4536819   5.4538603   5.4538968   5.4538603   5.4536819   5.4538637
   6.0022425   6.0021071   6.0022425   6.0021071   6.0020204   6.0020433
   6.0020347   6.0021198   6.0020204   6.0021198   6.0020347   6.0020433
   6.0020433   6.0021198   6.0021198   6.0020433   6.0022425   6.0020204
   6.0021071   6.0020204   6.0021071   6.0020347   6.0022425   6.0020347
   0.8823245   0.8823215   0.8823245   0.8823215   0.8823319   0.8822897
   0.8823269   0.8823249   0.8823319   0.8823249   0.8823269   0.8822897
   0.8822897   0.8823249   0.8823249   0.8822897   0.8823245   0.8823319
   0.8823215   0.8823319   0.8823215   0.8823269   0.8823245   0.8823269
   7.5699391   7.5699364   7.5699391   7.5699364   7.5699723   7.5700083
   7.5700341   7.5700028   7.5699723   7.5700028   7.5700341   7.5700083
   7.5700083   7.5700028   7.5700028   7.5700083   7.5699391   7.5699723
   7.5699364   7.5699723   7.5699364   7.5700341   7.5699391   7.5700341
   6.8225122   6.8224644   6.8225122   6.8224644   6.8225990   6.8225122
   6.8225866   6.8224644   6.8225990   6.8224644   6.8225866   6.8225122
   8.2823847   8.2823865   8.2823847   8.2823865   8.2823436   8.2823072
   8.2823743   8.2823522   8.2823436   8.2823522   8.2823743   8.2823072
   8.2823072   8.2823522   8.2823522   8.2823072   8.2823847   8.2823436
   8.2823865   8.2823436   8.2823865   8.2823743   8.2823847   8.2823743
 TTTTTTTTTTTTTTTTTTTTTTTTTTTTTT MOQGAD      TELAPSE     1544.01 TCPU      832.17
 TTTTTTTTTTTTTTTTTTTTTTTTTTTTTT SHELLXN     TELAPSE     1589.92 TCPU      856.13
 TTTTTTTTTTTTTTTTTTTTTTTTTTTTTT MONMO3      TELAPSE     1617.10 TCPU      883.32
 NUMERICALLY INTEGRATED DENSITY    803.9998476358
 TTTTTTTTTTTTTTTTTTTTTTTTTTTTTT NUMDFT      TELAPSE     1621.34 TCPU      887.55
 CYC   5 ETOT(AU) -6.523367337980E+03 DETOT -2.43E-02 tst  1.40E-04 PX  1.00E-02
 TTTTTTTTTTTTTTTTTTTTTTTTTTTTTT DIIS        TELAPSE     1621.57 TCPU      887.78
 DIIS TEST: 0.20138E-01 AT SCF   CYCLE   5 - DIIS ACTIVE - HISTORY:     5 CYCLES
 TTTTTTTTTTTTTTTTTTTTTTTTTTTTTT FDIK        TELAPSE     1632.15 TCPU      897.43
 INSULATING STATE
 TOP OF VALENCE BANDS -    BAND    402; K    5; EIG -2.3766953E-01 AU
 TOP OF VALENCE BANDS -    BAND    402; K    1; EIG -2.3928815E-01 AU
 BOTTOM OF VIRTUAL BANDS - BAND    403; K    4; EIG -9.7966632E-02 AU
 INDIRECT ENERGY BAND GAP:   3.8015 eV
 BOTTOM OF VIRTUAL BANDS - BAND    403; K    1; EIG -9.7776819E-02 AU
 TTTTTTTTTTTTTTTTTTTTTTTTTTTTTT PDIG        TELAPSE     1633.94 TCPU      899.22
 CHARGE NORMALIZATION FACTOR   1.00000000
 TOTAL ATOMIC CHARGES:
  18.5140239  18.5140239  18.5140239  18.5139960  18.5139960  18.5140239
   5.4526956   5.4527077   5.4526956   5.4527077   5.4526858   5.4526956
   5.4526861   5.4527077   5.4526858   5.4527077   5.4526861   5.4526956
   5.9871352   5.9871304   5.9871352   5.9871304   5.9871621   5.9871461
   5.9871629   5.9871496   5.9871621   5.9871496   5.9871629   5.9871461
   5.9871461   5.9871496   5.9871496   5.9871461   5.9871352   5.9871621
   5.9871304   5.9871621   5.9871304   5.9871629   5.9871352   5.9871629
   0.8887184   0.8887153   0.8887184   0.8887153   0.8887222   0.8887293
   0.8887160   0.8887281   0.8887222   0.8887281   0.8887160   0.8887293
   0.8887293   0.8887281   0.8887281   0.8887293   0.8887184   0.8887222
   0.8887153   0.8887222   0.8887153   0.8887160   0.8887184   0.8887160
   7.5726573   7.5726529   7.5726573   7.5726529   7.5726424   7.5726285
   7.5726475   7.5726287   7.5726424   7.5726287   7.5726475   7.5726285
   7.5726285   7.5726287   7.5726287   7.5726285   7.5726573   7.5726424
   7.5726529   7.5726424   7.5726529   7.5726475   7.5726573   7.5726475
   6.8094684   6.8094633   6.8094684   6.8094633   6.8094717   6.8094684
   6.8094703   6.8094633   6.8094717   6.8094633   6.8094703   6.8094684
   8.2918907   8.2918996   8.2918907   8.2918996   8.2918889   8.2919244
   8.2918855   8.2919242   8.2918889   8.2919242   8.2918855   8.2919244
   8.2919244   8.2919242   8.2919242   8.2919244   8.2918907   8.2918889
   8.2918996   8.2918889   8.2918996   8.2918855   8.2918907   8.2918855
 TTTTTTTTTTTTTTTTTTTTTTTTTTTTTT MOQGAD      TELAPSE     1633.96 TCPU      899.24
 TTTTTTTTTTTTTTTTTTTTTTTTTTTTTT SHELLXN     TELAPSE     1667.51 TCPU      923.23
 TTTTTTTTTTTTTTTTTTTTTTTTTTTTTT MONMO3      TELAPSE     1680.53 TCPU      936.24
 NUMERICALLY INTEGRATED DENSITY    803.9998465860
 TTTTTTTTTTTTTTTTTTTTTTTTTTTTTT NUMDFT      TELAPSE     1684.88 TCPU      940.59
 CYC   6 ETOT(AU) -6.523369557946E+03 DETOT -2.22E-03 tst  5.79E-06 PX  4.23E-03
 TTTTTTTTTTTTTTTTTTTTTTTTTTTTTT DIIS        TELAPSE     1688.56 TCPU      944.27
 DIIS TEST: 0.18280E-02 AT SCF   CYCLE   6 - DIIS ACTIVE - HISTORY:     6 CYCLES
 TTTTTTTTTTTTTTTTTTTTTTTTTTTTTT FDIK        TELAPSE     1739.33 TCPU      976.46
 INSULATING STATE
 TOP OF VALENCE BANDS -    BAND    402; K    5; EIG -2.3850816E-01 AU
 TOP OF VALENCE BANDS -    BAND    402; K    1; EIG -2.4011748E-01 AU
 BOTTOM OF VIRTUAL BANDS - BAND    403; K    3; EIG -9.7802939E-02 AU
 INDIRECT ENERGY BAND GAP:   3.8288 eV
 BOTTOM OF VIRTUAL BANDS - BAND    403; K    1; EIG -9.7613697E-02 AU
 TTTTTTTTTTTTTTTTTTTTTTTTTTTTTT PDIG        TELAPSE     1741.03 TCPU      978.15
 CHARGE NORMALIZATION FACTOR   1.00000000
 TOTAL ATOMIC CHARGES:
  18.5085400  18.5085400  18.5085400  18.5085339  18.5085339  18.5085400
   5.4539154   5.4539161   5.4539154   5.4539161   5.4539276   5.4539154
   5.4539211   5.4539161   5.4539276   5.4539161   5.4539211   5.4539154
   5.9899922   5.9899937   5.9899922   5.9899937   5.9899943   5.9900069
   5.9899955   5.9900083   5.9899943   5.9900083   5.9899955   5.9900069
   5.9900069   5.9900083   5.9900083   5.9900069   5.9899922   5.9899943
   5.9899937   5.9899943   5.9899937   5.9899955   5.9899922   5.9899955
   0.8876006   0.8875974   0.8876006   0.8875974   0.8875995   0.8875981
   0.8875982   0.8876005   0.8875995   0.8876005   0.8875982   0.8875981
   0.8875981   0.8876005   0.8876005   0.8875981   0.8876006   0.8875995
   0.8875974   0.8875995   0.8875974   0.8875982   0.8876006   0.8875982
   7.5741327   7.5741345   7.5741327   7.5741345   7.5741293   7.5741317
   7.5741324   7.5741349   7.5741293   7.5741349   7.5741324   7.5741317
   7.5741317   7.5741349   7.5741349   7.5741317   7.5741327   7.5741293
   7.5741345   7.5741293   7.5741345   7.5741324   7.5741327   7.5741324
   6.8126581   6.8126591   6.8126581   6.8126591   6.8126624   6.8126581
   6.8126652   6.8126591   6.8126624   6.8126591   6.8126652   6.8126581
   8.2878618   8.2878578   8.2878618   8.2878578   8.2878474   8.2878324
   8.2878455   8.2878306   8.2878474   8.2878306   8.2878455   8.2878324
   8.2878324   8.2878306   8.2878306   8.2878324   8.2878618   8.2878474
   8.2878578   8.2878474   8.2878578   8.2878455   8.2878618   8.2878455
 TTTTTTTTTTTTTTTTTTTTTTTTTTTTTT MOQGAD      TELAPSE     1741.05 TCPU      978.17
 TTTTTTTTTTTTTTTTTTTTTTTTTTTTTT SHELLXN     TELAPSE     1783.39 TCPU     1002.07
 TTTTTTTTTTTTTTTTTTTTTTTTTTTTTT MONMO3      TELAPSE     1787.27 TCPU     1005.94
 NUMERICALLY INTEGRATED DENSITY    803.9998466889
 TTTTTTTTTTTTTTTTTTTTTTTTTTTTTT NUMDFT      TELAPSE     1791.51 TCPU     1010.18
 CYC   7 ETOT(AU) -6.523369731210E+03 DETOT -1.73E-04 tst  1.63E-06 PX  1.01E-03
 TTTTTTTTTTTTTTTTTTTTTTTTTTTTTT DIIS        TELAPSE     1792.39 TCPU     1011.07
 DIIS TEST: 0.59602E-03 AT SCF   CYCLE   7 - DIIS ACTIVE - HISTORY:     7 CYCLES
 TTTTTTTTTTTTTTTTTTTTTTTTTTTTTT FDIK        TELAPSE     1803.02 TCPU     1017.39
 INSULATING STATE
 TOP OF VALENCE BANDS -    BAND    402; K    5; EIG -2.3840081E-01 AU
 TOP OF VALENCE BANDS -    BAND    402; K    1; EIG -2.4001369E-01 AU
 BOTTOM OF VIRTUAL BANDS - BAND    403; K    3; EIG -9.8148673E-02 AU
 INDIRECT ENERGY BAND GAP:   3.8165 eV
 BOTTOM OF VIRTUAL BANDS - BAND    403; K    1; EIG -9.7959696E-02 AU
 TTTTTTTTTTTTTTTTTTTTTTTTTTTTTT PDIG        TELAPSE     1804.70 TCPU     1019.07
 CHARGE NORMALIZATION FACTOR   1.00000000
 TOTAL ATOMIC CHARGES:
  18.5100478  18.5100478  18.5100478  18.5100484  18.5100484  18.5100478
   5.4530923   5.4530919   5.4530923   5.4530919   5.4530969   5.4530923
   5.4530967   5.4530919   5.4530969   5.4530919   5.4530967   5.4530923
   5.9896695   5.9896687   5.9896695   5.9896687   5.9896669   5.9896697
   5.9896691   5.9896701   5.9896669   5.9896701   5.9896691   5.9896697
   5.9896697   5.9896701   5.9896701   5.9896697   5.9896695   5.9896669
   5.9896687   5.9896669   5.9896687   5.9896691   5.9896695   5.9896691
   0.8876980   0.8876970   0.8876980   0.8876970   0.8876980   0.8876975
   0.8876971   0.8876993   0.8876980   0.8876993   0.8876971   0.8876975
   0.8876975   0.8876993   0.8876993   0.8876975   0.8876980   0.8876980
   0.8876970   0.8876980   0.8876970   0.8876971   0.8876980   0.8876971
   7.5728101   7.5728127   7.5728101   7.5728127   7.5728096   7.5728086
   7.5728086   7.5728099   7.5728096   7.5728099   7.5728086   7.5728086
   7.5728086   7.5728099   7.5728099   7.5728086   7.5728101   7.5728096
   7.5728127   7.5728096   7.5728127   7.5728086   7.5728101   7.5728086
   6.8121858   6.8121884   6.8121858   6.8121884   6.8121903   6.8121858
   6.8121883   6.8121884   6.8121903   6.8121884   6.8121883   6.8121858
   8.2896677   8.2896664   8.2896677   8.2896664   8.2896708   8.2896745
   8.2896717   8.2896719   8.2896708   8.2896719   8.2896717   8.2896745
   8.2896745   8.2896719   8.2896719   8.2896745   8.2896677   8.2896708
   8.2896664   8.2896708   8.2896664   8.2896717   8.2896677   8.2896717
 TTTTTTTTTTTTTTTTTTTTTTTTTTTTTT MOQGAD      TELAPSE     1804.72 TCPU     1019.09
 TTTTTTTTTTTTTTTTTTTTTTTTTTTTTT SHELLXN     TELAPSE     1834.78 TCPU     1042.92
 TTTTTTTTTTTTTTTTTTTTTTTTTTTTTT MONMO3      TELAPSE     1841.85 TCPU     1050.00
 NUMERICALLY INTEGRATED DENSITY    803.9998467599
 TTTTTTTTTTTTTTTTTTTTTTTTTTTTTT NUMDFT      TELAPSE     1846.08 TCPU     1054.23
 CYC   8 ETOT(AU) -6.523369801381E+03 DETOT -7.02E-05 tst  2.97E-07 PX  8.71E-04
 TTTTTTTTTTTTTTTTTTTTTTTTTTTTTT DIIS        TELAPSE     1846.32 TCPU     1054.46
 DIIS TEST: 0.61044E-04 AT SCF   CYCLE   8 - DIIS ACTIVE - HISTORY:     8 CYCLES
 TTTTTTTTTTTTTTTTTTTTTTTTTTTTTT FDIK        TELAPSE     1856.82 TCPU     1064.17
 INSULATING STATE
 TOP OF VALENCE BANDS -    BAND    402; K    5; EIG -2.3840289E-01 AU
 TOP OF VALENCE BANDS -    BAND    402; K    1; EIG -2.4001542E-01 AU
 BOTTOM OF VIRTUAL BANDS - BAND    403; K    2; EIG -9.8078519E-02 AU
 INDIRECT ENERGY BAND GAP:   3.8184 eV
 BOTTOM OF VIRTUAL BANDS - BAND    403; K    1; EIG -9.7888699E-02 AU
 TTTTTTTTTTTTTTTTTTTTTTTTTTTTTT PDIG        TELAPSE     1858.49 TCPU     1065.84
 CHARGE NORMALIZATION FACTOR   1.00000000
 TOTAL ATOMIC CHARGES:
  18.5098987  18.5098987  18.5098987  18.5098981  18.5098981  18.5098987
   5.4529573   5.4529575   5.4529573   5.4529575   5.4529554   5.4529573
   5.4529538   5.4529575   5.4529554   5.4529575   5.4529538   5.4529573
   5.9897233   5.9897230   5.9897233   5.9897230   5.9897255   5.9897250
   5.9897270   5.9897231   5.9897255   5.9897231   5.9897270   5.9897250
   5.9897250   5.9897231   5.9897231   5.9897250   5.9897233   5.9897255
   5.9897230   5.9897255   5.9897230   5.9897270   5.9897233   5.9897270
   0.8876777   0.8876779   0.8876777   0.8876779   0.8876778   0.8876776
   0.8876772   0.8876778   0.8876778   0.8876778   0.8876772   0.8876776
   0.8876776   0.8876778   0.8876778   0.8876776   0.8876777   0.8876778
   0.8876779   0.8876778   0.8876779   0.8876772   0.8876777   0.8876772
   7.5732256   7.5732261   7.5732256   7.5732261   7.5732261   7.5732250
   7.5732265   7.5732258   7.5732261   7.5732258   7.5732265   7.5732250
   7.5732250   7.5732258   7.5732258   7.5732250   7.5732256   7.5732261
   7.5732261   7.5732261   7.5732261   7.5732265   7.5732256   7.5732265
   6.8123134   6.8123153   6.8123134   6.8123153   6.8123155   6.8123134
   6.8123153   6.8123153   6.8123155   6.8123153   6.8123153   6.8123134
   8.2892613   8.2892620   8.2892613   8.2892620   8.2892601   8.2892639
   8.2892600   8.2892636   8.2892601   8.2892636   8.2892600   8.2892639
   8.2892639   8.2892636   8.2892636   8.2892639   8.2892613   8.2892601
   8.2892620   8.2892601   8.2892620   8.2892600   8.2892613   8.2892600
 TTTTTTTTTTTTTTTTTTTTTTTTTTTTTT MOQGAD      TELAPSE     1858.50 TCPU     1065.86
 TTTTTTTTTTTTTTTTTTTTTTTTTTTTTT SHELLXN     TELAPSE     1888.15 TCPU     1089.73
 TTTTTTTTTTTTTTTTTTTTTTTTTTTTTT MONMO3      TELAPSE     1896.38 TCPU     1097.96
 NUMERICALLY INTEGRATED DENSITY    803.9998467360
 TTTTTTTTTTTTTTTTTTTTTTTTTTTTTT NUMDFT      TELAPSE     1900.79 TCPU     1102.37
 CYC   9 ETOT(AU) -6.523369811972E+03 DETOT -1.06E-05 tst  1.76E-08 PX  2.91E-04
 TTTTTTTTTTTTTTTTTTTTTTTTTTTTTT DIIS        TELAPSE     1903.02 TCPU     1104.60
 DIIS TEST: 0.35502E-05 AT SCF   CYCLE   9 - DIIS ACTIVE - HISTORY:     9 CYCLES
 TTTTTTTTTTTTTTTTTTTTTTTTTTTTTT FDIK        TELAPSE     1939.31 TCPU     1125.39
 INSULATING STATE
 TOP OF VALENCE BANDS -    BAND    402; K    5; EIG -2.3840940E-01 AU
 TOP OF VALENCE BANDS -    BAND    402; K    1; EIG -2.4002147E-01 AU
 BOTTOM OF VIRTUAL BANDS - BAND    403; K    3; EIG -9.8062456E-02 AU
 INDIRECT ENERGY BAND GAP:   3.8190 eV
 BOTTOM OF VIRTUAL BANDS - BAND    403; K    1; EIG -9.7873031E-02 AU
 TTTTTTTTTTTTTTTTTTTTTTTTTTTTTT PDIG        TELAPSE     1941.08 TCPU     1127.17
 CHARGE NORMALIZATION FACTOR   1.00000000
 TOTAL ATOMIC CHARGES:
  18.5099490  18.5099490  18.5099490  18.5099492  18.5099492  18.5099490
   5.4533557   5.4533554   5.4533557   5.4533554   5.4533588   5.4533557
   5.4533582   5.4533554   5.4533588   5.4533554   5.4533582   5.4533557
   5.9896661   5.9896662   5.9896661   5.9896662   5.9896632   5.9896659
   5.9896633   5.9896666   5.9896632   5.9896666   5.9896633   5.9896659
   5.9896659   5.9896666   5.9896666   5.9896659   5.9896661   5.9896632
   5.9896662   5.9896632   5.9896662   5.9896633   5.9896661   5.9896633
   0.8876973   0.8876973   0.8876973   0.8876973   0.8876975   0.8876969
   0.8876975   0.8876971   0.8876975   0.8876971   0.8876975   0.8876969
   0.8876969   0.8876971   0.8876971   0.8876969   0.8876973   0.8876975
   0.8876973   0.8876975   0.8876973   0.8876975   0.8876973   0.8876975
   7.5731210   7.5731213   7.5731210   7.5731213   7.5731224   7.5731230
   7.5731220   7.5731235   7.5731224   7.5731235   7.5731220   7.5731230
   7.5731230   7.5731235   7.5731235   7.5731230   7.5731210   7.5731224
   7.5731213   7.5731224   7.5731213   7.5731220   7.5731210   7.5731220
   6.8121081   6.8121090   6.8121081   6.8121090   6.8121072   6.8121081
   6.8121083   6.8121090   6.8121072   6.8121090   6.8121083   6.8121081
   8.2892974   8.2892970   8.2892974   8.2892970   8.2892969   8.2892930
   8.2892968   8.2892927   8.2892969   8.2892927   8.2892968   8.2892930
   8.2892930   8.2892927   8.2892927   8.2892930   8.2892974   8.2892969
   8.2892970   8.2892969   8.2892970   8.2892968   8.2892974   8.2892968
 TTTTTTTTTTTTTTTTTTTTTTTTTTTTTT MOQGAD      TELAPSE     1941.10 TCPU     1127.19
 TTTTTTTTTTTTTTTTTTTTTTTTTTTTTT SHELLXN     TELAPSE     1982.87 TCPU     1150.88
 TTTTTTTTTTTTTTTTTTTTTTTTTTTTTT MONMO3      TELAPSE     1993.75 TCPU     1161.77
 NUMERICALLY INTEGRATED DENSITY    803.9998467344
 TTTTTTTTTTTTTTTTTTTTTTTTTTTTTT NUMDFT      TELAPSE     1998.27 TCPU     1166.28
 CYC  10 ETOT(AU) -6.523369811782E+03 DETOT  1.90E-07 tst  1.22E-09 PX  7.80E-05
 TTTTTTTTTTTTTTTTTTTTTTTTTTTTTT DIIS        TELAPSE     2001.45 TCPU     1169.47
 DIIS TEST: 0.15929E-05 AT SCF   CYCLE  10 - DIIS ACTIVE - HISTORY:    10 CYCLES
 TTTTTTTTTTTTTTTTTTTTTTTTTTTTTT FDIK        TELAPSE     2021.40 TCPU     1183.22
 INSULATING STATE
 TOP OF VALENCE BANDS -    BAND    402; K    5; EIG -2.3839839E-01 AU
 TOP OF VALENCE BANDS -    BAND    402; K    1; EIG -2.4001078E-01 AU
 BOTTOM OF VIRTUAL BANDS - BAND    403; K    2; EIG -9.8078229E-02 AU
 INDIRECT ENERGY BAND GAP:   3.8183 eV
 BOTTOM OF VIRTUAL BANDS - BAND    403; K    1; EIG -9.7888418E-02 AU
 TTTTTTTTTTTTTTTTTTTTTTTTTTTTTT PDIG        TELAPSE     2023.13 TCPU     1184.95
 CHARGE NORMALIZATION FACTOR   1.00000000
 TOTAL ATOMIC CHARGES:
  18.5099081  18.5099081  18.5099081  18.5099080  18.5099080  18.5099081
   5.4531113   5.4531115   5.4531113   5.4531115   5.4531102   5.4531113
   5.4531105   5.4531115   5.4531102   5.4531115   5.4531105   5.4531113
   5.9896749   5.9896741   5.9896749   5.9896741   5.9896758   5.9896744
   5.9896757   5.9896752   5.9896758   5.9896752   5.9896757   5.9896744
   5.9896744   5.9896752   5.9896752   5.9896744   5.9896749   5.9896758
   5.9896741   5.9896758   5.9896741   5.9896757   5.9896749   5.9896757
   0.8877007   0.8877008   0.8877007   0.8877008   0.8877005   0.8877008
   0.8877006   0.8877010   0.8877005   0.8877010   0.8877006   0.8877008
   0.8877008   0.8877010   0.8877010   0.8877008   0.8877007   0.8877005
   0.8877008   0.8877005   0.8877008   0.8877006   0.8877007   0.8877006
   7.5731519   7.5731525   7.5731519   7.5731525   7.5731526   7.5731516
   7.5731522   7.5731514   7.5731526   7.5731514   7.5731522   7.5731516
   7.5731516   7.5731514   7.5731514   7.5731516   7.5731519   7.5731526
   7.5731525   7.5731526   7.5731525   7.5731522   7.5731519   7.5731522
   6.8122411   6.8122419   6.8122411   6.8122419   6.8122409   6.8122411
   6.8122413   6.8122419   6.8122409   6.8122419   6.8122413   6.8122411
   8.2893178   8.2893176   8.2893178   8.2893176   8.2893185   8.2893209
   8.2893185   8.2893206   8.2893185   8.2893206   8.2893185   8.2893209
   8.2893209   8.2893206   8.2893206   8.2893209   8.2893178   8.2893185
   8.2893176   8.2893185   8.2893176   8.2893185   8.2893178   8.2893185
 TTTTTTTTTTTTTTTTTTTTTTTTTTTTTT MOQGAD      TELAPSE     2023.16 TCPU     1184.97
 TTTTTTTTTTTTTTTTTTTTTTTTTTTTTT SHELLXN     TELAPSE     2058.54 TCPU     1208.87
 TTTTTTTTTTTTTTTTTTTTTTTTTTTTTT MONMO3      TELAPSE     2073.86 TCPU     1224.18
 NUMERICALLY INTEGRATED DENSITY    803.9998467359
 TTTTTTTTTTTTTTTTTTTTTTTTTTTTTT NUMDFT      TELAPSE     2078.10 TCPU     1228.43
 CYC  11 ETOT(AU) -6.523369811928E+03 DETOT -1.46E-07 tst  4.42E-10 PX  5.29E-05
 TTTTTTTTTTTTTTTTTTTTTTTTTTTTTT DIIS        TELAPSE     2078.71 TCPU     1229.03
 DIIS TEST: 0.21521E-06 AT SCF   CYCLE  11 - DIIS ACTIVE - HISTORY:    11 CYCLES
 TTTTTTTTTTTTTTTTTTTTTTTTTTTTTT FDIK        TELAPSE     2092.08 TCPU     1240.53
 INSULATING STATE
 TOP OF VALENCE BANDS -    BAND    402; K    5; EIG -2.3840226E-01 AU
 TOP OF VALENCE BANDS -    BAND    402; K    1; EIG -2.4001457E-01 AU
 BOTTOM OF VIRTUAL BANDS - BAND    403; K    3; EIG -9.8074090E-02 AU
 INDIRECT ENERGY BAND GAP:   3.8185 eV
 BOTTOM OF VIRTUAL BANDS - BAND    403; K    1; EIG -9.7884295E-02 AU
 TTTTTTTTTTTTTTTTTTTTTTTTTTTTTT PDIG        TELAPSE     2093.74 TCPU     1242.19
 CHARGE NORMALIZATION FACTOR   1.00000000
 TOTAL ATOMIC CHARGES:
  18.5099295  18.5099295  18.5099295  18.5099296  18.5099296  18.5099295
   5.4531441   5.4531448   5.4531441   5.4531448   5.4531444   5.4531441
   5.4531439   5.4531448   5.4531444   5.4531448   5.4531439   5.4531441
   5.9896707   5.9896702   5.9896707   5.9896702   5.9896703   5.9896708
   5.9896706   5.9896711   5.9896703   5.9896711   5.9896706   5.9896708
   5.9896708   5.9896711   5.9896711   5.9896708   5.9896707   5.9896703
   5.9896702   5.9896703   5.9896702   5.9896706   5.9896707   5.9896706
   0.8876960   0.8876963   0.8876960   0.8876963   0.8876961   0.8876960
   0.8876961   0.8876964   0.8876961   0.8876964   0.8876961   0.8876960
   0.8876960   0.8876964   0.8876964   0.8876960   0.8876960   0.8876961
   0.8876963   0.8876961   0.8876963   0.8876961   0.8876960   0.8876961
   7.5731687   7.5731686   7.5731687   7.5731686   7.5731693   7.5731692
   7.5731691   7.5731690   7.5731693   7.5731690   7.5731691   7.5731692
   7.5731692   7.5731690   7.5731690   7.5731692   7.5731687   7.5731693
   7.5731686   7.5731693   7.5731686   7.5731691   7.5731687   7.5731691
   6.8122141   6.8122142   6.8122141   6.8122142   6.8122147   6.8122141
   6.8122154   6.8122142   6.8122147   6.8122142   6.8122154   6.8122141
   8.2893044   8.2893048   8.2893044   8.2893048   8.2893024   8.2893005
   8.2893021   8.2893004   8.2893024   8.2893004   8.2893021   8.2893005
   8.2893005   8.2893004   8.2893004   8.2893005   8.2893044   8.2893024
   8.2893048   8.2893024   8.2893048   8.2893021   8.2893044   8.2893021
 TTTTTTTTTTTTTTTTTTTTTTTTTTTTTT MOQGAD      TELAPSE     2093.77 TCPU     1242.22
 TTTTTTTTTTTTTTTTTTTTTTTTTTTTTT SHELLXN     TELAPSE     2166.05 TCPU     1266.17
 TTTTTTTTTTTTTTTTTTTTTTTTTTTTTT MONMO3      TELAPSE     2170.01 TCPU     1270.13
 NUMERICALLY INTEGRATED DENSITY    803.9998467359
 TTTTTTTTTTTTTTTTTTTTTTTTTTTTTT NUMDFT      TELAPSE     2174.46 TCPU     1274.57
 CYC  12 ETOT(AU) -6.523369812006E+03 DETOT -7.79E-08 tst  5.83E-11 PX  1.35E-05
 TTTTTTTTTTTTTTTTTTTTTTTTTTTTTT DIIS        TELAPSE     2177.26 TCPU     1277.38
 DIIS TEST: 0.26011E-07 AT SCF   CYCLE  12 - DIIS ACTIVE - HISTORY:    12 CYCLES
 TTTTTTTTTTTTTTTTTTTTTTTTTTTTTT FDIK        TELAPSE     2189.94 TCPU     1288.00
 INSULATING STATE
 TOP OF VALENCE BANDS -    BAND    402; K    5; EIG -2.3840243E-01 AU
 TOP OF VALENCE BANDS -    BAND    402; K    1; EIG -2.4001472E-01 AU
 BOTTOM OF VIRTUAL BANDS - BAND    403; K    3; EIG -9.8074365E-02 AU
 INDIRECT ENERGY BAND GAP:   3.8185 eV
 BOTTOM OF VIRTUAL BANDS - BAND    403; K    1; EIG -9.7884564E-02 AU
 TTTTTTTTTTTTTTTTTTTTTTTTTTTTTT PDIG        TELAPSE     2191.60 TCPU     1289.66
 CHARGE NORMALIZATION FACTOR   1.00000000
 TOTAL ATOMIC CHARGES:
  18.5099234  18.5099234  18.5099234  18.5099228  18.5099228  18.5099234
   5.4531732   5.4531738   5.4531732   5.4531738   5.4531732   5.4531732
   5.4531724   5.4531738   5.4531732   5.4531738   5.4531724   5.4531732
   5.9896781   5.9896780   5.9896781   5.9896780   5.9896781   5.9896776
   5.9896783   5.9896778   5.9896781   5.9896778   5.9896783   5.9896776
   5.9896776   5.9896778   5.9896778   5.9896776   5.9896781   5.9896781
   5.9896780   5.9896781   5.9896780   5.9896783   5.9896781   5.9896783
   0.8876977   0.8876979   0.8876977   0.8876979   0.8876977   0.8876978
   0.8876976   0.8876980   0.8876977   0.8876980   0.8876976   0.8876978
   0.8876978   0.8876980   0.8876980   0.8876978   0.8876977   0.8876977
   0.8876979   0.8876977   0.8876979   0.8876976   0.8876977   0.8876976
   7.5731424   7.5731424   7.5731424   7.5731424   7.5731422   7.5731410
   7.5731421   7.5731408   7.5731422   7.5731408   7.5731421   7.5731410
   7.5731410   7.5731408   7.5731408   7.5731410   7.5731424   7.5731422
   7.5731424   7.5731422   7.5731424   7.5731421   7.5731424   7.5731421
   6.8122127   6.8122130   6.8122127   6.8122130   6.8122116   6.8122127
   6.8122121   6.8122130   6.8122116   6.8122130   6.8122121   6.8122127
   8.2893050   8.2893048   8.2893050   8.2893048   8.2893089   8.2893124
   8.2893087   8.2893125   8.2893089   8.2893125   8.2893087   8.2893124
   8.2893124   8.2893125   8.2893125   8.2893124   8.2893050   8.2893089
   8.2893048   8.2893089   8.2893048   8.2893087   8.2893050   8.2893087
 TTTTTTTTTTTTTTTTTTTTTTTTTTTTTT MOQGAD      TELAPSE     2191.62 TCPU     1289.68
 TTTTTTTTTTTTTTTTTTTTTTTTTTTTTT SHELLXN     TELAPSE     2230.60 TCPU     1313.63
 TTTTTTTTTTTTTTTTTTTTTTTTTTTTTT MONMO3      TELAPSE     2237.67 TCPU     1320.70
 NUMERICALLY INTEGRATED DENSITY    803.9998467357
 TTTTTTTTTTTTTTTTTTTTTTTTTTTTTT NUMDFT      TELAPSE     2241.96 TCPU     1324.98
 CYC  13 ETOT(AU) -6.523369811992E+03 DETOT  1.37E-08 tst  9.69E-12 PX  6.71E-06
 TTTTTTTTTTTTTTTTTTTTTTTTTTTTTT DIIS        TELAPSE     2243.22 TCPU     1326.25
 DIIS TEST: 0.18094E-07 AT SCF   CYCLE  13 - DIIS ACTIVE - HISTORY:    13 CYCLES
 TTTTTTTTTTTTTTTTTTTTTTTTTTTTTT FDIK        TELAPSE     2270.12 TCPU     1335.93
 INSULATING STATE
 TOP OF VALENCE BANDS -    BAND    402; K    5; EIG -2.3840174E-01 AU
 TOP OF VALENCE BANDS -    BAND    402; K    1; EIG -2.4001405E-01 AU
 BOTTOM OF VIRTUAL BANDS - BAND    403; K    2; EIG -9.8074332E-02 AU
 INDIRECT ENERGY BAND GAP:   3.8185 eV
 BOTTOM OF VIRTUAL BANDS - BAND    403; K    1; EIG -9.7884513E-02 AU
 TTTTTTTTTTTTTTTTTTTTTTTTTTTTTT PDIG        TELAPSE     2271.86 TCPU     1337.67
 CHARGE NORMALIZATION FACTOR   1.00000000
 TOTAL ATOMIC CHARGES:
  18.5099246  18.5099246  18.5099246  18.5099251  18.5099251  18.5099246
   5.4531553   5.4531558   5.4531553   5.4531558   5.4531558   5.4531553
   5.4531550   5.4531558   5.4531558   5.4531558   5.4531550   5.4531553
   5.9896725   5.9896723   5.9896725   5.9896723   5.9896727   5.9896731
   5.9896729   5.9896734   5.9896727   5.9896734   5.9896729   5.9896731
   5.9896731   5.9896734   5.9896734   5.9896731   5.9896725   5.9896727
   5.9896723   5.9896727   5.9896723   5.9896729   5.9896725   5.9896729
   0.8876977   0.8876979   0.8876977   0.8876979   0.8876978   0.8876976
   0.8876977   0.8876979   0.8876978   0.8876979   0.8876977   0.8876976
   0.8876976   0.8876979   0.8876979   0.8876976   0.8876977   0.8876978
   0.8876979   0.8876978   0.8876979   0.8876977   0.8876977   0.8876977
   7.5731552   7.5731553   7.5731552   7.5731553   7.5731564   7.5731574
   7.5731564   7.5731572   7.5731564   7.5731572   7.5731564   7.5731574
   7.5731574   7.5731572   7.5731572   7.5731574   7.5731552   7.5731564
   7.5731553   7.5731564   7.5731553   7.5731564   7.5731552   7.5731564
   6.8122150   6.8122153   6.8122150   6.8122153   6.8122152   6.8122150
   6.8122155   6.8122153   6.8122152   6.8122153   6.8122155   6.8122150
   8.2893102   8.2893103   8.2893102   8.2893103   8.2893066   8.2893030
   8.2893065   8.2893027   8.2893066   8.2893027   8.2893065   8.2893030
   8.2893030   8.2893027   8.2893027   8.2893030   8.2893102   8.2893066
   8.2893103   8.2893066   8.2893103   8.2893065   8.2893102   8.2893065
 TTTTTTTTTTTTTTTTTTTTTTTTTTTTTT MOQGAD      TELAPSE     2271.88 TCPU     1337.69
 TTTTTTTTTTTTTTTTTTTTTTTTTTTTTT SHELLXN     TELAPSE     2303.39 TCPU     1361.72
 TTTTTTTTTTTTTTTTTTTTTTTTTTTTTT MONMO3      TELAPSE     2306.84 TCPU     1365.16
 NUMERICALLY INTEGRATED DENSITY    803.9998467357
 TTTTTTTTTTTTTTTTTTTTTTTTTTTTTT NUMDFT      TELAPSE     2311.07 TCPU     1369.39
 CYC  14 ETOT(AU) -6.523369811991E+03 DETOT  1.25E-09 tst  3.00E-12 PX  3.82E-06
 TTTTTTTTTTTTTTTTTTTTTTTTTTTTTT DIIS        TELAPSE     2312.32 TCPU     1370.64
 DIIS TEST: 0.13394E-08 AT SCF   CYCLE  14 - DIIS ACTIVE - HISTORY:    14 CYCLES
 TTTTTTTTTTTTTTTTTTTTTTTTTTTTTT FDIK        TELAPSE     2327.27 TCPU     1381.49
 INSULATING STATE
 TOP OF VALENCE BANDS -    BAND    402; K    5; EIG -2.3840192E-01 AU
 TOP OF VALENCE BANDS -    BAND    402; K    1; EIG -2.4001418E-01 AU
 BOTTOM OF VIRTUAL BANDS - BAND    403; K    3; EIG -9.8074364E-02 AU
 INDIRECT ENERGY BAND GAP:   3.8185 eV
 BOTTOM OF VIRTUAL BANDS - BAND    403; K    1; EIG -9.7884667E-02 AU
 TTTTTTTTTTTTTTTTTTTTTTTTTTTTTT PDIG        TELAPSE     2329.02 TCPU     1383.25
 CHARGE NORMALIZATION FACTOR   1.00000000
 TOTAL ATOMIC CHARGES:
  18.5099260  18.5099260  18.5099260  18.5099251  18.5099251  18.5099260
   5.4531570   5.4531575   5.4531570   5.4531575   5.4531569   5.4531570
   5.4531560   5.4531575   5.4531569   5.4531575   5.4531560   5.4531570
   5.9896742   5.9896739   5.9896742   5.9896739   5.9896733   5.9896726
   5.9896735   5.9896728   5.9896733   5.9896728   5.9896735   5.9896726
   5.9896726   5.9896728   5.9896728   5.9896726   5.9896742   5.9896733
   5.9896739   5.9896733   5.9896739   5.9896735   5.9896742   5.9896735
   0.8876975   0.8876976   0.8876975   0.8876976   0.8876974   0.8876975
   0.8876973   0.8876978   0.8876974   0.8876978   0.8876973   0.8876975
   0.8876975   0.8876978   0.8876978   0.8876975   0.8876975   0.8876974
   0.8876976   0.8876974   0.8876976   0.8876973   0.8876975   0.8876973
   7.5731574   7.5731575   7.5731574   7.5731575   7.5731557   7.5731530
   7.5731557   7.5731528   7.5731557   7.5731528   7.5731557   7.5731530
   7.5731530   7.5731528   7.5731528   7.5731530   7.5731574   7.5731557
   7.5731575   7.5731557   7.5731575   7.5731557   7.5731574   7.5731557
   6.8122147   6.8122150   6.8122147   6.8122150   6.8122148   6.8122147
   6.8122151   6.8122150   6.8122148   6.8122150   6.8122151   6.8122147
   8.2892997   8.2892998   8.2892997   8.2892998   8.2893063   8.2893132
   8.2893062   8.2893131   8.2893063   8.2893131   8.2893062   8.2893132
   8.2893132   8.2893131   8.2893131   8.2893132   8.2892997   8.2893063
   8.2892998   8.2893063   8.2892998   8.2893062   8.2892997   8.2893062
 TTTTTTTTTTTTTTTTTTTTTTTTTTTTTT MOQGAD      TELAPSE     2329.04 TCPU     1383.27
 TTTTTTTTTTTTTTTTTTTTTTTTTTTTTT SHELLXN     TELAPSE     2352.83 TCPU     1407.04
 +++ ENERGIES IN A.U. +++
 ::: EXT EL-POLE                                  -6.8466198176258E+03
 ::: EXT EL-SPHEROPOLE                             5.8812513575774E+01
 ::: BIELET ZONE E-E                               1.2154600880650E+04
 ::: TOTAL E-E                                     5.3667935766004E+03
 ::: TOTAL E-N + N-E                              -1.9055577253568E+04
 ::: TOTAL N-N                                     1.7323470864225E+03
 ::: KINETIC ENERGY                                6.0665824299743E+03
 ::: PSEUDO TOTAL   ENERGY                        -5.8898541605711E+03
 ::: VIRIAL COEFFICIENT                            1.0147810150679E+00
 TTTTTTTTTTTTTTTTTTTTTTTTTTTTTT MONMO3      TELAPSE     2357.88 TCPU     1412.10
 NUMERICALLY INTEGRATED DENSITY    803.9998467357
 TTTTTTTTTTTTTTTTTTTTTTTTTTTTTT NUMDFT      TELAPSE     2362.11 TCPU     1416.32
 CYC  15 ETOT(AU) -6.523369811994E+03 DETOT -3.28E-09 tst  4.54E-12 PX  3.82E-06

 == SCF ENDED - CONVERGENCE ON ENERGY      E(AU) -6.5233698119940E+03 CYCLES  15


 ENERGY EXPRESSION=HARTREE+FOCK EXCH*0.20000+(BECKE      EXCH)*0.80000+LYP        CORR


 TOTAL ENERGY(DFT)(AU)( 15) -6.5233698119940E+03 DE-3.3E-09 tester 4.5E-12
 TTTTTTTTTTTTTTTTTTTTTTTTTTTTTT EDFT        TELAPSE     2362.13 TCPU     1416.35

 *******************************************************************************
 *                             FORCE CALCULATION                               *
 *******************************************************************************

 TTTTTTTTTTTTTTTTTTTTTTTTTTTTTT NUMDFG      TELAPSE     2400.13 TCPU     1454.34
 INFORMATION **** EXCPOG **** EXCH. BIPO BUFFER LENGTH (WORDS) =    16000000
 WARNING **** EXCPOG **** EXCH. BIPO BUFFER TOO SMALL - TO AVOID I/O SET EXCHSIZE =     8232120
 WARNING **** GENPOG **** COULOMB BIPO BUFFER TOO SMALL - TO AVOID I/O SET BIPOSIZE =     4710000
 INFORMATION **** GENPOG **** BIPO BUFFER LENGTH (WORDS) =     4000000
 TTTTTTTTTTTTTTTTTTTTTTTTTTTTTT SHELXG      TELAPSE     2600.23 TCPU     1621.63


 D3 DISPERSION ENERGY (AU)       -4.9164255588613E-01
 TOTAL ENERGY + DISP (AU)        -6.5238614545499E+03

 CARTESIAN FORCES IN HARTREE/BOHR (ANALYTICAL)
   ATOM                     X                   Y                   Z
   1 230            -2.506331753249E-09 -9.953746649138E-08 -6.424630549784E-09
   2 230            -2.506343022013E-09  9.953748603131E-08  6.424628162804E-09
   3 230            -2.506313129258E-09  6.424637637864E-09  9.953749979807E-08
   4 230            -3.530419802333E-08 -1.480066069703E-14 -3.330669073875E-15
   5 230            -3.530419255549E-08 -6.403731711568E-15 -2.953193245503E-14
   6 230            -2.506333363073E-09 -6.424613063771E-09 -9.953744761759E-08
   7   6             1.702328703335E-06  2.536646314333E-06 -8.963169046972E-07
   8   6            -1.658474241939E-06 -2.543871644445E-06 -8.891712095505E-07
   9   6             1.702328697561E-06 -2.536646285911E-06  8.963169206844E-07
  10   6            -1.658474244604E-06  2.543871647998E-06  8.891712330872E-07
  11   6            -9.815320032303E-07  2.216402841704E-06  2.216402858579E-06
  12   6             1.702328693565E-06 -8.963169095821E-07  2.536646301010E-06
  13   6             8.773046253907E-07 -2.162891167501E-06  2.162891165725E-06
  14   6            -1.658474248156E-06 -8.891712113268E-07 -2.543871646221E-06
  15   6            -9.815319987894E-07 -2.216402853694E-06 -2.216402852362E-06
  16   6            -1.658474247712E-06  8.891712384163E-07  2.543871656435E-06
  17   6             8.773046196175E-07  2.162891158619E-06 -2.162891154622E-06
  18   6             1.702328694453E-06  8.963169229048E-07 -2.536646281470E-06
  19   6             1.747871481328E-06  3.477506560046E-06 -4.106642164103E-07
  20   6            -1.765742789317E-06 -3.464912831319E-06 -4.235518078488E-07
  21   6             1.747871449354E-06 -3.477506593796E-06  4.106642066404E-07
  22   6            -1.765742762672E-06  3.464912852635E-06  4.235518069606E-07
  23   6            -5.786898862326E-07  1.783516683673E-06  3.623736024139E-06
  24   6             3.439063197774E-06 -9.505032929624E-07  2.619781504620E-06
  25   6             6.005708232948E-07 -1.792436085779E-06  3.633366659983E-06
  26   6            -3.423244113065E-06 -9.416877375656E-07 -2.615853482268E-06
  27   6            -5.786898924498E-07 -1.783516681897E-06 -3.623736033020E-06
  28   6            -3.423244104184E-06  9.416877206903E-07  2.615853480492E-06
  29   6             6.005708286239E-07  1.792436084003E-06 -3.633366659983E-06
  30   6             3.439063192445E-06  9.505032956270E-07 -2.619781515278E-06
  31   6             3.439063183563E-06  2.619781522384E-06 -9.505033116142E-07
  32   6            -3.423244121947E-06 -2.615853485821E-06 -9.416877331248E-07
  33   6            -3.423244134382E-06  2.615853460952E-06  9.416877295720E-07
  34   6             3.439063206656E-06 -2.619781504620E-06  9.505033125023E-07
  35   6             1.747871475999E-06 -4.106642164103E-07  3.477506568927E-06
  36   6            -5.786898631399E-07  3.623736049008E-06  1.783516658804E-06
  37   6            -1.765742789317E-06  4.235517980788E-07  3.464912827766E-06
  38   6            -5.786898853444E-07 -3.623736038350E-06 -1.783516680121E-06
  39   6            -1.765742789317E-06 -4.235518185070E-07 -3.464912825990E-06
  40   6             6.005708188539E-07 -3.633366656430E-06  1.792436080450E-06
  41   6             1.747871468893E-06  4.106642048640E-07 -3.477506574256E-06
  42   6             6.005708135248E-07  3.633366670641E-06 -1.792436075121E-06
  43   1            -1.946471257286E-06  7.542790394055E-06  4.103216020734E-06
  44   1             1.947001313951E-06 -7.547819313336E-06  4.104135107541E-06
  45   1            -1.946471259950E-06 -7.542790389392E-06 -4.103216021845E-06
  46   1             1.947001315949E-06  7.547819311782E-06 -4.104135109317E-06
  47   1             4.129781847162E-06 -1.990289192344E-06  7.539887621810E-06
  48   1             7.798858034924E-06  3.990449966906E-06 -2.059249563979E-06
  49   1            -4.130728797458E-06  1.984469204297E-06  7.535980483642E-06
  50   1            -7.812649172934E-06  3.993277945646E-06  2.073024761851E-06
  51   1             4.129781845608E-06  1.990289193898E-06 -7.539887618035E-06
  52   1            -7.812649169603E-06 -3.993277948311E-06 -2.073024759630E-06
  53   1            -4.130728799678E-06 -1.984469203409E-06 -7.535980479201E-06
  54   1             7.798858038033E-06 -3.990449963354E-06  2.059249565090E-06
  55   1             7.798858037811E-06 -2.059249562425E-06  3.990449964908E-06
  56   1            -7.812649172934E-06  2.073024761629E-06  3.993277946091E-06
  57   1            -7.812649169825E-06 -2.073024760740E-06 -3.993277949421E-06
  58   1             7.798858036479E-06  2.059249565534E-06 -3.990449964464E-06
  59   1            -1.946471258618E-06  4.103216019402E-06  7.542790393833E-06
  60   1             4.129781849604E-06  7.539887617813E-06 -1.990289194786E-06
  61   1             1.947001314173E-06 -4.104135109095E-06  7.547819316889E-06
  62   1             4.129781845164E-06 -7.539887620700E-06  1.990289194342E-06
  63   1             1.947001313729E-06  4.104135107985E-06 -7.547819313336E-06
  64   1            -4.130728799678E-06 -7.535980478757E-06 -1.984469202965E-06
  65   1            -1.946471259284E-06 -4.103216021178E-06 -7.542790388948E-06
  66   1            -4.130728797236E-06  7.535980482531E-06  1.984469205851E-06
  67   7            -1.915214929760E-06 -1.162172964975E-06  8.745908041785E-06
  68   7             1.908519049465E-06  1.168322112832E-06  8.755841022445E-06
  69   7            -1.915214974169E-06  1.162172924118E-06 -8.745908027352E-06
  70   7             1.908519031701E-06 -1.168322122602E-06 -8.755841007124E-06
  71   7             8.762838363818E-06 -2.110592329352E-06 -7.776736881127E-07
  72   7            -3.380537174635E-07  9.038027609654E-06 -2.892137396238E-06
  73   7            -8.781032716954E-06  2.164820791073E-06 -7.601300042737E-07
  74   7             3.278026259323E-07  9.008221509177E-06  2.843360265459E-06
  75   7             8.762838350718E-06  2.110592357774E-06  7.776736543619E-07
  76   7             3.278026348141E-07 -9.008221516282E-06 -2.843360241478E-06
  77   7            -8.781032749372E-06 -2.164820810613E-06  7.601299909510E-07
  78   7            -3.380537156872E-07 -9.038027607655E-06  2.892137390020E-06
  79   7            -3.380537405562E-07 -2.892137384691E-06  9.038027614316E-06
  80   7             3.278026232678E-07  2.843360267235E-06  9.008221518725E-06
  81   7             3.278026294851E-07 -2.843360248583E-06 -9.008221512730E-06
  82   7            -3.380537050290E-07  2.892137411337E-06 -9.038027610098E-06
  83   7            -1.915214924431E-06  8.745908039787E-06 -1.162172957869E-06
  84   7             8.762838336729E-06 -7.776736641318E-07 -2.110592348892E-06
  85   7             1.908519029925E-06 -8.755841005792E-06 -1.168322126155E-06
  86   7             8.762838341614E-06  7.776736712373E-07  2.110592368432E-06
  87   7             1.908519022820E-06  8.755841013341E-06  1.168322117273E-06
  88   7            -8.781032734495E-06  7.601300051618E-07 -2.164820799955E-06
  89   7            -1.915214985715E-06 -8.745908050223E-06  1.162172899249E-06
  90   7            -8.781032714289E-06 -7.601300113791E-07  2.164820775974E-06
  91   7            -4.043582812363E-06  2.015624216645E-06 -2.661732906972E-06
  92   7             4.082679887052E-06 -2.033878415908E-06 -2.669559698631E-06
  93   7            -4.043582818358E-06 -2.015624205098E-06  2.661732910525E-06
  94   7             4.082679898598E-06  2.033878401031E-06  2.669559700408E-06
  95   7            -2.543374888475E-06 -1.130050729437E-06 -1.130050770515E-06
  96   7            -4.043582783719E-06 -2.661732903420E-06  2.015624205320E-06
  97   7             2.673771593464E-06  1.016427315204E-06 -1.016427310319E-06
  98   7             4.082679892381E-06 -2.669559714619E-06 -2.033878403696E-06
  99   7            -2.543374915120E-06  1.130050768960E-06  1.130050767628E-06
 100   7             4.082679899264E-06  2.669559693302E-06  2.033878407248E-06
 101   7             2.673771586359E-06 -1.016427318534E-06  1.016427301881E-06
 102   7            -4.043582821689E-06  2.661732903420E-06 -2.015624218421E-06
 103   8             1.716078061653E-06 -4.333218535990E-06 -5.502547303138E-06
 104   8            -1.735585827944E-06  4.372800727737E-06 -5.505168065412E-06
 105   8             1.716078054104E-06  4.333218509345E-06  5.502547296032E-06
 106   8            -1.735585813289E-06 -4.372800699315E-06  5.505168065412E-06
 107   8            -6.155885984072E-06  8.111627354257E-07 -2.367439154938E-06
 108   8            -8.674979703471E-07 -6.634333935551E-06  8.426537712047E-08
 109   8             6.138031658054E-06 -8.305360839067E-07 -2.433667788182E-06
 110   8             8.585026076702E-07 -6.633247359389E-06 -1.004324845510E-07
 111   8            -6.155885987624E-06 -8.111627365359E-07  2.367439162043E-06
 112   8             8.585025952357E-07  6.633247359389E-06  1.004324696741E-07
 113   8             6.138031658054E-06  8.305360739147E-07  2.433667797064E-06
 114   8            -8.674979383727E-07  6.634333935551E-06 -8.426535758055E-08
 115   8            -8.674979508072E-07  8.426536868278E-08 -6.634333939104E-06
 116   8             8.585026289865E-07 -1.004324983178E-07 -6.633247359389E-06
 117   8             8.585025881302E-07  1.004324794440E-07  6.633247362942E-06
 118   8            -8.674979365964E-07 -8.426536179940E-08  6.634333942657E-06
 119   8             1.716078055658E-06 -5.502547292480E-06 -4.333218525332E-06
 120   8            -6.155885984072E-06 -2.367439185136E-06  8.111627503027E-07
 121   8            -1.735585812845E-06  5.505168044095E-06 -4.372800693986E-06
 122   8            -6.155885984072E-06  2.367439160267E-06 -8.111627294305E-07
 123   8            -1.735585818841E-06 -5.505168054754E-06  4.372800708197E-06
 124   8             6.138031661607E-06  2.433667789958E-06  8.305360628125E-07
 125   8             1.716078048997E-06  5.502547299585E-06  4.333218527108E-06
 126   8             6.138031668712E-06 -2.433667793511E-06 -8.305360803540E-07

 RESULTANT FORCE    -1.547567629601E-12 -3.291637795666E-15  2.914335439641E-14

 ATOMIC PART

 SYMMETRY ALLOWED FORCES (ANALYTICAL) (DIRECTION, FORCE)

    1 -1.2009758E-07    2  6.9824619E-08    3 -1.4325845E-07    4  5.0459175E-08
    5 -7.1211485E-08    6 -2.1509333E-06    7  6.0251298E-06    8 -2.1283420E-06
    9 -6.6626588E-07   10 -5.8894659E-06   11  4.4333113E-06   12  1.3978479E-06
   13 -1.2278904E-06   14  4.3257823E-06   15  1.5337286E-06   16 -2.1037694E-06
   17  7.4123929E-06   18 -2.5438309E-06   19  7.7543863E-07   20 -7.3269756E-06
   21  6.9606693E-06   22  3.9345379E-06   23  1.6499567E-06   24 -2.0276324E-06
   25  7.8887685E-06   26  3.6528944E-06   27  1.3004225E-06   28  8.0030976E-06
   29 -1.4496687E-06   30 -3.3685755E-07   31 -6.1913456E-06   32 -6.1013168E-06
   33  1.5821786E-05   34 -1.2317455E-06   35  7.6807304E-06   36 -6.1633289E-06
   37  1.4509559E-05   38 -7.8191373E-06   39  1.6545304E-06   40  1.7366250E-05
   41  3.3039587E-06   42 -7.1058989E-06   43  2.7830875E-08   44  1.7410086E-05
   45  1.5102128E-05   46  7.7128917E-06   47 -2.3109071E-06   48  1.5627492E-05
   49 -6.1220416E-06   50 -5.3156873E-06   51  1.1094159E-05   52  1.3566918E-05
   53 -4.4687533E-06   54  9.5296447E-06   55  1.4717199E-05   56  4.2668220E-06
   57 -1.3626753E-05   58  7.9088306E-06   59  1.0226062E-05   60  6.7409303E-06
   61 -1.2004487E-05   62  1.3088794E-05   63  1.1048878E-05   64 -9.8732408E-06
   65 -9.1844772E-06   66  1.3579295E-05   67 -2.8258454E-06   68  1.2842124E-05
   69  4.0053720E-06   70 -9.4978338E-06   71 -3.4857413E-06   72 -9.7588032E-06
   73  5.1550606E-07   74  2.7955184E-06   75  2.3631968E-07   76 -4.3605529E-06
   77 -3.6434381E-06   78 -2.0328546E-06   79 -1.3734816E-05   80 -3.5372939E-06
   81 -3.0536580E-06   82  2.9968131E-07   83 -1.3955671E-05   84  3.5252364E-06
   85  5.5392424E-06   86 -1.0122758E-05   87 -9.6728161E-06   88 -4.4575306E-06
   89  3.6659648E-06   90 -1.3914147E-05   91 -7.4679949E-06   92 -1.8611088E-07
   93  5.1372546E-06   94 -9.5228614E-06   95  9.2387954E-06

 CELL PART

 GRADIENT WITH RESPECT TO THE CELL PARAMETER IN HARTREE/BOHR
ORDER: -D/DA1X, -D/DA1Y, -D/DA1Z
       -D/DA2X, -D/DA2Y, -D/DA2Z
       -D/DA3X, -D/DA3Y, -D/DA3Z
  0.658867283098E-14  0.451134460882E-04  0.451134459993E-04
  0.453868478445E-04 -0.322579122531E-07  0.451457037229E-04
  0.453868479298E-04  0.451457038650E-04 -0.322578963109E-07

STRESS TENSOR, IN HARTREE/BOHR^3:
ORDER: 11 12 13
       21 22 23
       31 32 33
 -0.849912741231E-07 -0.860025747002E-16  0.736646445178E-16
  0.126736488457E-15 -0.845397086894E-07  0.604059422191E-10
  0.161705752067E-15  0.604058773963E-10 -0.845397084582E-07

PRESSURE FROM THE STRESS TENSOR,
IN HARTREE/BOHR^3:  0.84690E-07
PRESSURE IN GIGAPASCAL:  0.2492E-02
CONVERSION FACTOR: 1 HARTREE/BOHR^3= 29421 GIGAPASCAL
WHEN USING VALUES FOR BOHR RADIUS AND HARTREE
FROM IUPAC WEBSITE, APRIL 2009
ENTHALPY: -6.5238599765247E+03

 SYMMETRY ALLOWED FORCES (ANALYTICAL) (DIRECTION, FORCE)

    1  2.5600147E-03    2  6.4346317E-06    3 -1.4908809E-06
 TTTTTTTTTTTTTTTTTTTTTTTTTTTTTT TOTGRA_C    TELAPSE     2664.28 TCPU     1685.69
 *******************************************************************************
 LATTICE PARAMETERS (ANGSTROMS AND DEGREES) - BOHR = 0.5291772083 ANGSTROM
 PRIMITIVE CELL - CENTRING CODE 6/1 VOLUME=  2586.139297 - DENSITY  1.109 g/cm^3
         A              B              C           ALPHA      BETA       GAMMA 
    14.97699212    14.97699212    14.97699212   109.471221 109.471221 109.471221
 *******************************************************************************
 ATOMS IN THE ASYMMETRIC UNIT   34 - ATOMS IN THE UNIT CELL:  126
     ATOM                 X/A                 Y/B                 Z/C    
 *******************************************************************************
      1 T 230 ZN    2.500000000000E-01 -5.000000000000E-01 -2.500000000000E-01
      2 F 230 ZN   -2.500000000000E-01 -5.000000000000E-01  2.500000000000E-01
      3 F 230 ZN   -2.500000000000E-01  2.500000000000E-01 -5.000000000000E-01
      4 T 230 ZN   -5.000000000000E-01 -2.500000000000E-01  2.500000000000E-01
      5 F 230 ZN   -5.000000000000E-01  2.500000000000E-01 -2.500000000000E-01
      6 F 230 ZN    2.500000000000E-01 -2.500000000000E-01 -5.000000000000E-01
      7 T   6 C     3.567285944631E-01  3.567285944631E-01 -2.570179615916E-01
      8 T   6 C    -3.862534439453E-01 -3.862534439453E-01  2.570179615916E-01
      9 F   6 C    -3.567285944631E-01  3.862534439453E-01  0.000000000000E+00
     10 F   6 C     3.862534439453E-01 -3.567285944631E-01  0.000000000000E+00
     11 T   6 C    -2.570179615916E-01  3.567285944631E-01  3.567285944631E-01
     12 F   6 C     3.567285944631E-01 -2.570179615916E-01  3.567285944631E-01
     13 T   6 C     0.000000000000E+00  3.862534439453E-01 -3.567285944631E-01
     14 F   6 C    -3.862534439453E-01  2.570179615916E-01 -3.862534439453E-01
     15 F   6 C     2.570179615916E-01 -3.862534439453E-01 -3.862534439453E-01
     16 F   6 C     3.862534439453E-01  0.000000000000E+00 -3.567285944631E-01
     17 F   6 C     0.000000000000E+00 -3.567285944631E-01  3.862534439453E-01
     18 F   6 C    -3.567285944631E-01  0.000000000000E+00  3.862534439453E-01
     19 T   6 C     3.318458586557E-01  3.886489843898E-01 -3.890819883884E-01
     20 T   6 C    -2.222690272219E-01 -2.790721529559E-01  3.890819883884E-01
     21 F   6 C    -3.318458586557E-01  2.790721529559E-01  5.680312573402E-02
     22 F   6 C     2.222690272219E-01 -3.886489843898E-01 -5.680312573402E-02
     23 T   6 C    -3.890819883884E-01  3.318458586557E-01  3.886489843898E-01
     24 T   6 C     3.886489843898E-01 -3.890819883884E-01  3.318458586557E-01
     25 T   6 C    -5.680312573402E-02  2.222690272219E-01 -3.886489843898E-01
     26 T   6 C    -2.790721529559E-01  3.890819883884E-01 -2.222690272219E-01
     27 F   6 C     3.890819883884E-01 -2.222690272219E-01 -2.790721529559E-01
     28 F   6 C     2.790721529559E-01  5.680312573402E-02 -3.318458586557E-01
     29 F   6 C     5.680312573402E-02 -3.318458586557E-01  2.790721529559E-01
     30 F   6 C    -3.886489843898E-01 -5.680312573402E-02  2.222690272219E-01
     31 F   6 C     3.886489843898E-01  3.318458586557E-01 -3.890819883884E-01
     32 F   6 C    -2.790721529559E-01 -2.222690272219E-01  3.890819883884E-01
     33 F   6 C     2.790721529559E-01 -3.318458586557E-01  5.680312573402E-02
     34 F   6 C    -3.886489843898E-01  2.222690272219E-01 -5.680312573402E-02
     35 F   6 C     3.318458586557E-01 -3.890819883884E-01  3.886489843898E-01
     36 F   6 C    -3.890819883884E-01  3.886489843898E-01  3.318458586557E-01
     37 F   6 C     2.222690272219E-01 -5.680312573402E-02 -3.886489843898E-01
     38 F   6 C     3.890819883884E-01 -2.790721529559E-01 -2.222690272219E-01
     39 F   6 C    -2.222690272219E-01  3.890819883884E-01 -2.790721529559E-01
     40 F   6 C     5.680312573402E-02  2.790721529559E-01 -3.318458586557E-01
     41 F   6 C    -3.318458586557E-01  5.680312573402E-02  2.790721529559E-01
     42 F   6 C    -5.680312573402E-02 -3.886489843898E-01  2.222690272219E-01
     43 T   1 H     3.034331873104E-01  4.167944051053E-01 -4.442132534574E-01
     44 T   1 H    -1.389923414373E-01 -2.523535592322E-01  4.442132534574E-01
     45 F   1 H    -3.034331873104E-01  2.523535592322E-01  1.133612177949E-01
     46 F   1 H     1.389923414373E-01 -4.167944051053E-01 -1.133612177949E-01
     47 T   1 H    -4.442132534574E-01  3.034331873104E-01  4.167944051053E-01
     48 T   1 H     4.167944051053E-01 -4.442132534574E-01  3.034331873104E-01
     49 T   1 H    -1.133612177949E-01  1.389923414373E-01 -4.167944051053E-01
     50 T   1 H    -2.523535592322E-01  4.442132534574E-01 -1.389923414373E-01
     51 F   1 H     4.442132534574E-01 -1.389923414373E-01 -2.523535592322E-01
     52 F   1 H     2.523535592322E-01  1.133612177949E-01 -3.034331873104E-01
     53 F   1 H     1.133612177949E-01 -3.034331873104E-01  2.523535592322E-01
     54 F   1 H    -4.167944051053E-01 -1.133612177949E-01  1.389923414373E-01
     55 F   1 H     4.167944051053E-01  3.034331873104E-01 -4.442132534574E-01
     56 F   1 H    -2.523535592322E-01 -1.389923414373E-01  4.442132534574E-01
     57 F   1 H     2.523535592322E-01 -3.034331873104E-01  1.133612177949E-01
     58 F   1 H    -4.167944051053E-01  1.389923414373E-01 -1.133612177949E-01
     59 F   1 H     3.034331873104E-01 -4.442132534574E-01  4.167944051053E-01
     60 F   1 H    -4.442132534574E-01  4.167944051053E-01  3.034331873104E-01
     61 F   1 H     1.389923414373E-01 -1.133612177949E-01 -4.167944051053E-01
     62 F   1 H     4.442132534574E-01 -2.523535592322E-01 -1.389923414373E-01
     63 F   1 H    -1.389923414373E-01  4.442132534574E-01 -2.523535592322E-01
     64 F   1 H     1.133612177949E-01  2.523535592322E-01 -3.034331873104E-01
     65 F   1 H    -3.034331873104E-01  1.133612177949E-01  2.523535592322E-01
     66 F   1 H    -1.133612177949E-01 -4.167944051053E-01  1.389923414373E-01
     67 T   7 N     3.119981516747E-01  4.040632523110E-01 -3.044806831370E-01
     68 T   7 N    -2.914560645520E-01 -3.835211651883E-01  3.044806831370E-01
     69 F   7 N    -3.119981516747E-01  3.835211651883E-01  9.206510063627E-02
     70 F   7 N     2.914560645520E-01 -4.040632523110E-01 -9.206510063627E-02
     71 T   7 N    -3.044806831370E-01  3.119981516747E-01  4.040632523110E-01
     72 T   7 N     4.040632523110E-01 -3.044806831370E-01  3.119981516747E-01
     73 T   7 N    -9.206510063627E-02  2.914560645520E-01 -4.040632523110E-01
     74 T   7 N    -3.835211651883E-01  3.044806831370E-01 -2.914560645520E-01
     75 F   7 N     3.044806831370E-01 -2.914560645520E-01 -3.835211651883E-01
     76 F   7 N     3.835211651883E-01  9.206510063627E-02 -3.119981516747E-01
     77 F   7 N     9.206510063627E-02 -3.119981516747E-01  3.835211651883E-01
     78 F   7 N    -4.040632523110E-01 -9.206510063627E-02  2.914560645520E-01
     79 F   7 N     4.040632523110E-01  3.119981516747E-01 -3.044806831370E-01
     80 F   7 N    -3.835211651883E-01 -2.914560645520E-01  3.044806831370E-01
     81 F   7 N     3.835211651883E-01 -3.119981516747E-01  9.206510063627E-02
     82 F   7 N    -4.040632523110E-01  2.914560645520E-01 -9.206510063627E-02
     83 F   7 N     3.119981516747E-01 -3.044806831370E-01  4.040632523110E-01
     84 F   7 N    -3.044806831370E-01  4.040632523110E-01  3.119981516747E-01
     85 F   7 N     2.914560645520E-01 -9.206510063627E-02 -4.040632523110E-01
     86 F   7 N     3.044806831370E-01 -3.835211651883E-01 -2.914560645520E-01
     87 F   7 N    -2.914560645520E-01  3.044806831370E-01 -3.835211651883E-01
     88 F   7 N     9.206510063627E-02  3.835211651883E-01 -3.119981516747E-01
     89 F   7 N    -3.119981516747E-01  9.206510063627E-02  3.835211651883E-01
     90 F   7 N    -9.206510063627E-02 -4.040632523110E-01  2.914560645520E-01
     91 T   7 N     3.512496744678E-01  3.512496744678E-01 -1.658536797059E-01
     92 T   7 N    -4.828966458263E-01 -4.828966458263E-01  1.658536797059E-01
     93 F   7 N    -3.512496744678E-01  4.828966458263E-01  0.000000000000E+00
     94 F   7 N     4.828966458263E-01 -3.512496744678E-01  0.000000000000E+00
     95 T   7 N    -1.658536797059E-01  3.512496744678E-01  3.512496744678E-01
     96 F   7 N     3.512496744678E-01 -1.658536797059E-01  3.512496744678E-01
     97 T   7 N     0.000000000000E+00  4.828966458263E-01 -3.512496744678E-01
     98 F   7 N    -4.828966458263E-01  1.658536797059E-01 -4.828966458263E-01
     99 F   7 N     1.658536797059E-01 -4.828966458263E-01 -4.828966458263E-01
    100 F   7 N     4.828966458263E-01  0.000000000000E+00 -3.512496744678E-01
    101 F   7 N     0.000000000000E+00 -3.512496744678E-01  4.828966458263E-01
    102 F   7 N    -3.512496744678E-01  0.000000000000E+00  4.828966458263E-01
    103 T   8 O     3.924649600162E-01  3.033325483033E-01 -1.299491269027E-01
    104 T   8 O     4.332816752060E-01 -4.775859130811E-01  1.299491269027E-01
    105 F   8 O    -3.924649600162E-01  4.775859130811E-01 -8.913241171290E-02
    106 F   8 O    -4.332816752060E-01 -3.033325483033E-01  8.913241171290E-02
    107 T   8 O    -1.299491269027E-01  3.924649600162E-01  3.033325483033E-01
    108 T   8 O     3.033325483033E-01 -1.299491269027E-01  3.924649600162E-01
    109 T   8 O     8.913241171290E-02 -4.332816752060E-01 -3.033325483033E-01
    110 T   8 O    -4.775859130811E-01  1.299491269027E-01  4.332816752060E-01
    111 F   8 O     1.299491269027E-01  4.332816752060E-01 -4.775859130811E-01
    112 F   8 O     4.775859130811E-01 -8.913241171290E-02 -3.924649600162E-01
    113 F   8 O    -8.913241171290E-02 -3.924649600162E-01  4.775859130811E-01
    114 F   8 O    -3.033325483033E-01  8.913241171290E-02 -4.332816752060E-01
    115 F   8 O     3.033325483033E-01  3.924649600162E-01 -1.299491269027E-01
    116 F   8 O    -4.775859130811E-01  4.332816752060E-01  1.299491269027E-01
    117 F   8 O     4.775859130811E-01 -3.924649600162E-01 -8.913241171290E-02
    118 F   8 O    -3.033325483033E-01 -4.332816752060E-01  8.913241171290E-02
    119 F   8 O     3.924649600162E-01 -1.299491269027E-01  3.033325483033E-01
    120 F   8 O    -1.299491269027E-01  3.033325483033E-01  3.924649600162E-01
    121 F   8 O    -4.332816752060E-01  8.913241171290E-02 -3.033325483033E-01
    122 F   8 O     1.299491269027E-01 -4.775859130811E-01  4.332816752060E-01
    123 F   8 O     4.332816752060E-01  1.299491269027E-01 -4.775859130811E-01
    124 F   8 O    -8.913241171290E-02  4.775859130811E-01 -3.924649600162E-01
    125 F   8 O    -3.924649600162E-01 -8.913241171290E-02  4.775859130811E-01
    126 F   8 O     8.913241171290E-02 -3.033325483033E-01 -4.332816752060E-01

 TRANSFORMATION MATRIX PRIMITIVE-CRYSTALLOGRAPHIC CELL
  0.0000  1.0000  1.0000  1.0000  0.0000  1.0000  1.0000  1.0000  0.0000

 *******************************************************************************
 CRYSTALLOGRAPHIC CELL (VOLUME=       5172.27859383)
         A              B              C           ALPHA      BETA       GAMMA 
    17.29394087    17.29394087    17.29394087    90.000000  90.000000  90.000000

 COORDINATES IN THE CRYSTALLOGRAPHIC CELL
     ATOM                 X/A                 Y/B                 Z/C    
 *******************************************************************************
      1 T 230 ZN   -5.000000000000E-01  2.500000000000E-01 -8.153210077764E-17
      2 F 230 ZN    0.000000000000E+00  2.500000000000E-01 -5.000000000000E-01
      3 F 230 ZN   -5.435473385176E-17 -5.000000000000E-01  2.500000000000E-01
      4 T 230 ZN    2.500000000000E-01  0.000000000000E+00 -5.000000000000E-01
      5 F 230 ZN    2.500000000000E-01 -5.000000000000E-01 -2.717736692588E-17
      6 F 230 ZN   -5.000000000000E-01 -5.435473385176E-17  2.500000000000E-01
      7 T   6 C    -1.285089807958E-01 -1.285089807958E-01  4.852375752589E-01
      8 T   6 C     1.285089807958E-01  1.285089807958E-01  4.852375752589E-01
      9 F   6 C    -1.285089807958E-01  1.285089807958E-01 -4.852375752589E-01
     10 F   6 C     1.285089807958E-01 -1.285089807958E-01 -4.852375752589E-01
     11 T   6 C     4.852375752589E-01 -1.285089807958E-01 -1.285089807958E-01
     12 F   6 C    -1.285089807958E-01  4.852375752589E-01 -1.285089807958E-01
     13 T   6 C    -4.852375752589E-01  1.285089807958E-01 -1.285089807958E-01
     14 F   6 C     1.285089807958E-01  4.852375752589E-01  1.285089807958E-01
     15 F   6 C     4.852375752589E-01  1.285089807958E-01  1.285089807958E-01
     16 F   6 C     1.285089807958E-01 -4.852375752589E-01 -1.285089807958E-01
     17 F   6 C    -4.852375752589E-01 -1.285089807958E-01  1.285089807958E-01
     18 F   6 C    -1.285089807958E-01 -4.852375752589E-01  1.285089807958E-01
     19 T   6 C     3.338605686728E-01  2.770574429388E-01  5.478841571693E-02
     20 T   6 C    -3.338605686728E-01 -2.770574429388E-01  5.478841571693E-02
     21 F   6 C     3.338605686728E-01 -2.770574429388E-01 -5.478841571693E-02
     22 F   6 C    -3.338605686728E-01  2.770574429388E-01 -5.478841571693E-02
     23 T   6 C     5.478841571693E-02  3.338605686728E-01  2.770574429388E-01
     24 T   6 C     2.770574429388E-01  5.478841571693E-02  3.338605686728E-01
     25 T   6 C    -5.478841571693E-02 -3.338605686728E-01  2.770574429388E-01
     26 T   6 C    -2.770574429388E-01  5.478841571693E-02 -3.338605686728E-01
     27 F   6 C     5.478841571693E-02 -3.338605686728E-01 -2.770574429388E-01
     28 F   6 C    -2.770574429388E-01 -5.478841571693E-02  3.338605686728E-01
     29 F   6 C    -5.478841571693E-02  3.338605686728E-01 -2.770574429388E-01
     30 F   6 C     2.770574429388E-01 -5.478841571693E-02 -3.338605686728E-01
     31 F   6 C     2.770574429388E-01  3.338605686728E-01  5.478841571693E-02
     32 F   6 C    -2.770574429388E-01 -3.338605686728E-01  5.478841571693E-02
     33 F   6 C    -2.770574429388E-01  3.338605686728E-01 -5.478841571693E-02
     34 F   6 C     2.770574429388E-01 -3.338605686728E-01 -5.478841571693E-02
     35 F   6 C     3.338605686728E-01  5.478841571693E-02  2.770574429388E-01
     36 F   6 C     5.478841571693E-02  2.770574429388E-01  3.338605686728E-01
     37 F   6 C    -3.338605686728E-01 -5.478841571693E-02  2.770574429388E-01
     38 F   6 C     5.478841571693E-02 -2.770574429388E-01 -3.338605686728E-01
     39 F   6 C    -3.338605686728E-01  5.478841571693E-02 -2.770574429388E-01
     40 F   6 C    -5.478841571693E-02 -2.770574429388E-01  3.338605686728E-01
     41 F   6 C     3.338605686728E-01 -5.478841571693E-02 -2.770574429388E-01
     42 F   6 C    -5.478841571693E-02  2.770574429388E-01 -3.338605686728E-01
     43 T   1 H     3.345739821687E-01  2.212127643738E-01  8.222042293654E-02
     44 T   1 H    -3.345739821687E-01 -2.212127643738E-01  8.222042293654E-02
     45 F   1 H     3.345739821687E-01 -2.212127643738E-01 -8.222042293654E-02
     46 F   1 H    -3.345739821687E-01  2.212127643738E-01 -8.222042293654E-02
     47 T   1 H     8.222042293654E-02  3.345739821687E-01  2.212127643738E-01
     48 T   1 H     2.212127643738E-01  8.222042293654E-02  3.345739821687E-01
     49 T   1 H    -8.222042293654E-02 -3.345739821687E-01  2.212127643738E-01
     50 T   1 H    -2.212127643738E-01  8.222042293654E-02 -3.345739821687E-01
     51 F   1 H     8.222042293654E-02 -3.345739821687E-01 -2.212127643738E-01
     52 F   1 H    -2.212127643738E-01 -8.222042293654E-02  3.345739821687E-01
     53 F   1 H    -8.222042293654E-02  3.345739821687E-01 -2.212127643738E-01
     54 F   1 H     2.212127643738E-01 -8.222042293654E-02 -3.345739821687E-01
     55 F   1 H     2.212127643738E-01  3.345739821687E-01  8.222042293654E-02
     56 F   1 H    -2.212127643738E-01 -3.345739821687E-01  8.222042293654E-02
     57 F   1 H    -2.212127643738E-01  3.345739821687E-01 -8.222042293654E-02
     58 F   1 H     2.212127643738E-01 -3.345739821687E-01 -8.222042293654E-02
     59 F   1 H     3.345739821687E-01  8.222042293654E-02  2.212127643738E-01
     60 F   1 H     8.222042293654E-02  2.212127643738E-01  3.345739821687E-01
     61 F   1 H    -3.345739821687E-01 -8.222042293654E-02  2.212127643738E-01
     62 F   1 H     8.222042293654E-02 -2.212127643738E-01 -3.345739821687E-01
     63 F   1 H    -3.345739821687E-01  8.222042293654E-02 -2.212127643738E-01
     64 F   1 H    -8.222042293654E-02 -2.212127643738E-01  3.345739821687E-01
     65 F   1 H     3.345739821687E-01 -8.222042293654E-02 -2.212127643738E-01
     66 F   1 H    -8.222042293654E-02  2.212127643738E-01 -3.345739821687E-01
     67 T   7 N     3.937922087496E-01  3.017271081134E-01  1.027104356137E-02
     68 T   7 N    -3.937922087496E-01 -3.017271081134E-01  1.027104356137E-02
     69 F   7 N     3.937922087496E-01 -3.017271081134E-01 -1.027104356137E-02
     70 F   7 N    -3.937922087496E-01  3.017271081134E-01 -1.027104356137E-02
     71 T   7 N     1.027104356137E-02  3.937922087496E-01  3.017271081134E-01
     72 T   7 N     3.017271081134E-01  1.027104356137E-02  3.937922087496E-01
     73 T   7 N    -1.027104356137E-02 -3.937922087496E-01  3.017271081134E-01
     74 T   7 N    -3.017271081134E-01  1.027104356137E-02 -3.937922087496E-01
     75 F   7 N     1.027104356137E-02 -3.937922087496E-01 -3.017271081134E-01
     76 F   7 N    -3.017271081134E-01 -1.027104356137E-02  3.937922087496E-01
     77 F   7 N    -1.027104356137E-02  3.937922087496E-01 -3.017271081134E-01
     78 F   7 N     3.017271081134E-01 -1.027104356137E-02 -3.937922087496E-01
     79 F   7 N     3.017271081134E-01  3.937922087496E-01  1.027104356137E-02
     80 F   7 N    -3.017271081134E-01 -3.937922087496E-01  1.027104356137E-02
     81 F   7 N    -3.017271081134E-01  3.937922087496E-01 -1.027104356137E-02
     82 F   7 N     3.017271081134E-01 -3.937922087496E-01 -1.027104356137E-02
     83 F   7 N     3.937922087496E-01  1.027104356137E-02  3.017271081134E-01
     84 F   7 N     1.027104356137E-02  3.017271081134E-01  3.937922087496E-01
     85 F   7 N    -3.937922087496E-01 -1.027104356137E-02  3.017271081134E-01
     86 F   7 N     1.027104356137E-02 -3.017271081134E-01 -3.937922087496E-01
     87 F   7 N    -3.937922087496E-01  1.027104356137E-02 -3.017271081134E-01
     88 F   7 N    -1.027104356137E-02 -3.017271081134E-01  3.937922087496E-01
     89 F   7 N     3.937922087496E-01 -1.027104356137E-02 -3.017271081134E-01
     90 F   7 N    -1.027104356137E-02  3.017271081134E-01 -3.937922087496E-01
     91 T   7 N    -8.292683985297E-02 -8.292683985297E-02  4.341765143207E-01
     92 T   7 N     8.292683985297E-02  8.292683985297E-02  4.341765143207E-01
     93 F   7 N    -8.292683985297E-02  8.292683985297E-02 -4.341765143207E-01
     94 F   7 N     8.292683985297E-02 -8.292683985297E-02 -4.341765143207E-01
     95 T   7 N     4.341765143207E-01 -8.292683985297E-02 -8.292683985297E-02
     96 F   7 N    -8.292683985297E-02  4.341765143207E-01 -8.292683985297E-02
     97 T   7 N    -4.341765143207E-01  8.292683985297E-02 -8.292683985297E-02
     98 F   7 N     8.292683985297E-02  4.341765143207E-01  8.292683985297E-02
     99 F   7 N     4.341765143207E-01  8.292683985297E-02  8.292683985297E-02
    100 F   7 N     8.292683985297E-02 -4.341765143207E-01 -8.292683985297E-02
    101 F   7 N    -4.341765143207E-01 -8.292683985297E-02  8.292683985297E-02
    102 F   7 N    -8.292683985297E-02 -4.341765143207E-01  8.292683985297E-02
    103 T   8 O    -1.095407693078E-01 -2.040835759490E-02  4.128733176111E-01
    104 T   8 O     1.095407693078E-01  2.040835759490E-02  4.128733176111E-01
    105 F   8 O    -1.095407693078E-01  2.040835759490E-02 -4.128733176111E-01
    106 F   8 O     1.095407693078E-01 -2.040835759490E-02 -4.128733176111E-01
    107 T   8 O     4.128733176111E-01 -1.095407693078E-01 -2.040835759490E-02
    108 T   8 O    -2.040835759490E-02  4.128733176111E-01 -1.095407693078E-01
    109 T   8 O    -4.128733176111E-01  1.095407693078E-01 -2.040835759490E-02
    110 T   8 O     2.040835759490E-02  4.128733176111E-01  1.095407693078E-01
    111 F   8 O     4.128733176111E-01  1.095407693078E-01  2.040835759490E-02
    112 F   8 O     2.040835759490E-02 -4.128733176111E-01 -1.095407693078E-01
    113 F   8 O    -4.128733176111E-01 -1.095407693078E-01  2.040835759490E-02
    114 F   8 O    -2.040835759490E-02 -4.128733176111E-01  1.095407693078E-01
    115 F   8 O    -2.040835759490E-02 -1.095407693078E-01  4.128733176111E-01
    116 F   8 O     2.040835759490E-02  1.095407693078E-01  4.128733176111E-01
    117 F   8 O     2.040835759490E-02 -1.095407693078E-01 -4.128733176111E-01
    118 F   8 O    -2.040835759490E-02  1.095407693078E-01 -4.128733176111E-01
    119 F   8 O    -1.095407693078E-01  4.128733176111E-01 -2.040835759490E-02
    120 F   8 O     4.128733176111E-01 -2.040835759490E-02 -1.095407693078E-01
    121 F   8 O     1.095407693078E-01 -4.128733176111E-01 -2.040835759490E-02
    122 F   8 O     4.128733176111E-01  2.040835759490E-02  1.095407693078E-01
    123 F   8 O     1.095407693078E-01  4.128733176111E-01  2.040835759490E-02
    124 F   8 O    -4.128733176111E-01  2.040835759490E-02 -1.095407693078E-01
    125 F   8 O    -1.095407693078E-01 -4.128733176111E-01  2.040835759490E-02
    126 F   8 O    -4.128733176111E-01 -2.040835759490E-02  1.095407693078E-01

 T = ATOM BELONGING TO THE ASYMMETRIC UNIT

 *******************************************************************************
 * CELL DEFORMATION
 *******************************************************************************

    ELASTIC STRAIN MATRIX (ADIMENSIONAL)

    1    0.0000000000    0.0000000000    0.0000000000
    2    0.0000000000    0.0000000000   -0.0150000000
    3    0.0000000000   -0.0150000000    0.0000000000

 LATTICE PARAMETERS (ANGSTROMS AND DEGREES) OF
 (1) ORIGINAL PRIMITIVE CELL
 (2) ORIGINAL CRYSTALLOGRAPHIC CELL
 (3) DEFORMED PRIMITIVE CELL
 (4) DEFORMED CRYSTALLOGRAPHIC CELL

            A           B           C        ALPHA       BETA        GAMMA         VOL
 (1)   14.976992   14.976992   14.976992  109.471221  109.471221  109.471221 2586.139297
 (2)   17.293941   17.293941   17.293941   90.000000   90.000000   90.000000 5172.278594
 (3)   14.827600   15.127133   15.127133  110.273470  109.472233  109.472233 2585.557416
 (4)   17.293941   17.295886   17.295886   91.718744   90.000000   90.000000 5171.114831

 * CELL DEFORMATION COMPLETE - NO. OF SYMMOPS   4
 *******************************************************************************
 LATTICE PARAMETERS (ANGSTROMS AND DEGREES) - BOHR = 0.5291772083 ANGSTROM
 PRIMITIVE CELL - CENTRING CODE 6/1 VOLUME=  2585.557416 - DENSITY  1.110 g/cm^3
         A              B              C           ALPHA      BETA       GAMMA 
    14.82760041    15.12713276    15.12713276   110.273470 109.472233 109.472233
 *******************************************************************************
 ATOMS IN THE ASYMMETRIC UNIT   34 - ATOMS IN THE UNIT CELL:  126
     ATOM                 X/A                 Y/B                 Z/C    
 *******************************************************************************
      1 T 230 ZN    2.500000000000E-01 -5.000000000000E-01 -2.500000000000E-01
      2 F 230 ZN   -2.500000000000E-01  5.000000000000E-01  2.500000000000E-01
      3 F 230 ZN   -2.500000000000E-01  2.500000000000E-01 -5.000000000000E-01
      4 T 230 ZN   -5.000000000000E-01 -2.500000000000E-01  2.500000000000E-01
      5 F 230 ZN   -5.000000000000E-01  2.500000000000E-01 -2.500000000000E-01
      6 F 230 ZN    2.500000000000E-01 -2.500000000000E-01 -5.000000000000E-01
      7 T   6 C     3.567285944631E-01  3.567285944631E-01 -2.570179615916E-01
      8 T   6 C    -3.862534439453E-01 -3.862534439453E-01  2.570179615916E-01
      9 F   6 C    -3.567285944631E-01  3.862534439453E-01 -1.387778780781E-17
     10 F   6 C     3.862534439453E-01 -3.567285944631E-01 -2.428612866368E-17
     11 T   6 C    -2.570179615916E-01  3.567285944631E-01  3.567285944631E-01
     12 F   6 C     3.567285944631E-01 -2.570179615916E-01  3.567285944631E-01
     13 T   6 C     0.000000000000E+00  3.862534439453E-01 -3.567285944631E-01
     14 F   6 C    -3.862534439453E-01  2.570179615916E-01 -3.862534439453E-01
     15 F   6 C     2.570179615916E-01 -3.862534439453E-01 -3.862534439453E-01
     16 F   6 C     3.862534439453E-01 -2.775557561563E-17 -3.567285944631E-01
     17 F   6 C     0.000000000000E+00 -3.567285944631E-01  3.862534439453E-01
     18 F   6 C    -3.567285944631E-01 -2.775557561563E-17  3.862534439453E-01
     19 T   6 C     3.318458586557E-01  3.886489843898E-01 -3.890819883884E-01
     20 T   6 C    -2.222690272219E-01 -2.790721529559E-01  3.890819883884E-01
     21 F   6 C    -3.318458586557E-01  2.790721529559E-01  5.680312573402E-02
     22 F   6 C     2.222690272219E-01 -3.886489843898E-01 -5.680312573402E-02
     23 T   6 C    -3.890819883884E-01  3.318458586557E-01  3.886489843898E-01
     24 T   6 C     3.886489843898E-01 -3.890819883884E-01  3.318458586557E-01
     25 T   6 C    -5.680312573402E-02  2.222690272219E-01 -3.886489843898E-01
     26 T   6 C    -2.790721529559E-01  3.890819883884E-01 -2.222690272219E-01
     27 F   6 C     3.890819883884E-01 -2.222690272219E-01 -2.790721529559E-01
     28 F   6 C     2.790721529559E-01  5.680312573402E-02 -3.318458586557E-01
     29 F   6 C     5.680312573402E-02 -3.318458586557E-01  2.790721529559E-01
     30 F   6 C    -3.886489843898E-01 -5.680312573402E-02  2.222690272219E-01
     31 F   6 C     3.886489843898E-01  3.318458586557E-01 -3.890819883884E-01
     32 F   6 C    -2.790721529559E-01 -2.222690272219E-01  3.890819883884E-01
     33 F   6 C     2.790721529559E-01 -3.318458586557E-01  5.680312573402E-02
     34 F   6 C    -3.886489843898E-01  2.222690272219E-01 -5.680312573402E-02
     35 F   6 C     3.318458586557E-01 -3.890819883884E-01  3.886489843898E-01
     36 F   6 C    -3.890819883884E-01  3.886489843898E-01  3.318458586557E-01
     37 F   6 C     2.222690272219E-01 -5.680312573402E-02 -3.886489843898E-01
     38 F   6 C     3.890819883884E-01 -2.790721529559E-01 -2.222690272219E-01
     39 F   6 C    -2.222690272219E-01  3.890819883884E-01 -2.790721529559E-01
     40 F   6 C     5.680312573402E-02  2.790721529559E-01 -3.318458586557E-01
     41 F   6 C    -3.318458586557E-01  5.680312573402E-02  2.790721529559E-01
     42 F   6 C    -5.680312573402E-02 -3.886489843898E-01  2.222690272219E-01
     43 T   1 H     3.034331873104E-01  4.167944051053E-01 -4.442132534574E-01
     44 T   1 H    -1.389923414373E-01 -2.523535592322E-01  4.442132534574E-01
     45 F   1 H    -3.034331873104E-01  2.523535592322E-01  1.133612177949E-01
     46 F   1 H     1.389923414373E-01 -4.167944051053E-01 -1.133612177949E-01
     47 T   1 H    -4.442132534574E-01  3.034331873104E-01  4.167944051053E-01
     48 T   1 H     4.167944051053E-01 -4.442132534574E-01  3.034331873104E-01
     49 T   1 H    -1.133612177949E-01  1.389923414373E-01 -4.167944051053E-01
     50 T   1 H    -2.523535592322E-01  4.442132534574E-01 -1.389923414373E-01
     51 F   1 H     4.442132534574E-01 -1.389923414373E-01 -2.523535592322E-01
     52 F   1 H     2.523535592322E-01  1.133612177949E-01 -3.034331873104E-01
     53 F   1 H     1.133612177949E-01 -3.034331873104E-01  2.523535592322E-01
     54 F   1 H    -4.167944051053E-01 -1.133612177949E-01  1.389923414373E-01
     55 F   1 H     4.167944051053E-01  3.034331873104E-01 -4.442132534574E-01
     56 F   1 H    -2.523535592322E-01 -1.389923414373E-01  4.442132534574E-01
     57 F   1 H     2.523535592322E-01 -3.034331873104E-01  1.133612177949E-01
     58 F   1 H    -4.167944051053E-01  1.389923414373E-01 -1.133612177949E-01
     59 F   1 H     3.034331873104E-01 -4.442132534574E-01  4.167944051053E-01
     60 F   1 H    -4.442132534574E-01  4.167944051053E-01  3.034331873104E-01
     61 F   1 H     1.389923414373E-01 -1.133612177949E-01 -4.167944051053E-01
     62 F   1 H     4.442132534574E-01 -2.523535592322E-01 -1.389923414373E-01
     63 F   1 H    -1.389923414373E-01  4.442132534574E-01 -2.523535592322E-01
     64 F   1 H     1.133612177949E-01  2.523535592322E-01 -3.034331873104E-01
     65 F   1 H    -3.034331873104E-01  1.133612177949E-01  2.523535592322E-01
     66 F   1 H    -1.133612177949E-01 -4.167944051053E-01  1.389923414373E-01
     67 T   7 N     3.119981516747E-01  4.040632523110E-01 -3.044806831370E-01
     68 T   7 N    -2.914560645520E-01 -3.835211651883E-01  3.044806831370E-01
     69 F   7 N    -3.119981516747E-01  3.835211651883E-01  9.206510063627E-02
     70 F   7 N     2.914560645520E-01 -4.040632523110E-01 -9.206510063627E-02
     71 T   7 N    -3.044806831370E-01  3.119981516747E-01  4.040632523110E-01
     72 T   7 N     4.040632523110E-01 -3.044806831370E-01  3.119981516747E-01
     73 T   7 N    -9.206510063627E-02  2.914560645520E-01 -4.040632523110E-01
     74 T   7 N    -3.835211651883E-01  3.044806831370E-01 -2.914560645520E-01
     75 F   7 N     3.044806831370E-01 -2.914560645520E-01 -3.835211651883E-01
     76 F   7 N     3.835211651883E-01  9.206510063627E-02 -3.119981516747E-01
     77 F   7 N     9.206510063627E-02 -3.119981516747E-01  3.835211651883E-01
     78 F   7 N    -4.040632523110E-01 -9.206510063627E-02  2.914560645520E-01
     79 F   7 N     4.040632523110E-01  3.119981516747E-01 -3.044806831370E-01
     80 F   7 N    -3.835211651883E-01 -2.914560645520E-01  3.044806831370E-01
     81 F   7 N     3.835211651883E-01 -3.119981516747E-01  9.206510063627E-02
     82 F   7 N    -4.040632523110E-01  2.914560645520E-01 -9.206510063627E-02
     83 F   7 N     3.119981516747E-01 -3.044806831370E-01  4.040632523110E-01
     84 F   7 N    -3.044806831370E-01  4.040632523110E-01  3.119981516747E-01
     85 F   7 N     2.914560645520E-01 -9.206510063627E-02 -4.040632523110E-01
     86 F   7 N     3.044806831370E-01 -3.835211651883E-01 -2.914560645520E-01
     87 F   7 N    -2.914560645520E-01  3.044806831370E-01 -3.835211651883E-01
     88 F   7 N     9.206510063627E-02  3.835211651883E-01 -3.119981516747E-01
     89 F   7 N    -3.119981516747E-01  9.206510063627E-02  3.835211651883E-01
     90 F   7 N    -9.206510063627E-02 -4.040632523110E-01  2.914560645520E-01
     91 T   7 N     3.512496744678E-01  3.512496744678E-01 -1.658536797059E-01
     92 T   7 N    -4.828966458263E-01 -4.828966458263E-01  1.658536797059E-01
     93 F   7 N    -3.512496744678E-01  4.828966458263E-01  0.000000000000E+00
     94 F   7 N     4.828966458263E-01 -3.512496744678E-01  0.000000000000E+00
     95 T   7 N    -1.658536797059E-01  3.512496744678E-01  3.512496744678E-01
     96 F   7 N     3.512496744678E-01 -1.658536797059E-01  3.512496744678E-01
     97 T   7 N     0.000000000000E+00  4.828966458263E-01 -3.512496744678E-01
     98 F   7 N    -4.828966458263E-01  1.658536797059E-01 -4.828966458263E-01
     99 F   7 N     1.658536797059E-01 -4.828966458263E-01 -4.828966458263E-01
    100 F   7 N     4.828966458263E-01  0.000000000000E+00 -3.512496744678E-01
    101 F   7 N     0.000000000000E+00 -3.512496744678E-01  4.828966458263E-01
    102 F   7 N    -3.512496744678E-01  0.000000000000E+00  4.828966458263E-01
    103 T   8 O     3.924649600162E-01  3.033325483033E-01 -1.299491269027E-01
    104 T   8 O     4.332816752060E-01 -4.775859130811E-01  1.299491269027E-01
    105 F   8 O    -3.924649600162E-01  4.775859130811E-01 -8.913241171290E-02
    106 F   8 O    -4.332816752060E-01 -3.033325483033E-01  8.913241171290E-02
    107 T   8 O    -1.299491269027E-01  3.924649600162E-01  3.033325483033E-01
    108 T   8 O     3.033325483033E-01 -1.299491269027E-01  3.924649600162E-01
    109 T   8 O     8.913241171290E-02 -4.332816752060E-01 -3.033325483033E-01
    110 T   8 O    -4.775859130811E-01  1.299491269027E-01  4.332816752060E-01
    111 F   8 O     1.299491269027E-01  4.332816752060E-01 -4.775859130811E-01
    112 F   8 O     4.775859130811E-01 -8.913241171290E-02 -3.924649600162E-01
    113 F   8 O    -8.913241171290E-02 -3.924649600162E-01  4.775859130811E-01
    114 F   8 O    -3.033325483033E-01  8.913241171290E-02 -4.332816752060E-01
    115 F   8 O     3.033325483033E-01  3.924649600162E-01 -1.299491269027E-01
    116 F   8 O    -4.775859130811E-01  4.332816752060E-01  1.299491269027E-01
    117 F   8 O     4.775859130811E-01 -3.924649600162E-01 -8.913241171290E-02
    118 F   8 O    -3.033325483033E-01 -4.332816752060E-01  8.913241171290E-02
    119 F   8 O     3.924649600162E-01 -1.299491269027E-01  3.033325483033E-01
    120 F   8 O    -1.299491269027E-01  3.033325483033E-01  3.924649600162E-01
    121 F   8 O    -4.332816752060E-01  8.913241171290E-02 -3.033325483033E-01
    122 F   8 O     1.299491269027E-01 -4.775859130811E-01  4.332816752060E-01
    123 F   8 O     4.332816752060E-01  1.299491269027E-01 -4.775859130811E-01
    124 F   8 O    -8.913241171290E-02  4.775859130811E-01 -3.924649600162E-01
    125 F   8 O    -3.924649600162E-01 -8.913241171290E-02  4.775859130811E-01
    126 F   8 O     8.913241171290E-02 -3.033325483033E-01 -4.332816752060E-01

 TRANSFORMATION MATRIX PRIMITIVE-CRYSTALLOGRAPHIC CELL
  0.0000  1.0000  1.0000  1.0000  0.0000  1.0000  1.0000  1.0000  0.0000

 *******************************************************************************
 CRYSTALLOGRAPHIC CELL (VOLUME=       5171.11483114)
         A              B              C           ALPHA      BETA       GAMMA 
    17.29394087    17.29588633    17.29588633    91.718744  90.000000  90.000000

 COORDINATES IN THE CRYSTALLOGRAPHIC CELL
     ATOM                 X/A                 Y/B                 Z/C    
 *******************************************************************************
      1 T 230 ZN   -5.000000000000E-01  2.500000000000E-01 -9.714451465470E-17
      2 F 230 ZN    0.000000000000E+00  2.500000000000E-01  5.000000000000E-01
      3 F 230 ZN   -5.435473385176E-17 -5.000000000000E-01  2.500000000000E-01
      4 T 230 ZN    2.500000000000E-01  1.127570259385E-17 -5.000000000000E-01
      5 F 230 ZN    2.500000000000E-01 -5.000000000000E-01 -1.734723475977E-17
      6 F 230 ZN   -5.000000000000E-01 -6.938893903907E-17  2.500000000000E-01
      7 T   6 C    -1.285089807958E-01 -1.285089807958E-01  4.852375752589E-01
      8 T   6 C     1.285089807958E-01  1.285089807958E-01  4.852375752589E-01
      9 F   6 C    -1.285089807958E-01  1.285089807958E-01 -4.852375752589E-01
     10 F   6 C     1.285089807958E-01 -1.285089807958E-01 -4.852375752589E-01
     11 T   6 C     4.852375752589E-01 -1.285089807958E-01 -1.285089807958E-01
     12 F   6 C    -1.285089807958E-01  4.852375752589E-01 -1.285089807958E-01
     13 T   6 C    -4.852375752589E-01  1.285089807958E-01 -1.285089807958E-01
     14 F   6 C     1.285089807958E-01  4.852375752589E-01  1.285089807958E-01
     15 F   6 C     4.852375752589E-01  1.285089807958E-01  1.285089807958E-01
     16 F   6 C     1.285089807958E-01 -4.852375752589E-01 -1.285089807958E-01
     17 F   6 C    -4.852375752589E-01 -1.285089807958E-01  1.285089807958E-01
     18 F   6 C    -1.285089807958E-01 -4.852375752589E-01  1.285089807958E-01
     19 T   6 C     3.338605686728E-01  2.770574429388E-01  5.478841571693E-02
     20 T   6 C    -3.338605686728E-01 -2.770574429388E-01  5.478841571693E-02
     21 F   6 C     3.338605686728E-01 -2.770574429388E-01 -5.478841571693E-02
     22 F   6 C    -3.338605686728E-01  2.770574429388E-01 -5.478841571693E-02
     23 T   6 C     5.478841571693E-02  3.338605686728E-01  2.770574429388E-01
     24 T   6 C     2.770574429388E-01  5.478841571693E-02  3.338605686728E-01
     25 T   6 C    -5.478841571693E-02 -3.338605686728E-01  2.770574429388E-01
     26 T   6 C    -2.770574429388E-01  5.478841571693E-02 -3.338605686728E-01
     27 F   6 C     5.478841571693E-02 -3.338605686728E-01 -2.770574429388E-01
     28 F   6 C    -2.770574429388E-01 -5.478841571693E-02  3.338605686728E-01
     29 F   6 C    -5.478841571693E-02  3.338605686728E-01 -2.770574429388E-01
     30 F   6 C     2.770574429388E-01 -5.478841571693E-02 -3.338605686728E-01
     31 F   6 C     2.770574429388E-01  3.338605686728E-01  5.478841571693E-02
     32 F   6 C    -2.770574429388E-01 -3.338605686728E-01  5.478841571693E-02
     33 F   6 C    -2.770574429388E-01  3.338605686728E-01 -5.478841571693E-02
     34 F   6 C     2.770574429388E-01 -3.338605686728E-01 -5.478841571693E-02
     35 F   6 C     3.338605686728E-01  5.478841571693E-02  2.770574429388E-01
     36 F   6 C     5.478841571693E-02  2.770574429388E-01  3.338605686728E-01
     37 F   6 C    -3.338605686728E-01 -5.478841571693E-02  2.770574429388E-01
     38 F   6 C     5.478841571693E-02 -2.770574429388E-01 -3.338605686728E-01
     39 F   6 C    -3.338605686728E-01  5.478841571693E-02 -2.770574429388E-01
     40 F   6 C    -5.478841571693E-02 -2.770574429388E-01  3.338605686728E-01
     41 F   6 C     3.338605686728E-01 -5.478841571693E-02 -2.770574429388E-01
     42 F   6 C    -5.478841571693E-02  2.770574429388E-01 -3.338605686728E-01
     43 T   1 H     3.345739821687E-01  2.212127643738E-01  8.222042293654E-02
     44 T   1 H    -3.345739821687E-01 -2.212127643738E-01  8.222042293654E-02
     45 F   1 H     3.345739821687E-01 -2.212127643738E-01 -8.222042293654E-02
     46 F   1 H    -3.345739821687E-01  2.212127643738E-01 -8.222042293654E-02
     47 T   1 H     8.222042293654E-02  3.345739821687E-01  2.212127643738E-01
     48 T   1 H     2.212127643738E-01  8.222042293654E-02  3.345739821687E-01
     49 T   1 H    -8.222042293654E-02 -3.345739821687E-01  2.212127643738E-01
     50 T   1 H    -2.212127643738E-01  8.222042293654E-02 -3.345739821687E-01
     51 F   1 H     8.222042293654E-02 -3.345739821687E-01 -2.212127643738E-01
     52 F   1 H    -2.212127643738E-01 -8.222042293654E-02  3.345739821687E-01
     53 F   1 H    -8.222042293654E-02  3.345739821687E-01 -2.212127643738E-01
     54 F   1 H     2.212127643738E-01 -8.222042293654E-02 -3.345739821687E-01
     55 F   1 H     2.212127643738E-01  3.345739821687E-01  8.222042293654E-02
     56 F   1 H    -2.212127643738E-01 -3.345739821687E-01  8.222042293654E-02
     57 F   1 H    -2.212127643738E-01  3.345739821687E-01 -8.222042293654E-02
     58 F   1 H     2.212127643738E-01 -3.345739821687E-01 -8.222042293654E-02
     59 F   1 H     3.345739821687E-01  8.222042293654E-02  2.212127643738E-01
     60 F   1 H     8.222042293654E-02  2.212127643738E-01  3.345739821687E-01
     61 F   1 H    -3.345739821687E-01 -8.222042293654E-02  2.212127643738E-01
     62 F   1 H     8.222042293654E-02 -2.212127643738E-01 -3.345739821687E-01
     63 F   1 H    -3.345739821687E-01  8.222042293654E-02 -2.212127643738E-01
     64 F   1 H    -8.222042293654E-02 -2.212127643738E-01  3.345739821687E-01
     65 F   1 H     3.345739821687E-01 -8.222042293654E-02 -2.212127643738E-01
     66 F   1 H    -8.222042293654E-02  2.212127643738E-01 -3.345739821687E-01
     67 T   7 N     3.937922087496E-01  3.017271081134E-01  1.027104356137E-02
     68 T   7 N    -3.937922087496E-01 -3.017271081134E-01  1.027104356137E-02
     69 F   7 N     3.937922087496E-01 -3.017271081134E-01 -1.027104356137E-02
     70 F   7 N    -3.937922087496E-01  3.017271081134E-01 -1.027104356137E-02
     71 T   7 N     1.027104356137E-02  3.937922087496E-01  3.017271081134E-01
     72 T   7 N     3.017271081134E-01  1.027104356137E-02  3.937922087496E-01
     73 T   7 N    -1.027104356137E-02 -3.937922087496E-01  3.017271081134E-01
     74 T   7 N    -3.017271081134E-01  1.027104356137E-02 -3.937922087496E-01
     75 F   7 N     1.027104356137E-02 -3.937922087496E-01 -3.017271081134E-01
     76 F   7 N    -3.017271081134E-01 -1.027104356137E-02  3.937922087496E-01
     77 F   7 N    -1.027104356137E-02  3.937922087496E-01 -3.017271081134E-01
     78 F   7 N     3.017271081134E-01 -1.027104356137E-02 -3.937922087496E-01
     79 F   7 N     3.017271081134E-01  3.937922087496E-01  1.027104356137E-02
     80 F   7 N    -3.017271081134E-01 -3.937922087496E-01  1.027104356137E-02
     81 F   7 N    -3.017271081134E-01  3.937922087496E-01 -1.027104356137E-02
     82 F   7 N     3.017271081134E-01 -3.937922087496E-01 -1.027104356137E-02
     83 F   7 N     3.937922087496E-01  1.027104356137E-02  3.017271081134E-01
     84 F   7 N     1.027104356137E-02  3.017271081134E-01  3.937922087496E-01
     85 F   7 N    -3.937922087496E-01 -1.027104356137E-02  3.017271081134E-01
     86 F   7 N     1.027104356137E-02 -3.017271081134E-01 -3.937922087496E-01
     87 F   7 N    -3.937922087496E-01  1.027104356137E-02 -3.017271081134E-01
     88 F   7 N    -1.027104356137E-02 -3.017271081134E-01  3.937922087496E-01
     89 F   7 N     3.937922087496E-01 -1.027104356137E-02 -3.017271081134E-01
     90 F   7 N    -1.027104356137E-02  3.017271081134E-01 -3.937922087496E-01
     91 T   7 N    -8.292683985297E-02 -8.292683985297E-02  4.341765143207E-01
     92 T   7 N     8.292683985297E-02  8.292683985297E-02  4.341765143207E-01
     93 F   7 N    -8.292683985297E-02  8.292683985297E-02 -4.341765143207E-01
     94 F   7 N     8.292683985297E-02 -8.292683985297E-02 -4.341765143207E-01
     95 T   7 N     4.341765143207E-01 -8.292683985297E-02 -8.292683985297E-02
     96 F   7 N    -8.292683985297E-02  4.341765143207E-01 -8.292683985297E-02
     97 T   7 N    -4.341765143207E-01  8.292683985297E-02 -8.292683985297E-02
     98 F   7 N     8.292683985297E-02  4.341765143207E-01  8.292683985297E-02
     99 F   7 N     4.341765143207E-01  8.292683985297E-02  8.292683985297E-02
    100 F   7 N     8.292683985297E-02 -4.341765143207E-01 -8.292683985297E-02
    101 F   7 N    -4.341765143207E-01 -8.292683985297E-02  8.292683985297E-02
    102 F   7 N    -8.292683985297E-02 -4.341765143207E-01  8.292683985297E-02
    103 T   8 O    -1.095407693078E-01 -2.040835759490E-02  4.128733176111E-01
    104 T   8 O     1.095407693078E-01  2.040835759490E-02  4.128733176111E-01
    105 F   8 O    -1.095407693078E-01  2.040835759490E-02 -4.128733176111E-01
    106 F   8 O     1.095407693078E-01 -2.040835759490E-02 -4.128733176111E-01
    107 T   8 O     4.128733176111E-01 -1.095407693078E-01 -2.040835759490E-02
    108 T   8 O    -2.040835759490E-02  4.128733176111E-01 -1.095407693078E-01
    109 T   8 O    -4.128733176111E-01  1.095407693078E-01 -2.040835759490E-02
    110 T   8 O     2.040835759490E-02  4.128733176111E-01  1.095407693078E-01
    111 F   8 O     4.128733176111E-01  1.095407693078E-01  2.040835759490E-02
    112 F   8 O     2.040835759490E-02 -4.128733176111E-01 -1.095407693078E-01
    113 F   8 O    -4.128733176111E-01 -1.095407693078E-01  2.040835759490E-02
    114 F   8 O    -2.040835759490E-02 -4.128733176111E-01  1.095407693078E-01
    115 F   8 O    -2.040835759490E-02 -1.095407693078E-01  4.128733176111E-01
    116 F   8 O     2.040835759490E-02  1.095407693078E-01  4.128733176111E-01
    117 F   8 O     2.040835759490E-02 -1.095407693078E-01 -4.128733176111E-01
    118 F   8 O    -2.040835759490E-02  1.095407693078E-01 -4.128733176111E-01
    119 F   8 O    -1.095407693078E-01  4.128733176111E-01 -2.040835759490E-02
    120 F   8 O     4.128733176111E-01 -2.040835759490E-02 -1.095407693078E-01
    121 F   8 O     1.095407693078E-01 -4.128733176111E-01 -2.040835759490E-02
    122 F   8 O     4.128733176111E-01  2.040835759490E-02  1.095407693078E-01
    123 F   8 O     1.095407693078E-01  4.128733176111E-01  2.040835759490E-02
    124 F   8 O    -4.128733176111E-01  2.040835759490E-02 -1.095407693078E-01
    125 F   8 O    -1.095407693078E-01 -4.128733176111E-01  2.040835759490E-02
    126 F   8 O    -4.128733176111E-01 -2.040835759490E-02  1.095407693078E-01

 T = ATOM BELONGING TO THE ASYMMETRIC UNIT

 ****    4 SYMMOPS - TRANSLATORS IN FRACTIONAL UNITS
 **** MATRICES AND TRANSLATORS IN THE CRYSTALLOGRAPHIC REFERENCE FRAME
   V INV                    ROTATION MATRICES                   TRANSLATORS
   1   1  1.00  0.00  0.00  0.00  1.00  0.00  0.00  0.00  1.00  0.00  0.00  0.00
   2   2 -1.00  0.00  0.00 -1.00  0.00  1.00 -1.00  1.00  0.00  0.00  0.00  0.00
   3   3  1.00  0.00  0.00  0.00  0.00  1.00 -0.00  1.00  0.00  0.00  0.00  0.00
   4   4 -1.00  0.00  0.00 -1.00  1.00  0.00 -1.00  0.00  1.00  0.00  0.00  0.00

 DIRECT LATTICE VECTORS CARTESIAN COMPONENTS (ANGSTROM)
          X                    Y                    Z
  -0.864697043483E+01   0.851726587831E+01   0.851726587831E+01
   0.864697043483E+01  -0.877667499135E+01   0.877667499135E+01
   0.864697043483E+01   0.877667499135E+01  -0.877667499135E+01


 CARTESIAN COORDINATES - PRIMITIVE CELL
 *******************************************************************************
 *      ATOM          X(ANGSTROM)         Y(ANGSTROM)         Z(ANGSTROM)
 *******************************************************************************
    1   230 ZN    8.646970434830E+00 -1.297045565224E+01  1.945568347837E-01
    2   230 ZN    0.000000000000E+00 -1.310016020877E+01  8.841527269614E+00
    3   230 ZN   -9.400075532184E-16  8.841527269614E+00 -1.310016020877E+01
    4   230 ZN   -1.297045565224E+01 -1.297045565224E-01  8.646970434830E+00
    5   230 ZN   -1.297045565224E+01  8.646970434830E+00 -1.297045565225E-01
    6   230 ZN    8.646970434830E+00  1.945568347837E-01 -1.297045565224E+01
    7     6 C    -2.222426715103E+00 -2.348301764117E+00  8.425006334991E+00
    8     6 C     2.222426715103E+00  2.096551666089E+00  8.358333533537E+00
    9     6 C    -2.222426715103E+00  2.348301764117E+00 -8.425006334991E+00
   10     6 C     2.222426715103E+00 -2.096551666089E+00 -8.358333533537E+00
   11     6 C     8.391669934264E+00 -2.189090314376E+00 -2.189090314376E+00
   12     6 C    -2.222426715103E+00  8.425006334991E+00 -2.348301764117E+00
   13     6 C    -8.391669934264E+00  2.255763115830E+00 -2.255763115830E+00
   14     6 C     2.222426715103E+00  8.358333533537E+00  2.096551666089E+00
   15     6 C     8.391669934264E+00  2.189090314376E+00  2.189090314376E+00
   16     6 C     2.222426715103E+00 -8.358333533537E+00 -2.096551666089E+00
   17     6 C    -8.391669934264E+00 -2.255763115830E+00  2.255763115830E+00
   18     6 C    -2.222426715103E+00 -8.425006334991E+00  2.348301764117E+00
   19     6 C     5.773764933339E+00  4.777202421357E+00  8.756363962158E-01
   20     6 C    -5.773764933339E+00 -4.805627650009E+00  1.019378847286E+00
   21     6 C     5.773764933339E+00 -4.777202421357E+00 -8.756363962158E-01
   22     6 C    -5.773764933339E+00  4.805627650009E+00 -1.019378847286E+00
   23     6 C     9.475076217510E-01  5.701893707804E+00  4.704808561683E+00
   24     6 C     4.791415035683E+00  8.609011477509E-01  5.759552319013E+00
   25     6 C    -9.475076217510E-01 -5.845636158874E+00  4.878021509683E+00
   26     6 C    -4.791415035683E+00  1.034114095751E+00 -5.787977547665E+00
   27     6 C     9.475076217510E-01 -5.701893707804E+00 -4.704808561683E+00
   28     6 C    -4.791415035683E+00 -1.034114095751E+00  5.787977547665E+00
   29     6 C    -9.475076217510E-01  5.845636158874E+00 -4.878021509683E+00
   30     6 C     4.791415035683E+00 -8.609011477509E-01 -5.759552319013E+00
   31     6 C     4.791415035683E+00  5.759552319013E+00  8.609011477509E-01
   32     6 C    -4.791415035683E+00 -5.787977547665E+00  1.034114095751E+00
   33     6 C    -4.791415035683E+00  5.787977547665E+00 -1.034114095751E+00
   34     6 C     4.791415035683E+00 -5.759552319013E+00 -8.609011477509E-01
   35     6 C     5.773764933339E+00  8.756363962158E-01  4.777202421357E+00
   36     6 C     9.475076217510E-01  4.704808561683E+00  5.701893707804E+00
   37     6 C    -5.773764933339E+00 -1.019378847286E+00  4.805627650009E+00
   38     6 C     9.475076217510E-01 -4.704808561683E+00 -5.701893707804E+00
   39     6 C    -5.773764933339E+00  1.019378847286E+00 -4.805627650009E+00
   40     6 C    -9.475076217510E-01 -4.878021509683E+00  5.845636158874E+00
   41     6 C     5.773764933339E+00 -8.756363962158E-01 -4.777202421357E+00
   42     6 C    -9.475076217510E-01  4.878021509683E+00 -5.845636158874E+00
   43     1 H     5.786102664153E+00  3.804311739707E+00  1.364530525543E+00
   44     1 H    -5.786102664153E+00 -3.846969193683E+00  1.479299739543E+00
   45     1 H     5.786102664153E+00 -3.804311739707E+00 -1.364530525543E+00
   46     1 H    -5.786102664153E+00  3.846969193683E+00 -1.479299739543E+00
   47     1 H     1.421915132543E+00  5.728718057153E+00  3.738848926733E+00
   48     1 H     3.825640466695E+00  1.335123592581E+00  5.764773937165E+00
   49     1 H    -1.421915132543E+00 -5.843487271153E+00  3.912432006657E+00
   50     1 H    -3.825640466695E+00  1.508706672505E+00 -5.807431391141E+00
   51     1 H     1.421915132543E+00 -5.728718057153E+00 -3.738848926733E+00
   52     1 H    -3.825640466695E+00 -1.508706672505E+00  5.807431391141E+00
   53     1 H    -1.421915132543E+00  5.843487271153E+00 -3.912432006657E+00
   54     1 H     3.825640466695E+00 -1.335123592581E+00 -5.764773937165E+00
   55     1 H     3.825640466695E+00  5.764773937165E+00  1.335123592581E+00
   56     1 H    -3.825640466695E+00 -5.807431391141E+00  1.508706672505E+00
   57     1 H    -3.825640466695E+00  5.807431391141E+00 -1.508706672505E+00
   58     1 H     3.825640466695E+00 -5.764773937165E+00 -1.335123592581E+00
   59     1 H     5.786102664153E+00  1.364530525543E+00  3.804311739707E+00
   60     1 H     1.421915132543E+00  3.738848926733E+00  5.728718057153E+00
   61     1 H    -5.786102664153E+00 -1.479299739543E+00  3.846969193683E+00
   62     1 H     1.421915132543E+00 -3.738848926733E+00 -5.728718057153E+00
   63     1 H    -5.786102664153E+00  1.479299739543E+00 -3.846969193683E+00
   64     1 H    -1.421915132543E+00 -3.912432006657E+00  5.843487271153E+00
   65     1 H     5.786102664153E+00 -1.364530525543E+00 -3.804311739707E+00
   66     1 H    -1.421915132543E+00  3.912432006657E+00 -5.843487271153E+00
   67     7 N     6.810219173049E+00  5.215386364186E+00  9.935605852271E-02
   68     7 N    -6.810219173049E+00 -5.220715168786E+00  2.558975815173E-01
   69     7 N     6.810219173049E+00 -5.215386364186E+00 -9.935605852271E-02
   70     7 N    -6.810219173049E+00  5.220715168786E+00 -2.558975815173E-01
   71     7 N     1.776268200200E-01  6.731948411552E+00  5.115897478890E+00
   72     7 N     5.218050766486E+00  7.547353242427E-02  6.807554770749E+00
   73     7 N    -1.776268200200E-01 -6.888489934546E+00  5.320204054082E+00
   74     7 N    -5.218050766486E+00  2.797801076157E-01 -6.812883575349E+00
   75     7 N     1.776268200200E-01 -6.731948411552E+00 -5.115897478890E+00
   76     7 N    -5.218050766486E+00 -2.797801076157E-01  6.812883575349E+00
   77     7 N    -1.776268200200E-01  6.888489934546E+00 -5.320204054082E+00
   78     7 N     5.218050766486E+00 -7.547353242427E-02 -6.807554770749E+00
   79     7 N     5.218050766486E+00  6.807554770749E+00  7.547353242427E-02
   80     7 N    -5.218050766486E+00 -6.812883575349E+00  2.797801076157E-01
   81     7 N    -5.218050766486E+00  6.812883575349E+00 -2.797801076157E-01
   82     7 N     5.218050766486E+00 -6.807554770749E+00 -7.547353242427E-02
   83     7 N     6.810219173049E+00  9.935605852271E-02  5.215386364186E+00
   84     7 N     1.776268200200E-01  5.115897478890E+00  6.731948411552E+00
   85     7 N    -6.810219173049E+00 -2.558975815173E-01  5.220715168786E+00
   86     7 N     1.776268200200E-01 -5.115897478890E+00 -6.731948411552E+00
   87     7 N    -6.810219173049E+00  2.558975815173E-01 -5.220715168786E+00
   88     7 N    -1.776268200200E-01 -5.320204054082E+00  6.888489934546E+00
   89     7 N     6.810219173049E+00 -9.935605852271E-02 -5.215386364186E+00
   90     7 N    -1.776268200200E-01  5.320204054082E+00 -6.888489934546E+00
   91     7 N    -1.434131864925E+00 -1.546761209410E+00  7.530134943632E+00
   92     7 N     1.434131864925E+00  1.321502520440E+00  7.487110987684E+00
   93     7 N    -1.434131864925E+00  1.546761209410E+00 -7.530134943632E+00
   94     7 N     1.434131864925E+00 -1.321502520440E+00 -7.487110987684E+00
   95     7 N     7.508622965658E+00 -1.412619886951E+00 -1.412619886951E+00
   96     7 N    -1.434131864925E+00  7.530134943632E+00 -1.546761209410E+00
   97     7 N    -7.508622965658E+00  1.455643842899E+00 -1.455643842899E+00
   98     7 N     1.434131864925E+00  7.487110987684E+00  1.321502520440E+00
   99     7 N     7.508622965658E+00  1.412619886951E+00  1.412619886951E+00
  100     7 N     1.434131864925E+00 -7.487110987684E+00 -1.321502520440E+00
  101     7 N    -7.508622965658E+00 -1.455643842899E+00  1.455643842899E+00
  102     7 N    -1.434131864925E+00 -7.530134943632E+00  1.546761209410E+00
  103     8 O    -1.894391587226E+00 -4.600440306144E-01  7.145500855369E+00
  104     8 O     1.894391587226E+00  2.458378283716E-01  7.134912627485E+00
  105     8 O    -1.894391587226E+00  4.600440306144E-01 -7.145500855369E+00
  106     8 O     1.894391587226E+00 -2.458378283716E-01 -7.134912627485E+00
  107     8 O     7.140206741427E+00 -1.889097473284E+00 -3.245250556846E-01
  108     8 O    -3.529409294930E-01  7.168622615235E+00 -2.001494688347E+00
  109     8 O    -7.140206741427E+00  1.899685701168E+00 -3.813568033014E-01
  110     8 O     3.529409294930E-01  7.111790867619E+00  1.787288486105E+00
  111     8 O     7.140206741427E+00  1.889097473284E+00  3.245250556846E-01
  112     8 O     3.529409294930E-01 -7.111790867619E+00 -1.787288486105E+00
  113     8 O    -7.140206741427E+00 -1.899685701168E+00  3.813568033014E-01
  114     8 O    -3.529409294930E-01 -7.168622615235E+00  2.001494688347E+00
  115     8 O    -3.529409294930E-01 -2.001494688347E+00  7.168622615235E+00
  116     8 O     3.529409294930E-01  1.787288486105E+00  7.111790867619E+00
  117     8 O     3.529409294930E-01 -1.787288486105E+00 -7.111790867619E+00
  118     8 O    -3.529409294930E-01  2.001494688347E+00 -7.168622615235E+00
  119     8 O    -1.894391587226E+00  7.145500855369E+00 -4.600440306144E-01
  120     8 O     7.140206741427E+00 -3.245250556846E-01 -1.889097473284E+00
  121     8 O     1.894391587226E+00 -7.134912627485E+00 -2.458378283716E-01
  122     8 O     7.140206741427E+00  3.245250556846E-01  1.889097473284E+00
  123     8 O     1.894391587226E+00  7.134912627485E+00  2.458378283716E-01
  124     8 O    -7.140206741427E+00  3.813568033014E-01 -1.899685701168E+00
  125     8 O    -1.894391587226E+00 -7.145500855369E+00  4.600440306144E-01
  126     8 O    -7.140206741427E+00 -3.813568033014E-01  1.899685701168E+00
 INFORMATION **** EXCBUF **** EXCH. BIPO BUFFER: WORDS USED =     4000000
 WARNING **** EXCBUF **** EXCH. BIPO BUFFER TOO SMALL - TO AVOID I/O SET EXCHSIZE =     8232120

 DFT PARAMETERS

     ATOM       ELECTRONS   NET CHARGE   R(ANGSTROM)
   1 230  ZN     20.0000      0.0000     1.37000000
   7   6  C       6.0000      0.0000     0.77000000
  43   1  H       1.0000      0.0000     1.11000000
  67   7  N       7.0000      0.0000     0.74000000
 103   8  O       8.0000      0.0000     0.74000000

 SIZE OF GRID=    1994856
 TTTTTTTTTTTTTTTTTTTTTTTTTTTTTT MAKE_GRID2  TELAPSE     2822.00 TCPU     1787.91
 BECKE WEIGHT FUNCTION
 RADSAFE =     2.00
 TOLERANCES - DENSITY:10**- 6; POTENTIAL:10**- 9; GRID WGT:10**-14

 RADIAL INTEGRATION  - INTERVALS (POINTS,UPPER LIMIT):            1( 99,  4.0*R)

 ANGULAR INTEGRATION - INTERVALS (ACCURACY LEVEL [N. POINTS] UPPER LIMIT):
  1(  6[ 146]   0.2)  2( 11[ 302]   0.5)  3( 14[ 590]   0.9)  4( 18[1454]   3.5)
  5( 14[ 590]9999.0)
 EEEEEEEEEE INT_CALC TERMINATION  DATE 03 07 2020 TIME 12:54:05.9

 *******************************************************************************
 ZIF-65 (cif CCDC 917446, CIMFUB)                                                
 CRYSTAL - SCF - TYPE OF CALCULATION :  RESTRICTED CLOSED SHELL
 *******************************************************************************

 CAPPA:IS1  2;IS2  2;IS3  2; K PTS MONK NET   5; SYMMOPS:K SPACE   8;G SPACE   4

 TTTTTTTTTTTTTTTTTTTTTTTTTTTTTT SDIK        TELAPSE     2824.30 TCPU     1789.79

 INFORMATION FROM INTEGRAL EVALUATION

 RESTART FROM A PREVIOUS DENSITY MATRIX - DEP ACTIVE
 NUMBER OF COUPLE SETS (NEW, OLD, FOUND):   42412   42412   42412
 NUMBER OF IRREDUCIBLE G VECTORS        :  134653  134653  134653
 CHARGE NORMALIZATION FACTOR   1.00002304
 TOTAL ATOMIC CHARGES:
  18.5103189  18.5103189  18.5103189  18.5102844  18.5102844  18.5103189
   5.4529526   5.4532378   5.4529526   5.4532378   5.4431370   5.4529526
   5.4629667   5.4532378   5.4431370   5.4532378   5.4629667   5.4529526
   5.9874331   5.9917282   5.9874331   5.9917282   5.9838433   5.9839754
   5.9953953   5.9953051   5.9838433   5.9953051   5.9953953   5.9839754
   5.9839754   5.9953051   5.9953051   5.9839754   5.9874331   5.9838433
   5.9917282   5.9838433   5.9917282   5.9953953   5.9874331   5.9953953
   0.8847371   0.8906425   0.8847371   0.8906425   0.8878638   0.8879964
   0.8874029   0.8873968   0.8878638   0.8873968   0.8874029   0.8879964
   0.8879964   0.8873968   0.8873968   0.8879964   0.8847371   0.8878638
   0.8906425   0.8878638   0.8906425   0.8874029   0.8847371   0.8874029
   7.5668961   7.5792869   7.5668961   7.5792869   7.5738244   7.5688275
   7.5721856   7.5775641   7.5738244   7.5775641   7.5721856   7.5688275
   7.5688275   7.5775641   7.5775641   7.5688275   7.5668961   7.5738244
   7.5792869   7.5738244   7.5792869   7.5721856   7.5668961   7.5721856
   6.8060158   6.8183362   6.8060158   6.8183362   6.8062735   6.8060158
   6.8181524   6.8183362   6.8062735   6.8183362   6.8181524   6.8060158
   8.2890351   8.2897074   8.2890351   8.2897074   8.2890104   8.2911773
   8.2896612   8.2878359   8.2890104   8.2878359   8.2896612   8.2911773
   8.2911773   8.2878359   8.2878359   8.2911773   8.2890351   8.2890104
   8.2897074   8.2890104   8.2897074   8.2896612   8.2890351   8.2896612
 TTTTTTTTTTTTTTTTTTTTTTTTTTTTTT MOQGAD      TELAPSE     2828.67 TCPU     1792.63
 TTTTTTTTTTTTTTTTTTTTTTTTTTTTTT SHELLXN     TELAPSE     2860.73 TCPU     1816.68
 TTTTTTTTTTTTTTTTTTTTTTTTTTTTTT MONMO3      TELAPSE     2864.28 TCPU     1820.23
 NUMERICALLY INTEGRATED DENSITY    803.9999906749
 TTTTTTTTTTTTTTTTTTTTTTTTTTTTTT NUMDFT      TELAPSE     2868.61 TCPU     1824.56
 CYC   0 ETOT(AU) -6.523437243184E+03 DETOT -6.52E+03 tst  4.54E-12 PX  1.00E+00
 TTTTTTTTTTTTTTTTTTTTTTTTTTTTTT DIIS        TELAPSE     2870.05 TCPU     1826.00
 TTTTTTTTTTTTTTTTTTTTTTTTTTTTTT FDIK        TELAPSE     2933.39 TCPU     1885.92
 INSULATING STATE
 TOP OF VALENCE BANDS -    BAND    402; K    5; EIG -2.3684236E-01 AU
 TOP OF VALENCE BANDS -    BAND    402; K    1; EIG -2.3748420E-01 AU
 BOTTOM OF VIRTUAL BANDS - BAND    403; K    5; EIG -1.0288967E-01 AU
 DIRECT ENERGY BAND GAP:   3.6450 eV
 BOTTOM OF VIRTUAL BANDS - BAND    403; K    1; EIG -1.0282340E-01 AU
 TTTTTTTTTTTTTTTTTTTTTTTTTTTTTT PDIG        TELAPSE     2935.16 TCPU     1887.70
 CHARGE NORMALIZATION FACTOR   1.00000000
 TOTAL ATOMIC CHARGES:
  18.5097015  18.5097015  18.5097015  18.5097566  18.5097566  18.5097015
   5.4441781   5.4624233   5.4441781   5.4624233   5.4762284   5.4441781
   5.4312617   5.4624233   5.4762284   5.4624233   5.4312617   5.4441781
   5.9804115   5.9994519   5.9804115   5.9994519   5.9956917   6.0004359
   5.9824199   5.9792972   5.9956917   5.9792972   5.9824199   6.0004359
   6.0004359   5.9792972   5.9792972   6.0004359   5.9804115   5.9956917
   5.9994519   5.9956917   5.9994519   5.9824199   5.9804115   5.9824199
   0.8848173   0.8906113   0.8848173   0.8906113   0.8854873   0.8829122
   0.8896742   0.8925857   0.8854873   0.8925857   0.8896742   0.8829122
   0.8829122   0.8925857   0.8925857   0.8829122   0.8848173   0.8854873
   0.8906113   0.8854873   0.8906113   0.8896742   0.8848173   0.8896742
   7.6007601   7.5462619   7.6007601   7.5462619   7.5465180   7.5799522
   7.5988891   7.5651329   7.5465180   7.5651329   7.5988891   7.5799522
   7.5799522   7.5651329   7.5651329   7.5799522   7.6007601   7.5465180
   7.5462619   7.5465180   7.5462619   7.5988891   7.6007601   7.5988891
   6.8248343   6.7997994   6.8248343   6.7997994   6.8409608   6.8248343
   6.7849133   6.7997994   6.8409608   6.7997994   6.7849133   6.8248343
   8.2956397   8.2834753   8.2956397   8.2834753   8.2944018   8.2578074
   8.2853340   8.3195345   8.2944018   8.3195345   8.2853340   8.2578074
   8.2578074   8.3195345   8.3195345   8.2578074   8.2956397   8.2944018
   8.2834753   8.2944018   8.2834753   8.2853340   8.2956397   8.2853340
 TTTTTTTTTTTTTTTTTTTTTTTTTTTTTT MOQGAD      TELAPSE     2935.18 TCPU     1887.72
 TTTTTTTTTTTTTTTTTTTTTTTTTTTTTT SHELLXN     TELAPSE     3011.48 TCPU     1911.70
 TTTTTTTTTTTTTTTTTTTTTTTTTTTTTT MONMO3      TELAPSE     3015.03 TCPU     1915.25
 NUMERICALLY INTEGRATED DENSITY    803.9999868035
 TTTTTTTTTTTTTTTTTTTTTTTTTTTTTT NUMDFT      TELAPSE     3019.27 TCPU     1919.49
 CYC   1 ETOT(AU) -6.523347600138E+03 DETOT  8.96E-02 tst  0.00E+00 PX  1.20E-02
 TTTTTTTTTTTTTTTTTTTTTTTTTTTTTT DIIS        TELAPSE     3019.61 TCPU     1919.83
 DIIS TEST: 0.29282E-01 AT SCF   CYCLE   1 - MIX   30 %
 TTTTTTTTTTTTTTTTTTTTTTTTTTTTTT FDIK        TELAPSE     3031.76 TCPU     1931.26
 INSULATING STATE
 TOP OF VALENCE BANDS -    BAND    402; K    4; EIG -2.3695544E-01 AU
 TOP OF VALENCE BANDS -    BAND    402; K    1; EIG -2.3758782E-01 AU
 BOTTOM OF VIRTUAL BANDS - BAND    403; K    4; EIG -9.8592407E-02 AU
 DIRECT ENERGY BAND GAP:   3.7651 eV
 BOTTOM OF VIRTUAL BANDS - BAND    403; K    1; EIG -9.8372199E-02 AU
 TTTTTTTTTTTTTTTTTTTTTTTTTTTTTT PDIG        TELAPSE     3033.46 TCPU     1932.95
 CHARGE NORMALIZATION FACTOR   1.00000000
 TOTAL ATOMIC CHARGES:
  18.5110105  18.5110105  18.5110105  18.5105611  18.5105611  18.5110105
   5.4471390   5.4605039   5.4471390   5.4605039   5.4479387   5.4471390
   5.4574537   5.4605039   5.4479387   5.4605039   5.4574537   5.4471390
   5.9816051   5.9975537   5.9816051   5.9975537   5.9935902   5.9929761
   5.9866609   5.9856151   5.9935902   5.9856151   5.9866609   5.9929761
   5.9929761   5.9856151   5.9856151   5.9929761   5.9816051   5.9935902
   5.9975537   5.9935902   5.9975537   5.9866609   5.9816051   5.9866609
   0.8842390   0.8909217   0.8842390   0.8909217   0.8882791   0.8886288
   0.8871700   0.8867643   0.8882791   0.8867643   0.8871700   0.8886288
   0.8886288   0.8867643   0.8867643   0.8886288   0.8842390   0.8882791
   0.8909217   0.8882791   0.8909217   0.8871700   0.8842390   0.8871700
   7.5682260   7.5756509   7.5682260   7.5756509   7.5668667   7.5740250
   7.5793394   7.5733188   7.5668667   7.5733188   7.5793394   7.5740250
   7.5740250   7.5733188   7.5733188   7.5740250   7.5682260   7.5668667
   7.5756509   7.5668667   7.5756509   7.5793394   7.5682260   7.5793394
   6.8053079   6.8196285   6.8053079   6.8196285   6.7991844   6.8053079
   6.8231906   6.8196285   6.7991844   6.8196285   6.8231906   6.8053079
   8.2774155   8.3000088   8.2774155   8.3000088   8.3030007   8.3144907
   8.2755983   8.2653015   8.3030007   8.2653015   8.2755983   8.3144907
   8.3144907   8.2653015   8.2653015   8.3144907   8.2774155   8.3030007
   8.3000088   8.3030007   8.3000088   8.2755983   8.2774155   8.2755983
 TTTTTTTTTTTTTTTTTTTTTTTTTTTTTT MOQGAD      TELAPSE     3033.48 TCPU     1932.97
 TTTTTTTTTTTTTTTTTTTTTTTTTTTTTT SHELLXN     TELAPSE     3068.91 TCPU     1956.92
 TTTTTTTTTTTTTTTTTTTTTTTTTTTTTT MONMO3      TELAPSE     3072.77 TCPU     1960.78
 NUMERICALLY INTEGRATED DENSITY    803.9999895786
 TTTTTTTTTTTTTTTTTTTTTTTTTTTTTT NUMDFT      TELAPSE     3077.60 TCPU     1965.62
 CYC   2 ETOT(AU) -6.523345915010E+03 DETOT  1.69E-03 tst  4.63E-05 PX  7.73E-03
 TTTTTTTTTTTTTTTTTTTTTTTTTTTTTT DIIS        TELAPSE     3079.60 TCPU     1967.62
 DIIS TEST: 0.40968E-01 AT SCF   CYCLE   2 - DIIS ACTIVE - HISTORY:     2 CYCLES
 TTTTTTTTTTTTTTTTTTTTTTTTTTTTTT FDIK        TELAPSE     3102.85 TCPU     1979.03
 INSULATING STATE
 TOP OF VALENCE BANDS -    BAND    402; K    4; EIG -2.3730520E-01 AU
 TOP OF VALENCE BANDS -    BAND    402; K    1; EIG -2.3796157E-01 AU
 BOTTOM OF VIRTUAL BANDS - BAND    403; K    2; EIG -9.8536311E-02 AU
 INDIRECT ENERGY BAND GAP:   3.7761 eV
 BOTTOM OF VIRTUAL BANDS - BAND    403; K    1; EIG -9.8330649E-02 AU
 TTTTTTTTTTTTTTTTTTTTTTTTTTTTTT PDIG        TELAPSE     3104.63 TCPU     1980.81
 CHARGE NORMALIZATION FACTOR   1.00000000
 TOTAL ATOMIC CHARGES:
  18.5105447  18.5105447  18.5105447  18.5104158  18.5104158  18.5105447
   5.4480083   5.4585851   5.4480083   5.4585851   5.4619846   5.4480083
   5.4457153   5.4585851   5.4619846   5.4585851   5.4457153   5.4480083
   5.9833229   5.9967070   5.9833229   5.9967070   5.9893443   5.9920883
   5.9885433   5.9871228   5.9893443   5.9871228   5.9885433   5.9920883
   5.9920883   5.9871228   5.9871228   5.9920883   5.9833229   5.9893443
   5.9967070   5.9893443   5.9967070   5.9885433   5.9833229   5.9885433
   0.8826146   0.8924882   0.8826146   0.8924882   0.8888582   0.8871072
   0.8866509   0.8882064   0.8888582   0.8882064   0.8866509   0.8871072
   0.8871072   0.8882064   0.8882064   0.8871072   0.8826146   0.8888582
   0.8924882   0.8888582   0.8924882   0.8866509   0.8826146   0.8866509
   7.5836708   7.5628907   7.5836708   7.5628907   7.5584853   7.5728917
   7.5870490   7.5726040   7.5584853   7.5726040   7.5870490   7.5728917
   7.5728917   7.5726040   7.5726040   7.5728917   7.5836708   7.5584853
   7.5628907   7.5584853   7.5628907   7.5870490   7.5836708   7.5870490
   6.8145210   6.8090207   6.8145210   6.8090207   6.8180747   6.8145210
   6.8072071   6.8090207   6.8180747   6.8090207   6.8072071   6.8145210
   8.3052647   8.2745468   8.3052647   8.2745468   8.2968686   8.2679989
   8.2821360   8.3101610   8.2968686   8.3101610   8.2821360   8.2679989
   8.2679989   8.3101610   8.3101610   8.2679989   8.3052647   8.2968686
   8.2745468   8.2968686   8.2745468   8.2821360   8.3052647   8.2821360
 TTTTTTTTTTTTTTTTTTTTTTTTTTTTTT MOQGAD      TELAPSE     3104.65 TCPU     1980.83
 TTTTTTTTTTTTTTTTTTTTTTTTTTTTTT SHELLXN     TELAPSE     3161.63 TCPU     2004.78
 TTTTTTTTTTTTTTTTTTTTTTTTTTTTTT MONMO3      TELAPSE     3171.01 TCPU     2014.16
 NUMERICALLY INTEGRATED DENSITY    803.9999885827
 TTTTTTTTTTTTTTTTTTTTTTTTTTTTTT NUMDFT      TELAPSE     3175.24 TCPU     2018.39
 CYC   3 ETOT(AU) -6.523350585291E+03 DETOT -4.67E-03 tst  4.61E-05 PX  6.70E-03
 TTTTTTTTTTTTTTTTTTTTTTTTTTTTTT DIIS        TELAPSE     3176.68 TCPU     2019.83
 DIIS TEST: 0.77666E-02 AT SCF   CYCLE   3 - DIIS ACTIVE - HISTORY:     3 CYCLES
 TTTTTTTTTTTTTTTTTTTTTTTTTTTTTT FDIK        TELAPSE     3191.62 TCPU     2025.05
 INSULATING STATE
 TOP OF VALENCE BANDS -    BAND    402; K    5; EIG -2.3773648E-01 AU
 TOP OF VALENCE BANDS -    BAND    402; K    1; EIG -2.3879827E-01 AU
 BOTTOM OF VIRTUAL BANDS - BAND    403; K    2; EIG -9.8593120E-02 AU
 INDIRECT ENERGY BAND GAP:   3.7863 eV
 BOTTOM OF VIRTUAL BANDS - BAND    403; K    1; EIG -9.8391698E-02 AU
 TTTTTTTTTTTTTTTTTTTTTTTTTTTTTT PDIG        TELAPSE     3193.33 TCPU     2026.76
 CHARGE NORMALIZATION FACTOR   1.00000000
 TOTAL ATOMIC CHARGES:
  18.5103783  18.5103783  18.5103783  18.5103088  18.5103088  18.5103783
   5.4454322   5.4614246   5.4454322   5.4614246   5.4665154   5.4454322
   5.4405860   5.4614246   5.4665154   5.4614246   5.4405860   5.4454322
   5.9826569   5.9969802   5.9826569   5.9969802   5.9908693   5.9953366
   5.9875519   5.9840018   5.9908693   5.9840018   5.9875519   5.9953366
   5.9953366   5.9840018   5.9840018   5.9953366   5.9826569   5.9908693
   5.9969802   5.9908693   5.9969802   5.9875519   5.9826569   5.9875519
   0.8827038   0.8923917   0.8827038   0.8923917   0.8879977   0.8863589
   0.8873722   0.8890040   0.8879977   0.8890040   0.8873722   0.8863589
   0.8863589   0.8890040   0.8890040   0.8863589   0.8827038   0.8879977
   0.8923917   0.8879977   0.8923917   0.8873722   0.8827038   0.8873722
   7.5868607   7.5594228   7.5868607   7.5594228   7.5544011   7.5744823
   7.5912567   7.5712361   7.5544011   7.5712361   7.5912567   7.5744823
   7.5744823   7.5712361   7.5712361   7.5744823   7.5868607   7.5544011
   7.5594228   7.5544011   7.5594228   7.5912567   7.5868607   7.5912567
   6.8159263   6.8084407   6.8159263   6.8084407   6.8220780   6.8159263
   6.8027331   6.8084407   6.8220780   6.8084407   6.8027331   6.8159263
   8.2874976   8.2908861   8.2874976   8.2908861   8.2969903   8.2820732
   8.2821775   8.2967777   8.2969903   8.2967777   8.2821775   8.2820732
   8.2820732   8.2967777   8.2967777   8.2820732   8.2874976   8.2969903
   8.2908861   8.2969903   8.2908861   8.2821775   8.2874976   8.2821775
 TTTTTTTTTTTTTTTTTTTTTTTTTTTTTT MOQGAD      TELAPSE     3193.35 TCPU     2026.78
 TTTTTTTTTTTTTTTTTTTTTTTTTTTTTT SHELLXN     TELAPSE     3228.06 TCPU     2050.77
 TTTTTTTTTTTTTTTTTTTTTTTTTTTTTT MONMO3      TELAPSE     3232.55 TCPU     2055.25
 NUMERICALLY INTEGRATED DENSITY    803.9999888300
 TTTTTTTTTTTTTTTTTTTTTTTTTTTTTT NUMDFT      TELAPSE     3236.78 TCPU     2059.49
 CYC   4 ETOT(AU) -6.523351644004E+03 DETOT -1.06E-03 tst  8.55E-06 PX  2.44E-03
 TTTTTTTTTTTTTTTTTTTTTTTTTTTTTT DIIS        TELAPSE     3237.01 TCPU     2059.71
 DIIS TEST: 0.75833E-03 AT SCF   CYCLE   4 - DIIS ACTIVE - HISTORY:     4 CYCLES
 TTTTTTTTTTTTTTTTTTTTTTTTTTTTTT FDIK        TELAPSE     3258.53 TCPU     2080.42
 INSULATING STATE
 TOP OF VALENCE BANDS -    BAND    402; K    5; EIG -2.3788600E-01 AU
 TOP OF VALENCE BANDS -    BAND    402; K    1; EIG -2.3909397E-01 AU
 BOTTOM OF VIRTUAL BANDS - BAND    403; K    2; EIG -9.8730796E-02 AU
 INDIRECT ENERGY BAND GAP:   3.7866 eV
 BOTTOM OF VIRTUAL BANDS - BAND    403; K    1; EIG -9.8523975E-02 AU
 TTTTTTTTTTTTTTTTTTTTTTTTTTTTTT PDIG        TELAPSE     3260.29 TCPU     2082.19
 CHARGE NORMALIZATION FACTOR   1.00000000
 TOTAL ATOMIC CHARGES:
  18.5104810  18.5104810  18.5104810  18.5101558  18.5101558  18.5104810
   5.4463436   5.4606627   5.4463436   5.4606627   5.4634435   5.4463436
   5.4431105   5.4606627   5.4634435   5.4606627   5.4431105   5.4463436
   5.9814921   5.9978372   5.9814921   5.9978372   5.9935658   5.9955646
   5.9854365   5.9838611   5.9935658   5.9838611   5.9854365   5.9955646
   5.9955646   5.9838611   5.9838611   5.9955646   5.9814921   5.9935658
   5.9978372   5.9935658   5.9978372   5.9854365   5.9814921   5.9854365
   0.8831839   0.8920287   0.8831839   0.8920287   0.8870909   0.8862690
   0.8882078   0.8891429   0.8870909   0.8891429   0.8882078   0.8862690
   0.8862690   0.8891429   0.8891429   0.8862690   0.8831839   0.8870909
   0.8920287   0.8870909   0.8920287   0.8882078   0.8831839   0.8882078
   7.5838494   7.5618209   7.5838494   7.5618209   7.5556109   7.5754262
   7.5900845   7.5708184   7.5556109   7.5708184   7.5900845   7.5754262
   7.5754262   7.5708184   7.5708184   7.5754262   7.5838494   7.5556109
   7.5618209   7.5556109   7.5618209   7.5900845   7.5838494   7.5900845
   6.8154045   6.8088602   6.8154045   6.8088602   6.8195194   6.8154045
   6.8048313   6.8088602   6.8195194   6.8088602   6.8048313   6.8154045
   8.2922496   8.2866907   8.2922496   8.2866907   8.2977871   8.2795797
   8.2813300   8.2987896   8.2977871   8.2987896   8.2813300   8.2795797
   8.2795797   8.2987896   8.2987896   8.2795797   8.2922496   8.2977871
   8.2866907   8.2977871   8.2866907   8.2813300   8.2922496   8.2813300
 TTTTTTTTTTTTTTTTTTTTTTTTTTTTTT MOQGAD      TELAPSE     3260.31 TCPU     2082.21
 TTTTTTTTTTTTTTTTTTTTTTTTTTTTTT SHELLXN     TELAPSE     3308.06 TCPU     2106.20
 TTTTTTTTTTTTTTTTTTTTTTTTTTTTTT MONMO3      TELAPSE     3311.74 TCPU     2109.88
 NUMERICALLY INTEGRATED DENSITY    803.9999885937
 TTTTTTTTTTTTTTTTTTTTTTTTTTTTTT NUMDFT      TELAPSE     3315.99 TCPU     2114.13
 CYC   5 ETOT(AU) -6.523351762604E+03 DETOT -1.19E-04 tst  3.99E-07 PX  7.10E-04
 TTTTTTTTTTTTTTTTTTTTTTTTTTTTTT DIIS        TELAPSE     3318.85 TCPU     2116.99
 DIIS TEST: 0.12649E-03 AT SCF   CYCLE   5 - DIIS ACTIVE - HISTORY:     5 CYCLES
 TTTTTTTTTTTTTTTTTTTTTTTTTTTTTT FDIK        TELAPSE     3330.99 TCPU     2127.63
 INSULATING STATE
 TOP OF VALENCE BANDS -    BAND    402; K    5; EIG -2.3781988E-01 AU
 TOP OF VALENCE BANDS -    BAND    402; K    1; EIG -2.3897513E-01 AU
 BOTTOM OF VIRTUAL BANDS - BAND    403; K    2; EIG -9.8672661E-02 AU
 INDIRECT ENERGY BAND GAP:   3.7864 eV
 BOTTOM OF VIRTUAL BANDS - BAND    403; K    1; EIG -9.8466105E-02 AU
 TTTTTTTTTTTTTTTTTTTTTTTTTTTTTT PDIG        TELAPSE     3332.66 TCPU     2129.31
 CHARGE NORMALIZATION FACTOR   1.00000000
 TOTAL ATOMIC CHARGES:
  18.5105739  18.5105739  18.5105739  18.5101815  18.5101815  18.5105739
   5.4463705   5.4603917   5.4463705   5.4603917   5.4641524   5.4463705
   5.4427593   5.4603917   5.4641524   5.4603917   5.4427593   5.4463705
   5.9826299   5.9969183   5.9826299   5.9969183   5.9913075   5.9948785
   5.9868326   5.9843967   5.9913075   5.9843967   5.9868326   5.9948785
   5.9948785   5.9843967   5.9843967   5.9948785   5.9826299   5.9913075
   5.9969183   5.9913075   5.9969183   5.9868326   5.9826299   5.9868326
   0.8831333   0.8920783   0.8831333   0.8920783   0.8875836   0.8864340
   0.8878010   0.8889874   0.8875836   0.8889874   0.8878010   0.8864340
   0.8864340   0.8889874   0.8889874   0.8864340   0.8831333   0.8875836
   0.8920783   0.8875836   0.8920783   0.8878010   0.8831333   0.8878010
   7.5852510   7.5612866   7.5852510   7.5612866   7.5564727   7.5734343
   7.5892905   7.5721460   7.5564727   7.5721460   7.5892905   7.5734343
   7.5734343   7.5721460   7.5721460   7.5734343   7.5852510   7.5564727
   7.5612866   7.5564727   7.5612866   7.5892905   7.5852510   7.5892905
   6.8159539   6.8082133   6.8159539   6.8082133   6.8203983   6.8159539
   6.8045940   6.8082133   6.8203983   6.8082133   6.8045940   6.8159539
   8.2909108   8.2874408   8.2909108   8.2874408   8.2976788   8.2799562
   8.2815646   8.2990405   8.2976788   8.2990405   8.2815646   8.2799562
   8.2799562   8.2990405   8.2990405   8.2799562   8.2909108   8.2976788
   8.2874408   8.2976788   8.2874408   8.2815646   8.2909108   8.2815646
 TTTTTTTTTTTTTTTTTTTTTTTTTTTTTT MOQGAD      TELAPSE     3332.68 TCPU     2129.32
 TTTTTTTTTTTTTTTTTTTTTTTTTTTTTT SHELLXN     TELAPSE     3362.02 TCPU     2153.28
 TTTTTTTTTTTTTTTTTTTTTTTTTTTTTT MONMO3      TELAPSE     3366.96 TCPU     2158.22
 NUMERICALLY INTEGRATED DENSITY    803.9999886530
 TTTTTTTTTTTTTTTTTTTTTTTTTTTTTT NUMDFT      TELAPSE     3371.20 TCPU     2162.45
 CYC   6 ETOT(AU) -6.523351771156E+03 DETOT -8.55E-06 tst  1.05E-07 PX  4.20E-04
 TTTTTTTTTTTTTTTTTTTTTTTTTTTTTT DIIS        TELAPSE     3373.92 TCPU     2165.18
 DIIS TEST: 0.48509E-04 AT SCF   CYCLE   6 - DIIS ACTIVE - HISTORY:     6 CYCLES
 TTTTTTTTTTTTTTTTTTTTTTTTTTTTTT FDIK        TELAPSE     3394.96 TCPU     2168.36
 INSULATING STATE
 TOP OF VALENCE BANDS -    BAND    402; K    5; EIG -2.3782281E-01 AU
 TOP OF VALENCE BANDS -    BAND    402; K    1; EIG -2.3896468E-01 AU
 BOTTOM OF VIRTUAL BANDS - BAND    403; K    2; EIG -9.8682907E-02 AU
 INDIRECT ENERGY BAND GAP:   3.7862 eV
 BOTTOM OF VIRTUAL BANDS - BAND    403; K    1; EIG -9.8479840E-02 AU
 TTTTTTTTTTTTTTTTTTTTTTTTTTTTTT PDIG        TELAPSE     3396.69 TCPU     2170.09
 CHARGE NORMALIZATION FACTOR   1.00000000
 TOTAL ATOMIC CHARGES:
  18.5105156  18.5105156  18.5105156  18.5102108  18.5102108  18.5105156
   5.4461957   5.4607054   5.4461957   5.4607054   5.4637853   5.4461957
   5.4426751   5.4607054   5.4637853   5.4607054   5.4426751   5.4461957
   5.9819395   5.9972048   5.9819395   5.9972048   5.9926198   5.9952072
   5.9863377   5.9842913   5.9926198   5.9842913   5.9863377   5.9952072
   5.9952072   5.9842913   5.9842913   5.9952072   5.9819395   5.9926198
   5.9972048   5.9926198   5.9972048   5.9863377   5.9819395   5.9863377
   0.8831090   0.8920910   0.8831090   0.8920910   0.8874910   0.8863841
   0.8878489   0.8889982   0.8874910   0.8889982   0.8878489   0.8863841
   0.8863841   0.8889982   0.8889982   0.8863841   0.8831090   0.8874910
   0.8920910   0.8874910   0.8920910   0.8878489   0.8831090   0.8878489
   7.5842976   7.5613209   7.5842976   7.5613209   7.5555962   7.5752436
   7.5900282   7.5712508   7.5555962   7.5712508   7.5900282   7.5752436
   7.5752436   7.5712508   7.5712508   7.5752436   7.5842976   7.5555962
   7.5613209   7.5555962   7.5613209   7.5900282   7.5842976   7.5900282
   6.8158137   6.8084625   6.8158137   6.8084625   6.8201076   6.8158137
   6.8044017   6.8084625   6.8201076   6.8084625   6.8044017   6.8158137
   8.2915127   8.2877540   8.2915127   8.2877540   8.2974699   8.2793885
   8.2816566   8.2986753   8.2974699   8.2986753   8.2816566   8.2793885
   8.2793885   8.2986753   8.2986753   8.2793885   8.2915127   8.2974699
   8.2877540   8.2974699   8.2877540   8.2816566   8.2915127   8.2816566
 TTTTTTTTTTTTTTTTTTTTTTTTTTTTTT MOQGAD      TELAPSE     3396.71 TCPU     2170.11
 TTTTTTTTTTTTTTTTTTTTTTTTTTTTTT SHELLXN     TELAPSE     3427.14 TCPU     2194.06
 TTTTTTTTTTTTTTTTTTTTTTTTTTTTTT MONMO3      TELAPSE     3431.47 TCPU     2198.39
 NUMERICALLY INTEGRATED DENSITY    803.9999886569
 TTTTTTTTTTTTTTTTTTTTTTTTTTTTTT NUMDFT      TELAPSE     3435.73 TCPU     2202.65
 CYC   7 ETOT(AU) -6.523351774867E+03 DETOT -3.71E-06 tst  2.82E-08 PX  1.93E-04
 TTTTTTTTTTTTTTTTTTTTTTTTTTTTTT DIIS        TELAPSE     3436.49 TCPU     2203.41
 DIIS TEST: 0.20443E-04 AT SCF   CYCLE   7 - DIIS ACTIVE - HISTORY:     7 CYCLES
 TTTTTTTTTTTTTTTTTTTTTTTTTTTTTT FDIK        TELAPSE     3453.32 TCPU     2219.17
 INSULATING STATE
 TOP OF VALENCE BANDS -    BAND    402; K    5; EIG -2.3783664E-01 AU
 TOP OF VALENCE BANDS -    BAND    402; K    1; EIG -2.3900176E-01 AU
 BOTTOM OF VIRTUAL BANDS - BAND    403; K    2; EIG -9.8678938E-02 AU
 INDIRECT ENERGY BAND GAP:   3.7867 eV
 BOTTOM OF VIRTUAL BANDS - BAND    403; K    1; EIG -9.8473383E-02 AU
 TTTTTTTTTTTTTTTTTTTTTTTTTTTTTT PDIG        TELAPSE     3455.11 TCPU     2220.96
 CHARGE NORMALIZATION FACTOR   1.00000000
 TOTAL ATOMIC CHARGES:
  18.5105698  18.5105698  18.5105698  18.5101198  18.5101198  18.5105698
   5.4461574   5.4606970   5.4461574   5.4606970   5.4638172   5.4461574
   5.4429520   5.4606970   5.4638172   5.4606970   5.4429520   5.4461574
   5.9821411   5.9974521   5.9821411   5.9974521   5.9922233   5.9951405
   5.9862133   5.9841534   5.9922233   5.9841534   5.9862133   5.9951405
   5.9951405   5.9841534   5.9841534   5.9951405   5.9821411   5.9922233
   5.9974521   5.9922233   5.9974521   5.9862133   5.9821411   5.9862133
   0.8831064   0.8920940   0.8831064   0.8920940   0.8874438   0.8863940
   0.8879097   0.8890202   0.8874438   0.8890202   0.8879097   0.8863940
   0.8863940   0.8890202   0.8890202   0.8863940   0.8831064   0.8874438
   0.8920940   0.8874438   0.8920940   0.8879097   0.8831064   0.8879097
   7.5849100   7.5614187   7.5849100   7.5614187   7.5559366   7.5744305
   7.5898176   7.5712314   7.5559366   7.5712314   7.5898176   7.5744305
   7.5744305   7.5712314   7.5712314   7.5744305   7.5849100   7.5559366
   7.5614187   7.5559366   7.5614187   7.5898176   7.5849100   7.5898176
   6.8156588   6.8085486   6.8156588   6.8085486   6.8201331   6.8156588
   6.8046258   6.8085486   6.8201331   6.8085486   6.8046258   6.8156588
   8.2911789   8.2870372   8.2911789   8.2870372   8.2977074   8.2800120
   8.2814902   8.2990821   8.2977074   8.2990821   8.2814902   8.2800120
   8.2800120   8.2990821   8.2990821   8.2800120   8.2911789   8.2977074
   8.2870372   8.2977074   8.2870372   8.2814902   8.2911789   8.2814902
 TTTTTTTTTTTTTTTTTTTTTTTTTTTTTT MOQGAD      TELAPSE     3455.12 TCPU     2220.98
 TTTTTTTTTTTTTTTTTTTTTTTTTTTTTT SHELLXN     TELAPSE     3485.49 TCPU     2244.96
 TTTTTTTTTTTTTTTTTTTTTTTTTTTTTT MONMO3      TELAPSE     3490.53 TCPU     2250.00
 NUMERICALLY INTEGRATED DENSITY    803.9999886554
 TTTTTTTTTTTTTTTTTTTTTTTTTTTTTT NUMDFT      TELAPSE     3495.40 TCPU     2254.88
 CYC   8 ETOT(AU) -6.523351777392E+03 DETOT -2.52E-06 tst  1.07E-08 PX  1.10E-04
 TTTTTTTTTTTTTTTTTTTTTTTTTTTTTT DIIS        TELAPSE     3496.36 TCPU     2255.83
 DIIS TEST: 0.65850E-05 AT SCF   CYCLE   8 - DIIS ACTIVE - HISTORY:     8 CYCLES
 TTTTTTTTTTTTTTTTTTTTTTTTTTTTTT FDIK        TELAPSE     3514.70 TCPU     2271.85
 INSULATING STATE
 TOP OF VALENCE BANDS -    BAND    402; K    5; EIG -2.3783372E-01 AU
 TOP OF VALENCE BANDS -    BAND    402; K    1; EIG -2.3899163E-01 AU
 BOTTOM OF VIRTUAL BANDS - BAND    403; K    2; EIG -9.8698214E-02 AU
 INDIRECT ENERGY BAND GAP:   3.7861 eV
 BOTTOM OF VIRTUAL BANDS - BAND    403; K    1; EIG -9.8493124E-02 AU
 TTTTTTTTTTTTTTTTTTTTTTTTTTTTTT PDIG        TELAPSE     3516.50 TCPU     2273.65
 CHARGE NORMALIZATION FACTOR   1.00000000
 TOTAL ATOMIC CHARGES:
  18.5105377  18.5105377  18.5105377  18.5101956  18.5101956  18.5105377
   5.4462433   5.4606465   5.4462433   5.4606465   5.4637754   5.4462433
   5.4428641   5.4606465   5.4637754   5.4606465   5.4428641   5.4462433
   5.9821163   5.9971690   5.9821163   5.9971690   5.9921812   5.9951463
   5.9864466   5.9842495   5.9921812   5.9842495   5.9864466   5.9951463
   5.9951463   5.9842495   5.9842495   5.9951463   5.9821163   5.9921812
   5.9971690   5.9921812   5.9971690   5.9864466   5.9821163   5.9864466
   0.8831105   0.8921007   0.8831105   0.8921007   0.8874514   0.8863888
   0.8879172   0.8890042   0.8874514   0.8890042   0.8879172   0.8863888
   0.8863888   0.8890042   0.8890042   0.8863888   0.8831105   0.8874514
   0.8921007   0.8874514   0.8921007   0.8879172   0.8831105   0.8879172
   7.5845824   7.5611866   7.5845824   7.5611866   7.5560882   7.5746080
   7.5895946   7.5717153   7.5560882   7.5717153   7.5895946   7.5746080
   7.5746080   7.5717153   7.5717153   7.5746080   7.5845824   7.5560882
   7.5611866   7.5560882   7.5611866   7.5895946   7.5845824   7.5895946
   6.8157772   6.8084581   6.8157772   6.8084581   6.8201792   6.8157772
   6.8045398   6.8084581   6.8201792   6.8084581   6.8045398   6.8157772
   8.2916395   8.2876485   8.2916395   8.2876485   8.2976551   8.2794768
   8.2815166   8.2985668   8.2976551   8.2985668   8.2815166   8.2794768
   8.2794768   8.2985668   8.2985668   8.2794768   8.2916395   8.2976551
   8.2876485   8.2976551   8.2876485   8.2815166   8.2916395   8.2815166
 TTTTTTTTTTTTTTTTTTTTTTTTTTTTTT MOQGAD      TELAPSE     3516.52 TCPU     2273.67
 TTTTTTTTTTTTTTTTTTTTTTTTTTTTTT SHELLXN     TELAPSE     3547.12 TCPU     2297.67
 TTTTTTTTTTTTTTTTTTTTTTTTTTTTTT MONMO3      TELAPSE     3550.90 TCPU     2301.46
 NUMERICALLY INTEGRATED DENSITY    803.9999886518
 TTTTTTTTTTTTTTTTTTTTTTTTTTTTTT NUMDFT      TELAPSE     3555.16 TCPU     2305.72
 CYC   9 ETOT(AU) -6.523351777464E+03 DETOT -7.18E-08 tst  1.14E-08 PX  8.65E-05
 TTTTTTTTTTTTTTTTTTTTTTTTTTTTTT DIIS        TELAPSE     3555.41 TCPU     2305.96
 DIIS TEST: 0.60128E-05 AT SCF   CYCLE   9 - DIIS ACTIVE - HISTORY:     9 CYCLES
 TTTTTTTTTTTTTTTTTTTTTTTTTTTTTT FDIK        TELAPSE     3567.92 TCPU     2317.70
 INSULATING STATE
 TOP OF VALENCE BANDS -    BAND    402; K    5; EIG -2.3783266E-01 AU
 TOP OF VALENCE BANDS -    BAND    402; K    1; EIG -2.3899202E-01 AU
 BOTTOM OF VIRTUAL BANDS - BAND    403; K    2; EIG -9.8686765E-02 AU
 INDIRECT ENERGY BAND GAP:   3.7864 eV
 BOTTOM OF VIRTUAL BANDS - BAND    403; K    1; EIG -9.8481912E-02 AU
 TTTTTTTTTTTTTTTTTTTTTTTTTTTTTT PDIG        TELAPSE     3569.66 TCPU     2319.44
 CHARGE NORMALIZATION FACTOR   1.00000000
 TOTAL ATOMIC CHARGES:
  18.5105499  18.5105499  18.5105499  18.5101709  18.5101709  18.5105499
   5.4462284   5.4606594   5.4462284   5.4606594   5.4637399   5.4462284
   5.4428660   5.4606594   5.4637399   5.4606594   5.4428660   5.4462284
   5.9821512   5.9972309   5.9821512   5.9972309   5.9922665   5.9951121
   5.9863914   5.9842276   5.9922665   5.9842276   5.9863914   5.9951121
   5.9951121   5.9842276   5.9842276   5.9951121   5.9821512   5.9922665
   5.9972309   5.9922665   5.9972309   5.9863914   5.9821512   5.9863914
   0.8831100   0.8920984   0.8831100   0.8920984   0.8874573   0.8863997
   0.8878938   0.8890035   0.8874573   0.8890035   0.8878938   0.8863997
   0.8863997   0.8890035   0.8890035   0.8863997   0.8831100   0.8874573
   0.8920984   0.8874573   0.8920984   0.8878938   0.8831100   0.8878938
   7.5846364   7.5613916   7.5846364   7.5613916   7.5559997   7.5746188
   7.5896974   7.5714232   7.5559997   7.5714232   7.5896974   7.5746188
   7.5746188   7.5714232   7.5714232   7.5746188   7.5846364   7.5559997
   7.5613916   7.5559997   7.5613916   7.5896974   7.5846364   7.5896974
   6.8157683   6.8084583   6.8157683   6.8084583   6.8201781   6.8157683
   6.8045197   6.8084583   6.8201781   6.8084583   6.8045197   6.8157683
   8.2912793   8.2873360   8.2912793   8.2873360   8.2976082   8.2797936
   8.2815460   8.2989257   8.2976082   8.2989257   8.2815460   8.2797936
   8.2797936   8.2989257   8.2989257   8.2797936   8.2912793   8.2976082
   8.2873360   8.2976082   8.2873360   8.2815460   8.2912793   8.2815460
 TTTTTTTTTTTTTTTTTTTTTTTTTTTTTT MOQGAD      TELAPSE     3569.68 TCPU     2319.46
 TTTTTTTTTTTTTTTTTTTTTTTTTTTTTT SHELLXN     TELAPSE     3633.79 TCPU     2343.47
 TTTTTTTTTTTTTTTTTTTTTTTTTTTTTT MONMO3      TELAPSE     3660.14 TCPU     2369.83
 NUMERICALLY INTEGRATED DENSITY    803.9999886528
 TTTTTTTTTTTTTTTTTTTTTTTTTTTTTT NUMDFT      TELAPSE     3664.38 TCPU     2374.06
 CYC  10 ETOT(AU) -6.523351778194E+03 DETOT -7.30E-07 tst  4.43E-09 PX  5.36E-05
 TTTTTTTTTTTTTTTTTTTTTTTTTTTTTT DIIS        TELAPSE     3666.19 TCPU     2375.88
 DIIS TEST: 0.71711E-06 AT SCF   CYCLE  10 - DIIS ACTIVE - HISTORY:    10 CYCLES
 TTTTTTTTTTTTTTTTTTTTTTTTTTTTTT FDIK        TELAPSE     3682.28 TCPU     2389.68
 INSULATING STATE
 TOP OF VALENCE BANDS -    BAND    402; K    5; EIG -2.3783168E-01 AU
 TOP OF VALENCE BANDS -    BAND    402; K    1; EIG -2.3898921E-01 AU
 BOTTOM OF VIRTUAL BANDS - BAND    403; K    2; EIG -9.8682569E-02 AU
 INDIRECT ENERGY BAND GAP:   3.7864 eV
 BOTTOM OF VIRTUAL BANDS - BAND    403; K    1; EIG -9.8477490E-02 AU
 TTTTTTTTTTTTTTTTTTTTTTTTTTTTTT PDIG        TELAPSE     3683.94 TCPU     2391.35
 CHARGE NORMALIZATION FACTOR   1.00000000
 TOTAL ATOMIC CHARGES:
  18.5105483  18.5105483  18.5105483  18.5101752  18.5101752  18.5105483
   5.4461732   5.4606855   5.4461732   5.4606855   5.4638013   5.4461732
   5.4429343   5.4606855   5.4638013   5.4606855   5.4429343   5.4461732
   5.9821296   5.9973239   5.9821296   5.9973239   5.9921922   5.9951341
   5.9863051   5.9842330   5.9921922   5.9842330   5.9863051   5.9951341
   5.9951341   5.9842330   5.9842330   5.9951341   5.9821296   5.9921922
   5.9973239   5.9921922   5.9973239   5.9863051   5.9821296   5.9863051
   0.8831086   0.8920964   0.8831086   0.8920964   0.8874666   0.8864018
   0.8878970   0.8889971   0.8874666   0.8889971   0.8878970   0.8864018
   0.8864018   0.8889971   0.8889971   0.8864018   0.8831086   0.8874666
   0.8920964   0.8874666   0.8920964   0.8878970   0.8831086   0.8878970
   7.5847680   7.5613086   7.5847680   7.5613086   7.5559645   7.5745449
   7.5897564   7.5714167   7.5559645   7.5714167   7.5897564   7.5745449
   7.5745449   7.5714167   7.5714167   7.5745449   7.5847680   7.5559645
   7.5613086   7.5559645   7.5613086   7.5897564   7.5847680   7.5897564
   6.8156912   6.8085204   6.8156912   6.8085204   6.8201523   6.8156912
   6.8046011   6.8085204   6.8201523   6.8085204   6.8046011   6.8156912
   8.2914293   8.2873771   8.2914293   8.2873771   8.2976834   8.2797226
   8.2815099   8.2987828   8.2976834   8.2987828   8.2815099   8.2797226
   8.2797226   8.2987828   8.2987828   8.2797226   8.2914293   8.2976834
   8.2873771   8.2976834   8.2873771   8.2815099   8.2914293   8.2815099
 TTTTTTTTTTTTTTTTTTTTTTTTTTTTTT MOQGAD      TELAPSE     3683.96 TCPU     2391.37
 TTTTTTTTTTTTTTTTTTTTTTTTTTTTTT SHELLXN     TELAPSE     3726.04 TCPU     2415.35
 TTTTTTTTTTTTTTTTTTTTTTTTTTTTTT MONMO3      TELAPSE     3729.75 TCPU     2419.07
 NUMERICALLY INTEGRATED DENSITY    803.9999886541
 TTTTTTTTTTTTTTTTTTTTTTTTTTTTTT NUMDFT      TELAPSE     3734.05 TCPU     2423.36
 CYC  11 ETOT(AU) -6.523351778232E+03 DETOT -3.83E-08 tst  5.49E-10 PX  1.98E-05
 TTTTTTTTTTTTTTTTTTTTTTTTTTTTTT DIIS        TELAPSE     3735.94 TCPU     2425.26
 DIIS TEST: 0.36659E-06 AT SCF   CYCLE  11 - DIIS ACTIVE - HISTORY:    11 CYCLES
 TTTTTTTTTTTTTTTTTTTTTTTTTTTTTT FDIK        TELAPSE     3753.85 TCPU     2438.46
 INSULATING STATE
 TOP OF VALENCE BANDS -    BAND    402; K    5; EIG -2.3783335E-01 AU
 TOP OF VALENCE BANDS -    BAND    402; K    1; EIG -2.3899257E-01 AU
 BOTTOM OF VIRTUAL BANDS - BAND    403; K    2; EIG -9.8689374E-02 AU
 INDIRECT ENERGY BAND GAP:   3.7863 eV
 BOTTOM OF VIRTUAL BANDS - BAND    403; K    1; EIG -9.8484479E-02 AU
 TTTTTTTTTTTTTTTTTTTTTTTTTTTTTT PDIG        TELAPSE     3755.62 TCPU     2440.23
 CHARGE NORMALIZATION FACTOR   1.00000000
 TOTAL ATOMIC CHARGES:
  18.5105464  18.5105464  18.5105464  18.5101742  18.5101742  18.5105464
   5.4462192   5.4606881   5.4462192   5.4606881   5.4637526   5.4462192
   5.4428593   5.4606881   5.4637526   5.4606881   5.4428593   5.4462192
   5.9821133   5.9972579   5.9821133   5.9972579   5.9922567   5.9951273
   5.9863864   5.9842147   5.9922567   5.9842147   5.9863864   5.9951273
   5.9951273   5.9842147   5.9842147   5.9951273   5.9821133   5.9922567
   5.9972579   5.9922567   5.9972579   5.9863864   5.9821133   5.9863864
   0.8831066   0.8920991   0.8831066   0.8920991   0.8874515   0.8863996
   0.8878995   0.8890039   0.8874515   0.8890039   0.8878995   0.8863996
   0.8863996   0.8890039   0.8890039   0.8863996   0.8831066   0.8874515
   0.8920991   0.8874515   0.8920991   0.8878995   0.8831066   0.8878995
   7.5846867   7.5613200   7.5846867   7.5613200   7.5560045   7.5745853
   7.5897018   7.5714628   7.5560045   7.5714628   7.5897018   7.5745853
   7.5745853   7.5714628   7.5714628   7.5745853   7.5846867   7.5560045
   7.5613200   7.5560045   7.5613200   7.5897018   7.5846867   7.5897018
   6.8157495   6.8084853   6.8157495   6.8084853   6.8201592   6.8157495
   6.8045308   6.8084853   6.8201592   6.8084853   6.8045308   6.8157495
   8.2913299   8.2873307   8.2913299   8.2873307   8.2976325   8.2797852
   8.2815320   8.2988858   8.2976325   8.2988858   8.2815320   8.2797852
   8.2797852   8.2988858   8.2988858   8.2797852   8.2913299   8.2976325
   8.2873307   8.2976325   8.2873307   8.2815320   8.2913299   8.2815320
 TTTTTTTTTTTTTTTTTTTTTTTTTTTTTT MOQGAD      TELAPSE     3755.64 TCPU     2440.25
 TTTTTTTTTTTTTTTTTTTTTTTTTTTTTT SHELLXN     TELAPSE     3800.43 TCPU     2464.16
 TTTTTTTTTTTTTTTTTTTTTTTTTTTTTT MONMO3      TELAPSE     3807.47 TCPU     2471.20
 NUMERICALLY INTEGRATED DENSITY    803.9999886539
 TTTTTTTTTTTTTTTTTTTTTTTTTTTTTT NUMDFT      TELAPSE     3811.94 TCPU     2475.67
 CYC  12 ETOT(AU) -6.523351778271E+03 DETOT -3.87E-08 tst  3.45E-10 PX  1.59E-05
 TTTTTTTTTTTTTTTTTTTTTTTTTTTTTT DIIS        TELAPSE     3812.22 TCPU     2475.95
 DIIS TEST: 0.15509E-06 AT SCF   CYCLE  12 - DIIS ACTIVE - HISTORY:    12 CYCLES
 TTTTTTTTTTTTTTTTTTTTTTTTTTTTTT FDIK        TELAPSE     3828.38 TCPU     2491.38
 INSULATING STATE
 TOP OF VALENCE BANDS -    BAND    402; K    5; EIG -2.3783270E-01 AU
 TOP OF VALENCE BANDS -    BAND    402; K    1; EIG -2.3899172E-01 AU
 BOTTOM OF VIRTUAL BANDS - BAND    403; K    2; EIG -9.8684797E-02 AU
 INDIRECT ENERGY BAND GAP:   3.7864 eV
 BOTTOM OF VIRTUAL BANDS - BAND    403; K    1; EIG -9.8479768E-02 AU
 TTTTTTTTTTTTTTTTTTTTTTTTTTTTTT PDIG        TELAPSE     3830.13 TCPU     2493.13
 CHARGE NORMALIZATION FACTOR   1.00000000
 TOTAL ATOMIC CHARGES:
  18.5105471  18.5105471  18.5105471  18.5101742  18.5101742  18.5105471
   5.4461983   5.4606726   5.4461983   5.4606726   5.4637694   5.4461983
   5.4429015   5.4606726   5.4637694   5.4606726   5.4429015   5.4461983
   5.9821513   5.9972692   5.9821513   5.9972692   5.9922231   5.9951296
   5.9863484   5.9842313   5.9922231   5.9842313   5.9863484   5.9951296
   5.9951296   5.9842313   5.9842313   5.9951296   5.9821513   5.9922231
   5.9972692   5.9922231   5.9972692   5.9863484   5.9821513   5.9863484
   0.8831055   0.8920990   0.8831055   0.8920990   0.8874582   0.8863997
   0.8878983   0.8890012   0.8874582   0.8890012   0.8878983   0.8863997
   0.8863997   0.8890012   0.8890012   0.8863997   0.8831055   0.8874582
   0.8920990   0.8874582   0.8920990   0.8878983   0.8831055   0.8878983
   7.5847077   7.5613603   7.5847077   7.5613603   7.5559935   7.5745712
   7.5897180   7.5714164   7.5559935   7.5714164   7.5897180   7.5745712
   7.5745712   7.5714164   7.5714164   7.5745712   7.5847077   7.5559935
   7.5613603   7.5559935   7.5613603   7.5897180   7.5847077   7.5897180
   6.8157328   6.8084799   6.8157328   6.8084799   6.8201698   6.8157328
   6.8045631   6.8084799   6.8201698   6.8084799   6.8045631   6.8157328
   8.2913614   8.2873711   8.2913614   8.2873711   8.2976499   8.2797462
   8.2815248   8.2988450   8.2976499   8.2988450   8.2815248   8.2797462
   8.2797462   8.2988450   8.2988450   8.2797462   8.2913614   8.2976499
   8.2873711   8.2976499   8.2873711   8.2815248   8.2913614   8.2815248
 TTTTTTTTTTTTTTTTTTTTTTTTTTTTTT MOQGAD      TELAPSE     3830.15 TCPU     2493.15
 TTTTTTTTTTTTTTTTTTTTTTTTTTTTTT SHELLXN     TELAPSE     3888.68 TCPU     2517.12
 TTTTTTTTTTTTTTTTTTTTTTTTTTTTTT MONMO3      TELAPSE     3894.39 TCPU     2522.83
 NUMERICALLY INTEGRATED DENSITY    803.9999886540
 TTTTTTTTTTTTTTTTTTTTTTTTTTTTTT NUMDFT      TELAPSE     3899.08 TCPU     2527.52
 CYC  13 ETOT(AU) -6.523351778280E+03 DETOT -8.75E-09 tst  7.61E-11 PX  8.36E-06
 TTTTTTTTTTTTTTTTTTTTTTTTTTTTTT DIIS        TELAPSE     3899.45 TCPU     2527.89
 DIIS TEST: 0.33730E-07 AT SCF   CYCLE  13 - DIIS ACTIVE - HISTORY:    13 CYCLES
 TTTTTTTTTTTTTTTTTTTTTTTTTTTTTT FDIK        TELAPSE     3932.52 TCPU     2559.95
 INSULATING STATE
 TOP OF VALENCE BANDS -    BAND    402; K    5; EIG -2.3783230E-01 AU
 TOP OF VALENCE BANDS -    BAND    402; K    1; EIG -2.3899061E-01 AU
 BOTTOM OF VIRTUAL BANDS - BAND    403; K    2; EIG -9.8686734E-02 AU
 INDIRECT ENERGY BAND GAP:   3.7863 eV
 BOTTOM OF VIRTUAL BANDS - BAND    403; K    1; EIG -9.8481792E-02 AU
 TTTTTTTTTTTTTTTTTTTTTTTTTTTTTT PDIG        TELAPSE     3934.27 TCPU     2561.70
 CHARGE NORMALIZATION FACTOR   1.00000000
 TOTAL ATOMIC CHARGES:
  18.5105469  18.5105469  18.5105469  18.5101769  18.5101769  18.5105469
   5.4462041   5.4606878   5.4462041   5.4606878   5.4637678   5.4462041
   5.4428842   5.4606878   5.4637678   5.4606878   5.4428842   5.4462041
   5.9821187   5.9972769   5.9821187   5.9972769   5.9922332   5.9951252
   5.9863586   5.9842261   5.9922332   5.9842261   5.9863586   5.9951252
   5.9951252   5.9842261   5.9842261   5.9951252   5.9821187   5.9922332
   5.9972769   5.9922332   5.9972769   5.9863586   5.9821187   5.9863586
   0.8831076   0.8920983   0.8831076   0.8920983   0.8874594   0.8864024
   0.8878965   0.8889998   0.8874594   0.8889998   0.8878965   0.8864024
   0.8864024   0.8889998   0.8889998   0.8864024   0.8831076   0.8874594
   0.8920983   0.8874594   0.8920983   0.8878965   0.8831076   0.8878965
   7.5847217   7.5613124   7.5847217   7.5613124   7.5559845   7.5745687
   7.5897267   7.5714461   7.5559845   7.5714461   7.5897267   7.5745687
   7.5745687   7.5714461   7.5714461   7.5745687   7.5847217   7.5559845
   7.5613124   7.5559845   7.5613124   7.5897267   7.5847217   7.5897267
   6.8157230   6.8085041   6.8157230   6.8085041   6.8201511   6.8157230
   6.8045604   6.8085041   6.8201511   6.8085041   6.8045604   6.8157230
   8.2913666   8.2873458   8.2913666   8.2873458   8.2976549   8.2797652
   8.2815217   8.2988467   8.2976549   8.2988467   8.2815217   8.2797652
   8.2797652   8.2988467   8.2988467   8.2797652   8.2913666   8.2976549
   8.2873458   8.2976549   8.2873458   8.2815217   8.2913666   8.2815217
 TTTTTTTTTTTTTTTTTTTTTTTTTTTTTT MOQGAD      TELAPSE     3934.30 TCPU     2561.73
 TTTTTTTTTTTTTTTTTTTTTTTTTTTTTT SHELLXN     TELAPSE     3958.13 TCPU     2585.51
 +++ ENERGIES IN A.U. +++
 ::: EXT EL-POLE                                  -6.8466846833776E+03
 ::: EXT EL-SPHEROPOLE                             5.8821164065780E+01
 ::: BIELET ZONE E-E                               1.2154779025689E+04
 ::: TOTAL E-E                                     5.3669155063773E+03
 ::: TOTAL E-N + N-E                              -1.9055839455902E+04
 ::: TOTAL N-N                                     1.7324418343107E+03
 ::: KINETIC ENERGY                                6.0666538775691E+03
 ::: PSEUDO TOTAL   ENERGY                        -5.8898282376448E+03
 ::: VIRIAL COEFFICIENT                            1.0147891025320E+00
 TTTTTTTTTTTTTTTTTTTTTTTTTTTTTT MONMO3      TELAPSE     3963.12 TCPU     2590.50
 NUMERICALLY INTEGRATED DENSITY    803.9999886538
 TTTTTTTTTTTTTTTTTTTTTTTTTTTTTT NUMDFT      TELAPSE     3967.40 TCPU     2594.78
 CYC  14 ETOT(AU) -6.523351778271E+03 DETOT  8.37E-09 tst  1.43E-11 PX  8.36E-06

 == SCF ENDED - CONVERGENCE ON ENERGY      E(AU) -6.5233517782713E+03 CYCLES  14


 ENERGY EXPRESSION=HARTREE+FOCK EXCH*0.20000+(BECKE      EXCH)*0.80000+LYP        CORR


 TOTAL ENERGY(DFT)(AU)( 14) -6.5233517782713E+03 DE 8.4E-09 tester 1.4E-11
 TTTTTTTTTTTTTTTTTTTTTTTTTTTTTT EDFT        TELAPSE     3967.42 TCPU     2594.80
 
 INFORMATION **** DFTD3 ENERGY **** CALCULATE DFTD3 ENERGY

           DFT-D V3(BJ)
 DF                                         b3-lyp    
 parameters
 s6       :    1.0000
 s8       :    1.9889
 a1       :    0.3981
 a2       :    4.4211
 k1 k3    :   16.0000   -4.0000
 Cutoff   :   50.2022
 CN-Cutoff:   21.1671
 
 Edisp /kcal,au:  -308.5421 -0.49169309

 E6    /kcal :  -148.6352
 E8    /kcal :  -163.5880
 E6(ABC) "   :   3.681114
 
 INFORMATION **** DFTD3 ENERGY **** NORMAL TERMINATION OF DFTD3 MODULE

 *******************************************************************************

 DFT-D3 DISPERSION ENERGY CORRECTION

 D3 DISPERSION ENERGY (AU)       -4.9169308885234E-01
 TOTAL ENERGY + DISP (AU)        -6.5238434713601E+03

 *******************************************************************************

 TTTTTTTTTTTTTTTTTTTTTTTTTTTTTT SMAT        TELAPSE     3997.61 TCPU     2622.87
 TTTTTTTTTTTTTTTTTTTTTTTTTTTTTT POLAR2      TELAPSE     3998.23 TCPU     2623.49
 *****************************************************************************
 *                                                                           *
 *                             PIEZOELECTRICITY                              *
 *                    EVALUATED THROUGH THE  BERRY  PHASE                    *
 *                                                                           *
 *****************************************************************************

                                   STRAIN TENSOR
                            0.00000   0.00000   0.00000
                            0.00000  -0.00000  -0.01500
                            0.00000  -0.01500  -0.00000

 %%%%%%%%%%%%%%%%%%%%%%%%%%%%%%%%%%%%%%%%%%%%%%%%%%%%%%%%%%%%%%%%%%%%%%%%%%%%%
          INFORMATION ON SYSTEM A TO THE LEFT ON SYSTEM B TO THE RIGHT
                      (A) SHOULD BE THE EQUILIBRIUM SYSTEM

         a, b, c (ANGSTROM), ALPHA, BETA, GAMMA (DEGREES) V (ANGSTROM**3)
  a= 14.97699    ALPHA= 109.47122           a= 14.82760    ALPHA= 110.27347
  b= 14.97699    BETA = 109.47122           b= 15.12713    BETA = 109.47223
  c= 14.97699    GAMMA= 109.47122           c= 15.12713    GAMMA= 109.47223
          VA= 2586.13930                              VB= 2585.55742

                      DIRECT LATTICE VECTORS COMPONENTS ( ANGSTROM )
           X         Y         Z                  X         Y         Z
       -8.64697   8.64697   8.64697           -8.64697   8.51727   8.51727
        8.64697  -8.64697   8.64697            8.64697  -8.77667   8.77667
        8.64697   8.64697  -8.64697            8.64697   8.77667  -8.77667

                  RECIPROCAL LATTICE VECTORS COMPONENTS (ANGSTROM-1)
           X         Y         Z                  X         Y         Z
        0.00000   0.36332   0.36332            0.00000   0.36332   0.36332
        0.36332   0.00000   0.36332            0.36885   0.00545   0.36340
        0.36332   0.36332   0.00000            0.36885   0.36340   0.00545

                         ATOMIC FRACTIONAL COORDINATES
    ATOM       a        b        c              a        b        c
    1 ZN   -0.75000  0.50000 -0.25000       -0.75000  0.50000 -0.25000
    2 ZN   -0.25000  0.50000 -0.75000       -0.25000  0.50000 -0.75000
    3 ZN   -0.25000 -0.75000  0.50000       -0.25000 -0.75000  0.50000
    4 ZN    0.50000 -0.25000 -0.75000        0.50000 -0.25000 -0.75000
    5 ZN    0.50000 -0.75000 -0.25000        0.50000 -0.75000 -0.25000
    6 ZN   -0.75000 -0.25000  0.50000       -0.75000 -0.25000  0.50000
    7 C     0.35673  0.35673 -0.25702        0.35673  0.35673 -0.25702
    8 C     0.61375  0.61375  0.25702        0.61375  0.61375  0.25702
    9 C    -0.35673 -0.61375  0.00000       -0.35673 -0.61375 -0.00000
   10 C    -0.61375 -0.35673  0.00000       -0.61375 -0.35673 -0.00000
   11 C    -0.25702  0.35673  0.35673       -0.25702  0.35673  0.35673
   12 C     0.35673 -0.25702  0.35673        0.35673 -0.25702  0.35673
   13 C     0.00000 -0.61375 -0.35673        0.00000 -0.61375 -0.35673
   14 C     0.61375  0.25702  0.61375        0.61375  0.25702  0.61375
   15 C     0.25702  0.61375  0.61375        0.25702  0.61375  0.61375
   16 C    -0.61375  0.00000 -0.35673       -0.61375 -0.00000 -0.35673
   17 C     0.00000 -0.35673 -0.61375        0.00000 -0.35673 -0.61375
   18 C    -0.35673  0.00000 -0.61375       -0.35673 -0.00000 -0.61375
   19 C     0.33185  0.38865  0.61092        0.33185  0.38865  0.61092
   20 C    -0.22227 -0.27907 -0.61092       -0.22227 -0.27907 -0.61092
   21 C    -0.33185  0.27907  0.05680       -0.33185  0.27907  0.05680
   22 C     0.22227 -0.38865 -0.05680        0.22227 -0.38865 -0.05680
   23 C     0.61092  0.33185  0.38865        0.61092  0.33185  0.38865
   24 C     0.38865  0.61092  0.33185        0.38865  0.61092  0.33185
   25 C    -0.05680  0.22227 -0.38865       -0.05680  0.22227 -0.38865
   26 C    -0.27907 -0.61092 -0.22227       -0.27907 -0.61092 -0.22227
   27 C    -0.61092 -0.22227 -0.27907       -0.61092 -0.22227 -0.27907
   28 C     0.27907  0.05680 -0.33185        0.27907  0.05680 -0.33185
   29 C     0.05680 -0.33185  0.27907        0.05680 -0.33185  0.27907
   30 C    -0.38865 -0.05680  0.22227       -0.38865 -0.05680  0.22227
   31 C     0.38865  0.33185  0.61092        0.38865  0.33185  0.61092
   32 C    -0.27907 -0.22227 -0.61092       -0.27907 -0.22227 -0.61092
   33 C     0.27907 -0.33185  0.05680        0.27907 -0.33185  0.05680
   34 C    -0.38865  0.22227 -0.05680       -0.38865  0.22227 -0.05680
   35 C     0.33185  0.61092  0.38865        0.33185  0.61092  0.38865
   36 C     0.61092  0.38865  0.33185        0.61092  0.38865  0.33185
   37 C     0.22227 -0.05680 -0.38865        0.22227 -0.05680 -0.38865
   38 C    -0.61092 -0.27907 -0.22227       -0.61092 -0.27907 -0.22227
   39 C    -0.22227 -0.61092 -0.27907       -0.22227 -0.61092 -0.27907
   40 C     0.05680  0.27907 -0.33185        0.05680  0.27907 -0.33185
   41 C    -0.33185  0.05680  0.27907       -0.33185  0.05680  0.27907
   42 C    -0.05680 -0.38865  0.22227       -0.05680 -0.38865  0.22227
   43 H     0.30343  0.41679  0.55579        0.30343  0.41679  0.55579
   44 H    -0.13899 -0.25235 -0.55579       -0.13899 -0.25235 -0.55579
   45 H    -0.30343  0.25235  0.11336       -0.30343  0.25235  0.11336
   46 H     0.13899 -0.41679 -0.11336        0.13899 -0.41679 -0.11336
   47 H     0.55579  0.30343  0.41679        0.55579  0.30343  0.41679
   48 H     0.41679  0.55579  0.30343        0.41679  0.55579  0.30343
   49 H    -0.11336  0.13899 -0.41679       -0.11336  0.13899 -0.41679
   50 H    -0.25235 -0.55579 -0.13899       -0.25235 -0.55579 -0.13899
   51 H    -0.55579 -0.13899 -0.25235       -0.55579 -0.13899 -0.25235
   52 H     0.25235  0.11336 -0.30343        0.25235  0.11336 -0.30343
   53 H     0.11336 -0.30343  0.25235        0.11336 -0.30343  0.25235
   54 H    -0.41679 -0.11336  0.13899       -0.41679 -0.11336  0.13899
   55 H     0.41679  0.30343  0.55579        0.41679  0.30343  0.55579
   56 H    -0.25235 -0.13899 -0.55579       -0.25235 -0.13899 -0.55579
   57 H     0.25235 -0.30343  0.11336        0.25235 -0.30343  0.11336
   58 H    -0.41679  0.13899 -0.11336       -0.41679  0.13899 -0.11336
   59 H     0.30343  0.55579  0.41679        0.30343  0.55579  0.41679
   60 H     0.55579  0.41679  0.30343        0.55579  0.41679  0.30343
   61 H     0.13899 -0.11336 -0.41679        0.13899 -0.11336 -0.41679
   62 H    -0.55579 -0.25235 -0.13899       -0.55579 -0.25235 -0.13899
   63 H    -0.13899 -0.55579 -0.25235       -0.13899 -0.55579 -0.25235
   64 H     0.11336  0.25235 -0.30343        0.11336  0.25235 -0.30343
   65 H    -0.30343  0.11336  0.25235       -0.30343  0.11336  0.25235
   66 H    -0.11336 -0.41679  0.13899       -0.11336 -0.41679  0.13899
   67 N     0.31200  0.40406  0.69552        0.31200  0.40406  0.69552
   68 N    -0.29146 -0.38352 -0.69552       -0.29146 -0.38352 -0.69552
   69 N    -0.31200  0.38352  0.09207       -0.31200  0.38352  0.09207
   70 N     0.29146 -0.40406 -0.09207        0.29146 -0.40406 -0.09207
   71 N     0.69552  0.31200  0.40406        0.69552  0.31200  0.40406
   72 N     0.40406  0.69552  0.31200        0.40406  0.69552  0.31200
   73 N    -0.09207  0.29146 -0.40406       -0.09207  0.29146 -0.40406
   74 N    -0.38352 -0.69552 -0.29146       -0.38352 -0.69552 -0.29146
   75 N    -0.69552 -0.29146 -0.38352       -0.69552 -0.29146 -0.38352
   76 N     0.38352  0.09207 -0.31200        0.38352  0.09207 -0.31200
   77 N     0.09207 -0.31200  0.38352        0.09207 -0.31200  0.38352
   78 N    -0.40406 -0.09207  0.29146       -0.40406 -0.09207  0.29146
   79 N     0.40406  0.31200  0.69552        0.40406  0.31200  0.69552
   80 N    -0.38352 -0.29146 -0.69552       -0.38352 -0.29146 -0.69552
   81 N     0.38352 -0.31200  0.09207        0.38352 -0.31200  0.09207
   82 N    -0.40406  0.29146 -0.09207       -0.40406  0.29146 -0.09207
   83 N     0.31200  0.69552  0.40406        0.31200  0.69552  0.40406
   84 N     0.69552  0.40406  0.31200        0.69552  0.40406  0.31200
   85 N     0.29146 -0.09207 -0.40406        0.29146 -0.09207 -0.40406
   86 N    -0.69552 -0.38352 -0.29146       -0.69552 -0.38352 -0.29146
   87 N    -0.29146 -0.69552 -0.38352       -0.29146 -0.69552 -0.38352
   88 N     0.09207  0.38352 -0.31200        0.09207  0.38352 -0.31200
   89 N    -0.31200  0.09207  0.38352       -0.31200  0.09207  0.38352
   90 N    -0.09207 -0.40406  0.29146       -0.09207 -0.40406  0.29146
   91 N     0.35125  0.35125 -0.16585        0.35125  0.35125 -0.16585
   92 N     0.51710  0.51710  0.16585        0.51710  0.51710  0.16585
   93 N    -0.35125 -0.51710  0.00000       -0.35125 -0.51710  0.00000
   94 N    -0.51710 -0.35125  0.00000       -0.51710 -0.35125  0.00000
   95 N    -0.16585  0.35125  0.35125       -0.16585  0.35125  0.35125
   96 N     0.35125 -0.16585  0.35125        0.35125 -0.16585  0.35125
   97 N     0.00000 -0.51710 -0.35125        0.00000 -0.51710 -0.35125
   98 N     0.51710  0.16585  0.51710        0.51710  0.16585  0.51710
   99 N     0.16585  0.51710  0.51710        0.16585  0.51710  0.51710
  100 N    -0.51710  0.00000 -0.35125       -0.51710  0.00000 -0.35125
  101 N     0.00000 -0.35125 -0.51710        0.00000 -0.35125 -0.51710
  102 N    -0.35125  0.00000 -0.51710       -0.35125  0.00000 -0.51710
  103 O     0.39246  0.30333 -0.12995        0.39246  0.30333 -0.12995
  104 O     0.43328  0.52241  0.12995        0.43328  0.52241  0.12995
  105 O    -0.39246 -0.52241 -0.08913       -0.39246 -0.52241 -0.08913
  106 O    -0.43328 -0.30333  0.08913       -0.43328 -0.30333  0.08913
  107 O    -0.12995  0.39246  0.30333       -0.12995  0.39246  0.30333
  108 O     0.30333 -0.12995  0.39246        0.30333 -0.12995  0.39246
  109 O     0.08913 -0.43328 -0.30333        0.08913 -0.43328 -0.30333
  110 O     0.52241  0.12995  0.43328        0.52241  0.12995  0.43328
  111 O     0.12995  0.43328  0.52241        0.12995  0.43328  0.52241
  112 O    -0.52241 -0.08913 -0.39246       -0.52241 -0.08913 -0.39246
  113 O    -0.08913 -0.39246 -0.52241       -0.08913 -0.39246 -0.52241
  114 O    -0.30333  0.08913 -0.43328       -0.30333  0.08913 -0.43328
  115 O     0.30333  0.39246 -0.12995        0.30333  0.39246 -0.12995
  116 O     0.52241  0.43328  0.12995        0.52241  0.43328  0.12995
  117 O    -0.52241 -0.39246 -0.08913       -0.52241 -0.39246 -0.08913
  118 O    -0.30333 -0.43328  0.08913       -0.30333 -0.43328  0.08913
  119 O     0.39246 -0.12995  0.30333        0.39246 -0.12995  0.30333
  120 O    -0.12995  0.30333  0.39246       -0.12995  0.30333  0.39246
  121 O    -0.43328  0.08913 -0.30333       -0.43328  0.08913 -0.30333
  122 O     0.12995  0.52241  0.43328        0.12995  0.52241  0.43328
  123 O     0.43328  0.12995  0.52241        0.43328  0.12995  0.52241
  124 O    -0.08913 -0.52241 -0.39246       -0.08913 -0.52241 -0.39246
  125 O    -0.39246 -0.08913 -0.52241       -0.39246 -0.08913 -0.52241
  126 O     0.08913 -0.30333 -0.43328        0.08913 -0.30333 -0.43328

 %%%%%%%%%%%%%%%%%%%%%%%%%%%%%%%%%%%%%%%%%%%%%%%%%%%%%%%%%%%%%%%%%%%%%%%%%%%%%

            PHASE PROJECTED ALONG THE RECIPROCAL LATTICE VECTORS
                              B1         B2         B3
                     PHI  -0.000000   0.104377   0.104377

               PREFACTOR: |e|/(2.PI.VA)=  0.00098601E+10 (C/m**3)


 *******************************************************************************
 * CELL DEFORMATION
 *******************************************************************************

    ELASTIC STRAIN MATRIX (ADIMENSIONAL)

    1    0.0000000000    0.0000000000    0.0000000000
    2    0.0000000000    0.0000000000    0.0150000000
    3    0.0000000000    0.0150000000    0.0000000000

 LATTICE PARAMETERS (ANGSTROMS AND DEGREES) OF
 (1) ORIGINAL PRIMITIVE CELL
 (2) ORIGINAL CRYSTALLOGRAPHIC CELL
 (3) DEFORMED PRIMITIVE CELL
 (4) DEFORMED CRYSTALLOGRAPHIC CELL

            A           B           C        ALPHA       BETA        GAMMA         VOL
 (1)   14.976992   14.976992   14.976992  109.471221  109.471221  109.471221 2586.139297
 (2)   17.293941   17.293941   17.293941   90.000000   90.000000   90.000000 5172.278594
 (3)   15.127133   14.827600   14.827600  108.652765  109.472233  109.472233 2585.557416
 (4)   17.293941   17.295886   17.295886   88.281256   90.000000   90.000000 5171.114831

 * CELL DEFORMATION COMPLETE - NO. OF SYMMOPS   4
 *******************************************************************************
 LATTICE PARAMETERS (ANGSTROMS AND DEGREES) - BOHR = 0.5291772083 ANGSTROM
 PRIMITIVE CELL - CENTRING CODE 6/1 VOLUME=  2585.557416 - DENSITY  1.110 g/cm^3
         A              B              C           ALPHA      BETA       GAMMA 
    15.12713276    14.82760041    14.82760041   108.652765 109.472233 109.472233
 *******************************************************************************
 ATOMS IN THE ASYMMETRIC UNIT   34 - ATOMS IN THE UNIT CELL:  126
     ATOM                 X/A                 Y/B                 Z/C    
 *******************************************************************************
      1 T 230 ZN    2.500000000000E-01 -5.000000000000E-01 -2.500000000000E-01
      2 F 230 ZN   -2.500000000000E-01 -5.000000000000E-01  2.500000000000E-01
      3 F 230 ZN   -2.500000000000E-01  2.500000000000E-01 -5.000000000000E-01
      4 T 230 ZN   -5.000000000000E-01 -2.500000000000E-01  2.500000000000E-01
      5 F 230 ZN   -5.000000000000E-01  2.500000000000E-01 -2.500000000000E-01
      6 F 230 ZN    2.500000000000E-01 -2.500000000000E-01 -5.000000000000E-01
      7 T   6 C     3.567285944631E-01  3.567285944631E-01 -2.570179615916E-01
      8 T   6 C    -3.862534439453E-01 -3.862534439453E-01  2.570179615916E-01
      9 F   6 C    -3.567285944631E-01  3.862534439453E-01  2.428612866368E-17
     10 F   6 C     3.862534439453E-01 -3.567285944631E-01  1.387778780781E-17
     11 T   6 C    -2.570179615916E-01  3.567285944631E-01  3.567285944631E-01
     12 F   6 C     3.567285944631E-01 -2.570179615916E-01  3.567285944631E-01
     13 T   6 C     0.000000000000E+00  3.862534439453E-01 -3.567285944631E-01
     14 F   6 C    -3.862534439453E-01  2.570179615916E-01 -3.862534439453E-01
     15 F   6 C     2.570179615916E-01 -3.862534439453E-01 -3.862534439453E-01
     16 F   6 C     3.862534439453E-01  2.775557561563E-17 -3.567285944631E-01
     17 F   6 C     0.000000000000E+00 -3.567285944631E-01  3.862534439453E-01
     18 F   6 C    -3.567285944631E-01  2.775557561563E-17  3.862534439453E-01
     19 T   6 C     3.318458586557E-01  3.886489843898E-01 -3.890819883884E-01
     20 T   6 C    -2.222690272219E-01 -2.790721529559E-01  3.890819883884E-01
     21 F   6 C    -3.318458586557E-01  2.790721529559E-01  5.680312573402E-02
     22 F   6 C     2.222690272219E-01 -3.886489843898E-01 -5.680312573402E-02
     23 T   6 C    -3.890819883884E-01  3.318458586557E-01  3.886489843898E-01
     24 T   6 C     3.886489843898E-01 -3.890819883884E-01  3.318458586557E-01
     25 T   6 C    -5.680312573402E-02  2.222690272219E-01 -3.886489843898E-01
     26 T   6 C    -2.790721529559E-01  3.890819883884E-01 -2.222690272219E-01
     27 F   6 C     3.890819883884E-01 -2.222690272219E-01 -2.790721529559E-01
     28 F   6 C     2.790721529559E-01  5.680312573402E-02 -3.318458586557E-01
     29 F   6 C     5.680312573402E-02 -3.318458586557E-01  2.790721529559E-01
     30 F   6 C    -3.886489843898E-01 -5.680312573402E-02  2.222690272219E-01
     31 F   6 C     3.886489843898E-01  3.318458586557E-01 -3.890819883884E-01
     32 F   6 C    -2.790721529559E-01 -2.222690272219E-01  3.890819883884E-01
     33 F   6 C     2.790721529559E-01 -3.318458586557E-01  5.680312573402E-02
     34 F   6 C    -3.886489843898E-01  2.222690272219E-01 -5.680312573402E-02
     35 F   6 C     3.318458586557E-01 -3.890819883884E-01  3.886489843898E-01
     36 F   6 C    -3.890819883884E-01  3.886489843898E-01  3.318458586557E-01
     37 F   6 C     2.222690272219E-01 -5.680312573402E-02 -3.886489843898E-01
     38 F   6 C     3.890819883884E-01 -2.790721529559E-01 -2.222690272219E-01
     39 F   6 C    -2.222690272219E-01  3.890819883884E-01 -2.790721529559E-01
     40 F   6 C     5.680312573402E-02  2.790721529559E-01 -3.318458586557E-01
     41 F   6 C    -3.318458586557E-01  5.680312573402E-02  2.790721529559E-01
     42 F   6 C    -5.680312573402E-02 -3.886489843898E-01  2.222690272219E-01
     43 T   1 H     3.034331873104E-01  4.167944051053E-01 -4.442132534574E-01
     44 T   1 H    -1.389923414373E-01 -2.523535592322E-01  4.442132534574E-01
     45 F   1 H    -3.034331873104E-01  2.523535592322E-01  1.133612177949E-01
     46 F   1 H     1.389923414373E-01 -4.167944051053E-01 -1.133612177949E-01
     47 T   1 H    -4.442132534574E-01  3.034331873104E-01  4.167944051053E-01
     48 T   1 H     4.167944051053E-01 -4.442132534574E-01  3.034331873104E-01
     49 T   1 H    -1.133612177949E-01  1.389923414373E-01 -4.167944051053E-01
     50 T   1 H    -2.523535592322E-01  4.442132534574E-01 -1.389923414373E-01
     51 F   1 H     4.442132534574E-01 -1.389923414373E-01 -2.523535592322E-01
     52 F   1 H     2.523535592322E-01  1.133612177949E-01 -3.034331873104E-01
     53 F   1 H     1.133612177949E-01 -3.034331873104E-01  2.523535592322E-01
     54 F   1 H    -4.167944051053E-01 -1.133612177949E-01  1.389923414373E-01
     55 F   1 H     4.167944051053E-01  3.034331873104E-01 -4.442132534574E-01
     56 F   1 H    -2.523535592322E-01 -1.389923414373E-01  4.442132534574E-01
     57 F   1 H     2.523535592322E-01 -3.034331873104E-01  1.133612177949E-01
     58 F   1 H    -4.167944051053E-01  1.389923414373E-01 -1.133612177949E-01
     59 F   1 H     3.034331873104E-01 -4.442132534574E-01  4.167944051053E-01
     60 F   1 H    -4.442132534574E-01  4.167944051053E-01  3.034331873104E-01
     61 F   1 H     1.389923414373E-01 -1.133612177949E-01 -4.167944051053E-01
     62 F   1 H     4.442132534574E-01 -2.523535592322E-01 -1.389923414373E-01
     63 F   1 H    -1.389923414373E-01  4.442132534574E-01 -2.523535592322E-01
     64 F   1 H     1.133612177949E-01  2.523535592322E-01 -3.034331873104E-01
     65 F   1 H    -3.034331873104E-01  1.133612177949E-01  2.523535592322E-01
     66 F   1 H    -1.133612177949E-01 -4.167944051053E-01  1.389923414373E-01
     67 T   7 N     3.119981516747E-01  4.040632523110E-01 -3.044806831370E-01
     68 T   7 N    -2.914560645520E-01 -3.835211651883E-01  3.044806831370E-01
     69 F   7 N    -3.119981516747E-01  3.835211651883E-01  9.206510063627E-02
     70 F   7 N     2.914560645520E-01 -4.040632523110E-01 -9.206510063627E-02
     71 T   7 N    -3.044806831370E-01  3.119981516747E-01  4.040632523110E-01
     72 T   7 N     4.040632523110E-01 -3.044806831370E-01  3.119981516747E-01
     73 T   7 N    -9.206510063627E-02  2.914560645520E-01 -4.040632523110E-01
     74 T   7 N    -3.835211651883E-01  3.044806831370E-01 -2.914560645520E-01
     75 F   7 N     3.044806831370E-01 -2.914560645520E-01 -3.835211651883E-01
     76 F   7 N     3.835211651883E-01  9.206510063627E-02 -3.119981516747E-01
     77 F   7 N     9.206510063627E-02 -3.119981516747E-01  3.835211651883E-01
     78 F   7 N    -4.040632523110E-01 -9.206510063627E-02  2.914560645520E-01
     79 F   7 N     4.040632523110E-01  3.119981516747E-01 -3.044806831370E-01
     80 F   7 N    -3.835211651883E-01 -2.914560645520E-01  3.044806831370E-01
     81 F   7 N     3.835211651883E-01 -3.119981516747E-01  9.206510063627E-02
     82 F   7 N    -4.040632523110E-01  2.914560645520E-01 -9.206510063627E-02
     83 F   7 N     3.119981516747E-01 -3.044806831370E-01  4.040632523110E-01
     84 F   7 N    -3.044806831370E-01  4.040632523110E-01  3.119981516747E-01
     85 F   7 N     2.914560645520E-01 -9.206510063627E-02 -4.040632523110E-01
     86 F   7 N     3.044806831370E-01 -3.835211651883E-01 -2.914560645520E-01
     87 F   7 N    -2.914560645520E-01  3.044806831370E-01 -3.835211651883E-01
     88 F   7 N     9.206510063627E-02  3.835211651883E-01 -3.119981516747E-01
     89 F   7 N    -3.119981516747E-01  9.206510063627E-02  3.835211651883E-01
     90 F   7 N    -9.206510063627E-02 -4.040632523110E-01  2.914560645520E-01
     91 T   7 N     3.512496744678E-01  3.512496744678E-01 -1.658536797059E-01
     92 T   7 N    -4.828966458263E-01 -4.828966458263E-01  1.658536797059E-01
     93 F   7 N    -3.512496744678E-01  4.828966458263E-01  0.000000000000E+00
     94 F   7 N     4.828966458263E-01 -3.512496744678E-01  0.000000000000E+00
     95 T   7 N    -1.658536797059E-01  3.512496744678E-01  3.512496744678E-01
     96 F   7 N     3.512496744678E-01 -1.658536797059E-01  3.512496744678E-01
     97 T   7 N     0.000000000000E+00  4.828966458263E-01 -3.512496744678E-01
     98 F   7 N    -4.828966458263E-01  1.658536797059E-01 -4.828966458263E-01
     99 F   7 N     1.658536797059E-01 -4.828966458263E-01 -4.828966458263E-01
    100 F   7 N     4.828966458263E-01  0.000000000000E+00 -3.512496744678E-01
    101 F   7 N     0.000000000000E+00 -3.512496744678E-01  4.828966458263E-01
    102 F   7 N    -3.512496744678E-01  0.000000000000E+00  4.828966458263E-01
    103 T   8 O     3.924649600162E-01  3.033325483033E-01 -1.299491269027E-01
    104 T   8 O     4.332816752060E-01 -4.775859130811E-01  1.299491269027E-01
    105 F   8 O    -3.924649600162E-01  4.775859130811E-01 -8.913241171290E-02
    106 F   8 O    -4.332816752060E-01 -3.033325483033E-01  8.913241171290E-02
    107 T   8 O    -1.299491269027E-01  3.924649600162E-01  3.033325483033E-01
    108 T   8 O     3.033325483033E-01 -1.299491269027E-01  3.924649600162E-01
    109 T   8 O     8.913241171290E-02 -4.332816752060E-01 -3.033325483033E-01
    110 T   8 O    -4.775859130811E-01  1.299491269027E-01  4.332816752060E-01
    111 F   8 O     1.299491269027E-01  4.332816752060E-01 -4.775859130811E-01
    112 F   8 O     4.775859130811E-01 -8.913241171290E-02 -3.924649600162E-01
    113 F   8 O    -8.913241171290E-02 -3.924649600162E-01  4.775859130811E-01
    114 F   8 O    -3.033325483033E-01  8.913241171290E-02 -4.332816752060E-01
    115 F   8 O     3.033325483033E-01  3.924649600162E-01 -1.299491269027E-01
    116 F   8 O    -4.775859130811E-01  4.332816752060E-01  1.299491269027E-01
    117 F   8 O     4.775859130811E-01 -3.924649600162E-01 -8.913241171290E-02
    118 F   8 O    -3.033325483033E-01 -4.332816752060E-01  8.913241171290E-02
    119 F   8 O     3.924649600162E-01 -1.299491269027E-01  3.033325483033E-01
    120 F   8 O    -1.299491269027E-01  3.033325483033E-01  3.924649600162E-01
    121 F   8 O    -4.332816752060E-01  8.913241171290E-02 -3.033325483033E-01
    122 F   8 O     1.299491269027E-01 -4.775859130811E-01  4.332816752060E-01
    123 F   8 O     4.332816752060E-01  1.299491269027E-01 -4.775859130811E-01
    124 F   8 O    -8.913241171290E-02  4.775859130811E-01 -3.924649600162E-01
    125 F   8 O    -3.924649600162E-01 -8.913241171290E-02  4.775859130811E-01
    126 F   8 O     8.913241171290E-02 -3.033325483033E-01 -4.332816752060E-01

 TRANSFORMATION MATRIX PRIMITIVE-CRYSTALLOGRAPHIC CELL
  0.0000  1.0000  1.0000  1.0000  0.0000  1.0000  1.0000  1.0000  0.0000

 *******************************************************************************
 CRYSTALLOGRAPHIC CELL (VOLUME=       5171.11483114)
         A              B              C           ALPHA      BETA       GAMMA 
    17.29394087    17.29588633    17.29588633    88.281256  90.000000  90.000000

 COORDINATES IN THE CRYSTALLOGRAPHIC CELL
     ATOM                 X/A                 Y/B                 Z/C    
 *******************************************************************************
      1 T 230 ZN   -5.000000000000E-01  2.500000000000E-01 -6.591949208712E-17
      2 F 230 ZN    0.000000000000E+00  2.500000000000E-01 -5.000000000000E-01
      3 F 230 ZN   -5.435473385176E-17 -5.000000000000E-01  2.500000000000E-01
      4 T 230 ZN    2.500000000000E-01 -1.127570259385E-17 -5.000000000000E-01
      5 F 230 ZN    2.500000000000E-01 -5.000000000000E-01 -3.729655473350E-17
      6 F 230 ZN   -5.000000000000E-01 -3.989863994747E-17  2.500000000000E-01
      7 T   6 C    -1.285089807958E-01 -1.285089807958E-01  4.852375752589E-01
      8 T   6 C     1.285089807958E-01  1.285089807958E-01  4.852375752589E-01
      9 F   6 C    -1.285089807958E-01  1.285089807958E-01 -4.852375752589E-01
     10 F   6 C     1.285089807958E-01 -1.285089807958E-01 -4.852375752589E-01
     11 T   6 C     4.852375752589E-01 -1.285089807958E-01 -1.285089807958E-01
     12 F   6 C    -1.285089807958E-01  4.852375752589E-01 -1.285089807958E-01
     13 T   6 C    -4.852375752589E-01  1.285089807958E-01 -1.285089807958E-01
     14 F   6 C     1.285089807958E-01  4.852375752589E-01  1.285089807958E-01
     15 F   6 C     4.852375752589E-01  1.285089807958E-01  1.285089807958E-01
     16 F   6 C     1.285089807958E-01 -4.852375752589E-01 -1.285089807958E-01
     17 F   6 C    -4.852375752589E-01 -1.285089807958E-01  1.285089807958E-01
     18 F   6 C    -1.285089807958E-01 -4.852375752589E-01  1.285089807958E-01
     19 T   6 C     3.338605686728E-01  2.770574429388E-01  5.478841571693E-02
     20 T   6 C    -3.338605686728E-01 -2.770574429388E-01  5.478841571693E-02
     21 F   6 C     3.338605686728E-01 -2.770574429388E-01 -5.478841571693E-02
     22 F   6 C    -3.338605686728E-01  2.770574429388E-01 -5.478841571693E-02
     23 T   6 C     5.478841571693E-02  3.338605686728E-01  2.770574429388E-01
     24 T   6 C     2.770574429388E-01  5.478841571693E-02  3.338605686728E-01
     25 T   6 C    -5.478841571693E-02 -3.338605686728E-01  2.770574429388E-01
     26 T   6 C    -2.770574429388E-01  5.478841571693E-02 -3.338605686728E-01
     27 F   6 C     5.478841571693E-02 -3.338605686728E-01 -2.770574429388E-01
     28 F   6 C    -2.770574429388E-01 -5.478841571693E-02  3.338605686728E-01
     29 F   6 C    -5.478841571693E-02  3.338605686728E-01 -2.770574429388E-01
     30 F   6 C     2.770574429388E-01 -5.478841571693E-02 -3.338605686728E-01
     31 F   6 C     2.770574429388E-01  3.338605686728E-01  5.478841571693E-02
     32 F   6 C    -2.770574429388E-01 -3.338605686728E-01  5.478841571693E-02
     33 F   6 C    -2.770574429388E-01  3.338605686728E-01 -5.478841571693E-02
     34 F   6 C     2.770574429388E-01 -3.338605686728E-01 -5.478841571693E-02
     35 F   6 C     3.338605686728E-01  5.478841571693E-02  2.770574429388E-01
     36 F   6 C     5.478841571693E-02  2.770574429388E-01  3.338605686728E-01
     37 F   6 C    -3.338605686728E-01 -5.478841571693E-02  2.770574429388E-01
     38 F   6 C     5.478841571693E-02 -2.770574429388E-01 -3.338605686728E-01
     39 F   6 C    -3.338605686728E-01  5.478841571693E-02 -2.770574429388E-01
     40 F   6 C    -5.478841571693E-02 -2.770574429388E-01  3.338605686728E-01
     41 F   6 C     3.338605686728E-01 -5.478841571693E-02 -2.770574429388E-01
     42 F   6 C    -5.478841571693E-02  2.770574429388E-01 -3.338605686728E-01
     43 T   1 H     3.345739821687E-01  2.212127643738E-01  8.222042293654E-02
     44 T   1 H    -3.345739821687E-01 -2.212127643738E-01  8.222042293654E-02
     45 F   1 H     3.345739821687E-01 -2.212127643738E-01 -8.222042293654E-02
     46 F   1 H    -3.345739821687E-01  2.212127643738E-01 -8.222042293654E-02
     47 T   1 H     8.222042293654E-02  3.345739821687E-01  2.212127643738E-01
     48 T   1 H     2.212127643738E-01  8.222042293654E-02  3.345739821687E-01
     49 T   1 H    -8.222042293654E-02 -3.345739821687E-01  2.212127643738E-01
     50 T   1 H    -2.212127643738E-01  8.222042293654E-02 -3.345739821687E-01
     51 F   1 H     8.222042293654E-02 -3.345739821687E-01 -2.212127643738E-01
     52 F   1 H    -2.212127643738E-01 -8.222042293654E-02  3.345739821687E-01
     53 F   1 H    -8.222042293654E-02  3.345739821687E-01 -2.212127643738E-01
     54 F   1 H     2.212127643738E-01 -8.222042293654E-02 -3.345739821687E-01
     55 F   1 H     2.212127643738E-01  3.345739821687E-01  8.222042293654E-02
     56 F   1 H    -2.212127643738E-01 -3.345739821687E-01  8.222042293654E-02
     57 F   1 H    -2.212127643738E-01  3.345739821687E-01 -8.222042293654E-02
     58 F   1 H     2.212127643738E-01 -3.345739821687E-01 -8.222042293654E-02
     59 F   1 H     3.345739821687E-01  8.222042293654E-02  2.212127643738E-01
     60 F   1 H     8.222042293654E-02  2.212127643738E-01  3.345739821687E-01
     61 F   1 H    -3.345739821687E-01 -8.222042293654E-02  2.212127643738E-01
     62 F   1 H     8.222042293654E-02 -2.212127643738E-01 -3.345739821687E-01
     63 F   1 H    -3.345739821687E-01  8.222042293654E-02 -2.212127643738E-01
     64 F   1 H    -8.222042293654E-02 -2.212127643738E-01  3.345739821687E-01
     65 F   1 H     3.345739821687E-01 -8.222042293654E-02 -2.212127643738E-01
     66 F   1 H    -8.222042293654E-02  2.212127643738E-01 -3.345739821687E-01
     67 T   7 N     3.937922087496E-01  3.017271081134E-01  1.027104356137E-02
     68 T   7 N    -3.937922087496E-01 -3.017271081134E-01  1.027104356137E-02
     69 F   7 N     3.937922087496E-01 -3.017271081134E-01 -1.027104356137E-02
     70 F   7 N    -3.937922087496E-01  3.017271081134E-01 -1.027104356137E-02
     71 T   7 N     1.027104356137E-02  3.937922087496E-01  3.017271081134E-01
     72 T   7 N     3.017271081134E-01  1.027104356137E-02  3.937922087496E-01
     73 T   7 N    -1.027104356137E-02 -3.937922087496E-01  3.017271081134E-01
     74 T   7 N    -3.017271081134E-01  1.027104356137E-02 -3.937922087496E-01
     75 F   7 N     1.027104356137E-02 -3.937922087496E-01 -3.017271081134E-01
     76 F   7 N    -3.017271081134E-01 -1.027104356137E-02  3.937922087496E-01
     77 F   7 N    -1.027104356137E-02  3.937922087496E-01 -3.017271081134E-01
     78 F   7 N     3.017271081134E-01 -1.027104356137E-02 -3.937922087496E-01
     79 F   7 N     3.017271081134E-01  3.937922087496E-01  1.027104356137E-02
     80 F   7 N    -3.017271081134E-01 -3.937922087496E-01  1.027104356137E-02
     81 F   7 N    -3.017271081134E-01  3.937922087496E-01 -1.027104356137E-02
     82 F   7 N     3.017271081134E-01 -3.937922087496E-01 -1.027104356137E-02
     83 F   7 N     3.937922087496E-01  1.027104356137E-02  3.017271081134E-01
     84 F   7 N     1.027104356137E-02  3.017271081134E-01  3.937922087496E-01
     85 F   7 N    -3.937922087496E-01 -1.027104356137E-02  3.017271081134E-01
     86 F   7 N     1.027104356137E-02 -3.017271081134E-01 -3.937922087496E-01
     87 F   7 N    -3.937922087496E-01  1.027104356137E-02 -3.017271081134E-01
     88 F   7 N    -1.027104356137E-02 -3.017271081134E-01  3.937922087496E-01
     89 F   7 N     3.937922087496E-01 -1.027104356137E-02 -3.017271081134E-01
     90 F   7 N    -1.027104356137E-02  3.017271081134E-01 -3.937922087496E-01
     91 T   7 N    -8.292683985297E-02 -8.292683985297E-02  4.341765143207E-01
     92 T   7 N     8.292683985297E-02  8.292683985297E-02  4.341765143207E-01
     93 F   7 N    -8.292683985297E-02  8.292683985297E-02 -4.341765143207E-01
     94 F   7 N     8.292683985297E-02 -8.292683985297E-02 -4.341765143207E-01
     95 T   7 N     4.341765143207E-01 -8.292683985297E-02 -8.292683985297E-02
     96 F   7 N    -8.292683985297E-02  4.341765143207E-01 -8.292683985297E-02
     97 T   7 N    -4.341765143207E-01  8.292683985297E-02 -8.292683985297E-02
     98 F   7 N     8.292683985297E-02  4.341765143207E-01  8.292683985297E-02
     99 F   7 N     4.341765143207E-01  8.292683985297E-02  8.292683985297E-02
    100 F   7 N     8.292683985297E-02 -4.341765143207E-01 -8.292683985297E-02
    101 F   7 N    -4.341765143207E-01 -8.292683985297E-02  8.292683985297E-02
    102 F   7 N    -8.292683985297E-02 -4.341765143207E-01  8.292683985297E-02
    103 T   8 O    -1.095407693078E-01 -2.040835759490E-02  4.128733176111E-01
    104 T   8 O     1.095407693078E-01  2.040835759490E-02  4.128733176111E-01
    105 F   8 O    -1.095407693078E-01  2.040835759490E-02 -4.128733176111E-01
    106 F   8 O     1.095407693078E-01 -2.040835759490E-02 -4.128733176111E-01
    107 T   8 O     4.128733176111E-01 -1.095407693078E-01 -2.040835759490E-02
    108 T   8 O    -2.040835759490E-02  4.128733176111E-01 -1.095407693078E-01
    109 T   8 O    -4.128733176111E-01  1.095407693078E-01 -2.040835759490E-02
    110 T   8 O     2.040835759490E-02  4.128733176111E-01  1.095407693078E-01
    111 F   8 O     4.128733176111E-01  1.095407693078E-01  2.040835759490E-02
    112 F   8 O     2.040835759490E-02 -4.128733176111E-01 -1.095407693078E-01
    113 F   8 O    -4.128733176111E-01 -1.095407693078E-01  2.040835759490E-02
    114 F   8 O    -2.040835759490E-02 -4.128733176111E-01  1.095407693078E-01
    115 F   8 O    -2.040835759490E-02 -1.095407693078E-01  4.128733176111E-01
    116 F   8 O     2.040835759490E-02  1.095407693078E-01  4.128733176111E-01
    117 F   8 O     2.040835759490E-02 -1.095407693078E-01 -4.128733176111E-01
    118 F   8 O    -2.040835759490E-02  1.095407693078E-01 -4.128733176111E-01
    119 F   8 O    -1.095407693078E-01  4.128733176111E-01 -2.040835759490E-02
    120 F   8 O     4.128733176111E-01 -2.040835759490E-02 -1.095407693078E-01
    121 F   8 O     1.095407693078E-01 -4.128733176111E-01 -2.040835759490E-02
    122 F   8 O     4.128733176111E-01  2.040835759490E-02  1.095407693078E-01
    123 F   8 O     1.095407693078E-01  4.128733176111E-01  2.040835759490E-02
    124 F   8 O    -4.128733176111E-01  2.040835759490E-02 -1.095407693078E-01
    125 F   8 O    -1.095407693078E-01 -4.128733176111E-01  2.040835759490E-02
    126 F   8 O    -4.128733176111E-01 -2.040835759490E-02  1.095407693078E-01

 T = ATOM BELONGING TO THE ASYMMETRIC UNIT

 ****    4 SYMMOPS - TRANSLATORS IN FRACTIONAL UNITS
 **** MATRICES AND TRANSLATORS IN THE CRYSTALLOGRAPHIC REFERENCE FRAME
   V INV                    ROTATION MATRICES                   TRANSLATORS
   1   1  1.00  0.00  0.00  0.00  1.00  0.00  0.00  0.00  1.00  0.00  0.00  0.00
   2   2 -1.00  0.00  0.00 -1.00  0.00  1.00 -1.00  1.00  0.00  0.00  0.00  0.00
   3   3  1.00  0.00  0.00  0.00  0.00  1.00 -0.00  1.00  0.00  0.00  0.00  0.00
   4   4 -1.00  0.00  0.00 -1.00  1.00  0.00 -1.00  0.00  1.00  0.00  0.00  0.00

 DIRECT LATTICE VECTORS CARTESIAN COMPONENTS (ANGSTROM)
          X                    Y                    Z
  -0.864697043483E+01   0.877667499135E+01   0.877667499135E+01
   0.864697043483E+01  -0.851726587831E+01   0.851726587831E+01
   0.864697043483E+01   0.851726587831E+01  -0.851726587831E+01


 CARTESIAN COORDINATES - PRIMITIVE CELL
 *******************************************************************************
 *      ATOM          X(ANGSTROM)         Y(ANGSTROM)         Z(ANGSTROM)
 *******************************************************************************
    1   230 ZN    8.646970434830E+00 -1.297045565224E+01 -1.945568347837E-01
    2   230 ZN    0.000000000000E+00 -1.284075109572E+01  8.452413600046E+00
    3   230 ZN   -9.400075532184E-16  8.452413600046E+00 -1.284075109572E+01
    4   230 ZN   -1.297045565224E+01  1.297045565224E-01  8.646970434830E+00
    5   230 ZN   -1.297045565224E+01  8.646970434830E+00  1.297045565224E-01
    6   230 ZN    8.646970434830E+00 -1.945568347837E-01 -1.297045565224E+01
    7     6 C    -2.222426715103E+00 -2.096551666089E+00  8.358333533537E+00
    8     6 C     2.222426715103E+00  2.348301764117E+00  8.425006334991E+00
    9     6 C    -2.222426715103E+00  2.096551666089E+00 -8.358333533537E+00
   10     6 C     2.222426715103E+00 -2.348301764117E+00 -8.425006334991E+00
   11     6 C     8.391669934264E+00 -2.255763115830E+00 -2.255763115830E+00
   12     6 C    -2.222426715103E+00  8.358333533537E+00 -2.096551666089E+00
   13     6 C    -8.391669934264E+00  2.189090314376E+00 -2.189090314376E+00
   14     6 C     2.222426715103E+00  8.425006334991E+00  2.348301764117E+00
   15     6 C     8.391669934264E+00  2.255763115830E+00  2.255763115830E+00
   16     6 C     2.222426715103E+00 -8.425006334991E+00 -2.348301764117E+00
   17     6 C    -8.391669934264E+00 -2.189090314376E+00  2.189090314376E+00
   18     6 C    -2.222426715103E+00 -8.358333533537E+00  2.096551666089E+00
   19     6 C     5.773764933339E+00  4.805627650009E+00  1.019378847286E+00
   20     6 C    -5.773764933339E+00 -4.777202421357E+00  8.756363962158E-01
   21     6 C     5.773764933339E+00 -4.805627650009E+00 -1.019378847286E+00
   22     6 C    -5.773764933339E+00  4.777202421357E+00 -8.756363962158E-01
   23     6 C     9.475076217510E-01  5.845636158874E+00  4.878021509683E+00
   24     6 C     4.791415035683E+00  1.034114095751E+00  5.787977547665E+00
   25     6 C    -9.475076217510E-01 -5.701893707804E+00  4.704808561683E+00
   26     6 C    -4.791415035683E+00  8.609011477509E-01 -5.759552319013E+00
   27     6 C     9.475076217510E-01 -5.845636158874E+00 -4.878021509683E+00
   28     6 C    -4.791415035683E+00 -8.609011477509E-01  5.759552319013E+00
   29     6 C    -9.475076217510E-01  5.701893707804E+00 -4.704808561683E+00
   30     6 C     4.791415035683E+00 -1.034114095751E+00 -5.787977547665E+00
   31     6 C     4.791415035683E+00  5.787977547665E+00  1.034114095751E+00
   32     6 C    -4.791415035683E+00 -5.759552319013E+00  8.609011477509E-01
   33     6 C    -4.791415035683E+00  5.759552319013E+00 -8.609011477509E-01
   34     6 C     4.791415035683E+00 -5.787977547665E+00 -1.034114095751E+00
   35     6 C     5.773764933339E+00  1.019378847286E+00  4.805627650009E+00
   36     6 C     9.475076217510E-01  4.878021509683E+00  5.845636158874E+00
   37     6 C    -5.773764933339E+00 -8.756363962158E-01  4.777202421357E+00
   38     6 C     9.475076217510E-01 -4.878021509683E+00 -5.845636158874E+00
   39     6 C    -5.773764933339E+00  8.756363962158E-01 -4.777202421357E+00
   40     6 C    -9.475076217510E-01 -4.704808561683E+00  5.701893707804E+00
   41     6 C     5.773764933339E+00 -1.019378847286E+00 -4.805627650009E+00
   42     6 C    -9.475076217510E-01  4.704808561683E+00 -5.701893707804E+00
   43     1 H     5.786102664153E+00  3.846969193683E+00  1.479299739543E+00
   44     1 H    -5.786102664153E+00 -3.804311739707E+00  1.364530525543E+00
   45     1 H     5.786102664153E+00 -3.846969193683E+00 -1.479299739543E+00
   46     1 H    -5.786102664153E+00  3.804311739707E+00 -1.364530525543E+00
   47     1 H     1.421915132543E+00  5.843487271153E+00  3.912432006657E+00
   48     1 H     3.825640466695E+00  1.508706672505E+00  5.807431391141E+00
   49     1 H    -1.421915132543E+00 -5.728718057153E+00  3.738848926733E+00
   50     1 H    -3.825640466695E+00  1.335123592581E+00 -5.764773937165E+00
   51     1 H     1.421915132543E+00 -5.843487271153E+00 -3.912432006657E+00
   52     1 H    -3.825640466695E+00 -1.335123592581E+00  5.764773937165E+00
   53     1 H    -1.421915132543E+00  5.728718057153E+00 -3.738848926733E+00
   54     1 H     3.825640466695E+00 -1.508706672505E+00 -5.807431391141E+00
   55     1 H     3.825640466695E+00  5.807431391141E+00  1.508706672505E+00
   56     1 H    -3.825640466695E+00 -5.764773937165E+00  1.335123592581E+00
   57     1 H    -3.825640466695E+00  5.764773937165E+00 -1.335123592581E+00
   58     1 H     3.825640466695E+00 -5.807431391141E+00 -1.508706672505E+00
   59     1 H     5.786102664153E+00  1.479299739543E+00  3.846969193683E+00
   60     1 H     1.421915132543E+00  3.912432006657E+00  5.843487271153E+00
   61     1 H    -5.786102664153E+00 -1.364530525543E+00  3.804311739707E+00
   62     1 H     1.421915132543E+00 -3.912432006657E+00 -5.843487271153E+00
   63     1 H    -5.786102664153E+00  1.364530525543E+00 -3.804311739707E+00
   64     1 H    -1.421915132543E+00 -3.738848926733E+00  5.728718057153E+00
   65     1 H     5.786102664153E+00 -1.479299739543E+00 -3.846969193683E+00
   66     1 H    -1.421915132543E+00  3.738848926733E+00 -5.728718057153E+00
   67     7 N     6.810219173049E+00  5.220715168786E+00  2.558975815173E-01
   68     7 N    -6.810219173049E+00 -5.215386364186E+00  9.935605852271E-02
   69     7 N     6.810219173049E+00 -5.220715168786E+00 -2.558975815173E-01
   70     7 N    -6.810219173049E+00  5.215386364186E+00 -9.935605852271E-02
   71     7 N     1.776268200200E-01  6.888489934546E+00  5.320204054082E+00
   72     7 N     5.218050766486E+00  2.797801076157E-01  6.812883575349E+00
   73     7 N    -1.776268200200E-01 -6.731948411552E+00  5.115897478890E+00
   74     7 N    -5.218050766486E+00  7.547353242427E-02 -6.807554770749E+00
   75     7 N     1.776268200200E-01 -6.888489934546E+00 -5.320204054082E+00
   76     7 N    -5.218050766486E+00 -7.547353242427E-02  6.807554770749E+00
   77     7 N    -1.776268200200E-01  6.731948411552E+00 -5.115897478890E+00
   78     7 N     5.218050766486E+00 -2.797801076157E-01 -6.812883575349E+00
   79     7 N     5.218050766486E+00  6.812883575349E+00  2.797801076157E-01
   80     7 N    -5.218050766486E+00 -6.807554770749E+00  7.547353242427E-02
   81     7 N    -5.218050766486E+00  6.807554770749E+00 -7.547353242427E-02
   82     7 N     5.218050766486E+00 -6.812883575349E+00 -2.797801076157E-01
   83     7 N     6.810219173049E+00  2.558975815173E-01  5.220715168786E+00
   84     7 N     1.776268200200E-01  5.320204054082E+00  6.888489934546E+00
   85     7 N    -6.810219173049E+00 -9.935605852271E-02  5.215386364186E+00
   86     7 N     1.776268200200E-01 -5.320204054082E+00 -6.888489934546E+00
   87     7 N    -6.810219173049E+00  9.935605852271E-02 -5.215386364186E+00
   88     7 N    -1.776268200200E-01 -5.115897478890E+00  6.731948411552E+00
   89     7 N     6.810219173049E+00 -2.558975815173E-01 -5.220715168786E+00
   90     7 N    -1.776268200200E-01  5.115897478890E+00 -6.731948411552E+00
   91     7 N    -1.434131864925E+00 -1.321502520440E+00  7.487110987684E+00
   92     7 N     1.434131864925E+00  1.546761209410E+00  7.530134943632E+00
   93     7 N    -1.434131864925E+00  1.321502520440E+00 -7.487110987684E+00
   94     7 N     1.434131864925E+00 -1.546761209410E+00 -7.530134943632E+00
   95     7 N     7.508622965658E+00 -1.455643842899E+00 -1.455643842899E+00
   96     7 N    -1.434131864925E+00  7.487110987684E+00 -1.321502520440E+00
   97     7 N    -7.508622965658E+00  1.412619886951E+00 -1.412619886951E+00
   98     7 N     1.434131864925E+00  7.530134943632E+00  1.546761209410E+00
   99     7 N     7.508622965658E+00  1.455643842899E+00  1.455643842899E+00
  100     7 N     1.434131864925E+00 -7.530134943632E+00 -1.546761209410E+00
  101     7 N    -7.508622965658E+00 -1.412619886951E+00  1.412619886951E+00
  102     7 N    -1.434131864925E+00 -7.487110987684E+00  1.321502520440E+00
  103     8 O    -1.894391587226E+00 -2.458378283716E-01  7.134912627485E+00
  104     8 O     1.894391587226E+00  4.600440306144E-01  7.145500855369E+00
  105     8 O    -1.894391587226E+00  2.458378283716E-01 -7.134912627485E+00
  106     8 O     1.894391587226E+00 -4.600440306144E-01 -7.145500855369E+00
  107     8 O     7.140206741427E+00 -1.899685701168E+00 -3.813568033014E-01
  108     8 O    -3.529409294930E-01  7.111790867619E+00 -1.787288486105E+00
  109     8 O    -7.140206741427E+00  1.889097473284E+00 -3.245250556846E-01
  110     8 O     3.529409294930E-01  7.168622615235E+00  2.001494688347E+00
  111     8 O     7.140206741427E+00  1.899685701168E+00  3.813568033014E-01
  112     8 O     3.529409294930E-01 -7.168622615235E+00 -2.001494688347E+00
  113     8 O    -7.140206741427E+00 -1.889097473284E+00  3.245250556846E-01
  114     8 O    -3.529409294930E-01 -7.111790867619E+00  1.787288486105E+00
  115     8 O    -3.529409294930E-01 -1.787288486105E+00  7.111790867619E+00
  116     8 O     3.529409294930E-01  2.001494688347E+00  7.168622615235E+00
  117     8 O     3.529409294930E-01 -2.001494688347E+00 -7.168622615235E+00
  118     8 O    -3.529409294930E-01  1.787288486105E+00 -7.111790867619E+00
  119     8 O    -1.894391587226E+00  7.134912627485E+00 -2.458378283716E-01
  120     8 O     7.140206741427E+00 -3.813568033014E-01 -1.899685701168E+00
  121     8 O     1.894391587226E+00 -7.145500855369E+00 -4.600440306144E-01
  122     8 O     7.140206741427E+00  3.813568033014E-01  1.899685701168E+00
  123     8 O     1.894391587226E+00  7.145500855369E+00  4.600440306144E-01
  124     8 O    -7.140206741427E+00  3.245250556846E-01 -1.889097473284E+00
  125     8 O    -1.894391587226E+00 -7.134912627485E+00  2.458378283716E-01
  126     8 O    -7.140206741427E+00 -3.245250556846E-01  1.889097473284E+00
 INFORMATION **** EXCBUF **** EXCH. BIPO BUFFER: WORDS USED =     4000000
 WARNING **** EXCBUF **** EXCH. BIPO BUFFER TOO SMALL - TO AVOID I/O SET EXCHSIZE =     8232120

 DFT PARAMETERS

     ATOM       ELECTRONS   NET CHARGE   R(ANGSTROM)
   1 230  ZN     20.0000      0.0000     1.37000000
   7   6  C       6.0000      0.0000     0.77000000
  43   1  H       1.0000      0.0000     1.11000000
  67   7  N       7.0000      0.0000     0.74000000
 103   8  O       8.0000      0.0000     0.74000000

 SIZE OF GRID=    1994856
 TTTTTTTTTTTTTTTTTTTTTTTTTTTTTT MAKE_GRID2  TELAPSE     4023.26 TCPU     2636.32
 BECKE WEIGHT FUNCTION
 RADSAFE =     2.00
 TOLERANCES - DENSITY:10**- 6; POTENTIAL:10**- 9; GRID WGT:10**-14

 RADIAL INTEGRATION  - INTERVALS (POINTS,UPPER LIMIT):            1( 99,  4.0*R)

 ANGULAR INTEGRATION - INTERVALS (ACCURACY LEVEL [N. POINTS] UPPER LIMIT):
  1(  6[ 146]   0.2)  2( 11[ 302]   0.5)  3( 14[ 590]   0.9)  4( 18[1454]   3.5)
  5( 14[ 590]9999.0)
 EEEEEEEEEE INT_CALC TERMINATION  DATE 03 07 2020 TIME 13:14:06.8

 *******************************************************************************
 ZIF-65 (cif CCDC 917446, CIMFUB)                                                
 CRYSTAL - SCF - TYPE OF CALCULATION :  RESTRICTED CLOSED SHELL
 *******************************************************************************

 CAPPA:IS1  2;IS2  2;IS3  2; K PTS MONK NET   5; SYMMOPS:K SPACE   8;G SPACE   4

 TTTTTTTTTTTTTTTTTTTTTTTTTTTTTT SDIK        TELAPSE     4025.32 TCPU     2638.37

 INFORMATION FROM INTEGRAL EVALUATION

 RESTART FROM A PREVIOUS DENSITY MATRIX - DEP ACTIVE
 NUMBER OF COUPLE SETS (NEW, OLD, FOUND):   42412   42412   42412
 NUMBER OF IRREDUCIBLE G VECTORS        :  134653  134653  134653
 CHARGE NORMALIZATION FACTOR   1.00002304
 TOTAL ATOMIC CHARGES:
  18.5103189  18.5103189  18.5103189  18.5102844  18.5102844  18.5103189
   5.4532373   5.4529531   5.4532373   5.4529531   5.4629675   5.4532373
   5.4431361   5.4529531   5.4629675   5.4529531   5.4431361   5.4532373
   5.9917284   5.9874328   5.9917284   5.9874328   5.9953951   5.9953049
   5.9838435   5.9839756   5.9953951   5.9839756   5.9838435   5.9953049
   5.9953049   5.9839756   5.9839756   5.9953049   5.9917284   5.9953951
   5.9874328   5.9953951   5.9874328   5.9838435   5.9917284   5.9838435
   0.8906424   0.8847372   0.8906424   0.8847372   0.8874030   0.8873965
   0.8878637   0.8879967   0.8874030   0.8879967   0.8878637   0.8873965
   0.8873965   0.8879967   0.8879967   0.8873965   0.8906424   0.8874030
   0.8847372   0.8874030   0.8847372   0.8878637   0.8906424   0.8878637
   7.5792869   7.5668962   7.5792869   7.5668962   7.5721856   7.5775642
   7.5738245   7.5688273   7.5721856   7.5688273   7.5738245   7.5775642
   7.5775642   7.5688273   7.5688273   7.5775642   7.5792869   7.5721856
   7.5668962   7.5721856   7.5668962   7.5738245   7.5792869   7.5738245
   6.8183360   6.8060161   6.8183360   6.8060161   6.8181521   6.8183360
   6.8062738   6.8060161   6.8181521   6.8060161   6.8062738   6.8183360
   8.2897073   8.2890352   8.2897073   8.2890352   8.2896613   8.2878360
   8.2890103   8.2911772   8.2896613   8.2911772   8.2890103   8.2878360
   8.2878360   8.2911772   8.2911772   8.2878360   8.2897073   8.2896613
   8.2890352   8.2896613   8.2890352   8.2890103   8.2897073   8.2890103
 TTTTTTTTTTTTTTTTTTTTTTTTTTTTTT MOQGAD      TELAPSE     4028.68 TCPU     2641.65
 TTTTTTTTTTTTTTTTTTTTTTTTTTTTTT SHELLXN     TELAPSE     4058.72 TCPU     2665.62
 TTTTTTTTTTTTTTTTTTTTTTTTTTTTTT MONMO3      TELAPSE     4063.15 TCPU     2670.05
 NUMERICALLY INTEGRATED DENSITY    803.9999905099
 TTTTTTTTTTTTTTTTTTTTTTTTTTTTTT NUMDFT      TELAPSE     4067.52 TCPU     2674.42
 CYC   0 ETOT(AU) -6.523437242769E+03 DETOT -6.52E+03 tst  1.43E-11 PX  1.00E+00
 TTTTTTTTTTTTTTTTTTTTTTTTTTTTTT DIIS        TELAPSE     4067.93 TCPU     2674.83
 TTTTTTTTTTTTTTTTTTTTTTTTTTTTTT FDIK        TELAPSE     4132.18 TCPU     2737.52
 INSULATING STATE
 TOP OF VALENCE BANDS -    BAND    402; K    5; EIG -2.3684235E-01 AU
 TOP OF VALENCE BANDS -    BAND    402; K    1; EIG -2.3748420E-01 AU
 BOTTOM OF VIRTUAL BANDS - BAND    403; K    5; EIG -1.0288968E-01 AU
 DIRECT ENERGY BAND GAP:   3.6450 eV
 BOTTOM OF VIRTUAL BANDS - BAND    403; K    1; EIG -1.0282341E-01 AU
 TTTTTTTTTTTTTTTTTTTTTTTTTTTTTT PDIG        TELAPSE     4133.98 TCPU     2739.31
 CHARGE NORMALIZATION FACTOR   1.00000000
 TOTAL ATOMIC CHARGES:
  18.5097015  18.5097015  18.5097015  18.5097570  18.5097570  18.5097015
   5.4624225   5.4441785   5.4624225   5.4441785   5.4312633   5.4624225
   5.4762278   5.4441785   5.4312633   5.4441785   5.4762278   5.4624225
   5.9994525   5.9804116   5.9994525   5.9804116   5.9824196   5.9792966
   5.9956919   6.0004358   5.9824196   6.0004358   5.9956919   5.9792966
   5.9792966   6.0004358   6.0004358   5.9792966   5.9994525   5.9824196
   5.9804116   5.9824196   5.9804116   5.9956919   5.9994525   5.9956919
   0.8906112   0.8848174   0.8906112   0.8848174   0.8896743   0.8925854
   0.8854872   0.8829124   0.8896743   0.8829124   0.8854872   0.8925854
   0.8925854   0.8829124   0.8829124   0.8925854   0.8906112   0.8896743
   0.8848174   0.8896743   0.8848174   0.8854872   0.8906112   0.8854872
   7.5462619   7.6007602   7.5462619   7.6007602   7.5988888   7.5651333
   7.5465179   7.5799521   7.5988888   7.5799521   7.5465179   7.5651333
   7.5651333   7.5799521   7.5799521   7.5651333   7.5462619   7.5988888
   7.6007602   7.5988888   7.6007602   7.5465179   7.5462619   7.5465179
   6.7997990   6.8248345   6.7997990   6.8248345   6.7849129   6.7997990
   6.8409610   6.8248345   6.7849129   6.8248345   6.8409610   6.7997990
   8.2834752   8.2956398   8.2834752   8.2956398   8.2853341   8.3195346
   8.2944017   8.2578073   8.2853341   8.2578073   8.2944017   8.3195346
   8.3195346   8.2578073   8.2578073   8.3195346   8.2834752   8.2853341
   8.2956398   8.2853341   8.2956398   8.2944017   8.2834752   8.2944017
 TTTTTTTTTTTTTTTTTTTTTTTTTTTTTT MOQGAD      TELAPSE     4133.99 TCPU     2739.33
 TTTTTTTTTTTTTTTTTTTTTTTTTTTTTT SHELLXN     TELAPSE     4205.91 TCPU     2763.37
 TTTTTTTTTTTTTTTTTTTTTTTTTTTTTT MONMO3      TELAPSE     4215.93 TCPU     2773.39
 NUMERICALLY INTEGRATED DENSITY    803.9999866293
 TTTTTTTTTTTTTTTTTTTTTTTTTTTTTT NUMDFT      TELAPSE     4220.16 TCPU     2777.62
 CYC   1 ETOT(AU) -6.523347600096E+03 DETOT  8.96E-02 tst  0.00E+00 PX  1.20E-02
 TTTTTTTTTTTTTTTTTTTTTTTTTTTTTT DIIS        TELAPSE     4225.11 TCPU     2782.57
 DIIS TEST: 0.29282E-01 AT SCF   CYCLE   1 - MIX   30 %
 TTTTTTTTTTTTTTTTTTTTTTTTTTTTTT FDIK        TELAPSE     4242.85 TCPU     2794.36
 INSULATING STATE
 TOP OF VALENCE BANDS -    BAND    402; K    2; EIG -2.3695544E-01 AU
 TOP OF VALENCE BANDS -    BAND    402; K    1; EIG -2.3758782E-01 AU
 BOTTOM OF VIRTUAL BANDS - BAND    403; K    2; EIG -9.8592306E-02 AU
 DIRECT ENERGY BAND GAP:   3.7651 eV
 BOTTOM OF VIRTUAL BANDS - BAND    403; K    1; EIG -9.8372196E-02 AU
 TTTTTTTTTTTTTTTTTTTTTTTTTTTTTT PDIG        TELAPSE     4244.51 TCPU     2796.02
 CHARGE NORMALIZATION FACTOR   1.00000000
 TOTAL ATOMIC CHARGES:
  18.5112197  18.5112197  18.5112197  18.5105947  18.5105947  18.5112197
   5.4606452   5.4469487   5.4606452   5.4469487   5.4571563   5.4606452
   5.4479331   5.4469487   5.4571563   5.4469487   5.4479331   5.4606452
   5.9974264   5.9814032   5.9974264   5.9814032   5.9865278   5.9857119
   5.9937557   5.9929448   5.9865278   5.9929448   5.9937557   5.9857119
   5.9857119   5.9929448   5.9929448   5.9857119   5.9974264   5.9865278
   5.9814032   5.9865278   5.9814032   5.9937557   5.9974264   5.9937557
   0.8909027   0.8842305   0.8909027   0.8842305   0.8871932   0.8868106
   0.8882599   0.8886558   0.8871932   0.8886558   0.8882599   0.8868106
   0.8868106   0.8886558   0.8886558   0.8868106   0.8909027   0.8871932
   0.8842305   0.8871932   0.8842305   0.8882599   0.8909027   0.8882599
   7.5754586   7.5685097   7.5754586   7.5685097   7.5795842   7.5732259
   7.5666881   7.5741069   7.5795842   7.5741069   7.5666881   7.5732259
   7.5732259   7.5741069   7.5741069   7.5732259   7.5754586   7.5795842
   7.5685097   7.5795842   7.5685097   7.5666881   7.5754586   7.5666881
   6.8194834   6.8055356   6.8194834   6.8055356   6.8232201   6.8194834
   6.7991140   6.8055356   6.8232201   6.8055356   6.7991140   6.8194834
   8.2999466   8.2774778   8.2999466   8.2774778   8.2755467   8.2654798
   8.3030464   8.3142652   8.2755467   8.3142652   8.3030464   8.2654798
   8.2654798   8.3142652   8.3142652   8.2654798   8.2999466   8.2755467
   8.2774778   8.2755467   8.2774778   8.3030464   8.2999466   8.3030464
 TTTTTTTTTTTTTTTTTTTTTTTTTTTTTT MOQGAD      TELAPSE     4244.53 TCPU     2796.04
 TTTTTTTTTTTTTTTTTTTTTTTTTTTTTT SHELLXN     TELAPSE     4292.28 TCPU     2819.96
 TTTTTTTTTTTTTTTTTTTTTTTTTTTTTT MONMO3      TELAPSE     4296.58 TCPU     2824.26
 NUMERICALLY INTEGRATED DENSITY    803.9999894220
 TTTTTTTTTTTTTTTTTTTTTTTTTTTTTT NUMDFT      TELAPSE     4300.80 TCPU     2828.48
 CYC   2 ETOT(AU) -6.523345885051E+03 DETOT  1.72E-03 tst  4.63E-05 PX  7.73E-03
 TTTTTTTTTTTTTTTTTTTTTTTTTTTTTT DIIS        TELAPSE     4301.05 TCPU     2828.73
 DIIS TEST: 0.41633E-01 AT SCF   CYCLE   2 - DIIS ACTIVE - HISTORY:     2 CYCLES
 TTTTTTTTTTTTTTTTTTTTTTTTTTTTTT FDIK        TELAPSE     4311.56 TCPU     2838.48
 INSULATING STATE
 TOP OF VALENCE BANDS -    BAND    402; K    2; EIG -2.3730088E-01 AU
 TOP OF VALENCE BANDS -    BAND    402; K    1; EIG -2.3795496E-01 AU
 BOTTOM OF VIRTUAL BANDS - BAND    403; K    4; EIG -9.8533914E-02 AU
 INDIRECT ENERGY BAND GAP:   3.7760 eV
 BOTTOM OF VIRTUAL BANDS - BAND    403; K    1; EIG -9.8328033E-02 AU
 TTTTTTTTTTTTTTTTTTTTTTTTTTTTTT PDIG        TELAPSE     4313.22 TCPU     2840.14
 CHARGE NORMALIZATION FACTOR   1.00000000
 TOTAL ATOMIC CHARGES:
  18.5105999  18.5105999  18.5105999  18.5103515  18.5103515  18.5105999
   5.4586288   5.4478111   5.4586288   5.4478111   5.4456695   5.4586288
   5.4619534   5.4478111   5.4456695   5.4478111   5.4619534   5.4586288
   5.9966928   5.9835037   5.9966928   5.9835037   5.9883667   5.9872103
   5.9894041   5.9919085   5.9883667   5.9919085   5.9894041   5.9872103
   5.9872103   5.9919085   5.9919085   5.9872103   5.9966928   5.9883667
   5.9835037   5.9883667   5.9835037   5.9894041   5.9966928   5.9894041
   0.8924881   0.8826391   0.8924881   0.8826391   0.8867309   0.8882218
   0.8888370   0.8871109   0.8867309   0.8871109   0.8888370   0.8882218
   0.8882218   0.8871109   0.8871109   0.8882218   0.8924881   0.8867309
   0.8826391   0.8867309   0.8826391   0.8888370   0.8924881   0.8888370
   7.5629035   7.5838113   7.5629035   7.5838113   7.5871730   7.5725879
   7.5584239   7.5729354   7.5871730   7.5729354   7.5584239   7.5725879
   7.5725879   7.5729354   7.5729354   7.5725879   7.5629035   7.5871730
   7.5838113   7.5871730   7.5838113   7.5584239   7.5629035   7.5584239
   6.8089018   6.8146731   6.8089018   6.8146731   6.8073077   6.8089018
   6.8179236   6.8146731   6.8073077   6.8146731   6.8179236   6.8089018
   8.2746159   8.3050380   8.2746159   8.3050380   8.2820840   8.3100487
   8.2969524   8.2680945   8.2820840   8.2680945   8.2969524   8.3100487
   8.3100487   8.2680945   8.2680945   8.3100487   8.2746159   8.2820840
   8.3050380   8.2820840   8.3050380   8.2969524   8.2746159   8.2969524
 TTTTTTTTTTTTTTTTTTTTTTTTTTTTTT MOQGAD      TELAPSE     4313.24 TCPU     2840.16
 TTTTTTTTTTTTTTTTTTTTTTTTTTTTTT SHELLXN     TELAPSE     4342.67 TCPU     2864.17
 TTTTTTTTTTTTTTTTTTTTTTTTTTTTTT MONMO3      TELAPSE     4347.51 TCPU     2869.02
 NUMERICALLY INTEGRATED DENSITY    803.9999884214
 TTTTTTTTTTTTTTTTTTTTTTTTTTTTTT NUMDFT      TELAPSE     4351.73 TCPU     2873.23
 CYC   3 ETOT(AU) -6.523350603607E+03 DETOT -4.72E-03 tst  4.56E-05 PX  6.69E-03
 TTTTTTTTTTTTTTTTTTTTTTTTTTTTTT DIIS        TELAPSE     4354.64 TCPU     2876.14
 DIIS TEST: 0.76896E-02 AT SCF   CYCLE   3 - DIIS ACTIVE - HISTORY:     3 CYCLES
 TTTTTTTTTTTTTTTTTTTTTTTTTTTTTT FDIK        TELAPSE     4366.52 TCPU     2883.81
 INSULATING STATE
 TOP OF VALENCE BANDS -    BAND    402; K    5; EIG -2.3773168E-01 AU
 TOP OF VALENCE BANDS -    BAND    402; K    1; EIG -2.3878846E-01 AU
 BOTTOM OF VIRTUAL BANDS - BAND    403; K    4; EIG -9.8595761E-02 AU
 INDIRECT ENERGY BAND GAP:   3.7861 eV
 BOTTOM OF VIRTUAL BANDS - BAND    403; K    1; EIG -9.8394687E-02 AU
 TTTTTTTTTTTTTTTTTTTTTTTTTTTTTT PDIG        TELAPSE     4368.25 TCPU     2885.54
 CHARGE NORMALIZATION FACTOR   1.00000000
 TOTAL ATOMIC CHARGES:
  18.5103574  18.5103574  18.5103574  18.5101838  18.5101838  18.5103574
   5.4614216   5.4454337   5.4614216   5.4454337   5.4406041   5.4614216
   5.4663509   5.4454337   5.4406041   5.4454337   5.4663509   5.4614216
   5.9968993   5.9826148   5.9968993   5.9826148   5.9875554   5.9840823
   5.9908664   5.9952264   5.9875554   5.9952264   5.9908664   5.9840823
   5.9840823   5.9952264   5.9952264   5.9840823   5.9968993   5.9875554
   5.9826148   5.9875554   5.9826148   5.9908664   5.9968993   5.9908664
   0.8924044   0.8827493   0.8924044   0.8827493   0.8874010   0.8889820
   0.8879970   0.8864090   0.8874010   0.8864090   0.8879970   0.8889820
   0.8889820   0.8864090   0.8864090   0.8889820   0.8924044   0.8874010
   0.8827493   0.8874010   0.8827493   0.8879970   0.8924044   0.8879970
   7.5595399   7.5867922   7.5595399   7.5867922   7.5911726   7.5712142
   7.5544587   7.5745681   7.5911726   7.5745681   7.5544587   7.5712142
   7.5712142   7.5745681   7.5745681   7.5712142   7.5595399   7.5911726
   7.5867922   7.5911726   7.5867922   7.5544587   7.5595399   7.5544587
   6.8083710   6.8159671   6.8083710   6.8159671   6.8028427   6.8083710
   6.8220297   6.8159671   6.8028427   6.8159671   6.8220297   6.8083710
[truncated: 46,265 more chars]
