# Supplementary material for: Structure–Property Relationship of Piezoelectric Properties in Zeolitic Imidazolate Frameworks: A Computational Study
Source: ACS Appl Mater Interfaces. 2022 Nov 2;14(45):50803–14. doi: 10.1021/acsami.2c13506 (PMC9674201; doi:10.1021/acsami.2c13506)
Supplement: Supplementary file 5 — am2c13506_si_005.zip [file am2c13506_si_005.zip › Outputfiles_crystal17/ZIF-65/ClampedIon_results/Clamped_M062X.out]

ZIF-65 (cif CCDC 917446, CIMFUB)
EXTERNAL
PIEZOCON
CLAMPION
PRINT
END
END
6 5
0 0 6 2.0 1.00
  0.4563240000D+04  0.1966650000D-02
  0.6820240000D+03  0.1523060000D-01
  0.1549730000D+03  0.7612690000D-01
  0.4445530000D+02  0.2608010000D+00
  0.1302900000D+02  0.6164620000D+00
  0.1827730000D+01  0.2210060000D+00
0 1 3 4.0 1.00
  0.2096420000D+02  0.1146600000D+00  0.4024870000D-01
  0.4803310000D+01  0.9199990000D+00  0.2375940000D+00
  0.1459330000D+01 -0.3030680000D-02  0.8158540000D+00
0 1 1 0.0 1.00
  0.4834560000D+00  0.1000000000D+01  0.1000000000D+01
0 1 1 0.0 1.00
  0.1455850000D+00  0.1000000000D+01  0.1000000000D+01
0 3 1 0.0 1.00
  0.6260000000D+00  0.1000000000D+01
7 5
0 0 6 2.0 1.00
  0.6293480000D+04  0.1969790000D-02
  0.9490440000D+03  0.1496130000D-01
  0.2187760000D+03  0.7350060000D-01
  0.6369160000D+02  0.2489370000D+00
  0.1882820000D+02  0.6024600000D+00
  0.2720230000D+01  0.2562020000D+00
0 1 3 5.0 1.00
  0.3063310000D+02  0.1119060000D+00  0.3831190000D-01
  0.7026140000D+01  0.9216660000D+00  0.2374030000D+00
  0.2112050000D+01 -0.2569190000D-02  0.8175920000D+00
0 1 1 0.0 1.00
  0.6840090000D+00  0.1000000000D+01  0.1000000000D+01
0 1 1 0.0 1.00
  0.2008780000D+00  0.1000000000D+01  0.1000000000D+01
0 3 1 0.0 1.00
  0.9130000000D+00  0.1000000000D+01
1 4
0 0 3 1.0 1.00
  0.3386500000D+02  0.2549380000D-01
  0.5094790000D+01  0.1903730000D+00
  0.1158790000D+01  0.8521610000D+00
0 0 1 0.0 1.00
  0.3258400000D+00  0.1000000000D+01
0 0 1 0.0 1.00
  0.1027410000D+00  0.1000000000D+01
0 2 1 0.0 1.00
  0.7500000000D+00  0.1000000000D+01
8 5
0 0 6 2. 1.
       8588.50000         0.189515000E-02
       1297.23000         0.143859000E-01
       299.296000         0.707320000E-01
       87.3771000         0.240001000
       25.6789000         0.594797000
       3.74004000         0.280802000
0 1 3 6. 1.
       42.1175000         0.113889000         0.365114000E-01
       9.62837000         0.920811000         0.237153000
       2.85332000        -0.327447000E-02     0.819702000
0 1 1 0. 1.
      0.905661000          1.00000000          1.00000000
0 1 1 0. 1.
      0.255611000          1.00000000          1.00000000
0 3 1 0. 1.
       1.29200000          1.00000000
230 14
INPUT
20. 0 2 2 2 0 0
 34.150000 399.987282 0
 14.590000 85.485655 0
 39.780000 277.148960 0
 14.950000 69.052205 0
 43.800000 -34.149349 0
 14.980000 -3.291831 0
0 0 3 2. 1.
       30.3241270         0.219143000
       16.3166820        -0.232556000
       11.4081480        -0.954685000
0 0 1 2. 1.
       2.56949200          1.00000000
0 0 1 0. 1.
       1.06259500          1.00000000
0 0 1 0. 1.
      0.250000000          1.00000000
0 0 1 0. 1.
      0.120000000          1.00000000
0 2 2 6. 1.
       111.824980         0.232770000E-01
       19.1319100         -1.00953900
0 2 2 0. 1.
       5.46883800         0.320151000
       2.50567500         0.718085000
0 2 1 0. 1.
      0.941868000          1.00000000
0 2 1 0. 1.
      0.250000000          1.00000000
0 2 1 0. 1.
      0.120000000          1.00000000
0 3 4 10. 1.
       44.6456290         0.472490000E-01
       13.4383770         0.218926000
       4.68200000         0.452512000
       1.60321100         0.518576000
0 3 1 0. 1.
      0.482766000          1.00000000
0 3 1 0. 1.
      0.110000000          1.00000000
0 4 1 0. 1.
      2.614   1.0000
99 0
END
DFT
M062X
xxlgrid
END
TOLINTEG
7 7 7 10 40
SHRINK
2 2
TOLDEE
8
END
          48 PROCESSORS WORKING

         
 *******************************************************************************
 *                                                                             *
 *                               CRYSTAL17                                     *
 *                      public : 1.0.2 - March 1st, 2018                       *
 *                       HTTP://WWW.CRYSTAL.UNITO.IT                           *
 *                                                                             *
 *                              MAIN AUTHORS                                   *
 *                                                                             *
 *  R. DOVESI(1,11), V.R. SAUNDERS(2), C. ROETTI(1,11), R. ORLANDO(1,11),      *
 *  C.M. ZICOVICH-WILSON(1,3), F. PASCALE(4), B. CIVALLERI(1,11),              *
 *  K. DOLL(5), N.M. HARRISON(2,6), I.J. BUSH(7), Ph. D'ARCO(8),               *
 *  M. LLUNELL(9), M. CAUSA'(10), Y. NOEL(8), L. MASCHIO(1,11), A. ERBA(1,11)  *
 *  M. RE'RAT(14), S. CASASSA(1,11)                                            *
 *                                                                             *
 *        CONTRIBUTIONS TO THE CODE HAVE ALSO BEEN GIVEN BY                    *
 *                                                                             *
 *  M. FERRABONE(1,11), M. DE LA PIERRE(1,11), M. FERRERO(1,11),               *
 *  J. BAIMA(1,11), E. ALBANESE(1,11), M.F. PEINTINGER(12), R. BAST(13),       *
 *  B. KIRTMAN(15), V. LACIVITA(1,11), R. DEMICHELIS(1,16)                     *
 *  G. BRANDEBURG(17), S. SALUSTRO(1,11), G. SANSONE(1,11)                     *
 *  M.T. RUGGIERO(18)                                                          *
 *                                                                             *
 * (1) THEORETICAL CHEMISTRY GROUP - UNIVERSITA' DI TORINO - TORINO (ITALY)    *
 * (2) COMPUTATIONAL SCIENCE & ENGINEERING DEPARTMENT - STFC DARESBURY (UK)    *
 * (3) UNIVERSIDAD AUTONOMA DEL ESTADO DE MORELOS - CUERNAVACA (MEXICO)        *
 * (4) UNIVERSITE' DE LORRAINE - NANCY (FRANCE)                                *
 * (5) UNIVERSITAET STUTTGART- STUTTGART (GERMANY)                             *
 * (6) IMPERIAL COLLEGE - LONDON (UK)                                          *
 * (7) OXFORD E-RESEARCH CENTRE - OXFORD (UK)                                  *
 * (8) UPMC - SORBONNE UNIVERSITES - PARIS (FRANCE)                            *
 * (9) UNIVERSIDAD DE BARCELONA - BARCELONA (SPAIN)                            *
 *(10) UNIVERSITA' DI NAPOLI "FEDERICO II" - NAPOLI (ITALY)                    *
 *(11) NIS - NANOSTRUCTURED INTERFACES AND SURFACES - TORINO (ITALY)           *
 *(12) MPI FUER CHEMISCHE ENERGIEKONVERSION - MUELHEIM AN DER RUHR (GERMANY)   *
 *(13) UNIVERSITY OF TROMSO - TROMSO (NORWAY)                                  *
 *(14) UNIVERSITE' DE PAU ET DES PAYS DE L'ADOUR - PAU (FRANCE)                *
 *(15) UNIVERSITY OF CALIFORNIA SANTA BARBARA - SANTA BARBARA (USA)            *
 *(16) CURTIN UNIVERSITY - PERTH (AUSTRALIA)                                   *
 *(17) UNIVERSITY COLLEGE LONDON - LONDON (UK)                                 *
 *(18) CAMBRIDGE UNIVERSITY - CAMBRIDGE (UK)                                   *
 *                                                                             *
 *******************************************************************************
 EEEEEEEEEE STARTING  DATE 10 11 2020 TIME 18:24:13.0
 ZIF-65 (cif CCDC 917446, CIMFUB)                                                

 GEOMETRY INPUT FROM EXTERNAL FILE (FORTRAN UNIT 34)
 3D - CRYSTAL 

 *******************************************************************************
 LATTICE PARAMETERS  (ANGSTROMS AND DEGREES) - PRIMITIVE CELL
       A          B          C        ALPHA      BETA     GAMMA        VOLUME
   14.90585   14.90585   14.90585   109.47122 109.47122 109.47122   2549.458983
 INFORMATION **** CHKGRP **** SPGR WITH NO INVERSION

 NUMBER OF IRREDUCIBLE ATOMS IN THE CELL:    7

 CARTESIAN COORDINATES (ANGSTROM) - IRREDUCIBLE ATOMS AND SYMMETRY RELATED

 AT.IRR.  AT  AT.N.          X                   Y                   Z
     1     1   230    8.605894398868E+00 -1.290884159830E+01  0.000000000000E+00
     1     2   230    0.000000000000E+00 -1.290884159830E+01  8.605894398868E+00
     1     3   230    0.000000000000E+00  8.605894398868E+00 -1.290884159830E+01
     1     4   230   -1.290884159830E+01  0.000000000000E+00  8.605894398868E+00
     1     5   230   -1.290884159830E+01  8.605894398868E+00  0.000000000000E+00
     1     6   230    8.605894398868E+00  0.000000000000E+00 -1.290884159830E+01
     7     7     6   -2.265031901694E+00 -2.265031901694E+00  8.443638219284E+00
     7     8     6    2.265031901694E+00  2.265031901694E+00  8.443638219284E+00
     7     9     6   -2.265031901694E+00  2.265031901694E+00 -8.443638219284E+00
     7    10     6    2.265031901694E+00 -2.265031901694E+00 -8.443638219284E+00
     7    11     6    8.443638219284E+00 -2.265031901694E+00 -2.265031901694E+00
     7    12     6   -2.265031901694E+00  8.443638219284E+00 -2.265031901694E+00
     7    13     6   -8.443638219284E+00  2.265031901694E+00 -2.265031901694E+00
     7    14     6    2.265031901694E+00  8.443638219284E+00  2.265031901694E+00
     7    15     6    8.443638219284E+00  2.265031901694E+00  2.265031901694E+00
     7    16     6    2.265031901694E+00 -8.443638219284E+00 -2.265031901694E+00
     7    17     6   -8.443638219284E+00 -2.265031901694E+00  2.265031901694E+00
     7    18     6   -2.265031901694E+00 -8.443638219284E+00  2.265031901694E+00
    19    19     6    5.700953088311E+00  4.721003089473E+00  1.028121988063E+00
    19    20     6   -5.700953088311E+00 -4.721003089473E+00  1.028121988063E+00
    19    21     6    5.700953088311E+00 -4.721003089473E+00 -1.028121988063E+00
    19    22     6   -5.700953088311E+00  4.721003089473E+00 -1.028121988063E+00
    19    23     6    1.028121988063E+00  5.700953088311E+00  4.721003089473E+00
    19    24     6    4.721003089473E+00  1.028121988063E+00  5.700953088311E+00
    19    25     6   -1.028121988063E+00 -5.700953088311E+00  4.721003089473E+00
    19    26     6   -4.721003089473E+00  1.028121988063E+00 -5.700953088311E+00
    19    27     6    1.028121988063E+00 -5.700953088311E+00 -4.721003089473E+00
    19    28     6   -4.721003089473E+00 -1.028121988063E+00  5.700953088311E+00
    19    29     6   -1.028121988063E+00  5.700953088311E+00 -4.721003089473E+00
    19    30     6    4.721003089473E+00 -1.028121988063E+00 -5.700953088311E+00
    19    31     6    4.721003089473E+00  5.700953088311E+00  1.028121988063E+00
    19    32     6   -4.721003089473E+00 -5.700953088311E+00  1.028121988063E+00
    19    33     6   -4.721003089473E+00  5.700953088311E+00 -1.028121988063E+00
    19    34     6    4.721003089473E+00 -5.700953088311E+00 -1.028121988063E+00
    19    35     6    5.700953088311E+00  1.028121988063E+00  4.721003089473E+00
    19    36     6    1.028121988063E+00  4.721003089473E+00  5.700953088311E+00
    19    37     6   -5.700953088311E+00 -1.028121988063E+00  4.721003089473E+00
    19    38     6    1.028121988063E+00 -4.721003089473E+00 -5.700953088311E+00
    19    39     6   -5.700953088311E+00  1.028121988063E+00 -4.721003089473E+00
    19    40     6   -1.028121988063E+00 -4.721003089473E+00  5.700953088311E+00
    19    41     6    5.700953088311E+00 -1.028121988063E+00 -4.721003089473E+00
    19    42     6   -1.028121988063E+00  4.721003089473E+00 -5.700953088311E+00
    43    43     1    5.714121069734E+00  3.757305093261E+00  1.509538128755E+00
    43    44     1   -5.714121069734E+00 -3.757305093261E+00  1.509538128755E+00
    43    45     1    5.714121069734E+00 -3.757305093261E+00 -1.509538128755E+00
    43    46     1   -5.714121069734E+00  3.757305093261E+00 -1.509538128755E+00
    43    47     1    1.509538128755E+00  5.714121069734E+00  3.757305093261E+00
    43    48     1    3.757305093261E+00  1.509538128755E+00  5.714121069734E+00
    43    49     1   -1.509538128755E+00 -5.714121069734E+00  3.757305093261E+00
    43    50     1   -3.757305093261E+00  1.509538128755E+00 -5.714121069734E+00
    43    51     1    1.509538128755E+00 -5.714121069734E+00 -3.757305093261E+00
    43    52     1   -3.757305093261E+00 -1.509538128755E+00  5.714121069734E+00
    43    53     1   -1.509538128755E+00  5.714121069734E+00 -3.757305093261E+00
    43    54     1    3.757305093261E+00 -1.509538128755E+00 -5.714121069734E+00
    43    55     1    3.757305093261E+00  5.714121069734E+00  1.509538128755E+00
    43    56     1   -3.757305093261E+00 -5.714121069734E+00  1.509538128755E+00
    43    57     1   -3.757305093261E+00  5.714121069734E+00 -1.509538128755E+00
    43    58     1    3.757305093261E+00 -5.714121069734E+00 -1.509538128755E+00
    43    59     1    5.714121069734E+00  1.509538128755E+00  3.757305093261E+00
    43    60     1    1.509538128755E+00  3.757305093261E+00  5.714121069734E+00
    43    61     1   -5.714121069734E+00 -1.509538128755E+00  3.757305093261E+00
    43    62     1    1.509538128755E+00 -3.757305093261E+00 -5.714121069734E+00
    43    63     1   -5.714121069734E+00  1.509538128755E+00 -3.757305093261E+00
    43    64     1   -1.509538128755E+00 -3.757305093261E+00  5.714121069734E+00
    43    65     1    5.714121069734E+00 -1.509538128755E+00 -3.757305093261E+00
    43    66     1   -1.509538128755E+00  3.757305093261E+00 -5.714121069734E+00
    67    67     7    6.734120507638E+00  5.145303875279E+00  2.593205155440E-01
    67    68     7   -6.734120507638E+00 -5.145303875279E+00  2.593205155440E-01
    67    69     7    6.734120507638E+00 -5.145303875279E+00 -2.593205155440E-01
    67    70     7   -6.734120507638E+00  5.145303875279E+00 -2.593205155440E-01
    67    71     7    2.593205155440E-01  6.734120507638E+00  5.145303875279E+00
    67    72     7    5.145303875279E+00  2.593205155440E-01  6.734120507638E+00
    67    73     7   -2.593205155440E-01 -6.734120507638E+00  5.145303875279E+00
    67    74     7   -5.145303875279E+00  2.593205155440E-01 -6.734120507638E+00
    67    75     7    2.593205155440E-01 -6.734120507638E+00 -5.145303875279E+00
    67    76     7   -5.145303875279E+00 -2.593205155440E-01  6.734120507638E+00
    67    77     7   -2.593205155440E-01  6.734120507638E+00 -5.145303875279E+00
    67    78     7    5.145303875279E+00 -2.593205155440E-01 -6.734120507638E+00
    67    79     7    5.145303875279E+00  6.734120507638E+00  2.593205155440E-01
    67    80     7   -5.145303875279E+00 -6.734120507638E+00  2.593205155440E-01
    67    81     7   -5.145303875279E+00  6.734120507638E+00 -2.593205155440E-01
    67    82     7    5.145303875279E+00 -6.734120507638E+00 -2.593205155440E-01
    67    83     7    6.734120507638E+00  2.593205155440E-01  5.145303875279E+00
    67    84     7    2.593205155440E-01  5.145303875279E+00  6.734120507638E+00
    67    85     7   -6.734120507638E+00 -2.593205155440E-01  5.145303875279E+00
    67    86     7    2.593205155440E-01 -5.145303875279E+00 -6.734120507638E+00
    67    87     7   -6.734120507638E+00  2.593205155440E-01 -5.145303875279E+00
    67    88     7   -2.593205155440E-01 -5.145303875279E+00  6.734120507638E+00
    67    89     7    6.734120507638E+00 -2.593205155440E-01 -5.145303875279E+00
    67    90     7   -2.593205155440E-01  5.145303875279E+00 -6.734120507638E+00
    91    91     7   -1.460475606974E+00 -1.460475606974E+00  7.573505500008E+00
    91    92     7    1.460475606974E+00  1.460475606974E+00  7.573505500008E+00
    91    93     7   -1.460475606974E+00  1.460475606974E+00 -7.573505500008E+00
    91    94     7    1.460475606974E+00 -1.460475606974E+00 -7.573505500008E+00
    91    95     7    7.573505500008E+00 -1.460475606974E+00 -1.460475606974E+00
    91    96     7   -1.460475606974E+00  7.573505500008E+00 -1.460475606974E+00
    91    97     7   -7.573505500008E+00  1.460475606974E+00 -1.460475606974E+00
    91    98     7    1.460475606974E+00  7.573505500008E+00  1.460475606974E+00
    91    99     7    7.573505500008E+00  1.460475606974E+00  1.460475606974E+00
    91   100     7    1.460475606974E+00 -7.573505500008E+00 -1.460475606974E+00
    91   101     7   -7.573505500008E+00 -1.460475606974E+00  1.460475606974E+00
    91   102     7   -1.460475606974E+00 -7.573505500008E+00  1.460475606974E+00
   103   103     8   -1.914285823874E+00 -3.874438585200E-01  7.219012545216E+00
   103   104     8    1.914285823874E+00  3.874438585200E-01  7.219012545216E+00
   103   105     8   -1.914285823874E+00  3.874438585200E-01 -7.219012545216E+00
   103   106     8    1.914285823874E+00 -3.874438585200E-01 -7.219012545216E+00
   103   107     8    7.219012545216E+00 -1.914285823874E+00 -3.874438585200E-01
   103   108     8   -3.874438585200E-01  7.219012545216E+00 -1.914285823874E+00
   103   109     8   -7.219012545216E+00  1.914285823874E+00 -3.874438585200E-01
   103   110     8    3.874438585200E-01  7.219012545216E+00  1.914285823874E+00
   103   111     8    7.219012545216E+00  1.914285823874E+00  3.874438585200E-01
   103   112     8    3.874438585200E-01 -7.219012545216E+00 -1.914285823874E+00
   103   113     8   -7.219012545216E+00 -1.914285823874E+00  3.874438585200E-01
   103   114     8   -3.874438585200E-01 -7.219012545216E+00  1.914285823874E+00
   103   115     8   -3.874438585200E-01 -1.914285823874E+00  7.219012545216E+00
   103   116     8    3.874438585200E-01  1.914285823874E+00  7.219012545216E+00
   103   117     8    3.874438585200E-01 -1.914285823874E+00 -7.219012545216E+00
   103   118     8   -3.874438585200E-01  1.914285823874E+00 -7.219012545216E+00
   103   119     8   -1.914285823874E+00  7.219012545216E+00 -3.874438585200E-01
   103   120     8    7.219012545216E+00 -3.874438585200E-01 -1.914285823874E+00
   103   121     8    1.914285823874E+00 -7.219012545216E+00 -3.874438585200E-01
   103   122     8    7.219012545216E+00  3.874438585200E-01  1.914285823874E+00
   103   123     8    1.914285823874E+00  7.219012545216E+00  3.874438585200E-01
   103   124     8   -7.219012545216E+00  3.874438585200E-01 -1.914285823874E+00
   103   125     8   -1.914285823874E+00 -7.219012545216E+00  3.874438585200E-01
   103   126     8   -7.219012545216E+00 -3.874438585200E-01  1.914285823874E+00

 SPACE  GROUP  N.                     :  217
 NUMBER OF SYMMETRY OPERATORS         :   24
 *******************************************************************************
 LATTICE PARAMETERS (ANGSTROMS AND DEGREES) - BOHR = 0.5291772083 ANGSTROM
 PRIMITIVE CELL - CENTRING CODE 6/0 VOLUME=  2549.458983 - DENSITY  1.125 g/cm^3
         A              B              C           ALPHA      BETA       GAMMA 
    14.90584634    14.90584634    14.90584634   109.471221 109.471221 109.471221
 *******************************************************************************
 ATOMS IN THE ASYMMETRIC UNIT    7 - ATOMS IN THE UNIT CELL:  126
     ATOM                 X/A                 Y/B                 Z/C    
 *******************************************************************************
      1 T 230 ZN    2.500000000002E-01  4.999999999999E-01 -2.499999999999E-01
      2 F 230 ZN   -2.499999999999E-01  4.999999999999E-01  2.500000000002E-01
      3 F 230 ZN   -2.499999999999E-01  2.500000000002E-01  4.999999999999E-01
      4 F 230 ZN    4.999999999999E-01 -2.499999999999E-01  2.500000000002E-01
      5 F 230 ZN    4.999999999999E-01  2.500000000002E-01 -2.499999999999E-01
      6 F 230 ZN    2.500000000002E-01 -2.499999999999E-01  4.999999999999E-01
      7 T   6 C     3.589752576096E-01  3.589752576096E-01 -2.631954096475E-01
      8 F   6 C    -3.778293327429E-01 -3.778293327429E-01  2.631954096475E-01
      9 F   6 C    -3.589752576096E-01  3.778293327429E-01  0.000000000000E+00
     10 F   6 C     3.778293327429E-01 -3.589752576096E-01  0.000000000000E+00
     11 F   6 C    -2.631954096475E-01  3.589752576096E-01  3.589752576096E-01
     12 F   6 C     3.589752576096E-01 -2.631954096475E-01  3.589752576096E-01
     13 F   6 C     0.000000000000E+00  3.778293327429E-01 -3.589752576096E-01
     14 F   6 C    -3.778293327429E-01  2.631954096475E-01 -3.778293327429E-01
     15 F   6 C     2.631954096475E-01 -3.778293327429E-01 -3.778293327429E-01
     16 F   6 C     3.778293327429E-01  0.000000000000E+00 -3.589752576096E-01
     17 F   6 C     0.000000000000E+00 -3.589752576096E-01  3.778293327429E-01
     18 F   6 C    -3.589752576096E-01  0.000000000000E+00  3.778293327429E-01
     19 T   6 C     3.340225205582E-01  3.909573348505E-01 -3.944873307327E-01
     20 F   6 C    -2.145553344168E-01 -2.714901487091E-01  3.944873307327E-01
     21 F   6 C    -3.340225205582E-01  2.714901487091E-01  5.693481429232E-02
     22 F   6 C     2.145553344168E-01 -3.909573348505E-01 -5.693481429232E-02
     23 F   6 C    -3.944873307327E-01  3.340225205582E-01  3.909573348505E-01
     24 F   6 C     3.909573348505E-01 -3.944873307327E-01  3.340225205582E-01
     25 F   6 C    -5.693481429232E-02  2.145553344168E-01 -3.909573348505E-01
     26 F   6 C    -2.714901487091E-01  3.944873307327E-01 -2.145553344168E-01
     27 F   6 C     3.944873307327E-01 -2.145553344168E-01 -2.714901487091E-01
     28 F   6 C     2.714901487091E-01  5.693481429232E-02 -3.340225205582E-01
     29 F   6 C     5.693481429232E-02 -3.340225205582E-01  2.714901487091E-01
     30 F   6 C    -3.909573348505E-01 -5.693481429232E-02  2.145553344168E-01
     31 F   6 C     3.909573348505E-01  3.340225205582E-01 -3.944873307327E-01
     32 F   6 C    -2.714901487091E-01 -2.145553344168E-01  3.944873307327E-01
     33 F   6 C     2.714901487091E-01 -3.340225205582E-01  5.693481429232E-02
     34 F   6 C    -3.909573348505E-01  2.145553344168E-01 -5.693481429232E-02
     35 F   6 C     3.340225205582E-01 -3.944873307327E-01  3.909573348505E-01
     36 F   6 C    -3.944873307327E-01  3.909573348505E-01  3.340225205582E-01
     37 F   6 C     2.145553344168E-01 -5.693481429232E-02 -3.909573348505E-01
     38 F   6 C     3.944873307327E-01 -2.714901487091E-01 -2.145553344168E-01
     39 F   6 C    -2.145553344168E-01  3.944873307327E-01 -2.714901487091E-01
     40 F   6 C     5.693481429232E-02  2.714901487091E-01 -3.340225205582E-01
     41 F   6 C    -3.340225205582E-01  5.693481429232E-02  2.714901487091E-01
     42 F   6 C    -5.693481429232E-02 -3.909573348505E-01  2.145553344168E-01
     43 T   1 H     3.060020828694E-01  4.196925307053E-01 -4.497128523772E-01
     44 F   1 H    -1.305946169175E-01 -2.442850647535E-01  4.497128523772E-01
     45 F   1 H    -3.060020828694E-01  2.442850647535E-01  1.136904478360E-01
     46 F   1 H     1.305946169175E-01 -4.196925307053E-01 -1.136904478360E-01
     47 F   1 H    -4.497128523772E-01  3.060020828694E-01  4.196925307053E-01
     48 F   1 H     4.196925307053E-01 -4.497128523772E-01  3.060020828694E-01
     49 F   1 H    -1.136904478360E-01  1.305946169175E-01 -4.196925307053E-01
     50 F   1 H    -2.442850647535E-01  4.497128523772E-01 -1.305946169175E-01
     51 F   1 H     4.497128523772E-01 -1.305946169175E-01 -2.442850647535E-01
     52 F   1 H     2.442850647535E-01  1.136904478360E-01 -3.060020828694E-01
     53 F   1 H     1.136904478360E-01 -3.060020828694E-01  2.442850647535E-01
     54 F   1 H    -4.196925307053E-01 -1.136904478360E-01  1.305946169175E-01
     55 F   1 H     4.196925307053E-01  3.060020828694E-01 -4.497128523772E-01
     56 F   1 H    -2.442850647535E-01 -1.305946169175E-01  4.497128523772E-01
     57 F   1 H     2.442850647535E-01 -3.060020828694E-01  1.136904478360E-01
     58 F   1 H    -4.196925307053E-01  1.305946169175E-01 -1.136904478360E-01
     59 F   1 H     3.060020828694E-01 -4.497128523772E-01  4.196925307053E-01
     60 F   1 H    -4.497128523772E-01  4.196925307053E-01  3.060020828694E-01
     61 F   1 H     1.305946169175E-01 -1.136904478360E-01 -4.196925307053E-01
     62 F   1 H     4.497128523772E-01 -2.442850647535E-01 -1.305946169175E-01
     63 F   1 H    -1.305946169175E-01  4.497128523772E-01 -2.442850647535E-01
     64 F   1 H     1.136904478360E-01  2.442850647535E-01 -3.060020828694E-01
     65 F   1 H    -3.060020828694E-01  1.136904478360E-01  2.442850647535E-01
     66 F   1 H    -1.136904478360E-01 -4.196925307053E-01  1.305946169175E-01
     67 T   7 N     3.140071293190E-01  4.063169206504E-01 -3.098088454074E-01
     68 F   7 N    -2.838742339423E-01 -3.761840252737E-01  3.098088454074E-01
     69 F   7 N    -3.140071293190E-01  3.761840252737E-01  9.230979133137E-02
     70 F   7 N     2.838742339423E-01 -4.063169206504E-01 -9.230979133137E-02
     71 F   7 N    -3.098088454074E-01  3.140071293190E-01  4.063169206504E-01
     72 F   7 N     4.063169206504E-01 -3.098088454074E-01  3.140071293190E-01
     73 F   7 N    -9.230979133137E-02  2.838742339423E-01 -4.063169206504E-01
     74 F   7 N    -3.761840252737E-01  3.098088454074E-01 -2.838742339423E-01
     75 F   7 N     3.098088454074E-01 -2.838742339423E-01 -3.761840252737E-01
     76 F   7 N     3.761840252737E-01  9.230979133137E-02 -3.140071293190E-01
     77 F   7 N     9.230979133137E-02 -3.140071293190E-01  3.761840252737E-01
     78 F   7 N    -4.063169206504E-01 -9.230979133137E-02  2.838742339423E-01
     79 F   7 N     4.063169206504E-01  3.140071293190E-01 -3.098088454074E-01
     80 F   7 N    -3.761840252737E-01 -2.838742339423E-01  3.098088454074E-01
     81 F   7 N     3.761840252737E-01 -3.140071293190E-01  9.230979133137E-02
     82 F   7 N    -4.063169206504E-01  2.838742339423E-01 -9.230979133137E-02
     83 F   7 N     3.140071293190E-01 -3.098088454074E-01  4.063169206504E-01
     84 F   7 N    -3.098088454074E-01  4.063169206504E-01  3.140071293190E-01
     85 F   7 N     2.838742339423E-01 -9.230979133137E-02 -4.063169206504E-01
     86 F   7 N     3.098088454074E-01 -3.761840252737E-01 -2.838742339423E-01
     87 F   7 N    -2.838742339423E-01  3.098088454074E-01 -3.761840252737E-01
     88 F   7 N     9.230979133137E-02  3.761840252737E-01 -3.140071293190E-01
     89 F   7 N    -3.140071293190E-01  9.230979133137E-02  3.761840252737E-01
     90 F   7 N    -9.230979133137E-02 -4.063169206504E-01  2.838742339423E-01
     91 T   7 N     3.551652861228E-01  3.551652861228E-01 -1.697064290222E-01
     92 F   7 N    -4.751282848551E-01 -4.751282848551E-01  1.697064290222E-01
     93 F   7 N    -3.551652861228E-01  4.751282848551E-01  0.000000000000E+00
     94 F   7 N     4.751282848551E-01 -3.551652861228E-01  0.000000000000E+00
     95 F   7 N    -1.697064290222E-01  3.551652861228E-01  3.551652861228E-01
     96 F   7 N     3.551652861228E-01 -1.697064290222E-01  3.551652861228E-01
     97 F   7 N     0.000000000000E+00  4.751282848551E-01 -3.551652861228E-01
     98 F   7 N    -4.751282848551E-01  1.697064290222E-01 -4.751282848551E-01
     99 F   7 N     1.697064290222E-01 -4.751282848551E-01 -4.751282848551E-01
    100 F   7 N     4.751282848551E-01  0.000000000000E+00 -3.551652861228E-01
    101 F   7 N     0.000000000000E+00 -3.551652861228E-01  4.751282848551E-01
    102 F   7 N    -3.551652861228E-01  0.000000000000E+00  4.751282848551E-01
    103 T   8 O     3.969121842579E-01  3.082031033310E-01 -1.337298353728E-01
    104 F   8 O     4.419329387039E-01 -4.693579803693E-01  1.337298353728E-01
    105 F   8 O    -3.969121842579E-01  4.693579803693E-01 -8.870908092682E-02
    106 F   8 O    -4.419329387039E-01 -3.082031033310E-01  8.870908092682E-02
    107 F   8 O    -1.337298353728E-01  3.969121842579E-01  3.082031033310E-01
    108 F   8 O     3.082031033310E-01 -1.337298353728E-01  3.969121842579E-01
    109 F   8 O     8.870908092682E-02 -4.419329387039E-01 -3.082031033310E-01
    110 F   8 O    -4.693579803693E-01  1.337298353728E-01  4.419329387039E-01
    111 F   8 O     1.337298353728E-01  4.419329387039E-01 -4.693579803693E-01
    112 F   8 O     4.693579803693E-01 -8.870908092682E-02 -3.969121842579E-01
    113 F   8 O    -8.870908092682E-02 -3.969121842579E-01  4.693579803693E-01
    114 F   8 O    -3.082031033310E-01  8.870908092682E-02 -4.419329387039E-01
    115 F   8 O     3.082031033310E-01  3.969121842579E-01 -1.337298353728E-01
    116 F   8 O    -4.693579803693E-01  4.419329387039E-01  1.337298353728E-01
    117 F   8 O     4.693579803693E-01 -3.969121842579E-01 -8.870908092682E-02
    118 F   8 O    -3.082031033310E-01 -4.419329387039E-01  8.870908092682E-02
    119 F   8 O     3.969121842579E-01 -1.337298353728E-01  3.082031033310E-01
    120 F   8 O    -1.337298353728E-01  3.082031033310E-01  3.969121842579E-01
    121 F   8 O    -4.419329387039E-01  8.870908092682E-02 -3.082031033310E-01
    122 F   8 O     1.337298353728E-01 -4.693579803693E-01  4.419329387039E-01
    123 F   8 O     4.419329387039E-01  1.337298353728E-01 -4.693579803693E-01
    124 F   8 O    -8.870908092682E-02  4.693579803693E-01 -3.969121842579E-01
    125 F   8 O    -3.969121842579E-01 -8.870908092682E-02  4.693579803693E-01
    126 F   8 O     8.870908092682E-02 -3.082031033310E-01 -4.419329387039E-01

 TRANSFORMATION MATRIX PRIMITIVE-CRYSTALLOGRAPHIC CELL
  0.0000  1.0000  1.0000  1.0000  0.0000  1.0000  1.0000  1.0000  0.0000

 *******************************************************************************
 CRYSTALLOGRAPHIC CELL (VOLUME=       5098.91796656)
         A              B              C           ALPHA      BETA       GAMMA 
    17.21178880    17.21178880    17.21178880    90.000000  90.000000  90.000000

 COORDINATES IN THE CRYSTALLOGRAPHIC CELL
     ATOM                 X/A                 Y/B                 Z/C    
 *******************************************************************************
      1 T 230 ZN    4.999999999999E-01  2.500000000002E-01  0.000000000000E+00
      2 F 230 ZN    0.000000000000E+00  2.500000000002E-01  4.999999999999E-01
      3 F 230 ZN    0.000000000000E+00  4.999999999999E-01  2.500000000002E-01
      4 F 230 ZN    2.500000000002E-01  0.000000000000E+00  4.999999999999E-01
      5 F 230 ZN    2.500000000002E-01  4.999999999999E-01  0.000000000000E+00
      6 F 230 ZN    4.999999999999E-01  0.000000000000E+00  2.500000000002E-01
      7 T   6 C    -1.315977048238E-01 -1.315977048238E-01  4.905729624333E-01
      8 F   6 C     1.315977048238E-01  1.315977048238E-01  4.905729624333E-01
      9 F   6 C    -1.315977048238E-01  1.315977048238E-01 -4.905729624333E-01
     10 F   6 C     1.315977048238E-01 -1.315977048238E-01 -4.905729624333E-01
     11 F   6 C     4.905729624333E-01 -1.315977048238E-01 -1.315977048238E-01
     12 F   6 C    -1.315977048238E-01  4.905729624333E-01 -1.315977048238E-01
     13 F   6 C    -4.905729624333E-01  1.315977048238E-01 -1.315977048238E-01
     14 F   6 C     1.315977048238E-01  4.905729624333E-01  1.315977048238E-01
     15 F   6 C     4.905729624333E-01  1.315977048238E-01  1.315977048238E-01
     16 F   6 C     1.315977048238E-01 -4.905729624333E-01 -1.315977048238E-01
     17 F   6 C    -4.905729624333E-01 -1.315977048238E-01  1.315977048238E-01
     18 F   6 C    -1.315977048238E-01 -4.905729624333E-01  1.315977048238E-01
     19 T   6 C     3.312237417798E-01  2.742889274875E-01  5.973359307070E-02
     20 F   6 C    -3.312237417798E-01 -2.742889274875E-01  5.973359307070E-02
     21 F   6 C     3.312237417798E-01 -2.742889274875E-01 -5.973359307070E-02
     22 F   6 C    -3.312237417798E-01  2.742889274875E-01 -5.973359307070E-02
     23 F   6 C     5.973359307070E-02  3.312237417798E-01  2.742889274875E-01
     24 F   6 C     2.742889274875E-01  5.973359307070E-02  3.312237417798E-01
     25 F   6 C    -5.973359307070E-02 -3.312237417798E-01  2.742889274875E-01
     26 F   6 C    -2.742889274875E-01  5.973359307070E-02 -3.312237417798E-01
     27 F   6 C     5.973359307070E-02 -3.312237417798E-01 -2.742889274875E-01
     28 F   6 C    -2.742889274875E-01 -5.973359307070E-02  3.312237417798E-01
     29 F   6 C    -5.973359307070E-02  3.312237417798E-01 -2.742889274875E-01
     30 F   6 C     2.742889274875E-01 -5.973359307070E-02 -3.312237417798E-01
     31 F   6 C     2.742889274875E-01  3.312237417798E-01  5.973359307070E-02
     32 F   6 C    -2.742889274875E-01 -3.312237417798E-01  5.973359307070E-02
     33 F   6 C    -2.742889274875E-01  3.312237417798E-01 -5.973359307070E-02
     34 F   6 C     2.742889274875E-01 -3.312237417798E-01 -5.973359307070E-02
     35 F   6 C     3.312237417798E-01  5.973359307070E-02  2.742889274875E-01
     36 F   6 C     5.973359307070E-02  2.742889274875E-01  3.312237417798E-01
     37 F   6 C    -3.312237417798E-01 -5.973359307070E-02  2.742889274875E-01
     38 F   6 C     5.973359307070E-02 -2.742889274875E-01 -3.312237417798E-01
     39 F   6 C    -3.312237417798E-01  5.973359307070E-02 -2.742889274875E-01
     40 F   6 C    -5.973359307070E-02 -2.742889274875E-01  3.312237417798E-01
     41 F   6 C     3.312237417798E-01 -5.973359307070E-02 -2.742889274875E-01
     42 F   6 C    -5.973359307070E-02  2.742889274875E-01 -3.312237417798E-01
     43 T   1 H     3.319887977294E-01  2.182983498934E-01  8.770373297592E-02
     44 F   1 H    -3.319887977294E-01 -2.182983498934E-01  8.770373297592E-02
     45 F   1 H     3.319887977294E-01 -2.182983498934E-01 -8.770373297592E-02
     46 F   1 H    -3.319887977294E-01  2.182983498934E-01 -8.770373297592E-02
     47 F   1 H     8.770373297592E-02  3.319887977294E-01  2.182983498934E-01
     48 F   1 H     2.182983498934E-01  8.770373297592E-02  3.319887977294E-01
     49 F   1 H    -8.770373297592E-02 -3.319887977294E-01  2.182983498934E-01
     50 F   1 H    -2.182983498934E-01  8.770373297592E-02 -3.319887977294E-01
     51 F   1 H     8.770373297592E-02 -3.319887977294E-01 -2.182983498934E-01
     52 F   1 H    -2.182983498934E-01 -8.770373297592E-02  3.319887977294E-01
     53 F   1 H    -8.770373297592E-02  3.319887977294E-01 -2.182983498934E-01
     54 F   1 H     2.182983498934E-01 -8.770373297592E-02 -3.319887977294E-01
     55 F   1 H     2.182983498934E-01  3.319887977294E-01  8.770373297592E-02
     56 F   1 H    -2.182983498934E-01 -3.319887977294E-01  8.770373297592E-02
     57 F   1 H    -2.182983498934E-01  3.319887977294E-01 -8.770373297592E-02
     58 F   1 H     2.182983498934E-01 -3.319887977294E-01 -8.770373297592E-02
     59 F   1 H     3.319887977294E-01  8.770373297592E-02  2.182983498934E-01
     60 F   1 H     8.770373297592E-02  2.182983498934E-01  3.319887977294E-01
     61 F   1 H    -3.319887977294E-01 -8.770373297592E-02  2.182983498934E-01
     62 F   1 H     8.770373297592E-02 -2.182983498934E-01 -3.319887977294E-01
     63 F   1 H    -3.319887977294E-01  8.770373297592E-02 -2.182983498934E-01
     64 F   1 H    -8.770373297592E-02 -2.182983498934E-01  3.319887977294E-01
     65 F   1 H     3.319887977294E-01 -8.770373297592E-02 -2.182983498934E-01
     66 F   1 H    -8.770373297592E-02  2.182983498934E-01 -3.319887977294E-01
     67 T   7 N     3.912504729620E-01  2.989406816306E-01  1.506644768835E-02
     68 F   7 N    -3.912504729620E-01 -2.989406816306E-01  1.506644768835E-02
     69 F   7 N     3.912504729620E-01 -2.989406816306E-01 -1.506644768835E-02
     70 F   7 N    -3.912504729620E-01  2.989406816306E-01 -1.506644768835E-02
     71 F   7 N     1.506644768835E-02  3.912504729620E-01  2.989406816306E-01
     72 F   7 N     2.989406816306E-01  1.506644768835E-02  3.912504729620E-01
     73 F   7 N    -1.506644768835E-02 -3.912504729620E-01  2.989406816306E-01
     74 F   7 N    -2.989406816306E-01  1.506644768835E-02 -3.912504729620E-01
     75 F   7 N     1.506644768835E-02 -3.912504729620E-01 -2.989406816306E-01
     76 F   7 N    -2.989406816306E-01 -1.506644768835E-02  3.912504729620E-01
     77 F   7 N    -1.506644768835E-02  3.912504729620E-01 -2.989406816306E-01
     78 F   7 N     2.989406816306E-01 -1.506644768835E-02 -3.912504729620E-01
     79 F   7 N     2.989406816306E-01  3.912504729620E-01  1.506644768835E-02
     80 F   7 N    -2.989406816306E-01 -3.912504729620E-01  1.506644768835E-02
     81 F   7 N    -2.989406816306E-01  3.912504729620E-01 -1.506644768835E-02
     82 F   7 N     2.989406816306E-01 -3.912504729620E-01 -1.506644768835E-02
     83 F   7 N     3.912504729620E-01  1.506644768835E-02  2.989406816306E-01
     84 F   7 N     1.506644768835E-02  2.989406816306E-01  3.912504729620E-01
     85 F   7 N    -3.912504729620E-01 -1.506644768835E-02  2.989406816306E-01
     86 F   7 N     1.506644768835E-02 -2.989406816306E-01 -3.912504729620E-01
     87 F   7 N    -3.912504729620E-01  1.506644768835E-02 -2.989406816306E-01
     88 F   7 N    -1.506644768835E-02 -2.989406816306E-01  3.912504729620E-01
     89 F   7 N     3.912504729620E-01 -1.506644768835E-02 -2.989406816306E-01
     90 F   7 N    -1.506644768835E-02  2.989406816306E-01 -3.912504729620E-01
     91 T   7 N    -8.485321451108E-02 -8.485321451108E-02  4.400185006338E-01
     92 F   7 N     8.485321451108E-02  8.485321451108E-02  4.400185006338E-01
     93 F   7 N    -8.485321451108E-02  8.485321451108E-02 -4.400185006338E-01
     94 F   7 N     8.485321451108E-02 -8.485321451108E-02 -4.400185006338E-01
     95 F   7 N     4.400185006338E-01 -8.485321451108E-02 -8.485321451108E-02
     96 F   7 N    -8.485321451108E-02  4.400185006338E-01 -8.485321451108E-02
     97 F   7 N    -4.400185006338E-01  8.485321451108E-02 -8.485321451108E-02
     98 F   7 N     8.485321451108E-02  4.400185006338E-01  8.485321451108E-02
     99 F   7 N     4.400185006338E-01  8.485321451108E-02  8.485321451108E-02
    100 F   7 N     8.485321451108E-02 -4.400185006338E-01 -8.485321451108E-02
    101 F   7 N    -4.400185006338E-01 -8.485321451108E-02  8.485321451108E-02
    102 F   7 N    -8.485321451108E-02 -4.400185006338E-01  8.485321451108E-02
    103 T   8 O    -1.112194581498E-01 -2.251037722302E-02  4.194225614809E-01
    104 F   8 O     1.112194581498E-01  2.251037722302E-02  4.194225614809E-01
    105 F   8 O    -1.112194581498E-01  2.251037722302E-02 -4.194225614809E-01
    106 F   8 O     1.112194581498E-01 -2.251037722302E-02 -4.194225614809E-01
    107 F   8 O     4.194225614809E-01 -1.112194581498E-01 -2.251037722302E-02
    108 F   8 O    -2.251037722302E-02  4.194225614809E-01 -1.112194581498E-01
    109 F   8 O    -4.194225614809E-01  1.112194581498E-01 -2.251037722302E-02
    110 F   8 O     2.251037722302E-02  4.194225614809E-01  1.112194581498E-01
    111 F   8 O     4.194225614809E-01  1.112194581498E-01  2.251037722302E-02
    112 F   8 O     2.251037722302E-02 -4.194225614809E-01 -1.112194581498E-01
    113 F   8 O    -4.194225614809E-01 -1.112194581498E-01  2.251037722302E-02
    114 F   8 O    -2.251037722302E-02 -4.194225614809E-01  1.112194581498E-01
    115 F   8 O    -2.251037722302E-02 -1.112194581498E-01  4.194225614809E-01
    116 F   8 O     2.251037722302E-02  1.112194581498E-01  4.194225614809E-01
    117 F   8 O     2.251037722302E-02 -1.112194581498E-01 -4.194225614809E-01
    118 F   8 O    -2.251037722302E-02  1.112194581498E-01 -4.194225614809E-01
    119 F   8 O    -1.112194581498E-01  4.194225614809E-01 -2.251037722302E-02
    120 F   8 O     4.194225614809E-01 -2.251037722302E-02 -1.112194581498E-01
    121 F   8 O     1.112194581498E-01 -4.194225614809E-01 -2.251037722302E-02
    122 F   8 O     4.194225614809E-01  2.251037722302E-02  1.112194581498E-01
    123 F   8 O     1.112194581498E-01  4.194225614809E-01  2.251037722302E-02
    124 F   8 O    -4.194225614809E-01  2.251037722302E-02 -1.112194581498E-01
    125 F   8 O    -1.112194581498E-01 -4.194225614809E-01  2.251037722302E-02
    126 F   8 O    -4.194225614809E-01 -2.251037722302E-02  1.112194581498E-01

 T = ATOM BELONGING TO THE ASYMMETRIC UNIT
 *******************************************************************************
 * GEOMETRY EDITING - INPUT COORDINATES ARE GIVEN IN ANGSTROM         
 *******************************************************************************

 GEOMETRY NOW FULLY CONSISTENT WITH THE GROUP
 INFORMATION **** NEW DEFAULT **** FINALRUN 4 FOR GEOMETRY OPTIMIZATIONS
 INFORMATION **** NEW DEFAULT **** OPTGEOM OPTIMIZES BOTH ATOMIC COORDINATES AND CELL PARAMETERS
 INFORMATION **** NEW DEFAULT **** TOL. ON ATOMIC DISP TO REDEFINE REF. GEOMETRY: 0.8 Angs
 INFORMATION **** NEW DEFAULT **** N POINTS TO REDEFINE REF. GEOMETRY: N OF OPT DEGS OF FREEDOM
 INFORMATION **** NEW DEFAULT **** TOL. ON ENERGY TO REDEFINE REF. GEOMETRY: 10**-3*(5*N. ATOMS)

 IMPORTANT INFORMATION:
 THE COORDINATE SYSTEM ADOPTED IN THE OPTIMIZATION IS NOT IN
 GENERAL HOMOGENEOUS UNITS. FOR THIS REASON THE GRADIENT AND 
 HESSIAN MATRIX IN TERMS OF THIS SYSTEM ARE GIVEN WITHOUT
 UNITS. FOR MORE DETAILS SEE THE MANUAL.

 INITIAL TRUST RADIUS         0.50000 MAXIMUM TRUST RADIUS               4.00000
 MAXIMUM GRADIENT COMPONENT   0.00045 MAXIMUM DISPLACEMENT COMPONENT     0.00180
 R.M.S. OF GRADIENT COMPONENT 0.00030 R.M.S. OF DISPLACEMENT COMPONENTS  0.00120
 THRESHOLD ON ENERGY CHANGE 0.100E-06 EXTRAPOLATING POLYNOMIAL ORDER           2
 MAXIMUM ALLOWED NUMBER OF STEPS   -1 SORTING OF ENERGY POINTS:               NO
 ANALYTICAL  GRADIENT                 HESSIAN UPDATING                      BFGS
 STEP SIZE NUMERICAL GRADIENT 0.00100
 INITIAL HESSIAN MATRIX: SCHLEGEL MODEL 2
 *******************************************************************************


 ELAELAELAELAELAELAELAELAELAELAELAELAELAELAELAELAELAELAELAELAELAELAELAELAELAELA

                       ELASTIC CALCULATION

 INFORMATION **** TOLDEX ****  CONVERGENCE CRITERION FOR RMS DISPLACEMENT MODIFIED  6.200000E-04
 INFORMATION **** TOLDEG **** MODIFY CONVERGENCE CRITERION FOR RMS GRADIENT  3.000000E-04
 INFORMATION **** TOLDEE **** CONVERGENCE CRITERION FOR ENERGY MODIFIED: 10**-           8

 GCALCO - MAX INDICES DIRECT LATTICE VECTOR    14    14    14
 NO.OF VECTORS CREATED 6999 STARS  122 RMAX   306.84559 BOHR

 GEOMETRY FOR WAVE FUNCTION - DIMENSIONALITY OF THE SYSTEM    3
 (NON PERIODIC DIRECTION: LATTICE PARAMETER FORMALLY SET TO 500)
 *******************************************************************************
 LATTICE PARAMETERS (ANGSTROMS AND DEGREES) - BOHR = 0.5291772083 ANGSTROM
 PRIMITIVE CELL - CENTRING CODE 6/0 VOLUME=  2549.458983 - DENSITY  1.125 g/cm^3
         A              B              C           ALPHA      BETA       GAMMA 
    14.90584634    14.90584634    14.90584634   109.471221 109.471221 109.471221
 *******************************************************************************
 ATOMS IN THE ASYMMETRIC UNIT    7 - ATOMS IN THE UNIT CELL:  126
     ATOM                 X/A                 Y/B                 Z/C    
 *******************************************************************************
      1 T 230 ZN    2.500000000000E-01 -5.000000000000E-01 -2.500000000000E-01
      2 F 230 ZN   -2.500000000000E-01 -5.000000000000E-01  2.500000000000E-01
      3 F 230 ZN   -2.500000000000E-01  2.500000000000E-01 -5.000000000000E-01
      4 F 230 ZN   -5.000000000000E-01 -2.500000000000E-01  2.500000000000E-01
      5 F 230 ZN   -5.000000000000E-01  2.500000000000E-01 -2.500000000000E-01
      6 F 230 ZN    2.500000000000E-01 -2.500000000000E-01 -5.000000000000E-01
      7 T   6 C     3.589752576096E-01  3.589752576096E-01 -2.631954096475E-01
      8 F   6 C    -3.778293327429E-01 -3.778293327429E-01  2.631954096475E-01
      9 F   6 C    -3.589752576096E-01  3.778293327429E-01  0.000000000000E+00
     10 F   6 C     3.778293327429E-01 -3.589752576096E-01  0.000000000000E+00
     11 F   6 C    -2.631954096475E-01  3.589752576096E-01  3.589752576096E-01
     12 F   6 C     3.589752576096E-01 -2.631954096475E-01  3.589752576096E-01
     13 F   6 C     0.000000000000E+00  3.778293327429E-01 -3.589752576096E-01
     14 F   6 C    -3.778293327429E-01  2.631954096475E-01 -3.778293327429E-01
     15 F   6 C     2.631954096475E-01 -3.778293327429E-01 -3.778293327429E-01
     16 F   6 C     3.778293327429E-01  0.000000000000E+00 -3.589752576096E-01
     17 F   6 C     0.000000000000E+00 -3.589752576096E-01  3.778293327429E-01
     18 F   6 C    -3.589752576096E-01  0.000000000000E+00  3.778293327429E-01
     19 T   6 C     3.340225205582E-01  3.909573348505E-01 -3.944873307327E-01
     20 F   6 C    -2.145553344168E-01 -2.714901487091E-01  3.944873307327E-01
     21 F   6 C    -3.340225205582E-01  2.714901487091E-01  5.693481429232E-02
     22 F   6 C     2.145553344168E-01 -3.909573348505E-01 -5.693481429232E-02
     23 F   6 C    -3.944873307327E-01  3.340225205582E-01  3.909573348505E-01
     24 F   6 C     3.909573348505E-01 -3.944873307327E-01  3.340225205582E-01
     25 F   6 C    -5.693481429232E-02  2.145553344168E-01 -3.909573348505E-01
     26 F   6 C    -2.714901487091E-01  3.944873307327E-01 -2.145553344168E-01
     27 F   6 C     3.944873307327E-01 -2.145553344168E-01 -2.714901487091E-01
     28 F   6 C     2.714901487091E-01  5.693481429232E-02 -3.340225205582E-01
     29 F   6 C     5.693481429232E-02 -3.340225205582E-01  2.714901487091E-01
     30 F   6 C    -3.909573348505E-01 -5.693481429232E-02  2.145553344168E-01
     31 F   6 C     3.909573348505E-01  3.340225205582E-01 -3.944873307327E-01
     32 F   6 C    -2.714901487091E-01 -2.145553344168E-01  3.944873307327E-01
     33 F   6 C     2.714901487091E-01 -3.340225205582E-01  5.693481429232E-02
     34 F   6 C    -3.909573348505E-01  2.145553344168E-01 -5.693481429232E-02
     35 F   6 C     3.340225205582E-01 -3.944873307327E-01  3.909573348505E-01
     36 F   6 C    -3.944873307327E-01  3.909573348505E-01  3.340225205582E-01
     37 F   6 C     2.145553344168E-01 -5.693481429232E-02 -3.909573348505E-01
     38 F   6 C     3.944873307327E-01 -2.714901487091E-01 -2.145553344168E-01
     39 F   6 C    -2.145553344168E-01  3.944873307327E-01 -2.714901487091E-01
     40 F   6 C     5.693481429232E-02  2.714901487091E-01 -3.340225205582E-01
     41 F   6 C    -3.340225205582E-01  5.693481429232E-02  2.714901487091E-01
     42 F   6 C    -5.693481429232E-02 -3.909573348505E-01  2.145553344168E-01
     43 T   1 H     3.060020828694E-01  4.196925307053E-01 -4.497128523772E-01
     44 F   1 H    -1.305946169175E-01 -2.442850647535E-01  4.497128523772E-01
     45 F   1 H    -3.060020828694E-01  2.442850647535E-01  1.136904478360E-01
     46 F   1 H     1.305946169175E-01 -4.196925307053E-01 -1.136904478360E-01
     47 F   1 H    -4.497128523772E-01  3.060020828694E-01  4.196925307053E-01
     48 F   1 H     4.196925307053E-01 -4.497128523772E-01  3.060020828694E-01
     49 F   1 H    -1.136904478360E-01  1.305946169175E-01 -4.196925307053E-01
     50 F   1 H    -2.442850647535E-01  4.497128523772E-01 -1.305946169175E-01
     51 F   1 H     4.497128523772E-01 -1.305946169175E-01 -2.442850647535E-01
     52 F   1 H     2.442850647535E-01  1.136904478360E-01 -3.060020828694E-01
     53 F   1 H     1.136904478360E-01 -3.060020828694E-01  2.442850647535E-01
     54 F   1 H    -4.196925307053E-01 -1.136904478360E-01  1.305946169175E-01
     55 F   1 H     4.196925307053E-01  3.060020828694E-01 -4.497128523772E-01
     56 F   1 H    -2.442850647535E-01 -1.305946169175E-01  4.497128523772E-01
     57 F   1 H     2.442850647535E-01 -3.060020828694E-01  1.136904478360E-01
     58 F   1 H    -4.196925307053E-01  1.305946169175E-01 -1.136904478360E-01
     59 F   1 H     3.060020828694E-01 -4.497128523772E-01  4.196925307053E-01
     60 F   1 H    -4.497128523772E-01  4.196925307053E-01  3.060020828694E-01
     61 F   1 H     1.305946169175E-01 -1.136904478360E-01 -4.196925307053E-01
     62 F   1 H     4.497128523772E-01 -2.442850647535E-01 -1.305946169175E-01
     63 F   1 H    -1.305946169175E-01  4.497128523772E-01 -2.442850647535E-01
     64 F   1 H     1.136904478360E-01  2.442850647535E-01 -3.060020828694E-01
     65 F   1 H    -3.060020828694E-01  1.136904478360E-01  2.442850647535E-01
     66 F   1 H    -1.136904478360E-01 -4.196925307053E-01  1.305946169175E-01
     67 T   7 N     3.140071293190E-01  4.063169206504E-01 -3.098088454074E-01
     68 F   7 N    -2.838742339423E-01 -3.761840252737E-01  3.098088454074E-01
     69 F   7 N    -3.140071293190E-01  3.761840252737E-01  9.230979133137E-02
     70 F   7 N     2.838742339423E-01 -4.063169206504E-01 -9.230979133137E-02
     71 F   7 N    -3.098088454074E-01  3.140071293190E-01  4.063169206504E-01
     72 F   7 N     4.063169206504E-01 -3.098088454074E-01  3.140071293190E-01
     73 F   7 N    -9.230979133137E-02  2.838742339423E-01 -4.063169206504E-01
     74 F   7 N    -3.761840252737E-01  3.098088454074E-01 -2.838742339423E-01
     75 F   7 N     3.098088454074E-01 -2.838742339423E-01 -3.761840252737E-01
     76 F   7 N     3.761840252737E-01  9.230979133137E-02 -3.140071293190E-01
     77 F   7 N     9.230979133137E-02 -3.140071293190E-01  3.761840252737E-01
     78 F   7 N    -4.063169206504E-01 -9.230979133137E-02  2.838742339423E-01
     79 F   7 N     4.063169206504E-01  3.140071293190E-01 -3.098088454074E-01
     80 F   7 N    -3.761840252737E-01 -2.838742339423E-01  3.098088454074E-01
     81 F   7 N     3.761840252737E-01 -3.140071293190E-01  9.230979133137E-02
     82 F   7 N    -4.063169206504E-01  2.838742339423E-01 -9.230979133137E-02
     83 F   7 N     3.140071293190E-01 -3.098088454074E-01  4.063169206504E-01
     84 F   7 N    -3.098088454074E-01  4.063169206504E-01  3.140071293190E-01
     85 F   7 N     2.838742339423E-01 -9.230979133137E-02 -4.063169206504E-01
     86 F   7 N     3.098088454074E-01 -3.761840252737E-01 -2.838742339423E-01
     87 F   7 N    -2.838742339423E-01  3.098088454074E-01 -3.761840252737E-01
     88 F   7 N     9.230979133137E-02  3.761840252737E-01 -3.140071293190E-01
     89 F   7 N    -3.140071293190E-01  9.230979133137E-02  3.761840252737E-01
     90 F   7 N    -9.230979133137E-02 -4.063169206504E-01  2.838742339423E-01
     91 T   7 N     3.551652861228E-01  3.551652861228E-01 -1.697064290222E-01
     92 F   7 N    -4.751282848551E-01 -4.751282848551E-01  1.697064290222E-01
     93 F   7 N    -3.551652861228E-01  4.751282848551E-01  0.000000000000E+00
     94 F   7 N     4.751282848551E-01 -3.551652861228E-01  0.000000000000E+00
     95 F   7 N    -1.697064290222E-01  3.551652861228E-01  3.551652861228E-01
     96 F   7 N     3.551652861228E-01 -1.697064290222E-01  3.551652861228E-01
     97 F   7 N     0.000000000000E+00  4.751282848551E-01 -3.551652861228E-01
     98 F   7 N    -4.751282848551E-01  1.697064290222E-01 -4.751282848551E-01
     99 F   7 N     1.697064290222E-01 -4.751282848551E-01 -4.751282848551E-01
    100 F   7 N     4.751282848551E-01  0.000000000000E+00 -3.551652861228E-01
    101 F   7 N     0.000000000000E+00 -3.551652861228E-01  4.751282848551E-01
    102 F   7 N    -3.551652861228E-01  0.000000000000E+00  4.751282848551E-01
    103 T   8 O     3.969121842579E-01  3.082031033310E-01 -1.337298353728E-01
    104 F   8 O     4.419329387039E-01 -4.693579803693E-01  1.337298353728E-01
    105 F   8 O    -3.969121842579E-01  4.693579803693E-01 -8.870908092682E-02
    106 F   8 O    -4.419329387039E-01 -3.082031033310E-01  8.870908092682E-02
    107 F   8 O    -1.337298353728E-01  3.969121842579E-01  3.082031033310E-01
    108 F   8 O     3.082031033310E-01 -1.337298353728E-01  3.969121842579E-01
    109 F   8 O     8.870908092682E-02 -4.419329387039E-01 -3.082031033310E-01
    110 F   8 O    -4.693579803693E-01  1.337298353728E-01  4.419329387039E-01
    111 F   8 O     1.337298353728E-01  4.419329387039E-01 -4.693579803693E-01
    112 F   8 O     4.693579803693E-01 -8.870908092682E-02 -3.969121842579E-01
    113 F   8 O    -8.870908092682E-02 -3.969121842579E-01  4.693579803693E-01
    114 F   8 O    -3.082031033310E-01  8.870908092682E-02 -4.419329387039E-01
    115 F   8 O     3.082031033310E-01  3.969121842579E-01 -1.337298353728E-01
    116 F   8 O    -4.693579803693E-01  4.419329387039E-01  1.337298353728E-01
    117 F   8 O     4.693579803693E-01 -3.969121842579E-01 -8.870908092682E-02
    118 F   8 O    -3.082031033310E-01 -4.419329387039E-01  8.870908092682E-02
    119 F   8 O     3.969121842579E-01 -1.337298353728E-01  3.082031033310E-01
    120 F   8 O    -1.337298353728E-01  3.082031033310E-01  3.969121842579E-01
    121 F   8 O    -4.419329387039E-01  8.870908092682E-02 -3.082031033310E-01
    122 F   8 O     1.337298353728E-01 -4.693579803693E-01  4.419329387039E-01
    123 F   8 O     4.419329387039E-01  1.337298353728E-01 -4.693579803693E-01
    124 F   8 O    -8.870908092682E-02  4.693579803693E-01 -3.969121842579E-01
    125 F   8 O    -3.969121842579E-01 -8.870908092682E-02  4.693579803693E-01
    126 F   8 O     8.870908092682E-02 -3.082031033310E-01 -4.419329387039E-01

 TRANSFORMATION MATRIX PRIMITIVE-CRYSTALLOGRAPHIC CELL
  0.0000  1.0000  1.0000  1.0000  0.0000  1.0000  1.0000  1.0000  0.0000

 *******************************************************************************
 CRYSTALLOGRAPHIC CELL (VOLUME=       5098.91796656)
         A              B              C           ALPHA      BETA       GAMMA 
    17.21178880    17.21178880    17.21178880    90.000000  90.000000  90.000000

 COORDINATES IN THE CRYSTALLOGRAPHIC CELL
     ATOM                 X/A                 Y/B                 Z/C    
 *******************************************************************************
      1 T 230 ZN   -5.000000000000E-01  2.500000000000E-01  0.000000000000E+00
      2 F 230 ZN    0.000000000000E+00  2.500000000000E-01 -5.000000000000E-01
      3 F 230 ZN    0.000000000000E+00 -5.000000000000E-01  2.500000000000E-01
      4 F 230 ZN    2.500000000000E-01  0.000000000000E+00 -5.000000000000E-01
      5 F 230 ZN    2.500000000000E-01 -5.000000000000E-01  0.000000000000E+00
      6 F 230 ZN   -5.000000000000E-01  0.000000000000E+00  2.500000000000E-01
      7 T   6 C    -1.315977048238E-01 -1.315977048238E-01  4.905729624333E-01
      8 F   6 C     1.315977048238E-01  1.315977048238E-01  4.905729624333E-01
      9 F   6 C    -1.315977048238E-01  1.315977048238E-01 -4.905729624333E-01
     10 F   6 C     1.315977048238E-01 -1.315977048238E-01 -4.905729624333E-01
     11 F   6 C     4.905729624333E-01 -1.315977048238E-01 -1.315977048238E-01
     12 F   6 C    -1.315977048238E-01  4.905729624333E-01 -1.315977048238E-01
     13 F   6 C    -4.905729624333E-01  1.315977048238E-01 -1.315977048238E-01
     14 F   6 C     1.315977048238E-01  4.905729624333E-01  1.315977048238E-01
     15 F   6 C     4.905729624333E-01  1.315977048238E-01  1.315977048238E-01
     16 F   6 C     1.315977048238E-01 -4.905729624333E-01 -1.315977048238E-01
     17 F   6 C    -4.905729624333E-01 -1.315977048238E-01  1.315977048238E-01
     18 F   6 C    -1.315977048238E-01 -4.905729624333E-01  1.315977048238E-01
     19 T   6 C     3.312237417798E-01  2.742889274875E-01  5.973359307070E-02
     20 F   6 C    -3.312237417798E-01 -2.742889274875E-01  5.973359307070E-02
     21 F   6 C     3.312237417798E-01 -2.742889274875E-01 -5.973359307070E-02
     22 F   6 C    -3.312237417798E-01  2.742889274875E-01 -5.973359307070E-02
     23 F   6 C     5.973359307070E-02  3.312237417798E-01  2.742889274875E-01
     24 F   6 C     2.742889274875E-01  5.973359307070E-02  3.312237417798E-01
     25 F   6 C    -5.973359307070E-02 -3.312237417798E-01  2.742889274875E-01
     26 F   6 C    -2.742889274875E-01  5.973359307070E-02 -3.312237417798E-01
     27 F   6 C     5.973359307070E-02 -3.312237417798E-01 -2.742889274875E-01
     28 F   6 C    -2.742889274875E-01 -5.973359307070E-02  3.312237417798E-01
     29 F   6 C    -5.973359307070E-02  3.312237417798E-01 -2.742889274875E-01
     30 F   6 C     2.742889274875E-01 -5.973359307070E-02 -3.312237417798E-01
     31 F   6 C     2.742889274875E-01  3.312237417798E-01  5.973359307070E-02
     32 F   6 C    -2.742889274875E-01 -3.312237417798E-01  5.973359307070E-02
     33 F   6 C    -2.742889274875E-01  3.312237417798E-01 -5.973359307070E-02
     34 F   6 C     2.742889274875E-01 -3.312237417798E-01 -5.973359307070E-02
     35 F   6 C     3.312237417798E-01  5.973359307070E-02  2.742889274875E-01
     36 F   6 C     5.973359307070E-02  2.742889274875E-01  3.312237417798E-01
     37 F   6 C    -3.312237417798E-01 -5.973359307070E-02  2.742889274875E-01
     38 F   6 C     5.973359307070E-02 -2.742889274875E-01 -3.312237417798E-01
     39 F   6 C    -3.312237417798E-01  5.973359307070E-02 -2.742889274875E-01
     40 F   6 C    -5.973359307070E-02 -2.742889274875E-01  3.312237417798E-01
     41 F   6 C     3.312237417798E-01 -5.973359307070E-02 -2.742889274875E-01
     42 F   6 C    -5.973359307070E-02  2.742889274875E-01 -3.312237417798E-01
     43 T   1 H     3.319887977294E-01  2.182983498934E-01  8.770373297592E-02
     44 F   1 H    -3.319887977294E-01 -2.182983498934E-01  8.770373297592E-02
     45 F   1 H     3.319887977294E-01 -2.182983498934E-01 -8.770373297592E-02
     46 F   1 H    -3.319887977294E-01  2.182983498934E-01 -8.770373297592E-02
     47 F   1 H     8.770373297592E-02  3.319887977294E-01  2.182983498934E-01
     48 F   1 H     2.182983498934E-01  8.770373297592E-02  3.319887977294E-01
     49 F   1 H    -8.770373297592E-02 -3.319887977294E-01  2.182983498934E-01
     50 F   1 H    -2.182983498934E-01  8.770373297592E-02 -3.319887977294E-01
     51 F   1 H     8.770373297592E-02 -3.319887977294E-01 -2.182983498934E-01
     52 F   1 H    -2.182983498934E-01 -8.770373297592E-02  3.319887977294E-01
     53 F   1 H    -8.770373297592E-02  3.319887977294E-01 -2.182983498934E-01
     54 F   1 H     2.182983498934E-01 -8.770373297592E-02 -3.319887977294E-01
     55 F   1 H     2.182983498934E-01  3.319887977294E-01  8.770373297592E-02
     56 F   1 H    -2.182983498934E-01 -3.319887977294E-01  8.770373297592E-02
     57 F   1 H    -2.182983498934E-01  3.319887977294E-01 -8.770373297592E-02
     58 F   1 H     2.182983498934E-01 -3.319887977294E-01 -8.770373297592E-02
     59 F   1 H     3.319887977294E-01  8.770373297592E-02  2.182983498934E-01
     60 F   1 H     8.770373297592E-02  2.182983498934E-01  3.319887977294E-01
     61 F   1 H    -3.319887977294E-01 -8.770373297592E-02  2.182983498934E-01
     62 F   1 H     8.770373297592E-02 -2.182983498934E-01 -3.319887977294E-01
     63 F   1 H    -3.319887977294E-01  8.770373297592E-02 -2.182983498934E-01
     64 F   1 H    -8.770373297592E-02 -2.182983498934E-01  3.319887977294E-01
     65 F   1 H     3.319887977294E-01 -8.770373297592E-02 -2.182983498934E-01
     66 F   1 H    -8.770373297592E-02  2.182983498934E-01 -3.319887977294E-01
     67 T   7 N     3.912504729620E-01  2.989406816306E-01  1.506644768835E-02
     68 F   7 N    -3.912504729620E-01 -2.989406816306E-01  1.506644768835E-02
     69 F   7 N     3.912504729620E-01 -2.989406816306E-01 -1.506644768835E-02
     70 F   7 N    -3.912504729620E-01  2.989406816306E-01 -1.506644768835E-02
     71 F   7 N     1.506644768835E-02  3.912504729620E-01  2.989406816306E-01
     72 F   7 N     2.989406816306E-01  1.506644768835E-02  3.912504729620E-01
     73 F   7 N    -1.506644768835E-02 -3.912504729620E-01  2.989406816306E-01
     74 F   7 N    -2.989406816306E-01  1.506644768835E-02 -3.912504729620E-01
     75 F   7 N     1.506644768835E-02 -3.912504729620E-01 -2.989406816306E-01
     76 F   7 N    -2.989406816306E-01 -1.506644768835E-02  3.912504729620E-01
     77 F   7 N    -1.506644768835E-02  3.912504729620E-01 -2.989406816306E-01
     78 F   7 N     2.989406816306E-01 -1.506644768835E-02 -3.912504729620E-01
     79 F   7 N     2.989406816306E-01  3.912504729620E-01  1.506644768835E-02
     80 F   7 N    -2.989406816306E-01 -3.912504729620E-01  1.506644768835E-02
     81 F   7 N    -2.989406816306E-01  3.912504729620E-01 -1.506644768835E-02
     82 F   7 N     2.989406816306E-01 -3.912504729620E-01 -1.506644768835E-02
     83 F   7 N     3.912504729620E-01  1.506644768835E-02  2.989406816306E-01
     84 F   7 N     1.506644768835E-02  2.989406816306E-01  3.912504729620E-01
     85 F   7 N    -3.912504729620E-01 -1.506644768835E-02  2.989406816306E-01
     86 F   7 N     1.506644768835E-02 -2.989406816306E-01 -3.912504729620E-01
     87 F   7 N    -3.912504729620E-01  1.506644768835E-02 -2.989406816306E-01
     88 F   7 N    -1.506644768835E-02 -2.989406816306E-01  3.912504729620E-01
     89 F   7 N     3.912504729620E-01 -1.506644768835E-02 -2.989406816306E-01
     90 F   7 N    -1.506644768835E-02  2.989406816306E-01 -3.912504729620E-01
     91 T   7 N    -8.485321451108E-02 -8.485321451108E-02  4.400185006338E-01
     92 F   7 N     8.485321451108E-02  8.485321451108E-02  4.400185006338E-01
     93 F   7 N    -8.485321451108E-02  8.485321451108E-02 -4.400185006338E-01
     94 F   7 N     8.485321451108E-02 -8.485321451108E-02 -4.400185006338E-01
     95 F   7 N     4.400185006338E-01 -8.485321451108E-02 -8.485321451108E-02
     96 F   7 N    -8.485321451108E-02  4.400185006338E-01 -8.485321451108E-02
     97 F   7 N    -4.400185006338E-01  8.485321451108E-02 -8.485321451108E-02
     98 F   7 N     8.485321451108E-02  4.400185006338E-01  8.485321451108E-02
     99 F   7 N     4.400185006338E-01  8.485321451108E-02  8.485321451108E-02
    100 F   7 N     8.485321451108E-02 -4.400185006338E-01 -8.485321451108E-02
    101 F   7 N    -4.400185006338E-01 -8.485321451108E-02  8.485321451108E-02
    102 F   7 N    -8.485321451108E-02 -4.400185006338E-01  8.485321451108E-02
    103 T   8 O    -1.112194581498E-01 -2.251037722302E-02  4.194225614809E-01
    104 F   8 O     1.112194581498E-01  2.251037722302E-02  4.194225614809E-01
    105 F   8 O    -1.112194581498E-01  2.251037722302E-02 -4.194225614809E-01
    106 F   8 O     1.112194581498E-01 -2.251037722302E-02 -4.194225614809E-01
    107 F   8 O     4.194225614809E-01 -1.112194581498E-01 -2.251037722302E-02
    108 F   8 O    -2.251037722302E-02  4.194225614809E-01 -1.112194581498E-01
    109 F   8 O    -4.194225614809E-01  1.112194581498E-01 -2.251037722302E-02
    110 F   8 O     2.251037722302E-02  4.194225614809E-01  1.112194581498E-01
    111 F   8 O     4.194225614809E-01  1.112194581498E-01  2.251037722302E-02
    112 F   8 O     2.251037722302E-02 -4.194225614809E-01 -1.112194581498E-01
    113 F   8 O    -4.194225614809E-01 -1.112194581498E-01  2.251037722302E-02
    114 F   8 O    -2.251037722302E-02 -4.194225614809E-01  1.112194581498E-01
    115 F   8 O    -2.251037722302E-02 -1.112194581498E-01  4.194225614809E-01
    116 F   8 O     2.251037722302E-02  1.112194581498E-01  4.194225614809E-01
    117 F   8 O     2.251037722302E-02 -1.112194581498E-01 -4.194225614809E-01
    118 F   8 O    -2.251037722302E-02  1.112194581498E-01 -4.194225614809E-01
    119 F   8 O    -1.112194581498E-01  4.194225614809E-01 -2.251037722302E-02
    120 F   8 O     4.194225614809E-01 -2.251037722302E-02 -1.112194581498E-01
    121 F   8 O     1.112194581498E-01 -4.194225614809E-01 -2.251037722302E-02
    122 F   8 O     4.194225614809E-01  2.251037722302E-02  1.112194581498E-01
    123 F   8 O     1.112194581498E-01  4.194225614809E-01  2.251037722302E-02
    124 F   8 O    -4.194225614809E-01  2.251037722302E-02 -1.112194581498E-01
    125 F   8 O    -1.112194581498E-01 -4.194225614809E-01  2.251037722302E-02
    126 F   8 O    -4.194225614809E-01 -2.251037722302E-02  1.112194581498E-01

 T = ATOM BELONGING TO THE ASYMMETRIC UNIT

 ****   24 SYMMOPS - TRANSLATORS IN FRACTIONAL UNITS
 **** MATRICES AND TRANSLATORS IN THE CRYSTALLOGRAPHIC REFERENCE FRAME
   V INV                    ROTATION MATRICES                   TRANSLATORS
   1   1  1.00  0.00  0.00  0.00  1.00  0.00  0.00  0.00  1.00  0.00  0.00  0.00
   2   2  0.00  1.00 -1.00  1.00  0.00 -1.00  0.00  0.00 -1.00  0.00  0.00  0.00
   3   3 -1.00  0.00  0.00 -1.00  0.00  1.00 -1.00  1.00  0.00  0.00  0.00  0.00
   4   4  0.00 -1.00  1.00  0.00 -1.00  0.00  1.00 -1.00  0.00  0.00  0.00  0.00
   5   6  0.00  0.00  1.00  1.00  0.00  0.00  0.00  1.00  0.00  0.00  0.00  0.00
   6   5  0.00  1.00  0.00  0.00  0.00  1.00  1.00  0.00  0.00  0.00  0.00  0.00
   7   8  1.00 -1.00  0.00  0.00 -1.00  1.00  0.00 -1.00  0.00  0.00  0.00  0.00
   8   7  1.00  0.00 -1.00  0.00  0.00 -1.00  0.00  1.00 -1.00  0.00  0.00  0.00
   9  10  0.00  0.00 -1.00  0.00  1.00 -1.00  1.00  0.00 -1.00  0.00  0.00  0.00
  10   9 -1.00  0.00  1.00 -1.00  1.00  0.00 -1.00  0.00  0.00  0.00  0.00  0.00
  11  12 -1.00  1.00  0.00 -1.00  0.00  0.00 -1.00  0.00  1.00  0.00  0.00  0.00
  12  11  0.00 -1.00  0.00  1.00 -1.00  0.00  0.00 -1.00  1.00  0.00  0.00  0.00
  13  13  0.00  1.00  0.00  1.00  0.00  0.00  0.00  0.00  1.00  0.00  0.00  0.00
  14  14  1.00  0.00 -1.00  0.00  1.00 -1.00  0.00  0.00 -1.00  0.00  0.00  0.00
  15  16 -1.00  0.00  1.00 -1.00  0.00  0.00 -1.00  1.00  0.00  0.00  0.00  0.00
  16  15  0.00 -1.00  0.00  0.00 -1.00  1.00  1.00 -1.00  0.00  0.00  0.00  0.00
  17  17  1.00  0.00  0.00  0.00  0.00  1.00  0.00  1.00  0.00  0.00  0.00  0.00
  18  18  0.00  0.00  1.00  0.00  1.00  0.00  1.00  0.00  0.00  0.00  0.00  0.00
  19  20  0.00 -1.00  1.00  1.00 -1.00  0.00  0.00 -1.00  0.00  0.00  0.00  0.00
  20  19  0.00  1.00 -1.00  0.00  0.00 -1.00  1.00  0.00 -1.00  0.00  0.00  0.00
  21  22  0.00  0.00 -1.00  1.00  0.00 -1.00  0.00  1.00 -1.00  0.00  0.00  0.00
  22  21 -1.00  1.00  0.00 -1.00  0.00  1.00 -1.00  0.00  0.00  0.00  0.00  0.00
  23  23 -1.00  0.00  0.00 -1.00  1.00  0.00 -1.00  0.00  1.00  0.00  0.00  0.00
  24  24  1.00 -1.00  0.00  0.00 -1.00  0.00  0.00 -1.00  1.00  0.00  0.00  0.00

 DIRECT LATTICE VECTORS CARTESIAN COMPONENTS (ANGSTROM)
          X                    Y                    Z
  -0.860589439887E+01   0.860589439887E+01   0.860589439887E+01
   0.860589439887E+01  -0.860589439887E+01   0.860589439887E+01
   0.860589439887E+01   0.860589439887E+01  -0.860589439887E+01


 CARTESIAN COORDINATES - PRIMITIVE CELL
 *******************************************************************************
 *      ATOM          X(ANGSTROM)         Y(ANGSTROM)         Z(ANGSTROM)
 *******************************************************************************
    1   230 ZN    8.605894398870E+00 -1.290884159830E+01  0.000000000000E+00
    2   230 ZN    0.000000000000E+00 -1.290884159830E+01  8.605894398870E+00
    3   230 ZN    0.000000000000E+00  8.605894398870E+00 -1.290884159830E+01
    4   230 ZN   -1.290884159830E+01  0.000000000000E+00  8.605894398870E+00
    5   230 ZN   -1.290884159830E+01  8.605894398870E+00  0.000000000000E+00
    6   230 ZN    8.605894398870E+00  0.000000000000E+00 -1.290884159830E+01
    7     6 C    -2.265031901694E+00 -2.265031901694E+00  8.443638219284E+00
    8     6 C     2.265031901694E+00  2.265031901694E+00  8.443638219284E+00
    9     6 C    -2.265031901694E+00  2.265031901694E+00 -8.443638219284E+00
   10     6 C     2.265031901694E+00 -2.265031901694E+00 -8.443638219284E+00
   11     6 C     8.443638219284E+00 -2.265031901694E+00 -2.265031901694E+00
   12     6 C    -2.265031901694E+00  8.443638219284E+00 -2.265031901694E+00
   13     6 C    -8.443638219284E+00  2.265031901694E+00 -2.265031901694E+00
   14     6 C     2.265031901694E+00  8.443638219284E+00  2.265031901694E+00
   15     6 C     8.443638219284E+00  2.265031901694E+00  2.265031901694E+00
   16     6 C     2.265031901694E+00 -8.443638219284E+00 -2.265031901694E+00
   17     6 C    -8.443638219284E+00 -2.265031901694E+00  2.265031901694E+00
   18     6 C    -2.265031901694E+00 -8.443638219284E+00  2.265031901694E+00
   19     6 C     5.700953088311E+00  4.721003089473E+00  1.028121988063E+00
   20     6 C    -5.700953088311E+00 -4.721003089473E+00  1.028121988063E+00
   21     6 C     5.700953088311E+00 -4.721003089473E+00 -1.028121988063E+00
   22     6 C    -5.700953088311E+00  4.721003089473E+00 -1.028121988063E+00
   23     6 C     1.028121988063E+00  5.700953088311E+00  4.721003089473E+00
   24     6 C     4.721003089473E+00  1.028121988063E+00  5.700953088311E+00
   25     6 C    -1.028121988063E+00 -5.700953088311E+00  4.721003089473E+00
   26     6 C    -4.721003089473E+00  1.028121988063E+00 -5.700953088311E+00
   27     6 C     1.028121988063E+00 -5.700953088311E+00 -4.721003089473E+00
   28     6 C    -4.721003089473E+00 -1.028121988063E+00  5.700953088311E+00
   29     6 C    -1.028121988063E+00  5.700953088311E+00 -4.721003089473E+00
   30     6 C     4.721003089473E+00 -1.028121988063E+00 -5.700953088311E+00
   31     6 C     4.721003089473E+00  5.700953088311E+00  1.028121988063E+00
   32     6 C    -4.721003089473E+00 -5.700953088311E+00  1.028121988063E+00
   33     6 C    -4.721003089473E+00  5.700953088311E+00 -1.028121988063E+00
   34     6 C     4.721003089473E+00 -5.700953088311E+00 -1.028121988063E+00
   35     6 C     5.700953088311E+00  1.028121988063E+00  4.721003089473E+00
   36     6 C     1.028121988063E+00  4.721003089473E+00  5.700953088311E+00
   37     6 C    -5.700953088311E+00 -1.028121988063E+00  4.721003089473E+00
   38     6 C     1.028121988063E+00 -4.721003089473E+00 -5.700953088311E+00
   39     6 C    -5.700953088311E+00  1.028121988063E+00 -4.721003089473E+00
   40     6 C    -1.028121988063E+00 -4.721003089473E+00  5.700953088311E+00
   41     6 C     5.700953088311E+00 -1.028121988063E+00 -4.721003089473E+00
   42     6 C    -1.028121988063E+00  4.721003089473E+00 -5.700953088311E+00
   43     1 H     5.714121069734E+00  3.757305093261E+00  1.509538128755E+00
   44     1 H    -5.714121069734E+00 -3.757305093261E+00  1.509538128755E+00
   45     1 H     5.714121069734E+00 -3.757305093261E+00 -1.509538128755E+00
   46     1 H    -5.714121069734E+00  3.757305093261E+00 -1.509538128755E+00
   47     1 H     1.509538128755E+00  5.714121069734E+00  3.757305093261E+00
   48     1 H     3.757305093261E+00  1.509538128755E+00  5.714121069734E+00
   49     1 H    -1.509538128755E+00 -5.714121069734E+00  3.757305093261E+00
   50     1 H    -3.757305093261E+00  1.509538128755E+00 -5.714121069734E+00
   51     1 H     1.509538128755E+00 -5.714121069734E+00 -3.757305093261E+00
   52     1 H    -3.757305093261E+00 -1.509538128755E+00  5.714121069734E+00
   53     1 H    -1.509538128755E+00  5.714121069734E+00 -3.757305093261E+00
   54     1 H     3.757305093261E+00 -1.509538128755E+00 -5.714121069734E+00
   55     1 H     3.757305093261E+00  5.714121069734E+00  1.509538128755E+00
   56     1 H    -3.757305093261E+00 -5.714121069734E+00  1.509538128755E+00
   57     1 H    -3.757305093261E+00  5.714121069734E+00 -1.509538128755E+00
   58     1 H     3.757305093261E+00 -5.714121069734E+00 -1.509538128755E+00
   59     1 H     5.714121069734E+00  1.509538128755E+00  3.757305093261E+00
   60     1 H     1.509538128755E+00  3.757305093261E+00  5.714121069734E+00
   61     1 H    -5.714121069734E+00 -1.509538128755E+00  3.757305093261E+00
   62     1 H     1.509538128755E+00 -3.757305093261E+00 -5.714121069734E+00
   63     1 H    -5.714121069734E+00  1.509538128755E+00 -3.757305093261E+00
   64     1 H    -1.509538128755E+00 -3.757305093261E+00  5.714121069734E+00
   65     1 H     5.714121069734E+00 -1.509538128755E+00 -3.757305093261E+00
   66     1 H    -1.509538128755E+00  3.757305093261E+00 -5.714121069734E+00
   67     7 N     6.734120507638E+00  5.145303875279E+00  2.593205155440E-01
   68     7 N    -6.734120507638E+00 -5.145303875279E+00  2.593205155440E-01
   69     7 N     6.734120507638E+00 -5.145303875279E+00 -2.593205155440E-01
   70     7 N    -6.734120507638E+00  5.145303875279E+00 -2.593205155440E-01
   71     7 N     2.593205155440E-01  6.734120507638E+00  5.145303875279E+00
   72     7 N     5.145303875279E+00  2.593205155440E-01  6.734120507638E+00
   73     7 N    -2.593205155440E-01 -6.734120507638E+00  5.145303875279E+00
   74     7 N    -5.145303875279E+00  2.593205155440E-01 -6.734120507638E+00
   75     7 N     2.593205155440E-01 -6.734120507638E+00 -5.145303875279E+00
   76     7 N    -5.145303875279E+00 -2.593205155440E-01  6.734120507638E+00
   77     7 N    -2.593205155440E-01  6.734120507638E+00 -5.145303875279E+00
   78     7 N     5.145303875279E+00 -2.593205155440E-01 -6.734120507638E+00
   79     7 N     5.145303875279E+00  6.734120507638E+00  2.593205155440E-01
   80     7 N    -5.145303875279E+00 -6.734120507638E+00  2.593205155440E-01
   81     7 N    -5.145303875279E+00  6.734120507638E+00 -2.593205155440E-01
   82     7 N     5.145303875279E+00 -6.734120507638E+00 -2.593205155440E-01
   83     7 N     6.734120507638E+00  2.593205155440E-01  5.145303875279E+00
   84     7 N     2.593205155440E-01  5.145303875279E+00  6.734120507638E+00
   85     7 N    -6.734120507638E+00 -2.593205155440E-01  5.145303875279E+00
   86     7 N     2.593205155440E-01 -5.145303875279E+00 -6.734120507638E+00
   87     7 N    -6.734120507638E+00  2.593205155440E-01 -5.145303875279E+00
   88     7 N    -2.593205155440E-01 -5.145303875279E+00  6.734120507638E+00
   89     7 N     6.734120507638E+00 -2.593205155440E-01 -5.145303875279E+00
   90     7 N    -2.593205155440E-01  5.145303875279E+00 -6.734120507638E+00
   91     7 N    -1.460475606974E+00 -1.460475606974E+00  7.573505500008E+00
   92     7 N     1.460475606974E+00  1.460475606974E+00  7.573505500008E+00
   93     7 N    -1.460475606974E+00  1.460475606974E+00 -7.573505500008E+00
   94     7 N     1.460475606974E+00 -1.460475606974E+00 -7.573505500008E+00
   95     7 N     7.573505500008E+00 -1.460475606974E+00 -1.460475606974E+00
   96     7 N    -1.460475606974E+00  7.573505500008E+00 -1.460475606974E+00
   97     7 N    -7.573505500008E+00  1.460475606974E+00 -1.460475606974E+00
   98     7 N     1.460475606974E+00  7.573505500008E+00  1.460475606974E+00
   99     7 N     7.573505500008E+00  1.460475606974E+00  1.460475606974E+00
  100     7 N     1.460475606974E+00 -7.573505500008E+00 -1.460475606974E+00
  101     7 N    -7.573505500008E+00 -1.460475606974E+00  1.460475606974E+00
  102     7 N    -1.460475606974E+00 -7.573505500008E+00  1.460475606974E+00
  103     8 O    -1.914285823874E+00 -3.874438585200E-01  7.219012545216E+00
  104     8 O     1.914285823874E+00  3.874438585200E-01  7.219012545216E+00
  105     8 O    -1.914285823874E+00  3.874438585200E-01 -7.219012545216E+00
  106     8 O     1.914285823874E+00 -3.874438585200E-01 -7.219012545216E+00
  107     8 O     7.219012545216E+00 -1.914285823874E+00 -3.874438585200E-01
  108     8 O    -3.874438585200E-01  7.219012545216E+00 -1.914285823874E+00
  109     8 O    -7.219012545216E+00  1.914285823874E+00 -3.874438585200E-01
  110     8 O     3.874438585200E-01  7.219012545216E+00  1.914285823874E+00
  111     8 O     7.219012545216E+00  1.914285823874E+00  3.874438585200E-01
  112     8 O     3.874438585200E-01 -7.219012545216E+00 -1.914285823874E+00
  113     8 O    -7.219012545216E+00 -1.914285823874E+00  3.874438585200E-01
  114     8 O    -3.874438585200E-01 -7.219012545216E+00  1.914285823874E+00
  115     8 O    -3.874438585200E-01 -1.914285823874E+00  7.219012545216E+00
  116     8 O     3.874438585200E-01  1.914285823874E+00  7.219012545216E+00
  117     8 O     3.874438585200E-01 -1.914285823874E+00 -7.219012545216E+00
  118     8 O    -3.874438585200E-01  1.914285823874E+00 -7.219012545216E+00
  119     8 O    -1.914285823874E+00  7.219012545216E+00 -3.874438585200E-01
  120     8 O     7.219012545216E+00 -3.874438585200E-01 -1.914285823874E+00
  121     8 O     1.914285823874E+00 -7.219012545216E+00 -3.874438585200E-01
  122     8 O     7.219012545216E+00  3.874438585200E-01  1.914285823874E+00
  123     8 O     1.914285823874E+00  7.219012545216E+00  3.874438585200E-01
  124     8 O    -7.219012545216E+00  3.874438585200E-01 -1.914285823874E+00
  125     8 O    -1.914285823874E+00 -7.219012545216E+00  3.874438585200E-01
  126     8 O    -7.219012545216E+00 -3.874438585200E-01  1.914285823874E+00

 *******************************************************************************
 *** PSEUDOPOTENTIAL INFORMATION ***
 *******************************************************************************

 ATOMIC NUMBER  30, NUCLEAR CHARGE 20.000, GIVEN IN INPUT       PSEUDOPOTENTIAL
   TYPE       EXPONENT      COEFF.    N      EXPONENT      COEFF.    N
  P0 TMS    34.1500000  399.9872820   0    14.5900000   85.4856550   0
  P1 TMS    39.7800000  277.1489600   0    14.9500000   69.0522050   0
  P2 TMS    43.8000000  -34.1493490   0    14.9800000   -3.2918310   0

 *******************************************************************************
 LOCAL ATOMIC FUNCTIONS BASIS SET
 *******************************************************************************
   ATOM   X(AU)   Y(AU)   Z(AU)  N. TYPE  EXPONENT  S COEF   P COEF   D/F/G COEF
 *******************************************************************************
   1 ZN  16.263 -24.394   0.000
                                  1 S  
                                         3.032E+01 2.191E-01 0.000E+00 0.000E+00
                                         1.632E+01-2.326E-01 0.000E+00 0.000E+00
                                         1.141E+01-9.547E-01 0.000E+00 0.000E+00
                                  2 S  
                                         2.569E+00 1.000E+00 0.000E+00 0.000E+00
                                  3 S  
                                         1.063E+00 1.000E+00 0.000E+00 0.000E+00
                                  4 S  
                                         2.500E-01 1.000E+00 0.000E+00 0.000E+00
                                  5 S  
                                         1.200E-01 1.000E+00 0.000E+00 0.000E+00
                           6-     8 P  
                                         1.118E+02 0.000E+00 2.328E-02 0.000E+00
                                         1.913E+01 0.000E+00-1.010E+00 0.000E+00
                           9-    11 P  
                                         5.469E+00 0.000E+00 3.202E-01 0.000E+00
                                         2.506E+00 0.000E+00 7.181E-01 0.000E+00
                          12-    14 P  
                                         9.419E-01 0.000E+00 1.000E+00 0.000E+00
                          15-    17 P  
                                         2.500E-01 0.000E+00 1.000E+00 0.000E+00
                          18-    20 P  
                                         1.200E-01 0.000E+00 1.000E+00 0.000E+00
                          21-    25 D  
                                         4.465E+01 0.000E+00 0.000E+00 4.725E-02
                                         1.344E+01 0.000E+00 0.000E+00 2.189E-01
                                         4.682E+00 0.000E+00 0.000E+00 4.525E-01
                                         1.603E+00 0.000E+00 0.000E+00 5.186E-01
                          26-    30 D  
                                         4.828E-01 0.000E+00 0.000E+00 1.000E+00
                          31-    35 D  
                                         1.100E-01 0.000E+00 0.000E+00 1.000E+00
                          36-    42 F  
                                         2.614E+00 0.000E+00 0.000E+00 1.000E+00
   2 ZN   0.000 -24.394  16.263
   3 ZN   0.000  16.263 -24.394
   4 ZN -24.394   0.000  16.263
   5 ZN -24.394  16.263   0.000
   6 ZN  16.263   0.000 -24.394
   7 C   -4.280  -4.280  15.956
                                253 S  
                                         4.563E+03 1.967E-03 0.000E+00 0.000E+00
                                         6.820E+02 1.523E-02 0.000E+00 0.000E+00
                                         1.550E+02 7.613E-02 0.000E+00 0.000E+00
                                         4.446E+01 2.608E-01 0.000E+00 0.000E+00
                                         1.303E+01 6.165E-01 0.000E+00 0.000E+00
                                         1.828E+00 2.210E-01 0.000E+00 0.000E+00
                         254-   257 SP 
                                         2.096E+01 1.147E-01 4.025E-02 0.000E+00
                                         4.803E+00 9.200E-01 2.376E-01 0.000E+00
                                         1.459E+00-3.031E-03 8.159E-01 0.000E+00
                         258-   261 SP 
                                         4.835E-01 1.000E+00 1.000E+00 0.000E+00
                         262-   265 SP 
                                         1.456E-01 1.000E+00 1.000E+00 0.000E+00
                         266-   270 D  
                                         6.260E-01 0.000E+00 0.000E+00 1.000E+00
   8 C    4.280   4.280  15.956
   9 C   -4.280   4.280 -15.956
  10 C    4.280  -4.280 -15.956
  11 C   15.956  -4.280  -4.280
  12 C   -4.280  15.956  -4.280
  13 C  -15.956   4.280  -4.280
  14 C    4.280  15.956   4.280
  15 C   15.956   4.280   4.280
  16 C    4.280 -15.956  -4.280
  17 C  -15.956  -4.280   4.280
  18 C   -4.280 -15.956   4.280
  19 C   10.773   8.921   1.943
  20 C  -10.773  -8.921   1.943
  21 C   10.773  -8.921  -1.943
  22 C  -10.773   8.921  -1.943
  23 C    1.943  10.773   8.921
  24 C    8.921   1.943  10.773
  25 C   -1.943 -10.773   8.921
  26 C   -8.921   1.943 -10.773
  27 C    1.943 -10.773  -8.921
  28 C   -8.921  -1.943  10.773
  29 C   -1.943  10.773  -8.921
  30 C    8.921  -1.943 -10.773
  31 C    8.921  10.773   1.943
  32 C   -8.921 -10.773   1.943
  33 C   -8.921  10.773  -1.943
  34 C    8.921 -10.773  -1.943
  35 C   10.773   1.943   8.921
  36 C    1.943   8.921  10.773
  37 C  -10.773  -1.943   8.921
  38 C    1.943  -8.921 -10.773
  39 C  -10.773   1.943  -8.921
  40 C   -1.943  -8.921  10.773
  41 C   10.773  -1.943  -8.921
  42 C   -1.943   8.921 -10.773
  43 H   10.798   7.100   2.853
                                901 S  
                                         3.387E+01 2.549E-02 0.000E+00 0.000E+00
                                         5.095E+00 1.904E-01 0.000E+00 0.000E+00
                                         1.159E+00 8.522E-01 0.000E+00 0.000E+00
                                902 S  
                                         3.258E-01 1.000E+00 0.000E+00 0.000E+00
                                903 S  
                                         1.027E-01 1.000E+00 0.000E+00 0.000E+00
                         904-   906 P  
                                         7.500E-01 0.000E+00 1.000E+00 0.000E+00
  44 H  -10.798  -7.100   2.853
  45 H   10.798  -7.100  -2.853
  46 H  -10.798   7.100  -2.853
  47 H    2.853  10.798   7.100
  48 H    7.100   2.853  10.798
  49 H   -2.853 -10.798   7.100
  50 H   -7.100   2.853 -10.798
  51 H    2.853 -10.798  -7.100
  52 H   -7.100  -2.853  10.798
  53 H   -2.853  10.798  -7.100
  54 H    7.100  -2.853 -10.798
  55 H    7.100  10.798   2.853
  56 H   -7.100 -10.798   2.853
  57 H   -7.100  10.798  -2.853
  58 H    7.100 -10.798  -2.853
  59 H   10.798   2.853   7.100
  60 H    2.853   7.100  10.798
  61 H  -10.798  -2.853   7.100
  62 H    2.853  -7.100 -10.798
  63 H  -10.798   2.853  -7.100
  64 H   -2.853  -7.100  10.798
  65 H   10.798  -2.853  -7.100
  66 H   -2.853   7.100 -10.798
  67 N   12.726   9.723   0.490
                               1045 S  
                                         6.293E+03 1.970E-03 0.000E+00 0.000E+00
                                         9.490E+02 1.496E-02 0.000E+00 0.000E+00
                                         2.188E+02 7.350E-02 0.000E+00 0.000E+00
                                         6.369E+01 2.489E-01 0.000E+00 0.000E+00
                                         1.883E+01 6.025E-01 0.000E+00 0.000E+00
                                         2.720E+00 2.562E-01 0.000E+00 0.000E+00
                        1046-  1049 SP 
                                         3.063E+01 1.119E-01 3.831E-02 0.000E+00
                                         7.026E+00 9.217E-01 2.374E-01 0.000E+00
                                         2.112E+00-2.569E-03 8.176E-01 0.000E+00
                        1050-  1053 SP 
                                         6.840E-01 1.000E+00 1.000E+00 0.000E+00
                        1054-  1057 SP 
                                         2.009E-01 1.000E+00 1.000E+00 0.000E+00
                        1058-  1062 D  
                                         9.130E-01 0.000E+00 0.000E+00 1.000E+00
  68 N  -12.726  -9.723   0.490
  69 N   12.726  -9.723  -0.490
  70 N  -12.726   9.723  -0.490
  71 N    0.490  12.726   9.723
  72 N    9.723   0.490  12.726
  73 N   -0.490 -12.726   9.723
  74 N   -9.723   0.490 -12.726
  75 N    0.490 -12.726  -9.723
  76 N   -9.723  -0.490  12.726
  77 N   -0.490  12.726  -9.723
  78 N    9.723  -0.490 -12.726
  79 N    9.723  12.726   0.490
  80 N   -9.723 -12.726   0.490
  81 N   -9.723  12.726  -0.490
  82 N    9.723 -12.726  -0.490
  83 N   12.726   0.490   9.723
  84 N    0.490   9.723  12.726
  85 N  -12.726  -0.490   9.723
  86 N    0.490  -9.723 -12.726
  87 N  -12.726   0.490  -9.723
  88 N   -0.490  -9.723  12.726
  89 N   12.726  -0.490  -9.723
  90 N   -0.490   9.723 -12.726
  91 N   -2.760  -2.760  14.312
  92 N    2.760   2.760  14.312
  93 N   -2.760   2.760 -14.312
  94 N    2.760  -2.760 -14.312
  95 N   14.312  -2.760  -2.760
  96 N   -2.760  14.312  -2.760
  97 N  -14.312   2.760  -2.760
  98 N    2.760  14.312   2.760
  99 N   14.312   2.760   2.760
 100 N    2.760 -14.312  -2.760
 101 N  -14.312  -2.760   2.760
 102 N   -2.760 -14.312   2.760
 103 O   -3.617  -0.732  13.642
                               1693 S  
                                         8.588E+03 1.895E-03 0.000E+00 0.000E+00
                                         1.297E+03 1.439E-02 0.000E+00 0.000E+00
                                         2.993E+02 7.073E-02 0.000E+00 0.000E+00
                                         8.738E+01 2.400E-01 0.000E+00 0.000E+00
                                         2.568E+01 5.948E-01 0.000E+00 0.000E+00
                                         3.740E+00 2.808E-01 0.000E+00 0.000E+00
                        1694-  1697 SP 
                                         4.212E+01 1.139E-01 3.651E-02 0.000E+00
                                         9.628E+00 9.208E-01 2.372E-01 0.000E+00
                                         2.853E+00-3.274E-03 8.197E-01 0.000E+00
                        1698-  1701 SP 
                                         9.057E-01 1.000E+00 1.000E+00 0.000E+00
                        1702-  1705 SP 
                                         2.556E-01 1.000E+00 1.000E+00 0.000E+00
                        1706-  1710 D  
                                         1.292E+00 0.000E+00 0.000E+00 1.000E+00
 104 O    3.617   0.732  13.642
 105 O   -3.617   0.732 -13.642
 106 O    3.617  -0.732 -13.642
 107 O   13.642  -3.617  -0.732
 108 O   -0.732  13.642  -3.617
 109 O  -13.642   3.617  -0.732
 110 O    0.732  13.642   3.617
 111 O   13.642   3.617   0.732
 112 O    0.732 -13.642  -3.617
 113 O  -13.642  -3.617   0.732
 114 O   -0.732 -13.642   3.617
 115 O   -0.732  -3.617  13.642
 116 O    0.732   3.617  13.642
 117 O    0.732  -3.617 -13.642
 118 O   -0.732   3.617 -13.642
 119 O   -3.617  13.642  -0.732
 120 O   13.642  -0.732  -3.617
 121 O    3.617 -13.642  -0.732
 122 O   13.642   0.732   3.617
 123 O    3.617  13.642   0.732
 124 O  -13.642   0.732  -3.617
 125 O   -3.617 -13.642   0.732
 126 O  -13.642  -0.732   3.617
 INFORMATION **** SET_MPP **** PCRYSTAL CALCULATION
 INFORMATION **** READM2 **** NEW DEFAULT: FOCK/KS MATRIX MIXING SET TO 30 %
 INFORMATION **** READM2 **** NEW DEFAULT: FULL DIRECT SCF MODE
 INFORMATION **** READM2 **** NEW DEFAULT: COULOMB BIPOLAR BUFFER SET TO 32 Mb
 INFORMATION **** READM2 **** NEW DEFAULT: EXCHANGE BIPOLAR BUFFER SET TO 32 Mb

 *******************************************************************************
 NEW DEFAULT: DFT INTEGRATION GRID INCREASED TO XLGRID
 NEW DEFAULT: DIIS ACCELERATOR ACTIVE
 USE KEYWORD NODIIS TO TURN IT OFF
 *******************************************************************************

 INFORMATION **** TOLINTEG **** COULOMB AND EXCHANGE SERIES TOLERANCES MODIFIED
 INFORMATION **** TOLDEE **** SCF TOL ON TOTAL ENERGY SET TO           8
 *******************************************************************************
 N. OF ATOMS PER CELL       126  COULOMB OVERLAP TOL         (T1) 10**   -7
 NUMBER OF SHELLS           660  COULOMB PENETRATION TOL     (T2) 10**   -7
 NUMBER OF AO              2124  EXCHANGE OVERLAP TOL        (T3) 10**   -7
 N. OF ELECTRONS PER CELL   804  EXCHANGE PSEUDO OVP (F(G))  (T4) 10**  -10
 CORE ELECTRONS PER CELL    192  EXCHANGE PSEUDO OVP (P(G))  (T5) 10**  -40
 N. OF SYMMETRY OPERATORS    24  POLE ORDER IN MONO ZONE                  4
 *******************************************************************************
 TYPE OF CALCULATION :  RESTRICTED CLOSED SHELL
 KOHN-SHAM HAMILTONIAN

 (EXCHANGE)[CORRELATION] FUNCTIONAL:(M06-2X)[M06-2X]


 HYBRID EXCHANGE - PERCENTAGE OF FOCK EXCHANGE    54.0000
 CORE  PSEUDO POTENTIAL         TOL. ON PSEUDO              (TP) 10**- 6

 CAPPA:IS1  2;IS2  2;IS3  2; K PTS MONK NET   3; SYMMOPS:K SPACE  48;G SPACE  24

 *******************************************************************************
 MAX NUMBER OF SCF CYCLES      50  CONVERGENCE ON DELTAP        10**-18
 WEIGHT OF F(I) IN F(I+1)      30% CONVERGENCE ON ENERGY        10**- 8
 SHRINK. FACT.(MONKH.)    2  2  2  NUMBER OF K POINTS IN THE IBZ      3
 SHRINKING FACTOR(GILAT NET)    2  NUMBER OF K POINTS(GILAT NET)      3
 *******************************************************************************
 *** K POINTS COORDINATES (OBLIQUE COORDINATES IN UNITS OF IS =  2)
   1-R(  0  0  0)   2-R(  1  0  0)   3-R(  1  1  1)

 DIRECT LATTICE VECTORS COMPON. (A.U.)     RECIP. LATTICE VECTORS COMPON. (A.U.) 
        X            Y            Z              X            Y            Z
  -16.2627836   16.2627836   16.2627836      0.0000000    0.1931768    0.1931768
   16.2627836  -16.2627836   16.2627836      0.1931768    0.0000000    0.1931768
   16.2627836   16.2627836  -16.2627836      0.1931768    0.1931768    0.0000000

 DISK SPACE FOR EIGENVECTORS (FTN 10)    13534128 REALS

 SYMMETRY ADAPTION OF THE BLOCH FUNCTIONS ENABLED
 TTTTTTTTTTTTTTTTTTTTTTTTTTTTTT gordsh1     TELAPSE        4.59 TCPU        0.67

 MATRIX SIZE: P(G)10473312, F(G)  756096, P(G) IRR  224273, F(G) IRR   33405
 MAX G-VECTOR INDEX FOR 1- AND 2-ELECTRON INTEGRALS 181

 TTTTTTTTTTTTTTTTTTTTTTTTTTTTTT INPUT       TELAPSE        4.66 TCPU        0.74

 NEIGHBORS OF THE NON-EQUIVALENT ATOMS

 N = NUMBER OF NEIGHBORS AT DISTANCE R
    ATOM  N     R/ANG      R/AU   NEIGHBORS (ATOM LABELS AND CELL INDICES)
   1 ZN   4     2.0689     3.9097   67 N   -1 0-1   70 N   -1 1 0   86 N    0 1 0
                                    88 N   -1 0 0
   1 ZN   4     2.7891     5.2707  109 O   -1 1 0  111 O   -1 0-1  115 O   -1 0 0
                                   117 O    0 1 0
   1 ZN   4     3.0512     5.7659    7 C   -1 0 0   10 C    0 1 0   13 C   -1 1 0
                                    15 C   -1 0-1
   1 ZN   4     3.1097     5.8766   19 C   -1 0-1   22 C   -1 1 0   38 C    0 1 0
                                    40 C   -1 0 0
   1 ZN   4     3.3074     6.2500   43 H   -1 0-1   46 H   -1 1 0   62 H    0 1 0
                                    64 H   -1 0 0
   1 ZN   4     3.3583     6.3463   91 N   -1 0 0   94 N    0 1 0   97 N   -1 1 0
                                    99 N   -1 0-1

   7 C    2     1.3273     2.5082   67 N    0 0-1   79 N    0 0-1
   7 C    1     1.4324     2.7068   91 N    0 0 0
   7 C    2     2.1096     3.9866   19 C    0 0-1   31 C    0 0-1
   7 C    2     2.2689     4.2877  103 O    0 0 0  115 O    0 0 0
   7 C    2     3.0512     5.7659    1 ZN   1 0 0    5 ZN   0 1 0
   7 C    2     3.0917     5.8424  105 O    1 1 0  117 O    1 1 0

  19 C    1     1.0773     2.0359   43 H    0 0 0
  19 C    1     1.3559     2.5623   67 N    0 0 0
  19 C    1     1.3859     2.6189   31 C    0 0 0
  19 C    1     2.1096     3.9866    7 C    0 0 1
  19 C    1     2.2254     4.2054   79 N    0 0 0
  19 C    1     2.2351     4.2238   55 H    0 0 0

  43 H    1     1.0773     2.0359   19 C    0 0 0
  43 H    1     2.1284     4.0220   67 N    0 0 0
  43 H    1     2.2351     4.2238   31 C    0 0 0
  43 H    1     2.6307     4.9713  111 O    0 0 0
  43 H    1     2.7674     5.2295   55 H    0 0 0
  43 H    1     2.9555     5.5851   99 N    0 0 0

  67 N    1     1.3273     2.5082    7 C    0 0 1
  67 N    1     1.3559     2.5623   19 C    0 0 0
  67 N    1     2.0689     3.9097    1 ZN   1 0 1
  67 N    1     2.1284     4.0220   43 H    0 0 0
  67 N    1     2.2254     4.2054   31 C    0 0 0
  67 N    1     2.2469     4.2461   79 N    0 0 0

  91 N    2     1.2178     2.3013  103 O    0 0 0  115 O    0 0 0
  91 N    1     1.4324     2.7068    7 C    0 0 0
  91 N    2     2.4162     4.5660   67 N    0 0-1   79 N    0 0-1
  91 N    2     2.9555     5.5851   52 H    0 0 0   64 H    0 0 0
  91 N    2     3.0779     5.8164  105 O    1 1 0  117 O    1 1 0
  91 N    2     3.3583     6.3463    1 ZN   1 0 0    5 ZN   0 1 0

 103 O    1     1.2178     2.3013   91 N    0 0 0
 103 O    1     2.1593     4.0804  115 O    0 0 0
 103 O    1     2.2689     4.2877    7 C    0 0 0
 103 O    1     2.6307     4.9713   52 H    0 0 0
 103 O    1     2.7026     5.1073   79 N    0 0-1
 103 O    1     2.7891     5.2707    5 ZN   0 1 0


 SYMMETRY ALLOWED ELASTIC DISTORTION 1
  0.5773503  0.0000000  0.0000000
  0.0000000  0.5773503  0.0000000
  0.0000000  0.0000000  0.5773503

 SYMMETRY ALLOWED INTERNAL DEGREE(S) OF FREEDOM:  16
 TTTTTTTTTTTTTTTTTTTTTTTTTTTTTT SYMM        TELAPSE        4.86 TCPU        0.94
 TTTTTTTTTTTTTTTTTTTTTTTTTTTTTT INT_SCREEN  TELAPSE        4.90 TCPU        0.98

 ************************************************************************
 ************************************************************************
 * ELAPIEZO OPTION, E. ALBANESE, A. ERBA, B. CIVALLERI, R. DOVESI       *
 *                                                                      *
 * IT IS ASSUMED THAT THE INPUT IS FROM AN OPTIMIZED RUN                *

 CONVERGENCE CRITERION FOR ENERGY, TOLDEE =          1.0000E-08
 CONVERGENCE CRITERION FOR RMS GRADIENT, TOLDEG =    3.0000E-04
 CONVERGENCE CRITERION FOR RMS DISPLACEMENT, TOLDEX  6.2000E-04
 MAGNITUDE OF STEPSIZE FOR ADIMENSIONAL STRAINS =    1.5000E-02
 NUMBER OF POINTS (TOTAL) IN NUMERICAL 2ND DERIVATIVE=        3
 ************************************************************************
 ************************************************************************

 ************************************************************************

  Y. NOEL POST DOC. TURIN 2002

  THIS ROUTINE EVALUATES THE NON ZERO ELEMENTS OF THE ELASTIC TENSOR 

  ORDER OF THE TENSOR : 4

 |  1 A    1 B    1 B     .      .      .     |
 |         1 A    1 B     .      .      .     |
 |                1 A     .      .      .     |
 |                       1 C     .      .     |
 |                              1 C     .     |
 |                                     1 C    |

 EACH  LETTER   CORRESPONDS  TO  AN  INDEPENDENT  COMPONENT.
 INTERDEPENDENT COMPONENTS (WITH SAME LETTER) ARE RELATED BY
 THE COEFFICIENT THAT PRECEEDS EACH LETTER.

 ************************************************************************


 ************************************************************************

  Y. NOEL POST DOC. TURIN 2002

  THIS ROUTINE EVALUATES THE NON ZERO ELEMENTS OF THE PIEZOELECTRIC TENSOR 

  ORDER OF THE TENSOR : 3

 |   .      .      .     1 A     .      .     |
 |   .      .      .      .     1 A     .     |
 |   .      .      .      .      .     1 A    |

 EACH  LETTER   CORRESPONDS  TO  AN  INDEPENDENT  COMPONENT.
 INTERDEPENDENT COMPONENTS (WITH SAME LETTER) ARE RELATED BY
 THE COEFFICIENT THAT PRECEEDS EACH LETTER.

 ************************************************************************


 LIST OF ACTIVE DEFORMATIONS: 
             4

 ************************************************************************
 CLAMPED ION APPROXIMATION - NO RELAXATION OF ATOMIC POSITIONS
 ************************************************************************

 INFORMATION **** EXCBUF **** EXCH. BIPO BUFFER: WORDS USED =     4000000
 WARNING **** EXCBUF **** EXCH. BIPO BUFFER TOO SMALL - TO AVOID I/O SET EXCHSIZE =     6464970

 DFT PARAMETERS

     ATOM       ELECTRONS   NET CHARGE   R(ANGSTROM)
   1 230  ZN     20.0000      0.0000     1.37000000
   7   6  C       6.0000      0.0000     0.77000000
  43   1  H       1.0000      0.0000     1.11000000
  67   7  N       7.0000      0.0000     0.74000000
 103   8  O       8.0000      0.0000     0.74000000

 SIZE OF GRID=     334488
 TTTTTTTTTTTTTTTTTTTTTTTTTTTTTT MAKE_GRID2  TELAPSE        6.71 TCPU        2.73
 BECKE WEIGHT FUNCTION
 RADSAFE =     2.00
 TOLERANCES - DENSITY:10**- 6; POTENTIAL:10**- 9; GRID WGT:10**-14

 RADIAL INTEGRATION  - INTERVALS (POINTS,UPPER LIMIT):            1( 99,  4.0*R)

 ANGULAR INTEGRATION - INTERVALS (ACCURACY LEVEL [N. POINTS] UPPER LIMIT):
  1(  6[ 146]   0.2)  2( 11[ 302]   0.5)  3( 14[ 590]   0.9)  4( 18[1454]   3.5)
  5( 14[ 590]9999.0)
 TTTTTTTTTTTTTTTTTTTTTTTTTTTTTT INT_CALC    TELAPSE        6.76 TCPU        2.78
 EEEEEEEEEE INT_CALC TERMINATION  DATE 10 11 2020 TIME 18:24:18.5

 *******************************************************************************
 ZIF-65 (cif CCDC 917446, CIMFUB)                                                
 CRYSTAL - SCF - TYPE OF CALCULATION :  RESTRICTED CLOSED SHELL
 *******************************************************************************

 CAPPA:IS1  2;IS2  2;IS3  2; K PTS MONK NET   3; SYMMOPS:K SPACE  48;G SPACE  24

 TTTTTTTTTTTTTTTTTTTTTTTTTTTTTT SDIK        TELAPSE        7.09 TCPU        3.11

 AAAAAAAAAAAAAAAAAAAAAAAAAAAAAAAAAAAAAAAAAAAAAAAAAAAAAAAAAAAAAAAAAAAAAAAAAAAAAAA
         ATOMIC WAVEFUNCTION(S)


 NUCLEAR CHARGE 20.0  SYMMETRY SPECIES            S    P    D
 N. ELECTRONS   20.0  NUMBER OF PRIMITIVE GTOS    7    7    6
                      NUMBER OF CONTRACTED GTOS   5    5    3
                      NUMBER OF CLOSED SHELLS     2    1    1
                      OPEN SHELL OCCUPATION       0    0    0

  ZNUC SCFIT  TOTAL HF ENERGY   KINETIC ENERGY   VIRIAL THEOREM ACCURACY
  20.0  35   -2.259494290E+02  1.538488917E+02 -2.468645152E+00  3.9E-06

 NUCLEAR CHARGE  6.0  SYMMETRY SPECIES            S    P
 N. ELECTRONS    6.0  NUMBER OF PRIMITIVE GTOS   11    5
                      NUMBER OF CONTRACTED GTOS   4    3
                      NUMBER OF CLOSED SHELLS     2    0
                      OPEN SHELL OCCUPATION       0    2

  ZNUC SCFIT  TOTAL HF ENERGY   KINETIC ENERGY   VIRIAL THEOREM ACCURACY
   6.0  11   -3.768480057E+01  3.769831118E+01 -1.999641612E+00  2.0E-06

 NUCLEAR CHARGE  1.0  SYMMETRY SPECIES            S
 N. ELECTRONS    1.0  NUMBER OF PRIMITIVE GTOS    5
                      NUMBER OF CONTRACTED GTOS   3
                      NUMBER OF CLOSED SHELLS     0
                      OPEN SHELL OCCUPATION       1

  ZNUC SCFIT  TOTAL HF ENERGY   KINETIC ENERGY   VIRIAL THEOREM ACCURACY
   1.0   1   -4.998098153E-01  4.997907537E-01 -2.000038139E+00  9.6E-17

 NUCLEAR CHARGE  7.0  SYMMETRY SPECIES            S    P
 N. ELECTRONS    7.0  NUMBER OF PRIMITIVE GTOS   11    5
                      NUMBER OF CONTRACTED GTOS   4    3
                      NUMBER OF CLOSED SHELLS     2    0
                      OPEN SHELL OCCUPATION       0    3

  ZNUC SCFIT  TOTAL HF ENERGY   KINETIC ENERGY   VIRIAL THEOREM ACCURACY
   7.0  11   -5.439473665E+01  5.441433682E+01 -1.999639798E+00  3.6E-06

 NUCLEAR CHARGE  8.0  SYMMETRY SPECIES            S    P
 N. ELECTRONS    8.0  NUMBER OF PRIMITIVE GTOS   11    5
                      NUMBER OF CONTRACTED GTOS   4    3
                      NUMBER OF CLOSED SHELLS     2    0
                      OPEN SHELL OCCUPATION       0    4

  ZNUC SCFIT  TOTAL HF ENERGY   KINETIC ENERGY   VIRIAL THEOREM ACCURACY
   8.0  13   -7.479861895E+01  7.482603849E+01 -1.999633556E+00  2.7E-06

 AAAAAAAAAAAAAAAAAAAAAAAAAAAAAAAAAAAAAAAAAAAAAAAAAAAAAAAAAAAAAAAAAAAAAAAAAAAAAAA

 CHARGE NORMALIZATION FACTOR   1.00000000
 TOTAL ATOMIC CHARGES:
  20.0000000  20.0000000  20.0000000  20.0000000  20.0000000  20.0000000
   6.0000000   6.0000000   6.0000000   6.0000000   6.0000000   6.0000000
   6.0000000   6.0000000   6.0000000   6.0000000   6.0000000   6.0000000
   6.0000000   6.0000000   6.0000000   6.0000000   6.0000000   6.0000000
   6.0000000   6.0000000   6.0000000   6.0000000   6.0000000   6.0000000
   6.0000000   6.0000000   6.0000000   6.0000000   6.0000000   6.0000000
   6.0000000   6.0000000   6.0000000   6.0000000   6.0000000   6.0000000
   1.0000000   1.0000000   1.0000000   1.0000000   1.0000000   1.0000000
   1.0000000   1.0000000   1.0000000   1.0000000   1.0000000   1.0000000
   1.0000000   1.0000000   1.0000000   1.0000000   1.0000000   1.0000000
   1.0000000   1.0000000   1.0000000   1.0000000   1.0000000   1.0000000
   7.0000000   7.0000000   7.0000000   7.0000000   7.0000000   7.0000000
   7.0000000   7.0000000   7.0000000   7.0000000   7.0000000   7.0000000
   7.0000000   7.0000000   7.0000000   7.0000000   7.0000000   7.0000000
   7.0000000   7.0000000   7.0000000   7.0000000   7.0000000   7.0000000
   7.0000000   7.0000000   7.0000000   7.0000000   7.0000000   7.0000000
   7.0000000   7.0000000   7.0000000   7.0000000   7.0000000   7.0000000
   8.0000000   8.0000000   8.0000000   8.0000000   8.0000000   8.0000000
   8.0000000   8.0000000   8.0000000   8.0000000   8.0000000   8.0000000
   8.0000000   8.0000000   8.0000000   8.0000000   8.0000000   8.0000000
   8.0000000   8.0000000   8.0000000   8.0000000   8.0000000   8.0000000
 TTTTTTTTTTTTTTTTTTTTTTTTTTTTTT MOQGAD      TELAPSE        7.27 TCPU        3.29
 TTTTTTTTTTTTTTTTTTTTTTTTTTTTTT SHELLXN     TELAPSE       12.91 TCPU        7.84
 TTTTTTTTTTTTTTTTTTTTTTTTTTTTTT MONMO3      TELAPSE       13.31 TCPU        8.24
 NUMERICALLY INTEGRATED DENSITY    804.0000562754
 TTTTTTTTTTTTTTTTTTTTTTTTTTTTTT NUMDFT      TELAPSE       14.16 TCPU        9.09
 CYC   0 ETOT(AU) -6.559132713076E+03 DETOT -6.56E+03 tst  0.00E+00 PX  1.00E+00
 TTTTTTTTTTTTTTTTTTTTTTTTTTTTTT DIIS        TELAPSE       14.21 TCPU        9.14
 TTTTTTTTTTTTTTTTTTTTTTTTTTTTTT FDIK        TELAPSE       15.27 TCPU       10.09
 INSULATING STATE
 TOP OF VALENCE BANDS -    BAND    402; K    3; EIG -2.7993492E-01 AU
 TOP OF VALENCE BANDS -    BAND    402; K    1; EIG -2.8168618E-01 AU
 BOTTOM OF VIRTUAL BANDS - BAND    403; K    2; EIG -1.4038479E-01 AU
 INDIRECT ENERGY BAND GAP:   3.7974 eV
 BOTTOM OF VIRTUAL BANDS - BAND    403; K    1; EIG -1.4021138E-01 AU
 TTTTTTTTTTTTTTTTTTTTTTTTTTTTTT PDIG        TELAPSE       15.48 TCPU       10.30
 CHARGE NORMALIZATION FACTOR   1.00000000
 TOTAL ATOMIC CHARGES:
  18.2782824  18.2782824  18.2782824  18.2782824  18.2782824  18.2782824
   5.3684645   5.3684645   5.3684645   5.3684645   5.3684645   5.3684645
   5.3684645   5.3684645   5.3684645   5.3684645   5.3684645   5.3684645
   6.1585038   6.1585038   6.1585038   6.1585038   6.1585038   6.1585038
   6.1585038   6.1585038   6.1585038   6.1585038   6.1585038   6.1585038
   6.1585038   6.1585038   6.1585038   6.1585038   6.1585038   6.1585038
   6.1585038   6.1585038   6.1585038   6.1585038   6.1585038   6.1585038
   0.7924226   0.7924226   0.7924226   0.7924226   0.7924226   0.7924226
   0.7924226   0.7924226   0.7924226   0.7924226   0.7924226   0.7924226
   0.7924226   0.7924226   0.7924226   0.7924226   0.7924226   0.7924226
   0.7924226   0.7924226   0.7924226   0.7924226   0.7924226   0.7924226
   7.6619915   7.6619915   7.6619915   7.6619915   7.6619915   7.6619915
   7.6619915   7.6619915   7.6619915   7.6619915   7.6619915   7.6619915
   7.6619915   7.6619915   7.6619915   7.6619915   7.6619915   7.6619915
   7.6619915   7.6619915   7.6619915   7.6619915   7.6619915   7.6619915
   6.0600018   6.0600018   6.0600018   6.0600018   6.0600018   6.0600018
   6.0600018   6.0600018   6.0600018   6.0600018   6.0600018   6.0600018
   8.6032783   8.6032783   8.6032783   8.6032783   8.6032783   8.6032783
   8.6032783   8.6032783   8.6032783   8.6032783   8.6032783   8.6032783
   8.6032783   8.6032783   8.6032783   8.6032783   8.6032783   8.6032783
   8.6032783   8.6032783   8.6032783   8.6032783   8.6032783   8.6032783
 TTTTTTTTTTTTTTTTTTTTTTTTTTTTTT MOQGAD      TELAPSE       15.50 TCPU       10.32
 TTTTTTTTTTTTTTTTTTTTTTTTTTTTTT SHELLXN     TELAPSE       21.81 TCPU       15.11
 TTTTTTTTTTTTTTTTTTTTTTTTTTTTTT MONMO3      TELAPSE       22.62 TCPU       15.92
 NUMERICALLY INTEGRATED DENSITY    804.0000484869
 TTTTTTTTTTTTTTTTTTTTTTTTTTTTTT NUMDFT      TELAPSE       23.88 TCPU       17.17
 CYC   1 ETOT(AU) -6.522673691006E+03 DETOT  3.65E+01 tst  0.00E+00 PX  1.00E+00
 TTTTTTTTTTTTTTTTTTTTTTTTTTTTTT DIIS        TELAPSE       24.03 TCPU       17.32
 DIIS TEST: 0.54613E+02 AT SCF   CYCLE   1 - MIX   30 %
 TTTTTTTTTTTTTTTTTTTTTTTTTTTTTT FDIK        TELAPSE       24.74 TCPU       17.86
 INSULATING STATE
 TOP OF VALENCE BANDS -    BAND    402; K    3; EIG -2.7424013E-01 AU
 TOP OF VALENCE BANDS -    BAND    402; K    1; EIG -2.7591781E-01 AU
 BOTTOM OF VIRTUAL BANDS - BAND    403; K    3; EIG -1.3350837E-01 AU
 DIRECT ENERGY BAND GAP:   3.8295 eV
 BOTTOM OF VIRTUAL BANDS - BAND    403; K    1; EIG -1.3240790E-01 AU
 TTTTTTTTTTTTTTTTTTTTTTTTTTTTTT PDIG        TELAPSE       24.97 TCPU       18.09
 CHARGE NORMALIZATION FACTOR   1.00000000
 TOTAL ATOMIC CHARGES:
  18.6080160  18.6080160  18.6080160  18.6080160  18.6080160  18.6080160
   5.6902110   5.6902110   5.6902110   5.6902110   5.6902110   5.6902110
   5.6902110   5.6902110   5.6902110   5.6902110   5.6902110   5.6902110
   5.8980090   5.8980090   5.8980090   5.8980090   5.8980090   5.8980090
   5.8980090   5.8980090   5.8980090   5.8980090   5.8980090   5.8980090
   5.8980090   5.8980090   5.8980090   5.8980090   5.8980090   5.8980090
   5.8980090   5.8980090   5.8980090   5.8980090   5.8980090   5.8980090
   0.8797445   0.8797445   0.8797445   0.8797445   0.8797445   0.8797445
   0.8797445   0.8797445   0.8797445   0.8797445   0.8797445   0.8797445
   0.8797445   0.8797445   0.8797445   0.8797445   0.8797445   0.8797445
   0.8797445   0.8797445   0.8797445   0.8797445   0.8797445   0.8797445
   7.4988436   7.4988436   7.4988436   7.4988436   7.4988436   7.4988436
   7.4988436   7.4988436   7.4988436   7.4988436   7.4988436   7.4988436
   7.4988436   7.4988436   7.4988436   7.4988436   7.4988436   7.4988436
   7.4988436   7.4988436   7.4988436   7.4988436   7.4988436   7.4988436
   7.2585256   7.2585256   7.2585256   7.2585256   7.2585256   7.2585256
   7.2585256   7.2585256   7.2585256   7.2585256   7.2585256   7.2585256
   8.0970306   8.0970306   8.0970306   8.0970306   8.0970306   8.0970306
   8.0970306   8.0970306   8.0970306   8.0970306   8.0970306   8.0970306
   8.0970306   8.0970306   8.0970306   8.0970306   8.0970306   8.0970306
   8.0970306   8.0970306   8.0970306   8.0970306   8.0970306   8.0970306
 TTTTTTTTTTTTTTTTTTTTTTTTTTTTTT MOQGAD      TELAPSE       24.99 TCPU       18.10
 TTTTTTTTTTTTTTTTTTTTTTTTTTTTTT SHELLXN     TELAPSE       30.58 TCPU       22.90
 TTTTTTTTTTTTTTTTTTTTTTTTTTTTTT MONMO3      TELAPSE       31.17 TCPU       23.48
 NUMERICALLY INTEGRATED DENSITY    804.0000530107
 TTTTTTTTTTTTTTTTTTTTTTTTTTTTTT NUMDFT      TELAPSE       32.42 TCPU       24.73
 CYC   2 ETOT(AU) -6.523624366089E+03 DETOT -9.51E-01 tst  1.83E-02 PX  2.17E-01
 TTTTTTTTTTTTTTTTTTTTTTTTTTTTTT DIIS        TELAPSE       33.95 TCPU       26.26
 DIIS TEST: 0.34736E+02 AT SCF   CYCLE   2 - DIIS ACTIVE - HISTORY:     2 CYCLES
 TTTTTTTTTTTTTTTTTTTTTTTTTTTTTT FDIK        TELAPSE       34.84 TCPU       26.71
 INSULATING STATE
 TOP OF VALENCE BANDS -    BAND    402; K    3; EIG -2.8458243E-01 AU
 TOP OF VALENCE BANDS -    BAND    402; K    1; EIG -2.8654305E-01 AU
 BOTTOM OF VIRTUAL BANDS - BAND    403; K    2; EIG -5.9690157E-02 AU
 INDIRECT ENERGY BAND GAP:   6.1196 eV
 BOTTOM OF VIRTUAL BANDS - BAND    403; K    1; EIG -5.9450666E-02 AU
 TTTTTTTTTTTTTTTTTTTTTTTTTTTTTT PDIG        TELAPSE       35.08 TCPU       26.94
 CHARGE NORMALIZATION FACTOR   1.00000000
 TOTAL ATOMIC CHARGES:
  18.5852510  18.5852510  18.5852510  18.5852510  18.5852510  18.5852510
   5.3956032   5.3956032   5.3956032   5.3956032   5.3956032   5.3956032
   5.3956032   5.3956032   5.3956032   5.3956032   5.3956032   5.3956032
   6.0402298   6.0402298   6.0402298   6.0402298   6.0402298   6.0402298
   6.0402298   6.0402298   6.0402298   6.0402298   6.0402298   6.0402298
   6.0402298   6.0402298   6.0402298   6.0402298   6.0402298   6.0402298
   6.0402298   6.0402298   6.0402298   6.0402298   6.0402298   6.0402298
   0.8581686   0.8581686   0.8581686   0.8581686   0.8581686   0.8581686
   0.8581686   0.8581686   0.8581686   0.8581686   0.8581686   0.8581686
   0.8581686   0.8581686   0.8581686   0.8581686   0.8581686   0.8581686
   0.8581686   0.8581686   0.8581686   0.8581686   0.8581686   0.8581686
   7.5840704   7.5840704   7.5840704   7.5840704   7.5840704   7.5840704
   7.5840704   7.5840704   7.5840704   7.5840704   7.5840704   7.5840704
   7.5840704   7.5840704   7.5840704   7.5840704   7.5840704   7.5840704
   7.5840704   7.5840704   7.5840704   7.5840704   7.5840704   7.5840704
   6.7673959   6.7673959   6.7673959   6.7673959   6.7673959   6.7673959
   6.7673959   6.7673959   6.7673959   6.7673959   6.7673959   6.7673959
   8.2897189   8.2897189   8.2897189   8.2897189   8.2897189   8.2897189
   8.2897189   8.2897189   8.2897189   8.2897189   8.2897189   8.2897189
   8.2897189   8.2897189   8.2897189   8.2897189   8.2897189   8.2897189
   8.2897189   8.2897189   8.2897189   8.2897189   8.2897189   8.2897189
 TTTTTTTTTTTTTTTTTTTTTTTTTTTTTT MOQGAD      TELAPSE       35.09 TCPU       26.96
 TTTTTTTTTTTTTTTTTTTTTTTTTTTTTT SHELLXN     TELAPSE       41.92 TCPU       31.74
 TTTTTTTTTTTTTTTTTTTTTTTTTTTTTT MONMO3      TELAPSE       42.37 TCPU       32.19
 NUMERICALLY INTEGRATED DENSITY    804.0000451727
 TTTTTTTTTTTTTTTTTTTTTTTTTTTTTT NUMDFT      TELAPSE       43.63 TCPU       33.46
 CYC   3 ETOT(AU) -6.525086776252E+03 DETOT -1.46E+00 tst  4.41E-03 PX  1.21E-01
 TTTTTTTTTTTTTTTTTTTTTTTTTTTTTT DIIS        TELAPSE       44.93 TCPU       34.75
 DIIS TEST: 0.45118E+00 AT SCF   CYCLE   3 - DIIS ACTIVE - HISTORY:     3 CYCLES
 TTTTTTTTTTTTTTTTTTTTTTTTTTTTTT FDIK        TELAPSE       46.25 TCPU       35.23
 INSULATING STATE
 TOP OF VALENCE BANDS -    BAND    402; K    3; EIG -2.9018506E-01 AU
 TOP OF VALENCE BANDS -    BAND    402; K    1; EIG -2.9197966E-01 AU
 BOTTOM OF VIRTUAL BANDS - BAND    403; K    2; EIG -7.1652313E-02 AU
 INDIRECT ENERGY BAND GAP:   5.9466 eV
 BOTTOM OF VIRTUAL BANDS - BAND    403; K    1; EIG -7.1439579E-02 AU
 TTTTTTTTTTTTTTTTTTTTTTTTTTTTTT PDIG        TELAPSE       46.51 TCPU       35.50
 CHARGE NORMALIZATION FACTOR   1.00000000
 TOTAL ATOMIC CHARGES:
  18.5561908  18.5561908  18.5561908  18.5561908  18.5561908  18.5561908
   5.4576567   5.4576567   5.4576567   5.4576567   5.4576567   5.4576567
   5.4576567   5.4576567   5.4576567   5.4576567   5.4576567   5.4576567
   5.9847247   5.9847247   5.9847247   5.9847247   5.9847247   5.9847247
   5.9847247   5.9847247   5.9847247   5.9847247   5.9847247   5.9847247
   5.9847247   5.9847247   5.9847247   5.9847247   5.9847247   5.9847247
   5.9847247   5.9847247   5.9847247   5.9847247   5.9847247   5.9847247
   0.8584453   0.8584453   0.8584453   0.8584453   0.8584453   0.8584453
   0.8584453   0.8584453   0.8584453   0.8584453   0.8584453   0.8584453
   0.8584453   0.8584453   0.8584453   0.8584453   0.8584453   0.8584453
   0.8584453   0.8584453   0.8584453   0.8584453   0.8584453   0.8584453
   7.6112213   7.6112213   7.6112213   7.6112213   7.6112213   7.6112213
   7.6112213   7.6112213   7.6112213   7.6112213   7.6112213   7.6112213
   7.6112213   7.6112213   7.6112213   7.6112213   7.6112213   7.6112213
   7.6112213   7.6112213   7.6112213   7.6112213   7.6112213   7.6112213
   6.7621172   6.7621172   6.7621172   6.7621172   6.7621172   6.7621172
   6.7621172   6.7621172   6.7621172   6.7621172   6.7621172   6.7621172
   8.2966741   8.2966741   8.2966741   8.2966741   8.2966741   8.2966741
   8.2966741   8.2966741   8.2966741   8.2966741   8.2966741   8.2966741
   8.2966741   8.2966741   8.2966741   8.2966741   8.2966741   8.2966741
   8.2966741   8.2966741   8.2966741   8.2966741   8.2966741   8.2966741
 TTTTTTTTTTTTTTTTTTTTTTTTTTTTTT MOQGAD      TELAPSE       46.53 TCPU       35.52
 TTTTTTTTTTTTTTTTTTTTTTTTTTTTTT SHELLXN     TELAPSE       52.20 TCPU       40.31
 TTTTTTTTTTTTTTTTTTTTTTTTTTTTTT MONMO3      TELAPSE       55.53 TCPU       43.63
 NUMERICALLY INTEGRATED DENSITY    804.0000458851
 TTTTTTTTTTTTTTTTTTTTTTTTTTTTTT NUMDFT      TELAPSE       56.79 TCPU       44.90
 CYC   4 ETOT(AU) -6.525099452059E+03 DETOT -1.27E-02 tst  1.71E-04 PX  1.22E-02
 TTTTTTTTTTTTTTTTTTTTTTTTTTTTTT DIIS        TELAPSE       58.24 TCPU       46.35
 DIIS TEST: 0.26626E+00 AT SCF   CYCLE   4 - DIIS ACTIVE - HISTORY:     4 CYCLES
 TTTTTTTTTTTTTTTTTTTTTTTTTTTTTT FDIK        TELAPSE       58.85 TCPU       46.74
 INSULATING STATE
 TOP OF VALENCE BANDS -    BAND    402; K    3; EIG -2.9053355E-01 AU
 TOP OF VALENCE BANDS -    BAND    402; K    1; EIG -2.9236897E-01 AU
 BOTTOM OF VIRTUAL BANDS - BAND    403; K    2; EIG -6.5921697E-02 AU
 INDIRECT ENERGY BAND GAP:   6.1120 eV
 BOTTOM OF VIRTUAL BANDS - BAND    403; K    1; EIG -6.5705577E-02 AU
 TTTTTTTTTTTTTTTTTTTTTTTTTTTTTT PDIG        TELAPSE       59.08 TCPU       46.97
 CHARGE NORMALIZATION FACTOR   1.00000000
 TOTAL ATOMIC CHARGES:
  18.5636221  18.5636221  18.5636221  18.5636221  18.5636221  18.5636221
   5.4293334   5.4293334   5.4293334   5.4293334   5.4293334   5.4293334
   5.4293334   5.4293334   5.4293334   5.4293334   5.4293334   5.4293334
   6.0156085   6.0156085   6.0156085   6.0156085   6.0156085   6.0156085
   6.0156085   6.0156085   6.0156085   6.0156085   6.0156085   6.0156085
   6.0156085   6.0156085   6.0156085   6.0156085   6.0156085   6.0156085
   6.0156085   6.0156085   6.0156085   6.0156085   6.0156085   6.0156085
   0.8555627   0.8555627   0.8555627   0.8555627   0.8555627   0.8555627
   0.8555627   0.8555627   0.8555627   0.8555627   0.8555627   0.8555627
   0.8555627   0.8555627   0.8555627   0.8555627   0.8555627   0.8555627
   0.8555627   0.8555627   0.8555627   0.8555627   0.8555627   0.8555627
   7.5957416   7.5957416   7.5957416   7.5957416   7.5957416   7.5957416
   7.5957416   7.5957416   7.5957416   7.5957416   7.5957416   7.5957416
   7.5957416   7.5957416   7.5957416   7.5957416   7.5957416   7.5957416
   7.5957416   7.5957416   7.5957416   7.5957416   7.5957416   7.5957416
   6.7758994   6.7758994   6.7758994   6.7758994   6.7758994   6.7758994
   6.7758994   6.7758994   6.7758994   6.7758994   6.7758994   6.7758994
   8.2895653   8.2895653   8.2895653   8.2895653   8.2895653   8.2895653
   8.2895653   8.2895653   8.2895653   8.2895653   8.2895653   8.2895653
   8.2895653   8.2895653   8.2895653   8.2895653   8.2895653   8.2895653
   8.2895653   8.2895653   8.2895653   8.2895653   8.2895653   8.2895653
 TTTTTTTTTTTTTTTTTTTTTTTTTTTTTT MOQGAD      TELAPSE       59.10 TCPU       46.98
 TTTTTTTTTTTTTTTTTTTTTTTTTTTTTT SHELLXN     TELAPSE       65.68 TCPU       51.76
 TTTTTTTTTTTTTTTTTTTTTTTTTTTTTT MONMO3      TELAPSE       66.06 TCPU       52.15
 NUMERICALLY INTEGRATED DENSITY    804.0000458896
 TTTTTTTTTTTTTTTTTTTTTTTTTTTTTT NUMDFT      TELAPSE       67.30 TCPU       53.39
 CYC   5 ETOT(AU) -6.525112602370E+03 DETOT -1.32E-02 tst  5.20E-05 PX  9.18E-03
 TTTTTTTTTTTTTTTTTTTTTTTTTTTTTT DIIS        TELAPSE       67.41 TCPU       53.49
 DIIS TEST: 0.10612E-01 AT SCF   CYCLE   5 - DIIS ACTIVE - HISTORY:     5 CYCLES
 TTTTTTTTTTTTTTTTTTTTTTTTTTTTTT FDIK        TELAPSE       68.15 TCPU       54.05
 INSULATING STATE
 TOP OF VALENCE BANDS -    BAND    402; K    3; EIG -2.8918369E-01 AU
 TOP OF VALENCE BANDS -    BAND    402; K    1; EIG -2.9101505E-01 AU
 BOTTOM OF VIRTUAL BANDS - BAND    403; K    2; EIG -6.4890001E-02 AU
 INDIRECT ENERGY BAND GAP:   6.1033 eV
 BOTTOM OF VIRTUAL BANDS - BAND    403; K    1; EIG -6.4674178E-02 AU
 TTTTTTTTTTTTTTTTTTTTTTTTTTTTTT PDIG        TELAPSE       68.36 TCPU       54.27
 CHARGE NORMALIZATION FACTOR   1.00000000
 TOTAL ATOMIC CHARGES:
  18.5682142  18.5682142  18.5682142  18.5682142  18.5682142  18.5682142
   5.4265600   5.4265600   5.4265600   5.4265600   5.4265600   5.4265600
   5.4265600   5.4265600   5.4265600   5.4265600   5.4265600   5.4265600
   6.0095412   6.0095412   6.0095412   6.0095412   6.0095412   6.0095412
   6.0095412   6.0095412   6.0095412   6.0095412   6.0095412   6.0095412
   6.0095412   6.0095412   6.0095412   6.0095412   6.0095412   6.0095412
   6.0095412   6.0095412   6.0095412   6.0095412   6.0095412   6.0095412
   0.8576919   0.8576919   0.8576919   0.8576919   0.8576919   0.8576919
   0.8576919   0.8576919   0.8576919   0.8576919   0.8576919   0.8576919
   0.8576919   0.8576919   0.8576919   0.8576919   0.8576919   0.8576919
   0.8576919   0.8576919   0.8576919   0.8576919   0.8576919   0.8576919
   7.5999061   7.5999061   7.5999061   7.5999061   7.5999061   7.5999061
   7.5999061   7.5999061   7.5999061   7.5999061   7.5999061   7.5999061
   7.5999061   7.5999061   7.5999061   7.5999061   7.5999061   7.5999061
   7.5999061   7.5999061   7.5999061   7.5999061   7.5999061   7.5999061
   6.7740274   6.7740274   6.7740274   6.7740274   6.7740274   6.7740274
   6.7740274   6.7740274   6.7740274   6.7740274   6.7740274   6.7740274
   8.2905136   8.2905136   8.2905136   8.2905136   8.2905136   8.2905136
   8.2905136   8.2905136   8.2905136   8.2905136   8.2905136   8.2905136
   8.2905136   8.2905136   8.2905136   8.2905136   8.2905136   8.2905136
   8.2905136   8.2905136   8.2905136   8.2905136   8.2905136   8.2905136
 TTTTTTTTTTTTTTTTTTTTTTTTTTTTTT MOQGAD      TELAPSE       68.38 TCPU       54.29
 TTTTTTTTTTTTTTTTTTTTTTTTTTTTTT SHELLXN     TELAPSE       74.51 TCPU       59.10
 TTTTTTTTTTTTTTTTTTTTTTTTTTTTTT MONMO3      TELAPSE       74.91 TCPU       59.50
 NUMERICALLY INTEGRATED DENSITY    804.0000455275
 TTTTTTTTTTTTTTTTTTTTTTTTTTTTTT NUMDFT      TELAPSE       76.16 TCPU       60.74
 CYC   6 ETOT(AU) -6.525113116416E+03 DETOT -5.14E-04 tst  9.65E-07 PX  2.17E-03
 TTTTTTTTTTTTTTTTTTTTTTTTTTTTTT DIIS        TELAPSE       77.50 TCPU       62.09
 DIIS TEST: 0.13003E-02 AT SCF   CYCLE   6 - DIIS ACTIVE - HISTORY:     6 CYCLES
 TTTTTTTTTTTTTTTTTTTTTTTTTTTTTT FDIK        TELAPSE       78.10 TCPU       62.52
 INSULATING STATE
 TOP OF VALENCE BANDS -    BAND    402; K    3; EIG -2.9000028E-01 AU
 TOP OF VALENCE BANDS -    BAND    402; K    1; EIG -2.9182474E-01 AU
 BOTTOM OF VIRTUAL BANDS - BAND    403; K    2; EIG -6.5190710E-02 AU
 INDIRECT ENERGY BAND GAP:   6.1174 eV
 BOTTOM OF VIRTUAL BANDS - BAND    403; K    1; EIG -6.4975021E-02 AU
 TTTTTTTTTTTTTTTTTTTTTTTTTTTTTT PDIG        TELAPSE       78.33 TCPU       62.76
 CHARGE NORMALIZATION FACTOR   1.00000000
 TOTAL ATOMIC CHARGES:
  18.5662552  18.5662552  18.5662552  18.5662552  18.5662552  18.5662552
   5.4294928   5.4294928   5.4294928   5.4294928   5.4294928   5.4294928
   5.4294928   5.4294928   5.4294928   5.4294928   5.4294928   5.4294928
   6.0114224   6.0114224   6.0114224   6.0114224   6.0114224   6.0114224
   6.0114224   6.0114224   6.0114224   6.0114224   6.0114224   6.0114224
   6.0114224   6.0114224   6.0114224   6.0114224   6.0114224   6.0114224
   6.0114224   6.0114224   6.0114224   6.0114224   6.0114224   6.0114224
   0.8569993   0.8569993   0.8569993   0.8569993   0.8569993   0.8569993
   0.8569993   0.8569993   0.8569993   0.8569993   0.8569993   0.8569993
   0.8569993   0.8569993   0.8569993   0.8569993   0.8569993   0.8569993
   0.8569993   0.8569993   0.8569993   0.8569993   0.8569993   0.8569993
   7.5981533   7.5981533   7.5981533   7.5981533   7.5981533   7.5981533
   7.5981533   7.5981533   7.5981533   7.5981533   7.5981533   7.5981533
   7.5981533   7.5981533   7.5981533   7.5981533   7.5981533   7.5981533
   7.5981533   7.5981533   7.5981533   7.5981533   7.5981533   7.5981533
   6.7742372   6.7742372   6.7742372   6.7742372   6.7742372   6.7742372
   6.7742372   6.7742372   6.7742372   6.7742372   6.7742372   6.7742372
   8.2899962   8.2899962   8.2899962   8.2899962   8.2899962   8.2899962
   8.2899962   8.2899962   8.2899962   8.2899962   8.2899962   8.2899962
   8.2899962   8.2899962   8.2899962   8.2899962   8.2899962   8.2899962
   8.2899962   8.2899962   8.2899962   8.2899962   8.2899962   8.2899962
 TTTTTTTTTTTTTTTTTTTTTTTTTTTTTT MOQGAD      TELAPSE       78.35 TCPU       62.77
 TTTTTTTTTTTTTTTTTTTTTTTTTTTTTT SHELLXN     TELAPSE       84.06 TCPU       67.54
 TTTTTTTTTTTTTTTTTTTTTTTTTTTTTT MONMO3      TELAPSE       84.49 TCPU       67.96
 NUMERICALLY INTEGRATED DENSITY    804.0000456169
 TTTTTTTTTTTTTTTTTTTTTTTTTTTTTT NUMDFT      TELAPSE       85.73 TCPU       69.20
 CYC   7 ETOT(AU) -6.525113178023E+03 DETOT -6.16E-05 tst  2.64E-07 PX  5.64E-04
 TTTTTTTTTTTTTTTTTTTTTTTTTTTTTT DIIS        TELAPSE       86.85 TCPU       70.33
 DIIS TEST: 0.22282E-03 AT SCF   CYCLE   7 - DIIS ACTIVE - HISTORY:     7 CYCLES
 TTTTTTTTTTTTTTTTTTTTTTTTTTTTTT FDIK        TELAPSE       87.55 TCPU       70.81
 INSULATING STATE
 TOP OF VALENCE BANDS -    BAND    402; K    3; EIG -2.8982288E-01 AU
 TOP OF VALENCE BANDS -    BAND    402; K    1; EIG -2.9164796E-01 AU
 BOTTOM OF VIRTUAL BANDS - BAND    403; K    2; EIG -6.5220849E-02 AU
 INDIRECT ENERGY BAND GAP:   6.1117 eV
 BOTTOM OF VIRTUAL BANDS - BAND    403; K    1; EIG -6.5005395E-02 AU
 TTTTTTTTTTTTTTTTTTTTTTTTTTTTTT PDIG        TELAPSE       87.77 TCPU       71.03
 CHARGE NORMALIZATION FACTOR   1.00000000
 TOTAL ATOMIC CHARGES:
  18.5667161  18.5667161  18.5667161  18.5667161  18.5667161  18.5667161
   5.4278956   5.4278956   5.4278956   5.4278956   5.4278956   5.4278956
   5.4278956   5.4278956   5.4278956   5.4278956   5.4278956   5.4278956
   6.0109136   6.0109136   6.0109136   6.0109136   6.0109136   6.0109136
   6.0109136   6.0109136   6.0109136   6.0109136   6.0109136   6.0109136
   6.0109136   6.0109136   6.0109136   6.0109136   6.0109136   6.0109136
   6.0109136   6.0109136   6.0109136   6.0109136   6.0109136   6.0109136
   0.8571471   0.8571471   0.8571471   0.8571471   0.8571471   0.8571471
   0.8571471   0.8571471   0.8571471   0.8571471   0.8571471   0.8571471
   0.8571471   0.8571471   0.8571471   0.8571471   0.8571471   0.8571471
   0.8571471   0.8571471   0.8571471   0.8571471   0.8571471   0.8571471
   7.5989753   7.5989753   7.5989753   7.5989753   7.5989753   7.5989753
   7.5989753   7.5989753   7.5989753   7.5989753   7.5989753   7.5989753
   7.5989753   7.5989753   7.5989753   7.5989753   7.5989753   7.5989753
   7.5989753   7.5989753   7.5989753   7.5989753   7.5989753   7.5989753
   6.7744936   6.7744936   6.7744936   6.7744936   6.7744936   6.7744936
   6.7744936   6.7744936   6.7744936   6.7744936   6.7744936   6.7744936
   8.2900904   8.2900904   8.2900904   8.2900904   8.2900904   8.2900904
   8.2900904   8.2900904   8.2900904   8.2900904   8.2900904   8.2900904
   8.2900904   8.2900904   8.2900904   8.2900904   8.2900904   8.2900904
   8.2900904   8.2900904   8.2900904   8.2900904   8.2900904   8.2900904
 TTTTTTTTTTTTTTTTTTTTTTTTTTTTTT MOQGAD      TELAPSE       87.79 TCPU       71.04
 TTTTTTTTTTTTTTTTTTTTTTTTTTTTTT SHELLXN     TELAPSE       93.27 TCPU       75.71
 TTTTTTTTTTTTTTTTTTTTTTTTTTTTTT MONMO3      TELAPSE       95.13 TCPU       77.58
 NUMERICALLY INTEGRATED DENSITY    804.0000455808
 TTTTTTTTTTTTTTTTTTTTTTTTTTTTTT NUMDFT      TELAPSE       96.43 TCPU       78.87
 CYC   8 ETOT(AU) -6.525113183904E+03 DETOT -5.88E-06 tst  1.14E-08 PX  3.91E-04
 TTTTTTTTTTTTTTTTTTTTTTTTTTTTTT DIIS        TELAPSE       96.63 TCPU       79.07
 DIIS TEST: 0.19988E-04 AT SCF   CYCLE   8 - DIIS ACTIVE - HISTORY:     8 CYCLES
 TTTTTTTTTTTTTTTTTTTTTTTTTTTTTT FDIK        TELAPSE       97.38 TCPU       79.45
 INSULATING STATE
 TOP OF VALENCE BANDS -    BAND    402; K    3; EIG -2.8983464E-01 AU
 TOP OF VALENCE BANDS -    BAND    402; K    1; EIG -2.9165898E-01 AU
 BOTTOM OF VIRTUAL BANDS - BAND    403; K    2; EIG -6.5163066E-02 AU
 INDIRECT ENERGY BAND GAP:   6.1136 eV
 BOTTOM OF VIRTUAL BANDS - BAND    403; K    1; EIG -6.4947556E-02 AU
 TTTTTTTTTTTTTTTTTTTTTTTTTTTTTT PDIG        TELAPSE       97.60 TCPU       79.66
 CHARGE NORMALIZATION FACTOR   1.00000000
 TOTAL ATOMIC CHARGES:
  18.5667914  18.5667914  18.5667914  18.5667914  18.5667914  18.5667914
   5.4284418   5.4284418   5.4284418   5.4284418   5.4284418   5.4284418
   5.4284418   5.4284418   5.4284418   5.4284418   5.4284418   5.4284418
   6.0109403   6.0109403   6.0109403   6.0109403   6.0109403   6.0109403
   6.0109403   6.0109403   6.0109403   6.0109403   6.0109403   6.0109403
   6.0109403   6.0109403   6.0109403   6.0109403   6.0109403   6.0109403
   6.0109403   6.0109403   6.0109403   6.0109403   6.0109403   6.0109403
   0.8571947   0.8571947   0.8571947   0.8571947   0.8571947   0.8571947
   0.8571947   0.8571947   0.8571947   0.8571947   0.8571947   0.8571947
   0.8571947   0.8571947   0.8571947   0.8571947   0.8571947   0.8571947
   0.8571947   0.8571947   0.8571947   0.8571947   0.8571947   0.8571947
   7.5987271   7.5987271   7.5987271   7.5987271   7.5987271   7.5987271
   7.5987271   7.5987271   7.5987271   7.5987271   7.5987271   7.5987271
   7.5987271   7.5987271   7.5987271   7.5987271   7.5987271   7.5987271
   7.5987271   7.5987271   7.5987271   7.5987271   7.5987271   7.5987271
   6.7742958   6.7742958   6.7742958   6.7742958   6.7742958   6.7742958
   6.7742958   6.7742958   6.7742958   6.7742958   6.7742958   6.7742958
   8.2900712   8.2900712   8.2900712   8.2900712   8.2900712   8.2900712
   8.2900712   8.2900712   8.2900712   8.2900712   8.2900712   8.2900712
   8.2900712   8.2900712   8.2900712   8.2900712   8.2900712   8.2900712
   8.2900712   8.2900712   8.2900712   8.2900712   8.2900712   8.2900712
 TTTTTTTTTTTTTTTTTTTTTTTTTTTTTT MOQGAD      TELAPSE       97.61 TCPU       79.68
 TTTTTTTTTTTTTTTTTTTTTTTTTTTTTT SHELLXN     TELAPSE      104.03 TCPU       84.40
 TTTTTTTTTTTTTTTTTTTTTTTTTTTTTT MONMO3      TELAPSE      104.50 TCPU       84.87
 NUMERICALLY INTEGRATED DENSITY    804.0000455730
 TTTTTTTTTTTTTTTTTTTTTTTTTTTTTT NUMDFT      TELAPSE      105.74 TCPU       86.11
 CYC   9 ETOT(AU) -6.525113184222E+03 DETOT -3.17E-07 tst  4.26E-09 PX  1.13E-04
 TTTTTTTTTTTTTTTTTTTTTTTTTTTTTT DIIS        TELAPSE      105.90 TCPU       86.26
 DIIS TEST: 0.27559E-05 AT SCF   CYCLE   9 - DIIS ACTIVE - HISTORY:     9 CYCLES
 TTTTTTTTTTTTTTTTTTTTTTTTTTTTTT FDIK        TELAPSE      106.44 TCPU       86.56
 INSULATING STATE
 TOP OF VALENCE BANDS -    BAND    402; K    3; EIG -2.8984354E-01 AU
 TOP OF VALENCE BANDS -    BAND    402; K    1; EIG -2.9166761E-01 AU
 BOTTOM OF VIRTUAL BANDS - BAND    403; K    2; EIG -6.5180999E-02 AU
 INDIRECT ENERGY BAND GAP:   6.1134 eV
 BOTTOM OF VIRTUAL BANDS - BAND    403; K    1; EIG -6.4965537E-02 AU
 TTTTTTTTTTTTTTTTTTTTTTTTTTTTTT PDIG        TELAPSE      106.66 TCPU       86.78
 CHARGE NORMALIZATION FACTOR   1.00000000
 TOTAL ATOMIC CHARGES:
  18.5667501  18.5667501  18.5667501  18.5667501  18.5667501  18.5667501
   5.4283408   5.4283408   5.4283408   5.4283408   5.4283408   5.4283408
   5.4283408   5.4283408   5.4283408   5.4283408   5.4283408   5.4283408
   6.0109233   6.0109233   6.0109233   6.0109233   6.0109233   6.0109233
   6.0109233   6.0109233   6.0109233   6.0109233   6.0109233   6.0109233
   6.0109233   6.0109233   6.0109233   6.0109233   6.0109233   6.0109233
   6.0109233   6.0109233   6.0109233   6.0109233   6.0109233   6.0109233
   0.8571907   0.8571907   0.8571907   0.8571907   0.8571907   0.8571907
   0.8571907   0.8571907   0.8571907   0.8571907   0.8571907   0.8571907
   0.8571907   0.8571907   0.8571907   0.8571907   0.8571907   0.8571907
   0.8571907   0.8571907   0.8571907   0.8571907   0.8571907   0.8571907
   7.5987966   7.5987966   7.5987966   7.5987966   7.5987966   7.5987966
   7.5987966   7.5987966   7.5987966   7.5987966   7.5987966   7.5987966
   7.5987966   7.5987966   7.5987966   7.5987966   7.5987966   7.5987966
   7.5987966   7.5987966   7.5987966   7.5987966   7.5987966   7.5987966
   6.7743479   6.7743479   6.7743479   6.7743479   6.7743479   6.7743479
   6.7743479   6.7743479   6.7743479   6.7743479   6.7743479   6.7743479
   8.2900576   8.2900576   8.2900576   8.2900576   8.2900576   8.2900576
   8.2900576   8.2900576   8.2900576   8.2900576   8.2900576   8.2900576
   8.2900576   8.2900576   8.2900576   8.2900576   8.2900576   8.2900576
   8.2900576   8.2900576   8.2900576   8.2900576   8.2900576   8.2900576
 TTTTTTTTTTTTTTTTTTTTTTTTTTTTTT MOQGAD      TELAPSE      106.68 TCPU       86.80
 TTTTTTTTTTTTTTTTTTTTTTTTTTTTTT SHELLXN     TELAPSE      112.86 TCPU       91.56
 TTTTTTTTTTTTTTTTTTTTTTTTTTTTTT MONMO3      TELAPSE      113.26 TCPU       91.96
 NUMERICALLY INTEGRATED DENSITY    804.0000455693
 TTTTTTTTTTTTTTTTTTTTTTTTTTTTTT NUMDFT      TELAPSE      114.51 TCPU       93.21
 CYC  10 ETOT(AU) -6.525113184055E+03 DETOT  1.66E-07 tst  1.09E-09 PX  3.13E-05
 TTTTTTTTTTTTTTTTTTTTTTTTTTTTTT DIIS        TELAPSE      114.66 TCPU       93.36
 DIIS TEST: 0.28617E-06 AT SCF   CYCLE  10 - DIIS ACTIVE - HISTORY:    10 CYCLES
 TTTTTTTTTTTTTTTTTTTTTTTTTTTTTT FDIK        TELAPSE      115.11 TCPU       93.69
 INSULATING STATE
 TOP OF VALENCE BANDS -    BAND    402; K    3; EIG -2.8984303E-01 AU
 TOP OF VALENCE BANDS -    BAND    402; K    1; EIG -2.9166700E-01 AU
 BOTTOM OF VIRTUAL BANDS - BAND    403; K    2; EIG -6.5182717E-02 AU
 INDIRECT ENERGY BAND GAP:   6.1133 eV
 BOTTOM OF VIRTUAL BANDS - BAND    403; K    1; EIG -6.4967266E-02 AU
 TTTTTTTTTTTTTTTTTTTTTTTTTTTTTT PDIG        TELAPSE      115.32 TCPU       93.91
 CHARGE NORMALIZATION FACTOR   1.00000000
 TOTAL ATOMIC CHARGES:
  18.5667647  18.5667647  18.5667647  18.5667647  18.5667647  18.5667647
   5.4283330   5.4283330   5.4283330   5.4283330   5.4283330   5.4283330
   5.4283330   5.4283330   5.4283330   5.4283330   5.4283330   5.4283330
   6.0109247   6.0109247   6.0109247   6.0109247   6.0109247   6.0109247
   6.0109247   6.0109247   6.0109247   6.0109247   6.0109247   6.0109247
   6.0109247   6.0109247   6.0109247   6.0109247   6.0109247   6.0109247
   6.0109247   6.0109247   6.0109247   6.0109247   6.0109247   6.0109247
   0.8571956   0.8571956   0.8571956   0.8571956   0.8571956   0.8571956
   0.8571956   0.8571956   0.8571956   0.8571956   0.8571956   0.8571956
   0.8571956   0.8571956   0.8571956   0.8571956   0.8571956   0.8571956
   0.8571956   0.8571956   0.8571956   0.8571956   0.8571956   0.8571956
   7.5987873   7.5987873   7.5987873   7.5987873   7.5987873   7.5987873
   7.5987873   7.5987873   7.5987873   7.5987873   7.5987873   7.5987873
   7.5987873   7.5987873   7.5987873   7.5987873   7.5987873   7.5987873
   7.5987873   7.5987873   7.5987873   7.5987873   7.5987873   7.5987873
   6.7743553   6.7743553   6.7743553   6.7743553   6.7743553   6.7743553
   6.7743553   6.7743553   6.7743553   6.7743553   6.7743553   6.7743553
   8.2900571   8.2900571   8.2900571   8.2900571   8.2900571   8.2900571
   8.2900571   8.2900571   8.2900571   8.2900571   8.2900571   8.2900571
   8.2900571   8.2900571   8.2900571   8.2900571   8.2900571   8.2900571
   8.2900571   8.2900571   8.2900571   8.2900571   8.2900571   8.2900571
 TTTTTTTTTTTTTTTTTTTTTTTTTTTTTT MOQGAD      TELAPSE      115.34 TCPU       93.93
 TTTTTTTTTTTTTTTTTTTTTTTTTTTTTT SHELLXN     TELAPSE      120.92 TCPU       98.69
 TTTTTTTTTTTTTTTTTTTTTTTTTTTTTT MONMO3      TELAPSE      121.93 TCPU       99.71
 NUMERICALLY INTEGRATED DENSITY    804.0000455674
 TTTTTTTTTTTTTTTTTTTTTTTTTTTTTT NUMDFT      TELAPSE      123.17 TCPU      100.95
 CYC  11 ETOT(AU) -6.525113183845E+03 DETOT  2.10E-07 tst  2.10E-10 PX  2.07E-05
 TTTTTTTTTTTTTTTTTTTTTTTTTTTTTT DIIS        TELAPSE      124.28 TCPU      102.06
 DIIS TEST: 0.13130E-06 AT SCF   CYCLE  11 - DIIS ACTIVE - HISTORY:    11 CYCLES
 TTTTTTTTTTTTTTTTTTTTTTTTTTTTTT FDIK        TELAPSE      124.83 TCPU      102.40
 INSULATING STATE
 TOP OF VALENCE BANDS -    BAND    402; K    3; EIG -2.8984351E-01 AU
 TOP OF VALENCE BANDS -    BAND    402; K    1; EIG -2.9166742E-01 AU
 BOTTOM OF VIRTUAL BANDS - BAND    403; K    2; EIG -6.5181357E-02 AU
 INDIRECT ENERGY BAND GAP:   6.1134 eV
 BOTTOM OF VIRTUAL BANDS - BAND    403; K    1; EIG -6.4965905E-02 AU
 TTTTTTTTTTTTTTTTTTTTTTTTTTTTTT PDIG        TELAPSE      125.07 TCPU      102.64
 CHARGE NORMALIZATION FACTOR   1.00000000
 TOTAL ATOMIC CHARGES:
  18.5667742  18.5667742  18.5667742  18.5667742  18.5667742  18.5667742
   5.4283423   5.4283423   5.4283423   5.4283423   5.4283423   5.4283423
   5.4283423   5.4283423   5.4283423   5.4283423   5.4283423   5.4283423
   6.0109189   6.0109189   6.0109189   6.0109189   6.0109189   6.0109189
   6.0109189   6.0109189   6.0109189   6.0109189   6.0109189   6.0109189
   6.0109189   6.0109189   6.0109189   6.0109189   6.0109189   6.0109189
   6.0109189   6.0109189   6.0109189   6.0109189   6.0109189   6.0109189
   0.8571978   0.8571978   0.8571978   0.8571978   0.8571978   0.8571978
   0.8571978   0.8571978   0.8571978   0.8571978   0.8571978   0.8571978
   0.8571978   0.8571978   0.8571978   0.8571978   0.8571978   0.8571978
   0.8571978   0.8571978   0.8571978   0.8571978   0.8571978   0.8571978
   7.5987901   7.5987901   7.5987901   7.5987901   7.5987901   7.5987901
   7.5987901   7.5987901   7.5987901   7.5987901   7.5987901   7.5987901
   7.5987901   7.5987901   7.5987901   7.5987901   7.5987901   7.5987901
   7.5987901   7.5987901   7.5987901   7.5987901   7.5987901   7.5987901
   6.7743501   6.7743501   6.7743501   6.7743501   6.7743501   6.7743501
   6.7743501   6.7743501   6.7743501   6.7743501   6.7743501   6.7743501
   8.2900534   8.2900534   8.2900534   8.2900534   8.2900534   8.2900534
   8.2900534   8.2900534   8.2900534   8.2900534   8.2900534   8.2900534
   8.2900534   8.2900534   8.2900534   8.2900534   8.2900534   8.2900534
   8.2900534   8.2900534   8.2900534   8.2900534   8.2900534   8.2900534
 TTTTTTTTTTTTTTTTTTTTTTTTTTTTTT MOQGAD      TELAPSE      125.08 TCPU      102.65
 TTTTTTTTTTTTTTTTTTTTTTTTTTTTTT SHELLXN     TELAPSE      130.56 TCPU      107.36
 TTTTTTTTTTTTTTTTTTTTTTTTTTTTTT MONMO3      TELAPSE      131.11 TCPU      107.92
 NUMERICALLY INTEGRATED DENSITY    804.0000455666
 TTTTTTTTTTTTTTTTTTTTTTTTTTTTTT NUMDFT      TELAPSE      132.40 TCPU      109.20
 CYC  12 ETOT(AU) -6.525113183797E+03 DETOT  4.79E-08 tst  3.23E-11 PX  9.88E-06
 TTTTTTTTTTTTTTTTTTTTTTTTTTTTTT DIIS        TELAPSE      133.01 TCPU      109.81
 DIIS TEST: 0.92177E-08 AT SCF   CYCLE  12 - DIIS ACTIVE - HISTORY:    12 CYCLES
 TTTTTTTTTTTTTTTTTTTTTTTTTTTTTT FDIK        TELAPSE      134.09 TCPU      110.66
 INSULATING STATE
 TOP OF VALENCE BANDS -    BAND    402; K    3; EIG -2.8984418E-01 AU
 TOP OF VALENCE BANDS -    BAND    402; K    1; EIG -2.9166806E-01 AU
 BOTTOM OF VIRTUAL BANDS - BAND    403; K    2; EIG -6.5182128E-02 AU
 INDIRECT ENERGY BAND GAP:   6.1134 eV
 BOTTOM OF VIRTUAL BANDS - BAND    403; K    1; EIG -6.4966680E-02 AU
 TTTTTTTTTTTTTTTTTTTTTTTTTTTTTT PDIG        TELAPSE      134.31 TCPU      110.88
 CHARGE NORMALIZATION FACTOR   1.00000000
 TOTAL ATOMIC CHARGES:
  18.5667703  18.5667703  18.5667703  18.5667703  18.5667703  18.5667703
   5.4283417   5.4283417   5.4283417   5.4283417   5.4283417   5.4283417
   5.4283417   5.4283417   5.4283417   5.4283417   5.4283417   5.4283417
   6.0109176   6.0109176   6.0109176   6.0109176   6.0109176   6.0109176
   6.0109176   6.0109176   6.0109176   6.0109176   6.0109176   6.0109176
   6.0109176   6.0109176   6.0109176   6.0109176   6.0109176   6.0109176
   6.0109176   6.0109176   6.0109176   6.0109176   6.0109176   6.0109176
   0.8571988   0.8571988   0.8571988   0.8571988   0.8571988   0.8571988
   0.8571988   0.8571988   0.8571988   0.8571988   0.8571988   0.8571988
   0.8571988   0.8571988   0.8571988   0.8571988   0.8571988   0.8571988
   0.8571988   0.8571988   0.8571988   0.8571988   0.8571988   0.8571988
   7.5987924   7.5987924   7.5987924   7.5987924   7.5987924   7.5987924
   7.5987924   7.5987924   7.5987924   7.5987924   7.5987924   7.5987924
   7.5987924   7.5987924   7.5987924   7.5987924   7.5987924   7.5987924
   7.5987924   7.5987924   7.5987924   7.5987924   7.5987924   7.5987924
   6.7743533   6.7743533   6.7743533   6.7743533   6.7743533   6.7743533
   6.7743533   6.7743533   6.7743533   6.7743533   6.7743533   6.7743533
   8.2900512   8.2900512   8.2900512   8.2900512   8.2900512   8.2900512
   8.2900512   8.2900512   8.2900512   8.2900512   8.2900512   8.2900512
   8.2900512   8.2900512   8.2900512   8.2900512   8.2900512   8.2900512
   8.2900512   8.2900512   8.2900512   8.2900512   8.2900512   8.2900512
 TTTTTTTTTTTTTTTTTTTTTTTTTTTTTT MOQGAD      TELAPSE      134.32 TCPU      110.89
 TTTTTTTTTTTTTTTTTTTTTTTTTTTTTT SHELLXN     TELAPSE      141.34 TCPU      115.62
 TTTTTTTTTTTTTTTTTTTTTTTTTTTTTT MONMO3      TELAPSE      141.84 TCPU      116.12
 NUMERICALLY INTEGRATED DENSITY    804.0000455658
 TTTTTTTTTTTTTTTTTTTTTTTTTTTTTT NUMDFT      TELAPSE      143.09 TCPU      117.37
 CYC  13 ETOT(AU) -6.525113183777E+03 DETOT  2.03E-08 tst  1.49E-11 PX  1.64E-06
 TTTTTTTTTTTTTTTTTTTTTTTTTTTTTT DIIS        TELAPSE      143.50 TCPU      117.78
 DIIS TEST: 0.15455E-08 AT SCF   CYCLE  13 - DIIS ACTIVE - HISTORY:    13 CYCLES
 TTTTTTTTTTTTTTTTTTTTTTTTTTTTTT FDIK        TELAPSE      144.31 TCPU      118.34
 INSULATING STATE
 TOP OF VALENCE BANDS -    BAND    402; K    3; EIG -2.8984399E-01 AU
 TOP OF VALENCE BANDS -    BAND    402; K    1; EIG -2.9166786E-01 AU
 BOTTOM OF VIRTUAL BANDS - BAND    403; K    2; EIG -6.5182443E-02 AU
 INDIRECT ENERGY BAND GAP:   6.1134 eV
 BOTTOM OF VIRTUAL BANDS - BAND    403; K    1; EIG -6.4966995E-02 AU
 TTTTTTTTTTTTTTTTTTTTTTTTTTTTTT PDIG        TELAPSE      144.52 TCPU      118.56
 CHARGE NORMALIZATION FACTOR   1.00000000
 TOTAL ATOMIC CHARGES:
  18.5667739  18.5667739  18.5667739  18.5667739  18.5667739  18.5667739
   5.4283431   5.4283431   5.4283431   5.4283431   5.4283431   5.4283431
   5.4283431   5.4283431   5.4283431   5.4283431   5.4283431   5.4283431
   6.0109168   6.0109168   6.0109168   6.0109168   6.0109168   6.0109168
   6.0109168   6.0109168   6.0109168   6.0109168   6.0109168   6.0109168
   6.0109168   6.0109168   6.0109168   6.0109168   6.0109168   6.0109168
   6.0109168   6.0109168   6.0109168   6.0109168   6.0109168   6.0109168
   0.8571994   0.8571994   0.8571994   0.8571994   0.8571994   0.8571994
   0.8571994   0.8571994   0.8571994   0.8571994   0.8571994   0.8571994
   0.8571994   0.8571994   0.8571994   0.8571994   0.8571994   0.8571994
   0.8571994   0.8571994   0.8571994   0.8571994   0.8571994   0.8571994
   7.5987907   7.5987907   7.5987907   7.5987907   7.5987907   7.5987907
   7.5987907   7.5987907   7.5987907   7.5987907   7.5987907   7.5987907
   7.5987907   7.5987907   7.5987907   7.5987907   7.5987907   7.5987907
   7.5987907   7.5987907   7.5987907   7.5987907   7.5987907   7.5987907
   6.7743526   6.7743526   6.7743526   6.7743526   6.7743526   6.7743526
   6.7743526   6.7743526   6.7743526   6.7743526   6.7743526   6.7743526
   8.2900519   8.2900519   8.2900519   8.2900519   8.2900519   8.2900519
   8.2900519   8.2900519   8.2900519   8.2900519   8.2900519   8.2900519
   8.2900519   8.2900519   8.2900519   8.2900519   8.2900519   8.2900519
   8.2900519   8.2900519   8.2900519   8.2900519   8.2900519   8.2900519
 TTTTTTTTTTTTTTTTTTTTTTTTTTTTTT MOQGAD      TELAPSE      144.54 TCPU      118.57
 TTTTTTTTTTTTTTTTTTTTTTTTTTTTTT SHELLXN     TELAPSE      151.09 TCPU      123.30
 TTTTTTTTTTTTTTTTTTTTTTTTTTTTTT MONMO3      TELAPSE      151.21 TCPU      123.42
 NUMERICALLY INTEGRATED DENSITY    804.0000455656
 TTTTTTTTTTTTTTTTTTTTTTTTTTTTTT NUMDFT      TELAPSE      152.45 TCPU      124.66
 CYC  14 ETOT(AU) -6.525113183750E+03 DETOT  2.68E-08 tst  8.80E-13 PX  1.10E-06
 TTTTTTTTTTTTTTTTTTTTTTTTTTTTTT DIIS        TELAPSE      152.74 TCPU      124.95
 DIIS TEST: 0.55287E-09 AT SCF   CYCLE  14 - DIIS ACTIVE - HISTORY:    14 CYCLES
 TTTTTTTTTTTTTTTTTTTTTTTTTTTTTT FDIK        TELAPSE      153.16 TCPU      125.13
 INSULATING STATE
 TOP OF VALENCE BANDS -    BAND    402; K    3; EIG -2.8984414E-01 AU
 TOP OF VALENCE BANDS -    BAND    402; K    1; EIG -2.9166800E-01 AU
 BOTTOM OF VIRTUAL BANDS - BAND    403; K    2; EIG -6.5182308E-02 AU
 INDIRECT ENERGY BAND GAP:   6.1134 eV
 BOTTOM OF VIRTUAL BANDS - BAND    403; K    1; EIG -6.4966860E-02 AU
 TTTTTTTTTTTTTTTTTTTTTTTTTTTTTT PDIG        TELAPSE      153.38 TCPU      125.34
 CHARGE NORMALIZATION FACTOR   1.00000000
 TOTAL ATOMIC CHARGES:
  18.5667732  18.5667732  18.5667732  18.5667732  18.5667732  18.5667732
   5.4283429   5.4283429   5.4283429   5.4283429   5.4283429   5.4283429
   5.4283429   5.4283429   5.4283429   5.4283429   5.4283429   5.4283429
   6.0109170   6.0109170   6.0109170   6.0109170   6.0109170   6.0109170
   6.0109170   6.0109170   6.0109170   6.0109170   6.0109170   6.0109170
   6.0109170   6.0109170   6.0109170   6.0109170   6.0109170   6.0109170
   6.0109170   6.0109170   6.0109170   6.0109170   6.0109170   6.0109170
   0.8571992   0.8571992   0.8571992   0.8571992   0.8571992   0.8571992
   0.8571992   0.8571992   0.8571992   0.8571992   0.8571992   0.8571992
   0.8571992   0.8571992   0.8571992   0.8571992   0.8571992   0.8571992
   0.8571992   0.8571992   0.8571992   0.8571992   0.8571992   0.8571992
   7.5987914   7.5987914   7.5987914   7.5987914   7.5987914   7.5987914
   7.5987914   7.5987914   7.5987914   7.5987914   7.5987914   7.5987914
   7.5987914   7.5987914   7.5987914   7.5987914   7.5987914   7.5987914
   7.5987914   7.5987914   7.5987914   7.5987914   7.5987914   7.5987914
   6.7743530   6.7743530   6.7743530   6.7743530   6.7743530   6.7743530
   6.7743530   6.7743530   6.7743530   6.7743530   6.7743530   6.7743530
   8.2900511   8.2900511   8.2900511   8.2900511   8.2900511   8.2900511
   8.2900511   8.2900511   8.2900511   8.2900511   8.2900511   8.2900511
   8.2900511   8.2900511   8.2900511   8.2900511   8.2900511   8.2900511
   8.2900511   8.2900511   8.2900511   8.2900511   8.2900511   8.2900511
 TTTTTTTTTTTTTTTTTTTTTTTTTTTTTT MOQGAD      TELAPSE      153.40 TCPU      125.36
 TTTTTTTTTTTTTTTTTTTTTTTTTTTTTT SHELLXN     TELAPSE      159.10 TCPU      130.07
 TTTTTTTTTTTTTTTTTTTTTTTTTTTTTT MONMO3      TELAPSE      159.52 TCPU      130.49
 NUMERICALLY INTEGRATED DENSITY    804.0000455656
 TTTTTTTTTTTTTTTTTTTTTTTTTTTTTT NUMDFT      TELAPSE      160.76 TCPU      131.74
 CYC  15 ETOT(AU) -6.525113183757E+03 DETOT -6.57E-09 tst  9.33E-14 PX  2.05E-07
 TTTTTTTTTTTTTTTTTTTTTTTTTTTTTT DIIS        TELAPSE      160.96 TCPU      131.93
 DIIS TEST: 0.34887E-09 AT SCF   CYCLE  15 - DIIS ACTIVE - HISTORY:    15 CYCLES
 TTTTTTTTTTTTTTTTTTTTTTTTTTTTTT FDIK        TELAPSE      161.37 TCPU      132.16
 INSULATING STATE
 TOP OF VALENCE BANDS -    BAND    402; K    3; EIG -2.8984414E-01 AU
 TOP OF VALENCE BANDS -    BAND    402; K    1; EIG -2.9166800E-01 AU
 BOTTOM OF VIRTUAL BANDS - BAND    403; K    2; EIG -6.5182390E-02 AU
 INDIRECT ENERGY BAND GAP:   6.1134 eV
 BOTTOM OF VIRTUAL BANDS - BAND    403; K    1; EIG -6.4966942E-02 AU
 TTTTTTTTTTTTTTTTTTTTTTTTTTTTTT PDIG        TELAPSE      161.60 TCPU      132.38
 CHARGE NORMALIZATION FACTOR   1.00000000
 TOTAL ATOMIC CHARGES:
  18.5667731  18.5667731  18.5667731  18.5667731  18.5667731  18.5667731
   5.4283429   5.4283429   5.4283429   5.4283429   5.4283429   5.4283429
   5.4283429   5.4283429   5.4283429   5.4283429   5.4283429   5.4283429
   6.0109169   6.0109169   6.0109169   6.0109169   6.0109169   6.0109169
   6.0109169   6.0109169   6.0109169   6.0109169   6.0109169   6.0109169
   6.0109169   6.0109169   6.0109169   6.0109169   6.0109169   6.0109169
   6.0109169   6.0109169   6.0109169   6.0109169   6.0109169   6.0109169
   0.8571993   0.8571993   0.8571993   0.8571993   0.8571993   0.8571993
   0.8571993   0.8571993   0.8571993   0.8571993   0.8571993   0.8571993
   0.8571993   0.8571993   0.8571993   0.8571993   0.8571993   0.8571993
   0.8571993   0.8571993   0.8571993   0.8571993   0.8571993   0.8571993
   7.5987914   7.5987914   7.5987914   7.5987914   7.5987914   7.5987914
   7.5987914   7.5987914   7.5987914   7.5987914   7.5987914   7.5987914
   7.5987914   7.5987914   7.5987914   7.5987914   7.5987914   7.5987914
   7.5987914   7.5987914   7.5987914   7.5987914   7.5987914   7.5987914
   6.7743531   6.7743531   6.7743531   6.7743531   6.7743531   6.7743531
   6.7743531   6.7743531   6.7743531   6.7743531   6.7743531   6.7743531
   8.2900511   8.2900511   8.2900511   8.2900511   8.2900511   8.2900511
   8.2900511   8.2900511   8.2900511   8.2900511   8.2900511   8.2900511
   8.2900511   8.2900511   8.2900511   8.2900511   8.2900511   8.2900511
   8.2900511   8.2900511   8.2900511   8.2900511   8.2900511   8.2900511
 TTTTTTTTTTTTTTTTTTTTTTTTTTTTTT MOQGAD      TELAPSE      161.62 TCPU      132.40
 TTTTTTTTTTTTTTTTTTTTTTTTTTTTTT SHELLXN     TELAPSE      166.20 TCPU      136.98
 +++ ENERGIES IN A.U. +++
 ::: EXT EL-POLE                                  -7.0156157469143E+03
 ::: EXT EL-SPHEROPOLE                             6.0103728878234E+01
 ::: BIELET ZONE E-E                               1.2081040244807E+04
 ::: TOTAL E-E                                     5.1255282267708E+03
 ::: TOTAL E-N + N-E                              -1.9092628204690E+04
 ::: TOTAL N-N                                     1.7517901819589E+03
 ::: KINETIC ENERGY                                6.0705964071636E+03
 ::: PSEUDO TOTAL   ENERGY                        -6.1447133887966E+03
 ::: VIRIAL COEFFICIENT                            9.9393245174531E-01
 TTTTTTTTTTTTTTTTTTTTTTTTTTTTTT MONMO3      TELAPSE      166.77 TCPU      137.55
 NUMERICALLY INTEGRATED DENSITY    804.0000455656
 TTTTTTTTTTTTTTTTTTTTTTTTTTTTTT NUMDFT      TELAPSE      168.01 TCPU      138.79
 CYC  16 ETOT(AU) -6.525113183757E+03 DETOT -4.12E-10 tst  6.70E-15 PX  2.05E-07

 == SCF ENDED - CONVERGENCE ON ENERGY      E(AU) -6.5251131837573E+03 CYCLES  16


 ENERGY EXPRESSION=HARTREE+FOCK EXCH*0.54000+(M06-2X     EXCH)*0.46000+M06-2X     CORR


 TOTAL ENERGY(DFT)(AU)( 16) -6.5251131837573E+03 DE-4.1E-10 tester 6.7E-15
 TTTTTTTTTTTTTTTTTTTTTTTTTTTTTT EDFT        TELAPSE      168.01 TCPU      138.80

 *******************************************************************************
 *                             FORCE CALCULATION                               *
 *******************************************************************************

 TTTTTTTTTTTTTTTTTTTTTTTTTTTTTT NUMDFG      TELAPSE      178.41 TCPU      149.19
 INFORMATION **** EXCPOG **** EXCH. BIPO BUFFER LENGTH (WORDS) =    16000000
 WARNING **** EXCPOG **** EXCH. BIPO BUFFER TOO SMALL - TO AVOID I/O SET EXCHSIZE =     6464970
 WARNING **** GENPOG **** COULOMB BIPO BUFFER TOO SMALL - TO AVOID I/O SET BIPOSIZE =     4748400
 INFORMATION **** GENPOG **** BIPO BUFFER LENGTH (WORDS) =     4000000
 TTTTTTTTTTTTTTTTTTTTTTTTTTTTTT SHELXG      TELAPSE      216.69 TCPU      186.23

 CARTESIAN FORCES IN HARTREE/BOHR (ANALYTICAL)
   ATOM                     X                   Y                   Z
   1 230            -1.465494392505E-14 -1.865174681370E-14 -1.110223024625E-16
   2 230            -1.450691418844E-14 -8.881784197001E-15  6.106226635438E-15
   3 230             1.190714193910E-14  3.600592046737E-14 -1.021405182655E-14
   4 230             7.424616477181E-15 -7.896461262646E-15  1.387778780781E-16
   5 230            -7.865930129469E-14  2.286455891518E-14 -5.736152293897E-15
   6 230             1.472895879336E-14  5.773159728051E-15 -2.916185811349E-14
   7   6            -5.479087267002E-06 -5.479087287430E-06 -2.832317904522E-05
   8   6             5.479087281213E-06  5.479087286542E-06 -2.832317903922E-05
   9   6            -5.479087265670E-06  5.479087287430E-06  2.832317906076E-05
  10   6             5.479087276328E-06 -5.479087269666E-06  2.832317905921E-05
  11   6            -2.832317901613E-05 -5.479087253679E-06 -5.479087261229E-06
  12   6            -5.479087256344E-06 -2.832317901547E-05 -5.479087259008E-06
  13   6             2.832317905455E-05  5.479087267446E-06 -5.479087262117E-06
  14   6             5.479087278992E-06 -2.832317905010E-05  5.479087245241E-06
  15   6            -2.832317904899E-05  5.479087272775E-06  5.479087252791E-06
  16   6             5.479087272775E-06  2.832317905055E-05 -5.479087255011E-06
  17   6             2.832317905344E-05 -5.479087261673E-06  5.479087279436E-06
  18   6            -5.479087266558E-06  2.832317905321E-05  5.479087271443E-06
  19   6            -1.345104851325E-05 -2.244795529016E-05  3.092648670844E-05
  20   6             1.345104851680E-05  2.244795526174E-05  3.092648671377E-05
  21   6            -1.345104852390E-05  2.244795527773E-05 -3.092648671199E-05
  22   6             1.345104851147E-05 -2.244795528306E-05 -3.092648669245E-05
  23   6             3.092648671377E-05 -1.345104851680E-05 -2.244795527950E-05
  24   6            -2.244795528128E-05  3.092648670133E-05 -1.345104850969E-05
  25   6            -3.092648670133E-05  1.345104852390E-05 -2.244795528838E-05
  26   6             2.244795527417E-05  3.092648673508E-05  1.345104852035E-05
  27   6             3.092648671199E-05  1.345104851502E-05  2.244795528483E-05
  28   6             2.244795527950E-05 -3.092648672443E-05 -1.345104853101E-05
  29   6            -3.092648670489E-05 -1.345104851325E-05  2.244795528838E-05
  30   6            -2.244795529194E-05 -3.092648670666E-05  1.345104850792E-05
  31   6            -2.244795528306E-05 -1.345104851325E-05  3.092648670844E-05
  32   6             2.244795526707E-05  1.345104852035E-05  3.092648671377E-05
  33   6             2.244795527773E-05 -1.345104852568E-05 -3.092648671377E-05
  34   6            -2.244795528306E-05  1.345104852213E-05 -3.092648669423E-05
  35   6            -1.345104852035E-05  3.092648671377E-05 -2.244795527595E-05
  36   6             3.092648669956E-05 -2.244795528128E-05 -1.345104850792E-05
  37   6             1.345104852035E-05 -3.092648669956E-05 -2.244795528661E-05
  38   6             3.092648673686E-05  2.244795527773E-05  1.345104851680E-05
  39   6             1.345104851502E-05  3.092648671554E-05  2.244795528306E-05
  40   6            -3.092648672798E-05  2.244795527595E-05 -1.345104852390E-05
  41   6            -1.345104851502E-05 -3.092648670489E-05  2.244795528838E-05
  42   6            -3.092648670666E-05 -2.244795529371E-05  1.345104850969E-05
  43   1             8.666726813322E-06  2.002326906325E-05 -1.474874798379E-05
  44   1            -8.666726812212E-06 -2.002326905792E-05 -1.474874798291E-05
  45   1             8.666726813766E-06 -2.002326905948E-05  1.474874797980E-05
  46   1            -8.666726815099E-06  2.002326905681E-05  1.474874797824E-05
  47   1            -1.474874798202E-05  8.666726812212E-06  2.002326905992E-05
  48   1             2.002326906037E-05 -1.474874798202E-05  8.666726814877E-06
  49   1             1.474874797935E-05 -8.666726813988E-06  2.002326905770E-05
  50   1            -2.002326905970E-05 -1.474874798335E-05 -8.666726811990E-06
  51   1            -1.474874797980E-05 -8.666726812434E-06 -2.002326905526E-05
  52   1            -2.002326905792E-05  1.474874797935E-05  8.666726813100E-06
  53   1             1.474874798046E-05  8.666726814655E-06 -2.002326906037E-05
  54   1             2.002326905637E-05  1.474874797935E-05 -8.666726815543E-06
  55   1             2.002326906059E-05  8.666726812878E-06 -1.474874798202E-05
  56   1            -2.002326905814E-05 -8.666726812434E-06 -1.474874798291E-05
  57   1            -2.002326905881E-05  8.666726814210E-06  1.474874798002E-05
  58   1             2.002326905681E-05 -8.666726815321E-06  1.474874797824E-05
  59   1             8.666726812434E-06 -1.474874798180E-05  2.002326906103E-05
  60   1            -1.474874798224E-05  2.002326905926E-05  8.666726814655E-06
  61   1            -8.666726814210E-06  1.474874797935E-05  2.002326905881E-05
  62   1            -1.474874798357E-05 -2.002326906037E-05 -8.666726812434E-06
  63   1            -8.666726812212E-06 -1.474874797935E-05 -2.002326905681E-05
  64   1             1.474874797958E-05 -2.002326905792E-05  8.666726812656E-06
  65   1             8.666726813988E-06  1.474874798024E-05 -2.002326906014E-05
  66   1             1.474874797958E-05  2.002326905659E-05 -8.666726815543E-06
  67   7             1.039693096327E-05  7.442632067978E-06 -9.312969440067E-07
  68   7            -1.039693094818E-05 -7.442632088406E-06 -9.312969457831E-07
  69   7             1.039693097393E-05 -7.442632079524E-06  9.312969473374E-07
  70   7            -1.039693095972E-05  7.442632084853E-06  9.312969229125E-07
  71   7            -9.312969631026E-07  1.039693093041E-05  7.442632098176E-06
  72   7             7.442632083077E-06 -9.312969424524E-07  1.039693094551E-05
  73   7             9.312969266873E-07 -1.039693096594E-05  7.442632090182E-06
  74   7            -7.442632071530E-06 -9.312969637687E-07 -1.039693098281E-05
  75   7            -9.312969431186E-07 -1.039693097926E-05 -7.442632075083E-06
  76   7            -7.442632076859E-06  9.312969684316E-07  1.039693098370E-05
  77   7             9.312969413422E-07  1.039693096949E-05 -7.442632084853E-06
  78   7             7.442632068866E-06  9.312969342368E-07 -1.039693097127E-05
  79   7             7.442632080412E-06  1.039693092153E-05 -9.312969471154E-07
  80   7            -7.442632090182E-06 -1.039693093752E-05 -9.312969428965E-07
  81   7            -7.442632081300E-06  1.039693096505E-05  9.312969468933E-07
  82   7             7.442632076859E-06 -1.039693094107E-05  9.312969166952E-07
  83   7             1.039693092686E-05 -9.312969619923E-07  7.442632096399E-06
  84   7            -9.312969393438E-07  7.442632075083E-06  1.039693092508E-05
  85   7            -1.039693094551E-05  9.312969233566E-07  7.442632082189E-06
  86   7            -9.312969637687E-07 -7.442632060872E-06 -1.039693096416E-05
  87   7            -1.039693097571E-05 -9.312969435626E-07 -7.442632074195E-06
  88   7             9.312969648789E-07 -7.442632075971E-06  1.039693096949E-05
  89   7             1.039693096594E-05  9.312969388997E-07 -7.442632083965E-06
  90   7             9.312969337927E-07  7.442632067090E-06 -1.039693095706E-05
  91   7             5.814146895045E-07  5.814146737393E-07 -3.239331434113E-05
  92   7            -5.814146946115E-07 -5.814146857297E-07 -3.239331435001E-05
  93   7             5.814146692984E-07 -5.814146741834E-07  3.239331435534E-05
  94   7            -5.814146848415E-07  5.814146579741E-07  3.239331435800E-05
  95   7            -3.239331435712E-05  5.814146528671E-07  5.814146650795E-07
  96   7             5.814146453176E-07 -3.239331436067E-05  5.814146719629E-07
  97   7             3.239331435978E-05 -5.814146706307E-07  5.814146732952E-07
  98   7            -5.814146624150E-07 -3.239331437488E-05 -5.814146906147E-07
  99   7            -3.239331438110E-05 -5.814146635252E-07 -5.814146848415E-07
 100   7            -5.814146661898E-07  3.239331436067E-05  5.814146744054E-07
 101   7             3.239331436866E-05  5.814146786243E-07 -5.814146541994E-07
 102   7             5.814146795124E-07  3.239331436689E-05 -5.814146595284E-07
 103   8            -1.742748060751E-06 -2.211266162711E-05  2.147558831211E-05
 104   8             1.742748070965E-06  2.211266163243E-05  2.147558832633E-05
 105   8            -1.742748065858E-06  2.211266162711E-05 -2.147558830856E-05
 106   8             1.742748083622E-06 -2.211266160757E-05 -2.147558833343E-05
 107   8             2.147558832988E-05 -1.742748082734E-06 -2.211266161822E-05
 108   8            -2.211266159868E-05  2.147558833343E-05 -1.742748076961E-06
 109   8            -2.147558832277E-05  1.742748090283E-06 -2.211266160579E-05
 110   8             2.211266161112E-05  2.147558834054E-05  1.742748074074E-06
 111   8             2.147558834764E-05  1.742748084954E-06  2.211266162355E-05
 112   8             2.211266161467E-05 -2.147558833343E-05 -1.742748075850E-06
 113   8            -2.147558832633E-05 -1.742748084066E-06  2.211266159335E-05
 114   8            -2.211266160934E-05 -2.147558834054E-05  1.742748083400E-06
 115   8            -2.211266161112E-05 -1.742748077849E-06  2.147558831922E-05
 116   8             2.211266163066E-05  1.742748074740E-06  2.147558833343E-05
 117   8             2.211266161822E-05 -1.742748079847E-06 -2.147558831567E-05
 118   8            -2.211266160224E-05  1.742748090283E-06 -2.147558833698E-05
 119   8            -1.742748079181E-06  2.147558832277E-05 -2.211266161467E-05
 120   8             2.147558834054E-05 -2.211266159691E-05 -1.742748086730E-06
 121   8             1.742748097833E-06 -2.147558832633E-05 -2.211266160224E-05
 122   8             2.147558834054E-05  2.211266160579E-05  1.742748080291E-06
 123   8             1.742748088285E-06  2.147558835475E-05  2.211266161822E-05
 124   8            -2.147558833698E-05  2.211266161112E-05 -1.742748083844E-06
 125   8            -1.742748095612E-06 -2.147558832988E-05  2.211266158980E-05
 126   8            -2.147558834054E-05 -2.211266160579E-05  1.742748086953E-06

 RESULTANT FORCE     2.305100554878E-14  3.187817306134E-14 -2.321291759071E-14

 ATOMIC PART

 SYMMETRY ALLOWED FORCES (ANALYTICAL) (DIRECTION, FORCE)

    1 -9.8114370E-05    2 -2.6841936E-05    3  6.2026219E-05    4  1.4169976E-04
    5 -1.2435780E-04    6 -9.5946067E-06    7 -8.1708076E-05    8  9.9385061E-05
    9 -1.0990125E-05   10  2.1834100E-06   11  6.1798059E-05   12 -1.1221373E-04
   13  2.8483385E-06   14  3.1273206E-06   15  1.2664218E-04   16 -8.2637563E-05

 CELL PART

 GRADIENT WITH RESPECT TO THE CELL PARAMETER IN HARTREE/BOHR
ORDER: -D/DA1X, -D/DA1Y, -D/DA1Z
       -D/DA2X, -D/DA2Y, -D/DA2Z
       -D/DA3X, -D/DA3Y, -D/DA3Z
 -0.748411755858E-14 -0.105559347219E-04 -0.105559347823E-04
 -0.105559344448E-04 -0.110209540858E-13 -0.105559348249E-04
 -0.105559347787E-04 -0.105559347432E-04 -0.149141964281E-13

STRESS TENSOR, IN HARTREE/BOHR^3:
ORDER: 11 12 13
       21 22 23
       31 32 33
  0.199561579145E-07  0.322748051950E-15 -0.308599211041E-15
  0.305670236224E-16  0.199561581395E-07 -0.973173978924E-17
  0.543965215392E-16 -0.262010021333E-16  0.199561582702E-07

PRESSURE FROM THE STRESS TENSOR,
IN HARTREE/BOHR^3: -0.19956E-07
PRESSURE IN GIGAPASCAL: -0.5871E-03
CONVERSION FACTOR: 1 HARTREE/BOHR^3= 29421 GIGAPASCAL
WHEN USING VALUES FOR BOHR RADIUS AND HARTREE
FROM IUPAC WEBSITE, APRIL 2009
ENTHALPY: -6.5251135270951E+03

 SYMMETRY ALLOWED FORCES (ANALYTICAL) (DIRECTION, FORCE)

    1 -5.9467845E-04
 TTTTTTTTTTTTTTTTTTTTTTTTTTTTTT TOTGRA_C    TELAPSE      228.66 TCPU      198.20
 TTTTTTTTTTTTTTTTTTTTTTTTTTTTTT SMAT        TELAPSE      262.65 TCPU      224.58
 TTTTTTTTTTTTTTTTTTTTTTTTTTTTTT POLAR2      TELAPSE      263.25 TCPU      225.19

 CELL FORCES OF CENTRAL POINT

 | -7.48412E-15 -1.05559E-05 -1.05559E-05 |
 | -1.05559E-05 -1.10210E-14 -1.05559E-05 |
 | -1.05559E-05 -1.05559E-05 -1.49142E-14 |

 ENERGY OF CENTRAL POINT:   -0.6525113184E+04


 VOLUME OF THE CELL: **********

 DENSITY OF THE CRYSTAL =          1.1253 g/cm^3

 STRAIN MATRIX   4 :

  | 0 0 0 |
  | 0 0 1 |
  | 0 1 0 |
  
 *******************************************************************************
 LATTICE PARAMETERS (ANGSTROMS AND DEGREES) - BOHR = 0.5291772083 ANGSTROM
 PRIMITIVE CELL - CENTRING CODE 6/0 VOLUME=  2549.458983 - DENSITY  1.125 g/cm^3
         A              B              C           ALPHA      BETA       GAMMA 
    14.90584634    14.90584634    14.90584634   109.471221 109.471221 109.471221
 *******************************************************************************
 ATOMS IN THE ASYMMETRIC UNIT    7 - ATOMS IN THE UNIT CELL:  126
     ATOM                 X/A                 Y/B                 Z/C    
 *******************************************************************************
      1 T 230 ZN    2.500000000000E-01 -5.000000000000E-01 -2.500000000000E-01
      2 F 230 ZN   -2.500000000000E-01 -5.000000000000E-01  2.500000000000E-01
      3 F 230 ZN   -2.500000000000E-01  2.500000000000E-01 -5.000000000000E-01
      4 F 230 ZN   -5.000000000000E-01 -2.500000000000E-01  2.500000000000E-01
      5 F 230 ZN   -5.000000000000E-01  2.500000000000E-01 -2.500000000000E-01
      6 F 230 ZN    2.500000000000E-01 -2.500000000000E-01 -5.000000000000E-01
      7 T   6 C     3.589752576096E-01  3.589752576096E-01 -2.631954096475E-01
      8 F   6 C    -3.778293327429E-01 -3.778293327429E-01  2.631954096475E-01
      9 F   6 C    -3.589752576096E-01  3.778293327429E-01  0.000000000000E+00
     10 F   6 C     3.778293327429E-01 -3.589752576096E-01  0.000000000000E+00
     11 F   6 C    -2.631954096475E-01  3.589752576096E-01  3.589752576096E-01
     12 F   6 C     3.589752576096E-01 -2.631954096475E-01  3.589752576096E-01
     13 F   6 C     0.000000000000E+00  3.778293327429E-01 -3.589752576096E-01
     14 F   6 C    -3.778293327429E-01  2.631954096475E-01 -3.778293327429E-01
     15 F   6 C     2.631954096475E-01 -3.778293327429E-01 -3.778293327429E-01
     16 F   6 C     3.778293327429E-01  0.000000000000E+00 -3.589752576096E-01
     17 F   6 C     0.000000000000E+00 -3.589752576096E-01  3.778293327429E-01
     18 F   6 C    -3.589752576096E-01  0.000000000000E+00  3.778293327429E-01
     19 T   6 C     3.340225205582E-01  3.909573348505E-01 -3.944873307327E-01
     20 F   6 C    -2.145553344168E-01 -2.714901487091E-01  3.944873307327E-01
     21 F   6 C    -3.340225205582E-01  2.714901487091E-01  5.693481429232E-02
     22 F   6 C     2.145553344168E-01 -3.909573348505E-01 -5.693481429232E-02
     23 F   6 C    -3.944873307327E-01  3.340225205582E-01  3.909573348505E-01
     24 F   6 C     3.909573348505E-01 -3.944873307327E-01  3.340225205582E-01
     25 F   6 C    -5.693481429232E-02  2.145553344168E-01 -3.909573348505E-01
     26 F   6 C    -2.714901487091E-01  3.944873307327E-01 -2.145553344168E-01
     27 F   6 C     3.944873307327E-01 -2.145553344168E-01 -2.714901487091E-01
     28 F   6 C     2.714901487091E-01  5.693481429232E-02 -3.340225205582E-01
     29 F   6 C     5.693481429232E-02 -3.340225205582E-01  2.714901487091E-01
     30 F   6 C    -3.909573348505E-01 -5.693481429232E-02  2.145553344168E-01
     31 F   6 C     3.909573348505E-01  3.340225205582E-01 -3.944873307327E-01
     32 F   6 C    -2.714901487091E-01 -2.145553344168E-01  3.944873307327E-01
     33 F   6 C     2.714901487091E-01 -3.340225205582E-01  5.693481429232E-02
     34 F   6 C    -3.909573348505E-01  2.145553344168E-01 -5.693481429232E-02
     35 F   6 C     3.340225205582E-01 -3.944873307327E-01  3.909573348505E-01
     36 F   6 C    -3.944873307327E-01  3.909573348505E-01  3.340225205582E-01
     37 F   6 C     2.145553344168E-01 -5.693481429232E-02 -3.909573348505E-01
     38 F   6 C     3.944873307327E-01 -2.714901487091E-01 -2.145553344168E-01
     39 F   6 C    -2.145553344168E-01  3.944873307327E-01 -2.714901487091E-01
     40 F   6 C     5.693481429232E-02  2.714901487091E-01 -3.340225205582E-01
     41 F   6 C    -3.340225205582E-01  5.693481429232E-02  2.714901487091E-01
     42 F   6 C    -5.693481429232E-02 -3.909573348505E-01  2.145553344168E-01
     43 T   1 H     3.060020828694E-01  4.196925307053E-01 -4.497128523772E-01
     44 F   1 H    -1.305946169175E-01 -2.442850647535E-01  4.497128523772E-01
     45 F   1 H    -3.060020828694E-01  2.442850647535E-01  1.136904478360E-01
     46 F   1 H     1.305946169175E-01 -4.196925307053E-01 -1.136904478360E-01
     47 F   1 H    -4.497128523772E-01  3.060020828694E-01  4.196925307053E-01
     48 F   1 H     4.196925307053E-01 -4.497128523772E-01  3.060020828694E-01
     49 F   1 H    -1.136904478360E-01  1.305946169175E-01 -4.196925307053E-01
     50 F   1 H    -2.442850647535E-01  4.497128523772E-01 -1.305946169175E-01
     51 F   1 H     4.497128523772E-01 -1.305946169175E-01 -2.442850647535E-01
     52 F   1 H     2.442850647535E-01  1.136904478360E-01 -3.060020828694E-01
     53 F   1 H     1.136904478360E-01 -3.060020828694E-01  2.442850647535E-01
     54 F   1 H    -4.196925307053E-01 -1.136904478360E-01  1.305946169175E-01
     55 F   1 H     4.196925307053E-01  3.060020828694E-01 -4.497128523772E-01
     56 F   1 H    -2.442850647535E-01 -1.305946169175E-01  4.497128523772E-01
     57 F   1 H     2.442850647535E-01 -3.060020828694E-01  1.136904478360E-01
     58 F   1 H    -4.196925307053E-01  1.305946169175E-01 -1.136904478360E-01
     59 F   1 H     3.060020828694E-01 -4.497128523772E-01  4.196925307053E-01
     60 F   1 H    -4.497128523772E-01  4.196925307053E-01  3.060020828694E-01
     61 F   1 H     1.305946169175E-01 -1.136904478360E-01 -4.196925307053E-01
     62 F   1 H     4.497128523772E-01 -2.442850647535E-01 -1.305946169175E-01
     63 F   1 H    -1.305946169175E-01  4.497128523772E-01 -2.442850647535E-01
     64 F   1 H     1.136904478360E-01  2.442850647535E-01 -3.060020828694E-01
     65 F   1 H    -3.060020828694E-01  1.136904478360E-01  2.442850647535E-01
     66 F   1 H    -1.136904478360E-01 -4.196925307053E-01  1.305946169175E-01
     67 T   7 N     3.140071293190E-01  4.063169206504E-01 -3.098088454074E-01
     68 F   7 N    -2.838742339423E-01 -3.761840252737E-01  3.098088454074E-01
     69 F   7 N    -3.140071293190E-01  3.761840252737E-01  9.230979133137E-02
     70 F   7 N     2.838742339423E-01 -4.063169206504E-01 -9.230979133137E-02
     71 F   7 N    -3.098088454074E-01  3.140071293190E-01  4.063169206504E-01
     72 F   7 N     4.063169206504E-01 -3.098088454074E-01  3.140071293190E-01
     73 F   7 N    -9.230979133137E-02  2.838742339423E-01 -4.063169206504E-01
     74 F   7 N    -3.761840252737E-01  3.098088454074E-01 -2.838742339423E-01
     75 F   7 N     3.098088454074E-01 -2.838742339423E-01 -3.761840252737E-01
     76 F   7 N     3.761840252737E-01  9.230979133137E-02 -3.140071293190E-01
     77 F   7 N     9.230979133137E-02 -3.140071293190E-01  3.761840252737E-01
     78 F   7 N    -4.063169206504E-01 -9.230979133137E-02  2.838742339423E-01
     79 F   7 N     4.063169206504E-01  3.140071293190E-01 -3.098088454074E-01
     80 F   7 N    -3.761840252737E-01 -2.838742339423E-01  3.098088454074E-01
     81 F   7 N     3.761840252737E-01 -3.140071293190E-01  9.230979133137E-02
     82 F   7 N    -4.063169206504E-01  2.838742339423E-01 -9.230979133137E-02
     83 F   7 N     3.140071293190E-01 -3.098088454074E-01  4.063169206504E-01
     84 F   7 N    -3.098088454074E-01  4.063169206504E-01  3.140071293190E-01
     85 F   7 N     2.838742339423E-01 -9.230979133137E-02 -4.063169206504E-01
     86 F   7 N     3.098088454074E-01 -3.761840252737E-01 -2.838742339423E-01
     87 F   7 N    -2.838742339423E-01  3.098088454074E-01 -3.761840252737E-01
     88 F   7 N     9.230979133137E-02  3.761840252737E-01 -3.140071293190E-01
     89 F   7 N    -3.140071293190E-01  9.230979133137E-02  3.761840252737E-01
     90 F   7 N    -9.230979133137E-02 -4.063169206504E-01  2.838742339423E-01
     91 T   7 N     3.551652861228E-01  3.551652861228E-01 -1.697064290222E-01
     92 F   7 N    -4.751282848551E-01 -4.751282848551E-01  1.697064290222E-01
     93 F   7 N    -3.551652861228E-01  4.751282848551E-01  0.000000000000E+00
     94 F   7 N     4.751282848551E-01 -3.551652861228E-01  0.000000000000E+00
     95 F   7 N    -1.697064290222E-01  3.551652861228E-01  3.551652861228E-01
     96 F   7 N     3.551652861228E-01 -1.697064290222E-01  3.551652861228E-01
     97 F   7 N     0.000000000000E+00  4.751282848551E-01 -3.551652861228E-01
     98 F   7 N    -4.751282848551E-01  1.697064290222E-01 -4.751282848551E-01
     99 F   7 N     1.697064290222E-01 -4.751282848551E-01 -4.751282848551E-01
    100 F   7 N     4.751282848551E-01  0.000000000000E+00 -3.551652861228E-01
    101 F   7 N     0.000000000000E+00 -3.551652861228E-01  4.751282848551E-01
    102 F   7 N    -3.551652861228E-01  0.000000000000E+00  4.751282848551E-01
    103 T   8 O     3.969121842579E-01  3.082031033310E-01 -1.337298353728E-01
    104 F   8 O     4.419329387039E-01 -4.693579803693E-01  1.337298353728E-01
    105 F   8 O    -3.969121842579E-01  4.693579803693E-01 -8.870908092682E-02
    106 F   8 O    -4.419329387039E-01 -3.082031033310E-01  8.870908092682E-02
    107 F   8 O    -1.337298353728E-01  3.969121842579E-01  3.082031033310E-01
    108 F   8 O     3.082031033310E-01 -1.337298353728E-01  3.969121842579E-01
    109 F   8 O     8.870908092682E-02 -4.419329387039E-01 -3.082031033310E-01
    110 F   8 O    -4.693579803693E-01  1.337298353728E-01  4.419329387039E-01
    111 F   8 O     1.337298353728E-01  4.419329387039E-01 -4.693579803693E-01
    112 F   8 O     4.693579803693E-01 -8.870908092682E-02 -3.969121842579E-01
    113 F   8 O    -8.870908092682E-02 -3.969121842579E-01  4.693579803693E-01
    114 F   8 O    -3.082031033310E-01  8.870908092682E-02 -4.419329387039E-01
    115 F   8 O     3.082031033310E-01  3.969121842579E-01 -1.337298353728E-01
    116 F   8 O    -4.693579803693E-01  4.419329387039E-01  1.337298353728E-01
    117 F   8 O     4.693579803693E-01 -3.969121842579E-01 -8.870908092682E-02
    118 F   8 O    -3.082031033310E-01 -4.419329387039E-01  8.870908092682E-02
    119 F   8 O     3.969121842579E-01 -1.337298353728E-01  3.082031033310E-01
    120 F   8 O    -1.337298353728E-01  3.082031033310E-01  3.969121842579E-01
    121 F   8 O    -4.419329387039E-01  8.870908092682E-02 -3.082031033310E-01
    122 F   8 O     1.337298353728E-01 -4.693579803693E-01  4.419329387039E-01
    123 F   8 O     4.419329387039E-01  1.337298353728E-01 -4.693579803693E-01
    124 F   8 O    -8.870908092682E-02  4.693579803693E-01 -3.969121842579E-01
    125 F   8 O    -3.969121842579E-01 -8.870908092682E-02  4.693579803693E-01
    126 F   8 O     8.870908092682E-02 -3.082031033310E-01 -4.419329387039E-01

 TRANSFORMATION MATRIX PRIMITIVE-CRYSTALLOGRAPHIC CELL
  0.0000  1.0000  1.0000  1.0000  0.0000  1.0000  1.0000  1.0000  0.0000

 *******************************************************************************
 CRYSTALLOGRAPHIC CELL (VOLUME=       5098.91796656)
         A              B              C           ALPHA      BETA       GAMMA 
    17.21178880    17.21178880    17.21178880    90.000000  90.000000  90.000000

 COORDINATES IN THE CRYSTALLOGRAPHIC CELL
     ATOM                 X/A                 Y/B                 Z/C    
 *******************************************************************************
      1 T 230 ZN   -5.000000000000E-01  2.500000000000E-01  0.000000000000E+00
      2 F 230 ZN    0.000000000000E+00  2.500000000000E-01 -5.000000000000E-01
      3 F 230 ZN    0.000000000000E+00 -5.000000000000E-01  2.500000000000E-01
      4 F 230 ZN    2.500000000000E-01  0.000000000000E+00 -5.000000000000E-01
      5 F 230 ZN    2.500000000000E-01 -5.000000000000E-01  0.000000000000E+00
      6 F 230 ZN   -5.000000000000E-01  0.000000000000E+00  2.500000000000E-01
      7 T   6 C    -1.315977048238E-01 -1.315977048238E-01  4.905729624333E-01
      8 F   6 C     1.315977048238E-01  1.315977048238E-01  4.905729624333E-01
      9 F   6 C    -1.315977048238E-01  1.315977048238E-01 -4.905729624333E-01
     10 F   6 C     1.315977048238E-01 -1.315977048238E-01 -4.905729624333E-01
     11 F   6 C     4.905729624333E-01 -1.315977048238E-01 -1.315977048238E-01
     12 F   6 C    -1.315977048238E-01  4.905729624333E-01 -1.315977048238E-01
     13 F   6 C    -4.905729624333E-01  1.315977048238E-01 -1.315977048238E-01
     14 F   6 C     1.315977048238E-01  4.905729624333E-01  1.315977048238E-01
     15 F   6 C     4.905729624333E-01  1.315977048238E-01  1.315977048238E-01
     16 F   6 C     1.315977048238E-01 -4.905729624333E-01 -1.315977048238E-01
     17 F   6 C    -4.905729624333E-01 -1.315977048238E-01  1.315977048238E-01
     18 F   6 C    -1.315977048238E-01 -4.905729624333E-01  1.315977048238E-01
     19 T   6 C     3.312237417798E-01  2.742889274875E-01  5.973359307070E-02
     20 F   6 C    -3.312237417798E-01 -2.742889274875E-01  5.973359307070E-02
     21 F   6 C     3.312237417798E-01 -2.742889274875E-01 -5.973359307070E-02
     22 F   6 C    -3.312237417798E-01  2.742889274875E-01 -5.973359307070E-02
     23 F   6 C     5.973359307070E-02  3.312237417798E-01  2.742889274875E-01
     24 F   6 C     2.742889274875E-01  5.973359307070E-02  3.312237417798E-01
     25 F   6 C    -5.973359307070E-02 -3.312237417798E-01  2.742889274875E-01
     26 F   6 C    -2.742889274875E-01  5.973359307070E-02 -3.312237417798E-01
     27 F   6 C     5.973359307070E-02 -3.312237417798E-01 -2.742889274875E-01
     28 F   6 C    -2.742889274875E-01 -5.973359307070E-02  3.312237417798E-01
     29 F   6 C    -5.973359307070E-02  3.312237417798E-01 -2.742889274875E-01
     30 F   6 C     2.742889274875E-01 -5.973359307070E-02 -3.312237417798E-01
     31 F   6 C     2.742889274875E-01  3.312237417798E-01  5.973359307070E-02
     32 F   6 C    -2.742889274875E-01 -3.312237417798E-01  5.973359307070E-02
     33 F   6 C    -2.742889274875E-01  3.312237417798E-01 -5.973359307070E-02
     34 F   6 C     2.742889274875E-01 -3.312237417798E-01 -5.973359307070E-02
     35 F   6 C     3.312237417798E-01  5.973359307070E-02  2.742889274875E-01
     36 F   6 C     5.973359307070E-02  2.742889274875E-01  3.312237417798E-01
     37 F   6 C    -3.312237417798E-01 -5.973359307070E-02  2.742889274875E-01
     38 F   6 C     5.973359307070E-02 -2.742889274875E-01 -3.312237417798E-01
     39 F   6 C    -3.312237417798E-01  5.973359307070E-02 -2.742889274875E-01
     40 F   6 C    -5.973359307070E-02 -2.742889274875E-01  3.312237417798E-01
     41 F   6 C     3.312237417798E-01 -5.973359307070E-02 -2.742889274875E-01
     42 F   6 C    -5.973359307070E-02  2.742889274875E-01 -3.312237417798E-01
     43 T   1 H     3.319887977294E-01  2.182983498934E-01  8.770373297592E-02
     44 F   1 H    -3.319887977294E-01 -2.182983498934E-01  8.770373297592E-02
     45 F   1 H     3.319887977294E-01 -2.182983498934E-01 -8.770373297592E-02
     46 F   1 H    -3.319887977294E-01  2.182983498934E-01 -8.770373297592E-02
     47 F   1 H     8.770373297592E-02  3.319887977294E-01  2.182983498934E-01
     48 F   1 H     2.182983498934E-01  8.770373297592E-02  3.319887977294E-01
     49 F   1 H    -8.770373297592E-02 -3.319887977294E-01  2.182983498934E-01
     50 F   1 H    -2.182983498934E-01  8.770373297592E-02 -3.319887977294E-01
     51 F   1 H     8.770373297592E-02 -3.319887977294E-01 -2.182983498934E-01
     52 F   1 H    -2.182983498934E-01 -8.770373297592E-02  3.319887977294E-01
     53 F   1 H    -8.770373297592E-02  3.319887977294E-01 -2.182983498934E-01
     54 F   1 H     2.182983498934E-01 -8.770373297592E-02 -3.319887977294E-01
     55 F   1 H     2.182983498934E-01  3.319887977294E-01  8.770373297592E-02
     56 F   1 H    -2.182983498934E-01 -3.319887977294E-01  8.770373297592E-02
     57 F   1 H    -2.182983498934E-01  3.319887977294E-01 -8.770373297592E-02
     58 F   1 H     2.182983498934E-01 -3.319887977294E-01 -8.770373297592E-02
     59 F   1 H     3.319887977294E-01  8.770373297592E-02  2.182983498934E-01
     60 F   1 H     8.770373297592E-02  2.182983498934E-01  3.319887977294E-01
     61 F   1 H    -3.319887977294E-01 -8.770373297592E-02  2.182983498934E-01
     62 F   1 H     8.770373297592E-02 -2.182983498934E-01 -3.319887977294E-01
     63 F   1 H    -3.319887977294E-01  8.770373297592E-02 -2.182983498934E-01
     64 F   1 H    -8.770373297592E-02 -2.182983498934E-01  3.319887977294E-01
     65 F   1 H     3.319887977294E-01 -8.770373297592E-02 -2.182983498934E-01
     66 F   1 H    -8.770373297592E-02  2.182983498934E-01 -3.319887977294E-01
     67 T   7 N     3.912504729620E-01  2.989406816306E-01  1.506644768835E-02
     68 F   7 N    -3.912504729620E-01 -2.989406816306E-01  1.506644768835E-02
     69 F   7 N     3.912504729620E-01 -2.989406816306E-01 -1.506644768835E-02
     70 F   7 N    -3.912504729620E-01  2.989406816306E-01 -1.506644768835E-02
     71 F   7 N     1.506644768835E-02  3.912504729620E-01  2.989406816306E-01
     72 F   7 N     2.989406816306E-01  1.506644768835E-02  3.912504729620E-01
     73 F   7 N    -1.506644768835E-02 -3.912504729620E-01  2.989406816306E-01
     74 F   7 N    -2.989406816306E-01  1.506644768835E-02 -3.912504729620E-01
     75 F   7 N     1.506644768835E-02 -3.912504729620E-01 -2.989406816306E-01
     76 F   7 N    -2.989406816306E-01 -1.506644768835E-02  3.912504729620E-01
     77 F   7 N    -1.506644768835E-02  3.912504729620E-01 -2.989406816306E-01
     78 F   7 N     2.989406816306E-01 -1.506644768835E-02 -3.912504729620E-01
     79 F   7 N     2.989406816306E-01  3.912504729620E-01  1.506644768835E-02
     80 F   7 N    -2.989406816306E-01 -3.912504729620E-01  1.506644768835E-02
     81 F   7 N    -2.989406816306E-01  3.912504729620E-01 -1.506644768835E-02
     82 F   7 N     2.989406816306E-01 -3.912504729620E-01 -1.506644768835E-02
     83 F   7 N     3.912504729620E-01  1.506644768835E-02  2.989406816306E-01
     84 F   7 N     1.506644768835E-02  2.989406816306E-01  3.912504729620E-01
     85 F   7 N    -3.912504729620E-01 -1.506644768835E-02  2.989406816306E-01
     86 F   7 N     1.506644768835E-02 -2.989406816306E-01 -3.912504729620E-01
     87 F   7 N    -3.912504729620E-01  1.506644768835E-02 -2.989406816306E-01
     88 F   7 N    -1.506644768835E-02 -2.989406816306E-01  3.912504729620E-01
     89 F   7 N     3.912504729620E-01 -1.506644768835E-02 -2.989406816306E-01
     90 F   7 N    -1.506644768835E-02  2.989406816306E-01 -3.912504729620E-01
     91 T   7 N    -8.485321451108E-02 -8.485321451108E-02  4.400185006338E-01
     92 F   7 N     8.485321451108E-02  8.485321451108E-02  4.400185006338E-01
     93 F   7 N    -8.485321451108E-02  8.485321451108E-02 -4.400185006338E-01
     94 F   7 N     8.485321451108E-02 -8.485321451108E-02 -4.400185006338E-01
     95 F   7 N     4.400185006338E-01 -8.485321451108E-02 -8.485321451108E-02
     96 F   7 N    -8.485321451108E-02  4.400185006338E-01 -8.485321451108E-02
     97 F   7 N    -4.400185006338E-01  8.485321451108E-02 -8.485321451108E-02
     98 F   7 N     8.485321451108E-02  4.400185006338E-01  8.485321451108E-02
     99 F   7 N     4.400185006338E-01  8.485321451108E-02  8.485321451108E-02
    100 F   7 N     8.485321451108E-02 -4.400185006338E-01 -8.485321451108E-02
    101 F   7 N    -4.400185006338E-01 -8.485321451108E-02  8.485321451108E-02
    102 F   7 N    -8.485321451108E-02 -4.400185006338E-01  8.485321451108E-02
    103 T   8 O    -1.112194581498E-01 -2.251037722302E-02  4.194225614809E-01
    104 F   8 O     1.112194581498E-01  2.251037722302E-02  4.194225614809E-01
    105 F   8 O    -1.112194581498E-01  2.251037722302E-02 -4.194225614809E-01
    106 F   8 O     1.112194581498E-01 -2.251037722302E-02 -4.194225614809E-01
    107 F   8 O     4.194225614809E-01 -1.112194581498E-01 -2.251037722302E-02
    108 F   8 O    -2.251037722302E-02  4.194225614809E-01 -1.112194581498E-01
    109 F   8 O    -4.194225614809E-01  1.112194581498E-01 -2.251037722302E-02
    110 F   8 O     2.251037722302E-02  4.194225614809E-01  1.112194581498E-01
    111 F   8 O     4.194225614809E-01  1.112194581498E-01  2.251037722302E-02
    112 F   8 O     2.251037722302E-02 -4.194225614809E-01 -1.112194581498E-01
    113 F   8 O    -4.194225614809E-01 -1.112194581498E-01  2.251037722302E-02
    114 F   8 O    -2.251037722302E-02 -4.194225614809E-01  1.112194581498E-01
    115 F   8 O    -2.251037722302E-02 -1.112194581498E-01  4.194225614809E-01
    116 F   8 O     2.251037722302E-02  1.112194581498E-01  4.194225614809E-01
    117 F   8 O     2.251037722302E-02 -1.112194581498E-01 -4.194225614809E-01
    118 F   8 O    -2.251037722302E-02  1.112194581498E-01 -4.194225614809E-01
    119 F   8 O    -1.112194581498E-01  4.194225614809E-01 -2.251037722302E-02
    120 F   8 O     4.194225614809E-01 -2.251037722302E-02 -1.112194581498E-01
    121 F   8 O     1.112194581498E-01 -4.194225614809E-01 -2.251037722302E-02
    122 F   8 O     4.194225614809E-01  2.251037722302E-02  1.112194581498E-01
    123 F   8 O     1.112194581498E-01  4.194225614809E-01  2.251037722302E-02
    124 F   8 O    -4.194225614809E-01  2.251037722302E-02 -1.112194581498E-01
    125 F   8 O    -1.112194581498E-01 -4.194225614809E-01  2.251037722302E-02
    126 F   8 O    -4.194225614809E-01 -2.251037722302E-02  1.112194581498E-01

 T = ATOM BELONGING TO THE ASYMMETRIC UNIT

 *******************************************************************************
 * CELL DEFORMATION
 *******************************************************************************

    ELASTIC STRAIN MATRIX (ADIMENSIONAL)

    1    0.0000000000    0.0000000000    0.0000000000
    2    0.0000000000    0.0000000000    0.0001000000
    3    0.0000000000    0.0001000000    0.0000000000

 LATTICE PARAMETERS (ANGSTROMS AND DEGREES) OF
 (1) ORIGINAL PRIMITIVE CELL
 (2) ORIGINAL CRYSTALLOGRAPHIC CELL
 (3) DEFORMED PRIMITIVE CELL
 (4) DEFORMED CRYSTALLOGRAPHIC CELL

            A           B           C        ALPHA       BETA        GAMMA         VOL
 (1)   14.905846   14.905846   14.905846  109.471221  109.471221  109.471221 2549.458983
 (2)   17.211789   17.211789   17.211789   90.000000   90.000000   90.000000 5098.917967
 (3)   14.906840   14.904853   14.904853  109.465818  109.471221  109.471221 2549.458958
 (4)   17.211789   17.211789   17.211789   89.988541   90.000000   90.000000 5098.917916

 * CELL DEFORMATION COMPLETE - NO. OF SYMMOPS   4

 *******************************************************************************
 * CELL DEFORMATION
 *******************************************************************************

    ELASTIC STRAIN MATRIX (ADIMENSIONAL)

    1    0.0000000000    0.0000000000    0.0000000000
    2    0.0000000000    0.0000000000   -0.0001000000
    3    0.0000000000   -0.0001000000    0.0000000000

 LATTICE PARAMETERS (ANGSTROMS AND DEGREES) OF
 (1) ORIGINAL PRIMITIVE CELL
 (2) ORIGINAL CRYSTALLOGRAPHIC CELL
 (3) DEFORMED PRIMITIVE CELL
 (4) DEFORMED CRYSTALLOGRAPHIC CELL

            A           B           C        ALPHA       BETA        GAMMA         VOL
 (1)   14.906840   14.904853   14.904853  109.465818  109.471221  109.471221 2549.458958
 (2)   17.211789   17.211789   17.211789   89.988541   90.000000   90.000000 5098.917916
 (3)   14.905846   14.905846   14.905846  109.471220  109.471221  109.471221 2549.458932
 (4)   17.211789   17.211789   17.211789   90.000000   90.000000   90.000000 5098.917865

 * CELL DEFORMATION COMPLETE - NO. OF SYMMOPS   4

 *****    4 SYMMOPS - TRANSLATORS IN ANGSTROM
 ***** MATRICES AND TRANSLATORS IN THE CARTESIAN REFERENCE FRAME

 ORDER   : ORDER OF THE OPERATOR

 TRANSLA : REAL TRANSLATION (WITHOUT ORIGIN SHIFT) IN CARTESIAN COORDINATES

 uvw/hkl : ORIENTATION OF THE OPERATOR IN CARTESIAN COORDINATES

 LOCATED : ORIGIN OF THE OPERATOR IN CARTESIAN COORDINATES

   NO.   1 INVERSE   1    ORDER   1        NO.   2 INVERSE   2    ORDER   2
    1.000   0.000   0.000     0.000         1.000   0.000   0.000     0.000
    0.000   1.000   0.000     0.000         0.000  -1.000   0.000     0.000
    0.000   0.000   1.000     0.000         0.000   0.000  -1.000     0.000
             OPERATION E(   1)                       OPERATION C(   2)
 DETERMINANT 1.; ROTATION(DEG)   0.      DETERMINANT 1.; ROTATION(DEG) 180.
 TRANSLA (  0.000    0.000    0.000)     TRANSLA (  0.000    0.000    0.000)
 uvw/hkl (  0.000    0.000    0.000)     uvw/hkl (  4.000    0.000    0.000)
 LOCATED (  0.000    0.000    0.000)     LOCATED (  0.000    0.000    0.000)

   NO.   3 INVERSE   3    ORDER   2        NO.   4 INVERSE   4    ORDER   2
    1.000   0.000   0.000     0.000         1.000   0.000   0.000     0.000
    0.000   0.000   1.000     0.000         0.000   0.000  -1.000     0.000
    0.000   1.000   0.000     0.000         0.000  -1.000   0.000     0.000
             OPERATION M(   2)                       OPERATION M(   2)
 DETERMINANT-1.; ROTATION(DEG)   0.      DETERMINANT-1.; ROTATION(DEG)   0.
 TRANSLA (  0.000    0.000    0.000)     TRANSLA (  0.000    0.000    0.000)
 uvw/hkl (  0.000   -1.000    1.000)     uvw/hkl (  0.000   -1.000   -1.000)
 LOCATED (  0.000    0.000    0.000)     LOCATED (  0.000    0.000    0.000)

 GCALCO - MAX INDICES DIRECT LATTICE VECTOR    14    14    14
 NO.OF VECTORS CREATED 6999 STARS  122 RMAX   306.84559 BOHR

 CAPPA:IS1  2;IS2  2;IS3  2; K PTS MONK NET   5; SYMMOPS:K SPACE   8;G SPACE   4

 *******************************************************************************
 MAX NUMBER OF SCF CYCLES      50  CONVERGENCE ON DELTAP        10**-18
 WEIGHT OF F(I) IN F(I+1)      30% CONVERGENCE ON ENERGY        10**- 8
 SHRINK. FACT.(MONKH.)    2  2  2  NUMBER OF K POINTS IN THE IBZ      5
 SHRINKING FACTOR(GILAT NET)    2  NUMBER OF K POINTS(GILAT NET)      5
 *******************************************************************************
 *** K POINTS COORDINATES (OBLIQUE COORDINATES IN UNITS OF IS =  2)
   1-R(  0  0  0)   2-R(  1  0  0)   3-R(  0  1  0)   4-R(  0  1  1)
   5-R(  1  1  1)

 DIRECT LATTICE VECTORS COMPON. (A.U.)     RECIP. LATTICE VECTORS COMPON. (A.U.) 
        X            Y            Z              X            Y            Z
  -16.2627836   16.2627836   16.2627836      0.0000000    0.1931768    0.1931768
   16.2627836  -16.2627836   16.2627836      0.1931768    0.0000000    0.1931768
   16.2627836   16.2627836  -16.2627836      0.1931768    0.1931768    0.0000000

 DISK SPACE FOR EIGENVECTORS (FTN 10)    22556880 REALS
 TTTTTTTTTTTTTTTTTTTTTTTTTTTTTT gordsh1     TELAPSE      287.01 TCPU      232.56

 MATRIX SIZE: P(G)10473312, F(G)  756096, P(G) IRR 1322785, F(G) IRR  192418
 MAX G-VECTOR INDEX FOR 1- AND 2-ELECTRON INTEGRALS 181

 TTTTTTTTTTTTTTTTTTTTTTTTTTTTTT INPUT       TELAPSE      287.14 TCPU      232.69

 SYMMETRY ALLOWED ELASTIC DISTORTION 1
  0.5773503  0.0000000  0.0000000
  0.0000000  0.5773503  0.0000000
  0.0000000  0.0000000  0.5773503

 SYMMETRY ALLOWED ELASTIC DISTORTION 2
  0.8164966  0.0000000  0.0000000
  0.0000000 -0.4082483  0.0000000
  0.0000000  0.0000000 -0.4082483

 SYMMETRY ALLOWED ELASTIC DISTORTION 3
  0.0000000  0.0000000  0.0000000
  0.0000000  0.0000000  0.7071068
  0.0000000  0.7071068  0.0000000

 SYMMETRY ALLOWED INTERNAL DEGREE(S) OF FREEDOM:  95
 TTTTTTTTTTTTTTTTTTTTTTTTTTTTTT SYMM        TELAPSE      287.93 TCPU      233.48
 TTTTTTTTTTTTTTTTTTTTTTTTTTTTTT INT_SCREEN  TELAPSE      287.99 TCPU      233.53
 INFORMATION **** EXCBUF **** EXCH. BIPO BUFFER: WORDS USED =     4000000
 WARNING **** EXCBUF **** EXCH. BIPO BUFFER TOO SMALL - TO AVOID I/O SET EXCHSIZE =     8300052

 DFT PARAMETERS

     ATOM       ELECTRONS   NET CHARGE   R(ANGSTROM)
   1 230  ZN     20.0000      0.0000     1.37000000
   7   6  C       6.0000      0.0000     0.77000000
  43   1  H       1.0000      0.0000     1.11000000
  67   7  N       7.0000      0.0000     0.74000000
 103   8  O       8.0000      0.0000     0.74000000

 SIZE OF GRID=    1991274
 TTTTTTTTTTTTTTTTTTTTTTTTTTTTTT MAKE_GRID2  TELAPSE      293.45 TCPU      238.93
 BECKE WEIGHT FUNCTION
 RADSAFE =     2.00
 TOLERANCES - DENSITY:10**- 6; POTENTIAL:10**- 9; GRID WGT:10**-14

 RADIAL INTEGRATION  - INTERVALS (POINTS,UPPER LIMIT):            1( 99,  4.0*R)

 ANGULAR INTEGRATION - INTERVALS (ACCURACY LEVEL [N. POINTS] UPPER LIMIT):
  1(  6[ 146]   0.2)  2( 11[ 302]   0.5)  3( 14[ 590]   0.9)  4( 18[1454]   3.5)
  5( 14[ 590]9999.0)
 TTTTTTTTTTTTTTTTTTTTTTTTTTTTTT INT_CALC    TELAPSE      293.50 TCPU      238.98

 *******************************************************************************
 ZIF-65 (cif CCDC 917446, CIMFUB)                                                
 CRYSTAL - SCF - TYPE OF CALCULATION :  RESTRICTED CLOSED SHELL
 *******************************************************************************

 CAPPA:IS1  2;IS2  2;IS3  2; K PTS MONK NET   5; SYMMOPS:K SPACE   8;G SPACE   4

 TTTTTTTTTTTTTTTTTTTTTTTTTTTTTT SDIK        TELAPSE      295.41 TCPU      240.89

 AAAAAAAAAAAAAAAAAAAAAAAAAAAAAAAAAAAAAAAAAAAAAAAAAAAAAAAAAAAAAAAAAAAAAAAAAAAAAAA
         ATOMIC WAVEFUNCTION(S)


 NUCLEAR CHARGE 20.0  SYMMETRY SPECIES            S    P    D
 N. ELECTRONS   20.0  NUMBER OF PRIMITIVE GTOS    7    7    6
                      NUMBER OF CONTRACTED GTOS   5    5    3
                      NUMBER OF CLOSED SHELLS     2    1    1
                      OPEN SHELL OCCUPATION       0    0    0

  ZNUC SCFIT  TOTAL HF ENERGY   KINETIC ENERGY   VIRIAL THEOREM ACCURACY
  20.0  35   -2.259494290E+02  1.538488917E+02 -2.468645152E+00  3.9E-06

 NUCLEAR CHARGE  6.0  SYMMETRY SPECIES            S    P
 N. ELECTRONS    6.0  NUMBER OF PRIMITIVE GTOS   11    5
                      NUMBER OF CONTRACTED GTOS   4    3
                      NUMBER OF CLOSED SHELLS     2    0
                      OPEN SHELL OCCUPATION       0    2

  ZNUC SCFIT  TOTAL HF ENERGY   KINETIC ENERGY   VIRIAL THEOREM ACCURACY
   6.0  11   -3.768480057E+01  3.769831118E+01 -1.999641612E+00  2.0E-06

 NUCLEAR CHARGE  1.0  SYMMETRY SPECIES            S
 N. ELECTRONS    1.0  NUMBER OF PRIMITIVE GTOS    5
                      NUMBER OF CONTRACTED GTOS   3
                      NUMBER OF CLOSED SHELLS     0
                      OPEN SHELL OCCUPATION       1

  ZNUC SCFIT  TOTAL HF ENERGY   KINETIC ENERGY   VIRIAL THEOREM ACCURACY
   1.0   1   -4.998098153E-01  4.997907537E-01 -2.000038139E+00  9.6E-17

 NUCLEAR CHARGE  7.0  SYMMETRY SPECIES            S    P
 N. ELECTRONS    7.0  NUMBER OF PRIMITIVE GTOS   11    5
                      NUMBER OF CONTRACTED GTOS   4    3
                      NUMBER OF CLOSED SHELLS     2    0
                      OPEN SHELL OCCUPATION       0    3

  ZNUC SCFIT  TOTAL HF ENERGY   KINETIC ENERGY   VIRIAL THEOREM ACCURACY
   7.0  11   -5.439473665E+01  5.441433682E+01 -1.999639798E+00  3.6E-06

 NUCLEAR CHARGE  8.0  SYMMETRY SPECIES            S    P
 N. ELECTRONS    8.0  NUMBER OF PRIMITIVE GTOS   11    5
                      NUMBER OF CONTRACTED GTOS   4    3
                      NUMBER OF CLOSED SHELLS     2    0
                      OPEN SHELL OCCUPATION       0    4

  ZNUC SCFIT  TOTAL HF ENERGY   KINETIC ENERGY   VIRIAL THEOREM ACCURACY
   8.0  13   -7.479861895E+01  7.482603849E+01 -1.999633556E+00  2.7E-06

 AAAAAAAAAAAAAAAAAAAAAAAAAAAAAAAAAAAAAAAAAAAAAAAAAAAAAAAAAAAAAAAAAAAAAAAAAAAAAAA

 CHARGE NORMALIZATION FACTOR   1.00000000
 TOTAL ATOMIC CHARGES:
  20.0000000  20.0000000  20.0000000  20.0000000  20.0000000  20.0000000
   6.0000000   6.0000000   6.0000000   6.0000000   6.0000000   6.0000000
   6.0000000   6.0000000   6.0000000   6.0000000   6.0000000   6.0000000
   6.0000000   6.0000000   6.0000000   6.0000000   6.0000000   6.0000000
   6.0000000   6.0000000   6.0000000   6.0000000   6.0000000   6.0000000
   6.0000000   6.0000000   6.0000000   6.0000000   6.0000000   6.0000000
   6.0000000   6.0000000   6.0000000   6.0000000   6.0000000   6.0000000
   1.0000000   1.0000000   1.0000000   1.0000000   1.0000000   1.0000000
   1.0000000   1.0000000   1.0000000   1.0000000   1.0000000   1.0000000
   1.0000000   1.0000000   1.0000000   1.0000000   1.0000000   1.0000000
   1.0000000   1.0000000   1.0000000   1.0000000   1.0000000   1.0000000
   7.0000000   7.0000000   7.0000000   7.0000000   7.0000000   7.0000000
   7.0000000   7.0000000   7.0000000   7.0000000   7.0000000   7.0000000
   7.0000000   7.0000000   7.0000000   7.0000000   7.0000000   7.0000000
   7.0000000   7.0000000   7.0000000   7.0000000   7.0000000   7.0000000
   7.0000000   7.0000000   7.0000000   7.0000000   7.0000000   7.0000000
   7.0000000   7.0000000   7.0000000   7.0000000   7.0000000   7.0000000
   8.0000000   8.0000000   8.0000000   8.0000000   8.0000000   8.0000000
   8.0000000   8.0000000   8.0000000   8.0000000   8.0000000   8.0000000
   8.0000000   8.0000000   8.0000000   8.0000000   8.0000000   8.0000000
   8.0000000   8.0000000   8.0000000   8.0000000   8.0000000   8.0000000
 TTTTTTTTTTTTTTTTTTTTTTTTTTTTTT MOQGAD      TELAPSE      299.01 TCPU      244.49
 TTTTTTTTTTTTTTTTTTTTTTTTTTTTTT SHELLXN     TELAPSE      334.62 TCPU      269.54
 TTTTTTTTTTTTTTTTTTTTTTTTTTTTTT MONMO3      TELAPSE      337.36 TCPU      272.28
 NUMERICALLY INTEGRATED DENSITY    804.0000549102
 TTTTTTTTTTTTTTTTTTTTTTTTTTTTTT NUMDFT      TELAPSE      340.80 TCPU      275.72
 CYC   0 ETOT(AU) -6.559132712525E+03 DETOT -6.56E+03 tst  6.70E-15 PX  1.00E+00
 TTTTTTTTTTTTTTTTTTTTTTTTTTTTTT DIIS        TELAPSE      340.91 TCPU      275.83
 TTTTTTTTTTTTTTTTTTTTTTTTTTTTTT FDIK        TELAPSE      404.05 TCPU      331.88
 INSULATING STATE
 TOP OF VALENCE BANDS -    BAND    402; K    5; EIG -2.7993492E-01 AU
 TOP OF VALENCE BANDS -    BAND    402; K    1; EIG -2.8168618E-01 AU
 BOTTOM OF VIRTUAL BANDS - BAND    403; K    3; EIG -1.4038478E-01 AU
 INDIRECT ENERGY BAND GAP:   3.7974 eV
 BOTTOM OF VIRTUAL BANDS - BAND    403; K    1; EIG -1.4021137E-01 AU
 TTTTTTTTTTTTTTTTTTTTTTTTTTTTTT PDIG        TELAPSE      405.80 TCPU      333.64
 CHARGE NORMALIZATION FACTOR   1.00000000
 TOTAL ATOMIC CHARGES:
  18.2782831  18.2782831  18.2782831  18.2782831  18.2782831  18.2782831
   5.3684642   5.3684643   5.3684642   5.3684643   5.3684640   5.3684642
   5.3684642   5.3684643   5.3684640   5.3684643   5.3684642   5.3684642
   6.1585041   6.1585040   6.1585041   6.1585040   6.1585041   6.1585041
   6.1585041   6.1585041   6.1585041   6.1585041   6.1585041   6.1585041
   6.1585041   6.1585041   6.1585041   6.1585041   6.1585041   6.1585041
   6.1585040   6.1585041   6.1585040   6.1585041   6.1585041   6.1585041
   0.7924222   0.7924223   0.7924222   0.7924223   0.7924222   0.7924222
   0.7924221   0.7924223   0.7924222   0.7924223   0.7924221   0.7924222
   0.7924222   0.7924223   0.7924223   0.7924222   0.7924222   0.7924222
   0.7924223   0.7924222   0.7924223   0.7924221   0.7924222   0.7924221
   7.6619914   7.6619915   7.6619914   7.6619915   7.6619915   7.6619914
   7.6619916   7.6619914   7.6619915   7.6619914   7.6619916   7.6619914
   7.6619914   7.6619914   7.6619914   7.6619914   7.6619914   7.6619915
   7.6619915   7.6619915   7.6619915   7.6619916   7.6619914   7.6619916
   6.0600018   6.0600020   6.0600018   6.0600020   6.0600020   6.0600018
   6.0600019   6.0600020   6.0600020   6.0600020   6.0600019   6.0600018
   8.6032784   8.6032784   8.6032784   8.6032784   8.6032784   8.6032785
   8.6032784   8.6032784   8.6032784   8.6032784   8.6032784   8.6032785
   8.6032785   8.6032784   8.6032784   8.6032785   8.6032784   8.6032784
   8.6032784   8.6032784   8.6032784   8.6032784   8.6032784   8.6032784
 TTTTTTTTTTTTTTTTTTTTTTTTTTTTTT MOQGAD      TELAPSE      405.82 TCPU      333.66
 TTTTTTTTTTTTTTTTTTTTTTTTTTTTTT SHELLXN     TELAPSE      438.14 TCPU      359.53
 TTTTTTTTTTTTTTTTTTTTTTTTTTTTTT MONMO3      TELAPSE      441.56 TCPU      362.95
 NUMERICALLY INTEGRATED DENSITY    804.0000471142
 TTTTTTTTTTTTTTTTTTTTTTTTTTTTTT NUMDFT      TELAPSE      446.99 TCPU      368.38
 CYC   1 ETOT(AU) -6.522673690517E+03 DETOT  3.65E+01 tst  0.00E+00 PX  1.00E+00
 TTTTTTTTTTTTTTTTTTTTTTTTTTTTTT DIIS        TELAPSE      447.22 TCPU      368.61
 DIIS TEST: 0.20506E+02 AT SCF   CYCLE   1 - MIX   30 %
 TTTTTTTTTTTTTTTTTTTTTTTTTTTTTT FDIK        TELAPSE      456.01 TCPU      376.74
 INSULATING STATE
 TOP OF VALENCE BANDS -    BAND    402; K    5; EIG -2.7424266E-01 AU
 TOP OF VALENCE BANDS -    BAND    402; K    1; EIG -2.7592107E-01 AU
 BOTTOM OF VIRTUAL BANDS - BAND    403; K    5; EIG -1.3351421E-01 AU
 DIRECT ENERGY BAND GAP:   3.8294 eV
 BOTTOM OF VIRTUAL BANDS - BAND    403; K    1; EIG -1.3241357E-01 AU
 TTTTTTTTTTTTTTTTTTTTTTTTTTTTTT PDIG        TELAPSE      457.71 TCPU      378.44
 CHARGE NORMALIZATION FACTOR   1.00000000
 TOTAL ATOMIC CHARGES:
  18.6104877  18.6104877  18.6104877  18.6087910  18.6087910  18.6104877
   5.6874249   5.6873344   5.6874249   5.6873344   5.6877673   5.6874249
   5.6872124   5.6873344   5.6877673   5.6873344   5.6872124   5.6874249
   5.8983397   5.8991567   5.8983397   5.8991567   5.8983305   5.8974111
   5.8978521   5.8966876   5.8983305   5.8966876   5.8978521   5.8974111
   5.8974111   5.8966876   5.8966876   5.8974111   5.8983397   5.8983305
   5.8991567   5.8983305   5.8991567   5.8978521   5.8983397   5.8978521
   0.8793197   0.8794880   0.8793197   0.8794880   0.8796884   0.8804088
   0.8795508   0.8802172   0.8796884   0.8802172   0.8795508   0.8804088
   0.8804088   0.8802172   0.8802172   0.8804088   0.8793197   0.8796884
   0.8794880   0.8796884   0.8794880   0.8795508   0.8793197   0.8795508
   7.4991336   7.4979745   7.4991336   7.4979745   7.4990211   7.4989729
   7.4999327   7.5000082   7.4990211   7.5000082   7.4999327   7.4989729
   7.4989729   7.5000082   7.5000082   7.4989729   7.4991336   7.4990211
   7.4979745   7.4990211   7.4979745   7.4999327   7.4991336   7.4999327
   7.2597939   7.2597093   7.2597939   7.2597093   7.2589230   7.2597939
   7.2594152   7.2597093   7.2589230   7.2597093   7.2594152   7.2597939
   8.0974013   8.0977550   8.0974013   8.0977550   8.0970503   8.0967281
   8.0970999   8.0966673   8.0970503   8.0966673   8.0970999   8.0967281
   8.0967281   8.0966673   8.0966673   8.0967281   8.0974013   8.0970503
   8.0977550   8.0970503   8.0977550   8.0970999   8.0974013   8.0970999
 TTTTTTTTTTTTTTTTTTTTTTTTTTTTTT MOQGAD      TELAPSE      457.73 TCPU      378.46
 TTTTTTTTTTTTTTTTTTTTTTTTTTTTTT SHELLXN     TELAPSE      488.36 TCPU      404.40
 TTTTTTTTTTTTTTTTTTTTTTTTTTTTTT MONMO3      TELAPSE      491.35 TCPU      407.39
 NUMERICALLY INTEGRATED DENSITY    804.0000517298
 TTTTTTTTTTTTTTTTTTTTTTTTTTTTTT NUMDFT      TELAPSE      496.77 TCPU      412.81
 CYC   2 ETOT(AU) -6.523626659443E+03 DETOT -9.53E-01 tst  1.83E-02 PX  2.16E-01
 TTTTTTTTTTTTTTTTTTTTTTTTTTTTTT DIIS        TELAPSE      497.03 TCPU      413.07
 DIIS TEST: 0.13082E+02 AT SCF   CYCLE   2 - DIIS ACTIVE - HISTORY:     2 CYCLES
 TTTTTTTTTTTTTTTTTTTTTTTTTTTTTT FDIK        TELAPSE      506.74 TCPU      421.63
 INSULATING STATE
 TOP OF VALENCE BANDS -    BAND    402; K    5; EIG -2.8452936E-01 AU
 TOP OF VALENCE BANDS -    BAND    402; K    1; EIG -2.8648475E-01 AU
 BOTTOM OF VIRTUAL BANDS - BAND    403; K    4; EIG -5.9692785E-02 AU
 INDIRECT ENERGY BAND GAP:   6.1181 eV
 BOTTOM OF VIRTUAL BANDS - BAND    403; K    1; EIG -5.9453345E-02 AU
 TTTTTTTTTTTTTTTTTTTTTTTTTTTTTT PDIG        TELAPSE      508.44 TCPU      423.33
 CHARGE NORMALIZATION FACTOR   1.00000000
 TOTAL ATOMIC CHARGES:
  18.5838984  18.5838984  18.5838984  18.5847795  18.5847795  18.5838984
   5.3960899   5.3965112   5.3960899   5.3965112   5.3968232   5.3960899
   5.3968629   5.3965112   5.3968232   5.3965112   5.3968629   5.3960899
   6.0403428   6.0398493   6.0403428   6.0398493   6.0396123   6.0394871
   6.0397548   6.0396728   6.0396123   6.0396728   6.0397548   6.0394871
   6.0394871   6.0396728   6.0396728   6.0394871   6.0403428   6.0396123
   6.0398493   6.0396123   6.0398493   6.0397548   6.0403428   6.0397548
   0.8580934   0.8582617   0.8580934   0.8582617   0.8583268   0.8582972
   0.8582583   0.8581890   0.8583268   0.8581890   0.8582583   0.8582972
   0.8582972   0.8581890   0.8581890   0.8582972   0.8580934   0.8583268
   0.8582617   0.8583268   0.8582617   0.8582583   0.8580934   0.8582583
   7.5841368   7.5838910   7.5841368   7.5838910   7.5843559   7.5845863
   7.5842292   7.5842620   7.5843559   7.5842620   7.5842292   7.5845863
   7.5845863   7.5842620   7.5842620   7.5845863   7.5841368   7.5843559
   7.5838910   7.5843559   7.5838910   7.5842292   7.5841368   7.5842292
   6.7686362   6.7688336   6.7686362   6.7688336   6.7686230   6.7686362
   6.7684336   6.7688336   6.7686230   6.7688336   6.7684336   6.7686362
   8.2889920   8.2890046   8.2889920   8.2890046   8.2889958   8.2893374
   8.2890712   8.2892617   8.2889958   8.2892617   8.2890712   8.2893374
   8.2893374   8.2892617   8.2892617   8.2893374   8.2889920   8.2889958
   8.2890046   8.2889958   8.2890046   8.2890712   8.2889920   8.2890712
 TTTTTTTTTTTTTTTTTTTTTTTTTTTTTT MOQGAD      TELAPSE      508.46 TCPU      423.35
 TTTTTTTTTTTTTTTTTTTTTTTTTTTTTT SHELLXN     TELAPSE      540.53 TCPU      449.24
 TTTTTTTTTTTTTTTTTTTTTTTTTTTTTT MONMO3      TELAPSE      543.62 TCPU      452.33
 NUMERICALLY INTEGRATED DENSITY    804.0000439554
 TTTTTTTTTTTTTTTTTTTTTTTTTTTTTT NUMDFT      TELAPSE      549.05 TCPU      457.77
 CYC   3 ETOT(AU) -6.525086886509E+03 DETOT -1.46E+00 tst  4.38E-03 PX  1.21E-01
 TTTTTTTTTTTTTTTTTTTTTTTTTTTTTT DIIS        TELAPSE      549.34 TCPU      458.05
 DIIS TEST: 0.18031E+00 AT SCF   CYCLE   3 - DIIS ACTIVE - HISTORY:     3 CYCLES
 TTTTTTTTTTTTTTTTTTTTTTTTTTTTTT FDIK        TELAPSE      559.85 TCPU      467.44
 INSULATING STATE
 TOP OF VALENCE BANDS -    BAND    402; K    5; EIG -2.9015270E-01 AU
 TOP OF VALENCE BANDS -    BAND    402; K    1; EIG -2.9194671E-01 AU
 BOTTOM OF VIRTUAL BANDS - BAND    403; K    3; EIG -7.1661253E-02 AU
 INDIRECT ENERGY BAND GAP:   5.9455 eV
 BOTTOM OF VIRTUAL BANDS - BAND    403; K    1; EIG -7.1460257E-02 AU
 TTTTTTTTTTTTTTTTTTTTTTTTTTTTTT PDIG        TELAPSE      561.61 TCPU      469.20
 CHARGE NORMALIZATION FACTOR   1.00000000
 TOTAL ATOMIC CHARGES:
  18.5563494  18.5563494  18.5563494  18.5565372  18.5565372  18.5563494
   5.4580035   5.4581441   5.4580035   5.4581441   5.4581372   5.4580035
   5.4579953   5.4581441   5.4581372   5.4581441   5.4579953   5.4580035
   5.9846220   5.9846221   5.9846220   5.9846221   5.9846408   5.9848031
   5.9846685   5.9848337   5.9846408   5.9848337   5.9846685   5.9848031
   5.9848031   5.9848337   5.9848337   5.9848031   5.9846220   5.9846408
   5.9846221   5.9846408   5.9846221   5.9846685   5.9846220   5.9846685
   0.8584244   0.8584275   0.8584244   0.8584275   0.8585582   0.8584732
   0.8584598   0.8584827   0.8585582   0.8584827   0.8584598   0.8584732
   0.8584732   0.8584827   0.8584827   0.8584732   0.8584244   0.8585582
   0.8584275   0.8585582   0.8584275   0.8584598   0.8584244   0.8584598
   7.6109670   7.6109027   7.6109670   7.6109027   7.6110123   7.6109906
   7.6110395   7.6109168   7.6110123   7.6109168   7.6110395   7.6109906
   7.6109906   7.6109168   7.6109168   7.6109906   7.6109670   7.6110123
   7.6109027   7.6110123   7.6109027   7.6110395   7.6109670   7.6110395
   6.7623919   6.7623313   6.7623919   6.7623313   6.7621662   6.7623919
   6.7622311   6.7623313   6.7621662   6.7623313   6.7622311   6.7623919
   8.2965412   8.2965584   8.2965412   8.2965584   8.2966029   8.2965467
   8.2965930   8.2965592   8.2966029   8.2965592   8.2965930   8.2965467
   8.2965467   8.2965592   8.2965592   8.2965467   8.2965412   8.2966029
   8.2965584   8.2966029   8.2965584   8.2965930   8.2965412   8.2965930
 TTTTTTTTTTTTTTTTTTTTTTTTTTTTTT MOQGAD      TELAPSE      561.63 TCPU      469.22
 TTTTTTTTTTTTTTTTTTTTTTTTTTTTTT SHELLXN     TELAPSE      596.73 TCPU      495.16
 TTTTTTTTTTTTTTTTTTTTTTTTTTTTTT MONMO3      TELAPSE      599.84 TCPU      498.28
 NUMERICALLY INTEGRATED DENSITY    804.0000446181
 TTTTTTTTTTTTTTTTTTTTTTTTTTTTTT NUMDFT      TELAPSE      605.41 TCPU      503.85
 CYC   4 ETOT(AU) -6.525099560079E+03 DETOT -1.27E-02 tst  1.77E-04 PX  1.21E-02
 TTTTTTTTTTTTTTTTTTTTTTTTTTTTTT DIIS        TELAPSE      605.64 TCPU      504.07
 DIIS TEST: 0.98041E-01 AT SCF   CYCLE   4 - DIIS ACTIVE - HISTORY:     4 CYCLES
 TTTTTTTTTTTTTTTTTTTTTTTTTTTTTT FDIK        TELAPSE      613.85 TCPU      511.57
 INSULATING STATE
 TOP OF VALENCE BANDS -    BAND    402; K    5; EIG -2.9056181E-01 AU
 TOP OF VALENCE BANDS -    BAND    402; K    1; EIG -2.9239623E-01 AU
 BOTTOM OF VIRTUAL BANDS - BAND    403; K    3; EIG -6.5757285E-02 AU
 INDIRECT ENERGY BAND GAP:   6.1172 eV
 BOTTOM OF VIRTUAL BANDS - BAND    403; K    1; EIG -6.5546266E-02 AU
 TTTTTTTTTTTTTTTTTTTTTTTTTTTTTT PDIG        TELAPSE      615.54 TCPU      513.26
 CHARGE NORMALIZATION FACTOR   1.00000000
 TOTAL ATOMIC CHARGES:
  18.5643407  18.5643407  18.5643407  18.5641454  18.5641454  18.5643407
   5.4287200   5.4286915   5.4287200   5.4286915   5.4286688   5.4287200
   5.4287226   5.4286915   5.4286688   5.4286915   5.4287226   5.4287200
   6.0164740   6.0165039   6.0164740   6.0165039   6.0165933   6.0167245
   6.0165672   6.0166542   6.0165933   6.0166542   6.0165672   6.0167245
   6.0167245   6.0166542   6.0166542   6.0167245   6.0164740   6.0165933
   6.0165039   6.0165933   6.0165039   6.0165672   6.0164740   6.0165672
   0.8553974   0.8554225   0.8553974   0.8554225   0.8554103   0.8553710
   0.8554337   0.8553709   0.8554103   0.8553709   0.8554337   0.8553710
   0.8553710   0.8553709   0.8553709   0.8553710   0.8553974   0.8554103
   0.8554225   0.8554103   0.8554225   0.8554337   0.8553974   0.8554337
   7.5950151   7.5949979   7.5950151   7.5949979   7.5951092   7.5951782
   7.5951074   7.5951906   7.5951092   7.5951906   7.5951074   7.5951782
   7.5951782   7.5951906   7.5951906   7.5951782   7.5950151   7.5951092
   7.5949979   7.5951092   7.5949979   7.5951074   7.5950151   7.5951074
   6.7765034   6.7765544   6.7765034   6.7765544   6.7764083   6.7765034
   6.7763641   6.7765544   6.7764083   6.7765544   6.7763641   6.7765034
   8.2892359   8.2892342   8.2892359   8.2892342   8.2892626   8.2892643
   8.2892715   8.2892458   8.2892626   8.2892458   8.2892715   8.2892643
   8.2892643   8.2892458   8.2892458   8.2892643   8.2892359   8.2892626
   8.2892342   8.2892626   8.2892342   8.2892715   8.2892359   8.2892715
 TTTTTTTTTTTTTTTTTTTTTTTTTTTTTT MOQGAD      TELAPSE      615.56 TCPU      513.28
 TTTTTTTTTTTTTTTTTTTTTTTTTTTTTT SHELLXN     TELAPSE      645.91 TCPU      539.16
 TTTTTTTTTTTTTTTTTTTTTTTTTTTTTT MONMO3      TELAPSE      648.99 TCPU      542.24
 NUMERICALLY INTEGRATED DENSITY    804.0000446524
 TTTTTTTTTTTTTTTTTTTTTTTTTTTTTT NUMDFT      TELAPSE      654.94 TCPU      548.19
 CYC   5 ETOT(AU) -6.525112374422E+03 DETOT -1.28E-02 tst  5.57E-05 PX  9.39E-03
 TTTTTTTTTTTTTTTTTTTTTTTTTTTTTT DIIS        TELAPSE      655.17 TCPU      548.42
 DIIS TEST: 0.58105E-02 AT SCF   CYCLE   5 - DIIS ACTIVE - HISTORY:     5 CYCLES
 TTTTTTTTTTTTTTTTTTTTTTTTTTTTTT FDIK        TELAPSE      664.78 TCPU      557.37
 INSULATING STATE
 TOP OF VALENCE BANDS -    BAND    402; K    5; EIG -2.8920212E-01 AU
 TOP OF VALENCE BANDS -    BAND    402; K    1; EIG -2.9103303E-01 AU
 BOTTOM OF VIRTUAL BANDS - BAND    403; K    2; EIG -6.4890423E-02 AU
 INDIRECT ENERGY BAND GAP:   6.1038 eV
 BOTTOM OF VIRTUAL BANDS - BAND    403; K    1; EIG -6.4674648E-02 AU
 TTTTTTTTTTTTTTTTTTTTTTTTTTTTTT PDIG        TELAPSE      667.20 TCPU      559.79
 CHARGE NORMALIZATION FACTOR   1.00000000
 TOTAL ATOMIC CHARGES:
  18.5682362  18.5682362  18.5682362  18.5682338  18.5682338  18.5682362
   5.4265918   5.4265939   5.4265918   5.4265939   5.4265926   5.4265918
   5.4265845   5.4265939   5.4265926   5.4265939   5.4265845   5.4265918
   6.0096416   6.0096334   6.0096416   6.0096334   6.0096463   6.0096494
   6.0096433   6.0096561   6.0096463   6.0096561   6.0096433   6.0096494
   6.0096494   6.0096561   6.0096561   6.0096494   6.0096416   6.0096463
   6.0096334   6.0096463   6.0096334   6.0096433   6.0096416   6.0096433
   0.8576690   0.8576695   0.8576690   0.8576695   0.8576699   0.8576688
   0.8576729   0.8576688   0.8576699   0.8576688   0.8576729   0.8576688
   0.8576688   0.8576688   0.8576688   0.8576688   0.8576690   0.8576699
   0.8576695   0.8576699   0.8576695   0.8576729   0.8576690   0.8576729
   7.5998216   7.5998344   7.5998216   7.5998344   7.5998222   7.5998170
   7.5998255   7.5998067   7.5998222   7.5998067   7.5998255   7.5998170
   7.5998170   7.5998067   7.5998067   7.5998170   7.5998216   7.5998222
   7.5998344   7.5998222   7.5998344   7.5998255   7.5998216   7.5998255
   6.7741089   6.7741071   6.7741089   6.7741071   6.7740879   6.7741089
   6.7740791   6.7741071   6.7740879   6.7741071   6.7740791   6.7741089
   8.2904461   8.2904424   8.2904461   8.2904424   8.2904641   8.2904687
   8.2904648   8.2904706   8.2904641   8.2904706   8.2904648   8.2904687
   8.2904687   8.2904706   8.2904706   8.2904687   8.2904461   8.2904641
   8.2904424   8.2904641   8.2904424   8.2904648   8.2904461   8.2904648
 TTTTTTTTTTTTTTTTTTTTTTTTTTTTTT MOQGAD      TELAPSE      667.22 TCPU      559.81
 TTTTTTTTTTTTTTTTTTTTTTTTTTTTTT SHELLXN     TELAPSE      697.81 TCPU      585.64
 TTTTTTTTTTTTTTTTTTTTTTTTTTTTTT MONMO3      TELAPSE      701.23 TCPU      589.05
 NUMERICALLY INTEGRATED DENSITY    804.0000442873
 TTTTTTTTTTTTTTTTTTTTTTTTTTTTTT NUMDFT      TELAPSE      706.68 TCPU      594.50
 CYC   6 ETOT(AU) -6.525113120284E+03 DETOT -7.46E-04 tst  1.12E-06 PX  2.24E-03
 TTTTTTTTTTTTTTTTTTTTTTTTTTTTTT DIIS        TELAPSE      706.90 TCPU      594.73
 DIIS TEST: 0.43783E-03 AT SCF   CYCLE   6 - DIIS ACTIVE - HISTORY:     6 CYCLES
 TTTTTTTTTTTTTTTTTTTTTTTTTTTTTT FDIK        TELAPSE      716.69 TCPU      603.68
 INSULATING STATE
 TOP OF VALENCE BANDS -    BAND    402; K    5; EIG -2.9004340E-01 AU
 TOP OF VALENCE BANDS -    BAND    402; K    1; EIG -2.9186724E-01 AU
 BOTTOM OF VIRTUAL BANDS - BAND    403; K    3; EIG -6.5216565E-02 AU
 INDIRECT ENERGY BAND GAP:   6.1179 eV
 BOTTOM OF VIRTUAL BANDS - BAND    403; K    1; EIG -6.5001126E-02 AU
 TTTTTTTTTTTTTTTTTTTTTTTTTTTTTT PDIG        TELAPSE      718.39 TCPU      605.38
 CHARGE NORMALIZATION FACTOR   1.00000000
 TOTAL ATOMIC CHARGES:
  18.5661352  18.5661352  18.5661352  18.5661326  18.5661326  18.5661352
   5.4296478   5.4296457   5.4296478   5.4296457   5.4296494   5.4296478
   5.4296496   5.4296457   5.4296494   5.4296457   5.4296496   5.4296478
   6.0115130   6.0115169   6.0115130   6.0115169   6.0115128   6.0115149
   6.0115134   6.0115137   6.0115128   6.0115137   6.0115134   6.0115149
   6.0115149   6.0115137   6.0115137   6.0115149   6.0115130   6.0115128
   6.0115169   6.0115128   6.0115169   6.0115134   6.0115130   6.0115134
   0.8569648   0.8569636   0.8569648   0.8569636   0.8569648   0.8569650
   0.8569650   0.8569644   0.8569648   0.8569644   0.8569650   0.8569650
   0.8569650   0.8569644   0.8569644   0.8569650   0.8569648   0.8569648
   0.8569636   0.8569648   0.8569636   0.8569650   0.8569648   0.8569650
   7.5980581   7.5980580   7.5980581   7.5980580   7.5980589   7.5980605
   7.5980582   7.5980624   7.5980589   7.5980624   7.5980582   7.5980605
   7.5980605   7.5980624   7.5980624   7.5980605   7.5980581   7.5980589
   7.5980580   7.5980589   7.5980580   7.5980582   7.5980581   7.5980582
   6.7742664   6.7742648   6.7742664   6.7742648   6.7742671   6.7742664
   6.7742676   6.7742648   6.7742671   6.7742648   6.7742676   6.7742664
   8.2899796   8.2899793   8.2899796   8.2899793   8.2899717   8.2899630
   8.2899710   8.2899641   8.2899717   8.2899641   8.2899710   8.2899630
   8.2899630   8.2899641   8.2899641   8.2899630   8.2899796   8.2899717
   8.2899793   8.2899717   8.2899793   8.2899710   8.2899796   8.2899710
 TTTTTTTTTTTTTTTTTTTTTTTTTTTTTT MOQGAD      TELAPSE      718.41 TCPU      605.40
 TTTTTTTTTTTTTTTTTTTTTTTTTTTTTT SHELLXN     TELAPSE      751.49 TCPU      631.30
 TTTTTTTTTTTTTTTTTTTTTTTTTTTTTT MONMO3      TELAPSE      754.65 TCPU      634.46
 NUMERICALLY INTEGRATED DENSITY    804.0000443780
 TTTTTTTTTTTTTTTTTTTTTTTTTTTTTT NUMDFT      TELAPSE      760.11 TCPU      639.92
 CYC   7 ETOT(AU) -6.525113174803E+03 DETOT -5.45E-05 tst  2.66E-07 PX  6.03E-04
 TTTTTTTTTTTTTTTTTTTTTTTTTTTTTT DIIS        TELAPSE      760.75 TCPU      640.57
 DIIS TEST: 0.10807E-03 AT SCF   CYCLE   7 - DIIS ACTIVE - HISTORY:     7 CYCLES
 TTTTTTTTTTTTTTTTTTTTTTTTTTTTTT FDIK        TELAPSE      771.05 TCPU      649.27
 INSULATING STATE
 TOP OF VALENCE BANDS -    BAND    402; K    5; EIG -2.8982630E-01 AU
 TOP OF VALENCE BANDS -    BAND    402; K    1; EIG -2.9165130E-01 AU
 BOTTOM OF VIRTUAL BANDS - BAND    403; K    3; EIG -6.5220294E-02 AU
 INDIRECT ENERGY BAND GAP:   6.1118 eV
 BOTTOM OF VIRTUAL BANDS - BAND    403; K    1; EIG -6.5005048E-02 AU
 TTTTTTTTTTTTTTTTTTTTTTTTTTTTTT PDIG        TELAPSE      772.76 TCPU      650.97
 CHARGE NORMALIZATION FACTOR   1.00000000
 TOTAL ATOMIC CHARGES:
  18.5667189  18.5667189  18.5667189  18.5667172  18.5667172  18.5667189
   5.4279440   5.4279441   5.4279440   5.4279441   5.4279429   5.4279440
   5.4279432   5.4279441   5.4279429   5.4279441   5.4279432   5.4279440
   6.0109192   6.0109186   6.0109192   6.0109186   6.0109186   6.0109173
   6.0109188   6.0109193   6.0109186   6.0109193   6.0109188   6.0109173
   6.0109173   6.0109193   6.0109193   6.0109173   6.0109192   6.0109186
   6.0109186   6.0109186   6.0109186   6.0109188   6.0109192   6.0109188
   0.8571450   0.8571444   0.8571450   0.8571444   0.8571443   0.8571444
   0.8571449   0.8571444   0.8571443   0.8571444   0.8571449   0.8571444
   0.8571444   0.8571444   0.8571444   0.8571444   0.8571450   0.8571443
   0.8571444   0.8571443   0.8571444   0.8571449   0.8571450   0.8571449
   7.5989578   7.5989583   7.5989578   7.5989583   7.5989571   7.5989574
   7.5989566   7.5989570   7.5989571   7.5989570   7.5989566   7.5989574
   7.5989574   7.5989570   7.5989570   7.5989574   7.5989578   7.5989571
   7.5989583   7.5989571   7.5989583   7.5989566   7.5989578   7.5989566
   6.7744807   6.7744804   6.7744807   6.7744804   6.7744819   6.7744807
   6.7744802   6.7744804   6.7744819   6.7744804   6.7744802   6.7744807
   8.2900850   8.2900858   8.2900850   8.2900858   8.2900877   8.2900898
   8.2900882   8.2900892   8.2900877   8.2900892   8.2900882   8.2900898
   8.2900898   8.2900892   8.2900892   8.2900898   8.2900850   8.2900877
   8.2900858   8.2900877   8.2900858   8.2900882   8.2900850   8.2900882
 TTTTTTTTTTTTTTTTTTTTTTTTTTTTTT MOQGAD      TELAPSE      772.78 TCPU      651.00
 TTTTTTTTTTTTTTTTTTTTTTTTTTTTTT SHELLXN     TELAPSE      810.65 TCPU      676.89
 TTTTTTTTTTTTTTTTTTTTTTTTTTTTTT MONMO3      TELAPSE      813.72 TCPU      679.97
 NUMERICALLY INTEGRATED DENSITY    804.0000443389
 TTTTTTTTTTTTTTTTTTTTTTTTTTTTTT NUMDFT      TELAPSE      819.15 TCPU      685.39
 CYC   8 ETOT(AU) -6.525113183332E+03 DETOT -8.53E-06 tst  1.43E-08 PX  4.12E-04
 TTTTTTTTTTTTTTTTTTTTTTTTTTTTTT DIIS        TELAPSE      819.41 TCPU      685.65
 DIIS TEST: 0.80067E-05 AT SCF   CYCLE   8 - DIIS ACTIVE - HISTORY:     8 CYCLES
 TTTTTTTTTTTTTTTTTTTTTTTTTTTTTT FDIK        TELAPSE      828.80 TCPU      694.27
 INSULATING STATE
 TOP OF VALENCE BANDS -    BAND    402; K    5; EIG -2.8983393E-01 AU
 TOP OF VALENCE BANDS -    BAND    402; K    1; EIG -2.9165830E-01 AU
 BOTTOM OF VIRTUAL BANDS - BAND    403; K    4; EIG -6.5164299E-02 AU
 INDIRECT ENERGY BAND GAP:   6.1136 eV
 BOTTOM OF VIRTUAL BANDS - BAND    403; K    1; EIG -6.4948789E-02 AU
 TTTTTTTTTTTTTTTTTTTTTTTTTTTTTT PDIG        TELAPSE      830.50 TCPU      695.96
 CHARGE NORMALIZATION FACTOR   1.00000000
 TOTAL ATOMIC CHARGES:
  18.5667823  18.5667823  18.5667823  18.5667830  18.5667830  18.5667823
   5.4284301   5.4284306   5.4284301   5.4284306   5.4284304   5.4284301
   5.4284293   5.4284306   5.4284304   5.4284306   5.4284293   5.4284301
   6.0109452   6.0109446   6.0109452   6.0109446   6.0109457   6.0109457
   6.0109462   6.0109464   6.0109457   6.0109464   6.0109462   6.0109457
   6.0109457   6.0109464   6.0109464   6.0109457   6.0109452   6.0109457
   6.0109446   6.0109457   6.0109446   6.0109462   6.0109452   6.0109462
   0.8571931   0.8571929   0.8571931   0.8571929   0.8571927   0.8571926
   0.8571928   0.8571926   0.8571927   0.8571926   0.8571928   0.8571926
   0.8571926   0.8571926   0.8571926   0.8571926   0.8571931   0.8571927
   0.8571929   0.8571927   0.8571929   0.8571928   0.8571931   0.8571928
   7.5987272   7.5987285   7.5987272   7.5987285   7.5987280   7.5987295
   7.5987280   7.5987285   7.5987280   7.5987285   7.5987280   7.5987295
   7.5987295   7.5987285   7.5987285   7.5987295   7.5987272   7.5987280
   7.5987285   7.5987280   7.5987285   7.5987280   7.5987272   7.5987280
   6.7743028   6.7743032   6.7743028   6.7743032   6.7743031   6.7743028
   6.7743037   6.7743032   6.7743031   6.7743032   6.7743037   6.7743028
   8.2900713   8.2900713   8.2900713   8.2900713   8.2900710   8.2900708
   8.2900710   8.2900704   8.2900710   8.2900704   8.2900710   8.2900708
   8.2900708   8.2900704   8.2900704   8.2900708   8.2900713   8.2900710
   8.2900713   8.2900710   8.2900713   8.2900710   8.2900713   8.2900710
 TTTTTTTTTTTTTTTTTTTTTTTTTTTTTT MOQGAD      TELAPSE      830.52 TCPU      695.99
 TTTTTTTTTTTTTTTTTTTTTTTTTTTTTT SHELLXN     TELAPSE      861.53 TCPU      721.91
 TTTTTTTTTTTTTTTTTTTTTTTTTTTTTT MONMO3      TELAPSE      864.54 TCPU      724.92
 NUMERICALLY INTEGRATED DENSITY    804.0000443303
 TTTTTTTTTTTTTTTTTTTTTTTTTTTTTT NUMDFT      TELAPSE      869.96 TCPU      730.35
 CYC   9 ETOT(AU) -6.525113183828E+03 DETOT -4.97E-07 tst  4.28E-09 PX  9.67E-05
 TTTTTTTTTTTTTTTTTTTTTTTTTTTTTT DIIS        TELAPSE      870.21 TCPU      730.60
 DIIS TEST: 0.13252E-05 AT SCF   CYCLE   9 - DIIS ACTIVE - HISTORY:     9 CYCLES
 TTTTTTTTTTTTTTTTTTTTTTTTTTTTTT FDIK        TELAPSE      880.54 TCPU      740.23
 INSULATING STATE
 TOP OF VALENCE BANDS -    BAND    402; K    5; EIG -2.8984359E-01 AU
 TOP OF VALENCE BANDS -    BAND    402; K    1; EIG -2.9166766E-01 AU
 BOTTOM OF VIRTUAL BANDS - BAND    403; K    3; EIG -6.5180632E-02 AU
 INDIRECT ENERGY BAND GAP:   6.1134 eV
 BOTTOM OF VIRTUAL BANDS - BAND    403; K    1; EIG -6.4965171E-02 AU
 TTTTTTTTTTTTTTTTTTTTTTTTTTTTTT PDIG        TELAPSE      882.23 TCPU      741.91
 CHARGE NORMALIZATION FACTOR   1.00000000
 TOTAL ATOMIC CHARGES:
  18.5667543  18.5667543  18.5667543  18.5667543  18.5667543  18.5667543
   5.4283518   5.4283518   5.4283518   5.4283518   5.4283516   5.4283518
   5.4283517   5.4283518   5.4283516   5.4283518   5.4283517   5.4283518
   6.0109230   6.0109231   6.0109230   6.0109231   6.0109226   6.0109223
   6.0109228   6.0109223   6.0109226   6.0109223   6.0109228   6.0109223
   6.0109223   6.0109223   6.0109223   6.0109223   6.0109230   6.0109226
   6.0109231   6.0109226   6.0109231   6.0109228   6.0109230   6.0109228
   0.8571906   0.8571906   0.8571906   0.8571906   0.8571905   0.8571906
   0.8571904   0.8571907   0.8571905   0.8571907   0.8571904   0.8571906
   0.8571906   0.8571907   0.8571907   0.8571906   0.8571906   0.8571905
   0.8571906   0.8571905   0.8571906   0.8571904   0.8571906   0.8571904
   7.5987919   7.5987921   7.5987919   7.5987921   7.5987922   7.5987919
   7.5987922   7.5987920   7.5987922   7.5987920   7.5987922   7.5987919
   7.5987919   7.5987920   7.5987920   7.5987919   7.5987919   7.5987922
   7.5987921   7.5987922   7.5987921   7.5987922   7.5987919   7.5987922
   6.7743411   6.7743414   6.7743411   6.7743414   6.7743418   6.7743411
   6.7743413   6.7743414   6.7743418   6.7743414   6.7743413   6.7743411
   8.2900597   8.2900596   8.2900597   8.2900596   8.2900594   8.2900595
   8.2900594   8.2900595   8.2900594   8.2900595   8.2900594   8.2900595
   8.2900595   8.2900595   8.2900595   8.2900595   8.2900597   8.2900594
   8.2900596   8.2900594   8.2900596   8.2900594   8.2900597   8.2900594
 TTTTTTTTTTTTTTTTTTTTTTTTTTTTTT MOQGAD      TELAPSE      882.25 TCPU      741.93
 TTTTTTTTTTTTTTTTTTTTTTTTTTTTTT SHELLXN     TELAPSE      916.56 TCPU      767.87
 TTTTTTTTTTTTTTTTTTTTTTTTTTTTTT MONMO3      TELAPSE      919.86 TCPU      771.16
 NUMERICALLY INTEGRATED DENSITY    804.0000443265
 TTTTTTTTTTTTTTTTTTTTTTTTTTTTTT NUMDFT      TELAPSE      925.26 TCPU      776.57
 CYC  10 ETOT(AU) -6.525113183602E+03 DETOT  2.26E-07 tst  1.25E-09 PX  4.74E-05
 TTTTTTTTTTTTTTTTTTTTTTTTTTTTTT DIIS        TELAPSE      925.52 TCPU      776.83
 DIIS TEST: 0.20399E-06 AT SCF   CYCLE  10 - DIIS ACTIVE - HISTORY:    10 CYCLES
 TTTTTTTTTTTTTTTTTTTTTTTTTTTTTT FDIK        TELAPSE      935.36 TCPU      784.44
 INSULATING STATE
 TOP OF VALENCE BANDS -    BAND    402; K    5; EIG -2.8984319E-01 AU
 TOP OF VALENCE BANDS -    BAND    402; K    1; EIG -2.9166717E-01 AU
 BOTTOM OF VIRTUAL BANDS - BAND    403; K    3; EIG -6.5183210E-02 AU
 INDIRECT ENERGY BAND GAP:   6.1133 eV
 BOTTOM OF VIRTUAL BANDS - BAND    403; K    1; EIG -6.4967763E-02 AU
 TTTTTTTTTTTTTTTTTTTTTTTTTTTTTT PDIG        TELAPSE      937.04 TCPU      786.12
 CHARGE NORMALIZATION FACTOR   1.00000000
 TOTAL ATOMIC CHARGES:
  18.5667600  18.5667600  18.5667600  18.5667600  18.5667600  18.5667600
   5.4283262   5.4283263   5.4283262   5.4283263   5.4283257   5.4283262
   5.4283261   5.4283263   5.4283257   5.4283263   5.4283261   5.4283262
   6.0109257   6.0109255   6.0109257   6.0109255   6.0109254   6.0109251
   6.0109254   6.0109254   6.0109254   6.0109254   6.0109254   6.0109251
   6.0109251   6.0109254   6.0109254   6.0109251   6.0109257   6.0109254
   6.0109255   6.0109254   6.0109255   6.0109254   6.0109257   6.0109254
   0.8571942   0.8571941   0.8571942   0.8571941   0.8571942   0.8571943
   0.8571942   0.8571943   0.8571942   0.8571943   0.8571942   0.8571943
   0.8571943   0.8571943   0.8571943   0.8571943   0.8571942   0.8571942
   0.8571941   0.8571942   0.8571941   0.8571942   0.8571942   0.8571942
   7.5987913   7.5987915   7.5987913   7.5987915   7.5987916   7.5987913
   7.5987916   7.5987913   7.5987916   7.5987913   7.5987916   7.5987913
   7.5987913   7.5987913   7.5987913   7.5987913   7.5987913   7.5987916
   7.5987915   7.5987916   7.5987915   7.5987916   7.5987913   7.5987916
   6.7743584   6.7743586   6.7743584   6.7743586   6.7743589   6.7743584
   6.7743583   6.7743586   6.7743589   6.7743586   6.7743583   6.7743584
   8.2900566   8.2900566   8.2900566   8.2900566   8.2900565   8.2900567
   8.2900567   8.2900567   8.2900565   8.2900567   8.2900567   8.2900567
   8.2900567   8.2900567   8.2900567   8.2900567   8.2900566   8.2900565
   8.2900566   8.2900565   8.2900566   8.2900567   8.2900566   8.2900567
 TTTTTTTTTTTTTTTTTTTTTTTTTTTTTT MOQGAD      TELAPSE      937.06 TCPU      786.14
 TTTTTTTTTTTTTTTTTTTTTTTTTTTTTT SHELLXN     TELAPSE      970.72 TCPU      812.02
 TTTTTTTTTTTTTTTTTTTTTTTTTTTTTT MONMO3      TELAPSE      973.71 TCPU      815.02
 NUMERICALLY INTEGRATED DENSITY    804.0000443245
 TTTTTTTTTTTTTTTTTTTTTTTTTTTTTT NUMDFT      TELAPSE      980.04 TCPU      821.35
 CYC  11 ETOT(AU) -6.525113183416E+03 DETOT  1.86E-07 tst  2.23E-10 PX  2.77E-05
 TTTTTTTTTTTTTTTTTTTTTTTTTTTTTT DIIS        TELAPSE      981.75 TCPU      823.05
 DIIS TEST: 0.73026E-07 AT SCF   CYCLE  11 - DIIS ACTIVE - HISTORY:    11 CYCLES
 TTTTTTTTTTTTTTTTTTTTTTTTTTTTTT FDIK        TELAPSE      996.62 TCPU      835.06
 INSULATING STATE
 TOP OF VALENCE BANDS -    BAND    402; K    5; EIG -2.8984340E-01 AU
 TOP OF VALENCE BANDS -    BAND    402; K    1; EIG -2.9166731E-01 AU
 BOTTOM OF VIRTUAL BANDS - BAND    403; K    2; EIG -6.5181172E-02 AU
 INDIRECT ENERGY BAND GAP:   6.1134 eV
 BOTTOM OF VIRTUAL BANDS - BAND    403; K    1; EIG -6.4965717E-02 AU
 TTTTTTTTTTTTTTTTTTTTTTTTTTTTTT PDIG        TELAPSE      998.44 TCPU      836.87
 CHARGE NORMALIZATION FACTOR   1.00000000
 TOTAL ATOMIC CHARGES:
  18.5667752  18.5667752  18.5667752  18.5667752  18.5667752  18.5667752
   5.4283441   5.4283443   5.4283441   5.4283443   5.4283438   5.4283441
   5.4283437   5.4283443   5.4283438   5.4283443   5.4283437   5.4283441
   6.0109193   6.0109195   6.0109193   6.0109195   6.0109195   6.0109194
   6.0109195   6.0109194   6.0109195   6.0109194   6.0109195   6.0109194
   6.0109194   6.0109194   6.0109194   6.0109194   6.0109193   6.0109195
   6.0109195   6.0109195   6.0109195   6.0109195   6.0109193   6.0109195
   0.8571975   0.8571976   0.8571975   0.8571976   0.8571975   0.8571975
   0.8571974   0.8571976   0.8571975   0.8571976   0.8571974   0.8571975
   0.8571975   0.8571976   0.8571976   0.8571975   0.8571975   0.8571975
   0.8571976   0.8571975   0.8571976   0.8571974   0.8571975   0.8571974
   7.5987886   7.5987887   7.5987886   7.5987887   7.5987888   7.5987888
   7.5987890   7.5987886   7.5987888   7.5987886   7.5987890   7.5987888
   7.5987888   7.5987886   7.5987886   7.5987888   7.5987886   7.5987888
   7.5987887   7.5987888   7.5987887   7.5987890   7.5987886   7.5987890
   6.7743489   6.7743491   6.7743489   6.7743491   6.7743491   6.7743489
   6.7743491   6.7743491   6.7743491   6.7743491   6.7743491   6.7743489
   8.2900540   8.2900540   8.2900540   8.2900540   8.2900539   8.2900540
   8.2900540   8.2900539   8.2900539   8.2900539   8.2900540   8.2900540
   8.2900540   8.2900539   8.2900539   8.2900540   8.2900540   8.2900539
   8.2900540   8.2900539   8.2900540   8.2900540   8.2900540   8.2900540
 TTTTTTTTTTTTTTTTTTTTTTTTTTTTTT MOQGAD      TELAPSE      998.46 TCPU      836.89
 TTTTTTTTTTTTTTTTTTTTTTTTTTTTTT SHELLXN     TELAPSE     1046.60 TCPU      862.81
 TTTTTTTTTTTTTTTTTTTTTTTTTTTTTT MONMO3      TELAPSE     1049.80 TCPU      866.01
 NUMERICALLY INTEGRATED DENSITY    804.0000443236
 TTTTTTTTTTTTTTTTTTTTTTTTTTTTTT NUMDFT      TELAPSE     1055.22 TCPU      871.43
 CYC  12 ETOT(AU) -6.525113183364E+03 DETOT  5.17E-08 tst  3.49E-11 PX  1.11E-05
 TTTTTTTTTTTTTTTTTTTTTTTTTTTTTT DIIS        TELAPSE     1063.08 TCPU      879.29
 DIIS TEST: 0.55927E-08 AT SCF   CYCLE  12 - DIIS ACTIVE - HISTORY:    12 CYCLES
 TTTTTTTTTTTTTTTTTTTTTTTTTTTTTT FDIK        TELAPSE     1099.03 TCPU      895.30
 INSULATING STATE
 TOP OF VALENCE BANDS -    BAND    402; K    5; EIG -2.8984417E-01 AU
 TOP OF VALENCE BANDS -    BAND    402; K    1; EIG -2.9166804E-01 AU
 BOTTOM OF VIRTUAL BANDS - BAND    403; K    3; EIG -6.5182059E-02 AU
 INDIRECT ENERGY BAND GAP:   6.1134 eV
 BOTTOM OF VIRTUAL BANDS - BAND    403; K    1; EIG -6.4966618E-02 AU
 TTTTTTTTTTTTTTTTTTTTTTTTTTTTTT PDIG        TELAPSE     1101.52 TCPU      897.79
 CHARGE NORMALIZATION FACTOR   1.00000000
 TOTAL ATOMIC CHARGES:
  18.5667702  18.5667702  18.5667702  18.5667702  18.5667702  18.5667702
   5.4283414   5.4283416   5.4283414   5.4283416   5.4283413   5.4283414
   5.4283414   5.4283416   5.4283413   5.4283416   5.4283414   5.4283414
   6.0109181   6.0109181   6.0109181   6.0109181   6.0109181   6.0109181
   6.0109181   6.0109181   6.0109181   6.0109181   6.0109181   6.0109181
   6.0109181   6.0109181   6.0109181   6.0109181   6.0109181   6.0109181
   6.0109181   6.0109181   6.0109181   6.0109181   6.0109181   6.0109181
   0.8571982   0.8571983   0.8571982   0.8571983   0.8571982   0.8571982
   0.8571981   0.8571984   0.8571982   0.8571984   0.8571981   0.8571982
   0.8571982   0.8571984   0.8571984   0.8571982   0.8571982   0.8571982
   0.8571983   0.8571982   0.8571983   0.8571981   0.8571982   0.8571981
   7.5987925   7.5987925   7.5987925   7.5987925   7.5987925   7.5987925
   7.5987927   7.5987923   7.5987925   7.5987923   7.5987927   7.5987925
   7.5987925   7.5987923   7.5987923   7.5987925   7.5987925   7.5987925
   7.5987925   7.5987925   7.5987925   7.5987927   7.5987925   7.5987927
   6.7743532   6.7743534   6.7743532   6.7743534   6.7743535   6.7743532
   6.7743533   6.7743534   6.7743535   6.7743534   6.7743533   6.7743532
   8.2900512   8.2900512   8.2900512   8.2900512   8.2900512   8.2900513
   8.2900512   8.2900513   8.2900512   8.2900513   8.2900512   8.2900513
   8.2900513   8.2900513   8.2900513   8.2900513   8.2900512   8.2900512
   8.2900512   8.2900512   8.2900512   8.2900512   8.2900512   8.2900512
 TTTTTTTTTTTTTTTTTTTTTTTTTTTTTT MOQGAD      TELAPSE     1101.55 TCPU      897.82
 TTTTTTTTTTTTTTTTTTTTTTTTTTTTTT SHELLXN     TELAPSE     1155.30 TCPU      923.65
 TTTTTTTTTTTTTTTTTTTTTTTTTTTTTT MONMO3      TELAPSE     1158.39 TCPU      926.73
 NUMERICALLY INTEGRATED DENSITY    804.0000443229
 TTTTTTTTTTTTTTTTTTTTTTTTTTTTTT NUMDFT      TELAPSE     1163.82 TCPU      932.16
 CYC  13 ETOT(AU) -6.525113183347E+03 DETOT  1.73E-08 tst  1.63E-11 PX  1.49E-06
 TTTTTTTTTTTTTTTTTTTTTTTTTTTTTT DIIS        TELAPSE     1170.03 TCPU      938.38
 DIIS TEST: 0.89857E-09 AT SCF   CYCLE  13 - DIIS ACTIVE - HISTORY:    13 CYCLES
 TTTTTTTTTTTTTTTTTTTTTTTTTTTTTT FDIK        TELAPSE     1184.42 TCPU      945.69
 INSULATING STATE
 TOP OF VALENCE BANDS -    BAND    402; K    5; EIG -2.8984389E-01 AU
 TOP OF VALENCE BANDS -    BAND    402; K    1; EIG -2.9166776E-01 AU
 BOTTOM OF VIRTUAL BANDS - BAND    403; K    2; EIG -6.5182410E-02 AU
 INDIRECT ENERGY BAND GAP:   6.1134 eV
 BOTTOM OF VIRTUAL BANDS - BAND    403; K    1; EIG -6.4966961E-02 AU
 TTTTTTTTTTTTTTTTTTTTTTTTTTTTTT PDIG        TELAPSE     1186.18 TCPU      947.46
 CHARGE NORMALIZATION FACTOR   1.00000000
 TOTAL ATOMIC CHARGES:
  18.5667742  18.5667742  18.5667742  18.5667742  18.5667742  18.5667742
   5.4283428   5.4283430   5.4283428   5.4283430   5.4283426   5.4283428
   5.4283428   5.4283430   5.4283426   5.4283430   5.4283428   5.4283428
   6.0109172   6.0109171   6.0109172   6.0109171   6.0109173   6.0109173
   6.0109173   6.0109173   6.0109173   6.0109173   6.0109173   6.0109173
   6.0109173   6.0109173   6.0109173   6.0109173   6.0109172   6.0109173
   6.0109171   6.0109173   6.0109171   6.0109173   6.0109172   6.0109173
   0.8571989   0.8571990   0.8571989   0.8571990   0.8571989   0.8571989
   0.8571989   0.8571991   0.8571989   0.8571991   0.8571989   0.8571989
   0.8571989   0.8571991   0.8571991   0.8571989   0.8571989   0.8571989
   0.8571990   0.8571989   0.8571990   0.8571989   0.8571989   0.8571989
   7.5987902   7.5987902   7.5987902   7.5987902   7.5987903   7.5987904
   7.5987905   7.5987903   7.5987903   7.5987903   7.5987905   7.5987904
   7.5987904   7.5987903   7.5987903   7.5987904   7.5987902   7.5987903
   7.5987902   7.5987903   7.5987902   7.5987905   7.5987902   7.5987905
   6.7743525   6.7743526   6.7743525   6.7743526   6.7743527   6.7743525
   6.7743525   6.7743526   6.7743527   6.7743526   6.7743525   6.7743525
   8.2900522   8.2900522   8.2900522   8.2900522   8.2900522   8.2900522
   8.2900522   8.2900521   8.2900522   8.2900521   8.2900522   8.2900522
   8.2900522   8.2900521   8.2900521   8.2900522   8.2900522   8.2900522
   8.2900522   8.2900522   8.2900522   8.2900522   8.2900522   8.2900522
 TTTTTTTTTTTTTTTTTTTTTTTTTTTTTT MOQGAD      TELAPSE     1186.21 TCPU      947.48
 TTTTTTTTTTTTTTTTTTTTTTTTTTTTTT SHELLXN     TELAPSE     1226.48 TCPU      973.36
 TTTTTTTTTTTTTTTTTTTTTTTTTTTTTT MONMO3      TELAPSE     1229.59 TCPU      976.48
 NUMERICALLY INTEGRATED DENSITY    804.0000443227
 TTTTTTTTTTTTTTTTTTTTTTTTTTTTTT NUMDFT      TELAPSE     1235.02 TCPU      981.91
 CYC  14 ETOT(AU) -6.525113183316E+03 DETOT  3.14E-08 tst  8.65E-13 PX  1.25E-06
 TTTTTTTTTTTTTTTTTTTTTTTTTTTTTT DIIS        TELAPSE     1235.65 TCPU      982.54
 DIIS TEST: 0.41880E-09 AT SCF   CYCLE  14 - DIIS ACTIVE - HISTORY:    14 CYCLES
 TTTTTTTTTTTTTTTTTTTTTTTTTTTTTT FDIK        TELAPSE     1246.48 TCPU      990.77
 INSULATING STATE
 TOP OF VALENCE BANDS -    BAND    402; K    5; EIG -2.8984411E-01 AU
 TOP OF VALENCE BANDS -    BAND    402; K    1; EIG -2.9166797E-01 AU
 BOTTOM OF VIRTUAL BANDS - BAND    403; K    3; EIG -6.5182230E-02 AU
 INDIRECT ENERGY BAND GAP:   6.1134 eV
 BOTTOM OF VIRTUAL BANDS - BAND    403; K    1; EIG -6.4966787E-02 AU
 TTTTTTTTTTTTTTTTTTTTTTTTTTTTTT PDIG        TELAPSE     1248.27 TCPU      992.56
 CHARGE NORMALIZATION FACTOR   1.00000000
 TOTAL ATOMIC CHARGES:
  18.5667733  18.5667733  18.5667733  18.5667733  18.5667733  18.5667733
   5.4283427   5.4283429   5.4283427   5.4283429   5.4283425   5.4283427
   5.4283426   5.4283429   5.4283425   5.4283429   5.4283426   5.4283427
   6.0109174   6.0109173   6.0109174   6.0109173   6.0109175   6.0109174
   6.0109175   6.0109175   6.0109175   6.0109175   6.0109175   6.0109174
   6.0109174   6.0109175   6.0109175   6.0109174   6.0109174   6.0109175
   6.0109173   6.0109175   6.0109173   6.0109175   6.0109174   6.0109175
   0.8571988   0.8571989   0.8571988   0.8571989   0.8571988   0.8571988
   0.8571987   0.8571989   0.8571988   0.8571989   0.8571987   0.8571988
   0.8571988   0.8571989   0.8571989   0.8571988   0.8571988   0.8571988
   0.8571989   0.8571988   0.8571989   0.8571987   0.8571988   0.8571987
   7.5987913   7.5987914   7.5987913   7.5987914   7.5987914   7.5987914
   7.5987916   7.5987913   7.5987914   7.5987913   7.5987916   7.5987914
   7.5987914   7.5987913   7.5987913   7.5987914   7.5987913   7.5987914
   7.5987914   7.5987914   7.5987914   7.5987916   7.5987913   7.5987916
   6.7743530   6.7743532   6.7743530   6.7743532   6.7743533   6.7743530
   6.7743531   6.7743532   6.7743533   6.7743532   6.7743531   6.7743530
   8.2900511   8.2900511   8.2900511   8.2900511   8.2900510   8.2900512
   8.2900511   8.2900511   8.2900510   8.2900511   8.2900511   8.2900512
   8.2900512   8.2900511   8.2900511   8.2900512   8.2900511   8.2900510
   8.2900511   8.2900510   8.2900511   8.2900511   8.2900511   8.2900511
 TTTTTTTTTTTTTTTTTTTTTTTTTTTTTT MOQGAD      TELAPSE     1248.29 TCPU      992.58
 TTTTTTTTTTTTTTTTTTTTTTTTTTTTTT SHELLXN     TELAPSE     1282.28 TCPU     1018.47
 TTTTTTTTTTTTTTTTTTTTTTTTTTTTTT MONMO3      TELAPSE     1286.09 TCPU     1022.29
 NUMERICALLY INTEGRATED DENSITY    804.0000443227
 TTTTTTTTTTTTTTTTTTTTTTTTTTTTTT NUMDFT      TELAPSE     1291.60 TCPU     1027.80
 CYC  15 ETOT(AU) -6.525113183324E+03 DETOT -7.86E-09 tst  2.65E-13 PX  2.29E-07
 TTTTTTTTTTTTTTTTTTTTTTTTTTTTTT DIIS        TELAPSE     1291.90 TCPU     1028.10
 DIIS TEST: 0.16703E-09 AT SCF   CYCLE  15 - DIIS ACTIVE - HISTORY:    15 CYCLES
 TTTTTTTTTTTTTTTTTTTTTTTTTTTTTT FDIK        TELAPSE     1298.36 TCPU     1033.69
 INSULATING STATE
 TOP OF VALENCE BANDS -    BAND    402; K    5; EIG -2.8984411E-01 AU
 TOP OF VALENCE BANDS -    BAND    402; K    1; EIG -2.9166797E-01 AU
 BOTTOM OF VIRTUAL BANDS - BAND    403; K    3; EIG -6.5182379E-02 AU
 INDIRECT ENERGY BAND GAP:   6.1134 eV
 BOTTOM OF VIRTUAL BANDS - BAND    403; K    1; EIG -6.4966934E-02 AU
 TTTTTTTTTTTTTTTTTTTTTTTTTTTTTT PDIG        TELAPSE     1300.05 TCPU     1035.38
 CHARGE NORMALIZATION FACTOR   1.00000000
 TOTAL ATOMIC CHARGES:
  18.5667732  18.5667732  18.5667732  18.5667732  18.5667732  18.5667732
   5.4283428   5.4283430   5.4283428   5.4283430   5.4283426   5.4283428
   5.4283428   5.4283430   5.4283426   5.4283430   5.4283428   5.4283428
   6.0109172   6.0109172   6.0109172   6.0109172   6.0109173   6.0109173
   6.0109173   6.0109173   6.0109173   6.0109173   6.0109173   6.0109173
   6.0109173   6.0109173   6.0109173   6.0109173   6.0109172   6.0109173
   6.0109172   6.0109173   6.0109172   6.0109173   6.0109172   6.0109173
   0.8571989   0.8571990   0.8571989   0.8571990   0.8571989   0.8571989
   0.8571988   0.8571991   0.8571989   0.8571991   0.8571988   0.8571989
   0.8571989   0.8571991   0.8571991   0.8571989   0.8571989   0.8571989
   0.8571990   0.8571989   0.8571990   0.8571988   0.8571989   0.8571988
   7.5987911   7.5987912   7.5987911   7.5987912   7.5987912   7.5987912
   7.5987914   7.5987911   7.5987912   7.5987911   7.5987914   7.5987912
   7.5987912   7.5987911   7.5987911   7.5987912   7.5987911   7.5987912
   7.5987912   7.5987912   7.5987912   7.5987914   7.5987911   7.5987914
   6.7743531   6.7743532   6.7743531   6.7743532   6.7743533   6.7743531
   6.7743532   6.7743532   6.7743533   6.7743532   6.7743532   6.7743531
   8.2900513   8.2900513   8.2900513   8.2900513   8.2900512   8.2900513
   8.2900513   8.2900513   8.2900512   8.2900513   8.2900513   8.2900513
   8.2900513   8.2900513   8.2900513   8.2900513   8.2900513   8.2900512
   8.2900513   8.2900512   8.2900513   8.2900513   8.2900513   8.2900513
 TTTTTTTTTTTTTTTTTTTTTTTTTTTTTT MOQGAD      TELAPSE     1300.07 TCPU     1035.40
 TTTTTTTTTTTTTTTTTTTTTTTTTTTTTT SHELLXN     TELAPSE     1325.78 TCPU     1061.10
 +++ ENERGIES IN A.U. +++
 ::: EXT EL-POLE                                  -7.0156156599882E+03
 ::: EXT EL-SPHEROPOLE                             6.0103718682069E+01
 ::: BIELET ZONE E-E                               1.2081040156785E+04
 ::: TOTAL E-E                                     5.1255282154787E+03
 ::: TOTAL E-N + N-E                              -1.9092628176350E+04
 ::: TOTAL N-N                                     1.7517901819589E+03
 ::: KINETIC ENERGY                                6.0705963898452E+03
 ::: PSEUDO TOTAL   ENERGY                        -6.1447133890668E+03
 ::: VIRIAL COEFFICIENT                            9.9393245029696E-01
 TTTTTTTTTTTTTTTTTTTTTTTTTTTTTT MONMO3      TELAPSE     1328.93 TCPU     1064.26
 NUMERICALLY INTEGRATED DENSITY    804.0000443226
 TTTTTTTTTTTTTTTTTTTTTTTTTTTTTT NUMDFT      TELAPSE     1335.85 TCPU     1071.18
 CYC  16 ETOT(AU) -6.525113183322E+03 DETOT  1.63E-09 tst  2.19E-14 PX  2.29E-07

 == SCF ENDED - CONVERGENCE ON ENERGY      E(AU) -6.5251131833220E+03 CYCLES  16


 ENERGY EXPRESSION=HARTREE+FOCK EXCH*0.54000+(M06-2X     EXCH)*0.46000+M06-2X     CORR


 TOTAL ENERGY(DFT)(AU)( 16) -6.5251131833220E+03 DE 1.6E-09 tester 2.2E-14
 TTTTTTTTTTTTTTTTTTTTTTTTTTTTTT EDFT        TELAPSE     1335.88 TCPU     1071.20

 *******************************************************************************
 *                             FORCE CALCULATION                               *
 *******************************************************************************

 TTTTTTTTTTTTTTTTTTTTTTTTTTTTTT NUMDFG      TELAPSE     1382.22 TCPU     1117.54
 INFORMATION **** EXCPOG **** EXCH. BIPO BUFFER LENGTH (WORDS) =    16000000
 WARNING **** EXCPOG **** EXCH. BIPO BUFFER TOO SMALL - TO AVOID I/O SET EXCHSIZE =     8300052
 WARNING **** GENPOG **** COULOMB BIPO BUFFER TOO SMALL - TO AVOID I/O SET BIPOSIZE =     4748400
 INFORMATION **** GENPOG **** BIPO BUFFER LENGTH (WORDS) =     4000000
 TTTTTTTTTTTTTTTTTTTTTTTTTTTTTT SHELXG      TELAPSE     1579.29 TCPU     1300.64

 CARTESIAN FORCES IN HARTREE/BOHR (ANALYTICAL)
   ATOM                     X                   Y                   Z
   1 230             2.406521293352E-08 -2.185028735724E-08 -3.497338085801E-09
   2 230             2.406521248943E-08  2.185025982371E-08  3.497344081005E-09
   3 230             2.406523949561E-08  3.497373980699E-09  2.185025849144E-08
   4 230            -8.750239324784E-09 -7.896461262646E-15  1.387778780781E-16
   5 230            -8.750325408702E-09  2.227243996872E-14 -5.440092820663E-15
   6 230             2.406524157728E-08 -3.497332423663E-09 -2.185029757129E-08
   7   6            -5.670134651581E-06 -5.669650335438E-06 -2.812742946512E-05
   8   6             5.672183490901E-06  5.667418003785E-06 -2.814228343762E-05
   9   6            -5.670134649804E-06  5.669650335438E-06  2.812742948066E-05
  10   6             5.672183486460E-06 -5.667417986910E-06  2.814228345627E-05
  11   6            -2.810608398440E-05 -5.694742097440E-06 -5.694742104545E-06
  12   6            -5.670134640479E-06 -2.812742943537E-05 -5.669650307460E-06
  13   6             2.814650378435E-05  5.663554534241E-06 -5.663554528912E-06
  14   6             5.672183487349E-06 -2.814228344783E-05  5.667417962485E-06
  15   6            -2.810608401682E-05  5.694742116535E-06  5.694742096107E-06
  16   6             5.672183482019E-06  2.814228344805E-05 -5.667417972255E-06
  17   6             2.814650378524E-05 -5.663554528912E-06  5.663554545343E-06
  18   6            -5.670134649360E-06  2.812742947311E-05  5.669650319895E-06
  19   6            -1.353224640788E-05 -2.235944782392E-05  3.092643666136E-05
  20   6             1.351169557928E-05  2.237057774224E-05  3.092804923988E-05
  21   6            -1.353224641854E-05  2.235944781148E-05 -3.092643666491E-05
  22   6             1.351169557395E-05 -2.237057776355E-05 -3.092804921856E-05
  23   6             3.092608608846E-05 -1.352333454463E-05 -2.236554766277E-05
  24   6            -2.236021528290E-05  3.092764427848E-05 -1.352392912679E-05
  25   6            -3.092011034589E-05  1.350726972582E-05 -2.236672520084E-05
  26   6             2.237189142562E-05  3.091967509761E-05  1.350310077086E-05
  27   6             3.092608608668E-05  1.352333453930E-05  2.236554766810E-05
  28   6             2.237189143095E-05 -3.091967508695E-05 -1.350310078152E-05
  29   6            -3.092011034944E-05 -1.350726971872E-05  2.236672520084E-05
  30   6            -2.236021529356E-05 -3.092764428381E-05  1.352392912679E-05
  31   6            -2.236021528290E-05 -1.352392913390E-05  3.092764428558E-05
  32   6             2.237189141852E-05  1.350310077086E-05  3.091967507629E-05
  33   6             2.237189142740E-05 -1.350310077797E-05 -3.091967507451E-05
  34   6            -2.236021528645E-05  1.352392914100E-05 -3.092764427137E-05
  35   6            -1.353224641498E-05  3.092643666669E-05 -2.235944781148E-05
  36   6             3.092608607425E-05 -2.236554766455E-05 -1.352333453575E-05
  37   6             1.351169558461E-05 -3.092804922566E-05 -2.237057776711E-05
  38   6             3.092608611155E-05  2.236554766100E-05  1.352333454463E-05
  39   6             1.351169557928E-05  3.092804924165E-05  2.237057776533E-05
  40   6            -3.092011037253E-05  2.236672519373E-05 -1.350726973115E-05
  41   6            -1.353224640965E-05 -3.092643665781E-05  2.235944782214E-05
  42   6            -3.092011035122E-05 -2.236672520972E-05  1.350726971516E-05
  43   1             8.620345230304E-06  2.002475390617E-05 -1.473051062928E-05
  44   1            -8.623384904594E-06 -2.001772686699E-05 -1.472876175912E-05
  45   1             8.620345230748E-06 -2.002475390239E-05  1.473051062528E-05
  46   1            -8.623384907480E-06  2.001772686588E-05  1.472876175446E-05
  47   1            -1.472393275259E-05  8.633826593218E-06  2.001205675994E-05
  48   1             2.000903704524E-05 -1.472804020586E-05  8.639958730017E-06
  49   1             1.471225931504E-05 -8.625927338635E-06  2.000733498697E-05
  50   1            -2.002017868441E-05 -1.472879635034E-05 -8.621317722390E-06
  51   1            -1.472393275037E-05 -8.633826593440E-06 -2.001205675528E-05
  52   1            -2.002017868263E-05  1.472879634634E-05  8.621317723501E-06
  53   1             1.471225931615E-05  8.625927339301E-06 -2.000733498964E-05
  54   1             2.000903704125E-05  1.472804020364E-05 -8.639958731349E-06
  55   1             2.000903704547E-05  8.639958728018E-06 -1.472804020586E-05
  56   1            -2.002017868263E-05 -8.621317722834E-06 -1.472879634989E-05
  57   1            -2.002017868352E-05  8.621317724611E-06  1.472879634701E-05
  58   1             2.000903704169E-05 -8.639958730461E-06  1.472804020208E-05
  59   1             8.620345229415E-06 -1.473051062728E-05  2.002475390395E-05
  60   1            -1.472393275281E-05  2.001205675928E-05  8.633826595661E-06
  61   1            -8.623384906592E-06  1.472876175579E-05  2.001772686788E-05
  62   1            -1.472393275415E-05 -2.001205676039E-05 -8.633826593440E-06
  63   1            -8.623384904816E-06 -1.472876175579E-05 -2.001772686566E-05
  64   1             1.471225931504E-05 -2.000733498653E-05  8.625927337524E-06
  65   1             8.620345231192E-06  1.473051062573E-05 -2.002475390306E-05
  66   1             1.471225931526E-05  2.000733498586E-05 -8.625927340855E-06
  67   7             1.042227949544E-05  7.520667421268E-06 -9.833810967752E-07
  68   7            -1.043052891081E-05 -7.509056023203E-06 -9.822559894346E-07
  69   7             1.042227950609E-05 -7.520667432814E-06  9.833811001059E-07
  70   7            -1.043052892236E-05  7.509056016985E-06  9.822559672301E-07
  71   7            -1.000367657600E-06  1.041912322020E-05  7.520922828519E-06
  72   7             7.530603018502E-06 -9.833431351414E-07  1.042479192215E-05
  73   7             9.885523275521E-07 -1.038898987815E-05  7.525279357878E-06
  74   7            -7.515878447606E-06 -1.001904909703E-06 -1.044851311871E-05
  75   7            -1.000367637616E-06 -1.041912326905E-05 -7.520922805426E-06
  76   7            -7.515878452935E-06  1.001904914366E-06  1.044851311960E-05
  77   7             9.885523415409E-07  1.038898988170E-05 -7.525279354326E-06
  78   7             7.530603004291E-06  9.833431269257E-07 -1.042479194791E-05
  79   7             7.530603012285E-06  1.042479189728E-05 -9.833431398043E-07
  80   7            -7.515878463593E-06 -1.044851307341E-05 -1.001904887721E-06
  81   7            -7.515878456488E-06  1.044851310006E-05  1.001904891940E-06
  82   7             7.530603009620E-06 -1.042479191682E-05  9.833431087181E-07
  83   7             1.042227945902E-05 -9.833811149829E-07  7.520667449690E-06
  84   7            -1.000367633175E-06  7.520922805426E-06  1.041912321398E-05
  85   7            -1.043052890815E-05  9.822559670081E-07  7.509056017874E-06
  86   7            -1.000367657378E-06 -7.520922792992E-06 -1.041912325395E-05
  87   7            -1.043052893746E-05 -9.822559876582E-07 -7.509056007216E-06
  88   7             9.885523650777E-07 -7.525279343668E-06  1.038898988259E-05
  89   7             1.042227949810E-05  9.833810921123E-07 -7.520667437255E-06
  90   7             9.885523342135E-07  7.525279334786E-06 -1.038898987016E-05
  91   7             5.958489863733E-07  5.869159309668E-07 -3.236616624225E-05
  92   7            -5.714778987809E-07 -5.781263183735E-07 -3.233445894413E-05
  93   7             5.958489661673E-07 -5.869159314109E-07  3.236616625646E-05
  94   7            -5.714778896770E-07  5.781262901738E-07  3.233445895212E-05
  95   7            -3.237978708892E-05  5.863290628572E-07  5.863290752917E-07
  96   7             5.958489426305E-07 -3.236616626179E-05  5.869159287464E-07
  97   7             3.232882044557E-05 -5.583620741323E-07  5.583620763527E-07
  98   7            -5.714778676946E-07 -3.233445896900E-05 -5.781263232585E-07
  99   7            -3.237978711113E-05 -5.863290735153E-07 -5.863290946095E-07
 100   7            -5.714778716914E-07  3.233445895479E-05  5.781263063831E-07
 101   7             3.232882045445E-05  5.583620814598E-07 -5.583620577010E-07
 102   7             5.958489766034E-07  3.236616626801E-05 -5.869159163119E-07
 103   8            -1.679220661188E-06 -2.208828211359E-05  2.139394905498E-05
 104   8             1.666188023330E-06  2.208775584833E-05  2.136080634685E-05
 105   8            -1.679220665851E-06  2.208828211359E-05 -2.139394905143E-05
 106   8             1.666188035987E-06 -2.208775582346E-05 -2.136080635395E-05
 107   8             2.139586708694E-05 -1.692086515126E-06 -2.205818495682E-05
 108   8            -2.208862753861E-05  2.137399559388E-05 -1.645865937761E-06
 109   8            -2.138618348368E-05  1.699485498996E-06 -2.204763418945E-05
 110   8             2.208523392966E-05  2.138240549954E-05  1.703410334564E-06
 111   8             2.139586710470E-05  1.692086517791E-06  2.205818496215E-05
 112   8             2.208523393321E-05 -2.138240549243E-05 -1.703410335674E-06
 113   8            -2.138618348724E-05 -1.699485493223E-06  2.204763417701E-05
 114   8            -2.208862754927E-05 -2.137399560098E-05  1.645865944200E-06
 115   8            -2.208862755460E-05 -1.645865938649E-06  2.137399558322E-05
 116   8             2.208523395275E-05  1.703410335674E-06  2.138240549243E-05
 117   8             2.208523394032E-05 -1.703410339671E-06 -2.138240547112E-05
 118   8            -2.208862754394E-05  1.645865950861E-06 -2.137399560098E-05
 119   8            -1.679220679618E-06  2.139394906564E-05 -2.208828210470E-05
 120   8             2.139586709760E-05 -2.205818493550E-05 -1.692086519345E-06
 121   8             1.666188050864E-06 -2.136080634330E-05 -2.208775581813E-05
 122   8             2.139586710115E-05  2.205818494438E-05  1.692086513128E-06
 123   8             1.666188041094E-06  2.136080637527E-05  2.208775583590E-05
 124   8            -2.138618350145E-05  2.204763419478E-05 -1.699485493001E-06
 125   8            -1.679220696715E-06 -2.139394906919E-05  2.208828207806E-05
 126   8            -2.138618350145E-05 -2.204763419122E-05  1.699485496554E-06

 RESULTANT FORCE     1.849215225391E-13  2.218223434797E-14 -1.951216965779E-14

 ATOMIC PART

 SYMMETRY ALLOWED FORCES (ANALYTICAL) (DIRECTION, FORCE)

    1 -5.7361349E-08    2  3.2296678E-08    3  4.2138601E-09    4  1.1352359E-08
    5 -3.2660913E-05    6 -4.5802554E-05    7 -1.6173596E-05    8 -3.2463539E-05
    9 -4.5979829E-05   10  1.5896412E-05   11  1.3689215E-05   12 -3.9381040E-05
   13 -3.9443819E-05   14 -1.1327109E-05   15  2.5675186E-05   16  5.7666264E-05
   17 -5.1004207E-05   18  4.6842356E-05   19  4.2559409E-05   20  5.0246431E-05
   21 -7.7671818E-05   22  5.0966546E-07   23  2.6163672E-05   24  4.4738239E-05
   25 -6.5213469E-05   26  1.2508949E-05   27  2.5225794E-05   28 -7.3024038E-05
   29 -2.5769890E-05   30  2.6838436E-05   31  1.4006618E-05   32  7.4486755E-05
   33 -3.8736652E-06   34 -3.3456316E-05   35  4.0618009E-05   36 -3.0923087E-05
   37 -1.4087319E-05   38 -3.9979340E-05   39  5.0522099E-05   40  1.3035577E-05
   41 -9.6338164E-06   42 -2.9466237E-05   43  4.2395363E-05   44  7.7972808E-06
   45 -4.2494326E-06   46  5.2304644E-05   47  1.0219637E-05   48 -5.3468519E-06
   49 -1.7389771E-05   50 -4.8342130E-05   51 -4.5377218E-06   52  8.4092070E-07
   53  2.5969626E-05   54  1.3952212E-06   55 -3.4255065E-06   56 -2.4895621E-05
   57  2.2155962E-05   58  2.5679414E-06   59  1.2936069E-05   60  2.3348967E-06
   61  2.4033263E-05   62  9.8774261E-06   63 -5.2138313E-06   64  2.2352307E-05
   65 -1.1935463E-05   66 -5.5045000E-06   67 -2.1823670E-05   68 -1.1723480E-05
   69 -3.8096703E-05   70 -5.2334657E-05   71  1.7262744E-06   72 -3.8236500E-05
   73 -5.2154131E-05   74 -1.5643685E-06   75  2.7723731E-05   76 -3.8604781E-05
   77 -4.3927744E-05   78  1.1167241E-06   79  1.1688856E-06   80  5.2329058E-05
   81 -3.2499128E-05   82  5.0339288E-05   83  1.5762523E-05   84  3.1669828E-05
   85 -5.4446395E-05   86 -1.4145190E-05   87  3.5133481E-05   88  4.2482601E-05
   89 -3.7070629E-05   90 -1.3460642E-06   91  1.7551400E-06   92 -5.8359813E-05
   93 -4.8234072E-05   94  3.2648274E-05   95 -2.7830302E-05

 CELL PART

 GRADIENT WITH RESPECT TO THE CELL PARAMETER IN HARTREE/BOHR
ORDER: -D/DA1X, -D/DA1Y, -D/DA1Z
       -D/DA2X, -D/DA2Y, -D/DA2Z
       -D/DA3X, -D/DA3Y, -D/DA3Z
 -0.511564177271E-14 -0.103103212474E-04 -0.103103213149E-04
 -0.102591658475E-04 -0.517266550261E-07 -0.102585947133E-04
 -0.102591661886E-04 -0.102585946316E-04 -0.517266589193E-07

STRESS TENSOR, IN HARTREE/BOHR^3:
ORDER: 11 12 13
       21 22 23
       31 32 33
  0.193951122927E-07  0.327225691454E-15 -0.317554491624E-15
  0.370036310984E-16  0.193940320455E-07  0.977900056997E-10
  0.541166679994E-16  0.977899959469E-10  0.193940321828E-07

PRESSURE FROM THE STRESS TENSOR,
IN HARTREE/BOHR^3: -0.19394E-07
PRESSURE IN GIGAPASCAL: -0.5706E-03
CONVERSION FACTOR: 1 HARTREE/BOHR^3= 29421 GIGAPASCAL
WHEN USING VALUES FOR BOHR RADIUS AND HARTREE
FROM IUPAC WEBSITE, APRIL 2009
ENTHALPY: -6.5251135169948E+03

 SYMMETRY ALLOWED FORCES (ANALYTICAL) (DIRECTION, FORCE)

    1 -5.7793825E-04    2 -1.5173806E-08    3 -2.3793267E-06
 TTTTTTTTTTTTTTTTTTTTTTTTTTTTTT TOTGRA_C    TELAPSE     1618.68 TCPU     1340.03
 *******************************************************************************
 LATTICE PARAMETERS (ANGSTROMS AND DEGREES) - BOHR = 0.5291772083 ANGSTROM
 PRIMITIVE CELL - CENTRING CODE 6/1 VOLUME=  2549.458983 - DENSITY  1.125 g/cm^3
         A              B              C           ALPHA      BETA       GAMMA 
    14.90584634    14.90584634    14.90584634   109.471221 109.471221 109.471221
 *******************************************************************************
 ATOMS IN THE ASYMMETRIC UNIT   34 - ATOMS IN THE UNIT CELL:  126
     ATOM                 X/A                 Y/B                 Z/C    
 *******************************************************************************
      1 T 230 ZN    2.500000000000E-01 -5.000000000000E-01 -2.500000000000E-01
      2 F 230 ZN   -2.500000000000E-01 -5.000000000000E-01  2.500000000000E-01
      3 F 230 ZN   -2.500000000000E-01  2.500000000000E-01 -5.000000000000E-01
      4 T 230 ZN   -5.000000000000E-01 -2.500000000000E-01  2.500000000000E-01
      5 F 230 ZN   -5.000000000000E-01  2.500000000000E-01 -2.500000000000E-01
      6 F 230 ZN    2.500000000000E-01 -2.500000000000E-01 -5.000000000000E-01
      7 T   6 C     3.589752576096E-01  3.589752576096E-01 -2.631954096475E-01
      8 T   6 C    -3.778293327429E-01 -3.778293327429E-01  2.631954096475E-01
      9 F   6 C    -3.589752576096E-01  3.778293327429E-01  0.000000000000E+00
     10 F   6 C     3.778293327429E-01 -3.589752576096E-01  0.000000000000E+00
     11 T   6 C    -2.631954096475E-01  3.589752576096E-01  3.589752576096E-01
     12 F   6 C     3.589752576096E-01 -2.631954096475E-01  3.589752576096E-01
     13 T   6 C     0.000000000000E+00  3.778293327429E-01 -3.589752576096E-01
     14 F   6 C    -3.778293327429E-01  2.631954096475E-01 -3.778293327429E-01
     15 F   6 C     2.631954096475E-01 -3.778293327429E-01 -3.778293327429E-01
     16 F   6 C     3.778293327429E-01  0.000000000000E+00 -3.589752576096E-01
     17 F   6 C     0.000000000000E+00 -3.589752576096E-01  3.778293327429E-01
     18 F   6 C    -3.589752576096E-01  0.000000000000E+00  3.778293327429E-01
     19 T   6 C     3.340225205582E-01  3.909573348505E-01 -3.944873307327E-01
     20 T   6 C    -2.145553344168E-01 -2.714901487091E-01  3.944873307327E-01
     21 F   6 C    -3.340225205582E-01  2.714901487091E-01  5.693481429232E-02
     22 F   6 C     2.145553344168E-01 -3.909573348505E-01 -5.693481429232E-02
     23 T   6 C    -3.944873307327E-01  3.340225205582E-01  3.909573348505E-01
     24 T   6 C     3.909573348505E-01 -3.944873307327E-01  3.340225205582E-01
     25 T   6 C    -5.693481429232E-02  2.145553344168E-01 -3.909573348505E-01
     26 T   6 C    -2.714901487091E-01  3.944873307327E-01 -2.145553344168E-01
     27 F   6 C     3.944873307327E-01 -2.145553344168E-01 -2.714901487091E-01
     28 F   6 C     2.714901487091E-01  5.693481429232E-02 -3.340225205582E-01
     29 F   6 C     5.693481429232E-02 -3.340225205582E-01  2.714901487091E-01
     30 F   6 C    -3.909573348505E-01 -5.693481429232E-02  2.145553344168E-01
     31 F   6 C     3.909573348505E-01  3.340225205582E-01 -3.944873307327E-01
     32 F   6 C    -2.714901487091E-01 -2.145553344168E-01  3.944873307327E-01
     33 F   6 C     2.714901487091E-01 -3.340225205582E-01  5.693481429232E-02
     34 F   6 C    -3.909573348505E-01  2.145553344168E-01 -5.693481429232E-02
     35 F   6 C     3.340225205582E-01 -3.944873307327E-01  3.909573348505E-01
     36 F   6 C    -3.944873307327E-01  3.909573348505E-01  3.340225205582E-01
     37 F   6 C     2.145553344168E-01 -5.693481429232E-02 -3.909573348505E-01
     38 F   6 C     3.944873307327E-01 -2.714901487091E-01 -2.145553344168E-01
     39 F   6 C    -2.145553344168E-01  3.944873307327E-01 -2.714901487091E-01
     40 F   6 C     5.693481429232E-02  2.714901487091E-01 -3.340225205582E-01
     41 F   6 C    -3.340225205582E-01  5.693481429232E-02  2.714901487091E-01
     42 F   6 C    -5.693481429232E-02 -3.909573348505E-01  2.145553344168E-01
     43 T   1 H     3.060020828694E-01  4.196925307053E-01 -4.497128523772E-01
     44 T   1 H    -1.305946169175E-01 -2.442850647535E-01  4.497128523772E-01
     45 F   1 H    -3.060020828694E-01  2.442850647535E-01  1.136904478360E-01
     46 F   1 H     1.305946169175E-01 -4.196925307053E-01 -1.136904478360E-01
     47 T   1 H    -4.497128523772E-01  3.060020828694E-01  4.196925307053E-01
     48 T   1 H     4.196925307053E-01 -4.497128523772E-01  3.060020828694E-01
     49 T   1 H    -1.136904478360E-01  1.305946169175E-01 -4.196925307053E-01
     50 T   1 H    -2.442850647535E-01  4.497128523772E-01 -1.305946169175E-01
     51 F   1 H     4.497128523772E-01 -1.305946169175E-01 -2.442850647535E-01
     52 F   1 H     2.442850647535E-01  1.136904478360E-01 -3.060020828694E-01
     53 F   1 H     1.136904478360E-01 -3.060020828694E-01  2.442850647535E-01
     54 F   1 H    -4.196925307053E-01 -1.136904478360E-01  1.305946169175E-01
     55 F   1 H     4.196925307053E-01  3.060020828694E-01 -4.497128523772E-01
     56 F   1 H    -2.442850647535E-01 -1.305946169175E-01  4.497128523772E-01
     57 F   1 H     2.442850647535E-01 -3.060020828694E-01  1.136904478360E-01
     58 F   1 H    -4.196925307053E-01  1.305946169175E-01 -1.136904478360E-01
     59 F   1 H     3.060020828694E-01 -4.497128523772E-01  4.196925307053E-01
     60 F   1 H    -4.497128523772E-01  4.196925307053E-01  3.060020828694E-01
     61 F   1 H     1.305946169175E-01 -1.136904478360E-01 -4.196925307053E-01
     62 F   1 H     4.497128523772E-01 -2.442850647535E-01 -1.305946169175E-01
     63 F   1 H    -1.305946169175E-01  4.497128523772E-01 -2.442850647535E-01
     64 F   1 H     1.136904478360E-01  2.442850647535E-01 -3.060020828694E-01
     65 F   1 H    -3.060020828694E-01  1.136904478360E-01  2.442850647535E-01
     66 F   1 H    -1.136904478360E-01 -4.196925307053E-01  1.305946169175E-01
     67 T   7 N     3.140071293190E-01  4.063169206504E-01 -3.098088454074E-01
     68 T   7 N    -2.838742339423E-01 -3.761840252737E-01  3.098088454074E-01
     69 F   7 N    -3.140071293190E-01  3.761840252737E-01  9.230979133137E-02
     70 F   7 N     2.838742339423E-01 -4.063169206504E-01 -9.230979133137E-02
     71 T   7 N    -3.098088454074E-01  3.140071293190E-01  4.063169206504E-01
     72 T   7 N     4.063169206504E-01 -3.098088454074E-01  3.140071293190E-01
     73 T   7 N    -9.230979133137E-02  2.838742339423E-01 -4.063169206504E-01
     74 T   7 N    -3.761840252737E-01  3.098088454074E-01 -2.838742339423E-01
     75 F   7 N     3.098088454074E-01 -2.838742339423E-01 -3.761840252737E-01
     76 F   7 N     3.761840252737E-01  9.230979133137E-02 -3.140071293190E-01
     77 F   7 N     9.230979133137E-02 -3.140071293190E-01  3.761840252737E-01
     78 F   7 N    -4.063169206504E-01 -9.230979133137E-02  2.838742339423E-01
     79 F   7 N     4.063169206504E-01  3.140071293190E-01 -3.098088454074E-01
     80 F   7 N    -3.761840252737E-01 -2.838742339423E-01  3.098088454074E-01
     81 F   7 N     3.761840252737E-01 -3.140071293190E-01  9.230979133137E-02
     82 F   7 N    -4.063169206504E-01  2.838742339423E-01 -9.230979133137E-02
     83 F   7 N     3.140071293190E-01 -3.098088454074E-01  4.063169206504E-01
     84 F   7 N    -3.098088454074E-01  4.063169206504E-01  3.140071293190E-01
     85 F   7 N     2.838742339423E-01 -9.230979133137E-02 -4.063169206504E-01
     86 F   7 N     3.098088454074E-01 -3.761840252737E-01 -2.838742339423E-01
     87 F   7 N    -2.838742339423E-01  3.098088454074E-01 -3.761840252737E-01
     88 F   7 N     9.230979133137E-02  3.761840252737E-01 -3.140071293190E-01
     89 F   7 N    -3.140071293190E-01  9.230979133137E-02  3.761840252737E-01
     90 F   7 N    -9.230979133137E-02 -4.063169206504E-01  2.838742339423E-01
     91 T   7 N     3.551652861228E-01  3.551652861228E-01 -1.697064290222E-01
     92 T   7 N    -4.751282848551E-01 -4.751282848551E-01  1.697064290222E-01
     93 F   7 N    -3.551652861228E-01  4.751282848551E-01  0.000000000000E+00
     94 F   7 N     4.751282848551E-01 -3.551652861228E-01  0.000000000000E+00
     95 T   7 N    -1.697064290222E-01  3.551652861228E-01  3.551652861228E-01
     96 F   7 N     3.551652861228E-01 -1.697064290222E-01  3.551652861228E-01
     97 T   7 N     0.000000000000E+00  4.751282848551E-01 -3.551652861228E-01
     98 F   7 N    -4.751282848551E-01  1.697064290222E-01 -4.751282848551E-01
     99 F   7 N     1.697064290222E-01 -4.751282848551E-01 -4.751282848551E-01
    100 F   7 N     4.751282848551E-01  0.000000000000E+00 -3.551652861228E-01
    101 F   7 N     0.000000000000E+00 -3.551652861228E-01  4.751282848551E-01
    102 F   7 N    -3.551652861228E-01  0.000000000000E+00  4.751282848551E-01
    103 T   8 O     3.969121842579E-01  3.082031033310E-01 -1.337298353728E-01
    104 T   8 O     4.419329387039E-01 -4.693579803693E-01  1.337298353728E-01
    105 F   8 O    -3.969121842579E-01  4.693579803693E-01 -8.870908092682E-02
    106 F   8 O    -4.419329387039E-01 -3.082031033310E-01  8.870908092682E-02
    107 T   8 O    -1.337298353728E-01  3.969121842579E-01  3.082031033310E-01
    108 T   8 O     3.082031033310E-01 -1.337298353728E-01  3.969121842579E-01
    109 T   8 O     8.870908092682E-02 -4.419329387039E-01 -3.082031033310E-01
    110 T   8 O    -4.693579803693E-01  1.337298353728E-01  4.419329387039E-01
    111 F   8 O     1.337298353728E-01  4.419329387039E-01 -4.693579803693E-01
    112 F   8 O     4.693579803693E-01 -8.870908092682E-02 -3.969121842579E-01
    113 F   8 O    -8.870908092682E-02 -3.969121842579E-01  4.693579803693E-01
    114 F   8 O    -3.082031033310E-01  8.870908092682E-02 -4.419329387039E-01
    115 F   8 O     3.082031033310E-01  3.969121842579E-01 -1.337298353728E-01
    116 F   8 O    -4.693579803693E-01  4.419329387039E-01  1.337298353728E-01
    117 F   8 O     4.693579803693E-01 -3.969121842579E-01 -8.870908092682E-02
    118 F   8 O    -3.082031033310E-01 -4.419329387039E-01  8.870908092682E-02
    119 F   8 O     3.969121842579E-01 -1.337298353728E-01  3.082031033310E-01
    120 F   8 O    -1.337298353728E-01  3.082031033310E-01  3.969121842579E-01
    121 F   8 O    -4.419329387039E-01  8.870908092682E-02 -3.082031033310E-01
    122 F   8 O     1.337298353728E-01 -4.693579803693E-01  4.419329387039E-01
    123 F   8 O     4.419329387039E-01  1.337298353728E-01 -4.693579803693E-01
    124 F   8 O    -8.870908092682E-02  4.693579803693E-01 -3.969121842579E-01
    125 F   8 O    -3.969121842579E-01 -8.870908092682E-02  4.693579803693E-01
    126 F   8 O     8.870908092682E-02 -3.082031033310E-01 -4.419329387039E-01

 TRANSFORMATION MATRIX PRIMITIVE-CRYSTALLOGRAPHIC CELL
  0.0000  1.0000  1.0000  1.0000  0.0000  1.0000  1.0000  1.0000  0.0000

 *******************************************************************************
 CRYSTALLOGRAPHIC CELL (VOLUME=       5098.91796656)
         A              B              C           ALPHA      BETA       GAMMA 
    17.21178880    17.21178880    17.21178880    90.000000  90.000000  90.000000

 COORDINATES IN THE CRYSTALLOGRAPHIC CELL
     ATOM                 X/A                 Y/B                 Z/C    
 *******************************************************************************
      1 T 230 ZN   -5.000000000000E-01  2.500000000000E-01  0.000000000000E+00
      2 F 230 ZN    0.000000000000E+00  2.500000000000E-01 -5.000000000000E-01
      3 F 230 ZN    0.000000000000E+00 -5.000000000000E-01  2.500000000000E-01
      4 T 230 ZN    2.500000000000E-01  0.000000000000E+00 -5.000000000000E-01
      5 F 230 ZN    2.500000000000E-01 -5.000000000000E-01  0.000000000000E+00
      6 F 230 ZN   -5.000000000000E-01  0.000000000000E+00  2.500000000000E-01
      7 T   6 C    -1.315977048238E-01 -1.315977048238E-01  4.905729624333E-01
      8 T   6 C     1.315977048238E-01  1.315977048238E-01  4.905729624333E-01
      9 F   6 C    -1.315977048238E-01  1.315977048238E-01 -4.905729624333E-01
     10 F   6 C     1.315977048238E-01 -1.315977048238E-01 -4.905729624333E-01
     11 T   6 C     4.905729624333E-01 -1.315977048238E-01 -1.315977048238E-01
     12 F   6 C    -1.315977048238E-01  4.905729624333E-01 -1.315977048238E-01
     13 T   6 C    -4.905729624333E-01  1.315977048238E-01 -1.315977048238E-01
     14 F   6 C     1.315977048238E-01  4.905729624333E-01  1.315977048238E-01
     15 F   6 C     4.905729624333E-01  1.315977048238E-01  1.315977048238E-01
     16 F   6 C     1.315977048238E-01 -4.905729624333E-01 -1.315977048238E-01
     17 F   6 C    -4.905729624333E-01 -1.315977048238E-01  1.315977048238E-01
     18 F   6 C    -1.315977048238E-01 -4.905729624333E-01  1.315977048238E-01
     19 T   6 C     3.312237417798E-01  2.742889274875E-01  5.973359307070E-02
     20 T   6 C    -3.312237417798E-01 -2.742889274875E-01  5.973359307070E-02
     21 F   6 C     3.312237417798E-01 -2.742889274875E-01 -5.973359307070E-02
     22 F   6 C    -3.312237417798E-01  2.742889274875E-01 -5.973359307070E-02
     23 T   6 C     5.973359307070E-02  3.312237417798E-01  2.742889274875E-01
     24 T   6 C     2.742889274875E-01  5.973359307070E-02  3.312237417798E-01
     25 T   6 C    -5.973359307070E-02 -3.312237417798E-01  2.742889274875E-01
     26 T   6 C    -2.742889274875E-01  5.973359307070E-02 -3.312237417798E-01
     27 F   6 C     5.973359307070E-02 -3.312237417798E-01 -2.742889274875E-01
     28 F   6 C    -2.742889274875E-01 -5.973359307070E-02  3.312237417798E-01
     29 F   6 C    -5.973359307070E-02  3.312237417798E-01 -2.742889274875E-01
     30 F   6 C     2.742889274875E-01 -5.973359307070E-02 -3.312237417798E-01
     31 F   6 C     2.742889274875E-01  3.312237417798E-01  5.973359307070E-02
     32 F   6 C    -2.742889274875E-01 -3.312237417798E-01  5.973359307070E-02
     33 F   6 C    -2.742889274875E-01  3.312237417798E-01 -5.973359307070E-02
     34 F   6 C     2.742889274875E-01 -3.312237417798E-01 -5.973359307070E-02
     35 F   6 C     3.312237417798E-01  5.973359307070E-02  2.742889274875E-01
     36 F   6 C     5.973359307070E-02  2.742889274875E-01  3.312237417798E-01
     37 F   6 C    -3.312237417798E-01 -5.973359307070E-02  2.742889274875E-01
     38 F   6 C     5.973359307070E-02 -2.742889274875E-01 -3.312237417798E-01
     39 F   6 C    -3.312237417798E-01  5.973359307070E-02 -2.742889274875E-01
     40 F   6 C    -5.973359307070E-02 -2.742889274875E-01  3.312237417798E-01
     41 F   6 C     3.312237417798E-01 -5.973359307070E-02 -2.742889274875E-01
     42 F   6 C    -5.973359307070E-02  2.742889274875E-01 -3.312237417798E-01
     43 T   1 H     3.319887977294E-01  2.182983498934E-01  8.770373297592E-02
     44 T   1 H    -3.319887977294E-01 -2.182983498934E-01  8.770373297592E-02
     45 F   1 H     3.319887977294E-01 -2.182983498934E-01 -8.770373297592E-02
     46 F   1 H    -3.319887977294E-01  2.182983498934E-01 -8.770373297592E-02
     47 T   1 H     8.770373297592E-02  3.319887977294E-01  2.182983498934E-01
     48 T   1 H     2.182983498934E-01  8.770373297592E-02  3.319887977294E-01
     49 T   1 H    -8.770373297592E-02 -3.319887977294E-01  2.182983498934E-01
     50 T   1 H    -2.182983498934E-01  8.770373297592E-02 -3.319887977294E-01
     51 F   1 H     8.770373297592E-02 -3.319887977294E-01 -2.182983498934E-01
     52 F   1 H    -2.182983498934E-01 -8.770373297592E-02  3.319887977294E-01
     53 F   1 H    -8.770373297592E-02  3.319887977294E-01 -2.182983498934E-01
     54 F   1 H     2.182983498934E-01 -8.770373297592E-02 -3.319887977294E-01
     55 F   1 H     2.182983498934E-01  3.319887977294E-01  8.770373297592E-02
     56 F   1 H    -2.182983498934E-01 -3.319887977294E-01  8.770373297592E-02
     57 F   1 H    -2.182983498934E-01  3.319887977294E-01 -8.770373297592E-02
     58 F   1 H     2.182983498934E-01 -3.319887977294E-01 -8.770373297592E-02
     59 F   1 H     3.319887977294E-01  8.770373297592E-02  2.182983498934E-01
     60 F   1 H     8.770373297592E-02  2.182983498934E-01  3.319887977294E-01
     61 F   1 H    -3.319887977294E-01 -8.770373297592E-02  2.182983498934E-01
     62 F   1 H     8.770373297592E-02 -2.182983498934E-01 -3.319887977294E-01
     63 F   1 H    -3.319887977294E-01  8.770373297592E-02 -2.182983498934E-01
     64 F   1 H    -8.770373297592E-02 -2.182983498934E-01  3.319887977294E-01
     65 F   1 H     3.319887977294E-01 -8.770373297592E-02 -2.182983498934E-01
     66 F   1 H    -8.770373297592E-02  2.182983498934E-01 -3.319887977294E-01
     67 T   7 N     3.912504729620E-01  2.989406816306E-01  1.506644768835E-02
     68 T   7 N    -3.912504729620E-01 -2.989406816306E-01  1.506644768835E-02
     69 F   7 N     3.912504729620E-01 -2.989406816306E-01 -1.506644768835E-02
     70 F   7 N    -3.912504729620E-01  2.989406816306E-01 -1.506644768835E-02
     71 T   7 N     1.506644768835E-02  3.912504729620E-01  2.989406816306E-01
     72 T   7 N     2.989406816306E-01  1.506644768835E-02  3.912504729620E-01
     73 T   7 N    -1.506644768835E-02 -3.912504729620E-01  2.989406816306E-01
     74 T   7 N    -2.989406816306E-01  1.506644768835E-02 -3.912504729620E-01
     75 F   7 N     1.506644768835E-02 -3.912504729620E-01 -2.989406816306E-01
     76 F   7 N    -2.989406816306E-01 -1.506644768835E-02  3.912504729620E-01
     77 F   7 N    -1.506644768835E-02  3.912504729620E-01 -2.989406816306E-01
     78 F   7 N     2.989406816306E-01 -1.506644768835E-02 -3.912504729620E-01
     79 F   7 N     2.989406816306E-01  3.912504729620E-01  1.506644768835E-02
     80 F   7 N    -2.989406816306E-01 -3.912504729620E-01  1.506644768835E-02
     81 F   7 N    -2.989406816306E-01  3.912504729620E-01 -1.506644768835E-02
     82 F   7 N     2.989406816306E-01 -3.912504729620E-01 -1.506644768835E-02
     83 F   7 N     3.912504729620E-01  1.506644768835E-02  2.989406816306E-01
     84 F   7 N     1.506644768835E-02  2.989406816306E-01  3.912504729620E-01
     85 F   7 N    -3.912504729620E-01 -1.506644768835E-02  2.989406816306E-01
     86 F   7 N     1.506644768835E-02 -2.989406816306E-01 -3.912504729620E-01
     87 F   7 N    -3.912504729620E-01  1.506644768835E-02 -2.989406816306E-01
     88 F   7 N    -1.506644768835E-02 -2.989406816306E-01  3.912504729620E-01
     89 F   7 N     3.912504729620E-01 -1.506644768835E-02 -2.989406816306E-01
     90 F   7 N    -1.506644768835E-02  2.989406816306E-01 -3.912504729620E-01
     91 T   7 N    -8.485321451108E-02 -8.485321451108E-02  4.400185006338E-01
     92 T   7 N     8.485321451108E-02  8.485321451108E-02  4.400185006338E-01
     93 F   7 N    -8.485321451108E-02  8.485321451108E-02 -4.400185006338E-01
     94 F   7 N     8.485321451108E-02 -8.485321451108E-02 -4.400185006338E-01
     95 T   7 N     4.400185006338E-01 -8.485321451108E-02 -8.485321451108E-02
     96 F   7 N    -8.485321451108E-02  4.400185006338E-01 -8.485321451108E-02
     97 T   7 N    -4.400185006338E-01  8.485321451108E-02 -8.485321451108E-02
     98 F   7 N     8.485321451108E-02  4.400185006338E-01  8.485321451108E-02
     99 F   7 N     4.400185006338E-01  8.485321451108E-02  8.485321451108E-02
    100 F   7 N     8.485321451108E-02 -4.400185006338E-01 -8.485321451108E-02
    101 F   7 N    -4.400185006338E-01 -8.485321451108E-02  8.485321451108E-02
    102 F   7 N    -8.485321451108E-02 -4.400185006338E-01  8.485321451108E-02
    103 T   8 O    -1.112194581498E-01 -2.251037722302E-02  4.194225614809E-01
    104 T   8 O     1.112194581498E-01  2.251037722302E-02  4.194225614809E-01
    105 F   8 O    -1.112194581498E-01  2.251037722302E-02 -4.194225614809E-01
    106 F   8 O     1.112194581498E-01 -2.251037722302E-02 -4.194225614809E-01
    107 T   8 O     4.194225614809E-01 -1.112194581498E-01 -2.251037722302E-02
    108 T   8 O    -2.251037722302E-02  4.194225614809E-01 -1.112194581498E-01
    109 T   8 O    -4.194225614809E-01  1.112194581498E-01 -2.251037722302E-02
    110 T   8 O     2.251037722302E-02  4.194225614809E-01  1.112194581498E-01
    111 F   8 O     4.194225614809E-01  1.112194581498E-01  2.251037722302E-02
    112 F   8 O     2.251037722302E-02 -4.194225614809E-01 -1.112194581498E-01
    113 F   8 O    -4.194225614809E-01 -1.112194581498E-01  2.251037722302E-02
    114 F   8 O    -2.251037722302E-02 -4.194225614809E-01  1.112194581498E-01
    115 F   8 O    -2.251037722302E-02 -1.112194581498E-01  4.194225614809E-01
    116 F   8 O     2.251037722302E-02  1.112194581498E-01  4.194225614809E-01
    117 F   8 O     2.251037722302E-02 -1.112194581498E-01 -4.194225614809E-01
    118 F   8 O    -2.251037722302E-02  1.112194581498E-01 -4.194225614809E-01
    119 F   8 O    -1.112194581498E-01  4.194225614809E-01 -2.251037722302E-02
    120 F   8 O     4.194225614809E-01 -2.251037722302E-02 -1.112194581498E-01
    121 F   8 O     1.112194581498E-01 -4.194225614809E-01 -2.251037722302E-02
    122 F   8 O     4.194225614809E-01  2.251037722302E-02  1.112194581498E-01
    123 F   8 O     1.112194581498E-01  4.194225614809E-01  2.251037722302E-02
    124 F   8 O    -4.194225614809E-01  2.251037722302E-02 -1.112194581498E-01
    125 F   8 O    -1.112194581498E-01 -4.194225614809E-01  2.251037722302E-02
    126 F   8 O    -4.194225614809E-01 -2.251037722302E-02  1.112194581498E-01

 T = ATOM BELONGING TO THE ASYMMETRIC UNIT

 *******************************************************************************
 * CELL DEFORMATION
 *******************************************************************************

    ELASTIC STRAIN MATRIX (ADIMENSIONAL)

    1    0.0000000000    0.0000000000    0.0000000000
    2    0.0000000000    0.0000000000   -0.0150000000
    3    0.0000000000   -0.0150000000    0.0000000000

 LATTICE PARAMETERS (ANGSTROMS AND DEGREES) OF
 (1) ORIGINAL PRIMITIVE CELL
 (2) ORIGINAL CRYSTALLOGRAPHIC CELL
 (3) DEFORMED PRIMITIVE CELL
 (4) DEFORMED CRYSTALLOGRAPHIC CELL

            A           B           C        ALPHA       BETA        GAMMA         VOL
 (1)   14.905846   14.905846   14.905846  109.471221  109.471221  109.471221 2549.458983
 (2)   17.211789   17.211789   17.211789   90.000000   90.000000   90.000000 5098.917967
 (3)   14.757164   15.055274   15.055274  110.273470  109.472233  109.472233 2548.885355
 (4)   17.211789   17.213725   17.213725   91.718744   90.000000   90.000000 5097.770710

 * CELL DEFORMATION COMPLETE - NO. OF SYMMOPS   4
 *******************************************************************************
 LATTICE PARAMETERS (ANGSTROMS AND DEGREES) - BOHR = 0.5291772083 ANGSTROM
 PRIMITIVE CELL - CENTRING CODE 6/1 VOLUME=  2548.885355 - DENSITY  1.126 g/cm^3
         A              B              C           ALPHA      BETA       GAMMA 
    14.75716429    15.05527376    15.05527376   110.273470 109.472233 109.472233
 *******************************************************************************
 ATOMS IN THE ASYMMETRIC UNIT   34 - ATOMS IN THE UNIT CELL:  126
     ATOM                 X/A                 Y/B                 Z/C    
 *******************************************************************************
      1 T 230 ZN    2.500000000000E-01  5.000000000000E-01 -2.500000000000E-01
      2 F 230 ZN   -2.500000000000E-01 -5.000000000000E-01  2.500000000000E-01
      3 F 230 ZN   -2.500000000000E-01  2.500000000000E-01  5.000000000000E-01
      4 T 230 ZN    5.000000000000E-01 -2.500000000000E-01  2.500000000000E-01
      5 F 230 ZN    5.000000000000E-01  2.500000000000E-01 -2.500000000000E-01
      6 F 230 ZN    2.500000000000E-01 -2.500000000000E-01  5.000000000000E-01
      7 T   6 C     3.589752576096E-01  3.589752576096E-01 -2.631954096475E-01
      8 T   6 C    -3.778293327429E-01 -3.778293327429E-01  2.631954096475E-01
      9 F   6 C    -3.589752576096E-01  3.778293327429E-01 -1.908195823574E-17
     10 F   6 C     3.778293327429E-01 -3.589752576096E-01 -4.336808689942E-17
     11 T   6 C    -2.631954096475E-01  3.589752576096E-01  3.589752576096E-01
     12 F   6 C     3.589752576096E-01 -2.631954096475E-01  3.589752576096E-01
     13 T   6 C     0.000000000000E+00  3.778293327429E-01 -3.589752576096E-01
     14 F   6 C    -3.778293327429E-01  2.631954096475E-01 -3.778293327429E-01
     15 F   6 C     2.631954096475E-01 -3.778293327429E-01 -3.778293327429E-01
     16 F   6 C     3.778293327429E-01 -4.163336342344E-17 -3.589752576096E-01
     17 F   6 C     0.000000000000E+00 -3.589752576096E-01  3.778293327429E-01
     18 F   6 C    -3.589752576096E-01 -2.775557561563E-17  3.778293327429E-01
     19 T   6 C     3.340225205582E-01  3.909573348505E-01 -3.944873307327E-01
     20 T   6 C    -2.145553344168E-01 -2.714901487091E-01  3.944873307327E-01
     21 F   6 C    -3.340225205582E-01  2.714901487091E-01  5.693481429232E-02
     22 F   6 C     2.145553344168E-01 -3.909573348505E-01 -5.693481429232E-02
     23 T   6 C    -3.944873307327E-01  3.340225205582E-01  3.909573348505E-01
     24 T   6 C     3.909573348505E-01 -3.944873307327E-01  3.340225205582E-01
     25 T   6 C    -5.693481429232E-02  2.145553344168E-01 -3.909573348505E-01
     26 T   6 C    -2.714901487091E-01  3.944873307327E-01 -2.145553344168E-01
     27 F   6 C     3.944873307327E-01 -2.145553344168E-01 -2.714901487091E-01
     28 F   6 C     2.714901487091E-01  5.693481429232E-02 -3.340225205582E-01
     29 F   6 C     5.693481429232E-02 -3.340225205582E-01  2.714901487091E-01
     30 F   6 C    -3.909573348505E-01 -5.693481429232E-02  2.145553344168E-01
     31 F   6 C     3.909573348505E-01  3.340225205582E-01 -3.944873307327E-01
     32 F   6 C    -2.714901487091E-01 -2.145553344168E-01  3.944873307327E-01
     33 F   6 C     2.714901487091E-01 -3.340225205582E-01  5.693481429232E-02
     34 F   6 C    -3.909573348505E-01  2.145553344168E-01 -5.693481429232E-02
     35 F   6 C     3.340225205582E-01 -3.944873307327E-01  3.909573348505E-01
     36 F   6 C    -3.944873307327E-01  3.909573348505E-01  3.340225205582E-01
     37 F   6 C     2.145553344168E-01 -5.693481429232E-02 -3.909573348505E-01
     38 F   6 C     3.944873307327E-01 -2.714901487091E-01 -2.145553344168E-01
     39 F   6 C    -2.145553344168E-01  3.944873307327E-01 -2.714901487091E-01
     40 F   6 C     5.693481429232E-02  2.714901487091E-01 -3.340225205582E-01
     41 F   6 C    -3.340225205582E-01  5.693481429232E-02  2.714901487091E-01
     42 F   6 C    -5.693481429232E-02 -3.909573348505E-01  2.145553344168E-01
     43 T   1 H     3.060020828694E-01  4.196925307053E-01 -4.497128523772E-01
     44 T   1 H    -1.305946169175E-01 -2.442850647535E-01  4.497128523772E-01
     45 F   1 H    -3.060020828694E-01  2.442850647535E-01  1.136904478360E-01
     46 F   1 H     1.305946169175E-01 -4.196925307053E-01 -1.136904478360E-01
     47 T   1 H    -4.497128523772E-01  3.060020828694E-01  4.196925307053E-01
     48 T   1 H     4.196925307053E-01 -4.497128523772E-01  3.060020828694E-01
     49 T   1 H    -1.136904478360E-01  1.305946169175E-01 -4.196925307053E-01
     50 T   1 H    -2.442850647535E-01  4.497128523772E-01 -1.305946169175E-01
     51 F   1 H     4.497128523772E-01 -1.305946169175E-01 -2.442850647535E-01
     52 F   1 H     2.442850647535E-01  1.136904478360E-01 -3.060020828694E-01
     53 F   1 H     1.136904478360E-01 -3.060020828694E-01  2.442850647535E-01
     54 F   1 H    -4.196925307053E-01 -1.136904478360E-01  1.305946169175E-01
     55 F   1 H     4.196925307053E-01  3.060020828694E-01 -4.497128523772E-01
     56 F   1 H    -2.442850647535E-01 -1.305946169175E-01  4.497128523772E-01
     57 F   1 H     2.442850647535E-01 -3.060020828694E-01  1.136904478360E-01
     58 F   1 H    -4.196925307053E-01  1.305946169175E-01 -1.136904478360E-01
     59 F   1 H     3.060020828694E-01 -4.497128523772E-01  4.196925307053E-01
     60 F   1 H    -4.497128523772E-01  4.196925307053E-01  3.060020828694E-01
     61 F   1 H     1.305946169175E-01 -1.136904478360E-01 -4.196925307053E-01
     62 F   1 H     4.497128523772E-01 -2.442850647535E-01 -1.305946169175E-01
     63 F   1 H    -1.305946169175E-01  4.497128523772E-01 -2.442850647535E-01
     64 F   1 H     1.136904478360E-01  2.442850647535E-01 -3.060020828694E-01
     65 F   1 H    -3.060020828694E-01  1.136904478360E-01  2.442850647535E-01
     66 F   1 H    -1.136904478360E-01 -4.196925307053E-01  1.305946169175E-01
     67 T   7 N     3.140071293190E-01  4.063169206504E-01 -3.098088454074E-01
     68 T   7 N    -2.838742339423E-01 -3.761840252737E-01  3.098088454074E-01
     69 F   7 N    -3.140071293190E-01  3.761840252737E-01  9.230979133137E-02
     70 F   7 N     2.838742339423E-01 -4.063169206504E-01 -9.230979133137E-02
     71 T   7 N    -3.098088454074E-01  3.140071293190E-01  4.063169206504E-01
     72 T   7 N     4.063169206504E-01 -3.098088454074E-01  3.140071293190E-01
     73 T   7 N    -9.230979133137E-02  2.838742339423E-01 -4.063169206504E-01
     74 T   7 N    -3.761840252737E-01  3.098088454074E-01 -2.838742339423E-01
     75 F   7 N     3.098088454074E-01 -2.838742339423E-01 -3.761840252737E-01
     76 F   7 N     3.761840252737E-01  9.230979133137E-02 -3.140071293190E-01
     77 F   7 N     9.230979133137E-02 -3.140071293190E-01  3.761840252737E-01
     78 F   7 N    -4.063169206504E-01 -9.230979133137E-02  2.838742339423E-01
     79 F   7 N     4.063169206504E-01  3.140071293190E-01 -3.098088454074E-01
     80 F   7 N    -3.761840252737E-01 -2.838742339423E-01  3.098088454074E-01
     81 F   7 N     3.761840252737E-01 -3.140071293190E-01  9.230979133137E-02
     82 F   7 N    -4.063169206504E-01  2.838742339423E-01 -9.230979133137E-02
     83 F   7 N     3.140071293190E-01 -3.098088454074E-01  4.063169206504E-01
     84 F   7 N    -3.098088454074E-01  4.063169206504E-01  3.140071293190E-01
     85 F   7 N     2.838742339423E-01 -9.230979133137E-02 -4.063169206504E-01
     86 F   7 N     3.098088454074E-01 -3.761840252737E-01 -2.838742339423E-01
     87 F   7 N    -2.838742339423E-01  3.098088454074E-01 -3.761840252737E-01
     88 F   7 N     9.230979133137E-02  3.761840252737E-01 -3.140071293190E-01
     89 F   7 N    -3.140071293190E-01  9.230979133137E-02  3.761840252737E-01
     90 F   7 N    -9.230979133137E-02 -4.063169206504E-01  2.838742339423E-01
     91 T   7 N     3.551652861228E-01  3.551652861228E-01 -1.697064290222E-01
     92 T   7 N    -4.751282848551E-01 -4.751282848551E-01  1.697064290222E-01
     93 F   7 N    -3.551652861228E-01  4.751282848551E-01 -2.602085213965E-17
     94 F   7 N     4.751282848551E-01 -3.551652861228E-01 -3.642919299551E-17
     95 T   7 N    -1.697064290222E-01  3.551652861228E-01  3.551652861228E-01
     96 F   7 N     3.551652861228E-01 -1.697064290222E-01  3.551652861228E-01
     97 T   7 N     0.000000000000E+00  4.751282848551E-01 -3.551652861228E-01
     98 F   7 N    -4.751282848551E-01  1.697064290222E-01 -4.751282848551E-01
     99 F   7 N     1.697064290222E-01 -4.751282848551E-01 -4.751282848551E-01
    100 F   7 N     4.751282848551E-01 -4.163336342344E-17 -3.551652861228E-01
    101 F   7 N     0.000000000000E+00 -3.551652861228E-01  4.751282848551E-01
    102 F   7 N    -3.551652861228E-01 -2.775557561563E-17  4.751282848551E-01
    103 T   8 O     3.969121842579E-01  3.082031033310E-01 -1.337298353728E-01
    104 T   8 O     4.419329387039E-01 -4.693579803693E-01  1.337298353728E-01
    105 F   8 O    -3.969121842579E-01  4.693579803693E-01 -8.870908092682E-02
    106 F   8 O    -4.419329387039E-01 -3.082031033310E-01  8.870908092682E-02
    107 T   8 O    -1.337298353728E-01  3.969121842579E-01  3.082031033310E-01
    108 T   8 O     3.082031033310E-01 -1.337298353728E-01  3.969121842579E-01
    109 T   8 O     8.870908092682E-02 -4.419329387039E-01 -3.082031033310E-01
    110 T   8 O    -4.693579803693E-01  1.337298353728E-01  4.419329387039E-01
    111 F   8 O     1.337298353728E-01  4.419329387039E-01 -4.693579803693E-01
    112 F   8 O     4.693579803693E-01 -8.870908092682E-02 -3.969121842579E-01
    113 F   8 O    -8.870908092682E-02 -3.969121842579E-01  4.693579803693E-01
    114 F   8 O    -3.082031033310E-01  8.870908092682E-02 -4.419329387039E-01
    115 F   8 O     3.082031033310E-01  3.969121842579E-01 -1.337298353728E-01
    116 F   8 O    -4.693579803693E-01  4.419329387039E-01  1.337298353728E-01
    117 F   8 O     4.693579803693E-01 -3.969121842579E-01 -8.870908092682E-02
    118 F   8 O    -3.082031033310E-01 -4.419329387039E-01  8.870908092682E-02
    119 F   8 O     3.969121842579E-01 -1.337298353728E-01  3.082031033310E-01
    120 F   8 O    -1.337298353728E-01  3.082031033310E-01  3.969121842579E-01
    121 F   8 O    -4.419329387039E-01  8.870908092682E-02 -3.082031033310E-01
    122 F   8 O     1.337298353728E-01 -4.693579803693E-01  4.419329387039E-01
    123 F   8 O     4.419329387039E-01  1.337298353728E-01 -4.693579803693E-01
    124 F   8 O    -8.870908092682E-02  4.693579803693E-01 -3.969121842579E-01
    125 F   8 O    -3.969121842579E-01 -8.870908092682E-02  4.693579803693E-01
    126 F   8 O     8.870908092682E-02 -3.082031033310E-01 -4.419329387039E-01

 TRANSFORMATION MATRIX PRIMITIVE-CRYSTALLOGRAPHIC CELL
  0.0000  1.0000  1.0000  1.0000  0.0000  1.0000  1.0000  1.0000  0.0000

 *******************************************************************************
 CRYSTALLOGRAPHIC CELL (VOLUME=       5097.77071001)
         A              B              C           ALPHA      BETA       GAMMA 
    17.21178880    17.21372502    17.21372502    91.718744  90.000000  90.000000

 COORDINATES IN THE CRYSTALLOGRAPHIC CELL
     ATOM                 X/A                 Y/B                 Z/C    
 *******************************************************************************
      1 T 230 ZN   -5.000000000000E-01  2.500000000000E-01 -3.642919299551E-17
      2 F 230 ZN    0.000000000000E+00  2.500000000000E-01 -5.000000000000E-01
      3 F 230 ZN    0.000000000000E+00 -5.000000000000E-01  2.500000000000E-01
      4 T 230 ZN    2.500000000000E-01  2.428612866368E-17 -5.000000000000E-01
      5 F 230 ZN    2.500000000000E-01 -5.000000000000E-01  2.428612866368E-17
      6 F 230 ZN   -5.000000000000E-01 -3.642919299551E-17  2.500000000000E-01
      7 T   6 C    -1.315977048238E-01 -1.315977048238E-01  4.905729624333E-01
      8 T   6 C     1.315977048238E-01  1.315977048238E-01  4.905729624333E-01
      9 F   6 C    -1.315977048238E-01  1.315977048238E-01 -4.905729624333E-01
     10 F   6 C     1.315977048238E-01 -1.315977048238E-01 -4.905729624333E-01
     11 T   6 C     4.905729624333E-01 -1.315977048238E-01 -1.315977048238E-01
     12 F   6 C    -1.315977048238E-01  4.905729624333E-01 -1.315977048238E-01
     13 T   6 C    -4.905729624333E-01  1.315977048238E-01 -1.315977048238E-01
     14 F   6 C     1.315977048238E-01  4.905729624333E-01  1.315977048238E-01
     15 F   6 C     4.905729624333E-01  1.315977048238E-01  1.315977048238E-01
     16 F   6 C     1.315977048238E-01 -4.905729624333E-01 -1.315977048238E-01
     17 F   6 C    -4.905729624333E-01 -1.315977048238E-01  1.315977048238E-01
     18 F   6 C    -1.315977048238E-01 -4.905729624333E-01  1.315977048238E-01
     19 T   6 C     3.312237417798E-01  2.742889274875E-01  5.973359307070E-02
     20 T   6 C    -3.312237417798E-01 -2.742889274875E-01  5.973359307070E-02
     21 F   6 C     3.312237417798E-01 -2.742889274875E-01 -5.973359307070E-02
     22 F   6 C    -3.312237417798E-01  2.742889274875E-01 -5.973359307070E-02
     23 T   6 C     5.973359307070E-02  3.312237417798E-01  2.742889274875E-01
     24 T   6 C     2.742889274875E-01  5.973359307070E-02  3.312237417798E-01
     25 T   6 C    -5.973359307070E-02 -3.312237417798E-01  2.742889274875E-01
     26 T   6 C    -2.742889274875E-01  5.973359307070E-02 -3.312237417798E-01
     27 F   6 C     5.973359307070E-02 -3.312237417798E-01 -2.742889274875E-01
     28 F   6 C    -2.742889274875E-01 -5.973359307070E-02  3.312237417798E-01
     29 F   6 C    -5.973359307070E-02  3.312237417798E-01 -2.742889274875E-01
     30 F   6 C     2.742889274875E-01 -5.973359307070E-02 -3.312237417798E-01
     31 F   6 C     2.742889274875E-01  3.312237417798E-01  5.973359307070E-02
     32 F   6 C    -2.742889274875E-01 -3.312237417798E-01  5.973359307070E-02
     33 F   6 C    -2.742889274875E-01  3.312237417798E-01 -5.973359307070E-02
     34 F   6 C     2.742889274875E-01 -3.312237417798E-01 -5.973359307070E-02
     35 F   6 C     3.312237417798E-01  5.973359307070E-02  2.742889274875E-01
     36 F   6 C     5.973359307070E-02  2.742889274875E-01  3.312237417798E-01
     37 F   6 C    -3.312237417798E-01 -5.973359307070E-02  2.742889274875E-01
     38 F   6 C     5.973359307070E-02 -2.742889274875E-01 -3.312237417798E-01
     39 F   6 C    -3.312237417798E-01  5.973359307070E-02 -2.742889274875E-01
     40 F   6 C    -5.973359307070E-02 -2.742889274875E-01  3.312237417798E-01
     41 F   6 C     3.312237417798E-01 -5.973359307070E-02 -2.742889274875E-01
     42 F   6 C    -5.973359307070E-02  2.742889274875E-01 -3.312237417798E-01
     43 T   1 H     3.319887977294E-01  2.182983498934E-01  8.770373297592E-02
     44 T   1 H    -3.319887977294E-01 -2.182983498934E-01  8.770373297592E-02
     45 F   1 H     3.319887977294E-01 -2.182983498934E-01 -8.770373297592E-02
     46 F   1 H    -3.319887977294E-01  2.182983498934E-01 -8.770373297592E-02
     47 T   1 H     8.770373297592E-02  3.319887977294E-01  2.182983498934E-01
     48 T   1 H     2.182983498934E-01  8.770373297592E-02  3.319887977294E-01
     49 T   1 H    -8.770373297592E-02 -3.319887977294E-01  2.182983498934E-01
     50 T   1 H    -2.182983498934E-01  8.770373297592E-02 -3.319887977294E-01
     51 F   1 H     8.770373297592E-02 -3.319887977294E-01 -2.182983498934E-01
     52 F   1 H    -2.182983498934E-01 -8.770373297592E-02  3.319887977294E-01
     53 F   1 H    -8.770373297592E-02  3.319887977294E-01 -2.182983498934E-01
     54 F   1 H     2.182983498934E-01 -8.770373297592E-02 -3.319887977294E-01
     55 F   1 H     2.182983498934E-01  3.319887977294E-01  8.770373297592E-02
     56 F   1 H    -2.182983498934E-01 -3.319887977294E-01  8.770373297592E-02
     57 F   1 H    -2.182983498934E-01  3.319887977294E-01 -8.770373297592E-02
     58 F   1 H     2.182983498934E-01 -3.319887977294E-01 -8.770373297592E-02
     59 F   1 H     3.319887977294E-01  8.770373297592E-02  2.182983498934E-01
     60 F   1 H     8.770373297592E-02  2.182983498934E-01  3.319887977294E-01
     61 F   1 H    -3.319887977294E-01 -8.770373297592E-02  2.182983498934E-01
     62 F   1 H     8.770373297592E-02 -2.182983498934E-01 -3.319887977294E-01
     63 F   1 H    -3.319887977294E-01  8.770373297592E-02 -2.182983498934E-01
     64 F   1 H    -8.770373297592E-02 -2.182983498934E-01  3.319887977294E-01
     65 F   1 H     3.319887977294E-01 -8.770373297592E-02 -2.182983498934E-01
     66 F   1 H    -8.770373297592E-02  2.182983498934E-01 -3.319887977294E-01
     67 T   7 N     3.912504729620E-01  2.989406816306E-01  1.506644768835E-02
     68 T   7 N    -3.912504729620E-01 -2.989406816306E-01  1.506644768835E-02
     69 F   7 N     3.912504729620E-01 -2.989406816306E-01 -1.506644768835E-02
     70 F   7 N    -3.912504729620E-01  2.989406816306E-01 -1.506644768835E-02
     71 T   7 N     1.506644768835E-02  3.912504729620E-01  2.989406816306E-01
     72 T   7 N     2.989406816306E-01  1.506644768835E-02  3.912504729620E-01
     73 T   7 N    -1.506644768835E-02 -3.912504729620E-01  2.989406816306E-01
     74 T   7 N    -2.989406816306E-01  1.506644768835E-02 -3.912504729620E-01
     75 F   7 N     1.506644768835E-02 -3.912504729620E-01 -2.989406816306E-01
     76 F   7 N    -2.989406816306E-01 -1.506644768835E-02  3.912504729620E-01
     77 F   7 N    -1.506644768835E-02  3.912504729620E-01 -2.989406816306E-01
     78 F   7 N     2.989406816306E-01 -1.506644768835E-02 -3.912504729620E-01
     79 F   7 N     2.989406816306E-01  3.912504729620E-01  1.506644768835E-02
     80 F   7 N    -2.989406816306E-01 -3.912504729620E-01  1.506644768835E-02
     81 F   7 N    -2.989406816306E-01  3.912504729620E-01 -1.506644768835E-02
     82 F   7 N     2.989406816306E-01 -3.912504729620E-01 -1.506644768835E-02
     83 F   7 N     3.912504729620E-01  1.506644768835E-02  2.989406816306E-01
     84 F   7 N     1.506644768835E-02  2.989406816306E-01  3.912504729620E-01
     85 F   7 N    -3.912504729620E-01 -1.506644768835E-02  2.989406816306E-01
     86 F   7 N     1.506644768835E-02 -2.989406816306E-01 -3.912504729620E-01
     87 F   7 N    -3.912504729620E-01  1.506644768835E-02 -2.989406816306E-01
     88 F   7 N    -1.506644768835E-02 -2.989406816306E-01  3.912504729620E-01
     89 F   7 N     3.912504729620E-01 -1.506644768835E-02 -2.989406816306E-01
     90 F   7 N    -1.506644768835E-02  2.989406816306E-01 -3.912504729620E-01
     91 T   7 N    -8.485321451108E-02 -8.485321451108E-02  4.400185006338E-01
     92 T   7 N     8.485321451108E-02  8.485321451108E-02  4.400185006338E-01
     93 F   7 N    -8.485321451108E-02  8.485321451108E-02 -4.400185006338E-01
     94 F   7 N     8.485321451108E-02 -8.485321451108E-02 -4.400185006338E-01
     95 T   7 N     4.400185006338E-01 -8.485321451108E-02 -8.485321451108E-02
     96 F   7 N    -8.485321451108E-02  4.400185006338E-01 -8.485321451108E-02
     97 T   7 N    -4.400185006338E-01  8.485321451108E-02 -8.485321451108E-02
     98 F   7 N     8.485321451108E-02  4.400185006338E-01  8.485321451108E-02
     99 F   7 N     4.400185006338E-01  8.485321451108E-02  8.485321451108E-02
    100 F   7 N     8.485321451108E-02 -4.400185006338E-01 -8.485321451108E-02
    101 F   7 N    -4.400185006338E-01 -8.485321451108E-02  8.485321451108E-02
    102 F   7 N    -8.485321451108E-02 -4.400185006338E-01  8.485321451108E-02
    103 T   8 O    -1.112194581498E-01 -2.251037722302E-02  4.194225614809E-01
    104 T   8 O     1.112194581498E-01  2.251037722302E-02  4.194225614809E-01
    105 F   8 O    -1.112194581498E-01  2.251037722302E-02 -4.194225614809E-01
    106 F   8 O     1.112194581498E-01 -2.251037722302E-02 -4.194225614809E-01
    107 T   8 O     4.194225614809E-01 -1.112194581498E-01 -2.251037722302E-02
    108 T   8 O    -2.251037722302E-02  4.194225614809E-01 -1.112194581498E-01
    109 T   8 O    -4.194225614809E-01  1.112194581498E-01 -2.251037722302E-02
    110 T   8 O     2.251037722302E-02  4.194225614809E-01  1.112194581498E-01
    111 F   8 O     4.194225614809E-01  1.112194581498E-01  2.251037722302E-02
    112 F   8 O     2.251037722302E-02 -4.194225614809E-01 -1.112194581498E-01
    113 F   8 O    -4.194225614809E-01 -1.112194581498E-01  2.251037722302E-02
    114 F   8 O    -2.251037722302E-02 -4.194225614809E-01  1.112194581498E-01
    115 F   8 O    -2.251037722302E-02 -1.112194581498E-01  4.194225614809E-01
    116 F   8 O     2.251037722302E-02  1.112194581498E-01  4.194225614809E-01
    117 F   8 O     2.251037722302E-02 -1.112194581498E-01 -4.194225614809E-01
    118 F   8 O    -2.251037722302E-02  1.112194581498E-01 -4.194225614809E-01
    119 F   8 O    -1.112194581498E-01  4.194225614809E-01 -2.251037722302E-02
    120 F   8 O     4.194225614809E-01 -2.251037722302E-02 -1.112194581498E-01
    121 F   8 O     1.112194581498E-01 -4.194225614809E-01 -2.251037722302E-02
    122 F   8 O     4.194225614809E-01  2.251037722302E-02  1.112194581498E-01
    123 F   8 O     1.112194581498E-01  4.194225614809E-01  2.251037722302E-02
    124 F   8 O    -4.194225614809E-01  2.251037722302E-02 -1.112194581498E-01
    125 F   8 O    -1.112194581498E-01 -4.194225614809E-01  2.251037722302E-02
    126 F   8 O    -4.194225614809E-01 -2.251037722302E-02  1.112194581498E-01

 T = ATOM BELONGING TO THE ASYMMETRIC UNIT

 ****    4 SYMMOPS - TRANSLATORS IN FRACTIONAL UNITS
 **** MATRICES AND TRANSLATORS IN THE CRYSTALLOGRAPHIC REFERENCE FRAME
   V INV                    ROTATION MATRICES                   TRANSLATORS
   1   1  1.00  0.00  0.00  0.00  1.00  0.00  0.00  0.00  1.00  0.00  0.00  0.00
   2   2 -1.00  0.00  0.00 -1.00 -0.00  1.00 -1.00  1.00 -0.00  0.00  0.00  0.00
   3   3  1.00  0.00  0.00  0.00 -0.00  1.00  0.00  1.00 -0.00  0.00  0.00  0.00
   4   4 -1.00  0.00  0.00 -1.00  1.00 -0.00 -1.00 -0.00  1.00  0.00  0.00  0.00

 DIRECT LATTICE VECTORS CARTESIAN COMPONENTS (ANGSTROM)
          X                    Y                    Z
  -0.860589439887E+01   0.847680598289E+01   0.847680598289E+01
   0.860589439887E+01  -0.873498281485E+01   0.873498281485E+01
   0.860589439887E+01   0.873498281485E+01  -0.873498281485E+01


 CARTESIAN COORDINATES - PRIMITIVE CELL
 *******************************************************************************
 *      ATOM          X(ANGSTROM)         Y(ANGSTROM)         Z(ANGSTROM)
 *******************************************************************************
    1   230 ZN    8.605894398870E+00 -1.290884159830E+01  1.936326239746E-01
    2   230 ZN    0.000000000000E+00 -1.303793001429E+01  8.799527022845E+00
    3   230 ZN    0.000000000000E+00  8.799527022845E+00 -1.303793001429E+01
    4   230 ZN   -1.290884159830E+01 -1.290884159830E-01  8.605894398870E+00
    5   230 ZN   -1.290884159830E+01  8.605894398870E+00 -1.290884159830E-01
    6   230 ZN    8.605894398870E+00  1.936326239746E-01 -1.290884159830E+01
    7     6 C    -2.265031901694E+00 -2.391686474983E+00  8.477613697809E+00
    8     6 C     2.265031901694E+00  2.138377328405E+00  8.409662740759E+00
    9     6 C    -2.265031901694E+00  2.391686474983E+00 -8.477613697809E+00
   10     6 C     2.265031901694E+00 -2.138377328405E+00 -8.409662740759E+00
   11     6 C     8.443638219284E+00 -2.231056423169E+00 -2.231056423169E+00
   12     6 C    -2.265031901694E+00  8.477613697809E+00 -2.391686474983E+00
   13     6 C    -8.443638219284E+00  2.299007380219E+00 -2.299007380219E+00
   14     6 C     2.265031901694E+00  8.409662740759E+00  2.138377328405E+00
   15     6 C     8.443638219284E+00  2.231056423169E+00  2.231056423169E+00
   16     6 C     2.265031901694E+00 -8.409662740759E+00 -2.138377328405E+00
   17     6 C    -8.443638219284E+00 -2.299007380219E+00  2.299007380219E+00
   18     6 C    -2.265031901694E+00 -8.477613697809E+00  2.391686474983E+00
   19     6 C     5.700953088311E+00  4.705581259652E+00  9.573069417209E-01
   20     6 C    -5.700953088311E+00 -4.736424919294E+00  1.098937034405E+00
   21     6 C     5.700953088311E+00 -4.705581259652E+00 -9.573069417209E-01
   22     6 C    -5.700953088311E+00  4.736424919294E+00 -1.098937034405E+00
   23     6 C     1.028121988063E+00  5.630138041969E+00  4.635488793148E+00
   24     6 C     4.721003089473E+00  9.426076917383E-01  5.685531258490E+00
   25     6 C    -1.028121988063E+00 -5.771768134653E+00  4.806517385798E+00
   26     6 C    -4.721003089473E+00  1.113636284388E+00 -5.716374918132E+00
   27     6 C     1.028121988063E+00 -5.630138041969E+00 -4.635488793148E+00
   28     6 C    -4.721003089473E+00 -1.113636284388E+00  5.716374918132E+00
   29     6 C    -1.028121988063E+00  5.771768134653E+00 -4.806517385798E+00
   30     6 C     4.721003089473E+00 -9.426076917383E-01 -5.685531258490E+00
   31     6 C     4.721003089473E+00  5.685531258490E+00  9.426076917383E-01
   32     6 C    -4.721003089473E+00 -5.716374918132E+00  1.113636284388E+00
   33     6 C    -4.721003089473E+00  5.716374918132E+00 -1.113636284388E+00
   34     6 C     4.721003089473E+00 -5.685531258490E+00 -9.426076917383E-01
   35     6 C     5.700953088311E+00  9.573069417209E-01  4.705581259652E+00
   36     6 C     1.028121988063E+00  4.635488793148E+00  5.630138041969E+00
   37     6 C    -5.700953088311E+00 -1.098937034405E+00  4.736424919294E+00
   38     6 C     1.028121988063E+00 -4.635488793148E+00 -5.630138041969E+00
   39     6 C    -5.700953088311E+00  1.098937034405E+00 -4.736424919294E+00
   40     6 C    -1.028121988063E+00 -4.806517385798E+00  5.771768134653E+00
   41     6 C     5.700953088311E+00 -9.573069417209E-01 -4.705581259652E+00
   42     6 C    -1.028121988063E+00  4.806517385798E+00 -5.771768134653E+00
   43     1 H     5.714121069734E+00  3.734662021330E+00  1.453178552356E+00
   44     1 H    -5.714121069734E+00 -3.779948165192E+00  1.565897705154E+00
   45     1 H     5.714121069734E+00 -3.734662021330E+00 -1.453178552356E+00
   46     1 H    -5.714121069734E+00  3.779948165192E+00 -1.565897705154E+00
   47     1 H     1.509538128755E+00  5.657761493335E+00  3.671593277215E+00
   48     1 H     3.757305093261E+00  1.423826312709E+00  5.691477997803E+00
   49     1 H    -1.509538128755E+00 -5.770480646133E+00  3.843016909307E+00
   50     1 H    -3.757305093261E+00  1.595249944801E+00 -5.736764141665E+00
   51     1 H     1.509538128755E+00 -5.657761493335E+00 -3.671593277215E+00
   52     1 H    -3.757305093261E+00 -1.595249944801E+00  5.736764141665E+00
   53     1 H    -1.509538128755E+00  5.770480646133E+00 -3.843016909307E+00
   54     1 H     3.757305093261E+00 -1.423826312709E+00 -5.691477997803E+00
   55     1 H     3.757305093261E+00  5.691477997803E+00  1.423826312709E+00
   56     1 H    -3.757305093261E+00 -5.736764141665E+00  1.595249944801E+00
   57     1 H    -3.757305093261E+00  5.736764141665E+00 -1.595249944801E+00
   58     1 H     3.757305093261E+00 -5.691477997803E+00 -1.423826312709E+00
   59     1 H     5.714121069734E+00  1.453178552356E+00  3.734662021330E+00
   60     1 H     1.509538128755E+00  3.671593277215E+00  5.657761493335E+00
   61     1 H    -5.714121069734E+00 -1.565897705154E+00  3.779948165192E+00
   62     1 H     1.509538128755E+00 -3.671593277215E+00 -5.657761493335E+00
   63     1 H    -5.714121069734E+00  1.565897705154E+00 -3.779948165192E+00
   64     1 H    -1.509538128755E+00 -3.843016909307E+00  5.770480646133E+00
   65     1 H     5.714121069734E+00 -1.453178552356E+00 -3.734662021330E+00
   66     1 H    -1.509538128755E+00  3.843016909307E+00 -5.770480646133E+00
   67     7 N     6.734120507638E+00  5.141414067546E+00  1.821409574148E-01
   68     7 N    -6.734120507638E+00 -5.149193683012E+00  3.365000736732E-01
   69     7 N     6.734120507638E+00 -5.141414067546E+00 -1.821409574148E-01
   70     7 N    -6.734120507638E+00  5.149193683012E+00 -3.365000736732E-01
   71     7 N     2.593205155440E-01  6.656940949509E+00  5.044292067664E+00
   72     7 N     5.145303875279E+00  1.583087079294E-01  6.730230699905E+00
   73     7 N    -2.593205155440E-01 -6.811300065767E+00  5.246315682894E+00
   74     7 N    -5.145303875279E+00  3.603323231586E-01 -6.738010315371E+00
   75     7 N     2.593205155440E-01 -6.656940949509E+00 -5.044292067664E+00
   76     7 N    -5.145303875279E+00 -3.603323231586E-01  6.738010315371E+00
   77     7 N    -2.593205155440E-01  6.811300065767E+00 -5.246315682894E+00
   78     7 N     5.145303875279E+00 -1.583087079294E-01 -6.730230699905E+00
   79     7 N     5.145303875279E+00  6.730230699905E+00  1.583087079294E-01
   80     7 N    -5.145303875279E+00 -6.738010315371E+00  3.603323231586E-01
   81     7 N    -5.145303875279E+00  6.738010315371E+00 -3.603323231586E-01
   82     7 N     5.145303875279E+00 -6.730230699905E+00 -1.583087079294E-01
   83     7 N     6.734120507638E+00  1.821409574148E-01  5.141414067546E+00
   84     7 N     2.593205155440E-01  5.044292067664E+00  6.656940949509E+00
   85     7 N    -6.734120507638E+00 -3.365000736732E-01  5.149193683012E+00
   86     7 N     2.593205155440E-01 -5.044292067664E+00 -6.656940949509E+00
   87     7 N    -6.734120507638E+00  3.365000736732E-01 -5.149193683012E+00
   88     7 N    -2.593205155440E-01 -5.246315682894E+00  6.811300065767E+00
   89     7 N     6.734120507638E+00 -1.821409574148E-01 -5.141414067546E+00
   90     7 N    -2.593205155440E-01  5.246315682894E+00 -6.811300065767E+00
   91     7 N    -1.460475606974E+00 -1.574078189474E+00  7.595412634113E+00
   92     7 N     1.460475606974E+00  1.346873024474E+00  7.551598365903E+00
   93     7 N    -1.460475606974E+00  1.574078189474E+00 -7.595412634113E+00
   94     7 N     1.460475606974E+00 -1.346873024474E+00 -7.551598365903E+00
   95     7 N     7.573505500008E+00 -1.438568472869E+00 -1.438568472869E+00
   96     7 N    -1.460475606974E+00  7.595412634113E+00 -1.574078189474E+00
   97     7 N    -7.573505500008E+00  1.482382741079E+00 -1.482382741079E+00
   98     7 N     1.460475606974E+00  7.551598365903E+00  1.346873024474E+00
   99     7 N     7.573505500008E+00  1.438568472869E+00  1.438568472869E+00
  100     7 N     1.460475606974E+00 -7.551598365903E+00 -1.346873024474E+00
  101     7 N    -7.573505500008E+00 -1.482382741079E+00  1.482382741079E+00
  102     7 N    -1.460475606974E+00 -7.595412634113E+00  1.574078189474E+00
  103     8 O    -1.914285823874E+00 -4.957290466982E-01  7.224824203094E+00
  104     8 O     1.914285823874E+00  2.791586703418E-01  7.213200887338E+00
  105     8 O    -1.914285823874E+00  4.957290466982E-01 -7.224824203094E+00
  106     8 O     1.914285823874E+00 -2.791586703418E-01 -7.213200887338E+00
  107     8 O     7.219012545216E+00 -1.908474165996E+00 -3.587295711619E-01
  108     8 O    -3.874438585200E-01  7.247726832574E+00 -2.022571012052E+00
  109     8 O    -7.219012545216E+00  1.920097481752E+00 -4.161581458781E-01
  110     8 O     3.874438585200E-01  7.190298257858E+00  1.806000635696E+00
  111     8 O     7.219012545216E+00  1.908474165996E+00  3.587295711619E-01
  112     8 O     3.874438585200E-01 -7.190298257858E+00 -1.806000635696E+00
  113     8 O    -7.219012545216E+00 -1.920097481752E+00  4.161581458781E-01
  114     8 O    -3.874438585200E-01 -7.247726832574E+00  2.022571012052E+00
  115     8 O    -3.874438585200E-01 -2.022571012052E+00  7.247726832574E+00
  116     8 O     3.874438585200E-01  1.806000635696E+00  7.190298257858E+00
  117     8 O     3.874438585200E-01 -1.806000635696E+00 -7.190298257858E+00
  118     8 O    -3.874438585200E-01  2.022571012052E+00 -7.247726832574E+00
  119     8 O    -1.914285823874E+00  7.224824203094E+00 -4.957290466982E-01
  120     8 O     7.219012545216E+00 -3.587295711619E-01 -1.908474165996E+00
  121     8 O     1.914285823874E+00 -7.213200887338E+00 -2.791586703418E-01
  122     8 O     7.219012545216E+00  3.587295711619E-01  1.908474165996E+00
  123     8 O     1.914285823874E+00  7.213200887338E+00  2.791586703418E-01
  124     8 O    -7.219012545216E+00  4.161581458781E-01 -1.920097481752E+00
  125     8 O    -1.914285823874E+00 -7.224824203094E+00  4.957290466982E-01
  126     8 O    -7.219012545216E+00 -4.161581458781E-01  1.920097481752E+00
 INFORMATION **** EXCBUF **** EXCH. BIPO BUFFER: WORDS USED =     4000000
 WARNING **** EXCBUF **** EXCH. BIPO BUFFER TOO SMALL - TO AVOID I/O SET EXCHSIZE =     8300052

 DFT PARAMETERS

     ATOM       ELECTRONS   NET CHARGE   R(ANGSTROM)
   1 230  ZN     20.0000      0.0000     1.37000000
   7   6  C       6.0000      0.0000     0.77000000
  43   1  H       1.0000      0.0000     1.11000000
  67   7  N       7.0000      0.0000     0.74000000
 103   8  O       8.0000      0.0000     0.74000000

 SIZE OF GRID=    1991274
 TTTTTTTTTTTTTTTTTTTTTTTTTTTTTT MAKE_GRID2  TELAPSE     1623.15 TCPU     1343.91
 BECKE WEIGHT FUNCTION
 RADSAFE =     2.00
 TOLERANCES - DENSITY:10**- 6; POTENTIAL:10**- 9; GRID WGT:10**-14

 RADIAL INTEGRATION  - INTERVALS (POINTS,UPPER LIMIT):            1( 99,  4.0*R)

 ANGULAR INTEGRATION - INTERVALS (ACCURACY LEVEL [N. POINTS] UPPER LIMIT):
  1(  6[ 146]   0.2)  2( 11[ 302]   0.5)  3( 14[ 590]   0.9)  4( 18[1454]   3.5)
  5( 14[ 590]9999.0)
 EEEEEEEEEE INT_CALC TERMINATION  DATE 10 11 2020 TIME 18:51:15.6

 *******************************************************************************
 ZIF-65 (cif CCDC 917446, CIMFUB)                                                
 CRYSTAL - SCF - TYPE OF CALCULATION :  RESTRICTED CLOSED SHELL
 *******************************************************************************

 CAPPA:IS1  2;IS2  2;IS3  2; K PTS MONK NET   5; SYMMOPS:K SPACE   8;G SPACE   4

 TTTTTTTTTTTTTTTTTTTTTTTTTTTTTT SDIK        TELAPSE     1625.79 TCPU     1345.93

 INFORMATION FROM INTEGRAL EVALUATION

 RESTART FROM A PREVIOUS DENSITY MATRIX - DEP ACTIVE
 NUMBER OF COUPLE SETS (NEW, OLD, FOUND):   42646   42646   42646
 NUMBER OF IRREDUCIBLE G VECTORS        :  136649  136649  136649
 CHARGE NORMALIZATION FACTOR   1.00002415
 TOTAL ATOMIC CHARGES:
  18.5671380  18.5671380  18.5671380  18.5671534  18.5671534  18.5671380
   5.4295276   5.4270610   5.4295276   5.4270610   5.4172591   5.4295276
   5.4392432   5.4270610   5.4172591   5.4270610   5.4392432   5.4295276
   6.0095636   6.0120893   6.0095636   6.0120893   6.0039297   6.0053327
   6.0178011   6.0164271   6.0039297   6.0164271   6.0178011   6.0053327
   6.0053327   6.0164271   6.0164271   6.0053327   6.0095636   6.0039297
   6.0120893   6.0039297   6.0120893   6.0178011   6.0095636   6.0178011
   0.8542033   0.8601750   0.8542033   0.8601750   0.8572434   0.8575357
   0.8570309   0.8568592   0.8572434   0.8568592   0.8570309   0.8575357
   0.8575357   0.8568592   0.8568592   0.8575357   0.8542033   0.8572434
   0.8601750   0.8572434   0.8601750   0.8570309   0.8542033   0.8570309
   7.5932336   7.6042298   7.5932336   7.6042298   7.6004804   7.5950873
   7.5967771   7.6025806   7.6004804   7.6025806   7.5967771   7.5950873
   7.5950873   7.6025806   7.6025806   7.5950873   7.5932336   7.6004804
   7.6042298   7.6004804   7.6042298   7.5967771   7.5932336   7.5967771
   6.7692660   6.7793552   6.7692660   6.7793552   6.7678637   6.7692660
   6.7808597   6.7793552   6.7678637   6.7793552   6.7808597   6.7692660
   8.2899545   8.2902992   8.2899545   8.2902992   8.2899190   8.2918576
   8.2902190   8.2886335   8.2899190   8.2886335   8.2902190   8.2918576
   8.2918576   8.2886335   8.2886335   8.2918576   8.2899545   8.2899190
   8.2902992   8.2899190   8.2902992   8.2902190   8.2899545   8.2902190
 TTTTTTTTTTTTTTTTTTTTTTTTTTTTTT MOQGAD      TELAPSE     1642.65 TCPU     1352.85
 TTTTTTTTTTTTTTTTTTTTTTTTTTTTTT SHELLXN     TELAPSE     1717.02 TCPU     1379.11
 TTTTTTTTTTTTTTTTTTTTTTTTTTTTTT MONMO3      TELAPSE     1727.41 TCPU     1389.50
 NUMERICALLY INTEGRATED DENSITY    804.0001931900
 TTTTTTTTTTTTTTTTTTTTTTTTTTTTTT NUMDFT      TELAPSE     1733.01 TCPU     1395.10
 CYC   0 ETOT(AU) -6.525189908893E+03 DETOT -6.53E+03 tst  2.19E-14 PX  1.00E+00
 TTTTTTTTTTTTTTTTTTTTTTTTTTTTTT DIIS        TELAPSE     1733.98 TCPU     1396.07
 TTTTTTTTTTTTTTTTTTTTTTTTTTTTTT FDIK        TELAPSE     1798.72 TCPU     1451.98
 INSULATING STATE
 TOP OF VALENCE BANDS -    BAND    402; K    5; EIG -2.8859260E-01 AU
 TOP OF VALENCE BANDS -    BAND    402; K    1; EIG -2.8950332E-01 AU
 BOTTOM OF VIRTUAL BANDS - BAND    403; K    2; EIG -6.8680245E-02 AU
 INDIRECT ENERGY BAND GAP:   5.9841 eV
 BOTTOM OF VIRTUAL BANDS - BAND    403; K    1; EIG -6.8622907E-02 AU
 TTTTTTTTTTTTTTTTTTTTTTTTTTTTTT PDIG        TELAPSE     1800.51 TCPU     1453.76
 CHARGE NORMALIZATION FACTOR   1.00000000
 TOTAL ATOMIC CHARGES:
  18.5666419  18.5666419  18.5666419  18.5667111  18.5667111  18.5666419
   5.4194979   5.4371306   5.4194979   5.4371306   5.4518131   5.4194979
   5.4062295   5.4371306   5.4518131   5.4371306   5.4062295   5.4194979
   5.9990919   6.0231278   5.9990919   6.0231278   6.0192146   6.0215615
   6.0019046   6.0004367   6.0192146   6.0004367   6.0019046   6.0215615
   6.0215615   6.0004367   6.0004367   6.0215615   5.9990919   6.0192146
   6.0231278   6.0192146   6.0231278   6.0019046   5.9990919   6.0019046
   0.8559818   0.8585100   0.8559818   0.8585100   0.8557870   0.8535610
   0.8584985   0.8609729   0.8557870   0.8609729   0.8584985   0.8535610
   0.8535610   0.8609729   0.8609729   0.8535610   0.8559818   0.8557870
   0.8585100   0.8557870   0.8585100   0.8584985   0.8559818   0.8584985
   7.6200741   7.5780662   7.6200741   7.5780662   7.5731770   7.6027852
   7.6237430   7.5938709   7.5731770   7.5938709   7.6237430   7.6027852
   7.6027852   7.5938709   7.5938709   7.6027852   7.6200741   7.5731770
   7.5780662   7.5731770   7.5780662   7.6237430   7.6200741   7.6237430
   6.7833565   6.7652393   6.7833565   6.7652393   6.7983693   6.7833565
   6.7510985   6.7652393   6.7983693   6.7652393   6.7510985   6.7833565
   8.2945373   8.2858919   8.2945373   8.2858919   8.2909733   8.2690202
   8.2896597   8.3105762   8.2909733   8.3105762   8.2896597   8.2690202
   8.2690202   8.3105762   8.3105762   8.2690202   8.2945373   8.2909733
   8.2858919   8.2909733   8.2858919   8.2896597   8.2945373   8.2896597
 TTTTTTTTTTTTTTTTTTTTTTTTTTTTTT MOQGAD      TELAPSE     1800.53 TCPU     1453.79
 TTTTTTTTTTTTTTTTTTTTTTTTTTTTTT SHELLXN     TELAPSE     1842.73 TCPU     1480.56
 TTTTTTTTTTTTTTTTTTTTTTTTTTTTTT MONMO3      TELAPSE     1844.80 TCPU     1482.62
 NUMERICALLY INTEGRATED DENSITY    804.0001883976
 TTTTTTTTTTTTTTTTTTTTTTTTTTTTTT NUMDFT      TELAPSE     1850.23 TCPU     1488.05
 CYC   1 ETOT(AU) -6.525091948436E+03 DETOT  9.80E-02 tst  0.00E+00 PX  1.20E-02
 TTTTTTTTTTTTTTTTTTTTTTTTTTTTTT DIIS        TELAPSE     1851.24 TCPU     1489.07
 DIIS TEST: 0.16710E-01 AT SCF   CYCLE   1 - MIX   30 %
 TTTTTTTTTTTTTTTTTTTTTTTTTTTTTT FDIK        TELAPSE     1865.24 TCPU     1501.60
 INSULATING STATE
 TOP OF VALENCE BANDS -    BAND    402; K    4; EIG -2.8825314E-01 AU
 TOP OF VALENCE BANDS -    BAND    402; K    1; EIG -2.8889612E-01 AU
 BOTTOM OF VIRTUAL BANDS - BAND    403; K    2; EIG -6.5662999E-02 AU
 INDIRECT ENERGY BAND GAP:   6.0570 eV
 BOTTOM OF VIRTUAL BANDS - BAND    403; K    1; EIG -6.5469261E-02 AU
 TTTTTTTTTTTTTTTTTTTTTTTTTTTTTT PDIG        TELAPSE     1867.03 TCPU     1503.39
 CHARGE NORMALIZATION FACTOR   1.00000000
 TOTAL ATOMIC CHARGES:
  18.5676222  18.5676222  18.5676222  18.5673590  18.5673590  18.5676222
   5.4244591   5.4327451   5.4244591   5.4327451   5.4322807   5.4244591
   5.4236872   5.4327451   5.4322807   5.4327451   5.4236872   5.4244591
   6.0020712   6.0196202   6.0020712   6.0196202   6.0110063   6.0179540
   6.0101899   6.0034085   6.0110063   6.0034085   6.0101899   6.0179540
   6.0179540   6.0034085   6.0034085   6.0179540   6.0020712   6.0110063
   6.0196202   6.0110063   6.0196202   6.0101899   6.0020712   6.0101899
   0.8544411   0.8597926   0.8544411   0.8597926   0.8586916   0.8562795
   0.8558171   0.8581869   0.8586916   0.8581869   0.8558171   0.8562795
   0.8562795   0.8581869   0.8581869   0.8562795   0.8544411   0.8586916
   0.8597926   0.8586916   0.8597926   0.8558171   0.8544411   0.8558171
   7.6032515   7.5932185   7.6032515   7.5932185   7.5863283   7.5995849
   7.6109188   7.5984296   7.5863283   7.5984296   7.6109188   7.5995849
   7.5995849   7.5984296   7.5984296   7.5995849   7.6032515   7.5863283
   7.5932185   7.5863283   7.5932185   7.6109188   7.6032515   7.6109188
   6.7731773   6.7754776   6.7731773   6.7754776   6.7717025   6.7731773
   6.7768515   6.7754776   6.7717025   6.7754776   6.7768515   6.7731773
   8.2887851   8.2911314   8.2887851   8.2911314   8.3026932   8.2910132
   8.2782117   8.2895532   8.3026932   8.2895532   8.2782117   8.2910132
   8.2910132   8.2895532   8.2895532   8.2910132   8.2887851   8.3026932
   8.2911314   8.3026932   8.2911314   8.2782117   8.2887851   8.2782117
 TTTTTTTTTTTTTTTTTTTTTTTTTTTTTT MOQGAD      TELAPSE     1867.05 TCPU     1503.41
 TTTTTTTTTTTTTTTTTTTTTTTTTTTTTT SHELLXN     TELAPSE     1905.90 TCPU     1529.27
 TTTTTTTTTTTTTTTTTTTTTTTTTTTTTT MONMO3      TELAPSE     1908.92 TCPU     1532.29
 NUMERICALLY INTEGRATED DENSITY    804.0001904560
 TTTTTTTTTTTTTTTTTTTTTTTTTTTTTT NUMDFT      TELAPSE     1914.35 TCPU     1537.72
 CYC   2 ETOT(AU) -6.525093527561E+03 DETOT -1.58E-03 tst  1.04E-05 PX  5.69E-03
 TTTTTTTTTTTTTTTTTTTTTTTTTTTTTT DIIS        TELAPSE     1916.89 TCPU     1540.26
 DIIS TEST: 0.63039E-02 AT SCF   CYCLE   2 - DIIS ACTIVE - HISTORY:     2 CYCLES
 TTTTTTTTTTTTTTTTTTTTTTTTTTTTTT FDIK        TELAPSE     1926.94 TCPU     1548.33
 INSULATING STATE
 TOP OF VALENCE BANDS -    BAND    402; K    5; EIG -2.8888718E-01 AU
 TOP OF VALENCE BANDS -    BAND    402; K    1; EIG -2.8989763E-01 AU
 BOTTOM OF VIRTUAL BANDS - BAND    403; K    2; EIG -6.5622939E-02 AU
 INDIRECT ENERGY BAND GAP:   6.0753 eV
 BOTTOM OF VIRTUAL BANDS - BAND    403; K    1; EIG -6.5423902E-02 AU
 TTTTTTTTTTTTTTTTTTTTTTTTTTTTTT PDIG        TELAPSE     1928.62 TCPU     1550.01
 CHARGE NORMALIZATION FACTOR   1.00000000
 TOTAL ATOMIC CHARGES:
  18.5673107  18.5673107  18.5673107  18.5672551  18.5672551  18.5673107
   5.4235844   5.4331118   5.4235844   5.4331118   5.4419701   5.4235844
   5.4155871   5.4331118   5.4419701   5.4331118   5.4155871   5.4235844
   6.0015880   6.0204648   6.0015880   6.0204648   6.0120301   6.0178080
   6.0089900   6.0041231   6.0120301   6.0041231   6.0089900   6.0178080
   6.0178080   6.0041231   6.0041231   6.0178080   6.0015880   6.0120301
   6.0204648   6.0120301   6.0204648   6.0089900   6.0015880   6.0089900
   0.8534242   0.8607154   0.8534242   0.8607154   0.8579557   0.8559237
   0.8564720   0.8584967   0.8579557   0.8584967   0.8564720   0.8559237
   0.8559237   0.8584967   0.8584967   0.8559237   0.8534242   0.8579557
   0.8607154   0.8579557   0.8607154   0.8564720   0.8534242   0.8564720
   7.6100760   7.5876339   7.6100760   7.5876339   7.5800120   7.5985726
   7.6166807   7.5983918   7.5800120   7.5983918   7.6166807   7.5985726
   7.5985726   7.5983918   7.5983918   7.5985726   7.6100760   7.5800120
   7.5876339   7.5800120   7.5876339   7.6166807   7.6100760   7.6166807
   6.7778675   6.7705050   6.7778675   6.7705050   6.7859319   6.7778675
   6.7637725   6.7705050   6.7859319   6.7705050   6.7637725   6.7778675
   8.2972238   8.2833791   8.2972238   8.2833791   8.2957812   8.2754355
   8.2846711   8.3045131   8.2957812   8.3045131   8.2846711   8.2754355
   8.2754355   8.3045131   8.3045131   8.2754355   8.2972238   8.2957812
   8.2833791   8.2957812   8.2833791   8.2846711   8.2972238   8.2846711
 TTTTTTTTTTTTTTTTTTTTTTTTTTTTTT MOQGAD      TELAPSE     1928.64 TCPU     1550.03
 TTTTTTTTTTTTTTTTTTTTTTTTTTTTTT SHELLXN     TELAPSE     1963.26 TCPU     1575.93
 TTTTTTTTTTTTTTTTTTTTTTTTTTTTTT MONMO3      TELAPSE     1966.33 TCPU     1579.01
 NUMERICALLY INTEGRATED DENSITY    804.0001904487
 TTTTTTTTTTTTTTTTTTTTTTTTTTTTTT NUMDFT      TELAPSE     1971.76 TCPU     1584.44
 CYC   3 ETOT(AU) -6.525094277210E+03 DETOT -7.50E-04 tst  6.79E-06 PX  2.31E-03
 TTTTTTTTTTTTTTTTTTTTTTTTTTTTTT DIIS        TELAPSE     1973.93 TCPU     1586.61
 DIIS TEST: 0.12377E-02 AT SCF   CYCLE   3 - DIIS ACTIVE - HISTORY:     3 CYCLES
 TTTTTTTTTTTTTTTTTTTTTTTTTTTTTT FDIK        TELAPSE     2022.42 TCPU     1612.97
 INSULATING STATE
 TOP OF VALENCE BANDS -    BAND    402; K    5; EIG -2.8910591E-01 AU
 TOP OF VALENCE BANDS -    BAND    402; K    1; EIG -2.9028860E-01 AU
 BOTTOM OF VIRTUAL BANDS - BAND    403; K    2; EIG -6.5611707E-02 AU
 INDIRECT ENERGY BAND GAP:   6.0816 eV
 BOTTOM OF VIRTUAL BANDS - BAND    403; K    1; EIG -6.5400099E-02 AU
 TTTTTTTTTTTTTTTTTTTTTTTTTTTTTT PDIG        TELAPSE     2024.24 TCPU     1614.79
 CHARGE NORMALIZATION FACTOR   1.00000000
 TOTAL ATOMIC CHARGES:
  18.5672981  18.5672981  18.5672981  18.5671621  18.5671621  18.5672981
   5.4221179   5.4349661   5.4221179   5.4349661   5.4428576   5.4221179
   5.4143631   5.4349661   5.4428576   5.4349661   5.4143631   5.4221179
   6.0012142   6.0206994   6.0012142   6.0206994   6.0133631   6.0195903
   6.0076410   6.0021759   6.0133631   6.0021759   6.0076410   6.0195903
   6.0195903   6.0021759   6.0021759   6.0195903   6.0012142   6.0133631
   6.0206994   6.0133631   6.0206994   6.0076410   6.0012142   6.0076410
   0.8534683   0.8607207   0.8534683   0.8607207   0.8574185   0.8556783
   0.8569993   0.8587897   0.8574185   0.8587897   0.8569993   0.8556783
   0.8556783   0.8587897   0.8587897   0.8556783   0.8534683   0.8574185
   0.8607207   0.8574185   0.8607207   0.8569993   0.8534683   0.8569993
   7.6100857   7.5871857   7.6100857   7.5871857   7.5787879   7.5992111
   7.6180861   7.5979887   7.5787879   7.5979887   7.6180861   7.5992111
   7.5992111   7.5979887   7.5979887   7.5992111   7.6100857   7.5787879
   7.5871857   7.5787879   7.5871857   7.6180861   7.6100857   7.6180861
   6.7773336   6.7712692   6.7773336   6.7712692   6.7833133   6.7773336
   6.7654734   6.7712692   6.7833133   6.7712692   6.7654734   6.7773336
   8.2914221   8.2887561   8.2914221   8.2887561   8.2977928   8.2813940
   8.2831959   8.2987654   8.2977928   8.2987654   8.2831959   8.2813940
   8.2813940   8.2987654   8.2987654   8.2813940   8.2914221   8.2977928
   8.2887561   8.2977928   8.2887561   8.2831959   8.2914221   8.2831959
 TTTTTTTTTTTTTTTTTTTTTTTTTTTTTT MOQGAD      TELAPSE     2024.26 TCPU     1614.81
 TTTTTTTTTTTTTTTTTTTTTTTTTTTTTT SHELLXN     TELAPSE     2098.18 TCPU     1640.73
 TTTTTTTTTTTTTTTTTTTTTTTTTTTTTT MONMO3      TELAPSE     2102.88 TCPU     1645.43
 NUMERICALLY INTEGRATED DENSITY    804.0001907073
 TTTTTTTTTTTTTTTTTTTTTTTTTTTTTT NUMDFT      TELAPSE     2108.35 TCPU     1650.90
 CYC   4 ETOT(AU) -6.525094452308E+03 DETOT -1.75E-04 tst  1.22E-06 PX  8.88E-04
 TTTTTTTTTTTTTTTTTTTTTTTTTTTTTT DIIS        TELAPSE     2115.47 TCPU     1658.02
 DIIS TEST: 0.30874E-03 AT SCF   CYCLE   4 - DIIS ACTIVE - HISTORY:     4 CYCLES
 TTTTTTTTTTTTTTTTTTTTTTTTTTTTTT FDIK        TELAPSE     2161.68 TCPU     1686.68
 INSULATING STATE
 TOP OF VALENCE BANDS -    BAND    402; K    5; EIG -2.8910707E-01 AU
 TOP OF VALENCE BANDS -    BAND    402; K    1; EIG -2.9030274E-01 AU
 BOTTOM OF VIRTUAL BANDS - BAND    403; K    2; EIG -6.5648697E-02 AU
 INDIRECT ENERGY BAND GAP:   6.0806 eV
 BOTTOM OF VIRTUAL BANDS - BAND    403; K    1; EIG -6.5438078E-02 AU
 TTTTTTTTTTTTTTTTTTTTTTTTTTTTTT PDIG        TELAPSE     2163.49 TCPU     1688.48
 CHARGE NORMALIZATION FACTOR   1.00000000
 TOTAL ATOMIC CHARGES:
  18.5674170  18.5674170  18.5674170  18.5671895  18.5671895  18.5674170
   5.4229911   5.4341062   5.4229911   5.4341062   5.4413023   5.4229911
   5.4157144   5.4341062   5.4413023   5.4341062   5.4157144   5.4229911
   6.0009152   6.0208695   6.0009152   6.0208695   6.0130459   6.0192049
   6.0078429   6.0025254   6.0130459   6.0025254   6.0078429   6.0192049
   6.0192049   6.0025254   6.0025254   6.0192049   6.0009152   6.0130459
   6.0208695   6.0130459   6.0208695   6.0078429   6.0009152   6.0078429
   0.8535847   0.8606293   0.8535847   0.8606293   0.8572580   0.8557712
   0.8571375   0.8586904   0.8572580   0.8586904   0.8571375   0.8557712
   0.8557712   0.8586904   0.8586904   0.8557712   0.8535847   0.8572580
   0.8606293   0.8572580   0.8606293   0.8571375   0.8535847   0.8571375
   7.6089400   7.5882805   7.6089400   7.5882805   7.5800530   7.5992161
   7.6168677   7.5981092   7.5800530   7.5981092   7.6168677   7.5992161
   7.5992161   7.5981092   7.5981092   7.5992161   7.6089400   7.5800530
   7.5882805   7.5800530   7.5882805   7.6168677   7.6089400   7.6168677
   6.7773014   6.7712326   6.7773014   6.7712326   6.7825129   6.7773014
   6.7666424   6.7712326   6.7825129   6.7712326   6.7666424   6.7773014
   8.2940172   8.2863744   8.2940172   8.2863744   8.2984872   8.2791017
   8.2824140   8.3009350   8.2984872   8.3009350   8.2824140   8.2791017
   8.2791017   8.3009350   8.3009350   8.2791017   8.2940172   8.2984872
   8.2863744   8.2984872   8.2863744   8.2824140   8.2940172   8.2824140
 TTTTTTTTTTTTTTTTTTTTTTTTTTTTTT MOQGAD      TELAPSE     2163.51 TCPU     1688.50
 TTTTTTTTTTTTTTTTTTTTTTTTTTTTTT SHELLXN     TELAPSE     2249.81 TCPU     1714.40
 TTTTTTTTTTTTTTTTTTTTTTTTTTTTTT MONMO3      TELAPSE     2255.99 TCPU     1720.57
 NUMERICALLY INTEGRATED DENSITY    804.0001906583
 TTTTTTTTTTTTTTTTTTTTTTTTTTTTTT NUMDFT      TELAPSE     2261.42 TCPU     1726.00
 CYC   5 ETOT(AU) -6.525094499978E+03 DETOT -4.77E-05 tst  2.78E-07 PX  5.20E-04
 TTTTTTTTTTTTTTTTTTTTTTTTTTTTTT DIIS        TELAPSE     2268.59 TCPU     1733.17
 DIIS TEST: 0.70330E-04 AT SCF   CYCLE   5 - DIIS ACTIVE - HISTORY:     5 CYCLES
 TTTTTTTTTTTTTTTTTTTTTTTTTTTTTT FDIK        TELAPSE     2291.27 TCPU     1749.87
 INSULATING STATE
 TOP OF VALENCE BANDS -    BAND    402; K    5; EIG -2.8906768E-01 AU
 TOP OF VALENCE BANDS -    BAND    402; K    1; EIG -2.9022829E-01 AU
 BOTTOM OF VIRTUAL BANDS - BAND    403; K    2; EIG -6.5620632E-02 AU
 INDIRECT ENERGY BAND GAP:   6.0803 eV
 BOTTOM OF VIRTUAL BANDS - BAND    403; K    1; EIG -6.5413325E-02 AU
 TTTTTTTTTTTTTTTTTTTTTTTTTTTTTT PDIG        TELAPSE     2293.06 TCPU     1751.66
 CHARGE NORMALIZATION FACTOR   1.00000000
 TOTAL ATOMIC CHARGES:
  18.5674099  18.5674099  18.5674099  18.5671907  18.5671907  18.5674099
   5.4227675   5.4342539   5.4227675   5.4342539   5.4420151   5.4227675
   5.4151475   5.4342539   5.4420151   5.4342539   5.4151475   5.4227675
   6.0011383   6.0207031   6.0011383   6.0207031   6.0126767   6.0191253
   6.0081888   6.0025921   6.0126767   6.0025921   6.0081888   6.0191253
   6.0191253   6.0025921   6.0025921   6.0191253   6.0011383   6.0126767
   6.0207031   6.0126767   6.0207031   6.0081888   6.0011383   6.0081888
   0.8534841   0.8607036   0.8534841   0.8607036   0.8573270   0.8558750
   0.8570452   0.8585869   0.8573270   0.8585869   0.8570452   0.8558750
   0.8558750   0.8585869   0.8585869   0.8558750   0.8534841   0.8573270
   0.8607036   0.8573270   0.8607036   0.8570452   0.8534841   0.8570452
   7.6095550   7.5879049   7.6095550   7.5879049   7.5798399   7.5986137
   7.6170107   7.5985333   7.5798399   7.5985333   7.6170107   7.5986137
   7.5986137   7.5985333   7.5985333   7.5986137   7.6095550   7.5798399
   7.5879049   7.5798399   7.5879049   7.6170107   7.6095550   7.6170107
   6.7774617   6.7711085   6.7774617   6.7711085   6.7838300   6.7774617
   6.7654978   6.7711085   6.7838300   6.7711085   6.7654978   6.7774617
   8.2930267   8.2871987   8.2930267   8.2871987   8.2978142   8.2797941
   8.2830283   8.3003923   8.2978142   8.3003923   8.2830283   8.2797941
   8.2797941   8.3003923   8.3003923   8.2797941   8.2930267   8.2978142
   8.2871987   8.2978142   8.2871987   8.2830283   8.2930267   8.2830283
 TTTTTTTTTTTTTTTTTTTTTTTTTTTTTT MOQGAD      TELAPSE     2293.08 TCPU     1751.68
 TTTTTTTTTTTTTTTTTTTTTTTTTTTTTT SHELLXN     TELAPSE     2337.61 TCPU     1777.61
 TTTTTTTTTTTTTTTTTTTTTTTTTTTTTT MONMO3      TELAPSE     2344.00 TCPU     1784.00
 NUMERICALLY INTEGRATED DENSITY    804.0001907807
 TTTTTTTTTTTTTTTTTTTTTTTTTTTTTT NUMDFT      TELAPSE     2350.62 TCPU     1790.63
 CYC   6 ETOT(AU) -6.525094507442E+03 DETOT -7.46E-06 tst  1.64E-07 PX  2.26E-04
 TTTTTTTTTTTTTTTTTTTTTTTTTTTTTT DIIS        TELAPSE     2352.49 TCPU     1792.50
 DIIS TEST: 0.26690E-04 AT SCF   CYCLE   6 - DIIS ACTIVE - HISTORY:     6 CYCLES
 TTTTTTTTTTTTTTTTTTTTTTTTTTTTTT FDIK        TELAPSE     2369.93 TCPU     1808.37
 INSULATING STATE
 TOP OF VALENCE BANDS -    BAND    402; K    5; EIG -2.8907626E-01 AU
 TOP OF VALENCE BANDS -    BAND    402; K    1; EIG -2.9024201E-01 AU
 BOTTOM OF VIRTUAL BANDS - BAND    403; K    2; EIG -6.5628618E-02 AU
 INDIRECT ENERGY BAND GAP:   6.0803 eV
 BOTTOM OF VIRTUAL BANDS - BAND    403; K    1; EIG -6.5422283E-02 AU
 TTTTTTTTTTTTTTTTTTTTTTTTTTTTTT PDIG        TELAPSE     2371.78 TCPU     1810.22
 CHARGE NORMALIZATION FACTOR   1.00000000
 TOTAL ATOMIC CHARGES:
  18.5673720  18.5673720  18.5673720  18.5671915  18.5671915  18.5673720
   5.4226018   5.4344774   5.4226018   5.4344774   5.4416386   5.4226018
   5.4154213   5.4344774   5.4416386   5.4344774   5.4154213   5.4226018
   6.0008911   6.0208499   6.0008911   6.0208499   6.0130872   6.0193412
   6.0078454   6.0024467   6.0130872   6.0024467   6.0078454   6.0193412
   6.0193412   6.0024467   6.0024467   6.0193412   6.0008911   6.0130872
   6.0208499   6.0130872   6.0208499   6.0078454   6.0008911   6.0078454
   0.8534466   0.8607386   0.8534466   0.8607386   0.8572254   0.8558330
   0.8571429   0.8586144   0.8572254   0.8586144   0.8571429   0.8558330
   0.8558330   0.8586144   0.8586144   0.8558330   0.8534466   0.8572254
   0.8607386   0.8572254   0.8607386   0.8571429   0.8534466   0.8571429
   7.6094104   7.5878419   7.6094104   7.5878419   7.5796737   7.5992149
   7.6171911   7.5981413   7.5796737   7.5981413   7.6171911   7.5992149
   7.5992149   7.5981413   7.5981413   7.5992149   7.6094104   7.5796737
   7.5878419   7.5796737   7.5878419   7.6171911   7.6094104   7.6171911
   6.7774017   6.7711434   6.7774017   6.7711434   6.7829060   6.7774017
   6.7661261   6.7711434   6.7829060   6.7711434   6.7661261   6.7774017
   8.2934147   8.2869735   8.2934147   8.2869735   8.2984104   8.2794132
   8.2825872   8.3006271   8.2984104   8.3006271   8.2825872   8.2794132
   8.2794132   8.3006271   8.3006271   8.2794132   8.2934147   8.2984104
   8.2869735   8.2984104   8.2869735   8.2825872   8.2934147   8.2825872
 TTTTTTTTTTTTTTTTTTTTTTTTTTTTTT MOQGAD      TELAPSE     2371.80 TCPU     1810.24
 TTTTTTTTTTTTTTTTTTTTTTTTTTTTTT SHELLXN     TELAPSE     2404.46 TCPU     1836.24
 TTTTTTTTTTTTTTTTTTTTTTTTTTTTTT MONMO3      TELAPSE     2406.77 TCPU     1838.56
 NUMERICALLY INTEGRATED DENSITY    804.0001908031
 TTTTTTTTTTTTTTTTTTTTTTTTTTTTTT NUMDFT      TELAPSE     2412.48 TCPU     1844.27
 CYC   7 ETOT(AU) -6.525094511953E+03 DETOT -4.51E-06 tst  8.51E-09 PX  1.41E-04
 TTTTTTTTTTTTTTTTTTTTTTTTTTTTTT DIIS        TELAPSE     2414.34 TCPU     1846.13
 DIIS TEST: 0.39327E-05 AT SCF   CYCLE   7 - DIIS ACTIVE - HISTORY:     7 CYCLES
 TTTTTTTTTTTTTTTTTTTTTTTTTTTTTT FDIK        TELAPSE     2426.86 TCPU     1857.08
 INSULATING STATE
 TOP OF VALENCE BANDS -    BAND    402; K    5; EIG -2.8908261E-01 AU
 TOP OF VALENCE BANDS -    BAND    402; K    1; EIG -2.9025690E-01 AU
 BOTTOM OF VIRTUAL BANDS - BAND    403; K    2; EIG -6.5628121E-02 AU
 INDIRECT ENERGY BAND GAP:   6.0805 eV
 BOTTOM OF VIRTUAL BANDS - BAND    403; K    1; EIG -6.5419505E-02 AU
 TTTTTTTTTTTTTTTTTTTTTTTTTTTTTT PDIG        TELAPSE     2428.55 TCPU     1858.78
 CHARGE NORMALIZATION FACTOR   1.00000000
 TOTAL ATOMIC CHARGES:
  18.5673867  18.5673867  18.5673867  18.5671642  18.5671642  18.5673867
   5.4226910   5.4343980   5.4226910   5.4343980   5.4418241   5.4226910
   5.4152781   5.4343980   5.4418241   5.4343980   5.4152781   5.4226910
   6.0009727   6.0208742   6.0009727   6.0208742   6.0128048   6.0192700
   6.0080320   6.0024384   6.0128048   6.0024384   6.0080320   6.0192700
   6.0192700   6.0024384   6.0024384   6.0192700   6.0009727   6.0128048
   6.0208742   6.0128048   6.0208742   6.0080320   6.0009727   6.0080320
   0.8534580   0.8607261   0.8534580   0.8607261   0.8572105   0.8558576
   0.8571468   0.8586088   0.8572105   0.8586088   0.8571468   0.8558576
   0.8558576   0.8586088   0.8586088   0.8558576   0.8534580   0.8572105
   0.8607261   0.8572105   0.8607261   0.8571468   0.8534580   0.8571468
   7.6094948   7.5879440   7.6094948   7.5879440   7.5799273   7.5988949
   7.6169922   7.5982362   7.5799273   7.5982362   7.6169922   7.5988949
   7.5988949   7.5982362   7.5982362   7.5988949   7.6094948   7.5799273
   7.5879440   7.5799273   7.5879440   7.6169922   7.6094948   7.6169922
   6.7773505   6.7711739   6.7773505   6.7711739   6.7833114   6.7773505
   6.7659458   6.7711739   6.7833114   6.7711739   6.7659458   6.7773505
   8.2933124   8.2868789   8.2933124   8.2868789   8.2982564   8.2796256
   8.2826482   8.3006277   8.2982564   8.3006277   8.2826482   8.2796256
   8.2796256   8.3006277   8.3006277   8.2796256   8.2933124   8.2982564
   8.2868789   8.2982564   8.2868789   8.2826482   8.2933124   8.2826482
 TTTTTTTTTTTTTTTTTTTTTTTTTTTTTT MOQGAD      TELAPSE     2428.57 TCPU     1858.80
 TTTTTTTTTTTTTTTTTTTTTTTTTTTTTT SHELLXN     TELAPSE     2463.24 TCPU     1884.70
 TTTTTTTTTTTTTTTTTTTTTTTTTTTTTT MONMO3      TELAPSE     2466.21 TCPU     1887.67
 NUMERICALLY INTEGRATED DENSITY    804.0001908098
 TTTTTTTTTTTTTTTTTTTTTTTTTTTTTT NUMDFT      TELAPSE     2471.93 TCPU     1893.39
 CYC   8 ETOT(AU) -6.525094512200E+03 DETOT -2.47E-07 tst  7.51E-09 PX  8.20E-05
 TTTTTTTTTTTTTTTTTTTTTTTTTTTTTT DIIS        TELAPSE     2472.97 TCPU     1894.43
 DIIS TEST: 0.21439E-05 AT SCF   CYCLE   8 - DIIS ACTIVE - HISTORY:     8 CYCLES
 TTTTTTTTTTTTTTTTTTTTTTTTTTTTTT FDIK        TELAPSE     2496.83 TCPU     1911.88
 INSULATING STATE
 TOP OF VALENCE BANDS -    BAND    402; K    5; EIG -2.8907596E-01 AU
 TOP OF VALENCE BANDS -    BAND    402; K    1; EIG -2.9024250E-01 AU
 BOTTOM OF VIRTUAL BANDS - BAND    403; K    2; EIG -6.5628934E-02 AU
 INDIRECT ENERGY BAND GAP:   6.0803 eV
 BOTTOM OF VIRTUAL BANDS - BAND    403; K    1; EIG -6.5422034E-02 AU
 TTTTTTTTTTTTTTTTTTTTTTTTTTTTTT PDIG        TELAPSE     2498.60 TCPU     1913.65
 CHARGE NORMALIZATION FACTOR   1.00000000
 TOTAL ATOMIC CHARGES:
  18.5673760  18.5673760  18.5673760  18.5671855  18.5671855  18.5673760
   5.4226572   5.4344270   5.4226572   5.4344270   5.4417233   5.4226572
   5.4153263   5.4344270   5.4417233   5.4344270   5.4153263   5.4226572
   6.0009277   6.0208284   6.0009277   6.0208284   6.0129545   6.0192986
   6.0079638   6.0024659   6.0129545   6.0024659   6.0079638   6.0192986
   6.0192986   6.0024659   6.0024659   6.0192986   6.0009277   6.0129545
   6.0208284   6.0129545   6.0208284   6.0079638   6.0009277   6.0079638
   0.8534508   0.8607348   0.8534508   0.8607348   0.8572094   0.8558552
   0.8571515   0.8585983   0.8572094   0.8585983   0.8571515   0.8558552
   0.8558552   0.8585983   0.8585983   0.8558552   0.8534508   0.8572094
   0.8607348   0.8572094   0.8607348   0.8571515   0.8534508   0.8571515
   7.6094138   7.5878688   7.6094138   7.5878688   7.5798020   7.5990605
   7.6170780   7.5982671   7.5798020   7.5982671   7.6170780   7.5990605
   7.5990605   7.5982671   7.5982671   7.5990605   7.6094138   7.5798020
   7.5878688   7.5798020   7.5878688   7.6170780   7.6094138   7.6170780
   6.7773906   6.7711427   6.7773906   6.7711427   6.7831500   6.7773906
   6.7659699   6.7711427   6.7831500   6.7711427   6.7659699   6.7773906
   8.2933958   8.2869960   8.2933958   8.2869960   8.2983194   8.2794748
   8.2826429   8.3005711   8.2983194   8.3005711   8.2826429   8.2794748
   8.2794748   8.3005711   8.3005711   8.2794748   8.2933958   8.2983194
   8.2869960   8.2983194   8.2869960   8.2826429   8.2933958   8.2826429
 TTTTTTTTTTTTTTTTTTTTTTTTTTTTTT MOQGAD      TELAPSE     2498.62 TCPU     1913.67
 TTTTTTTTTTTTTTTTTTTTTTTTTTTTTT SHELLXN     TELAPSE     2547.96 TCPU     1939.60
 TTTTTTTTTTTTTTTTTTTTTTTTTTTTTT MONMO3      TELAPSE     2550.96 TCPU     1942.60
 NUMERICALLY INTEGRATED DENSITY    804.0001908146
 TTTTTTTTTTTTTTTTTTTTTTTTTTTTTT NUMDFT      TELAPSE     2556.37 TCPU     1948.00
 CYC   9 ETOT(AU) -6.525094512565E+03 DETOT -3.65E-07 tst  5.66E-10 PX  4.08E-05
 TTTTTTTTTTTTTTTTTTTTTTTTTTTTTT DIIS        TELAPSE     2558.12 TCPU     1949.76
 DIIS TEST: 0.44483E-06 AT SCF   CYCLE   9 - DIIS ACTIVE - HISTORY:     9 CYCLES
 TTTTTTTTTTTTTTTTTTTTTTTTTTTTTT FDIK        TELAPSE     2571.56 TCPU     1959.30
 INSULATING STATE
 TOP OF VALENCE BANDS -    BAND    402; K    5; EIG -2.8907673E-01 AU
 TOP OF VALENCE BANDS -    BAND    402; K    1; EIG -2.9024523E-01 AU
 BOTTOM OF VIRTUAL BANDS - BAND    403; K    2; EIG -6.5624535E-02 AU
 INDIRECT ENERGY BAND GAP:   6.0804 eV
 BOTTOM OF VIRTUAL BANDS - BAND    403; K    1; EIG -6.5417086E-02 AU
 TTTTTTTTTTTTTTTTTTTTTTTTTTTTTT PDIG        TELAPSE     2573.26 TCPU     1961.01
 CHARGE NORMALIZATION FACTOR   1.00000000
 TOTAL ATOMIC CHARGES:
  18.5673812  18.5673812  18.5673812  18.5671701  18.5671701  18.5673812
   5.4226336   5.4344492   5.4226336   5.4344492   5.4417664   5.4226336
   5.4153188   5.4344492   5.4417664   5.4344492   5.4153188   5.4226336
   6.0009491   6.0208678   6.0009491   6.0208678   6.0129220   6.0192924
   6.0079418   6.0024391   6.0129220   6.0024391   6.0079418   6.0192924
   6.0192924   6.0024391   6.0024391   6.0192924   6.0009491   6.0129220
   6.0208678   6.0129220   6.0208678   6.0079418   6.0009491   6.0079418
   0.8534465   0.8607358   0.8534465   0.8607358   0.8572093   0.8558567
   0.8571485   0.8586048   0.8572093   0.8586048   0.8571485   0.8558567
   0.8558567   0.8586048   0.8586048   0.8558567   0.8534465   0.8572093
   0.8607358   0.8572093   0.8607358   0.8571485   0.8534465   0.8571485
   7.6094847   7.5879216   7.6094847   7.5879216   7.5798028   7.5990204
   7.6171018   7.5981604   7.5798028   7.5981604   7.6171018   7.5990204
   7.5990204   7.5981604   7.5981604   7.5990204   7.6094847   7.5798028
   7.5879216   7.5798028   7.5879216   7.6171018   7.6094847   7.6171018
   6.7773733   6.7711542   6.7773733   6.7711542   6.7831191   6.7773733
   6.7660347   6.7711542   6.7831191   6.7711542   6.7660347   6.7773733
   8.2933248   8.2868957   8.2933248   8.2868957   8.2983421   8.2795518
   8.2826131   8.3006710   8.2983421   8.3006710   8.2826131   8.2795518
   8.2795518   8.3006710   8.3006710   8.2795518   8.2933248   8.2983421
   8.2868957   8.2983421   8.2868957   8.2826131   8.2933248   8.2826131
 TTTTTTTTTTTTTTTTTTTTTTTTTTTTTT MOQGAD      TELAPSE     2573.29 TCPU     1961.03
 TTTTTTTTTTTTTTTTTTTTTTTTTTTTTT SHELLXN     TELAPSE     2608.82 TCPU     1986.95
 TTTTTTTTTTTTTTTTTTTTTTTTTTTTTT MONMO3      TELAPSE     2611.83 TCPU     1989.96
 NUMERICALLY INTEGRATED DENSITY    804.0001908170
 TTTTTTTTTTTTTTTTTTTTTTTTTTTTTT NUMDFT      TELAPSE     2617.24 TCPU     1995.37
 CYC  10 ETOT(AU) -6.525094512569E+03 DETOT -3.94E-09 tst  4.95E-10 PX  1.42E-05
 TTTTTTTTTTTTTTTTTTTTTTTTTTTTTT DIIS        TELAPSE     2618.54 TCPU     1996.67
 DIIS TEST: 0.33097E-06 AT SCF   CYCLE  10 - DIIS ACTIVE - HISTORY:    10 CYCLES
 TTTTTTTTTTTTTTTTTTTTTTTTTTTTTT FDIK        TELAPSE     2636.85 TCPU     2007.08
 INSULATING STATE
 TOP OF VALENCE BANDS -    BAND    402; K    5; EIG -2.8907682E-01 AU
 TOP OF VALENCE BANDS -    BAND    402; K    1; EIG -2.9024433E-01 AU
 BOTTOM OF VIRTUAL BANDS - BAND    403; K    2; EIG -6.5628006E-02 AU
 INDIRECT ENERGY BAND GAP:   6.0804 eV
 BOTTOM OF VIRTUAL BANDS - BAND    403; K    1; EIG -6.5420812E-02 AU
 TTTTTTTTTTTTTTTTTTTTTTTTTTTTTT PDIG        TELAPSE     2638.63 TCPU     2008.86
 CHARGE NORMALIZATION FACTOR   1.00000000
 TOTAL ATOMIC CHARGES:
  18.5673773  18.5673773  18.5673773  18.5671786  18.5671786  18.5673773
   5.4226477   5.4344411   5.4226477   5.4344411   5.4417645   5.4226477
   5.4153004   5.4344411   5.4417645   5.4344411   5.4153004   5.4226477
   6.0009308   6.0208477   6.0009308   6.0208477   6.0129201   6.0192994
   6.0079675   6.0024530   6.0129201   6.0024530   6.0079675   6.0192994
   6.0192994   6.0024530   6.0024530   6.0192994   6.0009308   6.0129201
   6.0208477   6.0129201   6.0208477   6.0079675   6.0009308   6.0079675
   0.8534490   0.8607348   0.8534490   0.8607348   0.8572081   0.8558551
   0.8571526   0.8586008   0.8572081   0.8586008   0.8571526   0.8558551
   0.8558551   0.8586008   0.8586008   0.8558551   0.8534490   0.8572081
   0.8607348   0.8572081   0.8607348   0.8571526   0.8534490   0.8571526
   7.6094357   7.5878782   7.6094357   7.5878782   7.5798182   7.5990510
   7.6170763   7.5982307   7.5798182   7.5982307   7.6170763   7.5990510
   7.5990510   7.5982307   7.5982307   7.5990510   7.6094357   7.5798182
   7.5878782   7.5798182   7.5878782   7.6170763   7.6094357   7.6170763
   6.7773750   6.7711551   6.7773750   6.7711551   6.7831457   6.7773750
   6.7660089   6.7711551   6.7831457   6.7711551   6.7660089   6.7773750
   8.2933878   8.2869615   8.2933878   8.2869615   8.2983306   8.2794937
   8.2826239   8.3005984   8.2983306   8.3005984   8.2826239   8.2794937
   8.2794937   8.3005984   8.3005984   8.2794937   8.2933878   8.2983306
   8.2869615   8.2983306   8.2869615   8.2826239   8.2933878   8.2826239
 TTTTTTTTTTTTTTTTTTTTTTTTTTTTTT MOQGAD      TELAPSE     2638.66 TCPU     2008.88
 TTTTTTTTTTTTTTTTTTTTTTTTTTTTTT SHELLXN     TELAPSE     2664.42 TCPU     2034.65
 +++ ENERGIES IN A.U. +++
 ::: EXT EL-POLE                                  -7.0156691023577E+03
 ::: EXT EL-SPHEROPOLE                             6.0111519968615E+01
 ::: BIELET ZONE E-E                               1.2081214750944E+04
 ::: TOTAL E-E                                     5.1256571685552E+03
 ::: TOTAL E-N + N-E                              -1.9092903854078E+04
 ::: TOTAL N-N                                     1.7518873599089E+03
 ::: KINETIC ENERGY                                6.0706694588745E+03
 ::: PSEUDO TOTAL   ENERGY                        -6.1446898667397E+03
 ::: VIRIAL COEFFICIENT                            9.9394038227676E-01
 TTTTTTTTTTTTTTTTTTTTTTTTTTTTTT MONMO3      TELAPSE     2667.47 TCPU     2037.69
 NUMERICALLY INTEGRATED DENSITY    804.0001908167
 TTTTTTTTTTTTTTTTTTTTTTTTTTTTTT NUMDFT      TELAPSE     2672.87 TCPU     2043.10
 CYC  11 ETOT(AU) -6.525094512596E+03 DETOT -2.68E-08 tst  2.13E-10 PX  1.42E-05

 == SCF ENDED - CONVERGENCE ON ENERGY      E(AU) -6.5250945125956E+03 CYCLES  11


 ENERGY EXPRESSION=HARTREE+FOCK EXCH*0.54000+(M06-2X     EXCH)*0.46000+M06-2X     CORR


 TOTAL ENERGY(DFT)(AU)( 11) -6.5250945125956E+03 DE-2.7E-08 tester 2.1E-10
 TTTTTTTTTTTTTTTTTTTTTTTTTTTTTT EDFT        TELAPSE     2672.90 TCPU     2043.13
 TTTTTTTTTTTTTTTTTTTTTTTTTTTTTT SMAT        TELAPSE     2707.76 TCPU     2063.53
 TTTTTTTTTTTTTTTTTTTTTTTTTTTTTT POLAR2      TELAPSE     2708.40 TCPU     2064.17
 *****************************************************************************
 *                                                                           *
 *                             PIEZOELECTRICITY                              *
 *                    EVALUATED THROUGH THE  BERRY  PHASE                    *
 *                                                                           *
 *****************************************************************************

                                   STRAIN TENSOR
                            0.00000   0.00000   0.00000
                            0.00000   0.00000  -0.01500
                            0.00000  -0.01500   0.00000

 %%%%%%%%%%%%%%%%%%%%%%%%%%%%%%%%%%%%%%%%%%%%%%%%%%%%%%%%%%%%%%%%%%%%%%%%%%%%%
          INFORMATION ON SYSTEM A TO THE LEFT ON SYSTEM B TO THE RIGHT
                      (A) SHOULD BE THE EQUILIBRIUM SYSTEM

         a, b, c (ANGSTROM), ALPHA, BETA, GAMMA (DEGREES) V (ANGSTROM**3)
  a= 14.90585    ALPHA= 109.47122           a= 14.75716    ALPHA= 110.27347
  b= 14.90585    BETA = 109.47122           b= 15.05527    BETA = 109.47223
  c= 14.90585    GAMMA= 109.47122           c= 15.05527    GAMMA= 109.47223
          VA= 2549.45898                              VB= 2548.88536

                      DIRECT LATTICE VECTORS COMPONENTS ( ANGSTROM )
           X         Y         Z                  X         Y         Z
       -8.60589   8.60589   8.60589           -8.60589   8.47681   8.47681
        8.60589  -8.60589   8.60589            8.60589  -8.73498   8.73498
        8.60589   8.60589  -8.60589            8.60589   8.73498  -8.73498

                  RECIPROCAL LATTICE VECTORS COMPONENTS (ANGSTROM-1)
           X         Y         Z                  X         Y         Z
        0.00000   0.36505   0.36505            0.00000   0.36505   0.36505
        0.36505   0.00000   0.36505            0.37061   0.00548   0.36513
        0.36505   0.36505   0.00000            0.37061   0.36513   0.00548

                         ATOMIC FRACTIONAL COORDINATES
    ATOM       a        b        c              a        b        c
    1 ZN   -0.75000  0.50000 -0.25000       -0.75000  0.50000 -0.25000
    2 ZN   -0.25000  0.50000 -0.75000       -0.25000  0.50000 -0.75000
    3 ZN   -0.25000 -0.75000  0.50000       -0.25000 -0.75000  0.50000
    4 ZN    0.50000 -0.25000 -0.75000        0.50000 -0.25000 -0.75000
    5 ZN    0.50000 -0.75000 -0.25000        0.50000 -0.75000 -0.25000
    6 ZN   -0.75000 -0.25000  0.50000       -0.75000 -0.25000  0.50000
    7 C     0.35898  0.35898 -0.26320        0.35898  0.35898 -0.26320
    8 C     0.62217  0.62217  0.26320        0.62217  0.62217  0.26320
    9 C    -0.35898 -0.62217  0.00000       -0.35898 -0.62217 -0.00000
   10 C    -0.62217 -0.35898  0.00000       -0.62217 -0.35898 -0.00000
   11 C    -0.26320  0.35898  0.35898       -0.26320  0.35898  0.35898
   12 C     0.35898 -0.26320  0.35898        0.35898 -0.26320  0.35898
   13 C     0.00000 -0.62217 -0.35898        0.00000 -0.62217 -0.35898
   14 C     0.62217  0.26320  0.62217        0.62217  0.26320  0.62217
   15 C     0.26320  0.62217  0.62217        0.26320  0.62217  0.62217
   16 C    -0.62217  0.00000 -0.35898       -0.62217 -0.00000 -0.35898
   17 C     0.00000 -0.35898 -0.62217        0.00000 -0.35898 -0.62217
   18 C    -0.35898  0.00000 -0.62217       -0.35898 -0.00000 -0.62217
   19 C     0.33402  0.39096  0.60551        0.33402  0.39096  0.60551
   20 C    -0.21456 -0.27149 -0.60551       -0.21456 -0.27149 -0.60551
   21 C    -0.33402  0.27149  0.05693       -0.33402  0.27149  0.05693
   22 C     0.21456 -0.39096 -0.05693        0.21456 -0.39096 -0.05693
   23 C     0.60551  0.33402  0.39096        0.60551  0.33402  0.39096
   24 C     0.39096  0.60551  0.33402        0.39096  0.60551  0.33402
   25 C    -0.05693  0.21456 -0.39096       -0.05693  0.21456 -0.39096
   26 C    -0.27149 -0.60551 -0.21456       -0.27149 -0.60551 -0.21456
   27 C    -0.60551 -0.21456 -0.27149       -0.60551 -0.21456 -0.27149
   28 C     0.27149  0.05693 -0.33402        0.27149  0.05693 -0.33402
   29 C     0.05693 -0.33402  0.27149        0.05693 -0.33402  0.27149
   30 C    -0.39096 -0.05693  0.21456       -0.39096 -0.05693  0.21456
   31 C     0.39096  0.33402  0.60551        0.39096  0.33402  0.60551
   32 C    -0.27149 -0.21456 -0.60551       -0.27149 -0.21456 -0.60551
   33 C     0.27149 -0.33402  0.05693        0.27149 -0.33402  0.05693
   34 C    -0.39096  0.21456 -0.05693       -0.39096  0.21456 -0.05693
   35 C     0.33402  0.60551  0.39096        0.33402  0.60551  0.39096
   36 C     0.60551  0.39096  0.33402        0.60551  0.39096  0.33402
   37 C     0.21456 -0.05693 -0.39096        0.21456 -0.05693 -0.39096
   38 C    -0.60551 -0.27149 -0.21456       -0.60551 -0.27149 -0.21456
   39 C    -0.21456 -0.60551 -0.27149       -0.21456 -0.60551 -0.27149
   40 C     0.05693  0.27149 -0.33402        0.05693  0.27149 -0.33402
   41 C    -0.33402  0.05693  0.27149       -0.33402  0.05693  0.27149
   42 C    -0.05693 -0.39096  0.21456       -0.05693 -0.39096  0.21456
   43 H     0.30600  0.41969  0.55029        0.30600  0.41969  0.55029
   44 H    -0.13059 -0.24429 -0.55029       -0.13059 -0.24429 -0.55029
   45 H    -0.30600  0.24429  0.11369       -0.30600  0.24429  0.11369
   46 H     0.13059 -0.41969 -0.11369        0.13059 -0.41969 -0.11369
   47 H     0.55029  0.30600  0.41969        0.55029  0.30600  0.41969
   48 H     0.41969  0.55029  0.30600        0.41969  0.55029  0.30600
   49 H    -0.11369  0.13059 -0.41969       -0.11369  0.13059 -0.41969
   50 H    -0.24429 -0.55029 -0.13059       -0.24429 -0.55029 -0.13059
   51 H    -0.55029 -0.13059 -0.24429       -0.55029 -0.13059 -0.24429
   52 H     0.24429  0.11369 -0.30600        0.24429  0.11369 -0.30600
   53 H     0.11369 -0.30600  0.24429        0.11369 -0.30600  0.24429
   54 H    -0.41969 -0.11369  0.13059       -0.41969 -0.11369  0.13059
   55 H     0.41969  0.30600  0.55029        0.41969  0.30600  0.55029
   56 H    -0.24429 -0.13059 -0.55029       -0.24429 -0.13059 -0.55029
   57 H     0.24429 -0.30600  0.11369        0.24429 -0.30600  0.11369
   58 H    -0.41969  0.13059 -0.11369       -0.41969  0.13059 -0.11369
   59 H     0.30600  0.55029  0.41969        0.30600  0.55029  0.41969
   60 H     0.55029  0.41969  0.30600        0.55029  0.41969  0.30600
   61 H     0.13059 -0.11369 -0.41969        0.13059 -0.11369 -0.41969
   62 H    -0.55029 -0.24429 -0.13059       -0.55029 -0.24429 -0.13059
   63 H    -0.13059 -0.55029 -0.24429       -0.13059 -0.55029 -0.24429
   64 H     0.11369  0.24429 -0.30600        0.11369  0.24429 -0.30600
   65 H    -0.30600  0.11369  0.24429       -0.30600  0.11369  0.24429
   66 H    -0.11369 -0.41969  0.13059       -0.11369 -0.41969  0.13059
   67 N     0.31401  0.40632  0.69019        0.31401  0.40632  0.69019
   68 N    -0.28387 -0.37618 -0.69019       -0.28387 -0.37618 -0.69019
   69 N    -0.31401  0.37618  0.09231       -0.31401  0.37618  0.09231
   70 N     0.28387 -0.40632 -0.09231        0.28387 -0.40632 -0.09231
   71 N     0.69019  0.31401  0.40632        0.69019  0.31401  0.40632
   72 N     0.40632  0.69019  0.31401        0.40632  0.69019  0.31401
   73 N    -0.09231  0.28387 -0.40632       -0.09231  0.28387 -0.40632
   74 N    -0.37618 -0.69019 -0.28387       -0.37618 -0.69019 -0.28387
   75 N    -0.69019 -0.28387 -0.37618       -0.69019 -0.28387 -0.37618
   76 N     0.37618  0.09231 -0.31401        0.37618  0.09231 -0.31401
   77 N     0.09231 -0.31401  0.37618        0.09231 -0.31401  0.37618
   78 N    -0.40632 -0.09231  0.28387       -0.40632 -0.09231  0.28387
   79 N     0.40632  0.31401  0.69019        0.40632  0.31401  0.69019
   80 N    -0.37618 -0.28387 -0.69019       -0.37618 -0.28387 -0.69019
   81 N     0.37618 -0.31401  0.09231        0.37618 -0.31401  0.09231
   82 N    -0.40632  0.28387 -0.09231       -0.40632  0.28387 -0.09231
   83 N     0.31401  0.69019  0.40632        0.31401  0.69019  0.40632
   84 N     0.69019  0.40632  0.31401        0.69019  0.40632  0.31401
   85 N     0.28387 -0.09231 -0.40632        0.28387 -0.09231 -0.40632
   86 N    -0.69019 -0.37618 -0.28387       -0.69019 -0.37618 -0.28387
   87 N    -0.28387 -0.69019 -0.37618       -0.28387 -0.69019 -0.37618
   88 N     0.09231  0.37618 -0.31401        0.09231  0.37618 -0.31401
   89 N    -0.31401  0.09231  0.37618       -0.31401  0.09231  0.37618
   90 N    -0.09231 -0.40632  0.28387       -0.09231 -0.40632  0.28387
   91 N     0.35517  0.35517 -0.16971        0.35517  0.35517 -0.16971
   92 N     0.52487  0.52487  0.16971        0.52487  0.52487  0.16971
   93 N    -0.35517 -0.52487  0.00000       -0.35517 -0.52487 -0.00000
   94 N    -0.52487 -0.35517  0.00000       -0.52487 -0.35517 -0.00000
   95 N    -0.16971  0.35517  0.35517       -0.16971  0.35517  0.35517
   96 N     0.35517 -0.16971  0.35517        0.35517 -0.16971  0.35517
   97 N     0.00000 -0.52487 -0.35517        0.00000 -0.52487 -0.35517
   98 N     0.52487  0.16971  0.52487        0.52487  0.16971  0.52487
   99 N     0.16971  0.52487  0.52487        0.16971  0.52487  0.52487
  100 N    -0.52487  0.00000 -0.35517       -0.52487 -0.00000 -0.35517
  101 N     0.00000 -0.35517 -0.52487        0.00000 -0.35517 -0.52487
  102 N    -0.35517  0.00000 -0.52487       -0.35517 -0.00000 -0.52487
  103 O     0.39691  0.30820 -0.13373        0.39691  0.30820 -0.13373
  104 O     0.44193  0.53064  0.13373        0.44193  0.53064  0.13373
  105 O    -0.39691 -0.53064 -0.08871       -0.39691 -0.53064 -0.08871
  106 O    -0.44193 -0.30820  0.08871       -0.44193 -0.30820  0.08871
  107 O    -0.13373  0.39691  0.30820       -0.13373  0.39691  0.30820
  108 O     0.30820 -0.13373  0.39691        0.30820 -0.13373  0.39691
  109 O     0.08871 -0.44193 -0.30820        0.08871 -0.44193 -0.30820
  110 O     0.53064  0.13373  0.44193        0.53064  0.13373  0.44193
  111 O     0.13373  0.44193  0.53064        0.13373  0.44193  0.53064
  112 O    -0.53064 -0.08871 -0.39691       -0.53064 -0.08871 -0.39691
  113 O    -0.08871 -0.39691 -0.53064       -0.08871 -0.39691 -0.53064
  114 O    -0.30820  0.08871 -0.44193       -0.30820  0.08871 -0.44193
  115 O     0.30820  0.39691 -0.13373        0.30820  0.39691 -0.13373
  116 O     0.53064  0.44193  0.13373        0.53064  0.44193  0.13373
  117 O    -0.53064 -0.39691 -0.08871       -0.53064 -0.39691 -0.08871
  118 O    -0.30820 -0.44193  0.08871       -0.30820 -0.44193  0.08871
  119 O     0.39691 -0.13373  0.30820        0.39691 -0.13373  0.30820
  120 O    -0.13373  0.30820  0.39691       -0.13373  0.30820  0.39691
  121 O    -0.44193  0.08871 -0.30820       -0.44193  0.08871 -0.30820
  122 O     0.13373  0.53064  0.44193        0.13373  0.53064  0.44193
  123 O     0.44193  0.13373  0.53064        0.44193  0.13373  0.53064
  124 O    -0.08871 -0.53064 -0.39691       -0.08871 -0.53064 -0.39691
  125 O    -0.39691 -0.08871 -0.53064       -0.39691 -0.08871 -0.53064
  126 O     0.08871 -0.30820 -0.44193        0.08871 -0.30820 -0.44193

 %%%%%%%%%%%%%%%%%%%%%%%%%%%%%%%%%%%%%%%%%%%%%%%%%%%%%%%%%%%%%%%%%%%%%%%%%%%%%

            PHASE PROJECTED ALONG THE RECIPROCAL LATTICE VECTORS
                              B1         B2         B3
                     PHI   0.000000   0.104465   0.104465

               PREFACTOR: |e|/(2.PI.VA)=  0.00100020E+10 (C/m**3)


 *******************************************************************************
 * CELL DEFORMATION
 *******************************************************************************

    ELASTIC STRAIN MATRIX (ADIMENSIONAL)

    1    0.0000000000    0.0000000000    0.0000000000
    2    0.0000000000    0.0000000000    0.0150000000
    3    0.0000000000    0.0150000000    0.0000000000

 LATTICE PARAMETERS (ANGSTROMS AND DEGREES) OF
 (1) ORIGINAL PRIMITIVE CELL
 (2) ORIGINAL CRYSTALLOGRAPHIC CELL
 (3) DEFORMED PRIMITIVE CELL
 (4) DEFORMED CRYSTALLOGRAPHIC CELL

            A           B           C        ALPHA       BETA        GAMMA         VOL
 (1)   14.905846   14.905846   14.905846  109.471221  109.471221  109.471221 2549.458983
 (2)   17.211789   17.211789   17.211789   90.000000   90.000000   90.000000 5098.917967
 (3)   15.055274   14.757164   14.757164  108.652765  109.472233  109.472233 2548.885355
 (4)   17.211789   17.213725   17.213725   88.281256   90.000000   90.000000 5097.770710

 * CELL DEFORMATION COMPLETE - NO. OF SYMMOPS   4
 *******************************************************************************
 LATTICE PARAMETERS (ANGSTROMS AND DEGREES) - BOHR = 0.5291772083 ANGSTROM
 PRIMITIVE CELL - CENTRING CODE 6/1 VOLUME=  2548.885355 - DENSITY  1.126 g/cm^3
         A              B              C           ALPHA      BETA       GAMMA 
    15.05527376    14.75716429    14.75716429   108.652765 109.472233 109.472233
 *******************************************************************************
 ATOMS IN THE ASYMMETRIC UNIT   34 - ATOMS IN THE UNIT CELL:  126
     ATOM                 X/A                 Y/B                 Z/C    
 *******************************************************************************
      1 T 230 ZN    2.500000000000E-01 -5.000000000000E-01 -2.500000000000E-01
      2 F 230 ZN   -2.500000000000E-01 -5.000000000000E-01  2.500000000000E-01
      3 F 230 ZN   -2.500000000000E-01  2.500000000000E-01 -5.000000000000E-01
      4 T 230 ZN    5.000000000000E-01 -2.500000000000E-01  2.500000000000E-01
      5 F 230 ZN    5.000000000000E-01  2.500000000000E-01 -2.500000000000E-01
      6 F 230 ZN    2.500000000000E-01 -2.500000000000E-01 -5.000000000000E-01
      7 T   6 C     3.589752576096E-01  3.589752576096E-01 -2.631954096475E-01
      8 T   6 C    -3.778293327429E-01 -3.778293327429E-01  2.631954096475E-01
      9 F   6 C    -3.589752576096E-01  3.778293327429E-01  1.734723475977E-18
     10 F   6 C     3.778293327429E-01 -3.589752576096E-01 -8.673617379884E-18
     11 T   6 C    -2.631954096475E-01  3.589752576096E-01  3.589752576096E-01
     12 F   6 C     3.589752576096E-01 -2.631954096475E-01  3.589752576096E-01
     13 T   6 C     0.000000000000E+00  3.778293327429E-01 -3.589752576096E-01
     14 F   6 C    -3.778293327429E-01  2.631954096475E-01 -3.778293327429E-01
     15 F   6 C     2.631954096475E-01 -3.778293327429E-01 -3.778293327429E-01
     16 F   6 C     3.778293327429E-01  0.000000000000E+00 -3.589752576096E-01
     17 F   6 C     0.000000000000E+00 -3.589752576096E-01  3.778293327429E-01
     18 F   6 C    -3.589752576096E-01  0.000000000000E+00  3.778293327429E-01
     19 T   6 C     3.340225205582E-01  3.909573348505E-01 -3.944873307327E-01
     20 T   6 C    -2.145553344168E-01 -2.714901487091E-01  3.944873307327E-01
     21 F   6 C    -3.340225205582E-01  2.714901487091E-01  5.693481429232E-02
     22 F   6 C     2.145553344168E-01 -3.909573348505E-01 -5.693481429232E-02
     23 T   6 C    -3.944873307327E-01  3.340225205582E-01  3.909573348505E-01
     24 T   6 C     3.909573348505E-01 -3.944873307327E-01  3.340225205582E-01
     25 T   6 C    -5.693481429232E-02  2.145553344168E-01 -3.909573348505E-01
     26 T   6 C    -2.714901487091E-01  3.944873307327E-01 -2.145553344168E-01
     27 F   6 C     3.944873307327E-01 -2.145553344168E-01 -2.714901487091E-01
     28 F   6 C     2.714901487091E-01  5.693481429232E-02 -3.340225205582E-01
     29 F   6 C     5.693481429232E-02 -3.340225205582E-01  2.714901487091E-01
     30 F   6 C    -3.909573348505E-01 -5.693481429232E-02  2.145553344168E-01
     31 F   6 C     3.909573348505E-01  3.340225205582E-01 -3.944873307327E-01
     32 F   6 C    -2.714901487091E-01 -2.145553344168E-01  3.944873307327E-01
     33 F   6 C     2.714901487091E-01 -3.340225205582E-01  5.693481429232E-02
     34 F   6 C    -3.909573348505E-01  2.145553344168E-01 -5.693481429232E-02
     35 F   6 C     3.340225205582E-01 -3.944873307327E-01  3.909573348505E-01
     36 F   6 C    -3.944873307327E-01  3.909573348505E-01  3.340225205582E-01
     37 F   6 C     2.145553344168E-01 -5.693481429232E-02 -3.909573348505E-01
     38 F   6 C     3.944873307327E-01 -2.714901487091E-01 -2.145553344168E-01
     39 F   6 C    -2.145553344168E-01  3.944873307327E-01 -2.714901487091E-01
     40 F   6 C     5.693481429232E-02  2.714901487091E-01 -3.340225205582E-01
     41 F   6 C    -3.340225205582E-01  5.693481429232E-02  2.714901487091E-01
     42 F   6 C    -5.693481429232E-02 -3.909573348505E-01  2.145553344168E-01
     43 T   1 H     3.060020828694E-01  4.196925307053E-01 -4.497128523772E-01
     44 T   1 H    -1.305946169175E-01 -2.442850647535E-01  4.497128523772E-01
     45 F   1 H    -3.060020828694E-01  2.442850647535E-01  1.136904478360E-01
     46 F   1 H     1.305946169175E-01 -4.196925307053E-01 -1.136904478360E-01
     47 T   1 H    -4.497128523772E-01  3.060020828694E-01  4.196925307053E-01
     48 T   1 H     4.196925307053E-01 -4.497128523772E-01  3.060020828694E-01
     49 T   1 H    -1.136904478360E-01  1.305946169175E-01 -4.196925307053E-01
     50 T   1 H    -2.442850647535E-01  4.497128523772E-01 -1.305946169175E-01
     51 F   1 H     4.497128523772E-01 -1.305946169175E-01 -2.442850647535E-01
     52 F   1 H     2.442850647535E-01  1.136904478360E-01 -3.060020828694E-01
     53 F   1 H     1.136904478360E-01 -3.060020828694E-01  2.442850647535E-01
     54 F   1 H    -4.196925307053E-01 -1.136904478360E-01  1.305946169175E-01
     55 F   1 H     4.196925307053E-01  3.060020828694E-01 -4.497128523772E-01
     56 F   1 H    -2.442850647535E-01 -1.305946169175E-01  4.497128523772E-01
     57 F   1 H     2.442850647535E-01 -3.060020828694E-01  1.136904478360E-01
     58 F   1 H    -4.196925307053E-01  1.305946169175E-01 -1.136904478360E-01
     59 F   1 H     3.060020828694E-01 -4.497128523772E-01  4.196925307053E-01
     60 F   1 H    -4.497128523772E-01  4.196925307053E-01  3.060020828694E-01
     61 F   1 H     1.305946169175E-01 -1.136904478360E-01 -4.196925307053E-01
     62 F   1 H     4.497128523772E-01 -2.442850647535E-01 -1.305946169175E-01
     63 F   1 H    -1.305946169175E-01  4.497128523772E-01 -2.442850647535E-01
     64 F   1 H     1.136904478360E-01  2.442850647535E-01 -3.060020828694E-01
     65 F   1 H    -3.060020828694E-01  1.136904478360E-01  2.442850647535E-01
     66 F   1 H    -1.136904478360E-01 -4.196925307053E-01  1.305946169175E-01
     67 T   7 N     3.140071293190E-01  4.063169206504E-01 -3.098088454074E-01
     68 T   7 N    -2.838742339423E-01 -3.761840252737E-01  3.098088454074E-01
     69 F   7 N    -3.140071293190E-01  3.761840252737E-01  9.230979133137E-02
     70 F   7 N     2.838742339423E-01 -4.063169206504E-01 -9.230979133137E-02
     71 T   7 N    -3.098088454074E-01  3.140071293190E-01  4.063169206504E-01
     72 T   7 N     4.063169206504E-01 -3.098088454074E-01  3.140071293190E-01
     73 T   7 N    -9.230979133137E-02  2.838742339423E-01 -4.063169206504E-01
     74 T   7 N    -3.761840252737E-01  3.098088454074E-01 -2.838742339423E-01
     75 F   7 N     3.098088454074E-01 -2.838742339423E-01 -3.761840252737E-01
     76 F   7 N     3.761840252737E-01  9.230979133137E-02 -3.140071293190E-01
     77 F   7 N     9.230979133137E-02 -3.140071293190E-01  3.761840252737E-01
     78 F   7 N    -4.063169206504E-01 -9.230979133137E-02  2.838742339423E-01
     79 F   7 N     4.063169206504E-01  3.140071293190E-01 -3.098088454074E-01
     80 F   7 N    -3.761840252737E-01 -2.838742339423E-01  3.098088454074E-01
     81 F   7 N     3.761840252737E-01 -3.140071293190E-01  9.230979133137E-02
     82 F   7 N    -4.063169206504E-01  2.838742339423E-01 -9.230979133137E-02
     83 F   7 N     3.140071293190E-01 -3.098088454074E-01  4.063169206504E-01
     84 F   7 N    -3.098088454074E-01  4.063169206504E-01  3.140071293190E-01
     85 F   7 N     2.838742339423E-01 -9.230979133137E-02 -4.063169206504E-01
     86 F   7 N     3.098088454074E-01 -3.761840252737E-01 -2.838742339423E-01
     87 F   7 N    -2.838742339423E-01  3.098088454074E-01 -3.761840252737E-01
     88 F   7 N     9.230979133137E-02  3.761840252737E-01 -3.140071293190E-01
     89 F   7 N    -3.140071293190E-01  9.230979133137E-02  3.761840252737E-01
     90 F   7 N    -9.230979133137E-02 -4.063169206504E-01  2.838742339423E-01
     91 T   7 N     3.551652861228E-01  3.551652861228E-01 -1.697064290222E-01
     92 T   7 N    -4.751282848551E-01 -4.751282848551E-01  1.697064290222E-01
     93 F   7 N    -3.551652861228E-01  4.751282848551E-01  1.127570259385E-17
     94 F   7 N     4.751282848551E-01 -3.551652861228E-01  8.673617379884E-19
     95 T   7 N    -1.697064290222E-01  3.551652861228E-01  3.551652861228E-01
     96 F   7 N     3.551652861228E-01 -1.697064290222E-01  3.551652861228E-01
     97 T   7 N     0.000000000000E+00  4.751282848551E-01 -3.551652861228E-01
     98 F   7 N    -4.751282848551E-01  1.697064290222E-01 -4.751282848551E-01
     99 F   7 N     1.697064290222E-01 -4.751282848551E-01 -4.751282848551E-01
    100 F   7 N     4.751282848551E-01  0.000000000000E+00 -3.551652861228E-01
    101 F   7 N     0.000000000000E+00 -3.551652861228E-01  4.751282848551E-01
    102 F   7 N    -3.551652861228E-01  1.387778780781E-17  4.751282848551E-01
    103 T   8 O     3.969121842579E-01  3.082031033310E-01 -1.337298353728E-01
    104 T   8 O     4.419329387039E-01 -4.693579803693E-01  1.337298353728E-01
    105 F   8 O    -3.969121842579E-01  4.693579803693E-01 -8.870908092682E-02
    106 F   8 O    -4.419329387039E-01 -3.082031033310E-01  8.870908092682E-02
    107 T   8 O    -1.337298353728E-01  3.969121842579E-01  3.082031033310E-01
    108 T   8 O     3.082031033310E-01 -1.337298353728E-01  3.969121842579E-01
    109 T   8 O     8.870908092682E-02 -4.419329387039E-01 -3.082031033310E-01
    110 T   8 O    -4.693579803693E-01  1.337298353728E-01  4.419329387039E-01
    111 F   8 O     1.337298353728E-01  4.419329387039E-01 -4.693579803693E-01
    112 F   8 O     4.693579803693E-01 -8.870908092682E-02 -3.969121842579E-01
    113 F   8 O    -8.870908092682E-02 -3.969121842579E-01  4.693579803693E-01
    114 F   8 O    -3.082031033310E-01  8.870908092682E-02 -4.419329387039E-01
    115 F   8 O     3.082031033310E-01  3.969121842579E-01 -1.337298353728E-01
    116 F   8 O    -4.693579803693E-01  4.419329387039E-01  1.337298353728E-01
    117 F   8 O     4.693579803693E-01 -3.969121842579E-01 -8.870908092682E-02
    118 F   8 O    -3.082031033310E-01 -4.419329387039E-01  8.870908092682E-02
    119 F   8 O     3.969121842579E-01 -1.337298353728E-01  3.082031033310E-01
    120 F   8 O    -1.337298353728E-01  3.082031033310E-01  3.969121842579E-01
    121 F   8 O    -4.419329387039E-01  8.870908092682E-02 -3.082031033310E-01
    122 F   8 O     1.337298353728E-01 -4.693579803693E-01  4.419329387039E-01
    123 F   8 O     4.419329387039E-01  1.337298353728E-01 -4.693579803693E-01
    124 F   8 O    -8.870908092682E-02  4.693579803693E-01 -3.969121842579E-01
    125 F   8 O    -3.969121842579E-01 -8.870908092682E-02  4.693579803693E-01
    126 F   8 O     8.870908092682E-02 -3.082031033310E-01 -4.419329387039E-01

 TRANSFORMATION MATRIX PRIMITIVE-CRYSTALLOGRAPHIC CELL
  0.0000  1.0000  1.0000  1.0000  0.0000  1.0000  1.0000  1.0000  0.0000

 *******************************************************************************
 CRYSTALLOGRAPHIC CELL (VOLUME=       5097.77071001)
         A              B              C           ALPHA      BETA       GAMMA 
    17.21178880    17.21372502    17.21372502    88.281256  90.000000  90.000000

 COORDINATES IN THE CRYSTALLOGRAPHIC CELL
     ATOM                 X/A                 Y/B                 Z/C    
 *******************************************************************************
      1 T 230 ZN   -5.000000000000E-01  2.500000000000E-01  3.642919299551E-17
      2 F 230 ZN    0.000000000000E+00  2.500000000000E-01 -5.000000000000E-01
      3 F 230 ZN    0.000000000000E+00 -5.000000000000E-01  2.500000000000E-01
      4 T 230 ZN    2.500000000000E-01 -2.428612866368E-17 -5.000000000000E-01
      5 F 230 ZN    2.500000000000E-01 -5.000000000000E-01 -2.428612866368E-17
      6 F 230 ZN   -5.000000000000E-01  3.642919299551E-17  2.500000000000E-01
      7 T   6 C    -1.315977048238E-01 -1.315977048238E-01  4.905729624333E-01
      8 T   6 C     1.315977048238E-01  1.315977048238E-01  4.905729624333E-01
      9 F   6 C    -1.315977048238E-01  1.315977048238E-01 -4.905729624333E-01
     10 F   6 C     1.315977048238E-01 -1.315977048238E-01 -4.905729624333E-01
     11 T   6 C     4.905729624333E-01 -1.315977048238E-01 -1.315977048238E-01
     12 F   6 C    -1.315977048238E-01  4.905729624333E-01 -1.315977048238E-01
     13 T   6 C    -4.905729624333E-01  1.315977048238E-01 -1.315977048238E-01
     14 F   6 C     1.315977048238E-01  4.905729624333E-01  1.315977048238E-01
     15 F   6 C     4.905729624333E-01  1.315977048238E-01  1.315977048238E-01
     16 F   6 C     1.315977048238E-01 -4.905729624333E-01 -1.315977048238E-01
     17 F   6 C    -4.905729624333E-01 -1.315977048238E-01  1.315977048238E-01
     18 F   6 C    -1.315977048238E-01 -4.905729624333E-01  1.315977048238E-01
     19 T   6 C     3.312237417798E-01  2.742889274875E-01  5.973359307070E-02
     20 T   6 C    -3.312237417798E-01 -2.742889274875E-01  5.973359307070E-02
     21 F   6 C     3.312237417798E-01 -2.742889274875E-01 -5.973359307070E-02
     22 F   6 C    -3.312237417798E-01  2.742889274875E-01 -5.973359307070E-02
     23 T   6 C     5.973359307070E-02  3.312237417798E-01  2.742889274875E-01
     24 T   6 C     2.742889274875E-01  5.973359307070E-02  3.312237417798E-01
     25 T   6 C    -5.973359307070E-02 -3.312237417798E-01  2.742889274875E-01
     26 T   6 C    -2.742889274875E-01  5.973359307070E-02 -3.312237417798E-01
     27 F   6 C     5.973359307070E-02 -3.312237417798E-01 -2.742889274875E-01
     28 F   6 C    -2.742889274875E-01 -5.973359307070E-02  3.312237417798E-01
     29 F   6 C    -5.973359307070E-02  3.312237417798E-01 -2.742889274875E-01
     30 F   6 C     2.742889274875E-01 -5.973359307070E-02 -3.312237417798E-01
     31 F   6 C     2.742889274875E-01  3.312237417798E-01  5.973359307070E-02
     32 F   6 C    -2.742889274875E-01 -3.312237417798E-01  5.973359307070E-02
     33 F   6 C    -2.742889274875E-01  3.312237417798E-01 -5.973359307070E-02
     34 F   6 C     2.742889274875E-01 -3.312237417798E-01 -5.973359307070E-02
     35 F   6 C     3.312237417798E-01  5.973359307070E-02  2.742889274875E-01
     36 F   6 C     5.973359307070E-02  2.742889274875E-01  3.312237417798E-01
     37 F   6 C    -3.312237417798E-01 -5.973359307070E-02  2.742889274875E-01
     38 F   6 C     5.973359307070E-02 -2.742889274875E-01 -3.312237417798E-01
     39 F   6 C    -3.312237417798E-01  5.973359307070E-02 -2.742889274875E-01
     40 F   6 C    -5.973359307070E-02 -2.742889274875E-01  3.312237417798E-01
     41 F   6 C     3.312237417798E-01 -5.973359307070E-02 -2.742889274875E-01
     42 F   6 C    -5.973359307070E-02  2.742889274875E-01 -3.312237417798E-01
     43 T   1 H     3.319887977294E-01  2.182983498934E-01  8.770373297592E-02
     44 T   1 H    -3.319887977294E-01 -2.182983498934E-01  8.770373297592E-02
     45 F   1 H     3.319887977294E-01 -2.182983498934E-01 -8.770373297592E-02
     46 F   1 H    -3.319887977294E-01  2.182983498934E-01 -8.770373297592E-02
     47 T   1 H     8.770373297592E-02  3.319887977294E-01  2.182983498934E-01
     48 T   1 H     2.182983498934E-01  8.770373297592E-02  3.319887977294E-01
     49 T   1 H    -8.770373297592E-02 -3.319887977294E-01  2.182983498934E-01
     50 T   1 H    -2.182983498934E-01  8.770373297592E-02 -3.319887977294E-01
     51 F   1 H     8.770373297592E-02 -3.319887977294E-01 -2.182983498934E-01
     52 F   1 H    -2.182983498934E-01 -8.770373297592E-02  3.319887977294E-01
     53 F   1 H    -8.770373297592E-02  3.319887977294E-01 -2.182983498934E-01
     54 F   1 H     2.182983498934E-01 -8.770373297592E-02 -3.319887977294E-01
     55 F   1 H     2.182983498934E-01  3.319887977294E-01  8.770373297592E-02
     56 F   1 H    -2.182983498934E-01 -3.319887977294E-01  8.770373297592E-02
     57 F   1 H    -2.182983498934E-01  3.319887977294E-01 -8.770373297592E-02
     58 F   1 H     2.182983498934E-01 -3.319887977294E-01 -8.770373297592E-02
     59 F   1 H     3.319887977294E-01  8.770373297592E-02  2.182983498934E-01
     60 F   1 H     8.770373297592E-02  2.182983498934E-01  3.319887977294E-01
     61 F   1 H    -3.319887977294E-01 -8.770373297592E-02  2.182983498934E-01
     62 F   1 H     8.770373297592E-02 -2.182983498934E-01 -3.319887977294E-01
     63 F   1 H    -3.319887977294E-01  8.770373297592E-02 -2.182983498934E-01
     64 F   1 H    -8.770373297592E-02 -2.182983498934E-01  3.319887977294E-01
     65 F   1 H     3.319887977294E-01 -8.770373297592E-02 -2.182983498934E-01
     66 F   1 H    -8.770373297592E-02  2.182983498934E-01 -3.319887977294E-01
     67 T   7 N     3.912504729620E-01  2.989406816306E-01  1.506644768835E-02
     68 T   7 N    -3.912504729620E-01 -2.989406816306E-01  1.506644768835E-02
     69 F   7 N     3.912504729620E-01 -2.989406816306E-01 -1.506644768835E-02
     70 F   7 N    -3.912504729620E-01  2.989406816306E-01 -1.506644768835E-02
     71 T   7 N     1.506644768835E-02  3.912504729620E-01  2.989406816306E-01
     72 T   7 N     2.989406816306E-01  1.506644768835E-02  3.912504729620E-01
     73 T   7 N    -1.506644768835E-02 -3.912504729620E-01  2.989406816306E-01
     74 T   7 N    -2.989406816306E-01  1.506644768835E-02 -3.912504729620E-01
     75 F   7 N     1.506644768835E-02 -3.912504729620E-01 -2.989406816306E-01
     76 F   7 N    -2.989406816306E-01 -1.506644768835E-02  3.912504729620E-01
     77 F   7 N    -1.506644768835E-02  3.912504729620E-01 -2.989406816306E-01
     78 F   7 N     2.989406816306E-01 -1.506644768835E-02 -3.912504729620E-01
     79 F   7 N     2.989406816306E-01  3.912504729620E-01  1.506644768835E-02
     80 F   7 N    -2.989406816306E-01 -3.912504729620E-01  1.506644768835E-02
     81 F   7 N    -2.989406816306E-01  3.912504729620E-01 -1.506644768835E-02
     82 F   7 N     2.989406816306E-01 -3.912504729620E-01 -1.506644768835E-02
     83 F   7 N     3.912504729620E-01  1.506644768835E-02  2.989406816306E-01
     84 F   7 N     1.506644768835E-02  2.989406816306E-01  3.912504729620E-01
     85 F   7 N    -3.912504729620E-01 -1.506644768835E-02  2.989406816306E-01
     86 F   7 N     1.506644768835E-02 -2.989406816306E-01 -3.912504729620E-01
     87 F   7 N    -3.912504729620E-01  1.506644768835E-02 -2.989406816306E-01
     88 F   7 N    -1.506644768835E-02 -2.989406816306E-01  3.912504729620E-01
     89 F   7 N     3.912504729620E-01 -1.506644768835E-02 -2.989406816306E-01
     90 F   7 N    -1.506644768835E-02  2.989406816306E-01 -3.912504729620E-01
     91 T   7 N    -8.485321451108E-02 -8.485321451108E-02  4.400185006338E-01
     92 T   7 N     8.485321451108E-02  8.485321451108E-02  4.400185006338E-01
     93 F   7 N    -8.485321451108E-02  8.485321451108E-02 -4.400185006338E-01
     94 F   7 N     8.485321451108E-02 -8.485321451108E-02 -4.400185006338E-01
     95 T   7 N     4.400185006338E-01 -8.485321451108E-02 -8.485321451108E-02
     96 F   7 N    -8.485321451108E-02  4.400185006338E-01 -8.485321451108E-02
     97 T   7 N    -4.400185006338E-01  8.485321451108E-02 -8.485321451108E-02
     98 F   7 N     8.485321451108E-02  4.400185006338E-01  8.485321451108E-02
     99 F   7 N     4.400185006338E-01  8.485321451108E-02  8.485321451108E-02
    100 F   7 N     8.485321451108E-02 -4.400185006338E-01 -8.485321451108E-02
    101 F   7 N    -4.400185006338E-01 -8.485321451108E-02  8.485321451108E-02
    102 F   7 N    -8.485321451108E-02 -4.400185006338E-01  8.485321451108E-02
    103 T   8 O    -1.112194581498E-01 -2.251037722302E-02  4.194225614809E-01
    104 T   8 O     1.112194581498E-01  2.251037722302E-02  4.194225614809E-01
    105 F   8 O    -1.112194581498E-01  2.251037722302E-02 -4.194225614809E-01
    106 F   8 O     1.112194581498E-01 -2.251037722302E-02 -4.194225614809E-01
    107 T   8 O     4.194225614809E-01 -1.112194581498E-01 -2.251037722302E-02
    108 T   8 O    -2.251037722302E-02  4.194225614809E-01 -1.112194581498E-01
    109 T   8 O    -4.194225614809E-01  1.112194581498E-01 -2.251037722302E-02
    110 T   8 O     2.251037722302E-02  4.194225614809E-01  1.112194581498E-01
    111 F   8 O     4.194225614809E-01  1.112194581498E-01  2.251037722302E-02
    112 F   8 O     2.251037722302E-02 -4.194225614809E-01 -1.112194581498E-01
    113 F   8 O    -4.194225614809E-01 -1.112194581498E-01  2.251037722302E-02
    114 F   8 O    -2.251037722302E-02 -4.194225614809E-01  1.112194581498E-01
    115 F   8 O    -2.251037722302E-02 -1.112194581498E-01  4.194225614809E-01
    116 F   8 O     2.251037722302E-02  1.112194581498E-01  4.194225614809E-01
    117 F   8 O     2.251037722302E-02 -1.112194581498E-01 -4.194225614809E-01
    118 F   8 O    -2.251037722302E-02  1.112194581498E-01 -4.194225614809E-01
    119 F   8 O    -1.112194581498E-01  4.194225614809E-01 -2.251037722302E-02
    120 F   8 O     4.194225614809E-01 -2.251037722302E-02 -1.112194581498E-01
    121 F   8 O     1.112194581498E-01 -4.194225614809E-01 -2.251037722302E-02
    122 F   8 O     4.194225614809E-01  2.251037722302E-02  1.112194581498E-01
    123 F   8 O     1.112194581498E-01  4.194225614809E-01  2.251037722302E-02
    124 F   8 O    -4.194225614809E-01  2.251037722302E-02 -1.112194581498E-01
    125 F   8 O    -1.112194581498E-01 -4.194225614809E-01  2.251037722302E-02
    126 F   8 O    -4.194225614809E-01 -2.251037722302E-02  1.112194581498E-01

 T = ATOM BELONGING TO THE ASYMMETRIC UNIT

 ****    4 SYMMOPS - TRANSLATORS IN FRACTIONAL UNITS
 **** MATRICES AND TRANSLATORS IN THE CRYSTALLOGRAPHIC REFERENCE FRAME
   V INV                    ROTATION MATRICES                   TRANSLATORS
   1   1  1.00  0.00  0.00  0.00  1.00  0.00  0.00  0.00  1.00  0.00  0.00  0.00
   2   2 -1.00  0.00  0.00 -1.00  0.00  1.00 -1.00  1.00  0.00  0.00  0.00  0.00
   3   3  1.00  0.00  0.00  0.00  0.00  1.00  0.00  1.00  0.00  0.00  0.00  0.00
   4   4 -1.00  0.00  0.00 -1.00  1.00  0.00 -1.00  0.00  1.00  0.00  0.00  0.00

 DIRECT LATTICE VECTORS CARTESIAN COMPONENTS (ANGSTROM)
          X                    Y                    Z
  -0.860589439887E+01   0.873498281485E+01   0.873498281485E+01
   0.860589439887E+01  -0.847680598289E+01   0.847680598289E+01
   0.860589439887E+01   0.847680598289E+01  -0.847680598289E+01


 CARTESIAN COORDINATES - PRIMITIVE CELL
 *******************************************************************************
 *      ATOM          X(ANGSTROM)         Y(ANGSTROM)         Z(ANGSTROM)
 *******************************************************************************
    1   230 ZN    8.605894398870E+00 -1.290884159830E+01 -1.936326239746E-01
    2   230 ZN    0.000000000000E+00 -1.277975318232E+01  8.412261774895E+00
    3   230 ZN    0.000000000000E+00  8.412261774895E+00 -1.277975318232E+01
    4   230 ZN   -1.290884159830E+01  1.290884159830E-01  8.605894398870E+00
    5   230 ZN   -1.290884159830E+01  8.605894398870E+00  1.290884159830E-01
    6   230 ZN    8.605894398870E+00 -1.936326239746E-01 -1.290884159830E+01
    7     6 C    -2.265031901694E+00 -2.138377328405E+00  8.409662740759E+00
    8     6 C     2.265031901694E+00  2.391686474983E+00  8.477613697809E+00
    9     6 C    -2.265031901694E+00  2.138377328405E+00 -8.409662740759E+00
   10     6 C     2.265031901694E+00 -2.391686474983E+00 -8.477613697809E+00
   11     6 C     8.443638219284E+00 -2.299007380219E+00 -2.299007380219E+00
   12     6 C    -2.265031901694E+00  8.409662740759E+00 -2.138377328405E+00
   13     6 C    -8.443638219284E+00  2.231056423169E+00 -2.231056423169E+00
   14     6 C     2.265031901694E+00  8.477613697809E+00  2.391686474983E+00
   15     6 C     8.443638219284E+00  2.299007380219E+00  2.299007380219E+00
   16     6 C     2.265031901694E+00 -8.477613697809E+00 -2.391686474983E+00
   17     6 C    -8.443638219284E+00 -2.231056423169E+00  2.231056423169E+00
   18     6 C    -2.265031901694E+00 -8.409662740759E+00  2.138377328405E+00
   19     6 C     5.700953088311E+00  4.736424919294E+00  1.098937034405E+00
   20     6 C    -5.700953088311E+00 -4.705581259652E+00  9.573069417209E-01
   21     6 C     5.700953088311E+00 -4.736424919294E+00 -1.098937034405E+00
   22     6 C    -5.700953088311E+00  4.705581259652E+00 -9.573069417209E-01
   23     6 C     1.028121988063E+00  5.771768134653E+00  4.806517385798E+00
   24     6 C     4.721003089473E+00  1.113636284388E+00  5.716374918132E+00
   25     6 C    -1.028121988063E+00 -5.630138041969E+00  4.635488793148E+00
   26     6 C    -4.721003089473E+00  9.426076917383E-01 -5.685531258490E+00
   27     6 C     1.028121988063E+00 -5.771768134653E+00 -4.806517385798E+00
   28     6 C    -4.721003089473E+00 -9.426076917383E-01  5.685531258490E+00
   29     6 C    -1.028121988063E+00  5.630138041969E+00 -4.635488793148E+00
   30     6 C     4.721003089473E+00 -1.113636284388E+00 -5.716374918132E+00
   31     6 C     4.721003089473E+00  5.716374918132E+00  1.113636284388E+00
   32     6 C    -4.721003089473E+00 -5.685531258490E+00  9.426076917383E-01
   33     6 C    -4.721003089473E+00  5.685531258490E+00 -9.426076917383E-01
   34     6 C     4.721003089473E+00 -5.716374918132E+00 -1.113636284388E+00
   35     6 C     5.700953088311E+00  1.098937034405E+00  4.736424919294E+00
   36     6 C     1.028121988063E+00  4.806517385798E+00  5.771768134653E+00
   37     6 C    -5.700953088311E+00 -9.573069417209E-01  4.705581259652E+00
   38     6 C     1.028121988063E+00 -4.806517385798E+00 -5.771768134653E+00
   39     6 C    -5.700953088311E+00  9.573069417209E-01 -4.705581259652E+00
   40     6 C    -1.028121988063E+00 -4.635488793148E+00  5.630138041969E+00
   41     6 C     5.700953088311E+00 -1.098937034405E+00 -4.736424919294E+00
   42     6 C    -1.028121988063E+00  4.635488793148E+00 -5.630138041969E+00
   43     1 H     5.714121069734E+00  3.779948165192E+00  1.565897705154E+00
   44     1 H    -5.714121069734E+00 -3.734662021330E+00  1.453178552356E+00
   45     1 H     5.714121069734E+00 -3.779948165192E+00 -1.565897705154E+00
   46     1 H    -5.714121069734E+00  3.734662021330E+00 -1.453178552356E+00
   47     1 H     1.509538128755E+00  5.770480646133E+00  3.843016909307E+00
   48     1 H     3.757305093261E+00  1.595249944801E+00  5.736764141665E+00
   49     1 H    -1.509538128755E+00 -5.657761493335E+00  3.671593277215E+00
   50     1 H    -3.757305093261E+00  1.423826312709E+00 -5.691477997803E+00
   51     1 H     1.509538128755E+00 -5.770480646133E+00 -3.843016909307E+00
   52     1 H    -3.757305093261E+00 -1.423826312709E+00  5.691477997803E+00
   53     1 H    -1.509538128755E+00  5.657761493335E+00 -3.671593277215E+00
   54     1 H     3.757305093261E+00 -1.595249944801E+00 -5.736764141665E+00
   55     1 H     3.757305093261E+00  5.736764141665E+00  1.595249944801E+00
   56     1 H    -3.757305093261E+00 -5.691477997803E+00  1.423826312709E+00
   57     1 H    -3.757305093261E+00  5.691477997803E+00 -1.423826312709E+00
   58     1 H     3.757305093261E+00 -5.736764141665E+00 -1.595249944801E+00
   59     1 H     5.714121069734E+00  1.565897705154E+00  3.779948165192E+00
   60     1 H     1.509538128755E+00  3.843016909307E+00  5.770480646133E+00
   61     1 H    -5.714121069734E+00 -1.453178552356E+00  3.734662021330E+00
   62     1 H     1.509538128755E+00 -3.843016909307E+00 -5.770480646133E+00
   63     1 H    -5.714121069734E+00  1.453178552356E+00 -3.734662021330E+00
   64     1 H    -1.509538128755E+00 -3.671593277215E+00  5.657761493335E+00
   65     1 H     5.714121069734E+00 -1.565897705154E+00 -3.779948165192E+00
   66     1 H    -1.509538128755E+00  3.671593277215E+00 -5.657761493335E+00
   67     7 N     6.734120507638E+00  5.149193683012E+00  3.365000736732E-01
   68     7 N    -6.734120507638E+00 -5.141414067546E+00  1.821409574148E-01
   69     7 N     6.734120507638E+00 -5.149193683012E+00 -3.365000736732E-01
   70     7 N    -6.734120507638E+00  5.141414067546E+00 -1.821409574148E-01
   71     7 N     2.593205155440E-01  6.811300065767E+00  5.246315682894E+00
   72     7 N     5.145303875279E+00  3.603323231586E-01  6.738010315371E+00
   73     7 N    -2.593205155440E-01 -6.656940949509E+00  5.044292067664E+00
   74     7 N    -5.145303875279E+00  1.583087079294E-01 -6.730230699905E+00
   75     7 N     2.593205155440E-01 -6.811300065767E+00 -5.246315682894E+00
   76     7 N    -5.145303875279E+00 -1.583087079294E-01  6.730230699905E+00
   77     7 N    -2.593205155440E-01  6.656940949509E+00 -5.044292067664E+00
   78     7 N     5.145303875279E+00 -3.603323231586E-01 -6.738010315371E+00
   79     7 N     5.145303875279E+00  6.738010315371E+00  3.603323231586E-01
   80     7 N    -5.145303875279E+00 -6.730230699905E+00  1.583087079294E-01
   81     7 N    -5.145303875279E+00  6.730230699905E+00 -1.583087079294E-01
   82     7 N     5.145303875279E+00 -6.738010315371E+00 -3.603323231586E-01
   83     7 N     6.734120507638E+00  3.365000736732E-01  5.149193683012E+00
   84     7 N     2.593205155440E-01  5.246315682894E+00  6.811300065767E+00
   85     7 N    -6.734120507638E+00 -1.821409574148E-01  5.141414067546E+00
   86     7 N     2.593205155440E-01 -5.246315682894E+00 -6.811300065767E+00
   87     7 N    -6.734120507638E+00  1.821409574148E-01 -5.141414067546E+00
   88     7 N    -2.593205155440E-01 -5.044292067664E+00  6.656940949509E+00
   89     7 N     6.734120507638E+00 -3.365000736732E-01 -5.149193683012E+00
   90     7 N    -2.593205155440E-01  5.044292067664E+00 -6.656940949509E+00
   91     7 N    -1.460475606974E+00 -1.346873024474E+00  7.551598365903E+00
   92     7 N     1.460475606974E+00  1.574078189474E+00  7.595412634113E+00
   93     7 N    -1.460475606974E+00  1.346873024474E+00 -7.551598365903E+00
   94     7 N     1.460475606974E+00 -1.574078189474E+00 -7.595412634113E+00
   95     7 N     7.573505500008E+00 -1.482382741079E+00 -1.482382741079E+00
   96     7 N    -1.460475606974E+00  7.551598365903E+00 -1.346873024474E+00
   97     7 N    -7.573505500008E+00  1.438568472869E+00 -1.438568472869E+00
   98     7 N     1.460475606974E+00  7.595412634113E+00  1.574078189474E+00
   99     7 N     7.573505500008E+00  1.482382741079E+00  1.482382741079E+00
  100     7 N     1.460475606974E+00 -7.595412634113E+00 -1.574078189474E+00
  101     7 N    -7.573505500008E+00 -1.438568472869E+00  1.438568472869E+00
  102     7 N    -1.460475606974E+00 -7.551598365903E+00  1.346873024474E+00
  103     8 O    -1.914285823874E+00 -2.791586703418E-01  7.213200887338E+00
  104     8 O     1.914285823874E+00  4.957290466982E-01  7.224824203094E+00
  105     8 O    -1.914285823874E+00  2.791586703418E-01 -7.213200887338E+00
  106     8 O     1.914285823874E+00 -4.957290466982E-01 -7.224824203094E+00
  107     8 O     7.219012545216E+00 -1.920097481752E+00 -4.161581458781E-01
  108     8 O    -3.874438585200E-01  7.190298257858E+00 -1.806000635696E+00
  109     8 O    -7.219012545216E+00  1.908474165996E+00 -3.587295711619E-01
  110     8 O     3.874438585200E-01  7.247726832574E+00  2.022571012052E+00
  111     8 O     7.219012545216E+00  1.920097481752E+00  4.161581458781E-01
  112     8 O     3.874438585200E-01 -7.247726832574E+00 -2.022571012052E+00
  113     8 O    -7.219012545216E+00 -1.908474165996E+00  3.587295711619E-01
  114     8 O    -3.874438585200E-01 -7.190298257858E+00  1.806000635696E+00
  115     8 O    -3.874438585200E-01 -1.806000635696E+00  7.190298257858E+00
  116     8 O     3.874438585200E-01  2.022571012052E+00  7.247726832574E+00
  117     8 O     3.874438585200E-01 -2.022571012052E+00 -7.247726832574E+00
  118     8 O    -3.874438585200E-01  1.806000635696E+00 -7.190298257858E+00
  119     8 O    -1.914285823874E+00  7.213200887338E+00 -2.791586703418E-01
  120     8 O     7.219012545216E+00 -4.161581458781E-01 -1.920097481752E+00
  121     8 O     1.914285823874E+00 -7.224824203094E+00 -4.957290466982E-01
  122     8 O     7.219012545216E+00  4.161581458781E-01  1.920097481752E+00
  123     8 O     1.914285823874E+00  7.224824203094E+00  4.957290466982E-01
  124     8 O    -7.219012545216E+00  3.587295711619E-01 -1.908474165996E+00
  125     8 O    -1.914285823874E+00 -7.213200887338E+00  2.791586703418E-01
  126     8 O    -7.219012545216E+00 -3.587295711619E-01  1.908474165996E+00
 INFORMATION **** EXCBUF **** EXCH. BIPO BUFFER: WORDS USED =     4000000
 WARNING **** EXCBUF **** EXCH. BIPO BUFFER TOO SMALL - TO AVOID I/O SET EXCHSIZE =     8300052

 DFT PARAMETERS

     ATOM       ELECTRONS   NET CHARGE   R(ANGSTROM)
   1 230  ZN     20.0000      0.0000     1.37000000
   7   6  C       6.0000      0.0000     0.77000000
  43   1  H       1.0000      0.0000     1.11000000
  67   7  N       7.0000      0.0000     0.74000000
 103   8  O       8.0000      0.0000     0.74000000

 SIZE OF GRID=    1991274
 TTTTTTTTTTTTTTTTTTTTTTTTTTTTTT MAKE_GRID2  TELAPSE     2765.48 TCPU     2119.46
 BECKE WEIGHT FUNCTION
 RADSAFE =     2.00
 TOLERANCES - DENSITY:10**- 6; POTENTIAL:10**- 9; GRID WGT:10**-14

 RADIAL INTEGRATION  - INTERVALS (POINTS,UPPER LIMIT):            1( 99,  4.0*R)

 ANGULAR INTEGRATION - INTERVALS (ACCURACY LEVEL [N. POINTS] UPPER LIMIT):
  1(  6[ 146]   0.2)  2( 11[ 302]   0.5)  3( 14[ 590]   0.9)  4( 18[1454]   3.5)
  5( 14[ 590]9999.0)
 EEEEEEEEEE INT_CALC TERMINATION  DATE 10 11 2020 TIME 19:10:18.4

 *******************************************************************************
 ZIF-65 (cif CCDC 917446, CIMFUB)                                                
 CRYSTAL - SCF - TYPE OF CALCULATION :  RESTRICTED CLOSED SHELL
 *******************************************************************************

 CAPPA:IS1  2;IS2  2;IS3  2; K PTS MONK NET   5; SYMMOPS:K SPACE   8;G SPACE   4

 TTTTTTTTTTTTTTTTTTTTTTTTTTTTTT SDIK        TELAPSE     2768.52 TCPU     2121.44

 INFORMATION FROM INTEGRAL EVALUATION

 RESTART FROM A PREVIOUS DENSITY MATRIX - DEP ACTIVE
 NUMBER OF COUPLE SETS (NEW, OLD, FOUND):   42646   42646   42646
 NUMBER OF IRREDUCIBLE G VECTORS        :  136649  136649  136649
 CHARGE NORMALIZATION FACTOR   1.00002415
 TOTAL ATOMIC CHARGES:
  18.5671379  18.5671379  18.5671379  18.5671535  18.5671535  18.5671379
   5.4270608   5.4295278   5.4270608   5.4295278   5.4392430   5.4270608
   5.4172592   5.4295278   5.4392430   5.4295278   5.4172592   5.4270608
   6.0120893   6.0095636   6.0120893   6.0095636   6.0178011   6.0164271
   6.0039297   6.0053327   6.0178011   6.0053327   6.0039297   6.0164271
   6.0164271   6.0053327   6.0053327   6.0164271   6.0120893   6.0178011
   6.0095636   6.0178011   6.0095636   6.0039297   6.0120893   6.0039297
   0.8601749   0.8542034   0.8601749   0.8542034   0.8570309   0.8568591
   0.8572433   0.8575359   0.8570309   0.8575359   0.8572433   0.8568591
   0.8568591   0.8575359   0.8575359   0.8568591   0.8601749   0.8570309
   0.8542034   0.8570309   0.8542034   0.8572433   0.8601749   0.8572433
   7.6042298   7.5932337   7.6042298   7.5932337   7.5967770   7.6025807
   7.6004806   7.5950872   7.5967770   7.5950872   7.6004806   7.6025807
   7.6025807   7.5950872   7.5950872   7.6025807   7.6042298   7.5967770
   7.5932337   7.5967770   7.5932337   7.6004806   7.6042298   7.6004806
   6.7793551   6.7692661   6.7793551   6.7692661   6.7808599   6.7793551
   6.7678636   6.7692661   6.7808599   6.7692661   6.7678636   6.7793551
   8.2902993   8.2899545   8.2902993   8.2899545   8.2902190   8.2886335
   8.2899191   8.2918575   8.2902190   8.2918575   8.2899191   8.2886335
   8.2886335   8.2918575   8.2918575   8.2886335   8.2902993   8.2902190
   8.2899545   8.2902190   8.2899545   8.2899191   8.2902993   8.2899191
 TTTTTTTTTTTTTTTTTTTTTTTTTTTTTT MOQGAD      TELAPSE     2795.18 TCPU     2140.15
 TTTTTTTTTTTTTTTTTTTTTTTTTTTTTT SHELLXN     TELAPSE     2850.91 TCPU     2166.47
 TTTTTTTTTTTTTTTTTTTTTTTTTTTTTT MONMO3      TELAPSE     2862.61 TCPU     2178.17
 NUMERICALLY INTEGRATED DENSITY    804.0001930844
 TTTTTTTTTTTTTTTTTTTTTTTTTTTTTT NUMDFT      TELAPSE     2868.21 TCPU     2183.78
 CYC   0 ETOT(AU) -6.525189910187E+03 DETOT -6.53E+03 tst  2.13E-10 PX  1.00E+00
 TTTTTTTTTTTTTTTTTTTTTTTTTTTTTT DIIS        TELAPSE     2870.94 TCPU     2186.51
 TTTTTTTTTTTTTTTTTTTTTTTTTTTTTT FDIK        TELAPSE     2939.78 TCPU     2242.97
 INSULATING STATE
 TOP OF VALENCE BANDS -    BAND    402; K    5; EIG -2.8859260E-01 AU
 TOP OF VALENCE BANDS -    BAND    402; K    1; EIG -2.8950332E-01 AU
 BOTTOM OF VIRTUAL BANDS - BAND    403; K    4; EIG -6.8680243E-02 AU
 INDIRECT ENERGY BAND GAP:   5.9841 eV
 BOTTOM OF VIRTUAL BANDS - BAND    403; K    1; EIG -6.8622904E-02 AU
 TTTTTTTTTTTTTTTTTTTTTTTTTTTTTT PDIG        TELAPSE     2941.58 TCPU     2244.76
 CHARGE NORMALIZATION FACTOR   1.00000000
 TOTAL ATOMIC CHARGES:
  18.5666420  18.5666420  18.5666420  18.5667112  18.5667112  18.5666420
   5.4371304   5.4194980   5.4371304   5.4194980   5.4062294   5.4371304
   5.4518132   5.4194980   5.4062294   5.4194980   5.4518132   5.4371304
   6.0231279   5.9990919   6.0231279   5.9990919   6.0019046   6.0004366
   6.0192146   6.0215615   6.0019046   6.0215615   6.0192146   6.0004366
   6.0004366   6.0215615   6.0215615   6.0004366   6.0231279   6.0019046
   5.9990919   6.0019046   5.9990919   6.0192146   6.0231279   6.0192146
   0.8585099   0.8559818   0.8585099   0.8559818   0.8584986   0.8609727
   0.8557870   0.8535611   0.8584986   0.8535611   0.8557870   0.8609727
   0.8609727   0.8535611   0.8535611   0.8609727   0.8585099   0.8584986
   0.8559818   0.8584986   0.8559818   0.8557870   0.8585099   0.8557870
   7.5780661   7.6200742   7.5780661   7.6200742   7.6237427   7.5938710
   7.5731771   7.6027851   7.6237427   7.6027851   7.5731771   7.5938710
   7.5938710   7.6027851   7.6027851   7.5938710   7.5780661   7.6237427
   7.6200742   7.6237427   7.6200742   7.5731771   7.5780661   7.5731771
   6.7652391   6.7833567   6.7652391   6.7833567   6.7510988   6.7652391
   6.7983691   6.7833567   6.7510988   6.7833567   6.7983691   6.7652391
   8.2858919   8.2945372   8.2858919   8.2945372   8.2896596   8.3105763
   8.2909733   8.2690202   8.2896596   8.2690202   8.2909733   8.3105763
   8.3105763   8.2690202   8.2690202   8.3105763   8.2858919   8.2896596
   8.2945372   8.2896596   8.2945372   8.2909733   8.2858919   8.2909733
 TTTTTTTTTTTTTTTTTTTTTTTTTTTTTT MOQGAD      TELAPSE     2941.60 TCPU     2244.78
 TTTTTTTTTTTTTTTTTTTTTTTTTTTTTT SHELLXN     TELAPSE     2998.40 TCPU     2270.70
 TTTTTTTTTTTTTTTTTTTTTTTTTTTTTT MONMO3      TELAPSE     3001.14 TCPU     2273.44
 NUMERICALLY INTEGRATED DENSITY    804.0001882942
 TTTTTTTTTTTTTTTTTTTTTTTTTTTTTT NUMDFT      TELAPSE     3006.59 TCPU     2278.89
 CYC   1 ETOT(AU) -6.525091948376E+03 DETOT  9.80E-02 tst  0.00E+00 PX  1.20E-02
 TTTTTTTTTTTTTTTTTTTTTTTTTTTTTT DIIS        TELAPSE     3007.93 TCPU     2280.22
 DIIS TEST: 0.16710E-01 AT SCF   CYCLE   1 - MIX   30 %
 TTTTTTTTTTTTTTTTTTTTTTTTTTTTTT FDIK        TELAPSE     3028.12 TCPU     2294.92
 INSULATING STATE
 TOP OF VALENCE BANDS -    BAND    402; K    2; EIG -2.8825309E-01 AU
 TOP OF VALENCE BANDS -    BAND    402; K    1; EIG -2.8889612E-01 AU
 BOTTOM OF VIRTUAL BANDS - BAND    403; K    4; EIG -6.5663037E-02 AU
 INDIRECT ENERGY BAND GAP:   6.0570 eV
 BOTTOM OF VIRTUAL BANDS - BAND    403; K    1; EIG -6.5469252E-02 AU
 TTTTTTTTTTTTTTTTTTTTTTTTTTTTTT PDIG        TELAPSE     3029.92 TCPU     2296.73
 CHARGE NORMALIZATION FACTOR   1.00000000
 TOTAL ATOMIC CHARGES:
  18.5676618  18.5676618  18.5676618  18.5674429  18.5674429  18.5676618
   5.4327192   5.4244444   5.4327192   5.4244444   5.4235769   5.4327192
   5.4325122   5.4244444   5.4235769   5.4244444   5.4325122   5.4327192
   6.0195346   6.0020495   6.0195346   6.0020495   6.0101461   6.0034981
   6.0110792   6.0179239   6.0101461   6.0179239   6.0110792   6.0034981
   6.0034981   6.0179239   6.0179239   6.0034981   6.0195346   6.0101461
   6.0020495   6.0101461   6.0020495   6.0110792   6.0195346   6.0110792
   0.8597872   0.8544318   0.8597872   0.8544318   0.8558452   0.8581715
   0.8586864   0.8562799   0.8558452   0.8562799   0.8586864   0.8581715
   0.8581715   0.8562799   0.8562799   0.8581715   0.8597872   0.8558452
   0.8544318   0.8558452   0.8544318   0.8586864   0.8597872   0.8586864
   7.5932688   7.6032172   7.5932688   7.6032172   7.6109191   7.5983608
   7.5862365   7.5996209   7.6109191   7.5996209   7.5862365   7.5983608
   7.5983608   7.5996209   7.5996209   7.5983608   7.5932688   7.6109191
   7.6032172   7.6109191   7.6032172   7.5862365   7.5932688   7.5862365
   6.7755183   6.7731977   6.7755183   6.7731977   6.7768651   6.7755183
   6.7716534   6.7731977   6.7768651   6.7731977   6.7716534   6.7755183
   8.2911771   8.2887799   8.2911771   8.2887799   8.2782382   8.2895116
   8.3026502   8.2910196   8.2782382   8.2910196   8.3026502   8.2895116
   8.2895116   8.2910196   8.2910196   8.2895116   8.2911771   8.2782382
   8.2887799   8.2782382   8.2887799   8.3026502   8.2911771   8.3026502
 TTTTTTTTTTTTTTTTTTTTTTTTTTTTTT MOQGAD      TELAPSE     3029.94 TCPU     2296.75
 TTTTTTTTTTTTTTTTTTTTTTTTTTTTTT SHELLXN     TELAPSE     3078.51 TCPU     2322.67
 TTTTTTTTTTTTTTTTTTTTTTTTTTTTTT MONMO3      TELAPSE     3081.70 TCPU     2325.87
 NUMERICALLY INTEGRATED DENSITY    804.0001903571
 TTTTTTTTTTTTTTTTTTTTTTTTTTTTTT NUMDFT      TELAPSE     3087.14 TCPU     2331.31
 CYC   2 ETOT(AU) -6.525093527493E+03 DETOT -1.58E-03 tst  1.04E-05 PX  5.66E-03
 TTTTTTTTTTTTTTTTTTTTTTTTTTTTTT DIIS        TELAPSE     3088.73 TCPU     2332.90
 DIIS TEST: 0.62937E-02 AT SCF   CYCLE   2 - DIIS ACTIVE - HISTORY:     2 CYCLES
 TTTTTTTTTTTTTTTTTTTTTTTTTTTTTT FDIK        TELAPSE     3109.69 TCPU     2346.72
 INSULATING STATE
 TOP OF VALENCE BANDS -    BAND    402; K    5; EIG -2.8888999E-01 AU
 TOP OF VALENCE BANDS -    BAND    402; K    1; EIG -2.8990296E-01 AU
 BOTTOM OF VIRTUAL BANDS - BAND    403; K    4; EIG -6.5620792E-02 AU
 INDIRECT ENERGY BAND GAP:   6.0755 eV
 BOTTOM OF VIRTUAL BANDS - BAND    403; K    1; EIG -6.5421617E-02 AU
 TTTTTTTTTTTTTTTTTTTTTTTTTTTTTT PDIG        TELAPSE     3111.50 TCPU     2348.53
 CHARGE NORMALIZATION FACTOR   1.00000000
 TOTAL ATOMIC CHARGES:
  18.5673787  18.5673787  18.5673787  18.5671652  18.5671652  18.5673787
   5.4331017   5.4235749   5.4331017   5.4235749   5.4152750   5.4331017
   5.4424533   5.4235749   5.4152750   5.4235749   5.4424533   5.4331017
   6.0203744   6.0016497   6.0203744   6.0016497   6.0089384   6.0042145
   6.0119476   6.0177828   6.0089384   6.0177828   6.0119476   6.0042145
   6.0042145   6.0177828   6.0177828   6.0042145   6.0203744   6.0089384
   6.0016497   6.0089384   6.0016497   6.0119476   6.0203744   6.0119476
   0.8607716   0.8533847   0.8607716   0.8533847   0.8564941   0.8584979
   0.8579850   0.8559421   0.8564941   0.8559421   0.8579850   0.8584979
   0.8584979   0.8559421   0.8559421   0.8584979   0.8607716   0.8564941
   0.8533847   0.8564941   0.8533847   0.8579850   0.8607716   0.8579850
   7.5877235   7.6100271   7.5877235   7.6100271   7.6167523   7.5983704
   7.5799273   7.5985500   7.6167523   7.5985500   7.5799273   7.5983704
   7.5983704   7.5985500   7.5985500   7.5983704   7.5877235   7.6167523
   7.6100271   7.6167523   7.6100271   7.5799273   7.5877235   7.5799273
   6.7704638   6.7778061   6.7704638   6.7778061   6.7640517   6.7704638
   6.7855488   6.7778061   6.7640517   6.7778061   6.7855488   6.7704638
   8.2834127   8.2972133   8.2834127   8.2972133   8.2846170   8.3044905
   8.2958668   8.2754941   8.2846170   8.2754941   8.2958668   8.3044905
   8.3044905   8.2754941   8.2754941   8.3044905   8.2834127   8.2846170
   8.2972133   8.2846170   8.2972133   8.2958668   8.2834127   8.2958668
 TTTTTTTTTTTTTTTTTTTTTTTTTTTTTT MOQGAD      TELAPSE     3111.52 TCPU     2348.55
 TTTTTTTTTTTTTTTTTTTTTTTTTTTTTT SHELLXN     TELAPSE     3178.85 TCPU     2374.49
 TTTTTTTTTTTTTTTTTTTTTTTTTTTTTT MONMO3      TELAPSE     3184.20 TCPU     2379.84
 NUMERICALLY INTEGRATED DENSITY    804.0001903430
 TTTTTTTTTTTTTTTTTTTTTTTTTTTTTT NUMDFT      TELAPSE     3189.71 TCPU     2385.35
 CYC   3 ETOT(AU) -6.525094282449E+03 DETOT -7.55E-04 tst  6.86E-06 PX  2.39E-03
 TTTTTTTTTTTTTTTTTTTTTTTTTTTTTT DIIS        TELAPSE     3190.48 TCPU     2386.12
 DIIS TEST: 0.12945E-02 AT SCF   CYCLE   3 - DIIS ACTIVE - HISTORY:     3 CYCLES
 TTTTTTTTTTTTTTTTTTTTTTTTTTTTTT FDIK        TELAPSE     3204.57 TCPU     2398.73
 INSULATING STATE
 TOP OF VALENCE BANDS -    BAND    402; K    5; EIG -2.8911194E-01 AU
 TOP OF VALENCE BANDS -    BAND    402; K    1; EIG -2.9030116E-01 AU
 BOTTOM OF VIRTUAL BANDS - BAND    403; K    4; EIG -6.5612476E-02 AU
 INDIRECT ENERGY BAND GAP:   6.0817 eV
 BOTTOM OF VIRTUAL BANDS - BAND    403; K    1; EIG -6.5399855E-02 AU
 TTTTTTTTTTTTTTTTTTTTTTTTTTTTTT PDIG        TELAPSE     3206.32 TCPU     2400.48
 CHARGE NORMALIZATION FACTOR   1.00000000
 TOTAL ATOMIC CHARGES:
  18.5673392  18.5673392  18.5673392  18.5671509  18.5671509  18.5673392
   5.4349844   5.4221379   5.4349844   5.4221379   5.4143275   5.4349844
   5.4429520   5.4221379   5.4143275   5.4221379   5.4429520   5.4349844
   6.0206426   6.0012297   6.0206426   6.0012297   6.0076205   6.0021844
   6.0133869   6.0195799   6.0076205   6.0195799   6.0133869   6.0021844
   6.0021844   6.0195799   6.0195799   6.0021844   6.0206426   6.0076205
   6.0012297   6.0076205   6.0012297   6.0133869   6.0206426   6.0133869
   0.8607323   0.8534891   0.8607323   0.8534891   0.8570118   0.8587729
   0.8574139   0.8556720   0.8570118   0.8556720   0.8574139   0.8587729
   0.8587729   0.8556720   0.8556720   0.8587729   0.8607323   0.8570118
   0.8534891   0.8570118   0.8534891   0.8574139   0.8607323   0.8574139
   7.5872005   7.6100489   7.5872005   7.6100489   7.6180633   7.5979585
   7.5787208   7.5992914   7.6180633   7.5992914   7.5787208   7.5979585
   7.5979585   7.5992914   7.5992914   7.5979585   7.5872005   7.6180633
   7.6100489   7.6180633   7.6100489   7.5787208   7.5872005   7.5787208
   6.7712555   6.7772630   6.7712555   6.7772630   6.7655227   6.7712555
   6.7832811   6.7772630   6.7655227   6.7772630   6.7832811   6.7712555
   8.2888558   8.2913750   8.2888558   8.2913750   8.2831334   8.2987070
   8.2978515   8.2814607   8.2831334   8.2814607   8.2978515   8.2987070
   8.2987070   8.2814607   8.2814607   8.2987070   8.2888558   8.2831334
   8.2913750   8.2831334   8.2913750   8.2978515   8.2888558   8.2978515
 TTTTTTTTTTTTTTTTTTTTTTTTTTTTTT MOQGAD      TELAPSE     3206.35 TCPU     2400.51
 TTTTTTTTTTTTTTTTTTTTTTTTTTTTTT SHELLXN     TELAPSE     3252.73 TCPU     2426.43
 TTTTTTTTTTTTTTTTTTTTTTTTTTTTTT MONMO3      TELAPSE     3256.09 TCPU     2429.79
 NUMERICALLY INTEGRATED DENSITY    804.0001906024
 TTTTTTTTTTTTTTTTTTTTTTTTTTTTTT NUMDFT      TELAPSE     3261.62 TCPU     2435.32
 CYC   4 ETOT(AU) -6.525094451445E+03 DETOT -1.69E-04 tst  1.25E-06 PX  8.97E-04
 TTTTTTTTTTTTTTTTTTTTTTTTTTTTTT DIIS        TELAPSE     3261.85 TCPU     2435.54
 DIIS TEST: 0.30949E-03 AT SCF   CYCLE   4 - DIIS ACTIVE - HISTORY:     4 CYCLES
 TTTTTTTTTTTTTTTTTTTTTTTTTTTTTT FDIK        TELAPSE     3277.94 TCPU     2450.98
 INSULATING STATE
 TOP OF VALENCE BANDS -    BAND    402; K    5; EIG -2.8910956E-01 AU
 TOP OF VALENCE BANDS -    BAND    402; K    1; EIG -2.9030864E-01 AU
 BOTTOM OF VIRTUAL BANDS - BAND    403; K    4; EIG -6.5647674E-02 AU
 INDIRECT ENERGY BAND GAP:   6.0807 eV
 BOTTOM OF VIRTUAL BANDS - BAND    403; K    1; EIG -6.5436731E-02 AU
 TTTTTTTTTTTTTTTTTTTTTTTTTTTTTT PDIG        TELAPSE     3279.74 TCPU     2452.78
 CHARGE NORMALIZATION FACTOR   1.00000000
 TOTAL ATOMIC CHARGES:
  18.5674318  18.5674318  18.5674318  18.5671983  18.5671983  18.5674318
   5.4341056   5.4229590   5.4341056   5.4229590   5.4157097   5.4341056
   5.4413673   5.4229590   5.4157097   5.4229590   5.4413673   5.4341056
   6.0208582   6.0009223   6.0208582   6.0009223   6.0078034   6.0025266
   6.0130577   6.0192087   6.0078034   6.0192087   6.0130577   6.0025266
   6.0025266   6.0192087   6.0192087   6.0025266   6.0208582   6.0078034
   6.0009223   6.0078034   6.0009223   6.0130577   6.0208582   6.0130577
   0.8606351   0.8535928   0.8606351   0.8535928   0.8571531   0.8586864
[truncated: 46,099 more chars]
