# Supplementary material for: Structure–Property Relationship of Piezoelectric Properties in Zeolitic Imidazolate Frameworks: A Computational Study
Source: ACS Appl Mater Interfaces. 2022 Nov 2;14(45):50803–14. doi: 10.1021/acsami.2c13506 (PMC9674201; doi:10.1021/acsami.2c13506)
Supplement: Supplementary file 5 — am2c13506_si_005.zip [file am2c13506_si_005.zip › Outputfiles_crystal17/ZIF-65/ClampedIon_results/Clamped_M06L-D3.out]

ZIF-65 (cif CCDC 917446, CIMFUB)
EXTERNAL
PIEZOCON
CLAMPION
PRINT
END
END
6 5
0 0 6 2.0 1.00
  0.4563240000D+04  0.1966650000D-02
  0.6820240000D+03  0.1523060000D-01
  0.1549730000D+03  0.7612690000D-01
  0.4445530000D+02  0.2608010000D+00
  0.1302900000D+02  0.6164620000D+00
  0.1827730000D+01  0.2210060000D+00
0 1 3 4.0 1.00
  0.2096420000D+02  0.1146600000D+00  0.4024870000D-01
  0.4803310000D+01  0.9199990000D+00  0.2375940000D+00
  0.1459330000D+01 -0.3030680000D-02  0.8158540000D+00
0 1 1 0.0 1.00
  0.4834560000D+00  0.1000000000D+01  0.1000000000D+01
0 1 1 0.0 1.00
  0.1455850000D+00  0.1000000000D+01  0.1000000000D+01
0 3 1 0.0 1.00
  0.6260000000D+00  0.1000000000D+01
7 5
0 0 6 2.0 1.00
  0.6293480000D+04  0.1969790000D-02
  0.9490440000D+03  0.1496130000D-01
  0.2187760000D+03  0.7350060000D-01
  0.6369160000D+02  0.2489370000D+00
  0.1882820000D+02  0.6024600000D+00
  0.2720230000D+01  0.2562020000D+00
0 1 3 5.0 1.00
  0.3063310000D+02  0.1119060000D+00  0.3831190000D-01
  0.7026140000D+01  0.9216660000D+00  0.2374030000D+00
  0.2112050000D+01 -0.2569190000D-02  0.8175920000D+00
0 1 1 0.0 1.00
  0.6840090000D+00  0.1000000000D+01  0.1000000000D+01
0 1 1 0.0 1.00
  0.2008780000D+00  0.1000000000D+01  0.1000000000D+01
0 3 1 0.0 1.00
  0.9130000000D+00  0.1000000000D+01
1 4
0 0 3 1.0 1.00
  0.3386500000D+02  0.2549380000D-01
  0.5094790000D+01  0.1903730000D+00
  0.1158790000D+01  0.8521610000D+00
0 0 1 0.0 1.00
  0.3258400000D+00  0.1000000000D+01
0 0 1 0.0 1.00
  0.1027410000D+00  0.1000000000D+01
0 2 1 0.0 1.00
  0.7500000000D+00  0.1000000000D+01
8 5
0 0 6 2. 1.
       8588.50000         0.189515000E-02
       1297.23000         0.143859000E-01
       299.296000         0.707320000E-01
       87.3771000         0.240001000
       25.6789000         0.594797000
       3.74004000         0.280802000
0 1 3 6. 1.
       42.1175000         0.113889000         0.365114000E-01
       9.62837000         0.920811000         0.237153000
       2.85332000        -0.327447000E-02     0.819702000
0 1 1 0. 1.
      0.905661000          1.00000000          1.00000000
0 1 1 0. 1.
      0.255611000          1.00000000          1.00000000
0 3 1 0. 1.
       1.29200000          1.00000000
230 14
INPUT
20. 0 2 2 2 0 0
 34.150000 399.987282 0
 14.590000 85.485655 0
 39.780000 277.148960 0
 14.950000 69.052205 0
 43.800000 -34.149349 0
 14.980000 -3.291831 0
0 0 3 2. 1.
       30.3241270         0.219143000
       16.3166820        -0.232556000
       11.4081480        -0.954685000
0 0 1 2. 1.
       2.56949200          1.00000000
0 0 1 0. 1.
       1.06259500          1.00000000
0 0 1 0. 1.
      0.250000000          1.00000000
0 0 1 0. 1.
      0.120000000          1.00000000
0 2 2 6. 1.
       111.824980         0.232770000E-01
       19.1319100         -1.00953900
0 2 2 0. 1.
       5.46883800         0.320151000
       2.50567500         0.718085000
0 2 1 0. 1.
      0.941868000          1.00000000
0 2 1 0. 1.
      0.250000000          1.00000000
0 2 1 0. 1.
      0.120000000          1.00000000
0 3 4 10. 1.
       44.6456290         0.472490000E-01
       13.4383770         0.218926000
       4.68200000         0.452512000
       1.60321100         0.518576000
0 3 1 0. 1.
      0.482766000          1.00000000
0 3 1 0. 1.
      0.110000000          1.00000000
0 4 1 0. 1.
      2.614   1.0000
99 0
END
DFT
M06L-D3
xxlgrid
END
TOLINTEG
7 7 7 10 40
SHRINK
2 2
TOLDEE
8
DFTD3
ABC
END
END
          48 PROCESSORS WORKING

         
 *******************************************************************************
 *                                                                             *
 *                               CRYSTAL17                                     *
 *                      public : 1.0.2 - March 1st, 2018                       *
 *                       HTTP://WWW.CRYSTAL.UNITO.IT                           *
 *                                                                             *
 *                              MAIN AUTHORS                                   *
 *                                                                             *
 *  R. DOVESI(1,11), V.R. SAUNDERS(2), C. ROETTI(1,11), R. ORLANDO(1,11),      *
 *  C.M. ZICOVICH-WILSON(1,3), F. PASCALE(4), B. CIVALLERI(1,11),              *
 *  K. DOLL(5), N.M. HARRISON(2,6), I.J. BUSH(7), Ph. D'ARCO(8),               *
 *  M. LLUNELL(9), M. CAUSA'(10), Y. NOEL(8), L. MASCHIO(1,11), A. ERBA(1,11)  *
 *  M. RE'RAT(14), S. CASASSA(1,11)                                            *
 *                                                                             *
 *        CONTRIBUTIONS TO THE CODE HAVE ALSO BEEN GIVEN BY                    *
 *                                                                             *
 *  M. FERRABONE(1,11), M. DE LA PIERRE(1,11), M. FERRERO(1,11),               *
 *  J. BAIMA(1,11), E. ALBANESE(1,11), M.F. PEINTINGER(12), R. BAST(13),       *
 *  B. KIRTMAN(15), V. LACIVITA(1,11), R. DEMICHELIS(1,16)                     *
 *  G. BRANDEBURG(17), S. SALUSTRO(1,11), G. SANSONE(1,11)                     *
 *  M.T. RUGGIERO(18)                                                          *
 *                                                                             *
 * (1) THEORETICAL CHEMISTRY GROUP - UNIVERSITA' DI TORINO - TORINO (ITALY)    *
 * (2) COMPUTATIONAL SCIENCE & ENGINEERING DEPARTMENT - STFC DARESBURY (UK)    *
 * (3) UNIVERSIDAD AUTONOMA DEL ESTADO DE MORELOS - CUERNAVACA (MEXICO)        *
 * (4) UNIVERSITE' DE LORRAINE - NANCY (FRANCE)                                *
 * (5) UNIVERSITAET STUTTGART- STUTTGART (GERMANY)                             *
 * (6) IMPERIAL COLLEGE - LONDON (UK)                                          *
 * (7) OXFORD E-RESEARCH CENTRE - OXFORD (UK)                                  *
 * (8) UPMC - SORBONNE UNIVERSITES - PARIS (FRANCE)                            *
 * (9) UNIVERSIDAD DE BARCELONA - BARCELONA (SPAIN)                            *
 *(10) UNIVERSITA' DI NAPOLI "FEDERICO II" - NAPOLI (ITALY)                    *
 *(11) NIS - NANOSTRUCTURED INTERFACES AND SURFACES - TORINO (ITALY)           *
 *(12) MPI FUER CHEMISCHE ENERGIEKONVERSION - MUELHEIM AN DER RUHR (GERMANY)   *
 *(13) UNIVERSITY OF TROMSO - TROMSO (NORWAY)                                  *
 *(14) UNIVERSITE' DE PAU ET DES PAYS DE L'ADOUR - PAU (FRANCE)                *
 *(15) UNIVERSITY OF CALIFORNIA SANTA BARBARA - SANTA BARBARA (USA)            *
 *(16) CURTIN UNIVERSITY - PERTH (AUSTRALIA)                                   *
 *(17) UNIVERSITY COLLEGE LONDON - LONDON (UK)                                 *
 *(18) CAMBRIDGE UNIVERSITY - CAMBRIDGE (UK)                                   *
 *                                                                             *
 *******************************************************************************
 EEEEEEEEEE STARTING  DATE 10 11 2020 TIME 18:22:41.0
 ZIF-65 (cif CCDC 917446, CIMFUB)                                                

 GEOMETRY INPUT FROM EXTERNAL FILE (FORTRAN UNIT 34)
 3D - CRYSTAL 

 *******************************************************************************
 LATTICE PARAMETERS  (ANGSTROMS AND DEGREES) - PRIMITIVE CELL
       A          B          C        ALPHA      BETA     GAMMA        VOLUME
   14.85436   14.85436   14.85436   109.47122 109.47122 109.47122   2523.131767
 INFORMATION **** CHKGRP **** SPGR WITH NO INVERSION

 NUMBER OF IRREDUCIBLE ATOMS IN THE CELL:    7

 CARTESIAN COORDINATES (ANGSTROM) - IRREDUCIBLE ATOMS AND SYMMETRY RELATED

 AT.IRR.  AT  AT.N.          X                   Y                   Z
     1     1   230    8.576168661669E+00 -1.286425299250E+01  0.000000000000E+00
     1     2   230    0.000000000000E+00 -1.286425299250E+01  8.576168661669E+00
     1     3   230    0.000000000000E+00  8.576168661669E+00 -1.286425299250E+01
     1     4   230   -1.286425299250E+01  0.000000000000E+00  8.576168661669E+00
     1     5   230   -1.286425299250E+01  8.576168661669E+00  0.000000000000E+00
     1     6   230    8.576168661669E+00  0.000000000000E+00 -1.286425299250E+01
     7     7     6   -2.261752964433E+00 -2.261752964433E+00  8.463447711877E+00
     7     8     6    2.261752964433E+00  2.261752964433E+00  8.463447711877E+00
     7     9     6   -2.261752964433E+00  2.261752964433E+00 -8.463447711877E+00
     7    10     6    2.261752964433E+00 -2.261752964433E+00 -8.463447711877E+00
     7    11     6    8.463447711877E+00 -2.261752964433E+00 -2.261752964433E+00
     7    12     6   -2.261752964433E+00  8.463447711877E+00 -2.261752964433E+00
     7    13     6   -8.463447711877E+00  2.261752964433E+00 -2.261752964433E+00
     7    14     6    2.261752964433E+00  8.463447711877E+00  2.261752964433E+00
     7    15     6    8.463447711877E+00  2.261752964433E+00  2.261752964433E+00
     7    16     6    2.261752964433E+00 -8.463447711877E+00 -2.261752964433E+00
     7    17     6   -8.463447711877E+00 -2.261752964433E+00  2.261752964433E+00
     7    18     6   -2.261752964433E+00 -8.463447711877E+00  2.261752964433E+00
    19    19     6    5.709744324210E+00  4.727468426004E+00  1.143355758691E+00
    19    20     6   -5.709744324210E+00 -4.727468426004E+00  1.143355758691E+00
    19    21     6    5.709744324210E+00 -4.727468426004E+00 -1.143355758691E+00
    19    22     6   -5.709744324210E+00  4.727468426004E+00 -1.143355758691E+00
    19    23     6    1.143355758691E+00  5.709744324210E+00  4.727468426004E+00
    19    24     6    4.727468426004E+00  1.143355758691E+00  5.709744324210E+00
    19    25     6   -1.143355758691E+00 -5.709744324210E+00  4.727468426004E+00
    19    26     6   -4.727468426004E+00  1.143355758691E+00 -5.709744324210E+00
    19    27     6    1.143355758691E+00 -5.709744324210E+00 -4.727468426004E+00
    19    28     6   -4.727468426004E+00 -1.143355758691E+00  5.709744324210E+00
    19    29     6   -1.143355758691E+00  5.709744324210E+00 -4.727468426004E+00
    19    30     6    4.727468426004E+00 -1.143355758691E+00 -5.709744324210E+00
    19    31     6    4.727468426004E+00  5.709744324210E+00  1.143355758691E+00
    19    32     6   -4.727468426004E+00 -5.709744324210E+00  1.143355758691E+00
    19    33     6   -4.727468426004E+00  5.709744324210E+00 -1.143355758691E+00
    19    34     6    4.727468426004E+00 -5.709744324210E+00 -1.143355758691E+00
    19    35     6    5.709744324210E+00  1.143355758691E+00  4.727468426004E+00
    19    36     6    1.143355758691E+00  4.727468426004E+00  5.709744324210E+00
    19    37     6   -5.709744324210E+00 -1.143355758691E+00  4.727468426004E+00
    19    38     6    1.143355758691E+00 -4.727468426004E+00 -5.709744324210E+00
    19    39     6   -5.709744324210E+00  1.143355758691E+00 -4.727468426004E+00
    19    40     6   -1.143355758691E+00 -4.727468426004E+00  5.709744324210E+00
    19    41     6    5.709744324210E+00 -1.143355758691E+00 -4.727468426004E+00
    19    42     6   -1.143355758691E+00  4.727468426004E+00 -5.709744324210E+00
    43    43     1    5.734177767719E+00  3.778204000329E+00  1.655674651852E+00
    43    44     1   -5.734177767719E+00 -3.778204000329E+00  1.655674651852E+00
    43    45     1    5.734177767719E+00 -3.778204000329E+00 -1.655674651852E+00
    43    46     1   -5.734177767719E+00  3.778204000329E+00 -1.655674651852E+00
    43    47     1    1.655674651852E+00  5.734177767719E+00  3.778204000329E+00
    43    48     1    3.778204000329E+00  1.655674651852E+00  5.734177767719E+00
    43    49     1   -1.655674651852E+00 -5.734177767719E+00  3.778204000329E+00
    43    50     1   -3.778204000329E+00  1.655674651852E+00 -5.734177767719E+00
    43    51     1    1.655674651852E+00 -5.734177767719E+00 -3.778204000329E+00
    43    52     1   -3.778204000329E+00 -1.655674651852E+00  5.734177767719E+00
    43    53     1   -1.655674651852E+00  5.734177767719E+00 -3.778204000329E+00
    43    54     1    3.778204000329E+00 -1.655674651852E+00 -5.734177767719E+00
    43    55     1    3.778204000329E+00  5.734177767719E+00  1.655674651852E+00
    43    56     1   -3.778204000329E+00 -5.734177767719E+00  1.655674651852E+00
    43    57     1   -3.778204000329E+00  5.734177767719E+00 -1.655674651852E+00
    43    58     1    3.778204000329E+00 -5.734177767719E+00 -1.655674651852E+00
    43    59     1    5.734177767719E+00  1.655674651852E+00  3.778204000329E+00
    43    60     1    1.655674651852E+00  3.778204000329E+00  5.734177767719E+00
    43    61     1   -5.734177767719E+00 -1.655674651852E+00  3.778204000329E+00
    43    62     1    1.655674651852E+00 -3.778204000329E+00 -5.734177767719E+00
    43    63     1   -5.734177767719E+00  1.655674651852E+00 -3.778204000329E+00
    43    64     1   -1.655674651852E+00 -3.778204000329E+00  5.734177767719E+00
    43    65     1    5.734177767719E+00 -1.655674651852E+00 -3.778204000329E+00
    43    66     1   -1.655674651852E+00  3.778204000329E+00 -5.734177767719E+00
    67    67     7    6.719306332228E+00  5.122321230188E+00  3.342928392410E-01
    67    68     7   -6.719306332228E+00 -5.122321230188E+00  3.342928392410E-01
    67    69     7    6.719306332228E+00 -5.122321230188E+00 -3.342928392410E-01
    67    70     7   -6.719306332228E+00  5.122321230188E+00 -3.342928392410E-01
    67    71     7    3.342928392410E-01  6.719306332228E+00  5.122321230188E+00
    67    72     7    5.122321230188E+00  3.342928392410E-01  6.719306332228E+00
    67    73     7   -3.342928392410E-01 -6.719306332228E+00  5.122321230188E+00
    67    74     7   -5.122321230188E+00  3.342928392410E-01 -6.719306332228E+00
    67    75     7    3.342928392410E-01 -6.719306332228E+00 -5.122321230188E+00
    67    76     7   -5.122321230188E+00 -3.342928392410E-01  6.719306332228E+00
    67    77     7   -3.342928392410E-01  6.719306332228E+00 -5.122321230188E+00
    67    78     7    5.122321230188E+00 -3.342928392410E-01 -6.719306332228E+00
    67    79     7    5.122321230188E+00  6.719306332228E+00  3.342928392410E-01
    67    80     7   -5.122321230188E+00 -6.719306332228E+00  3.342928392410E-01
    67    81     7   -5.122321230188E+00  6.719306332228E+00 -3.342928392410E-01
    67    82     7    5.122321230188E+00 -6.719306332228E+00 -3.342928392410E-01
    67    83     7    6.719306332228E+00  3.342928392410E-01  5.122321230188E+00
    67    84     7    3.342928392410E-01  5.122321230188E+00  6.719306332228E+00
    67    85     7   -6.719306332228E+00 -3.342928392410E-01  5.122321230188E+00
    67    86     7    3.342928392410E-01 -5.122321230188E+00 -6.719306332228E+00
    67    87     7   -6.719306332228E+00  3.342928392410E-01 -5.122321230188E+00
    67    88     7   -3.342928392410E-01 -5.122321230188E+00  6.719306332228E+00
    67    89     7    6.719306332228E+00 -3.342928392410E-01 -5.122321230188E+00
    67    90     7   -3.342928392410E-01  5.122321230188E+00 -6.719306332228E+00
    91    91     7   -1.488800109294E+00 -1.488800109294E+00  7.562447528971E+00
    91    92     7    1.488800109294E+00  1.488800109294E+00  7.562447528971E+00
    91    93     7   -1.488800109294E+00  1.488800109294E+00 -7.562447528971E+00
    91    94     7    1.488800109294E+00 -1.488800109294E+00 -7.562447528971E+00
    91    95     7    7.562447528971E+00 -1.488800109294E+00 -1.488800109294E+00
    91    96     7   -1.488800109294E+00  7.562447528971E+00 -1.488800109294E+00
    91    97     7   -7.562447528971E+00  1.488800109294E+00 -1.488800109294E+00
    91    98     7    1.488800109294E+00  7.562447528971E+00  1.488800109294E+00
    91    99     7    7.562447528971E+00  1.488800109294E+00  1.488800109294E+00
    91   100     7    1.488800109294E+00 -7.562447528971E+00 -1.488800109294E+00
    91   101     7   -7.562447528971E+00 -1.488800109294E+00  1.488800109294E+00
    91   102     7   -1.488800109294E+00 -7.562447528971E+00  1.488800109294E+00
   103   103     8   -1.953900364944E+00 -4.093316854300E-01  7.185711663613E+00
   103   104     8    1.953900364944E+00  4.093316854300E-01  7.185711663613E+00
   103   105     8   -1.953900364944E+00  4.093316854300E-01 -7.185711663613E+00
   103   106     8    1.953900364944E+00 -4.093316854300E-01 -7.185711663613E+00
   103   107     8    7.185711663613E+00 -1.953900364944E+00 -4.093316854300E-01
   103   108     8   -4.093316854300E-01  7.185711663613E+00 -1.953900364944E+00
   103   109     8   -7.185711663613E+00  1.953900364944E+00 -4.093316854300E-01
   103   110     8    4.093316854300E-01  7.185711663613E+00  1.953900364944E+00
   103   111     8    7.185711663613E+00  1.953900364944E+00  4.093316854300E-01
   103   112     8    4.093316854300E-01 -7.185711663613E+00 -1.953900364944E+00
   103   113     8   -7.185711663613E+00 -1.953900364944E+00  4.093316854300E-01
   103   114     8   -4.093316854300E-01 -7.185711663613E+00  1.953900364944E+00
   103   115     8   -4.093316854300E-01 -1.953900364944E+00  7.185711663613E+00
   103   116     8    4.093316854300E-01  1.953900364944E+00  7.185711663613E+00
   103   117     8    4.093316854300E-01 -1.953900364944E+00 -7.185711663613E+00
   103   118     8   -4.093316854300E-01  1.953900364944E+00 -7.185711663613E+00
   103   119     8   -1.953900364944E+00  7.185711663613E+00 -4.093316854300E-01
   103   120     8    7.185711663613E+00 -4.093316854300E-01 -1.953900364944E+00
   103   121     8    1.953900364944E+00 -7.185711663613E+00 -4.093316854300E-01
   103   122     8    7.185711663613E+00  4.093316854300E-01  1.953900364944E+00
   103   123     8    1.953900364944E+00  7.185711663613E+00  4.093316854300E-01
   103   124     8   -7.185711663613E+00  4.093316854300E-01 -1.953900364944E+00
   103   125     8   -1.953900364944E+00 -7.185711663613E+00  4.093316854300E-01
   103   126     8   -7.185711663613E+00 -4.093316854300E-01  1.953900364944E+00

 SPACE  GROUP  N.                     :  217
 NUMBER OF SYMMETRY OPERATORS         :   24
 *******************************************************************************
 LATTICE PARAMETERS (ANGSTROMS AND DEGREES) - BOHR = 0.5291772083 ANGSTROM
 PRIMITIVE CELL - CENTRING CODE 6/0 VOLUME=  2523.131767 - DENSITY  1.137 g/cm^3
         A              B              C           ALPHA      BETA       GAMMA 
    14.85435986    14.85435986    14.85435986   109.471221 109.471221 109.471221
 *******************************************************************************
 ATOMS IN THE ASYMMETRIC UNIT    7 - ATOMS IN THE UNIT CELL:  126
     ATOM                 X/A                 Y/B                 Z/C    
 *******************************************************************************
      1 T 230 ZN    2.500000000001E-01  4.999999999999E-01 -2.500000000000E-01
      2 F 230 ZN   -2.500000000000E-01  4.999999999999E-01  2.500000000001E-01
      3 F 230 ZN   -2.500000000000E-01  2.500000000001E-01  4.999999999999E-01
      4 F 230 ZN    4.999999999999E-01 -2.500000000000E-01  2.500000000001E-01
      5 F 230 ZN    4.999999999999E-01  2.500000000001E-01 -2.500000000000E-01
      6 F 230 ZN    2.500000000001E-01 -2.500000000000E-01  4.999999999999E-01
      7 T   6 C     3.615655773633E-01  3.615655773633E-01 -2.637253362963E-01
      8 F   6 C    -3.747090863403E-01 -3.747090863403E-01  2.637253362963E-01
      9 F   6 C    -3.615655773633E-01  3.747090863403E-01  0.000000000000E+00
     10 F   6 C     3.747090863403E-01 -3.615655773633E-01  0.000000000000E+00
     11 F   6 C    -2.637253362963E-01  3.615655773633E-01  3.615655773633E-01
     12 F   6 C     3.615655773633E-01 -2.637253362963E-01  3.615655773633E-01
     13 F   6 C     0.000000000000E+00  3.747090863403E-01 -3.615655773633E-01
     14 F   6 C    -3.747090863403E-01  2.637253362963E-01 -3.747090863403E-01
     15 F   6 C     2.637253362963E-01 -3.747090863403E-01 -3.747090863403E-01
     16 F   6 C     3.747090863403E-01  0.000000000000E+00 -3.615655773633E-01
     17 F   6 C     0.000000000000E+00 -3.615655773633E-01  3.747090863403E-01
     18 F   6 C    -3.615655773633E-01  0.000000000000E+00  3.747090863403E-01
     19 T   6 C     3.422754621731E-01  3.995432198955E-01 -3.914990969766E-01
     20 F   6 C    -2.089576831279E-01 -2.662254408503E-01  3.914990969766E-01
     21 F   6 C    -3.422754621731E-01  2.662254408503E-01  5.726775772240E-02
     22 F   6 C     2.089576831279E-01 -3.995432198955E-01 -5.726775772240E-02
     23 F   6 C    -3.914990969766E-01  3.422754621731E-01  3.995432198955E-01
     24 F   6 C     3.995432198955E-01 -3.914990969766E-01  3.422754621731E-01
     25 F   6 C    -5.726775772240E-02  2.089576831279E-01 -3.995432198955E-01
     26 F   6 C    -2.662254408503E-01  3.914990969766E-01 -2.089576831279E-01
     27 F   6 C     3.914990969766E-01 -2.089576831279E-01 -2.662254408503E-01
     28 F   6 C     2.662254408503E-01  5.726775772240E-02 -3.422754621731E-01
     29 F   6 C     5.726775772240E-02 -3.422754621731E-01  2.662254408503E-01
     30 F   6 C    -3.995432198955E-01 -5.726775772240E-02  2.089576831279E-01
     31 F   6 C     3.995432198955E-01  3.422754621731E-01 -3.914990969766E-01
     32 F   6 C    -2.662254408503E-01 -2.089576831279E-01  3.914990969766E-01
     33 F   6 C     2.662254408503E-01 -3.422754621731E-01  5.726775772240E-02
     34 F   6 C    -3.995432198955E-01  2.089576831279E-01 -5.726775772240E-02
     35 F   6 C     3.422754621731E-01 -3.914990969766E-01  3.995432198955E-01
     36 F   6 C    -3.914990969766E-01  3.995432198955E-01  3.422754621731E-01
     37 F   6 C     2.089576831279E-01 -5.726775772240E-02 -3.995432198955E-01
     38 F   6 C     3.914990969766E-01 -2.662254408503E-01 -2.089576831279E-01
     39 F   6 C    -2.089576831279E-01  3.914990969766E-01 -2.662254408503E-01
     40 F   6 C     5.726775772240E-02  2.662254408503E-01 -3.422754621731E-01
     41 F   6 C    -3.422754621731E-01  5.726775772240E-02  2.662254408503E-01
     42 F   6 C    -5.726775772240E-02 -3.995432198955E-01  2.089576831279E-01
     43 T   1 H     3.168010603888E-01  4.308364673726E-01 -4.454177533517E-01
     44 F   1 H    -1.237457792757E-01 -2.377811862595E-01  4.454177533517E-01
     45 F   1 H    -3.168010603888E-01  2.377811862595E-01  1.140354069838E-01
     46 F   1 H     1.237457792757E-01 -4.308364673726E-01 -1.140354069838E-01
     47 F   1 H    -4.454177533517E-01  3.168010603888E-01  4.308364673726E-01
     48 F   1 H     4.308364673726E-01 -4.454177533517E-01  3.168010603888E-01
     49 F   1 H    -1.140354069838E-01  1.237457792757E-01 -4.308364673726E-01
     50 F   1 H    -2.377811862595E-01  4.454177533517E-01 -1.237457792757E-01
     51 F   1 H     4.454177533517E-01 -1.237457792757E-01 -2.377811862595E-01
     52 F   1 H     2.377811862595E-01  1.140354069838E-01 -3.168010603888E-01
     53 F   1 H     1.140354069838E-01 -3.168010603888E-01  2.377811862595E-01
     54 F   1 H    -4.308364673726E-01 -1.140354069838E-01  1.237457792757E-01
     55 F   1 H     4.308364673726E-01  3.168010603888E-01 -4.454177533517E-01
     56 F   1 H    -2.377811862595E-01 -1.237457792757E-01  4.454177533517E-01
     57 F   1 H     2.377811862595E-01 -3.168010603888E-01  1.140354069838E-01
     58 F   1 H    -4.308364673726E-01  1.237457792757E-01 -1.140354069838E-01
     59 F   1 H     3.168010603888E-01 -4.454177533517E-01  4.308364673726E-01
     60 F   1 H    -4.454177533517E-01  4.308364673726E-01  3.168010603888E-01
     61 F   1 H     1.237457792757E-01 -1.140354069838E-01 -4.308364673726E-01
     62 F   1 H     4.454177533517E-01 -2.377811862595E-01 -1.237457792757E-01
     63 F   1 H    -1.237457792757E-01  4.454177533517E-01 -2.377811862595E-01
     64 F   1 H     1.140354069838E-01  2.377811862595E-01 -3.168010603888E-01
     65 F   1 H    -3.168010603888E-01  1.140354069838E-01  2.377811862595E-01
     66 F   1 H    -1.140354069838E-01 -4.308364673726E-01  1.237457792757E-01
     67 T   7 N     3.181265600464E-01  4.112325357472E-01 -3.096201795016E-01
     68 F   7 N    -2.791472847512E-01 -3.722532604521E-01  3.096201795016E-01
     69 F   7 N    -3.181265600464E-01  3.722532604521E-01  9.310597570087E-02
     70 F   7 N     2.791472847512E-01 -4.112325357472E-01 -9.310597570087E-02
     71 F   7 N    -3.096201795016E-01  3.181265600464E-01  4.112325357472E-01
     72 F   7 N     4.112325357472E-01 -3.096201795016E-01  3.181265600464E-01
     73 F   7 N    -9.310597570087E-02  2.791472847512E-01 -4.112325357472E-01
     74 F   7 N    -3.722532604521E-01  3.096201795016E-01 -2.791472847512E-01
     75 F   7 N     3.096201795016E-01 -2.791472847512E-01 -3.722532604521E-01
     76 F   7 N     3.722532604521E-01  9.310597570087E-02 -3.181265600464E-01
     77 F   7 N     9.310597570087E-02 -3.181265600464E-01  3.722532604521E-01
     78 F   7 N    -4.112325357472E-01 -9.310597570087E-02  2.791472847512E-01
     79 F   7 N     4.112325357472E-01  3.181265600464E-01 -3.096201795016E-01
     80 F   7 N    -3.722532604521E-01 -2.791472847512E-01  3.096201795016E-01
     81 F   7 N     3.722532604521E-01 -3.181265600464E-01  9.310597570087E-02
     82 F   7 N    -4.112325357472E-01  2.791472847512E-01 -9.310597570087E-02
     83 F   7 N     3.181265600464E-01 -3.096201795016E-01  4.112325357472E-01
     84 F   7 N    -3.096201795016E-01  4.112325357472E-01  3.181265600464E-01
     85 F   7 N     2.791472847512E-01 -9.310597570087E-02 -4.112325357472E-01
     86 F   7 N     3.096201795016E-01 -3.722532604521E-01 -2.791472847512E-01
     87 F   7 N    -2.791472847512E-01  3.096201795016E-01 -3.722532604521E-01
     88 F   7 N     9.310597570087E-02  3.722532604521E-01 -3.181265600464E-01
     89 F   7 N    -3.181265600464E-01  9.310597570087E-02  3.722532604521E-01
     90 F   7 N    -9.310597570087E-02 -4.112325357472E-01  2.791472847512E-01
     91 T   7 N     3.541002782992E-01  3.541002782992E-01 -1.735973449249E-01
     92 F   7 N    -4.723023767759E-01 -4.723023767759E-01  1.735973449249E-01
     93 F   7 N    -3.541002782992E-01  4.723023767759E-01  0.000000000000E+00
     94 F   7 N     4.723023767759E-01 -3.541002782992E-01  0.000000000000E+00
     95 F   7 N    -1.735973449249E-01  3.541002782992E-01  3.541002782992E-01
     96 F   7 N     3.541002782992E-01 -1.735973449249E-01  3.541002782992E-01
     97 F   7 N     0.000000000000E+00  4.723023767759E-01 -3.541002782992E-01
     98 F   7 N    -4.723023767759E-01  1.735973449249E-01 -4.723023767759E-01
     99 F   7 N     1.735973449249E-01 -4.723023767759E-01 -4.723023767759E-01
    100 F   7 N     4.723023767759E-01  0.000000000000E+00 -3.541002782992E-01
    101 F   7 N     0.000000000000E+00 -3.541002782992E-01  4.723023767759E-01
    102 F   7 N    -3.541002782992E-01  0.000000000000E+00  4.723023767759E-01
    103 T   8 O     3.950703539955E-01  3.050203129780E-01 -1.377790096956E-01
    104 F   8 O     4.427993226735E-01 -4.671506363089E-01  1.377790096956E-01
    105 F   8 O    -3.950703539955E-01  4.671506363089E-01 -9.005004101757E-02
    106 F   8 O    -4.427993226735E-01 -3.050203129780E-01  9.005004101757E-02
    107 F   8 O    -1.377790096956E-01  3.950703539955E-01  3.050203129780E-01
    108 F   8 O     3.050203129780E-01 -1.377790096956E-01  3.950703539955E-01
    109 F   8 O     9.005004101757E-02 -4.427993226735E-01 -3.050203129780E-01
    110 F   8 O    -4.671506363089E-01  1.377790096956E-01  4.427993226735E-01
    111 F   8 O     1.377790096956E-01  4.427993226735E-01 -4.671506363089E-01
    112 F   8 O     4.671506363089E-01 -9.005004101757E-02 -3.950703539955E-01
    113 F   8 O    -9.005004101757E-02 -3.950703539955E-01  4.671506363089E-01
    114 F   8 O    -3.050203129780E-01  9.005004101757E-02 -4.427993226735E-01
    115 F   8 O     3.050203129780E-01  3.950703539955E-01 -1.377790096956E-01
    116 F   8 O    -4.671506363089E-01  4.427993226735E-01  1.377790096956E-01
    117 F   8 O     4.671506363089E-01 -3.950703539955E-01 -9.005004101757E-02
    118 F   8 O    -3.050203129780E-01 -4.427993226735E-01  9.005004101757E-02
    119 F   8 O     3.950703539955E-01 -1.377790096956E-01  3.050203129780E-01
    120 F   8 O    -1.377790096956E-01  3.050203129780E-01  3.950703539955E-01
    121 F   8 O    -4.427993226735E-01  9.005004101757E-02 -3.050203129780E-01
    122 F   8 O     1.377790096956E-01 -4.671506363089E-01  4.427993226735E-01
    123 F   8 O     4.427993226735E-01  1.377790096956E-01 -4.671506363089E-01
    124 F   8 O    -9.005004101757E-02  4.671506363089E-01 -3.950703539955E-01
    125 F   8 O    -3.950703539955E-01 -9.005004101757E-02  4.671506363089E-01
    126 F   8 O     9.005004101757E-02 -3.050203129780E-01 -4.427993226735E-01

 TRANSFORMATION MATRIX PRIMITIVE-CRYSTALLOGRAPHIC CELL
  0.0000  1.0000  1.0000  1.0000  0.0000  1.0000  1.0000  1.0000  0.0000

 *******************************************************************************
 CRYSTALLOGRAPHIC CELL (VOLUME=       5046.26353424)
         A              B              C           ALPHA      BETA       GAMMA 
    17.15233732    17.15233732    17.15233732    90.000000  90.000000  90.000000

 COORDINATES IN THE CRYSTALLOGRAPHIC CELL
     ATOM                 X/A                 Y/B                 Z/C    
 *******************************************************************************
      1 T 230 ZN    4.999999999999E-01  2.500000000001E-01  0.000000000000E+00
      2 F 230 ZN    0.000000000000E+00  2.500000000001E-01  4.999999999999E-01
      3 F 230 ZN    0.000000000000E+00  4.999999999999E-01  2.500000000001E-01
      4 F 230 ZN    2.500000000001E-01  0.000000000000E+00  4.999999999999E-01
      5 F 230 ZN    2.500000000001E-01  4.999999999999E-01  0.000000000000E+00
      6 F 230 ZN    4.999999999999E-01  0.000000000000E+00  2.500000000001E-01
      7 T   6 C    -1.318626681482E-01 -1.318626681482E-01  4.934282455115E-01
      8 F   6 C     1.318626681482E-01  1.318626681482E-01  4.934282455115E-01
      9 F   6 C    -1.318626681482E-01  1.318626681482E-01 -4.934282455115E-01
     10 F   6 C     1.318626681482E-01 -1.318626681482E-01 -4.934282455115E-01
     11 F   6 C     4.934282455115E-01 -1.318626681482E-01 -1.318626681482E-01
     12 F   6 C    -1.318626681482E-01  4.934282455115E-01 -1.318626681482E-01
     13 F   6 C    -4.934282455115E-01  1.318626681482E-01 -1.318626681482E-01
     14 F   6 C     1.318626681482E-01  4.934282455115E-01  1.318626681482E-01
     15 F   6 C     4.934282455115E-01  1.318626681482E-01  1.318626681482E-01
     16 F   6 C     1.318626681482E-01 -4.934282455115E-01 -1.318626681482E-01
     17 F   6 C    -4.934282455115E-01 -1.318626681482E-01  1.318626681482E-01
     18 F   6 C    -1.318626681482E-01 -4.934282455115E-01  1.318626681482E-01
     19 T   6 C     3.328843303729E-01  2.756165726505E-01  6.665888952261E-02
     20 F   6 C    -3.328843303729E-01 -2.756165726505E-01  6.665888952261E-02
     21 F   6 C     3.328843303729E-01 -2.756165726505E-01 -6.665888952261E-02
     22 F   6 C    -3.328843303729E-01  2.756165726505E-01 -6.665888952261E-02
     23 F   6 C     6.665888952261E-02  3.328843303729E-01  2.756165726505E-01
     24 F   6 C     2.756165726505E-01  6.665888952261E-02  3.328843303729E-01
     25 F   6 C    -6.665888952261E-02 -3.328843303729E-01  2.756165726505E-01
     26 F   6 C    -2.756165726505E-01  6.665888952261E-02 -3.328843303729E-01
     27 F   6 C     6.665888952261E-02 -3.328843303729E-01 -2.756165726505E-01
     28 F   6 C    -2.756165726505E-01 -6.665888952261E-02  3.328843303729E-01
     29 F   6 C    -6.665888952261E-02  3.328843303729E-01 -2.756165726505E-01
     30 F   6 C     2.756165726505E-01 -6.665888952261E-02 -3.328843303729E-01
     31 F   6 C     2.756165726505E-01  3.328843303729E-01  6.665888952261E-02
     32 F   6 C    -2.756165726505E-01 -3.328843303729E-01  6.665888952261E-02
     33 F   6 C    -2.756165726505E-01  3.328843303729E-01 -6.665888952261E-02
     34 F   6 C     2.756165726505E-01 -3.328843303729E-01 -6.665888952261E-02
     35 F   6 C     3.328843303729E-01  6.665888952261E-02  2.756165726505E-01
     36 F   6 C     6.665888952261E-02  2.756165726505E-01  3.328843303729E-01
     37 F   6 C    -3.328843303729E-01 -6.665888952261E-02  2.756165726505E-01
     38 F   6 C     6.665888952261E-02 -2.756165726505E-01 -3.328843303729E-01
     39 F   6 C    -3.328843303729E-01  6.665888952261E-02 -2.756165726505E-01
     40 F   6 C    -6.665888952261E-02 -2.756165726505E-01  3.328843303729E-01
     41 F   6 C     3.328843303729E-01 -6.665888952261E-02 -2.756165726505E-01
     42 F   6 C    -6.665888952261E-02  2.756165726505E-01 -3.328843303729E-01
     43 T   1 H     3.343088268161E-01  2.202734198323E-01  9.652764055655E-02
     44 F   1 H    -3.343088268161E-01 -2.202734198323E-01  9.652764055655E-02
     45 F   1 H     3.343088268161E-01 -2.202734198323E-01 -9.652764055655E-02
     46 F   1 H    -3.343088268161E-01  2.202734198323E-01 -9.652764055655E-02
     47 F   1 H     9.652764055655E-02  3.343088268161E-01  2.202734198323E-01
     48 F   1 H     2.202734198323E-01  9.652764055655E-02  3.343088268161E-01
     49 F   1 H    -9.652764055655E-02 -3.343088268161E-01  2.202734198323E-01
     50 F   1 H    -2.202734198323E-01  9.652764055655E-02 -3.343088268161E-01
     51 F   1 H     9.652764055655E-02 -3.343088268161E-01 -2.202734198323E-01
     52 F   1 H    -2.202734198323E-01 -9.652764055655E-02  3.343088268161E-01
     53 F   1 H    -9.652764055655E-02  3.343088268161E-01 -2.202734198323E-01
     54 F   1 H     2.202734198323E-01 -9.652764055655E-02 -3.343088268161E-01
     55 F   1 H     2.202734198323E-01  3.343088268161E-01  9.652764055655E-02
     56 F   1 H    -2.202734198323E-01 -3.343088268161E-01  9.652764055655E-02
     57 F   1 H    -2.202734198323E-01  3.343088268161E-01 -9.652764055655E-02
     58 F   1 H     2.202734198323E-01 -3.343088268161E-01 -9.652764055655E-02
     59 F   1 H     3.343088268161E-01  9.652764055655E-02  2.202734198323E-01
     60 F   1 H     9.652764055655E-02  2.202734198323E-01  3.343088268161E-01
     61 F   1 H    -3.343088268161E-01 -9.652764055655E-02  2.202734198323E-01
     62 F   1 H     9.652764055655E-02 -2.202734198323E-01 -3.343088268161E-01
     63 F   1 H    -3.343088268161E-01  9.652764055655E-02 -2.202734198323E-01
     64 F   1 H    -9.652764055655E-02 -2.202734198323E-01  3.343088268161E-01
     65 F   1 H     3.343088268161E-01 -9.652764055655E-02 -2.202734198323E-01
     66 F   1 H    -9.652764055655E-02  2.202734198323E-01 -3.343088268161E-01
     67 T   7 N     3.917428980996E-01  2.986369223988E-01  1.948963764758E-02
     68 F   7 N    -3.917428980996E-01 -2.986369223988E-01  1.948963764758E-02
     69 F   7 N     3.917428980996E-01 -2.986369223988E-01 -1.948963764758E-02
     70 F   7 N    -3.917428980996E-01  2.986369223988E-01 -1.948963764758E-02
     71 F   7 N     1.948963764758E-02  3.917428980996E-01  2.986369223988E-01
     72 F   7 N     2.986369223988E-01  1.948963764758E-02  3.917428980996E-01
     73 F   7 N    -1.948963764758E-02 -3.917428980996E-01  2.986369223988E-01
     74 F   7 N    -2.986369223988E-01  1.948963764758E-02 -3.917428980996E-01
     75 F   7 N     1.948963764758E-02 -3.917428980996E-01 -2.986369223988E-01
     76 F   7 N    -2.986369223988E-01 -1.948963764758E-02  3.917428980996E-01
     77 F   7 N    -1.948963764758E-02  3.917428980996E-01 -2.986369223988E-01
     78 F   7 N     2.986369223988E-01 -1.948963764758E-02 -3.917428980996E-01
     79 F   7 N     2.986369223988E-01  3.917428980996E-01  1.948963764758E-02
     80 F   7 N    -2.986369223988E-01 -3.917428980996E-01  1.948963764758E-02
     81 F   7 N    -2.986369223988E-01  3.917428980996E-01 -1.948963764758E-02
     82 F   7 N     2.986369223988E-01 -3.917428980996E-01 -1.948963764758E-02
     83 F   7 N     3.917428980996E-01  1.948963764758E-02  2.986369223988E-01
     84 F   7 N     1.948963764758E-02  2.986369223988E-01  3.917428980996E-01
     85 F   7 N    -3.917428980996E-01 -1.948963764758E-02  2.986369223988E-01
     86 F   7 N     1.948963764758E-02 -2.986369223988E-01 -3.917428980996E-01
     87 F   7 N    -3.917428980996E-01  1.948963764758E-02 -2.986369223988E-01
     88 F   7 N    -1.948963764758E-02 -2.986369223988E-01  3.917428980996E-01
     89 F   7 N     3.917428980996E-01 -1.948963764758E-02 -2.986369223988E-01
     90 F   7 N    -1.948963764758E-02  2.986369223988E-01 -3.917428980996E-01
     91 T   7 N    -8.679867246245E-02 -8.679867246245E-02  4.408989507617E-01
     92 F   7 N     8.679867246245E-02  8.679867246245E-02  4.408989507617E-01
     93 F   7 N    -8.679867246245E-02  8.679867246245E-02 -4.408989507617E-01
     94 F   7 N     8.679867246245E-02 -8.679867246245E-02 -4.408989507617E-01
     95 F   7 N     4.408989507617E-01 -8.679867246245E-02 -8.679867246245E-02
     96 F   7 N    -8.679867246245E-02  4.408989507617E-01 -8.679867246245E-02
     97 F   7 N    -4.408989507617E-01  8.679867246245E-02 -8.679867246245E-02
     98 F   7 N     8.679867246245E-02  4.408989507617E-01  8.679867246245E-02
     99 F   7 N     4.408989507617E-01  8.679867246245E-02  8.679867246245E-02
    100 F   7 N     8.679867246245E-02 -4.408989507617E-01 -8.679867246245E-02
    101 F   7 N    -4.408989507617E-01 -8.679867246245E-02  8.679867246245E-02
    102 F   7 N    -8.679867246245E-02 -4.408989507617E-01  8.679867246245E-02
    103 T   8 O    -1.139145253566E-01 -2.386448433899E-02  4.189348383345E-01
    104 F   8 O     1.139145253566E-01  2.386448433899E-02  4.189348383345E-01
    105 F   8 O    -1.139145253566E-01  2.386448433899E-02 -4.189348383345E-01
    106 F   8 O     1.139145253566E-01 -2.386448433899E-02 -4.189348383345E-01
    107 F   8 O     4.189348383345E-01 -1.139145253566E-01 -2.386448433899E-02
    108 F   8 O    -2.386448433899E-02  4.189348383345E-01 -1.139145253566E-01
    109 F   8 O    -4.189348383345E-01  1.139145253566E-01 -2.386448433899E-02
    110 F   8 O     2.386448433899E-02  4.189348383345E-01  1.139145253566E-01
    111 F   8 O     4.189348383345E-01  1.139145253566E-01  2.386448433899E-02
    112 F   8 O     2.386448433899E-02 -4.189348383345E-01 -1.139145253566E-01
    113 F   8 O    -4.189348383345E-01 -1.139145253566E-01  2.386448433899E-02
    114 F   8 O    -2.386448433899E-02 -4.189348383345E-01  1.139145253566E-01
    115 F   8 O    -2.386448433899E-02 -1.139145253566E-01  4.189348383345E-01
    116 F   8 O     2.386448433899E-02  1.139145253566E-01  4.189348383345E-01
    117 F   8 O     2.386448433899E-02 -1.139145253566E-01 -4.189348383345E-01
    118 F   8 O    -2.386448433899E-02  1.139145253566E-01 -4.189348383345E-01
    119 F   8 O    -1.139145253566E-01  4.189348383345E-01 -2.386448433899E-02
    120 F   8 O     4.189348383345E-01 -2.386448433899E-02 -1.139145253566E-01
    121 F   8 O     1.139145253566E-01 -4.189348383345E-01 -2.386448433899E-02
    122 F   8 O     4.189348383345E-01  2.386448433899E-02  1.139145253566E-01
    123 F   8 O     1.139145253566E-01  4.189348383345E-01  2.386448433899E-02
    124 F   8 O    -4.189348383345E-01  2.386448433899E-02 -1.139145253566E-01
    125 F   8 O    -1.139145253566E-01 -4.189348383345E-01  2.386448433899E-02
    126 F   8 O    -4.189348383345E-01 -2.386448433899E-02  1.139145253566E-01

 T = ATOM BELONGING TO THE ASYMMETRIC UNIT
 *******************************************************************************
 * GEOMETRY EDITING - INPUT COORDINATES ARE GIVEN IN ANGSTROM         
 *******************************************************************************

 GEOMETRY NOW FULLY CONSISTENT WITH THE GROUP
 INFORMATION **** NEW DEFAULT **** FINALRUN 4 FOR GEOMETRY OPTIMIZATIONS
 INFORMATION **** NEW DEFAULT **** OPTGEOM OPTIMIZES BOTH ATOMIC COORDINATES AND CELL PARAMETERS
 INFORMATION **** NEW DEFAULT **** TOL. ON ATOMIC DISP TO REDEFINE REF. GEOMETRY: 0.8 Angs
 INFORMATION **** NEW DEFAULT **** N POINTS TO REDEFINE REF. GEOMETRY: N OF OPT DEGS OF FREEDOM
 INFORMATION **** NEW DEFAULT **** TOL. ON ENERGY TO REDEFINE REF. GEOMETRY: 10**-3*(5*N. ATOMS)

 IMPORTANT INFORMATION:
 THE COORDINATE SYSTEM ADOPTED IN THE OPTIMIZATION IS NOT IN
 GENERAL HOMOGENEOUS UNITS. FOR THIS REASON THE GRADIENT AND 
 HESSIAN MATRIX IN TERMS OF THIS SYSTEM ARE GIVEN WITHOUT
 UNITS. FOR MORE DETAILS SEE THE MANUAL.

 INITIAL TRUST RADIUS         0.50000 MAXIMUM TRUST RADIUS               4.00000
 MAXIMUM GRADIENT COMPONENT   0.00045 MAXIMUM DISPLACEMENT COMPONENT     0.00180
 R.M.S. OF GRADIENT COMPONENT 0.00030 R.M.S. OF DISPLACEMENT COMPONENTS  0.00120
 THRESHOLD ON ENERGY CHANGE 0.100E-06 EXTRAPOLATING POLYNOMIAL ORDER           2
 MAXIMUM ALLOWED NUMBER OF STEPS   -1 SORTING OF ENERGY POINTS:               NO
 ANALYTICAL  GRADIENT                 HESSIAN UPDATING                      BFGS
 STEP SIZE NUMERICAL GRADIENT 0.00100
 INITIAL HESSIAN MATRIX: SCHLEGEL MODEL 2
 *******************************************************************************


 ELAELAELAELAELAELAELAELAELAELAELAELAELAELAELAELAELAELAELAELAELAELAELAELAELAELA

                       ELASTIC CALCULATION

 INFORMATION **** TOLDEX ****  CONVERGENCE CRITERION FOR RMS DISPLACEMENT MODIFIED  6.200000E-04
 INFORMATION **** TOLDEG **** MODIFY CONVERGENCE CRITERION FOR RMS GRADIENT  3.000000E-04
 INFORMATION **** TOLDEE **** CONVERGENCE CRITERION FOR ENERGY MODIFIED: 10**-           8

 GCALCO - MAX INDICES DIRECT LATTICE VECTOR    14    14    14
 NO.OF VECTORS CREATED 6999 STARS  122 RMAX   305.78571 BOHR

 GEOMETRY FOR WAVE FUNCTION - DIMENSIONALITY OF THE SYSTEM    3
 (NON PERIODIC DIRECTION: LATTICE PARAMETER FORMALLY SET TO 500)
 *******************************************************************************
 LATTICE PARAMETERS (ANGSTROMS AND DEGREES) - BOHR = 0.5291772083 ANGSTROM
 PRIMITIVE CELL - CENTRING CODE 6/0 VOLUME=  2523.131767 - DENSITY  1.137 g/cm^3
         A              B              C           ALPHA      BETA       GAMMA 
    14.85435986    14.85435986    14.85435986   109.471221 109.471221 109.471221
 *******************************************************************************
 ATOMS IN THE ASYMMETRIC UNIT    7 - ATOMS IN THE UNIT CELL:  126
     ATOM                 X/A                 Y/B                 Z/C    
 *******************************************************************************
      1 T 230 ZN    2.500000000000E-01 -5.000000000000E-01 -2.500000000000E-01
      2 F 230 ZN   -2.500000000000E-01  5.000000000000E-01  2.500000000000E-01
      3 F 230 ZN   -2.500000000000E-01  2.500000000000E-01  5.000000000000E-01
      4 F 230 ZN    5.000000000000E-01 -2.500000000000E-01  2.500000000000E-01
      5 F 230 ZN    5.000000000000E-01  2.500000000000E-01 -2.500000000000E-01
      6 F 230 ZN    2.500000000000E-01 -2.500000000000E-01  5.000000000000E-01
      7 T   6 C     3.615655773633E-01  3.615655773633E-01 -2.637253362963E-01
      8 F   6 C    -3.747090863403E-01 -3.747090863403E-01  2.637253362963E-01
      9 F   6 C    -3.615655773633E-01  3.747090863403E-01  0.000000000000E+00
     10 F   6 C     3.747090863403E-01 -3.615655773633E-01  0.000000000000E+00
     11 F   6 C    -2.637253362963E-01  3.615655773633E-01  3.615655773633E-01
     12 F   6 C     3.615655773633E-01 -2.637253362963E-01  3.615655773633E-01
     13 F   6 C     0.000000000000E+00  3.747090863403E-01 -3.615655773633E-01
     14 F   6 C    -3.747090863403E-01  2.637253362963E-01 -3.747090863403E-01
     15 F   6 C     2.637253362963E-01 -3.747090863403E-01 -3.747090863403E-01
     16 F   6 C     3.747090863403E-01  0.000000000000E+00 -3.615655773633E-01
     17 F   6 C     0.000000000000E+00 -3.615655773633E-01  3.747090863403E-01
     18 F   6 C    -3.615655773633E-01  0.000000000000E+00  3.747090863403E-01
     19 T   6 C     3.422754621731E-01  3.995432198955E-01 -3.914990969766E-01
     20 F   6 C    -2.089576831279E-01 -2.662254408503E-01  3.914990969766E-01
     21 F   6 C    -3.422754621731E-01  2.662254408503E-01  5.726775772240E-02
     22 F   6 C     2.089576831279E-01 -3.995432198955E-01 -5.726775772240E-02
     23 F   6 C    -3.914990969766E-01  3.422754621731E-01  3.995432198955E-01
     24 F   6 C     3.995432198955E-01 -3.914990969766E-01  3.422754621731E-01
     25 F   6 C    -5.726775772240E-02  2.089576831279E-01 -3.995432198955E-01
     26 F   6 C    -2.662254408503E-01  3.914990969766E-01 -2.089576831279E-01
     27 F   6 C     3.914990969766E-01 -2.089576831279E-01 -2.662254408503E-01
     28 F   6 C     2.662254408503E-01  5.726775772240E-02 -3.422754621731E-01
     29 F   6 C     5.726775772240E-02 -3.422754621731E-01  2.662254408503E-01
     30 F   6 C    -3.995432198955E-01 -5.726775772240E-02  2.089576831279E-01
     31 F   6 C     3.995432198955E-01  3.422754621731E-01 -3.914990969766E-01
     32 F   6 C    -2.662254408503E-01 -2.089576831279E-01  3.914990969766E-01
     33 F   6 C     2.662254408503E-01 -3.422754621731E-01  5.726775772240E-02
     34 F   6 C    -3.995432198955E-01  2.089576831279E-01 -5.726775772240E-02
     35 F   6 C     3.422754621731E-01 -3.914990969766E-01  3.995432198955E-01
     36 F   6 C    -3.914990969766E-01  3.995432198955E-01  3.422754621731E-01
     37 F   6 C     2.089576831279E-01 -5.726775772240E-02 -3.995432198955E-01
     38 F   6 C     3.914990969766E-01 -2.662254408503E-01 -2.089576831279E-01
     39 F   6 C    -2.089576831279E-01  3.914990969766E-01 -2.662254408503E-01
     40 F   6 C     5.726775772240E-02  2.662254408503E-01 -3.422754621731E-01
     41 F   6 C    -3.422754621731E-01  5.726775772240E-02  2.662254408503E-01
     42 F   6 C    -5.726775772240E-02 -3.995432198955E-01  2.089576831279E-01
     43 T   1 H     3.168010603888E-01  4.308364673726E-01 -4.454177533517E-01
     44 F   1 H    -1.237457792757E-01 -2.377811862595E-01  4.454177533517E-01
     45 F   1 H    -3.168010603888E-01  2.377811862595E-01  1.140354069838E-01
     46 F   1 H     1.237457792757E-01 -4.308364673726E-01 -1.140354069838E-01
     47 F   1 H    -4.454177533517E-01  3.168010603888E-01  4.308364673726E-01
     48 F   1 H     4.308364673726E-01 -4.454177533517E-01  3.168010603888E-01
     49 F   1 H    -1.140354069838E-01  1.237457792757E-01 -4.308364673726E-01
     50 F   1 H    -2.377811862595E-01  4.454177533517E-01 -1.237457792757E-01
     51 F   1 H     4.454177533517E-01 -1.237457792757E-01 -2.377811862595E-01
     52 F   1 H     2.377811862595E-01  1.140354069838E-01 -3.168010603888E-01
     53 F   1 H     1.140354069838E-01 -3.168010603888E-01  2.377811862595E-01
     54 F   1 H    -4.308364673726E-01 -1.140354069838E-01  1.237457792757E-01
     55 F   1 H     4.308364673726E-01  3.168010603888E-01 -4.454177533517E-01
     56 F   1 H    -2.377811862595E-01 -1.237457792757E-01  4.454177533517E-01
     57 F   1 H     2.377811862595E-01 -3.168010603888E-01  1.140354069838E-01
     58 F   1 H    -4.308364673726E-01  1.237457792757E-01 -1.140354069838E-01
     59 F   1 H     3.168010603888E-01 -4.454177533517E-01  4.308364673726E-01
     60 F   1 H    -4.454177533517E-01  4.308364673726E-01  3.168010603888E-01
     61 F   1 H     1.237457792757E-01 -1.140354069838E-01 -4.308364673726E-01
     62 F   1 H     4.454177533517E-01 -2.377811862595E-01 -1.237457792757E-01
     63 F   1 H    -1.237457792757E-01  4.454177533517E-01 -2.377811862595E-01
     64 F   1 H     1.140354069838E-01  2.377811862595E-01 -3.168010603888E-01
     65 F   1 H    -3.168010603888E-01  1.140354069838E-01  2.377811862595E-01
     66 F   1 H    -1.140354069838E-01 -4.308364673726E-01  1.237457792757E-01
     67 T   7 N     3.181265600464E-01  4.112325357472E-01 -3.096201795016E-01
     68 F   7 N    -2.791472847512E-01 -3.722532604521E-01  3.096201795016E-01
     69 F   7 N    -3.181265600464E-01  3.722532604521E-01  9.310597570087E-02
     70 F   7 N     2.791472847512E-01 -4.112325357472E-01 -9.310597570087E-02
     71 F   7 N    -3.096201795016E-01  3.181265600464E-01  4.112325357472E-01
     72 F   7 N     4.112325357472E-01 -3.096201795016E-01  3.181265600464E-01
     73 F   7 N    -9.310597570087E-02  2.791472847512E-01 -4.112325357472E-01
     74 F   7 N    -3.722532604521E-01  3.096201795016E-01 -2.791472847512E-01
     75 F   7 N     3.096201795016E-01 -2.791472847512E-01 -3.722532604521E-01
     76 F   7 N     3.722532604521E-01  9.310597570087E-02 -3.181265600464E-01
     77 F   7 N     9.310597570087E-02 -3.181265600464E-01  3.722532604521E-01
     78 F   7 N    -4.112325357472E-01 -9.310597570087E-02  2.791472847512E-01
     79 F   7 N     4.112325357472E-01  3.181265600464E-01 -3.096201795016E-01
     80 F   7 N    -3.722532604521E-01 -2.791472847512E-01  3.096201795016E-01
     81 F   7 N     3.722532604521E-01 -3.181265600464E-01  9.310597570087E-02
     82 F   7 N    -4.112325357472E-01  2.791472847512E-01 -9.310597570087E-02
     83 F   7 N     3.181265600464E-01 -3.096201795016E-01  4.112325357472E-01
     84 F   7 N    -3.096201795016E-01  4.112325357472E-01  3.181265600464E-01
     85 F   7 N     2.791472847512E-01 -9.310597570087E-02 -4.112325357472E-01
     86 F   7 N     3.096201795016E-01 -3.722532604521E-01 -2.791472847512E-01
     87 F   7 N    -2.791472847512E-01  3.096201795016E-01 -3.722532604521E-01
     88 F   7 N     9.310597570087E-02  3.722532604521E-01 -3.181265600464E-01
     89 F   7 N    -3.181265600464E-01  9.310597570087E-02  3.722532604521E-01
     90 F   7 N    -9.310597570087E-02 -4.112325357472E-01  2.791472847512E-01
     91 T   7 N     3.541002782992E-01  3.541002782992E-01 -1.735973449249E-01
     92 F   7 N    -4.723023767759E-01 -4.723023767759E-01  1.735973449249E-01
     93 F   7 N    -3.541002782992E-01  4.723023767759E-01  0.000000000000E+00
     94 F   7 N     4.723023767759E-01 -3.541002782992E-01  0.000000000000E+00
     95 F   7 N    -1.735973449249E-01  3.541002782992E-01  3.541002782992E-01
     96 F   7 N     3.541002782992E-01 -1.735973449249E-01  3.541002782992E-01
     97 F   7 N     0.000000000000E+00  4.723023767759E-01 -3.541002782992E-01
     98 F   7 N    -4.723023767759E-01  1.735973449249E-01 -4.723023767759E-01
     99 F   7 N     1.735973449249E-01 -4.723023767759E-01 -4.723023767759E-01
    100 F   7 N     4.723023767759E-01  0.000000000000E+00 -3.541002782992E-01
    101 F   7 N     0.000000000000E+00 -3.541002782992E-01  4.723023767759E-01
    102 F   7 N    -3.541002782992E-01  0.000000000000E+00  4.723023767759E-01
    103 T   8 O     3.950703539955E-01  3.050203129780E-01 -1.377790096956E-01
    104 F   8 O     4.427993226735E-01 -4.671506363089E-01  1.377790096956E-01
    105 F   8 O    -3.950703539955E-01  4.671506363089E-01 -9.005004101757E-02
    106 F   8 O    -4.427993226735E-01 -3.050203129780E-01  9.005004101757E-02
    107 F   8 O    -1.377790096956E-01  3.950703539955E-01  3.050203129780E-01
    108 F   8 O     3.050203129780E-01 -1.377790096956E-01  3.950703539955E-01
    109 F   8 O     9.005004101757E-02 -4.427993226735E-01 -3.050203129780E-01
    110 F   8 O    -4.671506363089E-01  1.377790096956E-01  4.427993226735E-01
    111 F   8 O     1.377790096956E-01  4.427993226735E-01 -4.671506363089E-01
    112 F   8 O     4.671506363089E-01 -9.005004101757E-02 -3.950703539955E-01
    113 F   8 O    -9.005004101757E-02 -3.950703539955E-01  4.671506363089E-01
    114 F   8 O    -3.050203129780E-01  9.005004101757E-02 -4.427993226735E-01
    115 F   8 O     3.050203129780E-01  3.950703539955E-01 -1.377790096956E-01
    116 F   8 O    -4.671506363089E-01  4.427993226735E-01  1.377790096956E-01
    117 F   8 O     4.671506363089E-01 -3.950703539955E-01 -9.005004101757E-02
    118 F   8 O    -3.050203129780E-01 -4.427993226735E-01  9.005004101757E-02
    119 F   8 O     3.950703539955E-01 -1.377790096956E-01  3.050203129780E-01
    120 F   8 O    -1.377790096956E-01  3.050203129780E-01  3.950703539955E-01
    121 F   8 O    -4.427993226735E-01  9.005004101757E-02 -3.050203129780E-01
    122 F   8 O     1.377790096956E-01 -4.671506363089E-01  4.427993226735E-01
    123 F   8 O     4.427993226735E-01  1.377790096956E-01 -4.671506363089E-01
    124 F   8 O    -9.005004101757E-02  4.671506363089E-01 -3.950703539955E-01
    125 F   8 O    -3.950703539955E-01 -9.005004101757E-02  4.671506363089E-01
    126 F   8 O     9.005004101757E-02 -3.050203129780E-01 -4.427993226735E-01

 TRANSFORMATION MATRIX PRIMITIVE-CRYSTALLOGRAPHIC CELL
  0.0000  1.0000  1.0000  1.0000  0.0000  1.0000  1.0000  1.0000  0.0000

 *******************************************************************************
 CRYSTALLOGRAPHIC CELL (VOLUME=       5046.26353424)
         A              B              C           ALPHA      BETA       GAMMA 
    17.15233732    17.15233732    17.15233732    90.000000  90.000000  90.000000

 COORDINATES IN THE CRYSTALLOGRAPHIC CELL
     ATOM                 X/A                 Y/B                 Z/C    
 *******************************************************************************
      1 T 230 ZN   -5.000000000000E-01  2.500000000000E-01 -2.740173352174E-17
      2 F 230 ZN    1.096069340870E-16  2.500000000000E-01  5.000000000000E-01
      3 F 230 ZN    1.096069340870E-16  5.000000000000E-01  2.500000000000E-01
      4 F 230 ZN    2.500000000000E-01  1.096069340870E-16  5.000000000000E-01
      5 F 230 ZN    2.500000000000E-01  5.000000000000E-01  8.220520056523E-17
      6 F 230 ZN   -5.000000000000E-01 -5.480346704349E-17  2.500000000000E-01
      7 T   6 C    -1.318626681482E-01 -1.318626681482E-01  4.934282455115E-01
      8 F   6 C     1.318626681482E-01  1.318626681482E-01  4.934282455115E-01
      9 F   6 C    -1.318626681482E-01  1.318626681482E-01 -4.934282455115E-01
     10 F   6 C     1.318626681482E-01 -1.318626681482E-01 -4.934282455115E-01
     11 F   6 C     4.934282455115E-01 -1.318626681482E-01 -1.318626681482E-01
     12 F   6 C    -1.318626681482E-01  4.934282455115E-01 -1.318626681482E-01
     13 F   6 C    -4.934282455115E-01  1.318626681482E-01 -1.318626681482E-01
     14 F   6 C     1.318626681482E-01  4.934282455115E-01  1.318626681482E-01
     15 F   6 C     4.934282455115E-01  1.318626681482E-01  1.318626681482E-01
     16 F   6 C     1.318626681482E-01 -4.934282455115E-01 -1.318626681482E-01
     17 F   6 C    -4.934282455115E-01 -1.318626681482E-01  1.318626681482E-01
     18 F   6 C    -1.318626681482E-01 -4.934282455115E-01  1.318626681482E-01
     19 T   6 C     3.328843303729E-01  2.756165726505E-01  6.665888952261E-02
     20 F   6 C    -3.328843303729E-01 -2.756165726505E-01  6.665888952261E-02
     21 F   6 C     3.328843303729E-01 -2.756165726505E-01 -6.665888952261E-02
     22 F   6 C    -3.328843303729E-01  2.756165726505E-01 -6.665888952261E-02
     23 F   6 C     6.665888952261E-02  3.328843303729E-01  2.756165726505E-01
     24 F   6 C     2.756165726505E-01  6.665888952261E-02  3.328843303729E-01
     25 F   6 C    -6.665888952261E-02 -3.328843303729E-01  2.756165726505E-01
     26 F   6 C    -2.756165726505E-01  6.665888952261E-02 -3.328843303729E-01
     27 F   6 C     6.665888952261E-02 -3.328843303729E-01 -2.756165726505E-01
     28 F   6 C    -2.756165726505E-01 -6.665888952261E-02  3.328843303729E-01
     29 F   6 C    -6.665888952261E-02  3.328843303729E-01 -2.756165726505E-01
     30 F   6 C     2.756165726505E-01 -6.665888952261E-02 -3.328843303729E-01
     31 F   6 C     2.756165726505E-01  3.328843303729E-01  6.665888952261E-02
     32 F   6 C    -2.756165726505E-01 -3.328843303729E-01  6.665888952261E-02
     33 F   6 C    -2.756165726505E-01  3.328843303729E-01 -6.665888952261E-02
     34 F   6 C     2.756165726505E-01 -3.328843303729E-01 -6.665888952261E-02
     35 F   6 C     3.328843303729E-01  6.665888952261E-02  2.756165726505E-01
     36 F   6 C     6.665888952261E-02  2.756165726505E-01  3.328843303729E-01
     37 F   6 C    -3.328843303729E-01 -6.665888952261E-02  2.756165726505E-01
     38 F   6 C     6.665888952261E-02 -2.756165726505E-01 -3.328843303729E-01
     39 F   6 C    -3.328843303729E-01  6.665888952261E-02 -2.756165726505E-01
     40 F   6 C    -6.665888952261E-02 -2.756165726505E-01  3.328843303729E-01
     41 F   6 C     3.328843303729E-01 -6.665888952261E-02 -2.756165726505E-01
     42 F   6 C    -6.665888952261E-02  2.756165726505E-01 -3.328843303729E-01
     43 T   1 H     3.343088268161E-01  2.202734198323E-01  9.652764055655E-02
     44 F   1 H    -3.343088268161E-01 -2.202734198323E-01  9.652764055655E-02
     45 F   1 H     3.343088268161E-01 -2.202734198323E-01 -9.652764055655E-02
     46 F   1 H    -3.343088268161E-01  2.202734198323E-01 -9.652764055655E-02
     47 F   1 H     9.652764055655E-02  3.343088268161E-01  2.202734198323E-01
     48 F   1 H     2.202734198323E-01  9.652764055655E-02  3.343088268161E-01
     49 F   1 H    -9.652764055655E-02 -3.343088268161E-01  2.202734198323E-01
     50 F   1 H    -2.202734198323E-01  9.652764055655E-02 -3.343088268161E-01
     51 F   1 H     9.652764055655E-02 -3.343088268161E-01 -2.202734198323E-01
     52 F   1 H    -2.202734198323E-01 -9.652764055655E-02  3.343088268161E-01
     53 F   1 H    -9.652764055655E-02  3.343088268161E-01 -2.202734198323E-01
     54 F   1 H     2.202734198323E-01 -9.652764055655E-02 -3.343088268161E-01
     55 F   1 H     2.202734198323E-01  3.343088268161E-01  9.652764055655E-02
     56 F   1 H    -2.202734198323E-01 -3.343088268161E-01  9.652764055655E-02
     57 F   1 H    -2.202734198323E-01  3.343088268161E-01 -9.652764055655E-02
     58 F   1 H     2.202734198323E-01 -3.343088268161E-01 -9.652764055655E-02
     59 F   1 H     3.343088268161E-01  9.652764055655E-02  2.202734198323E-01
     60 F   1 H     9.652764055655E-02  2.202734198323E-01  3.343088268161E-01
     61 F   1 H    -3.343088268161E-01 -9.652764055655E-02  2.202734198323E-01
     62 F   1 H     9.652764055655E-02 -2.202734198323E-01 -3.343088268161E-01
     63 F   1 H    -3.343088268161E-01  9.652764055655E-02 -2.202734198323E-01
     64 F   1 H    -9.652764055655E-02 -2.202734198323E-01  3.343088268161E-01
     65 F   1 H     3.343088268161E-01 -9.652764055655E-02 -2.202734198323E-01
     66 F   1 H    -9.652764055655E-02  2.202734198323E-01 -3.343088268161E-01
     67 T   7 N     3.917428980996E-01  2.986369223988E-01  1.948963764758E-02
     68 F   7 N    -3.917428980996E-01 -2.986369223988E-01  1.948963764758E-02
     69 F   7 N     3.917428980996E-01 -2.986369223988E-01 -1.948963764758E-02
     70 F   7 N    -3.917428980996E-01  2.986369223988E-01 -1.948963764758E-02
     71 F   7 N     1.948963764758E-02  3.917428980996E-01  2.986369223988E-01
     72 F   7 N     2.986369223988E-01  1.948963764758E-02  3.917428980996E-01
     73 F   7 N    -1.948963764758E-02 -3.917428980996E-01  2.986369223988E-01
     74 F   7 N    -2.986369223988E-01  1.948963764758E-02 -3.917428980996E-01
     75 F   7 N     1.948963764758E-02 -3.917428980996E-01 -2.986369223988E-01
     76 F   7 N    -2.986369223988E-01 -1.948963764758E-02  3.917428980996E-01
     77 F   7 N    -1.948963764758E-02  3.917428980996E-01 -2.986369223988E-01
     78 F   7 N     2.986369223988E-01 -1.948963764758E-02 -3.917428980996E-01
     79 F   7 N     2.986369223988E-01  3.917428980996E-01  1.948963764758E-02
     80 F   7 N    -2.986369223988E-01 -3.917428980996E-01  1.948963764758E-02
     81 F   7 N    -2.986369223988E-01  3.917428980996E-01 -1.948963764758E-02
     82 F   7 N     2.986369223988E-01 -3.917428980996E-01 -1.948963764758E-02
     83 F   7 N     3.917428980996E-01  1.948963764758E-02  2.986369223988E-01
     84 F   7 N     1.948963764758E-02  2.986369223988E-01  3.917428980996E-01
     85 F   7 N    -3.917428980996E-01 -1.948963764758E-02  2.986369223988E-01
     86 F   7 N     1.948963764758E-02 -2.986369223988E-01 -3.917428980996E-01
     87 F   7 N    -3.917428980996E-01  1.948963764758E-02 -2.986369223988E-01
     88 F   7 N    -1.948963764758E-02 -2.986369223988E-01  3.917428980996E-01
     89 F   7 N     3.917428980996E-01 -1.948963764758E-02 -2.986369223988E-01
     90 F   7 N    -1.948963764758E-02  2.986369223988E-01 -3.917428980996E-01
     91 T   7 N    -8.679867246245E-02 -8.679867246245E-02  4.408989507617E-01
     92 F   7 N     8.679867246245E-02  8.679867246245E-02  4.408989507617E-01
     93 F   7 N    -8.679867246245E-02  8.679867246245E-02 -4.408989507617E-01
     94 F   7 N     8.679867246245E-02 -8.679867246245E-02 -4.408989507617E-01
     95 F   7 N     4.408989507617E-01 -8.679867246245E-02 -8.679867246245E-02
     96 F   7 N    -8.679867246245E-02  4.408989507617E-01 -8.679867246245E-02
     97 F   7 N    -4.408989507617E-01  8.679867246245E-02 -8.679867246245E-02
     98 F   7 N     8.679867246245E-02  4.408989507617E-01  8.679867246245E-02
     99 F   7 N     4.408989507617E-01  8.679867246245E-02  8.679867246245E-02
    100 F   7 N     8.679867246245E-02 -4.408989507617E-01 -8.679867246245E-02
    101 F   7 N    -4.408989507617E-01 -8.679867246245E-02  8.679867246245E-02
    102 F   7 N    -8.679867246245E-02 -4.408989507617E-01  8.679867246245E-02
    103 T   8 O    -1.139145253566E-01 -2.386448433899E-02  4.189348383345E-01
    104 F   8 O     1.139145253566E-01  2.386448433899E-02  4.189348383345E-01
    105 F   8 O    -1.139145253566E-01  2.386448433899E-02 -4.189348383345E-01
    106 F   8 O     1.139145253566E-01 -2.386448433899E-02 -4.189348383345E-01
    107 F   8 O     4.189348383345E-01 -1.139145253566E-01 -2.386448433899E-02
    108 F   8 O    -2.386448433899E-02  4.189348383345E-01 -1.139145253566E-01
    109 F   8 O    -4.189348383345E-01  1.139145253566E-01 -2.386448433899E-02
    110 F   8 O     2.386448433899E-02  4.189348383345E-01  1.139145253566E-01
    111 F   8 O     4.189348383345E-01  1.139145253566E-01  2.386448433899E-02
    112 F   8 O     2.386448433899E-02 -4.189348383345E-01 -1.139145253566E-01
    113 F   8 O    -4.189348383345E-01 -1.139145253566E-01  2.386448433899E-02
    114 F   8 O    -2.386448433899E-02 -4.189348383345E-01  1.139145253566E-01
    115 F   8 O    -2.386448433899E-02 -1.139145253566E-01  4.189348383345E-01
    116 F   8 O     2.386448433899E-02  1.139145253566E-01  4.189348383345E-01
    117 F   8 O     2.386448433899E-02 -1.139145253566E-01 -4.189348383345E-01
    118 F   8 O    -2.386448433899E-02  1.139145253566E-01 -4.189348383345E-01
    119 F   8 O    -1.139145253566E-01  4.189348383345E-01 -2.386448433899E-02
    120 F   8 O     4.189348383345E-01 -2.386448433899E-02 -1.139145253566E-01
    121 F   8 O     1.139145253566E-01 -4.189348383345E-01 -2.386448433899E-02
    122 F   8 O     4.189348383345E-01  2.386448433899E-02  1.139145253566E-01
    123 F   8 O     1.139145253566E-01  4.189348383345E-01  2.386448433899E-02
    124 F   8 O    -4.189348383345E-01  2.386448433899E-02 -1.139145253566E-01
    125 F   8 O    -1.139145253566E-01 -4.189348383345E-01  2.386448433899E-02
    126 F   8 O    -4.189348383345E-01 -2.386448433899E-02  1.139145253566E-01

 T = ATOM BELONGING TO THE ASYMMETRIC UNIT

 ****   24 SYMMOPS - TRANSLATORS IN FRACTIONAL UNITS
 **** MATRICES AND TRANSLATORS IN THE CRYSTALLOGRAPHIC REFERENCE FRAME
   V INV                    ROTATION MATRICES                   TRANSLATORS
   1   1  1.00  0.00  0.00  0.00  1.00  0.00  0.00  0.00  1.00  0.00  0.00  0.00
   2   2  0.00  1.00 -1.00  1.00  0.00 -1.00  0.00  0.00 -1.00  0.00  0.00  0.00
   3   3 -1.00  0.00  0.00 -1.00  0.00  1.00 -1.00  1.00  0.00  0.00  0.00  0.00
   4   4  0.00 -1.00  1.00  0.00 -1.00  0.00  1.00 -1.00  0.00  0.00  0.00  0.00
   5   6  0.00  0.00  1.00  1.00  0.00  0.00  0.00  1.00  0.00  0.00  0.00  0.00
   6   5  0.00  1.00  0.00  0.00  0.00  1.00  1.00  0.00  0.00  0.00  0.00  0.00
   7   8  1.00 -1.00  0.00  0.00 -1.00  1.00  0.00 -1.00  0.00  0.00  0.00  0.00
   8   7  1.00  0.00 -1.00  0.00  0.00 -1.00  0.00  1.00 -1.00  0.00  0.00  0.00
   9  10  0.00  0.00 -1.00  0.00  1.00 -1.00  1.00  0.00 -1.00  0.00  0.00  0.00
  10   9 -1.00  0.00  1.00 -1.00  1.00  0.00 -1.00  0.00  0.00  0.00  0.00  0.00
  11  12 -1.00  1.00  0.00 -1.00  0.00  0.00 -1.00  0.00  1.00  0.00  0.00  0.00
  12  11  0.00 -1.00  0.00  1.00 -1.00  0.00  0.00 -1.00  1.00  0.00  0.00  0.00
  13  13  0.00  1.00  0.00  1.00  0.00  0.00  0.00  0.00  1.00  0.00  0.00  0.00
  14  14  1.00  0.00 -1.00  0.00  1.00 -1.00  0.00  0.00 -1.00  0.00  0.00  0.00
  15  16 -1.00  0.00  1.00 -1.00  0.00  0.00 -1.00  1.00  0.00  0.00  0.00  0.00
  16  15  0.00 -1.00  0.00  0.00 -1.00  1.00  1.00 -1.00  0.00  0.00  0.00  0.00
  17  17  1.00  0.00  0.00  0.00  0.00  1.00  0.00  1.00  0.00  0.00  0.00  0.00
  18  18  0.00  0.00  1.00  0.00  1.00  0.00  1.00  0.00  0.00  0.00  0.00  0.00
  19  20  0.00 -1.00  1.00  1.00 -1.00  0.00  0.00 -1.00  0.00  0.00  0.00  0.00
  20  19  0.00  1.00 -1.00  0.00  0.00 -1.00  1.00  0.00 -1.00  0.00  0.00  0.00
  21  22  0.00  0.00 -1.00  1.00  0.00 -1.00  0.00  1.00 -1.00  0.00  0.00  0.00
  22  21 -1.00  1.00  0.00 -1.00  0.00  1.00 -1.00  0.00  0.00  0.00  0.00  0.00
  23  23 -1.00  0.00  0.00 -1.00  1.00  0.00 -1.00  0.00  1.00  0.00  0.00  0.00
  24  24  1.00 -1.00  0.00  0.00 -1.00  0.00  0.00 -1.00  1.00  0.00  0.00  0.00

 DIRECT LATTICE VECTORS CARTESIAN COMPONENTS (ANGSTROM)
          X                    Y                    Z
  -0.857616866167E+01   0.857616866167E+01   0.857616866167E+01
   0.857616866167E+01  -0.857616866167E+01   0.857616866167E+01
   0.857616866167E+01   0.857616866167E+01  -0.857616866167E+01


 CARTESIAN COORDINATES - PRIMITIVE CELL
 *******************************************************************************
 *      ATOM          X(ANGSTROM)         Y(ANGSTROM)         Z(ANGSTROM)
 *******************************************************************************
    1   230 ZN    8.576168661670E+00 -1.286425299250E+01 -4.700037766092E-16
    2   230 ZN    1.880015106437E-15 -1.286425299250E+01  8.576168661670E+00
    3   230 ZN    1.880015106437E-15  8.576168661670E+00 -1.286425299250E+01
    4   230 ZN   -1.286425299250E+01  1.880015106437E-15  8.576168661670E+00
    5   230 ZN   -1.286425299250E+01  8.576168661670E+00  1.410011329828E-15
    6   230 ZN    8.576168661670E+00 -9.400075532184E-16 -1.286425299250E+01
    7     6 C    -2.261752964433E+00 -2.261752964433E+00  8.463447711877E+00
    8     6 C     2.261752964433E+00  2.261752964433E+00  8.463447711877E+00
    9     6 C    -2.261752964433E+00  2.261752964433E+00 -8.463447711877E+00
   10     6 C     2.261752964433E+00 -2.261752964433E+00 -8.463447711877E+00
   11     6 C     8.463447711877E+00 -2.261752964433E+00 -2.261752964433E+00
   12     6 C    -2.261752964433E+00  8.463447711877E+00 -2.261752964433E+00
   13     6 C    -8.463447711877E+00  2.261752964433E+00 -2.261752964433E+00
   14     6 C     2.261752964433E+00  8.463447711877E+00  2.261752964433E+00
   15     6 C     8.463447711877E+00  2.261752964433E+00  2.261752964433E+00
   16     6 C     2.261752964433E+00 -8.463447711877E+00 -2.261752964433E+00
   17     6 C    -8.463447711877E+00 -2.261752964433E+00  2.261752964433E+00
   18     6 C    -2.261752964433E+00 -8.463447711877E+00  2.261752964433E+00
   19     6 C     5.709744324210E+00  4.727468426004E+00  1.143355758691E+00
   20     6 C    -5.709744324210E+00 -4.727468426004E+00  1.143355758691E+00
   21     6 C     5.709744324210E+00 -4.727468426004E+00 -1.143355758691E+00
   22     6 C    -5.709744324210E+00  4.727468426004E+00 -1.143355758691E+00
   23     6 C     1.143355758691E+00  5.709744324210E+00  4.727468426004E+00
   24     6 C     4.727468426004E+00  1.143355758691E+00  5.709744324210E+00
   25     6 C    -1.143355758691E+00 -5.709744324210E+00  4.727468426004E+00
   26     6 C    -4.727468426004E+00  1.143355758691E+00 -5.709744324210E+00
   27     6 C     1.143355758691E+00 -5.709744324210E+00 -4.727468426004E+00
   28     6 C    -4.727468426004E+00 -1.143355758691E+00  5.709744324210E+00
   29     6 C    -1.143355758691E+00  5.709744324210E+00 -4.727468426004E+00
   30     6 C     4.727468426004E+00 -1.143355758691E+00 -5.709744324210E+00
   31     6 C     4.727468426004E+00  5.709744324210E+00  1.143355758691E+00
   32     6 C    -4.727468426004E+00 -5.709744324210E+00  1.143355758691E+00
   33     6 C    -4.727468426004E+00  5.709744324210E+00 -1.143355758691E+00
   34     6 C     4.727468426004E+00 -5.709744324210E+00 -1.143355758691E+00
   35     6 C     5.709744324210E+00  1.143355758691E+00  4.727468426004E+00
   36     6 C     1.143355758691E+00  4.727468426004E+00  5.709744324210E+00
   37     6 C    -5.709744324210E+00 -1.143355758691E+00  4.727468426004E+00
   38     6 C     1.143355758691E+00 -4.727468426004E+00 -5.709744324210E+00
   39     6 C    -5.709744324210E+00  1.143355758691E+00 -4.727468426004E+00
   40     6 C    -1.143355758691E+00 -4.727468426004E+00  5.709744324210E+00
   41     6 C     5.709744324210E+00 -1.143355758691E+00 -4.727468426004E+00
   42     6 C    -1.143355758691E+00  4.727468426004E+00 -5.709744324210E+00
   43     1 H     5.734177767719E+00  3.778204000329E+00  1.655674651852E+00
   44     1 H    -5.734177767719E+00 -3.778204000329E+00  1.655674651852E+00
   45     1 H     5.734177767719E+00 -3.778204000329E+00 -1.655674651852E+00
   46     1 H    -5.734177767719E+00  3.778204000329E+00 -1.655674651852E+00
   47     1 H     1.655674651852E+00  5.734177767719E+00  3.778204000329E+00
   48     1 H     3.778204000329E+00  1.655674651852E+00  5.734177767719E+00
   49     1 H    -1.655674651852E+00 -5.734177767719E+00  3.778204000329E+00
   50     1 H    -3.778204000329E+00  1.655674651852E+00 -5.734177767719E+00
   51     1 H     1.655674651852E+00 -5.734177767719E+00 -3.778204000329E+00
   52     1 H    -3.778204000329E+00 -1.655674651852E+00  5.734177767719E+00
   53     1 H    -1.655674651852E+00  5.734177767719E+00 -3.778204000329E+00
   54     1 H     3.778204000329E+00 -1.655674651852E+00 -5.734177767719E+00
   55     1 H     3.778204000329E+00  5.734177767719E+00  1.655674651852E+00
   56     1 H    -3.778204000329E+00 -5.734177767719E+00  1.655674651852E+00
   57     1 H    -3.778204000329E+00  5.734177767719E+00 -1.655674651852E+00
   58     1 H     3.778204000329E+00 -5.734177767719E+00 -1.655674651852E+00
   59     1 H     5.734177767719E+00  1.655674651852E+00  3.778204000329E+00
   60     1 H     1.655674651852E+00  3.778204000329E+00  5.734177767719E+00
   61     1 H    -5.734177767719E+00 -1.655674651852E+00  3.778204000329E+00
   62     1 H     1.655674651852E+00 -3.778204000329E+00 -5.734177767719E+00
   63     1 H    -5.734177767719E+00  1.655674651852E+00 -3.778204000329E+00
   64     1 H    -1.655674651852E+00 -3.778204000329E+00  5.734177767719E+00
   65     1 H     5.734177767719E+00 -1.655674651852E+00 -3.778204000329E+00
   66     1 H    -1.655674651852E+00  3.778204000329E+00 -5.734177767719E+00
   67     7 N     6.719306332228E+00  5.122321230188E+00  3.342928392410E-01
   68     7 N    -6.719306332228E+00 -5.122321230188E+00  3.342928392410E-01
   69     7 N     6.719306332228E+00 -5.122321230188E+00 -3.342928392410E-01
   70     7 N    -6.719306332228E+00  5.122321230188E+00 -3.342928392410E-01
   71     7 N     3.342928392410E-01  6.719306332228E+00  5.122321230188E+00
   72     7 N     5.122321230188E+00  3.342928392410E-01  6.719306332228E+00
   73     7 N    -3.342928392410E-01 -6.719306332228E+00  5.122321230188E+00
   74     7 N    -5.122321230188E+00  3.342928392410E-01 -6.719306332228E+00
   75     7 N     3.342928392410E-01 -6.719306332228E+00 -5.122321230188E+00
   76     7 N    -5.122321230188E+00 -3.342928392410E-01  6.719306332228E+00
   77     7 N    -3.342928392410E-01  6.719306332228E+00 -5.122321230188E+00
   78     7 N     5.122321230188E+00 -3.342928392410E-01 -6.719306332228E+00
   79     7 N     5.122321230188E+00  6.719306332228E+00  3.342928392410E-01
   80     7 N    -5.122321230188E+00 -6.719306332228E+00  3.342928392410E-01
   81     7 N    -5.122321230188E+00  6.719306332228E+00 -3.342928392410E-01
   82     7 N     5.122321230188E+00 -6.719306332228E+00 -3.342928392410E-01
   83     7 N     6.719306332228E+00  3.342928392410E-01  5.122321230188E+00
   84     7 N     3.342928392410E-01  5.122321230188E+00  6.719306332228E+00
   85     7 N    -6.719306332228E+00 -3.342928392410E-01  5.122321230188E+00
   86     7 N     3.342928392410E-01 -5.122321230188E+00 -6.719306332228E+00
   87     7 N    -6.719306332228E+00  3.342928392410E-01 -5.122321230188E+00
   88     7 N    -3.342928392410E-01 -5.122321230188E+00  6.719306332228E+00
   89     7 N     6.719306332228E+00 -3.342928392410E-01 -5.122321230188E+00
   90     7 N    -3.342928392410E-01  5.122321230188E+00 -6.719306332228E+00
   91     7 N    -1.488800109294E+00 -1.488800109294E+00  7.562447528971E+00
   92     7 N     1.488800109294E+00  1.488800109294E+00  7.562447528971E+00
   93     7 N    -1.488800109294E+00  1.488800109294E+00 -7.562447528971E+00
   94     7 N     1.488800109294E+00 -1.488800109294E+00 -7.562447528971E+00
   95     7 N     7.562447528971E+00 -1.488800109294E+00 -1.488800109294E+00
   96     7 N    -1.488800109294E+00  7.562447528971E+00 -1.488800109294E+00
   97     7 N    -7.562447528971E+00  1.488800109294E+00 -1.488800109294E+00
   98     7 N     1.488800109294E+00  7.562447528971E+00  1.488800109294E+00
   99     7 N     7.562447528971E+00  1.488800109294E+00  1.488800109294E+00
  100     7 N     1.488800109294E+00 -7.562447528971E+00 -1.488800109294E+00
  101     7 N    -7.562447528971E+00 -1.488800109294E+00  1.488800109294E+00
  102     7 N    -1.488800109294E+00 -7.562447528971E+00  1.488800109294E+00
  103     8 O    -1.953900364944E+00 -4.093316854300E-01  7.185711663613E+00
  104     8 O     1.953900364944E+00  4.093316854300E-01  7.185711663613E+00
  105     8 O    -1.953900364944E+00  4.093316854300E-01 -7.185711663613E+00
  106     8 O     1.953900364944E+00 -4.093316854300E-01 -7.185711663613E+00
  107     8 O     7.185711663613E+00 -1.953900364944E+00 -4.093316854300E-01
  108     8 O    -4.093316854300E-01  7.185711663613E+00 -1.953900364944E+00
  109     8 O    -7.185711663613E+00  1.953900364944E+00 -4.093316854300E-01
  110     8 O     4.093316854300E-01  7.185711663613E+00  1.953900364944E+00
  111     8 O     7.185711663613E+00  1.953900364944E+00  4.093316854300E-01
  112     8 O     4.093316854300E-01 -7.185711663613E+00 -1.953900364944E+00
  113     8 O    -7.185711663613E+00 -1.953900364944E+00  4.093316854300E-01
  114     8 O    -4.093316854300E-01 -7.185711663613E+00  1.953900364944E+00
  115     8 O    -4.093316854300E-01 -1.953900364944E+00  7.185711663613E+00
  116     8 O     4.093316854300E-01  1.953900364944E+00  7.185711663613E+00
  117     8 O     4.093316854300E-01 -1.953900364944E+00 -7.185711663613E+00
  118     8 O    -4.093316854300E-01  1.953900364944E+00 -7.185711663613E+00
  119     8 O    -1.953900364944E+00  7.185711663613E+00 -4.093316854300E-01
  120     8 O     7.185711663613E+00 -4.093316854300E-01 -1.953900364944E+00
  121     8 O     1.953900364944E+00 -7.185711663613E+00 -4.093316854300E-01
  122     8 O     7.185711663613E+00  4.093316854300E-01  1.953900364944E+00
  123     8 O     1.953900364944E+00  7.185711663613E+00  4.093316854300E-01
  124     8 O    -7.185711663613E+00  4.093316854300E-01 -1.953900364944E+00
  125     8 O    -1.953900364944E+00 -7.185711663613E+00  4.093316854300E-01
  126     8 O    -7.185711663613E+00 -4.093316854300E-01  1.953900364944E+00

 *******************************************************************************
 *** PSEUDOPOTENTIAL INFORMATION ***
 *******************************************************************************

 ATOMIC NUMBER  30, NUCLEAR CHARGE 20.000, GIVEN IN INPUT       PSEUDOPOTENTIAL
   TYPE       EXPONENT      COEFF.    N      EXPONENT      COEFF.    N
  P0 TMS    34.1500000  399.9872820   0    14.5900000   85.4856550   0
  P1 TMS    39.7800000  277.1489600   0    14.9500000   69.0522050   0
  P2 TMS    43.8000000  -34.1493490   0    14.9800000   -3.2918310   0

 *******************************************************************************
 LOCAL ATOMIC FUNCTIONS BASIS SET
 *******************************************************************************
   ATOM   X(AU)   Y(AU)   Z(AU)  N. TYPE  EXPONENT  S COEF   P COEF   D/F/G COEF
 *******************************************************************************
   1 ZN  16.207 -24.310  -0.000
                                  1 S  
                                         3.032E+01 2.191E-01 0.000E+00 0.000E+00
                                         1.632E+01-2.326E-01 0.000E+00 0.000E+00
                                         1.141E+01-9.547E-01 0.000E+00 0.000E+00
                                  2 S  
                                         2.569E+00 1.000E+00 0.000E+00 0.000E+00
                                  3 S  
                                         1.063E+00 1.000E+00 0.000E+00 0.000E+00
                                  4 S  
                                         2.500E-01 1.000E+00 0.000E+00 0.000E+00
                                  5 S  
                                         1.200E-01 1.000E+00 0.000E+00 0.000E+00
                           6-     8 P  
                                         1.118E+02 0.000E+00 2.328E-02 0.000E+00
                                         1.913E+01 0.000E+00-1.010E+00 0.000E+00
                           9-    11 P  
                                         5.469E+00 0.000E+00 3.202E-01 0.000E+00
                                         2.506E+00 0.000E+00 7.181E-01 0.000E+00
                          12-    14 P  
                                         9.419E-01 0.000E+00 1.000E+00 0.000E+00
                          15-    17 P  
                                         2.500E-01 0.000E+00 1.000E+00 0.000E+00
                          18-    20 P  
                                         1.200E-01 0.000E+00 1.000E+00 0.000E+00
                          21-    25 D  
                                         4.465E+01 0.000E+00 0.000E+00 4.725E-02
                                         1.344E+01 0.000E+00 0.000E+00 2.189E-01
                                         4.682E+00 0.000E+00 0.000E+00 4.525E-01
                                         1.603E+00 0.000E+00 0.000E+00 5.186E-01
                          26-    30 D  
                                         4.828E-01 0.000E+00 0.000E+00 1.000E+00
                          31-    35 D  
                                         1.100E-01 0.000E+00 0.000E+00 1.000E+00
                          36-    42 F  
                                         2.614E+00 0.000E+00 0.000E+00 1.000E+00
   2 ZN   0.000 -24.310  16.207
   3 ZN   0.000  16.207 -24.310
   4 ZN -24.310   0.000  16.207
   5 ZN -24.310  16.207   0.000
   6 ZN  16.207  -0.000 -24.310
   7 C   -4.274  -4.274  15.994
                                253 S  
                                         4.563E+03 1.967E-03 0.000E+00 0.000E+00
                                         6.820E+02 1.523E-02 0.000E+00 0.000E+00
                                         1.550E+02 7.613E-02 0.000E+00 0.000E+00
                                         4.446E+01 2.608E-01 0.000E+00 0.000E+00
                                         1.303E+01 6.165E-01 0.000E+00 0.000E+00
                                         1.828E+00 2.210E-01 0.000E+00 0.000E+00
                         254-   257 SP 
                                         2.096E+01 1.147E-01 4.025E-02 0.000E+00
                                         4.803E+00 9.200E-01 2.376E-01 0.000E+00
                                         1.459E+00-3.031E-03 8.159E-01 0.000E+00
                         258-   261 SP 
                                         4.835E-01 1.000E+00 1.000E+00 0.000E+00
                         262-   265 SP 
                                         1.456E-01 1.000E+00 1.000E+00 0.000E+00
                         266-   270 D  
                                         6.260E-01 0.000E+00 0.000E+00 1.000E+00
   8 C    4.274   4.274  15.994
   9 C   -4.274   4.274 -15.994
  10 C    4.274  -4.274 -15.994
  11 C   15.994  -4.274  -4.274
  12 C   -4.274  15.994  -4.274
  13 C  -15.994   4.274  -4.274
  14 C    4.274  15.994   4.274
  15 C   15.994   4.274   4.274
  16 C    4.274 -15.994  -4.274
  17 C  -15.994  -4.274   4.274
  18 C   -4.274 -15.994   4.274
  19 C   10.790   8.934   2.161
  20 C  -10.790  -8.934   2.161
  21 C   10.790  -8.934  -2.161
  22 C  -10.790   8.934  -2.161
  23 C    2.161  10.790   8.934
  24 C    8.934   2.161  10.790
  25 C   -2.161 -10.790   8.934
  26 C   -8.934   2.161 -10.790
  27 C    2.161 -10.790  -8.934
  28 C   -8.934  -2.161  10.790
  29 C   -2.161  10.790  -8.934
  30 C    8.934  -2.161 -10.790
  31 C    8.934  10.790   2.161
  32 C   -8.934 -10.790   2.161
  33 C   -8.934  10.790  -2.161
  34 C    8.934 -10.790  -2.161
  35 C   10.790   2.161   8.934
  36 C    2.161   8.934  10.790
  37 C  -10.790  -2.161   8.934
  38 C    2.161  -8.934 -10.790
  39 C  -10.790   2.161  -8.934
  40 C   -2.161  -8.934  10.790
  41 C   10.790  -2.161  -8.934
  42 C   -2.161   8.934 -10.790
  43 H   10.836   7.140   3.129
                                901 S  
                                         3.387E+01 2.549E-02 0.000E+00 0.000E+00
                                         5.095E+00 1.904E-01 0.000E+00 0.000E+00
                                         1.159E+00 8.522E-01 0.000E+00 0.000E+00
                                902 S  
                                         3.258E-01 1.000E+00 0.000E+00 0.000E+00
                                903 S  
                                         1.027E-01 1.000E+00 0.000E+00 0.000E+00
                         904-   906 P  
                                         7.500E-01 0.000E+00 1.000E+00 0.000E+00
  44 H  -10.836  -7.140   3.129
  45 H   10.836  -7.140  -3.129
  46 H  -10.836   7.140  -3.129
  47 H    3.129  10.836   7.140
  48 H    7.140   3.129  10.836
  49 H   -3.129 -10.836   7.140
  50 H   -7.140   3.129 -10.836
  51 H    3.129 -10.836  -7.140
  52 H   -7.140  -3.129  10.836
  53 H   -3.129  10.836  -7.140
  54 H    7.140  -3.129 -10.836
  55 H    7.140  10.836   3.129
  56 H   -7.140 -10.836   3.129
  57 H   -7.140  10.836  -3.129
  58 H    7.140 -10.836  -3.129
  59 H   10.836   3.129   7.140
  60 H    3.129   7.140  10.836
  61 H  -10.836  -3.129   7.140
  62 H    3.129  -7.140 -10.836
  63 H  -10.836   3.129  -7.140
  64 H   -3.129  -7.140  10.836
  65 H   10.836  -3.129  -7.140
  66 H   -3.129   7.140 -10.836
  67 N   12.698   9.680   0.632
                               1045 S  
                                         6.293E+03 1.970E-03 0.000E+00 0.000E+00
                                         9.490E+02 1.496E-02 0.000E+00 0.000E+00
                                         2.188E+02 7.350E-02 0.000E+00 0.000E+00
                                         6.369E+01 2.489E-01 0.000E+00 0.000E+00
                                         1.883E+01 6.025E-01 0.000E+00 0.000E+00
                                         2.720E+00 2.562E-01 0.000E+00 0.000E+00
                        1046-  1049 SP 
                                         3.063E+01 1.119E-01 3.831E-02 0.000E+00
                                         7.026E+00 9.217E-01 2.374E-01 0.000E+00
                                         2.112E+00-2.569E-03 8.176E-01 0.000E+00
                        1050-  1053 SP 
                                         6.840E-01 1.000E+00 1.000E+00 0.000E+00
                        1054-  1057 SP 
                                         2.009E-01 1.000E+00 1.000E+00 0.000E+00
                        1058-  1062 D  
                                         9.130E-01 0.000E+00 0.000E+00 1.000E+00
  68 N  -12.698  -9.680   0.632
  69 N   12.698  -9.680  -0.632
  70 N  -12.698   9.680  -0.632
  71 N    0.632  12.698   9.680
  72 N    9.680   0.632  12.698
  73 N   -0.632 -12.698   9.680
  74 N   -9.680   0.632 -12.698
  75 N    0.632 -12.698  -9.680
  76 N   -9.680  -0.632  12.698
  77 N   -0.632  12.698  -9.680
  78 N    9.680  -0.632 -12.698
  79 N    9.680  12.698   0.632
  80 N   -9.680 -12.698   0.632
  81 N   -9.680  12.698  -0.632
  82 N    9.680 -12.698  -0.632
  83 N   12.698   0.632   9.680
  84 N    0.632   9.680  12.698
  85 N  -12.698  -0.632   9.680
  86 N    0.632  -9.680 -12.698
  87 N  -12.698   0.632  -9.680
  88 N   -0.632  -9.680  12.698
  89 N   12.698  -0.632  -9.680
  90 N   -0.632   9.680 -12.698
  91 N   -2.813  -2.813  14.291
  92 N    2.813   2.813  14.291
  93 N   -2.813   2.813 -14.291
  94 N    2.813  -2.813 -14.291
  95 N   14.291  -2.813  -2.813
  96 N   -2.813  14.291  -2.813
  97 N  -14.291   2.813  -2.813
  98 N    2.813  14.291   2.813
  99 N   14.291   2.813   2.813
 100 N    2.813 -14.291  -2.813
 101 N  -14.291  -2.813   2.813
 102 N   -2.813 -14.291   2.813
 103 O   -3.692  -0.774  13.579
                               1693 S  
                                         8.588E+03 1.895E-03 0.000E+00 0.000E+00
                                         1.297E+03 1.439E-02 0.000E+00 0.000E+00
                                         2.993E+02 7.073E-02 0.000E+00 0.000E+00
                                         8.738E+01 2.400E-01 0.000E+00 0.000E+00
                                         2.568E+01 5.948E-01 0.000E+00 0.000E+00
                                         3.740E+00 2.808E-01 0.000E+00 0.000E+00
                        1694-  1697 SP 
                                         4.212E+01 1.139E-01 3.651E-02 0.000E+00
                                         9.628E+00 9.208E-01 2.372E-01 0.000E+00
                                         2.853E+00-3.274E-03 8.197E-01 0.000E+00
                        1698-  1701 SP 
                                         9.057E-01 1.000E+00 1.000E+00 0.000E+00
                        1702-  1705 SP 
                                         2.556E-01 1.000E+00 1.000E+00 0.000E+00
                        1706-  1710 D  
                                         1.292E+00 0.000E+00 0.000E+00 1.000E+00
 104 O    3.692   0.774  13.579
 105 O   -3.692   0.774 -13.579
 106 O    3.692  -0.774 -13.579
 107 O   13.579  -3.692  -0.774
 108 O   -0.774  13.579  -3.692
 109 O  -13.579   3.692  -0.774
 110 O    0.774  13.579   3.692
 111 O   13.579   3.692   0.774
 112 O    0.774 -13.579  -3.692
 113 O  -13.579  -3.692   0.774
 114 O   -0.774 -13.579   3.692
 115 O   -0.774  -3.692  13.579
 116 O    0.774   3.692  13.579
 117 O    0.774  -3.692 -13.579
 118 O   -0.774   3.692 -13.579
 119 O   -3.692  13.579  -0.774
 120 O   13.579  -0.774  -3.692
 121 O    3.692 -13.579  -0.774
 122 O   13.579   0.774   3.692
 123 O    3.692  13.579   0.774
 124 O  -13.579   0.774  -3.692
 125 O   -3.692 -13.579   0.774
 126 O  -13.579  -0.774   3.692
 INFORMATION **** SET_MPP **** PCRYSTAL CALCULATION
 INFORMATION **** READM2 **** NEW DEFAULT: FOCK/KS MATRIX MIXING SET TO 30 %
 INFORMATION **** READM2 **** NEW DEFAULT: FULL DIRECT SCF MODE
 INFORMATION **** READM2 **** NEW DEFAULT: COULOMB BIPOLAR BUFFER SET TO 32 Mb
 INFORMATION **** READM2 **** NEW DEFAULT: EXCHANGE BIPOLAR BUFFER SET TO 32 Mb

 *******************************************************************************
 NEW DEFAULT: DFT INTEGRATION GRID INCREASED TO XLGRID
 NEW DEFAULT: DIIS ACCELERATOR ACTIVE
 USE KEYWORD NODIIS TO TURN IT OFF
 *******************************************************************************

 INFORMATION **** DFTD3_INPUT **** PERFORM LATEST DISPERSION CORRECTION DFT-D3(BJ) WITH AUTOMATIC PARAMETER SETUP
 PLEASE CITE:
 (1) DFT-D3 Reference
  S. Grimme, J. Antony, S. Ehrlich, and H. Krieg, J. Chem. Phys. 132 (2010), 154104
 (2) BJ-Damping Reference
  S. Grimme, S. Ehrlich, and L. Goerigk, J. Comput. Chem. 32 (2011), 1456-1465
 (3) General DFT-D Review
  S. Grimme, A. Hansen, J. G. Brandenburg, and C. Bannwarth,
  Chem. Rev. 116 (2016), 5105-5154

 INFORMATION **** TOLINTEG **** COULOMB AND EXCHANGE SERIES TOLERANCES MODIFIED
 INFORMATION **** TOLDEE **** SCF TOL ON TOTAL ENERGY SET TO           8
 INFORMATION **** DFTD3_INPUT **** PERFORM DISPERSION CORRECTION DFT-D3 IN THE ZERO DAMPING SCHEME

 PLEASE CITE:
 (1) DFT-D3 Reference
  S. Grimme, J. Antony, S. Ehrlich, and H. Krieg, J. Chem. Phys. 132 (2010), 154104
 (2) General DFT-D Review
  S. Grimme, A. Hansen, J. G. Brandenburg, and C. Bannwarth,
  Chem. Rev. 116 (2016), 5105-5154

 *******************************************************************************
 N. OF ATOMS PER CELL       126  COULOMB OVERLAP TOL         (T1) 10**   -7
 NUMBER OF SHELLS           660  COULOMB PENETRATION TOL     (T2) 10**   -7
 NUMBER OF AO              2124  EXCHANGE OVERLAP TOL        (T3) 10**   20
 N. OF ELECTRONS PER CELL   804  EXCHANGE PSEUDO OVP (F(G))  (T4) 10**   20
 CORE ELECTRONS PER CELL    192  EXCHANGE PSEUDO OVP (P(G))  (T5) 10**   20
 N. OF SYMMETRY OPERATORS    24  POLE ORDER IN MONO ZONE                  4
 *******************************************************************************
 TYPE OF CALCULATION :  RESTRICTED CLOSED SHELL
 KOHN-SHAM HAMILTONIAN

 (EXCHANGE)[CORRELATION] FUNCTIONAL:(M06-L)[M06-L]

 CORE  PSEUDO POTENTIAL         TOL. ON PSEUDO              (TP) 10**- 6

 CAPPA:IS1  2;IS2  2;IS3  2; K PTS MONK NET   3; SYMMOPS:K SPACE  48;G SPACE  24

 *******************************************************************************
 MAX NUMBER OF SCF CYCLES      50  CONVERGENCE ON DELTAP        10**-18
 WEIGHT OF F(I) IN F(I+1)      30% CONVERGENCE ON ENERGY        10**- 8
 SHRINK. FACT.(MONKH.)    2  2  2  NUMBER OF K POINTS IN THE IBZ      3
 SHRINKING FACTOR(GILAT NET)    2  NUMBER OF K POINTS(GILAT NET)      3
 *******************************************************************************
 *** K POINTS COORDINATES (OBLIQUE COORDINATES IN UNITS OF IS =  2)
   1-R(  0  0  0)   2-R(  1  0  0)   3-R(  1  1  1)

 DIRECT LATTICE VECTORS COMPON. (A.U.)     RECIP. LATTICE VECTORS COMPON. (A.U.) 
        X            Y            Z              X            Y            Z
  -16.2066100   16.2066100   16.2066100      0.0000000    0.1938464    0.1938464
   16.2066100  -16.2066100   16.2066100      0.1938464    0.0000000    0.1938464
   16.2066100   16.2066100  -16.2066100      0.1938464    0.1938464    0.0000000

 DISK SPACE FOR EIGENVECTORS (FTN 10)    13534128 REALS

 SYMMETRY ADAPTION OF THE BLOCH FUNCTIONS ENABLED
 TTTTTTTTTTTTTTTTTTTTTTTTTTTTTT gordsh1     TELAPSE       16.42 TCPU        0.25

 MATRIX SIZE: P(G)  970020, F(G)  486072, P(G) IRR   21840, F(G) IRR   21840
 MAX G-VECTOR INDEX FOR 1- AND 2-ELECTRON INTEGRALS  51

 TTTTTTTTTTTTTTTTTTTTTTTTTTTTTT INPUT       TELAPSE       17.29 TCPU        1.12

 NEIGHBORS OF THE NON-EQUIVALENT ATOMS

 N = NUMBER OF NEIGHBORS AT DISTANCE R
    ATOM  N     R/ANG      R/AU   NEIGHBORS (ATOM LABELS AND CELL INDICES)
   1 ZN   4     2.0629     3.8984   67 N   -1 0-1   70 N   -1 1 0   86 N    0 1 0
                                    88 N   -1 0 0
   1 ZN   4     2.7476     5.1922  109 O   -1 1 0  111 O   -1 0-1  115 O   -1 0 0
                                   117 O    0 1 0
   1 ZN   4     3.0388     5.7425    7 C   -1 0 0   10 C    0 1 0   13 C   -1 1 0
                                    15 C   -1 0-1
   1 ZN   4     3.1172     5.8906   19 C   -1 0-1   22 C   -1 1 0   38 C    0 1 0
                                    40 C   -1 0 0
   1 ZN   4     3.3284     6.2897   43 H   -1 0-1   46 H   -1 1 0   62 H    0 1 0
                                    64 H   -1 0 0
   1 ZN   4     3.3287     6.2903   91 N   -1 0 0   94 N    0 1 0   97 N   -1 1 0
                                    99 N   -1 0-1

   7 C    2     1.3360     2.5246   67 N    0 0-1   79 N    0 0-1
   7 C    1     1.4166     2.6770   91 N    0 0 0
   7 C    2     2.1123     3.9916   19 C    0 0-1   31 C    0 0-1
   7 C    2     2.2713     4.2922  103 O    0 0 0  115 O    0 0 0
   7 C    2     3.0388     5.7425    1 ZN   1 0 0    5 ZN   0 1 0
   7 C    2     3.0804     5.8212  105 O    1 1 0  117 O    1 1 0

  19 C    1     1.0790     2.0390   43 H    0 0 0
  19 C    1     1.3527     2.5562   67 N    0 0 0
  19 C    1     1.3891     2.6251   31 C    0 0 0
  19 C    1     2.1123     3.9916    7 C    0 0 1
  19 C    1     2.2287     4.2116   79 N    0 0 0
  19 C    1     2.2376     4.2284   55 H    0 0 0

  43 H    1     1.0790     2.0390   19 C    0 0 0
  43 H    1     2.1268     4.0190   67 N    0 0 0
  43 H    1     2.2376     4.2284   31 C    0 0 0
  43 H    1     2.6436     4.9956  111 O    0 0 0
  43 H    1     2.7662     5.2273   55 H    0 0 0
  43 H    1     2.9346     5.5456   99 N    0 0 0

  67 N    1     1.3360     2.5246    7 C    0 0 1
  67 N    1     1.3527     2.5562   19 C    0 0 0
  67 N    1     2.0629     3.8984    1 ZN   1 0 1
  67 N    1     2.1268     4.0190   43 H    0 0 0
  67 N    1     2.2287     4.2116   31 C    0 0 0
  67 N    1     2.2585     4.2679   79 N    0 0 0

  91 N    2     1.2343     2.3325  103 O    0 0 0  115 O    0 0 0
  91 N    1     1.4166     2.6770    7 C    0 0 0
  91 N    2     2.4112     4.5566   67 N    0 0-1   79 N    0 0-1
  91 N    2     2.9346     5.5456   52 H    0 0 0   64 H    0 0 0
  91 N    2     3.0983     5.8549  105 O    1 1 0  117 O    1 1 0
  91 N    2     3.3287     6.2903    1 ZN   1 0 0    5 ZN   0 1 0

 103 O    1     1.2343     2.3325   91 N    0 0 0
 103 O    1     2.1843     4.1278  115 O    0 0 0
 103 O    1     2.2713     4.2922    7 C    0 0 0
 103 O    1     2.6436     4.9956   52 H    0 0 0
 103 O    1     2.7055     5.1127   79 N    0 0-1
 103 O    1     2.7476     5.1922    5 ZN   0 1 0


 SYMMETRY ALLOWED ELASTIC DISTORTION 1
  0.5773503  0.0000000  0.0000000
  0.0000000  0.5773503  0.0000000
  0.0000000  0.0000000  0.5773503

 SYMMETRY ALLOWED INTERNAL DEGREE(S) OF FREEDOM:  16
 TTTTTTTTTTTTTTTTTTTTTTTTTTTTTT SYMM        TELAPSE       17.51 TCPU        1.34
 TTTTTTTTTTTTTTTTTTTTTTTTTTTTTT INT_SCREEN  TELAPSE       17.51 TCPU        1.34

 ************************************************************************
 ************************************************************************
 * ELAPIEZO OPTION, E. ALBANESE, A. ERBA, B. CIVALLERI, R. DOVESI       *
 *                                                                      *
 * IT IS ASSUMED THAT THE INPUT IS FROM AN OPTIMIZED RUN                *

 CONVERGENCE CRITERION FOR ENERGY, TOLDEE =          1.0000E-08
 CONVERGENCE CRITERION FOR RMS GRADIENT, TOLDEG =    3.0000E-04
 CONVERGENCE CRITERION FOR RMS DISPLACEMENT, TOLDEX  6.2000E-04
 MAGNITUDE OF STEPSIZE FOR ADIMENSIONAL STRAINS =    1.5000E-02
 NUMBER OF POINTS (TOTAL) IN NUMERICAL 2ND DERIVATIVE=        3
 ************************************************************************
 ************************************************************************

 ************************************************************************

  Y. NOEL POST DOC. TURIN 2002

  THIS ROUTINE EVALUATES THE NON ZERO ELEMENTS OF THE ELASTIC TENSOR 

  ORDER OF THE TENSOR : 4

 |  1 A    1 B    1 B     .      .      .     |
 |         1 A    1 B     .      .      .     |
 |                1 A     .      .      .     |
 |                       1 C     .      .     |
 |                              1 C     .     |
 |                                     1 C    |

 EACH  LETTER   CORRESPONDS  TO  AN  INDEPENDENT  COMPONENT.
 INTERDEPENDENT COMPONENTS (WITH SAME LETTER) ARE RELATED BY
 THE COEFFICIENT THAT PRECEEDS EACH LETTER.

 ************************************************************************


 ************************************************************************

  Y. NOEL POST DOC. TURIN 2002

  THIS ROUTINE EVALUATES THE NON ZERO ELEMENTS OF THE PIEZOELECTRIC TENSOR 

  ORDER OF THE TENSOR : 3

 |   .      .      .     1 A     .      .     |
 |   .      .      .      .     1 A     .     |
 |   .      .      .      .      .     1 A    |

 EACH  LETTER   CORRESPONDS  TO  AN  INDEPENDENT  COMPONENT.
 INTERDEPENDENT COMPONENTS (WITH SAME LETTER) ARE RELATED BY
 THE COEFFICIENT THAT PRECEEDS EACH LETTER.

 ************************************************************************


 LIST OF ACTIVE DEFORMATIONS: 
             4

 ************************************************************************
 CLAMPED ION APPROXIMATION - NO RELAXATION OF ATOMIC POSITIONS
 ************************************************************************

 INFORMATION **** EXCBUF **** EXCH. BIPO BUFFER: WORDS USED =           0

 DFT PARAMETERS

     ATOM       ELECTRONS   NET CHARGE   R(ANGSTROM)
   1 230  ZN     20.0000      0.0000     1.37000000
   7   6  C       6.0000      0.0000     0.77000000
  43   1  H       1.0000      0.0000     1.11000000
  67   7  N       7.0000      0.0000     0.74000000
 103   8  O       8.0000      0.0000     0.74000000

 SIZE OF GRID=     333927
 TTTTTTTTTTTTTTTTTTTTTTTTTTTTTT MAKE_GRID2  TELAPSE       19.10 TCPU        2.93
 BECKE WEIGHT FUNCTION
 RADSAFE =     2.00
 TOLERANCES - DENSITY:10**- 6; POTENTIAL:10**- 9; GRID WGT:10**-14

 RADIAL INTEGRATION  - INTERVALS (POINTS,UPPER LIMIT):            1( 99,  4.0*R)

 ANGULAR INTEGRATION - INTERVALS (ACCURACY LEVEL [N. POINTS] UPPER LIMIT):
  1(  6[ 146]   0.2)  2( 11[ 302]   0.5)  3( 14[ 590]   0.9)  4( 18[1454]   3.5)
  5( 14[ 590]9999.0)
 TTTTTTTTTTTTTTTTTTTTTTTTTTTTTT INT_CALC    TELAPSE       19.15 TCPU        2.98
 EEEEEEEEEE INT_CALC TERMINATION  DATE 10 11 2020 TIME 18:22:57.5

 *******************************************************************************
 ZIF-65 (cif CCDC 917446, CIMFUB)                                                
 CRYSTAL - SCF - TYPE OF CALCULATION :  RESTRICTED CLOSED SHELL
 *******************************************************************************

 CAPPA:IS1  2;IS2  2;IS3  2; K PTS MONK NET   3; SYMMOPS:K SPACE  48;G SPACE  24

 TTTTTTTTTTTTTTTTTTTTTTTTTTTTTT SDIK        TELAPSE       19.48 TCPU        3.31

 AAAAAAAAAAAAAAAAAAAAAAAAAAAAAAAAAAAAAAAAAAAAAAAAAAAAAAAAAAAAAAAAAAAAAAAAAAAAAAA
         ATOMIC WAVEFUNCTION(S)


 NUCLEAR CHARGE 20.0  SYMMETRY SPECIES            S    P    D
 N. ELECTRONS   20.0  NUMBER OF PRIMITIVE GTOS    7    7    6
                      NUMBER OF CONTRACTED GTOS   5    5    3
                      NUMBER OF CLOSED SHELLS     2    1    1
                      OPEN SHELL OCCUPATION       0    0    0

  ZNUC SCFIT  TOTAL HF ENERGY   KINETIC ENERGY   VIRIAL THEOREM ACCURACY
  20.0  35   -2.259494290E+02  1.538488917E+02 -2.468645152E+00  3.9E-06

 NUCLEAR CHARGE  6.0  SYMMETRY SPECIES            S    P
 N. ELECTRONS    6.0  NUMBER OF PRIMITIVE GTOS   11    5
                      NUMBER OF CONTRACTED GTOS   4    3
                      NUMBER OF CLOSED SHELLS     2    0
                      OPEN SHELL OCCUPATION       0    2

  ZNUC SCFIT  TOTAL HF ENERGY   KINETIC ENERGY   VIRIAL THEOREM ACCURACY
   6.0  11   -3.768480057E+01  3.769831118E+01 -1.999641612E+00  2.0E-06

 NUCLEAR CHARGE  1.0  SYMMETRY SPECIES            S
 N. ELECTRONS    1.0  NUMBER OF PRIMITIVE GTOS    5
                      NUMBER OF CONTRACTED GTOS   3
                      NUMBER OF CLOSED SHELLS     0
                      OPEN SHELL OCCUPATION       1

  ZNUC SCFIT  TOTAL HF ENERGY   KINETIC ENERGY   VIRIAL THEOREM ACCURACY
   1.0   1   -4.998098153E-01  4.997907537E-01 -2.000038139E+00  9.6E-17

 NUCLEAR CHARGE  7.0  SYMMETRY SPECIES            S    P
 N. ELECTRONS    7.0  NUMBER OF PRIMITIVE GTOS   11    5
                      NUMBER OF CONTRACTED GTOS   4    3
                      NUMBER OF CLOSED SHELLS     2    0
                      OPEN SHELL OCCUPATION       0    3

  ZNUC SCFIT  TOTAL HF ENERGY   KINETIC ENERGY   VIRIAL THEOREM ACCURACY
   7.0  11   -5.439473665E+01  5.441433682E+01 -1.999639798E+00  3.6E-06

 NUCLEAR CHARGE  8.0  SYMMETRY SPECIES            S    P
 N. ELECTRONS    8.0  NUMBER OF PRIMITIVE GTOS   11    5
                      NUMBER OF CONTRACTED GTOS   4    3
                      NUMBER OF CLOSED SHELLS     2    0
                      OPEN SHELL OCCUPATION       0    4

  ZNUC SCFIT  TOTAL HF ENERGY   KINETIC ENERGY   VIRIAL THEOREM ACCURACY
   8.0  13   -7.479861895E+01  7.482603849E+01 -1.999633556E+00  2.7E-06

 AAAAAAAAAAAAAAAAAAAAAAAAAAAAAAAAAAAAAAAAAAAAAAAAAAAAAAAAAAAAAAAAAAAAAAAAAAAAAAA

 CHARGE NORMALIZATION FACTOR   1.00000000
 TOTAL ATOMIC CHARGES:
  20.0000000  20.0000000  20.0000000  20.0000000  20.0000000  20.0000000
   6.0000000   6.0000000   6.0000000   6.0000000   6.0000000   6.0000000
   6.0000000   6.0000000   6.0000000   6.0000000   6.0000000   6.0000000
   6.0000000   6.0000000   6.0000000   6.0000000   6.0000000   6.0000000
   6.0000000   6.0000000   6.0000000   6.0000000   6.0000000   6.0000000
   6.0000000   6.0000000   6.0000000   6.0000000   6.0000000   6.0000000
   6.0000000   6.0000000   6.0000000   6.0000000   6.0000000   6.0000000
   1.0000000   1.0000000   1.0000000   1.0000000   1.0000000   1.0000000
   1.0000000   1.0000000   1.0000000   1.0000000   1.0000000   1.0000000
   1.0000000   1.0000000   1.0000000   1.0000000   1.0000000   1.0000000
   1.0000000   1.0000000   1.0000000   1.0000000   1.0000000   1.0000000
   7.0000000   7.0000000   7.0000000   7.0000000   7.0000000   7.0000000
   7.0000000   7.0000000   7.0000000   7.0000000   7.0000000   7.0000000
   7.0000000   7.0000000   7.0000000   7.0000000   7.0000000   7.0000000
   7.0000000   7.0000000   7.0000000   7.0000000   7.0000000   7.0000000
   7.0000000   7.0000000   7.0000000   7.0000000   7.0000000   7.0000000
   7.0000000   7.0000000   7.0000000   7.0000000   7.0000000   7.0000000
   8.0000000   8.0000000   8.0000000   8.0000000   8.0000000   8.0000000
   8.0000000   8.0000000   8.0000000   8.0000000   8.0000000   8.0000000
   8.0000000   8.0000000   8.0000000   8.0000000   8.0000000   8.0000000
   8.0000000   8.0000000   8.0000000   8.0000000   8.0000000   8.0000000
 TTTTTTTTTTTTTTTTTTTTTTTTTTTTTT MOQGAD      TELAPSE       20.16 TCPU        3.99
 TTTTTTTTTTTTTTTTTTTTTTTTTTTTTT SHELLXN     TELAPSE       20.81 TCPU        4.52
 TTTTTTTTTTTTTTTTTTTTTTTTTTTTTT MONMO3      TELAPSE       21.13 TCPU        4.85
 NUMERICALLY INTEGRATED DENSITY    804.0000933690
 TTTTTTTTTTTTTTTTTTTTTTTTTTTTTT NUMDFT      TELAPSE       21.83 TCPU        5.54
 CYC   0 ETOT(AU) -6.551093127009E+03 DETOT -6.55E+03 tst  0.00E+00 PX  1.00E+00
 TTTTTTTTTTTTTTTTTTTTTTTTTTTTTT DIIS        TELAPSE       21.88 TCPU        5.59
 TTTTTTTTTTTTTTTTTTTTTTTTTTTTTT FDIK        TELAPSE       22.97 TCPU        6.61
 INSULATING STATE
 TOP OF VALENCE BANDS -    BAND    402; K    1; EIG -2.7422571E-01 AU
 BOTTOM OF VIRTUAL BANDS - BAND    403; K    2; EIG -1.7394934E-01 AU
 INDIRECT ENERGY BAND GAP:   2.7287 eV
 BOTTOM OF VIRTUAL BANDS - BAND    403; K    1; EIG -1.7378768E-01 AU
 TTTTTTTTTTTTTTTTTTTTTTTTTTTTTT PDIG        TELAPSE       23.03 TCPU        6.66
 CHARGE NORMALIZATION FACTOR   1.00000000
 TOTAL ATOMIC CHARGES:
  18.2559466  18.2559466  18.2559466  18.2559466  18.2559466  18.2559466
   5.2794400   5.2794400   5.2794400   5.2794400   5.2794400   5.2794400
   5.2794400   5.2794400   5.2794400   5.2794400   5.2794400   5.2794400
   6.1921207   6.1921207   6.1921207   6.1921207   6.1921207   6.1921207
   6.1921207   6.1921207   6.1921207   6.1921207   6.1921207   6.1921207
   6.1921207   6.1921207   6.1921207   6.1921207   6.1921207   6.1921207
   6.1921207   6.1921207   6.1921207   6.1921207   6.1921207   6.1921207
   0.7894092   0.7894092   0.7894092   0.7894092   0.7894092   0.7894092
   0.7894092   0.7894092   0.7894092   0.7894092   0.7894092   0.7894092
   0.7894092   0.7894092   0.7894092   0.7894092   0.7894092   0.7894092
   0.7894092   0.7894092   0.7894092   0.7894092   0.7894092   0.7894092
   7.6749219   7.6749219   7.6749219   7.6749219   7.6749219   7.6749219
   7.6749219   7.6749219   7.6749219   7.6749219   7.6749219   7.6749219
   7.6749219   7.6749219   7.6749219   7.6749219   7.6749219   7.6749219
   7.6749219   7.6749219   7.6749219   7.6749219   7.6749219   7.6749219
   6.1431543   6.1431543   6.1431543   6.1431543   6.1431543   6.1431543
   6.1431543   6.1431543   6.1431543   6.1431543   6.1431543   6.1431543
   8.5682644   8.5682644   8.5682644   8.5682644   8.5682644   8.5682644
   8.5682644   8.5682644   8.5682644   8.5682644   8.5682644   8.5682644
   8.5682644   8.5682644   8.5682644   8.5682644   8.5682644   8.5682644
   8.5682644   8.5682644   8.5682644   8.5682644   8.5682644   8.5682644
 TTTTTTTTTTTTTTTTTTTTTTTTTTTTTT MOQGAD      TELAPSE       23.04 TCPU        6.68
 TTTTTTTTTTTTTTTTTTTTTTTTTTTTTT SHELLXN     TELAPSE       24.01 TCPU        7.30
 TTTTTTTTTTTTTTTTTTTTTTTTTTTTTT MONMO3      TELAPSE       24.51 TCPU        7.80
 NUMERICALLY INTEGRATED DENSITY    804.0000690382
 TTTTTTTTTTTTTTTTTTTTTTTTTTTTTT NUMDFT      TELAPSE       25.68 TCPU        8.97
 CYC   1 ETOT(AU) -6.523381247394E+03 DETOT  2.77E+01 tst  0.00E+00 PX  1.00E+00
 TTTTTTTTTTTTTTTTTTTTTTTTTTTTTT DIIS        TELAPSE       25.73 TCPU        9.02
 DIIS TEST: 0.59801E+02 AT SCF   CYCLE   1 - MIX   30 %
 TTTTTTTTTTTTTTTTTTTTTTTTTTTTTT FDIK        TELAPSE       26.12 TCPU        9.33
 INSULATING STATE
 TOP OF VALENCE BANDS -    BAND    402; K    3; EIG -2.0491977E-01 AU
 TOP OF VALENCE BANDS -    BAND    402; K    1; EIG -2.0648642E-01 AU
 BOTTOM OF VIRTUAL BANDS - BAND    403; K    3; EIG -1.5412874E-01 AU
 DIRECT ENERGY BAND GAP:   1.3821 eV
 BOTTOM OF VIRTUAL BANDS - BAND    403; K    1; EIG -1.5271367E-01 AU
 TTTTTTTTTTTTTTTTTTTTTTTTTTTTTT PDIG        TELAPSE       26.16 TCPU        9.37
 CHARGE NORMALIZATION FACTOR   1.00000000
 TOTAL ATOMIC CHARGES:
  19.1500121  19.1500121  19.1500121  19.1500121  19.1500121  19.1500121
   5.6180702   5.6180702   5.6180702   5.6180702   5.6180702   5.6180702
   5.6180702   5.6180702   5.6180702   5.6180702   5.6180702   5.6180702
   5.5572458   5.5572458   5.5572458   5.5572458   5.5572458   5.5572458
   5.5572458   5.5572458   5.5572458   5.5572458   5.5572458   5.5572458
   5.5572458   5.5572458   5.5572458   5.5572458   5.5572458   5.5572458
   5.5572458   5.5572458   5.5572458   5.5572458   5.5572458   5.5572458
   0.9719477   0.9719477   0.9719477   0.9719477   0.9719477   0.9719477
   0.9719477   0.9719477   0.9719477   0.9719477   0.9719477   0.9719477
   0.9719477   0.9719477   0.9719477   0.9719477   0.9719477   0.9719477
   0.9719477   0.9719477   0.9719477   0.9719477   0.9719477   0.9719477
   7.4380203   7.4380203   7.4380203   7.4380203   7.4380203   7.4380203
   7.4380203   7.4380203   7.4380203   7.4380203   7.4380203   7.4380203
   7.4380203   7.4380203   7.4380203   7.4380203   7.4380203   7.4380203
   7.4380203   7.4380203   7.4380203   7.4380203   7.4380203   7.4380203
   7.5600604   7.5600604   7.5600604   7.5600604   7.5600604   7.5600604
   7.5600604   7.5600604   7.5600604   7.5600604   7.5600604   7.5600604
   8.1562179   8.1562179   8.1562179   8.1562179   8.1562179   8.1562179
   8.1562179   8.1562179   8.1562179   8.1562179   8.1562179   8.1562179
   8.1562179   8.1562179   8.1562179   8.1562179   8.1562179   8.1562179
   8.1562179   8.1562179   8.1562179   8.1562179   8.1562179   8.1562179
 TTTTTTTTTTTTTTTTTTTTTTTTTTTTTT MOQGAD      TELAPSE       26.17 TCPU        9.38
 TTTTTTTTTTTTTTTTTTTTTTTTTTTTTT SHELLXN     TELAPSE       26.97 TCPU       10.00
 TTTTTTTTTTTTTTTTTTTTTTTTTTTTTT MONMO3      TELAPSE       27.32 TCPU       10.36
 NUMERICALLY INTEGRATED DENSITY    804.0000857065
 TTTTTTTTTTTTTTTTTTTTTTTTTTTTTT NUMDFT      TELAPSE       28.41 TCPU       11.45
 CYC   2 ETOT(AU) -6.521217721707E+03 DETOT  2.16E+00 tst  2.40E-02 PX  2.15E-01
 TTTTTTTTTTTTTTTTTTTTTTTTTTTTTT DIIS        TELAPSE       28.47 TCPU       11.50
 DIIS TEST: 0.10332E+03 AT SCF   CYCLE   2 - DIIS ACTIVE - HISTORY:     2 CYCLES
 TTTTTTTTTTTTTTTTTTTTTTTTTTTTTT FDIK        TELAPSE       28.92 TCPU       11.89
 INSULATING STATE
 TOP OF VALENCE BANDS -    BAND    402; K    2; EIG -1.8029141E-01 AU
 TOP OF VALENCE BANDS -    BAND    402; K    1; EIG -1.8053375E-01 AU
 BOTTOM OF VIRTUAL BANDS - BAND    403; K    2; EIG -6.8241667E-02 AU
 DIRECT ENERGY BAND GAP:   3.0490 eV
 BOTTOM OF VIRTUAL BANDS - BAND    403; K    1; EIG -6.7929107E-02 AU
 TTTTTTTTTTTTTTTTTTTTTTTTTTTTTT PDIG        TELAPSE       28.98 TCPU       11.95
 CHARGE NORMALIZATION FACTOR   1.00000000
 TOTAL ATOMIC CHARGES:
  18.8279847  18.8279847  18.8279847  18.8279847  18.8279847  18.8279847
   5.3281021   5.3281021   5.3281021   5.3281021   5.3281021   5.3281021
   5.3281021   5.3281021   5.3281021   5.3281021   5.3281021   5.3281021
   6.1624743   6.1624743   6.1624743   6.1624743   6.1624743   6.1624743
   6.1624743   6.1624743   6.1624743   6.1624743   6.1624743   6.1624743
   6.1624743   6.1624743   6.1624743   6.1624743   6.1624743   6.1624743
   6.1624743   6.1624743   6.1624743   6.1624743   6.1624743   6.1624743
   0.8895264   0.8895264   0.8895264   0.8895264   0.8895264   0.8895264
   0.8895264   0.8895264   0.8895264   0.8895264   0.8895264   0.8895264
   0.8895264   0.8895264   0.8895264   0.8895264   0.8895264   0.8895264
   0.8895264   0.8895264   0.8895264   0.8895264   0.8895264   0.8895264
   7.5099120   7.5099120   7.5099120   7.5099120   7.5099120   7.5099120
   7.5099120   7.5099120   7.5099120   7.5099120   7.5099120   7.5099120
   7.5099120   7.5099120   7.5099120   7.5099120   7.5099120   7.5099120
   7.5099120   7.5099120   7.5099120   7.5099120   7.5099120   7.5099120
   6.7308722   6.7308722   6.7308722   6.7308722   6.7308722   6.7308722
   6.7308722   6.7308722   6.7308722   6.7308722   6.7308722   6.7308722
   8.2016039   8.2016039   8.2016039   8.2016039   8.2016039   8.2016039
   8.2016039   8.2016039   8.2016039   8.2016039   8.2016039   8.2016039
   8.2016039   8.2016039   8.2016039   8.2016039   8.2016039   8.2016039
   8.2016039   8.2016039   8.2016039   8.2016039   8.2016039   8.2016039
 TTTTTTTTTTTTTTTTTTTTTTTTTTTTTT MOQGAD      TELAPSE       29.00 TCPU       11.97
 TTTTTTTTTTTTTTTTTTTTTTTTTTTTTT SHELLXN     TELAPSE       29.80 TCPU       12.63
 TTTTTTTTTTTTTTTTTTTTTTTTTTTTTT MONMO3      TELAPSE       30.01 TCPU       12.84
 NUMERICALLY INTEGRATED DENSITY    804.0000791398
 TTTTTTTTTTTTTTTTTTTTTTTTTTTTTT NUMDFT      TELAPSE       31.10 TCPU       13.93
 CYC   3 ETOT(AU) -6.525558515972E+03 DETOT -4.34E+00 tst  3.78E-02 PX  1.53E-01
 TTTTTTTTTTTTTTTTTTTTTTTTTTTTTT DIIS        TELAPSE       31.15 TCPU       13.98
 DIIS TEST: 0.94723E+01 AT SCF   CYCLE   3 - DIIS ACTIVE - HISTORY:     3 CYCLES
 TTTTTTTTTTTTTTTTTTTTTTTTTTTTTT FDIK        TELAPSE       31.58 TCPU       14.34
 INSULATING STATE
 TOP OF VALENCE BANDS -    BAND    402; K    3; EIG -2.1217502E-01 AU
 TOP OF VALENCE BANDS -    BAND    402; K    1; EIG -2.1362558E-01 AU
 BOTTOM OF VIRTUAL BANDS - BAND    403; K    2; EIG -1.1631415E-01 AU
 INDIRECT ENERGY BAND GAP:   2.6085 eV
 BOTTOM OF VIRTUAL BANDS - BAND    403; K    1; EIG -1.1606799E-01 AU
 TTTTTTTTTTTTTTTTTTTTTTTTTTTTTT PDIG        TELAPSE       31.62 TCPU       14.38
 CHARGE NORMALIZATION FACTOR   1.00000000
 TOTAL ATOMIC CHARGES:
  18.6682643  18.6682643  18.6682643  18.6682643  18.6682643  18.6682643
   5.4376022   5.4376022   5.4376022   5.4376022   5.4376022   5.4376022
   5.4376022   5.4376022   5.4376022   5.4376022   5.4376022   5.4376022
   5.9412825   5.9412825   5.9412825   5.9412825   5.9412825   5.9412825
   5.9412825   5.9412825   5.9412825   5.9412825   5.9412825   5.9412825
   5.9412825   5.9412825   5.9412825   5.9412825   5.9412825   5.9412825
   5.9412825   5.9412825   5.9412825   5.9412825   5.9412825   5.9412825
   0.8921179   0.8921179   0.8921179   0.8921179   0.8921179   0.8921179
   0.8921179   0.8921179   0.8921179   0.8921179   0.8921179   0.8921179
   0.8921179   0.8921179   0.8921179   0.8921179   0.8921179   0.8921179
   0.8921179   0.8921179   0.8921179   0.8921179   0.8921179   0.8921179
   7.5706398   7.5706398   7.5706398   7.5706398   7.5706398   7.5706398
   7.5706398   7.5706398   7.5706398   7.5706398   7.5706398   7.5706398
   7.5706398   7.5706398   7.5706398   7.5706398   7.5706398   7.5706398
   7.5706398   7.5706398   7.5706398   7.5706398   7.5706398   7.5706398
   6.7130420   6.7130420   6.7130420   6.7130420   6.7130420   6.7130420
   6.7130420   6.7130420   6.7130420   6.7130420   6.7130420   6.7130420
   8.3535716   8.3535716   8.3535716   8.3535716   8.3535716   8.3535716
   8.3535716   8.3535716   8.3535716   8.3535716   8.3535716   8.3535716
   8.3535716   8.3535716   8.3535716   8.3535716   8.3535716   8.3535716
   8.3535716   8.3535716   8.3535716   8.3535716   8.3535716   8.3535716
 TTTTTTTTTTTTTTTTTTTTTTTTTTTTTT MOQGAD      TELAPSE       31.63 TCPU       14.39
 TTTTTTTTTTTTTTTTTTTTTTTTTTTTTT SHELLXN     TELAPSE       32.57 TCPU       15.01
 TTTTTTTTTTTTTTTTTTTTTTTTTTTTTT MONMO3      TELAPSE       32.82 TCPU       15.26
 NUMERICALLY INTEGRATED DENSITY    804.0000795744
 TTTTTTTTTTTTTTTTTTTTTTTTTTTTTT NUMDFT      TELAPSE       33.90 TCPU       16.34
 CYC   4 ETOT(AU) -6.526165857300E+03 DETOT -6.07E-01 tst  3.67E-03 PX  4.43E-02
 TTTTTTTTTTTTTTTTTTTTTTTTTTTTTT DIIS        TELAPSE       34.11 TCPU       16.55
 DIIS TEST: 0.96362E+00 AT SCF   CYCLE   4 - DIIS ACTIVE - HISTORY:     4 CYCLES
 TTTTTTTTTTTTTTTTTTTTTTTTTTTTTT FDIK        TELAPSE       34.62 TCPU       17.00
 INSULATING STATE
 TOP OF VALENCE BANDS -    BAND    402; K    3; EIG -2.2238542E-01 AU
 TOP OF VALENCE BANDS -    BAND    402; K    1; EIG -2.2377815E-01 AU
 BOTTOM OF VIRTUAL BANDS - BAND    403; K    2; EIG -1.2162360E-01 AU
 INDIRECT ENERGY BAND GAP:   2.7419 eV
 BOTTOM OF VIRTUAL BANDS - BAND    403; K    1; EIG -1.2138569E-01 AU
 TTTTTTTTTTTTTTTTTTTTTTTTTTTTTT PDIG        TELAPSE       34.70 TCPU       17.08
 CHARGE NORMALIZATION FACTOR   1.00000000
 TOTAL ATOMIC CHARGES:
  18.6209665  18.6209665  18.6209665  18.6209665  18.6209665  18.6209665
   5.4068569   5.4068569   5.4068569   5.4068569   5.4068569   5.4068569
   5.4068569   5.4068569   5.4068569   5.4068569   5.4068569   5.4068569
   6.0137187   6.0137187   6.0137187   6.0137187   6.0137187   6.0137187
   6.0137187   6.0137187   6.0137187   6.0137187   6.0137187   6.0137187
   6.0137187   6.0137187   6.0137187   6.0137187   6.0137187   6.0137187
   6.0137187   6.0137187   6.0137187   6.0137187   6.0137187   6.0137187
   0.8703665   0.8703665   0.8703665   0.8703665   0.8703665   0.8703665
   0.8703665   0.8703665   0.8703665   0.8703665   0.8703665   0.8703665
   0.8703665   0.8703665   0.8703665   0.8703665   0.8703665   0.8703665
   0.8703665   0.8703665   0.8703665   0.8703665   0.8703665   0.8703665
   7.5661501   7.5661501   7.5661501   7.5661501   7.5661501   7.5661501
   7.5661501   7.5661501   7.5661501   7.5661501   7.5661501   7.5661501
   7.5661501   7.5661501   7.5661501   7.5661501   7.5661501   7.5661501
   7.5661501   7.5661501   7.5661501   7.5661501   7.5661501   7.5661501
   6.7788733   6.7788733   6.7788733   6.7788733   6.7788733   6.7788733
   6.7788733   6.7788733   6.7788733   6.7788733   6.7788733   6.7788733
   8.3016580   8.3016580   8.3016580   8.3016580   8.3016580   8.3016580
   8.3016580   8.3016580   8.3016580   8.3016580   8.3016580   8.3016580
   8.3016580   8.3016580   8.3016580   8.3016580   8.3016580   8.3016580
   8.3016580   8.3016580   8.3016580   8.3016580   8.3016580   8.3016580
 TTTTTTTTTTTTTTTTTTTTTTTTTTTTTT MOQGAD      TELAPSE       34.72 TCPU       17.10
 TTTTTTTTTTTTTTTTTTTTTTTTTTTTTT SHELLXN     TELAPSE       35.50 TCPU       17.74
 TTTTTTTTTTTTTTTTTTTTTTTTTTTTTT MONMO3      TELAPSE       35.98 TCPU       18.21
 NUMERICALLY INTEGRATED DENSITY    804.0000782576
 TTTTTTTTTTTTTTTTTTTTTTTTTTTTTT NUMDFT      TELAPSE       37.12 TCPU       19.35
 CYC   5 ETOT(AU) -6.526209990228E+03 DETOT -4.41E-02 tst  2.00E-04 PX  1.64E-02
 TTTTTTTTTTTTTTTTTTTTTTTTTTTTTT DIIS        TELAPSE       37.35 TCPU       19.58
 DIIS TEST: 0.16309E+00 AT SCF   CYCLE   5 - DIIS ACTIVE - HISTORY:     5 CYCLES
 TTTTTTTTTTTTTTTTTTTTTTTTTTTTTT FDIK        TELAPSE       37.75 TCPU       19.91
 INSULATING STATE
 TOP OF VALENCE BANDS -    BAND    402; K    3; EIG -2.1837541E-01 AU
 TOP OF VALENCE BANDS -    BAND    402; K    1; EIG -2.1979533E-01 AU
 BOTTOM OF VIRTUAL BANDS - BAND    403; K    2; EIG -1.1771166E-01 AU
 INDIRECT ENERGY BAND GAP:   2.7392 eV
 BOTTOM OF VIRTUAL BANDS - BAND    403; K    1; EIG -1.1746688E-01 AU
 TTTTTTTTTTTTTTTTTTTTTTTTTTTTTT PDIG        TELAPSE       37.80 TCPU       19.96
 CHARGE NORMALIZATION FACTOR   1.00000000
 TOTAL ATOMIC CHARGES:
  18.6591703  18.6591703  18.6591703  18.6591703  18.6591703  18.6591703
   5.4173981   5.4173981   5.4173981   5.4173981   5.4173981   5.4173981
   5.4173981   5.4173981   5.4173981   5.4173981   5.4173981   5.4173981
   6.0008493   6.0008493   6.0008493   6.0008493   6.0008493   6.0008493
   6.0008493   6.0008493   6.0008493   6.0008493   6.0008493   6.0008493
   6.0008493   6.0008493   6.0008493   6.0008493   6.0008493   6.0008493
   6.0008493   6.0008493   6.0008493   6.0008493   6.0008493   6.0008493
   0.8795040   0.8795040   0.8795040   0.8795040   0.8795040   0.8795040
   0.8795040   0.8795040   0.8795040   0.8795040   0.8795040   0.8795040
   0.8795040   0.8795040   0.8795040   0.8795040   0.8795040   0.8795040
   0.8795040   0.8795040   0.8795040   0.8795040   0.8795040   0.8795040
   7.5553211   7.5553211   7.5553211   7.5553211   7.5553211   7.5553211
   7.5553211   7.5553211   7.5553211   7.5553211   7.5553211   7.5553211
   7.5553211   7.5553211   7.5553211   7.5553211   7.5553211   7.5553211
   7.5553211   7.5553211   7.5553211   7.5553211   7.5553211   7.5553211
   6.7428058   6.7428058   6.7428058   6.7428058   6.7428058   6.7428058
   6.7428058   6.7428058   6.7428058   6.7428058   6.7428058   6.7428058
   8.3194311   8.3194311   8.3194311   8.3194311   8.3194311   8.3194311
   8.3194311   8.3194311   8.3194311   8.3194311   8.3194311   8.3194311
   8.3194311   8.3194311   8.3194311   8.3194311   8.3194311   8.3194311
   8.3194311   8.3194311   8.3194311   8.3194311   8.3194311   8.3194311
 TTTTTTTTTTTTTTTTTTTTTTTTTTTTTT MOQGAD      TELAPSE       37.81 TCPU       19.97
 TTTTTTTTTTTTTTTTTTTTTTTTTTTTTT SHELLXN     TELAPSE       38.57 TCPU       20.59
 TTTTTTTTTTTTTTTTTTTTTTTTTTTTTT MONMO3      TELAPSE       38.92 TCPU       20.94
 NUMERICALLY INTEGRATED DENSITY    804.0000789380
 TTTTTTTTTTTTTTTTTTTTTTTTTTTTTT NUMDFT      TELAPSE       40.02 TCPU       22.04
 CYC   6 ETOT(AU) -6.526217165977E+03 DETOT -7.18E-03 tst  1.52E-05 PX  7.70E-03
 TTTTTTTTTTTTTTTTTTTTTTTTTTTTTT DIIS        TELAPSE       40.44 TCPU       22.46
 DIIS TEST: 0.10309E-01 AT SCF   CYCLE   6 - DIIS ACTIVE - HISTORY:     6 CYCLES
 TTTTTTTTTTTTTTTTTTTTTTTTTTTTTT FDIK        TELAPSE       40.90 TCPU       22.78
 INSULATING STATE
 TOP OF VALENCE BANDS -    BAND    402; K    3; EIG -2.1874459E-01 AU
 TOP OF VALENCE BANDS -    BAND    402; K    1; EIG -2.2015509E-01 AU
 BOTTOM OF VIRTUAL BANDS - BAND    403; K    2; EIG -1.1750206E-01 AU
 INDIRECT ENERGY BAND GAP:   2.7550 eV
 BOTTOM OF VIRTUAL BANDS - BAND    403; K    1; EIG -1.1725879E-01 AU
 TTTTTTTTTTTTTTTTTTTTTTTTTTTTTT PDIG        TELAPSE       40.94 TCPU       22.82
 CHARGE NORMALIZATION FACTOR   1.00000000
 TOTAL ATOMIC CHARGES:
  18.6522037  18.6522037  18.6522037  18.6522037  18.6522037  18.6522037
   5.4151388   5.4151388   5.4151388   5.4151388   5.4151388   5.4151388
   5.4151388   5.4151388   5.4151388   5.4151388   5.4151388   5.4151388
   6.0004864   6.0004864   6.0004864   6.0004864   6.0004864   6.0004864
   6.0004864   6.0004864   6.0004864   6.0004864   6.0004864   6.0004864
   6.0004864   6.0004864   6.0004864   6.0004864   6.0004864   6.0004864
   6.0004864   6.0004864   6.0004864   6.0004864   6.0004864   6.0004864
   0.8791115   0.8791115   0.8791115   0.8791115   0.8791115   0.8791115
   0.8791115   0.8791115   0.8791115   0.8791115   0.8791115   0.8791115
   0.8791115   0.8791115   0.8791115   0.8791115   0.8791115   0.8791115
   0.8791115   0.8791115   0.8791115   0.8791115   0.8791115   0.8791115
   7.5627606   7.5627606   7.5627606   7.5627606   7.5627606   7.5627606
   7.5627606   7.5627606   7.5627606   7.5627606   7.5627606   7.5627606
   7.5627606   7.5627606   7.5627606   7.5627606   7.5627606   7.5627606
   7.5627606   7.5627606   7.5627606   7.5627606   7.5627606   7.5627606
   6.7478458   6.7478458   6.7478458   6.7478458   6.7478458   6.7478458
   6.7478458   6.7478458   6.7478458   6.7478458   6.7478458   6.7478458
   8.3130984   8.3130984   8.3130984   8.3130984   8.3130984   8.3130984
   8.3130984   8.3130984   8.3130984   8.3130984   8.3130984   8.3130984
   8.3130984   8.3130984   8.3130984   8.3130984   8.3130984   8.3130984
   8.3130984   8.3130984   8.3130984   8.3130984   8.3130984   8.3130984
 TTTTTTTTTTTTTTTTTTTTTTTTTTTTTT MOQGAD      TELAPSE       40.96 TCPU       22.84
 TTTTTTTTTTTTTTTTTTTTTTTTTTTTTT SHELLXN     TELAPSE       41.77 TCPU       23.51
 TTTTTTTTTTTTTTTTTTTTTTTTTTTTTT MONMO3      TELAPSE       48.10 TCPU       29.84
 NUMERICALLY INTEGRATED DENSITY    804.0000788311
 TTTTTTTTTTTTTTTTTTTTTTTTTTTTTT NUMDFT      TELAPSE       49.18 TCPU       30.93
 CYC   7 ETOT(AU) -6.526217382784E+03 DETOT -2.17E-04 tst  2.19E-06 PX  1.96E-03
 TTTTTTTTTTTTTTTTTTTTTTTTTTTTTT DIIS        TELAPSE       49.42 TCPU       31.16
 DIIS TEST: 0.51681E-02 AT SCF   CYCLE   7 - DIIS ACTIVE - HISTORY:     7 CYCLES
 TTTTTTTTTTTTTTTTTTTTTTTTTTTTTT FDIK        TELAPSE       49.99 TCPU       31.64
 INSULATING STATE
 TOP OF VALENCE BANDS -    BAND    402; K    3; EIG -2.1874513E-01 AU
 TOP OF VALENCE BANDS -    BAND    402; K    1; EIG -2.2016004E-01 AU
 BOTTOM OF VIRTUAL BANDS - BAND    403; K    2; EIG -1.1781512E-01 AU
 INDIRECT ENERGY BAND GAP:   2.7464 eV
 BOTTOM OF VIRTUAL BANDS - BAND    403; K    1; EIG -1.1757092E-01 AU
 TTTTTTTTTTTTTTTTTTTTTTTTTTTTTT PDIG        TELAPSE       50.05 TCPU       31.70
 CHARGE NORMALIZATION FACTOR   1.00000000
 TOTAL ATOMIC CHARGES:
  18.6540269  18.6540269  18.6540269  18.6540269  18.6540269  18.6540269
   5.4142827   5.4142827   5.4142827   5.4142827   5.4142827   5.4142827
   5.4142827   5.4142827   5.4142827   5.4142827   5.4142827   5.4142827
   6.0023669   6.0023669   6.0023669   6.0023669   6.0023669   6.0023669
   6.0023669   6.0023669   6.0023669   6.0023669   6.0023669   6.0023669
   6.0023669   6.0023669   6.0023669   6.0023669   6.0023669   6.0023669
   6.0023669   6.0023669   6.0023669   6.0023669   6.0023669   6.0023669
   0.8790014   0.8790014   0.8790014   0.8790014   0.8790014   0.8790014
   0.8790014   0.8790014   0.8790014   0.8790014   0.8790014   0.8790014
   0.8790014   0.8790014   0.8790014   0.8790014   0.8790014   0.8790014
   0.8790014   0.8790014   0.8790014   0.8790014   0.8790014   0.8790014
   7.5582608   7.5582608   7.5582608   7.5582608   7.5582608   7.5582608
   7.5582608   7.5582608   7.5582608   7.5582608   7.5582608   7.5582608
   7.5582608   7.5582608   7.5582608   7.5582608   7.5582608   7.5582608
   7.5582608   7.5582608   7.5582608   7.5582608   7.5582608   7.5582608
   6.7465828   6.7465828   6.7465828   6.7465828   6.7465828   6.7465828
   6.7465828   6.7465828   6.7465828   6.7465828   6.7465828   6.7465828
   8.3164314   8.3164314   8.3164314   8.3164314   8.3164314   8.3164314
   8.3164314   8.3164314   8.3164314   8.3164314   8.3164314   8.3164314
   8.3164314   8.3164314   8.3164314   8.3164314   8.3164314   8.3164314
   8.3164314   8.3164314   8.3164314   8.3164314   8.3164314   8.3164314
 TTTTTTTTTTTTTTTTTTTTTTTTTTTTTT MOQGAD      TELAPSE       50.07 TCPU       31.72
 TTTTTTTTTTTTTTTTTTTTTTTTTTTTTT SHELLXN     TELAPSE       50.92 TCPU       32.34
 TTTTTTTTTTTTTTTTTTTTTTTTTTTTTT MONMO3      TELAPSE       51.30 TCPU       32.71
 NUMERICALLY INTEGRATED DENSITY    804.0000788561
 TTTTTTTTTTTTTTTTTTTTTTTTTTTTTT NUMDFT      TELAPSE       52.39 TCPU       33.80
 CYC   8 ETOT(AU) -6.526217613658E+03 DETOT -2.31E-04 tst  4.36E-07 PX  1.65E-03
 TTTTTTTTTTTTTTTTTTTTTTTTTTTTTT DIIS        TELAPSE       54.17 TCPU       35.58
 DIIS TEST: 0.59646E-03 AT SCF   CYCLE   8 - DIIS ACTIVE - HISTORY:     8 CYCLES
 TTTTTTTTTTTTTTTTTTTTTTTTTTTTTT FDIK        TELAPSE       54.97 TCPU       36.28
 INSULATING STATE
 TOP OF VALENCE BANDS -    BAND    402; K    3; EIG -2.1885768E-01 AU
 TOP OF VALENCE BANDS -    BAND    402; K    1; EIG -2.2027092E-01 AU
 BOTTOM OF VIRTUAL BANDS - BAND    403; K    2; EIG -1.1775190E-01 AU
 INDIRECT ENERGY BAND GAP:   2.7512 eV
 BOTTOM OF VIRTUAL BANDS - BAND    403; K    1; EIG -1.1750786E-01 AU
 TTTTTTTTTTTTTTTTTTTTTTTTTTTTTT PDIG        TELAPSE       55.02 TCPU       36.33
 CHARGE NORMALIZATION FACTOR   1.00000000
 TOTAL ATOMIC CHARGES:
  18.6535885  18.6535885  18.6535885  18.6535885  18.6535885  18.6535885
   5.4155010   5.4155010   5.4155010   5.4155010   5.4155010   5.4155010
   5.4155010   5.4155010   5.4155010   5.4155010   5.4155010   5.4155010
   6.0023034   6.0023034   6.0023034   6.0023034   6.0023034   6.0023034
   6.0023034   6.0023034   6.0023034   6.0023034   6.0023034   6.0023034
   6.0023034   6.0023034   6.0023034   6.0023034   6.0023034   6.0023034
   6.0023034   6.0023034   6.0023034   6.0023034   6.0023034   6.0023034
   0.8788618   0.8788618   0.8788618   0.8788618   0.8788618   0.8788618
   0.8788618   0.8788618   0.8788618   0.8788618   0.8788618   0.8788618
   0.8788618   0.8788618   0.8788618   0.8788618   0.8788618   0.8788618
   0.8788618   0.8788618   0.8788618   0.8788618   0.8788618   0.8788618
   7.5589946   7.5589946   7.5589946   7.5589946   7.5589946   7.5589946
   7.5589946   7.5589946   7.5589946   7.5589946   7.5589946   7.5589946
   7.5589946   7.5589946   7.5589946   7.5589946   7.5589946   7.5589946
   7.5589946   7.5589946   7.5589946   7.5589946   7.5589946   7.5589946
   6.7464617   6.7464617   6.7464617   6.7464617   6.7464617   6.7464617
   6.7464617   6.7464617   6.7464617   6.7464617   6.7464617   6.7464617
   8.3154617   8.3154617   8.3154617   8.3154617   8.3154617   8.3154617
   8.3154617   8.3154617   8.3154617   8.3154617   8.3154617   8.3154617
   8.3154617   8.3154617   8.3154617   8.3154617   8.3154617   8.3154617
   8.3154617   8.3154617   8.3154617   8.3154617   8.3154617   8.3154617
 TTTTTTTTTTTTTTTTTTTTTTTTTTTTTT MOQGAD      TELAPSE       55.04 TCPU       36.35
 TTTTTTTTTTTTTTTTTTTTTTTTTTTTTT SHELLXN     TELAPSE       55.85 TCPU       36.98
 TTTTTTTTTTTTTTTTTTTTTTTTTTTTTT MONMO3      TELAPSE       56.22 TCPU       37.34
 NUMERICALLY INTEGRATED DENSITY    804.0000788435
 TTTTTTTTTTTTTTTTTTTTTTTTTTTTTT NUMDFT      TELAPSE       57.30 TCPU       38.43
 CYC   9 ETOT(AU) -6.526217651303E+03 DETOT -3.76E-05 tst  6.28E-08 PX  4.54E-04
 TTTTTTTTTTTTTTTTTTTTTTTTTTTTTT DIIS        TELAPSE       57.43 TCPU       38.56
 DIIS TEST: 0.24560E-04 AT SCF   CYCLE   9 - DIIS ACTIVE - HISTORY:     9 CYCLES
 TTTTTTTTTTTTTTTTTTTTTTTTTTTTTT FDIK        TELAPSE       57.83 TCPU       38.89
 INSULATING STATE
 TOP OF VALENCE BANDS -    BAND    402; K    3; EIG -2.1878667E-01 AU
 TOP OF VALENCE BANDS -    BAND    402; K    1; EIG -2.2020067E-01 AU
 BOTTOM OF VIRTUAL BANDS - BAND    403; K    2; EIG -1.1775681E-01 AU
 INDIRECT ENERGY BAND GAP:   2.7492 eV
 BOTTOM OF VIRTUAL BANDS - BAND    403; K    1; EIG -1.1751282E-01 AU
 TTTTTTTTTTTTTTTTTTTTTTTTTTTTTT PDIG        TELAPSE       57.88 TCPU       38.93
 CHARGE NORMALIZATION FACTOR   1.00000000
 TOTAL ATOMIC CHARGES:
  18.6537030  18.6537030  18.6537030  18.6537030  18.6537030  18.6537030
   5.4143651   5.4143651   5.4143651   5.4143651   5.4143651   5.4143651
   5.4143651   5.4143651   5.4143651   5.4143651   5.4143651   5.4143651
   6.0021361   6.0021361   6.0021361   6.0021361   6.0021361   6.0021361
   6.0021361   6.0021361   6.0021361   6.0021361   6.0021361   6.0021361
   6.0021361   6.0021361   6.0021361   6.0021361   6.0021361   6.0021361
   6.0021361   6.0021361   6.0021361   6.0021361   6.0021361   6.0021361
   0.8789413   0.8789413   0.8789413   0.8789413   0.8789413   0.8789413
   0.8789413   0.8789413   0.8789413   0.8789413   0.8789413   0.8789413
   0.8789413   0.8789413   0.8789413   0.8789413   0.8789413   0.8789413
   0.8789413   0.8789413   0.8789413   0.8789413   0.8789413   0.8789413
   7.5593622   7.5593622   7.5593622   7.5593622   7.5593622   7.5593622
   7.5593622   7.5593622   7.5593622   7.5593622   7.5593622   7.5593622
   7.5593622   7.5593622   7.5593622   7.5593622   7.5593622   7.5593622
   7.5593622   7.5593622   7.5593622   7.5593622   7.5593622   7.5593622
   6.7465782   6.7465782   6.7465782   6.7465782   6.7465782   6.7465782
   6.7465782   6.7465782   6.7465782   6.7465782   6.7465782   6.7465782
   8.3156630   8.3156630   8.3156630   8.3156630   8.3156630   8.3156630
   8.3156630   8.3156630   8.3156630   8.3156630   8.3156630   8.3156630
   8.3156630   8.3156630   8.3156630   8.3156630   8.3156630   8.3156630
   8.3156630   8.3156630   8.3156630   8.3156630   8.3156630   8.3156630
 TTTTTTTTTTTTTTTTTTTTTTTTTTTTTT MOQGAD      TELAPSE       57.89 TCPU       38.95
 TTTTTTTTTTTTTTTTTTTTTTTTTTTTTT SHELLXN     TELAPSE       58.74 TCPU       39.66
 TTTTTTTTTTTTTTTTTTTTTTTTTTTTTT MONMO3      TELAPSE       59.01 TCPU       39.92
 NUMERICALLY INTEGRATED DENSITY    804.0000788434
 TTTTTTTTTTTTTTTTTTTTTTTTTTTTTT NUMDFT      TELAPSE       60.14 TCPU       41.06
 CYC  10 ETOT(AU) -6.526217650200E+03 DETOT  1.10E-06 tst  8.93E-09 PX  2.18E-04
 TTTTTTTTTTTTTTTTTTTTTTTTTTTTTT DIIS        TELAPSE       60.34 TCPU       41.26
 DIIS TEST: 0.21246E-04 AT SCF   CYCLE  10 - DIIS ACTIVE - HISTORY:    10 CYCLES
 TTTTTTTTTTTTTTTTTTTTTTTTTTTTTT FDIK        TELAPSE       60.72 TCPU       41.56
 INSULATING STATE
 TOP OF VALENCE BANDS -    BAND    402; K    3; EIG -2.1881703E-01 AU
 TOP OF VALENCE BANDS -    BAND    402; K    1; EIG -2.2023078E-01 AU
 BOTTOM OF VIRTUAL BANDS - BAND    403; K    2; EIG -1.1775801E-01 AU
 INDIRECT ENERGY BAND GAP:   2.7500 eV
 BOTTOM OF VIRTUAL BANDS - BAND    403; K    1; EIG -1.1751399E-01 AU
 TTTTTTTTTTTTTTTTTTTTTTTTTTTTTT PDIG        TELAPSE       60.78 TCPU       41.62
 CHARGE NORMALIZATION FACTOR   1.00000000
 TOTAL ATOMIC CHARGES:
  18.6536128  18.6536128  18.6536128  18.6536128  18.6536128  18.6536128
   5.4150138   5.4150138   5.4150138   5.4150138   5.4150138   5.4150138
   5.4150138   5.4150138   5.4150138   5.4150138   5.4150138   5.4150138
   6.0021913   6.0021913   6.0021913   6.0021913   6.0021913   6.0021913
   6.0021913   6.0021913   6.0021913   6.0021913   6.0021913   6.0021913
   6.0021913   6.0021913   6.0021913   6.0021913   6.0021913   6.0021913
   6.0021913   6.0021913   6.0021913   6.0021913   6.0021913   6.0021913
   0.8789270   0.8789270   0.8789270   0.8789270   0.8789270   0.8789270
   0.8789270   0.8789270   0.8789270   0.8789270   0.8789270   0.8789270
   0.8789270   0.8789270   0.8789270   0.8789270   0.8789270   0.8789270
   0.8789270   0.8789270   0.8789270   0.8789270   0.8789270   0.8789270
   7.5590920   7.5590920   7.5590920   7.5590920   7.5590920   7.5590920
   7.5590920   7.5590920   7.5590920   7.5590920   7.5590920   7.5590920
   7.5590920   7.5590920   7.5590920   7.5590920   7.5590920   7.5590920
   7.5590920   7.5590920   7.5590920   7.5590920   7.5590920   7.5590920
   6.7465260   6.7465260   6.7465260   6.7465260   6.7465260   6.7465260
   6.7465260   6.7465260   6.7465260   6.7465260   6.7465260   6.7465260
   8.3156166   8.3156166   8.3156166   8.3156166   8.3156166   8.3156166
   8.3156166   8.3156166   8.3156166   8.3156166   8.3156166   8.3156166
   8.3156166   8.3156166   8.3156166   8.3156166   8.3156166   8.3156166
   8.3156166   8.3156166   8.3156166   8.3156166   8.3156166   8.3156166
 TTTTTTTTTTTTTTTTTTTTTTTTTTTTTT MOQGAD      TELAPSE       60.80 TCPU       41.65
 TTTTTTTTTTTTTTTTTTTTTTTTTTTTTT SHELLXN     TELAPSE       61.60 TCPU       42.31
 TTTTTTTTTTTTTTTTTTTTTTTTTTTTTT MONMO3      TELAPSE       61.97 TCPU       42.68
 NUMERICALLY INTEGRATED DENSITY    804.0000788468
 TTTTTTTTTTTTTTTTTTTTTTTTTTTTTT NUMDFT      TELAPSE       63.18 TCPU       43.88
 CYC  11 ETOT(AU) -6.526217651544E+03 DETOT -1.34E-06 tst  2.75E-09 PX  1.15E-04
 TTTTTTTTTTTTTTTTTTTTTTTTTTTTTT DIIS        TELAPSE       63.32 TCPU       44.03
 DIIS TEST: 0.57707E-06 AT SCF   CYCLE  11 - DIIS ACTIVE - HISTORY:    11 CYCLES
 TTTTTTTTTTTTTTTTTTTTTTTTTTTTTT FDIK        TELAPSE       63.80 TCPU       44.43
 INSULATING STATE
 TOP OF VALENCE BANDS -    BAND    402; K    3; EIG -2.1881977E-01 AU
 TOP OF VALENCE BANDS -    BAND    402; K    1; EIG -2.2023346E-01 AU
 BOTTOM OF VIRTUAL BANDS - BAND    403; K    2; EIG -1.1775678E-01 AU
 INDIRECT ENERGY BAND GAP:   2.7501 eV
 BOTTOM OF VIRTUAL BANDS - BAND    403; K    1; EIG -1.1751277E-01 AU
 TTTTTTTTTTTTTTTTTTTTTTTTTTTTTT PDIG        TELAPSE       63.85 TCPU       44.48
 CHARGE NORMALIZATION FACTOR   1.00000000
 TOTAL ATOMIC CHARGES:
  18.6536677  18.6536677  18.6536677  18.6536677  18.6536677  18.6536677
   5.4149701   5.4149701   5.4149701   5.4149701   5.4149701   5.4149701
   5.4149701   5.4149701   5.4149701   5.4149701   5.4149701   5.4149701
   6.0021901   6.0021901   6.0021901   6.0021901   6.0021901   6.0021901
   6.0021901   6.0021901   6.0021901   6.0021901   6.0021901   6.0021901
   6.0021901   6.0021901   6.0021901   6.0021901   6.0021901   6.0021901
   6.0021901   6.0021901   6.0021901   6.0021901   6.0021901   6.0021901
   0.8789177   0.8789177   0.8789177   0.8789177   0.8789177   0.8789177
   0.8789177   0.8789177   0.8789177   0.8789177   0.8789177   0.8789177
   0.8789177   0.8789177   0.8789177   0.8789177   0.8789177   0.8789177
   0.8789177   0.8789177   0.8789177   0.8789177   0.8789177   0.8789177
   7.5591436   7.5591436   7.5591436   7.5591436   7.5591436   7.5591436
   7.5591436   7.5591436   7.5591436   7.5591436   7.5591436   7.5591436
   7.5591436   7.5591436   7.5591436   7.5591436   7.5591436   7.5591436
   7.5591436   7.5591436   7.5591436   7.5591436   7.5591436   7.5591436
   6.7465053   6.7465053   6.7465053   6.7465053   6.7465053   6.7465053
   6.7465053   6.7465053   6.7465053   6.7465053   6.7465053   6.7465053
   8.3155939   8.3155939   8.3155939   8.3155939   8.3155939   8.3155939
   8.3155939   8.3155939   8.3155939   8.3155939   8.3155939   8.3155939
   8.3155939   8.3155939   8.3155939   8.3155939   8.3155939   8.3155939
   8.3155939   8.3155939   8.3155939   8.3155939   8.3155939   8.3155939
 TTTTTTTTTTTTTTTTTTTTTTTTTTTTTT MOQGAD      TELAPSE       63.87 TCPU       44.50
 TTTTTTTTTTTTTTTTTTTTTTTTTTTTTT SHELLXN     TELAPSE       65.95 TCPU       45.22
 TTTTTTTTTTTTTTTTTTTTTTTTTTTTTT MONMO3      TELAPSE       66.30 TCPU       45.58
 NUMERICALLY INTEGRATED DENSITY    804.0000788453
 TTTTTTTTTTTTTTTTTTTTTTTTTTTTTT NUMDFT      TELAPSE       67.40 TCPU       46.68
 CYC  12 ETOT(AU) -6.526217651682E+03 DETOT -1.38E-07 tst  1.04E-10 PX  1.66E-05
 TTTTTTTTTTTTTTTTTTTTTTTTTTTTTT DIIS        TELAPSE       67.61 TCPU       46.89
 DIIS TEST: 0.22904E-06 AT SCF   CYCLE  12 - DIIS ACTIVE - HISTORY:    12 CYCLES
 TTTTTTTTTTTTTTTTTTTTTTTTTTTTTT FDIK        TELAPSE       68.06 TCPU       47.24
 INSULATING STATE
 TOP OF VALENCE BANDS -    BAND    402; K    3; EIG -2.1881785E-01 AU
 TOP OF VALENCE BANDS -    BAND    402; K    1; EIG -2.2023160E-01 AU
 BOTTOM OF VIRTUAL BANDS - BAND    403; K    2; EIG -1.1775858E-01 AU
 INDIRECT ENERGY BAND GAP:   2.7500 eV
 BOTTOM OF VIRTUAL BANDS - BAND    403; K    1; EIG -1.1751456E-01 AU
 TTTTTTTTTTTTTTTTTTTTTTTTTTTTTT PDIG        TELAPSE       68.10 TCPU       47.29
 CHARGE NORMALIZATION FACTOR   1.00000000
 TOTAL ATOMIC CHARGES:
  18.6536450  18.6536450  18.6536450  18.6536450  18.6536450  18.6536450
   5.4149505   5.4149505   5.4149505   5.4149505   5.4149505   5.4149505
   5.4149505   5.4149505   5.4149505   5.4149505   5.4149505   5.4149505
   6.0022022   6.0022022   6.0022022   6.0022022   6.0022022   6.0022022
   6.0022022   6.0022022   6.0022022   6.0022022   6.0022022   6.0022022
   6.0022022   6.0022022   6.0022022   6.0022022   6.0022022   6.0022022
   6.0022022   6.0022022   6.0022022   6.0022022   6.0022022   6.0022022
   0.8789213   0.8789213   0.8789213   0.8789213   0.8789213   0.8789213
   0.8789213   0.8789213   0.8789213   0.8789213   0.8789213   0.8789213
   0.8789213   0.8789213   0.8789213   0.8789213   0.8789213   0.8789213
   0.8789213   0.8789213   0.8789213   0.8789213   0.8789213   0.8789213
   7.5591183   7.5591183   7.5591183   7.5591183   7.5591183   7.5591183
   7.5591183   7.5591183   7.5591183   7.5591183   7.5591183   7.5591183
   7.5591183   7.5591183   7.5591183   7.5591183   7.5591183   7.5591183
   7.5591183   7.5591183   7.5591183   7.5591183   7.5591183   7.5591183
   6.7465321   6.7465321   6.7465321   6.7465321   6.7465321   6.7465321
   6.7465321   6.7465321   6.7465321   6.7465321   6.7465321   6.7465321
   8.3156057   8.3156057   8.3156057   8.3156057   8.3156057   8.3156057
   8.3156057   8.3156057   8.3156057   8.3156057   8.3156057   8.3156057
   8.3156057   8.3156057   8.3156057   8.3156057   8.3156057   8.3156057
   8.3156057   8.3156057   8.3156057   8.3156057   8.3156057   8.3156057
 TTTTTTTTTTTTTTTTTTTTTTTTTTTTTT MOQGAD      TELAPSE       68.13 TCPU       47.31
 TTTTTTTTTTTTTTTTTTTTTTTTTTTTTT SHELLXN     TELAPSE       69.15 TCPU       47.98
 TTTTTTTTTTTTTTTTTTTTTTTTTTTTTT MONMO3      TELAPSE       69.44 TCPU       48.26
 NUMERICALLY INTEGRATED DENSITY    804.0000788456
 TTTTTTTTTTTTTTTTTTTTTTTTTTTTTT NUMDFT      TELAPSE       71.09 TCPU       49.91
 CYC  13 ETOT(AU) -6.526217651695E+03 DETOT -1.24E-08 tst  2.64E-11 PX  1.71E-05
 TTTTTTTTTTTTTTTTTTTTTTTTTTTTTT DIIS        TELAPSE       71.38 TCPU       50.20
 DIIS TEST: 0.94484E-07 AT SCF   CYCLE  13 - DIIS ACTIVE - HISTORY:    13 CYCLES
 TTTTTTTTTTTTTTTTTTTTTTTTTTTTTT FDIK        TELAPSE       71.78 TCPU       50.52
 INSULATING STATE
 TOP OF VALENCE BANDS -    BAND    402; K    3; EIG -2.1881799E-01 AU
 TOP OF VALENCE BANDS -    BAND    402; K    1; EIG -2.2023172E-01 AU
 BOTTOM OF VIRTUAL BANDS - BAND    403; K    2; EIG -1.1775765E-01 AU
 INDIRECT ENERGY BAND GAP:   2.7500 eV
 BOTTOM OF VIRTUAL BANDS - BAND    403; K    1; EIG -1.1751363E-01 AU
 TTTTTTTTTTTTTTTTTTTTTTTTTTTTTT PDIG        TELAPSE       71.82 TCPU       50.57
 CHARGE NORMALIZATION FACTOR   1.00000000
 TOTAL ATOMIC CHARGES:
  18.6536456  18.6536456  18.6536456  18.6536456  18.6536456  18.6536456
   5.4149610   5.4149610   5.4149610   5.4149610   5.4149610   5.4149610
   5.4149610   5.4149610   5.4149610   5.4149610   5.4149610   5.4149610
   6.0021960   6.0021960   6.0021960   6.0021960   6.0021960   6.0021960
   6.0021960   6.0021960   6.0021960   6.0021960   6.0021960   6.0021960
   6.0021960   6.0021960   6.0021960   6.0021960   6.0021960   6.0021960
   6.0021960   6.0021960   6.0021960   6.0021960   6.0021960   6.0021960
   0.8789218   0.8789218   0.8789218   0.8789218   0.8789218   0.8789218
   0.8789218   0.8789218   0.8789218   0.8789218   0.8789218   0.8789218
   0.8789218   0.8789218   0.8789218   0.8789218   0.8789218   0.8789218
   0.8789218   0.8789218   0.8789218   0.8789218   0.8789218   0.8789218
   7.5591259   7.5591259   7.5591259   7.5591259   7.5591259   7.5591259
   7.5591259   7.5591259   7.5591259   7.5591259   7.5591259   7.5591259
   7.5591259   7.5591259   7.5591259   7.5591259   7.5591259   7.5591259
   7.5591259   7.5591259   7.5591259   7.5591259   7.5591259   7.5591259
   6.7465223   6.7465223   6.7465223   6.7465223   6.7465223   6.7465223
   6.7465223   6.7465223   6.7465223   6.7465223   6.7465223   6.7465223
   8.3156033   8.3156033   8.3156033   8.3156033   8.3156033   8.3156033
   8.3156033   8.3156033   8.3156033   8.3156033   8.3156033   8.3156033
   8.3156033   8.3156033   8.3156033   8.3156033   8.3156033   8.3156033
   8.3156033   8.3156033   8.3156033   8.3156033   8.3156033   8.3156033
 TTTTTTTTTTTTTTTTTTTTTTTTTTTTTT MOQGAD      TELAPSE       71.84 TCPU       50.58
 TTTTTTTTTTTTTTTTTTTTTTTTTTTTTT SHELLXN     TELAPSE       72.74 TCPU       51.22
 TTTTTTTTTTTTTTTTTTTTTTTTTTTTTT MONMO3      TELAPSE       72.97 TCPU       51.45
 NUMERICALLY INTEGRATED DENSITY    804.0000788457
 TTTTTTTTTTTTTTTTTTTTTTTTTTTTTT NUMDFT      TELAPSE       74.07 TCPU       52.55
 CYC  14 ETOT(AU) -6.526217651657E+03 DETOT  3.76E-08 tst  3.12E-12 PX  7.27E-06
 TTTTTTTTTTTTTTTTTTTTTTTTTTTTTT DIIS        TELAPSE       74.50 TCPU       52.98
 DIIS TEST: 0.82515E-09 AT SCF   CYCLE  14 - DIIS ACTIVE - HISTORY:    14 CYCLES
 TTTTTTTTTTTTTTTTTTTTTTTTTTTTTT FDIK        TELAPSE       74.98 TCPU       53.35
 INSULATING STATE
 TOP OF VALENCE BANDS -    BAND    402; K    3; EIG -2.1881819E-01 AU
 TOP OF VALENCE BANDS -    BAND    402; K    1; EIG -2.2023192E-01 AU
 BOTTOM OF VIRTUAL BANDS - BAND    403; K    2; EIG -1.1775786E-01 AU
 INDIRECT ENERGY BAND GAP:   2.7500 eV
 BOTTOM OF VIRTUAL BANDS - BAND    403; K    1; EIG -1.1751384E-01 AU
 TTTTTTTTTTTTTTTTTTTTTTTTTTTTTT PDIG        TELAPSE       75.03 TCPU       53.40
 CHARGE NORMALIZATION FACTOR   1.00000000
 TOTAL ATOMIC CHARGES:
  18.6536496  18.6536496  18.6536496  18.6536496  18.6536496  18.6536496
   5.4149598   5.4149598   5.4149598   5.4149598   5.4149598   5.4149598
   5.4149598   5.4149598   5.4149598   5.4149598   5.4149598   5.4149598
   6.0021961   6.0021961   6.0021961   6.0021961   6.0021961   6.0021961
   6.0021961   6.0021961   6.0021961   6.0021961   6.0021961   6.0021961
   6.0021961   6.0021961   6.0021961   6.0021961   6.0021961   6.0021961
   6.0021961   6.0021961   6.0021961   6.0021961   6.0021961   6.0021961
   0.8789212   0.8789212   0.8789212   0.8789212   0.8789212   0.8789212
   0.8789212   0.8789212   0.8789212   0.8789212   0.8789212   0.8789212
   0.8789212   0.8789212   0.8789212   0.8789212   0.8789212   0.8789212
   0.8789212   0.8789212   0.8789212   0.8789212   0.8789212   0.8789212
   7.5591261   7.5591261   7.5591261   7.5591261   7.5591261   7.5591261
   7.5591261   7.5591261   7.5591261   7.5591261   7.5591261   7.5591261
   7.5591261   7.5591261   7.5591261   7.5591261   7.5591261   7.5591261
   7.5591261   7.5591261   7.5591261   7.5591261   7.5591261   7.5591261
   6.7465226   6.7465226   6.7465226   6.7465226   6.7465226   6.7465226
   6.7465226   6.7465226   6.7465226   6.7465226   6.7465226   6.7465226
   8.3156030   8.3156030   8.3156030   8.3156030   8.3156030   8.3156030
   8.3156030   8.3156030   8.3156030   8.3156030   8.3156030   8.3156030
   8.3156030   8.3156030   8.3156030   8.3156030   8.3156030   8.3156030
   8.3156030   8.3156030   8.3156030   8.3156030   8.3156030   8.3156030
 TTTTTTTTTTTTTTTTTTTTTTTTTTTTTT MOQGAD      TELAPSE       75.05 TCPU       53.42
 TTTTTTTTTTTTTTTTTTTTTTTTTTTTTT SHELLXN     TELAPSE       75.89 TCPU       54.06
 TTTTTTTTTTTTTTTTTTTTTTTTTTTTTT MONMO3      TELAPSE       76.32 TCPU       54.50
 NUMERICALLY INTEGRATED DENSITY    804.0000788456
 TTTTTTTTTTTTTTTTTTTTTTTTTTTTTT NUMDFT      TELAPSE       77.41 TCPU       55.59
 CYC  15 ETOT(AU) -6.526217651674E+03 DETOT -1.68E-08 tst  5.81E-14 PX  6.28E-07
 TTTTTTTTTTTTTTTTTTTTTTTTTTTTTT DIIS        TELAPSE       77.79 TCPU       55.96
 DIIS TEST: 0.46304E-09 AT SCF   CYCLE  15 - DIIS ACTIVE - HISTORY:    14 CYCLES
 TTTTTTTTTTTTTTTTTTTTTTTTTTTTTT FDIK        TELAPSE       78.26 TCPU       56.32
 INSULATING STATE
 TOP OF VALENCE BANDS -    BAND    402; K    3; EIG -2.1881817E-01 AU
 TOP OF VALENCE BANDS -    BAND    402; K    1; EIG -2.2023190E-01 AU
 BOTTOM OF VIRTUAL BANDS - BAND    403; K    2; EIG -1.1775779E-01 AU
 INDIRECT ENERGY BAND GAP:   2.7500 eV
 BOTTOM OF VIRTUAL BANDS - BAND    403; K    1; EIG -1.1751377E-01 AU
 TTTTTTTTTTTTTTTTTTTTTTTTTTTTTT PDIG        TELAPSE       78.31 TCPU       56.36
 CHARGE NORMALIZATION FACTOR   1.00000000
 TOTAL ATOMIC CHARGES:
  18.6536489  18.6536489  18.6536489  18.6536489  18.6536489  18.6536489
   5.4149598   5.4149598   5.4149598   5.4149598   5.4149598   5.4149598
   5.4149598   5.4149598   5.4149598   5.4149598   5.4149598   5.4149598
   6.0021963   6.0021963   6.0021963   6.0021963   6.0021963   6.0021963
   6.0021963   6.0021963   6.0021963   6.0021963   6.0021963   6.0021963
   6.0021963   6.0021963   6.0021963   6.0021963   6.0021963   6.0021963
   6.0021963   6.0021963   6.0021963   6.0021963   6.0021963   6.0021963
   0.8789212   0.8789212   0.8789212   0.8789212   0.8789212   0.8789212
   0.8789212   0.8789212   0.8789212   0.8789212   0.8789212   0.8789212
   0.8789212   0.8789212   0.8789212   0.8789212   0.8789212   0.8789212
   0.8789212   0.8789212   0.8789212   0.8789212   0.8789212   0.8789212
   7.5591262   7.5591262   7.5591262   7.5591262   7.5591262   7.5591262
   7.5591262   7.5591262   7.5591262   7.5591262   7.5591262   7.5591262
   7.5591262   7.5591262   7.5591262   7.5591262   7.5591262   7.5591262
   7.5591262   7.5591262   7.5591262   7.5591262   7.5591262   7.5591262
   6.7465225   6.7465225   6.7465225   6.7465225   6.7465225   6.7465225
   6.7465225   6.7465225   6.7465225   6.7465225   6.7465225   6.7465225
   8.3156028   8.3156028   8.3156028   8.3156028   8.3156028   8.3156028
   8.3156028   8.3156028   8.3156028   8.3156028   8.3156028   8.3156028
   8.3156028   8.3156028   8.3156028   8.3156028   8.3156028   8.3156028
   8.3156028   8.3156028   8.3156028   8.3156028   8.3156028   8.3156028
 TTTTTTTTTTTTTTTTTTTTTTTTTTTTTT MOQGAD      TELAPSE       78.32 TCPU       56.37
 TTTTTTTTTTTTTTTTTTTTTTTTTTTTTT SHELLXN     TELAPSE       79.13 TCPU       57.04
 TTTTTTTTTTTTTTTTTTTTTTTTTTTTTT MONMO3      TELAPSE       79.86 TCPU       57.77
 NUMERICALLY INTEGRATED DENSITY    804.0000788456
 TTTTTTTTTTTTTTTTTTTTTTTTTTTTTT NUMDFT      TELAPSE       80.94 TCPU       58.85
 CYC  16 ETOT(AU) -6.526217651672E+03 DETOT  1.76E-09 tst  8.75E-15 PX  1.24E-07
 TTTTTTTTTTTTTTTTTTTTTTTTTTTTTT DIIS        TELAPSE       81.34 TCPU       59.25
 DIIS TEST: 0.37230E-09 AT SCF   CYCLE  16 - DIIS ACTIVE - HISTORY:    14 CYCLES
 TTTTTTTTTTTTTTTTTTTTTTTTTTTTTT FDIK        TELAPSE       81.80 TCPU       59.62
 INSULATING STATE
 TOP OF VALENCE BANDS -    BAND    402; K    3; EIG -2.1881816E-01 AU
 TOP OF VALENCE BANDS -    BAND    402; K    1; EIG -2.2023189E-01 AU
 BOTTOM OF VIRTUAL BANDS - BAND    403; K    2; EIG -1.1775780E-01 AU
 INDIRECT ENERGY BAND GAP:   2.7500 eV
 BOTTOM OF VIRTUAL BANDS - BAND    403; K    1; EIG -1.1751378E-01 AU
 TTTTTTTTTTTTTTTTTTTTTTTTTTTTTT PDIG        TELAPSE       81.85 TCPU       59.67
 CHARGE NORMALIZATION FACTOR   1.00000000
 TOTAL ATOMIC CHARGES:
  18.6536488  18.6536488  18.6536488  18.6536488  18.6536488  18.6536488
   5.4149599   5.4149599   5.4149599   5.4149599   5.4149599   5.4149599
   5.4149599   5.4149599   5.4149599   5.4149599   5.4149599   5.4149599
   6.0021962   6.0021962   6.0021962   6.0021962   6.0021962   6.0021962
   6.0021962   6.0021962   6.0021962   6.0021962   6.0021962   6.0021962
   6.0021962   6.0021962   6.0021962   6.0021962   6.0021962   6.0021962
   6.0021962   6.0021962   6.0021962   6.0021962   6.0021962   6.0021962
   0.8789213   0.8789213   0.8789213   0.8789213   0.8789213   0.8789213
   0.8789213   0.8789213   0.8789213   0.8789213   0.8789213   0.8789213
   0.8789213   0.8789213   0.8789213   0.8789213   0.8789213   0.8789213
   0.8789213   0.8789213   0.8789213   0.8789213   0.8789213   0.8789213
   7.5591262   7.5591262   7.5591262   7.5591262   7.5591262   7.5591262
   7.5591262   7.5591262   7.5591262   7.5591262   7.5591262   7.5591262
   7.5591262   7.5591262   7.5591262   7.5591262   7.5591262   7.5591262
   7.5591262   7.5591262   7.5591262   7.5591262   7.5591262   7.5591262
   6.7465227   6.7465227   6.7465227   6.7465227   6.7465227   6.7465227
   6.7465227   6.7465227   6.7465227   6.7465227   6.7465227   6.7465227
   8.3156028   8.3156028   8.3156028   8.3156028   8.3156028   8.3156028
   8.3156028   8.3156028   8.3156028   8.3156028   8.3156028   8.3156028
   8.3156028   8.3156028   8.3156028   8.3156028   8.3156028   8.3156028
   8.3156028   8.3156028   8.3156028   8.3156028   8.3156028   8.3156028
 TTTTTTTTTTTTTTTTTTTTTTTTTTTTTT MOQGAD      TELAPSE       81.86 TCPU       59.68
 TTTTTTTTTTTTTTTTTTTTTTTTTTTTTT SHELLXN     TELAPSE       82.48 TCPU       60.30
 +++ ENERGIES IN A.U. +++
 ::: EXT EL-POLE                                  -7.0763210326457E+03
 ::: EXT EL-SPHEROPOLE                             5.9324867338391E+01
 ::: BIELET ZONE E-E                               1.2531688996526E+04
 ::: TOTAL E-E                                     5.5146928312185E+03
 ::: TOTAL E-N + N-E                              -1.9049656105571E+04
 ::: TOTAL N-N                                     1.7278736797837E+03
 ::: KINETIC ENERGY                                6.0675187631064E+03
 ::: PSEUDO TOTAL   ENERGY                        -5.7395708314622E+03
 ::: VIRIAL COEFFICIENT                            1.0277755097069E+00
 TTTTTTTTTTTTTTTTTTTTTTTTTTTTTT MONMO3      TELAPSE       82.70 TCPU       60.52
 NUMERICALLY INTEGRATED DENSITY    804.0000788457
 TTTTTTTTTTTTTTTTTTTTTTTTTTTTTT NUMDFT      TELAPSE       83.79 TCPU       61.61
 CYC  17 ETOT(AU) -6.526217651670E+03 DETOT  1.80E-09 tst  4.52E-15 PX  1.24E-07

 == SCF ENDED - CONVERGENCE ON ENERGY      E(AU) -6.5262176516703E+03 CYCLES  17


 ENERGY EXPRESSION=HARTREE+FOCK EXCH*0.00000+(M06-L      EXCH)*1.00000+M06-L      CORR


 TOTAL ENERGY(DFT)(AU)( 17) -6.5262176516703E+03 DE 1.8E-09 tester 4.5E-15
 TTTTTTTTTTTTTTTTTTTTTTTTTTTTTT EDFT        TELAPSE       83.79 TCPU       61.61

 *******************************************************************************
 *                             FORCE CALCULATION                               *
 *******************************************************************************

 TTTTTTTTTTTTTTTTTTTTTTTTTTTTTT NUMDFG      TELAPSE       94.03 TCPU       71.85
 INFORMATION **** EXCPOG **** EXCH. BIPO BUFFER LENGTH (WORDS) =           0
 WARNING **** GENPOG **** COULOMB BIPO BUFFER TOO SMALL - TO AVOID I/O SET BIPOSIZE =     4791600
 INFORMATION **** GENPOG **** BIPO BUFFER LENGTH (WORDS) =     4000000
 TTTTTTTTTTTTTTTTTTTTTTTTTTTTTT SHELXG      TELAPSE       98.62 TCPU       76.44


 D3 DISPERSION ENERGY (AU)       -4.1885575270800E-02
 TOTAL ENERGY + DISP (AU)        -6.5262595372455E+03

 CARTESIAN FORCES IN HARTREE/BOHR (ANALYTICAL)
   ATOM                     X                   Y                   Z
   1 230            -1.010302952409E-14  9.992007221626E-15 -4.829470157119E-15
   2 230             1.069514847056E-14 -2.597921877623E-14  9.325873406851E-15
   3 230             2.434163981491E-14 -1.359560612239E-14 -3.508304757815E-14
   4 230            -2.623133192140E-14  8.694434061596E-15 -5.634381849973E-15
   5 230            -5.115352585960E-14 -5.815226772343E-15  2.081668171172E-14
   6 230            -2.042810365310E-14  1.302661682227E-14  1.998401444325E-14
   7   6             1.436218117767E-06  1.436218091566E-06 -2.487868285272E-05
   8   6            -1.436218056927E-06 -1.436218082684E-06 -2.487868286516E-05
   9   6             1.436218080464E-06 -1.436218052930E-06  2.487868287648E-05
  10   6            -1.436218081796E-06  1.436218102668E-06  2.487868287715E-05
  11   6            -2.487868288004E-05  1.436218086237E-06  1.436218076023E-06
  12   6             1.436218074247E-06 -2.487868286893E-05  1.436218062256E-06
  13   6             2.487868286116E-05 -1.436218065809E-06  1.436218068029E-06
  14   6            -1.436218079576E-06 -2.487868286050E-05 -1.436218116435E-06
  15   6            -2.487868289736E-05 -1.436218066253E-06 -1.436218062256E-06
  16   6            -1.436218074691E-06  2.487868288337E-05  1.436218103112E-06
  17   6             2.487868286427E-05  1.436218072470E-06 -1.436218064477E-06
  18   6             1.436218079132E-06  2.487868287293E-05 -1.436218059148E-06
  19   6            -4.924356531433E-06  3.487722584694E-05 -1.949106875365E-05
  20   6             4.924356556302E-06 -3.487722586115E-05 -1.949106876076E-05
  21   6            -4.924356552749E-06 -3.487722584872E-05  1.949106876609E-05
  22   6             4.924356549196E-06  3.487722585049E-05  1.949106874122E-05
  23   6            -1.949106874655E-05 -4.924356520775E-06  3.487722584694E-05
  24   6             3.487722586115E-05 -1.949106878563E-05 -4.924356533209E-06
  25   6             1.949106875365E-05  4.924356543867E-06  3.487722584339E-05
  26   6            -3.487722584161E-05 -1.949106875720E-05  4.924356549196E-06
  27   6            -1.949106877852E-05  4.924356563407E-06 -3.487722583806E-05
  28   6            -3.487722583628E-05  1.949106875188E-05 -4.924356547420E-06
  29   6             1.949106875720E-05 -4.924356550973E-06 -3.487722585049E-05
  30   6             3.487722583628E-05  1.949106874477E-05  4.924356526104E-06
  31   6             3.487722583806E-05 -4.924356543867E-06 -1.949106876253E-05
  32   6            -3.487722585760E-05  4.924356552749E-06 -1.949106876786E-05
  33   6            -3.487722583273E-05 -4.924356558078E-06  1.949106876431E-05
  34   6             3.487722584161E-05  4.924356534985E-06  1.949106875898E-05
  35   6            -4.924356518998E-06 -1.949106875543E-05  3.487722585049E-05
  36   6            -1.949106878385E-05  3.487722583984E-05 -4.924356524327E-06
  37   6             4.924356542091E-06  1.949106875010E-05  3.487722584872E-05
  38   6            -1.949106876076E-05 -3.487722584516E-05  4.924356561631E-06
  39   6             4.924356559854E-06 -1.949106876076E-05 -3.487722584339E-05
  40   6             1.949106875543E-05 -3.487722584872E-05 -4.924356550973E-06
  41   6            -4.924356536762E-06  1.949106875188E-05 -3.487722583273E-05
  42   6             1.949106876076E-05  3.487722583806E-05  4.924356542091E-06
  43   1            -4.462199616473E-07 -1.582967701919E-05  1.821828667281E-05
  44   1             4.462199629796E-07  1.582967701608E-05  1.821828667414E-05
  45   1            -4.462199643118E-07  1.582967701874E-05 -1.821828667370E-05
  46   1             4.462199636457E-07 -1.582967701785E-05 -1.821828667503E-05
  47   1             1.821828666948E-05 -4.462199627575E-07 -1.582967701697E-05
  48   1            -1.582967701985E-05  1.821828667437E-05 -4.462199618693E-07
  49   1            -1.821828667437E-05  4.462199614252E-07 -1.582967701674E-05
  50   1             1.582967701674E-05  1.821828667325E-05  4.462199656441E-07
  51   1             1.821828667437E-05  4.462199636457E-07  1.582967701808E-05
  52   1             1.582967701652E-05 -1.821828667259E-05 -4.462199636457E-07
  53   1            -1.821828667259E-05 -4.462199636457E-07  1.582967701652E-05
  54   1            -1.582967701608E-05 -1.821828667281E-05  4.462199618693E-07
  55   1            -1.582967701896E-05 -4.462199618693E-07  1.821828667281E-05
  56   1             1.582967701852E-05  4.462199629796E-07  1.821828667636E-05
  57   1             1.582967701785E-05 -4.462199634236E-07 -1.821828667437E-05
  58   1            -1.582967701808E-05  4.462199618693E-07 -1.821828667303E-05
  59   1            -4.462199612032E-07  1.821828666881E-05 -1.582967701541E-05
  60   1             1.821828667303E-05 -1.582967701541E-05 -4.462199616473E-07
  61   1             4.462199627575E-07 -1.821828667414E-05 -1.582967701652E-05
  62   1             1.821828667214E-05  1.582967701808E-05  4.462199669764E-07
  63   1             4.462199643118E-07  1.821828667525E-05  1.582967701852E-05
  64   1            -1.821828667370E-05  1.582967701985E-05 -4.462199640898E-07
  65   1            -4.462199640898E-07 -1.821828666881E-05  1.582967701297E-05
  66   1            -1.821828667570E-05 -1.582967701586E-05  4.462199607591E-07
  67   7             3.072143325689E-05 -4.803365500905E-07 -1.219212885006E-05
  68   7            -3.072143322669E-05  4.803365252215E-07 -1.219212881676E-05
  69   7             3.072143323379E-05  4.803365163397E-07  1.219212886694E-05
  70   7            -3.072143324623E-05 -4.803365234451E-07  1.219212885140E-05
  71   7            -1.219212884740E-05  3.072143318938E-05 -4.803365438732E-07
  72   7            -4.803364976880E-07 -1.219212881587E-05  3.072143318938E-05
  73   7             1.219212884163E-05 -3.072143320715E-05 -4.803365358796E-07
  74   7             4.803364905825E-07 -1.219212883097E-05 -3.072143326488E-05
  75   7            -1.219212881409E-05 -3.072143324623E-05  4.803364905825E-07
  76   7             4.803365225570E-07  1.219212885983E-05  3.072143326310E-05
  77   7             1.219212883674E-05  3.072143321692E-05  4.803365118988E-07
  78   7            -4.803365341033E-07  1.219212884296E-05 -3.072143322935E-05
  79   7            -4.803365474260E-07  3.072143320182E-05 -1.219212884918E-05
  80   7             4.803364870298E-07 -3.072143321070E-05 -1.219212883896E-05
  81   7             4.803365305506E-07  3.072143324712E-05  1.219212885673E-05
  82   7            -4.803365385442E-07 -3.072143323291E-05  1.219212882786E-05
  83   7             3.072143324712E-05 -1.219212884918E-05 -4.803365412087E-07
  84   7            -1.219212882830E-05 -4.803365234451E-07  3.072143320537E-05
  85   7            -3.072143322314E-05  1.219212884251E-05 -4.803365145634E-07
  86   7            -1.219212883719E-05  4.803365056816E-07 -3.072143324712E-05
  87   7            -3.072143324889E-05 -1.219212881409E-05  4.803365154515E-07
  88   7             1.219212883852E-05  4.803365190043E-07  3.072143322491E-05
  89   7             3.072143325245E-05  1.219212887360E-05  4.803365181161E-07
  90   7             1.219212883807E-05 -4.803365349915E-07 -3.072143323735E-05
  91   7            -3.955456138405E-06 -3.955456147509E-06 -1.193908526709E-06
  92   7             3.955456120419E-06  3.955456130189E-06 -1.193908554242E-06
  93   7            -3.955456127525E-06  3.955456156390E-06  1.193908516051E-06
  94   7             3.955456155058E-06 -3.955456135518E-06  1.193908523156E-06
  95   7            -1.193908533814E-06 -3.955456122862E-06 -3.955456142180E-06
  96   7            -3.955456122195E-06 -1.193908538255E-06 -3.955456152838E-06
  97   7             1.193908537367E-06  3.955456155502E-06 -3.955456122418E-06
  98   7             3.955456116644E-06 -1.193908537367E-06  3.955456127747E-06
  99   7            -1.193908530261E-06  3.955456135074E-06  3.955456114424E-06
 100   7             3.955456164162E-06  1.193908524932E-06 -3.955456132410E-06
 101   7             1.193908543584E-06 -3.955456126636E-06  3.955456159277E-06
 102   7            -3.955456108651E-06  1.193908525821E-06  3.955456177485E-06
 103   8             5.973287506733E-06 -2.598934734444E-05  2.275711233679E-05
 104   8            -5.973287503735E-06  2.598934733200E-05  2.275711235455E-05
 105   8             5.973287502847E-06  2.598934733555E-05 -2.275711231903E-05
 106   8            -5.973287487526E-06 -2.598934733022E-05 -2.275711233679E-05
 107   8             2.275711232258E-05  5.973287499517E-06 -2.598934731957E-05
 108   8            -2.598934732134E-05  2.275711233324E-05  5.973287490857E-06
 109   8            -2.275711233324E-05 -5.973287512617E-06 -2.598934733555E-05
 110   8             2.598934737641E-05  2.275711234034E-05 -5.973287516392E-06
 111   8             2.275711232613E-05 -5.973287505956E-06  2.598934736575E-05
 112   8             2.598934731957E-05 -2.275711234745E-05  5.973287479977E-06
 113   8            -2.275711233324E-05  5.973287494188E-06  2.598934732845E-05
 114   8            -2.598934734799E-05 -2.275711233679E-05 -5.973287492411E-06
 115   8            -2.598934732490E-05  5.973287486305E-06  2.275711232969E-05
 116   8             2.598934734976E-05 -5.973287514172E-06  2.275711234034E-05
 117   8             2.598934732490E-05  5.973287482641E-06 -2.275711233679E-05
 118   8            -2.598934733911E-05 -5.973287490857E-06 -2.275711233679E-05
 119   8             5.973287492522E-06  2.275711232613E-05 -2.598934731424E-05
 120   8             2.275711231903E-05 -2.598934732490E-05  5.973287504402E-06
 121   8            -5.973287481420E-06 -2.275711234745E-05 -2.598934733200E-05
 122   8             2.275711232969E-05  2.598934734621E-05 -5.973287498739E-06
 123   8            -5.973287503180E-06  2.275711234034E-05  2.598934734976E-05
 124   8            -2.275711234034E-05  2.598934732490E-05  5.973287497740E-06
 125   8             5.973287495742E-06 -2.275711233679E-05  2.598934732667E-05
 126   8            -2.275711233324E-05 -2.598934733022E-05 -5.973287511063E-06

 RESULTANT FORCE     3.858718899963E-14 -2.244775546001E-14 -1.884603584301E-14

 ATOMIC PART

 SYMMETRY ALLOWED FORCES (ANALYTICAL) (DIRECTION, FORCE)

    1 -8.6182286E-05    2  7.0360029E-06    3  5.7446808E-05    4 -1.5756744E-04
    5  1.0375978E-04    6  8.0181090E-06    7  1.0364006E-04    8 -5.6381361E-05
    9 -1.2273648E-04   10  1.3635024E-05   11  1.0475823E-04   12 -4.1358205E-06
   13 -1.9377698E-05   14 -2.6037150E-05   15  1.5495372E-04   16 -6.9337665E-05

 CELL PART

 GRADIENT WITH RESPECT TO THE CELL PARAMETER IN HARTREE/BOHR
ORDER: -D/DA1X, -D/DA1Y, -D/DA1Z
       -D/DA2X, -D/DA2Y, -D/DA2Z
       -D/DA3X, -D/DA3Y, -D/DA3Z
 -0.297082969992E-13 -0.392186922653E-04 -0.392186928906E-04
 -0.392186928266E-04 -0.326455786872E-13 -0.392186926632E-04
 -0.392186923257E-04 -0.392186926774E-04 -0.192555142337E-13

STRESS TENSOR, IN HARTREE/BOHR^3:
ORDER: 11 12 13
       21 22 23
       31 32 33
  0.746584124225E-07 -0.448521589119E-15  0.505075595869E-15
  0.423332608903E-15  0.746584122202E-07 -0.361187060565E-15
 -0.198091403087E-15  0.234747039193E-15  0.746584128146E-07

PRESSURE FROM THE STRESS TENSOR,
IN HARTREE/BOHR^3: -0.74658E-07
PRESSURE IN GIGAPASCAL: -0.2197E-02
CONVERSION FACTOR: 1 HARTREE/BOHR^3= 29421 GIGAPASCAL
WHEN USING VALUES FOR BOHR RADIUS AND HARTREE
FROM IUPAC WEBSITE, APRIL 2009
ENTHALPY: -6.5262608084496E+03

 SYMMETRY ALLOWED FORCES (ANALYTICAL) (DIRECTION, FORCE)

    1 -2.2017901E-03
 TTTTTTTTTTTTTTTTTTTTTTTTTTTTTT TOTGRA_C    TELAPSE      106.05 TCPU       83.87
 TTTTTTTTTTTTTTTTTTTTTTTTTTTTTT SMAT        TELAPSE      116.58 TCPU       91.83
 TTTTTTTTTTTTTTTTTTTTTTTTTTTTTT POLAR2      TELAPSE      117.06 TCPU       92.31

 CELL FORCES OF CENTRAL POINT

 | -2.97083E-14 -3.92187E-05 -3.92187E-05 |
 | -3.92187E-05 -3.26456E-14 -3.92187E-05 |
 | -3.92187E-05 -3.92187E-05 -1.92555E-14 |

 ENERGY OF CENTRAL POINT:   -0.6526259537E+04


 VOLUME OF THE CELL: **********

 DENSITY OF THE CRYSTAL =          1.1371 g/cm^3

 STRAIN MATRIX   4 :

  | 0 0 0 |
  | 0 0 1 |
  | 0 1 0 |
  
 *******************************************************************************
 LATTICE PARAMETERS (ANGSTROMS AND DEGREES) - BOHR = 0.5291772083 ANGSTROM
 PRIMITIVE CELL - CENTRING CODE 6/0 VOLUME=  2523.131767 - DENSITY  1.137 g/cm^3
         A              B              C           ALPHA      BETA       GAMMA 
    14.85435986    14.85435986    14.85435986   109.471221 109.471221 109.471221
 *******************************************************************************
 ATOMS IN THE ASYMMETRIC UNIT    7 - ATOMS IN THE UNIT CELL:  126
     ATOM                 X/A                 Y/B                 Z/C    
 *******************************************************************************
      1 T 230 ZN    2.500000000000E-01 -5.000000000000E-01 -2.500000000000E-01
      2 F 230 ZN   -2.500000000000E-01  5.000000000000E-01  2.500000000000E-01
      3 F 230 ZN   -2.500000000000E-01  2.500000000000E-01  5.000000000000E-01
      4 F 230 ZN    5.000000000000E-01 -2.500000000000E-01  2.500000000000E-01
      5 F 230 ZN    5.000000000000E-01  2.500000000000E-01 -2.500000000000E-01
      6 F 230 ZN    2.500000000000E-01 -2.500000000000E-01  5.000000000000E-01
      7 T   6 C     3.615655773633E-01  3.615655773633E-01 -2.637253362963E-01
      8 F   6 C    -3.747090863403E-01 -3.747090863403E-01  2.637253362963E-01
      9 F   6 C    -3.615655773633E-01  3.747090863403E-01  0.000000000000E+00
     10 F   6 C     3.747090863403E-01 -3.615655773633E-01  0.000000000000E+00
     11 F   6 C    -2.637253362963E-01  3.615655773633E-01  3.615655773633E-01
     12 F   6 C     3.615655773633E-01 -2.637253362963E-01  3.615655773633E-01
     13 F   6 C     0.000000000000E+00  3.747090863403E-01 -3.615655773633E-01
     14 F   6 C    -3.747090863403E-01  2.637253362963E-01 -3.747090863403E-01
     15 F   6 C     2.637253362963E-01 -3.747090863403E-01 -3.747090863403E-01
     16 F   6 C     3.747090863403E-01  0.000000000000E+00 -3.615655773633E-01
     17 F   6 C     0.000000000000E+00 -3.615655773633E-01  3.747090863403E-01
     18 F   6 C    -3.615655773633E-01  0.000000000000E+00  3.747090863403E-01
     19 T   6 C     3.422754621731E-01  3.995432198955E-01 -3.914990969766E-01
     20 F   6 C    -2.089576831279E-01 -2.662254408503E-01  3.914990969766E-01
     21 F   6 C    -3.422754621731E-01  2.662254408503E-01  5.726775772240E-02
     22 F   6 C     2.089576831279E-01 -3.995432198955E-01 -5.726775772240E-02
     23 F   6 C    -3.914990969766E-01  3.422754621731E-01  3.995432198955E-01
     24 F   6 C     3.995432198955E-01 -3.914990969766E-01  3.422754621731E-01
     25 F   6 C    -5.726775772240E-02  2.089576831279E-01 -3.995432198955E-01
     26 F   6 C    -2.662254408503E-01  3.914990969766E-01 -2.089576831279E-01
     27 F   6 C     3.914990969766E-01 -2.089576831279E-01 -2.662254408503E-01
     28 F   6 C     2.662254408503E-01  5.726775772240E-02 -3.422754621731E-01
     29 F   6 C     5.726775772240E-02 -3.422754621731E-01  2.662254408503E-01
     30 F   6 C    -3.995432198955E-01 -5.726775772240E-02  2.089576831279E-01
     31 F   6 C     3.995432198955E-01  3.422754621731E-01 -3.914990969766E-01
     32 F   6 C    -2.662254408503E-01 -2.089576831279E-01  3.914990969766E-01
     33 F   6 C     2.662254408503E-01 -3.422754621731E-01  5.726775772240E-02
     34 F   6 C    -3.995432198955E-01  2.089576831279E-01 -5.726775772240E-02
     35 F   6 C     3.422754621731E-01 -3.914990969766E-01  3.995432198955E-01
     36 F   6 C    -3.914990969766E-01  3.995432198955E-01  3.422754621731E-01
     37 F   6 C     2.089576831279E-01 -5.726775772240E-02 -3.995432198955E-01
     38 F   6 C     3.914990969766E-01 -2.662254408503E-01 -2.089576831279E-01
     39 F   6 C    -2.089576831279E-01  3.914990969766E-01 -2.662254408503E-01
     40 F   6 C     5.726775772240E-02  2.662254408503E-01 -3.422754621731E-01
     41 F   6 C    -3.422754621731E-01  5.726775772240E-02  2.662254408503E-01
     42 F   6 C    -5.726775772240E-02 -3.995432198955E-01  2.089576831279E-01
     43 T   1 H     3.168010603888E-01  4.308364673726E-01 -4.454177533517E-01
     44 F   1 H    -1.237457792757E-01 -2.377811862595E-01  4.454177533517E-01
     45 F   1 H    -3.168010603888E-01  2.377811862595E-01  1.140354069838E-01
     46 F   1 H     1.237457792757E-01 -4.308364673726E-01 -1.140354069838E-01
     47 F   1 H    -4.454177533517E-01  3.168010603888E-01  4.308364673726E-01
     48 F   1 H     4.308364673726E-01 -4.454177533517E-01  3.168010603888E-01
     49 F   1 H    -1.140354069838E-01  1.237457792757E-01 -4.308364673726E-01
     50 F   1 H    -2.377811862595E-01  4.454177533517E-01 -1.237457792757E-01
     51 F   1 H     4.454177533517E-01 -1.237457792757E-01 -2.377811862595E-01
     52 F   1 H     2.377811862595E-01  1.140354069838E-01 -3.168010603888E-01
     53 F   1 H     1.140354069838E-01 -3.168010603888E-01  2.377811862595E-01
     54 F   1 H    -4.308364673726E-01 -1.140354069838E-01  1.237457792757E-01
     55 F   1 H     4.308364673726E-01  3.168010603888E-01 -4.454177533517E-01
     56 F   1 H    -2.377811862595E-01 -1.237457792757E-01  4.454177533517E-01
     57 F   1 H     2.377811862595E-01 -3.168010603888E-01  1.140354069838E-01
     58 F   1 H    -4.308364673726E-01  1.237457792757E-01 -1.140354069838E-01
     59 F   1 H     3.168010603888E-01 -4.454177533517E-01  4.308364673726E-01
     60 F   1 H    -4.454177533517E-01  4.308364673726E-01  3.168010603888E-01
     61 F   1 H     1.237457792757E-01 -1.140354069838E-01 -4.308364673726E-01
     62 F   1 H     4.454177533517E-01 -2.377811862595E-01 -1.237457792757E-01
     63 F   1 H    -1.237457792757E-01  4.454177533517E-01 -2.377811862595E-01
     64 F   1 H     1.140354069838E-01  2.377811862595E-01 -3.168010603888E-01
     65 F   1 H    -3.168010603888E-01  1.140354069838E-01  2.377811862595E-01
     66 F   1 H    -1.140354069838E-01 -4.308364673726E-01  1.237457792757E-01
     67 T   7 N     3.181265600464E-01  4.112325357472E-01 -3.096201795016E-01
     68 F   7 N    -2.791472847512E-01 -3.722532604521E-01  3.096201795016E-01
     69 F   7 N    -3.181265600464E-01  3.722532604521E-01  9.310597570087E-02
     70 F   7 N     2.791472847512E-01 -4.112325357472E-01 -9.310597570087E-02
     71 F   7 N    -3.096201795016E-01  3.181265600464E-01  4.112325357472E-01
     72 F   7 N     4.112325357472E-01 -3.096201795016E-01  3.181265600464E-01
     73 F   7 N    -9.310597570087E-02  2.791472847512E-01 -4.112325357472E-01
     74 F   7 N    -3.722532604521E-01  3.096201795016E-01 -2.791472847512E-01
     75 F   7 N     3.096201795016E-01 -2.791472847512E-01 -3.722532604521E-01
     76 F   7 N     3.722532604521E-01  9.310597570087E-02 -3.181265600464E-01
     77 F   7 N     9.310597570087E-02 -3.181265600464E-01  3.722532604521E-01
     78 F   7 N    -4.112325357472E-01 -9.310597570087E-02  2.791472847512E-01
     79 F   7 N     4.112325357472E-01  3.181265600464E-01 -3.096201795016E-01
     80 F   7 N    -3.722532604521E-01 -2.791472847512E-01  3.096201795016E-01
     81 F   7 N     3.722532604521E-01 -3.181265600464E-01  9.310597570087E-02
     82 F   7 N    -4.112325357472E-01  2.791472847512E-01 -9.310597570087E-02
     83 F   7 N     3.181265600464E-01 -3.096201795016E-01  4.112325357472E-01
     84 F   7 N    -3.096201795016E-01  4.112325357472E-01  3.181265600464E-01
     85 F   7 N     2.791472847512E-01 -9.310597570087E-02 -4.112325357472E-01
     86 F   7 N     3.096201795016E-01 -3.722532604521E-01 -2.791472847512E-01
     87 F   7 N    -2.791472847512E-01  3.096201795016E-01 -3.722532604521E-01
     88 F   7 N     9.310597570087E-02  3.722532604521E-01 -3.181265600464E-01
     89 F   7 N    -3.181265600464E-01  9.310597570087E-02  3.722532604521E-01
     90 F   7 N    -9.310597570087E-02 -4.112325357472E-01  2.791472847512E-01
     91 T   7 N     3.541002782992E-01  3.541002782992E-01 -1.735973449249E-01
     92 F   7 N    -4.723023767759E-01 -4.723023767759E-01  1.735973449249E-01
     93 F   7 N    -3.541002782992E-01  4.723023767759E-01  0.000000000000E+00
     94 F   7 N     4.723023767759E-01 -3.541002782992E-01  0.000000000000E+00
     95 F   7 N    -1.735973449249E-01  3.541002782992E-01  3.541002782992E-01
     96 F   7 N     3.541002782992E-01 -1.735973449249E-01  3.541002782992E-01
     97 F   7 N     0.000000000000E+00  4.723023767759E-01 -3.541002782992E-01
     98 F   7 N    -4.723023767759E-01  1.735973449249E-01 -4.723023767759E-01
     99 F   7 N     1.735973449249E-01 -4.723023767759E-01 -4.723023767759E-01
    100 F   7 N     4.723023767759E-01  0.000000000000E+00 -3.541002782992E-01
    101 F   7 N     0.000000000000E+00 -3.541002782992E-01  4.723023767759E-01
    102 F   7 N    -3.541002782992E-01  0.000000000000E+00  4.723023767759E-01
    103 T   8 O     3.950703539955E-01  3.050203129780E-01 -1.377790096956E-01
    104 F   8 O     4.427993226735E-01 -4.671506363089E-01  1.377790096956E-01
    105 F   8 O    -3.950703539955E-01  4.671506363089E-01 -9.005004101757E-02
    106 F   8 O    -4.427993226735E-01 -3.050203129780E-01  9.005004101757E-02
    107 F   8 O    -1.377790096956E-01  3.950703539955E-01  3.050203129780E-01
    108 F   8 O     3.050203129780E-01 -1.377790096956E-01  3.950703539955E-01
    109 F   8 O     9.005004101757E-02 -4.427993226735E-01 -3.050203129780E-01
    110 F   8 O    -4.671506363089E-01  1.377790096956E-01  4.427993226735E-01
    111 F   8 O     1.377790096956E-01  4.427993226735E-01 -4.671506363089E-01
    112 F   8 O     4.671506363089E-01 -9.005004101757E-02 -3.950703539955E-01
    113 F   8 O    -9.005004101757E-02 -3.950703539955E-01  4.671506363089E-01
    114 F   8 O    -3.050203129780E-01  9.005004101757E-02 -4.427993226735E-01
    115 F   8 O     3.050203129780E-01  3.950703539955E-01 -1.377790096956E-01
    116 F   8 O    -4.671506363089E-01  4.427993226735E-01  1.377790096956E-01
    117 F   8 O     4.671506363089E-01 -3.950703539955E-01 -9.005004101757E-02
    118 F   8 O    -3.050203129780E-01 -4.427993226735E-01  9.005004101757E-02
    119 F   8 O     3.950703539955E-01 -1.377790096956E-01  3.050203129780E-01
    120 F   8 O    -1.377790096956E-01  3.050203129780E-01  3.950703539955E-01
    121 F   8 O    -4.427993226735E-01  9.005004101757E-02 -3.050203129780E-01
    122 F   8 O     1.377790096956E-01 -4.671506363089E-01  4.427993226735E-01
    123 F   8 O     4.427993226735E-01  1.377790096956E-01 -4.671506363089E-01
    124 F   8 O    -9.005004101757E-02  4.671506363089E-01 -3.950703539955E-01
    125 F   8 O    -3.950703539955E-01 -9.005004101757E-02  4.671506363089E-01
    126 F   8 O     9.005004101757E-02 -3.050203129780E-01 -4.427993226735E-01

 TRANSFORMATION MATRIX PRIMITIVE-CRYSTALLOGRAPHIC CELL
  0.0000  1.0000  1.0000  1.0000  0.0000  1.0000  1.0000  1.0000  0.0000

 *******************************************************************************
 CRYSTALLOGRAPHIC CELL (VOLUME=       5046.26353424)
         A              B              C           ALPHA      BETA       GAMMA 
    17.15233732    17.15233732    17.15233732    90.000000  90.000000  90.000000

 COORDINATES IN THE CRYSTALLOGRAPHIC CELL
     ATOM                 X/A                 Y/B                 Z/C    
 *******************************************************************************
      1 T 230 ZN   -5.000000000000E-01  2.500000000000E-01 -2.740173352174E-17
      2 F 230 ZN    1.096069340870E-16  2.500000000000E-01  5.000000000000E-01
      3 F 230 ZN    1.096069340870E-16  5.000000000000E-01  2.500000000000E-01
      4 F 230 ZN    2.500000000000E-01  1.096069340870E-16  5.000000000000E-01
      5 F 230 ZN    2.500000000000E-01  5.000000000000E-01  8.220520056523E-17
      6 F 230 ZN   -5.000000000000E-01 -5.480346704349E-17  2.500000000000E-01
      7 T   6 C    -1.318626681482E-01 -1.318626681482E-01  4.934282455115E-01
      8 F   6 C     1.318626681482E-01  1.318626681482E-01  4.934282455115E-01
      9 F   6 C    -1.318626681482E-01  1.318626681482E-01 -4.934282455115E-01
     10 F   6 C     1.318626681482E-01 -1.318626681482E-01 -4.934282455115E-01
     11 F   6 C     4.934282455115E-01 -1.318626681482E-01 -1.318626681482E-01
     12 F   6 C    -1.318626681482E-01  4.934282455115E-01 -1.318626681482E-01
     13 F   6 C    -4.934282455115E-01  1.318626681482E-01 -1.318626681482E-01
     14 F   6 C     1.318626681482E-01  4.934282455115E-01  1.318626681482E-01
     15 F   6 C     4.934282455115E-01  1.318626681482E-01  1.318626681482E-01
     16 F   6 C     1.318626681482E-01 -4.934282455115E-01 -1.318626681482E-01
     17 F   6 C    -4.934282455115E-01 -1.318626681482E-01  1.318626681482E-01
     18 F   6 C    -1.318626681482E-01 -4.934282455115E-01  1.318626681482E-01
     19 T   6 C     3.328843303729E-01  2.756165726505E-01  6.665888952261E-02
     20 F   6 C    -3.328843303729E-01 -2.756165726505E-01  6.665888952261E-02
     21 F   6 C     3.328843303729E-01 -2.756165726505E-01 -6.665888952261E-02
     22 F   6 C    -3.328843303729E-01  2.756165726505E-01 -6.665888952261E-02
     23 F   6 C     6.665888952261E-02  3.328843303729E-01  2.756165726505E-01
     24 F   6 C     2.756165726505E-01  6.665888952261E-02  3.328843303729E-01
     25 F   6 C    -6.665888952261E-02 -3.328843303729E-01  2.756165726505E-01
     26 F   6 C    -2.756165726505E-01  6.665888952261E-02 -3.328843303729E-01
     27 F   6 C     6.665888952261E-02 -3.328843303729E-01 -2.756165726505E-01
     28 F   6 C    -2.756165726505E-01 -6.665888952261E-02  3.328843303729E-01
     29 F   6 C    -6.665888952261E-02  3.328843303729E-01 -2.756165726505E-01
     30 F   6 C     2.756165726505E-01 -6.665888952261E-02 -3.328843303729E-01
     31 F   6 C     2.756165726505E-01  3.328843303729E-01  6.665888952261E-02
     32 F   6 C    -2.756165726505E-01 -3.328843303729E-01  6.665888952261E-02
     33 F   6 C    -2.756165726505E-01  3.328843303729E-01 -6.665888952261E-02
     34 F   6 C     2.756165726505E-01 -3.328843303729E-01 -6.665888952261E-02
     35 F   6 C     3.328843303729E-01  6.665888952261E-02  2.756165726505E-01
     36 F   6 C     6.665888952261E-02  2.756165726505E-01  3.328843303729E-01
     37 F   6 C    -3.328843303729E-01 -6.665888952261E-02  2.756165726505E-01
     38 F   6 C     6.665888952261E-02 -2.756165726505E-01 -3.328843303729E-01
     39 F   6 C    -3.328843303729E-01  6.665888952261E-02 -2.756165726505E-01
     40 F   6 C    -6.665888952261E-02 -2.756165726505E-01  3.328843303729E-01
     41 F   6 C     3.328843303729E-01 -6.665888952261E-02 -2.756165726505E-01
     42 F   6 C    -6.665888952261E-02  2.756165726505E-01 -3.328843303729E-01
     43 T   1 H     3.343088268161E-01  2.202734198323E-01  9.652764055655E-02
     44 F   1 H    -3.343088268161E-01 -2.202734198323E-01  9.652764055655E-02
     45 F   1 H     3.343088268161E-01 -2.202734198323E-01 -9.652764055655E-02
     46 F   1 H    -3.343088268161E-01  2.202734198323E-01 -9.652764055655E-02
     47 F   1 H     9.652764055655E-02  3.343088268161E-01  2.202734198323E-01
     48 F   1 H     2.202734198323E-01  9.652764055655E-02  3.343088268161E-01
     49 F   1 H    -9.652764055655E-02 -3.343088268161E-01  2.202734198323E-01
     50 F   1 H    -2.202734198323E-01  9.652764055655E-02 -3.343088268161E-01
     51 F   1 H     9.652764055655E-02 -3.343088268161E-01 -2.202734198323E-01
     52 F   1 H    -2.202734198323E-01 -9.652764055655E-02  3.343088268161E-01
     53 F   1 H    -9.652764055655E-02  3.343088268161E-01 -2.202734198323E-01
     54 F   1 H     2.202734198323E-01 -9.652764055655E-02 -3.343088268161E-01
     55 F   1 H     2.202734198323E-01  3.343088268161E-01  9.652764055655E-02
     56 F   1 H    -2.202734198323E-01 -3.343088268161E-01  9.652764055655E-02
     57 F   1 H    -2.202734198323E-01  3.343088268161E-01 -9.652764055655E-02
     58 F   1 H     2.202734198323E-01 -3.343088268161E-01 -9.652764055655E-02
     59 F   1 H     3.343088268161E-01  9.652764055655E-02  2.202734198323E-01
     60 F   1 H     9.652764055655E-02  2.202734198323E-01  3.343088268161E-01
     61 F   1 H    -3.343088268161E-01 -9.652764055655E-02  2.202734198323E-01
     62 F   1 H     9.652764055655E-02 -2.202734198323E-01 -3.343088268161E-01
     63 F   1 H    -3.343088268161E-01  9.652764055655E-02 -2.202734198323E-01
     64 F   1 H    -9.652764055655E-02 -2.202734198323E-01  3.343088268161E-01
     65 F   1 H     3.343088268161E-01 -9.652764055655E-02 -2.202734198323E-01
     66 F   1 H    -9.652764055655E-02  2.202734198323E-01 -3.343088268161E-01
     67 T   7 N     3.917428980996E-01  2.986369223988E-01  1.948963764758E-02
     68 F   7 N    -3.917428980996E-01 -2.986369223988E-01  1.948963764758E-02
     69 F   7 N     3.917428980996E-01 -2.986369223988E-01 -1.948963764758E-02
     70 F   7 N    -3.917428980996E-01  2.986369223988E-01 -1.948963764758E-02
     71 F   7 N     1.948963764758E-02  3.917428980996E-01  2.986369223988E-01
     72 F   7 N     2.986369223988E-01  1.948963764758E-02  3.917428980996E-01
     73 F   7 N    -1.948963764758E-02 -3.917428980996E-01  2.986369223988E-01
     74 F   7 N    -2.986369223988E-01  1.948963764758E-02 -3.917428980996E-01
     75 F   7 N     1.948963764758E-02 -3.917428980996E-01 -2.986369223988E-01
     76 F   7 N    -2.986369223988E-01 -1.948963764758E-02  3.917428980996E-01
     77 F   7 N    -1.948963764758E-02  3.917428980996E-01 -2.986369223988E-01
     78 F   7 N     2.986369223988E-01 -1.948963764758E-02 -3.917428980996E-01
     79 F   7 N     2.986369223988E-01  3.917428980996E-01  1.948963764758E-02
     80 F   7 N    -2.986369223988E-01 -3.917428980996E-01  1.948963764758E-02
     81 F   7 N    -2.986369223988E-01  3.917428980996E-01 -1.948963764758E-02
     82 F   7 N     2.986369223988E-01 -3.917428980996E-01 -1.948963764758E-02
     83 F   7 N     3.917428980996E-01  1.948963764758E-02  2.986369223988E-01
     84 F   7 N     1.948963764758E-02  2.986369223988E-01  3.917428980996E-01
     85 F   7 N    -3.917428980996E-01 -1.948963764758E-02  2.986369223988E-01
     86 F   7 N     1.948963764758E-02 -2.986369223988E-01 -3.917428980996E-01
     87 F   7 N    -3.917428980996E-01  1.948963764758E-02 -2.986369223988E-01
     88 F   7 N    -1.948963764758E-02 -2.986369223988E-01  3.917428980996E-01
     89 F   7 N     3.917428980996E-01 -1.948963764758E-02 -2.986369223988E-01
     90 F   7 N    -1.948963764758E-02  2.986369223988E-01 -3.917428980996E-01
     91 T   7 N    -8.679867246245E-02 -8.679867246245E-02  4.408989507617E-01
     92 F   7 N     8.679867246245E-02  8.679867246245E-02  4.408989507617E-01
     93 F   7 N    -8.679867246245E-02  8.679867246245E-02 -4.408989507617E-01
     94 F   7 N     8.679867246245E-02 -8.679867246245E-02 -4.408989507617E-01
     95 F   7 N     4.408989507617E-01 -8.679867246245E-02 -8.679867246245E-02
     96 F   7 N    -8.679867246245E-02  4.408989507617E-01 -8.679867246245E-02
     97 F   7 N    -4.408989507617E-01  8.679867246245E-02 -8.679867246245E-02
     98 F   7 N     8.679867246245E-02  4.408989507617E-01  8.679867246245E-02
     99 F   7 N     4.408989507617E-01  8.679867246245E-02  8.679867246245E-02
    100 F   7 N     8.679867246245E-02 -4.408989507617E-01 -8.679867246245E-02
    101 F   7 N    -4.408989507617E-01 -8.679867246245E-02  8.679867246245E-02
    102 F   7 N    -8.679867246245E-02 -4.408989507617E-01  8.679867246245E-02
    103 T   8 O    -1.139145253566E-01 -2.386448433899E-02  4.189348383345E-01
    104 F   8 O     1.139145253566E-01  2.386448433899E-02  4.189348383345E-01
    105 F   8 O    -1.139145253566E-01  2.386448433899E-02 -4.189348383345E-01
    106 F   8 O     1.139145253566E-01 -2.386448433899E-02 -4.189348383345E-01
    107 F   8 O     4.189348383345E-01 -1.139145253566E-01 -2.386448433899E-02
    108 F   8 O    -2.386448433899E-02  4.189348383345E-01 -1.139145253566E-01
    109 F   8 O    -4.189348383345E-01  1.139145253566E-01 -2.386448433899E-02
    110 F   8 O     2.386448433899E-02  4.189348383345E-01  1.139145253566E-01
    111 F   8 O     4.189348383345E-01  1.139145253566E-01  2.386448433899E-02
    112 F   8 O     2.386448433899E-02 -4.189348383345E-01 -1.139145253566E-01
    113 F   8 O    -4.189348383345E-01 -1.139145253566E-01  2.386448433899E-02
    114 F   8 O    -2.386448433899E-02 -4.189348383345E-01  1.139145253566E-01
    115 F   8 O    -2.386448433899E-02 -1.139145253566E-01  4.189348383345E-01
    116 F   8 O     2.386448433899E-02  1.139145253566E-01  4.189348383345E-01
    117 F   8 O     2.386448433899E-02 -1.139145253566E-01 -4.189348383345E-01
    118 F   8 O    -2.386448433899E-02  1.139145253566E-01 -4.189348383345E-01
    119 F   8 O    -1.139145253566E-01  4.189348383345E-01 -2.386448433899E-02
    120 F   8 O     4.189348383345E-01 -2.386448433899E-02 -1.139145253566E-01
    121 F   8 O     1.139145253566E-01 -4.189348383345E-01 -2.386448433899E-02
    122 F   8 O     4.189348383345E-01  2.386448433899E-02  1.139145253566E-01
    123 F   8 O     1.139145253566E-01  4.189348383345E-01  2.386448433899E-02
    124 F   8 O    -4.189348383345E-01  2.386448433899E-02 -1.139145253566E-01
    125 F   8 O    -1.139145253566E-01 -4.189348383345E-01  2.386448433899E-02
    126 F   8 O    -4.189348383345E-01 -2.386448433899E-02  1.139145253566E-01

 T = ATOM BELONGING TO THE ASYMMETRIC UNIT

 *******************************************************************************
 * CELL DEFORMATION
 *******************************************************************************

    ELASTIC STRAIN MATRIX (ADIMENSIONAL)

    1    0.0000000000    0.0000000000    0.0000000000
    2    0.0000000000    0.0000000000    0.0001000000
    3    0.0000000000    0.0001000000    0.0000000000

 LATTICE PARAMETERS (ANGSTROMS AND DEGREES) OF
 (1) ORIGINAL PRIMITIVE CELL
 (2) ORIGINAL CRYSTALLOGRAPHIC CELL
 (3) DEFORMED PRIMITIVE CELL
 (4) DEFORMED CRYSTALLOGRAPHIC CELL

            A           B           C        ALPHA       BETA        GAMMA         VOL
 (1)   14.854360   14.854360   14.854360  109.471221  109.471221  109.471221 2523.131767
 (2)   17.152337   17.152337   17.152337   90.000000   90.000000   90.000000 5046.263534
 (3)   14.855350   14.853370   14.853370  109.465818  109.471221  109.471221 2523.131742
 (4)   17.152337   17.152337   17.152337   89.988541   90.000000   90.000000 5046.263484

 * CELL DEFORMATION COMPLETE - NO. OF SYMMOPS   4

 *******************************************************************************
 * CELL DEFORMATION
 *******************************************************************************

    ELASTIC STRAIN MATRIX (ADIMENSIONAL)

    1    0.0000000000    0.0000000000    0.0000000000
    2    0.0000000000    0.0000000000   -0.0001000000
    3    0.0000000000   -0.0001000000    0.0000000000

 LATTICE PARAMETERS (ANGSTROMS AND DEGREES) OF
 (1) ORIGINAL PRIMITIVE CELL
 (2) ORIGINAL CRYSTALLOGRAPHIC CELL
 (3) DEFORMED PRIMITIVE CELL
 (4) DEFORMED CRYSTALLOGRAPHIC CELL

            A           B           C        ALPHA       BETA        GAMMA         VOL
 (1)   14.855350   14.853370   14.853370  109.465818  109.471221  109.471221 2523.131742
 (2)   17.152337   17.152337   17.152337   89.988541   90.000000   90.000000 5046.263484
 (3)   14.854360   14.854360   14.854360  109.471220  109.471221  109.471221 2523.131717
 (4)   17.152337   17.152337   17.152337   90.000000   90.000000   90.000000 5046.263433

 * CELL DEFORMATION COMPLETE - NO. OF SYMMOPS   4

 *****    4 SYMMOPS - TRANSLATORS IN ANGSTROM
 ***** MATRICES AND TRANSLATORS IN THE CARTESIAN REFERENCE FRAME

 ORDER   : ORDER OF THE OPERATOR

 TRANSLA : REAL TRANSLATION (WITHOUT ORIGIN SHIFT) IN CARTESIAN COORDINATES

 uvw/hkl : ORIENTATION OF THE OPERATOR IN CARTESIAN COORDINATES

 LOCATED : ORIGIN OF THE OPERATOR IN CARTESIAN COORDINATES

   NO.   1 INVERSE   1    ORDER   1        NO.   2 INVERSE   2    ORDER   2
    1.000   0.000   0.000     0.000         1.000   0.000   0.000     0.000
    0.000   1.000   0.000     0.000         0.000  -1.000   0.000     0.000
    0.000   0.000   1.000     0.000         0.000   0.000  -1.000     0.000
             OPERATION E(   1)                       OPERATION C(   2)
 DETERMINANT 1.; ROTATION(DEG)   0.      DETERMINANT 1.; ROTATION(DEG) 180.
 TRANSLA (  0.000    0.000    0.000)     TRANSLA (  0.000    0.000    0.000)
 uvw/hkl (  0.000    0.000    0.000)     uvw/hkl (  4.000    0.000    0.000)
 LOCATED (  0.000    0.000    0.000)     LOCATED (  0.000    0.000    0.000)

   NO.   3 INVERSE   3    ORDER   2        NO.   4 INVERSE   4    ORDER   2
    1.000   0.000   0.000     0.000         1.000   0.000   0.000     0.000
    0.000   0.000   1.000     0.000         0.000   0.000  -1.000     0.000
    0.000   1.000   0.000     0.000         0.000  -1.000   0.000     0.000
             OPERATION M(   2)                       OPERATION M(   2)
 DETERMINANT-1.; ROTATION(DEG)   0.      DETERMINANT-1.; ROTATION(DEG)   0.
 TRANSLA (  0.000    0.000    0.000)     TRANSLA (  0.000    0.000    0.000)
 uvw/hkl (  0.000   -1.000    1.000)     uvw/hkl (  0.000   -1.000   -1.000)
 LOCATED (  0.000    0.000    0.000)     LOCATED (  0.000    0.000    0.000)

 GCALCO - MAX INDICES DIRECT LATTICE VECTOR    14    14    14
 NO.OF VECTORS CREATED 6999 STARS  122 RMAX   305.78571 BOHR

 CAPPA:IS1  2;IS2  2;IS3  2; K PTS MONK NET   5; SYMMOPS:K SPACE   8;G SPACE   4

 *******************************************************************************
 MAX NUMBER OF SCF CYCLES      50  CONVERGENCE ON DELTAP        10**-18
 WEIGHT OF F(I) IN F(I+1)      30% CONVERGENCE ON ENERGY        10**- 8
 SHRINK. FACT.(MONKH.)    2  2  2  NUMBER OF K POINTS IN THE IBZ      5
 SHRINKING FACTOR(GILAT NET)    2  NUMBER OF K POINTS(GILAT NET)      5
 *******************************************************************************
 *** K POINTS COORDINATES (OBLIQUE COORDINATES IN UNITS OF IS =  2)
   1-R(  0  0  0)   2-R(  1  0  0)   3-R(  0  1  0)   4-R(  0  1  1)
   5-R(  1  1  1)

 DIRECT LATTICE VECTORS COMPON. (A.U.)     RECIP. LATTICE VECTORS COMPON. (A.U.) 
        X            Y            Z              X            Y            Z
  -16.2066100   16.2066100   16.2066100      0.0000000    0.1938464    0.1938464
   16.2066100  -16.2066100   16.2066100      0.1938464    0.0000000    0.1938464
   16.2066100   16.2066100  -16.2066100      0.1938464    0.1938464    0.0000000

 DISK SPACE FOR EIGENVECTORS (FTN 10)    22556880 REALS
 TTTTTTTTTTTTTTTTTTTTTTTTTTTTTT gordsh1     TELAPSE      124.13 TCPU       98.84

 MATRIX SIZE: P(G)  970020, F(G)  486072, P(G) IRR  124284, F(G) IRR  124284
 MAX G-VECTOR INDEX FOR 1- AND 2-ELECTRON INTEGRALS  51

 TTTTTTTTTTTTTTTTTTTTTTTTTTTTTT INPUT       TELAPSE      139.38 TCPU      114.09

 SYMMETRY ALLOWED ELASTIC DISTORTION 1
  0.5773503  0.0000000  0.0000000
  0.0000000  0.5773503  0.0000000
  0.0000000  0.0000000  0.5773503

 SYMMETRY ALLOWED ELASTIC DISTORTION 2
  0.8164966  0.0000000  0.0000000
  0.0000000 -0.4082483  0.0000000
  0.0000000  0.0000000 -0.4082483

 SYMMETRY ALLOWED ELASTIC DISTORTION 3
  0.0000000  0.0000000  0.0000000
  0.0000000  0.0000000  0.7071068
  0.0000000  0.7071068  0.0000000

 SYMMETRY ALLOWED INTERNAL DEGREE(S) OF FREEDOM:  95
 TTTTTTTTTTTTTTTTTTTTTTTTTTTTTT SYMM        TELAPSE      139.61 TCPU      114.32
 TTTTTTTTTTTTTTTTTTTTTTTTTTTTTT INT_SCREEN  TELAPSE      139.61 TCPU      114.33
 INFORMATION **** EXCBUF **** EXCH. BIPO BUFFER: WORDS USED =           0

 DFT PARAMETERS

     ATOM       ELECTRONS   NET CHARGE   R(ANGSTROM)
   1 230  ZN     20.0000      0.0000     1.37000000
   7   6  C       6.0000      0.0000     0.77000000
  43   1  H       1.0000      0.0000     1.11000000
  67   7  N       7.0000      0.0000     0.74000000
 103   8  O       8.0000      0.0000     0.74000000

 SIZE OF GRID=    1987942
 TTTTTTTTTTTTTTTTTTTTTTTTTTTTTT MAKE_GRID2  TELAPSE      143.96 TCPU      118.68
 BECKE WEIGHT FUNCTION
 RADSAFE =     2.00
 TOLERANCES - DENSITY:10**- 6; POTENTIAL:10**- 9; GRID WGT:10**-14

 RADIAL INTEGRATION  - INTERVALS (POINTS,UPPER LIMIT):            1( 99,  4.0*R)

 ANGULAR INTEGRATION - INTERVALS (ACCURACY LEVEL [N. POINTS] UPPER LIMIT):
  1(  6[ 146]   0.2)  2( 11[ 302]   0.5)  3( 14[ 590]   0.9)  4( 18[1454]   3.5)
  5( 14[ 590]9999.0)
 TTTTTTTTTTTTTTTTTTTTTTTTTTTTTT INT_CALC    TELAPSE      144.02 TCPU      118.73

 *******************************************************************************
 ZIF-65 (cif CCDC 917446, CIMFUB)                                                
 CRYSTAL - SCF - TYPE OF CALCULATION :  RESTRICTED CLOSED SHELL
 *******************************************************************************

 CAPPA:IS1  2;IS2  2;IS3  2; K PTS MONK NET   5; SYMMOPS:K SPACE   8;G SPACE   4

 TTTTTTTTTTTTTTTTTTTTTTTTTTTTTT SDIK        TELAPSE      145.92 TCPU      120.64

 AAAAAAAAAAAAAAAAAAAAAAAAAAAAAAAAAAAAAAAAAAAAAAAAAAAAAAAAAAAAAAAAAAAAAAAAAAAAAAA
         ATOMIC WAVEFUNCTION(S)


 NUCLEAR CHARGE 20.0  SYMMETRY SPECIES            S    P    D
 N. ELECTRONS   20.0  NUMBER OF PRIMITIVE GTOS    7    7    6
                      NUMBER OF CONTRACTED GTOS   5    5    3
                      NUMBER OF CLOSED SHELLS     2    1    1
                      OPEN SHELL OCCUPATION       0    0    0

  ZNUC SCFIT  TOTAL HF ENERGY   KINETIC ENERGY   VIRIAL THEOREM ACCURACY
  20.0  35   -2.259494290E+02  1.538488917E+02 -2.468645152E+00  3.9E-06

 NUCLEAR CHARGE  6.0  SYMMETRY SPECIES            S    P
 N. ELECTRONS    6.0  NUMBER OF PRIMITIVE GTOS   11    5
                      NUMBER OF CONTRACTED GTOS   4    3
                      NUMBER OF CLOSED SHELLS     2    0
                      OPEN SHELL OCCUPATION       0    2

  ZNUC SCFIT  TOTAL HF ENERGY   KINETIC ENERGY   VIRIAL THEOREM ACCURACY
   6.0  11   -3.768480057E+01  3.769831118E+01 -1.999641612E+00  2.0E-06

 NUCLEAR CHARGE  1.0  SYMMETRY SPECIES            S
 N. ELECTRONS    1.0  NUMBER OF PRIMITIVE GTOS    5
                      NUMBER OF CONTRACTED GTOS   3
                      NUMBER OF CLOSED SHELLS     0
                      OPEN SHELL OCCUPATION       1

  ZNUC SCFIT  TOTAL HF ENERGY   KINETIC ENERGY   VIRIAL THEOREM ACCURACY
   1.0   1   -4.998098153E-01  4.997907537E-01 -2.000038139E+00  9.6E-17

 NUCLEAR CHARGE  7.0  SYMMETRY SPECIES            S    P
 N. ELECTRONS    7.0  NUMBER OF PRIMITIVE GTOS   11    5
                      NUMBER OF CONTRACTED GTOS   4    3
                      NUMBER OF CLOSED SHELLS     2    0
                      OPEN SHELL OCCUPATION       0    3

  ZNUC SCFIT  TOTAL HF ENERGY   KINETIC ENERGY   VIRIAL THEOREM ACCURACY
   7.0  11   -5.439473665E+01  5.441433682E+01 -1.999639798E+00  3.6E-06

 NUCLEAR CHARGE  8.0  SYMMETRY SPECIES            S    P
 N. ELECTRONS    8.0  NUMBER OF PRIMITIVE GTOS   11    5
                      NUMBER OF CONTRACTED GTOS   4    3
                      NUMBER OF CLOSED SHELLS     2    0
                      OPEN SHELL OCCUPATION       0    4

  ZNUC SCFIT  TOTAL HF ENERGY   KINETIC ENERGY   VIRIAL THEOREM ACCURACY
   8.0  13   -7.479861895E+01  7.482603849E+01 -1.999633556E+00  2.7E-06

 AAAAAAAAAAAAAAAAAAAAAAAAAAAAAAAAAAAAAAAAAAAAAAAAAAAAAAAAAAAAAAAAAAAAAAAAAAAAAAA

 CHARGE NORMALIZATION FACTOR   1.00000000
 TOTAL ATOMIC CHARGES:
  20.0000000  20.0000000  20.0000000  20.0000000  20.0000000  20.0000000
   6.0000000   6.0000000   6.0000000   6.0000000   6.0000000   6.0000000
   6.0000000   6.0000000   6.0000000   6.0000000   6.0000000   6.0000000
   6.0000000   6.0000000   6.0000000   6.0000000   6.0000000   6.0000000
   6.0000000   6.0000000   6.0000000   6.0000000   6.0000000   6.0000000
   6.0000000   6.0000000   6.0000000   6.0000000   6.0000000   6.0000000
   6.0000000   6.0000000   6.0000000   6.0000000   6.0000000   6.0000000
   1.0000000   1.0000000   1.0000000   1.0000000   1.0000000   1.0000000
   1.0000000   1.0000000   1.0000000   1.0000000   1.0000000   1.0000000
   1.0000000   1.0000000   1.0000000   1.0000000   1.0000000   1.0000000
   1.0000000   1.0000000   1.0000000   1.0000000   1.0000000   1.0000000
   7.0000000   7.0000000   7.0000000   7.0000000   7.0000000   7.0000000
   7.0000000   7.0000000   7.0000000   7.0000000   7.0000000   7.0000000
   7.0000000   7.0000000   7.0000000   7.0000000   7.0000000   7.0000000
   7.0000000   7.0000000   7.0000000   7.0000000   7.0000000   7.0000000
   7.0000000   7.0000000   7.0000000   7.0000000   7.0000000   7.0000000
   7.0000000   7.0000000   7.0000000   7.0000000   7.0000000   7.0000000
   8.0000000   8.0000000   8.0000000   8.0000000   8.0000000   8.0000000
   8.0000000   8.0000000   8.0000000   8.0000000   8.0000000   8.0000000
   8.0000000   8.0000000   8.0000000   8.0000000   8.0000000   8.0000000
   8.0000000   8.0000000   8.0000000   8.0000000   8.0000000   8.0000000
 TTTTTTTTTTTTTTTTTTTTTTTTTTTTTT MOQGAD      TELAPSE      148.63 TCPU      123.34
 TTTTTTTTTTTTTTTTTTTTTTTTTTTTTT SHELLXN     TELAPSE      152.47 TCPU      126.42
 TTTTTTTTTTTTTTTTTTTTTTTTTTTTTT MONMO3      TELAPSE      153.21 TCPU      127.16
 NUMERICALLY INTEGRATED DENSITY    804.0000919613
 TTTTTTTTTTTTTTTTTTTTTTTTTTTTTT NUMDFT      TELAPSE      155.97 TCPU      129.92
 CYC   0 ETOT(AU) -6.551093126722E+03 DETOT -6.55E+03 tst  4.52E-15 PX  1.00E+00
 TTTTTTTTTTTTTTTTTTTTTTTTTTTTTT DIIS        TELAPSE      156.05 TCPU      130.00
 TTTTTTTTTTTTTTTTTTTTTTTTTTTTTT FDIK        TELAPSE      215.80 TCPU      189.34
 INSULATING STATE
 TOP OF VALENCE BANDS -    BAND    402; K    1; EIG -2.7422564E-01 AU
 BOTTOM OF VIRTUAL BANDS - BAND    403; K    2; EIG -1.7394933E-01 AU
 INDIRECT ENERGY BAND GAP:   2.7287 eV
 BOTTOM OF VIRTUAL BANDS - BAND    403; K    1; EIG -1.7378766E-01 AU
 TTTTTTTTTTTTTTTTTTTTTTTTTTTTTT PDIG        TELAPSE      216.23 TCPU      189.77
 CHARGE NORMALIZATION FACTOR   1.00000000
 TOTAL ATOMIC CHARGES:
  18.2559467  18.2559467  18.2559467  18.2559466  18.2559466  18.2559467
   5.2794409   5.2794409   5.2794409   5.2794409   5.2794401   5.2794409
   5.2794410   5.2794409   5.2794401   5.2794409   5.2794410   5.2794409
   6.1921214   6.1921214   6.1921214   6.1921214   6.1921214   6.1921215
   6.1921213   6.1921217   6.1921214   6.1921217   6.1921213   6.1921215
   6.1921215   6.1921217   6.1921217   6.1921215   6.1921214   6.1921214
   6.1921214   6.1921214   6.1921214   6.1921213   6.1921214   6.1921213
   0.7894082   0.7894081   0.7894082   0.7894081   0.7894081   0.7894078
   0.7894081   0.7894081   0.7894081   0.7894081   0.7894081   0.7894078
   0.7894078   0.7894081   0.7894081   0.7894078   0.7894082   0.7894081
   0.7894081   0.7894081   0.7894081   0.7894081   0.7894082   0.7894081
   7.6749218   7.6749221   7.6749218   7.6749221   7.6749219   7.6749218
   7.6749221   7.6749219   7.6749219   7.6749219   7.6749221   7.6749218
   7.6749218   7.6749219   7.6749219   7.6749218   7.6749218   7.6749219
   7.6749221   7.6749219   7.6749221   7.6749221   7.6749218   7.6749221
   6.1431539   6.1431542   6.1431539   6.1431542   6.1431549   6.1431539
   6.1431544   6.1431542   6.1431549   6.1431542   6.1431544   6.1431539
   8.5682644   8.5682643   8.5682644   8.5682643   8.5682643   8.5682645
   8.5682644   8.5682644   8.5682643   8.5682644   8.5682644   8.5682645
   8.5682645   8.5682644   8.5682644   8.5682645   8.5682644   8.5682643
   8.5682643   8.5682643   8.5682643   8.5682644   8.5682644   8.5682644
 TTTTTTTTTTTTTTTTTTTTTTTTTTTTTT MOQGAD      TELAPSE      216.24 TCPU      189.78
 TTTTTTTTTTTTTTTTTTTTTTTTTTTTTT SHELLXN     TELAPSE      221.21 TCPU      193.29
 TTTTTTTTTTTTTTTTTTTTTTTTTTTTTT MONMO3      TELAPSE      222.01 TCPU      194.09
 NUMERICALLY INTEGRATED DENSITY    804.0000672680
 TTTTTTTTTTTTTTTTTTTTTTTTTTTTTT NUMDFT      TELAPSE      226.96 TCPU      199.04
 CYC   1 ETOT(AU) -6.523381247109E+03 DETOT  2.77E+01 tst  0.00E+00 PX  1.00E+00
 TTTTTTTTTTTTTTTTTTTTTTTTTTTTTT DIIS        TELAPSE      227.56 TCPU      199.64
 DIIS TEST: 0.22494E+02 AT SCF   CYCLE   1 - MIX   30 %
 TTTTTTTTTTTTTTTTTTTTTTTTTTTTTT FDIK        TELAPSE      236.46 TCPU      207.57
 INSULATING STATE
 TOP OF VALENCE BANDS -    BAND    402; K    5; EIG -2.0491978E-01 AU
 TOP OF VALENCE BANDS -    BAND    402; K    1; EIG -2.0647667E-01 AU
 BOTTOM OF VIRTUAL BANDS - BAND    403; K    5; EIG -1.5412789E-01 AU
 DIRECT ENERGY BAND GAP:   1.3821 eV
 BOTTOM OF VIRTUAL BANDS - BAND    403; K    1; EIG -1.5270418E-01 AU
 TTTTTTTTTTTTTTTTTTTTTTTTTTTTTT PDIG        TELAPSE      236.89 TCPU      207.99
 CHARGE NORMALIZATION FACTOR   1.00000000
 TOTAL ATOMIC CHARGES:
  19.1494413  19.1494413  19.1494413  19.1483213  19.1483213  19.1494413
   5.6160592   5.6156127   5.6160592   5.6156127   5.6152773   5.6160592
   5.6162504   5.6156127   5.6152773   5.6156127   5.6162504   5.6160592
   5.5571569   5.5578434   5.5571569   5.5578434   5.5573458   5.5586922
   5.5577518   5.5584419   5.5573458   5.5584419   5.5577518   5.5586922
   5.5586922   5.5584419   5.5584419   5.5586922   5.5571569   5.5573458
   5.5578434   5.5573458   5.5578434   5.5577518   5.5571569   5.5577518
   0.9710348   0.9714461   0.9710348   0.9714461   0.9705658   0.9711879
   0.9709780   0.9702842   0.9705658   0.9702842   0.9709780   0.9711879
   0.9711879   0.9702842   0.9702842   0.9711879   0.9710348   0.9705658
   0.9714461   0.9705658   0.9714461   0.9709780   0.9710348   0.9709780
   7.4379216   7.4376631   7.4379216   7.4376631   7.4393370   7.4390979
   7.4384842   7.4405131   7.4393370   7.4405131   7.4384842   7.4390979
   7.4390979   7.4405131   7.4405131   7.4390979   7.4379216   7.4393370
   7.4376631   7.4393370   7.4376631   7.4384842   7.4379216   7.4384842
   7.5620827   7.5625047   7.5620827   7.5625047   7.5634423   7.5620827
   7.5646857   7.5625047   7.5634423   7.5625047   7.5646857   7.5620827
   8.1559117   8.1562391   8.1559117   8.1562391   8.1557402   8.1560730
   8.1554549   8.1551462   8.1557402   8.1551462   8.1554549   8.1560730
   8.1560730   8.1551462   8.1551462   8.1560730   8.1559117   8.1557402
   8.1562391   8.1557402   8.1562391   8.1554549   8.1559117   8.1554549
 TTTTTTTTTTTTTTTTTTTTTTTTTTTTTT MOQGAD      TELAPSE      236.90 TCPU      208.01
 TTTTTTTTTTTTTTTTTTTTTTTTTTTTTT SHELLXN     TELAPSE      241.79 TCPU      211.49
 TTTTTTTTTTTTTTTTTTTTTTTTTTTTTT MONMO3      TELAPSE      242.45 TCPU      212.16
 NUMERICALLY INTEGRATED DENSITY    804.0000841100
 TTTTTTTTTTTTTTTTTTTTTTTTTTTTTT NUMDFT      TELAPSE      247.39 TCPU      217.10
 CYC   2 ETOT(AU) -6.521231514605E+03 DETOT  2.15E+00 tst  2.40E-02 PX  2.15E-01
 TTTTTTTTTTTTTTTTTTTTTTTTTTTTTT DIIS        TELAPSE      247.71 TCPU      217.41
 DIIS TEST: 0.38888E+02 AT SCF   CYCLE   2 - DIIS ACTIVE - HISTORY:     2 CYCLES
 TTTTTTTTTTTTTTTTTTTTTTTTTTTTTT FDIK        TELAPSE      255.81 TCPU      225.06
 INSULATING STATE
 TOP OF VALENCE BANDS -    BAND    402; K    2; EIG -1.8032294E-01 AU
 TOP OF VALENCE BANDS -    BAND    402; K    1; EIG -1.8055566E-01 AU
 BOTTOM OF VIRTUAL BANDS - BAND    403; K    3; EIG -6.8290594E-02 AU
 INDIRECT ENERGY BAND GAP:   3.0486 eV
 BOTTOM OF VIRTUAL BANDS - BAND    403; K    1; EIG -6.7987413E-02 AU
 TTTTTTTTTTTTTTTTTTTTTTTTTTTTTT PDIG        TELAPSE      256.25 TCPU      225.49
 CHARGE NORMALIZATION FACTOR   1.00000000
 TOTAL ATOMIC CHARGES:
  18.8285545  18.8285545  18.8285545  18.8281352  18.8281352  18.8285545
   5.3294663   5.3291153   5.3294663   5.3291153   5.3284837   5.3294663
   5.3287494   5.3291153   5.3284837   5.3291153   5.3287494   5.3294663
   6.1608833   6.1606610   6.1608833   6.1606610   6.1619092   6.1619433
   6.1616180   6.1620421   6.1619092   6.1620421   6.1616180   6.1619433
   6.1619433   6.1620421   6.1620421   6.1619433   6.1608833   6.1619092
   6.1606610   6.1619092   6.1606610   6.1616180   6.1608833   6.1616180
   0.8901876   0.8901829   0.8901876   0.8901829   0.8898404   0.8899462
   0.8897190   0.8900156   0.8898404   0.8900156   0.8897190   0.8899462
   0.8899462   0.8900156   0.8900156   0.8899462   0.8901876   0.8898404
   0.8901829   0.8898404   0.8901829   0.8897190   0.8901876   0.8897190
   7.5098467   7.5098436   7.5098467   7.5098436   7.5093696   7.5092835
   7.5094819   7.5096666   7.5093696   7.5096666   7.5094819   7.5092835
   7.5092835   7.5096666   7.5096666   7.5092835   7.5098467   7.5093696
   7.5098436   7.5093696   7.5098436   7.5094819   7.5098467   7.5094819
   6.7332608   6.7332951   6.7332608   6.7332951   6.7339185   6.7332608
   6.7345591   6.7332951   6.7339185   6.7332951   6.7345591   6.7332608
   8.2008816   8.2005978   8.2008816   8.2005978   8.2004901   8.2000807
   8.2003472   8.2005470   8.2004901   8.2005470   8.2003472   8.2000807
   8.2000807   8.2005470   8.2005470   8.2000807   8.2008816   8.2004901
   8.2005978   8.2004901   8.2005978   8.2003472   8.2008816   8.2003472
 TTTTTTTTTTTTTTTTTTTTTTTTTTTTTT MOQGAD      TELAPSE      256.26 TCPU      225.50
 TTTTTTTTTTTTTTTTTTTTTTTTTTTTTT SHELLXN     TELAPSE      260.14 TCPU      228.92
 TTTTTTTTTTTTTTTTTTTTTTTTTTTTTT MONMO3      TELAPSE      261.08 TCPU      229.87
 NUMERICALLY INTEGRATED DENSITY    804.0000775398
 TTTTTTTTTTTTTTTTTTTTTTTTTTTTTT NUMDFT      TELAPSE      266.01 TCPU      234.80
 CYC   3 ETOT(AU) -6.525560723257E+03 DETOT -4.33E+00 tst  3.77E-02 PX  1.51E-01
 TTTTTTTTTTTTTTTTTTTTTTTTTTTTTT DIIS        TELAPSE      266.21 TCPU      235.00
 DIIS TEST: 0.35437E+01 AT SCF   CYCLE   3 - DIIS ACTIVE - HISTORY:     3 CYCLES
 TTTTTTTTTTTTTTTTTTTTTTTTTTTTTT FDIK        TELAPSE      274.62 TCPU      242.98
 INSULATING STATE
 TOP OF VALENCE BANDS -    BAND    402; K    5; EIG -2.1211173E-01 AU
 TOP OF VALENCE BANDS -    BAND    402; K    1; EIG -2.1355469E-01 AU
 BOTTOM OF VIRTUAL BANDS - BAND    403; K    2; EIG -1.1646391E-01 AU
 INDIRECT ENERGY BAND GAP:   2.6027 eV
 BOTTOM OF VIRTUAL BANDS - BAND    403; K    1; EIG -1.1621796E-01 AU
 TTTTTTTTTTTTTTTTTTTTTTTTTTTTTT PDIG        TELAPSE      275.05 TCPU      243.41
 CHARGE NORMALIZATION FACTOR   1.00000000
 TOTAL ATOMIC CHARGES:
  18.6690276  18.6690276  18.6690276  18.6684241  18.6684241  18.6690276
   5.4379276   5.4381703   5.4379276   5.4381703   5.4371335   5.4379276
   5.4372330   5.4381703   5.4371335   5.4381703   5.4372330   5.4379276
   5.9397303   5.9394473   5.9397303   5.9394473   5.9397222   5.9396976
   5.9399674   5.9397545   5.9397222   5.9397545   5.9399674   5.9396976
   5.9396976   5.9397545   5.9397545   5.9396976   5.9397303   5.9397222
   5.9394473   5.9397222   5.9394473   5.9399674   5.9397303   5.9399674
   0.8923756   0.8924249   0.8923756   0.8924249   0.8922765   0.8923871
   0.8921797   0.8923777   0.8922765   0.8923777   0.8921797   0.8923871
   0.8923871   0.8923777   0.8923777   0.8923871   0.8923756   0.8922765
   0.8924249   0.8922765   0.8924249   0.8921797   0.8923756   0.8921797
   7.5705448   7.5705870   7.5705448   7.5705870   7.5708807   7.5708183
   7.5707183   7.5705732   7.5708807   7.5705732   7.5707183   7.5708183
   7.5708183   7.5705732   7.5705732   7.5708183   7.5705448   7.5708807
   7.5705870   7.5708807   7.5705870   7.5707183   7.5705448   7.5707183
   6.7151918   6.7154774   6.7151918   6.7154774   6.7156051   6.7151918
   6.7151381   6.7154774   6.7156051   6.7154774   6.7151381   6.7151918
   8.3536531   8.3534829   8.3536531   8.3534829   8.3534552   8.3534018
   8.3536259   8.3533562   8.3534552   8.3533562   8.3536259   8.3534018
   8.3534018   8.3533562   8.3533562   8.3534018   8.3536531   8.3534552
   8.3534829   8.3534552   8.3534829   8.3536259   8.3536531   8.3536259
 TTTTTTTTTTTTTTTTTTTTTTTTTTTTTT MOQGAD      TELAPSE      275.06 TCPU      243.42
 TTTTTTTTTTTTTTTTTTTTTTTTTTTTTT SHELLXN     TELAPSE      279.22 TCPU      246.92
 TTTTTTTTTTTTTTTTTTTTTTTTTTTTTT MONMO3      TELAPSE      280.54 TCPU      248.24
 NUMERICALLY INTEGRATED DENSITY    804.0000778794
 TTTTTTTTTTTTTTTTTTTTTTTTTTTTTT NUMDFT      TELAPSE      285.48 TCPU      253.18
 CYC   4 ETOT(AU) -6.526164212672E+03 DETOT -6.03E-01 tst  3.71E-03 PX  4.34E-02
 TTTTTTTTTTTTTTTTTTTTTTTTTTTTTT DIIS        TELAPSE      286.94 TCPU      254.64
 DIIS TEST: 0.37033E+00 AT SCF   CYCLE   4 - DIIS ACTIVE - HISTORY:     4 CYCLES
 TTTTTTTTTTTTTTTTTTTTTTTTTTTTTT FDIK        TELAPSE      296.68 TCPU      262.55
 INSULATING STATE
 TOP OF VALENCE BANDS -    BAND    402; K    5; EIG -2.2234371E-01 AU
 TOP OF VALENCE BANDS -    BAND    402; K    1; EIG -2.2373241E-01 AU
 BOTTOM OF VIRTUAL BANDS - BAND    403; K    3; EIG -1.2161492E-01 AU
 INDIRECT ENERGY BAND GAP:   2.7410 eV
 BOTTOM OF VIRTUAL BANDS - BAND    403; K    1; EIG -1.2138213E-01 AU
 TTTTTTTTTTTTTTTTTTTTTTTTTTTTTT PDIG        TELAPSE      297.13 TCPU      263.00
 CHARGE NORMALIZATION FACTOR   1.00000000
 TOTAL ATOMIC CHARGES:
  18.6213878  18.6213878  18.6213878  18.6213871  18.6213871  18.6213878
   5.4067272   5.4066886   5.4067272   5.4066886   5.4067125   5.4067272
   5.4067566   5.4066886   5.4067125   5.4066886   5.4067566   5.4067272
   6.0132537   6.0132650   6.0132537   6.0132650   6.0133170   6.0133209
   6.0133052   6.0134096   6.0133170   6.0134096   6.0133052   6.0133209
   6.0133209   6.0134096   6.0134096   6.0133209   6.0132537   6.0133170
   6.0132650   6.0133170   6.0132650   6.0133052   6.0132537   6.0133052
   0.8704749   0.8704748   0.8704749   0.8704748   0.8704447   0.8704884
   0.8704452   0.8704950   0.8704447   0.8704950   0.8704452   0.8704884
   0.8704884   0.8704950   0.8704950   0.8704884   0.8704749   0.8704447
   0.8704748   0.8704447   0.8704748   0.8704452   0.8704749   0.8704452
   7.5662875   7.5663459   7.5662875   7.5663459   7.5663402   7.5662652
   7.5663066   7.5661708   7.5663402   7.5661708   7.5663066   7.5662652
   7.5662652   7.5661708   7.5661708   7.5662652   7.5662875   7.5663402
   7.5663459   7.5663402   7.5663459   7.5663066   7.5662875   7.5663066
   6.7795856   6.7795661   6.7795856   6.7795661   6.7795275   6.7795856
   6.7796122   6.7795661   6.7795275   6.7795661   6.7796122   6.7795856
   8.3013273   8.3013626   8.3013273   8.3013626   8.3014301   8.3015870
   8.3014226   8.3015066   8.3014301   8.3015066   8.3014226   8.3015870
   8.3015870   8.3015066   8.3015066   8.3015870   8.3013273   8.3014301
   8.3013626   8.3014301   8.3013626   8.3014226   8.3013273   8.3014226
 TTTTTTTTTTTTTTTTTTTTTTTTTTTTTT MOQGAD      TELAPSE      297.14 TCPU      263.01
 TTTTTTTTTTTTTTTTTTTTTTTTTTTTTT SHELLXN     TELAPSE      301.25 TCPU      266.35
 TTTTTTTTTTTTTTTTTTTTTTTTTTTTTT MONMO3      TELAPSE      302.33 TCPU      267.43
 NUMERICALLY INTEGRATED DENSITY    804.0000765745
 TTTTTTTTTTTTTTTTTTTTTTTTTTTTTT NUMDFT      TELAPSE      307.29 TCPU      272.39
 CYC   5 ETOT(AU) -6.526209915912E+03 DETOT -4.57E-02 tst  2.10E-04 PX  1.62E-02
 TTTTTTTTTTTTTTTTTTTTTTTTTTTTTT DIIS        TELAPSE      308.08 TCPU      273.17
 DIIS TEST: 0.60236E-01 AT SCF   CYCLE   5 - DIIS ACTIVE - HISTORY:     5 CYCLES
 TTTTTTTTTTTTTTTTTTTTTTTTTTTTTT FDIK        TELAPSE      320.73 TCPU      283.57
 INSULATING STATE
 TOP OF VALENCE BANDS -    BAND    402; K    5; EIG -2.1833102E-01 AU
 TOP OF VALENCE BANDS -    BAND    402; K    1; EIG -2.1975078E-01 AU
 BOTTOM OF VIRTUAL BANDS - BAND    403; K    4; EIG -1.1766851E-01 AU
 INDIRECT ENERGY BAND GAP:   2.7392 eV
 BOTTOM OF VIRTUAL BANDS - BAND    403; K    1; EIG -1.1742372E-01 AU
 TTTTTTTTTTTTTTTTTTTTTTTTTTTTTT PDIG        TELAPSE      321.25 TCPU      284.09
 CHARGE NORMALIZATION FACTOR   1.00000000
 TOTAL ATOMIC CHARGES:
  18.6596962  18.6596962  18.6596962  18.6597180  18.6597180  18.6596962
   5.4172685   5.4172606   5.4172685   5.4172606   5.4173277   5.4172685
   5.4173306   5.4172606   5.4173277   5.4172606   5.4173306   5.4172685
   6.0007945   6.0007981   6.0007945   6.0007981   6.0008379   6.0008467
   6.0008312   6.0008639   6.0008379   6.0008639   6.0008312   6.0008467
   6.0008467   6.0008639   6.0008639   6.0008467   6.0007945   6.0008379
   6.0007981   6.0008379   6.0007981   6.0008312   6.0007945   6.0008312
   0.8795704   0.8795717   0.8795704   0.8795717   0.8795611   0.8795693
   0.8795595   0.8795704   0.8795611   0.8795704   0.8795595   0.8795693
   0.8795693   0.8795704   0.8795704   0.8795693   0.8795704   0.8795611
   0.8795717   0.8795611   0.8795717   0.8795595   0.8795704   0.8795595
   7.5551856   7.5551940   7.5551856   7.5551940   7.5552058   7.5552311
   7.5551950   7.5552300   7.5552058   7.5552300   7.5551950   7.5552311
   7.5552311   7.5552300   7.5552300   7.5552311   7.5551856   7.5552058
   7.5551940   7.5552058   7.5551940   7.5551950   7.5551856   7.5551950
   6.7424397   6.7424380   6.7424397   6.7424380   6.7424008   6.7424397
   6.7424102   6.7424380   6.7424008   6.7424380   6.7424102   6.7424397
   8.3196893   8.3196738   8.3196893   8.3196738   8.3196193   8.3195412
   8.3196195   8.3195442   8.3196193   8.3195442   8.3196195   8.3195412
   8.3195412   8.3195442   8.3195442   8.3195412   8.3196893   8.3196193
   8.3196738   8.3196193   8.3196738   8.3196195   8.3196893   8.3196195
 TTTTTTTTTTTTTTTTTTTTTTTTTTTTTT MOQGAD      TELAPSE      321.26 TCPU      284.10
 TTTTTTTTTTTTTTTTTTTTTTTTTTTTTT SHELLXN     TELAPSE      327.85 TCPU      287.52
 TTTTTTTTTTTTTTTTTTTTTTTTTTTTTT MONMO3      TELAPSE      328.70 TCPU      288.38
 NUMERICALLY INTEGRATED DENSITY    804.0000772496
 TTTTTTTTTTTTTTTTTTTTTTTTTTTTTT NUMDFT      TELAPSE      333.62 TCPU      293.30
 CYC   6 ETOT(AU) -6.526217130766E+03 DETOT -7.21E-03 tst  1.59E-05 PX  7.80E-03
 TTTTTTTTTTTTTTTTTTTTTTTTTTTTTT DIIS        TELAPSE      341.44 TCPU      301.12
 DIIS TEST: 0.37428E-02 AT SCF   CYCLE   6 - DIIS ACTIVE - HISTORY:     6 CYCLES
 TTTTTTTTTTTTTTTTTTTTTTTTTTTTTT FDIK        TELAPSE      350.28 TCPU      308.96
 INSULATING STATE
 TOP OF VALENCE BANDS -    BAND    402; K    5; EIG -2.1872771E-01 AU
 TOP OF VALENCE BANDS -    BAND    402; K    1; EIG -2.2013740E-01 AU
 BOTTOM OF VIRTUAL BANDS - BAND    403; K    3; EIG -1.1747088E-01 AU
 INDIRECT ENERGY BAND GAP:   2.7553 eV
 BOTTOM OF VIRTUAL BANDS - BAND    403; K    1; EIG -1.1722984E-01 AU
 TTTTTTTTTTTTTTTTTTTTTTTTTTTTTT PDIG        TELAPSE      350.73 TCPU      309.41
 CHARGE NORMALIZATION FACTOR   1.00000000
 TOTAL ATOMIC CHARGES:
  18.6523319  18.6523319  18.6523319  18.6522997  18.6522997  18.6523319
   5.4152879   5.4152890   5.4152879   5.4152890   5.4152822   5.4152879
   5.4152917   5.4152890   5.4152822   5.4152890   5.4152917   5.4152879
   6.0005160   6.0005291   6.0005160   6.0005291   6.0005136   6.0005147
   6.0005152   6.0004986   6.0005136   6.0004986   6.0005152   6.0005147
   6.0005147   6.0004986   6.0004986   6.0005147   6.0005160   6.0005136
   6.0005291   6.0005136   6.0005291   6.0005152   6.0005160   6.0005152
   0.8791437   0.8791454   0.8791437   0.8791454   0.8791461   0.8791451
   0.8791459   0.8791445   0.8791461   0.8791445   0.8791459   0.8791451
   0.8791451   0.8791445   0.8791445   0.8791451   0.8791437   0.8791461
   0.8791454   0.8791461   0.8791454   0.8791459   0.8791437   0.8791459
   7.5626756   7.5626614   7.5626756   7.5626614   7.5626358   7.5626149
   7.5626375   7.5626265   7.5626358   7.5626265   7.5626375   7.5626149
   7.5626149   7.5626265   7.5626265   7.5626149   7.5626756   7.5626358
   7.5626614   7.5626358   7.5626614   7.5626375   7.5626756   7.5626375
   6.7475973   6.7475909   6.7475973   6.7475909   6.7475919   6.7475973
   6.7475902   6.7475909   6.7475919   6.7475909   6.7475902   6.7475973
   8.3130819   8.3130955   8.3130819   8.3130955   8.3131821   8.3132643
   8.3131776   8.3132641   8.3131821   8.3132641   8.3131776   8.3132643
   8.3132643   8.3132641   8.3132641   8.3132643   8.3130819   8.3131821
   8.3130955   8.3131821   8.3130955   8.3131776   8.3130819   8.3131776
 TTTTTTTTTTTTTTTTTTTTTTTTTTTTTT MOQGAD      TELAPSE      350.75 TCPU      309.42
 TTTTTTTTTTTTTTTTTTTTTTTTTTTTTT SHELLXN     TELAPSE      355.05 TCPU      312.90
 TTTTTTTTTTTTTTTTTTTTTTTTTTTTTT MONMO3      TELAPSE      356.50 TCPU      314.36
 NUMERICALLY INTEGRATED DENSITY    804.0000771396
 TTTTTTTTTTTTTTTTTTTTTTTTTTTTTT NUMDFT      TELAPSE      361.44 TCPU      319.30
 CYC   7 ETOT(AU) -6.526217381078E+03 DETOT -2.50E-04 tst  2.27E-06 PX  2.07E-03
 TTTTTTTTTTTTTTTTTTTTTTTTTTTTTT DIIS        TELAPSE      361.71 TCPU      319.56
 DIIS TEST: 0.19800E-02 AT SCF   CYCLE   7 - DIIS ACTIVE - HISTORY:     7 CYCLES
 TTTTTTTTTTTTTTTTTTTTTTTTTTTTTT FDIK        TELAPSE      373.39 TCPU      330.54
 INSULATING STATE
 TOP OF VALENCE BANDS -    BAND    402; K    5; EIG -2.1873821E-01 AU
 TOP OF VALENCE BANDS -    BAND    402; K    1; EIG -2.2015159E-01 AU
 BOTTOM OF VIRTUAL BANDS - BAND    403; K    2; EIG -1.1776466E-01 AU
 INDIRECT ENERGY BAND GAP:   2.7476 eV
 BOTTOM OF VIRTUAL BANDS - BAND    403; K    1; EIG -1.1752054E-01 AU
 TTTTTTTTTTTTTTTTTTTTTTTTTTTTTT PDIG        TELAPSE      374.32 TCPU      331.48
 CHARGE NORMALIZATION FACTOR   1.00000000
 TOTAL ATOMIC CHARGES:
  18.6538624  18.6538624  18.6538624  18.6538626  18.6538626  18.6538624
   5.4143687   5.4143754   5.4143687   5.4143754   5.4143767   5.4143687
   5.4143832   5.4143754   5.4143767   5.4143754   5.4143832   5.4143687
   6.0021590   6.0021716   6.0021590   6.0021716   6.0021709   6.0021632
   6.0021648   6.0021570   6.0021709   6.0021570   6.0021648   6.0021632
   6.0021632   6.0021570   6.0021570   6.0021632   6.0021590   6.0021709
   6.0021716   6.0021709   6.0021716   6.0021648   6.0021590   6.0021648
   0.8790244   0.8790243   0.8790244   0.8790243   0.8790207   0.8790238
   0.8790248   0.8790237   0.8790207   0.8790237   0.8790248   0.8790238
   0.8790238   0.8790237   0.8790237   0.8790238   0.8790244   0.8790207
   0.8790243   0.8790207   0.8790243   0.8790248   0.8790244   0.8790248
   7.5587849   7.5587760   7.5587849   7.5587760   7.5587874   7.5588097
   7.5587847   7.5588053   7.5587874   7.5588053   7.5587847   7.5588097
   7.5588097   7.5588053   7.5588053   7.5588097   7.5587849   7.5587874
   7.5587760   7.5587874   7.5587760   7.5587847   7.5587849   7.5587847
   6.7466277   6.7466309   6.7466277   6.7466309   6.7466186   6.7466277
   6.7466192   6.7466309   6.7466186   6.7466309   6.7466192   6.7466277
   8.3161015   8.3161056   8.3161015   8.3161056   8.3160576   8.3160050
   8.3160569   8.3160019   8.3160576   8.3160019   8.3160569   8.3160050
   8.3160050   8.3160019   8.3160019   8.3160050   8.3161015   8.3160576
   8.3161056   8.3160576   8.3161056   8.3160569   8.3161015   8.3160569
 TTTTTTTTTTTTTTTTTTTTTTTTTTTTTT MOQGAD      TELAPSE      374.35 TCPU      331.50
 TTTTTTTTTTTTTTTTTTTTTTTTTTTTTT SHELLXN     TELAPSE      379.26 TCPU      334.95
 TTTTTTTTTTTTTTTTTTTTTTTTTTTTTT MONMO3      TELAPSE      380.89 TCPU      336.58
 NUMERICALLY INTEGRATED DENSITY    804.0000771613
 TTTTTTTTTTTTTTTTTTTTTTTTTTTTTT NUMDFT      TELAPSE      385.82 TCPU      341.51
 CYC   8 ETOT(AU) -6.526217637023E+03 DETOT -2.56E-04 tst  3.31E-07 PX  1.51E-03
 TTTTTTTTTTTTTTTTTTTTTTTTTTTTTT DIIS        TELAPSE      386.13 TCPU      341.83
 DIIS TEST: 0.91790E-04 AT SCF   CYCLE   8 - DIIS ACTIVE - HISTORY:     8 CYCLES
 TTTTTTTTTTTTTTTTTTTTTTTTTTTTTT FDIK        TELAPSE      396.90 TCPU      351.57
 INSULATING STATE
 TOP OF VALENCE BANDS -    BAND    402; K    5; EIG -2.1885458E-01 AU
 TOP OF VALENCE BANDS -    BAND    402; K    1; EIG -2.2026664E-01 AU
 BOTTOM OF VIRTUAL BANDS - BAND    403; K    3; EIG -1.1775253E-01 AU
 INDIRECT ENERGY BAND GAP:   2.7511 eV
 BOTTOM OF VIRTUAL BANDS - BAND    403; K    1; EIG -1.1750976E-01 AU
 TTTTTTTTTTTTTTTTTTTTTTTTTTTTTT PDIG        TELAPSE      397.39 TCPU      352.07
 CHARGE NORMALIZATION FACTOR   1.00000000
 TOTAL ATOMIC CHARGES:
  18.6535902  18.6535902  18.6535902  18.6535807  18.6535807  18.6535902
   5.4154849   5.4154800   5.4154849   5.4154800   5.4154866   5.4154849
   5.4154831   5.4154800   5.4154866   5.4154800   5.4154831   5.4154849
   6.0022921   6.0022961   6.0022921   6.0022961   6.0022894   6.0022854
   6.0022889   6.0022875   6.0022894   6.0022875   6.0022889   6.0022854
   6.0022854   6.0022875   6.0022875   6.0022854   6.0022921   6.0022894
   6.0022961   6.0022894   6.0022961   6.0022889   6.0022921   6.0022889
   0.8788682   0.8788682   0.8788682   0.8788682   0.8788662   0.8788689
   0.8788666   0.8788693   0.8788662   0.8788693   0.8788666   0.8788689
   0.8788689   0.8788693   0.8788693   0.8788689   0.8788682   0.8788662
   0.8788682   0.8788662   0.8788682   0.8788666   0.8788682   0.8788666
   7.5590169   7.5590195   7.5590169   7.5590195   7.5590046   7.5589802
   7.5590057   7.5589785   7.5590046   7.5589785   7.5590057   7.5589802
   7.5589802   7.5589785   7.5589785   7.5589802   7.5590169   7.5590046
   7.5590195   7.5590046   7.5590195   7.5590057   7.5590169   7.5590057
   6.7464802   6.7464803   6.7464802   6.7464803   6.7464757   6.7464802
   6.7464764   6.7464803   6.7464757   6.7464803   6.7464764   6.7464802
   8.3153743   8.3153700   8.3153743   8.3153700   8.3154617   8.3155548
   8.3154628   8.3155571   8.3154617   8.3155571   8.3154628   8.3155548
   8.3155548   8.3155571   8.3155571   8.3155548   8.3153743   8.3154617
   8.3153700   8.3154617   8.3153700   8.3154628   8.3153743   8.3154628
 TTTTTTTTTTTTTTTTTTTTTTTTTTTTTT MOQGAD      TELAPSE      397.40 TCPU      352.08
 TTTTTTTTTTTTTTTTTTTTTTTTTTTTTT SHELLXN     TELAPSE      402.64 TCPU      355.54
 TTTTTTTTTTTTTTTTTTTTTTTTTTTTTT MONMO3      TELAPSE      403.58 TCPU      356.48
 NUMERICALLY INTEGRATED DENSITY    804.0000771512
 TTTTTTTTTTTTTTTTTTTTTTTTTTTTTT NUMDFT      TELAPSE      408.52 TCPU      361.42
 CYC   9 ETOT(AU) -6.526217650663E+03 DETOT -1.36E-05 tst  2.56E-08 PX  2.64E-04
 TTTTTTTTTTTTTTTTTTTTTTTTTTTTTT DIIS        TELAPSE      411.58 TCPU      364.48
 DIIS TEST: 0.93507E-05 AT SCF   CYCLE   9 - DIIS ACTIVE - HISTORY:     9 CYCLES
 TTTTTTTTTTTTTTTTTTTTTTTTTTTTTT FDIK        TELAPSE      420.66 TCPU      372.80
 INSULATING STATE
 TOP OF VALENCE BANDS -    BAND    402; K    5; EIG -2.1878787E-01 AU
 TOP OF VALENCE BANDS -    BAND    402; K    1; EIG -2.2019904E-01 AU
 BOTTOM OF VIRTUAL BANDS - BAND    403; K    2; EIG -1.1775976E-01 AU
 INDIRECT ENERGY BAND GAP:   2.7491 eV
 BOTTOM OF VIRTUAL BANDS - BAND    403; K    1; EIG -1.1751576E-01 AU
 TTTTTTTTTTTTTTTTTTTTTTTTTTTTTT PDIG        TELAPSE      421.10 TCPU      373.24
 CHARGE NORMALIZATION FACTOR   1.00000000
 TOTAL ATOMIC CHARGES:
  18.6536886  18.6536886  18.6536886  18.6537310  18.6537310  18.6536886
   5.4143790   5.4143792   5.4143790   5.4143792   5.4143887   5.4143790
   5.4143851   5.4143792   5.4143887   5.4143792   5.4143851   5.4143790
   6.0021141   6.0021147   6.0021141   6.0021147   6.0021368   6.0021537
   6.0021373   6.0021509   6.0021368   6.0021509   6.0021373   6.0021537
   6.0021537   6.0021509   6.0021509   6.0021537   6.0021141   6.0021368
   6.0021147   6.0021368   6.0021147   6.0021373   6.0021141   6.0021373
   0.8789388   0.8789390   0.8789388   0.8789390   0.8789438   0.8789361
   0.8789439   0.8789362   0.8789438   0.8789362   0.8789439   0.8789361
   0.8789361   0.8789362   0.8789362   0.8789361   0.8789388   0.8789438
   0.8789390   0.8789438   0.8789390   0.8789439   0.8789388   0.8789439
   7.5593029   7.5593017   7.5593029   7.5593017   7.5593491   7.5594252
   7.5593505   7.5594275   7.5593491   7.5594275   7.5593505   7.5594252
   7.5594252   7.5594275   7.5594275   7.5594252   7.5593029   7.5593491
   7.5593017   7.5593491   7.5593017   7.5593505   7.5593029   7.5593505
   6.7465761   6.7465766   6.7465761   6.7465766   6.7465790   6.7465761
   6.7465819   6.7465766   6.7465790   6.7465766   6.7465819   6.7465761
   8.3159110   8.3159154   8.3159110   8.3159154   8.3156645   8.3154073
   8.3156631   8.3154039   8.3156645   8.3154039   8.3156631   8.3154073
   8.3154073   8.3154039   8.3154039   8.3154073   8.3159110   8.3156645
   8.3159154   8.3156645   8.3159154   8.3156631   8.3159110   8.3156631
 TTTTTTTTTTTTTTTTTTTTTTTTTTTTTT MOQGAD      TELAPSE      421.12 TCPU      373.26
 TTTTTTTTTTTTTTTTTTTTTTTTTTTTTT SHELLXN     TELAPSE      427.02 TCPU      377.94
 TTTTTTTTTTTTTTTTTTTTTTTTTTTTTT MONMO3      TELAPSE      427.63 TCPU      378.54
 NUMERICALLY INTEGRATED DENSITY    804.0000771511
 TTTTTTTTTTTTTTTTTTTTTTTTTTTTTT NUMDFT      TELAPSE      433.92 TCPU      384.84
 CYC  10 ETOT(AU) -6.526217649213E+03 DETOT  1.45E-06 tst  8.50E-09 PX  2.10E-04
 TTTTTTTTTTTTTTTTTTTTTTTTTTTTTT DIIS        TELAPSE      434.57 TCPU      385.49
 DIIS TEST: 0.10743E-04 AT SCF   CYCLE  10 - DIIS ACTIVE - HISTORY:    10 CYCLES
 TTTTTTTTTTTTTTTTTTTTTTTTTTTTTT FDIK        TELAPSE      444.61 TCPU      394.54
 INSULATING STATE
 TOP OF VALENCE BANDS -    BAND    402; K    5; EIG -2.1881380E-01 AU
 TOP OF VALENCE BANDS -    BAND    402; K    1; EIG -2.2022456E-01 AU
 BOTTOM OF VIRTUAL BANDS - BAND    403; K    3; EIG -1.1775981E-01 AU
 INDIRECT ENERGY BAND GAP:   2.7498 eV
 BOTTOM OF VIRTUAL BANDS - BAND    403; K    1; EIG -1.1752010E-01 AU
 TTTTTTTTTTTTTTTTTTTTTTTTTTTTTT PDIG        TELAPSE      445.10 TCPU      395.03
 CHARGE NORMALIZATION FACTOR   1.00000000
 TOTAL ATOMIC CHARGES:
  18.6536422  18.6536422  18.6536422  18.6535930  18.6535930  18.6536422
   5.4149423   5.4149418   5.4149423   5.4149418   5.4149428   5.4149423
   5.4149384   5.4149418   5.4149428   5.4149418   5.4149384   5.4149423
   6.0022137   6.0022150   6.0022137   6.0022150   6.0021806   6.0021580
   6.0021804   6.0021564   6.0021806   6.0021564   6.0021804   6.0021580
   6.0021580   6.0021564   6.0021564   6.0021580   6.0022137   6.0021806
   6.0022150   6.0021806   6.0022150   6.0021804   6.0022137   6.0021804
   0.8789293   0.8789296   0.8789293   0.8789296   0.8789239   0.8789332
   0.8789239   0.8789336   0.8789239   0.8789336   0.8789239   0.8789332
   0.8789332   0.8789336   0.8789336   0.8789332   0.8789293   0.8789239
   0.8789296   0.8789239   0.8789296   0.8789239   0.8789293   0.8789239
   7.5591945   7.5591934   7.5591945   7.5591934   7.5591253   7.5590368
   7.5591274   7.5590385   7.5591253   7.5590385   7.5591274   7.5590368
   7.5590368   7.5590385   7.5590385   7.5590368   7.5591945   7.5591253
   7.5591934   7.5591253   7.5591934   7.5591274   7.5591945   7.5591274
   6.7465304   6.7465305   6.7465304   6.7465305   6.7465280   6.7465304
   6.7465305   6.7465305   6.7465280   6.7465305   6.7465305   6.7465304
   8.3153528   8.3153533   8.3153528   8.3153533   8.3156228   8.3159008
   8.3156222   8.3159008   8.3156228   8.3159008   8.3156222   8.3159008
   8.3159008   8.3159008   8.3159008   8.3159008   8.3153528   8.3156228
   8.3153533   8.3156228   8.3153533   8.3156222   8.3153528   8.3156222
 TTTTTTTTTTTTTTTTTTTTTTTTTTTTTT MOQGAD      TELAPSE      445.11 TCPU      395.04
 TTTTTTTTTTTTTTTTTTTTTTTTTTTTTT SHELLXN     TELAPSE      449.68 TCPU      398.50
 TTTTTTTTTTTTTTTTTTTTTTTTTTTTTT MONMO3      TELAPSE      454.05 TCPU      402.87
 NUMERICALLY INTEGRATED DENSITY    804.0000771541
 TTTTTTTTTTTTTTTTTTTTTTTTTTTTTT NUMDFT      TELAPSE      458.99 TCPU      407.81
 CYC  11 ETOT(AU) -6.526217650368E+03 DETOT -1.15E-06 tst  1.03E-08 PX  9.66E-05
 TTTTTTTTTTTTTTTTTTTTTTTTTTTTTT DIIS        TELAPSE      459.36 TCPU      408.17
 DIIS TEST: 0.38951E-05 AT SCF   CYCLE  11 - DIIS ACTIVE - HISTORY:    11 CYCLES
 TTTTTTTTTTTTTTTTTTTTTTTTTTTTTT FDIK        TELAPSE      468.42 TCPU      416.26
 INSULATING STATE
 TOP OF VALENCE BANDS -    BAND    402; K    5; EIG -2.1881902E-01 AU
 TOP OF VALENCE BANDS -    BAND    402; K    1; EIG -2.2023175E-01 AU
 BOTTOM OF VIRTUAL BANDS - BAND    403; K    2; EIG -1.1775901E-01 AU
 INDIRECT ENERGY BAND GAP:   2.7500 eV
 BOTTOM OF VIRTUAL BANDS - BAND    403; K    1; EIG -1.1751498E-01 AU
 TTTTTTTTTTTTTTTTTTTTTTTTTTTTTT PDIG        TELAPSE      468.85 TCPU      416.69
 CHARGE NORMALIZATION FACTOR   1.00000000
 TOTAL ATOMIC CHARGES:
  18.6536212  18.6536212  18.6536212  18.6536364  18.6536364  18.6536212
   5.4150168   5.4150181   5.4150168   5.4150181   5.4150188   5.4150168
   5.4150194   5.4150181   5.4150188   5.4150181   5.4150194   5.4150168
   6.0021851   6.0021854   6.0021851   6.0021854   6.0021976   6.0022019
   6.0021976   6.0022013   6.0021976   6.0022013   6.0021976   6.0022019
   6.0022019   6.0022013   6.0022013   6.0022019   6.0021851   6.0021976
   6.0021854   6.0021976   6.0021854   6.0021976   6.0021851   6.0021976
   0.8789222   0.8789221   0.8789222   0.8789221   0.8789234   0.8789201
   0.8789236   0.8789204   0.8789234   0.8789204   0.8789236   0.8789201
   0.8789201   0.8789204   0.8789204   0.8789201   0.8789222   0.8789234
   0.8789221   0.8789234   0.8789221   0.8789236   0.8789222   0.8789236
   7.5590724   7.5590714   7.5590724   7.5590714   7.5590958   7.5591290
   7.5590959   7.5591286   7.5590958   7.5591286   7.5590959   7.5591290
   7.5591290   7.5591286   7.5591286   7.5591290   7.5590724   7.5590958
   7.5590714   7.5590958   7.5590714   7.5590959   7.5590724   7.5590959
   6.7465201   6.7465195   6.7465201   6.7465195   6.7465187   6.7465201
   6.7465189   6.7465195   6.7465187   6.7465195   6.7465189   6.7465201
   8.3156898   8.3156895   8.3156898   8.3156895   8.3156095   8.3155278
   8.3156093   8.3155285   8.3156095   8.3155285   8.3156093   8.3155278
   8.3155278   8.3155285   8.3155285   8.3155278   8.3156898   8.3156095
   8.3156895   8.3156095   8.3156895   8.3156093   8.3156898   8.3156093
 TTTTTTTTTTTTTTTTTTTTTTTTTTTTTT MOQGAD      TELAPSE      468.87 TCPU      416.71
 TTTTTTTTTTTTTTTTTTTTTTTTTTTTTT SHELLXN     TELAPSE      473.33 TCPU      420.14
 TTTTTTTTTTTTTTTTTTTTTTTTTTTTTT MONMO3      TELAPSE      474.18 TCPU      420.98
 NUMERICALLY INTEGRATED DENSITY    804.0000771540
 TTTTTTTTTTTTTTTTTTTTTTTTTTTTTT NUMDFT      TELAPSE      479.11 TCPU      425.91
 CYC  12 ETOT(AU) -6.526217651047E+03 DETOT -6.79E-07 tst  4.78E-09 PX  5.20E-05
 TTTTTTTTTTTTTTTTTTTTTTTTTTTTTT DIIS        TELAPSE      479.34 TCPU      426.15
 DIIS TEST: 0.71050E-06 AT SCF   CYCLE  12 - DIIS ACTIVE - HISTORY:    12 CYCLES
 TTTTTTTTTTTTTTTTTTTTTTTTTTTTTT FDIK        TELAPSE      489.95 TCPU      436.35
 INSULATING STATE
 TOP OF VALENCE BANDS -    BAND    402; K    5; EIG -2.1881908E-01 AU
 TOP OF VALENCE BANDS -    BAND    402; K    1; EIG -2.2023247E-01 AU
 BOTTOM OF VIRTUAL BANDS - BAND    403; K    3; EIG -1.1775778E-01 AU
 INDIRECT ENERGY BAND GAP:   2.7500 eV
 BOTTOM OF VIRTUAL BANDS - BAND    403; K    1; EIG -1.1751462E-01 AU
 TTTTTTTTTTTTTTTTTTTTTTTTTTTTTT PDIG        TELAPSE      490.42 TCPU      436.81
 CHARGE NORMALIZATION FACTOR   1.00000000
 TOTAL ATOMIC CHARGES:
  18.6536663  18.6536663  18.6536663  18.6536608  18.6536608  18.6536663
   5.4149516   5.4149504   5.4149516   5.4149504   5.4149541   5.4149516
   5.4149546   5.4149504   5.4149541   5.4149504   5.4149546   5.4149516
   6.0021987   6.0021999   6.0021987   6.0021999   6.0021911   6.0021936
   6.0021911   6.0021948   6.0021911   6.0021948   6.0021911   6.0021936
   6.0021936   6.0021948   6.0021948   6.0021936   6.0021987   6.0021911
   6.0021999   6.0021911   6.0021999   6.0021911   6.0021987   6.0021911
   0.8789171   0.8789170   0.8789171   0.8789170   0.8789168   0.8789172
   0.8789166   0.8789172   0.8789168   0.8789172   0.8789166   0.8789172
   0.8789172   0.8789172   0.8789172   0.8789172   0.8789171   0.8789168
   0.8789170   0.8789168   0.8789170   0.8789166   0.8789171   0.8789166
   7.5591523   7.5591533   7.5591523   7.5591533   7.5591422   7.5591302
   7.5591427   7.5591291   7.5591422   7.5591291   7.5591427   7.5591302
   7.5591302   7.5591291   7.5591291   7.5591302   7.5591523   7.5591422
   7.5591533   7.5591422   7.5591533   7.5591427   7.5591523   7.5591427
   6.7465139   6.7465143   6.7465139   6.7465143   6.7465162   6.7465139
   6.7465151   6.7465143   6.7465162   6.7465143   6.7465151   6.7465139
   8.3155816   8.3155812   8.3155816   8.3155812   8.3155979   8.3156118
   8.3155985   8.3156116   8.3155979   8.3156116   8.3155985   8.3156118
   8.3156118   8.3156116   8.3156116   8.3156118   8.3155816   8.3155979
   8.3155812   8.3155979   8.3155812   8.3155985   8.3155816   8.3155985
 TTTTTTTTTTTTTTTTTTTTTTTTTTTTTT MOQGAD      TELAPSE      490.43 TCPU      436.82
 TTTTTTTTTTTTTTTTTTTTTTTTTTTTTT SHELLXN     TELAPSE      494.76 TCPU      440.26
 TTTTTTTTTTTTTTTTTTTTTTTTTTTTTT MONMO3      TELAPSE      496.20 TCPU      441.70
 NUMERICALLY INTEGRATED DENSITY    804.0000771529
 TTTTTTTTTTTTTTTTTTTTTTTTTTTTTT NUMDFT      TELAPSE      501.13 TCPU      446.63
 CYC  13 ETOT(AU) -6.526217651158E+03 DETOT -1.10E-07 tst  3.71E-10 PX  1.42E-05
 TTTTTTTTTTTTTTTTTTTTTTTTTTTTTT DIIS        TELAPSE      504.50 TCPU      450.00
 DIIS TEST: 0.78074E-07 AT SCF   CYCLE  13 - DIIS ACTIVE - HISTORY:    13 CYCLES
 TTTTTTTTTTTTTTTTTTTTTTTTTTTTTT FDIK        TELAPSE      517.25 TCPU      461.51
 INSULATING STATE
 TOP OF VALENCE BANDS -    BAND    402; K    5; EIG -2.1881714E-01 AU
 TOP OF VALENCE BANDS -    BAND    402; K    1; EIG -2.2023069E-01 AU
 BOTTOM OF VIRTUAL BANDS - BAND    403; K    2; EIG -1.1775964E-01 AU
 INDIRECT ENERGY BAND GAP:   2.7499 eV
 BOTTOM OF VIRTUAL BANDS - BAND    403; K    1; EIG -1.1751562E-01 AU
 TTTTTTTTTTTTTTTTTTTTTTTTTTTTTT PDIG        TELAPSE      517.69 TCPU      461.94
 CHARGE NORMALIZATION FACTOR   1.00000000
 TOTAL ATOMIC CHARGES:
  18.6536344  18.6536344  18.6536344  18.6536371  18.6536371  18.6536344
   5.4149548   5.4149561   5.4149548   5.4149561   5.4149447   5.4149548
   5.4149458   5.4149561   5.4149447   5.4149561   5.4149458   5.4149548
   6.0021958   6.0021936   6.0021958   6.0021936   6.0022131   6.0022031
   6.0022132   6.0022013   6.0022131   6.0022013   6.0022132   6.0022031
   6.0022031   6.0022013   6.0022013   6.0022031   6.0021958   6.0022131
   6.0021936   6.0022131   6.0021936   6.0022132   6.0021958   6.0022132
   0.8789222   0.8789222   0.8789222   0.8789222   0.8789220   0.8789215
   0.8789219   0.8789220   0.8789220   0.8789220   0.8789219   0.8789215
   0.8789215   0.8789220   0.8789220   0.8789215   0.8789222   0.8789220
   0.8789222   0.8789220   0.8789222   0.8789219   0.8789222   0.8789219
   7.5590975   7.5590970   7.5590975   7.5590970   7.5591112   7.5591277
   7.5591116   7.5591293   7.5591112   7.5591293   7.5591116   7.5591277
   7.5591277   7.5591293   7.5591293   7.5591277   7.5590975   7.5591112
   7.5590970   7.5591112   7.5590970   7.5591116   7.5590975   7.5591116
   6.7465370   6.7465377   6.7465370   6.7465377   6.7465331   6.7465370
   6.7465334   6.7465377   6.7465331   6.7465377   6.7465334   6.7465370
   8.3156087   8.3156099   8.3156087   8.3156099   8.3156060   8.3156134
   8.3156053   8.3156135   8.3156060   8.3156135   8.3156053   8.3156134
   8.3156134   8.3156135   8.3156135   8.3156134   8.3156087   8.3156060
   8.3156099   8.3156060   8.3156099   8.3156053   8.3156087   8.3156053
 TTTTTTTTTTTTTTTTTTTTTTTTTTTTTT MOQGAD      TELAPSE      517.70 TCPU      461.96
 TTTTTTTTTTTTTTTTTTTTTTTTTTTTTT SHELLXN     TELAPSE      521.73 TCPU      465.41
 TTTTTTTTTTTTTTTTTTTTTTTTTTTTTT MONMO3      TELAPSE      522.86 TCPU      466.53
 NUMERICALLY INTEGRATED DENSITY    804.0000771534
 TTTTTTTTTTTTTTTTTTTTTTTTTTTTTT NUMDFT      TELAPSE      527.79 TCPU      471.46
 CYC  14 ETOT(AU) -6.526217651120E+03 DETOT  3.74E-08 tst  5.60E-11 PX  1.47E-05
 TTTTTTTTTTTTTTTTTTTTTTTTTTTTTT DIIS        TELAPSE      528.82 TCPU      472.50
 DIIS TEST: 0.88473E-07 AT SCF   CYCLE  14 - DIIS ACTIVE - HISTORY:    14 CYCLES
 TTTTTTTTTTTTTTTTTTTTTTTTTTTTTT FDIK        TELAPSE      539.17 TCPU      482.04
 INSULATING STATE
 TOP OF VALENCE BANDS -    BAND    402; K    5; EIG -2.1881820E-01 AU
 TOP OF VALENCE BANDS -    BAND    402; K    1; EIG -2.2023189E-01 AU
 BOTTOM OF VIRTUAL BANDS - BAND    403; K    3; EIG -1.1775778E-01 AU
 INDIRECT ENERGY BAND GAP:   2.7500 eV
 BOTTOM OF VIRTUAL BANDS - BAND    403; K    1; EIG -1.1751484E-01 AU
 TTTTTTTTTTTTTTTTTTTTTTTTTTTTTT PDIG        TELAPSE      539.60 TCPU      482.47
 CHARGE NORMALIZATION FACTOR   1.00000000
 TOTAL ATOMIC CHARGES:
  18.6536480  18.6536480  18.6536480  18.6536471  18.6536471  18.6536480
   5.4149632   5.4149630   5.4149632   5.4149630   5.4149702   5.4149632
   5.4149714   5.4149630   5.4149702   5.4149630   5.4149714   5.4149632
   6.0022009   6.0022016   6.0022009   6.0022016   6.0021869   6.0021969
   6.0021868   6.0021975   6.0021869   6.0021975   6.0021868   6.0021969
   6.0021969   6.0021975   6.0021975   6.0021969   6.0022009   6.0021869
   6.0022016   6.0021869   6.0022016   6.0021868   6.0022009   6.0021868
   0.8789203   0.8789201   0.8789203   0.8789201   0.8789207   0.8789198
   0.8789207   0.8789201   0.8789207   0.8789201   0.8789207   0.8789198
   0.8789198   0.8789201   0.8789201   0.8789198   0.8789203   0.8789207
   0.8789201   0.8789207   0.8789201   0.8789207   0.8789203   0.8789207
   7.5591365   7.5591369   7.5591365   7.5591369   7.5591283   7.5591193
   7.5591286   7.5591195   7.5591283   7.5591195   7.5591286   7.5591193
   7.5591193   7.5591195   7.5591195   7.5591193   7.5591365   7.5591283
   7.5591369   7.5591283   7.5591369   7.5591286   7.5591365   7.5591286
   6.7465169   6.7465169   6.7465169   6.7465169   6.7465229   6.7465169
   6.7465225   6.7465169   6.7465229   6.7465169   6.7465225   6.7465169
   8.3156070   8.3156061   8.3156070   8.3156061   8.3156053   8.3155948
   8.3156053   8.3155949   8.3156053   8.3155949   8.3156053   8.3155948
   8.3155948   8.3155949   8.3155949   8.3155948   8.3156070   8.3156053
   8.3156061   8.3156053   8.3156061   8.3156053   8.3156070   8.3156053
 TTTTTTTTTTTTTTTTTTTTTTTTTTTTTT MOQGAD      TELAPSE      539.61 TCPU      482.49
 TTTTTTTTTTTTTTTTTTTTTTTTTTTTTT SHELLXN     TELAPSE      543.45 TCPU      485.88
 TTTTTTTTTTTTTTTTTTTTTTTTTTTTTT MONMO3      TELAPSE      544.24 TCPU      486.68
 NUMERICALLY INTEGRATED DENSITY    804.0000771534
 TTTTTTTTTTTTTTTTTTTTTTTTTTTTTT NUMDFT      TELAPSE      549.27 TCPU      491.70
 CYC  15 ETOT(AU) -6.526217651116E+03 DETOT  3.68E-09 tst  3.58E-11 PX  1.13E-05
 TTTTTTTTTTTTTTTTTTTTTTTTTTTTTT DIIS        TELAPSE      549.51 TCPU      491.95
 DIIS TEST: 0.14643E-07 AT SCF   CYCLE  15 - DIIS ACTIVE - HISTORY:    15 CYCLES
 TTTTTTTTTTTTTTTTTTTTTTTTTTTTTT FDIK        TELAPSE      559.08 TCPU      501.09
 INSULATING STATE
 TOP OF VALENCE BANDS -    BAND    402; K    5; EIG -2.1881830E-01 AU
 TOP OF VALENCE BANDS -    BAND    402; K    1; EIG -2.2023202E-01 AU
 BOTTOM OF VIRTUAL BANDS - BAND    403; K    4; EIG -1.1775864E-01 AU
 INDIRECT ENERGY BAND GAP:   2.7500 eV
 BOTTOM OF VIRTUAL BANDS - BAND    403; K    1; EIG -1.1751462E-01 AU
 TTTTTTTTTTTTTTTTTTTTTTTTTTTTTT PDIG        TELAPSE      559.52 TCPU      501.52
 CHARGE NORMALIZATION FACTOR   1.00000000
 TOTAL ATOMIC CHARGES:
  18.6536511  18.6536511  18.6536511  18.6536537  18.6536537  18.6536511
   5.4149651   5.4149649   5.4149651   5.4149649   5.4149537   5.4149651
   5.4149548   5.4149649   5.4149537   5.4149649   5.4149548   5.4149651
   6.0021878   6.0021881   6.0021878   6.0021881   6.0022073   6.0021928
   6.0022070   6.0021933   6.0022073   6.0021933   6.0022070   6.0021928
   6.0021928   6.0021933   6.0021933   6.0021928   6.0021878   6.0022073
   6.0021881   6.0022073   6.0021881   6.0022070   6.0021878   6.0022070
   0.8789200   0.8789198   0.8789200   0.8789198   0.8789191   0.8789200
   0.8789191   0.8789202   0.8789191   0.8789202   0.8789191   0.8789200
   0.8789200   0.8789202   0.8789202   0.8789200   0.8789200   0.8789191
   0.8789198   0.8789191   0.8789198   0.8789191   0.8789200   0.8789191
   7.5591202   7.5591209   7.5591202   7.5591209   7.5591280   7.5591360
   7.5591283   7.5591352   7.5591280   7.5591352   7.5591283   7.5591360
   7.5591360   7.5591352   7.5591352   7.5591360   7.5591202   7.5591280
   7.5591209   7.5591280   7.5591209   7.5591283   7.5591202   7.5591283
   6.7465230   6.7465234   6.7465230   6.7465234   6.7465164   6.7465230
   6.7465154   6.7465234   6.7465164   6.7465234   6.7465154   6.7465230
   8.3155986   8.3155990   8.3155986   8.3155990   8.3155974   8.3156099
   8.3155980   8.3156093   8.3155974   8.3156093   8.3155980   8.3156099
   8.3156099   8.3156093   8.3156093   8.3156099   8.3155986   8.3155974
   8.3155990   8.3155974   8.3155990   8.3155980   8.3155986   8.3155980
 TTTTTTTTTTTTTTTTTTTTTTTTTTTTTT MOQGAD      TELAPSE      559.53 TCPU      501.54
 TTTTTTTTTTTTTTTTTTTTTTTTTTTTTT SHELLXN     TELAPSE      562.85 TCPU      504.86
 +++ ENERGIES IN A.U. +++
 ::: EXT EL-POLE                                  -7.0763207034833E+03
 ::: EXT EL-SPHEROPOLE                             5.9324864416929E+01
 ::: BIELET ZONE E-E                               1.2531689277260E+04
 ::: TOTAL E-E                                     5.5146934381935E+03
 ::: TOTAL E-N + N-E                              -1.9049657134913E+04
 ::: TOTAL N-N                                     1.7278736797837E+03
 ::: KINETIC ENERGY                                6.0675192236726E+03
 ::: PSEUDO TOTAL   ENERGY                        -5.7395707932636E+03
 ::: VIRIAL COEFFICIENT                            1.0277755509561E+00
 TTTTTTTTTTTTTTTTTTTTTTTTTTTTTT MONMO3      TELAPSE      563.72 TCPU      505.73
 NUMERICALLY INTEGRATED DENSITY    804.0000771532
 TTTTTTTTTTTTTTTTTTTTTTTTTTTTTT NUMDFT      TELAPSE      569.61 TCPU      511.61
 CYC  16 ETOT(AU) -6.526217651137E+03 DETOT -2.06E-08 tst  3.85E-11 PX  1.13E-05

 == SCF ENDED - CONVERGENCE ON ENERGY      E(AU) -6.5262176511370E+03 CYCLES  16


 ENERGY EXPRESSION=HARTREE+FOCK EXCH*0.00000+(M06-L      EXCH)*1.00000+M06-L      CORR


 TOTAL ENERGY(DFT)(AU)( 16) -6.5262176511370E+03 DE-2.1E-08 tester 3.8E-11
 TTTTTTTTTTTTTTTTTTTTTTTTTTTTTT EDFT        TELAPSE      569.62 TCPU      511.63

 *******************************************************************************
 *                             FORCE CALCULATION                               *
 *******************************************************************************

 TTTTTTTTTTTTTTTTTTTTTTTTTTTTTT NUMDFG      TELAPSE      616.55 TCPU      558.55
 INFORMATION **** EXCPOG **** EXCH. BIPO BUFFER LENGTH (WORDS) =           0
 WARNING **** GENPOG **** COULOMB BIPO BUFFER TOO SMALL - TO AVOID I/O SET BIPOSIZE =     4791600
 INFORMATION **** GENPOG **** BIPO BUFFER LENGTH (WORDS) =     4000000
 TTTTTTTTTTTTTTTTTTTTTTTTTTTTTT SHELXG      TELAPSE      641.96 TCPU      583.95


 D3 DISPERSION ENERGY (AU)       -4.1885575270800E-02
 TOTAL ENERGY + DISP (AU)        -6.5262595367123E+03

 CARTESIAN FORCES IN HARTREE/BOHR (ANALYTICAL)
   ATOM                     X                   Y                   Z
   1 230             5.151460602537E-08 -3.097705405519E-07 -2.110642332576E-07
   2 230             5.151462623143E-08  3.097705245647E-07  2.110642377540E-07
   3 230             5.151464002595E-08  2.110642154246E-07  3.097705152388E-07
   4 230             5.281783644479E-08  8.694434061596E-15 -5.634381849973E-15
   5 230             5.281781270683E-08 -6.259315982193E-15  1.992850329202E-14
   6 230             5.151459570030E-08 -2.110642154385E-07 -3.097705301158E-07
   7   6             3.150276382868E-06  4.484573778996E-07 -2.497152651992E-05
   8   6            -3.150532990492E-06 -7.826452561588E-07 -2.500994402421E-05
   9   6             3.150276345565E-06 -4.484573392638E-07  2.497152654435E-05
  10   6            -3.150533015361E-06  7.826452752546E-07  2.500994403620E-05
  11   6            -2.536334387004E-05  3.062589186698E-07  3.062589093439E-07
  12   6             3.150276339348E-06 -2.497152653591E-05  4.484573477015E-07
  13   6             2.603444781424E-05 -8.915538702858E-07  8.915538725063E-07
  14   6            -3.150533013141E-06 -2.500994401955E-05 -7.826452890214E-07
  15   6            -2.536334388714E-05 -3.062588995739E-07 -3.062588955771E-07
  16   6            -3.150533008256E-06  2.500994404264E-05  7.826452756987E-07
  17   6             2.603444781668E-05  8.915538769472E-07 -8.915538685095E-07
  18   6             3.150276344677E-06  2.497152654013E-05 -4.484573450370E-07
  19   6            -4.634644955814E-06  3.489194672923E-05 -1.950136405249E-05
  20   6             4.313731484018E-06 -3.494486516686E-05 -1.977622180860E-05
  21   6            -4.634644977131E-06 -3.489194673101E-05  1.950136406492E-05
  22   6             4.313731476913E-06  3.494486515621E-05  1.977622178906E-05
  23   6            -1.890380672798E-05 -6.675411983181E-06  3.539129533436E-05
  24   6             3.574176336762E-05 -1.912479075905E-05 -6.470088235844E-06
  25   6             1.876119569921E-05  6.435995899778E-06  3.498140966407E-05
  26   6            -3.550985961986E-05 -1.931383187070E-05  5.959542127343E-06
  27   6            -1.890380675995E-05  6.675412025814E-06 -3.539129532548E-05
  28   6            -3.550985961454E-05  1.931383186538E-05 -5.959542125566E-06
  29   6             1.876119570277E-05 -6.435995906884E-06 -3.498140967118E-05
  30   6             3.574176334276E-05  1.912479071819E-05  6.470088228738E-06
  31   6             3.574176334453E-05 -6.470088246502E-06 -1.912479073596E-05
  32   6            -3.550985963585E-05  5.959542130896E-06 -1.931383188136E-05
  33   6            -3.550985961276E-05 -5.959542136225E-06  1.931383187959E-05
  34   6             3.574176334808E-05  6.470088237620E-06  1.912479073241E-05
  35   6            -4.634644943380E-06 -1.950136405426E-05  3.489194673456E-05
  36   6            -1.890380676528E-05  3.539129532548E-05 -6.675411986734E-06
  37   6             4.313731469807E-06  1.977622179794E-05  3.494486515621E-05
  38   6            -1.890380674219E-05 -3.539129533436E-05  6.675412024038E-06
  39   6             4.313731485794E-06 -1.977622180860E-05 -3.494486514910E-05
  40   6             1.876119570099E-05 -3.498140966585E-05 -6.435995908660E-06
  41   6            -4.634644961143E-06  1.950136405071E-05 -3.489194671502E-05
  42   6             1.876119570454E-05  3.498140966052E-05  6.435995898002E-06
  43   1            -6.067399869192E-07 -1.506685760089E-05  1.786077575638E-05
  44   1             6.195930624120E-07  1.526337381264E-05  1.799255008494E-05
  45   1            -6.067399895837E-07  1.506685760044E-05 -1.786077575727E-05
  46   1             6.195930630781E-07 -1.526337381441E-05 -1.799255008583E-05
  47   1             1.839650553670E-05 -7.639400427806E-07 -1.597509037654E-05
  48   1            -1.603407388262E-05  1.815626879131E-05 -1.417929544889E-07
  49   1            -1.841015565729E-05  7.633444036870E-07 -1.598613844345E-05
  50   1             1.612371053206E-05  1.825513087628E-05  1.846100869951E-07
  51   1             1.839650554158E-05  7.639400436688E-07  1.597509037765E-05
  52   1             1.612371053250E-05 -1.825513087561E-05 -1.846100849967E-07
  53   1            -1.841015565551E-05 -7.633444059074E-07  1.598613844322E-05
  54   1            -1.603407387885E-05 -1.815626878976E-05  1.417929544889E-07
  55   1            -1.603407388173E-05 -1.417929544889E-07  1.815626878976E-05
  56   1             1.612371053383E-05  1.846100845526E-07  1.825513087961E-05
  57   1             1.612371053317E-05 -1.846100849967E-07 -1.825513087761E-05
  58   1            -1.603407388062E-05  1.417929547110E-07 -1.815626878976E-05
  59   1            -6.067399866971E-07  1.786077575239E-05 -1.506685759711E-05
  60   1             1.839650554025E-05 -1.597509037499E-05 -7.639400416704E-07
  61   1             6.195930621899E-07 -1.799255008517E-05 -1.526337381308E-05
  62   1             1.839650553936E-05  1.597509037765E-05  7.639400465553E-07
  63   1             6.195930637443E-07  1.799255008605E-05  1.526337381508E-05
  64   1            -1.841015565685E-05  1.598613844567E-05 -7.633444056854E-07
  65   1            -6.067399895837E-07 -1.786077575239E-05  1.506685759467E-05
  66   1            -1.841015565884E-05 -1.598613844300E-05  7.633444032429E-07
  67   7             3.003730247819E-05 -1.647251620440E-06 -1.132796323589E-05
  68   7            -3.026973385722E-05  1.842918357475E-06 -1.128260065197E-05
  69   7             3.003730245510E-05  1.647251586689E-06  1.132796325276E-05
  70   7            -3.026973387676E-05 -1.842918355699E-06  1.128260068661E-05
  71   7            -1.288375498820E-05  3.098933601642E-05  1.757728815832E-06
  72   7            -2.391111559419E-06 -1.223545824569E-05  3.204091848907E-05
  73   7             1.286408456691E-05 -3.125907670842E-05  1.446273370398E-06
  74   7             2.474088950599E-06 -1.192486702850E-05 -3.154664021032E-05
  75   7            -1.288375495490E-05 -3.098933607326E-05 -1.757728869123E-06
  76   7             2.474088982574E-06  1.192486705737E-05  3.154664020855E-05
  77   7             1.286408456203E-05  3.125907671908E-05 -1.446273394379E-06
  78   7            -2.391111595834E-06  1.223545827278E-05 -3.204091852904E-05
  79   7            -2.391111606492E-06  3.204091849973E-05 -1.223545827900E-05
  80   7             2.474088944382E-06 -3.154664015614E-05 -1.192486703649E-05
  81   7             2.474088987903E-06  3.154664019256E-05  1.192486705470E-05
  82   7            -2.391111597611E-06 -3.204091853171E-05  1.223545825768E-05
  83   7             3.003730246842E-05 -1.132796323544E-05 -1.647251611558E-06
  84   7            -1.288375496955E-05  1.757728836260E-06  3.098933603241E-05
  85   7            -3.026973385367E-05  1.128260067818E-05 -1.842918345041E-06
  86   7            -1.288375497799E-05 -1.757728854024E-06 -3.098933607415E-05
  87   7            -3.026973387854E-05 -1.128260065020E-05  1.842918345929E-06
  88   7             1.286408456425E-05 -1.446273387273E-06  3.125907672619E-05
  89   7             3.003730247286E-05  1.132796325987E-05  1.647251587578E-06
  90   7             1.286408456380E-05  1.446273373062E-06 -3.125907673773E-05
  91   7            -7.010905190397E-06 -1.953709926505E-06 -3.113214690487E-07
  92   7             6.727324135536E-06  2.280305377411E-06 -3.231320571118E-07
  93   7            -7.010905179072E-06  1.953709934943E-06  3.113214610551E-07
  94   7             6.727324170175E-06 -2.280305382740E-06  3.231320242492E-07
  95   7            -5.794908243928E-06 -6.151648126451E-07 -6.151648324071E-07
  96   7            -7.010905174631E-06 -3.113214797068E-07 -1.953709931390E-06
  97   7             5.567340013890E-06  8.270591509429E-07 -8.270591183024E-07
  98   7             6.727324133093E-06 -3.231320375718E-07  2.280305375191E-06
  99   7            -5.794908240375E-06  6.151648255237E-07  6.151648048736E-07
 100   7             6.727324179723E-06  3.231320242492E-07 -2.280305379188E-06
 101   7             5.567340020107E-06 -8.270591229653E-07  8.270591558279E-07
 102   7            -7.010905161531E-06  3.113214690487E-07  1.953709955815E-06
 103   8             6.092828741644E-06 -2.586985676345E-05  2.245849369231E-05
 104   8            -6.025626537953E-06  2.573864509081E-05  2.239817539618E-05
 105   8             6.092828737758E-06  2.586985675457E-05 -2.245849367455E-05
 106   8            -6.025626521744E-06 -2.573864508904E-05 -2.239817537841E-05
 107   8             2.522017530637E-05  6.819400064750E-06 -3.011512003859E-05
 108   8            -2.338675353108E-05  2.154985795144E-05  5.075402958243E-06
 109   8            -2.525993232894E-05 -6.969029226145E-06 -3.034143319525E-05
 110   8             2.365536044735E-05  2.161334600004E-05 -5.251345867929E-06
 111   8             2.522017530993E-05 -6.819400071190E-06  3.011512008477E-05
 112   8             2.365536039051E-05 -2.161334600714E-05  5.251345830848E-06
 113   8            -2.525993232894E-05  6.969029207049E-06  3.034143318814E-05
 114   8            -2.338675355773E-05 -2.154985795499E-05 -5.075402959132E-06
 115   8            -2.338675354174E-05  5.075402952914E-06  2.154985795144E-05
 116   8             2.365536042248E-05 -5.251345865709E-06  2.161334600004E-05
 117   8             2.365536039939E-05  5.251345834068E-06 -2.161334598938E-05
 118   8            -2.338675354885E-05 -5.075402958021E-06 -2.154985795144E-05
 119   8             6.092828727433E-06  2.245849367810E-05 -2.586985673503E-05
 120   8             2.522017529927E-05 -3.011512004569E-05  6.819400069413E-06
 121   8            -6.025626514972E-06 -2.239817538552E-05 -2.573864509259E-05
 122   8             2.522017530993E-05  3.011512006701E-05 -6.819400063751E-06
 123   8            -6.025626536621E-06  2.239817538197E-05  2.573864511035E-05
 124   8            -2.525993233604E-05  3.034143318459E-05  6.969029210935E-06
 125   8             6.092828730764E-06 -2.245849369586E-05  2.586985674746E-05
 126   8            -2.525993232538E-05 -3.034143319347E-05 -6.969029224591E-06

 RESULTANT FORCE     5.792658019921E-13 -3.010829432992E-14  1.915134717478E-15

 ATOMIC PART

 SYMMETRY ALLOWED FORCES (ANALYTICAL) (DIRECTION, FORCE)

    1 -6.6441690E-07    2 -4.4800214E-08    3 -3.5990238E-07    4 -7.7724004E-08
    5 -3.2136461E-05    6 -3.8424369E-05    7  5.2021499E-06    8 -2.6425643E-05
    9 -4.2591519E-05   10 -5.5094574E-06   11  2.1270337E-05   12 -2.9285706E-05
   13 -3.6503468E-05   14  1.7831077E-06   15  2.3249430E-05   16 -6.4512568E-05
   17  4.2157243E-05   18 -6.8420061E-05   19  2.5260276E-07   20 -4.2886996E-05
   21  5.5352473E-05   22  4.7447500E-05   23 -3.6900557E-05   24 -7.0411061E-05
   25  3.4410496E-05   26  2.4278471E-05   27  2.5496597E-05   28  6.7775340E-05
   29  3.7504748E-05   30  2.3891419E-05   31 -2.4347860E-06   32 -7.6613479E-05
   33  3.9482169E-06   34  4.1101619E-05   35 -2.1923524E-05   36  3.8027966E-05
   37  1.7028119E-05   38  2.2186351E-05   39 -4.0943583E-05   40 -9.9665765E-06
   41  2.6037699E-05   42  3.8481241E-05   43 -2.7945299E-05   44  3.1676952E-06
   45  3.5416698E-06   46 -4.1897152E-05   47 -2.5955175E-05   48  3.8588408E-06
   49 -2.3176479E-06   50  4.7853500E-05   51 -5.0248853E-05   52  8.2319772E-06
   53  4.2459584E-05   54  2.1813986E-05   55 -4.3514553E-05   56 -3.9446033E-05
   57  5.3375299E-05   58 -3.4155328E-05   59  2.3604530E-05   60  2.7247580E-05
   61  5.9369240E-05   62 -2.2146287E-05   63 -4.8418832E-05   64  3.8613615E-05
   65 -2.5714975E-05   66 -5.3681698E-05   67 -3.9003262E-05   68 -1.2993448E-05
   69  5.5712084E-06   70 -4.8236683E-06   71 -1.3484336E-05   72 -4.6077992E-06
   73  2.5648059E-06   74  1.2271190E-05   75  3.7936577E-06   76 -7.7525185E-06
   77 -7.4974829E-06   78 -1.6541183E-06   79 -1.1234036E-05   80  6.4136027E-05
   81 -2.5104065E-05   82  6.3350812E-05   83  8.6519586E-06   84  2.6207741E-05
   85 -5.8443370E-05   86 -3.1323566E-05   87  5.2856760E-05   88  5.1049292E-05
   89 -2.6702745E-05   90 -1.3086892E-06   91 -1.6257669E-05   92 -6.5066912E-05
   93 -6.4529657E-05   94  2.3139363E-05   95 -3.7992412E-05

 CELL PART

 GRADIENT WITH RESPECT TO THE CELL PARAMETER IN HARTREE/BOHR
ORDER: -D/DA1X, -D/DA1Y, -D/DA1Z
       -D/DA2X, -D/DA2Y, -D/DA2Z
       -D/DA3X, -D/DA3Y, -D/DA3Z
 -0.279319401598E-13 -0.394645834021E-04 -0.394645840203E-04
 -0.373536687626E-04 -0.855729490095E-07 -0.393790108717E-04
 -0.373536682616E-04 -0.393790108859E-04 -0.855729360821E-07

STRESS TENSOR, IN HARTREE/BOHR^3:
ORDER: 11 12 13
       21 22 23
       31 32 33
  0.711080713328E-07 -0.450212363638E-15  0.503384821351E-15
  0.411972621895E-15  0.749636009604E-07  0.162899983276E-09
 -0.202247890350E-15  0.162900572887E-09  0.749636015475E-07

PRESSURE FROM THE STRESS TENSOR,
IN HARTREE/BOHR^3: -0.73678E-07
PRESSURE IN GIGAPASCAL: -0.2168E-02
CONVERSION FACTOR: 1 HARTREE/BOHR^3= 29421 GIGAPASCAL
WHEN USING VALUES FOR BOHR RADIUS AND HARTREE
FROM IUPAC WEBSITE, APRIL 2009
ENTHALPY: -6.5262607912302E+03

 SYMMETRY ALLOWED FORCES (ANALYTICAL) (DIRECTION, FORCE)

    1 -2.1728888E-03    2  5.3601259E-05    3 -3.9225940E-06
 TTTTTTTTTTTTTTTTTTTTTTTTTTTTTT TOTGRA_C    TELAPSE      665.60 TCPU      607.60
 *******************************************************************************
 LATTICE PARAMETERS (ANGSTROMS AND DEGREES) - BOHR = 0.5291772083 ANGSTROM
 PRIMITIVE CELL - CENTRING CODE 6/1 VOLUME=  2523.131767 - DENSITY  1.137 g/cm^3
         A              B              C           ALPHA      BETA       GAMMA 
    14.85435986    14.85435986    14.85435986   109.471221 109.471221 109.471221
 *******************************************************************************
 ATOMS IN THE ASYMMETRIC UNIT   34 - ATOMS IN THE UNIT CELL:  126
     ATOM                 X/A                 Y/B                 Z/C    
 *******************************************************************************
      1 T 230 ZN    2.500000000000E-01 -5.000000000000E-01 -2.500000000000E-01
      2 F 230 ZN   -2.500000000000E-01  5.000000000000E-01  2.500000000000E-01
      3 F 230 ZN   -2.500000000000E-01  2.500000000000E-01  5.000000000000E-01
      4 T 230 ZN    5.000000000000E-01 -2.500000000000E-01  2.500000000000E-01
      5 F 230 ZN    5.000000000000E-01  2.500000000000E-01 -2.500000000000E-01
      6 F 230 ZN    2.500000000000E-01 -2.500000000000E-01  5.000000000000E-01
      7 T   6 C     3.615655773633E-01  3.615655773633E-01 -2.637253362963E-01
      8 T   6 C    -3.747090863403E-01 -3.747090863403E-01  2.637253362963E-01
      9 F   6 C    -3.615655773633E-01  3.747090863403E-01  0.000000000000E+00
     10 F   6 C     3.747090863403E-01 -3.615655773633E-01  0.000000000000E+00
     11 T   6 C    -2.637253362963E-01  3.615655773633E-01  3.615655773633E-01
     12 F   6 C     3.615655773633E-01 -2.637253362963E-01  3.615655773633E-01
     13 T   6 C     0.000000000000E+00  3.747090863403E-01 -3.615655773633E-01
     14 F   6 C    -3.747090863403E-01  2.637253362963E-01 -3.747090863403E-01
     15 F   6 C     2.637253362963E-01 -3.747090863403E-01 -3.747090863403E-01
     16 F   6 C     3.747090863403E-01  0.000000000000E+00 -3.615655773633E-01
     17 F   6 C     0.000000000000E+00 -3.615655773633E-01  3.747090863403E-01
     18 F   6 C    -3.615655773633E-01  0.000000000000E+00  3.747090863403E-01
     19 T   6 C     3.422754621731E-01  3.995432198955E-01 -3.914990969766E-01
     20 T   6 C    -2.089576831279E-01 -2.662254408503E-01  3.914990969766E-01
     21 F   6 C    -3.422754621731E-01  2.662254408503E-01  5.726775772240E-02
     22 F   6 C     2.089576831279E-01 -3.995432198955E-01 -5.726775772240E-02
     23 T   6 C    -3.914990969766E-01  3.422754621731E-01  3.995432198955E-01
     24 T   6 C     3.995432198955E-01 -3.914990969766E-01  3.422754621731E-01
     25 T   6 C    -5.726775772240E-02  2.089576831279E-01 -3.995432198955E-01
     26 T   6 C    -2.662254408503E-01  3.914990969766E-01 -2.089576831279E-01
     27 F   6 C     3.914990969766E-01 -2.089576831279E-01 -2.662254408503E-01
     28 F   6 C     2.662254408503E-01  5.726775772240E-02 -3.422754621731E-01
     29 F   6 C     5.726775772240E-02 -3.422754621731E-01  2.662254408503E-01
     30 F   6 C    -3.995432198955E-01 -5.726775772240E-02  2.089576831279E-01
     31 F   6 C     3.995432198955E-01  3.422754621731E-01 -3.914990969766E-01
     32 F   6 C    -2.662254408503E-01 -2.089576831279E-01  3.914990969766E-01
     33 F   6 C     2.662254408503E-01 -3.422754621731E-01  5.726775772240E-02
     34 F   6 C    -3.995432198955E-01  2.089576831279E-01 -5.726775772240E-02
     35 F   6 C     3.422754621731E-01 -3.914990969766E-01  3.995432198955E-01
     36 F   6 C    -3.914990969766E-01  3.995432198955E-01  3.422754621731E-01
     37 F   6 C     2.089576831279E-01 -5.726775772240E-02 -3.995432198955E-01
     38 F   6 C     3.914990969766E-01 -2.662254408503E-01 -2.089576831279E-01
     39 F   6 C    -2.089576831279E-01  3.914990969766E-01 -2.662254408503E-01
     40 F   6 C     5.726775772240E-02  2.662254408503E-01 -3.422754621731E-01
     41 F   6 C    -3.422754621731E-01  5.726775772240E-02  2.662254408503E-01
     42 F   6 C    -5.726775772240E-02 -3.995432198955E-01  2.089576831279E-01
     43 T   1 H     3.168010603888E-01  4.308364673726E-01 -4.454177533517E-01
     44 T   1 H    -1.237457792757E-01 -2.377811862595E-01  4.454177533517E-01
     45 F   1 H    -3.168010603888E-01  2.377811862595E-01  1.140354069838E-01
     46 F   1 H     1.237457792757E-01 -4.308364673726E-01 -1.140354069838E-01
     47 T   1 H    -4.454177533517E-01  3.168010603888E-01  4.308364673726E-01
     48 T   1 H     4.308364673726E-01 -4.454177533517E-01  3.168010603888E-01
     49 T   1 H    -1.140354069838E-01  1.237457792757E-01 -4.308364673726E-01
     50 T   1 H    -2.377811862595E-01  4.454177533517E-01 -1.237457792757E-01
     51 F   1 H     4.454177533517E-01 -1.237457792757E-01 -2.377811862595E-01
     52 F   1 H     2.377811862595E-01  1.140354069838E-01 -3.168010603888E-01
     53 F   1 H     1.140354069838E-01 -3.168010603888E-01  2.377811862595E-01
     54 F   1 H    -4.308364673726E-01 -1.140354069838E-01  1.237457792757E-01
     55 F   1 H     4.308364673726E-01  3.168010603888E-01 -4.454177533517E-01
     56 F   1 H    -2.377811862595E-01 -1.237457792757E-01  4.454177533517E-01
     57 F   1 H     2.377811862595E-01 -3.168010603888E-01  1.140354069838E-01
     58 F   1 H    -4.308364673726E-01  1.237457792757E-01 -1.140354069838E-01
     59 F   1 H     3.168010603888E-01 -4.454177533517E-01  4.308364673726E-01
     60 F   1 H    -4.454177533517E-01  4.308364673726E-01  3.168010603888E-01
     61 F   1 H     1.237457792757E-01 -1.140354069838E-01 -4.308364673726E-01
     62 F   1 H     4.454177533517E-01 -2.377811862595E-01 -1.237457792757E-01
     63 F   1 H    -1.237457792757E-01  4.454177533517E-01 -2.377811862595E-01
     64 F   1 H     1.140354069838E-01  2.377811862595E-01 -3.168010603888E-01
     65 F   1 H    -3.168010603888E-01  1.140354069838E-01  2.377811862595E-01
     66 F   1 H    -1.140354069838E-01 -4.308364673726E-01  1.237457792757E-01
     67 T   7 N     3.181265600464E-01  4.112325357472E-01 -3.096201795016E-01
     68 T   7 N    -2.791472847512E-01 -3.722532604521E-01  3.096201795016E-01
     69 F   7 N    -3.181265600464E-01  3.722532604521E-01  9.310597570087E-02
     70 F   7 N     2.791472847512E-01 -4.112325357472E-01 -9.310597570087E-02
     71 T   7 N    -3.096201795016E-01  3.181265600464E-01  4.112325357472E-01
     72 T   7 N     4.112325357472E-01 -3.096201795016E-01  3.181265600464E-01
     73 T   7 N    -9.310597570087E-02  2.791472847512E-01 -4.112325357472E-01
     74 T   7 N    -3.722532604521E-01  3.096201795016E-01 -2.791472847512E-01
     75 F   7 N     3.096201795016E-01 -2.791472847512E-01 -3.722532604521E-01
     76 F   7 N     3.722532604521E-01  9.310597570087E-02 -3.181265600464E-01
     77 F   7 N     9.310597570087E-02 -3.181265600464E-01  3.722532604521E-01
     78 F   7 N    -4.112325357472E-01 -9.310597570087E-02  2.791472847512E-01
     79 F   7 N     4.112325357472E-01  3.181265600464E-01 -3.096201795016E-01
     80 F   7 N    -3.722532604521E-01 -2.791472847512E-01  3.096201795016E-01
     81 F   7 N     3.722532604521E-01 -3.181265600464E-01  9.310597570087E-02
     82 F   7 N    -4.112325357472E-01  2.791472847512E-01 -9.310597570087E-02
     83 F   7 N     3.181265600464E-01 -3.096201795016E-01  4.112325357472E-01
     84 F   7 N    -3.096201795016E-01  4.112325357472E-01  3.181265600464E-01
     85 F   7 N     2.791472847512E-01 -9.310597570087E-02 -4.112325357472E-01
     86 F   7 N     3.096201795016E-01 -3.722532604521E-01 -2.791472847512E-01
     87 F   7 N    -2.791472847512E-01  3.096201795016E-01 -3.722532604521E-01
     88 F   7 N     9.310597570087E-02  3.722532604521E-01 -3.181265600464E-01
     89 F   7 N    -3.181265600464E-01  9.310597570087E-02  3.722532604521E-01
     90 F   7 N    -9.310597570087E-02 -4.112325357472E-01  2.791472847512E-01
     91 T   7 N     3.541002782992E-01  3.541002782992E-01 -1.735973449249E-01
     92 T   7 N    -4.723023767759E-01 -4.723023767759E-01  1.735973449249E-01
     93 F   7 N    -3.541002782992E-01  4.723023767759E-01  0.000000000000E+00
     94 F   7 N     4.723023767759E-01 -3.541002782992E-01  0.000000000000E+00
     95 T   7 N    -1.735973449249E-01  3.541002782992E-01  3.541002782992E-01
     96 F   7 N     3.541002782992E-01 -1.735973449249E-01  3.541002782992E-01
     97 T   7 N     0.000000000000E+00  4.723023767759E-01 -3.541002782992E-01
     98 F   7 N    -4.723023767759E-01  1.735973449249E-01 -4.723023767759E-01
     99 F   7 N     1.735973449249E-01 -4.723023767759E-01 -4.723023767759E-01
    100 F   7 N     4.723023767759E-01  0.000000000000E+00 -3.541002782992E-01
    101 F   7 N     0.000000000000E+00 -3.541002782992E-01  4.723023767759E-01
    102 F   7 N    -3.541002782992E-01  0.000000000000E+00  4.723023767759E-01
    103 T   8 O     3.950703539955E-01  3.050203129780E-01 -1.377790096956E-01
    104 T   8 O     4.427993226735E-01 -4.671506363089E-01  1.377790096956E-01
    105 F   8 O    -3.950703539955E-01  4.671506363089E-01 -9.005004101757E-02
    106 F   8 O    -4.427993226735E-01 -3.050203129780E-01  9.005004101757E-02
    107 T   8 O    -1.377790096956E-01  3.950703539955E-01  3.050203129780E-01
    108 T   8 O     3.050203129780E-01 -1.377790096956E-01  3.950703539955E-01
    109 T   8 O     9.005004101757E-02 -4.427993226735E-01 -3.050203129780E-01
    110 T   8 O    -4.671506363089E-01  1.377790096956E-01  4.427993226735E-01
    111 F   8 O     1.377790096956E-01  4.427993226735E-01 -4.671506363089E-01
    112 F   8 O     4.671506363089E-01 -9.005004101757E-02 -3.950703539955E-01
    113 F   8 O    -9.005004101757E-02 -3.950703539955E-01  4.671506363089E-01
    114 F   8 O    -3.050203129780E-01  9.005004101757E-02 -4.427993226735E-01
    115 F   8 O     3.050203129780E-01  3.950703539955E-01 -1.377790096956E-01
    116 F   8 O    -4.671506363089E-01  4.427993226735E-01  1.377790096956E-01
    117 F   8 O     4.671506363089E-01 -3.950703539955E-01 -9.005004101757E-02
    118 F   8 O    -3.050203129780E-01 -4.427993226735E-01  9.005004101757E-02
    119 F   8 O     3.950703539955E-01 -1.377790096956E-01  3.050203129780E-01
    120 F   8 O    -1.377790096956E-01  3.050203129780E-01  3.950703539955E-01
    121 F   8 O    -4.427993226735E-01  9.005004101757E-02 -3.050203129780E-01
    122 F   8 O     1.377790096956E-01 -4.671506363089E-01  4.427993226735E-01
    123 F   8 O     4.427993226735E-01  1.377790096956E-01 -4.671506363089E-01
    124 F   8 O    -9.005004101757E-02  4.671506363089E-01 -3.950703539955E-01
    125 F   8 O    -3.950703539955E-01 -9.005004101757E-02  4.671506363089E-01
    126 F   8 O     9.005004101757E-02 -3.050203129780E-01 -4.427993226735E-01

 TRANSFORMATION MATRIX PRIMITIVE-CRYSTALLOGRAPHIC CELL
  0.0000  1.0000  1.0000  1.0000  0.0000  1.0000  1.0000  1.0000  0.0000

 *******************************************************************************
 CRYSTALLOGRAPHIC CELL (VOLUME=       5046.26353424)
         A              B              C           ALPHA      BETA       GAMMA 
    17.15233732    17.15233732    17.15233732    90.000000  90.000000  90.000000

 COORDINATES IN THE CRYSTALLOGRAPHIC CELL
     ATOM                 X/A                 Y/B                 Z/C    
 *******************************************************************************
      1 T 230 ZN   -5.000000000000E-01  2.500000000000E-01 -2.740173352174E-17
      2 F 230 ZN    1.096069340870E-16  2.500000000000E-01  5.000000000000E-01
      3 F 230 ZN    1.096069340870E-16  5.000000000000E-01  2.500000000000E-01
      4 T 230 ZN    2.500000000000E-01  1.096069340870E-16  5.000000000000E-01
      5 F 230 ZN    2.500000000000E-01  5.000000000000E-01  8.220520056523E-17
      6 F 230 ZN   -5.000000000000E-01 -5.480346704349E-17  2.500000000000E-01
      7 T   6 C    -1.318626681482E-01 -1.318626681482E-01  4.934282455115E-01
      8 T   6 C     1.318626681482E-01  1.318626681482E-01  4.934282455115E-01
      9 F   6 C    -1.318626681482E-01  1.318626681482E-01 -4.934282455115E-01
     10 F   6 C     1.318626681482E-01 -1.318626681482E-01 -4.934282455115E-01
     11 T   6 C     4.934282455115E-01 -1.318626681482E-01 -1.318626681482E-01
     12 F   6 C    -1.318626681482E-01  4.934282455115E-01 -1.318626681482E-01
     13 T   6 C    -4.934282455115E-01  1.318626681482E-01 -1.318626681482E-01
     14 F   6 C     1.318626681482E-01  4.934282455115E-01  1.318626681482E-01
     15 F   6 C     4.934282455115E-01  1.318626681482E-01  1.318626681482E-01
     16 F   6 C     1.318626681482E-01 -4.934282455115E-01 -1.318626681482E-01
     17 F   6 C    -4.934282455115E-01 -1.318626681482E-01  1.318626681482E-01
     18 F   6 C    -1.318626681482E-01 -4.934282455115E-01  1.318626681482E-01
     19 T   6 C     3.328843303729E-01  2.756165726505E-01  6.665888952261E-02
     20 T   6 C    -3.328843303729E-01 -2.756165726505E-01  6.665888952261E-02
     21 F   6 C     3.328843303729E-01 -2.756165726505E-01 -6.665888952261E-02
     22 F   6 C    -3.328843303729E-01  2.756165726505E-01 -6.665888952261E-02
     23 T   6 C     6.665888952261E-02  3.328843303729E-01  2.756165726505E-01
     24 T   6 C     2.756165726505E-01  6.665888952261E-02  3.328843303729E-01
     25 T   6 C    -6.665888952261E-02 -3.328843303729E-01  2.756165726505E-01
     26 T   6 C    -2.756165726505E-01  6.665888952261E-02 -3.328843303729E-01
     27 F   6 C     6.665888952261E-02 -3.328843303729E-01 -2.756165726505E-01
     28 F   6 C    -2.756165726505E-01 -6.665888952261E-02  3.328843303729E-01
     29 F   6 C    -6.665888952261E-02  3.328843303729E-01 -2.756165726505E-01
     30 F   6 C     2.756165726505E-01 -6.665888952261E-02 -3.328843303729E-01
     31 F   6 C     2.756165726505E-01  3.328843303729E-01  6.665888952261E-02
     32 F   6 C    -2.756165726505E-01 -3.328843303729E-01  6.665888952261E-02
     33 F   6 C    -2.756165726505E-01  3.328843303729E-01 -6.665888952261E-02
     34 F   6 C     2.756165726505E-01 -3.328843303729E-01 -6.665888952261E-02
     35 F   6 C     3.328843303729E-01  6.665888952261E-02  2.756165726505E-01
     36 F   6 C     6.665888952261E-02  2.756165726505E-01  3.328843303729E-01
     37 F   6 C    -3.328843303729E-01 -6.665888952261E-02  2.756165726505E-01
     38 F   6 C     6.665888952261E-02 -2.756165726505E-01 -3.328843303729E-01
     39 F   6 C    -3.328843303729E-01  6.665888952261E-02 -2.756165726505E-01
     40 F   6 C    -6.665888952261E-02 -2.756165726505E-01  3.328843303729E-01
     41 F   6 C     3.328843303729E-01 -6.665888952261E-02 -2.756165726505E-01
     42 F   6 C    -6.665888952261E-02  2.756165726505E-01 -3.328843303729E-01
     43 T   1 H     3.343088268161E-01  2.202734198323E-01  9.652764055655E-02
     44 T   1 H    -3.343088268161E-01 -2.202734198323E-01  9.652764055655E-02
     45 F   1 H     3.343088268161E-01 -2.202734198323E-01 -9.652764055655E-02
     46 F   1 H    -3.343088268161E-01  2.202734198323E-01 -9.652764055655E-02
     47 T   1 H     9.652764055655E-02  3.343088268161E-01  2.202734198323E-01
     48 T   1 H     2.202734198323E-01  9.652764055655E-02  3.343088268161E-01
     49 T   1 H    -9.652764055655E-02 -3.343088268161E-01  2.202734198323E-01
     50 T   1 H    -2.202734198323E-01  9.652764055655E-02 -3.343088268161E-01
     51 F   1 H     9.652764055655E-02 -3.343088268161E-01 -2.202734198323E-01
     52 F   1 H    -2.202734198323E-01 -9.652764055655E-02  3.343088268161E-01
     53 F   1 H    -9.652764055655E-02  3.343088268161E-01 -2.202734198323E-01
     54 F   1 H     2.202734198323E-01 -9.652764055655E-02 -3.343088268161E-01
     55 F   1 H     2.202734198323E-01  3.343088268161E-01  9.652764055655E-02
     56 F   1 H    -2.202734198323E-01 -3.343088268161E-01  9.652764055655E-02
     57 F   1 H    -2.202734198323E-01  3.343088268161E-01 -9.652764055655E-02
     58 F   1 H     2.202734198323E-01 -3.343088268161E-01 -9.652764055655E-02
     59 F   1 H     3.343088268161E-01  9.652764055655E-02  2.202734198323E-01
     60 F   1 H     9.652764055655E-02  2.202734198323E-01  3.343088268161E-01
     61 F   1 H    -3.343088268161E-01 -9.652764055655E-02  2.202734198323E-01
     62 F   1 H     9.652764055655E-02 -2.202734198323E-01 -3.343088268161E-01
     63 F   1 H    -3.343088268161E-01  9.652764055655E-02 -2.202734198323E-01
     64 F   1 H    -9.652764055655E-02 -2.202734198323E-01  3.343088268161E-01
     65 F   1 H     3.343088268161E-01 -9.652764055655E-02 -2.202734198323E-01
     66 F   1 H    -9.652764055655E-02  2.202734198323E-01 -3.343088268161E-01
     67 T   7 N     3.917428980996E-01  2.986369223988E-01  1.948963764758E-02
     68 T   7 N    -3.917428980996E-01 -2.986369223988E-01  1.948963764758E-02
     69 F   7 N     3.917428980996E-01 -2.986369223988E-01 -1.948963764758E-02
     70 F   7 N    -3.917428980996E-01  2.986369223988E-01 -1.948963764758E-02
     71 T   7 N     1.948963764758E-02  3.917428980996E-01  2.986369223988E-01
     72 T   7 N     2.986369223988E-01  1.948963764758E-02  3.917428980996E-01
     73 T   7 N    -1.948963764758E-02 -3.917428980996E-01  2.986369223988E-01
     74 T   7 N    -2.986369223988E-01  1.948963764758E-02 -3.917428980996E-01
     75 F   7 N     1.948963764758E-02 -3.917428980996E-01 -2.986369223988E-01
     76 F   7 N    -2.986369223988E-01 -1.948963764758E-02  3.917428980996E-01
     77 F   7 N    -1.948963764758E-02  3.917428980996E-01 -2.986369223988E-01
     78 F   7 N     2.986369223988E-01 -1.948963764758E-02 -3.917428980996E-01
     79 F   7 N     2.986369223988E-01  3.917428980996E-01  1.948963764758E-02
     80 F   7 N    -2.986369223988E-01 -3.917428980996E-01  1.948963764758E-02
     81 F   7 N    -2.986369223988E-01  3.917428980996E-01 -1.948963764758E-02
     82 F   7 N     2.986369223988E-01 -3.917428980996E-01 -1.948963764758E-02
     83 F   7 N     3.917428980996E-01  1.948963764758E-02  2.986369223988E-01
     84 F   7 N     1.948963764758E-02  2.986369223988E-01  3.917428980996E-01
     85 F   7 N    -3.917428980996E-01 -1.948963764758E-02  2.986369223988E-01
     86 F   7 N     1.948963764758E-02 -2.986369223988E-01 -3.917428980996E-01
     87 F   7 N    -3.917428980996E-01  1.948963764758E-02 -2.986369223988E-01
     88 F   7 N    -1.948963764758E-02 -2.986369223988E-01  3.917428980996E-01
     89 F   7 N     3.917428980996E-01 -1.948963764758E-02 -2.986369223988E-01
     90 F   7 N    -1.948963764758E-02  2.986369223988E-01 -3.917428980996E-01
     91 T   7 N    -8.679867246245E-02 -8.679867246245E-02  4.408989507617E-01
     92 T   7 N     8.679867246245E-02  8.679867246245E-02  4.408989507617E-01
     93 F   7 N    -8.679867246245E-02  8.679867246245E-02 -4.408989507617E-01
     94 F   7 N     8.679867246245E-02 -8.679867246245E-02 -4.408989507617E-01
     95 T   7 N     4.408989507617E-01 -8.679867246245E-02 -8.679867246245E-02
     96 F   7 N    -8.679867246245E-02  4.408989507617E-01 -8.679867246245E-02
     97 T   7 N    -4.408989507617E-01  8.679867246245E-02 -8.679867246245E-02
     98 F   7 N     8.679867246245E-02  4.408989507617E-01  8.679867246245E-02
     99 F   7 N     4.408989507617E-01  8.679867246245E-02  8.679867246245E-02
    100 F   7 N     8.679867246245E-02 -4.408989507617E-01 -8.679867246245E-02
    101 F   7 N    -4.408989507617E-01 -8.679867246245E-02  8.679867246245E-02
    102 F   7 N    -8.679867246245E-02 -4.408989507617E-01  8.679867246245E-02
    103 T   8 O    -1.139145253566E-01 -2.386448433899E-02  4.189348383345E-01
    104 T   8 O     1.139145253566E-01  2.386448433899E-02  4.189348383345E-01
    105 F   8 O    -1.139145253566E-01  2.386448433899E-02 -4.189348383345E-01
    106 F   8 O     1.139145253566E-01 -2.386448433899E-02 -4.189348383345E-01
    107 T   8 O     4.189348383345E-01 -1.139145253566E-01 -2.386448433899E-02
    108 T   8 O    -2.386448433899E-02  4.189348383345E-01 -1.139145253566E-01
    109 T   8 O    -4.189348383345E-01  1.139145253566E-01 -2.386448433899E-02
    110 T   8 O     2.386448433899E-02  4.189348383345E-01  1.139145253566E-01
    111 F   8 O     4.189348383345E-01  1.139145253566E-01  2.386448433899E-02
    112 F   8 O     2.386448433899E-02 -4.189348383345E-01 -1.139145253566E-01
    113 F   8 O    -4.189348383345E-01 -1.139145253566E-01  2.386448433899E-02
    114 F   8 O    -2.386448433899E-02 -4.189348383345E-01  1.139145253566E-01
    115 F   8 O    -2.386448433899E-02 -1.139145253566E-01  4.189348383345E-01
    116 F   8 O     2.386448433899E-02  1.139145253566E-01  4.189348383345E-01
    117 F   8 O     2.386448433899E-02 -1.139145253566E-01 -4.189348383345E-01
    118 F   8 O    -2.386448433899E-02  1.139145253566E-01 -4.189348383345E-01
    119 F   8 O    -1.139145253566E-01  4.189348383345E-01 -2.386448433899E-02
    120 F   8 O     4.189348383345E-01 -2.386448433899E-02 -1.139145253566E-01
    121 F   8 O     1.139145253566E-01 -4.189348383345E-01 -2.386448433899E-02
    122 F   8 O     4.189348383345E-01  2.386448433899E-02  1.139145253566E-01
    123 F   8 O     1.139145253566E-01  4.189348383345E-01  2.386448433899E-02
    124 F   8 O    -4.189348383345E-01  2.386448433899E-02 -1.139145253566E-01
    125 F   8 O    -1.139145253566E-01 -4.189348383345E-01  2.386448433899E-02
    126 F   8 O    -4.189348383345E-01 -2.386448433899E-02  1.139145253566E-01

 T = ATOM BELONGING TO THE ASYMMETRIC UNIT

 *******************************************************************************
 * CELL DEFORMATION
 *******************************************************************************

    ELASTIC STRAIN MATRIX (ADIMENSIONAL)

    1    0.0000000000    0.0000000000    0.0000000000
    2    0.0000000000    0.0000000000   -0.0150000000
    3    0.0000000000   -0.0150000000    0.0000000000

 LATTICE PARAMETERS (ANGSTROMS AND DEGREES) OF
 (1) ORIGINAL PRIMITIVE CELL
 (2) ORIGINAL CRYSTALLOGRAPHIC CELL
 (3) DEFORMED PRIMITIVE CELL
 (4) DEFORMED CRYSTALLOGRAPHIC CELL

            A           B           C        ALPHA       BETA        GAMMA         VOL
 (1)   14.854360   14.854360   14.854360  109.471221  109.471221  109.471221 2523.131767
 (2)   17.152337   17.152337   17.152337   90.000000   90.000000   90.000000 5046.263534
 (3)   14.706191   15.003271   15.003271  110.273470  109.472233  109.472233 2522.564062
 (4)   17.152337   17.154267   17.154267   91.718744   90.000000   90.000000 5045.128125

 * CELL DEFORMATION COMPLETE - NO. OF SYMMOPS   4
 *******************************************************************************
 LATTICE PARAMETERS (ANGSTROMS AND DEGREES) - BOHR = 0.5291772083 ANGSTROM
 PRIMITIVE CELL - CENTRING CODE 6/1 VOLUME=  2522.564062 - DENSITY  1.137 g/cm^3
         A              B              C           ALPHA      BETA       GAMMA 
    14.70619136    15.00327113    15.00327113   110.273470 109.472233 109.472233
 *******************************************************************************
 ATOMS IN THE ASYMMETRIC UNIT   34 - ATOMS IN THE UNIT CELL:  126
     ATOM                 X/A                 Y/B                 Z/C    
 *******************************************************************************
      1 T 230 ZN    2.500000000000E-01  5.000000000000E-01 -2.500000000000E-01
      2 F 230 ZN   -2.500000000000E-01  5.000000000000E-01  2.500000000000E-01
      3 F 230 ZN   -2.500000000000E-01  2.500000000000E-01  5.000000000000E-01
      4 T 230 ZN    5.000000000000E-01 -2.500000000000E-01  2.500000000000E-01
      5 F 230 ZN    5.000000000000E-01  2.500000000000E-01 -2.500000000000E-01
      6 F 230 ZN    2.500000000000E-01 -2.500000000000E-01  5.000000000000E-01
      7 T   6 C     3.615655773633E-01  3.615655773633E-01 -2.637253362963E-01
      8 T   6 C    -3.747090863403E-01 -3.747090863403E-01  2.637253362963E-01
      9 F   6 C    -3.615655773633E-01  3.747090863403E-01  2.602085213965E-18
     10 F   6 C     3.747090863403E-01 -3.615655773633E-01 -3.903127820948E-17
     11 T   6 C    -2.637253362963E-01  3.615655773633E-01  3.615655773633E-01
     12 F   6 C     3.615655773633E-01 -2.637253362963E-01  3.615655773633E-01
     13 T   6 C     0.000000000000E+00  3.747090863403E-01 -3.615655773633E-01
     14 F   6 C    -3.747090863403E-01  2.637253362963E-01 -3.747090863403E-01
     15 F   6 C     2.637253362963E-01 -3.747090863403E-01 -3.747090863403E-01
     16 F   6 C     3.747090863403E-01 -4.163336342344E-17 -3.615655773633E-01
     17 F   6 C     0.000000000000E+00 -3.615655773633E-01  3.747090863403E-01
     18 F   6 C    -3.615655773633E-01  0.000000000000E+00  3.747090863403E-01
     19 T   6 C     3.422754621731E-01  3.995432198955E-01 -3.914990969766E-01
     20 T   6 C    -2.089576831279E-01 -2.662254408503E-01  3.914990969766E-01
     21 F   6 C    -3.422754621731E-01  2.662254408503E-01  5.726775772240E-02
     22 F   6 C     2.089576831279E-01 -3.995432198955E-01 -5.726775772240E-02
     23 T   6 C    -3.914990969766E-01  3.422754621731E-01  3.995432198955E-01
     24 T   6 C     3.995432198955E-01 -3.914990969766E-01  3.422754621731E-01
     25 T   6 C    -5.726775772240E-02  2.089576831279E-01 -3.995432198955E-01
     26 T   6 C    -2.662254408503E-01  3.914990969766E-01 -2.089576831279E-01
     27 F   6 C     3.914990969766E-01 -2.089576831279E-01 -2.662254408503E-01
     28 F   6 C     2.662254408503E-01  5.726775772240E-02 -3.422754621731E-01
     29 F   6 C     5.726775772240E-02 -3.422754621731E-01  2.662254408503E-01
     30 F   6 C    -3.995432198955E-01 -5.726775772240E-02  2.089576831279E-01
     31 F   6 C     3.995432198955E-01  3.422754621731E-01 -3.914990969766E-01
     32 F   6 C    -2.662254408503E-01 -2.089576831279E-01  3.914990969766E-01
     33 F   6 C     2.662254408503E-01 -3.422754621731E-01  5.726775772241E-02
     34 F   6 C    -3.995432198955E-01  2.089576831279E-01 -5.726775772241E-02
     35 F   6 C     3.422754621731E-01 -3.914990969766E-01  3.995432198955E-01
     36 F   6 C    -3.914990969766E-01  3.995432198955E-01  3.422754621731E-01
     37 F   6 C     2.089576831279E-01 -5.726775772240E-02 -3.995432198955E-01
     38 F   6 C     3.914990969766E-01 -2.662254408503E-01 -2.089576831279E-01
     39 F   6 C    -2.089576831279E-01  3.914990969766E-01 -2.662254408503E-01
     40 F   6 C     5.726775772240E-02  2.662254408503E-01 -3.422754621731E-01
     41 F   6 C    -3.422754621731E-01  5.726775772240E-02  2.662254408503E-01
     42 F   6 C    -5.726775772240E-02 -3.995432198955E-01  2.089576831279E-01
     43 T   1 H     3.168010603888E-01  4.308364673726E-01 -4.454177533517E-01
     44 T   1 H    -1.237457792757E-01 -2.377811862595E-01  4.454177533517E-01
     45 F   1 H    -3.168010603888E-01  2.377811862595E-01  1.140354069838E-01
     46 F   1 H     1.237457792757E-01 -4.308364673726E-01 -1.140354069838E-01
     47 T   1 H    -4.454177533517E-01  3.168010603888E-01  4.308364673726E-01
     48 T   1 H     4.308364673726E-01 -4.454177533517E-01  3.168010603888E-01
     49 T   1 H    -1.140354069838E-01  1.237457792757E-01 -4.308364673726E-01
     50 T   1 H    -2.377811862595E-01  4.454177533517E-01 -1.237457792757E-01
     51 F   1 H     4.454177533517E-01 -1.237457792757E-01 -2.377811862595E-01
     52 F   1 H     2.377811862595E-01  1.140354069838E-01 -3.168010603888E-01
     53 F   1 H     1.140354069838E-01 -3.168010603888E-01  2.377811862595E-01
     54 F   1 H    -4.308364673726E-01 -1.140354069838E-01  1.237457792757E-01
     55 F   1 H     4.308364673726E-01  3.168010603888E-01 -4.454177533517E-01
     56 F   1 H    -2.377811862595E-01 -1.237457792757E-01  4.454177533517E-01
     57 F   1 H     2.377811862595E-01 -3.168010603888E-01  1.140354069838E-01
     58 F   1 H    -4.308364673726E-01  1.237457792757E-01 -1.140354069838E-01
     59 F   1 H     3.168010603888E-01 -4.454177533517E-01  4.308364673726E-01
     60 F   1 H    -4.454177533517E-01  4.308364673726E-01  3.168010603888E-01
     61 F   1 H     1.237457792757E-01 -1.140354069838E-01 -4.308364673726E-01
     62 F   1 H     4.454177533517E-01 -2.377811862595E-01 -1.237457792757E-01
     63 F   1 H    -1.237457792757E-01  4.454177533517E-01 -2.377811862595E-01
     64 F   1 H     1.140354069838E-01  2.377811862595E-01 -3.168010603888E-01
     65 F   1 H    -3.168010603888E-01  1.140354069838E-01  2.377811862595E-01
     66 F   1 H    -1.140354069838E-01 -4.308364673726E-01  1.237457792757E-01
     67 T   7 N     3.181265600464E-01  4.112325357472E-01 -3.096201795016E-01
     68 T   7 N    -2.791472847512E-01 -3.722532604521E-01  3.096201795016E-01
     69 F   7 N    -3.181265600464E-01  3.722532604521E-01  9.310597570087E-02
     70 F   7 N     2.791472847512E-01 -4.112325357472E-01 -9.310597570087E-02
     71 T   7 N    -3.096201795016E-01  3.181265600464E-01  4.112325357472E-01
     72 T   7 N     4.112325357472E-01 -3.096201795016E-01  3.181265600464E-01
     73 T   7 N    -9.310597570087E-02  2.791472847512E-01 -4.112325357472E-01
     74 T   7 N    -3.722532604521E-01  3.096201795016E-01 -2.791472847512E-01
     75 F   7 N     3.096201795016E-01 -2.791472847512E-01 -3.722532604521E-01
     76 F   7 N     3.722532604521E-01  9.310597570087E-02 -3.181265600464E-01
     77 F   7 N     9.310597570087E-02 -3.181265600464E-01  3.722532604521E-01
     78 F   7 N    -4.112325357472E-01 -9.310597570087E-02  2.791472847512E-01
     79 F   7 N     4.112325357472E-01  3.181265600464E-01 -3.096201795016E-01
     80 F   7 N    -3.722532604521E-01 -2.791472847512E-01  3.096201795016E-01
     81 F   7 N     3.722532604521E-01 -3.181265600464E-01  9.310597570087E-02
     82 F   7 N    -4.112325357472E-01  2.791472847512E-01 -9.310597570087E-02
     83 F   7 N     3.181265600464E-01 -3.096201795016E-01  4.112325357472E-01
     84 F   7 N    -3.096201795016E-01  4.112325357472E-01  3.181265600464E-01
     85 F   7 N     2.791472847512E-01 -9.310597570087E-02 -4.112325357472E-01
     86 F   7 N     3.096201795016E-01 -3.722532604521E-01 -2.791472847512E-01
     87 F   7 N    -2.791472847512E-01  3.096201795016E-01 -3.722532604521E-01
     88 F   7 N     9.310597570087E-02  3.722532604521E-01 -3.181265600464E-01
     89 F   7 N    -3.181265600464E-01  9.310597570087E-02  3.722532604521E-01
     90 F   7 N    -9.310597570087E-02 -4.112325357472E-01  2.791472847512E-01
     91 T   7 N     3.541002782992E-01  3.541002782992E-01 -1.735973449249E-01
     92 T   7 N    -4.723023767759E-01 -4.723023767759E-01  1.735973449249E-01
     93 F   7 N    -3.541002782992E-01  4.723023767759E-01 -6.071532165919E-18
     94 F   7 N     4.723023767759E-01 -3.541002782992E-01 -3.729655473350E-17
     95 T   7 N    -1.735973449249E-01  3.541002782992E-01  3.541002782992E-01
     96 F   7 N     3.541002782992E-01 -1.735973449249E-01  3.541002782992E-01
     97 T   7 N     0.000000000000E+00  4.723023767759E-01 -3.541002782992E-01
     98 F   7 N    -4.723023767759E-01  1.735973449249E-01 -4.723023767759E-01
     99 F   7 N     1.735973449249E-01 -4.723023767759E-01 -4.723023767759E-01
    100 F   7 N     4.723023767759E-01 -4.163336342344E-17 -3.541002782992E-01
    101 F   7 N     0.000000000000E+00 -3.541002782992E-01  4.723023767759E-01
    102 F   7 N    -3.541002782992E-01  0.000000000000E+00  4.723023767759E-01
    103 T   8 O     3.950703539955E-01  3.050203129780E-01 -1.377790096956E-01
    104 T   8 O     4.427993226735E-01 -4.671506363089E-01  1.377790096956E-01
    105 F   8 O    -3.950703539955E-01  4.671506363089E-01 -9.005004101757E-02
    106 F   8 O    -4.427993226735E-01 -3.050203129780E-01  9.005004101757E-02
    107 T   8 O    -1.377790096956E-01  3.950703539955E-01  3.050203129780E-01
    108 T   8 O     3.050203129780E-01 -1.377790096956E-01  3.950703539955E-01
    109 T   8 O     9.005004101757E-02 -4.427993226735E-01 -3.050203129780E-01
    110 T   8 O    -4.671506363089E-01  1.377790096956E-01  4.427993226735E-01
    111 F   8 O     1.377790096956E-01  4.427993226735E-01 -4.671506363089E-01
    112 F   8 O     4.671506363089E-01 -9.005004101757E-02 -3.950703539955E-01
    113 F   8 O    -9.005004101757E-02 -3.950703539955E-01  4.671506363089E-01
    114 F   8 O    -3.050203129780E-01  9.005004101757E-02 -4.427993226735E-01
    115 F   8 O     3.050203129780E-01  3.950703539955E-01 -1.377790096956E-01
    116 F   8 O    -4.671506363089E-01  4.427993226735E-01  1.377790096956E-01
    117 F   8 O     4.671506363089E-01 -3.950703539955E-01 -9.005004101757E-02
    118 F   8 O    -3.050203129780E-01 -4.427993226735E-01  9.005004101757E-02
    119 F   8 O     3.950703539955E-01 -1.377790096956E-01  3.050203129780E-01
    120 F   8 O    -1.377790096956E-01  3.050203129780E-01  3.950703539955E-01
    121 F   8 O    -4.427993226735E-01  9.005004101757E-02 -3.050203129780E-01
    122 F   8 O     1.377790096956E-01 -4.671506363089E-01  4.427993226735E-01
    123 F   8 O     4.427993226735E-01  1.377790096956E-01 -4.671506363089E-01
    124 F   8 O    -9.005004101757E-02  4.671506363089E-01 -3.950703539955E-01
    125 F   8 O    -3.950703539955E-01 -9.005004101757E-02  4.671506363089E-01
    126 F   8 O     9.005004101757E-02 -3.050203129780E-01 -4.427993226735E-01

 TRANSFORMATION MATRIX PRIMITIVE-CRYSTALLOGRAPHIC CELL
  0.0000  1.0000  1.0000  1.0000  0.0000  1.0000  1.0000  1.0000  0.0000

 *******************************************************************************
 CRYSTALLOGRAPHIC CELL (VOLUME=       5045.12812495)
         A              B              C           ALPHA      BETA       GAMMA 
    17.15233732    17.15426685    17.15426685    91.718744  90.000000  90.000000

 COORDINATES IN THE CRYSTALLOGRAPHIC CELL
     ATOM                 X/A                 Y/B                 Z/C    
 *******************************************************************************
      1 T 230 ZN    5.000000000000E-01  2.500000000000E-01 -6.938893903907E-17
      2 F 230 ZN    1.234847218948E-16  2.500000000000E-01  5.000000000000E-01
      3 F 230 ZN    1.234847218948E-16  5.000000000000E-01  2.500000000000E-01
      4 T 230 ZN    2.500000000000E-01  1.387778780781E-16  5.000000000000E-01
      5 F 230 ZN    2.500000000000E-01  5.000000000000E-01  1.118896642005E-16
      6 F 230 ZN    5.000000000000E-01 -9.714451465470E-17  2.500000000000E-01
      7 T   6 C    -1.318626681482E-01 -1.318626681482E-01  4.934282455115E-01
      8 T   6 C     1.318626681482E-01  1.318626681482E-01  4.934282455115E-01
      9 F   6 C    -1.318626681482E-01  1.318626681482E-01 -4.934282455115E-01
     10 F   6 C     1.318626681482E-01 -1.318626681482E-01 -4.934282455115E-01
     11 T   6 C     4.934282455115E-01 -1.318626681482E-01 -1.318626681482E-01
     12 F   6 C    -1.318626681482E-01  4.934282455115E-01 -1.318626681482E-01
     13 T   6 C    -4.934282455115E-01  1.318626681482E-01 -1.318626681482E-01
     14 F   6 C     1.318626681482E-01  4.934282455115E-01  1.318626681482E-01
     15 F   6 C     4.934282455115E-01  1.318626681482E-01  1.318626681482E-01
     16 F   6 C     1.318626681482E-01 -4.934282455115E-01 -1.318626681482E-01
     17 F   6 C    -4.934282455115E-01 -1.318626681482E-01  1.318626681482E-01
     18 F   6 C    -1.318626681482E-01 -4.934282455115E-01  1.318626681482E-01
     19 T   6 C     3.328843303729E-01  2.756165726505E-01  6.665888952261E-02
     20 T   6 C    -3.328843303729E-01 -2.756165726505E-01  6.665888952261E-02
     21 F   6 C     3.328843303729E-01 -2.756165726505E-01 -6.665888952261E-02
     22 F   6 C    -3.328843303729E-01  2.756165726505E-01 -6.665888952261E-02
     23 T   6 C     6.665888952261E-02  3.328843303729E-01  2.756165726505E-01
     24 T   6 C     2.756165726505E-01  6.665888952261E-02  3.328843303729E-01
     25 T   6 C    -6.665888952261E-02 -3.328843303729E-01  2.756165726505E-01
     26 T   6 C    -2.756165726505E-01  6.665888952261E-02 -3.328843303729E-01
     27 F   6 C     6.665888952261E-02 -3.328843303729E-01 -2.756165726505E-01
     28 F   6 C    -2.756165726505E-01 -6.665888952261E-02  3.328843303729E-01
     29 F   6 C    -6.665888952261E-02  3.328843303729E-01 -2.756165726505E-01
     30 F   6 C     2.756165726505E-01 -6.665888952261E-02 -3.328843303729E-01
     31 F   6 C     2.756165726505E-01  3.328843303729E-01  6.665888952261E-02
     32 F   6 C    -2.756165726505E-01 -3.328843303729E-01  6.665888952261E-02
     33 F   6 C    -2.756165726505E-01  3.328843303729E-01 -6.665888952261E-02
     34 F   6 C     2.756165726505E-01 -3.328843303729E-01 -6.665888952261E-02
     35 F   6 C     3.328843303729E-01  6.665888952261E-02  2.756165726505E-01
     36 F   6 C     6.665888952261E-02  2.756165726505E-01  3.328843303729E-01
     37 F   6 C    -3.328843303729E-01 -6.665888952261E-02  2.756165726505E-01
     38 F   6 C     6.665888952261E-02 -2.756165726505E-01 -3.328843303729E-01
     39 F   6 C    -3.328843303729E-01  6.665888952261E-02 -2.756165726505E-01
     40 F   6 C    -6.665888952261E-02 -2.756165726505E-01  3.328843303729E-01
     41 F   6 C     3.328843303729E-01 -6.665888952261E-02 -2.756165726505E-01
     42 F   6 C    -6.665888952261E-02  2.756165726505E-01 -3.328843303729E-01
     43 T   1 H     3.343088268161E-01  2.202734198323E-01  9.652764055655E-02
     44 T   1 H    -3.343088268161E-01 -2.202734198323E-01  9.652764055655E-02
     45 F   1 H     3.343088268161E-01 -2.202734198323E-01 -9.652764055655E-02
     46 F   1 H    -3.343088268161E-01  2.202734198323E-01 -9.652764055655E-02
     47 T   1 H     9.652764055655E-02  3.343088268161E-01  2.202734198323E-01
     48 T   1 H     2.202734198323E-01  9.652764055655E-02  3.343088268161E-01
     49 T   1 H    -9.652764055655E-02 -3.343088268161E-01  2.202734198323E-01
     50 T   1 H    -2.202734198323E-01  9.652764055655E-02 -3.343088268161E-01
     51 F   1 H     9.652764055655E-02 -3.343088268161E-01 -2.202734198323E-01
     52 F   1 H    -2.202734198323E-01 -9.652764055655E-02  3.343088268161E-01
     53 F   1 H    -9.652764055655E-02  3.343088268161E-01 -2.202734198323E-01
     54 F   1 H     2.202734198323E-01 -9.652764055655E-02 -3.343088268161E-01
     55 F   1 H     2.202734198323E-01  3.343088268161E-01  9.652764055655E-02
     56 F   1 H    -2.202734198323E-01 -3.343088268161E-01  9.652764055655E-02
     57 F   1 H    -2.202734198323E-01  3.343088268161E-01 -9.652764055655E-02
     58 F   1 H     2.202734198323E-01 -3.343088268161E-01 -9.652764055655E-02
     59 F   1 H     3.343088268161E-01  9.652764055655E-02  2.202734198323E-01
     60 F   1 H     9.652764055655E-02  2.202734198323E-01  3.343088268161E-01
     61 F   1 H    -3.343088268161E-01 -9.652764055655E-02  2.202734198323E-01
     62 F   1 H     9.652764055655E-02 -2.202734198323E-01 -3.343088268161E-01
     63 F   1 H    -3.343088268161E-01  9.652764055655E-02 -2.202734198323E-01
     64 F   1 H    -9.652764055655E-02 -2.202734198323E-01  3.343088268161E-01
     65 F   1 H     3.343088268161E-01 -9.652764055655E-02 -2.202734198323E-01
     66 F   1 H    -9.652764055655E-02  2.202734198323E-01 -3.343088268161E-01
     67 T   7 N     3.917428980996E-01  2.986369223988E-01  1.948963764758E-02
     68 T   7 N    -3.917428980996E-01 -2.986369223988E-01  1.948963764758E-02
     69 F   7 N     3.917428980996E-01 -2.986369223988E-01 -1.948963764758E-02
     70 F   7 N    -3.917428980996E-01  2.986369223988E-01 -1.948963764758E-02
     71 T   7 N     1.948963764758E-02  3.917428980996E-01  2.986369223988E-01
     72 T   7 N     2.986369223988E-01  1.948963764758E-02  3.917428980996E-01
     73 T   7 N    -1.948963764758E-02 -3.917428980996E-01  2.986369223988E-01
     74 T   7 N    -2.986369223988E-01  1.948963764758E-02 -3.917428980996E-01
     75 F   7 N     1.948963764758E-02 -3.917428980996E-01 -2.986369223988E-01
     76 F   7 N    -2.986369223988E-01 -1.948963764758E-02  3.917428980996E-01
     77 F   7 N    -1.948963764758E-02  3.917428980996E-01 -2.986369223988E-01
     78 F   7 N     2.986369223988E-01 -1.948963764758E-02 -3.917428980996E-01
     79 F   7 N     2.986369223988E-01  3.917428980996E-01  1.948963764758E-02
     80 F   7 N    -2.986369223988E-01 -3.917428980996E-01  1.948963764758E-02
     81 F   7 N    -2.986369223988E-01  3.917428980996E-01 -1.948963764758E-02
     82 F   7 N     2.986369223988E-01 -3.917428980996E-01 -1.948963764758E-02
     83 F   7 N     3.917428980996E-01  1.948963764758E-02  2.986369223988E-01
     84 F   7 N     1.948963764758E-02  2.986369223988E-01  3.917428980996E-01
     85 F   7 N    -3.917428980996E-01 -1.948963764758E-02  2.986369223988E-01
     86 F   7 N     1.948963764758E-02 -2.986369223988E-01 -3.917428980996E-01
     87 F   7 N    -3.917428980996E-01  1.948963764758E-02 -2.986369223988E-01
     88 F   7 N    -1.948963764758E-02 -2.986369223988E-01  3.917428980996E-01
     89 F   7 N     3.917428980996E-01 -1.948963764758E-02 -2.986369223988E-01
     90 F   7 N    -1.948963764758E-02  2.986369223988E-01 -3.917428980996E-01
     91 T   7 N    -8.679867246245E-02 -8.679867246245E-02  4.408989507617E-01
     92 T   7 N     8.679867246245E-02  8.679867246245E-02  4.408989507617E-01
     93 F   7 N    -8.679867246245E-02  8.679867246245E-02 -4.408989507617E-01
     94 F   7 N     8.679867246245E-02 -8.679867246245E-02 -4.408989507617E-01
     95 T   7 N     4.408989507617E-01 -8.679867246245E-02 -8.679867246245E-02
     96 F   7 N    -8.679867246245E-02  4.408989507617E-01 -8.679867246245E-02
     97 T   7 N    -4.408989507617E-01  8.679867246245E-02 -8.679867246245E-02
     98 F   7 N     8.679867246245E-02  4.408989507617E-01  8.679867246245E-02
     99 F   7 N     4.408989507617E-01  8.679867246245E-02  8.679867246245E-02
    100 F   7 N     8.679867246245E-02 -4.408989507617E-01 -8.679867246245E-02
    101 F   7 N    -4.408989507617E-01 -8.679867246245E-02  8.679867246245E-02
    102 F   7 N    -8.679867246245E-02 -4.408989507617E-01  8.679867246245E-02
    103 T   8 O    -1.139145253566E-01 -2.386448433899E-02  4.189348383345E-01
    104 T   8 O     1.139145253566E-01  2.386448433899E-02  4.189348383345E-01
    105 F   8 O    -1.139145253566E-01  2.386448433899E-02 -4.189348383345E-01
    106 F   8 O     1.139145253566E-01 -2.386448433899E-02 -4.189348383345E-01
    107 T   8 O     4.189348383345E-01 -1.139145253566E-01 -2.386448433899E-02
    108 T   8 O    -2.386448433899E-02  4.189348383345E-01 -1.139145253566E-01
    109 T   8 O    -4.189348383345E-01  1.139145253566E-01 -2.386448433899E-02
    110 T   8 O     2.386448433899E-02  4.189348383345E-01  1.139145253566E-01
    111 F   8 O     4.189348383345E-01  1.139145253566E-01  2.386448433899E-02
    112 F   8 O     2.386448433899E-02 -4.189348383345E-01 -1.139145253566E-01
    113 F   8 O    -4.189348383345E-01 -1.139145253566E-01  2.386448433899E-02
    114 F   8 O    -2.386448433899E-02 -4.189348383345E-01  1.139145253566E-01
    115 F   8 O    -2.386448433899E-02 -1.139145253566E-01  4.189348383345E-01
    116 F   8 O     2.386448433899E-02  1.139145253566E-01  4.189348383345E-01
    117 F   8 O     2.386448433899E-02 -1.139145253566E-01 -4.189348383345E-01
    118 F   8 O    -2.386448433899E-02  1.139145253566E-01 -4.189348383345E-01
    119 F   8 O    -1.139145253566E-01  4.189348383345E-01 -2.386448433899E-02
    120 F   8 O     4.189348383345E-01 -2.386448433899E-02 -1.139145253566E-01
    121 F   8 O     1.139145253566E-01 -4.189348383345E-01 -2.386448433899E-02
    122 F   8 O     4.189348383345E-01  2.386448433899E-02  1.139145253566E-01
    123 F   8 O     1.139145253566E-01  4.189348383345E-01  2.386448433899E-02
    124 F   8 O    -4.189348383345E-01  2.386448433899E-02 -1.139145253566E-01
    125 F   8 O    -1.139145253566E-01 -4.189348383345E-01  2.386448433899E-02
    126 F   8 O    -4.189348383345E-01 -2.386448433899E-02  1.139145253566E-01

 T = ATOM BELONGING TO THE ASYMMETRIC UNIT

 ****    4 SYMMOPS - TRANSLATORS IN FRACTIONAL UNITS
 **** MATRICES AND TRANSLATORS IN THE CRYSTALLOGRAPHIC REFERENCE FRAME
   V INV                    ROTATION MATRICES                   TRANSLATORS
   1   1  1.00  0.00  0.00  0.00  1.00  0.00  0.00  0.00  1.00  0.00  0.00  0.00
   2   2 -1.00  0.00  0.00 -1.00  0.00  1.00 -1.00  1.00 -0.00  0.00  0.00  0.00
   3   3  1.00  0.00  0.00  0.00  0.00  1.00  0.00  1.00 -0.00  0.00  0.00  0.00
   4   4 -1.00  0.00  0.00 -1.00  1.00  0.00 -1.00 -0.00  1.00  0.00  0.00  0.00

 DIRECT LATTICE VECTORS CARTESIAN COMPONENTS (ANGSTROM)
          X                    Y                    Z
  -0.857616866167E+01   0.844752613174E+01   0.844752613174E+01
   0.857616866167E+01  -0.870481119160E+01   0.870481119160E+01
   0.857616866167E+01   0.870481119160E+01  -0.870481119160E+01


 CARTESIAN COORDINATES - PRIMITIVE CELL
 *******************************************************************************
 *      ATOM          X(ANGSTROM)         Y(ANGSTROM)         Z(ANGSTROM)
 *******************************************************************************
    1   230 ZN    8.576168661670E+00 -1.286425299250E+01  1.929637948876E-01
    2   230 ZN    2.118051604218E-15 -1.299289552243E+01  8.769132456558E+00
    3   230 ZN    2.118051604218E-15  8.769132456558E+00 -1.299289552243E+01
    4   230 ZN   -1.286425299250E+01 -1.286425299250E-01  8.576168661670E+00
    5   230 ZN   -1.286425299250E+01  8.576168661670E+00 -1.286425299250E-01
    6   230 ZN    8.576168661670E+00  1.929637948876E-01 -1.286425299250E+01
    7     6 C    -2.261752964433E+00 -2.388704680111E+00  8.497374006343E+00
    8     6 C     2.261752964433E+00  2.134801248755E+00  8.429521417411E+00
    9     6 C    -2.261752964433E+00  2.388704680111E+00 -8.497374006343E+00
   10     6 C     2.261752964433E+00 -2.134801248755E+00 -8.429521417411E+00
   11     6 C     8.463447711877E+00 -2.227826669967E+00 -2.227826669967E+00
   12     6 C    -2.261752964433E+00  8.497374006343E+00 -2.388704680111E+00
   13     6 C    -8.463447711877E+00  2.295679258899E+00 -2.295679258899E+00
   14     6 C     2.261752964433E+00  8.429521417411E+00  2.134801248755E+00
   15     6 C     8.463447711877E+00  2.227826669967E+00  2.227826669967E+00
   16     6 C     2.261752964433E+00 -8.429521417411E+00 -2.134801248755E+00
   17     6 C    -8.463447711877E+00 -2.295679258899E+00  2.295679258899E+00
   18     6 C    -2.261752964433E+00 -8.497374006343E+00  2.388704680111E+00
   19     6 C     5.709744324210E+00  4.710318089624E+00  1.072443732301E+00
   20     6 C    -5.709744324210E+00 -4.744618762384E+00  1.214267785081E+00
   21     6 C     5.709744324210E+00 -4.710318089624E+00 -1.072443732301E+00
   22     6 C    -5.709744324210E+00  4.744618762384E+00 -1.214267785081E+00
   23     6 C     1.143355758691E+00  5.638832297820E+00  4.641822261141E+00
   24     6 C     4.727468426004E+00  1.057709593828E+00  5.692593987830E+00
   25     6 C    -1.143355758691E+00 -5.780656350600E+00  4.813114590867E+00
   26     6 C    -4.727468426004E+00  1.229001923554E+00 -5.726894660590E+00
   27     6 C     1.143355758691E+00 -5.638832297820E+00 -4.641822261141E+00
   28     6 C    -4.727468426004E+00 -1.229001923554E+00  5.726894660590E+00
   29     6 C    -1.143355758691E+00  5.780656350600E+00 -4.813114590867E+00
   30     6 C     4.727468426004E+00 -1.057709593828E+00 -5.692593987830E+00
   31     6 C     4.727468426004E+00  5.692593987830E+00  1.057709593828E+00
   32     6 C    -4.727468426004E+00 -5.726894660590E+00  1.229001923554E+00
   33     6 C    -4.727468426004E+00  5.726894660590E+00 -1.229001923554E+00
   34     6 C     4.727468426004E+00 -5.692593987830E+00 -1.057709593828E+00
   35     6 C     5.709744324210E+00  1.072443732301E+00  4.710318089624E+00
   36     6 C     1.143355758691E+00  4.641822261141E+00  5.638832297820E+00
   37     6 C    -5.709744324210E+00 -1.214267785081E+00  4.744618762384E+00
   38     6 C     1.143355758691E+00 -4.641822261141E+00 -5.638832297820E+00
   39     6 C    -5.709744324210E+00  1.214267785081E+00 -4.744618762384E+00
   40     6 C    -1.143355758691E+00 -4.813114590867E+00  5.780656350600E+00
   41     6 C     5.709744324210E+00 -1.072443732301E+00 -4.710318089624E+00
   42     6 C    -1.143355758691E+00  4.813114590867E+00 -5.780656350600E+00
   43     1 H     5.734177767719E+00  3.753368880551E+00  1.599001591847E+00
   44     1 H    -5.734177767719E+00 -3.803039120107E+00  1.712347711857E+00
   45     1 H     5.734177767719E+00 -3.753368880551E+00 -1.599001591847E+00
   46     1 H    -5.734177767719E+00  3.803039120107E+00 -1.712347711857E+00
   47     1 H     1.655674651852E+00  5.677504707714E+00  3.692191333813E+00
   48     1 H     3.778204000329E+00  1.569661985336E+00  5.709342647941E+00
   49     1 H    -1.655674651852E+00 -5.790850827724E+00  3.864216666845E+00
   50     1 H    -3.778204000329E+00  1.741687318368E+00 -5.759012887497E+00
   51     1 H     1.655674651852E+00 -5.677504707714E+00 -3.692191333813E+00
   52     1 H    -3.778204000329E+00 -1.741687318368E+00  5.759012887497E+00
   53     1 H    -1.655674651852E+00  5.790850827724E+00 -3.864216666845E+00
   54     1 H     3.778204000329E+00 -1.569661985336E+00 -5.709342647941E+00
   55     1 H     3.778204000329E+00  5.709342647941E+00  1.569661985336E+00
   56     1 H    -3.778204000329E+00 -5.759012887497E+00  1.741687318368E+00
   57     1 H    -3.778204000329E+00  5.759012887497E+00 -1.741687318368E+00
   58     1 H     3.778204000329E+00 -5.709342647941E+00 -1.569661985336E+00
   59     1 H     5.734177767719E+00  1.599001591847E+00  3.753368880551E+00
   60     1 H     1.655674651852E+00  3.692191333813E+00  5.677504707714E+00
   61     1 H    -5.734177767719E+00 -1.712347711857E+00  3.803039120107E+00
   62     1 H     1.655674651852E+00 -3.692191333813E+00 -5.677504707714E+00
   63     1 H    -5.734177767719E+00  1.712347711857E+00 -3.803039120107E+00
   64     1 H    -1.655674651852E+00 -3.864216666845E+00  5.790850827724E+00
   65     1 H     5.734177767719E+00 -1.599001591847E+00 -3.753368880551E+00
   66     1 H    -1.655674651852E+00  3.864216666845E+00 -5.790850827724E+00
   67     7 N     6.719306332228E+00  5.117306837599E+00  2.574580207882E-01
   68     7 N    -6.719306332228E+00 -5.127335622777E+00  4.111276576938E-01
   69     7 N     6.719306332228E+00 -5.117306837599E+00 -2.574580207882E-01
   70     7 N    -6.719306332228E+00  5.127335622777E+00 -4.111276576938E-01
   71     7 N     3.342928392410E-01  6.642471513775E+00  5.021531635205E+00
   72     7 N     5.122321230188E+00  2.335032442576E-01  6.714291939639E+00
   73     7 N    -3.342928392410E-01 -6.796141150681E+00  5.223110825171E+00
   74     7 N    -5.122321230188E+00  4.350824342244E-01 -6.724320724817E+00
   75     7 N     3.342928392410E-01 -6.642471513775E+00 -5.021531635205E+00
   76     7 N    -5.122321230188E+00 -4.350824342244E-01  6.724320724817E+00
   77     7 N    -3.342928392410E-01  6.796141150681E+00 -5.223110825171E+00
   78     7 N     5.122321230188E+00 -2.335032442576E-01 -6.714291939639E+00
   79     7 N     5.122321230188E+00  6.714291939639E+00  2.335032442576E-01
   80     7 N    -5.122321230188E+00 -6.724320724817E+00  4.350824342244E-01
   81     7 N    -5.122321230188E+00  6.724320724817E+00 -4.350824342244E-01
   82     7 N     5.122321230188E+00 -6.714291939639E+00 -2.335032442576E-01
   83     7 N     6.719306332228E+00  2.574580207882E-01  5.117306837599E+00
   84     7 N     3.342928392410E-01  5.021531635205E+00  6.642471513775E+00
   85     7 N    -6.719306332228E+00 -4.111276576938E-01  5.127335622777E+00
   86     7 N     3.342928392410E-01 -5.021531635205E+00 -6.642471513775E+00
   87     7 N    -6.719306332228E+00  4.111276576938E-01 -5.127335622777E+00
   88     7 N    -3.342928392410E-01 -5.223110825171E+00  6.796141150681E+00
   89     7 N     6.719306332228E+00 -2.574580207882E-01 -5.117306837599E+00
   90     7 N    -3.342928392410E-01  5.223110825171E+00 -6.796141150681E+00
   91     7 N    -1.488800109294E+00 -1.602236822229E+00  7.584779530610E+00
   92     7 N     1.488800109294E+00  1.375363396359E+00  7.540115527332E+00
   93     7 N    -1.488800109294E+00  1.602236822229E+00 -7.584779530610E+00
   94     7 N     1.488800109294E+00 -1.375363396359E+00 -7.540115527332E+00
   95     7 N     7.562447528971E+00 -1.466468107655E+00 -1.466468107655E+00
   96     7 N    -1.488800109294E+00  7.584779530610E+00 -1.602236822229E+00
   97     7 N    -7.562447528971E+00  1.511132110933E+00 -1.511132110933E+00
   98     7 N     1.488800109294E+00  7.540115527332E+00  1.375363396359E+00
   99     7 N     7.562447528971E+00  1.466468107655E+00  1.466468107655E+00
  100     7 N     1.488800109294E+00 -7.540115527332E+00 -1.375363396359E+00
  101     7 N    -7.562447528971E+00 -1.511132110933E+00  1.511132110933E+00
  102     7 N    -1.488800109294E+00 -7.584779530610E+00  1.602236822229E+00
  103     8 O    -1.953900364944E+00 -5.171173603842E-01  7.191851638894E+00
  104     8 O     1.953900364944E+00  3.015460104758E-01  7.179571688332E+00
  105     8 O    -1.953900364944E+00  5.171173603842E-01 -7.191851638894E+00
  106     8 O     1.953900364944E+00 -3.015460104758E-01 -7.179571688332E+00
  107     8 O     7.185711663613E+00 -1.947760389663E+00 -3.800231799558E-01
  108     8 O    -4.093316854300E-01  7.215020169087E+00 -2.061686039898E+00
  109     8 O    -7.185711663613E+00  1.960040340225E+00 -4.386401909042E-01
  110     8 O     4.093316854300E-01  7.156403158139E+00  1.846114689990E+00
  111     8 O     7.185711663613E+00  1.947760389663E+00  3.800231799558E-01
  112     8 O     4.093316854300E-01 -7.156403158139E+00 -1.846114689990E+00
  113     8 O    -7.185711663613E+00 -1.960040340225E+00  4.386401909042E-01
  114     8 O    -4.093316854300E-01 -7.215020169087E+00  2.061686039898E+00
  115     8 O    -4.093316854300E-01 -2.061686039898E+00  7.215020169087E+00
  116     8 O     4.093316854300E-01  1.846114689990E+00  7.156403158139E+00
  117     8 O     4.093316854300E-01 -1.846114689990E+00 -7.156403158139E+00
  118     8 O    -4.093316854300E-01  2.061686039898E+00 -7.215020169087E+00
  119     8 O    -1.953900364944E+00  7.191851638894E+00 -5.171173603842E-01
  120     8 O     7.185711663613E+00 -3.800231799558E-01 -1.947760389663E+00
  121     8 O     1.953900364944E+00 -7.179571688332E+00 -3.015460104758E-01
  122     8 O     7.185711663613E+00  3.800231799558E-01  1.947760389663E+00
  123     8 O     1.953900364944E+00  7.179571688332E+00  3.015460104758E-01
  124     8 O    -7.185711663613E+00  4.386401909042E-01 -1.960040340225E+00
  125     8 O    -1.953900364944E+00 -7.191851638894E+00  5.171173603842E-01
  126     8 O    -7.185711663613E+00 -4.386401909042E-01  1.960040340225E+00
 INFORMATION **** EXCBUF **** EXCH. BIPO BUFFER: WORDS USED =           0

 DFT PARAMETERS

     ATOM       ELECTRONS   NET CHARGE   R(ANGSTROM)
   1 230  ZN     20.0000      0.0000     1.37000000
   7   6  C       6.0000      0.0000     0.77000000
  43   1  H       1.0000      0.0000     1.11000000
  67   7  N       7.0000      0.0000     0.74000000
 103   8  O       8.0000      0.0000     0.74000000

 SIZE OF GRID=    1987942
 TTTTTTTTTTTTTTTTTTTTTTTTTTTTTT MAKE_GRID2  TELAPSE      668.84 TCPU      610.83
 BECKE WEIGHT FUNCTION
 RADSAFE =     2.00
 TOLERANCES - DENSITY:10**- 6; POTENTIAL:10**- 9; GRID WGT:10**-14

 RADIAL INTEGRATION  - INTERVALS (POINTS,UPPER LIMIT):            1( 99,  4.0*R)

 ANGULAR INTEGRATION - INTERVALS (ACCURACY LEVEL [N. POINTS] UPPER LIMIT):
  1(  6[ 146]   0.2)  2( 11[ 302]   0.5)  3( 14[ 590]   0.9)  4( 18[1454]   3.5)
  5( 14[ 590]9999.0)
 EEEEEEEEEE INT_CALC TERMINATION  DATE 10 11 2020 TIME 18:33:47.3

 *******************************************************************************
 ZIF-65 (cif CCDC 917446, CIMFUB)                                                
 CRYSTAL - SCF - TYPE OF CALCULATION :  RESTRICTED CLOSED SHELL
 *******************************************************************************

 CAPPA:IS1  2;IS2  2;IS3  2; K PTS MONK NET   5; SYMMOPS:K SPACE   8;G SPACE   4

 TTTTTTTTTTTTTTTTTTTTTTTTTTTTTT SDIK        TELAPSE      672.17 TCPU      614.16

 INFORMATION FROM INTEGRAL EVALUATION

 RESTART FROM A PREVIOUS DENSITY MATRIX - DEP ACTIVE
 NUMBER OF COUPLE SETS (NEW, OLD, FOUND):   11986   11986   11986
 NUMBER OF IRREDUCIBLE G VECTORS        :   12154   12154   12154
 CHARGE NORMALIZATION FACTOR   1.00002363
 TOTAL ATOMIC CHARGES:
  18.6540135  18.6540135  18.6540135  18.6540154  18.6540154  18.6540135
   5.4150925   5.4147261   5.4150925   5.4147261   5.4052703   5.4150925
   5.4244471   5.4147261   5.4052703   5.4147261   5.4244471   5.4150925
   6.0006456   6.0035470   6.0006456   6.0035470   5.9958446   5.9962417
   6.0084548   6.0080825   5.9958446   6.0080825   6.0084548   5.9962417
   5.9962417   6.0080825   6.0080825   5.9962417   6.0006456   5.9958446
   6.0035470   5.9958446   6.0035470   6.0084548   6.0006456   6.0084548
   0.8754536   0.8823824   0.8754536   0.8823824   0.8791388   0.8792527
   0.8785778   0.8785791   0.8791388   0.8785791   0.8785778   0.8792527
   0.8792527   0.8785791   0.8785791   0.8792527   0.8754536   0.8791388
   0.8823824   0.8791388   0.8823824   0.8785778   0.8754536   0.8785778
   7.5535016   7.5646120   7.5535016   7.5646120   7.5596631   7.5546755
   7.5583008   7.5636745   7.5596631   7.5636745   7.5583008   7.5546755
   7.5546755   7.5636745   7.5636745   7.5546755   7.5535016   7.5596631
   7.5646120   7.5596631   7.5646120   7.5583008   7.5535016   7.5583008
   6.7404767   6.7524959   6.7404767   6.7524959   6.7412816   6.7404767
   6.7517480   6.7524959   6.7412816   6.7524959   6.7517480   6.7404767
   8.3154200   8.3159160   8.3154200   8.3159160   8.3153288   8.3171687
   8.3159209   8.3144315   8.3153288   8.3144315   8.3159209   8.3171687
   8.3171687   8.3144315   8.3144315   8.3171687   8.3154200   8.3153288
   8.3159160   8.3153288   8.3159160   8.3159209   8.3154200   8.3159209
 TTTTTTTTTTTTTTTTTTTTTTTTTTTTTT MOQGAD      TELAPSE      675.18 TCPU      617.13
 TTTTTTTTTTTTTTTTTTTTTTTTTTTTTT SHELLXN     TELAPSE      678.96 TCPU      620.50
 TTTTTTTTTTTTTTTTTTTTTTTTTTTTTT MONMO3      TELAPSE      680.14 TCPU      621.69
 NUMERICALLY INTEGRATED DENSITY    804.0002220168
 TTTTTTTTTTTTTTTTTTTTTTTTTTTTTT NUMDFT      TELAPSE      685.13 TCPU      626.68
 CYC   0 ETOT(AU) -6.526285086188E+03 DETOT -6.53E+03 tst  3.85E-11 PX  1.00E+00
 TTTTTTTTTTTTTTTTTTTTTTTTTTTTTT DIIS        TELAPSE      685.21 TCPU      626.76
 TTTTTTTTTTTTTTTTTTTTTTTTTTTTTT FDIK        TELAPSE      743.14 TCPU      684.14
 INSULATING STATE
 TOP OF VALENCE BANDS -    BAND    402; K    5; EIG -2.1739269E-01 AU
 TOP OF VALENCE BANDS -    BAND    402; K    1; EIG -2.1795469E-01 AU
 BOTTOM OF VIRTUAL BANDS - BAND    403; K    2; EIG -1.2256148E-01 AU
 INDIRECT ENERGY BAND GAP:   2.5805 eV
 BOTTOM OF VIRTUAL BANDS - BAND    403; K    1; EIG -1.2249101E-01 AU
 TTTTTTTTTTTTTTTTTTTTTTTTTTTTTT PDIG        TELAPSE      743.59 TCPU      684.58
 CHARGE NORMALIZATION FACTOR   1.00000000
 TOTAL ATOMIC CHARGES:
  18.6532247  18.6532247  18.6532247  18.6534366  18.6534366  18.6532247
   5.4078632   5.4216043   5.4078632   5.4216043   5.4390021   5.4078632
   5.3917611   5.4216043   5.4390021   5.4216043   5.3917611   5.4078632
   5.9951175   6.0098245   5.9951175   6.0098245   6.0061329   6.0162757
   5.9965638   5.9886890   6.0061329   5.9886890   5.9965638   6.0162757
   6.0162757   5.9886890   5.9886890   6.0162757   5.9951175   6.0061329
   6.0098245   6.0061329   6.0098245   5.9965638   5.9951175   5.9965638
   0.8753574   0.8827584   0.8753574   0.8827584   0.8764197   0.8741720
   0.8810786   0.8838196   0.8764197   0.8838196   0.8810786   0.8741720
   0.8741720   0.8838196   0.8838196   0.8741720   0.8753574   0.8764197
   0.8827584   0.8764197   0.8827584   0.8810786   0.8753574   0.8810786
   7.5868150   7.5325645   7.5868150   7.5325645   7.5302261   7.5662286
   7.5868124   7.5504809   7.5302261   7.5504809   7.5868124   7.5662286
   7.5662286   7.5504809   7.5504809   7.5662286   7.5868150   7.5302261
   7.5325645   7.5302261   7.5325645   7.5868124   7.5868150   7.5868124
   6.7601390   6.7335484   6.7601390   6.7335484   6.7841855   6.7601390
   6.7109033   6.7335484   6.7841855   6.7335484   6.7109033   6.7601390
   8.3219169   8.3099871   8.3219169   8.3099871   8.3235911   8.2772689
   8.3095006   8.3523749   8.3235911   8.3523749   8.3095006   8.2772689
   8.2772689   8.3523749   8.3523749   8.2772689   8.3219169   8.3235911
   8.3099871   8.3235911   8.3099871   8.3095006   8.3219169   8.3095006
 TTTTTTTTTTTTTTTTTTTTTTTTTTTTTT MOQGAD      TELAPSE      743.61 TCPU      684.60
 TTTTTTTTTTTTTTTTTTTTTTTTTTTTTT SHELLXN     TELAPSE      747.36 TCPU      687.94
 TTTTTTTTTTTTTTTTTTTTTTTTTTTTTT MONMO3      TELAPSE      748.09 TCPU      688.67
 NUMERICALLY INTEGRATED DENSITY    804.0002185039
 TTTTTTTTTTTTTTTTTTTTTTTTTTTTTT NUMDFT      TELAPSE      753.03 TCPU      693.61
 CYC   1 ETOT(AU) -6.526193182244E+03 DETOT  9.19E-02 tst  0.00E+00 PX  1.43E-02
 TTTTTTTTTTTTTTTTTTTTTTTTTTTTTT DIIS        TELAPSE      753.36 TCPU      693.94
 DIIS TEST: 0.38689E-01 AT SCF   CYCLE   1 - MIX   30 %
 TTTTTTTTTTTTTTTTTTTTTTTTTTTTTT FDIK        TELAPSE      765.34 TCPU      705.51
 INSULATING STATE
 TOP OF VALENCE BANDS -    BAND    402; K    5; EIG -2.1724698E-01 AU
 TOP OF VALENCE BANDS -    BAND    402; K    1; EIG -2.1778090E-01 AU
 BOTTOM OF VIRTUAL BANDS - BAND    403; K    5; EIG -1.1950770E-01 AU
 DIRECT ENERGY BAND GAP:   2.6596 eV
 BOTTOM OF VIRTUAL BANDS - BAND    403; K    1; EIG -1.1941059E-01 AU
 TTTTTTTTTTTTTTTTTTTTTTTTTTTTTT PDIG        TELAPSE      765.80 TCPU      705.98
 CHARGE NORMALIZATION FACTOR   1.00000000
 TOTAL ATOMIC CHARGES:
  18.6555761  18.6555761  18.6555761  18.6544995  18.6544995  18.6555761
   5.4113398   5.4195980   5.4113398   5.4195980   5.4005800   5.4113398
   5.4259732   5.4195980   5.4005800   5.4195980   5.4259732   5.4113398
   5.9910721   6.0121283   5.9910721   6.0121283   6.0100153   5.9978934
   5.9983655   6.0040200   6.0100153   6.0040200   5.9983655   5.9978934
   5.9978934   6.0040200   6.0040200   5.9978934   5.9910721   6.0100153
   6.0121283   6.0100153   6.0121283   5.9983655   5.9910721   5.9983655
   0.8747087   0.8831439   0.8747087   0.8831439   0.8792464   0.8818243
   0.8785181   0.8762971   0.8792464   0.8762971   0.8785181   0.8818243
   0.8818243   0.8762971   0.8762971   0.8818243   0.8747087   0.8792464
   0.8831439   0.8792464   0.8831439   0.8785181   0.8747087   0.8785181
   7.5464174   7.5680277   7.5464174   7.5680277   7.5610210   7.5588794
   7.5578835   7.5621237   7.5610210   7.5621237   7.5578835   7.5588794
   7.5588794   7.5621237   7.5621237   7.5588794   7.5464174   7.5610210
   7.5680277   7.5610210   7.5680277   7.5578835   7.5464174   7.5578835
   6.7393788   6.7556442   6.7393788   6.7556442   6.7270746   6.7393788
   6.7625257   6.7556442   6.7270746   6.7556442   6.7625257   6.7393788
   8.2942437   8.3352547   8.2942437   8.3352547   8.3246955   8.3647452
   8.3039844   8.2686272   8.3246955   8.2686272   8.3039844   8.3647452
   8.3647452   8.2686272   8.2686272   8.3647452   8.2942437   8.3246955
   8.3352547   8.3246955   8.3352547   8.3039844   8.2942437   8.3039844
 TTTTTTTTTTTTTTTTTTTTTTTTTTTTTT MOQGAD      TELAPSE      765.82 TCPU      706.00
 TTTTTTTTTTTTTTTTTTTTTTTTTTTTTT SHELLXN     TELAPSE      769.66 TCPU      709.34
 TTTTTTTTTTTTTTTTTTTTTTTTTTTTTT MONMO3      TELAPSE      770.82 TCPU      710.50
 NUMERICALLY INTEGRATED DENSITY    804.0002203596
 TTTTTTTTTTTTTTTTTTTTTTTTTTTTTT NUMDFT      TELAPSE      775.75 TCPU      715.43
 CYC   2 ETOT(AU) -6.526183854726E+03 DETOT  9.33E-03 tst  8.74E-05 PX  1.19E-02
 TTTTTTTTTTTTTTTTTTTTTTTTTTTTTT DIIS        TELAPSE      776.06 TCPU      715.74
 DIIS TEST: 0.99180E-01 AT SCF   CYCLE   2 - DIIS ACTIVE - HISTORY:     2 CYCLES
 TTTTTTTTTTTTTTTTTTTTTTTTTTTTTT FDIK        TELAPSE      785.86 TCPU      724.88
 INSULATING STATE
 TOP OF VALENCE BANDS -    BAND    402; K    5; EIG -2.1754992E-01 AU
 TOP OF VALENCE BANDS -    BAND    402; K    1; EIG -2.1809605E-01 AU
 BOTTOM OF VIRTUAL BANDS - BAND    403; K    4; EIG -1.1854754E-01 AU
 INDIRECT ENERGY BAND GAP:   2.6940 eV
 BOTTOM OF VIRTUAL BANDS - BAND    403; K    1; EIG -1.1833066E-01 AU
 TTTTTTTTTTTTTTTTTTTTTTTTTTTTTT PDIG        TELAPSE      786.29 TCPU      725.31
 CHARGE NORMALIZATION FACTOR   1.00000000
 TOTAL ATOMIC CHARGES:
  18.6546246  18.6546246  18.6546246  18.6537567  18.6537567  18.6546246
   5.4119073   5.4172097   5.4119073   5.4172097   5.4182538   5.4119073
   5.4133551   5.4172097   5.4182538   5.4172097   5.4133551   5.4119073
   6.0007523   6.0049151   6.0007523   6.0049151   5.9963179   6.0040675
   6.0045940   6.0007003   5.9963179   6.0007003   6.0045940   6.0040675
   6.0040675   6.0007003   6.0007003   6.0040675   6.0007523   5.9963179
   6.0049151   5.9963179   6.0049151   6.0045940   6.0007523   6.0045940
   0.8724140   0.8854187   0.8724140   0.8854187   0.8813777   0.8788006
   0.8768236   0.8787845   0.8813777   0.8787845   0.8768236   0.8788006
   0.8788006   0.8787845   0.8787845   0.8788006   0.8724140   0.8813777
   0.8854187   0.8813777   0.8854187   0.8768236   0.8724140   0.8768236
   7.5672308   7.5524184   7.5672308   7.5524184   7.5498414   7.5563243
   7.5676467   7.5608137   7.5498414   7.5608137   7.5676467   7.5563243
   7.5563243   7.5608137   7.5608137   7.5563243   7.5672308   7.5498414
   7.5524184   7.5498414   7.5524184   7.5676467   7.5672308   7.5676467
   6.7470217   6.7439674   6.7470217   6.7439674   6.7507995   6.7470217
   6.7436953   6.7439674   6.7507995   6.7439674   6.7436953   6.7470217
   8.3380832   8.2939627   8.3380832   8.2939627   8.3248457   8.2889500
   8.3076483   8.3426078   8.3248457   8.3426078   8.3076483   8.2889500
   8.2889500   8.3426078   8.3426078   8.2889500   8.3380832   8.3248457
   8.2939627   8.3248457   8.2939627   8.3076483   8.3380832   8.3076483
 TTTTTTTTTTTTTTTTTTTTTTTTTTTTTT MOQGAD      TELAPSE      786.31 TCPU      725.33
 TTTTTTTTTTTTTTTTTTTTTTTTTTTTTT SHELLXN     TELAPSE      790.25 TCPU      728.70
 TTTTTTTTTTTTTTTTTTTTTTTTTTTTTT MONMO3      TELAPSE      791.32 TCPU      729.77
 NUMERICALLY INTEGRATED DENSITY    804.0002196608
 TTTTTTTTTTTTTTTTTTTTTTTTTTTTTT NUMDFT      TELAPSE      796.25 TCPU      734.70
 CYC   3 ETOT(AU) -6.526196373901E+03 DETOT -1.25E-02 tst  1.17E-04 PX  1.10E-02
 TTTTTTTTTTTTTTTTTTTTTTTTTTTTTT DIIS        TELAPSE      796.55 TCPU      735.00
 DIIS TEST: 0.17693E-01 AT SCF   CYCLE   3 - DIIS ACTIVE - HISTORY:     3 CYCLES
 TTTTTTTTTTTTTTTTTTTTTTTTTTTTTT FDIK        TELAPSE      807.80 TCPU      745.70
 INSULATING STATE
 TOP OF VALENCE BANDS -    BAND    402; K    5; EIG -2.1807385E-01 AU
 TOP OF VALENCE BANDS -    BAND    402; K    1; EIG -2.1890792E-01 AU
 BOTTOM OF VIRTUAL BANDS - BAND    403; K    2; EIG -1.1842607E-01 AU
 INDIRECT ENERGY BAND GAP:   2.7116 eV
 BOTTOM OF VIRTUAL BANDS - BAND    403; K    1; EIG -1.1816867E-01 AU
 TTTTTTTTTTTTTTTTTTTTTTTTTTTTTT PDIG        TELAPSE      808.26 TCPU      746.16
 CHARGE NORMALIZATION FACTOR   1.00000000
 TOTAL ATOMIC CHARGES:
  18.6540757  18.6540757  18.6540757  18.6538594  18.6538594  18.6540757
   5.4094473   5.4205066   5.4094473   5.4205066   5.4251089   5.4094473
   5.4046470   5.4205066   5.4251089   5.4205066   5.4046470   5.4094473
   5.9982074   6.0058874   5.9982074   6.0058874   6.0000928   6.0080695
   6.0037232   5.9960920   6.0000928   5.9960920   6.0037232   6.0080695
   6.0080695   5.9960920   5.9960920   6.0080695   5.9982074   6.0000928
   6.0058874   6.0000928   6.0058874   6.0037232   5.9982074   6.0037232
   0.8727129   0.8852380   0.8727129   0.8852380   0.8797997   0.8780005
   0.8779397   0.8798423   0.8797997   0.8798423   0.8779397   0.8780005
   0.8780005   0.8798423   0.8798423   0.8780005   0.8727129   0.8797997
   0.8852380   0.8797997   0.8852380   0.8779397   0.8727129   0.8779397
   7.5721870   7.5461450   7.5721870   7.5461450   7.5421381   7.5597724
   7.5753536   7.5581014   7.5421381   7.5581014   7.5753536   7.5597724
   7.5597724   7.5581014   7.5581014   7.5597724   7.5721870   7.5421381
   7.5461450   7.5421381   7.5461450   7.5753536   7.5721870   7.5753536
   6.7507645   6.7422655   6.7507645   6.7422655   6.7609945   6.7507645
   6.7328537   6.7422655   6.7609945   6.7422655   6.7328537   6.7507645
   8.3098005   8.3213469   8.3098005   8.3213469   8.3234675   8.3095067
   8.3083077   8.3224765   8.3234675   8.3224765   8.3083077   8.3095067
   8.3095067   8.3224765   8.3224765   8.3095067   8.3098005   8.3234675
   8.3213469   8.3234675   8.3213469   8.3083077   8.3098005   8.3083077
 TTTTTTTTTTTTTTTTTTTTTTTTTTTTTT MOQGAD      TELAPSE      808.27 TCPU      746.17
 TTTTTTTTTTTTTTTTTTTTTTTTTTTTTT SHELLXN     TELAPSE      812.25 TCPU      749.55
 TTTTTTTTTTTTTTTTTTTTTTTTTTTTTT MONMO3      TELAPSE      813.42 TCPU      750.71
 NUMERICALLY INTEGRATED DENSITY    804.0002199413
 TTTTTTTTTTTTTTTTTTTTTTTTTTTTTT NUMDFT      TELAPSE      818.33 TCPU      755.63
 CYC   4 ETOT(AU) -6.526198778000E+03 DETOT -2.40E-03 tst  1.78E-05 PX  3.89E-03
 TTTTTTTTTTTTTTTTTTTTTTTTTTTTTT DIIS        TELAPSE      818.99 TCPU      756.28
 DIIS TEST: 0.17664E-02 AT SCF   CYCLE   4 - DIIS ACTIVE - HISTORY:     4 CYCLES
 TTTTTTTTTTTTTTTTTTTTTTTTTTTTTT FDIK        TELAPSE      830.32 TCPU      767.14
 INSULATING STATE
 TOP OF VALENCE BANDS -    BAND    402; K    5; EIG -2.1832150E-01 AU
 TOP OF VALENCE BANDS -    BAND    402; K    1; EIG -2.1935842E-01 AU
 BOTTOM OF VIRTUAL BANDS - BAND    403; K    2; EIG -1.1873941E-01 AU
 INDIRECT ENERGY BAND GAP:   2.7098 eV
 BOTTOM OF VIRTUAL BANDS - BAND    403; K    1; EIG -1.1847963E-01 AU
 TTTTTTTTTTTTTTTTTTTTTTTTTTTTTT PDIG        TELAPSE      830.76 TCPU      767.57
 CHARGE NORMALIZATION FACTOR   1.00000000
 TOTAL ATOMIC CHARGES:
  18.6541510  18.6541510  18.6541510  18.6538861  18.6538861  18.6541510
   5.4106085   5.4191991   5.4106085   5.4191991   5.4221266   5.4106085
   5.4078809   5.4191991   5.4221266   5.4191991   5.4078809   5.4106085
   5.9946950   6.0096581   5.9946950   6.0096581   6.0061027   6.0065620
   5.9987009   5.9975731   6.0061027   5.9975731   5.9987009   6.0065620
   6.0065620   5.9975731   5.9975731   6.0065620   5.9946950   6.0061027
   6.0096581   6.0061027   6.0096581   5.9987009   5.9946950   5.9987009
   0.8731651   0.8847730   0.8731651   0.8847730   0.8781936   0.8781632
   0.8794585   0.8797696   0.8781936   0.8797696   0.8794585   0.8781632
   0.8781632   0.8797696   0.8797696   0.8781632   0.8731651   0.8781936
   0.8847730   0.8781936   0.8847730   0.8794585   0.8731651   0.8794585
   7.5689234   7.5487060   7.5689234   7.5487060   7.5432167   7.5613053
   7.5744559   7.5572189   7.5432167   7.5572189   7.5744559   7.5613053
   7.5613053   7.5572189   7.5572189   7.5613053   7.5689234   7.5432167
   7.5487060   7.5432167   7.5487060   7.5744559   7.5689234   7.5744559
   6.7509100   6.7423762   6.7509100   6.7423762   6.7582702   6.7509100
   6.7344440   6.7423762   6.7582702   6.7423762   6.7344440   6.7509100
   8.3178693   8.3136426   8.3178693   8.3136426   8.3223266   8.3063788
   8.3088315   8.3247614   8.3223266   8.3247614   8.3088315   8.3063788
   8.3063788   8.3247614   8.3247614   8.3063788   8.3178693   8.3223266
   8.3136426   8.3223266   8.3136426   8.3088315   8.3178693   8.3088315
 TTTTTTTTTTTTTTTTTTTTTTTTTTTTTT MOQGAD      TELAPSE      830.77 TCPU      767.58
 TTTTTTTTTTTTTTTTTTTTTTTTTTTTTT SHELLXN     TELAPSE      836.86 TCPU      771.04
 TTTTTTTTTTTTTTTTTTTTTTTTTTTTTT MONMO3      TELAPSE      837.85 TCPU      772.03
 NUMERICALLY INTEGRATED DENSITY    804.0002195553
 TTTTTTTTTTTTTTTTTTTTTTTTTTTTTT NUMDFT      TELAPSE      842.76 TCPU      776.94
 CYC   5 ETOT(AU) -6.526199016430E+03 DETOT -2.38E-04 tst  1.76E-06 PX  1.24E-03
 TTTTTTTTTTTTTTTTTTTTTTTTTTTTTT DIIS        TELAPSE      844.19 TCPU      778.37
 DIIS TEST: 0.38549E-03 AT SCF   CYCLE   5 - DIIS ACTIVE - HISTORY:     5 CYCLES
 TTTTTTTTTTTTTTTTTTTTTTTTTTTTTT FDIK        TELAPSE      856.64 TCPU      789.84
 INSULATING STATE
 TOP OF VALENCE BANDS -    BAND    402; K    5; EIG -2.1825000E-01 AU
 TOP OF VALENCE BANDS -    BAND    402; K    1; EIG -2.1925279E-01 AU
 BOTTOM OF VIRTUAL BANDS - BAND    403; K    2; EIG -1.1862465E-01 AU
 INDIRECT ENERGY BAND GAP:   2.7109 eV
 BOTTOM OF VIRTUAL BANDS - BAND    403; K    1; EIG -1.1835943E-01 AU
 TTTTTTTTTTTTTTTTTTTTTTTTTTTTTT PDIG        TELAPSE      857.15 TCPU      790.35
 CHARGE NORMALIZATION FACTOR   1.00000000
 TOTAL ATOMIC CHARGES:
  18.6543188  18.6543188  18.6543188  18.6538850  18.6538850  18.6543188
   5.4098845   5.4196579   5.4098845   5.4196579   5.4220237   5.4098845
   5.4084930   5.4196579   5.4220237   5.4196579   5.4084930   5.4098845
   5.9979242   6.0066533   5.9979242   6.0066533   6.0014747   6.0075058
   6.0010757   5.9967397   6.0014747   5.9967397   6.0010757   6.0075058
   6.0075058   5.9967397   5.9967397   6.0075058   5.9979242   6.0014747
   6.0066533   6.0014747   6.0066533   6.0010757   5.9979242   6.0010757
   0.8729599   0.8849954   0.8729599   0.8849954   0.8790472   0.8780695
   0.8787974   0.8798335   0.8790472   0.8798335   0.8787974   0.8780695
   0.8780695   0.8798335   0.8798335   0.8780695   0.8729599   0.8790472
   0.8849954   0.8790472   0.8849954   0.8787974   0.8729599   0.8787974
   7.5703154   7.5484679   7.5703154   7.5484679   7.5446871   7.5587455
   7.5730463   7.5587208   7.5446871   7.5587208   7.5730463   7.5587455
   7.5587455   7.5587208   7.5587208   7.5587455   7.5703154   7.5446871
   7.5484679   7.5446871   7.5484679   7.5730463   7.5703154   7.5730463
   6.7501488   6.7427754   6.7501488   6.7427754   6.7583711   6.7501488
   6.7353503   6.7427754   6.7583711   6.7427754   6.7353503   6.7501488
   8.3161098   8.3146626   8.3161098   8.3146626   8.3247626   8.3065668
   8.3075526   8.3254393   8.3247626   8.3254393   8.3075526   8.3065668
   8.3065668   8.3254393   8.3254393   8.3065668   8.3161098   8.3247626
   8.3146626   8.3247626   8.3146626   8.3075526   8.3161098   8.3075526
 TTTTTTTTTTTTTTTTTTTTTTTTTTTTTT MOQGAD      TELAPSE      857.16 TCPU      790.37
 TTTTTTTTTTTTTTTTTTTTTTTTTTTTTT SHELLXN     TELAPSE      861.05 TCPU      793.75
 TTTTTTTTTTTTTTTTTTTTTTTTTTTTTT MONMO3      TELAPSE      862.03 TCPU      794.73
 NUMERICALLY INTEGRATED DENSITY    804.0002196506
 TTTTTTTTTTTTTTTTTTTTTTTTTTTTTT NUMDFT      TELAPSE      866.94 TCPU      799.64
 CYC   6 ETOT(AU) -6.526199054724E+03 DETOT -3.83E-05 tst  6.67E-07 PX  5.81E-04
 TTTTTTTTTTTTTTTTTTTTTTTTTTTTTT DIIS        TELAPSE      867.83 TCPU      800.53
 DIIS TEST: 0.12517E-03 AT SCF   CYCLE   6 - DIIS ACTIVE - HISTORY:     6 CYCLES
 TTTTTTTTTTTTTTTTTTTTTTTTTTTTTT FDIK        TELAPSE      881.28 TCPU      812.73
 INSULATING STATE
 TOP OF VALENCE BANDS -    BAND    402; K    5; EIG -2.1824292E-01 AU
 TOP OF VALENCE BANDS -    BAND    402; K    1; EIG -2.1920963E-01 AU
 BOTTOM OF VIRTUAL BANDS - BAND    403; K    2; EIG -1.1866461E-01 AU
 INDIRECT ENERGY BAND GAP:   2.7097 eV
 BOTTOM OF VIRTUAL BANDS - BAND    403; K    1; EIG -1.1840606E-01 AU
 TTTTTTTTTTTTTTTTTTTTTTTTTTTTTT PDIG        TELAPSE      881.79 TCPU      813.24
 CHARGE NORMALIZATION FACTOR   1.00000000
 TOTAL ATOMIC CHARGES:
  18.6541265  18.6541265  18.6541265  18.6541056  18.6541056  18.6541265
   5.4108201   5.4191102   5.4108201   5.4191102   5.4218641   5.4108201
   5.4076042   5.4191102   5.4218641   5.4191102   5.4076042   5.4108201
   5.9962822   6.0073295   5.9962822   6.0073295   6.0039496   6.0067401
   6.0012530   5.9976334   6.0039496   5.9976334   6.0012530   6.0067401
   6.0067401   5.9976334   5.9976334   6.0067401   5.9962822   6.0039496
   6.0073295   6.0039496   6.0073295   6.0012530   5.9962822   6.0012530
   0.8729150   0.8849755   0.8729150   0.8849755   0.8789708   0.8782344
   0.8787262   0.8796744   0.8789708   0.8796744   0.8787262   0.8782344
   0.8782344   0.8796744   0.8796744   0.8782344   0.8729150   0.8789708
   0.8849755   0.8789708   0.8849755   0.8787262   0.8729150   0.8787262
   7.5693730   7.5481334   7.5693730   7.5481334   7.5439284   7.5605435
   7.5736407   7.5582572   7.5439284   7.5582572   7.5736407   7.5605435
   7.5605435   7.5582572   7.5582572   7.5605435   7.5693730   7.5439284
   7.5481334   7.5439284   7.5481334   7.5736407   7.5693730   7.5736407
   6.7510819   6.7420963   6.7510819   6.7420963   6.7591845   6.7510819
   6.7336800   6.7420963   6.7591845   6.7420963   6.7336800   6.7510819
   8.3168043   8.3155623   8.3168043   8.3155623   8.3222672   8.3054040
   8.3087186   8.3252290   8.3222672   8.3252290   8.3087186   8.3054040
   8.3054040   8.3252290   8.3252290   8.3054040   8.3168043   8.3222672
   8.3155623   8.3222672   8.3155623   8.3087186   8.3168043   8.3087186
 TTTTTTTTTTTTTTTTTTTTTTTTTTTTTT MOQGAD      TELAPSE      881.80 TCPU      813.25
 TTTTTTTTTTTTTTTTTTTTTTTTTTTTTT SHELLXN     TELAPSE      885.93 TCPU      816.60
 TTTTTTTTTTTTTTTTTTTTTTTTTTTTTT MONMO3      TELAPSE      887.34 TCPU      818.02
 NUMERICALLY INTEGRATED DENSITY    804.0002196013
 TTTTTTTTTTTTTTTTTTTTTTTTTTTTTT NUMDFT      TELAPSE      892.28 TCPU      822.95
 CYC   7 ETOT(AU) -6.526199063993E+03 DETOT -9.27E-06 tst  4.38E-07 PX  4.23E-04
 TTTTTTTTTTTTTTTTTTTTTTTTTTTTTT DIIS        TELAPSE      895.66 TCPU      826.34
 DIIS TEST: 0.72403E-04 AT SCF   CYCLE   7 - DIIS ACTIVE - HISTORY:     7 CYCLES
 TTTTTTTTTTTTTTTTTTTTTTTTTTTTTT FDIK        TELAPSE      909.03 TCPU      839.29
 INSULATING STATE
 TOP OF VALENCE BANDS -    BAND    402; K    5; EIG -2.1825014E-01 AU
 TOP OF VALENCE BANDS -    BAND    402; K    1; EIG -2.1923668E-01 AU
 BOTTOM OF VIRTUAL BANDS - BAND    403; K    2; EIG -1.1862527E-01 AU
 INDIRECT ENERGY BAND GAP:   2.7109 eV
 BOTTOM OF VIRTUAL BANDS - BAND    403; K    1; EIG -1.1836340E-01 AU
 TTTTTTTTTTTTTTTTTTTTTTTTTTTTTT PDIG        TELAPSE      909.46 TCPU      839.73
 CHARGE NORMALIZATION FACTOR   1.00000000
 TOTAL ATOMIC CHARGES:
  18.6542790  18.6542790  18.6542790  18.6538151  18.6538151  18.6542790
   5.4101619   5.4193913   5.4101619   5.4193913   5.4222116   5.4101619
   5.4083702   5.4193913   5.4222116   5.4193913   5.4083702   5.4101619
   5.9967295   6.0079555   5.9967295   6.0079555   6.0029094   6.0069485
   6.0002474   5.9973607   6.0029094   5.9973607   6.0002474   6.0069485
   6.0069485   5.9973607   5.9973607   6.0069485   5.9967295   6.0029094
   6.0079555   6.0029094   6.0079555   6.0002474   5.9967295   6.0002474
   0.8729477   0.8849962   0.8729477   0.8849962   0.8789614   0.8781811
   0.8788306   0.8797175   0.8789614   0.8797175   0.8788306   0.8781811
   0.8781811   0.8797175   0.8797175   0.8781811   0.8729477   0.8789614
   0.8849962   0.8789614   0.8849962   0.8788306   0.8729477   0.8788306
   7.5701966   7.5485202   7.5701966   7.5485202   7.5436757   7.5598368
   7.5739675   7.5576656   7.5436757   7.5576656   7.5739675   7.5598368
   7.5598368   7.5576656   7.5576656   7.5598368   7.5701966   7.5436757
   7.5485202   7.5436757   7.5485202   7.5739675   7.5701966   7.5739675
   6.7506208   6.7423795   6.7506208   6.7423795   6.7591592   6.7506208
   6.7343809   6.7423795   6.7591592   6.7423795   6.7343809   6.7506208
   8.3161059   8.3141762   8.3161059   8.3141762   8.3235051   8.3065470
   8.3084378   8.3257791   8.3235051   8.3257791   8.3084378   8.3065470
   8.3065470   8.3257791   8.3257791   8.3065470   8.3161059   8.3235051
   8.3141762   8.3235051   8.3141762   8.3084378   8.3161059   8.3084378
 TTTTTTTTTTTTTTTTTTTTTTTTTTTTTT MOQGAD      TELAPSE      909.48 TCPU      839.74
 TTTTTTTTTTTTTTTTTTTTTTTTTTTTTT SHELLXN     TELAPSE      913.44 TCPU      843.10
 TTTTTTTTTTTTTTTTTTTTTTTTTTTTTT MONMO3      TELAPSE      914.33 TCPU      843.99
 NUMERICALLY INTEGRATED DENSITY    804.0002196393
 TTTTTTTTTTTTTTTTTTTTTTTTTTTTTT NUMDFT      TELAPSE      919.25 TCPU      848.90
 CYC   8 ETOT(AU) -6.526199071704E+03 DETOT -7.71E-06 tst  1.07E-07 PX  2.17E-04
 TTTTTTTTTTTTTTTTTTTTTTTTTTTTTT DIIS        TELAPSE      919.79 TCPU      849.44
 DIIS TEST: 0.25489E-04 AT SCF   CYCLE   8 - DIIS ACTIVE - HISTORY:     8 CYCLES
 TTTTTTTTTTTTTTTTTTTTTTTTTTTTTT FDIK        TELAPSE      931.70 TCPU      860.92
 INSULATING STATE
 TOP OF VALENCE BANDS -    BAND    402; K    5; EIG -2.1825661E-01 AU
 TOP OF VALENCE BANDS -    BAND    402; K    1; EIG -2.1924553E-01 AU
 BOTTOM OF VIRTUAL BANDS - BAND    403; K    2; EIG -1.1866248E-01 AU
 INDIRECT ENERGY BAND GAP:   2.7101 eV
 BOTTOM OF VIRTUAL BANDS - BAND    403; K    1; EIG -1.1840138E-01 AU
 TTTTTTTTTTTTTTTTTTTTTTTTTTTTTT PDIG        TELAPSE      932.13 TCPU      861.36
 CHARGE NORMALIZATION FACTOR   1.00000000
 TOTAL ATOMIC CHARGES:
  18.6541973  18.6541973  18.6541973  18.6539892  18.6539892  18.6541973
   5.4101142   5.4195990   5.4101142   5.4195990   5.4219249   5.4101142
   5.4081483   5.4195990   5.4219249   5.4195990   5.4081483   5.4101142
   5.9967423   6.0073093   5.9967423   6.0073093   6.0031442   6.0071615
   6.0007374   5.9971426   6.0031442   5.9971426   6.0007374   6.0071615
   6.0071615   5.9971426   5.9971426   6.0071615   5.9967423   6.0031442
   6.0073093   6.0031442   6.0073093   6.0007374   5.9967423   6.0007374
   0.8729264   0.8850122   0.8729264   0.8850122   0.8789012   0.8781445
   0.8788790   0.8797649   0.8789012   0.8797649   0.8788790   0.8781445
   0.8781445   0.8797649   0.8797649   0.8781445   0.8729264   0.8789012
   0.8850122   0.8789012   0.8850122   0.8788790   0.8729264   0.8788790
   7.5698382   7.5481068   7.5698382   7.5481068   7.5439940   7.5600088
   7.5736405   7.5583392   7.5439940   7.5583392   7.5736405   7.5600088
   7.5600088   7.5583392   7.5583392   7.5600088   7.5698382   7.5439940
   7.5481068   7.5439940   7.5481068   7.5736405   7.5698382   7.5736405
   6.7505800   6.7425277   6.7505800   6.7425277   6.7588491   6.7505800
   6.7343495   6.7425277   6.7588491   6.7425277   6.7343495   6.7505800
   8.3170387   8.3150730   8.3170387   8.3150730   8.3235075   8.3057358
   8.3081836   8.3250196   8.3235075   8.3250196   8.3081836   8.3057358
   8.3057358   8.3250196   8.3250196   8.3057358   8.3170387   8.3235075
   8.3150730   8.3235075   8.3150730   8.3081836   8.3170387   8.3081836
 TTTTTTTTTTTTTTTTTTTTTTTTTTTTTT MOQGAD      TELAPSE      932.15 TCPU      861.37
 TTTTTTTTTTTTTTTTTTTTTTTTTTTTTT SHELLXN     TELAPSE      936.11 TCPU      864.80
 TTTTTTTTTTTTTTTTTTTTTTTTTTTTTT MONMO3      TELAPSE      936.81 TCPU      865.50
 NUMERICALLY INTEGRATED DENSITY    804.0002196331
 TTTTTTTTTTTTTTTTTTTTTTTTTTTTTT NUMDFT      TELAPSE      941.72 TCPU      870.40
 CYC   9 ETOT(AU) -6.526199073959E+03 DETOT -2.25E-06 tst  2.55E-08 PX  1.37E-04
 TTTTTTTTTTTTTTTTTTTTTTTTTTTTTT DIIS        TELAPSE      942.12 TCPU      870.80
 DIIS TEST: 0.10325E-04 AT SCF   CYCLE   9 - DIIS ACTIVE - HISTORY:     9 CYCLES
 TTTTTTTTTTTTTTTTTTTTTTTTTTTTTT FDIK        TELAPSE      951.97 TCPU      880.10
 INSULATING STATE
 TOP OF VALENCE BANDS -    BAND    402; K    5; EIG -2.1826030E-01 AU
 TOP OF VALENCE BANDS -    BAND    402; K    1; EIG -2.1925633E-01 AU
 BOTTOM OF VIRTUAL BANDS - BAND    403; K    2; EIG -1.1865620E-01 AU
 INDIRECT ENERGY BAND GAP:   2.7104 eV
 BOTTOM OF VIRTUAL BANDS - BAND    403; K    1; EIG -1.1839514E-01 AU
 TTTTTTTTTTTTTTTTTTTTTTTTTTTTTT PDIG        TELAPSE      952.47 TCPU      880.60
 CHARGE NORMALIZATION FACTOR   1.00000000
 TOTAL ATOMIC CHARGES:
  18.6542354  18.6542354  18.6542354  18.6539273  18.6539273  18.6542354
   5.4103298   5.4193890   5.4103298   5.4193890   5.4218837   5.4103298
   5.4080719   5.4193890   5.4218837   5.4193890   5.4080719   5.4103298
   5.9968076   6.0073727   5.9968076   6.0073727   6.0032068   6.0070048
   6.0008650   5.9972505   6.0032068   5.9972505   6.0008650   6.0070048
   6.0070048   5.9972505   5.9972505   6.0070048   5.9968076   6.0032068
   6.0073727   6.0032068   6.0073727   6.0008650   5.9968076   6.0008650
   0.8729310   0.8850038   0.8729310   0.8850038   0.8788808   0.8781657
   0.8788579   0.8797603   0.8788808   0.8797603   0.8788579   0.8781657
   0.8781657   0.8797603   0.8797603   0.8781657   0.8729310   0.8788808
   0.8850038   0.8788808   0.8850038   0.8788579   0.8729310   0.8788579
   7.5698999   7.5483863   7.5698999   7.5483863   7.5441911   7.5598608
   7.5734879   7.5581250   7.5441911   7.5581250   7.5734879   7.5598608
   7.5598608   7.5581250   7.5581250   7.5598608   7.5698999   7.5441911
   7.5483863   7.5441911   7.5483863   7.5734879   7.5698999   7.5734879
   6.7507233   6.7423426   6.7507233   6.7423426   6.7590112   6.7507233
   6.7342034   6.7423426   6.7590112   6.7423426   6.7342034   6.7507233
   8.3162808   8.3145919   8.3162808   8.3145919   8.3232004   8.3063016
   8.3083126   8.3256861   8.3232004   8.3256861   8.3083126   8.3063016
   8.3063016   8.3256861   8.3256861   8.3063016   8.3162808   8.3232004
   8.3145919   8.3232004   8.3145919   8.3083126   8.3162808   8.3083126
 TTTTTTTTTTTTTTTTTTTTTTTTTTTTTT MOQGAD      TELAPSE      952.49 TCPU      880.62
 TTTTTTTTTTTTTTTTTTTTTTTTTTTTTT SHELLXN     TELAPSE      956.35 TCPU      883.97
 TTTTTTTTTTTTTTTTTTTTTTTTTTTTTT MONMO3      TELAPSE      960.22 TCPU      887.84
 NUMERICALLY INTEGRATED DENSITY    804.0002196239
 TTTTTTTTTTTTTTTTTTTTTTTTTTTTTT NUMDFT      TELAPSE      965.21 TCPU      892.83
 CYC  10 ETOT(AU) -6.526199074733E+03 DETOT -7.74E-07 tst  1.14E-08 PX  1.06E-04
 TTTTTTTTTTTTTTTTTTTTTTTTTTTTTT DIIS        TELAPSE      965.44 TCPU      893.06
 DIIS TEST: 0.46043E-05 AT SCF   CYCLE  10 - DIIS ACTIVE - HISTORY:    10 CYCLES
 TTTTTTTTTTTTTTTTTTTTTTTTTTTTTT FDIK        TELAPSE      980.99 TCPU      908.20
 INSULATING STATE
 TOP OF VALENCE BANDS -    BAND    402; K    5; EIG -2.1825230E-01 AU
 TOP OF VALENCE BANDS -    BAND    402; K    1; EIG -2.1923926E-01 AU
 BOTTOM OF VIRTUAL BANDS - BAND    403; K    2; EIG -1.1864545E-01 AU
 INDIRECT ENERGY BAND GAP:   2.7104 eV
 BOTTOM OF VIRTUAL BANDS - BAND    403; K    1; EIG -1.1838403E-01 AU
 TTTTTTTTTTTTTTTTTTTTTTTTTTTTTT PDIG        TELAPSE      981.49 TCPU      908.70
 CHARGE NORMALIZATION FACTOR   1.00000000
 TOTAL ATOMIC CHARGES:
  18.6542305  18.6542305  18.6542305  18.6539304  18.6539304  18.6542305
   5.4102687   5.4193714   5.4102687   5.4193714   5.4220073   5.4102687
   5.4082615   5.4193714   5.4220073   5.4193714   5.4082615   5.4102687
   5.9967745   6.0075208   5.9967745   6.0075208   6.0029802   6.0070232
   6.0006225   5.9973338   6.0029802   5.9973338   6.0006225   6.0070232
   6.0070232   5.9973338   5.9973338   6.0070232   5.9967745   6.0029802
   6.0075208   6.0029802   6.0075208   6.0006225   5.9967745   6.0006225
   0.8729431   0.8850005   0.8729431   0.8850005   0.8789392   0.8781690
   0.8788470   0.8797346   0.8789392   0.8797346   0.8788470   0.8781690
   0.8781690   0.8797346   0.8797346   0.8781690   0.8729431   0.8789392
   0.8850005   0.8789392   0.8850005   0.8788470   0.8729431   0.8788470
   7.5699142   7.5483460   7.5699142   7.5483460   7.5439817   7.5599383
   7.5736489   7.5580836   7.5439817   7.5580836   7.5736489   7.5599383
   7.5599383   7.5580836   7.5580836   7.5599383   7.5699142   7.5439817
   7.5483460   7.5439817   7.5483460   7.5736489   7.5699142   7.5736489
   6.7506420   6.7423893   6.7506420   6.7423893   6.7590732   6.7506420
   6.7343174   6.7423893   6.7590732   6.7423893   6.7343174   6.7506420
   8.3166067   8.3148373   8.3166067   8.3148373   8.3234134   8.3060097
   8.3083421   8.3252926   8.3234134   8.3252926   8.3083421   8.3060097
   8.3060097   8.3252926   8.3252926   8.3060097   8.3166067   8.3234134
   8.3148373   8.3234134   8.3148373   8.3083421   8.3166067   8.3083421
 TTTTTTTTTTTTTTTTTTTTTTTTTTTTTT MOQGAD      TELAPSE      981.50 TCPU      908.72
 TTTTTTTTTTTTTTTTTTTTTTTTTTTTTT SHELLXN     TELAPSE      986.52 TCPU      912.16
 TTTTTTTTTTTTTTTTTTTTTTTTTTTTTT MONMO3      TELAPSE      987.79 TCPU      913.43
 NUMERICALLY INTEGRATED DENSITY    804.0002196311
 TTTTTTTTTTTTTTTTTTTTTTTTTTTTTT NUMDFT      TELAPSE      992.75 TCPU      918.39
 CYC  11 ETOT(AU) -6.526199075290E+03 DETOT -5.57E-07 tst  4.55E-09 PX  5.31E-05
 TTTTTTTTTTTTTTTTTTTTTTTTTTTTTT DIIS        TELAPSE      993.84 TCPU      919.48
 DIIS TEST: 0.10202E-05 AT SCF   CYCLE  11 - DIIS ACTIVE - HISTORY:    11 CYCLES
 TTTTTTTTTTTTTTTTTTTTTTTTTTTTTT FDIK        TELAPSE     1009.26 TCPU      934.38
 INSULATING STATE
 TOP OF VALENCE BANDS -    BAND    402; K    5; EIG -2.1825388E-01 AU
 TOP OF VALENCE BANDS -    BAND    402; K    1; EIG -2.1924222E-01 AU
 BOTTOM OF VIRTUAL BANDS - BAND    403; K    2; EIG -1.1865234E-01 AU
 INDIRECT ENERGY BAND GAP:   2.7103 eV
 BOTTOM OF VIRTUAL BANDS - BAND    403; K    1; EIG -1.1839141E-01 AU
 TTTTTTTTTTTTTTTTTTTTTTTTTTTTTT PDIG        TELAPSE     1009.77 TCPU      934.89
 CHARGE NORMALIZATION FACTOR   1.00000000
 TOTAL ATOMIC CHARGES:
  18.6542179  18.6542179  18.6542179  18.6539259  18.6539259  18.6542179
   5.4101947   5.4195356   5.4101947   5.4195356   5.4219149   5.4101947
   5.4081416   5.4195356   5.4219149   5.4195356   5.4081416   5.4101947
   5.9967302   6.0074152   5.9967302   6.0074152   6.0031933   6.0070500
   6.0007319   5.9971971   6.0031933   5.9971971   6.0007319   6.0070500
   6.0070500   5.9971971   5.9971971   6.0070500   5.9967302   6.0031933
   6.0074152   6.0031933   6.0074152   6.0007319   5.9967302   6.0007319
   0.8729325   0.8850081   0.8729325   0.8850081   0.8789231   0.8781768
   0.8788333   0.8797487   0.8789231   0.8797487   0.8788333   0.8781768
   0.8781768   0.8797487   0.8797487   0.8781768   0.8729325   0.8789231
   0.8850081   0.8789231   0.8850081   0.8788333   0.8729325   0.8788333
   7.5699542   7.5482507   7.5699542   7.5482507   7.5439381   7.5599177
   7.5737180   7.5581336   7.5439381   7.5581336   7.5737180   7.5599177
   7.5599177   7.5581336   7.5581336   7.5599177   7.5699542   7.5439381
   7.5482507   7.5439381   7.5482507   7.5737180   7.5699542   7.5737180
   6.7506066   6.7424979   6.7506066   6.7424979   6.7589310   6.7506066
   6.7342802   6.7424979   6.7589310   6.7424979   6.7342802   6.7506066
   8.3165563   8.3146766   8.3165563   8.3146766   8.3233701   8.3061684
   8.3082652   8.3254614   8.3233701   8.3254614   8.3082652   8.3061684
   8.3061684   8.3254614   8.3254614   8.3061684   8.3165563   8.3233701
   8.3146766   8.3233701   8.3146766   8.3082652   8.3165563   8.3082652
 TTTTTTTTTTTTTTTTTTTTTTTTTTTTTT MOQGAD      TELAPSE     1009.78 TCPU      934.90
 TTTTTTTTTTTTTTTTTTTTTTTTTTTTTT SHELLXN     TELAPSE     1015.33 TCPU      938.36
 TTTTTTTTTTTTTTTTTTTTTTTTTTTTTT MONMO3      TELAPSE     1016.05 TCPU      939.08
 NUMERICALLY INTEGRATED DENSITY    804.0002196292
 TTTTTTTTTTTTTTTTTTTTTTTTTTTTTT NUMDFT      TELAPSE     1021.69 TCPU      944.72
 CYC  12 ETOT(AU) -6.526199075334E+03 DETOT -4.42E-08 tst  2.07E-09 PX  2.92E-05
 TTTTTTTTTTTTTTTTTTTTTTTTTTTTTT DIIS        TELAPSE     1021.95 TCPU      944.97
 DIIS TEST: 0.73078E-06 AT SCF   CYCLE  12 - DIIS ACTIVE - HISTORY:    12 CYCLES
 TTTTTTTTTTTTTTTTTTTTTTTTTTTTTT FDIK        TELAPSE     1034.79 TCPU      957.39
 INSULATING STATE
 TOP OF VALENCE BANDS -    BAND    402; K    5; EIG -2.1825544E-01 AU
 TOP OF VALENCE BANDS -    BAND    402; K    1; EIG -2.1924494E-01 AU
 BOTTOM OF VIRTUAL BANDS - BAND    403; K    2; EIG -1.1864901E-01 AU
 INDIRECT ENERGY BAND GAP:   2.7104 eV
 BOTTOM OF VIRTUAL BANDS - BAND    403; K    1; EIG -1.1838774E-01 AU
 TTTTTTTTTTTTTTTTTTTTTTTTTTTTTT PDIG        TELAPSE     1035.30 TCPU      957.89
 CHARGE NORMALIZATION FACTOR   1.00000000
 TOTAL ATOMIC CHARGES:
  18.6542223  18.6542223  18.6542223  18.6539229  18.6539229  18.6542223
   5.4102349   5.4194299   5.4102349   5.4194299   5.4219884   5.4102349
   5.4081781   5.4194299   5.4219884   5.4194299   5.4081781   5.4102349
   5.9967770   6.0074823   5.9967770   6.0074823   6.0030695   6.0070427
   6.0006994   5.9972857   6.0030695   5.9972857   6.0006994   6.0070427
   6.0070427   5.9972857   5.9972857   6.0070427   5.9967770   6.0030695
   6.0074823   6.0030695   6.0074823   6.0006994   5.9967770   6.0006994
   0.8729323   0.8850061   0.8729323   0.8850061   0.8789158   0.8781658
   0.8788526   0.8797447   0.8789158   0.8797447   0.8788526   0.8781658
   0.8781658   0.8797447   0.8797447   0.8781658   0.8729323   0.8789158
   0.8850061   0.8789158   0.8850061   0.8788526   0.8729323   0.8788526
   7.5699326   7.5483078   7.5699326   7.5483078   7.5440224   7.5599177
   7.5736283   7.5581177   7.5440224   7.5581177   7.5736283   7.5599177
   7.5599177   7.5581177   7.5581177   7.5599177   7.5699326   7.5440224
   7.5483078   7.5440224   7.5483078   7.5736283   7.5699326   7.5736283
   6.7506567   6.7423976   6.7506567   6.7423976   6.7590315   6.7506567
   6.7342873   6.7423976   6.7590315   6.7423976   6.7342873   6.7506567
   8.3165535   8.3147613   8.3165535   8.3147613   8.3233614   8.3060796
   8.3083155   8.3253826   8.3233614   8.3253826   8.3083155   8.3060796
   8.3060796   8.3253826   8.3253826   8.3060796   8.3165535   8.3233614
   8.3147613   8.3233614   8.3147613   8.3083155   8.3165535   8.3083155
 TTTTTTTTTTTTTTTTTTTTTTTTTTTTTT MOQGAD      TELAPSE     1035.31 TCPU      957.91
 TTTTTTTTTTTTTTTTTTTTTTTTTTTTTT SHELLXN     TELAPSE     1040.81 TCPU      961.35
 TTTTTTTTTTTTTTTTTTTTTTTTTTTTTT MONMO3      TELAPSE     1041.54 TCPU      962.08
 NUMERICALLY INTEGRATED DENSITY    804.0002196310
 TTTTTTTTTTTTTTTTTTTTTTTTTTTTTT NUMDFT      TELAPSE     1046.52 TCPU      967.06
 CYC  13 ETOT(AU) -6.526199075450E+03 DETOT -1.16E-07 tst  4.97E-10 PX  1.63E-05
 TTTTTTTTTTTTTTTTTTTTTTTTTTTTTT DIIS        TELAPSE     1048.17 TCPU      968.71
 DIIS TEST: 0.90327E-07 AT SCF   CYCLE  13 - DIIS ACTIVE - HISTORY:    13 CYCLES
 TTTTTTTTTTTTTTTTTTTTTTTTTTTTTT FDIK        TELAPSE     1061.73 TCPU      980.89
 INSULATING STATE
 TOP OF VALENCE BANDS -    BAND    402; K    5; EIG -2.1825357E-01 AU
 TOP OF VALENCE BANDS -    BAND    402; K    1; EIG -2.1924241E-01 AU
 BOTTOM OF VIRTUAL BANDS - BAND    403; K    2; EIG -1.1865107E-01 AU
 INDIRECT ENERGY BAND GAP:   2.7103 eV
 BOTTOM OF VIRTUAL BANDS - BAND    403; K    1; EIG -1.1838989E-01 AU
 TTTTTTTTTTTTTTTTTTTTTTTTTTTTTT PDIG        TELAPSE     1062.18 TCPU      981.34
 CHARGE NORMALIZATION FACTOR   1.00000000
 TOTAL ATOMIC CHARGES:
  18.6542285  18.6542285  18.6542285  18.6539303  18.6539303  18.6542285
   5.4102646   5.4194347   5.4102646   5.4194347   5.4219402   5.4102646
   5.4082032   5.4194347   5.4219402   5.4194347   5.4082032   5.4102646
   5.9967573   6.0074350   5.9967573   6.0074350   6.0030924   6.0070238
   6.0006892   5.9972604   6.0030924   5.9972604   6.0006892   6.0070238
   6.0070238   5.9972604   5.9972604   6.0070238   5.9967573   6.0030924
   6.0074350   6.0030924   6.0074350   6.0006892   5.9967573   6.0006892
   0.8729354   0.8850086   0.8729354   0.8850086   0.8789237   0.8781713
   0.8788471   0.8797470   0.8789237   0.8797470   0.8788471   0.8781713
   0.8781713   0.8797470   0.8797470   0.8781713   0.8729354   0.8789237
   0.8850086   0.8789237   0.8850086   0.8788471   0.8729354   0.8788471
   7.5699161   7.5483216   7.5699161   7.5483216   7.5439878   7.5599297
   7.5736526   7.5581048   7.5439878   7.5581048   7.5736526   7.5599297
   7.5599297   7.5581048   7.5581048   7.5599297   7.5699161   7.5439878
   7.5483216   7.5439878   7.5483216   7.5736526   7.5699161   7.5736526
   6.7506414   6.7424316   6.7506414   6.7424316   6.7590077   6.7506414
   6.7342924   6.7424316   6.7590077   6.7424316   6.7342924   6.7506414
   8.3165569   8.3147622   8.3165569   8.3147622   8.3233856   8.3060964
   8.3083014   8.3254061   8.3233856   8.3254061   8.3083014   8.3060964
   8.3060964   8.3254061   8.3254061   8.3060964   8.3165569   8.3233856
   8.3147622   8.3233856   8.3147622   8.3083014   8.3165569   8.3083014
 TTTTTTTTTTTTTTTTTTTTTTTTTTTTTT MOQGAD      TELAPSE     1062.19 TCPU      981.35
 TTTTTTTTTTTTTTTTTTTTTTTTTTTTTT SHELLXN     TELAPSE     1066.49 TCPU      984.82
 TTTTTTTTTTTTTTTTTTTTTTTTTTTTTT MONMO3      TELAPSE     1067.33 TCPU      985.66
 NUMERICALLY INTEGRATED DENSITY    804.0002196305
 TTTTTTTTTTTTTTTTTTTTTTTTTTTTTT NUMDFT      TELAPSE     1072.26 TCPU      990.59
 CYC  14 ETOT(AU) -6.526199075421E+03 DETOT  2.88E-08 tst  1.10E-10 PX  1.07E-05
 TTTTTTTTTTTTTTTTTTTTTTTTTTTTTT DIIS        TELAPSE     1072.85 TCPU      991.17
 DIIS TEST: 0.33364E-07 AT SCF   CYCLE  14 - DIIS ACTIVE - HISTORY:    14 CYCLES
 TTTTTTTTTTTTTTTTTTTTTTTTTTTTTT FDIK        TELAPSE     1088.52 TCPU     1004.54
 INSULATING STATE
 TOP OF VALENCE BANDS -    BAND    402; K    5; EIG -2.1825497E-01 AU
 TOP OF VALENCE BANDS -    BAND    402; K    1; EIG -2.1924389E-01 AU
 BOTTOM OF VIRTUAL BANDS - BAND    403; K    2; EIG -1.1864845E-01 AU
 INDIRECT ENERGY BAND GAP:   2.7104 eV
 BOTTOM OF VIRTUAL BANDS - BAND    403; K    1; EIG -1.1838726E-01 AU
 TTTTTTTTTTTTTTTTTTTTTTTTTTTTTT PDIG        TELAPSE     1089.01 TCPU     1005.03
 CHARGE NORMALIZATION FACTOR   1.00000000
 TOTAL ATOMIC CHARGES:
  18.6542217  18.6542217  18.6542217  18.6539230  18.6539230  18.6542217
   5.4102253   5.4194444   5.4102253   5.4194444   5.4219705   5.4102253
   5.4081749   5.4194444   5.4219705   5.4194444   5.4081749   5.4102253
   5.9967721   6.0074788   5.9967721   6.0074788   6.0030976   6.0070498
   6.0007050   5.9972780   6.0030976   5.9972780   6.0007050   6.0070498
   6.0070498   5.9972780   5.9972780   6.0070498   5.9967721   6.0030976
   6.0074788   6.0030976   6.0074788   6.0007050   5.9967721   6.0007050
   0.8729337   0.8850046   0.8729337   0.8850046   0.8789211   0.8781698
   0.8788443   0.8797413   0.8789211   0.8797413   0.8788443   0.8781698
   0.8781698   0.8797413   0.8797413   0.8781698   0.8729337   0.8789211
   0.8850046   0.8789211   0.8850046   0.8788443   0.8729337   0.8788443
   7.5699386   7.5482928   7.5699386   7.5482928   7.5439958   7.5599140
   7.5736545   7.5581253   7.5439958   7.5581253   7.5736545   7.5599140
   7.5599140   7.5581253   7.5581253   7.5599140   7.5699386   7.5439958
   7.5482928   7.5439958   7.5482928   7.5736545   7.5699386   7.5736545
   6.7506309   6.7424253   6.7506309   6.7424253   6.7590131   6.7506309
   6.7342819   6.7424253   6.7590131   6.7424253   6.7342819   6.7506309
   8.3165620   8.3147397   8.3165620   8.3147397   8.3233607   8.3060958
   8.3083086   8.3253869   8.3233607   8.3253869   8.3083086   8.3060958
   8.3060958   8.3253869   8.3253869   8.3060958   8.3165620   8.3233607
   8.3147397   8.3233607   8.3147397   8.3083086   8.3165620   8.3083086
 TTTTTTTTTTTTTTTTTTTTTTTTTTTTTT MOQGAD      TELAPSE     1089.03 TCPU     1005.04
 TTTTTTTTTTTTTTTTTTTTTTTTTTTTTT SHELLXN     TELAPSE     1093.63 TCPU     1008.53
 TTTTTTTTTTTTTTTTTTTTTTTTTTTTTT MONMO3      TELAPSE     1095.00 TCPU     1009.90
 NUMERICALLY INTEGRATED DENSITY    804.0002196298
 TTTTTTTTTTTTTTTTTTTTTTTTTTTTTT NUMDFT      TELAPSE     1099.92 TCPU     1014.82
 CYC  15 ETOT(AU) -6.526199075459E+03 DETOT -3.79E-08 tst  6.97E-11 PX  6.74E-06
 TTTTTTTTTTTTTTTTTTTTTTTTTTTTTT DIIS        TELAPSE     1101.16 TCPU     1016.06
 DIIS TEST: 0.21607E-07 AT SCF   CYCLE  15 - DIIS ACTIVE - HISTORY:    15 CYCLES
 TTTTTTTTTTTTTTTTTTTTTTTTTTTTTT FDIK        TELAPSE     1122.39 TCPU     1026.37
 INSULATING STATE
 TOP OF VALENCE BANDS -    BAND    402; K    5; EIG -2.1825434E-01 AU
 TOP OF VALENCE BANDS -    BAND    402; K    1; EIG -2.1924329E-01 AU
 BOTTOM OF VIRTUAL BANDS - BAND    403; K    2; EIG -1.1865051E-01 AU
 INDIRECT ENERGY BAND GAP:   2.7104 eV
 BOTTOM OF VIRTUAL BANDS - BAND    403; K    1; EIG -1.1838932E-01 AU
 TTTTTTTTTTTTTTTTTTTTTTTTTTTTTT PDIG        TELAPSE     1124.01 TCPU     1027.98
 CHARGE NORMALIZATION FACTOR   1.00000000
 TOTAL ATOMIC CHARGES:
  18.6542240  18.6542240  18.6542240  18.6539261  18.6539261  18.6542240
   5.4102382   5.4194491   5.4102382   5.4194491   5.4219682   5.4102382
   5.4081823   5.4194491   5.4219682   5.4194491   5.4081823   5.4102382
   5.9967573   6.0074587   5.9967573   6.0074587   6.0030861   6.0070324
   6.0006973   5.9972623   6.0030861   5.9972623   6.0006973   6.0070324
   6.0070324   5.9972623   5.9972623   6.0070324   5.9967573   6.0030861
   6.0074587   6.0030861   6.0074587   6.0006973   5.9967573   6.0006973
   0.8729347   0.8850073   0.8729347   0.8850073   0.8789218   0.8781706
   0.8788468   0.8797453   0.8789218   0.8797453   0.8788468   0.8781706
   0.8781706   0.8797453   0.8797453   0.8781706   0.8729347   0.8789218
   0.8850073   0.8789218   0.8850073   0.8788468   0.8729347   0.8788468
   7.5699295   7.5483043   7.5699295   7.5483043   7.5439967   7.5599253
   7.5736514   7.5581134   7.5439967   7.5581134   7.5736514   7.5599253
   7.5599253   7.5581134   7.5581134   7.5599253   7.5699295   7.5439967
   7.5483043   7.5439967   7.5483043   7.5736514   7.5699295   7.5736514
   6.7506479   6.7424235   6.7506479   6.7424235   6.7590092   6.7506479
   6.7342928   6.7424235   6.7590092   6.7424235   6.7342928   6.7506479
   8.3165596   8.3147530   8.3165596   8.3147530   8.3233741   8.3060960
   8.3083052   8.3253986   8.3233741   8.3253986   8.3083052   8.3060960
   8.3060960   8.3253986   8.3253986   8.3060960   8.3165596   8.3233741
   8.3147530   8.3233741   8.3147530   8.3083052   8.3165596   8.3083052
 TTTTTTTTTTTTTTTTTTTTTTTTTTTTTT MOQGAD      TELAPSE     1124.03 TCPU     1028.00
 TTTTTTTTTTTTTTTTTTTTTTTTTTTTTT SHELLXN     TELAPSE     1130.48 TCPU     1031.48
 TTTTTTTTTTTTTTTTTTTTTTTTTTTTTT MONMO3      TELAPSE     1136.89 TCPU     1037.89
 NUMERICALLY INTEGRATED DENSITY    804.0002196306
 TTTTTTTTTTTTTTTTTTTTTTTTTTTTTT NUMDFT      TELAPSE     1141.81 TCPU     1042.81
 CYC  16 ETOT(AU) -6.526199075441E+03 DETOT  1.78E-08 tst  2.25E-11 PX  2.52E-06
 TTTTTTTTTTTTTTTTTTTTTTTTTTTTTT DIIS        TELAPSE     1148.17 TCPU     1049.17
 DIIS TEST: 0.32571E-08 AT SCF   CYCLE  16 - DIIS ACTIVE - HISTORY:    16 CYCLES
 TTTTTTTTTTTTTTTTTTTTTTTTTTTTTT FDIK        TELAPSE     1181.10 TCPU     1074.81
 INSULATING STATE
 TOP OF VALENCE BANDS -    BAND    402; K    5; EIG -2.1825450E-01 AU
 TOP OF VALENCE BANDS -    BAND    402; K    1; EIG -2.1924345E-01 AU
 BOTTOM OF VIRTUAL BANDS - BAND    403; K    2; EIG -1.1864927E-01 AU
 INDIRECT ENERGY BAND GAP:   2.7104 eV
 BOTTOM OF VIRTUAL BANDS - BAND    403; K    1; EIG -1.1838807E-01 AU
 TTTTTTTTTTTTTTTTTTTTTTTTTTTTTT PDIG        TELAPSE     1182.30 TCPU     1076.01
 CHARGE NORMALIZATION FACTOR   1.00000000
 TOTAL ATOMIC CHARGES:
  18.6542244  18.6542244  18.6542244  18.6539258  18.6539258  18.6542244
   5.4102414   5.4194384   5.4102414   5.4194384   5.4219546   5.4102414
   5.4081884   5.4194384   5.4219546   5.4194384   5.4081884   5.4102414
   5.9967708   6.0074588   5.9967708   6.0074588   6.0030980   6.0070411
   6.0006977   5.9972718   6.0030980   5.9972718   6.0006977   6.0070411
   6.0070411   5.9972718   5.9972718   6.0070411   5.9967708   6.0030980
   6.0074588   6.0030980   6.0074588   6.0006977   5.9967708   6.0006977
   0.8729331   0.8850071   0.8729331   0.8850071   0.8789209   0.8781694
   0.8788464   0.8797441   0.8789209   0.8797441   0.8788464   0.8781694
   0.8781694   0.8797441   0.8797441   0.8781694   0.8729331   0.8789209
   0.8850071   0.8789209   0.8850071   0.8788464   0.8729331   0.8788464
   7.5699285   7.5483081   7.5699285   7.5483081   7.5439926   7.5599216
   7.5736520   7.5581147   7.5439926   7.5581147   7.5736520   7.5599216
   7.5599216   7.5581147   7.5581147   7.5599216   7.5699285   7.5439926
   7.5483081   7.5439926   7.5483081   7.5736520   7.5699285   7.5736520
   6.7506355   6.7424249   6.7506355   6.7424249   6.7590100   6.7506355
   6.7342874   6.7424249   6.7590100   6.7424249   6.7342874   6.7506355
   8.3165576   8.3147517   8.3165576   8.3147517   8.3233727   8.3060933
   8.3083045   8.3253955   8.3233727   8.3253955   8.3083045   8.3060933
   8.3060933   8.3253955   8.3253955   8.3060933   8.3165576   8.3233727
   8.3147517   8.3233727   8.3147517   8.3083045   8.3165576   8.3083045
 TTTTTTTTTTTTTTTTTTTTTTTTTTTTTT MOQGAD      TELAPSE     1182.31 TCPU     1076.03
 TTTTTTTTTTTTTTTTTTTTTTTTTTTTTT SHELLXN     TELAPSE     1193.41 TCPU     1079.47
 TTTTTTTTTTTTTTTTTTTTTTTTTTTTTT MONMO3      TELAPSE     1195.01 TCPU     1081.07
 NUMERICALLY INTEGRATED DENSITY    804.0002196304
 TTTTTTTTTTTTTTTTTTTTTTTTTTTTTT NUMDFT      TELAPSE     1199.96 TCPU     1086.02
 CYC  17 ETOT(AU) -6.526199075447E+03 DETOT -5.50E-09 tst  8.10E-12 PX  2.55E-06
 TTTTTTTTTTTTTTTTTTTTTTTTTTTTTT DIIS        TELAPSE     1203.25 TCPU     1089.31
 DIIS TEST: 0.20314E-08 AT SCF   CYCLE  17 - DIIS ACTIVE - HISTORY:    17 CYCLES
 TTTTTTTTTTTTTTTTTTTTTTTTTTTTTT FDIK        TELAPSE     1222.03 TCPU     1095.87
 INSULATING STATE
 TOP OF VALENCE BANDS -    BAND    402; K    5; EIG -2.1825436E-01 AU
 TOP OF VALENCE BANDS -    BAND    402; K    1; EIG -2.1924328E-01 AU
 BOTTOM OF VIRTUAL BANDS - BAND    403; K    2; EIG -1.1865004E-01 AU
 INDIRECT ENERGY BAND GAP:   2.7104 eV
 BOTTOM OF VIRTUAL BANDS - BAND    403; K    1; EIG -1.1838884E-01 AU
 TTTTTTTTTTTTTTTTTTTTTTTTTTTTTT PDIG        TELAPSE     1222.52 TCPU     1096.36
 CHARGE NORMALIZATION FACTOR   1.00000000
 TOTAL ATOMIC CHARGES:
  18.6542245  18.6542245  18.6542245  18.6539259  18.6539259  18.6542245
   5.4102420   5.4194424   5.4102420   5.4194424   5.4219624   5.4102420
   5.4081852   5.4194424   5.4219624   5.4194424   5.4081852   5.4102420
   5.9967619   6.0074599   5.9967619   6.0074599   6.0030902   6.0070347
   6.0006983   5.9972682   6.0030902   5.9972682   6.0006983   6.0070347
   6.0070347   5.9972682   5.9972682   6.0070347   5.9967619   6.0030902
   6.0074599   6.0030902   6.0074599   6.0006983   5.9967619   6.0006983
   0.8729347   0.8850068   0.8729347   0.8850068   0.8789220   0.8781706
   0.8788462   0.8797443   0.8789220   0.8797443   0.8788462   0.8781706
   0.8781706   0.8797443   0.8797443   0.8781706   0.8729347   0.8789220
   0.8850068   0.8789220   0.8850068   0.8788462   0.8729347   0.8788462
   7.5699292   7.5483040   7.5699292   7.5483040   7.5439949   7.5599212
   7.5736522   7.5581171   7.5439949   7.5581171   7.5736522   7.5599212
   7.5599212   7.5581171   7.5581171   7.5599212   7.5699292   7.5439949
   7.5483040   7.5439949   7.5483040   7.5736522   7.5699292   7.5736522
   6.7506399   6.7424269   6.7506399   6.7424269   6.7590142   6.7506399
   6.7342870   6.7424269   6.7590142   6.7424269   6.7342870   6.7506399
   8.3165608   8.3147497   8.3165608   8.3147497   8.3233712   8.3060969
   8.3083060   8.3253958   8.3233712   8.3253958   8.3083060   8.3060969
   8.3060969   8.3253958   8.3253958   8.3060969   8.3165608   8.3233712
   8.3147497   8.3233712   8.3147497   8.3083060   8.3165608   8.3083060
 TTTTTTTTTTTTTTTTTTTTTTTTTTTTTT MOQGAD      TELAPSE     1222.53 TCPU     1096.37
 TTTTTTTTTTTTTTTTTTTTTTTTTTTTTT SHELLXN     TELAPSE     1225.87 TCPU     1099.71
 +++ ENERGIES IN A.U. +++
 ::: EXT EL-POLE                                  -7.0763039410272E+03
 ::: EXT EL-SPHEROPOLE                             5.9331993132225E+01
 ::: BIELET ZONE E-E                               1.2531812417587E+04
 ::: TOTAL E-E                                     5.5148404696916E+03
 ::: TOTAL E-N + N-E                              -1.9049971220902E+04
 ::: TOTAL N-N                                     1.7279951746558E+03
 ::: KINETIC ENERGY                                6.0675932490561E+03
 ::: PSEUDO TOTAL   ENERGY                        -5.7395423274986E+03
 ::: VIRIAL COEFFICIENT                            1.0277841242214E+00
 TTTTTTTTTTTTTTTTTTTTTTTTTTTTTT MONMO3      TELAPSE     1226.75 TCPU     1100.59
 NUMERICALLY INTEGRATED DENSITY    804.0002196304
 TTTTTTTTTTTTTTTTTTTTTTTTTTTTTT NUMDFT      TELAPSE     1231.66 TCPU     1105.50
 CYC  18 ETOT(AU) -6.526199075447E+03 DETOT -1.34E-10 tst  3.67E-12 PX  2.55E-06

 == SCF ENDED - CONVERGENCE ON ENERGY      E(AU) -6.5261990754467E+03 CYCLES  18


 ENERGY EXPRESSION=HARTREE+FOCK EXCH*0.00000+(M06-L      EXCH)*1.00000+M06-L      CORR


 TOTAL ENERGY(DFT)(AU)( 18) -6.5261990754467E+03 DE-1.3E-10 tester 3.7E-12
 TTTTTTTTTTTTTTTTTTTTTTTTTTTTTT EDFT        TELAPSE     1231.68 TCPU     1105.52
 
 INFORMATION **** DFTD3 ENERGY **** CALCULATE DFTD3 ENERGY

           DFT-D V3
 DF                                         m06l      
 parameters
 s6       :    1.0000
 s8       :    0.0000
 rs6      :    1.5810
 rs18     :    1.0000
 alpha6   :   14.0000
 alpha8   :   16.0000
 k1 k3    :   16.0000   -4.0000
 Cutoff   :   50.2022
 CN-Cutoff:   21.1671
 
 Edisp /kcal,au:   -26.2839 -0.04188612

 E6    /kcal :   -29.9651
 E8    /kcal :     0.0000
 E6(ABC) "   :   3.681122
 
 INFORMATION **** DFTD3 ENERGY **** NORMAL TERMINATION OF DFTD3 MODULE

 *******************************************************************************

 DFT-D3 DISPERSION ENERGY CORRECTION

 D3 DISPERSION ENERGY (AU)       -4.1886120965155E-02
 TOTAL ENERGY + DISP (AU)        -6.5262409615676E+03

 *******************************************************************************

 TTTTTTTTTTTTTTTTTTTTTTTTTTTTTT SMAT        TELAPSE     1306.78 TCPU     1176.98
 TTTTTTTTTTTTTTTTTTTTTTTTTTTTTT POLAR2      TELAPSE     1307.26 TCPU     1177.46
 *****************************************************************************
 *                                                                           *
 *                             PIEZOELECTRICITY                              *
 *                    EVALUATED THROUGH THE  BERRY  PHASE                    *
 *                                                                           *
 *****************************************************************************

                                   STRAIN TENSOR
                           -0.00000   0.00000   0.00000
                           -0.00000  -0.00000  -0.01500
                           -0.00000  -0.01500  -0.00000

 %%%%%%%%%%%%%%%%%%%%%%%%%%%%%%%%%%%%%%%%%%%%%%%%%%%%%%%%%%%%%%%%%%%%%%%%%%%%%
          INFORMATION ON SYSTEM A TO THE LEFT ON SYSTEM B TO THE RIGHT
                      (A) SHOULD BE THE EQUILIBRIUM SYSTEM

         a, b, c (ANGSTROM), ALPHA, BETA, GAMMA (DEGREES) V (ANGSTROM**3)
  a= 14.85436    ALPHA= 109.47122           a= 14.70619    ALPHA= 110.27347
  b= 14.85436    BETA = 109.47122           b= 15.00327    BETA = 109.47223
  c= 14.85436    GAMMA= 109.47122           c= 15.00327    GAMMA= 109.47223
          VA= 2523.13177                              VB= 2522.56406

                      DIRECT LATTICE VECTORS COMPONENTS ( ANGSTROM )
           X         Y         Z                  X         Y         Z
       -8.57617   8.57617   8.57617           -8.57617   8.44753   8.44753
        8.57617  -8.57617   8.57617            8.57617  -8.70481   8.70481
        8.57617   8.57617  -8.57617            8.57617   8.70481  -8.70481

                  RECIPROCAL LATTICE VECTORS COMPONENTS (ANGSTROM-1)
           X         Y         Z                  X         Y         Z
        0.00000   0.36632   0.36632            0.00000   0.36632   0.36632
        0.36632   0.00000   0.36632            0.37189   0.00550   0.36640
        0.36632   0.36632   0.00000            0.37189   0.36640   0.00550

                         ATOMIC FRACTIONAL COORDINATES
    ATOM       a        b        c              a        b        c
    1 ZN   -0.75000  0.50000 -0.25000       -0.75000  0.50000 -0.25000
    2 ZN   -0.25000  0.50000 -0.75000       -0.25000  0.50000 -0.75000
    3 ZN   -0.25000 -0.75000  0.50000       -0.25000 -0.75000  0.50000
    4 ZN    0.50000 -0.25000 -0.75000        0.50000 -0.25000 -0.75000
    5 ZN    0.50000 -0.75000 -0.25000        0.50000 -0.75000 -0.25000
    6 ZN   -0.75000 -0.25000  0.50000       -0.75000 -0.25000  0.50000
    7 C     0.36157  0.36157 -0.26373        0.36157  0.36157 -0.26373
    8 C     0.62529  0.62529  0.26373        0.62529  0.62529  0.26373
    9 C    -0.36157 -0.62529  0.00000       -0.36157 -0.62529  0.00000
   10 C    -0.62529 -0.36157  0.00000       -0.62529 -0.36157 -0.00000
   11 C    -0.26373  0.36157  0.36157       -0.26373  0.36157  0.36157
   12 C     0.36157 -0.26373  0.36157        0.36157 -0.26373  0.36157
   13 C     0.00000 -0.62529 -0.36157        0.00000 -0.62529 -0.36157
   14 C     0.62529  0.26373  0.62529        0.62529  0.26373  0.62529
   15 C     0.26373  0.62529  0.62529        0.26373  0.62529  0.62529
   16 C    -0.62529  0.00000 -0.36157       -0.62529 -0.00000 -0.36157
   17 C     0.00000 -0.36157 -0.62529        0.00000 -0.36157 -0.62529
   18 C    -0.36157  0.00000 -0.62529       -0.36157  0.00000 -0.62529
   19 C     0.34228  0.39954  0.60850        0.34228  0.39954  0.60850
   20 C    -0.20896 -0.26623 -0.60850       -0.20896 -0.26623 -0.60850
   21 C    -0.34228  0.26623  0.05727       -0.34228  0.26623  0.05727
   22 C     0.20896 -0.39954 -0.05727        0.20896 -0.39954 -0.05727
   23 C     0.60850  0.34228  0.39954        0.60850  0.34228  0.39954
   24 C     0.39954  0.60850  0.34228        0.39954  0.60850  0.34228
   25 C    -0.05727  0.20896 -0.39954       -0.05727  0.20896 -0.39954
   26 C    -0.26623 -0.60850 -0.20896       -0.26623 -0.60850 -0.20896
   27 C    -0.60850 -0.20896 -0.26623       -0.60850 -0.20896 -0.26623
   28 C     0.26623  0.05727 -0.34228        0.26623  0.05727 -0.34228
   29 C     0.05727 -0.34228  0.26623        0.05727 -0.34228  0.26623
   30 C    -0.39954 -0.05727  0.20896       -0.39954 -0.05727  0.20896
   31 C     0.39954  0.34228  0.60850        0.39954  0.34228  0.60850
   32 C    -0.26623 -0.20896 -0.60850       -0.26623 -0.20896 -0.60850
   33 C     0.26623 -0.34228  0.05727        0.26623 -0.34228  0.05727
   34 C    -0.39954  0.20896 -0.05727       -0.39954  0.20896 -0.05727
   35 C     0.34228  0.60850  0.39954        0.34228  0.60850  0.39954
   36 C     0.60850  0.39954  0.34228        0.60850  0.39954  0.34228
   37 C     0.20896 -0.05727 -0.39954        0.20896 -0.05727 -0.39954
   38 C    -0.60850 -0.26623 -0.20896       -0.60850 -0.26623 -0.20896
   39 C    -0.20896 -0.60850 -0.26623       -0.20896 -0.60850 -0.26623
   40 C     0.05727  0.26623 -0.34228        0.05727  0.26623 -0.34228
   41 C    -0.34228  0.05727  0.26623       -0.34228  0.05727  0.26623
   42 C    -0.05727 -0.39954  0.20896       -0.05727 -0.39954  0.20896
   43 H     0.31680  0.43084  0.55458        0.31680  0.43084  0.55458
   44 H    -0.12375 -0.23778 -0.55458       -0.12375 -0.23778 -0.55458
   45 H    -0.31680  0.23778  0.11404       -0.31680  0.23778  0.11404
   46 H     0.12375 -0.43084 -0.11404        0.12375 -0.43084 -0.11404
   47 H     0.55458  0.31680  0.43084        0.55458  0.31680  0.43084
   48 H     0.43084  0.55458  0.31680        0.43084  0.55458  0.31680
   49 H    -0.11404  0.12375 -0.43084       -0.11404  0.12375 -0.43084
   50 H    -0.23778 -0.55458 -0.12375       -0.23778 -0.55458 -0.12375
   51 H    -0.55458 -0.12375 -0.23778       -0.55458 -0.12375 -0.23778
   52 H     0.23778  0.11404 -0.31680        0.23778  0.11404 -0.31680
   53 H     0.11404 -0.31680  0.23778        0.11404 -0.31680  0.23778
   54 H    -0.43084 -0.11404  0.12375       -0.43084 -0.11404  0.12375
   55 H     0.43084  0.31680  0.55458        0.43084  0.31680  0.55458
   56 H    -0.23778 -0.12375 -0.55458       -0.23778 -0.12375 -0.55458
   57 H     0.23778 -0.31680  0.11404        0.23778 -0.31680  0.11404
   58 H    -0.43084  0.12375 -0.11404       -0.43084  0.12375 -0.11404
   59 H     0.31680  0.55458  0.43084        0.31680  0.55458  0.43084
   60 H     0.55458  0.43084  0.31680        0.55458  0.43084  0.31680
   61 H     0.12375 -0.11404 -0.43084        0.12375 -0.11404 -0.43084
   62 H    -0.55458 -0.23778 -0.12375       -0.55458 -0.23778 -0.12375
   63 H    -0.12375 -0.55458 -0.23778       -0.12375 -0.55458 -0.23778
   64 H     0.11404  0.23778 -0.31680        0.11404  0.23778 -0.31680
   65 H    -0.31680  0.11404  0.23778       -0.31680  0.11404  0.23778
   66 H    -0.11404 -0.43084  0.12375       -0.11404 -0.43084  0.12375
   67 N     0.31813  0.41123  0.69038        0.31813  0.41123  0.69038
   68 N    -0.27915 -0.37225 -0.69038       -0.27915 -0.37225 -0.69038
   69 N    -0.31813  0.37225  0.09311       -0.31813  0.37225  0.09311
   70 N     0.27915 -0.41123 -0.09311        0.27915 -0.41123 -0.09311
   71 N     0.69038  0.31813  0.41123        0.69038  0.31813  0.41123
   72 N     0.41123  0.69038  0.31813        0.41123  0.69038  0.31813
   73 N    -0.09311  0.27915 -0.41123       -0.09311  0.27915 -0.41123
   74 N    -0.37225 -0.69038 -0.27915       -0.37225 -0.69038 -0.27915
   75 N    -0.69038 -0.27915 -0.37225       -0.69038 -0.27915 -0.37225
   76 N     0.37225  0.09311 -0.31813        0.37225  0.09311 -0.31813
   77 N     0.09311 -0.31813  0.37225        0.09311 -0.31813  0.37225
   78 N    -0.41123 -0.09311  0.27915       -0.41123 -0.09311  0.27915
   79 N     0.41123  0.31813  0.69038        0.41123  0.31813  0.69038
   80 N    -0.37225 -0.27915 -0.69038       -0.37225 -0.27915 -0.69038
   81 N     0.37225 -0.31813  0.09311        0.37225 -0.31813  0.09311
   82 N    -0.41123  0.27915 -0.09311       -0.41123  0.27915 -0.09311
   83 N     0.31813  0.69038  0.41123        0.31813  0.69038  0.41123
   84 N     0.69038  0.41123  0.31813        0.69038  0.41123  0.31813
   85 N     0.27915 -0.09311 -0.41123        0.27915 -0.09311 -0.41123
   86 N    -0.69038 -0.37225 -0.27915       -0.69038 -0.37225 -0.27915
   87 N    -0.27915 -0.69038 -0.37225       -0.27915 -0.69038 -0.37225
   88 N     0.09311  0.37225 -0.31813        0.09311  0.37225 -0.31813
   89 N    -0.31813  0.09311  0.37225       -0.31813  0.09311  0.37225
   90 N    -0.09311 -0.41123  0.27915       -0.09311 -0.41123  0.27915
   91 N     0.35410  0.35410 -0.17360        0.35410  0.35410 -0.17360
   92 N     0.52770  0.52770  0.17360        0.52770  0.52770  0.17360
   93 N    -0.35410 -0.52770  0.00000       -0.35410 -0.52770 -0.00000
   94 N    -0.52770 -0.35410  0.00000       -0.52770 -0.35410 -0.00000
   95 N    -0.17360  0.35410  0.35410       -0.17360  0.35410  0.35410
   96 N     0.35410 -0.17360  0.35410        0.35410 -0.17360  0.35410
   97 N     0.00000 -0.52770 -0.35410        0.00000 -0.52770 -0.35410
   98 N     0.52770  0.17360  0.52770        0.52770  0.17360  0.52770
   99 N     0.17360  0.52770  0.52770        0.17360  0.52770  0.52770
  100 N    -0.52770  0.00000 -0.35410       -0.52770 -0.00000 -0.35410
  101 N     0.00000 -0.35410 -0.52770        0.00000 -0.35410 -0.52770
  102 N    -0.35410  0.00000 -0.52770       -0.35410  0.00000 -0.52770
  103 O     0.39507  0.30502 -0.13778        0.39507  0.30502 -0.13778
  104 O     0.44280  0.53285  0.13778        0.44280  0.53285  0.13778
  105 O    -0.39507 -0.53285 -0.09005       -0.39507 -0.53285 -0.09005
  106 O    -0.44280 -0.30502  0.09005       -0.44280 -0.30502  0.09005
  107 O    -0.13778  0.39507  0.30502       -0.13778  0.39507  0.30502
  108 O     0.30502 -0.13778  0.39507        0.30502 -0.13778  0.39507
  109 O     0.09005 -0.44280 -0.30502        0.09005 -0.44280 -0.30502
  110 O     0.53285  0.13778  0.44280        0.53285  0.13778  0.44280
  111 O     0.13778  0.44280  0.53285        0.13778  0.44280  0.53285
  112 O    -0.53285 -0.09005 -0.39507       -0.53285 -0.09005 -0.39507
  113 O    -0.09005 -0.39507 -0.53285       -0.09005 -0.39507 -0.53285
  114 O    -0.30502  0.09005 -0.44280       -0.30502  0.09005 -0.44280
  115 O     0.30502  0.39507 -0.13778        0.30502  0.39507 -0.13778
  116 O     0.53285  0.44280  0.13778        0.53285  0.44280  0.13778
  117 O    -0.53285 -0.39507 -0.09005       -0.53285 -0.39507 -0.09005
  118 O    -0.30502 -0.44280  0.09005       -0.30502 -0.44280  0.09005
  119 O     0.39507 -0.13778  0.30502        0.39507 -0.13778  0.30502
  120 O    -0.13778  0.30502  0.39507       -0.13778  0.30502  0.39507
  121 O    -0.44280  0.09005 -0.30502       -0.44280  0.09005 -0.30502
  122 O     0.13778  0.53285  0.44280        0.13778  0.53285  0.44280
  123 O     0.44280  0.13778  0.53285        0.44280  0.13778  0.53285
  124 O    -0.09005 -0.53285 -0.39507       -0.09005 -0.53285 -0.39507
  125 O    -0.39507 -0.09005 -0.53285       -0.39507 -0.09005 -0.53285
  126 O     0.09005 -0.30502 -0.44280        0.09005 -0.30502 -0.44280

 %%%%%%%%%%%%%%%%%%%%%%%%%%%%%%%%%%%%%%%%%%%%%%%%%%%%%%%%%%%%%%%%%%%%%%%%%%%%%

            PHASE PROJECTED ALONG THE RECIPROCAL LATTICE VECTORS
                              B1         B2         B3
                     PHI  -0.000000   0.104279   0.104279

               PREFACTOR: |e|/(2.PI.VA)=  0.00101063E+10 (C/m**3)


 *******************************************************************************
 * CELL DEFORMATION
 *******************************************************************************

    ELASTIC STRAIN MATRIX (ADIMENSIONAL)

    1    0.0000000000    0.0000000000    0.0000000000
    2    0.0000000000    0.0000000000    0.0150000000
    3    0.0000000000    0.0150000000    0.0000000000

 LATTICE PARAMETERS (ANGSTROMS AND DEGREES) OF
 (1) ORIGINAL PRIMITIVE CELL
 (2) ORIGINAL CRYSTALLOGRAPHIC CELL
 (3) DEFORMED PRIMITIVE CELL
 (4) DEFORMED CRYSTALLOGRAPHIC CELL

            A           B           C        ALPHA       BETA        GAMMA         VOL
 (1)   14.854360   14.854360   14.854360  109.471221  109.471221  109.471221 2523.131767
 (2)   17.152337   17.152337   17.152337   90.000000   90.000000   90.000000 5046.263534
 (3)   15.003271   14.706191   14.706191  108.652765  109.472233  109.472233 2522.564062
 (4)   17.152337   17.154267   17.154267   88.281256   90.000000   90.000000 5045.128125

 * CELL DEFORMATION COMPLETE - NO. OF SYMMOPS   4
 *******************************************************************************
 LATTICE PARAMETERS (ANGSTROMS AND DEGREES) - BOHR = 0.5291772083 ANGSTROM
 PRIMITIVE CELL - CENTRING CODE 6/1 VOLUME=  2522.564062 - DENSITY  1.137 g/cm^3
         A              B              C           ALPHA      BETA       GAMMA 
    15.00327113    14.70619136    14.70619136   108.652765 109.472233 109.472233
 *******************************************************************************
 ATOMS IN THE ASYMMETRIC UNIT   34 - ATOMS IN THE UNIT CELL:  126
     ATOM                 X/A                 Y/B                 Z/C    
 *******************************************************************************
      1 T 230 ZN    2.500000000000E-01  5.000000000000E-01 -2.500000000000E-01
      2 F 230 ZN   -2.500000000000E-01  5.000000000000E-01  2.500000000000E-01
      3 F 230 ZN   -2.500000000000E-01  2.500000000000E-01  5.000000000000E-01
      4 T 230 ZN    5.000000000000E-01 -2.500000000000E-01  2.500000000000E-01
      5 F 230 ZN    5.000000000000E-01  2.500000000000E-01 -2.500000000000E-01
      6 F 230 ZN    2.500000000000E-01 -2.500000000000E-01  5.000000000000E-01
      7 T   6 C     3.615655773633E-01  3.615655773633E-01 -2.637253362963E-01
      8 T   6 C    -3.747090863403E-01 -3.747090863403E-01  2.637253362963E-01
      9 F   6 C    -3.615655773633E-01  3.747090863403E-01  9.540979117872E-18
     10 F   6 C     3.747090863403E-01 -3.615655773633E-01 -2.862293735362E-17
     11 T   6 C    -2.637253362963E-01  3.615655773633E-01  3.615655773633E-01
     12 F   6 C     3.615655773633E-01 -2.637253362963E-01  3.615655773633E-01
     13 T   6 C     0.000000000000E+00  3.747090863403E-01 -3.615655773633E-01
     14 F   6 C    -3.747090863403E-01  2.637253362963E-01 -3.747090863403E-01
     15 F   6 C     2.637253362963E-01 -3.747090863403E-01 -3.747090863403E-01
     16 F   6 C     3.747090863403E-01 -2.775557561563E-17 -3.615655773633E-01
     17 F   6 C     0.000000000000E+00 -3.615655773633E-01  3.747090863403E-01
     18 F   6 C    -3.615655773633E-01  1.387778780781E-17  3.747090863403E-01
     19 T   6 C     3.422754621731E-01  3.995432198955E-01 -3.914990969766E-01
     20 T   6 C    -2.089576831279E-01 -2.662254408503E-01  3.914990969766E-01
     21 F   6 C    -3.422754621731E-01  2.662254408503E-01  5.726775772240E-02
     22 F   6 C     2.089576831279E-01 -3.995432198955E-01 -5.726775772240E-02
     23 T   6 C    -3.914990969766E-01  3.422754621731E-01  3.995432198955E-01
     24 T   6 C     3.995432198955E-01 -3.914990969766E-01  3.422754621731E-01
     25 T   6 C    -5.726775772240E-02  2.089576831279E-01 -3.995432198955E-01
     26 T   6 C    -2.662254408503E-01  3.914990969766E-01 -2.089576831279E-01
     27 F   6 C     3.914990969766E-01 -2.089576831279E-01 -2.662254408503E-01
     28 F   6 C     2.662254408503E-01  5.726775772240E-02 -3.422754621731E-01
     29 F   6 C     5.726775772240E-02 -3.422754621731E-01  2.662254408503E-01
     30 F   6 C    -3.995432198955E-01 -5.726775772240E-02  2.089576831279E-01
     31 F   6 C     3.995432198955E-01  3.422754621731E-01 -3.914990969766E-01
     32 F   6 C    -2.662254408503E-01 -2.089576831279E-01  3.914990969766E-01
     33 F   6 C     2.662254408503E-01 -3.422754621731E-01  5.726775772241E-02
     34 F   6 C    -3.995432198955E-01  2.089576831279E-01 -5.726775772241E-02
     35 F   6 C     3.422754621731E-01 -3.914990969766E-01  3.995432198955E-01
     36 F   6 C    -3.914990969766E-01  3.995432198955E-01  3.422754621731E-01
     37 F   6 C     2.089576831279E-01 -5.726775772240E-02 -3.995432198955E-01
     38 F   6 C     3.914990969766E-01 -2.662254408503E-01 -2.089576831279E-01
     39 F   6 C    -2.089576831279E-01  3.914990969766E-01 -2.662254408503E-01
     40 F   6 C     5.726775772240E-02  2.662254408503E-01 -3.422754621731E-01
     41 F   6 C    -3.422754621731E-01  5.726775772240E-02  2.662254408503E-01
     42 F   6 C    -5.726775772240E-02 -3.995432198955E-01  2.089576831279E-01
     43 T   1 H     3.168010603888E-01  4.308364673726E-01 -4.454177533517E-01
     44 T   1 H    -1.237457792757E-01 -2.377811862595E-01  4.454177533517E-01
     45 F   1 H    -3.168010603888E-01  2.377811862595E-01  1.140354069838E-01
     46 F   1 H     1.237457792757E-01 -4.308364673726E-01 -1.140354069838E-01
     47 T   1 H    -4.454177533517E-01  3.168010603888E-01  4.308364673726E-01
     48 T   1 H     4.308364673726E-01 -4.454177533517E-01  3.168010603888E-01
     49 T   1 H    -1.140354069838E-01  1.237457792757E-01 -4.308364673726E-01
     50 T   1 H    -2.377811862595E-01  4.454177533517E-01 -1.237457792757E-01
     51 F   1 H     4.454177533517E-01 -1.237457792757E-01 -2.377811862595E-01
     52 F   1 H     2.377811862595E-01  1.140354069838E-01 -3.168010603888E-01
     53 F   1 H     1.140354069838E-01 -3.168010603888E-01  2.377811862595E-01
     54 F   1 H    -4.308364673726E-01 -1.140354069838E-01  1.237457792757E-01
     55 F   1 H     4.308364673726E-01  3.168010603888E-01 -4.454177533517E-01
     56 F   1 H    -2.377811862595E-01 -1.237457792757E-01  4.454177533517E-01
     57 F   1 H     2.377811862595E-01 -3.168010603888E-01  1.140354069838E-01
     58 F   1 H    -4.308364673726E-01  1.237457792757E-01 -1.140354069838E-01
     59 F   1 H     3.168010603888E-01 -4.454177533517E-01  4.308364673726E-01
     60 F   1 H    -4.454177533517E-01  4.308364673726E-01  3.168010603888E-01
     61 F   1 H     1.237457792757E-01 -1.140354069838E-01 -4.308364673726E-01
     62 F   1 H     4.454177533517E-01 -2.377811862595E-01 -1.237457792757E-01
     63 F   1 H    -1.237457792757E-01  4.454177533517E-01 -2.377811862595E-01
     64 F   1 H     1.140354069838E-01  2.377811862595E-01 -3.168010603888E-01
     65 F   1 H    -3.168010603888E-01  1.140354069838E-01  2.377811862595E-01
     66 F   1 H    -1.140354069838E-01 -4.308364673726E-01  1.237457792757E-01
     67 T   7 N     3.181265600464E-01  4.112325357472E-01 -3.096201795016E-01
     68 T   7 N    -2.791472847512E-01 -3.722532604521E-01  3.096201795016E-01
     69 F   7 N    -3.181265600464E-01  3.722532604521E-01  9.310597570087E-02
     70 F   7 N     2.791472847512E-01 -4.112325357472E-01 -9.310597570087E-02
     71 T   7 N    -3.096201795016E-01  3.181265600464E-01  4.112325357472E-01
     72 T   7 N     4.112325357472E-01 -3.096201795016E-01  3.181265600464E-01
     73 T   7 N    -9.310597570087E-02  2.791472847512E-01 -4.112325357472E-01
     74 T   7 N    -3.722532604521E-01  3.096201795016E-01 -2.791472847512E-01
     75 F   7 N     3.096201795016E-01 -2.791472847512E-01 -3.722532604521E-01
     76 F   7 N     3.722532604521E-01  9.310597570087E-02 -3.181265600464E-01
     77 F   7 N     9.310597570087E-02 -3.181265600464E-01  3.722532604521E-01
     78 F   7 N    -4.112325357472E-01 -9.310597570087E-02  2.791472847512E-01
     79 F   7 N     4.112325357472E-01  3.181265600464E-01 -3.096201795016E-01
     80 F   7 N    -3.722532604521E-01 -2.791472847512E-01  3.096201795016E-01
     81 F   7 N     3.722532604521E-01 -3.181265600464E-01  9.310597570087E-02
     82 F   7 N    -4.112325357472E-01  2.791472847512E-01 -9.310597570087E-02
     83 F   7 N     3.181265600464E-01 -3.096201795016E-01  4.112325357472E-01
     84 F   7 N    -3.096201795016E-01  4.112325357472E-01  3.181265600464E-01
     85 F   7 N     2.791472847512E-01 -9.310597570087E-02 -4.112325357472E-01
     86 F   7 N     3.096201795016E-01 -3.722532604521E-01 -2.791472847512E-01
     87 F   7 N    -2.791472847512E-01  3.096201795016E-01 -3.722532604521E-01
     88 F   7 N     9.310597570087E-02  3.722532604521E-01 -3.181265600464E-01
     89 F   7 N    -3.181265600464E-01  9.310597570087E-02  3.722532604521E-01
     90 F   7 N    -9.310597570087E-02 -4.112325357472E-01  2.791472847512E-01
     91 T   7 N     3.541002782992E-01  3.541002782992E-01 -1.735973449249E-01
     92 T   7 N    -4.723023767759E-01 -4.723023767759E-01  1.735973449249E-01
     93 F   7 N    -3.541002782992E-01  4.723023767759E-01  9.540979117872E-18
     94 F   7 N     4.723023767759E-01 -3.541002782992E-01 -7.806255641896E-18
     95 T   7 N    -1.735973449249E-01  3.541002782992E-01  3.541002782992E-01
     96 F   7 N     3.541002782992E-01 -1.735973449249E-01  3.541002782992E-01
     97 T   7 N     0.000000000000E+00  4.723023767759E-01 -3.541002782992E-01
     98 F   7 N    -4.723023767759E-01  1.735973449249E-01 -4.723023767759E-01
     99 F   7 N     1.735973449249E-01 -4.723023767759E-01 -4.723023767759E-01
    100 F   7 N     4.723023767759E-01 -1.387778780781E-17 -3.541002782992E-01
    101 F   7 N     0.000000000000E+00 -3.541002782992E-01  4.723023767759E-01
    102 F   7 N    -3.541002782992E-01  1.387778780781E-17  4.723023767759E-01
    103 T   8 O     3.950703539955E-01  3.050203129780E-01 -1.377790096956E-01
    104 T   8 O     4.427993226735E-01 -4.671506363089E-01  1.377790096956E-01
    105 F   8 O    -3.950703539955E-01  4.671506363089E-01 -9.005004101757E-02
    106 F   8 O    -4.427993226735E-01 -3.050203129780E-01  9.005004101757E-02
    107 T   8 O    -1.377790096956E-01  3.950703539955E-01  3.050203129780E-01
    108 T   8 O     3.050203129780E-01 -1.377790096956E-01  3.950703539955E-01
    109 T   8 O     9.005004101757E-02 -4.427993226735E-01 -3.050203129780E-01
    110 T   8 O    -4.671506363089E-01  1.377790096956E-01  4.427993226735E-01
    111 F   8 O     1.377790096956E-01  4.427993226735E-01 -4.671506363089E-01
    112 F   8 O     4.671506363089E-01 -9.005004101757E-02 -3.950703539955E-01
    113 F   8 O    -9.005004101757E-02 -3.950703539955E-01  4.671506363089E-01
    114 F   8 O    -3.050203129780E-01  9.005004101757E-02 -4.427993226735E-01
    115 F   8 O     3.050203129780E-01  3.950703539955E-01 -1.377790096956E-01
    116 F   8 O    -4.671506363089E-01  4.427993226735E-01  1.377790096956E-01
    117 F   8 O     4.671506363089E-01 -3.950703539955E-01 -9.005004101757E-02
    118 F   8 O    -3.050203129780E-01 -4.427993226735E-01  9.005004101757E-02
    119 F   8 O     3.950703539955E-01 -1.377790096956E-01  3.050203129780E-01
    120 F   8 O    -1.377790096956E-01  3.050203129780E-01  3.950703539955E-01
    121 F   8 O    -4.427993226735E-01  9.005004101757E-02 -3.050203129780E-01
    122 F   8 O     1.377790096956E-01 -4.671506363089E-01  4.427993226735E-01
    123 F   8 O     4.427993226735E-01  1.377790096956E-01 -4.671506363089E-01
    124 F   8 O    -9.005004101757E-02  4.671506363089E-01 -3.950703539955E-01
    125 F   8 O    -3.950703539955E-01 -9.005004101757E-02  4.671506363089E-01
    126 F   8 O     9.005004101757E-02 -3.050203129780E-01 -4.427993226735E-01

 TRANSFORMATION MATRIX PRIMITIVE-CRYSTALLOGRAPHIC CELL
  0.0000  1.0000  1.0000  1.0000  0.0000  1.0000  1.0000  1.0000  0.0000

 *******************************************************************************
 CRYSTALLOGRAPHIC CELL (VOLUME=       5045.12812495)
         A              B              C           ALPHA      BETA       GAMMA 
    17.15233732    17.15426685    17.15426685    88.281256  90.000000  90.000000

 COORDINATES IN THE CRYSTALLOGRAPHIC CELL
     ATOM                 X/A                 Y/B                 Z/C    
 *******************************************************************************
      1 T 230 ZN    5.000000000000E-01  2.500000000000E-01 -1.075528555106E-16
      2 F 230 ZN    1.234847218948E-16  2.500000000000E-01  5.000000000000E-01
      3 F 230 ZN    1.234847218948E-16  5.000000000000E-01  2.500000000000E-01
      4 T 230 ZN    2.500000000000E-01  1.630640067418E-16  5.000000000000E-01
      5 F 230 ZN    2.500000000000E-01  5.000000000000E-01  1.361757928642E-16
      6 F 230 ZN    5.000000000000E-01 -1.353084311262E-16  2.500000000000E-01
      7 T   6 C    -1.318626681482E-01 -1.318626681482E-01  4.934282455115E-01
      8 T   6 C     1.318626681482E-01  1.318626681482E-01  4.934282455115E-01
      9 F   6 C    -1.318626681482E-01  1.318626681482E-01 -4.934282455115E-01
     10 F   6 C     1.318626681482E-01 -1.318626681482E-01 -4.934282455115E-01
     11 T   6 C     4.934282455115E-01 -1.318626681482E-01 -1.318626681482E-01
     12 F   6 C    -1.318626681482E-01  4.934282455115E-01 -1.318626681482E-01
     13 T   6 C    -4.934282455115E-01  1.318626681482E-01 -1.318626681482E-01
     14 F   6 C     1.318626681482E-01  4.934282455115E-01  1.318626681482E-01
     15 F   6 C     4.934282455115E-01  1.318626681482E-01  1.318626681482E-01
     16 F   6 C     1.318626681482E-01 -4.934282455115E-01 -1.318626681482E-01
     17 F   6 C    -4.934282455115E-01 -1.318626681482E-01  1.318626681482E-01
     18 F   6 C    -1.318626681482E-01 -4.934282455115E-01  1.318626681482E-01
     19 T   6 C     3.328843303729E-01  2.756165726505E-01  6.665888952261E-02
     20 T   6 C    -3.328843303729E-01 -2.756165726505E-01  6.665888952261E-02
     21 F   6 C     3.328843303729E-01 -2.756165726505E-01 -6.665888952261E-02
     22 F   6 C    -3.328843303729E-01  2.756165726505E-01 -6.665888952261E-02
     23 T   6 C     6.665888952261E-02  3.328843303729E-01  2.756165726505E-01
     24 T   6 C     2.756165726505E-01  6.665888952261E-02  3.328843303729E-01
     25 T   6 C    -6.665888952261E-02 -3.328843303729E-01  2.756165726505E-01
     26 T   6 C    -2.756165726505E-01  6.665888952261E-02 -3.328843303729E-01
     27 F   6 C     6.665888952261E-02 -3.328843303729E-01 -2.756165726505E-01
     28 F   6 C    -2.756165726505E-01 -6.665888952261E-02  3.328843303729E-01
     29 F   6 C    -6.665888952261E-02  3.328843303729E-01 -2.756165726505E-01
     30 F   6 C     2.756165726505E-01 -6.665888952261E-02 -3.328843303729E-01
     31 F   6 C     2.756165726505E-01  3.328843303729E-01  6.665888952261E-02
     32 F   6 C    -2.756165726505E-01 -3.328843303729E-01  6.665888952261E-02
     33 F   6 C    -2.756165726505E-01  3.328843303729E-01 -6.665888952261E-02
     34 F   6 C     2.756165726505E-01 -3.328843303729E-01 -6.665888952261E-02
     35 F   6 C     3.328843303729E-01  6.665888952261E-02  2.756165726505E-01
     36 F   6 C     6.665888952261E-02  2.756165726505E-01  3.328843303729E-01
     37 F   6 C    -3.328843303729E-01 -6.665888952261E-02  2.756165726505E-01
     38 F   6 C     6.665888952261E-02 -2.756165726505E-01 -3.328843303729E-01
     39 F   6 C    -3.328843303729E-01  6.665888952261E-02 -2.756165726505E-01
     40 F   6 C    -6.665888952261E-02 -2.756165726505E-01  3.328843303729E-01
     41 F   6 C     3.328843303729E-01 -6.665888952261E-02 -2.756165726505E-01
     42 F   6 C    -6.665888952261E-02  2.756165726505E-01 -3.328843303729E-01
     43 T   1 H     3.343088268161E-01  2.202734198323E-01  9.652764055655E-02
     44 T   1 H    -3.343088268161E-01 -2.202734198323E-01  9.652764055655E-02
     45 F   1 H     3.343088268161E-01 -2.202734198323E-01 -9.652764055655E-02
     46 F   1 H    -3.343088268161E-01  2.202734198323E-01 -9.652764055655E-02
     47 T   1 H     9.652764055655E-02  3.343088268161E-01  2.202734198323E-01
     48 T   1 H     2.202734198323E-01  9.652764055655E-02  3.343088268161E-01
     49 T   1 H    -9.652764055655E-02 -3.343088268161E-01  2.202734198323E-01
     50 T   1 H    -2.202734198323E-01  9.652764055655E-02 -3.343088268161E-01
     51 F   1 H     9.652764055655E-02 -3.343088268161E-01 -2.202734198323E-01
     52 F   1 H    -2.202734198323E-01 -9.652764055655E-02  3.343088268161E-01
     53 F   1 H    -9.652764055655E-02  3.343088268161E-01 -2.202734198323E-01
     54 F   1 H     2.202734198323E-01 -9.652764055655E-02 -3.343088268161E-01
     55 F   1 H     2.202734198323E-01  3.343088268161E-01  9.652764055655E-02
     56 F   1 H    -2.202734198323E-01 -3.343088268161E-01  9.652764055655E-02
     57 F   1 H    -2.202734198323E-01  3.343088268161E-01 -9.652764055655E-02
     58 F   1 H     2.202734198323E-01 -3.343088268161E-01 -9.652764055655E-02
     59 F   1 H     3.343088268161E-01  9.652764055655E-02  2.202734198323E-01
     60 F   1 H     9.652764055655E-02  2.202734198323E-01  3.343088268161E-01
     61 F   1 H    -3.343088268161E-01 -9.652764055655E-02  2.202734198323E-01
     62 F   1 H     9.652764055655E-02 -2.202734198323E-01 -3.343088268161E-01
     63 F   1 H    -3.343088268161E-01  9.652764055655E-02 -2.202734198323E-01
     64 F   1 H    -9.652764055655E-02 -2.202734198323E-01  3.343088268161E-01
     65 F   1 H     3.343088268161E-01 -9.652764055655E-02 -2.202734198323E-01
     66 F   1 H    -9.652764055655E-02  2.202734198323E-01 -3.343088268161E-01
     67 T   7 N     3.917428980996E-01  2.986369223988E-01  1.948963764758E-02
     68 T   7 N    -3.917428980996E-01 -2.986369223988E-01  1.948963764758E-02
     69 F   7 N     3.917428980996E-01 -2.986369223988E-01 -1.948963764758E-02
     70 F   7 N    -3.917428980996E-01  2.986369223988E-01 -1.948963764758E-02
     71 T   7 N     1.948963764758E-02  3.917428980996E-01  2.986369223988E-01
     72 T   7 N     2.986369223988E-01  1.948963764758E-02  3.917428980996E-01
     73 T   7 N    -1.948963764758E-02 -3.917428980996E-01  2.986369223988E-01
     74 T   7 N    -2.986369223988E-01  1.948963764758E-02 -3.917428980996E-01
     75 F   7 N     1.948963764758E-02 -3.917428980996E-01 -2.986369223988E-01
     76 F   7 N    -2.986369223988E-01 -1.948963764758E-02  3.917428980996E-01
     77 F   7 N    -1.948963764758E-02  3.917428980996E-01 -2.986369223988E-01
     78 F   7 N     2.986369223988E-01 -1.948963764758E-02 -3.917428980996E-01
     79 F   7 N     2.986369223988E-01  3.917428980996E-01  1.948963764758E-02
     80 F   7 N    -2.986369223988E-01 -3.917428980996E-01  1.948963764758E-02
     81 F   7 N    -2.986369223988E-01  3.917428980996E-01 -1.948963764758E-02
     82 F   7 N     2.986369223988E-01 -3.917428980996E-01 -1.948963764758E-02
     83 F   7 N     3.917428980996E-01  1.948963764758E-02  2.986369223988E-01
     84 F   7 N     1.948963764758E-02  2.986369223988E-01  3.917428980996E-01
     85 F   7 N    -3.917428980996E-01 -1.948963764758E-02  2.986369223988E-01
     86 F   7 N     1.948963764758E-02 -2.986369223988E-01 -3.917428980996E-01
     87 F   7 N    -3.917428980996E-01  1.948963764758E-02 -2.986369223988E-01
     88 F   7 N    -1.948963764758E-02 -2.986369223988E-01  3.917428980996E-01
     89 F   7 N     3.917428980996E-01 -1.948963764758E-02 -2.986369223988E-01
     90 F   7 N    -1.948963764758E-02  2.986369223988E-01 -3.917428980996E-01
     91 T   7 N    -8.679867246245E-02 -8.679867246245E-02  4.408989507617E-01
     92 T   7 N     8.679867246245E-02  8.679867246245E-02  4.408989507617E-01
     93 F   7 N    -8.679867246245E-02  8.679867246245E-02 -4.408989507617E-01
     94 F   7 N     8.679867246245E-02 -8.679867246245E-02 -4.408989507617E-01
     95 T   7 N     4.408989507617E-01 -8.679867246245E-02 -8.679867246245E-02
     96 F   7 N    -8.679867246245E-02  4.408989507617E-01 -8.679867246245E-02
     97 T   7 N    -4.408989507617E-01  8.679867246245E-02 -8.679867246245E-02
     98 F   7 N     8.679867246245E-02  4.408989507617E-01  8.679867246245E-02
     99 F   7 N     4.408989507617E-01  8.679867246245E-02  8.679867246245E-02
    100 F   7 N     8.679867246245E-02 -4.408989507617E-01 -8.679867246245E-02
    101 F   7 N    -4.408989507617E-01 -8.679867246245E-02  8.679867246245E-02
    102 F   7 N    -8.679867246245E-02 -4.408989507617E-01  8.679867246245E-02
    103 T   8 O    -1.139145253566E-01 -2.386448433899E-02  4.189348383345E-01
    104 T   8 O     1.139145253566E-01  2.386448433899E-02  4.189348383345E-01
    105 F   8 O    -1.139145253566E-01  2.386448433899E-02 -4.189348383345E-01
    106 F   8 O     1.139145253566E-01 -2.386448433899E-02 -4.189348383345E-01
    107 T   8 O     4.189348383345E-01 -1.139145253566E-01 -2.386448433899E-02
    108 T   8 O    -2.386448433899E-02  4.189348383345E-01 -1.139145253566E-01
    109 T   8 O    -4.189348383345E-01  1.139145253566E-01 -2.386448433899E-02
    110 T   8 O     2.386448433899E-02  4.189348383345E-01  1.139145253566E-01
    111 F   8 O     4.189348383345E-01  1.139145253566E-01  2.386448433899E-02
    112 F   8 O     2.386448433899E-02 -4.189348383345E-01 -1.139145253566E-01
    113 F   8 O    -4.189348383345E-01 -1.139145253566E-01  2.386448433899E-02
    114 F   8 O    -2.386448433899E-02 -4.189348383345E-01  1.139145253566E-01
    115 F   8 O    -2.386448433899E-02 -1.139145253566E-01  4.189348383345E-01
    116 F   8 O     2.386448433899E-02  1.139145253566E-01  4.189348383345E-01
    117 F   8 O     2.386448433899E-02 -1.139145253566E-01 -4.189348383345E-01
    118 F   8 O    -2.386448433899E-02  1.139145253566E-01 -4.189348383345E-01
    119 F   8 O    -1.139145253566E-01  4.189348383345E-01 -2.386448433899E-02
    120 F   8 O     4.189348383345E-01 -2.386448433899E-02 -1.139145253566E-01
    121 F   8 O     1.139145253566E-01 -4.189348383345E-01 -2.386448433899E-02
    122 F   8 O     4.189348383345E-01  2.386448433899E-02  1.139145253566E-01
    123 F   8 O     1.139145253566E-01  4.189348383345E-01  2.386448433899E-02
    124 F   8 O    -4.189348383345E-01  2.386448433899E-02 -1.139145253566E-01
    125 F   8 O    -1.139145253566E-01 -4.189348383345E-01  2.386448433899E-02
    126 F   8 O    -4.189348383345E-01 -2.386448433899E-02  1.139145253566E-01

 T = ATOM BELONGING TO THE ASYMMETRIC UNIT

 ****    4 SYMMOPS - TRANSLATORS IN FRACTIONAL UNITS
 **** MATRICES AND TRANSLATORS IN THE CRYSTALLOGRAPHIC REFERENCE FRAME
   V INV                    ROTATION MATRICES                   TRANSLATORS
   1   1  1.00  0.00  0.00  0.00  1.00  0.00  0.00  0.00  1.00  0.00  0.00  0.00
   2   2 -1.00  0.00  0.00 -1.00 -0.00  1.00 -1.00  1.00 -0.00  0.00  0.00  0.00
   3   3  1.00  0.00  0.00  0.00 -0.00  1.00  0.00  1.00 -0.00  0.00  0.00  0.00
   4   4 -1.00  0.00  0.00 -1.00  1.00 -0.00 -1.00 -0.00  1.00  0.00  0.00  0.00

 DIRECT LATTICE VECTORS CARTESIAN COMPONENTS (ANGSTROM)
          X                    Y                    Z
  -0.857616866167E+01   0.870481119160E+01   0.870481119160E+01
   0.857616866167E+01  -0.844752613174E+01   0.844752613174E+01
   0.857616866167E+01   0.844752613174E+01  -0.844752613174E+01


 CARTESIAN COORDINATES - PRIMITIVE CELL
 *******************************************************************************
 *      ATOM          X(ANGSTROM)         Y(ANGSTROM)         Z(ANGSTROM)
 *******************************************************************************
    1   230 ZN    8.576168661670E+00 -1.286425299250E+01 -1.929637948876E-01
    2   230 ZN    2.118051604218E-15 -1.273561046258E+01  8.383204866782E+00
    3   230 ZN    2.118051604218E-15  8.383204866782E+00 -1.273561046258E+01
    4   230 ZN   -1.286425299250E+01  1.286425299251E-01  8.576168661670E+00
    5   230 ZN   -1.286425299250E+01  8.576168661670E+00  1.286425299251E-01
    6   230 ZN    8.576168661670E+00 -1.929637948876E-01 -1.286425299250E+01
    7     6 C    -2.261752964433E+00 -2.134801248755E+00  8.429521417411E+00
    8     6 C     2.261752964433E+00  2.388704680111E+00  8.497374006343E+00
    9     6 C    -2.261752964433E+00  2.134801248755E+00 -8.429521417410E+00
   10     6 C     2.261752964433E+00 -2.388704680111E+00 -8.497374006343E+00
   11     6 C     8.463447711877E+00 -2.295679258899E+00 -2.295679258899E+00
   12     6 C    -2.261752964433E+00  8.429521417410E+00 -2.134801248755E+00
   13     6 C    -8.463447711877E+00  2.227826669967E+00 -2.227826669967E+00
   14     6 C     2.261752964433E+00  8.497374006343E+00  2.388704680111E+00
   15     6 C     8.463447711877E+00  2.295679258899E+00  2.295679258899E+00
   16     6 C     2.261752964433E+00 -8.497374006343E+00 -2.388704680111E+00
   17     6 C    -8.463447711877E+00 -2.227826669967E+00  2.227826669967E+00
   18     6 C    -2.261752964433E+00 -8.429521417410E+00  2.134801248755E+00
   19     6 C     5.709744324210E+00  4.744618762384E+00  1.214267785081E+00
   20     6 C    -5.709744324210E+00 -4.710318089624E+00  1.072443732301E+00
   21     6 C     5.709744324210E+00 -4.744618762384E+00 -1.214267785081E+00
   22     6 C    -5.709744324210E+00  4.710318089624E+00 -1.072443732301E+00
   23     6 C     1.143355758691E+00  5.780656350600E+00  4.813114590867E+00
   24     6 C     4.727468426004E+00  1.229001923554E+00  5.726894660590E+00
   25     6 C    -1.143355758691E+00 -5.638832297820E+00  4.641822261141E+00
   26     6 C    -4.727468426004E+00  1.057709593828E+00 -5.692593987830E+00
   27     6 C     1.143355758691E+00 -5.780656350600E+00 -4.813114590867E+00
   28     6 C    -4.727468426004E+00 -1.057709593828E+00  5.692593987830E+00
   29     6 C    -1.143355758691E+00  5.638832297820E+00 -4.641822261141E+00
   30     6 C     4.727468426004E+00 -1.229001923554E+00 -5.726894660590E+00
   31     6 C     4.727468426004E+00  5.726894660590E+00  1.229001923554E+00
   32     6 C    -4.727468426004E+00 -5.692593987830E+00  1.057709593828E+00
   33     6 C    -4.727468426004E+00  5.692593987830E+00 -1.057709593828E+00
   34     6 C     4.727468426004E+00 -5.726894660590E+00 -1.229001923554E+00
[truncated: 75,232 more chars]
