# Supplementary material for: Structure–Property Relationship of Piezoelectric Properties in Zeolitic Imidazolate Frameworks: A Computational Study
Source: ACS Appl Mater Interfaces. 2022 Nov 2;14(45):50803–14. doi: 10.1021/acsami.2c13506 (PMC9674201; doi:10.1021/acsami.2c13506)
Supplement: Supplementary file 5 — am2c13506_si_005.zip [file am2c13506_si_005.zip › Outputfiles_crystal17/ZIF-90/Piezoelectric_results/Elapiezo_M06-D3.out]

ZIF90
EXTERNAL
ELAPIEZO
RESTART
PRINT
END
END
6 5
0 0 6 2.0 1.00
  0.4563240000D+04  0.1966650000D-02
  0.6820240000D+03  0.1523060000D-01
  0.1549730000D+03  0.7612690000D-01
  0.4445530000D+02  0.2608010000D+00
  0.1302900000D+02  0.6164620000D+00
  0.1827730000D+01  0.2210060000D+00
0 1 3 4.0 1.00
  0.2096420000D+02  0.1146600000D+00  0.4024870000D-01
  0.4803310000D+01  0.9199990000D+00  0.2375940000D+00
  0.1459330000D+01 -0.3030680000D-02  0.8158540000D+00
0 1 1 0.0 1.00
  0.4834560000D+00  0.1000000000D+01  0.1000000000D+01
0 1 1 0.0 1.00
  0.1455850000D+00  0.1000000000D+01  0.1000000000D+01
0 3 1 0.0 1.00
  0.6260000000D+00  0.1000000000D+01
7 5
0 0 6 2.0 1.00
  0.6293480000D+04  0.1969790000D-02
  0.9490440000D+03  0.1496130000D-01
  0.2187760000D+03  0.7350060000D-01
  0.6369160000D+02  0.2489370000D+00
  0.1882820000D+02  0.6024600000D+00
  0.2720230000D+01  0.2562020000D+00
0 1 3 5.0 1.00
  0.3063310000D+02  0.1119060000D+00  0.3831190000D-01
  0.7026140000D+01  0.9216660000D+00  0.2374030000D+00
  0.2112050000D+01 -0.2569190000D-02  0.8175920000D+00
0 1 1 0.0 1.00
  0.6840090000D+00  0.1000000000D+01  0.1000000000D+01
0 1 1 0.0 1.00
  0.2008780000D+00  0.1000000000D+01  0.1000000000D+01
0 3 1 0.0 1.00
  0.9130000000D+00  0.1000000000D+01
1 4
0 0 3 1.0 1.00
  0.3386500000D+02  0.2549380000D-01
  0.5094790000D+01  0.1903730000D+00
  0.1158790000D+01  0.8521610000D+00
0 0 1 0.0 1.00
  0.3258400000D+00  0.1000000000D+01
0 0 1 0.0 1.00
  0.1027410000D+00  0.1000000000D+01
0 2 1 0.0 1.00
  0.7500000000D+00  0.1000000000D+01
8 5
0 0 6 2. 1.
       8588.50000         0.189515000E-02
       1297.23000         0.143859000E-01
       299.296000         0.707320000E-01
       87.3771000         0.240001000
       25.6789000         0.594797000
       3.74004000         0.280802000
0 1 3 6. 1.
       42.1175000         0.113889000         0.365114000E-01
       9.62837000         0.920811000         0.237153000
       2.85332000        -0.327447000E-02     0.819702000
0 1 1 0. 1.
      0.905661000          1.00000000          1.00000000
0 1 1 0. 1.
      0.255611000          1.00000000          1.00000000
0 3 1 0. 1.
       1.29200000          1.00000000
230 14
INPUT
20. 0 2 2 2 0 0
 34.150000 399.987282 0
 14.590000 85.485655 0
 39.780000 277.148960 0
 14.950000 69.052205 0
 43.800000 -34.149349 0
 14.980000 -3.291831 0
0 0 3 2. 1.
       30.3241270         0.219143000
       16.3166820        -0.232556000
       11.4081480        -0.954685000
0 0 1 2. 1.
       2.56949200          1.00000000
0 0 1 0. 1.
       1.06259500          1.00000000
0 0 1 0. 1.
      0.250000000          1.00000000
0 0 1 0. 1.
      0.120000000          1.00000000
0 2 2 6. 1.
       111.824980         0.232770000E-01
       19.1319100         -1.00953900
0 2 2 0. 1.
       5.46883800         0.320151000
       2.50567500         0.718085000
0 2 1 0. 1.
      0.941868000          1.00000000
0 2 1 0. 1.
      0.250000000          1.00000000
0 2 1 0. 1.
      0.120000000          1.00000000
0 3 4 10. 1.
       44.6456290         0.472490000E-01
       13.4383770         0.218926000
       4.68200000         0.452512000
       1.60321100         0.518576000
0 3 1 0. 1.
      0.482766000          1.00000000
0 3 1 0. 1.
      0.110000000          1.00000000
0 4 1 0. 1.
      2.614   1.0000
99 0
END
DFT
M06-D3
xxlgrid
END
TOLINTEG
7 7 7 10 40
SHRINK
2 2
TOLDEE
8
DFTD3
ABC
END
END
          60 PROCESSORS WORKING

         
 *******************************************************************************
 *                                                                             *
 *                               CRYSTAL17                                     *
 *                      public : 1.0.2 - March 1st, 2018                       *
 *                       HTTP://WWW.CRYSTAL.UNITO.IT                           *
 *                                                                             *
 *                              MAIN AUTHORS                                   *
 *                                                                             *
 *  R. DOVESI(1,11), V.R. SAUNDERS(2), C. ROETTI(1,11), R. ORLANDO(1,11),      *
 *  C.M. ZICOVICH-WILSON(1,3), F. PASCALE(4), B. CIVALLERI(1,11),              *
 *  K. DOLL(5), N.M. HARRISON(2,6), I.J. BUSH(7), Ph. D'ARCO(8),               *
 *  M. LLUNELL(9), M. CAUSA'(10), Y. NOEL(8), L. MASCHIO(1,11), A. ERBA(1,11)  *
 *  M. RE'RAT(14), S. CASASSA(1,11)                                            *
 *                                                                             *
 *        CONTRIBUTIONS TO THE CODE HAVE ALSO BEEN GIVEN BY                    *
 *                                                                             *
 *  M. FERRABONE(1,11), M. DE LA PIERRE(1,11), M. FERRERO(1,11),               *
 *  J. BAIMA(1,11), E. ALBANESE(1,11), M.F. PEINTINGER(12), R. BAST(13),       *
 *  B. KIRTMAN(15), V. LACIVITA(1,11), R. DEMICHELIS(1,16)                     *
 *  G. BRANDEBURG(17), S. SALUSTRO(1,11), G. SANSONE(1,11)                     *
 *  M.T. RUGGIERO(18)                                                          *
 *                                                                             *
 * (1) THEORETICAL CHEMISTRY GROUP - UNIVERSITA' DI TORINO - TORINO (ITALY)    *
 * (2) COMPUTATIONAL SCIENCE & ENGINEERING DEPARTMENT - STFC DARESBURY (UK)    *
 * (3) UNIVERSIDAD AUTONOMA DEL ESTADO DE MORELOS - CUERNAVACA (MEXICO)        *
 * (4) UNIVERSITE' DE LORRAINE - NANCY (FRANCE)                                *
 * (5) UNIVERSITAET STUTTGART- STUTTGART (GERMANY)                             *
 * (6) IMPERIAL COLLEGE - LONDON (UK)                                          *
 * (7) OXFORD E-RESEARCH CENTRE - OXFORD (UK)                                  *
 * (8) UPMC - SORBONNE UNIVERSITES - PARIS (FRANCE)                            *
 * (9) UNIVERSIDAD DE BARCELONA - BARCELONA (SPAIN)                            *
 *(10) UNIVERSITA' DI NAPOLI "FEDERICO II" - NAPOLI (ITALY)                    *
 *(11) NIS - NANOSTRUCTURED INTERFACES AND SURFACES - TORINO (ITALY)           *
 *(12) MPI FUER CHEMISCHE ENERGIEKONVERSION - MUELHEIM AN DER RUHR (GERMANY)   *
 *(13) UNIVERSITY OF TROMSO - TROMSO (NORWAY)                                  *
 *(14) UNIVERSITE' DE PAU ET DES PAYS DE L'ADOUR - PAU (FRANCE)                *
 *(15) UNIVERSITY OF CALIFORNIA SANTA BARBARA - SANTA BARBARA (USA)            *
 *(16) CURTIN UNIVERSITY - PERTH (AUSTRALIA)                                   *
 *(17) UNIVERSITY COLLEGE LONDON - LONDON (UK)                                 *
 *(18) CAMBRIDGE UNIVERSITY - CAMBRIDGE (UK)                                   *
 *                                                                             *
 *******************************************************************************
 EEEEEEEEEE STARTING  DATE 14 01 2020 TIME 10:57:18.1
 ZIF90                                                                           

 GEOMETRY INPUT FROM EXTERNAL FILE (FORTRAN UNIT 34)
 3D - CRYSTAL 

 *******************************************************************************
 LATTICE PARAMETERS  (ANGSTROMS AND DEGREES) - PRIMITIVE CELL
       A          B          C        ALPHA      BETA     GAMMA        VOLUME
   14.78922   14.78922   14.78922   109.47122 109.47122 109.47122   2490.081200
 INFORMATION **** CHKGRP **** SPGR WITH NO INVERSION

 NUMBER OF IRREDUCIBLE ATOMS IN THE CELL:   11

 CARTESIAN COORDINATES (ANGSTROM) - IRREDUCIBLE ATOMS AND SYMMETRY RELATED

 AT.IRR.  AT  AT.N.          X                   Y                   Z
     1     1     6    7.273033286705E+00 -1.271498350559E+00  1.588967563895E+00
     1     2     6   -7.273033286705E+00  1.271498350559E+00  1.588967563895E+00
     1     3     6    7.273033286705E+00  1.271498350559E+00 -1.588967563895E+00
     1     4     6   -7.273033286705E+00 -1.271498350559E+00 -1.588967563895E+00
     1     5     6    1.588967563895E+00  7.273033286705E+00 -1.271498350559E+00
     1     6     6   -1.271498350559E+00  1.588967563895E+00  7.273033286705E+00
     1     7     6   -1.588967563895E+00 -7.273033286705E+00 -1.271498350559E+00
     1     8     6    1.271498350559E+00  1.588967563895E+00 -7.273033286705E+00
     1     9     6    1.588967563895E+00 -7.273033286705E+00  1.271498350559E+00
     1    10     6    1.271498350559E+00 -1.588967563895E+00  7.273033286705E+00
     1    11     6   -1.588967563895E+00  7.273033286705E+00  1.271498350559E+00
     1    12     6   -1.271498350559E+00 -1.588967563895E+00 -7.273033286705E+00
    13    13     6   -7.164801397483E+00 -2.459538936551E+00  3.670581549069E+00
    13    14     6    7.164801397483E+00  2.459538936551E+00  3.670581549069E+00
    13    15     6   -7.164801397483E+00  2.459538936551E+00 -3.670581549069E+00
    13    16     6    7.164801397483E+00 -2.459538936551E+00 -3.670581549069E+00
    13    17     6    3.670581549069E+00 -7.164801397483E+00 -2.459538936551E+00
    13    18     6   -2.459538936551E+00  3.670581549069E+00 -7.164801397483E+00
    13    19     6   -3.670581549069E+00  7.164801397483E+00 -2.459538936551E+00
    13    20     6    2.459538936551E+00  3.670581549069E+00  7.164801397483E+00
    13    21     6    3.670581549069E+00  7.164801397483E+00  2.459538936551E+00
    13    22     6    2.459538936551E+00 -3.670581549069E+00 -7.164801397483E+00
    13    23     6   -3.670581549069E+00 -7.164801397483E+00  2.459538936551E+00
    13    24     6   -2.459538936551E+00 -3.670581549069E+00  7.164801397483E+00
    25    25     6    8.353597773773E+00 -1.954795371991E+00  2.284640658776E+00
    25    26     6   -8.353597773773E+00  1.954795371991E+00  2.284640658776E+00
    25    27     6    8.353597773773E+00  1.954795371991E+00 -2.284640658776E+00
    25    28     6   -8.353597773773E+00 -1.954795371991E+00 -2.284640658776E+00
    25    29     6    2.284640658776E+00  8.353597773773E+00 -1.954795371991E+00
    25    30     6   -1.954795371991E+00  2.284640658776E+00  8.353597773773E+00
    25    31     6   -2.284640658776E+00 -8.353597773773E+00 -1.954795371991E+00
    25    32     6    1.954795371991E+00  2.284640658776E+00 -8.353597773773E+00
    25    33     6    2.284640658776E+00 -8.353597773773E+00  1.954795371991E+00
    25    34     6    1.954795371991E+00 -2.284640658776E+00  8.353597773773E+00
    25    35     6   -2.284640658776E+00  8.353597773773E+00  1.954795371991E+00
    25    36     6   -1.954795371991E+00 -2.284640658776E+00 -8.353597773773E+00
    37    37     6   -7.141844873149E+00 -3.364641619197E+00  2.628421697212E+00
    37    38     6    7.141844873149E+00  3.364641619197E+00  2.628421697212E+00
    37    39     6   -7.141844873149E+00  3.364641619197E+00 -2.628421697212E+00
    37    40     6    7.141844873149E+00 -3.364641619197E+00 -2.628421697212E+00
    37    41     6    2.628421697212E+00 -7.141844873149E+00 -3.364641619197E+00
    37    42     6   -3.364641619197E+00  2.628421697212E+00 -7.141844873149E+00
    37    43     6   -2.628421697212E+00  7.141844873149E+00 -3.364641619197E+00
    37    44     6    3.364641619197E+00  2.628421697212E+00  7.141844873149E+00
    37    45     6    2.628421697212E+00  7.141844873149E+00  3.364641619197E+00
    37    46     6    3.364641619197E+00 -2.628421697212E+00 -7.141844873149E+00
    37    47     6   -2.628421697212E+00 -7.141844873149E+00  3.364641619197E+00
    37    48     6   -3.364641619197E+00 -2.628421697212E+00  7.141844873149E+00
    49    49     1    6.899887795612E+00 -3.371965648840E-01  2.062254962495E+00
    49    50     1   -6.899887795612E+00  3.371965648840E-01  2.062254962495E+00
    49    51     1    6.899887795612E+00  3.371965648840E-01 -2.062254962495E+00
    49    52     1   -6.899887795612E+00 -3.371965648840E-01 -2.062254962495E+00
    49    53     1    2.062254962495E+00  6.899887795612E+00 -3.371965648840E-01
    49    54     1   -3.371965648840E-01  2.062254962495E+00  6.899887795612E+00
    49    55     1   -2.062254962495E+00 -6.899887795612E+00 -3.371965648840E-01
    49    56     1    3.371965648840E-01  2.062254962495E+00 -6.899887795612E+00
    49    57     1    2.062254962495E+00 -6.899887795612E+00  3.371965648840E-01
    49    58     1    3.371965648840E-01 -2.062254962495E+00  6.899887795612E+00
    49    59     1   -2.062254962495E+00  6.899887795612E+00  3.371965648840E-01
    49    60     1   -3.371965648840E-01 -2.062254962495E+00 -6.899887795612E+00
    61    61     1   -6.537284995091E+00 -2.403135348903E+00  4.548013345395E+00
    61    62     1    6.537284995091E+00  2.403135348903E+00  4.548013345395E+00
    61    63     1   -6.537284995091E+00  2.403135348903E+00 -4.548013345395E+00
    61    64     1    6.537284995091E+00 -2.403135348903E+00 -4.548013345395E+00
    61    65     1    4.548013345395E+00 -6.537284995091E+00 -2.403135348903E+00
    61    66     1   -2.403135348903E+00  4.548013345395E+00 -6.537284995091E+00
    61    67     1   -4.548013345395E+00  6.537284995091E+00 -2.403135348903E+00
    61    68     1    2.403135348903E+00  4.548013345395E+00  6.537284995091E+00
    61    69     1    4.548013345395E+00  6.537284995091E+00  2.403135348903E+00
    61    70     1    2.403135348903E+00 -4.548013345395E+00 -6.537284995091E+00
    61    71     1   -4.548013345395E+00 -6.537284995091E+00  2.403135348903E+00
    61    72     1   -2.403135348903E+00 -4.548013345395E+00  6.537284995091E+00
    73    73     1   -6.472681144104E+00 -4.195090353302E+00  2.448710771750E+00
    73    74     1    6.472681144104E+00  4.195090353302E+00  2.448710771750E+00
    73    75     1   -6.472681144104E+00  4.195090353302E+00 -2.448710771750E+00
    73    76     1    6.472681144104E+00 -4.195090353302E+00 -2.448710771750E+00
    73    77     1    2.448710771750E+00 -6.472681144104E+00 -4.195090353302E+00
    73    78     1   -4.195090353302E+00  2.448710771750E+00 -6.472681144104E+00
    73    79     1   -2.448710771750E+00  6.472681144104E+00 -4.195090353302E+00
    73    80     1    4.195090353302E+00  2.448710771750E+00  6.472681144104E+00
    73    81     1    2.448710771750E+00  6.472681144104E+00  4.195090353302E+00
    73    82     1    4.195090353302E+00 -2.448710771750E+00 -6.472681144104E+00
    73    83     1   -2.448710771750E+00 -6.472681144104E+00  4.195090353302E+00
    73    84     1   -4.195090353302E+00 -2.448710771750E+00  6.472681144104E+00
    85    85     7    3.762961311780E-01  6.966138678189E+00 -5.091285002376E+00
    85    86     7   -3.762961311780E-01 -6.966138678189E+00 -5.091285002376E+00
    85    87     7    3.762961311780E-01 -6.966138678189E+00  5.091285002376E+00
    85    88     7   -3.762961311780E-01  6.966138678189E+00  5.091285002376E+00
    85    89     7   -5.091285002376E+00  3.762961311780E-01  6.966138678189E+00
    85    90     7    6.966138678189E+00 -5.091285002376E+00  3.762961311780E-01
    85    91     7    5.091285002376E+00 -3.762961311780E-01  6.966138678189E+00
    85    92     7   -6.966138678189E+00 -5.091285002376E+00 -3.762961311780E-01
    85    93     7   -5.091285002376E+00 -3.762961311780E-01 -6.966138678189E+00
    85    94     7   -6.966138678189E+00  5.091285002376E+00  3.762961311780E-01
    85    95     7    5.091285002376E+00  3.762961311780E-01 -6.966138678189E+00
    85    96     7    6.966138678189E+00  5.091285002376E+00 -3.762961311780E-01
    97    97     7   -8.131544467354E+00 -3.044092920314E+00  1.769741354062E+00
    97    98     7    8.131544467354E+00  3.044092920314E+00  1.769741354062E+00
    97    99     7   -8.131544467354E+00  3.044092920314E+00 -1.769741354062E+00
    97   100     7    8.131544467354E+00 -3.044092920314E+00 -1.769741354062E+00
    97   101     7    1.769741354062E+00 -8.131544467354E+00 -3.044092920314E+00
    97   102     7   -3.044092920314E+00  1.769741354062E+00 -8.131544467354E+00
    97   103     7   -1.769741354062E+00  8.131544467354E+00 -3.044092920314E+00
    97   104     7    3.044092920314E+00  1.769741354062E+00  8.131544467354E+00
    97   105     7    1.769741354062E+00  8.131544467354E+00  3.044092920314E+00
    97   106     7    3.044092920314E+00 -1.769741354062E+00 -8.131544467354E+00
    97   107     7   -1.769741354062E+00 -8.131544467354E+00  3.044092920314E+00
    97   108     7   -3.044092920314E+00 -1.769741354062E+00  8.131544467354E+00
   109   109     8    6.807858683494E+00 -1.689128575606E+00  5.509887060870E-01
   109   110     8   -6.807858683494E+00  1.689128575606E+00  5.509887060870E-01
   109   111     8    6.807858683494E+00  1.689128575606E+00 -5.509887060870E-01
   109   112     8   -6.807858683494E+00 -1.689128575606E+00 -5.509887060870E-01
   109   113     8    5.509887060870E-01  6.807858683494E+00 -1.689128575606E+00
   109   114     8   -1.689128575606E+00  5.509887060870E-01  6.807858683494E+00
   109   115     8   -5.509887060870E-01 -6.807858683494E+00 -1.689128575606E+00
   109   116     8    1.689128575606E+00  5.509887060870E-01 -6.807858683494E+00
   109   117     8    5.509887060870E-01 -6.807858683494E+00  1.689128575606E+00
   109   118     8    1.689128575606E+00 -5.509887060870E-01  6.807858683494E+00
   109   119     8   -5.509887060870E-01  6.807858683494E+00  1.689128575606E+00
   109   120     8   -1.689128575606E+00 -5.509887060870E-01 -6.807858683494E+00
   121   121   230    0.000000000000E+00 -1.239156943264E+01  8.538557473291E+00
   121   122   230    0.000000000000E+00 -4.685545513936E+00  8.538557473291E+00
   121   123   230    8.538557473291E+00  0.000000000000E+00 -1.239156943264E+01
   121   124   230   -1.239156943264E+01  8.538557473291E+00  0.000000000000E+00
   121   125   230   -4.685545513936E+00  8.538557473291E+00  0.000000000000E+00
   121   126   230    8.538557473291E+00  0.000000000000E+00 -4.685545513936E+00

 SPACE  GROUP  N.                     :  197
 NUMBER OF SYMMETRY OPERATORS         :   12
 *******************************************************************************
 LATTICE PARAMETERS (ANGSTROMS AND DEGREES) - BOHR = 0.5291772083 ANGSTROM
 PRIMITIVE CELL - CENTRING CODE 6/0 VOLUME=  2490.081200 - DENSITY  1.016 g/cm^3
         A              B              C           ALPHA      BETA       GAMMA 
    14.78921537    14.78921537    14.78921537   109.471221 109.471221 109.471221
 *******************************************************************************
 ATOMS IN THE ASYMMETRIC UNIT   11 - ATOMS IN THE UNIT CELL:  126
     ATOM                 X/A                 Y/B                 Z/C    
 *******************************************************************************
      1 T   6 C     1.859033064596E-02 -4.810598348537E-01  3.514372863871E-01
      2 F   6 C     1.675028787592E-01 -3.328469557411E-01 -3.514372863871E-01
      3 F   6 C    -1.859033064596E-02  3.328469557411E-01 -4.996501654997E-01
      4 F   6 C    -1.675028787592E-01  4.810598348537E-01  4.996501654997E-01
      5 F   6 C     3.514372863871E-01  1.859033064596E-02 -4.810598348537E-01
      6 F   6 C    -4.810598348537E-01  3.514372863871E-01  1.859033064596E-02
      7 F   6 C     4.996501654997E-01 -1.675028787592E-01  4.810598348537E-01
      8 F   6 C    -3.328469557411E-01 -3.514372863871E-01  1.675028787592E-01
      9 F   6 C    -3.514372863871E-01  1.675028787592E-01 -3.328469557411E-01
     10 F   6 C     3.328469557411E-01 -4.996501654997E-01 -1.859033064596E-02
     11 F   6 C    -4.996501654997E-01 -1.859033064596E-02  3.328469557411E-01
     12 F   6 C     4.810598348537E-01  4.996501654997E-01 -1.675028787592E-01
     13 T   6 C     7.091611295622E-02 -2.046141786446E-01  4.364188351404E-01
     14 F   6 C     3.589669862149E-01 -3.655027221842E-01 -4.364188351404E-01
     15 F   6 C    -7.091611295622E-02  3.655027221842E-01 -2.755302916008E-01
     16 F   6 C    -3.589669862149E-01  2.046141786446E-01  2.755302916008E-01
     17 F   6 C     4.364188351404E-01  7.091611295622E-02 -2.046141786446E-01
     18 F   6 C    -2.046141786446E-01  4.364188351404E-01  7.091611295622E-02
     19 F   6 C     2.755302916008E-01 -3.589669862149E-01  2.046141786446E-01
     20 F   6 C    -3.655027221842E-01 -4.364188351404E-01  3.589669862149E-01
     21 F   6 C    -4.364188351404E-01  3.589669862149E-01 -3.655027221842E-01
     22 F   6 C     3.655027221842E-01 -2.755302916008E-01 -7.091611295622E-02
     23 F   6 C    -2.755302916008E-01 -7.091611295622E-02  3.655027221842E-01
     24 F   6 C     2.046141786446E-01  2.755302916008E-01 -3.589669862149E-01
     25 T   6 C     1.931504752511E-02 -3.770470910439E-01  3.747004351612E-01
     26 F   6 C     2.482524737948E-01 -3.553853876361E-01 -3.747004351612E-01
     27 F   6 C    -1.931504752511E-02  3.553853876361E-01 -3.963621385691E-01
     28 F   6 C    -2.482524737948E-01  3.770470910439E-01  3.963621385691E-01
     29 F   6 C     3.747004351612E-01  1.931504752511E-02 -3.770470910439E-01
     30 F   6 C    -3.770470910439E-01  3.747004351612E-01  1.931504752511E-02
     31 F   6 C     3.963621385691E-01 -2.482524737948E-01  3.770470910439E-01
     32 F   6 C    -3.553853876361E-01 -3.747004351612E-01  2.482524737948E-01
     33 F   6 C    -3.747004351612E-01  2.482524737948E-01 -3.553853876361E-01
     34 F   6 C     3.553853876361E-01 -3.963621385691E-01 -1.931504752511E-02
     35 F   6 C    -3.963621385691E-01 -1.931504752511E-02  3.553853876361E-01
     36 F   6 C     3.770470910439E-01  3.963621385691E-01 -2.482524737948E-01
     37 T   6 C    -4.311149302959E-02 -2.642965858142E-01  3.847622080655E-01
     38 F   6 C     3.509412061204E-01 -4.278737010951E-01 -3.847622080655E-01
     39 F   6 C     4.311149302959E-02  4.278737010951E-01 -2.211850927846E-01
     40 F   6 C    -3.509412061204E-01  2.642965858142E-01  2.211850927846E-01
     41 F   6 C     3.847622080655E-01 -4.311149302959E-02 -2.642965858142E-01
     42 F   6 C    -2.642965858142E-01  3.847622080655E-01 -4.311149302959E-02
     43 F   6 C     2.211850927846E-01 -3.509412061204E-01  2.642965858142E-01
     44 F   6 C    -4.278737010951E-01 -3.847622080655E-01  3.509412061204E-01
     45 F   6 C    -3.847622080655E-01  3.509412061204E-01 -4.278737010951E-01
     46 F   6 C     4.278737010951E-01 -2.211850927846E-01  4.311149302959E-02
     47 F   6 C    -2.211850927846E-01  4.311149302959E-02  4.278737010951E-01
     48 F   6 C     2.642965858142E-01  2.211850927846E-01 -3.509412061204E-01
     49 T   1 H     1.010157982193E-01 -4.751957349856E-01  3.842974209202E-01
     50 F   1 H     1.405068440943E-01 -2.832816227009E-01 -3.842974209202E-01
     51 F   1 H    -1.010157982193E-01  2.832816227009E-01  4.237884667952E-01
     52 F   1 H    -1.405068440943E-01  4.751957349856E-01 -4.237884667952E-01
     53 F   1 H     3.842974209202E-01  1.010157982193E-01 -4.751957349856E-01
     54 F   1 H    -4.751957349856E-01  3.842974209202E-01  1.010157982193E-01
     55 F   1 H    -4.237884667952E-01 -1.405068440943E-01  4.751957349856E-01
     56 F   1 H    -2.832816227009E-01 -3.842974209202E-01  1.405068440943E-01
     57 F   1 H    -3.842974209202E-01  1.405068440943E-01 -2.832816227009E-01
     58 F   1 H     2.832816227009E-01  4.237884667952E-01 -1.010157982193E-01
     59 F   1 H     4.237884667952E-01 -1.010157982193E-01  2.832816227009E-01
     60 F   1 H     4.751957349856E-01 -4.237884667952E-01 -1.405068440943E-01
     61 T   1 H     1.255995525709E-01 -1.164875715786E-01  4.764677539525E-01
     62 F   1 H     4.070446744689E-01 -3.508682013816E-01 -4.764677539525E-01
     63 F   1 H    -1.255995525709E-01  3.508682013816E-01 -2.420871241495E-01
     64 F   1 H    -4.070446744689E-01  1.164875715786E-01  2.420871241495E-01
     65 F   1 H     4.764677539525E-01  1.255995525709E-01 -1.164875715786E-01
     66 F   1 H    -1.164875715786E-01  4.764677539525E-01  1.255995525709E-01
     67 F   1 H     2.420871241495E-01 -4.070446744689E-01  1.164875715786E-01
     68 F   1 H    -3.508682013816E-01 -4.764677539525E-01  4.070446744689E-01
     69 F   1 H    -4.764677539525E-01  4.070446744689E-01 -3.508682013816E-01
     70 F   1 H     3.508682013816E-01 -2.420871241495E-01 -1.255995525709E-01
     71 F   1 H    -2.420871241495E-01 -1.255995525709E-01  3.508682013816E-01
     72 F   1 H     1.164875715786E-01  2.420871241495E-01 -4.070446744689E-01
     73 T   1 H    -1.022643219897E-01 -2.356352571814E-01  3.753176967669E-01
     74 F   1 H     3.890470460517E-01 -4.775820187566E-01 -3.753176967669E-01
     75 F   1 H     1.022643219897E-01  4.775820187566E-01 -1.333709351917E-01
     76 F   1 H    -3.890470460517E-01  2.356352571814E-01  1.333709351917E-01
     77 F   1 H     3.753176967669E-01 -1.022643219897E-01 -2.356352571814E-01
     78 F   1 H    -2.356352571814E-01  3.753176967669E-01 -1.022643219897E-01
     79 F   1 H     1.333709351917E-01 -3.890470460517E-01  2.356352571814E-01
     80 F   1 H    -4.775820187566E-01 -3.753176967669E-01  3.890470460517E-01
     81 F   1 H    -3.753176967669E-01  3.890470460517E-01 -4.775820187566E-01
     82 F   1 H     4.775820187566E-01 -1.333709351917E-01  1.022643219897E-01
     83 F   1 H    -1.333709351917E-01  1.022643219897E-01  4.775820187566E-01
     84 F   1 H     2.356352571814E-01  1.333709351917E-01 -3.890470460517E-01
     85 T   7 N     1.097874952343E-01 -2.760998497666E-01  4.299575679109E-01
     86 F   7 N     2.939425823224E-01 -3.201700726766E-01 -4.299575679109E-01
     87 F   7 N    -1.097874952343E-01  3.201700726766E-01 -3.858873450009E-01
     88 F   7 N    -2.939425823224E-01  2.760998497666E-01  3.858873450009E-01
     89 F   7 N     4.299575679109E-01  1.097874952343E-01 -2.760998497666E-01
     90 F   7 N    -2.760998497666E-01  4.299575679109E-01  1.097874952343E-01
     91 F   7 N     3.858873450009E-01 -2.939425823224E-01  2.760998497666E-01
     92 F   7 N    -3.201700726766E-01 -4.299575679109E-01  2.939425823224E-01
     93 F   7 N    -4.299575679109E-01  2.939425823224E-01 -3.201700726766E-01
     94 F   7 N     3.201700726766E-01 -3.858873450009E-01 -1.097874952343E-01
     95 F   7 N    -3.858873450009E-01 -1.097874952343E-01  3.201700726766E-01
     96 F   7 N     2.760998497666E-01  3.858873450009E-01 -2.939425823224E-01
     97 T   7 N    -7.462335237763E-02 -3.725338345027E-01  3.455781364342E-01
     98 F   7 N     2.818880290631E-01 -4.202014888118E-01 -3.455781364342E-01
     99 F   7 N     7.462335237763E-02  4.202014888118E-01 -2.979104821250E-01
    100 F   7 N    -2.818880290631E-01  3.725338345027E-01  2.979104821250E-01
    101 F   7 N     3.455781364342E-01 -7.462335237763E-02 -3.725338345027E-01
    102 F   7 N    -3.725338345027E-01  3.455781364342E-01 -7.462335237763E-02
    103 F   7 N     2.979104821250E-01 -2.818880290631E-01  3.725338345027E-01
    104 F   7 N    -4.202014888118E-01 -3.455781364342E-01  2.818880290631E-01
    105 F   7 N    -3.455781364342E-01  2.818880290631E-01 -4.202014888118E-01
    106 F   7 N     4.202014888118E-01 -2.979104821250E-01  7.462335237763E-02
    107 F   7 N    -2.979104821250E-01  7.462335237763E-02  4.202014888118E-01
    108 F   7 N     3.725338345027E-01  2.979104821250E-01 -2.818880290631E-01
    109 T   8 O    -6.664708137641E-02  4.309186541521E-01  2.997420889828E-01
    110 F   8 O     1.311765651693E-01 -3.663891703593E-01 -2.997420889828E-01
    111 F   8 O     6.664708137641E-02  3.663891703593E-01  4.975657355285E-01
    112 F   8 O    -1.311765651693E-01 -4.309186541521E-01 -4.975657355285E-01
    113 F   8 O     2.997420889828E-01 -6.664708137641E-02  4.309186541521E-01
    114 F   8 O     4.309186541521E-01  2.997420889828E-01 -6.664708137641E-02
    115 F   8 O    -4.975657355285E-01 -1.311765651693E-01 -4.309186541521E-01
    116 F   8 O    -3.663891703593E-01 -2.997420889828E-01  1.311765651693E-01
    117 F   8 O    -2.997420889828E-01  1.311765651693E-01 -3.663891703593E-01
    118 F   8 O     3.663891703593E-01  4.975657355285E-01  6.664708137641E-02
    119 F   8 O     4.975657355285E-01  6.664708137641E-02  3.663891703593E-01
    120 F   8 O    -4.309186541521E-01 -4.975657355285E-01 -1.311765651693E-01
    121 T 230 ZN   -2.256242914220E-01 -4.999999999999E-01  2.743757085780E-01
    122 F 230 ZN    2.256242914220E-01 -4.999999999999E-01 -2.743757085780E-01
    123 F 230 ZN    2.743757085780E-01 -2.256242914220E-01 -4.999999999999E-01
    124 F 230 ZN   -4.999999999999E-01  2.743757085780E-01 -2.256242914220E-01
    125 F 230 ZN   -4.999999999999E-01 -2.743757085780E-01  2.256242914220E-01
    126 F 230 ZN   -2.743757085780E-01  2.256242914220E-01 -4.999999999999E-01

 TRANSFORMATION MATRIX PRIMITIVE-CRYSTALLOGRAPHIC CELL
  0.0000  1.0000  1.0000  1.0000  0.0000  1.0000  1.0000  1.0000  0.0000

 *******************************************************************************
 CRYSTALLOGRAPHIC CELL (VOLUME=       4980.16239973)
         A              B              C           ALPHA      BETA       GAMMA 
    17.07711495    17.07711495    17.07711495    90.000000  90.000000  90.000000

 COORDINATES IN THE CRYSTALLOGRAPHIC CELL
     ATOM                 X/A                 Y/B                 Z/C    
 *******************************************************************************
      1 T   6 C     4.258935604437E-01 -7.445627405662E-02  9.304660470258E-02
      2 F   6 C    -4.258935604437E-01  7.445627405662E-02  9.304660470258E-02
      3 F   6 C     4.258935604437E-01  7.445627405662E-02 -9.304660470258E-02
      4 F   6 C    -4.258935604437E-01 -7.445627405662E-02 -9.304660470258E-02
      5 F   6 C     9.304660470258E-02  4.258935604437E-01 -7.445627405662E-02
      6 F   6 C    -7.445627405662E-02  9.304660470258E-02  4.258935604437E-01
      7 F   6 C    -9.304660470258E-02 -4.258935604437E-01 -7.445627405662E-02
      8 F   6 C     7.445627405662E-02  9.304660470258E-02 -4.258935604437E-01
      9 F   6 C     9.304660470258E-02 -4.258935604437E-01  7.445627405662E-02
     10 F   6 C     7.445627405662E-02 -9.304660470258E-02  4.258935604437E-01
     11 F   6 C    -9.304660470258E-02  4.258935604437E-01  7.445627405662E-02
     12 F   6 C    -7.445627405662E-02 -9.304660470258E-02 -4.258935604437E-01
     13 T   6 C    -4.195557282302E-01 -1.440254366294E-01  2.149415495856E-01
     14 F   6 C     4.195557282302E-01  1.440254366294E-01  2.149415495856E-01
     15 F   6 C    -4.195557282302E-01  1.440254366294E-01 -2.149415495856E-01
     16 F   6 C     4.195557282302E-01 -1.440254366294E-01 -2.149415495856E-01
     17 F   6 C     2.149415495856E-01 -4.195557282302E-01 -1.440254366294E-01
     18 F   6 C    -1.440254366294E-01  2.149415495856E-01 -4.195557282302E-01
     19 F   6 C    -2.149415495856E-01  4.195557282302E-01 -1.440254366294E-01
     20 F   6 C     1.440254366294E-01  2.149415495856E-01  4.195557282302E-01
     21 F   6 C     2.149415495856E-01  4.195557282302E-01  1.440254366294E-01
     22 F   6 C     1.440254366294E-01 -2.149415495856E-01 -4.195557282302E-01
     23 F   6 C    -2.149415495856E-01 -4.195557282302E-01  1.440254366294E-01
     24 F   6 C    -1.440254366294E-01 -2.149415495856E-01  4.195557282302E-01
     25 T   6 C     4.891691482961E-01 -1.144687131349E-01  1.337837606600E-01
     26 F   6 C    -4.891691482961E-01  1.144687131349E-01  1.337837606600E-01
     27 F   6 C     4.891691482961E-01  1.144687131349E-01 -1.337837606600E-01
     28 F   6 C    -4.891691482961E-01 -1.144687131349E-01 -1.337837606600E-01
     29 F   6 C     1.337837606600E-01  4.891691482961E-01 -1.144687131349E-01
     30 F   6 C    -1.144687131349E-01  1.337837606600E-01  4.891691482961E-01
     31 F   6 C    -1.337837606600E-01 -4.891691482961E-01 -1.144687131349E-01
     32 F   6 C     1.144687131349E-01  1.337837606600E-01 -4.891691482961E-01
     33 F   6 C     1.337837606600E-01 -4.891691482961E-01  1.144687131349E-01
     34 F   6 C     1.144687131349E-01 -1.337837606600E-01  4.891691482961E-01
     35 F   6 C    -1.337837606600E-01  4.891691482961E-01  1.144687131349E-01
     36 F   6 C    -1.144687131349E-01 -1.337837606600E-01 -4.891691482961E-01
     37 T   6 C    -4.182114423595E-01 -1.970263495750E-01  1.539148565454E-01
     38 F   6 C     4.182114423595E-01  1.970263495750E-01  1.539148565454E-01
     39 F   6 C    -4.182114423595E-01  1.970263495750E-01 -1.539148565454E-01
     40 F   6 C     4.182114423595E-01 -1.970263495750E-01 -1.539148565454E-01
     41 F   6 C     1.539148565454E-01 -4.182114423595E-01 -1.970263495750E-01
     42 F   6 C    -1.970263495750E-01  1.539148565454E-01 -4.182114423595E-01
     43 F   6 C    -1.539148565454E-01  4.182114423595E-01 -1.970263495750E-01
     44 F   6 C     1.970263495750E-01  1.539148565454E-01  4.182114423595E-01
     45 F   6 C     1.539148565454E-01  4.182114423595E-01  1.970263495750E-01
     46 F   6 C     1.970263495750E-01 -1.539148565454E-01 -4.182114423595E-01
     47 F   6 C    -1.539148565454E-01 -4.182114423595E-01  1.970263495750E-01
     48 F   6 C    -1.970263495750E-01 -1.539148565454E-01  4.182114423595E-01
     49 T   1 H     4.040429438577E-01 -1.974552293750E-02  1.207613211568E-01
     50 F   1 H    -4.040429438577E-01  1.974552293750E-02  1.207613211568E-01
     51 F   1 H     4.040429438577E-01  1.974552293750E-02 -1.207613211568E-01
     52 F   1 H    -4.040429438577E-01 -1.974552293750E-02 -1.207613211568E-01
     53 F   1 H     1.207613211568E-01  4.040429438577E-01 -1.974552293750E-02
     54 F   1 H    -1.974552293750E-02  1.207613211568E-01  4.040429438577E-01
     55 F   1 H    -1.207613211568E-01 -4.040429438577E-01 -1.974552293750E-02
     56 F   1 H     1.974552293750E-02  1.207613211568E-01 -4.040429438577E-01
     57 F   1 H     1.207613211568E-01 -4.040429438577E-01  1.974552293750E-02
     58 F   1 H     1.974552293750E-02 -1.207613211568E-01  4.040429438577E-01
     59 F   1 H    -1.207613211568E-01  4.040429438577E-01  1.974552293750E-02
     60 F   1 H    -1.974552293750E-02 -1.207613211568E-01 -4.040429438577E-01
     61 T   1 H    -3.828096850985E-01 -1.407225609490E-01  2.663221135199E-01
     62 F   1 H     3.828096850985E-01  1.407225609490E-01  2.663221135199E-01
     63 F   1 H    -3.828096850985E-01  1.407225609490E-01 -2.663221135199E-01
     64 F   1 H     3.828096850985E-01 -1.407225609490E-01 -2.663221135199E-01
     65 F   1 H     2.663221135199E-01 -3.828096850985E-01 -1.407225609490E-01
     66 F   1 H    -1.407225609490E-01  2.663221135199E-01 -3.828096850985E-01
     67 F   1 H    -2.663221135199E-01  3.828096850985E-01 -1.407225609490E-01
     68 F   1 H     1.407225609490E-01  2.663221135199E-01  3.828096850985E-01
     69 F   1 H     2.663221135199E-01  3.828096850985E-01  1.407225609490E-01
     70 F   1 H     1.407225609490E-01 -2.663221135199E-01 -3.828096850985E-01
     71 F   1 H    -2.663221135199E-01 -3.828096850985E-01  1.407225609490E-01
     72 F   1 H    -1.407225609490E-01 -2.663221135199E-01  3.828096850985E-01
     73 T   1 H    -3.790266192124E-01 -2.456556840207E-01  1.433913620310E-01
     74 F   1 H     3.790266192124E-01  2.456556840207E-01  1.433913620310E-01
     75 F   1 H    -3.790266192124E-01  2.456556840207E-01 -1.433913620310E-01
     76 F   1 H     3.790266192124E-01 -2.456556840207E-01 -1.433913620310E-01
     77 F   1 H     1.433913620310E-01 -3.790266192124E-01 -2.456556840207E-01
     78 F   1 H    -2.456556840207E-01  1.433913620310E-01 -3.790266192124E-01
     79 F   1 H    -1.433913620310E-01  3.790266192124E-01 -2.456556840207E-01
     80 F   1 H     2.456556840207E-01  1.433913620310E-01  3.790266192124E-01
     81 F   1 H     1.433913620310E-01  3.790266192124E-01  2.456556840207E-01
     82 F   1 H     2.456556840207E-01 -1.433913620310E-01 -3.790266192124E-01
     83 F   1 H    -1.433913620310E-01 -3.790266192124E-01  2.456556840207E-01
     84 F   1 H    -2.456556840207E-01 -1.433913620310E-01  3.790266192124E-01
     85 T   7 N     2.203511145502E-02  4.079224564559E-01 -2.981349612216E-01
     86 F   7 N    -2.203511145502E-02 -4.079224564559E-01 -2.981349612216E-01
     87 F   7 N     2.203511145502E-02 -4.079224564559E-01  2.981349612216E-01
     88 F   7 N    -2.203511145502E-02  4.079224564559E-01  2.981349612216E-01
     89 F   7 N    -2.981349612216E-01  2.203511145502E-02  4.079224564559E-01
     90 F   7 N     4.079224564559E-01 -2.981349612216E-01  2.203511145502E-02
     91 F   7 N     2.981349612216E-01 -2.203511145502E-02  4.079224564559E-01
     92 F   7 N    -4.079224564559E-01 -2.981349612216E-01 -2.203511145502E-02
     93 F   7 N    -2.981349612216E-01 -2.203511145502E-02 -4.079224564559E-01
     94 F   7 N    -4.079224564559E-01  2.981349612216E-01  2.203511145502E-02
     95 F   7 N     2.981349612216E-01  2.203511145502E-02 -4.079224564559E-01
     96 F   7 N     4.079224564559E-01  2.981349612216E-01 -2.203511145502E-02
     97 T   7 N    -4.761661728454E-01 -1.782556907204E-01  1.036323383427E-01
     98 F   7 N     4.761661728454E-01  1.782556907204E-01  1.036323383427E-01
     99 F   7 N    -4.761661728454E-01  1.782556907204E-01 -1.036323383427E-01
    100 F   7 N     4.761661728454E-01 -1.782556907204E-01 -1.036323383427E-01
    101 F   7 N     1.036323383427E-01 -4.761661728454E-01 -1.782556907204E-01
    102 F   7 N    -1.782556907204E-01  1.036323383427E-01 -4.761661728454E-01
    103 F   7 N    -1.036323383427E-01  4.761661728454E-01 -1.782556907204E-01
    104 F   7 N     1.782556907204E-01  1.036323383427E-01  4.761661728454E-01
    105 F   7 N     1.036323383427E-01  4.761661728454E-01  1.782556907204E-01
    106 F   7 N     1.782556907204E-01 -1.036323383427E-01 -4.761661728454E-01
    107 F   7 N    -1.036323383427E-01 -4.761661728454E-01  1.782556907204E-01
    108 F   7 N    -1.782556907204E-01 -1.036323383427E-01  4.761661728454E-01
    109 T   8 O     3.986539122557E-01 -9.891182327283E-02  3.226474189643E-02
    110 F   8 O    -3.986539122557E-01  9.891182327283E-02  3.226474189643E-02
    111 F   8 O     3.986539122557E-01  9.891182327283E-02 -3.226474189643E-02
    112 F   8 O    -3.986539122557E-01 -9.891182327283E-02 -3.226474189643E-02
    113 F   8 O     3.226474189643E-02  3.986539122557E-01 -9.891182327283E-02
    114 F   8 O    -9.891182327283E-02  3.226474189643E-02  3.986539122557E-01
    115 F   8 O    -3.226474189643E-02 -3.986539122557E-01 -9.891182327283E-02
    116 F   8 O     9.891182327283E-02  3.226474189643E-02 -3.986539122557E-01
    117 F   8 O     3.226474189643E-02 -3.986539122557E-01  9.891182327283E-02
    118 F   8 O     9.891182327283E-02 -3.226474189643E-02  3.986539122557E-01
    119 F   8 O    -3.226474189643E-02  3.986539122557E-01  9.891182327283E-02
    120 F   8 O    -9.891182327283E-02 -3.226474189643E-02 -3.986539122557E-01
    121 T 230 ZN    0.000000000000E+00  2.743757085780E-01 -4.999999999999E-01
    122 F 230 ZN    0.000000000000E+00 -2.743757085780E-01 -4.999999999999E-01
    123 F 230 ZN   -4.999999999999E-01  0.000000000000E+00  2.743757085780E-01
    124 F 230 ZN    2.743757085780E-01 -4.999999999999E-01  0.000000000000E+00
    125 F 230 ZN   -2.743757085780E-01 -4.999999999999E-01  0.000000000000E+00
    126 F 230 ZN   -4.999999999999E-01  0.000000000000E+00 -2.743757085780E-01

 T = ATOM BELONGING TO THE ASYMMETRIC UNIT
 *******************************************************************************
 * GEOMETRY EDITING - INPUT COORDINATES ARE GIVEN IN ANGSTROM         
 *******************************************************************************

 GEOMETRY NOW FULLY CONSISTENT WITH THE GROUP
 INFORMATION **** NEW DEFAULT **** FINALRUN 4 FOR GEOMETRY OPTIMIZATIONS
 INFORMATION **** NEW DEFAULT **** OPTGEOM OPTIMIZES BOTH ATOMIC COORDINATES AND CELL PARAMETERS
 INFORMATION **** NEW DEFAULT **** TOL. ON ATOMIC DISP TO REDEFINE REF. GEOMETRY: 0.8 Angs
 INFORMATION **** NEW DEFAULT **** N POINTS TO REDEFINE REF. GEOMETRY: N OF OPT DEGS OF FREEDOM
 INFORMATION **** NEW DEFAULT **** TOL. ON ENERGY TO REDEFINE REF. GEOMETRY: 10**-3*(5*N. ATOMS)

 IMPORTANT INFORMATION:
 THE COORDINATE SYSTEM ADOPTED IN THE OPTIMIZATION IS NOT IN
 GENERAL HOMOGENEOUS UNITS. FOR THIS REASON THE GRADIENT AND 
 HESSIAN MATRIX IN TERMS OF THIS SYSTEM ARE GIVEN WITHOUT
 UNITS. FOR MORE DETAILS SEE THE MANUAL.

 INITIAL TRUST RADIUS         0.50000 MAXIMUM TRUST RADIUS               4.00000
 MAXIMUM GRADIENT COMPONENT   0.00045 MAXIMUM DISPLACEMENT COMPONENT     0.00180
 R.M.S. OF GRADIENT COMPONENT 0.00030 R.M.S. OF DISPLACEMENT COMPONENTS  0.00120
 THRESHOLD ON ENERGY CHANGE 0.100E-06 EXTRAPOLATING POLYNOMIAL ORDER           2
 MAXIMUM ALLOWED NUMBER OF STEPS   -1 SORTING OF ENERGY POINTS:               NO
 ANALYTICAL  GRADIENT                 HESSIAN UPDATING                      BFGS
 STEP SIZE NUMERICAL GRADIENT 0.00100
 INITIAL HESSIAN MATRIX: SCHLEGEL MODEL 2
 *******************************************************************************


 ELAELAELAELAELAELAELAELAELAELAELAELAELAELAELAELAELAELAELAELAELAELAELAELAELAELA

                       ELASTIC CALCULATION

 INFORMATION **** TOLDEX ****  CONVERGENCE CRITERION FOR RMS DISPLACEMENT MODIFIED  6.200000E-04
 INFORMATION **** TOLDEG **** MODIFY CONVERGENCE CRITERION FOR RMS GRADIENT  3.000000E-04
 INFORMATION **** TOLDEE **** CONVERGENCE CRITERION FOR ENERGY MODIFIED: 10**-           8

 GCALCO - MAX INDICES DIRECT LATTICE VECTOR    14    14    14
 NO.OF VECTORS CREATED 6999 STARS  122 RMAX   304.44467 BOHR

 GEOMETRY FOR WAVE FUNCTION - DIMENSIONALITY OF THE SYSTEM    3
 (NON PERIODIC DIRECTION: LATTICE PARAMETER FORMALLY SET TO 500)
 *******************************************************************************
 LATTICE PARAMETERS (ANGSTROMS AND DEGREES) - BOHR = 0.5291772083 ANGSTROM
 PRIMITIVE CELL - CENTRING CODE 6/0 VOLUME=  2490.081200 - DENSITY  1.016 g/cm^3
         A              B              C           ALPHA      BETA       GAMMA 
    14.78921537    14.78921537    14.78921537   109.471221 109.471221 109.471221
 *******************************************************************************
 ATOMS IN THE ASYMMETRIC UNIT   11 - ATOMS IN THE UNIT CELL:  126
     ATOM                 X/A                 Y/B                 Z/C    
 *******************************************************************************
      1 T   6 C     1.859033064596E-02 -4.810598348537E-01  3.514372863871E-01
      2 F   6 C     1.675028787592E-01 -3.328469557411E-01 -3.514372863871E-01
      3 F   6 C    -1.859033064596E-02  3.328469557411E-01 -4.996501654997E-01
      4 F   6 C    -1.675028787592E-01  4.810598348537E-01  4.996501654997E-01
      5 F   6 C     3.514372863871E-01  1.859033064596E-02 -4.810598348537E-01
      6 F   6 C    -4.810598348537E-01  3.514372863871E-01  1.859033064596E-02
      7 F   6 C     4.996501654997E-01 -1.675028787592E-01  4.810598348537E-01
      8 F   6 C    -3.328469557411E-01 -3.514372863871E-01  1.675028787592E-01
      9 F   6 C    -3.514372863871E-01  1.675028787592E-01 -3.328469557411E-01
     10 F   6 C     3.328469557411E-01 -4.996501654997E-01 -1.859033064596E-02
     11 F   6 C    -4.996501654997E-01 -1.859033064596E-02  3.328469557411E-01
     12 F   6 C     4.810598348537E-01  4.996501654997E-01 -1.675028787592E-01
     13 T   6 C     7.091611295622E-02 -2.046141786446E-01  4.364188351404E-01
     14 F   6 C     3.589669862149E-01 -3.655027221842E-01 -4.364188351404E-01
     15 F   6 C    -7.091611295622E-02  3.655027221842E-01 -2.755302916008E-01
     16 F   6 C    -3.589669862149E-01  2.046141786446E-01  2.755302916008E-01
     17 F   6 C     4.364188351404E-01  7.091611295622E-02 -2.046141786446E-01
     18 F   6 C    -2.046141786446E-01  4.364188351404E-01  7.091611295622E-02
     19 F   6 C     2.755302916008E-01 -3.589669862149E-01  2.046141786446E-01
     20 F   6 C    -3.655027221842E-01 -4.364188351404E-01  3.589669862149E-01
     21 F   6 C    -4.364188351404E-01  3.589669862149E-01 -3.655027221842E-01
     22 F   6 C     3.655027221842E-01 -2.755302916008E-01 -7.091611295622E-02
     23 F   6 C    -2.755302916008E-01 -7.091611295622E-02  3.655027221842E-01
     24 F   6 C     2.046141786446E-01  2.755302916008E-01 -3.589669862149E-01
     25 T   6 C     1.931504752511E-02 -3.770470910439E-01  3.747004351612E-01
     26 F   6 C     2.482524737948E-01 -3.553853876361E-01 -3.747004351612E-01
     27 F   6 C    -1.931504752511E-02  3.553853876361E-01 -3.963621385691E-01
     28 F   6 C    -2.482524737948E-01  3.770470910439E-01  3.963621385691E-01
     29 F   6 C     3.747004351612E-01  1.931504752511E-02 -3.770470910439E-01
     30 F   6 C    -3.770470910439E-01  3.747004351612E-01  1.931504752511E-02
     31 F   6 C     3.963621385691E-01 -2.482524737948E-01  3.770470910439E-01
     32 F   6 C    -3.553853876361E-01 -3.747004351612E-01  2.482524737948E-01
     33 F   6 C    -3.747004351612E-01  2.482524737948E-01 -3.553853876361E-01
     34 F   6 C     3.553853876361E-01 -3.963621385691E-01 -1.931504752511E-02
     35 F   6 C    -3.963621385691E-01 -1.931504752511E-02  3.553853876361E-01
     36 F   6 C     3.770470910439E-01  3.963621385691E-01 -2.482524737948E-01
     37 T   6 C    -4.311149302959E-02 -2.642965858142E-01  3.847622080655E-01
     38 F   6 C     3.509412061204E-01 -4.278737010951E-01 -3.847622080655E-01
     39 F   6 C     4.311149302959E-02  4.278737010951E-01 -2.211850927846E-01
     40 F   6 C    -3.509412061204E-01  2.642965858142E-01  2.211850927846E-01
     41 F   6 C     3.847622080655E-01 -4.311149302959E-02 -2.642965858142E-01
     42 F   6 C    -2.642965858142E-01  3.847622080655E-01 -4.311149302959E-02
     43 F   6 C     2.211850927846E-01 -3.509412061204E-01  2.642965858142E-01
     44 F   6 C    -4.278737010951E-01 -3.847622080655E-01  3.509412061204E-01
     45 F   6 C    -3.847622080655E-01  3.509412061204E-01 -4.278737010951E-01
     46 F   6 C     4.278737010951E-01 -2.211850927846E-01  4.311149302959E-02
     47 F   6 C    -2.211850927846E-01  4.311149302959E-02  4.278737010951E-01
     48 F   6 C     2.642965858142E-01  2.211850927846E-01 -3.509412061204E-01
     49 T   1 H     1.010157982193E-01 -4.751957349856E-01  3.842974209202E-01
     50 F   1 H     1.405068440943E-01 -2.832816227009E-01 -3.842974209202E-01
     51 F   1 H    -1.010157982193E-01  2.832816227009E-01  4.237884667952E-01
     52 F   1 H    -1.405068440943E-01  4.751957349856E-01 -4.237884667952E-01
     53 F   1 H     3.842974209202E-01  1.010157982193E-01 -4.751957349856E-01
     54 F   1 H    -4.751957349856E-01  3.842974209202E-01  1.010157982193E-01
     55 F   1 H    -4.237884667952E-01 -1.405068440943E-01  4.751957349856E-01
     56 F   1 H    -2.832816227009E-01 -3.842974209202E-01  1.405068440943E-01
     57 F   1 H    -3.842974209202E-01  1.405068440943E-01 -2.832816227009E-01
     58 F   1 H     2.832816227009E-01  4.237884667952E-01 -1.010157982193E-01
     59 F   1 H     4.237884667952E-01 -1.010157982193E-01  2.832816227009E-01
     60 F   1 H     4.751957349856E-01 -4.237884667952E-01 -1.405068440943E-01
     61 T   1 H     1.255995525709E-01 -1.164875715786E-01  4.764677539525E-01
     62 F   1 H     4.070446744689E-01 -3.508682013816E-01 -4.764677539525E-01
     63 F   1 H    -1.255995525709E-01  3.508682013816E-01 -2.420871241495E-01
     64 F   1 H    -4.070446744689E-01  1.164875715786E-01  2.420871241495E-01
     65 F   1 H     4.764677539525E-01  1.255995525709E-01 -1.164875715786E-01
     66 F   1 H    -1.164875715786E-01  4.764677539525E-01  1.255995525709E-01
     67 F   1 H     2.420871241495E-01 -4.070446744689E-01  1.164875715786E-01
     68 F   1 H    -3.508682013816E-01 -4.764677539525E-01  4.070446744689E-01
     69 F   1 H    -4.764677539525E-01  4.070446744689E-01 -3.508682013816E-01
     70 F   1 H     3.508682013816E-01 -2.420871241495E-01 -1.255995525709E-01
     71 F   1 H    -2.420871241495E-01 -1.255995525709E-01  3.508682013816E-01
     72 F   1 H     1.164875715786E-01  2.420871241495E-01 -4.070446744689E-01
     73 T   1 H    -1.022643219897E-01 -2.356352571814E-01  3.753176967669E-01
     74 F   1 H     3.890470460517E-01 -4.775820187566E-01 -3.753176967669E-01
     75 F   1 H     1.022643219897E-01  4.775820187566E-01 -1.333709351917E-01
     76 F   1 H    -3.890470460517E-01  2.356352571814E-01  1.333709351917E-01
     77 F   1 H     3.753176967669E-01 -1.022643219897E-01 -2.356352571814E-01
     78 F   1 H    -2.356352571814E-01  3.753176967669E-01 -1.022643219897E-01
     79 F   1 H     1.333709351917E-01 -3.890470460517E-01  2.356352571814E-01
     80 F   1 H    -4.775820187566E-01 -3.753176967669E-01  3.890470460517E-01
     81 F   1 H    -3.753176967669E-01  3.890470460517E-01 -4.775820187566E-01
     82 F   1 H     4.775820187566E-01 -1.333709351917E-01  1.022643219897E-01
     83 F   1 H    -1.333709351917E-01  1.022643219897E-01  4.775820187566E-01
     84 F   1 H     2.356352571814E-01  1.333709351917E-01 -3.890470460517E-01
     85 T   7 N     1.097874952343E-01 -2.760998497666E-01  4.299575679109E-01
     86 F   7 N     2.939425823224E-01 -3.201700726766E-01 -4.299575679109E-01
     87 F   7 N    -1.097874952343E-01  3.201700726766E-01 -3.858873450009E-01
     88 F   7 N    -2.939425823224E-01  2.760998497666E-01  3.858873450009E-01
     89 F   7 N     4.299575679109E-01  1.097874952343E-01 -2.760998497666E-01
     90 F   7 N    -2.760998497666E-01  4.299575679109E-01  1.097874952343E-01
     91 F   7 N     3.858873450009E-01 -2.939425823224E-01  2.760998497666E-01
     92 F   7 N    -3.201700726766E-01 -4.299575679109E-01  2.939425823224E-01
     93 F   7 N    -4.299575679109E-01  2.939425823224E-01 -3.201700726766E-01
     94 F   7 N     3.201700726766E-01 -3.858873450009E-01 -1.097874952343E-01
     95 F   7 N    -3.858873450009E-01 -1.097874952343E-01  3.201700726766E-01
     96 F   7 N     2.760998497666E-01  3.858873450009E-01 -2.939425823224E-01
     97 T   7 N    -7.462335237763E-02 -3.725338345027E-01  3.455781364342E-01
     98 F   7 N     2.818880290631E-01 -4.202014888118E-01 -3.455781364342E-01
     99 F   7 N     7.462335237763E-02  4.202014888118E-01 -2.979104821250E-01
    100 F   7 N    -2.818880290631E-01  3.725338345027E-01  2.979104821250E-01
    101 F   7 N     3.455781364342E-01 -7.462335237763E-02 -3.725338345027E-01
    102 F   7 N    -3.725338345027E-01  3.455781364342E-01 -7.462335237763E-02
    103 F   7 N     2.979104821250E-01 -2.818880290631E-01  3.725338345027E-01
    104 F   7 N    -4.202014888118E-01 -3.455781364342E-01  2.818880290631E-01
    105 F   7 N    -3.455781364342E-01  2.818880290631E-01 -4.202014888118E-01
    106 F   7 N     4.202014888118E-01 -2.979104821250E-01  7.462335237763E-02
    107 F   7 N    -2.979104821250E-01  7.462335237763E-02  4.202014888118E-01
    108 F   7 N     3.725338345027E-01  2.979104821250E-01 -2.818880290631E-01
    109 T   8 O    -6.664708137641E-02  4.309186541521E-01  2.997420889828E-01
    110 F   8 O     1.311765651693E-01 -3.663891703593E-01 -2.997420889828E-01
    111 F   8 O     6.664708137641E-02  3.663891703593E-01  4.975657355285E-01
    112 F   8 O    -1.311765651693E-01 -4.309186541521E-01 -4.975657355285E-01
    113 F   8 O     2.997420889828E-01 -6.664708137641E-02  4.309186541521E-01
    114 F   8 O     4.309186541521E-01  2.997420889828E-01 -6.664708137641E-02
    115 F   8 O    -4.975657355285E-01 -1.311765651693E-01 -4.309186541521E-01
    116 F   8 O    -3.663891703593E-01 -2.997420889828E-01  1.311765651693E-01
    117 F   8 O    -2.997420889828E-01  1.311765651693E-01 -3.663891703593E-01
    118 F   8 O     3.663891703593E-01  4.975657355285E-01  6.664708137641E-02
    119 F   8 O     4.975657355285E-01  6.664708137641E-02  3.663891703593E-01
    120 F   8 O    -4.309186541521E-01 -4.975657355285E-01 -1.311765651693E-01
    121 T 230 ZN   -2.256242914220E-01 -5.000000000000E-01  2.743757085780E-01
    122 F 230 ZN    2.256242914220E-01 -5.000000000000E-01 -2.743757085780E-01
    123 F 230 ZN    2.743757085780E-01 -2.256242914220E-01 -5.000000000000E-01
    124 F 230 ZN   -5.000000000000E-01  2.743757085780E-01 -2.256242914220E-01
    125 F 230 ZN    5.000000000000E-01 -2.743757085780E-01  2.256242914220E-01
    126 F 230 ZN   -2.743757085780E-01  2.256242914220E-01 -5.000000000000E-01

 TRANSFORMATION MATRIX PRIMITIVE-CRYSTALLOGRAPHIC CELL
  0.0000  1.0000  1.0000  1.0000  0.0000  1.0000  1.0000  1.0000  0.0000

 *******************************************************************************
 CRYSTALLOGRAPHIC CELL (VOLUME=       4980.16239973)
         A              B              C           ALPHA      BETA       GAMMA 
    17.07711495    17.07711495    17.07711495    90.000000  90.000000  90.000000

 COORDINATES IN THE CRYSTALLOGRAPHIC CELL
     ATOM                 X/A                 Y/B                 Z/C    
 *******************************************************************************
      1 T   6 C     4.258935604437E-01 -7.445627405662E-02  9.304660470258E-02
      2 F   6 C    -4.258935604437E-01  7.445627405662E-02  9.304660470258E-02
      3 F   6 C     4.258935604437E-01  7.445627405662E-02 -9.304660470258E-02
      4 F   6 C    -4.258935604437E-01 -7.445627405662E-02 -9.304660470258E-02
      5 F   6 C     9.304660470258E-02  4.258935604437E-01 -7.445627405662E-02
      6 F   6 C    -7.445627405662E-02  9.304660470258E-02  4.258935604437E-01
      7 F   6 C    -9.304660470258E-02 -4.258935604437E-01 -7.445627405662E-02
      8 F   6 C     7.445627405662E-02  9.304660470258E-02 -4.258935604437E-01
      9 F   6 C     9.304660470258E-02 -4.258935604437E-01  7.445627405662E-02
     10 F   6 C     7.445627405662E-02 -9.304660470258E-02  4.258935604437E-01
     11 F   6 C    -9.304660470258E-02  4.258935604437E-01  7.445627405662E-02
     12 F   6 C    -7.445627405662E-02 -9.304660470258E-02 -4.258935604437E-01
     13 T   6 C    -4.195557282302E-01 -1.440254366294E-01  2.149415495856E-01
     14 F   6 C     4.195557282302E-01  1.440254366294E-01  2.149415495856E-01
     15 F   6 C    -4.195557282302E-01  1.440254366294E-01 -2.149415495856E-01
     16 F   6 C     4.195557282302E-01 -1.440254366294E-01 -2.149415495856E-01
     17 F   6 C     2.149415495856E-01 -4.195557282302E-01 -1.440254366294E-01
     18 F   6 C    -1.440254366294E-01  2.149415495856E-01 -4.195557282302E-01
     19 F   6 C    -2.149415495856E-01  4.195557282302E-01 -1.440254366294E-01
     20 F   6 C     1.440254366294E-01  2.149415495856E-01  4.195557282302E-01
     21 F   6 C     2.149415495856E-01  4.195557282302E-01  1.440254366294E-01
     22 F   6 C     1.440254366294E-01 -2.149415495856E-01 -4.195557282302E-01
     23 F   6 C    -2.149415495856E-01 -4.195557282302E-01  1.440254366294E-01
     24 F   6 C    -1.440254366294E-01 -2.149415495856E-01  4.195557282302E-01
     25 T   6 C     4.891691482961E-01 -1.144687131349E-01  1.337837606600E-01
     26 F   6 C    -4.891691482961E-01  1.144687131349E-01  1.337837606600E-01
     27 F   6 C     4.891691482961E-01  1.144687131349E-01 -1.337837606600E-01
     28 F   6 C    -4.891691482961E-01 -1.144687131349E-01 -1.337837606600E-01
     29 F   6 C     1.337837606600E-01  4.891691482961E-01 -1.144687131349E-01
     30 F   6 C    -1.144687131349E-01  1.337837606600E-01  4.891691482961E-01
     31 F   6 C    -1.337837606600E-01 -4.891691482961E-01 -1.144687131349E-01
     32 F   6 C     1.144687131349E-01  1.337837606600E-01 -4.891691482961E-01
     33 F   6 C     1.337837606600E-01 -4.891691482961E-01  1.144687131349E-01
     34 F   6 C     1.144687131349E-01 -1.337837606600E-01  4.891691482961E-01
     35 F   6 C    -1.337837606600E-01  4.891691482961E-01  1.144687131349E-01
     36 F   6 C    -1.144687131349E-01 -1.337837606600E-01 -4.891691482961E-01
     37 T   6 C    -4.182114423595E-01 -1.970263495750E-01  1.539148565454E-01
     38 F   6 C     4.182114423595E-01  1.970263495750E-01  1.539148565454E-01
     39 F   6 C    -4.182114423595E-01  1.970263495750E-01 -1.539148565454E-01
     40 F   6 C     4.182114423595E-01 -1.970263495750E-01 -1.539148565454E-01
     41 F   6 C     1.539148565454E-01 -4.182114423595E-01 -1.970263495750E-01
     42 F   6 C    -1.970263495750E-01  1.539148565454E-01 -4.182114423595E-01
     43 F   6 C    -1.539148565454E-01  4.182114423595E-01 -1.970263495750E-01
     44 F   6 C     1.970263495750E-01  1.539148565454E-01  4.182114423595E-01
     45 F   6 C     1.539148565454E-01  4.182114423595E-01  1.970263495750E-01
     46 F   6 C     1.970263495750E-01 -1.539148565454E-01 -4.182114423595E-01
     47 F   6 C    -1.539148565454E-01 -4.182114423595E-01  1.970263495750E-01
     48 F   6 C    -1.970263495750E-01 -1.539148565454E-01  4.182114423595E-01
     49 T   1 H     4.040429438577E-01 -1.974552293750E-02  1.207613211568E-01
     50 F   1 H    -4.040429438577E-01  1.974552293750E-02  1.207613211568E-01
     51 F   1 H     4.040429438577E-01  1.974552293750E-02 -1.207613211568E-01
     52 F   1 H    -4.040429438577E-01 -1.974552293750E-02 -1.207613211568E-01
     53 F   1 H     1.207613211568E-01  4.040429438577E-01 -1.974552293750E-02
     54 F   1 H    -1.974552293750E-02  1.207613211568E-01  4.040429438577E-01
     55 F   1 H    -1.207613211568E-01 -4.040429438577E-01 -1.974552293750E-02
     56 F   1 H     1.974552293750E-02  1.207613211568E-01 -4.040429438577E-01
     57 F   1 H     1.207613211568E-01 -4.040429438577E-01  1.974552293750E-02
     58 F   1 H     1.974552293750E-02 -1.207613211568E-01  4.040429438577E-01
     59 F   1 H    -1.207613211568E-01  4.040429438577E-01  1.974552293750E-02
     60 F   1 H    -1.974552293750E-02 -1.207613211568E-01 -4.040429438577E-01
     61 T   1 H    -3.828096850985E-01 -1.407225609490E-01  2.663221135199E-01
     62 F   1 H     3.828096850985E-01  1.407225609490E-01  2.663221135199E-01
     63 F   1 H    -3.828096850985E-01  1.407225609490E-01 -2.663221135199E-01
     64 F   1 H     3.828096850985E-01 -1.407225609490E-01 -2.663221135199E-01
     65 F   1 H     2.663221135199E-01 -3.828096850985E-01 -1.407225609490E-01
     66 F   1 H    -1.407225609490E-01  2.663221135199E-01 -3.828096850985E-01
     67 F   1 H    -2.663221135199E-01  3.828096850985E-01 -1.407225609490E-01
     68 F   1 H     1.407225609490E-01  2.663221135199E-01  3.828096850985E-01
     69 F   1 H     2.663221135199E-01  3.828096850985E-01  1.407225609490E-01
     70 F   1 H     1.407225609490E-01 -2.663221135199E-01 -3.828096850985E-01
     71 F   1 H    -2.663221135199E-01 -3.828096850985E-01  1.407225609490E-01
     72 F   1 H    -1.407225609490E-01 -2.663221135199E-01  3.828096850985E-01
     73 T   1 H    -3.790266192124E-01 -2.456556840207E-01  1.433913620310E-01
     74 F   1 H     3.790266192124E-01  2.456556840207E-01  1.433913620310E-01
     75 F   1 H    -3.790266192124E-01  2.456556840207E-01 -1.433913620310E-01
     76 F   1 H     3.790266192124E-01 -2.456556840207E-01 -1.433913620310E-01
     77 F   1 H     1.433913620310E-01 -3.790266192124E-01 -2.456556840207E-01
     78 F   1 H    -2.456556840207E-01  1.433913620310E-01 -3.790266192124E-01
     79 F   1 H    -1.433913620310E-01  3.790266192124E-01 -2.456556840207E-01
     80 F   1 H     2.456556840207E-01  1.433913620310E-01  3.790266192124E-01
     81 F   1 H     1.433913620310E-01  3.790266192124E-01  2.456556840207E-01
     82 F   1 H     2.456556840207E-01 -1.433913620310E-01 -3.790266192124E-01
     83 F   1 H    -1.433913620310E-01 -3.790266192124E-01  2.456556840207E-01
     84 F   1 H    -2.456556840207E-01 -1.433913620310E-01  3.790266192124E-01
     85 T   7 N     2.203511145502E-02  4.079224564559E-01 -2.981349612216E-01
     86 F   7 N    -2.203511145502E-02 -4.079224564559E-01 -2.981349612216E-01
     87 F   7 N     2.203511145502E-02 -4.079224564559E-01  2.981349612216E-01
     88 F   7 N    -2.203511145502E-02  4.079224564559E-01  2.981349612216E-01
     89 F   7 N    -2.981349612216E-01  2.203511145502E-02  4.079224564559E-01
     90 F   7 N     4.079224564559E-01 -2.981349612216E-01  2.203511145502E-02
     91 F   7 N     2.981349612216E-01 -2.203511145502E-02  4.079224564559E-01
     92 F   7 N    -4.079224564559E-01 -2.981349612216E-01 -2.203511145502E-02
     93 F   7 N    -2.981349612216E-01 -2.203511145502E-02 -4.079224564559E-01
     94 F   7 N    -4.079224564559E-01  2.981349612216E-01  2.203511145502E-02
     95 F   7 N     2.981349612216E-01  2.203511145502E-02 -4.079224564559E-01
     96 F   7 N     4.079224564559E-01  2.981349612216E-01 -2.203511145502E-02
     97 T   7 N    -4.761661728454E-01 -1.782556907204E-01  1.036323383427E-01
     98 F   7 N     4.761661728454E-01  1.782556907204E-01  1.036323383427E-01
     99 F   7 N    -4.761661728454E-01  1.782556907204E-01 -1.036323383427E-01
    100 F   7 N     4.761661728454E-01 -1.782556907204E-01 -1.036323383427E-01
    101 F   7 N     1.036323383427E-01 -4.761661728454E-01 -1.782556907204E-01
    102 F   7 N    -1.782556907204E-01  1.036323383427E-01 -4.761661728454E-01
    103 F   7 N    -1.036323383427E-01  4.761661728454E-01 -1.782556907204E-01
    104 F   7 N     1.782556907204E-01  1.036323383427E-01  4.761661728454E-01
    105 F   7 N     1.036323383427E-01  4.761661728454E-01  1.782556907204E-01
    106 F   7 N     1.782556907204E-01 -1.036323383427E-01 -4.761661728454E-01
    107 F   7 N    -1.036323383427E-01 -4.761661728454E-01  1.782556907204E-01
    108 F   7 N    -1.782556907204E-01 -1.036323383427E-01  4.761661728454E-01
    109 T   8 O     3.986539122557E-01 -9.891182327283E-02  3.226474189643E-02
    110 F   8 O    -3.986539122557E-01  9.891182327283E-02  3.226474189643E-02
    111 F   8 O     3.986539122557E-01  9.891182327283E-02 -3.226474189643E-02
    112 F   8 O    -3.986539122557E-01 -9.891182327283E-02 -3.226474189643E-02
    113 F   8 O     3.226474189643E-02  3.986539122557E-01 -9.891182327283E-02
    114 F   8 O    -9.891182327283E-02  3.226474189643E-02  3.986539122557E-01
    115 F   8 O    -3.226474189643E-02 -3.986539122557E-01 -9.891182327283E-02
    116 F   8 O     9.891182327283E-02  3.226474189643E-02 -3.986539122557E-01
    117 F   8 O     3.226474189643E-02 -3.986539122557E-01  9.891182327283E-02
    118 F   8 O     9.891182327283E-02 -3.226474189643E-02  3.986539122557E-01
    119 F   8 O    -3.226474189643E-02  3.986539122557E-01  9.891182327283E-02
    120 F   8 O    -9.891182327283E-02 -3.226474189643E-02 -3.986539122557E-01
    121 T 230 ZN    5.504486888792E-17  2.743757085780E-01 -5.000000000000E-01
    122 F 230 ZN    5.504486888792E-17 -2.743757085780E-01 -5.000000000000E-01
    123 F 230 ZN   -5.000000000000E-01  5.504486888792E-17  2.743757085780E-01
    124 F 230 ZN    2.743757085780E-01 -5.000000000000E-01  6.880608610990E-17
    125 F 230 ZN   -2.743757085780E-01  5.000000000000E-01  6.880608610990E-17
    126 F 230 ZN   -5.000000000000E-01  5.504486888792E-17 -2.743757085780E-01

 T = ATOM BELONGING TO THE ASYMMETRIC UNIT

 ****   12 SYMMOPS - TRANSLATORS IN FRACTIONAL UNITS
 **** MATRICES AND TRANSLATORS IN THE CRYSTALLOGRAPHIC REFERENCE FRAME
   V INV                    ROTATION MATRICES                   TRANSLATORS
   1   1  1.00  0.00  0.00  0.00  1.00  0.00  0.00  0.00  1.00  0.00  0.00  0.00
   2   2  0.00  1.00 -1.00  1.00  0.00 -1.00  0.00  0.00 -1.00  0.00  0.00  0.00
   3   3 -1.00  0.00  0.00 -1.00  0.00  1.00 -1.00  1.00  0.00  0.00  0.00  0.00
   4   4  0.00 -1.00  1.00  0.00 -1.00  0.00  1.00 -1.00  0.00  0.00  0.00  0.00
   5   6  0.00  0.00  1.00  1.00  0.00  0.00  0.00  1.00  0.00  0.00  0.00  0.00
   6   5  0.00  1.00  0.00  0.00  0.00  1.00  1.00  0.00  0.00  0.00  0.00  0.00
   7   8  1.00 -1.00  0.00  0.00 -1.00  1.00  0.00 -1.00  0.00  0.00  0.00  0.00
   8   7  1.00  0.00 -1.00  0.00  0.00 -1.00  0.00  1.00 -1.00  0.00  0.00  0.00
   9  10  0.00  0.00 -1.00  0.00  1.00 -1.00  1.00  0.00 -1.00  0.00  0.00  0.00
  10   9 -1.00  0.00  1.00 -1.00  1.00  0.00 -1.00  0.00  0.00  0.00  0.00  0.00
  11  12 -1.00  1.00  0.00 -1.00  0.00  0.00 -1.00  0.00  1.00  0.00  0.00  0.00
  12  11  0.00 -1.00  0.00  1.00 -1.00  0.00  0.00 -1.00  1.00  0.00  0.00  0.00

 DIRECT LATTICE VECTORS CARTESIAN COMPONENTS (ANGSTROM)
          X                    Y                    Z
  -0.853855747329E+01   0.853855747329E+01   0.853855747329E+01
   0.853855747329E+01  -0.853855747329E+01   0.853855747329E+01
   0.853855747329E+01   0.853855747329E+01  -0.853855747329E+01


 CARTESIAN COORDINATES - PRIMITIVE CELL
 *******************************************************************************
 *      ATOM          X(ANGSTROM)         Y(ANGSTROM)         Z(ANGSTROM)
 *******************************************************************************
    1     6 C     7.273033286705E+00 -1.271498350559E+00  1.588967563895E+00
    2     6 C    -7.273033286705E+00  1.271498350559E+00  1.588967563895E+00
    3     6 C     7.273033286705E+00  1.271498350559E+00 -1.588967563895E+00
    4     6 C    -7.273033286705E+00 -1.271498350559E+00 -1.588967563895E+00
    5     6 C     1.588967563895E+00  7.273033286705E+00 -1.271498350559E+00
    6     6 C    -1.271498350559E+00  1.588967563895E+00  7.273033286705E+00
    7     6 C    -1.588967563895E+00 -7.273033286705E+00 -1.271498350559E+00
    8     6 C     1.271498350559E+00  1.588967563895E+00 -7.273033286705E+00
    9     6 C     1.588967563895E+00 -7.273033286705E+00  1.271498350559E+00
   10     6 C     1.271498350559E+00 -1.588967563895E+00  7.273033286705E+00
   11     6 C    -1.588967563895E+00  7.273033286705E+00  1.271498350559E+00
   12     6 C    -1.271498350559E+00 -1.588967563895E+00 -7.273033286705E+00
   13     6 C    -7.164801397483E+00 -2.459538936551E+00  3.670581549069E+00
   14     6 C     7.164801397483E+00  2.459538936551E+00  3.670581549069E+00
   15     6 C    -7.164801397483E+00  2.459538936551E+00 -3.670581549069E+00
   16     6 C     7.164801397483E+00 -2.459538936551E+00 -3.670581549069E+00
   17     6 C     3.670581549069E+00 -7.164801397483E+00 -2.459538936551E+00
   18     6 C    -2.459538936551E+00  3.670581549069E+00 -7.164801397483E+00
   19     6 C    -3.670581549069E+00  7.164801397483E+00 -2.459538936551E+00
   20     6 C     2.459538936551E+00  3.670581549069E+00  7.164801397483E+00
   21     6 C     3.670581549069E+00  7.164801397483E+00  2.459538936551E+00
   22     6 C     2.459538936551E+00 -3.670581549069E+00 -7.164801397483E+00
   23     6 C    -3.670581549069E+00 -7.164801397483E+00  2.459538936551E+00
   24     6 C    -2.459538936551E+00 -3.670581549069E+00  7.164801397483E+00
   25     6 C     8.353597773773E+00 -1.954795371991E+00  2.284640658776E+00
   26     6 C    -8.353597773773E+00  1.954795371991E+00  2.284640658776E+00
   27     6 C     8.353597773773E+00  1.954795371991E+00 -2.284640658776E+00
   28     6 C    -8.353597773773E+00 -1.954795371991E+00 -2.284640658776E+00
   29     6 C     2.284640658776E+00  8.353597773773E+00 -1.954795371991E+00
   30     6 C    -1.954795371991E+00  2.284640658776E+00  8.353597773773E+00
   31     6 C    -2.284640658776E+00 -8.353597773773E+00 -1.954795371991E+00
   32     6 C     1.954795371991E+00  2.284640658776E+00 -8.353597773773E+00
   33     6 C     2.284640658776E+00 -8.353597773773E+00  1.954795371991E+00
   34     6 C     1.954795371991E+00 -2.284640658776E+00  8.353597773773E+00
   35     6 C    -2.284640658776E+00  8.353597773773E+00  1.954795371991E+00
   36     6 C    -1.954795371991E+00 -2.284640658776E+00 -8.353597773773E+00
   37     6 C    -7.141844873149E+00 -3.364641619197E+00  2.628421697212E+00
   38     6 C     7.141844873149E+00  3.364641619197E+00  2.628421697212E+00
   39     6 C    -7.141844873149E+00  3.364641619197E+00 -2.628421697212E+00
   40     6 C     7.141844873149E+00 -3.364641619197E+00 -2.628421697212E+00
   41     6 C     2.628421697212E+00 -7.141844873149E+00 -3.364641619197E+00
   42     6 C    -3.364641619197E+00  2.628421697212E+00 -7.141844873149E+00
   43     6 C    -2.628421697212E+00  7.141844873149E+00 -3.364641619197E+00
   44     6 C     3.364641619197E+00  2.628421697212E+00  7.141844873149E+00
   45     6 C     2.628421697212E+00  7.141844873149E+00  3.364641619197E+00
   46     6 C     3.364641619197E+00 -2.628421697212E+00 -7.141844873149E+00
   47     6 C    -2.628421697212E+00 -7.141844873149E+00  3.364641619197E+00
   48     6 C    -3.364641619197E+00 -2.628421697212E+00  7.141844873149E+00
   49     1 H     6.899887795612E+00 -3.371965648840E-01  2.062254962495E+00
   50     1 H    -6.899887795612E+00  3.371965648840E-01  2.062254962495E+00
   51     1 H     6.899887795612E+00  3.371965648840E-01 -2.062254962495E+00
   52     1 H    -6.899887795612E+00 -3.371965648840E-01 -2.062254962495E+00
   53     1 H     2.062254962495E+00  6.899887795612E+00 -3.371965648840E-01
   54     1 H    -3.371965648840E-01  2.062254962495E+00  6.899887795612E+00
   55     1 H    -2.062254962495E+00 -6.899887795612E+00 -3.371965648840E-01
   56     1 H     3.371965648840E-01  2.062254962495E+00 -6.899887795612E+00
   57     1 H     2.062254962495E+00 -6.899887795612E+00  3.371965648840E-01
   58     1 H     3.371965648840E-01 -2.062254962495E+00  6.899887795612E+00
   59     1 H    -2.062254962495E+00  6.899887795612E+00  3.371965648840E-01
   60     1 H    -3.371965648840E-01 -2.062254962495E+00 -6.899887795612E+00
   61     1 H    -6.537284995091E+00 -2.403135348903E+00  4.548013345395E+00
   62     1 H     6.537284995091E+00  2.403135348903E+00  4.548013345395E+00
   63     1 H    -6.537284995091E+00  2.403135348903E+00 -4.548013345395E+00
   64     1 H     6.537284995091E+00 -2.403135348903E+00 -4.548013345395E+00
   65     1 H     4.548013345395E+00 -6.537284995091E+00 -2.403135348903E+00
   66     1 H    -2.403135348903E+00  4.548013345395E+00 -6.537284995091E+00
   67     1 H    -4.548013345395E+00  6.537284995091E+00 -2.403135348903E+00
   68     1 H     2.403135348903E+00  4.548013345395E+00  6.537284995091E+00
   69     1 H     4.548013345395E+00  6.537284995091E+00  2.403135348903E+00
   70     1 H     2.403135348903E+00 -4.548013345395E+00 -6.537284995091E+00
   71     1 H    -4.548013345395E+00 -6.537284995091E+00  2.403135348903E+00
   72     1 H    -2.403135348903E+00 -4.548013345395E+00  6.537284995091E+00
   73     1 H    -6.472681144104E+00 -4.195090353302E+00  2.448710771750E+00
   74     1 H     6.472681144104E+00  4.195090353302E+00  2.448710771750E+00
   75     1 H    -6.472681144104E+00  4.195090353302E+00 -2.448710771750E+00
   76     1 H     6.472681144104E+00 -4.195090353302E+00 -2.448710771750E+00
   77     1 H     2.448710771750E+00 -6.472681144104E+00 -4.195090353302E+00
   78     1 H    -4.195090353302E+00  2.448710771750E+00 -6.472681144104E+00
   79     1 H    -2.448710771750E+00  6.472681144104E+00 -4.195090353302E+00
   80     1 H     4.195090353302E+00  2.448710771750E+00  6.472681144104E+00
   81     1 H     2.448710771750E+00  6.472681144104E+00  4.195090353302E+00
   82     1 H     4.195090353302E+00 -2.448710771750E+00 -6.472681144104E+00
   83     1 H    -2.448710771750E+00 -6.472681144104E+00  4.195090353302E+00
   84     1 H    -4.195090353302E+00 -2.448710771750E+00  6.472681144104E+00
   85     7 N     3.762961311780E-01  6.966138678189E+00 -5.091285002376E+00
   86     7 N    -3.762961311780E-01 -6.966138678189E+00 -5.091285002376E+00
   87     7 N     3.762961311780E-01 -6.966138678189E+00  5.091285002376E+00
   88     7 N    -3.762961311780E-01  6.966138678189E+00  5.091285002376E+00
   89     7 N    -5.091285002376E+00  3.762961311780E-01  6.966138678189E+00
   90     7 N     6.966138678189E+00 -5.091285002376E+00  3.762961311780E-01
   91     7 N     5.091285002376E+00 -3.762961311780E-01  6.966138678189E+00
   92     7 N    -6.966138678189E+00 -5.091285002376E+00 -3.762961311780E-01
   93     7 N    -5.091285002376E+00 -3.762961311780E-01 -6.966138678189E+00
   94     7 N    -6.966138678189E+00  5.091285002376E+00  3.762961311780E-01
   95     7 N     5.091285002376E+00  3.762961311780E-01 -6.966138678189E+00
   96     7 N     6.966138678189E+00  5.091285002376E+00 -3.762961311780E-01
   97     7 N    -8.131544467354E+00 -3.044092920314E+00  1.769741354062E+00
   98     7 N     8.131544467354E+00  3.044092920314E+00  1.769741354062E+00
   99     7 N    -8.131544467354E+00  3.044092920314E+00 -1.769741354062E+00
  100     7 N     8.131544467354E+00 -3.044092920314E+00 -1.769741354062E+00
  101     7 N     1.769741354062E+00 -8.131544467354E+00 -3.044092920314E+00
  102     7 N    -3.044092920314E+00  1.769741354062E+00 -8.131544467354E+00
  103     7 N    -1.769741354062E+00  8.131544467354E+00 -3.044092920314E+00
  104     7 N     3.044092920314E+00  1.769741354062E+00  8.131544467354E+00
  105     7 N     1.769741354062E+00  8.131544467354E+00  3.044092920314E+00
  106     7 N     3.044092920314E+00 -1.769741354062E+00 -8.131544467354E+00
  107     7 N    -1.769741354062E+00 -8.131544467354E+00  3.044092920314E+00
  108     7 N    -3.044092920314E+00 -1.769741354062E+00  8.131544467354E+00
  109     8 O     6.807858683494E+00 -1.689128575606E+00  5.509887060870E-01
  110     8 O    -6.807858683494E+00  1.689128575606E+00  5.509887060870E-01
  111     8 O     6.807858683494E+00  1.689128575606E+00 -5.509887060870E-01
  112     8 O    -6.807858683494E+00 -1.689128575606E+00 -5.509887060870E-01
  113     8 O     5.509887060870E-01  6.807858683494E+00 -1.689128575606E+00
  114     8 O    -1.689128575606E+00  5.509887060870E-01  6.807858683494E+00
  115     8 O    -5.509887060870E-01 -6.807858683494E+00 -1.689128575606E+00
  116     8 O     1.689128575606E+00  5.509887060870E-01 -6.807858683494E+00
  117     8 O     5.509887060870E-01 -6.807858683494E+00  1.689128575606E+00
  118     8 O     1.689128575606E+00 -5.509887060870E-01  6.807858683494E+00
  119     8 O    -5.509887060870E-01  6.807858683494E+00  1.689128575606E+00
  120     8 O    -1.689128575606E+00 -5.509887060870E-01 -6.807858683494E+00
  121   230 ZN    9.400075532184E-16 -1.239156943265E+01  8.538557473290E+00
  122   230 ZN    9.400075532184E-16 -4.685545513935E+00  8.538557473290E+00
  123   230 ZN    8.538557473290E+00  9.400075532184E-16 -1.239156943265E+01
  124   230 ZN   -1.239156943265E+01  8.538557473290E+00  1.175009441523E-15
  125   230 ZN   -4.685545513935E+00  8.538557473290E+00  1.175009441523E-15
  126   230 ZN    8.538557473290E+00  9.400075532184E-16 -4.685545513935E+00

 *******************************************************************************
 *** PSEUDOPOTENTIAL INFORMATION ***
 *******************************************************************************

 ATOMIC NUMBER  30, NUCLEAR CHARGE 20.000, GIVEN IN INPUT       PSEUDOPOTENTIAL
   TYPE       EXPONENT      COEFF.    N      EXPONENT      COEFF.    N
  P0 TMS    34.1500000  399.9872820   0    14.5900000   85.4856550   0
  P1 TMS    39.7800000  277.1489600   0    14.9500000   69.0522050   0
  P2 TMS    43.8000000  -34.1493490   0    14.9800000   -3.2918310   0

 *******************************************************************************
 LOCAL ATOMIC FUNCTIONS BASIS SET
 *******************************************************************************
   ATOM   X(AU)   Y(AU)   Z(AU)  N. TYPE  EXPONENT  S COEF   P COEF   D/F/G COEF
 *******************************************************************************
   1 C   13.744  -2.403   3.003
                                  1 S  
                                         4.563E+03 1.967E-03 0.000E+00 0.000E+00
                                         6.820E+02 1.523E-02 0.000E+00 0.000E+00
                                         1.550E+02 7.613E-02 0.000E+00 0.000E+00
                                         4.446E+01 2.608E-01 0.000E+00 0.000E+00
                                         1.303E+01 6.165E-01 0.000E+00 0.000E+00
                                         1.828E+00 2.210E-01 0.000E+00 0.000E+00
                           2-     5 SP 
                                         2.096E+01 1.147E-01 4.025E-02 0.000E+00
                                         4.803E+00 9.200E-01 2.376E-01 0.000E+00
                                         1.459E+00-3.031E-03 8.159E-01 0.000E+00
                           6-     9 SP 
                                         4.835E-01 1.000E+00 1.000E+00 0.000E+00
                          10-    13 SP 
                                         1.456E-01 1.000E+00 1.000E+00 0.000E+00
                          14-    18 D  
                                         6.260E-01 0.000E+00 0.000E+00 1.000E+00
   2 C  -13.744   2.403   3.003
   3 C   13.744   2.403  -3.003
   4 C  -13.744  -2.403  -3.003
   5 C    3.003  13.744  -2.403
   6 C   -2.403   3.003  13.744
   7 C   -3.003 -13.744  -2.403
   8 C    2.403   3.003 -13.744
   9 C    3.003 -13.744   2.403
  10 C    2.403  -3.003  13.744
  11 C   -3.003  13.744   2.403
  12 C   -2.403  -3.003 -13.744
  13 C  -13.540  -4.648   6.936
  14 C   13.540   4.648   6.936
  15 C  -13.540   4.648  -6.936
  16 C   13.540  -4.648  -6.936
  17 C    6.936 -13.540  -4.648
  18 C   -4.648   6.936 -13.540
  19 C   -6.936  13.540  -4.648
  20 C    4.648   6.936  13.540
  21 C    6.936  13.540   4.648
  22 C    4.648  -6.936 -13.540
  23 C   -6.936 -13.540   4.648
  24 C   -4.648  -6.936  13.540
  25 C   15.786  -3.694   4.317
  26 C  -15.786   3.694   4.317
  27 C   15.786   3.694  -4.317
  28 C  -15.786  -3.694  -4.317
  29 C    4.317  15.786  -3.694
  30 C   -3.694   4.317  15.786
  31 C   -4.317 -15.786  -3.694
  32 C    3.694   4.317 -15.786
  33 C    4.317 -15.786   3.694
  34 C    3.694  -4.317  15.786
  35 C   -4.317  15.786   3.694
  36 C   -3.694  -4.317 -15.786
  37 C  -13.496  -6.358   4.967
  38 C   13.496   6.358   4.967
  39 C  -13.496   6.358  -4.967
  40 C   13.496  -6.358  -4.967
  41 C    4.967 -13.496  -6.358
  42 C   -6.358   4.967 -13.496
  43 C   -4.967  13.496  -6.358
  44 C    6.358   4.967  13.496
  45 C    4.967  13.496   6.358
  46 C    6.358  -4.967 -13.496
  47 C   -4.967 -13.496   6.358
  48 C   -6.358  -4.967  13.496
  49 H   13.039  -0.637   3.897
                                865 S  
                                         3.387E+01 2.549E-02 0.000E+00 0.000E+00
                                         5.095E+00 1.904E-01 0.000E+00 0.000E+00
                                         1.159E+00 8.522E-01 0.000E+00 0.000E+00
                                866 S  
                                         3.258E-01 1.000E+00 0.000E+00 0.000E+00
                                867 S  
                                         1.027E-01 1.000E+00 0.000E+00 0.000E+00
                         868-   870 P  
                                         7.500E-01 0.000E+00 1.000E+00 0.000E+00
  50 H  -13.039   0.637   3.897
  51 H   13.039   0.637  -3.897
  52 H  -13.039  -0.637  -3.897
  53 H    3.897  13.039  -0.637
  54 H   -0.637   3.897  13.039
  55 H   -3.897 -13.039  -0.637
  56 H    0.637   3.897 -13.039
  57 H    3.897 -13.039   0.637
  58 H    0.637  -3.897  13.039
  59 H   -3.897  13.039   0.637
  60 H   -0.637  -3.897 -13.039
  61 H  -12.354  -4.541   8.594
  62 H   12.354   4.541   8.594
  63 H  -12.354   4.541  -8.594
  64 H   12.354  -4.541  -8.594
  65 H    8.594 -12.354  -4.541
  66 H   -4.541   8.594 -12.354
  67 H   -8.594  12.354  -4.541
  68 H    4.541   8.594  12.354
  69 H    8.594  12.354   4.541
  70 H    4.541  -8.594 -12.354
  71 H   -8.594 -12.354   4.541
  72 H   -4.541  -8.594  12.354
  73 H  -12.232  -7.928   4.627
  74 H   12.232   7.928   4.627
  75 H  -12.232   7.928  -4.627
  76 H   12.232  -7.928  -4.627
  77 H    4.627 -12.232  -7.928
  78 H   -7.928   4.627 -12.232
  79 H   -4.627  12.232  -7.928
  80 H    7.928   4.627  12.232
  81 H    4.627  12.232   7.928
  82 H    7.928  -4.627 -12.232
  83 H   -4.627 -12.232   7.928
  84 H   -7.928  -4.627  12.232
  85 N    0.711  13.164  -9.621
                               1081 S  
                                         6.293E+03 1.970E-03 0.000E+00 0.000E+00
                                         9.490E+02 1.496E-02 0.000E+00 0.000E+00
                                         2.188E+02 7.350E-02 0.000E+00 0.000E+00
                                         6.369E+01 2.489E-01 0.000E+00 0.000E+00
                                         1.883E+01 6.025E-01 0.000E+00 0.000E+00
                                         2.720E+00 2.562E-01 0.000E+00 0.000E+00
                        1082-  1085 SP 
                                         3.063E+01 1.119E-01 3.831E-02 0.000E+00
                                         7.026E+00 9.217E-01 2.374E-01 0.000E+00
                                         2.112E+00-2.569E-03 8.176E-01 0.000E+00
                        1086-  1089 SP 
                                         6.840E-01 1.000E+00 1.000E+00 0.000E+00
                        1090-  1093 SP 
                                         2.009E-01 1.000E+00 1.000E+00 0.000E+00
                        1094-  1098 D  
                                         9.130E-01 0.000E+00 0.000E+00 1.000E+00
  86 N   -0.711 -13.164  -9.621
  87 N    0.711 -13.164   9.621
  88 N   -0.711  13.164   9.621
  89 N   -9.621   0.711  13.164
  90 N   13.164  -9.621   0.711
  91 N    9.621  -0.711  13.164
  92 N  -13.164  -9.621  -0.711
  93 N   -9.621  -0.711 -13.164
  94 N  -13.164   9.621   0.711
  95 N    9.621   0.711 -13.164
  96 N   13.164   9.621  -0.711
  97 N  -15.366  -5.753   3.344
  98 N   15.366   5.753   3.344
  99 N  -15.366   5.753  -3.344
 100 N   15.366  -5.753  -3.344
 101 N    3.344 -15.366  -5.753
 102 N   -5.753   3.344 -15.366
 103 N   -3.344  15.366  -5.753
 104 N    5.753   3.344  15.366
 105 N    3.344  15.366   5.753
 106 N    5.753  -3.344 -15.366
 107 N   -3.344 -15.366   5.753
 108 N   -5.753  -3.344  15.366
 109 O   12.865  -3.192   1.041
                               1513 S  
                                         8.588E+03 1.895E-03 0.000E+00 0.000E+00
                                         1.297E+03 1.439E-02 0.000E+00 0.000E+00
                                         2.993E+02 7.073E-02 0.000E+00 0.000E+00
                                         8.738E+01 2.400E-01 0.000E+00 0.000E+00
                                         2.568E+01 5.948E-01 0.000E+00 0.000E+00
                                         3.740E+00 2.808E-01 0.000E+00 0.000E+00
                        1514-  1517 SP 
                                         4.212E+01 1.139E-01 3.651E-02 0.000E+00
                                         9.628E+00 9.208E-01 2.372E-01 0.000E+00
                                         2.853E+00-3.274E-03 8.197E-01 0.000E+00
                        1518-  1521 SP 
                                         9.057E-01 1.000E+00 1.000E+00 0.000E+00
                        1522-  1525 SP 
                                         2.556E-01 1.000E+00 1.000E+00 0.000E+00
                        1526-  1530 D  
                                         1.292E+00 0.000E+00 0.000E+00 1.000E+00
 110 O  -12.865   3.192   1.041
 111 O   12.865   3.192  -1.041
 112 O  -12.865  -3.192  -1.041
 113 O    1.041  12.865  -3.192
 114 O   -3.192   1.041  12.865
 115 O   -1.041 -12.865  -3.192
 116 O    3.192   1.041 -12.865
 117 O    1.041 -12.865   3.192
 118 O    3.192  -1.041  12.865
 119 O   -1.041  12.865   3.192
 120 O   -3.192  -1.041 -12.865
 121 ZN   0.000 -23.417  16.136
                               1729 S  
                                         3.032E+01 2.191E-01 0.000E+00 0.000E+00
                                         1.632E+01-2.326E-01 0.000E+00 0.000E+00
                                         1.141E+01-9.547E-01 0.000E+00 0.000E+00
                               1730 S  
                                         2.569E+00 1.000E+00 0.000E+00 0.000E+00
                               1731 S  
                                         1.063E+00 1.000E+00 0.000E+00 0.000E+00
                               1732 S  
                                         2.500E-01 1.000E+00 0.000E+00 0.000E+00
                               1733 S  
                                         1.200E-01 1.000E+00 0.000E+00 0.000E+00
                        1734-  1736 P  
                                         1.118E+02 0.000E+00 2.328E-02 0.000E+00
                                         1.913E+01 0.000E+00-1.010E+00 0.000E+00
                        1737-  1739 P  
                                         5.469E+00 0.000E+00 3.202E-01 0.000E+00
                                         2.506E+00 0.000E+00 7.181E-01 0.000E+00
                        1740-  1742 P  
                                         9.419E-01 0.000E+00 1.000E+00 0.000E+00
                        1743-  1745 P  
                                         2.500E-01 0.000E+00 1.000E+00 0.000E+00
                        1746-  1748 P  
                                         1.200E-01 0.000E+00 1.000E+00 0.000E+00
                        1749-  1753 D  
                                         4.465E+01 0.000E+00 0.000E+00 4.725E-02
                                         1.344E+01 0.000E+00 0.000E+00 2.189E-01
                                         4.682E+00 0.000E+00 0.000E+00 4.525E-01
                                         1.603E+00 0.000E+00 0.000E+00 5.186E-01
                        1754-  1758 D  
                                         4.828E-01 0.000E+00 0.000E+00 1.000E+00
                        1759-  1763 D  
                                         1.100E-01 0.000E+00 0.000E+00 1.000E+00
                        1764-  1770 F  
                                         2.614E+00 0.000E+00 0.000E+00 1.000E+00
 122 ZN   0.000  -8.854  16.136
 123 ZN  16.136   0.000 -23.417
 124 ZN -23.417  16.136   0.000
 125 ZN  -8.854  16.136   0.000
 126 ZN  16.136   0.000  -8.854
 INFORMATION **** SET_MPP **** PCRYSTAL CALCULATION
 INFORMATION **** READM2 **** NEW DEFAULT: FOCK/KS MATRIX MIXING SET TO 30 %
 INFORMATION **** READM2 **** NEW DEFAULT: FULL DIRECT SCF MODE
 INFORMATION **** READM2 **** NEW DEFAULT: COULOMB BIPOLAR BUFFER SET TO 32 Mb
 INFORMATION **** READM2 **** NEW DEFAULT: EXCHANGE BIPOLAR BUFFER SET TO 32 Mb

 *******************************************************************************
 NEW DEFAULT: DFT INTEGRATION GRID INCREASED TO XLGRID
 NEW DEFAULT: DIIS ACCELERATOR ACTIVE
 USE KEYWORD NODIIS TO TURN IT OFF
 *******************************************************************************

 INFORMATION **** DFTD3_INPUT **** PERFORM LATEST DISPERSION CORRECTION DFT-D3(BJ) WITH AUTOMATIC PARAMETER SETUP
 PLEASE CITE:
 (1) DFT-D3 Reference
  S. Grimme, J. Antony, S. Ehrlich, and H. Krieg, J. Chem. Phys. 132 (2010), 154104
 (2) BJ-Damping Reference
  S. Grimme, S. Ehrlich, and L. Goerigk, J. Comput. Chem. 32 (2011), 1456-1465
 (3) General DFT-D Review
  S. Grimme, A. Hansen, J. G. Brandenburg, and C. Bannwarth,
  Chem. Rev. 116 (2016), 5105-5154

 INFORMATION **** TOLINTEG **** COULOMB AND EXCHANGE SERIES TOLERANCES MODIFIED
 INFORMATION **** TOLDEE **** SCF TOL ON TOTAL ENERGY SET TO           8
 INFORMATION **** DFTD3_INPUT **** PERFORM DISPERSION CORRECTION DFT-D3 IN THE ZERO DAMPING SCHEME

 PLEASE CITE:
 (1) DFT-D3 Reference
  S. Grimme, J. Antony, S. Ehrlich, and H. Krieg, J. Chem. Phys. 132 (2010), 154104
 (2) General DFT-D Review
  S. Grimme, A. Hansen, J. G. Brandenburg, and C. Bannwarth,
  Chem. Rev. 116 (2016), 5105-5154

 *******************************************************************************
 N. OF ATOMS PER CELL       126  COULOMB OVERLAP TOL         (T1) 10**   -7
 NUMBER OF SHELLS           648  COULOMB PENETRATION TOL     (T2) 10**   -7
 NUMBER OF AO              1980  EXCHANGE OVERLAP TOL        (T3) 10**   -7
 N. OF ELECTRONS PER CELL   708  EXCHANGE PSEUDO OVP (F(G))  (T4) 10**  -10
 CORE ELECTRONS PER CELL    168  EXCHANGE PSEUDO OVP (P(G))  (T5) 10**  -40
 N. OF SYMMETRY OPERATORS    12  POLE ORDER IN MONO ZONE                  4
 *******************************************************************************
 TYPE OF CALCULATION :  RESTRICTED CLOSED SHELL
 KOHN-SHAM HAMILTONIAN

 (EXCHANGE)[CORRELATION] FUNCTIONAL:(M06)[M06]


 HYBRID EXCHANGE - PERCENTAGE OF FOCK EXCHANGE    27.0000
 CORE  PSEUDO POTENTIAL         TOL. ON PSEUDO              (TP) 10**- 6

 CAPPA:IS1  2;IS2  2;IS3  2; K PTS MONK NET   3; SYMMOPS:K SPACE  24;G SPACE  12

 *******************************************************************************
 MAX NUMBER OF SCF CYCLES      50  CONVERGENCE ON DELTAP        10**-18
 WEIGHT OF F(I) IN F(I+1)      30% CONVERGENCE ON ENERGY        10**- 8
 SHRINK. FACT.(MONKH.)    2  2  2  NUMBER OF K POINTS IN THE IBZ      3
 SHRINKING FACTOR(GILAT NET)    2  NUMBER OF K POINTS(GILAT NET)      3
 *******************************************************************************
 *** K POINTS COORDINATES (OBLIQUE COORDINATES IN UNITS OF IS =  2)
   1-R(  0  0  0)   2-R(  1  0  0)   3-R(  1  1  1)

 DIRECT LATTICE VECTORS COMPON. (A.U.)     RECIP. LATTICE VECTORS COMPON. (A.U.) 
        X            Y            Z              X            Y            Z
  -16.1355352   16.1355352   16.1355352      0.0000000    0.1947002    0.1947002
   16.1355352  -16.1355352   16.1355352      0.1947002    0.0000000    0.1947002
   16.1355352   16.1355352  -16.1355352      0.1947002    0.1947002    0.0000000

 DISK SPACE FOR EIGENVECTORS (FTN 10)    11761200 REALS

 SYMMETRY ADAPTION OF THE BLOCH FUNCTIONS ENABLED
 TTTTTTTTTTTTTTTTTTTTTTTTTTTTTT gordsh1     TELAPSE        8.54 TCPU        0.71

 MATRIX SIZE: P(G)10541040, F(G)  746016, P(G) IRR  443860, F(G) IRR   63396
 MAX G-VECTOR INDEX FOR 1- AND 2-ELECTRON INTEGRALS 133

 TTTTTTTTTTTTTTTTTTTTTTTTTTTTTT INPUT       TELAPSE        8.86 TCPU        1.03

 NEIGHBORS OF THE NON-EQUIVALENT ATOMS

 N = NUMBER OF NEIGHBORS AT DISTANCE R
    ATOM  N     R/ANG      R/AU   NEIGHBORS (ATOM LABELS AND CELL INDICES)
   1 C    1     1.1118     2.1010   49 H    0 0 0
   1 C    1     1.2117     2.2898  109 O    0 0 0
   1 C    1     1.4555     2.7505   25 C    0 0 0
   1 C    1     2.4438     4.6181   97 N    0 1 1
   1 C    1     2.4979     4.7203   85 N    0 1 0
   1 C    1     2.9761     5.6241   66 H    0 1 0

  13 C    1     1.0802     2.0413   61 H    0 0 0
  13 C    1     1.3534     2.5576   85 N    0 0-1
  13 C    1     1.3805     2.6088   37 C    0 0 0
  13 C    1     2.1460     4.0553   25 C    0-1-1
  13 C    1     2.2112     4.1786   97 N    0 0 0
  13 C    1     2.2325     4.2188   73 H    0 0 0

  25 C    1     1.3424     2.5368   97 N    0 1 1
  25 C    1     1.3465     2.5444   85 N    0 1 0
  25 C    1     1.4555     2.7505    1 C    0 0 0
  25 C    1     2.1460     4.0553   13 C    0 1 1
  25 C    1     2.1465     4.0563   37 C    0 1 1
  25 C    1     2.1862     4.1313   49 H    0 0 0

  37 C    1     1.0815     2.0438   73 H    0 0 0
  37 C    1     1.3489     2.5491   97 N    0 0 0
  37 C    1     1.3805     2.6088   13 C    0 0 0
  37 C    1     2.1465     4.0563   25 C    0-1-1
  37 C    1     2.2190     4.1932   85 N    0 0-1
  37 C    1     2.2304     4.2149   61 H    0 0 0

  49 H    1     1.1118     2.1010    1 C    0 0 0
  49 H    1     2.0298     3.8358  109 O    0 0 0
  49 H    1     2.1862     4.1313   25 C    0 0 0
  49 H    1     2.6755     5.0560   86 N    1 1 1
  49 H    1     2.7394     5.1767   85 N    0 1 0
  49 H    1     2.9374     5.5509   26 C    0 1 1

  61 H    1     1.0802     2.0413   13 C    0 0 0
  61 H    1     2.1313     4.0275   85 N    0 0-1
  61 H    1     2.2304     4.2149   37 C    0 0 0
  61 H    1     2.7609     5.2173   73 H    0 0 0
  61 H    1     2.8021     5.2953  113 O    0 0-1
  61 H    1     2.9743     5.6206  101 N    1 0 0

  73 H    1     1.0815     2.0438   37 C    0 0 0
  73 H    1     2.1302     4.0254   97 N    0 0 0
  73 H    1     2.2325     4.2188   13 C    0 0 0
  73 H    1     2.7609     5.2173   61 H    0 0 0
  73 H    1     2.9746     5.6212   56 H    0 0-1
  73 H    1     3.0046     5.6778   92 N    0 0 0

  85 N    1     1.3465     2.5444   25 C    0-1 0
  85 N    1     1.3534     2.5576   13 C    0 0 1
  85 N    1     2.0365     3.8485  123 ZN   1 0 0
  85 N    1     2.1313     4.0275   61 H    0 0 1
  85 N    1     2.2190     4.1932   37 C    0 0 1
  85 N    1     2.2318     4.2175   97 N    0 0 1

  97 N    1     1.3424     2.5368   25 C    0-1-1
  97 N    1     1.3489     2.5491   37 C    0 0 0
  97 N    1     1.9880     3.7567  121 ZN   0-1 0
  97 N    1     2.1302     4.0254   73 H    0 0 0
  97 N    1     2.2112     4.1786   13 C    0 0 0
  97 N    1     2.2318     4.2175   85 N    0 0-1

 109 O    1     1.2117     2.2898    1 C    0 0 0
 109 O    1     2.0298     3.8358   49 H    0 0 0
 109 O    1     2.3378     4.4179   25 C    0 0 0
 109 O    1     2.8021     5.2953   66 H    0 1 0
 109 O    1     2.8091     5.3084   97 N    0 1 1
 109 O    1     2.8251     5.3387  121 ZN   0 0 1

 121 ZN   2     1.9880     3.7567   97 N    0 1 0  100 N    0 0-1
 121 ZN   2     2.0365     3.8485   90 N    0 0-1   92 N    0 1 0
 121 ZN   2     2.8251     5.3387  109 O    0 0-1  112 O    0 1 0
 121 ZN   2     2.9761     5.6240   25 C    0 0-1   28 C    0 1 0
 121 ZN   2     2.9944     5.6587   18 C    0 1-1   20 C   -1 0-1
 121 ZN   2     3.0163     5.6999   37 C    0 1 0   40 C    0 0-1


 SYMMETRY ALLOWED ELASTIC DISTORTION 1
  0.5773503  0.0000000  0.0000000
  0.0000000  0.5773503  0.0000000
  0.0000000  0.0000000  0.5773503

 SYMMETRY ALLOWED INTERNAL DEGREE(S) OF FREEDOM:  31
 TTTTTTTTTTTTTTTTTTTTTTTTTTTTTT SYMM        TELAPSE        8.95 TCPU        1.12
 TTTTTTTTTTTTTTTTTTTTTTTTTTTTTT INT_SCREEN  TELAPSE        8.99 TCPU        1.16

 ************************************************************************
 ************************************************************************
 * ELAPIEZO OPTION, E. ALBANESE, A. ERBA, B. CIVALLERI, R. DOVESI       *
 *                                                                      *
 * IT IS ASSUMED THAT THE INPUT IS FROM AN OPTIMIZED RUN                *

 CONVERGENCE CRITERION FOR ENERGY, TOLDEE =          1.0000E-08
 CONVERGENCE CRITERION FOR RMS GRADIENT, TOLDEG =    3.0000E-04
 CONVERGENCE CRITERION FOR RMS DISPLACEMENT, TOLDEX  6.2000E-04
 MAGNITUDE OF STEPSIZE FOR ADIMENSIONAL STRAINS =    1.5000E-02
 NUMBER OF POINTS (TOTAL) IN NUMERICAL 2ND DERIVATIVE=        3
 ************************************************************************
 ************************************************************************

 ************************************************************************

  Y. NOEL POST DOC. TURIN 2002

  THIS ROUTINE EVALUATES THE NON ZERO ELEMENTS OF THE ELASTIC TENSOR 

  ORDER OF THE TENSOR : 4

 |  1 A    1 B    1 B     .      .      .     |
 |         1 A    1 B     .      .      .     |
 |                1 A     .      .      .     |
 |                       1 C     .      .     |
 |                              1 C     .     |
 |                                     1 C    |

 EACH  LETTER   CORRESPONDS  TO  AN  INDEPENDENT  COMPONENT.
 INTERDEPENDENT COMPONENTS (WITH SAME LETTER) ARE RELATED BY
 THE COEFFICIENT THAT PRECEEDS EACH LETTER.

 ************************************************************************


 ************************************************************************

  Y. NOEL POST DOC. TURIN 2002

  THIS ROUTINE EVALUATES THE NON ZERO ELEMENTS OF THE PIEZOELECTRIC TENSOR 

  ORDER OF THE TENSOR : 3

 |   .      .      .     1 A     .      .     |
 |   .      .      .      .     1 A     .     |
 |   .      .      .      .      .     1 A    |

 EACH  LETTER   CORRESPONDS  TO  AN  INDEPENDENT  COMPONENT.
 INTERDEPENDENT COMPONENTS (WITH SAME LETTER) ARE RELATED BY
 THE COEFFICIENT THAT PRECEEDS EACH LETTER.

 ************************************************************************


 LIST OF ACTIVE DEFORMATIONS: 
             1
             4

 READING DATA FROM ELASINFO.DAT FOR RESTART

 ENERGY OF THE CENTRAL POINT:   -0.5429888946E+04

 FORCES OF THE CENTRAL POINT: 

 |  7.02976E-15 -3.41319E-05 -3.41319E-05 |
 | -3.41319E-05  8.73675E-15 -3.41319E-05 |
 | -3.41319E-05 -3.41319E-05 -1.33533E-15 |
 INFORMATION **** EXCBUF **** EXCH. BIPO BUFFER: WORDS USED =     4000000
 WARNING **** EXCBUF **** EXCH. BIPO BUFFER TOO SMALL - TO AVOID I/O SET EXCHSIZE =     7189875

 DFT PARAMETERS

     ATOM       ELECTRONS   NET CHARGE   R(ANGSTROM)
   1   6  C       6.0000      0.0000     0.77000000
  49   1  H       1.0000      0.0000     1.11000000
  85   7  N       7.0000      0.0000     0.74000000
 109   8  O       8.0000      0.0000     0.74000000
 121 230  ZN     20.0000      0.0000     1.37000000

 SIZE OF GRID=     636136
 TTTTTTTTTTTTTTTTTTTTTTTTTTTTTT MAKE_GRID2  TELAPSE       11.53 TCPU        3.64
 BECKE WEIGHT FUNCTION
 RADSAFE =     2.00
 TOLERANCES - DENSITY:10**- 6; POTENTIAL:10**- 9; GRID WGT:10**-14

 RADIAL INTEGRATION  - INTERVALS (POINTS,UPPER LIMIT):            1( 99,  4.0*R)

 ANGULAR INTEGRATION - INTERVALS (ACCURACY LEVEL [N. POINTS] UPPER LIMIT):
  1(  6[ 146]   0.2)  2( 11[ 302]   0.5)  3( 14[ 590]   0.9)  4( 18[1454]   3.5)
  5( 14[ 590]9999.0)
 TTTTTTTTTTTTTTTTTTTTTTTTTTTTTT INT_CALC    TELAPSE       11.59 TCPU        3.69
 EEEEEEEEEE INT_CALC TERMINATION  DATE 14 01 2020 TIME 10:57:29.0

 *******************************************************************************
 ZIF90                                                                           
 CRYSTAL - SCF - TYPE OF CALCULATION :  RESTRICTED CLOSED SHELL
 *******************************************************************************

 CAPPA:IS1  2;IS2  2;IS3  2; K PTS MONK NET   3; SYMMOPS:K SPACE  24;G SPACE  12

 TTTTTTTTTTTTTTTTTTTTTTTTTTTTTT SDIK        TELAPSE       12.24 TCPU        4.34

 AAAAAAAAAAAAAAAAAAAAAAAAAAAAAAAAAAAAAAAAAAAAAAAAAAAAAAAAAAAAAAAAAAAAAAAAAAAAAAA
         ATOMIC WAVEFUNCTION(S)


 NUCLEAR CHARGE  6.0  SYMMETRY SPECIES            S    P
 N. ELECTRONS    6.0  NUMBER OF PRIMITIVE GTOS   11    5
                      NUMBER OF CONTRACTED GTOS   4    3
                      NUMBER OF CLOSED SHELLS     2    0
                      OPEN SHELL OCCUPATION       0    2

  ZNUC SCFIT  TOTAL HF ENERGY   KINETIC ENERGY   VIRIAL THEOREM ACCURACY
   6.0  11   -3.768480057E+01  3.769831118E+01 -1.999641612E+00  2.0E-06

 NUCLEAR CHARGE  1.0  SYMMETRY SPECIES            S
 N. ELECTRONS    1.0  NUMBER OF PRIMITIVE GTOS    5
                      NUMBER OF CONTRACTED GTOS   3
                      NUMBER OF CLOSED SHELLS     0
                      OPEN SHELL OCCUPATION       1

  ZNUC SCFIT  TOTAL HF ENERGY   KINETIC ENERGY   VIRIAL THEOREM ACCURACY
   1.0   1   -4.998098153E-01  4.997907537E-01 -2.000038139E+00  9.6E-17

 NUCLEAR CHARGE  7.0  SYMMETRY SPECIES            S    P
 N. ELECTRONS    7.0  NUMBER OF PRIMITIVE GTOS   11    5
                      NUMBER OF CONTRACTED GTOS   4    3
                      NUMBER OF CLOSED SHELLS     2    0
                      OPEN SHELL OCCUPATION       0    3

  ZNUC SCFIT  TOTAL HF ENERGY   KINETIC ENERGY   VIRIAL THEOREM ACCURACY
   7.0  11   -5.439473665E+01  5.441433682E+01 -1.999639798E+00  3.6E-06

 NUCLEAR CHARGE  8.0  SYMMETRY SPECIES            S    P
 N. ELECTRONS    8.0  NUMBER OF PRIMITIVE GTOS   11    5
                      NUMBER OF CONTRACTED GTOS   4    3
                      NUMBER OF CLOSED SHELLS     2    0
                      OPEN SHELL OCCUPATION       0    4

  ZNUC SCFIT  TOTAL HF ENERGY   KINETIC ENERGY   VIRIAL THEOREM ACCURACY
   8.0  13   -7.479861895E+01  7.482603849E+01 -1.999633556E+00  2.7E-06

 NUCLEAR CHARGE 20.0  SYMMETRY SPECIES            S    P    D
 N. ELECTRONS   20.0  NUMBER OF PRIMITIVE GTOS    7    7    6
                      NUMBER OF CONTRACTED GTOS   5    5    3
                      NUMBER OF CLOSED SHELLS     2    1    1
                      OPEN SHELL OCCUPATION       0    0    0

  ZNUC SCFIT  TOTAL HF ENERGY   KINETIC ENERGY   VIRIAL THEOREM ACCURACY
  20.0  35   -2.259494290E+02  1.538488917E+02 -2.468645152E+00  3.9E-06

 AAAAAAAAAAAAAAAAAAAAAAAAAAAAAAAAAAAAAAAAAAAAAAAAAAAAAAAAAAAAAAAAAAAAAAAAAAAAAAA

 CHARGE NORMALIZATION FACTOR   1.00000000
 TOTAL ATOMIC CHARGES:
   6.0000000   6.0000000   6.0000000   6.0000000   6.0000000   6.0000000
   6.0000000   6.0000000   6.0000000   6.0000000   6.0000000   6.0000000
   6.0000000   6.0000000   6.0000000   6.0000000   6.0000000   6.0000000
   6.0000000   6.0000000   6.0000000   6.0000000   6.0000000   6.0000000
   6.0000000   6.0000000   6.0000000   6.0000000   6.0000000   6.0000000
   6.0000000   6.0000000   6.0000000   6.0000000   6.0000000   6.0000000
   6.0000000   6.0000000   6.0000000   6.0000000   6.0000000   6.0000000
   6.0000000   6.0000000   6.0000000   6.0000000   6.0000000   6.0000000
   1.0000000   1.0000000   1.0000000   1.0000000   1.0000000   1.0000000
   1.0000000   1.0000000   1.0000000   1.0000000   1.0000000   1.0000000
   1.0000000   1.0000000   1.0000000   1.0000000   1.0000000   1.0000000
   1.0000000   1.0000000   1.0000000   1.0000000   1.0000000   1.0000000
   1.0000000   1.0000000   1.0000000   1.0000000   1.0000000   1.0000000
   1.0000000   1.0000000   1.0000000   1.0000000   1.0000000   1.0000000
   7.0000000   7.0000000   7.0000000   7.0000000   7.0000000   7.0000000
   7.0000000   7.0000000   7.0000000   7.0000000   7.0000000   7.0000000
   7.0000000   7.0000000   7.0000000   7.0000000   7.0000000   7.0000000
   7.0000000   7.0000000   7.0000000   7.0000000   7.0000000   7.0000000
   8.0000000   8.0000000   8.0000000   8.0000000   8.0000000   8.0000000
   8.0000000   8.0000000   8.0000000   8.0000000   8.0000000   8.0000000
  20.0000000  20.0000000  20.0000000  20.0000000  20.0000000  20.0000000
 TTTTTTTTTTTTTTTTTTTTTTTTTTTTTT MOQGAD      TELAPSE       12.67 TCPU        4.77
 TTTTTTTTTTTTTTTTTTTTTTTTTTTTTT SHELLXN     TELAPSE       22.79 TCPU       13.01
 TTTTTTTTTTTTTTTTTTTTTTTTTTTTTT MONMO3      TELAPSE       24.16 TCPU       14.39
 NUMERICALLY INTEGRATED DENSITY    707.9998558554
 TTTTTTTTTTTTTTTTTTTTTTTTTTTTTT NUMDFT      TELAPSE       25.54 TCPU       15.76
 CYC   0 ETOT(AU) -5.454441705029E+03 DETOT -5.45E+03 tst  0.00E+00 PX  1.00E+00
 TTTTTTTTTTTTTTTTTTTTTTTTTTTTTT DIIS        TELAPSE       25.58 TCPU       15.80
 TTTTTTTTTTTTTTTTTTTTTTTTTTTTTT FDIK        TELAPSE       31.04 TCPU       20.97
 INSULATING STATE
 TOP OF VALENCE BANDS -    BAND    354; K    3; EIG -3.1196175E-01 AU
 TOP OF VALENCE BANDS -    BAND    354; K    1; EIG -3.1208203E-01 AU
 BOTTOM OF VIRTUAL BANDS - BAND    355; K    2; EIG -1.7774186E-01 AU
 INDIRECT ENERGY BAND GAP:   3.6523 eV
 BOTTOM OF VIRTUAL BANDS - BAND    355; K    1; EIG -1.7772753E-01 AU
 TTTTTTTTTTTTTTTTTTTTTTTTTTTTTT PDIG        TELAPSE       31.28 TCPU       21.21
 CHARGE NORMALIZATION FACTOR   1.00000000
 TOTAL ATOMIC CHARGES:
   5.6117132   5.6117132   5.6117132   5.6117132   5.6117132   5.6117132
   5.6117132   5.6117132   5.6117132   5.6117132   5.6117132   5.6117132
   6.1332756   6.1332756   6.1332756   6.1332756   6.1332756   6.1332756
   6.1332756   6.1332756   6.1332756   6.1332756   6.1332756   6.1332756
   5.6251035   5.6251035   5.6251035   5.6251035   5.6251035   5.6251035
   5.6251035   5.6251035   5.6251035   5.6251035   5.6251035   5.6251035
   6.1164595   6.1164595   6.1164595   6.1164595   6.1164595   6.1164595
   6.1164595   6.1164595   6.1164595   6.1164595   6.1164595   6.1164595
   0.8377624   0.8377624   0.8377624   0.8377624   0.8377624   0.8377624
   0.8377624   0.8377624   0.8377624   0.8377624   0.8377624   0.8377624
   0.7914723   0.7914723   0.7914723   0.7914723   0.7914723   0.7914723
   0.7914723   0.7914723   0.7914723   0.7914723   0.7914723   0.7914723
   0.7891157   0.7891157   0.7891157   0.7891157   0.7891157   0.7891157
   0.7891157   0.7891157   0.7891157   0.7891157   0.7891157   0.7891157
   7.6296956   7.6296956   7.6296956   7.6296956   7.6296956   7.6296956
   7.6296956   7.6296956   7.6296956   7.6296956   7.6296956   7.6296956
   7.6323103   7.6323103   7.6323103   7.6323103   7.6323103   7.6323103
   7.6323103   7.6323103   7.6323103   7.6323103   7.6323103   7.6323103
   8.6127352   8.6127352   8.6127352   8.6127352   8.6127352   8.6127352
   8.6127352   8.6127352   8.6127352   8.6127352   8.6127352   8.6127352
  18.4407134  18.4407134  18.4407134  18.4407134  18.4407134  18.4407134
 TTTTTTTTTTTTTTTTTTTTTTTTTTTTTT MOQGAD      TELAPSE       31.29 TCPU       21.22
 TTTTTTTTTTTTTTTTTTTTTTTTTTTTTT SHELLXN     TELAPSE       42.36 TCPU       29.82
 TTTTTTTTTTTTTTTTTTTTTTTTTTTTTT MONMO3      TELAPSE       51.81 TCPU       39.24
 NUMERICALLY INTEGRATED DENSITY    707.9999206622
 TTTTTTTTTTTTTTTTTTTTTTTTTTTTTT NUMDFT      TELAPSE       53.80 TCPU       41.21
 CYC   1 ETOT(AU) -5.428390604710E+03 DETOT  2.61E+01 tst  0.00E+00 PX  1.00E+00
 TTTTTTTTTTTTTTTTTTTTTTTTTTTTTT DIIS        TELAPSE       55.08 TCPU       42.48
 DIIS TEST: 0.23124E+02 AT SCF   CYCLE   1 - MIX   30 %
 TTTTTTTTTTTTTTTTTTTTTTTTTTTTTT FDIK        TELAPSE       58.39 TCPU       45.16
 INSULATING STATE
 TOP OF VALENCE BANDS -    BAND    354; K    2; EIG -2.2878201E-01 AU
 TOP OF VALENCE BANDS -    BAND    354; K    1; EIG -2.3003833E-01 AU
 BOTTOM OF VIRTUAL BANDS - BAND    355; K    2; EIG -7.1354786E-02 AU
 DIRECT ENERGY BAND GAP:   4.2838 eV
 BOTTOM OF VIRTUAL BANDS - BAND    355; K    1; EIG -7.1217714E-02 AU
 TTTTTTTTTTTTTTTTTTTTTTTTTTTTTT PDIG        TELAPSE       58.75 TCPU       45.52
 CHARGE NORMALIZATION FACTOR   1.00000000
 TOTAL ATOMIC CHARGES:
   6.1583701   6.1583701   6.1583701   6.1583701   6.1583701   6.1583701
   6.1583701   6.1583701   6.1583701   6.1583701   6.1583701   6.1583701
   5.9264525   5.9264525   5.9264525   5.9264525   5.9264525   5.9264525
   5.9264525   5.9264525   5.9264525   5.9264525   5.9264525   5.9264525
   5.7984177   5.7984177   5.7984177   5.7984177   5.7984177   5.7984177
   5.7984177   5.7984177   5.7984177   5.7984177   5.7984177   5.7984177
   5.9211936   5.9211936   5.9211936   5.9211936   5.9211936   5.9211936
   5.9211936   5.9211936   5.9211936   5.9211936   5.9211936   5.9211936
   0.8976973   0.8976973   0.8976973   0.8976973   0.8976973   0.8976973
   0.8976973   0.8976973   0.8976973   0.8976973   0.8976973   0.8976973
   0.9074817   0.9074817   0.9074817   0.9074817   0.9074817   0.9074817
   0.9074817   0.9074817   0.9074817   0.9074817   0.9074817   0.9074817
   0.9025007   0.9025007   0.9025007   0.9025007   0.9025007   0.9025007
   0.9025007   0.9025007   0.9025007   0.9025007   0.9025007   0.9025007
   7.5212949   7.5212949   7.5212949   7.5212949   7.5212949   7.5212949
   7.5212949   7.5212949   7.5212949   7.5212949   7.5212949   7.5212949
   7.4841495   7.4841495   7.4841495   7.4841495   7.4841495   7.4841495
   7.4841495   7.4841495   7.4841495   7.4841495   7.4841495   7.4841495
   7.9420613   7.9420613   7.9420613   7.9420613   7.9420613   7.9420613
   7.9420613   7.9420613   7.9420613   7.9420613   7.9420613   7.9420613
  19.0807617  19.0807617  19.0807617  19.0807617  19.0807617  19.0807617
 TTTTTTTTTTTTTTTTTTTTTTTTTTTTTT MOQGAD      TELAPSE       58.76 TCPU       45.54
 TTTTTTTTTTTTTTTTTTTTTTTTTTTTTT SHELLXN     TELAPSE       70.75 TCPU       54.12
 TTTTTTTTTTTTTTTTTTTTTTTTTTTTTT MONMO3      TELAPSE       72.29 TCPU       55.67
 NUMERICALLY INTEGRATED DENSITY    707.9998924331
 TTTTTTTTTTTTTTTTTTTTTTTTTTTTTT NUMDFT      TELAPSE       74.22 TCPU       57.59
 CYC   2 ETOT(AU) -5.428681105210E+03 DETOT -2.91E-01 tst  6.86E-03 PX  2.29E-01
 TTTTTTTTTTTTTTTTTTTTTTTTTTTTTT DIIS        TELAPSE       74.32 TCPU       57.69
 DIIS TEST: 0.23058E+02 AT SCF   CYCLE   2 - DIIS ACTIVE - HISTORY:     2 CYCLES
 TTTTTTTTTTTTTTTTTTTTTTTTTTTTTT FDIK        TELAPSE       76.14 TCPU       59.20
 INSULATING STATE
 TOP OF VALENCE BANDS -    BAND    354; K    2; EIG -2.3620682E-01 AU
 TOP OF VALENCE BANDS -    BAND    354; K    1; EIG -2.3634255E-01 AU
 BOTTOM OF VIRTUAL BANDS - BAND    355; K    2; EIG -5.7976192E-02 AU
 DIRECT ENERGY BAND GAP:   4.8499 eV
 BOTTOM OF VIRTUAL BANDS - BAND    355; K    1; EIG -5.7936594E-02 AU
 TTTTTTTTTTTTTTTTTTTTTTTTTTTTTT PDIG        TELAPSE       76.37 TCPU       59.43
 CHARGE NORMALIZATION FACTOR   1.00000000
 TOTAL ATOMIC CHARGES:
   5.7556969   5.7556969   5.7556969   5.7556969   5.7556969   5.7556969
   5.7556969   5.7556969   5.7556969   5.7556969   5.7556969   5.7556969
   5.9982303   5.9982303   5.9982303   5.9982303   5.9982303   5.9982303
   5.9982303   5.9982303   5.9982303   5.9982303   5.9982303   5.9982303
   5.6423499   5.6423499   5.6423499   5.6423499   5.6423499   5.6423499
   5.6423499   5.6423499   5.6423499   5.6423499   5.6423499   5.6423499
   5.9911624   5.9911624   5.9911624   5.9911624   5.9911624   5.9911624
   5.9911624   5.9911624   5.9911624   5.9911624   5.9911624   5.9911624
   0.9026637   0.9026637   0.9026637   0.9026637   0.9026637   0.9026637
   0.9026637   0.9026637   0.9026637   0.9026637   0.9026637   0.9026637
   0.8913128   0.8913128   0.8913128   0.8913128   0.8913128   0.8913128
   0.8913128   0.8913128   0.8913128   0.8913128   0.8913128   0.8913128
   0.8853018   0.8853018   0.8853018   0.8853018   0.8853018   0.8853018
   0.8853018   0.8853018   0.8853018   0.8853018   0.8853018   0.8853018
   7.5330205   7.5330205   7.5330205   7.5330205   7.5330205   7.5330205
   7.5330205   7.5330205   7.5330205   7.5330205   7.5330205   7.5330205
   7.5616673   7.5616673   7.5616673   7.5616673   7.5616673   7.5616673
   7.5616673   7.5616673   7.5616673   7.5616673   7.5616673   7.5616673
   8.4008316   8.4008316   8.4008316   8.4008316   8.4008316   8.4008316
   8.4008316   8.4008316   8.4008316   8.4008316   8.4008316   8.4008316
  18.8755255  18.8755255  18.8755255  18.8755255  18.8755255  18.8755255
 TTTTTTTTTTTTTTTTTTTTTTTTTTTTTT MOQGAD      TELAPSE       76.39 TCPU       59.44
 TTTTTTTTTTTTTTTTTTTTTTTTTTTTTT SHELLXN     TELAPSE       89.82 TCPU       68.03
 TTTTTTTTTTTTTTTTTTTTTTTTTTTTTT MONMO3      TELAPSE       90.12 TCPU       68.34
 NUMERICALLY INTEGRATED DENSITY    707.9999000965
 TTTTTTTTTTTTTTTTTTTTTTTTTTTTTT NUMDFT      TELAPSE       92.04 TCPU       70.26
 CYC   3 ETOT(AU) -5.429715893126E+03 DETOT -1.03E+00 tst  3.90E-03 PX  1.10E-01
 TTTTTTTTTTTTTTTTTTTTTTTTTTTTTT DIIS        TELAPSE       92.17 TCPU       70.38
 DIIS TEST: 0.16805E+01 AT SCF   CYCLE   3 - DIIS ACTIVE - HISTORY:     3 CYCLES
 TTTTTTTTTTTTTTTTTTTTTTTTTTTTTT FDIK        TELAPSE       94.31 TCPU       72.16
 INSULATING STATE
 TOP OF VALENCE BANDS -    BAND    354; K    2; EIG -2.5451106E-01 AU
 TOP OF VALENCE BANDS -    BAND    354; K    1; EIG -2.5469886E-01 AU
 BOTTOM OF VIRTUAL BANDS - BAND    355; K    2; EIG -7.2401570E-02 AU
 DIRECT ENERGY BAND GAP:   4.9555 eV
 BOTTOM OF VIRTUAL BANDS - BAND    355; K    1; EIG -7.2338830E-02 AU
 TTTTTTTTTTTTTTTTTTTTTTTTTTTTTT PDIG        TELAPSE       94.54 TCPU       72.39
 CHARGE NORMALIZATION FACTOR   1.00000000
 TOTAL ATOMIC CHARGES:
   5.8554253   5.8554253   5.8554253   5.8554253   5.8554253   5.8554253
   5.8554253   5.8554253   5.8554253   5.8554253   5.8554253   5.8554253
   6.0088042   6.0088042   6.0088042   6.0088042   6.0088042   6.0088042
   6.0088042   6.0088042   6.0088042   6.0088042   6.0088042   6.0088042
   5.6743200   5.6743200   5.6743200   5.6743200   5.6743200   5.6743200
   5.6743200   5.6743200   5.6743200   5.6743200   5.6743200   5.6743200
   6.0044063   6.0044063   6.0044063   6.0044063   6.0044063   6.0044063
   6.0044063   6.0044063   6.0044063   6.0044063   6.0044063   6.0044063
   0.8829523   0.8829523   0.8829523   0.8829523   0.8829523   0.8829523
   0.8829523   0.8829523   0.8829523   0.8829523   0.8829523   0.8829523
   0.8666729   0.8666729   0.8666729   0.8666729   0.8666729   0.8666729
   0.8666729   0.8666729   0.8666729   0.8666729   0.8666729   0.8666729
   0.8622693   0.8622693   0.8622693   0.8622693   0.8622693   0.8622693
   0.8622693   0.8622693   0.8622693   0.8622693   0.8622693   0.8622693
   7.6001318   7.6001318   7.6001318   7.6001318   7.6001318   7.6001318
   7.6001318   7.6001318   7.6001318   7.6001318   7.6001318   7.6001318
   7.5848053   7.5848053   7.5848053   7.5848053   7.5848053   7.5848053
   7.5848053   7.5848053   7.5848053   7.5848053   7.5848053   7.5848053
   8.2918020   8.2918020   8.2918020   8.2918020   8.2918020   8.2918020
   8.2918020   8.2918020   8.2918020   8.2918020   8.2918020   8.2918020
  18.7368213  18.7368213  18.7368213  18.7368213  18.7368213  18.7368213
 TTTTTTTTTTTTTTTTTTTTTTTTTTTTTT MOQGAD      TELAPSE       94.56 TCPU       72.41
 TTTTTTTTTTTTTTTTTTTTTTTTTTTTTT SHELLXN     TELAPSE      110.45 TCPU       80.99
 TTTTTTTTTTTTTTTTTTTTTTTTTTTTTT MONMO3      TELAPSE      111.17 TCPU       81.71
 NUMERICALLY INTEGRATED DENSITY    707.9999021278
 TTTTTTTTTTTTTTTTTTTTTTTTTTTTTT NUMDFT      TELAPSE      113.19 TCPU       83.73
 CYC   4 ETOT(AU) -5.429801424436E+03 DETOT -8.55E-02 tst  2.33E-04 PX  1.91E-02
 TTTTTTTTTTTTTTTTTTTTTTTTTTTTTT DIIS        TELAPSE      113.29 TCPU       83.83
 DIIS TEST: 0.15454E+00 AT SCF   CYCLE   4 - DIIS ACTIVE - HISTORY:     4 CYCLES
 TTTTTTTTTTTTTTTTTTTTTTTTTTTTTT FDIK        TELAPSE      115.26 TCPU       85.53
 INSULATING STATE
 TOP OF VALENCE BANDS -    BAND    354; K    2; EIG -2.5502634E-01 AU
 TOP OF VALENCE BANDS -    BAND    354; K    1; EIG -2.5518644E-01 AU
 BOTTOM OF VIRTUAL BANDS - BAND    355; K    2; EIG -7.4494648E-02 AU
 DIRECT ENERGY BAND GAP:   4.9125 eV
 BOTTOM OF VIRTUAL BANDS - BAND    355; K    1; EIG -7.4445054E-02 AU
 TTTTTTTTTTTTTTTTTTTTTTTTTTTTTT PDIG        TELAPSE      115.49 TCPU       85.77
 CHARGE NORMALIZATION FACTOR   1.00000000
 TOTAL ATOMIC CHARGES:
   5.8561625   5.8561625   5.8561625   5.8561625   5.8561625   5.8561625
   5.8561625   5.8561625   5.8561625   5.8561625   5.8561625   5.8561625
   6.0141891   6.0141891   6.0141891   6.0141891   6.0141891   6.0141891
   6.0141891   6.0141891   6.0141891   6.0141891   6.0141891   6.0141891
   5.6743723   5.6743723   5.6743723   5.6743723   5.6743723   5.6743723
   5.6743723   5.6743723   5.6743723   5.6743723   5.6743723   5.6743723
   6.0098025   6.0098025   6.0098025   6.0098025   6.0098025   6.0098025
   6.0098025   6.0098025   6.0098025   6.0098025   6.0098025   6.0098025
   0.8762335   0.8762335   0.8762335   0.8762335   0.8762335   0.8762335
   0.8762335   0.8762335   0.8762335   0.8762335   0.8762335   0.8762335
   0.8668054   0.8668054   0.8668054   0.8668054   0.8668054   0.8668054
   0.8668054   0.8668054   0.8668054   0.8668054   0.8668054   0.8668054
   0.8617534   0.8617534   0.8617534   0.8617534   0.8617534   0.8617534
   0.8617534   0.8617534   0.8617534   0.8617534   0.8617534   0.8617534
   7.5709358   7.5709358   7.5709358   7.5709358   7.5709358   7.5709358
   7.5709358   7.5709358   7.5709358   7.5709358   7.5709358   7.5709358
   7.5769180   7.5769180   7.5769180   7.5769180   7.5769180   7.5769180
   7.5769180   7.5769180   7.5769180   7.5769180   7.5769180   7.5769180
   8.3186747   8.3186747   8.3186747   8.3186747   8.3186747   8.3186747
   8.3186747   8.3186747   8.3186747   8.3186747   8.3186747   8.3186747
  18.7483058  18.7483058  18.7483058  18.7483058  18.7483058  18.7483058
 TTTTTTTTTTTTTTTTTTTTTTTTTTTTTT MOQGAD      TELAPSE      115.50 TCPU       85.78
 TTTTTTTTTTTTTTTTTTTTTTTTTTTTTT SHELLXN     TELAPSE      127.35 TCPU       94.31
 TTTTTTTTTTTTTTTTTTTTTTTTTTTTTT MONMO3      TELAPSE      128.63 TCPU       95.59
 NUMERICALLY INTEGRATED DENSITY    707.9999026085
 TTTTTTTTTTTTTTTTTTTTTTTTTTTTTT NUMDFT      TELAPSE      130.55 TCPU       97.51
 CYC   5 ETOT(AU) -5.429806849911E+03 DETOT -5.43E-03 tst  1.40E-05 PX  1.47E-02
 TTTTTTTTTTTTTTTTTTTTTTTTTTTTTT DIIS        TELAPSE      130.93 TCPU       97.89
 DIIS TEST: 0.39022E-01 AT SCF   CYCLE   5 - DIIS ACTIVE - HISTORY:     5 CYCLES
 TTTTTTTTTTTTTTTTTTTTTTTTTTTTTT FDIK        TELAPSE      132.78 TCPU       99.44
 INSULATING STATE
 TOP OF VALENCE BANDS -    BAND    354; K    2; EIG -2.5416971E-01 AU
 TOP OF VALENCE BANDS -    BAND    354; K    1; EIG -2.5433984E-01 AU
 BOTTOM OF VIRTUAL BANDS - BAND    355; K    2; EIG -7.2802983E-02 AU
 DIRECT ENERGY BAND GAP:   4.9352 eV
 BOTTOM OF VIRTUAL BANDS - BAND    355; K    1; EIG -7.2748494E-02 AU
 TTTTTTTTTTTTTTTTTTTTTTTTTTTTTT PDIG        TELAPSE      133.02 TCPU       99.67
 CHARGE NORMALIZATION FACTOR   1.00000000
 TOTAL ATOMIC CHARGES:
   5.8518027   5.8518027   5.8518027   5.8518027   5.8518027   5.8518027
   5.8518027   5.8518027   5.8518027   5.8518027   5.8518027   5.8518027
   6.0138858   6.0138858   6.0138858   6.0138858   6.0138858   6.0138858
   6.0138858   6.0138858   6.0138858   6.0138858   6.0138858   6.0138858
   5.6680298   5.6680298   5.6680298   5.6680298   5.6680298   5.6680298
   5.6680298   5.6680298   5.6680298   5.6680298   5.6680298   5.6680298
   6.0095812   6.0095812   6.0095812   6.0095812   6.0095812   6.0095812
   6.0095812   6.0095812   6.0095812   6.0095812   6.0095812   6.0095812
   0.8799336   0.8799336   0.8799336   0.8799336   0.8799336   0.8799336
   0.8799336   0.8799336   0.8799336   0.8799336   0.8799336   0.8799336
   0.8672759   0.8672759   0.8672759   0.8672759   0.8672759   0.8672759
   0.8672759   0.8672759   0.8672759   0.8672759   0.8672759   0.8672759
   0.8627140   0.8627140   0.8627140   0.8627140   0.8627140   0.8627140
   0.8627140   0.8627140   0.8627140   0.8627140   0.8627140   0.8627140
   7.5838635   7.5838635   7.5838635   7.5838635   7.5838635   7.5838635
   7.5838635   7.5838635   7.5838635   7.5838635   7.5838635   7.5838635
   7.5777040   7.5777040   7.5777040   7.5777040   7.5777040   7.5777040
   7.5777040   7.5777040   7.5777040   7.5777040   7.5777040   7.5777040
   8.3130981   8.3130981   8.3130981   8.3130981   8.3130981   8.3130981
   8.3130981   8.3130981   8.3130981   8.3130981   8.3130981   8.3130981
  18.7442226  18.7442226  18.7442226  18.7442226  18.7442226  18.7442226
 TTTTTTTTTTTTTTTTTTTTTTTTTTTTTT MOQGAD      TELAPSE      133.03 TCPU       99.68
 TTTTTTTTTTTTTTTTTTTTTTTTTTTTTT SHELLXN     TELAPSE      147.07 TCPU      108.15
 TTTTTTTTTTTTTTTTTTTTTTTTTTTTTT MONMO3      TELAPSE      147.89 TCPU      108.98
 NUMERICALLY INTEGRATED DENSITY    707.9999024247
 TTTTTTTTTTTTTTTTTTTTTTTTTTTTTT NUMDFT      TELAPSE      149.89 TCPU      110.98
 CYC   6 ETOT(AU) -5.429808959628E+03 DETOT -2.11E-03 tst  3.08E-06 PX  5.75E-03
 TTTTTTTTTTTTTTTTTTTTTTTTTTTTTT DIIS        TELAPSE      150.39 TCPU      111.47
 DIIS TEST: 0.45489E-02 AT SCF   CYCLE   6 - DIIS ACTIVE - HISTORY:     6 CYCLES
 TTTTTTTTTTTTTTTTTTTTTTTTTTTTTT FDIK        TELAPSE      152.18 TCPU      112.96
 INSULATING STATE
 TOP OF VALENCE BANDS -    BAND    354; K    2; EIG -2.5444357E-01 AU
 TOP OF VALENCE BANDS -    BAND    354; K    1; EIG -2.5460967E-01 AU
 BOTTOM OF VIRTUAL BANDS - BAND    355; K    2; EIG -7.3104889E-02 AU
 DIRECT ENERGY BAND GAP:   4.9345 eV
 BOTTOM OF VIRTUAL BANDS - BAND    355; K    1; EIG -7.3051989E-02 AU
 TTTTTTTTTTTTTTTTTTTTTTTTTTTTTT PDIG        TELAPSE      152.41 TCPU      113.19
 CHARGE NORMALIZATION FACTOR   1.00000000
 TOTAL ATOMIC CHARGES:
   5.8507852   5.8507852   5.8507852   5.8507852   5.8507852   5.8507852
   5.8507852   5.8507852   5.8507852   5.8507852   5.8507852   5.8507852
   6.0123859   6.0123859   6.0123859   6.0123859   6.0123859   6.0123859
   6.0123859   6.0123859   6.0123859   6.0123859   6.0123859   6.0123859
   5.6710408   5.6710408   5.6710408   5.6710408   5.6710408   5.6710408
   5.6710408   5.6710408   5.6710408   5.6710408   5.6710408   5.6710408
   6.0083916   6.0083916   6.0083916   6.0083916   6.0083916   6.0083916
   6.0083916   6.0083916   6.0083916   6.0083916   6.0083916   6.0083916
   0.8795509   0.8795509   0.8795509   0.8795509   0.8795509   0.8795509
   0.8795509   0.8795509   0.8795509   0.8795509   0.8795509   0.8795509
   0.8673844   0.8673844   0.8673844   0.8673844   0.8673844   0.8673844
   0.8673844   0.8673844   0.8673844   0.8673844   0.8673844   0.8673844
   0.8625330   0.8625330   0.8625330   0.8625330   0.8625330   0.8625330
   0.8625330   0.8625330   0.8625330   0.8625330   0.8625330   0.8625330
   7.5809584   7.5809584   7.5809584   7.5809584   7.5809584   7.5809584
   7.5809584   7.5809584   7.5809584   7.5809584   7.5809584   7.5809584
   7.5805659   7.5805659   7.5805659   7.5805659   7.5805659   7.5805659
   7.5805659   7.5805659   7.5805659   7.5805659   7.5805659   7.5805659
   8.3143320   8.3143320   8.3143320   8.3143320   8.3143320   8.3143320
   8.3143320   8.3143320   8.3143320   8.3143320   8.3143320   8.3143320
  18.7441438  18.7441438  18.7441438  18.7441438  18.7441438  18.7441438
 TTTTTTTTTTTTTTTTTTTTTTTTTTTTTT MOQGAD      TELAPSE      152.43 TCPU      113.21
 TTTTTTTTTTTTTTTTTTTTTTTTTTTTTT SHELLXN     TELAPSE      168.32 TCPU      121.65
 TTTTTTTTTTTTTTTTTTTTTTTTTTTTTT MONMO3      TELAPSE      169.17 TCPU      122.50
 NUMERICALLY INTEGRATED DENSITY    707.9999024035
 TTTTTTTTTTTTTTTTTTTTTTTTTTTTTT NUMDFT      TELAPSE      171.09 TCPU      124.41
 CYC   7 ETOT(AU) -5.429809169398E+03 DETOT -2.10E-04 tst  1.55E-07 PX  1.57E-03
 TTTTTTTTTTTTTTTTTTTTTTTTTTTTTT DIIS        TELAPSE      171.57 TCPU      124.89
 DIIS TEST: 0.73205E-03 AT SCF   CYCLE   7 - DIIS ACTIVE - HISTORY:     7 CYCLES
 TTTTTTTTTTTTTTTTTTTTTTTTTTTTTT FDIK        TELAPSE      173.29 TCPU      126.32
 INSULATING STATE
 TOP OF VALENCE BANDS -    BAND    354; K    2; EIG -2.5445733E-01 AU
 TOP OF VALENCE BANDS -    BAND    354; K    1; EIG -2.5462514E-01 AU
 BOTTOM OF VIRTUAL BANDS - BAND    355; K    2; EIG -7.3114961E-02 AU
 DIRECT ENERGY BAND GAP:   4.9346 eV
 BOTTOM OF VIRTUAL BANDS - BAND    355; K    1; EIG -7.3061816E-02 AU
 TTTTTTTTTTTTTTTTTTTTTTTTTTTTTT PDIG        TELAPSE      173.52 TCPU      126.55
 CHARGE NORMALIZATION FACTOR   1.00000000
 TOTAL ATOMIC CHARGES:
   5.8527110   5.8527110   5.8527110   5.8527110   5.8527110   5.8527110
   5.8527110   5.8527110   5.8527110   5.8527110   5.8527110   5.8527110
   6.0140781   6.0140781   6.0140781   6.0140781   6.0140781   6.0140781
   6.0140781   6.0140781   6.0140781   6.0140781   6.0140781   6.0140781
   5.6698850   5.6698850   5.6698850   5.6698850   5.6698850   5.6698850
   5.6698850   5.6698850   5.6698850   5.6698850   5.6698850   5.6698850
   6.0097670   6.0097670   6.0097670   6.0097670   6.0097670   6.0097670
   6.0097670   6.0097670   6.0097670   6.0097670   6.0097670   6.0097670
   0.8792516   0.8792516   0.8792516   0.8792516   0.8792516   0.8792516
   0.8792516   0.8792516   0.8792516   0.8792516   0.8792516   0.8792516
   0.8672154   0.8672154   0.8672154   0.8672154   0.8672154   0.8672154
   0.8672154   0.8672154   0.8672154   0.8672154   0.8672154   0.8672154
   0.8625564   0.8625564   0.8625564   0.8625564   0.8625564   0.8625564
   0.8625564   0.8625564   0.8625564   0.8625564   0.8625564   0.8625564
   7.5813212   7.5813212   7.5813212   7.5813212   7.5813212   7.5813212
   7.5813212   7.5813212   7.5813212   7.5813212   7.5813212   7.5813212
   7.5772109   7.5772109   7.5772109   7.5772109   7.5772109   7.5772109
   7.5772109   7.5772109   7.5772109   7.5772109   7.5772109   7.5772109
   8.3138606   8.3138606   8.3138606   8.3138606   8.3138606   8.3138606
   8.3138606   8.3138606   8.3138606   8.3138606   8.3138606   8.3138606
  18.7442859  18.7442859  18.7442859  18.7442859  18.7442859  18.7442859
 TTTTTTTTTTTTTTTTTTTTTTTTTTTTTT MOQGAD      TELAPSE      173.53 TCPU      126.57
 TTTTTTTTTTTTTTTTTTTTTTTTTTTTTT SHELLXN     TELAPSE      186.28 TCPU      135.00
 TTTTTTTTTTTTTTTTTTTTTTTTTTTTTT MONMO3      TELAPSE      188.90 TCPU      137.62
 NUMERICALLY INTEGRATED DENSITY    707.9999024153
 TTTTTTTTTTTTTTTTTTTTTTTTTTTTTT NUMDFT      TELAPSE      190.92 TCPU      139.63
 CYC   8 ETOT(AU) -5.429809180966E+03 DETOT -1.16E-05 tst  8.62E-08 PX  5.56E-04
 TTTTTTTTTTTTTTTTTTTTTTTTTTTTTT DIIS        TELAPSE      191.73 TCPU      140.45
 DIIS TEST: 0.34529E-03 AT SCF   CYCLE   8 - DIIS ACTIVE - HISTORY:     8 CYCLES
 TTTTTTTTTTTTTTTTTTTTTTTTTTTTTT FDIK        TELAPSE      193.42 TCPU      141.82
 INSULATING STATE
 TOP OF VALENCE BANDS -    BAND    354; K    2; EIG -2.5445438E-01 AU
 TOP OF VALENCE BANDS -    BAND    354; K    1; EIG -2.5462101E-01 AU
 BOTTOM OF VIRTUAL BANDS - BAND    355; K    2; EIG -7.3171307E-02 AU
 DIRECT ENERGY BAND GAP:   4.9330 eV
 BOTTOM OF VIRTUAL BANDS - BAND    355; K    1; EIG -7.3118688E-02 AU
 TTTTTTTTTTTTTTTTTTTTTTTTTTTTTT PDIG        TELAPSE      193.65 TCPU      142.05
 CHARGE NORMALIZATION FACTOR   1.00000000
 TOTAL ATOMIC CHARGES:
   5.8523592   5.8523592   5.8523592   5.8523592   5.8523592   5.8523592
   5.8523592   5.8523592   5.8523592   5.8523592   5.8523592   5.8523592
   6.0130191   6.0130191   6.0130191   6.0130191   6.0130191   6.0130191
   6.0130191   6.0130191   6.0130191   6.0130191   6.0130191   6.0130191
   5.6699674   5.6699674   5.6699674   5.6699674   5.6699674   5.6699674
   5.6699674   5.6699674   5.6699674   5.6699674   5.6699674   5.6699674
   6.0089101   6.0089101   6.0089101   6.0089101   6.0089101   6.0089101
   6.0089101   6.0089101   6.0089101   6.0089101   6.0089101   6.0089101
   0.8792353   0.8792353   0.8792353   0.8792353   0.8792353   0.8792353
   0.8792353   0.8792353   0.8792353   0.8792353   0.8792353   0.8792353
   0.8673603   0.8673603   0.8673603   0.8673603   0.8673603   0.8673603
   0.8673603   0.8673603   0.8673603   0.8673603   0.8673603   0.8673603
   0.8625769   0.8625769   0.8625769   0.8625769   0.8625769   0.8625769
   0.8625769   0.8625769   0.8625769   0.8625769   0.8625769   0.8625769
   7.5811553   7.5811553   7.5811553   7.5811553   7.5811553   7.5811553
   7.5811553   7.5811553   7.5811553   7.5811553   7.5811553   7.5811553
   7.5795147   7.5795147   7.5795147   7.5795147   7.5795147   7.5795147
   7.5795147   7.5795147   7.5795147   7.5795147   7.5795147   7.5795147
   8.3139077   8.3139077   8.3139077   8.3139077   8.3139077   8.3139077
   8.3139077   8.3139077   8.3139077   8.3139077   8.3139077   8.3139077
  18.7439879  18.7439879  18.7439879  18.7439879  18.7439879  18.7439879
 TTTTTTTTTTTTTTTTTTTTTTTTTTTTTT MOQGAD      TELAPSE      193.66 TCPU      142.06
 TTTTTTTTTTTTTTTTTTTTTTTTTTTTTT SHELLXN     TELAPSE      205.11 TCPU      150.50
 TTTTTTTTTTTTTTTTTTTTTTTTTTTTTT MONMO3      TELAPSE      208.20 TCPU      153.59
 NUMERICALLY INTEGRATED DENSITY    707.9999024139
 TTTTTTTTTTTTTTTTTTTTTTTTTTTTTT NUMDFT      TELAPSE      210.12 TCPU      155.51
 CYC   9 ETOT(AU) -5.429809196045E+03 DETOT -1.51E-05 tst  3.06E-08 PX  3.64E-04
 TTTTTTTTTTTTTTTTTTTTTTTTTTTTTT DIIS        TELAPSE      211.39 TCPU      156.77
 DIIS TEST: 0.65797E-04 AT SCF   CYCLE   9 - DIIS ACTIVE - HISTORY:     9 CYCLES
 TTTTTTTTTTTTTTTTTTTTTTTTTTTTTT FDIK        TELAPSE      213.33 TCPU      158.31
 INSULATING STATE
 TOP OF VALENCE BANDS -    BAND    354; K    2; EIG -2.5447661E-01 AU
 TOP OF VALENCE BANDS -    BAND    354; K    1; EIG -2.5464380E-01 AU
 BOTTOM OF VIRTUAL BANDS - BAND    355; K    2; EIG -7.3127619E-02 AU
 DIRECT ENERGY BAND GAP:   4.9348 eV
 BOTTOM OF VIRTUAL BANDS - BAND    355; K    1; EIG -7.3074512E-02 AU
 TTTTTTTTTTTTTTTTTTTTTTTTTTTTTT PDIG        TELAPSE      213.56 TCPU      158.55
 CHARGE NORMALIZATION FACTOR   1.00000000
 TOTAL ATOMIC CHARGES:
   5.8519233   5.8519233   5.8519233   5.8519233   5.8519233   5.8519233
   5.8519233   5.8519233   5.8519233   5.8519233   5.8519233   5.8519233
   6.0133457   6.0133457   6.0133457   6.0133457   6.0133457   6.0133457
   6.0133457   6.0133457   6.0133457   6.0133457   6.0133457   6.0133457
   5.6701864   5.6701864   5.6701864   5.6701864   5.6701864   5.6701864
   5.6701864   5.6701864   5.6701864   5.6701864   5.6701864   5.6701864
   6.0091473   6.0091473   6.0091473   6.0091473   6.0091473   6.0091473
   6.0091473   6.0091473   6.0091473   6.0091473   6.0091473   6.0091473
   0.8793595   0.8793595   0.8793595   0.8793595   0.8793595   0.8793595
   0.8793595   0.8793595   0.8793595   0.8793595   0.8793595   0.8793595
   0.8672823   0.8672823   0.8672823   0.8672823   0.8672823   0.8672823
   0.8672823   0.8672823   0.8672823   0.8672823   0.8672823   0.8672823
   0.8625463   0.8625463   0.8625463   0.8625463   0.8625463   0.8625463
   0.8625463   0.8625463   0.8625463   0.8625463   0.8625463   0.8625463
   7.5814716   7.5814716   7.5814716   7.5814716   7.5814716   7.5814716
   7.5814716   7.5814716   7.5814716   7.5814716   7.5814716   7.5814716
   7.5787407   7.5787407   7.5787407   7.5787407   7.5787407   7.5787407
   7.5787407   7.5787407   7.5787407   7.5787407   7.5787407   7.5787407
   8.3139682   8.3139682   8.3139682   8.3139682   8.3139682   8.3139682
   8.3139682   8.3139682   8.3139682   8.3139682   8.3139682   8.3139682
  18.7440573  18.7440573  18.7440573  18.7440573  18.7440573  18.7440573
 TTTTTTTTTTTTTTTTTTTTTTTTTTTTTT MOQGAD      TELAPSE      213.57 TCPU      158.56
 TTTTTTTTTTTTTTTTTTTTTTTTTTTTTT SHELLXN     TELAPSE      228.72 TCPU      166.99
 TTTTTTTTTTTTTTTTTTTTTTTTTTTTTT MONMO3      TELAPSE      231.05 TCPU      169.32
 NUMERICALLY INTEGRATED DENSITY    707.9999024162
 TTTTTTTTTTTTTTTTTTTTTTTTTTTTTT NUMDFT      TELAPSE      232.97 TCPU      171.24
 CYC  10 ETOT(AU) -5.429809197017E+03 DETOT -9.72E-07 tst  5.98E-09 PX  1.13E-04
 TTTTTTTTTTTTTTTTTTTTTTTTTTTTTT DIIS        TELAPSE      233.38 TCPU      171.65
 DIIS TEST: 0.16317E-04 AT SCF   CYCLE  10 - DIIS ACTIVE - HISTORY:    10 CYCLES
 TTTTTTTTTTTTTTTTTTTTTTTTTTTTTT FDIK        TELAPSE      235.24 TCPU      173.24
 INSULATING STATE
 TOP OF VALENCE BANDS -    BAND    354; K    2; EIG -2.5446687E-01 AU
 TOP OF VALENCE BANDS -    BAND    354; K    1; EIG -2.5463383E-01 AU
 BOTTOM OF VIRTUAL BANDS - BAND    355; K    2; EIG -7.3147812E-02 AU
 DIRECT ENERGY BAND GAP:   4.9339 eV
 BOTTOM OF VIRTUAL BANDS - BAND    355; K    1; EIG -7.3095054E-02 AU
 TTTTTTTTTTTTTTTTTTTTTTTTTTTTTT PDIG        TELAPSE      235.47 TCPU      173.47
 CHARGE NORMALIZATION FACTOR   1.00000000
 TOTAL ATOMIC CHARGES:
   5.8522483   5.8522483   5.8522483   5.8522483   5.8522483   5.8522483
   5.8522483   5.8522483   5.8522483   5.8522483   5.8522483   5.8522483
   6.0133096   6.0133096   6.0133096   6.0133096   6.0133096   6.0133096
   6.0133096   6.0133096   6.0133096   6.0133096   6.0133096   6.0133096
   5.6701244   5.6701244   5.6701244   5.6701244   5.6701244   5.6701244
   5.6701244   5.6701244   5.6701244   5.6701244   5.6701244   5.6701244
   6.0091577   6.0091577   6.0091577   6.0091577   6.0091577   6.0091577
   6.0091577   6.0091577   6.0091577   6.0091577   6.0091577   6.0091577
   0.8792823   0.8792823   0.8792823   0.8792823   0.8792823   0.8792823
   0.8792823   0.8792823   0.8792823   0.8792823   0.8792823   0.8792823
   0.8673129   0.8673129   0.8673129   0.8673129   0.8673129   0.8673129
   0.8673129   0.8673129   0.8673129   0.8673129   0.8673129   0.8673129
   0.8625531   0.8625531   0.8625531   0.8625531   0.8625531   0.8625531
   0.8625531   0.8625531   0.8625531   0.8625531   0.8625531   0.8625531
   7.5811478   7.5811478   7.5811478   7.5811478   7.5811478   7.5811478
   7.5811478   7.5811478   7.5811478   7.5811478   7.5811478   7.5811478
   7.5789228   7.5789228   7.5789228   7.5789228   7.5789228   7.5789228
   7.5789228   7.5789228   7.5789228   7.5789228   7.5789228   7.5789228
   8.3139341   8.3139341   8.3139341   8.3139341   8.3139341   8.3139341
   8.3139341   8.3139341   8.3139341   8.3139341   8.3139341   8.3139341
  18.7440142  18.7440142  18.7440142  18.7440142  18.7440142  18.7440142
 TTTTTTTTTTTTTTTTTTTTTTTTTTTTTT MOQGAD      TELAPSE      235.49 TCPU      173.49
 TTTTTTTTTTTTTTTTTTTTTTTTTTTTTT SHELLXN     TELAPSE      253.02 TCPU      181.92
 TTTTTTTTTTTTTTTTTTTTTTTTTTTTTT MONMO3      TELAPSE      253.90 TCPU      182.79
 NUMERICALLY INTEGRATED DENSITY    707.9999024132
 TTTTTTTTTTTTTTTTTTTTTTTTTTTTTT NUMDFT      TELAPSE      255.91 TCPU      184.81
 CYC  11 ETOT(AU) -5.429809197651E+03 DETOT -6.34E-07 tst  1.55E-09 PX  7.79E-05
 TTTTTTTTTTTTTTTTTTTTTTTTTTTTTT DIIS        TELAPSE      256.82 TCPU      185.72
 DIIS TEST: 0.44902E-05 AT SCF   CYCLE  11 - DIIS ACTIVE - HISTORY:    11 CYCLES
 TTTTTTTTTTTTTTTTTTTTTTTTTTTTTT FDIK        TELAPSE      258.53 TCPU      187.09
 INSULATING STATE
 TOP OF VALENCE BANDS -    BAND    354; K    2; EIG -2.5446497E-01 AU
 TOP OF VALENCE BANDS -    BAND    354; K    1; EIG -2.5463199E-01 AU
 BOTTOM OF VIRTUAL BANDS - BAND    355; K    2; EIG -7.3145992E-02 AU
 DIRECT ENERGY BAND GAP:   4.9339 eV
 BOTTOM OF VIRTUAL BANDS - BAND    355; K    1; EIG -7.3093063E-02 AU
 TTTTTTTTTTTTTTTTTTTTTTTTTTTTTT PDIG        TELAPSE      258.76 TCPU      187.33
 CHARGE NORMALIZATION FACTOR   1.00000000
 TOTAL ATOMIC CHARGES:
   5.8521544   5.8521544   5.8521544   5.8521544   5.8521544   5.8521544
   5.8521544   5.8521544   5.8521544   5.8521544   5.8521544   5.8521544
   6.0132845   6.0132845   6.0132845   6.0132845   6.0132845   6.0132845
   6.0132845   6.0132845   6.0132845   6.0132845   6.0132845   6.0132845
   5.6700107   5.6700107   5.6700107   5.6700107   5.6700107   5.6700107
   5.6700107   5.6700107   5.6700107   5.6700107   5.6700107   5.6700107
   6.0091069   6.0091069   6.0091069   6.0091069   6.0091069   6.0091069
   6.0091069   6.0091069   6.0091069   6.0091069   6.0091069   6.0091069
   0.8792999   0.8792999   0.8792999   0.8792999   0.8792999   0.8792999
   0.8792999   0.8792999   0.8792999   0.8792999   0.8792999   0.8792999
   0.8673036   0.8673036   0.8673036   0.8673036   0.8673036   0.8673036
   0.8673036   0.8673036   0.8673036   0.8673036   0.8673036   0.8673036
   0.8625567   0.8625567   0.8625567   0.8625567   0.8625567   0.8625567
   0.8625567   0.8625567   0.8625567   0.8625567   0.8625567   0.8625567
   7.5814110   7.5814110   7.5814110   7.5814110   7.5814110   7.5814110
   7.5814110   7.5814110   7.5814110   7.5814110   7.5814110   7.5814110
   7.5788990   7.5788990   7.5788990   7.5788990   7.5788990   7.5788990
   7.5788990   7.5788990   7.5788990   7.5788990   7.5788990   7.5788990
   8.3139610   8.3139610   8.3139610   8.3139610   8.3139610   8.3139610
   8.3139610   8.3139610   8.3139610   8.3139610   8.3139610   8.3139610
  18.7440249  18.7440249  18.7440249  18.7440249  18.7440249  18.7440249
 TTTTTTTTTTTTTTTTTTTTTTTTTTTTTT MOQGAD      TELAPSE      258.78 TCPU      187.34
 TTTTTTTTTTTTTTTTTTTTTTTTTTTTTT SHELLXN     TELAPSE      275.01 TCPU      195.78
 TTTTTTTTTTTTTTTTTTTTTTTTTTTTTT MONMO3      TELAPSE      275.87 TCPU      196.64
 NUMERICALLY INTEGRATED DENSITY    707.9999024162
 TTTTTTTTTTTTTTTTTTTTTTTTTTTTTT NUMDFT      TELAPSE      277.78 TCPU      198.55
 CYC  12 ETOT(AU) -5.429809197807E+03 DETOT -1.56E-07 tst  4.58E-10 PX  4.17E-05
 TTTTTTTTTTTTTTTTTTTTTTTTTTTTTT DIIS        TELAPSE      278.78 TCPU      199.55
 DIIS TEST: 0.14767E-05 AT SCF   CYCLE  12 - DIIS ACTIVE - HISTORY:    12 CYCLES
 TTTTTTTTTTTTTTTTTTTTTTTTTTTTTT FDIK        TELAPSE      280.59 TCPU      201.06
 INSULATING STATE
 TOP OF VALENCE BANDS -    BAND    354; K    2; EIG -2.5446976E-01 AU
 TOP OF VALENCE BANDS -    BAND    354; K    1; EIG -2.5463681E-01 AU
 BOTTOM OF VIRTUAL BANDS - BAND    355; K    2; EIG -7.3140462E-02 AU
 DIRECT ENERGY BAND GAP:   4.9342 eV
 BOTTOM OF VIRTUAL BANDS - BAND    355; K    1; EIG -7.3087574E-02 AU
 TTTTTTTTTTTTTTTTTTTTTTTTTTTTTT PDIG        TELAPSE      280.82 TCPU      201.29
 CHARGE NORMALIZATION FACTOR   1.00000000
 TOTAL ATOMIC CHARGES:
   5.8521245   5.8521245   5.8521245   5.8521245   5.8521245   5.8521245
   5.8521245   5.8521245   5.8521245   5.8521245   5.8521245   5.8521245
   6.0133186   6.0133186   6.0133186   6.0133186   6.0133186   6.0133186
   6.0133186   6.0133186   6.0133186   6.0133186   6.0133186   6.0133186
   5.6701123   5.6701123   5.6701123   5.6701123   5.6701123   5.6701123
   5.6701123   5.6701123   5.6701123   5.6701123   5.6701123   5.6701123
   6.0091493   6.0091493   6.0091493   6.0091493   6.0091493   6.0091493
   6.0091493   6.0091493   6.0091493   6.0091493   6.0091493   6.0091493
   0.8793083   0.8793083   0.8793083   0.8793083   0.8793083   0.8793083
   0.8793083   0.8793083   0.8793083   0.8793083   0.8793083   0.8793083
   0.8673019   0.8673019   0.8673019   0.8673019   0.8673019   0.8673019
   0.8673019   0.8673019   0.8673019   0.8673019   0.8673019   0.8673019
   0.8625503   0.8625503   0.8625503   0.8625503   0.8625503   0.8625503
   0.8625503   0.8625503   0.8625503   0.8625503   0.8625503   0.8625503
   7.5812874   7.5812874   7.5812874   7.5812874   7.5812874   7.5812874
   7.5812874   7.5812874   7.5812874   7.5812874   7.5812874   7.5812874
   7.5788887   7.5788887   7.5788887   7.5788887   7.5788887   7.5788887
   7.5788887   7.5788887   7.5788887   7.5788887   7.5788887   7.5788887
   8.3139489   8.3139489   8.3139489   8.3139489   8.3139489   8.3139489
   8.3139489   8.3139489   8.3139489   8.3139489   8.3139489   8.3139489
  18.7440197  18.7440197  18.7440197  18.7440197  18.7440197  18.7440197
 TTTTTTTTTTTTTTTTTTTTTTTTTTTTTT MOQGAD      TELAPSE      280.84 TCPU      201.31
 TTTTTTTTTTTTTTTTTTTTTTTTTTTTTT SHELLXN     TELAPSE      295.49 TCPU      209.75
 TTTTTTTTTTTTTTTTTTTTTTTTTTTTTT MONMO3      TELAPSE      296.34 TCPU      210.59
 NUMERICALLY INTEGRATED DENSITY    707.9999024152
 TTTTTTTTTTTTTTTTTTTTTTTTTTTTTT NUMDFT      TELAPSE      298.26 TCPU      212.51
 CYC  13 ETOT(AU) -5.429809197814E+03 DETOT -7.68E-09 tst  5.84E-11 PX  1.99E-05
 TTTTTTTTTTTTTTTTTTTTTTTTTTTTTT DIIS        TELAPSE      299.74 TCPU      214.00
 DIIS TEST: 0.16739E-06 AT SCF   CYCLE  13 - DIIS ACTIVE - HISTORY:    13 CYCLES
 TTTTTTTTTTTTTTTTTTTTTTTTTTTTTT FDIK        TELAPSE      301.55 TCPU      215.54
 INSULATING STATE
 TOP OF VALENCE BANDS -    BAND    354; K    2; EIG -2.5446732E-01 AU
 TOP OF VALENCE BANDS -    BAND    354; K    1; EIG -2.5463434E-01 AU
 BOTTOM OF VIRTUAL BANDS - BAND    355; K    2; EIG -7.3144342E-02 AU
 DIRECT ENERGY BAND GAP:   4.9341 eV
 BOTTOM OF VIRTUAL BANDS - BAND    355; K    1; EIG -7.3091459E-02 AU
 TTTTTTTTTTTTTTTTTTTTTTTTTTTTTT PDIG        TELAPSE      301.78 TCPU      215.77
 CHARGE NORMALIZATION FACTOR   1.00000000
 TOTAL ATOMIC CHARGES:
   5.8521485   5.8521485   5.8521485   5.8521485   5.8521485   5.8521485
   5.8521485   5.8521485   5.8521485   5.8521485   5.8521485   5.8521485
   6.0133000   6.0133000   6.0133000   6.0133000   6.0133000   6.0133000
   6.0133000   6.0133000   6.0133000   6.0133000   6.0133000   6.0133000
   5.6700849   5.6700849   5.6700849   5.6700849   5.6700849   5.6700849
   5.6700849   5.6700849   5.6700849   5.6700849   5.6700849   5.6700849
   6.0091285   6.0091285   6.0091285   6.0091285   6.0091285   6.0091285
   6.0091285   6.0091285   6.0091285   6.0091285   6.0091285   6.0091285
   0.8793016   0.8793016   0.8793016   0.8793016   0.8793016   0.8793016
   0.8793016   0.8793016   0.8793016   0.8793016   0.8793016   0.8793016
   0.8673036   0.8673036   0.8673036   0.8673036   0.8673036   0.8673036
   0.8673036   0.8673036   0.8673036   0.8673036   0.8673036   0.8673036
   0.8625534   0.8625534   0.8625534   0.8625534   0.8625534   0.8625534
   0.8625534   0.8625534   0.8625534   0.8625534   0.8625534   0.8625534
   7.5813208   7.5813208   7.5813208   7.5813208   7.5813208   7.5813208
   7.5813208   7.5813208   7.5813208   7.5813208   7.5813208   7.5813208
   7.5788900   7.5788900   7.5788900   7.5788900   7.5788900   7.5788900
   7.5788900   7.5788900   7.5788900   7.5788900   7.5788900   7.5788900
   8.3139588   8.3139588   8.3139588   8.3139588   8.3139588   8.3139588
   8.3139588   8.3139588   8.3139588   8.3139588   8.3139588   8.3139588
  18.7440200  18.7440200  18.7440200  18.7440200  18.7440200  18.7440200
 TTTTTTTTTTTTTTTTTTTTTTTTTTTTTT MOQGAD      TELAPSE      301.80 TCPU      215.79
 TTTTTTTTTTTTTTTTTTTTTTTTTTTTTT SHELLXN     TELAPSE      310.23 TCPU      224.22
 +++ ENERGIES IN A.U. +++
 ::: EXT EL-POLE                                  -6.0493372228302E+03
 ::: EXT EL-SPHEROPOLE                             5.0783594783158E+01
 ::: BIELET ZONE E-E                               1.0379274248353E+04
 ::: TOTAL E-E                                     4.3807206203060E+03
 ::: TOTAL E-N + N-E                              -1.5594598595185E+04
 ::: TOTAL N-N                                     1.3070945006805E+03
 ::: KINETIC ENERGY                                4.9728312613205E+03
 ::: PSEUDO TOTAL   ENERGY                        -4.9339522128783E+03
 ::: VIRIAL COEFFICIENT                            1.0039244875537E+00
 TTTTTTTTTTTTTTTTTTTTTTTTTTTTTT MONMO3      TELAPSE      311.75 TCPU      225.74
 NUMERICALLY INTEGRATED DENSITY    707.9999024150
 TTTTTTTTTTTTTTTTTTTTTTTTTTTTTT NUMDFT      TELAPSE      313.76 TCPU      227.74
 CYC  14 ETOT(AU) -5.429809197853E+03 DETOT -3.83E-08 tst  2.61E-11 PX  1.99E-05

 == SCF ENDED - CONVERGENCE ON ENERGY      E(AU) -5.4298091978527E+03 CYCLES  14


 ENERGY EXPRESSION=HARTREE+FOCK EXCH*0.27000+(M06        EXCH)*0.73000+M06        CORR


 TOTAL ENERGY(DFT)(AU)( 14) -5.4298091978527E+03 DE-3.8E-08 tester 2.6E-11
 TTTTTTTTTTTTTTTTTTTTTTTTTTTTTT EDFT        TELAPSE      313.77 TCPU      227.75

 *******************************************************************************
 *                             FORCE CALCULATION                               *
 *******************************************************************************

 TTTTTTTTTTTTTTTTTTTTTTTTTTTTTT NUMDFG      TELAPSE      329.14 TCPU      243.12
 INFORMATION **** EXCPOG **** EXCH. BIPO BUFFER LENGTH (WORDS) =    16000000
 WARNING **** EXCPOG **** EXCH. BIPO BUFFER TOO SMALL - TO AVOID I/O SET EXCHSIZE =     7189875
 WARNING **** GENPOG **** COULOMB BIPO BUFFER TOO SMALL - TO AVOID I/O SET BIPOSIZE =     5361300
 INFORMATION **** GENPOG **** BIPO BUFFER LENGTH (WORDS) =     4000000
 TTTTTTTTTTTTTTTTTTTTTTTTTTTTTT SHELXG      TELAPSE      438.63 TCPU      301.44


 D3 DISPERSION ENERGY (AU)       -7.9748467651320E-02
 TOTAL ENERGY + DISP (AU)        -5.4298889463203E+03

 CARTESIAN FORCES IN HARTREE/BOHR (ANALYTICAL)
   ATOM                     X                   Y                   Z
   1   6            -7.443663240814E-05 -5.199881068041E-05 -2.542207346012E-05
   2   6             7.443663240281E-05  5.199881067242E-05 -2.542207346545E-05
   3   6            -7.443663240991E-05  5.199881067952E-05  2.542207346723E-05
   4   6             7.443663239215E-05 -5.199881067686E-05  2.542207344458E-05
   5   6            -2.542207345746E-05 -7.443663239570E-05 -5.199881066709E-05
   6   6            -5.199881068307E-05 -2.542207345391E-05 -7.443663240281E-05
   7   6             2.542207344547E-05  7.443663239748E-05 -5.199881067242E-05
   8   6             5.199881066797E-05 -2.542207347211E-05  7.443663240814E-05
   9   6            -2.542207348366E-05  7.443663241524E-05  5.199881067597E-05
  10   6             5.199881067686E-05  2.542207347345E-05 -7.443663240991E-05
  11   6             2.542207348366E-05 -7.443663241169E-05  5.199881068574E-05
  12   6            -5.199881068751E-05  2.542207343614E-05  7.443663239393E-05
  13   6             2.216968817592E-05 -2.561988640526E-05 -2.436908322245E-05
  14   6            -2.216968817237E-05  2.561988642924E-05 -2.436908323489E-05
  15   6             2.216968816349E-05  2.561988642569E-05  2.436908322068E-05
  16   6            -2.216968816349E-05 -2.561988641592E-05  2.436908322778E-05
  17   6            -2.436908322689E-05  2.216968818125E-05 -2.561988641325E-05
  18   6            -2.561988640792E-05 -2.436908323489E-05  2.216968817947E-05
  19   6             2.436908322867E-05 -2.216968816171E-05 -2.561988638483E-05
  20   6             2.561988641236E-05 -2.436908325976E-05 -2.216968817059E-05
  21   6            -2.436908323666E-05 -2.216968814395E-05  2.561988641592E-05
  22   6             2.561988641236E-05  2.436908321890E-05  2.216968815993E-05
  23   6             2.436908322512E-05  2.216968817237E-05  2.561988642658E-05
  24   6            -2.561988641059E-05  2.436908321002E-05 -2.216968818125E-05
  25   6            -5.536451082921E-05  3.418086758758E-05 -2.117873712848E-05
  26   6             5.536451080879E-05 -3.418086759166E-05 -2.117873710206E-05
  27   6            -5.536451082655E-05 -3.418086760751E-05  2.117873710872E-05
  28   6             5.536451082300E-05  3.418086759152E-05  2.117873713470E-05
  29   6            -2.117873711671E-05 -5.536451084076E-05  3.418086760260E-05
  30   6             3.418086759649E-05 -2.117873713314E-05 -5.536451082033E-05
  31   6             2.117873711738E-05  5.536451080523E-05  3.418086759921E-05
  32   6            -3.418086757984E-05 -2.117873709984E-05  5.536451080967E-05
  33   6            -2.117873710961E-05  5.536451081412E-05 -3.418086757251E-05
  34   6            -3.418086760310E-05  2.117873712382E-05 -5.536451082921E-05
  35   6             2.117873712715E-05 -5.536451081412E-05 -3.418086759699E-05
  36   6             3.418086763257E-05  2.117873716379E-05  5.536451080435E-05
  37   6             6.462734865842E-05  4.834516715846E-07  2.842720504681E-05
  38   6            -6.462734867974E-05 -4.834517230989E-07  2.842720506546E-05
  39   6             6.462734868684E-05 -4.834516822427E-07 -2.842720503970E-05
  40   6            -6.462734865487E-05  4.834516733609E-07 -2.842720505569E-05
  41   6             2.842720505836E-05  6.462734865664E-05  4.834516644792E-07
  42   6             4.834516698082E-07  2.842720506369E-05  6.462734865309E-05
  43   6            -2.842720503882E-05 -6.462734865487E-05  4.834516662555E-07
  44   6            -4.834517071117E-07  2.842720506546E-05 -6.462734866375E-05
  45   6             2.842720504592E-05 -6.462734867085E-05 -4.834517035590E-07
  46   6            -4.834516911245E-07 -2.842720504415E-05  6.462734868329E-05
  47   6            -2.842720502994E-05  6.462734868684E-05 -4.834516964536E-07
  48   6             4.834516680319E-07 -2.842720504148E-05 -6.462734866552E-05
  49   1             6.450660316748E-05 -3.605517652772E-05 -2.814292615833E-05
  50   1            -6.450660316792E-05  3.605517653105E-05 -2.814292616116E-05
  51   1             6.450660316704E-05  3.605517653038E-05  2.814292616082E-05
  52   1            -6.450660316926E-05 -3.605517653149E-05  2.814292615988E-05
  53   1            -2.814292616077E-05  6.450660316748E-05 -3.605517653105E-05
  54   1            -3.605517653127E-05 -2.814292616121E-05  6.450660316704E-05
  55   1             2.814292616055E-05 -6.450660316881E-05 -3.605517653194E-05
  56   1             3.605517653171E-05 -2.814292616071E-05 -6.450660316704E-05
  57   1            -2.814292616149E-05 -6.450660316615E-05  3.605517652905E-05
  58   1             3.605517653060E-05  2.814292616071E-05  6.450660316748E-05
  59   1             2.814292616071E-05  6.450660316837E-05  3.605517652905E-05
  60   1            -3.605517653038E-05  2.814292615938E-05 -6.450660316926E-05
  61   1             4.905437969205E-05  6.581139580186E-06  4.709200167352E-05
  62   1            -4.905437969827E-05 -6.581139580852E-06  4.709200167574E-05
  63   1             4.905437969471E-05 -6.581139581074E-06 -4.709200166997E-05
  64   1            -4.905437969471E-05  6.581139580408E-06 -4.709200167574E-05
  65   1             4.709200167330E-05  4.905437969471E-05  6.581139580408E-06
  66   1             6.581139580630E-06  4.709200167641E-05  4.905437969338E-05
  67   1            -4.709200167641E-05 -4.905437969382E-05  6.581139580852E-06
  68   1            -6.581139580630E-06  4.709200167508E-05 -4.905437969649E-05
  69   1             4.709200167419E-05 -4.905437969649E-05 -6.581139580852E-06
  70   1            -6.581139581519E-06 -4.709200167308E-05  4.905437969738E-05
  71   1            -4.709200167374E-05  4.905437969915E-05 -6.581139580408E-06
  72   1             6.581139581519E-06 -4.709200167152E-05 -4.905437969382E-05
  73   1            -2.176459639891E-05  1.774678584621E-05  1.644017616542E-05
  74   1             2.176459639003E-05 -1.774678583488E-05  1.644017616631E-05
  75   1            -2.176459640157E-05 -1.774678584243E-05 -1.644017616931E-05
  76   1             2.176459639758E-05  1.774678585154E-05 -1.644017616442E-05
  77   1             1.644017616531E-05 -2.176459639935E-05  1.774678585220E-05
  78   1             1.774678584998E-05  1.644017616609E-05 -2.176459639758E-05
  79   1            -1.644017616553E-05  2.176459639758E-05  1.774678584732E-05
  80   1            -1.774678583732E-05  1.644017616564E-05  2.176459639180E-05
  81   1             1.644017616453E-05  2.176459639536E-05 -1.774678583888E-05
  82   1            -1.774678584532E-05 -1.644017616909E-05 -2.176459640113E-05
  83   1            -1.644017616720E-05 -2.176459639802E-05 -1.774678584221E-05
  84   1             1.774678584798E-05 -1.644017616553E-05  2.176459639802E-05
  85   7            -1.420087724835E-05  2.868698386793E-05  2.270891779732E-05
  86   7             1.420087724724E-05 -2.868698385372E-05  2.270891778400E-05
  87   7            -1.420087723303E-05 -2.868698387770E-05 -2.270891779155E-05
  88   7             1.420087722215E-05  2.868698390213E-05 -2.270891778977E-05
  89   7             2.270891779910E-05 -1.420087724346E-05  2.868698387060E-05
  90   7             2.868698387815E-05  2.270891780132E-05 -1.420087724213E-05
  91   7            -2.270891778355E-05  1.420087722104E-05  2.868698387370E-05
  92   7            -2.868698382974E-05  2.270891777867E-05  1.420087723081E-05
  93   7             2.270891776845E-05  1.420087721438E-05 -2.868698383862E-05
  94   7            -2.868698388836E-05 -2.270891779510E-05 -1.420087722304E-05
  95   7            -2.270891779954E-05 -1.420087724258E-05 -2.868698389102E-05
  96   7             2.868698389014E-05 -2.270891782308E-05  1.420087725545E-05
  97   7            -1.061859862612E-04 -2.401326840218E-05 -7.576640847606E-05
  98   7             1.061859862626E-04  2.401326840840E-05 -7.576640845031E-05
  99   7            -1.061859862523E-04  2.401326842083E-05  7.576640847784E-05
 100   7             1.061859862612E-04 -2.401326841017E-05  7.576640847251E-05
 101   7            -7.576640848717E-05 -1.061859862621E-04 -2.401326841905E-05
 102   7            -2.401326839685E-05 -7.576640847384E-05 -1.061859862599E-04
 103   7             7.576640847473E-05  1.061859862745E-04 -2.401326840928E-05
 104   7             2.401326840129E-05 -7.576640845608E-05  1.061859862692E-04
 105   7            -7.576640844364E-05  1.061859862452E-04  2.401326840040E-05
 106   7             2.401326840307E-05  7.576640844542E-05 -1.061859862510E-04
 107   7             7.576640845119E-05 -1.061859862586E-04  2.401326841195E-05
 108   7            -2.401326841550E-05  7.576640848317E-05  1.061859862626E-04
 109   8             6.237275245624E-05  3.287565709109E-05  5.197546990310E-05
 110   8            -6.237275242427E-05 -3.287565712173E-05  5.197546991820E-05
 111   8             6.237275243848E-05 -3.287565711152E-05 -5.197546991909E-05
 112   8            -6.237275243137E-05  3.287565709509E-05 -5.197546989599E-05
 113   8             5.197546990576E-05  6.237275244203E-05  3.287565708909E-05
 114   8             3.287565709931E-05  5.197546990932E-05  6.237275245269E-05
 115   8            -5.197546990132E-05 -6.237275244203E-05  3.287565709642E-05
 116   8            -3.287565712395E-05  5.197546992353E-05 -6.237275243137E-05
 117   8             5.197546993152E-05 -6.237275243848E-05 -3.287565712617E-05
 118   8            -3.287565711663E-05 -5.197546992797E-05  6.237275243492E-05
 119   8            -5.197546993063E-05  6.237275244914E-05 -3.287565711529E-05
 120   8             3.287565710108E-05 -5.197546989777E-05 -6.237275243492E-05
 121 230            -1.111366973866E-14  6.939696240105E-06 -1.998401444325E-15
 122 230            -1.641673952162E-15 -6.939696212571E-06 -1.990999957494E-14
 123 230             2.509479965448E-15  5.485239861593E-15  6.939696254538E-06
 124 230             6.939696267860E-06  4.758861394219E-15 -2.294460917559E-15
 125 230            -6.939696225894E-06 -2.221626075809E-15  2.664535259100E-15
 126 230            -1.232347557334E-14 -1.283344162004E-14 -6.939696239883E-06

 RESULTANT FORCE    -3.417992241507E-15 -1.916059903332E-14  2.065014825803E-14

 ATOMIC PART

 SYMMETRY ALLOWED FORCES (ANALYTICAL) (DIRECTION, FORCE)

    1 -5.9685035E-06    2 -1.0363635E-04    3 -3.0970232E-04    4 -1.4431732E-04
    5 -1.3415115E-06    6 -8.4512252E-06    7  1.3673328E-04    8 -1.8653880E-04
    9 -5.1889117E-05   10 -7.1433384E-05   11  1.7111745E-04   12  1.5948824E-04
   13 -2.5740941E-04   14  6.2615617E-05   15  6.9691478E-05   16  9.2375231E-06
   17  1.9326253E-04   18  1.3627863E-04   19  1.1190312E-04   20 -9.3776924E-06
   21 -9.8415857E-06   22  1.3119356E-04   23  3.5779242E-06   24  3.5483570E-05
   25  1.2812619E-05   26 -3.3050954E-04   27 -3.1892174E-04   28  4.4956749E-05
   29  1.8872402E-04   30  2.3331000E-04   31  1.6998715E-05

 CELL PART

 GRADIENT WITH RESPECT TO THE CELL PARAMETER IN HARTREE/BOHR
ORDER: -D/DA1X, -D/DA1Y, -D/DA1Z
       -D/DA2X, -D/DA2Y, -D/DA2Z
       -D/DA3X, -D/DA3Y, -D/DA3Z
  0.762188180700E-14 -0.341344806465E-04 -0.341344806039E-04
 -0.341344805683E-04  0.992098737742E-14 -0.341344806678E-04
 -0.341344803889E-04 -0.341344805399E-04 -0.251956673005E-14

STRESS TENSOR, IN HARTREE/BOHR^3:
ORDER: 11 12 13
       21 22 23
       31 32 33
  0.655536006884E-07 -0.179594752997E-15  0.164957305222E-15
 -0.111868572727E-15  0.655536009107E-07  0.928158075623E-16
  0.638246690202E-16 -0.589859643147E-16  0.655536009806E-07

PRESSURE FROM THE STRESS TENSOR,
IN HARTREE/BOHR^3: -0.65554E-07
PRESSURE IN GIGAPASCAL: -0.1929E-02
CONVERSION FACTOR: 1 HARTREE/BOHR^3= 29421 GIGAPASCAL
WHEN USING VALUES FOR BOHR RADIUS AND HARTREE
FROM IUPAC WEBSITE, APRIL 2009
ENTHALPY: -5.4298900478766E+03

 SYMMETRY ALLOWED FORCES (ANALYTICAL) (DIRECTION, FORCE)

    1 -1.9079514E-03
 TTTTTTTTTTTTTTTTTTTTTTTTTTTTTT TOTGRA_C    TELAPSE      499.25 TCPU      362.04
 TTTTTTTTTTTTTTTTTTTTTTTTTTTTTT SMAT        TELAPSE     1953.09 TCPU      646.10
 TTTTTTTTTTTTTTTTTTTTTTTTTTTTTT POLAR2      TELAPSE     1953.71 TCPU      646.72

 CELL FORCES OF CENTRAL POINT

 |  7.62188E-15 -3.41345E-05 -3.41345E-05 |
 | -3.41345E-05  9.92099E-15 -3.41345E-05 |
 | -3.41345E-05 -3.41345E-05 -2.51957E-15 |

 ENERGY OF CENTRAL POINT:   -0.5429888946E+04


 VOLUME OF THE CELL: **********

 DENSITY OF THE CRYSTAL =          1.0162 g/cm^3

 STRAIN MATRIX   1 :

  | 1 0 0 |
  | 0 0 0 |
  | 0 0 0 |
  
 *******************************************************************************
 LATTICE PARAMETERS (ANGSTROMS AND DEGREES) - BOHR = 0.5291772083 ANGSTROM
 PRIMITIVE CELL - CENTRING CODE 6/0 VOLUME=  2490.081200 - DENSITY  1.016 g/cm^3
         A              B              C           ALPHA      BETA       GAMMA 
    14.78921537    14.78921537    14.78921537   109.471221 109.471221 109.471221
 *******************************************************************************
 ATOMS IN THE ASYMMETRIC UNIT   11 - ATOMS IN THE UNIT CELL:  126
     ATOM                 X/A                 Y/B                 Z/C    
 *******************************************************************************
      1 T   6 C     1.859033064596E-02 -4.810598348537E-01  3.514372863871E-01
      2 F   6 C     1.675028787592E-01 -3.328469557411E-01 -3.514372863871E-01
      3 F   6 C    -1.859033064596E-02  3.328469557411E-01 -4.996501654997E-01
      4 F   6 C    -1.675028787592E-01  4.810598348537E-01  4.996501654997E-01
      5 F   6 C     3.514372863871E-01  1.859033064596E-02 -4.810598348537E-01
      6 F   6 C    -4.810598348537E-01  3.514372863871E-01  1.859033064596E-02
      7 F   6 C     4.996501654997E-01 -1.675028787592E-01  4.810598348537E-01
      8 F   6 C    -3.328469557411E-01 -3.514372863871E-01  1.675028787592E-01
      9 F   6 C    -3.514372863871E-01  1.675028787592E-01 -3.328469557411E-01
     10 F   6 C     3.328469557411E-01 -4.996501654997E-01 -1.859033064596E-02
     11 F   6 C    -4.996501654997E-01 -1.859033064596E-02  3.328469557411E-01
     12 F   6 C     4.810598348537E-01  4.996501654997E-01 -1.675028787592E-01
     13 T   6 C     7.091611295622E-02 -2.046141786446E-01  4.364188351404E-01
     14 F   6 C     3.589669862149E-01 -3.655027221842E-01 -4.364188351404E-01
     15 F   6 C    -7.091611295622E-02  3.655027221842E-01 -2.755302916008E-01
     16 F   6 C    -3.589669862149E-01  2.046141786446E-01  2.755302916008E-01
     17 F   6 C     4.364188351404E-01  7.091611295622E-02 -2.046141786446E-01
     18 F   6 C    -2.046141786446E-01  4.364188351404E-01  7.091611295622E-02
     19 F   6 C     2.755302916008E-01 -3.589669862149E-01  2.046141786446E-01
     20 F   6 C    -3.655027221842E-01 -4.364188351404E-01  3.589669862149E-01
     21 F   6 C    -4.364188351404E-01  3.589669862149E-01 -3.655027221842E-01
     22 F   6 C     3.655027221842E-01 -2.755302916008E-01 -7.091611295622E-02
     23 F   6 C    -2.755302916008E-01 -7.091611295622E-02  3.655027221842E-01
     24 F   6 C     2.046141786446E-01  2.755302916008E-01 -3.589669862149E-01
     25 T   6 C     1.931504752511E-02 -3.770470910439E-01  3.747004351612E-01
     26 F   6 C     2.482524737948E-01 -3.553853876361E-01 -3.747004351612E-01
     27 F   6 C    -1.931504752511E-02  3.553853876361E-01 -3.963621385691E-01
     28 F   6 C    -2.482524737948E-01  3.770470910439E-01  3.963621385691E-01
     29 F   6 C     3.747004351612E-01  1.931504752511E-02 -3.770470910439E-01
     30 F   6 C    -3.770470910439E-01  3.747004351612E-01  1.931504752511E-02
     31 F   6 C     3.963621385691E-01 -2.482524737948E-01  3.770470910439E-01
     32 F   6 C    -3.553853876361E-01 -3.747004351612E-01  2.482524737948E-01
     33 F   6 C    -3.747004351612E-01  2.482524737948E-01 -3.553853876361E-01
     34 F   6 C     3.553853876361E-01 -3.963621385691E-01 -1.931504752511E-02
     35 F   6 C    -3.963621385691E-01 -1.931504752511E-02  3.553853876361E-01
     36 F   6 C     3.770470910439E-01  3.963621385691E-01 -2.482524737948E-01
     37 T   6 C    -4.311149302959E-02 -2.642965858142E-01  3.847622080655E-01
     38 F   6 C     3.509412061204E-01 -4.278737010951E-01 -3.847622080655E-01
     39 F   6 C     4.311149302959E-02  4.278737010951E-01 -2.211850927846E-01
     40 F   6 C    -3.509412061204E-01  2.642965858142E-01  2.211850927846E-01
     41 F   6 C     3.847622080655E-01 -4.311149302959E-02 -2.642965858142E-01
     42 F   6 C    -2.642965858142E-01  3.847622080655E-01 -4.311149302959E-02
     43 F   6 C     2.211850927846E-01 -3.509412061204E-01  2.642965858142E-01
     44 F   6 C    -4.278737010951E-01 -3.847622080655E-01  3.509412061204E-01
     45 F   6 C    -3.847622080655E-01  3.509412061204E-01 -4.278737010951E-01
     46 F   6 C     4.278737010951E-01 -2.211850927846E-01  4.311149302959E-02
     47 F   6 C    -2.211850927846E-01  4.311149302959E-02  4.278737010951E-01
     48 F   6 C     2.642965858142E-01  2.211850927846E-01 -3.509412061204E-01
     49 T   1 H     1.010157982193E-01 -4.751957349856E-01  3.842974209202E-01
     50 F   1 H     1.405068440943E-01 -2.832816227009E-01 -3.842974209202E-01
     51 F   1 H    -1.010157982193E-01  2.832816227009E-01  4.237884667952E-01
     52 F   1 H    -1.405068440943E-01  4.751957349856E-01 -4.237884667952E-01
     53 F   1 H     3.842974209202E-01  1.010157982193E-01 -4.751957349856E-01
     54 F   1 H    -4.751957349856E-01  3.842974209202E-01  1.010157982193E-01
     55 F   1 H    -4.237884667952E-01 -1.405068440943E-01  4.751957349856E-01
     56 F   1 H    -2.832816227009E-01 -3.842974209202E-01  1.405068440943E-01
     57 F   1 H    -3.842974209202E-01  1.405068440943E-01 -2.832816227009E-01
     58 F   1 H     2.832816227009E-01  4.237884667952E-01 -1.010157982193E-01
     59 F   1 H     4.237884667952E-01 -1.010157982193E-01  2.832816227009E-01
     60 F   1 H     4.751957349856E-01 -4.237884667952E-01 -1.405068440943E-01
     61 T   1 H     1.255995525709E-01 -1.164875715786E-01  4.764677539525E-01
     62 F   1 H     4.070446744689E-01 -3.508682013816E-01 -4.764677539525E-01
     63 F   1 H    -1.255995525709E-01  3.508682013816E-01 -2.420871241495E-01
     64 F   1 H    -4.070446744689E-01  1.164875715786E-01  2.420871241495E-01
     65 F   1 H     4.764677539525E-01  1.255995525709E-01 -1.164875715786E-01
     66 F   1 H    -1.164875715786E-01  4.764677539525E-01  1.255995525709E-01
     67 F   1 H     2.420871241495E-01 -4.070446744689E-01  1.164875715786E-01
     68 F   1 H    -3.508682013816E-01 -4.764677539525E-01  4.070446744689E-01
     69 F   1 H    -4.764677539525E-01  4.070446744689E-01 -3.508682013816E-01
     70 F   1 H     3.508682013816E-01 -2.420871241495E-01 -1.255995525709E-01
     71 F   1 H    -2.420871241495E-01 -1.255995525709E-01  3.508682013816E-01
     72 F   1 H     1.164875715786E-01  2.420871241495E-01 -4.070446744689E-01
     73 T   1 H    -1.022643219897E-01 -2.356352571814E-01  3.753176967669E-01
     74 F   1 H     3.890470460517E-01 -4.775820187566E-01 -3.753176967669E-01
     75 F   1 H     1.022643219897E-01  4.775820187566E-01 -1.333709351917E-01
     76 F   1 H    -3.890470460517E-01  2.356352571814E-01  1.333709351917E-01
     77 F   1 H     3.753176967669E-01 -1.022643219897E-01 -2.356352571814E-01
     78 F   1 H    -2.356352571814E-01  3.753176967669E-01 -1.022643219897E-01
     79 F   1 H     1.333709351917E-01 -3.890470460517E-01  2.356352571814E-01
     80 F   1 H    -4.775820187566E-01 -3.753176967669E-01  3.890470460517E-01
     81 F   1 H    -3.753176967669E-01  3.890470460517E-01 -4.775820187566E-01
     82 F   1 H     4.775820187566E-01 -1.333709351917E-01  1.022643219897E-01
     83 F   1 H    -1.333709351917E-01  1.022643219897E-01  4.775820187566E-01
     84 F   1 H     2.356352571814E-01  1.333709351917E-01 -3.890470460517E-01
     85 T   7 N     1.097874952343E-01 -2.760998497666E-01  4.299575679109E-01
     86 F   7 N     2.939425823224E-01 -3.201700726766E-01 -4.299575679109E-01
     87 F   7 N    -1.097874952343E-01  3.201700726766E-01 -3.858873450009E-01
     88 F   7 N    -2.939425823224E-01  2.760998497666E-01  3.858873450009E-01
     89 F   7 N     4.299575679109E-01  1.097874952343E-01 -2.760998497666E-01
     90 F   7 N    -2.760998497666E-01  4.299575679109E-01  1.097874952343E-01
     91 F   7 N     3.858873450009E-01 -2.939425823224E-01  2.760998497666E-01
     92 F   7 N    -3.201700726766E-01 -4.299575679109E-01  2.939425823224E-01
     93 F   7 N    -4.299575679109E-01  2.939425823224E-01 -3.201700726766E-01
     94 F   7 N     3.201700726766E-01 -3.858873450009E-01 -1.097874952343E-01
     95 F   7 N    -3.858873450009E-01 -1.097874952343E-01  3.201700726766E-01
     96 F   7 N     2.760998497666E-01  3.858873450009E-01 -2.939425823224E-01
     97 T   7 N    -7.462335237763E-02 -3.725338345027E-01  3.455781364342E-01
     98 F   7 N     2.818880290631E-01 -4.202014888118E-01 -3.455781364342E-01
     99 F   7 N     7.462335237763E-02  4.202014888118E-01 -2.979104821250E-01
    100 F   7 N    -2.818880290631E-01  3.725338345027E-01  2.979104821250E-01
    101 F   7 N     3.455781364342E-01 -7.462335237763E-02 -3.725338345027E-01
    102 F   7 N    -3.725338345027E-01  3.455781364342E-01 -7.462335237763E-02
    103 F   7 N     2.979104821250E-01 -2.818880290631E-01  3.725338345027E-01
    104 F   7 N    -4.202014888118E-01 -3.455781364342E-01  2.818880290631E-01
    105 F   7 N    -3.455781364342E-01  2.818880290631E-01 -4.202014888118E-01
    106 F   7 N     4.202014888118E-01 -2.979104821250E-01  7.462335237763E-02
    107 F   7 N    -2.979104821250E-01  7.462335237763E-02  4.202014888118E-01
    108 F   7 N     3.725338345027E-01  2.979104821250E-01 -2.818880290631E-01
    109 T   8 O    -6.664708137641E-02  4.309186541521E-01  2.997420889828E-01
    110 F   8 O     1.311765651693E-01 -3.663891703593E-01 -2.997420889828E-01
    111 F   8 O     6.664708137641E-02  3.663891703593E-01  4.975657355285E-01
    112 F   8 O    -1.311765651693E-01 -4.309186541521E-01 -4.975657355285E-01
    113 F   8 O     2.997420889828E-01 -6.664708137641E-02  4.309186541521E-01
    114 F   8 O     4.309186541521E-01  2.997420889828E-01 -6.664708137641E-02
    115 F   8 O    -4.975657355285E-01 -1.311765651693E-01 -4.309186541521E-01
    116 F   8 O    -3.663891703593E-01 -2.997420889828E-01  1.311765651693E-01
    117 F   8 O    -2.997420889828E-01  1.311765651693E-01 -3.663891703593E-01
    118 F   8 O     3.663891703593E-01  4.975657355285E-01  6.664708137641E-02
    119 F   8 O     4.975657355285E-01  6.664708137641E-02  3.663891703593E-01
    120 F   8 O    -4.309186541521E-01 -4.975657355285E-01 -1.311765651693E-01
    121 T 230 ZN   -2.256242914220E-01 -5.000000000000E-01  2.743757085780E-01
    122 F 230 ZN    2.256242914220E-01 -5.000000000000E-01 -2.743757085780E-01
    123 F 230 ZN    2.743757085780E-01 -2.256242914220E-01 -5.000000000000E-01
    124 F 230 ZN   -5.000000000000E-01  2.743757085780E-01 -2.256242914220E-01
    125 F 230 ZN    5.000000000000E-01 -2.743757085780E-01  2.256242914220E-01
    126 F 230 ZN   -2.743757085780E-01  2.256242914220E-01 -5.000000000000E-01

 TRANSFORMATION MATRIX PRIMITIVE-CRYSTALLOGRAPHIC CELL
  0.0000  1.0000  1.0000  1.0000  0.0000  1.0000  1.0000  1.0000  0.0000

 *******************************************************************************
 CRYSTALLOGRAPHIC CELL (VOLUME=       4980.16239973)
         A              B              C           ALPHA      BETA       GAMMA 
    17.07711495    17.07711495    17.07711495    90.000000  90.000000  90.000000

 COORDINATES IN THE CRYSTALLOGRAPHIC CELL
     ATOM                 X/A                 Y/B                 Z/C    
 *******************************************************************************
      1 T   6 C     4.258935604437E-01 -7.445627405662E-02  9.304660470258E-02
      2 F   6 C    -4.258935604437E-01  7.445627405662E-02  9.304660470258E-02
      3 F   6 C     4.258935604437E-01  7.445627405662E-02 -9.304660470258E-02
      4 F   6 C    -4.258935604437E-01 -7.445627405662E-02 -9.304660470258E-02
      5 F   6 C     9.304660470258E-02  4.258935604437E-01 -7.445627405662E-02
      6 F   6 C    -7.445627405662E-02  9.304660470258E-02  4.258935604437E-01
      7 F   6 C    -9.304660470258E-02 -4.258935604437E-01 -7.445627405662E-02
      8 F   6 C     7.445627405662E-02  9.304660470258E-02 -4.258935604437E-01
      9 F   6 C     9.304660470258E-02 -4.258935604437E-01  7.445627405662E-02
     10 F   6 C     7.445627405662E-02 -9.304660470258E-02  4.258935604437E-01
     11 F   6 C    -9.304660470258E-02  4.258935604437E-01  7.445627405662E-02
     12 F   6 C    -7.445627405662E-02 -9.304660470258E-02 -4.258935604437E-01
     13 T   6 C    -4.195557282302E-01 -1.440254366294E-01  2.149415495856E-01
     14 F   6 C     4.195557282302E-01  1.440254366294E-01  2.149415495856E-01
     15 F   6 C    -4.195557282302E-01  1.440254366294E-01 -2.149415495856E-01
     16 F   6 C     4.195557282302E-01 -1.440254366294E-01 -2.149415495856E-01
     17 F   6 C     2.149415495856E-01 -4.195557282302E-01 -1.440254366294E-01
     18 F   6 C    -1.440254366294E-01  2.149415495856E-01 -4.195557282302E-01
     19 F   6 C    -2.149415495856E-01  4.195557282302E-01 -1.440254366294E-01
     20 F   6 C     1.440254366294E-01  2.149415495856E-01  4.195557282302E-01
     21 F   6 C     2.149415495856E-01  4.195557282302E-01  1.440254366294E-01
     22 F   6 C     1.440254366294E-01 -2.149415495856E-01 -4.195557282302E-01
     23 F   6 C    -2.149415495856E-01 -4.195557282302E-01  1.440254366294E-01
     24 F   6 C    -1.440254366294E-01 -2.149415495856E-01  4.195557282302E-01
     25 T   6 C     4.891691482961E-01 -1.144687131349E-01  1.337837606600E-01
     26 F   6 C    -4.891691482961E-01  1.144687131349E-01  1.337837606600E-01
     27 F   6 C     4.891691482961E-01  1.144687131349E-01 -1.337837606600E-01
     28 F   6 C    -4.891691482961E-01 -1.144687131349E-01 -1.337837606600E-01
     29 F   6 C     1.337837606600E-01  4.891691482961E-01 -1.144687131349E-01
     30 F   6 C    -1.144687131349E-01  1.337837606600E-01  4.891691482961E-01
     31 F   6 C    -1.337837606600E-01 -4.891691482961E-01 -1.144687131349E-01
     32 F   6 C     1.144687131349E-01  1.337837606600E-01 -4.891691482961E-01
     33 F   6 C     1.337837606600E-01 -4.891691482961E-01  1.144687131349E-01
     34 F   6 C     1.144687131349E-01 -1.337837606600E-01  4.891691482961E-01
     35 F   6 C    -1.337837606600E-01  4.891691482961E-01  1.144687131349E-01
     36 F   6 C    -1.144687131349E-01 -1.337837606600E-01 -4.891691482961E-01
     37 T   6 C    -4.182114423595E-01 -1.970263495750E-01  1.539148565454E-01
     38 F   6 C     4.182114423595E-01  1.970263495750E-01  1.539148565454E-01
     39 F   6 C    -4.182114423595E-01  1.970263495750E-01 -1.539148565454E-01
     40 F   6 C     4.182114423595E-01 -1.970263495750E-01 -1.539148565454E-01
     41 F   6 C     1.539148565454E-01 -4.182114423595E-01 -1.970263495750E-01
     42 F   6 C    -1.970263495750E-01  1.539148565454E-01 -4.182114423595E-01
     43 F   6 C    -1.539148565454E-01  4.182114423595E-01 -1.970263495750E-01
     44 F   6 C     1.970263495750E-01  1.539148565454E-01  4.182114423595E-01
     45 F   6 C     1.539148565454E-01  4.182114423595E-01  1.970263495750E-01
     46 F   6 C     1.970263495750E-01 -1.539148565454E-01 -4.182114423595E-01
     47 F   6 C    -1.539148565454E-01 -4.182114423595E-01  1.970263495750E-01
     48 F   6 C    -1.970263495750E-01 -1.539148565454E-01  4.182114423595E-01
     49 T   1 H     4.040429438577E-01 -1.974552293750E-02  1.207613211568E-01
     50 F   1 H    -4.040429438577E-01  1.974552293750E-02  1.207613211568E-01
     51 F   1 H     4.040429438577E-01  1.974552293750E-02 -1.207613211568E-01
     52 F   1 H    -4.040429438577E-01 -1.974552293750E-02 -1.207613211568E-01
     53 F   1 H     1.207613211568E-01  4.040429438577E-01 -1.974552293750E-02
     54 F   1 H    -1.974552293750E-02  1.207613211568E-01  4.040429438577E-01
     55 F   1 H    -1.207613211568E-01 -4.040429438577E-01 -1.974552293750E-02
     56 F   1 H     1.974552293750E-02  1.207613211568E-01 -4.040429438577E-01
     57 F   1 H     1.207613211568E-01 -4.040429438577E-01  1.974552293750E-02
     58 F   1 H     1.974552293750E-02 -1.207613211568E-01  4.040429438577E-01
     59 F   1 H    -1.207613211568E-01  4.040429438577E-01  1.974552293750E-02
     60 F   1 H    -1.974552293750E-02 -1.207613211568E-01 -4.040429438577E-01
     61 T   1 H    -3.828096850985E-01 -1.407225609490E-01  2.663221135199E-01
     62 F   1 H     3.828096850985E-01  1.407225609490E-01  2.663221135199E-01
     63 F   1 H    -3.828096850985E-01  1.407225609490E-01 -2.663221135199E-01
     64 F   1 H     3.828096850985E-01 -1.407225609490E-01 -2.663221135199E-01
     65 F   1 H     2.663221135199E-01 -3.828096850985E-01 -1.407225609490E-01
     66 F   1 H    -1.407225609490E-01  2.663221135199E-01 -3.828096850985E-01
     67 F   1 H    -2.663221135199E-01  3.828096850985E-01 -1.407225609490E-01
     68 F   1 H     1.407225609490E-01  2.663221135199E-01  3.828096850985E-01
     69 F   1 H     2.663221135199E-01  3.828096850985E-01  1.407225609490E-01
     70 F   1 H     1.407225609490E-01 -2.663221135199E-01 -3.828096850985E-01
     71 F   1 H    -2.663221135199E-01 -3.828096850985E-01  1.407225609490E-01
     72 F   1 H    -1.407225609490E-01 -2.663221135199E-01  3.828096850985E-01
     73 T   1 H    -3.790266192124E-01 -2.456556840207E-01  1.433913620310E-01
     74 F   1 H     3.790266192124E-01  2.456556840207E-01  1.433913620310E-01
     75 F   1 H    -3.790266192124E-01  2.456556840207E-01 -1.433913620310E-01
     76 F   1 H     3.790266192124E-01 -2.456556840207E-01 -1.433913620310E-01
     77 F   1 H     1.433913620310E-01 -3.790266192124E-01 -2.456556840207E-01
     78 F   1 H    -2.456556840207E-01  1.433913620310E-01 -3.790266192124E-01
     79 F   1 H    -1.433913620310E-01  3.790266192124E-01 -2.456556840207E-01
     80 F   1 H     2.456556840207E-01  1.433913620310E-01  3.790266192124E-01
     81 F   1 H     1.433913620310E-01  3.790266192124E-01  2.456556840207E-01
     82 F   1 H     2.456556840207E-01 -1.433913620310E-01 -3.790266192124E-01
     83 F   1 H    -1.433913620310E-01 -3.790266192124E-01  2.456556840207E-01
     84 F   1 H    -2.456556840207E-01 -1.433913620310E-01  3.790266192124E-01
     85 T   7 N     2.203511145502E-02  4.079224564559E-01 -2.981349612216E-01
     86 F   7 N    -2.203511145502E-02 -4.079224564559E-01 -2.981349612216E-01
     87 F   7 N     2.203511145502E-02 -4.079224564559E-01  2.981349612216E-01
     88 F   7 N    -2.203511145502E-02  4.079224564559E-01  2.981349612216E-01
     89 F   7 N    -2.981349612216E-01  2.203511145502E-02  4.079224564559E-01
     90 F   7 N     4.079224564559E-01 -2.981349612216E-01  2.203511145502E-02
     91 F   7 N     2.981349612216E-01 -2.203511145502E-02  4.079224564559E-01
     92 F   7 N    -4.079224564559E-01 -2.981349612216E-01 -2.203511145502E-02
     93 F   7 N    -2.981349612216E-01 -2.203511145502E-02 -4.079224564559E-01
     94 F   7 N    -4.079224564559E-01  2.981349612216E-01  2.203511145502E-02
     95 F   7 N     2.981349612216E-01  2.203511145502E-02 -4.079224564559E-01
     96 F   7 N     4.079224564559E-01  2.981349612216E-01 -2.203511145502E-02
     97 T   7 N    -4.761661728454E-01 -1.782556907204E-01  1.036323383427E-01
     98 F   7 N     4.761661728454E-01  1.782556907204E-01  1.036323383427E-01
     99 F   7 N    -4.761661728454E-01  1.782556907204E-01 -1.036323383427E-01
    100 F   7 N     4.761661728454E-01 -1.782556907204E-01 -1.036323383427E-01
    101 F   7 N     1.036323383427E-01 -4.761661728454E-01 -1.782556907204E-01
    102 F   7 N    -1.782556907204E-01  1.036323383427E-01 -4.761661728454E-01
    103 F   7 N    -1.036323383427E-01  4.761661728454E-01 -1.782556907204E-01
    104 F   7 N     1.782556907204E-01  1.036323383427E-01  4.761661728454E-01
    105 F   7 N     1.036323383427E-01  4.761661728454E-01  1.782556907204E-01
    106 F   7 N     1.782556907204E-01 -1.036323383427E-01 -4.761661728454E-01
    107 F   7 N    -1.036323383427E-01 -4.761661728454E-01  1.782556907204E-01
    108 F   7 N    -1.782556907204E-01 -1.036323383427E-01  4.761661728454E-01
    109 T   8 O     3.986539122557E-01 -9.891182327283E-02  3.226474189643E-02
    110 F   8 O    -3.986539122557E-01  9.891182327283E-02  3.226474189643E-02
    111 F   8 O     3.986539122557E-01  9.891182327283E-02 -3.226474189643E-02
    112 F   8 O    -3.986539122557E-01 -9.891182327283E-02 -3.226474189643E-02
    113 F   8 O     3.226474189643E-02  3.986539122557E-01 -9.891182327283E-02
    114 F   8 O    -9.891182327283E-02  3.226474189643E-02  3.986539122557E-01
    115 F   8 O    -3.226474189643E-02 -3.986539122557E-01 -9.891182327283E-02
    116 F   8 O     9.891182327283E-02  3.226474189643E-02 -3.986539122557E-01
    117 F   8 O     3.226474189643E-02 -3.986539122557E-01  9.891182327283E-02
    118 F   8 O     9.891182327283E-02 -3.226474189643E-02  3.986539122557E-01
    119 F   8 O    -3.226474189643E-02  3.986539122557E-01  9.891182327283E-02
    120 F   8 O    -9.891182327283E-02 -3.226474189643E-02 -3.986539122557E-01
    121 T 230 ZN    5.504486888792E-17  2.743757085780E-01 -5.000000000000E-01
    122 F 230 ZN    5.504486888792E-17 -2.743757085780E-01 -5.000000000000E-01
    123 F 230 ZN   -5.000000000000E-01  5.504486888792E-17  2.743757085780E-01
    124 F 230 ZN    2.743757085780E-01 -5.000000000000E-01  6.880608610990E-17
    125 F 230 ZN   -2.743757085780E-01  5.000000000000E-01  6.880608610990E-17
    126 F 230 ZN   -5.000000000000E-01  5.504486888792E-17 -2.743757085780E-01

 T = ATOM BELONGING TO THE ASYMMETRIC UNIT

 *******************************************************************************
 * CELL DEFORMATION
 *******************************************************************************

    ELASTIC STRAIN MATRIX (ADIMENSIONAL)

    1    0.0001000000    0.0000000000    0.0000000000
    2    0.0000000000    0.0000000000    0.0000000000
    3    0.0000000000    0.0000000000    0.0000000000

 LATTICE PARAMETERS (ANGSTROMS AND DEGREES) OF
 (1) ORIGINAL PRIMITIVE CELL
 (2) ORIGINAL CRYSTALLOGRAPHIC CELL
 (3) DEFORMED PRIMITIVE CELL
 (4) DEFORMED CRYSTALLOGRAPHIC CELL

            A           B           C        ALPHA       BETA        GAMMA         VOL
 (1)   14.789215   14.789215   14.789215  109.471221  109.471221  109.471221 2490.081200
 (2)   17.077115   17.077115   17.077115   90.000000   90.000000   90.000000 4980.162400
 (3)   14.789708   14.789708   14.789708  109.465819  109.473922  109.473922 2490.330208
 (4)   17.078823   17.077115   17.077115   90.000000   90.000000   90.000000 4980.660416

 * CELL DEFORMATION COMPLETE - NO. OF SYMMOPS   4

 *******************************************************************************
 * CELL DEFORMATION
 *******************************************************************************

    ELASTIC STRAIN MATRIX (ADIMENSIONAL)

    1   -0.0001000000    0.0000000000    0.0000000000
    2    0.0000000000    0.0000000000    0.0000000000
    3    0.0000000000    0.0000000000    0.0000000000

 LATTICE PARAMETERS (ANGSTROMS AND DEGREES) OF
 (1) ORIGINAL PRIMITIVE CELL
 (2) ORIGINAL CRYSTALLOGRAPHIC CELL
 (3) DEFORMED PRIMITIVE CELL
 (4) DEFORMED CRYSTALLOGRAPHIC CELL

            A           B           C        ALPHA       BETA        GAMMA         VOL
 (1)   14.789708   14.789708   14.789708  109.465819  109.473922  109.473922 2490.330208
 (2)   17.078823   17.077115   17.077115   90.000000   90.000000   90.000000 4980.660416
 (3)   14.789215   14.789215   14.789215  109.471221  109.471220  109.471220 2490.081175
 (4)   17.077115   17.077115   17.077115   90.000000   90.000000   90.000000 4980.162350

 * CELL DEFORMATION COMPLETE - NO. OF SYMMOPS   4

 *****    4 SYMMOPS - TRANSLATORS IN ANGSTROM
 ***** MATRICES AND TRANSLATORS IN THE CARTESIAN REFERENCE FRAME

 ORDER   : ORDER OF THE OPERATOR

 TRANSLA : REAL TRANSLATION (WITHOUT ORIGIN SHIFT) IN CARTESIAN COORDINATES

 uvw/hkl : ORIENTATION OF THE OPERATOR IN CARTESIAN COORDINATES

 LOCATED : ORIGIN OF THE OPERATOR IN CARTESIAN COORDINATES

   NO.   1 INVERSE   1    ORDER   1        NO.   2 INVERSE   2    ORDER   2
    1.000   0.000   0.000     0.000        -1.000   0.000   0.000     0.000
    0.000   1.000   0.000     0.000         0.000  -1.000   0.000     0.000
    0.000   0.000   1.000     0.000         0.000   0.000   1.000     0.000
             OPERATION E(   1)                       OPERATION C(   2)
 DETERMINANT 1.; ROTATION(DEG)   0.      DETERMINANT 1.; ROTATION(DEG) 180.
 TRANSLA (  0.000    0.000    0.000)     TRANSLA (  0.000    0.000    0.000)
 uvw/hkl (  0.000    0.000    0.000)     uvw/hkl (  0.000    0.000    4.000)
 LOCATED (  0.000    0.000    0.000)     LOCATED (  0.000    0.000    0.000)

   NO.   3 INVERSE   3    ORDER   2        NO.   4 INVERSE   4    ORDER   2
    1.000   0.000   0.000     0.000        -1.000   0.000   0.000     0.000
    0.000  -1.000   0.000     0.000         0.000   1.000   0.000     0.000
    0.000   0.000  -1.000     0.000         0.000   0.000  -1.000     0.000
             OPERATION C(   2)                       OPERATION C(   2)
 DETERMINANT 1.; ROTATION(DEG) 180.      DETERMINANT 1.; ROTATION(DEG) 180.
 TRANSLA (  0.000    0.000    0.000)     TRANSLA (  0.000    0.000    0.000)
 uvw/hkl (  4.000    0.000    0.000)     uvw/hkl (  0.000   -4.000    0.000)
 LOCATED (  0.000    0.000    0.000)     LOCATED (  0.000    0.000    0.000)

 GCALCO - MAX INDICES DIRECT LATTICE VECTOR    14    14    14
 NO.OF VECTORS CREATED 6999 STARS  122 RMAX   304.44467 BOHR

 CAPPA:IS1  2;IS2  2;IS3  2; K PTS MONK NET   5; SYMMOPS:K SPACE   8;G SPACE   4

 *******************************************************************************
 MAX NUMBER OF SCF CYCLES      50  CONVERGENCE ON DELTAP        10**-18
 WEIGHT OF F(I) IN F(I+1)      30% CONVERGENCE ON ENERGY        10**- 8
 SHRINK. FACT.(MONKH.)    2  2  2  NUMBER OF K POINTS IN THE IBZ      5
 SHRINKING FACTOR(GILAT NET)    2  NUMBER OF K POINTS(GILAT NET)      5
 *******************************************************************************
 *** K POINTS COORDINATES (OBLIQUE COORDINATES IN UNITS OF IS =  2)
   1-R(  0  0  0)   2-R(  1  0  0)   3-R(  0  1  0)   4-R(  1  1  0)
   5-R(  1  1  1)

 DIRECT LATTICE VECTORS COMPON. (A.U.)     RECIP. LATTICE VECTORS COMPON. (A.U.) 
        X            Y            Z              X            Y            Z
  -16.1355352   16.1355352   16.1355352      0.0000000    0.1947002    0.1947002
   16.1355352  -16.1355352   16.1355352      0.1947002    0.0000000    0.1947002
   16.1355352   16.1355352  -16.1355352      0.1947002    0.1947002    0.0000000

 DISK SPACE FOR EIGENVECTORS (FTN 10)    19602000 REALS
 TTTTTTTTTTTTTTTTTTTTTTTTTTTTTT gordsh1     TELAPSE     2084.96 TCPU      775.38

 MATRIX SIZE: P(G)10541040, F(G)  746016, P(G) IRR 1331580, F(G) IRR  190188
 MAX G-VECTOR INDEX FOR 1- AND 2-ELECTRON INTEGRALS 133

 TTTTTTTTTTTTTTTTTTTTTTTTTTTTTT INPUT       TELAPSE     2085.06 TCPU      775.49

 SYMMETRY ALLOWED ELASTIC DISTORTION 1
  0.5773503  0.0000000  0.0000000
  0.0000000  0.5773503  0.0000000
  0.0000000  0.0000000  0.5773503

 SYMMETRY ALLOWED ELASTIC DISTORTION 2
  0.8164966  0.0000000  0.0000000
  0.0000000 -0.4082483  0.0000000
  0.0000000  0.0000000 -0.4082483

 SYMMETRY ALLOWED ELASTIC DISTORTION 3
  0.0000000  0.0000000  0.0000000
  0.0000000  0.7071068  0.0000000
  0.0000000  0.0000000 -0.7071068

 SYMMETRY ALLOWED INTERNAL DEGREE(S) OF FREEDOM:  93
 TTTTTTTTTTTTTTTTTTTTTTTTTTTTTT SYMM        TELAPSE     2085.64 TCPU      776.07
 TTTTTTTTTTTTTTTTTTTTTTTTTTTTTT INT_SCREEN  TELAPSE     2085.69 TCPU      776.12
 INFORMATION **** EXCBUF **** EXCH. BIPO BUFFER: WORDS USED =     4000000
 WARNING **** EXCBUF **** EXCH. BIPO BUFFER TOO SMALL - TO AVOID I/O SET EXCHSIZE =     8280801

 DFT PARAMETERS

     ATOM       ELECTRONS   NET CHARGE   R(ANGSTROM)
   1   6  C       6.0000      0.0000     0.77000000
  49   1  H       1.0000      0.0000     1.11000000
  85   7  N       7.0000      0.0000     0.74000000
 109   8  O       8.0000      0.0000     0.74000000
 121 230  ZN     20.0000      0.0000     1.37000000

 SIZE OF GRID=    1908408
 TTTTTTTTTTTTTTTTTTTTTTTTTTTTTT MAKE_GRID2  TELAPSE     2091.87 TCPU      781.43
 BECKE WEIGHT FUNCTION
 RADSAFE =     2.00
 TOLERANCES - DENSITY:10**- 6; POTENTIAL:10**- 9; GRID WGT:10**-14

 RADIAL INTEGRATION  - INTERVALS (POINTS,UPPER LIMIT):            1( 99,  4.0*R)

 ANGULAR INTEGRATION - INTERVALS (ACCURACY LEVEL [N. POINTS] UPPER LIMIT):
  1(  6[ 146]   0.2)  2( 11[ 302]   0.5)  3( 14[ 590]   0.9)  4( 18[1454]   3.5)
  5( 14[ 590]9999.0)
 TTTTTTTTTTTTTTTTTTTTTTTTTTTTTT INT_CALC    TELAPSE     2091.93 TCPU      781.48

 *******************************************************************************
 ZIF90                                                                           
 CRYSTAL - SCF - TYPE OF CALCULATION :  RESTRICTED CLOSED SHELL
 *******************************************************************************

 CAPPA:IS1  2;IS2  2;IS3  2; K PTS MONK NET   5; SYMMOPS:K SPACE   8;G SPACE   4

 TTTTTTTTTTTTTTTTTTTTTTTTTTTTTT SDIK        TELAPSE     2093.81 TCPU      783.36

 AAAAAAAAAAAAAAAAAAAAAAAAAAAAAAAAAAAAAAAAAAAAAAAAAAAAAAAAAAAAAAAAAAAAAAAAAAAAAAA
         ATOMIC WAVEFUNCTION(S)


 NUCLEAR CHARGE  6.0  SYMMETRY SPECIES            S    P
 N. ELECTRONS    6.0  NUMBER OF PRIMITIVE GTOS   11    5
                      NUMBER OF CONTRACTED GTOS   4    3
                      NUMBER OF CLOSED SHELLS     2    0
                      OPEN SHELL OCCUPATION       0    2

  ZNUC SCFIT  TOTAL HF ENERGY   KINETIC ENERGY   VIRIAL THEOREM ACCURACY
   6.0  11   -3.768480057E+01  3.769831118E+01 -1.999641612E+00  2.0E-06

 NUCLEAR CHARGE  1.0  SYMMETRY SPECIES            S
 N. ELECTRONS    1.0  NUMBER OF PRIMITIVE GTOS    5
                      NUMBER OF CONTRACTED GTOS   3
                      NUMBER OF CLOSED SHELLS     0
                      OPEN SHELL OCCUPATION       1

  ZNUC SCFIT  TOTAL HF ENERGY   KINETIC ENERGY   VIRIAL THEOREM ACCURACY
   1.0   1   -4.998098153E-01  4.997907537E-01 -2.000038139E+00  9.6E-17

 NUCLEAR CHARGE  7.0  SYMMETRY SPECIES            S    P
 N. ELECTRONS    7.0  NUMBER OF PRIMITIVE GTOS   11    5
                      NUMBER OF CONTRACTED GTOS   4    3
                      NUMBER OF CLOSED SHELLS     2    0
                      OPEN SHELL OCCUPATION       0    3

  ZNUC SCFIT  TOTAL HF ENERGY   KINETIC ENERGY   VIRIAL THEOREM ACCURACY
   7.0  11   -5.439473665E+01  5.441433682E+01 -1.999639798E+00  3.6E-06

 NUCLEAR CHARGE  8.0  SYMMETRY SPECIES            S    P
 N. ELECTRONS    8.0  NUMBER OF PRIMITIVE GTOS   11    5
                      NUMBER OF CONTRACTED GTOS   4    3
                      NUMBER OF CLOSED SHELLS     2    0
                      OPEN SHELL OCCUPATION       0    4

  ZNUC SCFIT  TOTAL HF ENERGY   KINETIC ENERGY   VIRIAL THEOREM ACCURACY
   8.0  13   -7.479861895E+01  7.482603849E+01 -1.999633556E+00  2.7E-06

 NUCLEAR CHARGE 20.0  SYMMETRY SPECIES            S    P    D
 N. ELECTRONS   20.0  NUMBER OF PRIMITIVE GTOS    7    7    6
                      NUMBER OF CONTRACTED GTOS   5    5    3
                      NUMBER OF CLOSED SHELLS     2    1    1
                      OPEN SHELL OCCUPATION       0    0    0

  ZNUC SCFIT  TOTAL HF ENERGY   KINETIC ENERGY   VIRIAL THEOREM ACCURACY
  20.0  35   -2.259494290E+02  1.538488917E+02 -2.468645152E+00  3.9E-06

 AAAAAAAAAAAAAAAAAAAAAAAAAAAAAAAAAAAAAAAAAAAAAAAAAAAAAAAAAAAAAAAAAAAAAAAAAAAAAAA

 CHARGE NORMALIZATION FACTOR   1.00000000
 TOTAL ATOMIC CHARGES:
   6.0000000   6.0000000   6.0000000   6.0000000   6.0000000   6.0000000
   6.0000000   6.0000000   6.0000000   6.0000000   6.0000000   6.0000000
   6.0000000   6.0000000   6.0000000   6.0000000   6.0000000   6.0000000
   6.0000000   6.0000000   6.0000000   6.0000000   6.0000000   6.0000000
   6.0000000   6.0000000   6.0000000   6.0000000   6.0000000   6.0000000
   6.0000000   6.0000000   6.0000000   6.0000000   6.0000000   6.0000000
   6.0000000   6.0000000   6.0000000   6.0000000   6.0000000   6.0000000
   6.0000000   6.0000000   6.0000000   6.0000000   6.0000000   6.0000000
   1.0000000   1.0000000   1.0000000   1.0000000   1.0000000   1.0000000
   1.0000000   1.0000000   1.0000000   1.0000000   1.0000000   1.0000000
   1.0000000   1.0000000   1.0000000   1.0000000   1.0000000   1.0000000
   1.0000000   1.0000000   1.0000000   1.0000000   1.0000000   1.0000000
   1.0000000   1.0000000   1.0000000   1.0000000   1.0000000   1.0000000
   1.0000000   1.0000000   1.0000000   1.0000000   1.0000000   1.0000000
   7.0000000   7.0000000   7.0000000   7.0000000   7.0000000   7.0000000
   7.0000000   7.0000000   7.0000000   7.0000000   7.0000000   7.0000000
   7.0000000   7.0000000   7.0000000   7.0000000   7.0000000   7.0000000
   7.0000000   7.0000000   7.0000000   7.0000000   7.0000000   7.0000000
   8.0000000   8.0000000   8.0000000   8.0000000   8.0000000   8.0000000
   8.0000000   8.0000000   8.0000000   8.0000000   8.0000000   8.0000000
  20.0000000  20.0000000  20.0000000  20.0000000  20.0000000  20.0000000
 TTTTTTTTTTTTTTTTTTTTTTTTTTTTTT MOQGAD      TELAPSE     2095.21 TCPU      784.76
 TTTTTTTTTTTTTTTTTTTTTTTTTTTTTT SHELLXN     TELAPSE     2132.54 TCPU      809.41
 TTTTTTTTTTTTTTTTTTTTTTTTTTTTTT MONMO3      TELAPSE     2136.78 TCPU      813.65
 NUMERICALLY INTEGRATED DENSITY    707.9998548113
 TTTTTTTTTTTTTTTTTTTTTTTTTTTTTT NUMDFT      TELAPSE     2139.88 TCPU      816.74
 CYC   0 ETOT(AU) -5.454441704542E+03 DETOT -5.45E+03 tst  2.61E-11 PX  1.00E+00
 TTTTTTTTTTTTTTTTTTTTTTTTTTTTTT DIIS        TELAPSE     2140.31 TCPU      817.17
 TTTTTTTTTTTTTTTTTTTTTTTTTTTTTT FDIK        TELAPSE     2147.42 TCPU      823.25
 INSULATING STATE
 TOP OF VALENCE BANDS -    BAND    354; K    5; EIG -3.1196175E-01 AU
 TOP OF VALENCE BANDS -    BAND    354; K    1; EIG -3.1208203E-01 AU
 BOTTOM OF VIRTUAL BANDS - BAND    355; K    2; EIG -1.7774184E-01 AU
 INDIRECT ENERGY BAND GAP:   3.6523 eV
 BOTTOM OF VIRTUAL BANDS - BAND    355; K    1; EIG -1.7772752E-01 AU
 TTTTTTTTTTTTTTTTTTTTTTTTTTTTTT PDIG        TELAPSE     2148.07 TCPU      823.90
 CHARGE NORMALIZATION FACTOR   1.00000000
 TOTAL ATOMIC CHARGES:
   5.6117133   5.6117133   5.6117133   5.6117133   5.6117134   5.6117134
   5.6117134   5.6117134   5.6117134   5.6117134   5.6117134   5.6117134
   6.1332764   6.1332764   6.1332764   6.1332764   6.1332763   6.1332763
   6.1332763   6.1332763   6.1332763   6.1332763   6.1332763   6.1332763
   5.6251030   5.6251030   5.6251030   5.6251030   5.6251031   5.6251030
   5.6251031   5.6251030   5.6251031   5.6251030   5.6251031   5.6251030
   6.1164590   6.1164590   6.1164590   6.1164590   6.1164589   6.1164591
   6.1164589   6.1164591   6.1164589   6.1164591   6.1164589   6.1164591
   0.8377626   0.8377626   0.8377626   0.8377626   0.8377623   0.8377623
   0.8377623   0.8377623   0.8377623   0.8377623   0.8377623   0.8377623
   0.7914718   0.7914718   0.7914718   0.7914718   0.7914718   0.7914713
   0.7914718   0.7914713   0.7914718   0.7914713   0.7914718   0.7914713
   0.7891153   0.7891153   0.7891153   0.7891153   0.7891157   0.7891153
   0.7891157   0.7891153   0.7891157   0.7891153   0.7891157   0.7891153
   7.6296951   7.6296951   7.6296951   7.6296951   7.6296952   7.6296952
   7.6296952   7.6296952   7.6296952   7.6296952   7.6296952   7.6296952
   7.6323109   7.6323109   7.6323109   7.6323109   7.6323108   7.6323108
   7.6323108   7.6323108   7.6323108   7.6323108   7.6323108   7.6323108
   8.6127355   8.6127355   8.6127355   8.6127355   8.6127353   8.6127353
   8.6127353   8.6127353   8.6127353   8.6127353   8.6127353   8.6127353
  18.4407141  18.4407141  18.4407153  18.4407149  18.4407149  18.4407153
 TTTTTTTTTTTTTTTTTTTTTTTTTTTTTT MOQGAD      TELAPSE     2148.08 TCPU      823.91
 TTTTTTTTTTTTTTTTTTTTTTTTTTTTTT SHELLXN     TELAPSE     2179.83 TCPU      849.53
 TTTTTTTTTTTTTTTTTTTTTTTTTTTTTT MONMO3      TELAPSE     2183.10 TCPU      852.81
 NUMERICALLY INTEGRATED DENSITY    707.9999195048
 TTTTTTTTTTTTTTTTTTTTTTTTTTTTTT NUMDFT      TELAPSE     2187.96 TCPU      857.66
 CYC   1 ETOT(AU) -5.428390604015E+03 DETOT  2.61E+01 tst  0.00E+00 PX  1.00E+00
 TTTTTTTTTTTTTTTTTTTTTTTTTTTTTT DIIS        TELAPSE     2189.61 TCPU      859.32
 DIIS TEST: 0.92940E+01 AT SCF   CYCLE   1 - MIX   30 %
 TTTTTTTTTTTTTTTTTTTTTTTTTTTTTT FDIK        TELAPSE     2192.32 TCPU      861.20
 INSULATING STATE
 TOP OF VALENCE BANDS -    BAND    354; K    3; EIG -2.2877494E-01 AU
 TOP OF VALENCE BANDS -    BAND    354; K    1; EIG -2.3003625E-01 AU
 BOTTOM OF VIRTUAL BANDS - BAND    355; K    3; EIG -7.1358878E-02 AU
 DIRECT ENERGY BAND GAP:   4.2835 eV
 BOTTOM OF VIRTUAL BANDS - BAND    355; K    1; EIG -7.1225599E-02 AU
 TTTTTTTTTTTTTTTTTTTTTTTTTTTTTT PDIG        TELAPSE     2192.68 TCPU      861.56
 CHARGE NORMALIZATION FACTOR   1.00000000
 TOTAL ATOMIC CHARGES:
   6.1607403   6.1607403   6.1607403   6.1607403   6.1593534   6.1600502
   6.1593534   6.1600502   6.1593534   6.1600502   6.1593534   6.1600502
   5.9255623   5.9255623   5.9255623   5.9255623   5.9271594   5.9282931
   5.9271594   5.9282931   5.9271594   5.9282931   5.9271594   5.9282931
   5.7982367   5.7982367   5.7982367   5.7982367   5.7978833   5.7964898
   5.7978833   5.7964898   5.7978833   5.7964898   5.7978833   5.7964898
   5.9223483   5.9223483   5.9223483   5.9223483   5.9215024   5.9202197
   5.9215024   5.9202197   5.9215024   5.9202197   5.9215024   5.9202197
   0.8980227   0.8980227   0.8980227   0.8980227   0.8983903   0.8987314
   0.8983903   0.8987314   0.8983903   0.8987314   0.8983903   0.8987314
   0.9066471   0.9066471   0.9066471   0.9066471   0.9067206   0.9068224
   0.9067206   0.9068224   0.9067206   0.9068224   0.9067206   0.9068224
   0.9031936   0.9031936   0.9031936   0.9031936   0.9031439   0.9037735
   0.9031439   0.9037735   0.9031439   0.9037735   0.9031439   0.9037735
   7.5209985   7.5209985   7.5209985   7.5209985   7.5202878   7.5207592
   7.5202878   7.5207592   7.5202878   7.5207592   7.5202878   7.5207592
   7.4844098   7.4844098   7.4844098   7.4844098   7.4840645   7.4843289
   7.4840645   7.4843289   7.4840645   7.4843289   7.4840645   7.4843289
   7.9408458   7.9408458   7.9408458   7.9408458   7.9411068   7.9410688
   7.9411068   7.9410688   7.9411068   7.9410688   7.9411068   7.9410688
  19.0785702  19.0785702  19.0799486  19.0791725  19.0791725  19.0799486
 TTTTTTTTTTTTTTTTTTTTTTTTTTTTTT MOQGAD      TELAPSE     2192.70 TCPU      861.58
 TTTTTTTTTTTTTTTTTTTTTTTTTTTTTT SHELLXN     TELAPSE     2235.60 TCPU      887.20
 TTTTTTTTTTTTTTTTTTTTTTTTTTTTTT MONMO3      TELAPSE     2239.06 TCPU      890.65
 NUMERICALLY INTEGRATED DENSITY    707.9998912333
 TTTTTTTTTTTTTTTTTTTTTTTTTTTTTT NUMDFT      TELAPSE     2244.06 TCPU      895.65
 CYC   2 ETOT(AU) -5.428681049059E+03 DETOT -2.90E-01 tst  6.86E-03 PX  2.29E-01
 TTTTTTTTTTTTTTTTTTTTTTTTTTTTTT DIIS        TELAPSE     2244.37 TCPU      895.96
 DIIS TEST: 0.93201E+01 AT SCF   CYCLE   2 - DIIS ACTIVE - HISTORY:     2 CYCLES
 TTTTTTTTTTTTTTTTTTTTTTTTTTTTTT FDIK        TELAPSE     2247.18 TCPU      897.90
 INSULATING STATE
 TOP OF VALENCE BANDS -    BAND    354; K    2; EIG -2.3614129E-01 AU
 TOP OF VALENCE BANDS -    BAND    354; K    1; EIG -2.3627503E-01 AU
 BOTTOM OF VIRTUAL BANDS - BAND    355; K    3; EIG -5.7981066E-02 AU
 INDIRECT ENERGY BAND GAP:   4.8480 eV
 BOTTOM OF VIRTUAL BANDS - BAND    355; K    1; EIG -5.7957443E-02 AU
 TTTTTTTTTTTTTTTTTTTTTTTTTTTTTT PDIG        TELAPSE     2247.55 TCPU      898.26
 CHARGE NORMALIZATION FACTOR   1.00000000
 TOTAL ATOMIC CHARGES:
   5.7559012   5.7559012   5.7559012   5.7559012   5.7557514   5.7560602
   5.7557514   5.7560602   5.7557514   5.7560602   5.7557514   5.7560602
   5.9988925   5.9988925   5.9988925   5.9988925   5.9992747   5.9987293
   5.9992747   5.9987293   5.9992747   5.9987293   5.9992747   5.9987293
   5.6423410   5.6423410   5.6423410   5.6423410   5.6423490   5.6431280
   5.6423490   5.6431280   5.6423490   5.6431280   5.6423490   5.6431280
   5.9907480   5.9907480   5.9907480   5.9907480   5.9907349   5.9909178
   5.9907349   5.9909178   5.9907349   5.9909178   5.9907349   5.9909178
   0.9026058   0.9026058   0.9026058   0.9026058   0.9028720   0.9028491
   0.9028720   0.9028491   0.9028720   0.9028491   0.9028720   0.9028491
   0.8911813   0.8911813   0.8911813   0.8911813   0.8911766   0.8909138
   0.8911766   0.8909138   0.8911766   0.8909138   0.8911766   0.8909138
   0.8858349   0.8858349   0.8858349   0.8858349   0.8858929   0.8855955
   0.8858929   0.8855955   0.8858929   0.8855955   0.8858929   0.8855955
   7.5333215   7.5333215   7.5333215   7.5333215   7.5339521   7.5341005
   7.5339521   7.5341005   7.5339521   7.5341005   7.5339521   7.5341005
   7.5618470   7.5618470   7.5618470   7.5618470   7.5615265   7.5612982
   7.5615265   7.5612982   7.5615265   7.5612982   7.5615265   7.5612982
   8.4007781   8.4007781   8.4007781   8.4007781   8.4001575   8.4000892
   8.4001575   8.4000892   8.4001575   8.4000892   8.4001575   8.4000892
  18.8726874  18.8726874  18.8729200  18.8727519  18.8727519  18.8729200
 TTTTTTTTTTTTTTTTTTTTTTTTTTTTTT MOQGAD      TELAPSE     2247.56 TCPU      898.28
 TTTTTTTTTTTTTTTTTTTTTTTTTTTTTT SHELLXN     TELAPSE     2291.65 TCPU      923.91
 TTTTTTTTTTTTTTTTTTTTTTTTTTTTTT MONMO3      TELAPSE     2294.91 TCPU      927.17
 NUMERICALLY INTEGRATED DENSITY    707.9998989211
 TTTTTTTTTTTTTTTTTTTTTTTTTTTTTT NUMDFT      TELAPSE     2299.91 TCPU      932.17
 CYC   3 ETOT(AU) -5.429717665877E+03 DETOT -1.04E+00 tst  3.92E-03 PX  1.11E-01
 TTTTTTTTTTTTTTTTTTTTTTTTTTTTTT DIIS        TELAPSE     2300.35 TCPU      932.61
 DIIS TEST: 0.67233E+00 AT SCF   CYCLE   3 - DIIS ACTIVE - HISTORY:     3 CYCLES
 TTTTTTTTTTTTTTTTTTTTTTTTTTTTTT FDIK        TELAPSE     2303.17 TCPU      934.63
 INSULATING STATE
 TOP OF VALENCE BANDS -    BAND    354; K    3; EIG -2.5437283E-01 AU
 TOP OF VALENCE BANDS -    BAND    354; K    1; EIG -2.5455878E-01 AU
 BOTTOM OF VIRTUAL BANDS - BAND    355; K    2; EIG -7.2272211E-02 AU
 INDIRECT ENERGY BAND GAP:   4.9552 eV
 BOTTOM OF VIRTUAL BANDS - BAND    355; K    1; EIG -7.2227827E-02 AU
 TTTTTTTTTTTTTTTTTTTTTTTTTTTTTT PDIG        TELAPSE     2303.56 TCPU      935.02
 CHARGE NORMALIZATION FACTOR   1.00000000
 TOTAL ATOMIC CHARGES:
   5.8557122   5.8557122   5.8557122   5.8557122   5.8552933   5.8551627
   5.8552933   5.8551627   5.8552933   5.8551627   5.8552933   5.8551627
   6.0086680   6.0086680   6.0086680   6.0086680   6.0086984   6.0090103
   6.0086984   6.0090103   6.0086984   6.0090103   6.0086984   6.0090103
   5.6740194   5.6740194   5.6740194   5.6740194   5.6742850   5.6740825
   5.6742850   5.6740825   5.6742850   5.6740825   5.6742850   5.6740825
   6.0038588   6.0038588   6.0038588   6.0038588   6.0040114   6.0039422
   6.0040114   6.0039422   6.0040114   6.0039422   6.0040114   6.0039422
   0.8832306   0.8832306   0.8832306   0.8832306   0.8831190   0.8832380
   0.8831190   0.8832380   0.8831190   0.8832380   0.8831190   0.8832380
   0.8668887   0.8668887   0.8668887   0.8668887   0.8669656   0.8669948
   0.8669656   0.8669948   0.8669656   0.8669948   0.8669656   0.8669948
   0.8624932   0.8624932   0.8624932   0.8624932   0.8623856   0.8624082
   0.8623856   0.8624082   0.8623856   0.8624082   0.8623856   0.8624082
   7.6002634   7.6002634   7.6002634   7.6002634   7.6002073   7.6000346
   7.6002073   7.6000346   7.6002073   7.6000346   7.6002073   7.6000346
   7.5848344   7.5848344   7.5848344   7.5848344   7.5849380   7.5849581
   7.5849380   7.5849581   7.5849380   7.5849581   7.5849380   7.5849581
   8.2912589   8.2912589   8.2912589   8.2912589   8.2914101   8.2915313
   8.2914101   8.2915313   8.2914101   8.2915313   8.2914101   8.2915313
  18.7375683  18.7375683  18.7373445  18.7372797  18.7372797  18.7373445
 TTTTTTTTTTTTTTTTTTTTTTTTTTTTTT MOQGAD      TELAPSE     2303.57 TCPU      935.03
 TTTTTTTTTTTTTTTTTTTTTTTTTTTTTT SHELLXN     TELAPSE     2343.87 TCPU      960.68
 TTTTTTTTTTTTTTTTTTTTTTTTTTTTTT MONMO3      TELAPSE     2347.39 TCPU      964.19
 NUMERICALLY INTEGRATED DENSITY    707.9999009308
 TTTTTTTTTTTTTTTTTTTTTTTTTTTTTT NUMDFT      TELAPSE     2352.38 TCPU      969.18
 CYC   4 ETOT(AU) -5.429801287252E+03 DETOT -8.36E-02 tst  2.36E-04 PX  1.92E-02
 TTTTTTTTTTTTTTTTTTTTTTTTTTTTTT DIIS        TELAPSE     2352.56 TCPU      969.36
 DIIS TEST: 0.60989E-01 AT SCF   CYCLE   4 - DIIS ACTIVE - HISTORY:     4 CYCLES
 TTTTTTTTTTTTTTTTTTTTTTTTTTTTTT FDIK        TELAPSE     2355.35 TCPU      971.27
 INSULATING STATE
 TOP OF VALENCE BANDS -    BAND    354; K    4; EIG -2.5497708E-01 AU
 TOP OF VALENCE BANDS -    BAND    354; K    1; EIG -2.5513674E-01 AU
 BOTTOM OF VIRTUAL BANDS - BAND    355; K    4; EIG -7.4465431E-02 AU
 DIRECT ENERGY BAND GAP:   4.9120 eV
 BOTTOM OF VIRTUAL BANDS - BAND    355; K    1; EIG -7.4420838E-02 AU
 TTTTTTTTTTTTTTTTTTTTTTTTTTTTTT PDIG        TELAPSE     2355.71 TCPU      971.62
 CHARGE NORMALIZATION FACTOR   1.00000000
 TOTAL ATOMIC CHARGES:
   5.8562527   5.8562527   5.8562527   5.8562527   5.8564525   5.8564952
   5.8564525   5.8564952   5.8564525   5.8564952   5.8564525   5.8564952
   6.0140471   6.0140471   6.0140471   6.0140471   6.0141328   6.0140532
   6.0141328   6.0140532   6.0141328   6.0140532   6.0141328   6.0140532
   5.6743505   5.6743505   5.6743505   5.6743505   5.6745857   5.6745740
   5.6745857   5.6745740   5.6745857   5.6745740   5.6745857   5.6745740
   6.0096428   6.0096428   6.0096428   6.0096428   6.0094337   6.0094663
   6.0094337   6.0094663   6.0094337   6.0094663   6.0094337   6.0094663
   0.8762397   0.8762397   0.8762397   0.8762397   0.8762449   0.8762264
   0.8762449   0.8762264   0.8762449   0.8762264   0.8762449   0.8762264
   0.8668537   0.8668537   0.8668537   0.8668537   0.8668659   0.8668179
   0.8668659   0.8668179   0.8668659   0.8668179   0.8668659   0.8668179
   0.8618347   0.8618347   0.8618347   0.8618347   0.8618541   0.8618417
   0.8618541   0.8618417   0.8618541   0.8618417   0.8618541   0.8618417
   7.5710965   7.5710965   7.5710965   7.5710965   7.5711463   7.5712741
   7.5711463   7.5712741   7.5711463   7.5712741   7.5711463   7.5712741
   7.5769919   7.5769919   7.5769919   7.5769919   7.5768421   7.5768567
   7.5768421   7.5768567   7.5768421   7.5768567   7.5768421   7.5768567
   8.3184192   8.3184192   8.3184192   8.3184192   8.3182015   8.3181742
   8.3182015   8.3181742   8.3182015   8.3181742   8.3182015   8.3181742
  18.7485298  18.7485298  18.7484518  18.7484824  18.7484824  18.7484518
 TTTTTTTTTTTTTTTTTTTTTTTTTTTTTT MOQGAD      TELAPSE     2355.73 TCPU      971.63
 TTTTTTTTTTTTTTTTTTTTTTTTTTTTTT SHELLXN     TELAPSE     2398.84 TCPU      997.26
 TTTTTTTTTTTTTTTTTTTTTTTTTTTTTT MONMO3      TELAPSE     2402.10 TCPU     1000.52
 NUMERICALLY INTEGRATED DENSITY    707.9999014300
 TTTTTTTTTTTTTTTTTTTTTTTTTTTTTT NUMDFT      TELAPSE     2407.10 TCPU     1005.52
 CYC   5 ETOT(AU) -5.429807019414E+03 DETOT -5.73E-03 tst  1.38E-05 PX  1.47E-02
 TTTTTTTTTTTTTTTTTTTTTTTTTTTTTT DIIS        TELAPSE     2408.09 TCPU     1006.51
 DIIS TEST: 0.15195E-01 AT SCF   CYCLE   5 - DIIS ACTIVE - HISTORY:     5 CYCLES
 TTTTTTTTTTTTTTTTTTTTTTTTTTTTTT FDIK        TELAPSE     2410.69 TCPU     1008.27
 INSULATING STATE
 TOP OF VALENCE BANDS -    BAND    354; K    3; EIG -2.5416331E-01 AU
 TOP OF VALENCE BANDS -    BAND    354; K    1; EIG -2.5433329E-01 AU
 BOTTOM OF VIRTUAL BANDS - BAND    355; K    2; EIG -7.2789787E-02 AU
 INDIRECT ENERGY BAND GAP:   4.9354 eV
 BOTTOM OF VIRTUAL BANDS - BAND    355; K    1; EIG -7.2735676E-02 AU
 TTTTTTTTTTTTTTTTTTTTTTTTTTTTTT PDIG        TELAPSE     2411.05 TCPU     1008.63
 CHARGE NORMALIZATION FACTOR   1.00000000
 TOTAL ATOMIC CHARGES:
   5.8519019   5.8519019   5.8519019   5.8519019   5.8518111   5.8517967
   5.8518111   5.8517967   5.8518111   5.8517967   5.8518111   5.8517967
   6.0138847   6.0138847   6.0138847   6.0138847   6.0138939   6.0139232
   6.0138939   6.0139232   6.0138939   6.0139232   6.0138939   6.0139232
   5.6678864   5.6678864   5.6678864   5.6678864   5.6678460   5.6677933
   5.6678460   5.6677933   5.6678460   5.6677933   5.6678460   5.6677933
   6.0095350   6.0095350   6.0095350   6.0095350   6.0095765   6.0095859
   6.0095765   6.0095859   6.0095765   6.0095859   6.0095765   6.0095859
   0.8799763   0.8799763   0.8799763   0.8799763   0.8799618   0.8799661
   0.8799618   0.8799661   0.8799618   0.8799661   0.8799618   0.8799661
   0.8672551   0.8672551   0.8672551   0.8672551   0.8672570   0.8672704
   0.8672570   0.8672704   0.8672570   0.8672704   0.8672570   0.8672704
   0.8627368   0.8627368   0.8627368   0.8627368   0.8627303   0.8627304
   0.8627303   0.8627304   0.8627303   0.8627304   0.8627303   0.8627304
   7.5841120   7.5841120   7.5841120   7.5841120   7.5839955   7.5839965
   7.5839955   7.5839965   7.5839955   7.5839965   7.5839955   7.5839965
   7.5778037   7.5778037   7.5778037   7.5778037   7.5778692   7.5779046
   7.5778692   7.5779046   7.5778692   7.5779046   7.5778692   7.5779046
   8.3127955   8.3127955   8.3127955   8.3127955   8.3129107   8.3129404
   8.3129107   8.3129404   8.3129107   8.3129404   8.3129107   8.3129404
  18.7442191  18.7442191  18.7442331  18.7442545  18.7442545  18.7442331
 TTTTTTTTTTTTTTTTTTTTTTTTTTTTTT MOQGAD      TELAPSE     2411.07 TCPU     1008.65
 TTTTTTTTTTTTTTTTTTTTTTTTTTTTTT SHELLXN     TELAPSE     2450.70 TCPU     1034.27
 TTTTTTTTTTTTTTTTTTTTTTTTTTTTTT MONMO3      TELAPSE     2454.19 TCPU     1037.76
 NUMERICALLY INTEGRATED DENSITY    707.9999012551
 TTTTTTTTTTTTTTTTTTTTTTTTTTTTTT NUMDFT      TELAPSE     2459.29 TCPU     1042.86
 CYC   6 ETOT(AU) -5.429808964844E+03 DETOT -1.95E-03 tst  3.21E-06 PX  5.64E-03
 TTTTTTTTTTTTTTTTTTTTTTTTTTTTTT DIIS        TELAPSE     2460.70 TCPU     1044.27
 DIIS TEST: 0.16652E-02 AT SCF   CYCLE   6 - DIIS ACTIVE - HISTORY:     6 CYCLES
 TTTTTTTTTTTTTTTTTTTTTTTTTTTTTT FDIK        TELAPSE     2463.33 TCPU     1045.91
 INSULATING STATE
 TOP OF VALENCE BANDS -    BAND    354; K    2; EIG -2.5446134E-01 AU
 TOP OF VALENCE BANDS -    BAND    354; K    1; EIG -2.5462711E-01 AU
 BOTTOM OF VIRTUAL BANDS - BAND    355; K    4; EIG -7.3116230E-02 AU
 INDIRECT ENERGY BAND GAP:   4.9347 eV
 BOTTOM OF VIRTUAL BANDS - BAND    355; K    1; EIG -7.3064967E-02 AU
 TTTTTTTTTTTTTTTTTTTTTTTTTTTTTT PDIG        TELAPSE     2463.70 TCPU     1046.27
 CHARGE NORMALIZATION FACTOR   1.00000000
 TOTAL ATOMIC CHARGES:
   5.8505736   5.8505736   5.8505736   5.8505736   5.8506408   5.8506641
   5.8506408   5.8506641   5.8506408   5.8506641   5.8506408   5.8506641
   6.0122616   6.0122616   6.0122616   6.0122616   6.0122565   6.0122773
   6.0122565   6.0122773   6.0122565   6.0122773   6.0122565   6.0122773
   5.6711573   5.6711573   5.6711573   5.6711573   5.6712236   5.6712169
   5.6712236   5.6712169   5.6712236   5.6712169   5.6712236   5.6712169
   6.0083200   6.0083200   6.0083200   6.0083200   6.0082838   6.0082548
   6.0082838   6.0082548   6.0082838   6.0082548   6.0082838   6.0082548
   0.8795683   0.8795683   0.8795683   0.8795683   0.8795689   0.8795696
   0.8795689   0.8795696   0.8795689   0.8795696   0.8795689   0.8795696
   0.8673896   0.8673896   0.8673896   0.8673896   0.8673927   0.8673863
   0.8673927   0.8673863   0.8673927   0.8673863   0.8673927   0.8673863
   0.8625321   0.8625321   0.8625321   0.8625321   0.8625382   0.8625366
   0.8625382   0.8625366   0.8625382   0.8625366   0.8625382   0.8625366
   7.5808801   7.5808801   7.5808801   7.5808801   7.5810109   7.5810039
   7.5810109   7.5810039   7.5810109   7.5810039   7.5810109   7.5810039
   7.5808609   7.5808609   7.5808609   7.5808609   7.5807366   7.5807632
   7.5807366   7.5807632   7.5807366   7.5807632   7.5807366   7.5807632
   8.3144540   8.3144540   8.3144540   8.3144540   8.3143633   8.3143341
   8.3143633   8.3143341   8.3143633   8.3143341   8.3143633   8.3143341
  18.7439942  18.7439942  18.7439732  18.7439939  18.7439939  18.7439732
 TTTTTTTTTTTTTTTTTTTTTTTTTTTTTT MOQGAD      TELAPSE     2463.71 TCPU     1046.29
 TTTTTTTTTTTTTTTTTTTTTTTTTTTTTT SHELLXN     TELAPSE     2508.17 TCPU     1071.91
 TTTTTTTTTTTTTTTTTTTTTTTTTTTTTT MONMO3      TELAPSE     2511.53 TCPU     1075.26
 NUMERICALLY INTEGRATED DENSITY    707.9999012368
 TTTTTTTTTTTTTTTTTTTTTTTTTTTTTT NUMDFT      TELAPSE     2516.38 TCPU     1080.12
 CYC   7 ETOT(AU) -5.429809163171E+03 DETOT -1.98E-04 tst  1.74E-07 PX  1.61E-03
 TTTTTTTTTTTTTTTTTTTTTTTTTTTTTT DIIS        TELAPSE     2517.80 TCPU     1081.54
 DIIS TEST: 0.32404E-03 AT SCF   CYCLE   7 - DIIS ACTIVE - HISTORY:     7 CYCLES
 TTTTTTTTTTTTTTTTTTTTTTTTTTTTTT FDIK        TELAPSE     2520.26 TCPU     1083.16
 INSULATING STATE
 TOP OF VALENCE BANDS -    BAND    354; K    3; EIG -2.5445669E-01 AU
 TOP OF VALENCE BANDS -    BAND    354; K    1; EIG -2.5462402E-01 AU
 BOTTOM OF VIRTUAL BANDS - BAND    355; K    2; EIG -7.3112320E-02 AU
 INDIRECT ENERGY BAND GAP:   4.9346 eV
 BOTTOM OF VIRTUAL BANDS - BAND    355; K    1; EIG -7.3061191E-02 AU
 TTTTTTTTTTTTTTTTTTTTTTTTTTTTTT PDIG        TELAPSE     2520.62 TCPU     1083.52
 CHARGE NORMALIZATION FACTOR   1.00000000
 TOTAL ATOMIC CHARGES:
   5.8525483   5.8525483   5.8525483   5.8525483   5.8524799   5.8524598
   5.8524799   5.8524598   5.8524799   5.8524598   5.8524799   5.8524598
   6.0139306   6.0139306   6.0139306   6.0139306   6.0139232   6.0139448
   6.0139232   6.0139448   6.0139232   6.0139448   6.0139232   6.0139448
   5.6699720   5.6699720   5.6699720   5.6699720   5.6699540   5.6699601
   5.6699540   5.6699601   5.6699540   5.6699601   5.6699540   5.6699601
   6.0096254   6.0096254   6.0096254   6.0096254   6.0096567   6.0096534
   6.0096567   6.0096534   6.0096567   6.0096534   6.0096567   6.0096534
   0.8792986   0.8792986   0.8792986   0.8792986   0.8792903   0.8792932
   0.8792903   0.8792932   0.8792903   0.8792932   0.8792903   0.8792932
   0.8672314   0.8672314   0.8672314   0.8672314   0.8672334   0.8672380
   0.8672334   0.8672380   0.8672334   0.8672380   0.8672334   0.8672380
   0.8625622   0.8625622   0.8625622   0.8625622   0.8625496   0.8625596
   0.8625496   0.8625596   0.8625496   0.8625596   0.8625496   0.8625596
   7.5814188   7.5814188   7.5814188   7.5814188   7.5812831   7.5812886
   7.5812831   7.5812886   7.5812831   7.5812886   7.5812831   7.5812886
   7.5774744   7.5774744   7.5774744   7.5774744   7.5775817   7.5775617
   7.5775817   7.5775617   7.5775817   7.5775617   7.5775817   7.5775617
   8.3138313   8.3138313   8.3138313   8.3138313   8.3139244   8.3139366
   8.3139244   8.3139366   8.3139244   8.3139366   8.3139244   8.3139366
  18.7442195  18.7442195  18.7442256  18.7442245  18.7442245  18.7442256
 TTTTTTTTTTTTTTTTTTTTTTTTTTTTTT MOQGAD      TELAPSE     2520.64 TCPU     1083.53
 TTTTTTTTTTTTTTTTTTTTTTTTTTTTTT SHELLXN     TELAPSE     2558.22 TCPU     1109.17
 TTTTTTTTTTTTTTTTTTTTTTTTTTTTTT MONMO3      TELAPSE     2563.96 TCPU     1114.91
 NUMERICALLY INTEGRATED DENSITY    707.9999012480
 TTTTTTTTTTTTTTTTTTTTTTTTTTTTTT NUMDFT      TELAPSE     2568.95 TCPU     1119.90
 CYC   8 ETOT(AU) -5.429809185202E+03 DETOT -2.20E-05 tst  8.45E-08 PX  5.44E-04
 TTTTTTTTTTTTTTTTTTTTTTTTTTTTTT DIIS        TELAPSE     2570.59 TCPU     1121.54
 DIIS TEST: 0.10212E-03 AT SCF   CYCLE   8 - DIIS ACTIVE - HISTORY:     8 CYCLES
 TTTTTTTTTTTTTTTTTTTTTTTTTTTTTT FDIK        TELAPSE     2573.05 TCPU     1122.83
 INSULATING STATE
 TOP OF VALENCE BANDS -    BAND    354; K    2; EIG -2.5445196E-01 AU
 TOP OF VALENCE BANDS -    BAND    354; K    1; EIG -2.5461851E-01 AU
 BOTTOM OF VIRTUAL BANDS - BAND    355; K    4; EIG -7.3171242E-02 AU
 INDIRECT ENERGY BAND GAP:   4.9329 eV
 BOTTOM OF VIRTUAL BANDS - BAND    355; K    1; EIG -7.3119901E-02 AU
 TTTTTTTTTTTTTTTTTTTTTTTTTTTTTT PDIG        TELAPSE     2573.41 TCPU     1123.19
 CHARGE NORMALIZATION FACTOR   1.00000000
 TOTAL ATOMIC CHARGES:
   5.8523666   5.8523666   5.8523666   5.8523666   5.8524096   5.8524067
   5.8524096   5.8524067   5.8524096   5.8524067   5.8524096   5.8524067
   6.0130625   6.0130625   6.0130625   6.0130625   6.0130979   6.0130915
   6.0130979   6.0130915   6.0130979   6.0130915   6.0130979   6.0130915
   5.6699192   5.6699192   5.6699192   5.6699192   5.6699306   5.6699460
   5.6699306   5.6699460   5.6699306   5.6699460   5.6699306   5.6699460
   6.0089865   6.0089865   6.0089865   6.0089865   6.0089544   6.0089367
   6.0089544   6.0089367   6.0089544   6.0089367   6.0089544   6.0089367
   0.8792269   0.8792269   0.8792269   0.8792269   0.8792374   0.8792335
   0.8792374   0.8792335   0.8792374   0.8792335   0.8792374   0.8792335
   0.8673563   0.8673563   0.8673563   0.8673563   0.8673539   0.8673497
   0.8673539   0.8673497   0.8673539   0.8673497   0.8673539   0.8673497
   0.8625763   0.8625763   0.8625763   0.8625763   0.8625775   0.8625755
   0.8625775   0.8625755   0.8625775   0.8625755   0.8625775   0.8625755
   7.5811158   7.5811158   7.5811158   7.5811158   7.5812186   7.5812112
   7.5812186   7.5812112   7.5812186   7.5812112   7.5812186   7.5812112
   7.5794425   7.5794425   7.5794425   7.5794425   7.5793556   7.5793795
   7.5793556   7.5793795   7.5793556   7.5793795   7.5793556   7.5793795
   8.3139473   8.3139473   8.3139473   8.3139473   8.3138784   8.3138752
   8.3138784   8.3138752   8.3138784   8.3138752   8.3138784   8.3138752
  18.7439956  18.7439956  18.7439822  18.7439836  18.7439836  18.7439822
 TTTTTTTTTTTTTTTTTTTTTTTTTTTTTT MOQGAD      TELAPSE     2573.43 TCPU     1123.21
 TTTTTTTTTTTTTTTTTTTTTTTTTTTTTT SHELLXN     TELAPSE     2618.10 TCPU     1148.85
 TTTTTTTTTTTTTTTTTTTTTTTTTTTTTT MONMO3      TELAPSE     2621.36 TCPU     1152.11
 NUMERICALLY INTEGRATED DENSITY    707.9999012483
 TTTTTTTTTTTTTTTTTTTTTTTTTTTTTT NUMDFT      TELAPSE     2626.35 TCPU     1157.10
 CYC   9 ETOT(AU) -5.429809195370E+03 DETOT -1.02E-05 tst  1.92E-08 PX  2.87E-04
 TTTTTTTTTTTTTTTTTTTTTTTTTTTTTT DIIS        TELAPSE     2627.92 TCPU     1158.67
 DIIS TEST: 0.19258E-04 AT SCF   CYCLE   9 - DIIS ACTIVE - HISTORY:     9 CYCLES
 TTTTTTTTTTTTTTTTTTTTTTTTTTTTTT FDIK        TELAPSE     2630.51 TCPU     1160.45
 INSULATING STATE
 TOP OF VALENCE BANDS -    BAND    354; K    3; EIG -2.5447440E-01 AU
 TOP OF VALENCE BANDS -    BAND    354; K    1; EIG -2.5464125E-01 AU
 BOTTOM OF VIRTUAL BANDS - BAND    355; K    3; EIG -7.3128577E-02 AU
 DIRECT ENERGY BAND GAP:   4.9347 eV
 BOTTOM OF VIRTUAL BANDS - BAND    355; K    1; EIG -7.3078430E-02 AU
 TTTTTTTTTTTTTTTTTTTTTTTTTTTTTT PDIG        TELAPSE     2630.87 TCPU     1160.81
 CHARGE NORMALIZATION FACTOR   1.00000000
 TOTAL ATOMIC CHARGES:
   5.8519602   5.8519602   5.8519602   5.8519602   5.8519156   5.8519073
   5.8519156   5.8519073   5.8519156   5.8519073   5.8519156   5.8519073
   6.0133811   6.0133811   6.0133811   6.0133811   6.0133383   6.0133645
   6.0133383   6.0133645   6.0133383   6.0133645   6.0133383   6.0133645
   5.6701788   5.6701788   5.6701788   5.6701788   5.6701773   5.6701641
   5.6701773   5.6701641   5.6701773   5.6701641   5.6701773   5.6701641
   6.0091306   6.0091306   6.0091306   6.0091306   6.0091597   6.0091704
   6.0091597   6.0091704   6.0091597   6.0091704   6.0091597   6.0091704
   0.8793650   0.8793650   0.8793650   0.8793650   0.8793542   0.8793591
   0.8793542   0.8793591   0.8793542   0.8793591   0.8793542   0.8793591
   0.8672772   0.8672772   0.8672772   0.8672772   0.8672803   0.8672846
   0.8672803   0.8672846   0.8672803   0.8672846   0.8672803   0.8672846
   0.8625466   0.8625466   0.8625466   0.8625466   0.8625421   0.8625468
   0.8625421   0.8625468   0.8625421   0.8625468   0.8625421   0.8625468
   7.5815469   7.5815469   7.5815469   7.5815469   7.5814386   7.5814433
   7.5814386   7.5814433   7.5814386   7.5814433   7.5814386   7.5814433
   7.5786683   7.5786683   7.5786683   7.5786683   7.5787695   7.5787469
   7.5787695   7.5787469   7.5787695   7.5787469   7.5787695   7.5787469
   8.3139191   8.3139191   8.3139191   8.3139191   8.3139891   8.3139907
   8.3139891   8.3139907   8.3139891   8.3139907   8.3139891   8.3139907
  18.7440512  18.7440512  18.7440617  18.7440550  18.7440550  18.7440617
 TTTTTTTTTTTTTTTTTTTTTTTTTTTTTT MOQGAD      TELAPSE     2630.89 TCPU     1160.82
 TTTTTTTTTTTTTTTTTTTTTTTTTTTTTT SHELLXN     TELAPSE     2675.37 TCPU     1186.49
 TTTTTTTTTTTTTTTTTTTTTTTTTTTTTT MONMO3      TELAPSE     2679.60 TCPU     1190.71
 NUMERICALLY INTEGRATED DENSITY    707.9999012506
 TTTTTTTTTTTTTTTTTTTTTTTTTTTTTT NUMDFT      TELAPSE     2684.61 TCPU     1195.72
 CYC  10 ETOT(AU) -5.429809196234E+03 DETOT -8.64E-07 tst  4.57E-09 PX  1.24E-04
 TTTTTTTTTTTTTTTTTTTTTTTTTTTTTT DIIS        TELAPSE     2686.43 TCPU     1197.54
 DIIS TEST: 0.64280E-05 AT SCF   CYCLE  10 - DIIS ACTIVE - HISTORY:    10 CYCLES
 TTTTTTTTTTTTTTTTTTTTTTTTTTTTTT FDIK        TELAPSE     2688.84 TCPU     1199.12
 INSULATING STATE
 TOP OF VALENCE BANDS -    BAND    354; K    2; EIG -2.5446539E-01 AU
 TOP OF VALENCE BANDS -    BAND    354; K    1; EIG -2.5463220E-01 AU
 BOTTOM OF VIRTUAL BANDS - BAND    355; K    4; EIG -7.3148317E-02 AU
 INDIRECT ENERGY BAND GAP:   4.9339 eV
 BOTTOM OF VIRTUAL BANDS - BAND    355; K    1; EIG -7.3096938E-02 AU
 TTTTTTTTTTTTTTTTTTTTTTTTTTTTTT PDIG        TELAPSE     2689.20 TCPU     1199.48
 CHARGE NORMALIZATION FACTOR   1.00000000
 TOTAL ATOMIC CHARGES:
   5.8521773   5.8521773   5.8521773   5.8521773   5.8522246   5.8522310
   5.8522246   5.8522310   5.8522246   5.8522310   5.8522246   5.8522310
   6.0132894   6.0132894   6.0132894   6.0132894   6.0133387   6.0133095
   6.0133387   6.0133095   6.0133387   6.0133095   6.0133387   6.0133095
   5.6701291   5.6701291   5.6701291   5.6701291   5.6701282   5.6701449
   5.6701282   5.6701449   5.6701282   5.6701449   5.6701282   5.6701449
   6.0091785   6.0091785   6.0091785   6.0091785   6.0091523   6.0091383
   6.0091523   6.0091383   6.0091523   6.0091383   6.0091523   6.0091383
   0.8792859   0.8792859   0.8792859   0.8792859   0.8792976   0.8792916
   0.8792976   0.8792916   0.8792976   0.8792916   0.8792976   0.8792916
   0.8673141   0.8673141   0.8673141   0.8673141   0.8673108   0.8673065
   0.8673108   0.8673065   0.8673108   0.8673065   0.8673108   0.8673065
   0.8625500   0.8625500   0.8625500   0.8625500   0.8625541   0.8625499
   0.8625541   0.8625499   0.8625541   0.8625499   0.8625541   0.8625499
   7.5810833   7.5810833   7.5810833   7.5810833   7.5812046   7.5812020
   7.5812046   7.5812020   7.5812046   7.5812020   7.5812046   7.5812020
   7.5789895   7.5789895   7.5789895   7.5789895   7.5788721   7.5788974
   7.5788721   7.5788974   7.5788721   7.5788974   7.5788721   7.5788974
   8.3139903   8.3139903   8.3139903   8.3139903   8.3139152   8.3139152
   8.3139152   8.3139152   8.3139152   8.3139152   8.3139152   8.3139152
  18.7440256  18.7440256  18.7440130  18.7440179  18.7440179  18.7440130
 TTTTTTTTTTTTTTTTTTTTTTTTTTTTTT MOQGAD      TELAPSE     2689.22 TCPU     1199.50
 TTTTTTTTTTTTTTTTTTTTTTTTTTTTTT SHELLXN     TELAPSE     2731.45 TCPU     1225.14
 TTTTTTTTTTTTTTTTTTTTTTTTTTTTTT MONMO3      TELAPSE     2734.68 TCPU     1228.37
 NUMERICALLY INTEGRATED DENSITY    707.9999012476
 TTTTTTTTTTTTTTTTTTTTTTTTTTTTTT NUMDFT      TELAPSE     2739.66 TCPU     1233.35
 CYC  11 ETOT(AU) -5.429809196961E+03 DETOT -7.27E-07 tst  1.69E-09 PX  6.98E-05
 TTTTTTTTTTTTTTTTTTTTTTTTTTTTTT DIIS        TELAPSE     2742.68 TCPU     1236.37
 DIIS TEST: 0.23843E-05 AT SCF   CYCLE  11 - DIIS ACTIVE - HISTORY:    11 CYCLES
 TTTTTTTTTTTTTTTTTTTTTTTTTTTTTT FDIK        TELAPSE     2745.14 TCPU     1237.92
 INSULATING STATE
 TOP OF VALENCE BANDS -    BAND    354; K    3; EIG -2.5446278E-01 AU
 TOP OF VALENCE BANDS -    BAND    354; K    1; EIG -2.5462942E-01 AU
 BOTTOM OF VIRTUAL BANDS - BAND    355; K    3; EIG -7.3148594E-02 AU
 DIRECT ENERGY BAND GAP:   4.9338 eV
 BOTTOM OF VIRTUAL BANDS - BAND    355; K    1; EIG -7.3099020E-02 AU
 TTTTTTTTTTTTTTTTTTTTTTTTTTTTTT PDIG        TELAPSE     2745.50 TCPU     1238.28
 CHARGE NORMALIZATION FACTOR   1.00000000
 TOTAL ATOMIC CHARGES:
   5.8521982   5.8521982   5.8521982   5.8521982   5.8521518   5.8521461
   5.8521518   5.8521461   5.8521518   5.8521461   5.8521518   5.8521461
   6.0133090   6.0133090   6.0133090   6.0133090   6.0132591   6.0132849
   6.0132591   6.0132849   6.0132591   6.0132849   6.0132591   6.0132849
   5.6700338   5.6700338   5.6700338   5.6700338   5.6700372   5.6700166
   5.6700372   5.6700166   5.6700372   5.6700166   5.6700372   5.6700166
   6.0090823   6.0090823   6.0090823   6.0090823   6.0091077   6.0091280
   6.0091077   6.0091280   6.0091077   6.0091280   6.0091077   6.0091280
   0.8793025   0.8793025   0.8793025   0.8793025   0.8792913   0.8792976
   0.8792913   0.8792976   0.8792913   0.8792976   0.8792913   0.8792976
   0.8673009   0.8673009   0.8673009   0.8673009   0.8673059   0.8673087
   0.8673059   0.8673087   0.8673059   0.8673087   0.8673059   0.8673087
   0.8625579   0.8625579   0.8625579   0.8625579   0.8625539   0.8625571
   0.8625539   0.8625571   0.8625539   0.8625571   0.8625539   0.8625571
   7.5814522   7.5814522   7.5814522   7.5814522   7.5813320   7.5813402
   7.5813320   7.5813402   7.5813320   7.5813402   7.5813320   7.5813402
   7.5788403   7.5788403   7.5788403   7.5788403   7.5789559   7.5789308
   7.5789559   7.5789308   7.5789559   7.5789308   7.5789559   7.5789308
   8.3139120   8.3139120   8.3139120   8.3139120   8.3139848   8.3139823
   8.3139848   8.3139823   8.3139848   8.3139823   8.3139848   8.3139823
  18.7440188  18.7440188  18.7440330  18.7440261  18.7440261  18.7440330
 TTTTTTTTTTTTTTTTTTTTTTTTTTTTTT MOQGAD      TELAPSE     2745.52 TCPU     1238.30
 TTTTTTTTTTTTTTTTTTTTTTTTTTTTTT SHELLXN     TELAPSE     2782.75 TCPU     1263.94
 TTTTTTTTTTTTTTTTTTTTTTTTTTTTTT MONMO3      TELAPSE     2793.60 TCPU     1274.79
 NUMERICALLY INTEGRATED DENSITY    707.9999012499
 TTTTTTTTTTTTTTTTTTTTTTTTTTTTTT NUMDFT      TELAPSE     2798.47 TCPU     1279.66
 CYC  12 ETOT(AU) -5.429809197094E+03 DETOT -1.33E-07 tst  8.53E-10 PX  4.10E-05
 TTTTTTTTTTTTTTTTTTTTTTTTTTTTTT DIIS        TELAPSE     2800.11 TCPU     1281.30
 DIIS TEST: 0.90631E-06 AT SCF   CYCLE  12 - DIIS ACTIVE - HISTORY:    12 CYCLES
 TTTTTTTTTTTTTTTTTTTTTTTTTTTTTT FDIK        TELAPSE     2802.55 TCPU     1282.94
 INSULATING STATE
 TOP OF VALENCE BANDS -    BAND    354; K    2; EIG -2.5446772E-01 AU
 TOP OF VALENCE BANDS -    BAND    354; K    1; EIG -2.5463459E-01 AU
 BOTTOM OF VIRTUAL BANDS - BAND    355; K    4; EIG -7.3142901E-02 AU
 INDIRECT ENERGY BAND GAP:   4.9341 eV
 BOTTOM OF VIRTUAL BANDS - BAND    355; K    1; EIG -7.3091362E-02 AU
 TTTTTTTTTTTTTTTTTTTTTTTTTTTTTT PDIG        TELAPSE     2802.91 TCPU     1283.30
 CHARGE NORMALIZATION FACTOR   1.00000000
 TOTAL ATOMIC CHARGES:
   5.8520921   5.8520921   5.8520921   5.8520921   5.8521342   5.8521388
   5.8521342   5.8521388   5.8521342   5.8521388   5.8521342   5.8521388
   6.0133002   6.0133002   6.0133002   6.0133002   6.0133462   6.0133194
   6.0133462   6.0133194   6.0133462   6.0133194   6.0133462   6.0133194
   5.6700999   5.6700999   5.6700999   5.6700999   5.6700958   5.6701121
   5.6700958   5.6701121   5.6700958   5.6701121   5.6700958   5.6701121
   6.0091695   6.0091695   6.0091695   6.0091695   6.0091469   6.0091294
   6.0091469   6.0091294   6.0091469   6.0091294   6.0091469   6.0091294
   0.8793031   0.8793031   0.8793031   0.8793031   0.8793147   0.8793098
   0.8793147   0.8793098   0.8793147   0.8793098   0.8793147   0.8793098
   0.8673045   0.8673045   0.8673045   0.8673045   0.8673004   0.8672969
   0.8673004   0.8672969   0.8673004   0.8672969   0.8673004   0.8672969
   0.8625477   0.8625477   0.8625477   0.8625477   0.8625520   0.8625489
   0.8625520   0.8625489   0.8625520   0.8625489   0.8625520   0.8625489
   7.5812258   7.5812258   7.5812258   7.5812258   7.5813428   7.5813387
   7.5813428   7.5813387   7.5813428   7.5813387   7.5813428   7.5813387
   7.5789492   7.5789492   7.5789492   7.5789492   7.5788378   7.5788617
   7.5788378   7.5788617   7.5788378   7.5788617   7.5788378   7.5788617
   8.3139930   8.3139930   8.3139930   8.3139930   8.3139244   8.3139274
   8.3139244   8.3139274   8.3139244   8.3139274   8.3139244   8.3139274
  18.7440317  18.7440317  18.7440180  18.7440240  18.7440240  18.7440180
 TTTTTTTTTTTTTTTTTTTTTTTTTTTTTT MOQGAD      TELAPSE     2802.93 TCPU     1283.32
 TTTTTTTTTTTTTTTTTTTTTTTTTTTTTT SHELLXN     TELAPSE     2839.03 TCPU     1308.96
 TTTTTTTTTTTTTTTTTTTTTTTTTTTTTT MONMO3      TELAPSE     2844.66 TCPU     1314.59
 NUMERICALLY INTEGRATED DENSITY    707.9999012495
 TTTTTTTTTTTTTTTTTTTTTTTTTTTTTT NUMDFT      TELAPSE     2849.64 TCPU     1319.57
 CYC  13 ETOT(AU) -5.429809197058E+03 DETOT  3.58E-08 tst  4.48E-10 PX  2.85E-05
 TTTTTTTTTTTTTTTTTTTTTTTTTTTTTT DIIS        TELAPSE     2853.00 TCPU     1322.93
 DIIS TEST: 0.40776E-06 AT SCF   CYCLE  13 - DIIS ACTIVE - HISTORY:    13 CYCLES
 TTTTTTTTTTTTTTTTTTTTTTTTTTTTTT FDIK        TELAPSE     2855.45 TCPU     1324.54
 INSULATING STATE
 TOP OF VALENCE BANDS -    BAND    354; K    3; EIG -2.5446682E-01 AU
 TOP OF VALENCE BANDS -    BAND    354; K    1; EIG -2.5463360E-01 AU
 BOTTOM OF VIRTUAL BANDS - BAND    355; K    3; EIG -7.3144377E-02 AU
 DIRECT ENERGY BAND GAP:   4.9340 eV
 BOTTOM OF VIRTUAL BANDS - BAND    355; K    1; EIG -7.3093789E-02 AU
 TTTTTTTTTTTTTTTTTTTTTTTTTTTTTT PDIG        TELAPSE     2855.81 TCPU     1324.90
 CHARGE NORMALIZATION FACTOR   1.00000000
 TOTAL ATOMIC CHARGES:
   5.8521653   5.8521653   5.8521653   5.8521653   5.8521362   5.8521326
   5.8521362   5.8521326   5.8521362   5.8521326   5.8521362   5.8521326
   6.0133222   6.0133222   6.0133222   6.0133222   6.0132891   6.0133083
   6.0132891   6.0133083   6.0132891   6.0133083   6.0132891   6.0133083
   5.6701085   5.6701085   5.6701085   5.6701085   5.6701120   5.6701007
   5.6701120   5.6701007   5.6701120   5.6701007   5.6701120   5.6701007
   6.0091214   6.0091214   6.0091214   6.0091214   6.0091392   6.0091512
   6.0091392   6.0091512   6.0091392   6.0091512   6.0091392   6.0091512
   0.8793064   0.8793064   0.8793064   0.8793064   0.8792984   0.8793023
   0.8792984   0.8793023   0.8792984   0.8793023   0.8792984   0.8793023
   0.8673011   0.8673011   0.8673011   0.8673011   0.8673039   0.8673057
   0.8673039   0.8673057   0.8673039   0.8673057   0.8673039   0.8673057
   0.8625530   0.8625530   0.8625530   0.8625530   0.8625496   0.8625522
   0.8625496   0.8625522   0.8625496   0.8625522   0.8625496   0.8625522
   7.5813409   7.5813409   7.5813409   7.5813409   7.5812602   7.5812632
   7.5812602   7.5812632   7.5812602   7.5812632   7.5812602   7.5812632
   7.5788480   7.5788480   7.5788480   7.5788480   7.5789232   7.5789074
   7.5789232   7.5789074   7.5789232   7.5789074   7.5789232   7.5789074
   8.3139242   8.3139242   8.3139242   8.3139242   8.3139722   8.3139688
   8.3139722   8.3139688   8.3139722   8.3139688   8.3139722   8.3139688
  18.7440172  18.7440172  18.7440261  18.7440216  18.7440216  18.7440261
 TTTTTTTTTTTTTTTTTTTTTTTTTTTTTT MOQGAD      TELAPSE     2855.82 TCPU     1324.91
 TTTTTTTTTTTTTTTTTTTTTTTTTTTTTT SHELLXN     TELAPSE     2897.61 TCPU     1350.56
 TTTTTTTTTTTTTTTTTTTTTTTTTTTTTT MONMO3      TELAPSE     2902.57 TCPU     1355.51
 NUMERICALLY INTEGRATED DENSITY    707.9999012490
 TTTTTTTTTTTTTTTTTTTTTTTTTTTTTT NUMDFT      TELAPSE     2907.44 TCPU     1360.38
 CYC  14 ETOT(AU) -5.429809197100E+03 DETOT -4.12E-08 tst  2.09E-10 PX  2.24E-05
 TTTTTTTTTTTTTTTTTTTTTTTTTTTTTT DIIS        TELAPSE     2909.36 TCPU     1362.30
 DIIS TEST: 0.21260E-06 AT SCF   CYCLE  14 - DIIS ACTIVE - HISTORY:    14 CYCLES
 TTTTTTTTTTTTTTTTTTTTTTTTTTTTTT FDIK        TELAPSE     2911.89 TCPU     1364.01
 INSULATING STATE
 TOP OF VALENCE BANDS -    BAND    354; K    2; EIG -2.5446685E-01 AU
 TOP OF VALENCE BANDS -    BAND    354; K    1; EIG -2.5463385E-01 AU
 BOTTOM OF VIRTUAL BANDS - BAND    355; K    4; EIG -7.3144105E-02 AU
 INDIRECT ENERGY BAND GAP:   4.9340 eV
 BOTTOM OF VIRTUAL BANDS - BAND    355; K    1; EIG -7.3091388E-02 AU
 TTTTTTTTTTTTTTTTTTTTTTTTTTTTTT PDIG        TELAPSE     2912.25 TCPU     1364.37
 CHARGE NORMALIZATION FACTOR   1.00000000
 TOTAL ATOMIC CHARGES:
   5.8521429   5.8521429   5.8521429   5.8521429   5.8521504   5.8521506
   5.8521504   5.8521506   5.8521504   5.8521506   5.8521504   5.8521506
   6.0133004   6.0133004   6.0133004   6.0133004   6.0133070   6.0133036
   6.0133070   6.0133036   6.0133070   6.0133036   6.0133070   6.0133036
   5.6700701   5.6700701   5.6700701   5.6700701   5.6700687   5.6700718
   5.6700687   5.6700718   5.6700687   5.6700718   5.6700687   5.6700718
   6.0091336   6.0091336   6.0091336   6.0091336   6.0091307   6.0091276
   6.0091307   6.0091276   6.0091307   6.0091276   6.0091307   6.0091276
   0.8793018   0.8793018   0.8793018   0.8793018   0.8793034   0.8793026
   0.8793034   0.8793026   0.8793034   0.8793026   0.8793034   0.8793026
   0.8673031   0.8673031   0.8673031   0.8673031   0.8673025   0.8673022
   0.8673025   0.8673022   0.8673025   0.8673022   0.8673025   0.8673022
   0.8625522   0.8625522   0.8625522   0.8625522   0.8625526   0.8625523
   0.8625526   0.8625523   0.8625526   0.8625523   0.8625526   0.8625523
   7.5813170   7.5813170   7.5813170   7.5813170   7.5813334   7.5813329
   7.5813334   7.5813329   7.5813334   7.5813329   7.5813334   7.5813329
   7.5789041   7.5789041   7.5789041   7.5789041   7.5788884   7.5788912
   7.5788884   7.5788912   7.5788884   7.5788912   7.5788884   7.5788912
   8.3139632   8.3139632   8.3139632   8.3139632   8.3139522   8.3139535
   8.3139522   8.3139535   8.3139522   8.3139535   8.3139522   8.3139535
  18.7440228  18.7440228  18.7440228  18.7440224  18.7440224  18.7440228
 TTTTTTTTTTTTTTTTTTTTTTTTTTTTTT MOQGAD      TELAPSE     2912.27 TCPU     1364.39
 TTTTTTTTTTTTTTTTTTTTTTTTTTTTTT SHELLXN     TELAPSE     2951.49 TCPU     1390.02
 TTTTTTTTTTTTTTTTTTTTTTTTTTTTTT MONMO3      TELAPSE     2954.78 TCPU     1393.30
 NUMERICALLY INTEGRATED DENSITY    707.9999012494
 TTTTTTTTTTTTTTTTTTTTTTTTTTTTTT NUMDFT      TELAPSE     2959.63 TCPU     1398.15
 CYC  15 ETOT(AU) -5.429809197132E+03 DETOT -3.20E-08 tst  4.64E-11 PX  1.46E-05
 TTTTTTTTTTTTTTTTTTTTTTTTTTTTTT DIIS        TELAPSE     2961.83 TCPU     1400.35
 DIIS TEST: 0.31491E-07 AT SCF   CYCLE  15 - DIIS ACTIVE - HISTORY:    15 CYCLES
 TTTTTTTTTTTTTTTTTTTTTTTTTTTTTT FDIK        TELAPSE     2964.49 TCPU     1402.19
 INSULATING STATE
 TOP OF VALENCE BANDS -    BAND    354; K    3; EIG -2.5446807E-01 AU
 TOP OF VALENCE BANDS -    BAND    354; K    1; EIG -2.5463509E-01 AU
 BOTTOM OF VIRTUAL BANDS - BAND    355; K    3; EIG -7.3142192E-02 AU
 DIRECT ENERGY BAND GAP:   4.9341 eV
 BOTTOM OF VIRTUAL BANDS - BAND    355; K    1; EIG -7.3089416E-02 AU
 TTTTTTTTTTTTTTTTTTTTTTTTTTTTTT PDIG        TELAPSE     2964.85 TCPU     1402.55
 CHARGE NORMALIZATION FACTOR   1.00000000
 TOTAL ATOMIC CHARGES:
   5.8521405   5.8521405   5.8521405   5.8521405   5.8521391   5.8521394
   5.8521391   5.8521394   5.8521391   5.8521394   5.8521391   5.8521394
   6.0133124   6.0133124   6.0133124   6.0133124   6.0133104   6.0133113
   6.0133104   6.0133113   6.0133104   6.0133113   6.0133104   6.0133113
   5.6700852   5.6700852   5.6700852   5.6700852   5.6700853   5.6700844
   5.6700853   5.6700844   5.6700853   5.6700844   5.6700853   5.6700844
   6.0091392   6.0091392   6.0091392   6.0091392   6.0091399   6.0091408
   6.0091399   6.0091408   6.0091399   6.0091408   6.0091399   6.0091408
   0.8793048   0.8793048   0.8793048   0.8793048   0.8793044   0.8793046
   0.8793044   0.8793046   0.8793044   0.8793046   0.8793044   0.8793046
   0.8673021   0.8673021   0.8673021   0.8673021   0.8673023   0.8673023
   0.8673023   0.8673023   0.8673023   0.8673023   0.8673023   0.8673023
   0.8625512   0.8625512   0.8625512   0.8625512   0.8625511   0.8625512
   0.8625511   0.8625512   0.8625511   0.8625512   0.8625511   0.8625512
   7.5813096   7.5813096   7.5813096   7.5813096   7.5813074   7.5813076
   7.5813074   7.5813076   7.5813074   7.5813076   7.5813074   7.5813076
   7.5788936   7.5788936   7.5788936   7.5788936   7.5788961   7.5788956
   7.5788961   7.5788956   7.5788961   7.5788956   7.5788961   7.5788956
   8.3139504   8.3139504   8.3139504   8.3139504   8.3139530   8.3139522
   8.3139530   8.3139522   8.3139530   8.3139522   8.3139530   8.3139522
  18.7440213  18.7440213  18.7440224  18.7440216  18.7440216  18.7440224
 TTTTTTTTTTTTTTTTTTTTTTTTTTTTTT MOQGAD      TELAPSE     2964.87 TCPU     1402.57
 TTTTTTTTTTTTTTTTTTTTTTTTTTTTTT SHELLXN     TELAPSE     3007.17 TCPU     1428.23
 TTTTTTTTTTTTTTTTTTTTTTTTTTTTTT MONMO3      TELAPSE     3011.25 TCPU     1432.32
 NUMERICALLY INTEGRATED DENSITY    707.9999012494
 TTTTTTTTTTTTTTTTTTTTTTTTTTTTTT NUMDFT      TELAPSE     3016.39 TCPU     1437.45
 CYC  16 ETOT(AU) -5.429809197129E+03 DETOT  2.74E-09 tst  5.53E-12 PX  5.44E-06
 TTTTTTTTTTTTTTTTTTTTTTTTTTTTTT DIIS        TELAPSE     3019.42 TCPU     1440.48
 DIIS TEST: 0.53100E-08 AT SCF   CYCLE  16 - DIIS ACTIVE - HISTORY:    16 CYCLES
 TTTTTTTTTTTTTTTTTTTTTTTTTTTTTT FDIK        TELAPSE     3021.89 TCPU     1442.11
 INSULATING STATE
 TOP OF VALENCE BANDS -    BAND    354; K    2; EIG -2.5446778E-01 AU
 TOP OF VALENCE BANDS -    BAND    354; K    1; EIG -2.5463480E-01 AU
 BOTTOM OF VIRTUAL BANDS - BAND    355; K    4; EIG -7.3143632E-02 AU
 INDIRECT ENERGY BAND GAP:   4.9341 eV
 BOTTOM OF VIRTUAL BANDS - BAND    355; K    1; EIG -7.3090777E-02 AU
 TTTTTTTTTTTTTTTTTTTTTTTTTTTTTT PDIG        TELAPSE     3022.25 TCPU     1442.47
 CHARGE NORMALIZATION FACTOR   1.00000000
 TOTAL ATOMIC CHARGES:
   5.8521417   5.8521417   5.8521417   5.8521417   5.8521430   5.8521428
   5.8521430   5.8521428   5.8521430   5.8521428   5.8521430   5.8521428
   6.0133030   6.0133030   6.0133030   6.0133030   6.0133043   6.0133035
   6.0133043   6.0133035   6.0133043   6.0133035   6.0133043   6.0133035
   5.6700892   5.6700892   5.6700892   5.6700892   5.6700894   5.6700902
   5.6700894   5.6700902   5.6700894   5.6700902   5.6700894   5.6700902
   6.0091312   6.0091312   6.0091312   6.0091312   6.0091311   6.0091302
   6.0091311   6.0091302   6.0091311   6.0091302   6.0091311   6.0091302
   0.8793026   0.8793026   0.8793026   0.8793026   0.8793029   0.8793027
   0.8793029   0.8793027   0.8793029   0.8793027   0.8793029   0.8793027
   0.8673029   0.8673029   0.8673029   0.8673029   0.8673028   0.8673027
   0.8673028   0.8673027   0.8673028   0.8673027   0.8673028   0.8673027
   0.8625524   0.8625524   0.8625524   0.8625524   0.8625524   0.8625524
   0.8625524   0.8625524   0.8625524   0.8625524   0.8625524   0.8625524
   7.5813158   7.5813158   7.5813158   7.5813158   7.5813175   7.5813173
   7.5813175   7.5813173   7.5813175   7.5813173   7.5813175   7.5813173
   7.5788907   7.5788907   7.5788907   7.5788907   7.5788890   7.5788893
   7.5788890   7.5788893   7.5788890   7.5788893   7.5788890   7.5788893
   8.3139588   8.3139588   8.3139588   8.3139588   8.3139564   8.3139572
   8.3139564   8.3139572   8.3139564   8.3139572   8.3139564   8.3139572
  18.7440234  18.7440234  18.7440226  18.7440229  18.7440229  18.7440226
 TTTTTTTTTTTTTTTTTTTTTTTTTTTTTT MOQGAD      TELAPSE     3022.27 TCPU     1442.49
 TTTTTTTTTTTTTTTTTTTTTTTTTTTTTT SHELLXN     TELAPSE     3047.88 TCPU     1468.09
 +++ ENERGIES IN A.U. +++
 ::: EXT EL-POLE                                  -6.0493366177496E+03
 ::: EXT EL-SPHEROPOLE                             5.0783586219690E+01
 ::: BIELET ZONE E-E                               1.0379273917930E+04
 ::: TOTAL E-E                                     4.3807208864000E+03
 ::: TOTAL E-N + N-E                              -1.5594599311008E+04
 ::: TOTAL N-N                                     1.3070945006805E+03
 ::: KINETIC ENERGY                                4.9728317367005E+03
 ::: PSEUDO TOTAL   ENERGY                        -4.9339521872274E+03
 ::: VIRIAL COEFFICIENT                            1.0039245379501E+00
 TTTTTTTTTTTTTTTTTTTTTTTTTTTTTT MONMO3      TELAPSE     3051.14 TCPU     1471.34
 NUMERICALLY INTEGRATED DENSITY    707.9999012493
 TTTTTTTTTTTTTTTTTTTTTTTTTTTTTT NUMDFT      TELAPSE     3056.00 TCPU     1476.20
 CYC  17 ETOT(AU) -5.429809197135E+03 DETOT -6.39E-09 tst  6.68E-12 PX  5.44E-06

 == SCF ENDED - CONVERGENCE ON ENERGY      E(AU) -5.4298091971352E+03 CYCLES  17


 ENERGY EXPRESSION=HARTREE+FOCK EXCH*0.27000+(M06        EXCH)*0.73000+M06        CORR


 TOTAL ENERGY(DFT)(AU)( 17) -5.4298091971352E+03 DE-6.4E-09 tester 6.7E-12
 TTTTTTTTTTTTTTTTTTTTTTTTTTTTTT EDFT        TELAPSE     3056.02 TCPU     1476.23

 *******************************************************************************
 *                             FORCE CALCULATION                               *
 *******************************************************************************

 TTTTTTTTTTTTTTTTTTTTTTTTTTTTTT NUMDFG      TELAPSE     3096.10 TCPU     1516.27
 INFORMATION **** EXCPOG **** EXCH. BIPO BUFFER LENGTH (WORDS) =    16000000
 WARNING **** EXCPOG **** EXCH. BIPO BUFFER TOO SMALL - TO AVOID I/O SET EXCHSIZE =     8280801
 WARNING **** GENPOG **** COULOMB BIPO BUFFER TOO SMALL - TO AVOID I/O SET BIPOSIZE =     5361300
 INFORMATION **** GENPOG **** BIPO BUFFER LENGTH (WORDS) =     4000000
 TTTTTTTTTTTTTTTTTTTTTTTTTTTTTT SHELXG      TELAPSE     3361.37 TCPU     1689.74


 D3 DISPERSION ENERGY (AU)       -7.9748467651320E-02
 TOTAL ENERGY + DISP (AU)        -5.4298889456028E+03

 CARTESIAN FORCES IN HARTREE/BOHR (ANALYTICAL)
   ATOM                     X                   Y                   Z
   1   6            -7.689349282103E-05 -5.204565993466E-05 -2.703474194465E-05
   2   6             7.689349281570E-05  5.204565992667E-05 -2.703474194998E-05
   3   6            -7.689349282280E-05  5.204565993377E-05  2.703474195176E-05
   4   6             7.689349280504E-05 -5.204565993111E-05  2.703474192911E-05
   5   6            -2.794063178335E-05 -7.738240642752E-05 -5.240594862599E-05
   6   6            -5.209640058634E-05 -2.741382323368E-05 -7.707418708058E-05
   7   6             2.794063177269E-05  7.738240642929E-05 -5.240594863309E-05
   8   6             5.209640056947E-05 -2.741382325233E-05  7.707418708591E-05
   9   6            -2.794063181000E-05  7.738240644528E-05  5.240594863576E-05
  10   6             5.209640057835E-05  2.741382325366E-05 -7.707418708769E-05
  11   6             2.794063181000E-05 -7.738240644350E-05  5.240594864553E-05
  12   6            -5.209640058812E-05  2.741382321503E-05  7.707418707348E-05
  13   6             2.267071574735E-05 -2.498183772026E-05 -2.351692679614E-05
  14   6            -2.267071574380E-05  2.498183774424E-05 -2.351692680858E-05
  15   6             2.267071573492E-05  2.498183774158E-05  2.351692679436E-05
  16   6            -2.267071573492E-05 -2.498183773003E-05  2.351692680147E-05
  17   6            -2.351090692887E-05  2.259108697089E-05 -2.486715982286E-05
  18   6            -2.504993666275E-05 -2.354006387773E-05  2.267758638475E-05
  19   6             2.351090693065E-05 -2.259108695135E-05 -2.486715979533E-05
  20   6             2.504993666719E-05 -2.354006390259E-05 -2.267758637586E-05
  21   6            -2.351090693864E-05 -2.259108693359E-05  2.486715982553E-05
  22   6             2.504993666719E-05  2.354006386174E-05  2.267758636521E-05
  23   6             2.351090692709E-05  2.259108696201E-05  2.486715983618E-05
  24   6            -2.504993666452E-05  2.354006385286E-05 -2.267758638652E-05
  25   6            -5.364084312554E-05  3.139478549810E-05 -2.112868853055E-05
  26   6             5.364084310511E-05 -3.139478550218E-05 -2.112868850412E-05
  27   6            -5.364084312287E-05 -3.139478551817E-05  2.112868851079E-05
  28   6             5.364084311932E-05  3.139478550218E-05  2.112868853610E-05
  29   6            -2.154391115639E-05 -5.372408789039E-05  3.102174027525E-05
  30   6             3.110692633279E-05 -2.150412130297E-05 -5.375493765758E-05
  31   6             2.154391115705E-05  5.372408785487E-05  3.102174027203E-05
  32   6            -3.110692631630E-05 -2.150412127011E-05  5.375493764692E-05
  33   6            -2.154391114928E-05  5.372408786375E-05 -3.102174024538E-05
  34   6            -3.110692633967E-05  2.150412129454E-05 -5.375493766646E-05
  35   6             2.154391116704E-05 -5.372408786375E-05 -3.102174026992E-05
  36   6             3.110692636898E-05  2.150412133428E-05  5.375493764248E-05
  37   6             6.373922042791E-05 -1.885180118677E-07  2.698053001815E-05
  38   6            -6.373922044922E-05  1.885179603534E-07  2.698053003680E-05
  39   6             6.373922045633E-05  1.885180029859E-07 -2.698053001104E-05
  40   6            -6.373922042435E-05 -1.885180065386E-07 -2.698053002526E-05
  41   6             2.689971109771E-05  6.392316158532E-05 -5.609423734398E-07
  42   6            -3.383364663989E-07  2.695631012717E-05  6.386629886279E-05
  43   6            -2.689971107817E-05 -6.392316158355E-05 -5.609423734398E-07
  44   6             3.383364290954E-07  2.695631013072E-05 -6.386629887345E-05
  45   6             2.689971108527E-05 -6.392316159598E-05  5.609423396891E-07
  46   6             3.383364450826E-07 -2.695631010674E-05  6.386629889299E-05
  47   6            -2.689971107284E-05  6.392316161197E-05  5.609423450181E-07
  48   6            -3.383364681753E-07 -2.695631010408E-05 -6.386629887523E-05
  49   1             6.427791258101E-05 -3.560368607247E-05 -2.753873744632E-05
  50   1            -6.427791258146E-05  3.560368607580E-05 -2.753873744915E-05
  51   1             6.427791258101E-05  3.560368607514E-05  2.753873744882E-05
  52   1            -6.427791258323E-05 -3.560368607625E-05  2.753873744787E-05
  53   1            -2.739854845635E-05  6.428667859204E-05 -3.548621916449E-05
  54   1            -3.556172988262E-05 -2.743635818120E-05  6.431259542383E-05
  55   1             2.739854845613E-05 -6.428667859382E-05 -3.548621916494E-05
  56   1             3.556172988262E-05 -2.743635818070E-05 -6.431259542339E-05
  57   1            -2.739854845701E-05 -6.428667859115E-05  3.548621916227E-05
  58   1             3.556172988195E-05  2.743635818064E-05  6.431259542383E-05
  59   1             2.739854845624E-05  6.428667859293E-05  3.548621916227E-05
  60   1            -3.556172988173E-05  2.743635817931E-05 -6.431259542561E-05
  61   1             4.906477252886E-05  6.266698846735E-06  4.683481516432E-05
  62   1            -4.906477253508E-05 -6.266698847401E-06  4.683481516654E-05
  63   1             4.906477253153E-05 -6.266698847401E-06 -4.683481516077E-05
  64   1            -4.906477253108E-05  6.266698846957E-06 -4.683481516632E-05
  65   1             4.680504497001E-05  4.899325069552E-05  6.316410186669E-06
  66   1             6.337170544990E-06  4.678501569355E-05  4.895235496383E-05
  67   1            -4.680504497290E-05 -4.899325069463E-05  6.316410187113E-06
  68   1            -6.337170544990E-06  4.678501569244E-05 -4.895235496694E-05
  69   1             4.680504497112E-05 -4.899325069729E-05 -6.316410187113E-06
  70   1            -6.337170545656E-06 -4.678501569044E-05  4.895235496782E-05
  71   1            -4.680504497068E-05  4.899325070040E-05 -6.316410186891E-06
  72   1             6.337170546100E-06 -4.678501568933E-05 -4.895235496427E-05
  73   1            -2.203747345941E-05  1.816442779501E-05  1.668470358251E-05
  74   1             2.203747345053E-05 -1.816442778368E-05  1.668470358340E-05
  75   1            -2.203747346208E-05 -1.816442779123E-05 -1.668470358640E-05
  76   1             2.203747345808E-05  1.816442780056E-05 -1.668470358174E-05
  77   1             1.678840882913E-05 -2.205328917348E-05  1.825537550459E-05
  78   1             1.827460913217E-05  1.674266799789E-05 -2.208700827611E-05
  79   1            -1.678840882957E-05  2.205328917171E-05  1.825537549971E-05
  80   1            -1.827460911952E-05  1.674266799734E-05  2.208700827033E-05
  81   1             1.678840882857E-05  2.205328916904E-05 -1.825537549127E-05
  82   1            -1.827460912751E-05 -1.674266800100E-05 -2.208700828055E-05
  83   1            -1.678840883113E-05 -2.205328917215E-05 -1.825537549460E-05
  84   1             1.827460913018E-05 -1.674266799723E-05  2.208700827699E-05
  85   7            -1.472806891023E-05  2.884719822482E-05  2.141718710957E-05
  86   7             1.472806890912E-05 -2.884719821061E-05  2.141718709625E-05
  87   7            -1.472806889491E-05 -2.884719823371E-05 -2.141718710380E-05
  88   7             1.472806888381E-05  2.884719825857E-05 -2.141718710202E-05
  89   7             2.178556642995E-05 -1.443024502867E-05  2.884515621382E-05
  90   7             2.884956769389E-05  2.163316553805E-05 -1.454136698587E-05
  91   7            -2.178556641441E-05  1.443024500625E-05  2.884515621648E-05
  92   7            -2.884956764548E-05  2.163316551673E-05  1.454136697432E-05
  93   7             2.178556639931E-05  1.443024499981E-05 -2.884515618140E-05
  94   7            -2.884956770410E-05 -2.163316553361E-05 -1.454136696699E-05
  95   7            -2.178556642995E-05 -1.443024502779E-05 -2.884515623425E-05
  96   7             2.884956770588E-05 -2.163316555936E-05  1.454136699919E-05
  97   7            -1.058558427296E-04 -2.137031217853E-05 -7.353863582260E-05
  98   7             1.058558427309E-04  2.137031218474E-05 -7.353863579684E-05
  99   7            -1.058558427207E-04  2.137031219718E-05  7.353863582438E-05
 100   7             1.058558427296E-04 -2.137031218652E-05  7.353863581949E-05
 101   7            -7.336883075260E-05 -1.059984770828E-04 -2.094480195236E-05
 102   7            -2.135846950235E-05 -7.347431869409E-05 -1.057531425568E-04
 103   7             7.336883074105E-05  1.059984770957E-04 -2.094480194259E-05
 104   7             2.135846950679E-05 -7.347431867633E-05  1.057531425661E-04
 105   7            -7.336883070863E-05  1.059984770664E-04  2.094480193282E-05
 106   7             2.135846950857E-05  7.347431866567E-05 -1.057531425488E-04
 107   7             7.336883071751E-05 -1.059984770797E-04  2.094480194437E-05
 108   7            -2.135846952012E-05  7.347431870386E-05  1.057531425595E-04
 109   8             6.387994265822E-05  3.248005278267E-05  5.293530670070E-05
 110   8            -6.387994262624E-05 -3.248005281331E-05  5.293530671580E-05
 111   8             6.387994264045E-05 -3.248005280310E-05 -5.293530671668E-05
 112   8            -6.387994263690E-05  3.248005278622E-05 -5.293530669270E-05
 113   8             5.366150154451E-05  6.432036385462E-05  3.271714462816E-05
 114   8             3.256014614839E-05  5.319897640810E-05  6.400800597461E-05
 115   8            -5.366150154096E-05 -6.432036385462E-05  3.271714463571E-05
 116   8            -3.256014617303E-05  5.319897642231E-05 -6.400800595330E-05
 117   8             5.366150157027E-05 -6.432036385462E-05 -3.271714466546E-05
 118   8            -3.256014616571E-05 -5.319897642497E-05  6.400800595685E-05
 119   8            -5.366150156938E-05  6.432036386173E-05 -3.271714465480E-05
 120   8             3.256014614972E-05 -5.319897639477E-05 -6.400800595685E-05
 121 230            -1.111366973866E-14  7.116484305181E-06 -1.998401444325E-15
 122 230            -2.529852371862E-15 -7.116484277647E-06 -1.931788062848E-14
 123 230             3.101598911915E-15  5.485239861593E-15  7.147928339002E-06
 124 230             7.309954189738E-06  3.574623501286E-15 -2.442490654175E-15
 125 230            -7.309954150214E-06 -3.109804495509E-15  3.552713678801E-15
 126 230            -1.310063169058E-14 -1.216730780527E-14 -7.147928323903E-06

 RESULTANT FORCE    -1.026436727768E-14 -1.168509733418E-14  2.964295475749E-14

 ATOMIC PART

 SYMMETRY ALLOWED FORCES (ANALYTICAL) (DIRECTION, FORCE)

    1 -2.5252251E-06    2 -6.4435719E-05    3 -1.8234750E-04    4 -1.1760362E-04
    5 -4.5209516E-05    6 -1.4894927E-04    7 -6.0496620E-05    8 -1.4601486E-04
    9 -1.1244444E-04   10 -8.2179437E-05   11  5.0516633E-07   12 -3.2684201E-06
   13  2.4519874E-05   14 -7.8250022E-05   15 -1.3008219E-06   16  2.7929272E-05
   17  3.5799538E-05   18 -6.8716638E-05   19  7.3793378E-05   20 -1.0393430E-04
   21 -3.1460676E-05   22 -1.3376472E-06   23  7.6933294E-05   24 -1.0644503E-04
   25 -1.2282086E-04   26 -4.4824705E-05   27  1.3580417E-05   28 -4.2662961E-05
   29  9.6255801E-05   30  8.9874265E-05   31  4.2103278E-05   32 -3.1145536E-05
   33  1.2844294E-04   34  1.0526359E-04   35  8.2007244E-05   36  3.7643499E-05
   37 -1.4713233E-04   38  3.6582414E-05   39  4.0551480E-05   40  6.4893025E-05
   41 -1.3280943E-04   42  5.2167694E-05   43  8.3644160E-05   44  9.8387690E-05
   45 -8.9092751E-05   46  4.6612276E-06   47  1.1142541E-04   48  7.8250517E-05
   49  9.8202846E-06   50  8.5279921E-06   51  1.3547925E-04   52  1.0323046E-04
   53  4.6913334E-05   54  7.5126116E-05   55  6.5686993E-05   56 -5.5787081E-06
   57 -5.4773137E-06   58 -2.3771038E-05   59  6.1525017E-05   60 -7.4456652E-06
   61 -2.7272814E-05   62 -3.4817109E-05   63  4.9521908E-05   64  7.5046822E-05
   65 -6.0493654E-07   66  1.9967464E-05   67 -8.5108996E-06   68  7.6674029E-05
   69  1.0401995E-05   70 -2.5123708E-05   71 -1.7853785E-05   72  7.1393366E-05
   73  1.2640385E-05   74 -1.8907024E-04   75 -1.7992495E-04   76 -6.1862444E-05
   77 -7.5607237E-06   78 -2.5366368E-04   79 -1.8229141E-04   80 -1.3014175E-04
   81 -1.3411382E-04   82  2.4866957E-05   83  1.1208090E-04   84  1.3627361E-04
   85  5.0086299E-05   86  4.4723949E-05   87  1.6685155E-04   88  9.7741747E-05
   89  8.7673102E-05   90  1.2128171E-04   91  1.0064229E-05   92  1.0108697E-05
   93 -1.0337836E-05

 CELL PART

 GRADIENT WITH RESPECT TO THE CELL PARAMETER IN HARTREE/BOHR
ORDER: -D/DA1X, -D/DA1Y, -D/DA1Z
       -D/DA2X, -D/DA2Y, -D/DA2Z
       -D/DA3X, -D/DA3Y, -D/DA3Z
  0.762188180700E-14 -0.352191923589E-04 -0.351193736154E-04
 -0.351471282087E-04  0.873674948448E-14 -0.351193736723E-04
 -0.351471280240E-04 -0.352191922524E-04 -0.133532883712E-14

STRESS TENSOR, IN HARTREE/BOHR^3:
ORDER: 11 12 13
       21 22 23
       31 32 33
  0.674983409612E-07 -0.184711857342E-15  0.170074409567E-15
 -0.110731444163E-15  0.676367367140E-07  0.939529490303E-16
  0.558647169889E-16 -0.533002832510E-16  0.674450398452E-07

PRESSURE FROM THE STRESS TENSOR,
IN HARTREE/BOHR^3: -0.67527E-07
PRESSURE IN GIGAPASCAL: -0.1987E-02
CONVERSION FACTOR: 1 HARTREE/BOHR^3= 29421 GIGAPASCAL
WHEN USING VALUES FOR BOHR RADIUS AND HARTREE
FROM IUPAC WEBSITE, APRIL 2009
ENTHALPY: -5.4298900803149E+03

 SYMMETRY ALLOWED FORCES (ANALYTICAL) (DIRECTION, FORCE)

    1 -1.9653790E-03    2  5.8376316E-07    3 -2.2777714E-06
 TTTTTTTTTTTTTTTTTTTTTTTTTTTTTT TOTGRA_C    TELAPSE     3413.72 TCPU     1742.08
 *******************************************************************************
 LATTICE PARAMETERS (ANGSTROMS AND DEGREES) - BOHR = 0.5291772083 ANGSTROM
 PRIMITIVE CELL - CENTRING CODE 6/1 VOLUME=  2490.081200 - DENSITY  1.016 g/cm^3
         A              B              C           ALPHA      BETA       GAMMA 
    14.78921537    14.78921537    14.78921537   109.471221 109.471221 109.471221
 *******************************************************************************
 ATOMS IN THE ASYMMETRIC UNIT   33 - ATOMS IN THE UNIT CELL:  126
     ATOM                 X/A                 Y/B                 Z/C    
 *******************************************************************************
      1 T   6 C     1.859033064596E-02 -4.810598348537E-01  3.514372863871E-01
      2 F   6 C     1.675028787592E-01 -3.328469557411E-01 -3.514372863871E-01
      3 F   6 C    -1.859033064596E-02  3.328469557411E-01 -4.996501654997E-01
      4 F   6 C    -1.675028787592E-01  4.810598348537E-01  4.996501654997E-01
      5 T   6 C     3.514372863871E-01  1.859033064596E-02 -4.810598348537E-01
      6 T   6 C    -4.810598348537E-01  3.514372863871E-01  1.859033064596E-02
      7 F   6 C     4.996501654997E-01 -1.675028787592E-01  4.810598348537E-01
      8 F   6 C    -3.328469557411E-01 -3.514372863871E-01  1.675028787592E-01
      9 F   6 C    -3.514372863871E-01  1.675028787592E-01 -3.328469557411E-01
     10 F   6 C     3.328469557411E-01 -4.996501654997E-01 -1.859033064596E-02
     11 F   6 C    -4.996501654997E-01 -1.859033064596E-02  3.328469557411E-01
     12 F   6 C     4.810598348537E-01  4.996501654997E-01 -1.675028787592E-01
     13 T   6 C     7.091611295622E-02 -2.046141786446E-01  4.364188351404E-01
     14 F   6 C     3.589669862149E-01 -3.655027221842E-01 -4.364188351404E-01
     15 F   6 C    -7.091611295622E-02  3.655027221842E-01 -2.755302916008E-01
     16 F   6 C    -3.589669862149E-01  2.046141786446E-01  2.755302916008E-01
     17 T   6 C     4.364188351404E-01  7.091611295622E-02 -2.046141786446E-01
     18 T   6 C    -2.046141786446E-01  4.364188351404E-01  7.091611295622E-02
     19 F   6 C     2.755302916008E-01 -3.589669862149E-01  2.046141786446E-01
     20 F   6 C    -3.655027221842E-01 -4.364188351404E-01  3.589669862149E-01
     21 F   6 C    -4.364188351404E-01  3.589669862149E-01 -3.655027221842E-01
     22 F   6 C     3.655027221842E-01 -2.755302916008E-01 -7.091611295622E-02
     23 F   6 C    -2.755302916008E-01 -7.091611295622E-02  3.655027221842E-01
     24 F   6 C     2.046141786446E-01  2.755302916008E-01 -3.589669862149E-01
     25 T   6 C     1.931504752511E-02 -3.770470910439E-01  3.747004351612E-01
     26 F   6 C     2.482524737948E-01 -3.553853876361E-01 -3.747004351612E-01
     27 F   6 C    -1.931504752511E-02  3.553853876361E-01 -3.963621385691E-01
     28 F   6 C    -2.482524737948E-01  3.770470910439E-01  3.963621385691E-01
     29 T   6 C     3.747004351612E-01  1.931504752511E-02 -3.770470910439E-01
     30 T   6 C    -3.770470910439E-01  3.747004351612E-01  1.931504752511E-02
     31 F   6 C     3.963621385691E-01 -2.482524737948E-01  3.770470910439E-01
     32 F   6 C    -3.553853876361E-01 -3.747004351612E-01  2.482524737948E-01
     33 F   6 C    -3.747004351612E-01  2.482524737948E-01 -3.553853876361E-01
     34 F   6 C     3.553853876361E-01 -3.963621385691E-01 -1.931504752511E-02
     35 F   6 C    -3.963621385691E-01 -1.931504752511E-02  3.553853876361E-01
     36 F   6 C     3.770470910439E-01  3.963621385691E-01 -2.482524737948E-01
     37 T   6 C    -4.311149302959E-02 -2.642965858142E-01  3.847622080655E-01
     38 F   6 C     3.509412061204E-01 -4.278737010951E-01 -3.847622080655E-01
     39 F   6 C     4.311149302959E-02  4.278737010951E-01 -2.211850927846E-01
     40 F   6 C    -3.509412061204E-01  2.642965858142E-01  2.211850927846E-01
     41 T   6 C     3.847622080655E-01 -4.311149302959E-02 -2.642965858142E-01
     42 T   6 C    -2.642965858142E-01  3.847622080655E-01 -4.311149302959E-02
     43 F   6 C     2.211850927846E-01 -3.509412061204E-01  2.642965858142E-01
     44 F   6 C    -4.278737010951E-01 -3.847622080655E-01  3.509412061204E-01
     45 F   6 C    -3.847622080655E-01  3.509412061204E-01 -4.278737010951E-01
     46 F   6 C     4.278737010951E-01 -2.211850927846E-01  4.311149302959E-02
     47 F   6 C    -2.211850927846E-01  4.311149302959E-02  4.278737010951E-01
     48 F   6 C     2.642965858142E-01  2.211850927846E-01 -3.509412061204E-01
     49 T   1 H     1.010157982193E-01 -4.751957349856E-01  3.842974209202E-01
     50 F   1 H     1.405068440943E-01 -2.832816227009E-01 -3.842974209202E-01
     51 F   1 H    -1.010157982193E-01  2.832816227009E-01  4.237884667952E-01
     52 F   1 H    -1.405068440943E-01  4.751957349856E-01 -4.237884667952E-01
     53 T   1 H     3.842974209202E-01  1.010157982193E-01 -4.751957349856E-01
     54 T   1 H    -4.751957349856E-01  3.842974209202E-01  1.010157982193E-01
     55 F   1 H    -4.237884667952E-01 -1.405068440943E-01  4.751957349856E-01
     56 F   1 H    -2.832816227009E-01 -3.842974209202E-01  1.405068440943E-01
     57 F   1 H    -3.842974209202E-01  1.405068440943E-01 -2.832816227009E-01
     58 F   1 H     2.832816227009E-01  4.237884667952E-01 -1.010157982193E-01
     59 F   1 H     4.237884667952E-01 -1.010157982193E-01  2.832816227009E-01
     60 F   1 H     4.751957349856E-01 -4.237884667952E-01 -1.405068440943E-01
     61 T   1 H     1.255995525709E-01 -1.164875715786E-01  4.764677539525E-01
     62 F   1 H     4.070446744689E-01 -3.508682013816E-01 -4.764677539525E-01
     63 F   1 H    -1.255995525709E-01  3.508682013816E-01 -2.420871241495E-01
     64 F   1 H    -4.070446744689E-01  1.164875715786E-01  2.420871241495E-01
     65 T   1 H     4.764677539525E-01  1.255995525709E-01 -1.164875715786E-01
     66 T   1 H    -1.164875715786E-01  4.764677539525E-01  1.255995525709E-01
     67 F   1 H     2.420871241495E-01 -4.070446744689E-01  1.164875715786E-01
     68 F   1 H    -3.508682013816E-01 -4.764677539525E-01  4.070446744689E-01
     69 F   1 H    -4.764677539525E-01  4.070446744689E-01 -3.508682013816E-01
     70 F   1 H     3.508682013816E-01 -2.420871241495E-01 -1.255995525709E-01
     71 F   1 H    -2.420871241495E-01 -1.255995525709E-01  3.508682013816E-01
     72 F   1 H     1.164875715786E-01  2.420871241495E-01 -4.070446744689E-01
     73 T   1 H    -1.022643219897E-01 -2.356352571814E-01  3.753176967669E-01
     74 F   1 H     3.890470460517E-01 -4.775820187566E-01 -3.753176967669E-01
     75 F   1 H     1.022643219897E-01  4.775820187566E-01 -1.333709351917E-01
     76 F   1 H    -3.890470460517E-01  2.356352571814E-01  1.333709351917E-01
     77 T   1 H     3.753176967669E-01 -1.022643219897E-01 -2.356352571814E-01
     78 T   1 H    -2.356352571814E-01  3.753176967669E-01 -1.022643219897E-01
     79 F   1 H     1.333709351917E-01 -3.890470460517E-01  2.356352571814E-01
     80 F   1 H    -4.775820187566E-01 -3.753176967669E-01  3.890470460517E-01
     81 F   1 H    -3.753176967669E-01  3.890470460517E-01 -4.775820187566E-01
     82 F   1 H     4.775820187566E-01 -1.333709351917E-01  1.022643219897E-01
     83 F   1 H    -1.333709351917E-01  1.022643219897E-01  4.775820187566E-01
     84 F   1 H     2.356352571814E-01  1.333709351917E-01 -3.890470460517E-01
     85 T   7 N     1.097874952343E-01 -2.760998497666E-01  4.299575679109E-01
     86 F   7 N     2.939425823224E-01 -3.201700726766E-01 -4.299575679109E-01
     87 F   7 N    -1.097874952343E-01  3.201700726766E-01 -3.858873450009E-01
     88 F   7 N    -2.939425823224E-01  2.760998497666E-01  3.858873450009E-01
     89 T   7 N     4.299575679109E-01  1.097874952343E-01 -2.760998497666E-01
     90 T   7 N    -2.760998497666E-01  4.299575679109E-01  1.097874952343E-01
     91 F   7 N     3.858873450009E-01 -2.939425823224E-01  2.760998497666E-01
     92 F   7 N    -3.201700726766E-01 -4.299575679109E-01  2.939425823224E-01
     93 F   7 N    -4.299575679109E-01  2.939425823224E-01 -3.201700726766E-01
     94 F   7 N     3.201700726766E-01 -3.858873450009E-01 -1.097874952343E-01
     95 F   7 N    -3.858873450009E-01 -1.097874952343E-01  3.201700726766E-01
     96 F   7 N     2.760998497666E-01  3.858873450009E-01 -2.939425823224E-01
     97 T   7 N    -7.462335237763E-02 -3.725338345027E-01  3.455781364342E-01
     98 F   7 N     2.818880290631E-01 -4.202014888118E-01 -3.455781364342E-01
     99 F   7 N     7.462335237763E-02  4.202014888118E-01 -2.979104821250E-01
    100 F   7 N    -2.818880290631E-01  3.725338345027E-01  2.979104821250E-01
    101 T   7 N     3.455781364342E-01 -7.462335237763E-02 -3.725338345027E-01
    102 T   7 N    -3.725338345027E-01  3.455781364342E-01 -7.462335237763E-02
    103 F   7 N     2.979104821250E-01 -2.818880290631E-01  3.725338345027E-01
    104 F   7 N    -4.202014888118E-01 -3.455781364342E-01  2.818880290631E-01
    105 F   7 N    -3.455781364342E-01  2.818880290631E-01 -4.202014888118E-01
    106 F   7 N     4.202014888118E-01 -2.979104821250E-01  7.462335237763E-02
    107 F   7 N    -2.979104821250E-01  7.462335237763E-02  4.202014888118E-01
    108 F   7 N     3.725338345027E-01  2.979104821250E-01 -2.818880290631E-01
    109 T   8 O    -6.664708137641E-02  4.309186541521E-01  2.997420889828E-01
    110 F   8 O     1.311765651693E-01 -3.663891703593E-01 -2.997420889828E-01
    111 F   8 O     6.664708137641E-02  3.663891703593E-01  4.975657355285E-01
    112 F   8 O    -1.311765651693E-01 -4.309186541521E-01 -4.975657355285E-01
    113 T   8 O     2.997420889828E-01 -6.664708137641E-02  4.309186541521E-01
    114 T   8 O     4.309186541521E-01  2.997420889828E-01 -6.664708137641E-02
    115 F   8 O    -4.975657355285E-01 -1.311765651693E-01 -4.309186541521E-01
    116 F   8 O    -3.663891703593E-01 -2.997420889828E-01  1.311765651693E-01
    117 F   8 O    -2.997420889828E-01  1.311765651693E-01 -3.663891703593E-01
    118 F   8 O     3.663891703593E-01  4.975657355285E-01  6.664708137641E-02
    119 F   8 O     4.975657355285E-01  6.664708137641E-02  3.663891703593E-01
    120 F   8 O    -4.309186541521E-01 -4.975657355285E-01 -1.311765651693E-01
    121 T 230 ZN   -2.256242914220E-01 -5.000000000000E-01  2.743757085780E-01
    122 F 230 ZN    2.256242914220E-01 -5.000000000000E-01 -2.743757085780E-01
    123 T 230 ZN    2.743757085780E-01 -2.256242914220E-01 -5.000000000000E-01
    124 T 230 ZN   -5.000000000000E-01  2.743757085780E-01 -2.256242914220E-01
    125 F 230 ZN    5.000000000000E-01 -2.743757085780E-01  2.256242914220E-01
    126 F 230 ZN   -2.743757085780E-01  2.256242914220E-01 -5.000000000000E-01

 TRANSFORMATION MATRIX PRIMITIVE-CRYSTALLOGRAPHIC CELL
  0.0000  1.0000  1.0000  1.0000  0.0000  1.0000  1.0000  1.0000  0.0000

 *******************************************************************************
 CRYSTALLOGRAPHIC CELL (VOLUME=       4980.16239973)
         A              B              C           ALPHA      BETA       GAMMA 
    17.07711495    17.07711495    17.07711495    90.000000  90.000000  90.000000

 COORDINATES IN THE CRYSTALLOGRAPHIC CELL
     ATOM                 X/A                 Y/B                 Z/C    
 *******************************************************************************
      1 T   6 C     4.258935604437E-01 -7.445627405662E-02  9.304660470258E-02
      2 F   6 C    -4.258935604437E-01  7.445627405662E-02  9.304660470258E-02
      3 F   6 C     4.258935604437E-01  7.445627405662E-02 -9.304660470258E-02
      4 F   6 C    -4.258935604437E-01 -7.445627405662E-02 -9.304660470258E-02
      5 T   6 C     9.304660470258E-02  4.258935604437E-01 -7.445627405662E-02
      6 T   6 C    -7.445627405662E-02  9.304660470258E-02  4.258935604437E-01
      7 F   6 C    -9.304660470258E-02 -4.258935604437E-01 -7.445627405662E-02
      8 F   6 C     7.445627405662E-02  9.304660470258E-02 -4.258935604437E-01
      9 F   6 C     9.304660470258E-02 -4.258935604437E-01  7.445627405662E-02
     10 F   6 C     7.445627405662E-02 -9.304660470258E-02  4.258935604437E-01
     11 F   6 C    -9.304660470258E-02  4.258935604437E-01  7.445627405662E-02
     12 F   6 C    -7.445627405662E-02 -9.304660470258E-02 -4.258935604437E-01
     13 T   6 C    -4.195557282302E-01 -1.440254366294E-01  2.149415495856E-01
     14 F   6 C     4.195557282302E-01  1.440254366294E-01  2.149415495856E-01
     15 F   6 C    -4.195557282302E-01  1.440254366294E-01 -2.149415495856E-01
     16 F   6 C     4.195557282302E-01 -1.440254366294E-01 -2.149415495856E-01
     17 T   6 C     2.149415495856E-01 -4.195557282302E-01 -1.440254366294E-01
     18 T   6 C    -1.440254366294E-01  2.149415495856E-01 -4.195557282302E-01
     19 F   6 C    -2.149415495856E-01  4.195557282302E-01 -1.440254366294E-01
     20 F   6 C     1.440254366294E-01  2.149415495856E-01  4.195557282302E-01
     21 F   6 C     2.149415495856E-01  4.195557282302E-01  1.440254366294E-01
     22 F   6 C     1.440254366294E-01 -2.149415495856E-01 -4.195557282302E-01
     23 F   6 C    -2.149415495856E-01 -4.195557282302E-01  1.440254366294E-01
     24 F   6 C    -1.440254366294E-01 -2.149415495856E-01  4.195557282302E-01
     25 T   6 C     4.891691482961E-01 -1.144687131349E-01  1.337837606600E-01
     26 F   6 C    -4.891691482961E-01  1.144687131349E-01  1.337837606600E-01
     27 F   6 C     4.891691482961E-01  1.144687131349E-01 -1.337837606600E-01
     28 F   6 C    -4.891691482961E-01 -1.144687131349E-01 -1.337837606600E-01
     29 T   6 C     1.337837606600E-01  4.891691482961E-01 -1.144687131349E-01
     30 T   6 C    -1.144687131349E-01  1.337837606600E-01  4.891691482961E-01
     31 F   6 C    -1.337837606600E-01 -4.891691482961E-01 -1.144687131349E-01
     32 F   6 C     1.144687131349E-01  1.337837606600E-01 -4.891691482961E-01
     33 F   6 C     1.337837606600E-01 -4.891691482961E-01  1.144687131349E-01
     34 F   6 C     1.144687131349E-01 -1.337837606600E-01  4.891691482961E-01
     35 F   6 C    -1.337837606600E-01  4.891691482961E-01  1.144687131349E-01
     36 F   6 C    -1.144687131349E-01 -1.337837606600E-01 -4.891691482961E-01
     37 T   6 C    -4.182114423595E-01 -1.970263495750E-01  1.539148565454E-01
     38 F   6 C     4.182114423595E-01  1.970263495750E-01  1.539148565454E-01
     39 F   6 C    -4.182114423595E-01  1.970263495750E-01 -1.539148565454E-01
     40 F   6 C     4.182114423595E-01 -1.970263495750E-01 -1.539148565454E-01
     41 T   6 C     1.539148565454E-01 -4.182114423595E-01 -1.970263495750E-01
     42 T   6 C    -1.970263495750E-01  1.539148565454E-01 -4.182114423595E-01
     43 F   6 C    -1.539148565454E-01  4.182114423595E-01 -1.970263495750E-01
     44 F   6 C     1.970263495750E-01  1.539148565454E-01  4.182114423595E-01
     45 F   6 C     1.539148565454E-01  4.182114423595E-01  1.970263495750E-01
     46 F   6 C     1.970263495750E-01 -1.539148565454E-01 -4.182114423595E-01
     47 F   6 C    -1.539148565454E-01 -4.182114423595E-01  1.970263495750E-01
     48 F   6 C    -1.970263495750E-01 -1.539148565454E-01  4.182114423595E-01
     49 T   1 H     4.040429438577E-01 -1.974552293750E-02  1.207613211568E-01
     50 F   1 H    -4.040429438577E-01  1.974552293750E-02  1.207613211568E-01
     51 F   1 H     4.040429438577E-01  1.974552293750E-02 -1.207613211568E-01
     52 F   1 H    -4.040429438577E-01 -1.974552293750E-02 -1.207613211568E-01
     53 T   1 H     1.207613211568E-01  4.040429438577E-01 -1.974552293750E-02
     54 T   1 H    -1.974552293750E-02  1.207613211568E-01  4.040429438577E-01
     55 F   1 H    -1.207613211568E-01 -4.040429438577E-01 -1.974552293750E-02
     56 F   1 H     1.974552293750E-02  1.207613211568E-01 -4.040429438577E-01
     57 F   1 H     1.207613211568E-01 -4.040429438577E-01  1.974552293750E-02
     58 F   1 H     1.974552293750E-02 -1.207613211568E-01  4.040429438577E-01
     59 F   1 H    -1.207613211568E-01  4.040429438577E-01  1.974552293750E-02
     60 F   1 H    -1.974552293750E-02 -1.207613211568E-01 -4.040429438577E-01
     61 T   1 H    -3.828096850985E-01 -1.407225609490E-01  2.663221135199E-01
     62 F   1 H     3.828096850985E-01  1.407225609490E-01  2.663221135199E-01
     63 F   1 H    -3.828096850985E-01  1.407225609490E-01 -2.663221135199E-01
     64 F   1 H     3.828096850985E-01 -1.407225609490E-01 -2.663221135199E-01
     65 T   1 H     2.663221135199E-01 -3.828096850985E-01 -1.407225609490E-01
     66 T   1 H    -1.407225609490E-01  2.663221135199E-01 -3.828096850985E-01
     67 F   1 H    -2.663221135199E-01  3.828096850985E-01 -1.407225609490E-01
     68 F   1 H     1.407225609490E-01  2.663221135199E-01  3.828096850985E-01
     69 F   1 H     2.663221135199E-01  3.828096850985E-01  1.407225609490E-01
     70 F   1 H     1.407225609490E-01 -2.663221135199E-01 -3.828096850985E-01
     71 F   1 H    -2.663221135199E-01 -3.828096850985E-01  1.407225609490E-01
     72 F   1 H    -1.407225609490E-01 -2.663221135199E-01  3.828096850985E-01
     73 T   1 H    -3.790266192124E-01 -2.456556840207E-01  1.433913620310E-01
     74 F   1 H     3.790266192124E-01  2.456556840207E-01  1.433913620310E-01
     75 F   1 H    -3.790266192124E-01  2.456556840207E-01 -1.433913620310E-01
     76 F   1 H     3.790266192124E-01 -2.456556840207E-01 -1.433913620310E-01
     77 T   1 H     1.433913620310E-01 -3.790266192124E-01 -2.456556840207E-01
     78 T   1 H    -2.456556840207E-01  1.433913620310E-01 -3.790266192124E-01
     79 F   1 H    -1.433913620310E-01  3.790266192124E-01 -2.456556840207E-01
     80 F   1 H     2.456556840207E-01  1.433913620310E-01  3.790266192124E-01
     81 F   1 H     1.433913620310E-01  3.790266192124E-01  2.456556840207E-01
     82 F   1 H     2.456556840207E-01 -1.433913620310E-01 -3.790266192124E-01
     83 F   1 H    -1.433913620310E-01 -3.790266192124E-01  2.456556840207E-01
     84 F   1 H    -2.456556840207E-01 -1.433913620310E-01  3.790266192124E-01
     85 T   7 N     2.203511145502E-02  4.079224564559E-01 -2.981349612216E-01
     86 F   7 N    -2.203511145502E-02 -4.079224564559E-01 -2.981349612216E-01
     87 F   7 N     2.203511145502E-02 -4.079224564559E-01  2.981349612216E-01
     88 F   7 N    -2.203511145502E-02  4.079224564559E-01  2.981349612216E-01
     89 T   7 N    -2.981349612216E-01  2.203511145502E-02  4.079224564559E-01
     90 T   7 N     4.079224564559E-01 -2.981349612216E-01  2.203511145502E-02
     91 F   7 N     2.981349612216E-01 -2.203511145502E-02  4.079224564559E-01
     92 F   7 N    -4.079224564559E-01 -2.981349612216E-01 -2.203511145502E-02
     93 F   7 N    -2.981349612216E-01 -2.203511145502E-02 -4.079224564559E-01
     94 F   7 N    -4.079224564559E-01  2.981349612216E-01  2.203511145502E-02
     95 F   7 N     2.981349612216E-01  2.203511145502E-02 -4.079224564559E-01
     96 F   7 N     4.079224564559E-01  2.981349612216E-01 -2.203511145502E-02
     97 T   7 N    -4.761661728454E-01 -1.782556907204E-01  1.036323383427E-01
     98 F   7 N     4.761661728454E-01  1.782556907204E-01  1.036323383427E-01
     99 F   7 N    -4.761661728454E-01  1.782556907204E-01 -1.036323383427E-01
    100 F   7 N     4.761661728454E-01 -1.782556907204E-01 -1.036323383427E-01
    101 T   7 N     1.036323383427E-01 -4.761661728454E-01 -1.782556907204E-01
    102 T   7 N    -1.782556907204E-01  1.036323383427E-01 -4.761661728454E-01
    103 F   7 N    -1.036323383427E-01  4.761661728454E-01 -1.782556907204E-01
    104 F   7 N     1.782556907204E-01  1.036323383427E-01  4.761661728454E-01
    105 F   7 N     1.036323383427E-01  4.761661728454E-01  1.782556907204E-01
    106 F   7 N     1.782556907204E-01 -1.036323383427E-01 -4.761661728454E-01
    107 F   7 N    -1.036323383427E-01 -4.761661728454E-01  1.782556907204E-01
    108 F   7 N    -1.782556907204E-01 -1.036323383427E-01  4.761661728454E-01
    109 T   8 O     3.986539122557E-01 -9.891182327283E-02  3.226474189643E-02
    110 F   8 O    -3.986539122557E-01  9.891182327283E-02  3.226474189643E-02
    111 F   8 O     3.986539122557E-01  9.891182327283E-02 -3.226474189643E-02
    112 F   8 O    -3.986539122557E-01 -9.891182327283E-02 -3.226474189643E-02
    113 T   8 O     3.226474189643E-02  3.986539122557E-01 -9.891182327283E-02
    114 T   8 O    -9.891182327283E-02  3.226474189643E-02  3.986539122557E-01
    115 F   8 O    -3.226474189643E-02 -3.986539122557E-01 -9.891182327283E-02
    116 F   8 O     9.891182327283E-02  3.226474189643E-02 -3.986539122557E-01
    117 F   8 O     3.226474189643E-02 -3.986539122557E-01  9.891182327283E-02
    118 F   8 O     9.891182327283E-02 -3.226474189643E-02  3.986539122557E-01
    119 F   8 O    -3.226474189643E-02  3.986539122557E-01  9.891182327283E-02
    120 F   8 O    -9.891182327283E-02 -3.226474189643E-02 -3.986539122557E-01
    121 T 230 ZN    5.504486888792E-17  2.743757085780E-01 -5.000000000000E-01
    122 F 230 ZN    5.504486888792E-17 -2.743757085780E-01 -5.000000000000E-01
    123 T 230 ZN   -5.000000000000E-01  5.504486888792E-17  2.743757085780E-01
    124 T 230 ZN    2.743757085780E-01 -5.000000000000E-01  6.880608610990E-17
    125 F 230 ZN   -2.743757085780E-01  5.000000000000E-01  6.880608610990E-17
    126 F 230 ZN   -5.000000000000E-01  5.504486888792E-17 -2.743757085780E-01

 T = ATOM BELONGING TO THE ASYMMETRIC UNIT

   DISPL        ENERGY              DELTA E

 -0.0150   -5.4298881098E+03    8.3575953977E-04
  0.0000   -5.4298889456E+03    0.0000000000E+00
  0.0150   -5.4298884319E+03    5.1366727075E-04
  ELASTIC TENSOR CONSTANTS 
 c11 =              10.57840380 GPa
 c12 =               8.36702196 GPa
 c13 =               8.37800458 GPa
 c14 =               0.00000000 GPa
 c15 =              -0.00000000 GPa
 c16 =              -0.00000000 GPa
  PIEZOELECTRIC TENSOR CONSTANTS 
 cp11 =              -0.00000000 C/m^2
 cp21 =              -0.00000000 C/m^2
 cp31 =               0.00000000 C/m^2

 STRAIN MATRIX   4 :

  | 0 0 0 |
  | 0 0 1 |
  | 0 1 0 |
  
 *******************************************************************************
 LATTICE PARAMETERS (ANGSTROMS AND DEGREES) - BOHR = 0.5291772083 ANGSTROM
 PRIMITIVE CELL - CENTRING CODE 6/0 VOLUME=  2490.081200 - DENSITY  1.016 g/cm^3
         A              B              C           ALPHA      BETA       GAMMA 
    14.78921537    14.78921537    14.78921537   109.471221 109.471221 109.471221
 *******************************************************************************
 ATOMS IN THE ASYMMETRIC UNIT   11 - ATOMS IN THE UNIT CELL:  126
     ATOM                 X/A                 Y/B                 Z/C    
 *******************************************************************************
      1 T   6 C     1.859033064596E-02 -4.810598348537E-01  3.514372863871E-01
      2 F   6 C     1.675028787592E-01 -3.328469557411E-01 -3.514372863871E-01
      3 F   6 C    -1.859033064596E-02  3.328469557411E-01 -4.996501654997E-01
      4 F   6 C    -1.675028787592E-01  4.810598348537E-01  4.996501654997E-01
      5 F   6 C     3.514372863871E-01  1.859033064596E-02 -4.810598348537E-01
      6 F   6 C    -4.810598348537E-01  3.514372863871E-01  1.859033064596E-02
      7 F   6 C     4.996501654997E-01 -1.675028787592E-01  4.810598348537E-01
      8 F   6 C    -3.328469557411E-01 -3.514372863871E-01  1.675028787592E-01
      9 F   6 C    -3.514372863871E-01  1.675028787592E-01 -3.328469557411E-01
     10 F   6 C     3.328469557411E-01 -4.996501654997E-01 -1.859033064596E-02
     11 F   6 C    -4.996501654997E-01 -1.859033064596E-02  3.328469557411E-01
     12 F   6 C     4.810598348537E-01  4.996501654997E-01 -1.675028787592E-01
     13 T   6 C     7.091611295622E-02 -2.046141786446E-01  4.364188351404E-01
     14 F   6 C     3.589669862149E-01 -3.655027221842E-01 -4.364188351404E-01
     15 F   6 C    -7.091611295622E-02  3.655027221842E-01 -2.755302916008E-01
     16 F   6 C    -3.589669862149E-01  2.046141786446E-01  2.755302916008E-01
     17 F   6 C     4.364188351404E-01  7.091611295622E-02 -2.046141786446E-01
     18 F   6 C    -2.046141786446E-01  4.364188351404E-01  7.091611295622E-02
     19 F   6 C     2.755302916008E-01 -3.589669862149E-01  2.046141786446E-01
     20 F   6 C    -3.655027221842E-01 -4.364188351404E-01  3.589669862149E-01
     21 F   6 C    -4.364188351404E-01  3.589669862149E-01 -3.655027221842E-01
     22 F   6 C     3.655027221842E-01 -2.755302916008E-01 -7.091611295622E-02
     23 F   6 C    -2.755302916008E-01 -7.091611295622E-02  3.655027221842E-01
     24 F   6 C     2.046141786446E-01  2.755302916008E-01 -3.589669862149E-01
     25 T   6 C     1.931504752511E-02 -3.770470910439E-01  3.747004351612E-01
     26 F   6 C     2.482524737948E-01 -3.553853876361E-01 -3.747004351612E-01
     27 F   6 C    -1.931504752511E-02  3.553853876361E-01 -3.963621385691E-01
     28 F   6 C    -2.482524737948E-01  3.770470910439E-01  3.963621385691E-01
     29 F   6 C     3.747004351612E-01  1.931504752511E-02 -3.770470910439E-01
     30 F   6 C    -3.770470910439E-01  3.747004351612E-01  1.931504752511E-02
     31 F   6 C     3.963621385691E-01 -2.482524737948E-01  3.770470910439E-01
     32 F   6 C    -3.553853876361E-01 -3.747004351612E-01  2.482524737948E-01
     33 F   6 C    -3.747004351612E-01  2.482524737948E-01 -3.553853876361E-01
     34 F   6 C     3.553853876361E-01 -3.963621385691E-01 -1.931504752511E-02
     35 F   6 C    -3.963621385691E-01 -1.931504752511E-02  3.553853876361E-01
     36 F   6 C     3.770470910439E-01  3.963621385691E-01 -2.482524737948E-01
     37 T   6 C    -4.311149302959E-02 -2.642965858142E-01  3.847622080655E-01
     38 F   6 C     3.509412061204E-01 -4.278737010951E-01 -3.847622080655E-01
     39 F   6 C     4.311149302959E-02  4.278737010951E-01 -2.211850927846E-01
     40 F   6 C    -3.509412061204E-01  2.642965858142E-01  2.211850927846E-01
     41 F   6 C     3.847622080655E-01 -4.311149302959E-02 -2.642965858142E-01
     42 F   6 C    -2.642965858142E-01  3.847622080655E-01 -4.311149302959E-02
     43 F   6 C     2.211850927846E-01 -3.509412061204E-01  2.642965858142E-01
     44 F   6 C    -4.278737010951E-01 -3.847622080655E-01  3.509412061204E-01
     45 F   6 C    -3.847622080655E-01  3.509412061204E-01 -4.278737010951E-01
     46 F   6 C     4.278737010951E-01 -2.211850927846E-01  4.311149302959E-02
     47 F   6 C    -2.211850927846E-01  4.311149302959E-02  4.278737010951E-01
     48 F   6 C     2.642965858142E-01  2.211850927846E-01 -3.509412061204E-01
     49 T   1 H     1.010157982193E-01 -4.751957349856E-01  3.842974209202E-01
     50 F   1 H     1.405068440943E-01 -2.832816227009E-01 -3.842974209202E-01
     51 F   1 H    -1.010157982193E-01  2.832816227009E-01  4.237884667952E-01
     52 F   1 H    -1.405068440943E-01  4.751957349856E-01 -4.237884667952E-01
     53 F   1 H     3.842974209202E-01  1.010157982193E-01 -4.751957349856E-01
     54 F   1 H    -4.751957349856E-01  3.842974209202E-01  1.010157982193E-01
     55 F   1 H    -4.237884667952E-01 -1.405068440943E-01  4.751957349856E-01
     56 F   1 H    -2.832816227009E-01 -3.842974209202E-01  1.405068440943E-01
     57 F   1 H    -3.842974209202E-01  1.405068440943E-01 -2.832816227009E-01
     58 F   1 H     2.832816227009E-01  4.237884667952E-01 -1.010157982193E-01
     59 F   1 H     4.237884667952E-01 -1.010157982193E-01  2.832816227009E-01
     60 F   1 H     4.751957349856E-01 -4.237884667952E-01 -1.405068440943E-01
     61 T   1 H     1.255995525709E-01 -1.164875715786E-01  4.764677539525E-01
     62 F   1 H     4.070446744689E-01 -3.508682013816E-01 -4.764677539525E-01
     63 F   1 H    -1.255995525709E-01  3.508682013816E-01 -2.420871241495E-01
     64 F   1 H    -4.070446744689E-01  1.164875715786E-01  2.420871241495E-01
     65 F   1 H     4.764677539525E-01  1.255995525709E-01 -1.164875715786E-01
     66 F   1 H    -1.164875715786E-01  4.764677539525E-01  1.255995525709E-01
     67 F   1 H     2.420871241495E-01 -4.070446744689E-01  1.164875715786E-01
     68 F   1 H    -3.508682013816E-01 -4.764677539525E-01  4.070446744689E-01
     69 F   1 H    -4.764677539525E-01  4.070446744689E-01 -3.508682013816E-01
     70 F   1 H     3.508682013816E-01 -2.420871241495E-01 -1.255995525709E-01
     71 F   1 H    -2.420871241495E-01 -1.255995525709E-01  3.508682013816E-01
     72 F   1 H     1.164875715786E-01  2.420871241495E-01 -4.070446744689E-01
     73 T   1 H    -1.022643219897E-01 -2.356352571814E-01  3.753176967669E-01
     74 F   1 H     3.890470460517E-01 -4.775820187566E-01 -3.753176967669E-01
     75 F   1 H     1.022643219897E-01  4.775820187566E-01 -1.333709351917E-01
     76 F   1 H    -3.890470460517E-01  2.356352571814E-01  1.333709351917E-01
     77 F   1 H     3.753176967669E-01 -1.022643219897E-01 -2.356352571814E-01
     78 F   1 H    -2.356352571814E-01  3.753176967669E-01 -1.022643219897E-01
     79 F   1 H     1.333709351917E-01 -3.890470460517E-01  2.356352571814E-01
     80 F   1 H    -4.775820187566E-01 -3.753176967669E-01  3.890470460517E-01
     81 F   1 H    -3.753176967669E-01  3.890470460517E-01 -4.775820187566E-01
     82 F   1 H     4.775820187566E-01 -1.333709351917E-01  1.022643219897E-01
     83 F   1 H    -1.333709351917E-01  1.022643219897E-01  4.775820187566E-01
     84 F   1 H     2.356352571814E-01  1.333709351917E-01 -3.890470460517E-01
     85 T   7 N     1.097874952343E-01 -2.760998497666E-01  4.299575679109E-01
     86 F   7 N     2.939425823224E-01 -3.201700726766E-01 -4.299575679109E-01
     87 F   7 N    -1.097874952343E-01  3.201700726766E-01 -3.858873450009E-01
     88 F   7 N    -2.939425823224E-01  2.760998497666E-01  3.858873450009E-01
     89 F   7 N     4.299575679109E-01  1.097874952343E-01 -2.760998497666E-01
     90 F   7 N    -2.760998497666E-01  4.299575679109E-01  1.097874952343E-01
     91 F   7 N     3.858873450009E-01 -2.939425823224E-01  2.760998497666E-01
     92 F   7 N    -3.201700726766E-01 -4.299575679109E-01  2.939425823224E-01
     93 F   7 N    -4.299575679109E-01  2.939425823224E-01 -3.201700726766E-01
     94 F   7 N     3.201700726766E-01 -3.858873450009E-01 -1.097874952343E-01
     95 F   7 N    -3.858873450009E-01 -1.097874952343E-01  3.201700726766E-01
     96 F   7 N     2.760998497666E-01  3.858873450009E-01 -2.939425823224E-01
     97 T   7 N    -7.462335237763E-02 -3.725338345027E-01  3.455781364342E-01
     98 F   7 N     2.818880290631E-01 -4.202014888118E-01 -3.455781364342E-01
     99 F   7 N     7.462335237763E-02  4.202014888118E-01 -2.979104821250E-01
    100 F   7 N    -2.818880290631E-01  3.725338345027E-01  2.979104821250E-01
    101 F   7 N     3.455781364342E-01 -7.462335237763E-02 -3.725338345027E-01
    102 F   7 N    -3.725338345027E-01  3.455781364342E-01 -7.462335237763E-02
    103 F   7 N     2.979104821250E-01 -2.818880290631E-01  3.725338345027E-01
    104 F   7 N    -4.202014888118E-01 -3.455781364342E-01  2.818880290631E-01
    105 F   7 N    -3.455781364342E-01  2.818880290631E-01 -4.202014888118E-01
    106 F   7 N     4.202014888118E-01 -2.979104821250E-01  7.462335237763E-02
    107 F   7 N    -2.979104821250E-01  7.462335237763E-02  4.202014888118E-01
    108 F   7 N     3.725338345027E-01  2.979104821250E-01 -2.818880290631E-01
    109 T   8 O    -6.664708137641E-02  4.309186541521E-01  2.997420889828E-01
    110 F   8 O     1.311765651693E-01 -3.663891703593E-01 -2.997420889828E-01
    111 F   8 O     6.664708137641E-02  3.663891703593E-01  4.975657355285E-01
    112 F   8 O    -1.311765651693E-01 -4.309186541521E-01 -4.975657355285E-01
    113 F   8 O     2.997420889828E-01 -6.664708137641E-02  4.309186541521E-01
    114 F   8 O     4.309186541521E-01  2.997420889828E-01 -6.664708137641E-02
    115 F   8 O    -4.975657355285E-01 -1.311765651693E-01 -4.309186541521E-01
    116 F   8 O    -3.663891703593E-01 -2.997420889828E-01  1.311765651693E-01
    117 F   8 O    -2.997420889828E-01  1.311765651693E-01 -3.663891703593E-01
    118 F   8 O     3.663891703593E-01  4.975657355285E-01  6.664708137641E-02
    119 F   8 O     4.975657355285E-01  6.664708137641E-02  3.663891703593E-01
    120 F   8 O    -4.309186541521E-01 -4.975657355285E-01 -1.311765651693E-01
    121 T 230 ZN   -2.256242914220E-01 -5.000000000000E-01  2.743757085780E-01
    122 F 230 ZN    2.256242914220E-01 -5.000000000000E-01 -2.743757085780E-01
    123 F 230 ZN    2.743757085780E-01 -2.256242914220E-01 -5.000000000000E-01
    124 F 230 ZN   -5.000000000000E-01  2.743757085780E-01 -2.256242914220E-01
    125 F 230 ZN    5.000000000000E-01 -2.743757085780E-01  2.256242914220E-01
    126 F 230 ZN   -2.743757085780E-01  2.256242914220E-01 -5.000000000000E-01

 TRANSFORMATION MATRIX PRIMITIVE-CRYSTALLOGRAPHIC CELL
  0.0000  1.0000  1.0000  1.0000  0.0000  1.0000  1.0000  1.0000  0.0000

 *******************************************************************************
 CRYSTALLOGRAPHIC CELL (VOLUME=       4980.16239973)
         A              B              C           ALPHA      BETA       GAMMA 
    17.07711495    17.07711495    17.07711495    90.000000  90.000000  90.000000

 COORDINATES IN THE CRYSTALLOGRAPHIC CELL
     ATOM                 X/A                 Y/B                 Z/C    
 *******************************************************************************
      1 T   6 C     4.258935604437E-01 -7.445627405662E-02  9.304660470258E-02
      2 F   6 C    -4.258935604437E-01  7.445627405662E-02  9.304660470258E-02
      3 F   6 C     4.258935604437E-01  7.445627405662E-02 -9.304660470258E-02
      4 F   6 C    -4.258935604437E-01 -7.445627405662E-02 -9.304660470258E-02
      5 F   6 C     9.304660470258E-02  4.258935604437E-01 -7.445627405662E-02
      6 F   6 C    -7.445627405662E-02  9.304660470258E-02  4.258935604437E-01
      7 F   6 C    -9.304660470258E-02 -4.258935604437E-01 -7.445627405662E-02
      8 F   6 C     7.445627405662E-02  9.304660470258E-02 -4.258935604437E-01
      9 F   6 C     9.304660470258E-02 -4.258935604437E-01  7.445627405662E-02
     10 F   6 C     7.445627405662E-02 -9.304660470258E-02  4.258935604437E-01
     11 F   6 C    -9.304660470258E-02  4.258935604437E-01  7.445627405662E-02
     12 F   6 C    -7.445627405662E-02 -9.304660470258E-02 -4.258935604437E-01
     13 T   6 C    -4.195557282302E-01 -1.440254366294E-01  2.149415495856E-01
     14 F   6 C     4.195557282302E-01  1.440254366294E-01  2.149415495856E-01
     15 F   6 C    -4.195557282302E-01  1.440254366294E-01 -2.149415495856E-01
     16 F   6 C     4.195557282302E-01 -1.440254366294E-01 -2.149415495856E-01
     17 F   6 C     2.149415495856E-01 -4.195557282302E-01 -1.440254366294E-01
     18 F   6 C    -1.440254366294E-01  2.149415495856E-01 -4.195557282302E-01
     19 F   6 C    -2.149415495856E-01  4.195557282302E-01 -1.440254366294E-01
     20 F   6 C     1.440254366294E-01  2.149415495856E-01  4.195557282302E-01
     21 F   6 C     2.149415495856E-01  4.195557282302E-01  1.440254366294E-01
     22 F   6 C     1.440254366294E-01 -2.149415495856E-01 -4.195557282302E-01
     23 F   6 C    -2.149415495856E-01 -4.195557282302E-01  1.440254366294E-01
     24 F   6 C    -1.440254366294E-01 -2.149415495856E-01  4.195557282302E-01
     25 T   6 C     4.891691482961E-01 -1.144687131349E-01  1.337837606600E-01
     26 F   6 C    -4.891691482961E-01  1.144687131349E-01  1.337837606600E-01
     27 F   6 C     4.891691482961E-01  1.144687131349E-01 -1.337837606600E-01
     28 F   6 C    -4.891691482961E-01 -1.144687131349E-01 -1.337837606600E-01
     29 F   6 C     1.337837606600E-01  4.891691482961E-01 -1.144687131349E-01
     30 F   6 C    -1.144687131349E-01  1.337837606600E-01  4.891691482961E-01
     31 F   6 C    -1.337837606600E-01 -4.891691482961E-01 -1.144687131349E-01
     32 F   6 C     1.144687131349E-01  1.337837606600E-01 -4.891691482961E-01
     33 F   6 C     1.337837606600E-01 -4.891691482961E-01  1.144687131349E-01
     34 F   6 C     1.144687131349E-01 -1.337837606600E-01  4.891691482961E-01
     35 F   6 C    -1.337837606600E-01  4.891691482961E-01  1.144687131349E-01
     36 F   6 C    -1.144687131349E-01 -1.337837606600E-01 -4.891691482961E-01
     37 T   6 C    -4.182114423595E-01 -1.970263495750E-01  1.539148565454E-01
     38 F   6 C     4.182114423595E-01  1.970263495750E-01  1.539148565454E-01
     39 F   6 C    -4.182114423595E-01  1.970263495750E-01 -1.539148565454E-01
     40 F   6 C     4.182114423595E-01 -1.970263495750E-01 -1.539148565454E-01
     41 F   6 C     1.539148565454E-01 -4.182114423595E-01 -1.970263495750E-01
     42 F   6 C    -1.970263495750E-01  1.539148565454E-01 -4.182114423595E-01
     43 F   6 C    -1.539148565454E-01  4.182114423595E-01 -1.970263495750E-01
     44 F   6 C     1.970263495750E-01  1.539148565454E-01  4.182114423595E-01
     45 F   6 C     1.539148565454E-01  4.182114423595E-01  1.970263495750E-01
     46 F   6 C     1.970263495750E-01 -1.539148565454E-01 -4.182114423595E-01
     47 F   6 C    -1.539148565454E-01 -4.182114423595E-01  1.970263495750E-01
     48 F   6 C    -1.970263495750E-01 -1.539148565454E-01  4.182114423595E-01
     49 T   1 H     4.040429438577E-01 -1.974552293750E-02  1.207613211568E-01
     50 F   1 H    -4.040429438577E-01  1.974552293750E-02  1.207613211568E-01
     51 F   1 H     4.040429438577E-01  1.974552293750E-02 -1.207613211568E-01
     52 F   1 H    -4.040429438577E-01 -1.974552293750E-02 -1.207613211568E-01
     53 F   1 H     1.207613211568E-01  4.040429438577E-01 -1.974552293750E-02
     54 F   1 H    -1.974552293750E-02  1.207613211568E-01  4.040429438577E-01
     55 F   1 H    -1.207613211568E-01 -4.040429438577E-01 -1.974552293750E-02
     56 F   1 H     1.974552293750E-02  1.207613211568E-01 -4.040429438577E-01
     57 F   1 H     1.207613211568E-01 -4.040429438577E-01  1.974552293750E-02
     58 F   1 H     1.974552293750E-02 -1.207613211568E-01  4.040429438577E-01
     59 F   1 H    -1.207613211568E-01  4.040429438577E-01  1.974552293750E-02
     60 F   1 H    -1.974552293750E-02 -1.207613211568E-01 -4.040429438577E-01
     61 T   1 H    -3.828096850985E-01 -1.407225609490E-01  2.663221135199E-01
     62 F   1 H     3.828096850985E-01  1.407225609490E-01  2.663221135199E-01
     63 F   1 H    -3.828096850985E-01  1.407225609490E-01 -2.663221135199E-01
     64 F   1 H     3.828096850985E-01 -1.407225609490E-01 -2.663221135199E-01
     65 F   1 H     2.663221135199E-01 -3.828096850985E-01 -1.407225609490E-01
     66 F   1 H    -1.407225609490E-01  2.663221135199E-01 -3.828096850985E-01
     67 F   1 H    -2.663221135199E-01  3.828096850985E-01 -1.407225609490E-01
     68 F   1 H     1.407225609490E-01  2.663221135199E-01  3.828096850985E-01
     69 F   1 H     2.663221135199E-01  3.828096850985E-01  1.407225609490E-01
     70 F   1 H     1.407225609490E-01 -2.663221135199E-01 -3.828096850985E-01
     71 F   1 H    -2.663221135199E-01 -3.828096850985E-01  1.407225609490E-01
     72 F   1 H    -1.407225609490E-01 -2.663221135199E-01  3.828096850985E-01
     73 T   1 H    -3.790266192124E-01 -2.456556840207E-01  1.433913620310E-01
     74 F   1 H     3.790266192124E-01  2.456556840207E-01  1.433913620310E-01
     75 F   1 H    -3.790266192124E-01  2.456556840207E-01 -1.433913620310E-01
     76 F   1 H     3.790266192124E-01 -2.456556840207E-01 -1.433913620310E-01
     77 F   1 H     1.433913620310E-01 -3.790266192124E-01 -2.456556840207E-01
     78 F   1 H    -2.456556840207E-01  1.433913620310E-01 -3.790266192124E-01
     79 F   1 H    -1.433913620310E-01  3.790266192124E-01 -2.456556840207E-01
     80 F   1 H     2.456556840207E-01  1.433913620310E-01  3.790266192124E-01
     81 F   1 H     1.433913620310E-01  3.790266192124E-01  2.456556840207E-01
     82 F   1 H     2.456556840207E-01 -1.433913620310E-01 -3.790266192124E-01
     83 F   1 H    -1.433913620310E-01 -3.790266192124E-01  2.456556840207E-01
     84 F   1 H    -2.456556840207E-01 -1.433913620310E-01  3.790266192124E-01
     85 T   7 N     2.203511145502E-02  4.079224564559E-01 -2.981349612216E-01
     86 F   7 N    -2.203511145502E-02 -4.079224564559E-01 -2.981349612216E-01
     87 F   7 N     2.203511145502E-02 -4.079224564559E-01  2.981349612216E-01
     88 F   7 N    -2.203511145502E-02  4.079224564559E-01  2.981349612216E-01
     89 F   7 N    -2.981349612216E-01  2.203511145502E-02  4.079224564559E-01
     90 F   7 N     4.079224564559E-01 -2.981349612216E-01  2.203511145502E-02
     91 F   7 N     2.981349612216E-01 -2.203511145502E-02  4.079224564559E-01
     92 F   7 N    -4.079224564559E-01 -2.981349612216E-01 -2.203511145502E-02
     93 F   7 N    -2.981349612216E-01 -2.203511145502E-02 -4.079224564559E-01
     94 F   7 N    -4.079224564559E-01  2.981349612216E-01  2.203511145502E-02
     95 F   7 N     2.981349612216E-01  2.203511145502E-02 -4.079224564559E-01
     96 F   7 N     4.079224564559E-01  2.981349612216E-01 -2.203511145502E-02
     97 T   7 N    -4.761661728454E-01 -1.782556907204E-01  1.036323383427E-01
     98 F   7 N     4.761661728454E-01  1.782556907204E-01  1.036323383427E-01
     99 F   7 N    -4.761661728454E-01  1.782556907204E-01 -1.036323383427E-01
    100 F   7 N     4.761661728454E-01 -1.782556907204E-01 -1.036323383427E-01
    101 F   7 N     1.036323383427E-01 -4.761661728454E-01 -1.782556907204E-01
    102 F   7 N    -1.782556907204E-01  1.036323383427E-01 -4.761661728454E-01
    103 F   7 N    -1.036323383427E-01  4.761661728454E-01 -1.782556907204E-01
    104 F   7 N     1.782556907204E-01  1.036323383427E-01  4.761661728454E-01
    105 F   7 N     1.036323383427E-01  4.761661728454E-01  1.782556907204E-01
    106 F   7 N     1.782556907204E-01 -1.036323383427E-01 -4.761661728454E-01
    107 F   7 N    -1.036323383427E-01 -4.761661728454E-01  1.782556907204E-01
    108 F   7 N    -1.782556907204E-01 -1.036323383427E-01  4.761661728454E-01
    109 T   8 O     3.986539122557E-01 -9.891182327283E-02  3.226474189643E-02
    110 F   8 O    -3.986539122557E-01  9.891182327283E-02  3.226474189643E-02
    111 F   8 O     3.986539122557E-01  9.891182327283E-02 -3.226474189643E-02
    112 F   8 O    -3.986539122557E-01 -9.891182327283E-02 -3.226474189643E-02
    113 F   8 O     3.226474189643E-02  3.986539122557E-01 -9.891182327283E-02
    114 F   8 O    -9.891182327283E-02  3.226474189643E-02  3.986539122557E-01
    115 F   8 O    -3.226474189643E-02 -3.986539122557E-01 -9.891182327283E-02
    116 F   8 O     9.891182327283E-02  3.226474189643E-02 -3.986539122557E-01
    117 F   8 O     3.226474189643E-02 -3.986539122557E-01  9.891182327283E-02
    118 F   8 O     9.891182327283E-02 -3.226474189643E-02  3.986539122557E-01
    119 F   8 O    -3.226474189643E-02  3.986539122557E-01  9.891182327283E-02
    120 F   8 O    -9.891182327283E-02 -3.226474189643E-02 -3.986539122557E-01
    121 T 230 ZN    5.504486888792E-17  2.743757085780E-01 -5.000000000000E-01
    122 F 230 ZN    5.504486888792E-17 -2.743757085780E-01 -5.000000000000E-01
    123 F 230 ZN   -5.000000000000E-01  5.504486888792E-17  2.743757085780E-01
    124 F 230 ZN    2.743757085780E-01 -5.000000000000E-01  6.880608610990E-17
    125 F 230 ZN   -2.743757085780E-01  5.000000000000E-01  6.880608610990E-17
    126 F 230 ZN   -5.000000000000E-01  5.504486888792E-17 -2.743757085780E-01

 T = ATOM BELONGING TO THE ASYMMETRIC UNIT

 *******************************************************************************
 * CELL DEFORMATION
 *******************************************************************************

    ELASTIC STRAIN MATRIX (ADIMENSIONAL)

    1    0.0000000000    0.0000000000    0.0000000000
    2    0.0000000000    0.0000000000    0.0001000000
    3    0.0000000000    0.0001000000    0.0000000000

 LATTICE PARAMETERS (ANGSTROMS AND DEGREES) OF
 (1) ORIGINAL PRIMITIVE CELL
 (2) ORIGINAL CRYSTALLOGRAPHIC CELL
 (3) DEFORMED PRIMITIVE CELL
 (4) DEFORMED CRYSTALLOGRAPHIC CELL

            A           B           C        ALPHA       BETA        GAMMA         VOL
 (1)   14.789215   14.789215   14.789215  109.471221  109.471221  109.471221 2490.081200
 (2)   17.077115   17.077115   17.077115   90.000000   90.000000   90.000000 4980.162400
 (3)   14.790201   14.788229   14.788229  109.465818  109.471221  109.471221 2490.081175
 (4)   17.077115   17.077115   17.077115   89.988541   90.000000   90.000000 4980.162350

 * CELL DEFORMATION COMPLETE - NO. OF SYMMOPS   2

 *******************************************************************************
 * CELL DEFORMATION
 *******************************************************************************

    ELASTIC STRAIN MATRIX (ADIMENSIONAL)

    1    0.0000000000    0.0000000000    0.0000000000
    2    0.0000000000    0.0000000000   -0.0001000000
    3    0.0000000000   -0.0001000000    0.0000000000

 LATTICE PARAMETERS (ANGSTROMS AND DEGREES) OF
 (1) ORIGINAL PRIMITIVE CELL
 (2) ORIGINAL CRYSTALLOGRAPHIC CELL
 (3) DEFORMED PRIMITIVE CELL
 (4) DEFORMED CRYSTALLOGRAPHIC CELL

            A           B           C        ALPHA       BETA        GAMMA         VOL
 (1)   14.790201   14.788229   14.788229  109.465818  109.471221  109.471221 2490.081175
 (2)   17.077115   17.077115   17.077115   89.988541   90.000000   90.000000 4980.162350
 (3)   14.789215   14.789215   14.789215  109.471220  109.471221  109.471221 2490.081150
 (4)   17.077115   17.077115   17.077115   90.000000   90.000000   90.000000 4980.162300

 * CELL DEFORMATION COMPLETE - NO. OF SYMMOPS   2

 *****    2 SYMMOPS - TRANSLATORS IN ANGSTROM
 ***** MATRICES AND TRANSLATORS IN THE CARTESIAN REFERENCE FRAME

 ORDER   : ORDER OF THE OPERATOR

 TRANSLA : REAL TRANSLATION (WITHOUT ORIGIN SHIFT) IN CARTESIAN COORDINATES

 uvw/hkl : ORIENTATION OF THE OPERATOR IN CARTESIAN COORDINATES

 LOCATED : ORIGIN OF THE OPERATOR IN CARTESIAN COORDINATES

   NO.   1 INVERSE   1    ORDER   1        NO.   2 INVERSE   2    ORDER   2
    1.000   0.000   0.000     0.000         1.000   0.000   0.000     0.000
    0.000   1.000   0.000     0.000         0.000  -1.000   0.000     0.000
    0.000   0.000   1.000     0.000         0.000   0.000  -1.000     0.000
             OPERATION E(   1)                       OPERATION C(   2)
 DETERMINANT 1.; ROTATION(DEG)   0.      DETERMINANT 1.; ROTATION(DEG) 180.
 TRANSLA (  0.000    0.000    0.000)     TRANSLA (  0.000    0.000    0.000)
 uvw/hkl (  0.000    0.000    0.000)     uvw/hkl (  4.000    0.000    0.000)
 LOCATED (  0.000    0.000    0.000)     LOCATED (  0.000    0.000    0.000)

 GCALCO - MAX INDICES DIRECT LATTICE VECTOR    14    14    14
 NO.OF VECTORS CREATED 6999 STARS  122 RMAX   304.44467 BOHR

 CAPPA:IS1  2;IS2  2;IS3  2; K PTS MONK NET   6; SYMMOPS:K SPACE   4;G SPACE   2

 *******************************************************************************
 MAX NUMBER OF SCF CYCLES      50  CONVERGENCE ON DELTAP        10**-18
 WEIGHT OF F(I) IN F(I+1)      30% CONVERGENCE ON ENERGY        10**- 8
 SHRINK. FACT.(MONKH.)    2  2  2  NUMBER OF K POINTS IN THE IBZ      6
 SHRINKING FACTOR(GILAT NET)    2  NUMBER OF K POINTS(GILAT NET)      6
 *******************************************************************************
 *** K POINTS COORDINATES (OBLIQUE COORDINATES IN UNITS OF IS =  2)
   1-R(  0  0  0)   2-R(  1  0  0)   3-R(  0  1  0)   4-R(  1  1  0)
   5-R(  0  1  1)   6-R(  1  1  1)

 DIRECT LATTICE VECTORS COMPON. (A.U.)     RECIP. LATTICE VECTORS COMPON. (A.U.) 
        X            Y            Z              X            Y            Z
  -16.1355352   16.1355352   16.1355352      0.0000000    0.1947002    0.1947002
   16.1355352  -16.1355352   16.1355352      0.1947002    0.0000000    0.1947002
   16.1355352   16.1355352  -16.1355352      0.1947002    0.1947002    0.0000000

 DISK SPACE FOR EIGENVECTORS (FTN 10)    23522400 REALS
 TTTTTTTTTTTTTTTTTTTTTTTTTTTTTT gordsh1     TELAPSE     3414.60 TCPU     1742.29

 MATRIX SIZE: P(G)10541040, F(G)  746016, P(G) IRR 2649070, F(G) IRR  376416
 MAX G-VECTOR INDEX FOR 1- AND 2-ELECTRON INTEGRALS 133

 TTTTTTTTTTTTTTTTTTTTTTTTTTTTTT INPUT       TELAPSE     3414.87 TCPU     1742.56

 NEIGHBORS OF THE NON-EQUIVALENT ATOMS

 N = NUMBER OF NEIGHBORS AT DISTANCE R
    ATOM  N     R/ANG      R/AU   NEIGHBORS (ATOM LABELS AND CELL INDICES)
   1 C    1     1.1118     2.1010   49 H    0 0 0
   1 C    1     1.2117     2.2898  109 O    0 0 0
   1 C    1     1.4555     2.7505   25 C    0 0 0
   1 C    1     2.4438     4.6181   97 N    0 1 1
   1 C    1     2.4979     4.7203   85 N    0 1 0
   1 C    1     2.9761     5.6241   66 H    0 1 0

   2 C    1     1.1118     2.1010   50 H    0 0 0
   2 C    1     1.2117     2.2898  110 O    0 0 0
   2 C    1     1.4555     2.7505   26 C    0 0 0
   2 C    1     2.4438     4.6181   98 N    0-1-1
   2 C    1     2.4979     4.7203   86 N    1 0 0
   2 C    1     2.9761     5.6241   70 H    1 0 0

   5 C    1     1.1118     2.1010   53 H    0 0 0
   5 C    1     1.2117     2.2898  113 O    0 0 0
   5 C    1     1.4555     2.7505   29 C    0 0 0
   5 C    1     2.4438     4.6181  101 N    1 0 1
   5 C    1     2.4979     4.7203   89 N    0 0 1
   5 C    1     2.9761     5.6241   61 H    0 0 1

   6 C    1     1.1118     2.1010   54 H    0 0 0
   6 C    1     1.2117     2.2898  114 O    0 0 0
   6 C    1     1.4555     2.7505   30 C    0 0 0
   6 C    1     2.4438     4.6181  102 N    1 1 0
   6 C    1     2.4979     4.7203   90 N    1 0 0
   6 C    1     2.9761     5.6241   65 H    1 0 0

   7 C    1     1.1118     2.1010   55 H    0 0 0
   7 C    1     1.2117     2.2898  115 O    0 0 0
   7 C    1     1.4555     2.7505   31 C    0 0 0
   7 C    1     2.4438     4.6181  103 N   -1 0-1
   7 C    1     2.4979     4.7203   91 N   -1-1-1
   7 C    1     2.9761     5.6241   62 H   -1-1-1

   8 C    1     1.1118     2.1010   56 H    0 0 0
   8 C    1     1.2117     2.2898  116 O    0 0 0
   8 C    1     1.4555     2.7505   32 C    0 0 0
   8 C    1     2.4438     4.6181  104 N   -1-1 0
   8 C    1     2.4979     4.7203   92 N    0 0 1
   8 C    1     2.9761     5.6241   71 H    0 0 1

  13 C    1     1.0802     2.0413   61 H    0 0 0
  13 C    1     1.3534     2.5576   85 N    0 0-1
  13 C    1     1.3805     2.6088   37 C    0 0 0
  13 C    1     2.1460     4.0553   25 C    0-1-1
  13 C    1     2.2112     4.1786   97 N    0 0 0
  13 C    1     2.2325     4.2188   73 H    0 0 0

  14 C    1     1.0802     2.0413   62 H    0 0 0
  14 C    1     1.3534     2.5576   86 N    1 1 1
  14 C    1     1.3805     2.6088   38 C    0 0 0
  14 C    1     2.1460     4.0553   26 C    0 1 1
  14 C    1     2.2112     4.1786   98 N    0 0 0
  14 C    1     2.2325     4.2188   74 H    0 0 0

  17 C    1     1.0802     2.0413   65 H    0 0 0
  17 C    1     1.3534     2.5576   89 N   -1 0 0
  17 C    1     1.3805     2.6088   41 C    0 0 0
  17 C    1     2.1460     4.0553   29 C   -1 0-1
  17 C    1     2.2112     4.1786  101 N    0 0 0
  17 C    1     2.2325     4.2188   77 H    0 0 0

  18 C    1     1.0802     2.0413   66 H    0 0 0
  18 C    1     1.3534     2.5576   90 N    0-1 0
  18 C    1     1.3805     2.6088   42 C    0 0 0
  18 C    1     2.1460     4.0553   30 C   -1-1 0
  18 C    1     2.2112     4.1786  102 N    0 0 0
  18 C    1     2.2325     4.2188   78 H    0 0 0

  19 C    1     1.0802     2.0413   67 H    0 0 0
  19 C    1     1.3534     2.5576   91 N    0-1 0
  19 C    1     1.3805     2.6088   43 C    0 0 0
  19 C    1     2.1460     4.0553   31 C    1 0 1
  19 C    1     2.2112     4.1786  103 N    0 0 0
  19 C    1     2.2325     4.2188   79 H    0 0 0

  20 C    1     1.0802     2.0413   68 H    0 0 0
  20 C    1     1.3534     2.5576   92 N    1 1 1
  20 C    1     1.3805     2.6088   44 C    0 0 0
  20 C    1     2.1460     4.0553   32 C    1 1 0
  20 C    1     2.2112     4.1786  104 N    0 0 0
  20 C    1     2.2325     4.2188   80 H    0 0 0

  25 C    1     1.3424     2.5368   97 N    0 1 1
  25 C    1     1.3465     2.5444   85 N    0 1 0
  25 C    1     1.4555     2.7505    1 C    0 0 0
  25 C    1     2.1460     4.0553   13 C    0 1 1
  25 C    1     2.1465     4.0563   37 C    0 1 1
  25 C    1     2.1862     4.1313   49 H    0 0 0

  26 C    1     1.3424     2.5368   98 N    0-1-1
  26 C    1     1.3465     2.5444   86 N    1 0 0
  26 C    1     1.4555     2.7505    2 C    0 0 0
  26 C    1     2.1460     4.0553   14 C    0-1-1
  26 C    1     2.1465     4.0563   38 C    0-1-1
  26 C    1     2.1862     4.1313   50 H    0 0 0

  29 C    1     1.3424     2.5368  101 N    1 0 1
  29 C    1     1.3465     2.5444   89 N    0 0 1
  29 C    1     1.4555     2.7505    5 C    0 0 0
  29 C    1     2.1460     4.0553   17 C    1 0 1
  29 C    1     2.1465     4.0563   41 C    1 0 1
  29 C    1     2.1862     4.1313   53 H    0 0 0

  30 C    1     1.3424     2.5368  102 N    1 1 0
  30 C    1     1.3465     2.5444   90 N    1 0 0
  30 C    1     1.4555     2.7505    6 C    0 0 0
  30 C    1     2.1460     4.0553   18 C    1 1 0
  30 C    1     2.1465     4.0563   42 C    1 1 0
  30 C    1     2.1862     4.1313   54 H    0 0 0

  31 C    1     1.3424     2.5368  103 N   -1 0-1
  31 C    1     1.3465     2.5444   91 N   -1-1-1
  31 C    1     1.4555     2.7505    7 C    0 0 0
  31 C    1     2.1460     4.0553   19 C   -1 0-1
  31 C    1     2.1465     4.0563   43 C   -1 0-1
  31 C    1     2.1862     4.1313   55 H    0 0 0

  32 C    1     1.3424     2.5368  104 N   -1-1 0
  32 C    1     1.3465     2.5444   92 N    0 0 1
  32 C    1     1.4555     2.7505    8 C    0 0 0
  32 C    1     2.1460     4.0553   20 C   -1-1 0
  32 C    1     2.1465     4.0563   44 C   -1-1 0
  32 C    1     2.1862     4.1313   56 H    0 0 0

  37 C    1     1.0815     2.0438   73 H    0 0 0
  37 C    1     1.3489     2.5491   97 N    0 0 0
  37 C    1     1.3805     2.6088   13 C    0 0 0
  37 C    1     2.1465     4.0563   25 C    0-1-1
  37 C    1     2.2190     4.1932   85 N    0 0-1
  37 C    1     2.2304     4.2149   61 H    0 0 0

  38 C    1     1.0815     2.0438   74 H    0 0 0
  38 C    1     1.3489     2.5491   98 N    0 0 0
  38 C    1     1.3805     2.6088   14 C    0 0 0
  38 C    1     2.1465     4.0563   26 C    0 1 1
  38 C    1     2.2190     4.1932   86 N    1 1 1
  38 C    1     2.2304     4.2149   62 H    0 0 0

  41 C    1     1.0815     2.0438   77 H    0 0 0
  41 C    1     1.3489     2.5491  101 N    0 0 0
  41 C    1     1.3805     2.6088   17 C    0 0 0
  41 C    1     2.1465     4.0563   29 C   -1 0-1
  41 C    1     2.2190     4.1932   89 N   -1 0 0
  41 C    1     2.2304     4.2149   65 H    0 0 0

  42 C    1     1.0815     2.0438   78 H    0 0 0
  42 C    1     1.3489     2.5491  102 N    0 0 0
  42 C    1     1.3805     2.6088   18 C    0 0 0
  42 C    1     2.1465     4.0563   30 C   -1-1 0
  42 C    1     2.2190     4.1932   90 N    0-1 0
  42 C    1     2.2304     4.2149   66 H    0 0 0

  43 C    1     1.0815     2.0438   79 H    0 0 0
  43 C    1     1.3489     2.5491  103 N    0 0 0
  43 C    1     1.3805     2.6088   19 C    0 0 0
  43 C    1     2.1465     4.0563   31 C    1 0 1
  43 C    1     2.2190     4.1932   91 N    0-1 0
  43 C    1     2.2304     4.2149   67 H    0 0 0

  44 C    1     1.0815     2.0438   80 H    0 0 0
  44 C    1     1.3489     2.5491  104 N    0 0 0
  44 C    1     1.3805     2.6088   20 C    0 0 0
  44 C    1     2.1465     4.0563   32 C    1 1 0
  44 C    1     2.2190     4.1932   92 N    1 1 1
  44 C    1     2.2304     4.2149   68 H    0 0 0

  49 H    1     1.1118     2.1010    1 C    0 0 0
  49 H    1     2.0298     3.8358  109 O    0 0 0
  49 H    1     2.1862     4.1313   25 C    0 0 0
  49 H    1     2.6755     5.0560   86 N    1 1 1
  49 H    1     2.7394     5.1767   85 N    0 1 0
  49 H    1     2.9374     5.5509   26 C    0 1 1

  50 H    1     1.1118     2.1010    2 C    0 0 0
  50 H    1     2.0298     3.8358  110 O    0 0 0
  50 H    1     2.1862     4.1313   26 C    0 0 0
  50 H    1     2.6755     5.0560   85 N    0 0-1
  50 H    1     2.7394     5.1767   86 N    1 0 0
  50 H    1     2.9374     5.5509   25 C    0-1-1

  53 H    1     1.1118     2.1010    5 C    0 0 0
  53 H    1     2.0298     3.8358  113 O    0 0 0
  53 H    1     2.1862     4.1313   29 C    0 0 0
  53 H    1     2.6755     5.0560   93 N    1 1 1
  53 H    1     2.7394     5.1767   89 N    0 0 1
  53 H    1     2.9374     5.5509   33 C    1 0 1

  54 H    1     1.1118     2.1010    6 C    0 0 0
  54 H    1     2.0298     3.8358  114 O    0 0 0
  54 H    1     2.1862     4.1313   30 C    0 0 0
  54 H    1     2.6755     5.0560   92 N    1 1 1
  54 H    1     2.7394     5.1767   90 N    1 0 0
  54 H    1     2.9374     5.5509   32 C    1 1 0

  55 H    1     1.1118     2.1010    7 C    0 0 0
  55 H    1     2.0298     3.8358  115 O    0 0 0
  55 H    1     2.1862     4.1313   31 C    0 0 0
  55 H    1     2.6755     5.0560   95 N    0 0-1
  55 H    1     2.7394     5.1767   91 N   -1-1-1
  55 H    1     2.9374     5.5509   35 C   -1 0-1

  56 H    1     1.1118     2.1010    8 C    0 0 0
  56 H    1     2.0298     3.8358  116 O    0 0 0
  56 H    1     2.1862     4.1313   32 C    0 0 0
  56 H    1     2.6755     5.0560   90 N    0-1 0
  56 H    1     2.7394     5.1767   92 N    0 0 1
  56 H    1     2.9374     5.5509   30 C   -1-1 0

  61 H    1     1.0802     2.0413   13 C    0 0 0
  61 H    1     2.1313     4.0275   85 N    0 0-1
  61 H    1     2.2304     4.2149   37 C    0 0 0
  61 H    1     2.7609     5.2173   73 H    0 0 0
  61 H    1     2.8021     5.2953  113 O    0 0-1
  61 H    1     2.9743     5.6206  101 N    1 0 0

  62 H    1     1.0802     2.0413   14 C    0 0 0
  62 H    1     2.1313     4.0275   86 N    1 1 1
  62 H    1     2.2304     4.2149   38 C    0 0 0
  62 H    1     2.7609     5.2173   74 H    0 0 0
  62 H    1     2.8021     5.2953  115 O    1 1 1
  62 H    1     2.9743     5.6206  103 N    0 1 0

  65 H    1     1.0802     2.0413   17 C    0 0 0
  65 H    1     2.1313     4.0275   89 N   -1 0 0
  65 H    1     2.2304     4.2149   41 C    0 0 0
  65 H    1     2.7609     5.2173   77 H    0 0 0
  65 H    1     2.8021     5.2953  114 O   -1 0 0
  65 H    1     2.9743     5.6206  102 N    0 1 0

  66 H    1     1.0802     2.0413   18 C    0 0 0
  66 H    1     2.1313     4.0275   90 N    0-1 0
  66 H    1     2.2304     4.2149   42 C    0 0 0
  66 H    1     2.7609     5.2173   78 H    0 0 0
  66 H    1     2.8021     5.2953  109 O    0-1 0
  66 H    1     2.9743     5.6206   97 N    0 0 1

  67 H    1     1.0802     2.0413   19 C    0 0 0
  67 H    1     2.1313     4.0275   91 N    0-1 0
  67 H    1     2.2304     4.2149   43 C    0 0 0
  67 H    1     2.7609     5.2173   79 H    0 0 0
  67 H    1     2.8021     5.2953  118 O    0-1 0
  67 H    1     2.9743     5.6206  106 N    1 0 0

  68 H    1     1.0802     2.0413   20 C    0 0 0
  68 H    1     2.1313     4.0275   92 N    1 1 1
  68 H    1     2.2304     4.2149   44 C    0 0 0
  68 H    1     2.7609     5.2173   80 H    0 0 0
  68 H    1     2.8021     5.2953  112 O    1 1 1
  68 H    1     2.9743     5.6206  100 N    1 0 0

  73 H    1     1.0815     2.0438   37 C    0 0 0
  73 H    1     2.1302     4.0254   97 N    0 0 0
  73 H    1     2.2325     4.2188   13 C    0 0 0
  73 H    1     2.7609     5.2173   61 H    0 0 0
  73 H    1     2.9746     5.6212   56 H    0 0-1
  73 H    1     3.0046     5.6778   92 N    0 0 0

  74 H    1     1.0815     2.0438   38 C    0 0 0
  74 H    1     2.1302     4.0254   98 N    0 0 0
  74 H    1     2.2325     4.2188   14 C    0 0 0
  74 H    1     2.7609     5.2173   62 H    0 0 0
  74 H    1     2.9746     5.6212   60 H    1 1 1
  74 H    1     3.0046     5.6778   96 N    0 0 0

  77 H    1     1.0815     2.0438   41 C    0 0 0
  77 H    1     2.1302     4.0254  101 N    0 0 0
  77 H    1     2.2325     4.2188   17 C    0 0 0
  77 H    1     2.7609     5.2173   65 H    0 0 0
  77 H    1     2.9746     5.6212   50 H   -1 0 0
  77 H    1     3.0046     5.6778   86 N    0 0 0

  78 H    1     1.0815     2.0438   42 C    0 0 0
  78 H    1     2.1302     4.0254  102 N    0 0 0
  78 H    1     2.2325     4.2188   18 C    0 0 0
  78 H    1     2.7609     5.2173   66 H    0 0 0
  78 H    1     2.9746     5.6212   57 H    0-1 0
  78 H    1     3.0046     5.6778   93 N    0 0 0

  79 H    1     1.0815     2.0438   43 C    0 0 0
  79 H    1     2.1302     4.0254  103 N    0 0 0
  79 H    1     2.2325     4.2188   19 C    0 0 0
  79 H    1     2.7609     5.2173   67 H    0 0 0
  79 H    1     2.9746     5.6212   49 H    0-1 0
  79 H    1     3.0046     5.6778   85 N    0 0 0

  80 H    1     1.0815     2.0438   44 C    0 0 0
  80 H    1     2.1302     4.0254  104 N    0 0 0
  80 H    1     2.2325     4.2188   20 C    0 0 0
  80 H    1     2.7609     5.2173   68 H    0 0 0
  80 H    1     2.9746     5.6212   55 H    1 1 1
  80 H    1     3.0046     5.6778   91 N    0 0 0

  85 N    1     1.3465     2.5444   25 C    0-1 0
  85 N    1     1.3534     2.5576   13 C    0 0 1
  85 N    1     2.0365     3.8485  123 ZN   1 0 0
  85 N    1     2.1313     4.0275   61 H    0 0 1
  85 N    1     2.2190     4.1932   37 C    0 0 1
  85 N    1     2.2318     4.2175   97 N    0 0 1

  86 N    1     1.3465     2.5444   26 C   -1 0 0
  86 N    1     1.3534     2.5576   14 C   -1-1-1
  86 N    1     2.0365     3.8485  123 ZN   0 0-1
  86 N    1     2.1313     4.0275   62 H   -1-1-1
  86 N    1     2.2190     4.1932   38 C   -1-1-1
  86 N    1     2.2318     4.2175   98 N   -1-1-1

  89 N    1     1.3465     2.5444   29 C    0 0-1
  89 N    1     1.3534     2.5576   17 C    1 0 0
  89 N    1     2.0365     3.8485  124 ZN   0 1 0
  89 N    1     2.1313     4.0275   65 H    1 0 0
  89 N    1     2.2190     4.1932   41 C    1 0 0
  89 N    1     2.2318     4.2175  101 N    1 0 0

  90 N    1     1.3465     2.5444   30 C   -1 0 0
  90 N    1     1.3534     2.5576   18 C    0 1 0
  90 N    1     2.0365     3.8485  121 ZN   0 0 1
  90 N    1     2.1313     4.0275   66 H    0 1 0
  90 N    1     2.2190     4.1932   42 C    0 1 0
  90 N    1     2.2318     4.2175  102 N    0 1 0

  91 N    1     1.3465     2.5444   31 C    1 1 1
  91 N    1     1.3534     2.5576   19 C    0 1 0
  91 N    1     2.0365     3.8485  125 ZN   0 1 0
  91 N    1     2.1313     4.0275   67 H    0 1 0
  91 N    1     2.2190     4.1932   43 C    0 1 0
  91 N    1     2.2318     4.2175  103 N    0 1 0

  92 N    1     1.3465     2.5444   32 C    0 0-1
  92 N    1     1.3534     2.5576   20 C   -1-1-1
  92 N    1     2.0365     3.8485  121 ZN   0-1 0
  92 N    1     2.1313     4.0275   68 H   -1-1-1
  92 N    1     2.2190     4.1932   44 C   -1-1-1
  92 N    1     2.2318     4.2175  104 N   -1-1-1

  97 N    1     1.3424     2.5368   25 C    0-1-1
  97 N    1     1.3489     2.5491   37 C    0 0 0
  97 N    1     1.9880     3.7567  121 ZN   0-1 0
  97 N    1     2.1302     4.0254   73 H    0 0 0
  97 N    1     2.2112     4.1786   13 C    0 0 0
  97 N    1     2.2318     4.2175   85 N    0 0-1

  98 N    1     1.3424     2.5368   26 C    0 1 1
  98 N    1     1.3489     2.5491   38 C    0 0 0
  98 N    1     1.9880     3.7567  122 ZN   0 0 1
  98 N    1     2.1302     4.0254   74 H    0 0 0
  98 N    1     2.2112     4.1786   14 C    0 0 0
  98 N    1     2.2318     4.2175   86 N    1 1 1

 101 N    1     1.3424     2.5368   29 C   -1 0-1
 101 N    1     1.3489     2.5491   41 C    0 0 0
 101 N    1     1.9880     3.7567  123 ZN   0 0-1
 101 N    1     2.1302     4.0254   77 H    0 0 0
 101 N    1     2.2112     4.1786   17 C    0 0 0
 101 N    1     2.2318     4.2175   89 N   -1 0 0

 102 N    1     1.3424     2.5368   30 C   -1-1 0
 102 N    1     1.3489     2.5491   42 C    0 0 0
 102 N    1     1.9880     3.7567  124 ZN  -1 0 0
 102 N    1     2.1302     4.0254   78 H    0 0 0
 102 N    1     2.2112     4.1786   18 C    0 0 0
 102 N    1     2.2318     4.2175   90 N    0-1 0

 103 N    1     1.3424     2.5368   31 C    1 0 1
 103 N    1     1.3489     2.5491   43 C    0 0 0
 103 N    1     1.9880     3.7567  123 ZN   1 0 0
 103 N    1     2.1302     4.0254   79 H    0 0 0
 103 N    1     2.2112     4.1786   19 C    0 0 0
 103 N    1     2.2318     4.2175   91 N    0-1 0

 104 N    1     1.3424     2.5368   32 C    1 1 0
 104 N    1     1.3489     2.5491   44 C    0 0 0
 104 N    1     1.9880     3.7567  125 ZN   0 1 0
 104 N    1     2.1302     4.0254   80 H    0 0 0
 104 N    1     2.2112     4.1786   20 C    0 0 0
 104 N    1     2.2318     4.2175   92 N    1 1 1

 109 O    1     1.2117     2.2898    1 C    0 0 0
 109 O    1     2.0298     3.8358   49 H    0 0 0
 109 O    1     2.3378     4.4179   25 C    0 0 0
 109 O    1     2.8021     5.2953   66 H    0 1 0
 109 O    1     2.8091     5.3084   97 N    0 1 1
 109 O    1     2.8251     5.3387  121 ZN   0 0 1

 110 O    1     1.2117     2.2898    2 C    0 0 0
 110 O    1     2.0298     3.8358   50 H    0 0 0
 110 O    1     2.3378     4.4179   26 C    0 0 0
 110 O    1     2.8021     5.2953   70 H    1 0 0
 110 O    1     2.8091     5.3084   98 N    0-1-1
 110 O    1     2.8251     5.3387  122 ZN   0-1 0

 113 O    1     1.2117     2.2898    5 C    0 0 0
 113 O    1     2.0298     3.8358   53 H    0 0 0
 113 O    1     2.3378     4.4179   29 C    0 0 0
 113 O    1     2.8021     5.2953   61 H    0 0 1
 113 O    1     2.8091     5.3084  101 N    1 0 1
 113 O    1     2.8251     5.3387  123 ZN   1 0 0

 114 O    1     1.2117     2.2898    6 C    0 0 0
 114 O    1     2.0298     3.8358   54 H    0 0 0
 114 O    1     2.3378     4.4179   30 C    0 0 0
 114 O    1     2.8021     5.2953   65 H    1 0 0
 114 O    1     2.8091     5.3084  102 N    1 1 0
 114 O    1     2.8251     5.3387  124 ZN   0 1 0

 115 O    1     1.2117     2.2898    7 C    0 0 0
 115 O    1     2.0298     3.8358   55 H    0 0 0
 115 O    1     2.3378     4.4179   31 C    0 0 0
 115 O    1     2.8021     5.2953   62 H   -1-1-1
 115 O    1     2.8091     5.3084  103 N   -1 0-1
 115 O    1     2.8251     5.3387  123 ZN   0 0-1

 116 O    1     1.2117     2.2898    8 C    0 0 0
 116 O    1     2.0298     3.8358   56 H    0 0 0
 116 O    1     2.3378     4.4179   32 C    0 0 0
 116 O    1     2.8021     5.2953   71 H    0 0 1
 116 O    1     2.8091     5.3084  104 N   -1-1 0
 116 O    1     2.8251     5.3387  125 ZN  -1 0 0

 121 ZN   2     1.9880     3.7567   97 N    0 1 0  100 N    0 0-1
 121 ZN   2     2.0365     3.8485   90 N    0 0-1   92 N    0 1 0
 121 ZN   2     2.8251     5.3387  109 O    0 0-1  112 O    0 1 0
 121 ZN   2     2.9761     5.6240   25 C    0 0-1   28 C    0 1 0
 121 ZN   2     2.9944     5.6587   18 C    0 1-1   20 C   -1 0-1
 121 ZN   2     3.0163     5.6999   37 C    0 1 0   40 C    0 0-1

 123 ZN   2     1.9880     3.7567  101 N    0 0 1  103 N   -1 0 0
 123 ZN   2     2.0365     3.8485   85 N   -1 0 0   86 N    0 0 1
 123 ZN   2     2.8251     5.3387  113 O   -1 0 0  115 O    0 0 1
 123 ZN   2     2.9761     5.6240   29 C   -1 0 0   31 C    0 0 1
 123 ZN   2     2.9944     5.6587   13 C   -1 0 1   14 C   -1-1 0
 123 ZN   2     3.0163     5.6999   41 C    0 0 1   43 C   -1 0 0

 124 ZN   2     1.9880     3.7567  102 N    1 0 0  108 N    0-1 0
 124 ZN   2     2.0365     3.8485   89 N    0-1 0   93 N    1 0 0
 124 ZN   2     2.8251     5.3387  114 O    0-1 0  120 O    1 0 0
 124 ZN   2     2.9761     5.6240   30 C    0-1 0   36 C    1 0 0
 124 ZN   2     2.9944     5.6587   17 C    1-1 0   21 C    0-1-1
 124 ZN   2     3.0163     5.6999   42 C    1 0 0   48 C    0-1 0

 125 ZN   2     1.9880     3.7567  104 N    0-1 0  106 N    1 0 0
 125 ZN   2     2.0365     3.8485   91 N    0-1 0   95 N    1 0 0
 125 ZN   2     2.8251     5.3387  116 O    1 0 0  118 O    0-1 0
 125 ZN   2     2.9761     5.6240   32 C    1 0 0   34 C    0-1 0
 125 ZN   2     2.9944     5.6587   19 C    0 0 0   23 C    1 0 1
 125 ZN   2     3.0163     5.6999   44 C    0-1 0   46 C    1 0 0


 SYMMETRY ALLOWED ELASTIC DISTORTION 1
  0.5773503  0.0000000  0.0000000
  0.0000000  0.5773503  0.0000000
  0.0000000  0.0000000  0.5773503

 SYMMETRY ALLOWED ELASTIC DISTORTION 2
  0.8164966  0.0000000  0.0000000
  0.0000000 -0.4082483  0.0000000
  0.0000000  0.0000000 -0.4082483

 SYMMETRY ALLOWED ELASTIC DISTORTION 3
  0.0000000  0.0000000  0.0000000
  0.0000000  0.7071068  0.0000000
  0.0000000  0.0000000 -0.7071068

 SYMMETRY ALLOWED ELASTIC DISTORTION 4
  0.0000000  0.0000000  0.0000000
  0.0000000  0.0000000  0.7071068
  0.0000000  0.7071068  0.0000000

 SYMMETRY ALLOWED INTERNAL DEGREE(S) OF FREEDOM: 187
 TTTTTTTTTTTTTTTTTTTTTTTTTTTTTT SYMM        TELAPSE     3415.25 TCPU     1742.92
 TTTTTTTTTTTTTTTTTTTTTTTTTTTTTT INT_SCREEN  TELAPSE     3415.31 TCPU     1742.98
 INFORMATION **** EXCBUF **** EXCH. BIPO BUFFER: WORDS USED =     4000000
 WARNING **** EXCBUF **** EXCH. BIPO BUFFER TOO SMALL - TO AVOID I/O SET EXCHSIZE =     8591634

 DFT PARAMETERS

     ATOM       ELECTRONS   NET CHARGE   R(ANGSTROM)
   1   6  C       6.0000      0.0000     0.77000000
  49   1  H       1.0000      0.0000     1.11000000
  85   7  N       7.0000      0.0000     0.74000000
 109   8  O       8.0000      0.0000     0.74000000
 121 230  ZN     20.0000      0.0000     1.37000000

 SIZE OF GRID=    3816522
 TTTTTTTTTTTTTTTTTTTTTTTTTTTTTT MAKE_GRID2  TELAPSE     3432.04 TCPU     1759.34
 BECKE WEIGHT FUNCTION
 RADSAFE =     2.00
 TOLERANCES - DENSITY:10**- 6; POTENTIAL:10**- 9; GRID WGT:10**-14

 RADIAL INTEGRATION  - INTERVALS (POINTS,UPPER LIMIT):            1( 99,  4.0*R)

 ANGULAR INTEGRATION - INTERVALS (ACCURACY LEVEL [N. POINTS] UPPER LIMIT):
  1(  6[ 146]   0.2)  2( 11[ 302]   0.5)  3( 14[ 590]   0.9)  4( 18[1454]   3.5)
  5( 14[ 590]9999.0)
 TTTTTTTTTTTTTTTTTTTTTTTTTTTTTT INT_CALC    TELAPSE     3432.15 TCPU     1759.45

 *******************************************************************************
 ZIF90                                                                           
 CRYSTAL - SCF - TYPE OF CALCULATION :  RESTRICTED CLOSED SHELL
 *******************************************************************************

 CAPPA:IS1  2;IS2  2;IS3  2; K PTS MONK NET   6; SYMMOPS:K SPACE   4;G SPACE   2

 TTTTTTTTTTTTTTTTTTTTTTTTTTTTTT SDIK        TELAPSE     3435.96 TCPU     1763.27

 AAAAAAAAAAAAAAAAAAAAAAAAAAAAAAAAAAAAAAAAAAAAAAAAAAAAAAAAAAAAAAAAAAAAAAAAAAAAAAA
         ATOMIC WAVEFUNCTION(S)


 NUCLEAR CHARGE  6.0  SYMMETRY SPECIES            S    P
 N. ELECTRONS    6.0  NUMBER OF PRIMITIVE GTOS   11    5
                      NUMBER OF CONTRACTED GTOS   4    3
                      NUMBER OF CLOSED SHELLS     2    0
                      OPEN SHELL OCCUPATION       0    2

  ZNUC SCFIT  TOTAL HF ENERGY   KINETIC ENERGY   VIRIAL THEOREM ACCURACY
   6.0  11   -3.768480057E+01  3.769831118E+01 -1.999641612E+00  2.0E-06

 NUCLEAR CHARGE  1.0  SYMMETRY SPECIES            S
 N. ELECTRONS    1.0  NUMBER OF PRIMITIVE GTOS    5
                      NUMBER OF CONTRACTED GTOS   3
                      NUMBER OF CLOSED SHELLS     0
                      OPEN SHELL OCCUPATION       1

  ZNUC SCFIT  TOTAL HF ENERGY   KINETIC ENERGY   VIRIAL THEOREM ACCURACY
   1.0   1   -4.998098153E-01  4.997907537E-01 -2.000038139E+00  9.6E-17

 NUCLEAR CHARGE  7.0  SYMMETRY SPECIES            S    P
 N. ELECTRONS    7.0  NUMBER OF PRIMITIVE GTOS   11    5
                      NUMBER OF CONTRACTED GTOS   4    3
                      NUMBER OF CLOSED SHELLS     2    0
                      OPEN SHELL OCCUPATION       0    3

  ZNUC SCFIT  TOTAL HF ENERGY   KINETIC ENERGY   VIRIAL THEOREM ACCURACY
   7.0  11   -5.439473665E+01  5.441433682E+01 -1.999639798E+00  3.6E-06

 NUCLEAR CHARGE  8.0  SYMMETRY SPECIES            S    P
 N. ELECTRONS    8.0  NUMBER OF PRIMITIVE GTOS   11    5
                      NUMBER OF CONTRACTED GTOS   4    3
                      NUMBER OF CLOSED SHELLS     2    0
                      OPEN SHELL OCCUPATION       0    4

  ZNUC SCFIT  TOTAL HF ENERGY   KINETIC ENERGY   VIRIAL THEOREM ACCURACY
   8.0  13   -7.479861895E+01  7.482603849E+01 -1.999633556E+00  2.7E-06

 NUCLEAR CHARGE 20.0  SYMMETRY SPECIES            S    P    D
 N. ELECTRONS   20.0  NUMBER OF PRIMITIVE GTOS    7    7    6
                      NUMBER OF CONTRACTED GTOS   5    5    3
                      NUMBER OF CLOSED SHELLS     2    1    1
                      OPEN SHELL OCCUPATION       0    0    0

  ZNUC SCFIT  TOTAL HF ENERGY   KINETIC ENERGY   VIRIAL THEOREM ACCURACY
  20.0  35   -2.259494290E+02  1.538488917E+02 -2.468645152E+00  3.9E-06

 AAAAAAAAAAAAAAAAAAAAAAAAAAAAAAAAAAAAAAAAAAAAAAAAAAAAAAAAAAAAAAAAAAAAAAAAAAAAAAA

 CHARGE NORMALIZATION FACTOR   1.00000000
 TOTAL ATOMIC CHARGES:
   6.0000000   6.0000000   6.0000000   6.0000000   6.0000000   6.0000000
   6.0000000   6.0000000   6.0000000   6.0000000   6.0000000   6.0000000
   6.0000000   6.0000000   6.0000000   6.0000000   6.0000000   6.0000000
   6.0000000   6.0000000   6.0000000   6.0000000   6.0000000   6.0000000
   6.0000000   6.0000000   6.0000000   6.0000000   6.0000000   6.0000000
   6.0000000   6.0000000   6.0000000   6.0000000   6.0000000   6.0000000
   6.0000000   6.0000000   6.0000000   6.0000000   6.0000000   6.0000000
   6.0000000   6.0000000   6.0000000   6.0000000   6.0000000   6.0000000
   1.0000000   1.0000000   1.0000000   1.0000000   1.0000000   1.0000000
   1.0000000   1.0000000   1.0000000   1.0000000   1.0000000   1.0000000
   1.0000000   1.0000000   1.0000000   1.0000000   1.0000000   1.0000000
   1.0000000   1.0000000   1.0000000   1.0000000   1.0000000   1.0000000
   1.0000000   1.0000000   1.0000000   1.0000000   1.0000000   1.0000000
   1.0000000   1.0000000   1.0000000   1.0000000   1.0000000   1.0000000
   7.0000000   7.0000000   7.0000000   7.0000000   7.0000000   7.0000000
   7.0000000   7.0000000   7.0000000   7.0000000   7.0000000   7.0000000
   7.0000000   7.0000000   7.0000000   7.0000000   7.0000000   7.0000000
   7.0000000   7.0000000   7.0000000   7.0000000   7.0000000   7.0000000
   8.0000000   8.0000000   8.0000000   8.0000000   8.0000000   8.0000000
   8.0000000   8.0000000   8.0000000   8.0000000   8.0000000   8.0000000
  20.0000000  20.0000000  20.0000000  20.0000000  20.0000000  20.0000000
 TTTTTTTTTTTTTTTTTTTTTTTTTTTTTT MOQGAD      TELAPSE     3439.79 TCPU     1767.09
 TTTTTTTTTTTTTTTTTTTTTTTTTTTTTT SHELLXN     TELAPSE     3504.98 TCPU     1819.31
 TTTTTTTTTTTTTTTTTTTTTTTTTTTTTT MONMO3      TELAPSE     3509.04 TCPU     1823.36
 NUMERICALLY INTEGRATED DENSITY    707.9998524175
 TTTTTTTTTTTTTTTTTTTTTTTTTTTTTT NUMDFT      TELAPSE     3514.85 TCPU     1829.17
 CYC   0 ETOT(AU) -5.454441703520E+03 DETOT -5.45E+03 tst  6.68E-12 PX  1.00E+00
 TTTTTTTTTTTTTTTTTTTTTTTTTTTTTT DIIS        TELAPSE     3515.06 TCPU     1829.38
 TTTTTTTTTTTTTTTTTTTTTTTTTTTTTT FDIK        TELAPSE     3563.79 TCPU     1875.33
 INSULATING STATE
 TOP OF VALENCE BANDS -    BAND    354; K    6; EIG -3.1196174E-01 AU
 TOP OF VALENCE BANDS -    BAND    354; K    1; EIG -3.1208202E-01 AU
 BOTTOM OF VIRTUAL BANDS - BAND    355; K    4; EIG -1.7774183E-01 AU
 INDIRECT ENERGY BAND GAP:   3.6523 eV
 BOTTOM OF VIRTUAL BANDS - BAND    355; K    1; EIG -1.7772751E-01 AU
 TTTTTTTTTTTTTTTTTTTTTTTTTTTTTT PDIG        TELAPSE     3565.29 TCPU     1876.83
 CHARGE NORMALIZATION FACTOR   1.00000000
 TOTAL ATOMIC CHARGES:
   5.6117137   5.6117141   5.6117137   5.6117141   5.6117138   5.6117137
   5.6117142   5.6117140   5.6117138   5.6117140   5.6117142   5.6117137
   6.1332765   6.1332762   6.1332765   6.1332762   6.1332763   6.1332765
   6.1332772   6.1332762   6.1332763   6.1332762   6.1332772   6.1332765
   5.6251029   5.6251034   5.6251029   5.6251034   5.6251028   5.6251030
   5.6251030   5.6251035   5.6251028   5.6251035   5.6251030   5.6251030
   6.1164592   6.1164600   6.1164592   6.1164600   6.1164593   6.1164592
   6.1164585   6.1164599   6.1164593   6.1164599   6.1164585   6.1164592
   0.8377624   0.8377622   0.8377624   0.8377622   0.8377624   0.8377623
   0.8377623   0.8377622   0.8377624   0.8377622   0.8377623   0.8377623
   0.7914712   0.7914707   0.7914712   0.7914707   0.7914711   0.7914711
   0.7914715   0.7914708   0.7914711   0.7914708   0.7914715   0.7914711
   0.7891149   0.7891148   0.7891149   0.7891148   0.7891149   0.7891149
   0.7891145   0.7891148   0.7891149   0.7891148   0.7891145   0.7891149
   7.6296945   7.6296944   7.6296945   7.6296944   7.6296945   7.6296944
   7.6296939   7.6296943   7.6296945   7.6296943   7.6296939   7.6296944
   7.6323104   7.6323100   7.6323104   7.6323100   7.6323104   7.6323105
   7.6323105   7.6323102   7.6323104   7.6323102   7.6323105   7.6323105
   8.6127355   8.6127354   8.6127355   8.6127354   8.6127355   8.6127355
   8.6127356   8.6127354   8.6127355   8.6127354   8.6127356   8.6127355
  18.4407178  18.4407178  18.4407176  18.4407178  18.4407175  18.4407176
 TTTTTTTTTTTTTTTTTTTTTTTTTTTTTT MOQGAD      TELAPSE     3565.32 TCPU     1876.86
 TTTTTTTTTTTTTTTTTTTTTTTTTTTTTT SHELLXN     TELAPSE     3631.61 TCPU     1931.70
 TTTTTTTTTTTTTTTTTTTTTTTTTTTTTT MONMO3      TELAPSE     3635.29 TCPU     1935.38
 NUMERICALLY INTEGRATED DENSITY    707.9999174489
 TTTTTTTTTTTTTTTTTTTTTTTTTTTTTT NUMDFT      TELAPSE     3644.37 TCPU     1944.45
 CYC   1 ETOT(AU) -5.428390603256E+03 DETOT  2.61E+01 tst  0.00E+00 PX  1.00E+00
 TTTTTTTTTTTTTTTTTTTTTTTTTTTTTT DIIS        TELAPSE     3645.00 TCPU     1945.08
 DIIS TEST: 0.92940E+01 AT SCF   CYCLE   1 - MIX   30 %
 TTTTTTTTTTTTTTTTTTTTTTTTTTTTTT FDIK        TELAPSE     3656.24 TCPU     1954.63
 INSULATING STATE
 TOP OF VALENCE BANDS -    BAND    354; K    2; EIG -2.2877410E-01 AU
 TOP OF VALENCE BANDS -    BAND    354; K    1; EIG -2.3004517E-01 AU
 BOTTOM OF VIRTUAL BANDS - BAND    355; K    4; EIG -7.1359391E-02 AU
 INDIRECT ENERGY BAND GAP:   4.2835 eV
 BOTTOM OF VIRTUAL BANDS - BAND    355; K    1; EIG -7.1228991E-02 AU
 TTTTTTTTTTTTTTTTTTTTTTTTTTTTTT PDIG        TELAPSE     3657.76 TCPU     1956.14
 CHARGE NORMALIZATION FACTOR   1.00000000
 TOTAL ATOMIC CHARGES:
   6.1587457   6.1600496   6.1587457   6.1600496   6.1595266   6.1603895
   6.1572219   6.1587033   6.1595266   6.1587033   6.1572219   6.1603895
   5.9261443   5.9265417   5.9261443   5.9265417   5.9248504   5.9256037
   5.9251676   5.9244205   5.9248504   5.9244205   5.9251676   5.9256037
   5.7991691   5.7973917   5.7991691   5.7973917   5.7976033   5.7955317
   5.7988975   5.7982937   5.7976033   5.7982937   5.7988975   5.7955317
   5.9205171   5.9206259   5.9205171   5.9206259   5.9227789   5.9227229
   5.9219857   5.9239899   5.9227789   5.9239899   5.9219857   5.9227229
   0.8974469   0.8974263   0.8974469   0.8974263   0.8977721   0.8976054
   0.8976001   0.8976171   0.8977721   0.8976171   0.8976001   0.8976054
   0.9073467   0.9071710   0.9073467   0.9071710   0.9070052   0.9080439
   0.9075506   0.9079510   0.9070052   0.9079510   0.9075506   0.9080439
   0.9032108   0.9027483   0.9032108   0.9027483   0.9030767   0.9029027
   0.9030009   0.9028645   0.9030767   0.9028645   0.9030009   0.9029027
   7.5213286   7.5225354   7.5213286   7.5225354   7.5226255   7.5223731
   7.5224852   7.5233214   7.5226255   7.5233214   7.5224852   7.5223731
   7.4848496   7.4849267   7.4848496   7.4849267   7.4844437   7.4852825
   7.4843887   7.4835090   7.4844437   7.4835090   7.4843887   7.4852825
   7.9420615   7.9419583   7.9420615   7.9419583   7.9416111   7.9416982
   7.9422758   7.9420988   7.9416111   7.9420988   7.9422758   7.9416982
  19.0761057  19.0761057  19.0783484  19.0767786  19.0763420  19.0783484
 TTTTTTTTTTTTTTTTTTTTTTTTTTTTTT MOQGAD      TELAPSE     3657.78 TCPU     1956.17
 TTTTTTTTTTTTTTTTTTTTTTTTTTTTTT SHELLXN     TELAPSE     3736.82 TCPU     2010.32
 TTTTTTTTTTTTTTTTTTTTTTTTTTTTTT MONMO3      TELAPSE     3745.89 TCPU     2019.38
 NUMERICALLY INTEGRATED DENSITY    707.9998892780
 TTTTTTTTTTTTTTTTTTTTTTTTTTTTTT NUMDFT      TELAPSE     3754.92 TCPU     2028.41
 CYC   2 ETOT(AU) -5.428677882934E+03 DETOT -2.87E-01 tst  6.86E-03 PX  2.28E-01
 TTTTTTTTTTTTTTTTTTTTTTTTTTTTTT DIIS        TELAPSE     3755.90 TCPU     2029.39
 DIIS TEST: 0.93571E+01 AT SCF   CYCLE   2 - DIIS ACTIVE - HISTORY:     2 CYCLES
 TTTTTTTTTTTTTTTTTTTTTTTTTTTTTT FDIK        TELAPSE     3767.51 TCPU     2039.07
 INSULATING STATE
 TOP OF VALENCE BANDS -    BAND    354; K    4; EIG -2.3612694E-01 AU
 TOP OF VALENCE BANDS -    BAND    354; K    1; EIG -2.3626004E-01 AU
 BOTTOM OF VIRTUAL BANDS - BAND    355; K    3; EIG -5.7972616E-02 AU
 INDIRECT ENERGY BAND GAP:   4.8478 eV
 BOTTOM OF VIRTUAL BANDS - BAND    355; K    1; EIG -5.7932986E-02 AU
 TTTTTTTTTTTTTTTTTTTTTTTTTTTTTT PDIG        TELAPSE     3769.01 TCPU     2040.57
 CHARGE NORMALIZATION FACTOR   1.00000000
 TOTAL ATOMIC CHARGES:
   5.7557780   5.7555213   5.7557780   5.7555213   5.7550797   5.7554724
   5.7558522   5.7557956   5.7550797   5.7557956   5.7558522   5.7554724
   5.9990317   5.9990952   5.9990317   5.9990952   5.9989961   5.9978028
   5.9987293   5.9984266   5.9989961   5.9984266   5.9987293   5.9978028
   5.6423754   5.6424597   5.6423754   5.6424597   5.6438153   5.6437133
   5.6436190   5.6437391   5.6438153   5.6437391   5.6436190   5.6437133
   5.9901701   5.9900663   5.9901701   5.9900663   5.9908895   5.9912368
   5.9905240   5.9903958   5.9908895   5.9903958   5.9905240   5.9912368
   0.9029422   0.9028227   0.9029422   0.9028227   0.9027585   0.9026529
   0.9025485   0.9025516   0.9027585   0.9025516   0.9025485   0.9026529
   0.8910949   0.8911557   0.8910949   0.8911557   0.8909260   0.8912053
   0.8911024   0.8914167   0.8909260   0.8914167   0.8911024   0.8912053
   0.8860238   0.8859377   0.8860238   0.8859377   0.8859036   0.8857890
   0.8859321   0.8857080   0.8859036   0.8857080   0.8859321   0.8857890
   7.5337935   7.5339987   7.5337935   7.5339987   7.5334393   7.5339843
   7.5337370   7.5335659   7.5334393   7.5335659   7.5337370   7.5339843
   7.5620395   7.5620494   7.5620395   7.5620494   7.5617381   7.5614350
   7.5616435   7.5617740   7.5617381   7.5617740   7.5616435   7.5614350
   8.4003885   8.4004239   8.4003885   8.4004239   8.4004153   8.4004727
   8.4001892   8.4004370   8.4004153   8.4004370   8.4001892   8.4004727
  18.8726646  18.8726646  18.8724421  18.8723593  18.8722635  18.8724421
 TTTTTTTTTTTTTTTTTTTTTTTTTTTTTT MOQGAD      TELAPSE     3769.04 TCPU     2040.60
 TTTTTTTTTTTTTTTTTTTTTTTTTTTTTT SHELLXN     TELAPSE     3849.26 TCPU     2094.82
 TTTTTTTTTTTTTTTTTTTTTTTTTTTTTT MONMO3      TELAPSE     3857.57 TCPU     2103.13
 NUMERICALLY INTEGRATED DENSITY    707.9998969849
 TTTTTTTTTTTTTTTTTTTTTTTTTTTTTT NUMDFT      TELAPSE     3866.62 TCPU     2112.17
 CYC   3 ETOT(AU) -5.429717868937E+03 DETOT -1.04E+00 tst  3.90E-03 PX  1.10E-01
 TTTTTTTTTTTTTTTTTTTTTTTTTTTTTT DIIS        TELAPSE     3868.08 TCPU     2113.63
 DIIS TEST: 0.67548E+00 AT SCF   CYCLE   3 - DIIS ACTIVE - HISTORY:     3 CYCLES
 TTTTTTTTTTTTTTTTTTTTTTTTTTTTTT FDIK        TELAPSE     3879.37 TCPU     2123.28
 INSULATING STATE
 TOP OF VALENCE BANDS -    BAND    354; K    3; EIG -2.5429781E-01 AU
 TOP OF VALENCE BANDS -    BAND    354; K    1; EIG -2.5448443E-01 AU
 BOTTOM OF VIRTUAL BANDS - BAND    355; K    2; EIG -7.2224459E-02 AU
 INDIRECT ENERGY BAND GAP:   4.9545 eV
 BOTTOM OF VIRTUAL BANDS - BAND    355; K    1; EIG -7.2164359E-02 AU
 TTTTTTTTTTTTTTTTTTTTTTTTTTTTTT PDIG        TELAPSE     3880.88 TCPU     2124.78
 CHARGE NORMALIZATION FACTOR   1.00000000
 TOTAL ATOMIC CHARGES:
   5.8551094   5.8552692   5.8551094   5.8552692   5.8551172   5.8550182
   5.8550929   5.8551081   5.8551172   5.8551081   5.8550929   5.8550182
   6.0088945   6.0089945   6.0088945   6.0089945   6.0090268   6.0086639
   6.0088625   6.0088122   6.0090268   6.0088122   6.0088625   6.0086639
   5.6745417   5.6745087   5.6745417   5.6745087   5.6743499   5.6744571
   5.6744697   5.6741398   5.6743499   5.6741398   5.6744697   5.6744571
   6.0036181   6.0035150   6.0036181   6.0035150   6.0036581   6.0041483
   6.0039173   6.0042085   6.0036581   6.0042085   6.0039173   6.0041483
   0.8831255   0.8830710   0.8831255   0.8830710   0.8831951   0.8831454
   0.8831906   0.8831505   0.8831951   0.8831505   0.8831906   0.8831454
   0.8670867   0.8670023   0.8670867   0.8670023   0.8668079   0.8670154
   0.8669024   0.8669509   0.8668079   0.8669509   0.8669024   0.8670154
   0.8624718   0.8625676   0.8624718   0.8625676   0.8625360   0.8625305
   0.8624935   0.8625105   0.8625360   0.8625105   0.8624935   0.8625305
   7.5994172   7.5994963   7.5994172   7.5994963   7.5997160   7.5996988
   7.5995832   7.5997511   7.5997160   7.5997511   7.5995832   7.5996988
   7.5848036   7.5847251   7.5848036   7.5847251   7.5847671   7.5845480
   7.5847826   7.5845452   7.5847671   7.5845452   7.5847826   7.5845480
   8.2916578   8.2916476   8.2916578   8.2916476   8.2916802   8.2917370
   8.2916544   8.2917085   8.2916802   8.2917085   8.2916544   8.2917370
  18.7383741  18.7383741  18.7384126  18.7380619  18.7380152  18.7384126
 TTTTTTTTTTTTTTTTTTTTTTTTTTTTTT MOQGAD      TELAPSE     3880.90 TCPU     2124.81
 TTTTTTTTTTTTTTTTTTTTTTTTTTTTTT SHELLXN     TELAPSE     3961.09 TCPU     2178.94
 TTTTTTTTTTTTTTTTTTTTTTTTTTTTTT MONMO3      TELAPSE     3965.39 TCPU     2183.24
 NUMERICALLY INTEGRATED DENSITY    707.9998989769
 TTTTTTTTTTTTTTTTTTTTTTTTTTTTTT NUMDFT      TELAPSE     3974.41 TCPU     2192.26
 CYC   4 ETOT(AU) -5.429801608871E+03 DETOT -8.37E-02 tst  2.34E-04 PX  1.91E-02
 TTTTTTTTTTTTTTTTTTTTTTTTTTTTTT DIIS        TELAPSE     3975.01 TCPU     2192.86
 DIIS TEST: 0.61375E-01 AT SCF   CYCLE   4 - DIIS ACTIVE - HISTORY:     4 CYCLES
 TTTTTTTTTTTTTTTTTTTTTTTTTTTTTT FDIK        TELAPSE     3985.73 TCPU     2201.65
 INSULATING STATE
 TOP OF VALENCE BANDS -    BAND    354; K    5; EIG -2.5494041E-01 AU
 TOP OF VALENCE BANDS -    BAND    354; K    1; EIG -2.5510012E-01 AU
 BOTTOM OF VIRTUAL BANDS - BAND    355; K    4; EIG -7.4446678E-02 AU
 INDIRECT ENERGY BAND GAP:   4.9115 eV
 BOTTOM OF VIRTUAL BANDS - BAND    355; K    1; EIG -7.4404004E-02 AU
 TTTTTTTTTTTTTTTTTTTTTTTTTTTTTT PDIG        TELAPSE     3987.23 TCPU     2203.15
 CHARGE NORMALIZATION FACTOR   1.00000000
 TOTAL ATOMIC CHARGES:
   5.8561744   5.8562067   5.8561744   5.8562067   5.8562484   5.8563589
   5.8562386   5.8563529   5.8562484   5.8563529   5.8562386   5.8563589
   6.0140182   6.0140618   6.0140182   6.0140618   6.0140421   6.0139910
   6.0140452   6.0140115   6.0140421   6.0140115   6.0140452   6.0139910
   5.6744771   5.6744455   5.6744771   5.6744455   5.6745415   5.6745613
   5.6745066   5.6745540   5.6745415   5.6745540   5.6745066   5.6745613
   6.0095398   6.0094866   6.0095398   6.0094866   6.0094439   6.0094056
   6.0094756   6.0093594   6.0094439   6.0093594   6.0094756   6.0094056
   0.8762401   0.8762254   0.8762401   0.8762254   0.8762553   0.8762165
   0.8762643   0.8762099   0.8762553   0.8762099   0.8762643   0.8762165
   0.8669292   0.8669346   0.8669292   0.8669346   0.8669332   0.8669285
   0.8669264   0.8669316   0.8669332   0.8669316   0.8669264   0.8669285
   0.8618763   0.8618936   0.8618763   0.8618936   0.8619368   0.8619164
   0.8618998   0.8619402   0.8619368   0.8619402   0.8618998   0.8619164
   7.5708156   7.5707879   7.5708156   7.5707879   7.5708704   7.5708318
   7.5709495   7.5708254   7.5708704   7.5708254   7.5709495   7.5708318
   7.5769001   7.5769265   7.5769001   7.5769265   7.5767823   7.5768450
   7.5767203   7.5768462   7.5767823   7.5768462   7.5767203   7.5768450
   8.3186279   8.3186262   8.3186279   8.3186262   8.3185548   8.3185464
   8.3185505   8.3185486   8.3185548   8.3185486   8.3185505   8.3185464
  18.7488054  18.7488054  18.7487879  18.7488330  18.7488591  18.7487879
 TTTTTTTTTTTTTTTTTTTTTTTTTTTTTT MOQGAD      TELAPSE     3987.25 TCPU     2203.17
 TTTTTTTTTTTTTTTTTTTTTTTTTTTTTT SHELLXN     TELAPSE     4076.84 TCPU     2257.30
 TTTTTTTTTTTTTTTTTTTTTTTTTTTTTT MONMO3      TELAPSE     4081.21 TCPU     2261.67
 NUMERICALLY INTEGRATED DENSITY    707.9998994739
 TTTTTTTTTTTTTTTTTTTTTTTTTTTTTT NUMDFT      TELAPSE     4090.22 TCPU     2270.68
 CYC   5 ETOT(AU) -5.429806934917E+03 DETOT -5.33E-03 tst  1.42E-05 PX  1.49E-02
 TTTTTTTTTTTTTTTTTTTTTTTTTTTTTT DIIS        TELAPSE     4091.83 TCPU     2272.28
 DIIS TEST: 0.15449E-01 AT SCF   CYCLE   5 - DIIS ACTIVE - HISTORY:     5 CYCLES
 TTTTTTTTTTTTTTTTTTTTTTTTTTTTTT FDIK        TELAPSE     4102.14 TCPU     2280.95
 INSULATING STATE
 TOP OF VALENCE BANDS -    BAND    354; K    3; EIG -2.5413382E-01 AU
 TOP OF VALENCE BANDS -    BAND    354; K    1; EIG -2.5430403E-01 AU
 BOTTOM OF VIRTUAL BANDS - BAND    355; K    2; EIG -7.2742699E-02 AU
 INDIRECT ENERGY BAND GAP:   4.9359 eV
 BOTTOM OF VIRTUAL BANDS - BAND    355; K    1; EIG -7.2689628E-02 AU
 TTTTTTTTTTTTTTTTTTTTTTTTTTTTTT PDIG        TELAPSE     4103.64 TCPU     2282.45
 CHARGE NORMALIZATION FACTOR   1.00000000
 TOTAL ATOMIC CHARGES:
   5.8517527   5.8517217   5.8517527   5.8517217   5.8517323   5.8516556
   5.8517198   5.8516877   5.8517323   5.8516877   5.8517198   5.8516556
   6.0139215   6.0139522   6.0139215   6.0139522   6.0138450   6.0139796
   6.0138554   6.0139539   6.0138450   6.0139539   6.0138554   6.0139796
   5.6676234   5.6676804   5.6676234   5.6676804   5.6676960   5.6676706
   5.6677642   5.6676314   5.6676960   5.6676314   5.6677642   5.6676706
   6.0095001   6.0094704   6.0095001   6.0094704   6.0095331   6.0095373
   6.0095308   6.0095627   6.0095331   6.0095627   6.0095308   6.0095373
   0.8800547   0.8800539   0.8800547   0.8800539   0.8800609   0.8800707
   0.8800527   0.8800630   0.8800609   0.8800630   0.8800527   0.8800707
   0.8672811   0.8672888   0.8672811   0.8672888   0.8672977   0.8672846
   0.8672979   0.8672927   0.8672977   0.8672927   0.8672979   0.8672846
   0.8627634   0.8627812   0.8627634   0.8627812   0.8627860   0.8627642
   0.8627711   0.8627761   0.8627860   0.8627761   0.8627711   0.8627642
   7.5844242   7.5843411   7.5844242   7.5843411   7.5842666   7.5843280
   7.5842558   7.5843399   7.5842666   7.5843399   7.5842558   7.5843280
   7.5778103   7.5778213   7.5778103   7.5778213   7.5779037   7.5778318
   7.5779038   7.5778208   7.5779037   7.5778208   7.5779038   7.5778318
   8.3127865   8.3127898   8.3127865   8.3127898   8.3128050   8.3128062
   8.3128057   8.3128163   8.3128050   8.3128163   8.3128057   8.3128062
  18.7441157  18.7441157  18.7441708  18.7441546  18.7441222  18.7441708
 TTTTTTTTTTTTTTTTTTTTTTTTTTTTTT MOQGAD      TELAPSE     4103.67 TCPU     2282.47
 TTTTTTTTTTTTTTTTTTTTTTTTTTTTTT SHELLXN     TELAPSE     4191.60 TCPU     2336.60
 TTTTTTTTTTTTTTTTTTTTTTTTTTTTTT MONMO3      TELAPSE     4194.69 TCPU     2339.69
 NUMERICALLY INTEGRATED DENSITY    707.9998992888
 TTTTTTTTTTTTTTTTTTTTTTTTTTTTTT NUMDFT      TELAPSE     4203.73 TCPU     2348.73
 CYC   6 ETOT(AU) -5.429808914893E+03 DETOT -1.98E-03 tst  3.46E-06 PX  5.87E-03
 TTTTTTTTTTTTTTTTTTTTTTTTTTTTTT DIIS        TELAPSE     4206.39 TCPU     2351.39
 DIIS TEST: 0.21156E-02 AT SCF   CYCLE   6 - DIIS ACTIVE - HISTORY:     6 CYCLES
 TTTTTTTTTTTTTTTTTTTTTTTTTTTTTT FDIK        TELAPSE     4216.37 TCPU     2359.75
 INSULATING STATE
 TOP OF VALENCE BANDS -    BAND    354; K    4; EIG -2.5444813E-01 AU
 TOP OF VALENCE BANDS -    BAND    354; K    1; EIG -2.5461397E-01 AU
 BOTTOM OF VIRTUAL BANDS - BAND    355; K    4; EIG -7.3098502E-02 AU
 DIRECT ENERGY BAND GAP:   4.9348 eV
 BOTTOM OF VIRTUAL BANDS - BAND    355; K    1; EIG -7.3048412E-02 AU
 TTTTTTTTTTTTTTTTTTTTTTTTTTTTTT PDIG        TELAPSE     4217.87 TCPU     2361.24
 CHARGE NORMALIZATION FACTOR   1.00000000
 TOTAL ATOMIC CHARGES:
   5.8505580   5.8505603   5.8505580   5.8505603   5.8505964   5.8505789
   5.8505648   5.8505723   5.8505964   5.8505723   5.8505648   5.8505789
   6.0123276   6.0123394   6.0123276   6.0123394   6.0124074   6.0122914
   6.0124055   6.0122785   6.0124074   6.0122785   6.0124055   6.0122914
   5.6710293   5.6710382   5.6710293   5.6710382   5.6710367   5.6710577
   5.6710541   5.6710729   5.6710367   5.6710729   5.6710541   5.6710577
   6.0083796   6.0083808   6.0083796   6.0083808   6.0083139   6.0083549
   6.0083072   6.0083842   6.0083139   6.0083842   6.0083072   6.0083549
   0.8795963   0.8795887   0.8795963   0.8795887   0.8795975   0.8795985
   0.8796034   0.8796007   0.8795975   0.8796007   0.8796034   0.8795985
   0.8673804   0.8673776   0.8673804   0.8673776   0.8673827   0.8673835
   0.8673830   0.8673743   0.8673827   0.8673743   0.8673830   0.8673835
   0.8625308   0.8625308   0.8625308   0.8625308   0.8625428   0.8625358
   0.8625371   0.8625339   0.8625428   0.8625339   0.8625371   0.8625358
   7.5810451   7.5810409   7.5810451   7.5810409   7.5811347   7.5811148
   7.5811406   7.5811203   7.5811347   7.5811203   7.5811406   7.5811148
   7.5807545   7.5807651   7.5807545   7.5807651   7.5806494   7.5807131
   7.5806566   7.5807009   7.5806494   7.5807009   7.5806566   7.5807131
   8.3143872   8.3143794   8.3143872   8.3143794   8.3143428   8.3143510
   8.3143478   8.3143455   8.3143428   8.3143455   8.3143478   8.3143510
  18.7440031  18.7440031  18.7440113  18.7440358  18.7440199  18.7440113
 TTTTTTTTTTTTTTTTTTTTTTTTTTTTTT MOQGAD      TELAPSE     4217.89 TCPU     2361.27
 TTTTTTTTTTTTTTTTTTTTTTTTTTTTTT SHELLXN     TELAPSE     4301.11 TCPU     2415.41
 TTTTTTTTTTTTTTTTTTTTTTTTTTTTTT MONMO3      TELAPSE     4305.48 TCPU     2419.78
 NUMERICALLY INTEGRATED DENSITY    707.9998992793
 TTTTTTTTTTTTTTTTTTTTTTTTTTTTTT NUMDFT      TELAPSE     4314.50 TCPU     2428.80
 CYC   7 ETOT(AU) -5.429809162599E+03 DETOT -2.48E-04 tst  1.77E-07 PX  1.67E-03
 TTTTTTTTTTTTTTTTTTTTTTTTTTTTTT DIIS        TELAPSE     4318.55 TCPU     2432.85
 DIIS TEST: 0.41002E-03 AT SCF   CYCLE   7 - DIIS ACTIVE - HISTORY:     7 CYCLES
 TTTTTTTTTTTTTTTTTTTTTTTTTTTTTT FDIK        TELAPSE     4329.61 TCPU     2442.25
 INSULATING STATE
 TOP OF VALENCE BANDS -    BAND    354; K    3; EIG -2.5445258E-01 AU
 TOP OF VALENCE BANDS -    BAND    354; K    1; EIG -2.5462000E-01 AU
 BOTTOM OF VIRTUAL BANDS - BAND    355; K    2; EIG -7.3107590E-02 AU
 INDIRECT ENERGY BAND GAP:   4.9347 eV
 BOTTOM OF VIRTUAL BANDS - BAND    355; K    1; EIG -7.3055995E-02 AU
 TTTTTTTTTTTTTTTTTTTTTTTTTTTTTT PDIG        TELAPSE     4331.11 TCPU     2443.75
 CHARGE NORMALIZATION FACTOR   1.00000000
 TOTAL ATOMIC CHARGES:
   5.8524775   5.8524854   5.8524775   5.8524854   5.8524602   5.8524592
   5.8524616   5.8524503   5.8524602   5.8524503   5.8524616   5.8524592
   6.0139270   6.0139352   6.0139270   6.0139352   6.0138899   6.0139440
   6.0138977   6.0139447   6.0138899   6.0139447   6.0138977   6.0139440
   5.6699454   5.6699350   5.6699454   5.6699350   5.6699411   5.6699114
   5.6699374   5.6699103   5.6699411   5.6699103   5.6699374   5.6699114
   6.0096308   6.0096197   6.0096308   6.0096197   6.0096476   6.0096480
   6.0096380   6.0096497   6.0096476   6.0096497   6.0096380   6.0096480
   0.8793108   0.8793081   0.8793108   0.8793081   0.8792977   0.8793096
   0.8792980   0.8793112   0.8792977   0.8793112   0.8792980   0.8793096
   0.8672248   0.8672227   0.8672248   0.8672227   0.8672284   0.8672291
   0.8672275   0.8672265   0.8672284   0.8672265   0.8672275   0.8672291
   0.8625503   0.8625500   0.8625503   0.8625500   0.8625496   0.8625549
   0.8625498   0.8625547   0.8625496   0.8625547   0.8625498   0.8625549
   7.5814284   7.5814315   7.5814284   7.5814315   7.5813290   7.5813649
   7.5813317   7.5813759   7.5813290   7.5813759   7.5813317   7.5813649
   7.5775517   7.5775588   7.5775517   7.5775588   7.5776539   7.5775894
   7.5776524   7.5775917   7.5776539   7.5775917   7.5776524   7.5775894
   8.3138656   8.3138655   8.3138656   8.3138655   8.3139081   8.3138951
   8.3139065   8.3138939   8.3139081   8.3138939   8.3139065   8.3138951
  18.7441893  18.7441893  18.7441812  18.7441880  18.7441809  18.7441812
 TTTTTTTTTTTTTTTTTTTTTTTTTTTTTT MOQGAD      TELAPSE     4331.13 TCPU     2443.78
 TTTTTTTTTTTTTTTTTTTTTTTTTTTTTT SHELLXN     TELAPSE     4422.58 TCPU     2497.92
 TTTTTTTTTTTTTTTTTTTTTTTTTTTTTT MONMO3      TELAPSE     4426.88 TCPU     2502.23
 NUMERICALLY INTEGRATED DENSITY    707.9998992896
 TTTTTTTTTTTTTTTTTTTTTTTTTTTTTT NUMDFT      TELAPSE     4435.92 TCPU     2511.26
 CYC   8 ETOT(AU) -5.429809185423E+03 DETOT -2.28E-05 tst  7.46E-08 PX  5.13E-04
 TTTTTTTTTTTTTTTTTTTTTTTTTTTTTT DIIS        TELAPSE     4439.96 TCPU     2515.30
 DIIS TEST: 0.97515E-04 AT SCF   CYCLE   8 - DIIS ACTIVE - HISTORY:     8 CYCLES
 TTTTTTTTTTTTTTTTTTTTTTTTTTTTTT FDIK        TELAPSE     4449.22 TCPU     2522.98
 INSULATING STATE
 TOP OF VALENCE BANDS -    BAND    354; K    4; EIG -2.5445151E-01 AU
 TOP OF VALENCE BANDS -    BAND    354; K    1; EIG -2.5461778E-01 AU
 BOTTOM OF VIRTUAL BANDS - BAND    355; K    4; EIG -7.3180791E-02 AU
 DIRECT ENERGY BAND GAP:   4.9326 eV
 BOTTOM OF VIRTUAL BANDS - BAND    355; K    1; EIG -7.3130778E-02 AU
 TTTTTTTTTTTTTTTTTTTTTTTTTTTTTT PDIG        TELAPSE     4450.72 TCPU     2524.48
 CHARGE NORMALIZATION FACTOR   1.00000000
 TOTAL ATOMIC CHARGES:
   5.8523342   5.8523378   5.8523342   5.8523378   5.8523579   5.8523619
   5.8523606   5.8523618   5.8523579   5.8523618   5.8523606   5.8523619
   6.0129116   6.0129198   6.0129116   6.0129198   6.0129623   6.0129119
   6.0129669   6.0129141   6.0129623   6.0129141   6.0129669   6.0129119
   5.6699322   5.6699275   5.6699322   5.6699275   5.6699344   5.6699448
   5.6699314   5.6699498   5.6699344   5.6699498   5.6699314   5.6699448
   6.0088635   6.0088528   6.0088635   6.0088528   6.0088321   6.0088209
   6.0088298   6.0088208   6.0088321   6.0088208   6.0088298   6.0088209
   0.8792250   0.8792235   0.8792250   0.8792235   0.8792334   0.8792255
   0.8792343   0.8792242   0.8792334   0.8792242   0.8792343   0.8792255
   0.8673729   0.8673734   0.8673729   0.8673734   0.8673652   0.8673683
   0.8673668   0.8673667   0.8673652   0.8673667   0.8673668   0.8673683
   0.8625776   0.8625777   0.8625776   0.8625777   0.8625797   0.8625800
   0.8625766   0.8625789   0.8625797   0.8625789   0.8625766   0.8625800
   7.5811014   7.5811045   7.5811014   7.5811045   7.5812069   7.5811578
   7.5812074   7.5811640   7.5812069   7.5811640   7.5812074   7.5811578
   7.5797766   7.5797834   7.5797766   7.5797834   7.5796774   7.5797463
   7.5796740   7.5797394   7.5796774   7.5797394   7.5796740   7.5797463
   8.3139324   8.3139319   8.3139324   8.3139319   8.3138799   8.3139035
   8.3138810   8.3139025   8.3138799   8.3139025   8.3138810   8.3139035
  18.7439572  18.7439572  18.7439330  18.7439500  18.7439472  18.7439330
 TTTTTTTTTTTTTTTTTTTTTTTTTTTTTT MOQGAD      TELAPSE     4450.75 TCPU     2524.50
 TTTTTTTTTTTTTTTTTTTTTTTTTTTTTT SHELLXN     TELAPSE     4544.63 TCPU     2579.35
 TTTTTTTTTTTTTTTTTTTTTTTTTTTTTT MONMO3      TELAPSE     4548.21 TCPU     2582.93
 NUMERICALLY INTEGRATED DENSITY    707.9998992892
 TTTTTTTTTTTTTTTTTTTTTTTTTTTTTT NUMDFT      TELAPSE     4557.25 TCPU     2591.96
 CYC   9 ETOT(AU) -5.429809192950E+03 DETOT -7.53E-06 tst  2.57E-08 PX  3.41E-04
 TTTTTTTTTTTTTTTTTTTTTTTTTTTTTT DIIS        TELAPSE     4562.11 TCPU     2596.83
 DIIS TEST: 0.38674E-04 AT SCF   CYCLE   9 - DIIS ACTIVE - HISTORY:     9 CYCLES
 TTTTTTTTTTTTTTTTTTTTTTTTTTTTTT FDIK        TELAPSE     4571.98 TCPU     2605.06
 INSULATING STATE
 TOP OF VALENCE BANDS -    BAND    354; K    3; EIG -2.5447480E-01 AU
 TOP OF VALENCE BANDS -    BAND    354; K    1; EIG -2.5464179E-01 AU
 BOTTOM OF VIRTUAL BANDS - BAND    355; K    2; EIG -7.3128135E-02 AU
 INDIRECT ENERGY BAND GAP:   4.9347 eV
 BOTTOM OF VIRTUAL BANDS - BAND    355; K    1; EIG -7.3076277E-02 AU
 TTTTTTTTTTTTTTTTTTTTTTTTTTTTTT PDIG        TELAPSE     4573.48 TCPU     2606.56
 CHARGE NORMALIZATION FACTOR   1.00000000
 TOTAL ATOMIC CHARGES:
   5.8519463   5.8519451   5.8519463   5.8519451   5.8519155   5.8519287
   5.8519140   5.8519248   5.8519155   5.8519248   5.8519140   5.8519287
   6.0133721   6.0133793   6.0133721   6.0133793   6.0133488   6.0133734
   6.0133475   6.0133737   6.0133488   6.0133737   6.0133475   6.0133734
   5.6701669   5.6701702   5.6701669   5.6701702   5.6701730   5.6701523
   5.6701749   5.6701634   5.6701730   5.6701634   5.6701749   5.6701523
   6.0091381   6.0091322   6.0091381   6.0091322   6.0091585   6.0091619
   6.0091572   6.0091626   6.0091585   6.0091626   6.0091572   6.0091619
   0.8793639   0.8793634   0.8793639   0.8793634   0.8793550   0.8793640
   0.8793561   0.8793621   0.8793550   0.8793621   0.8793561   0.8793640
   0.8672739   0.8672735   0.8672739   0.8672735   0.8672783   0.8672809
   0.8672803   0.8672794   0.8672783   0.8672794   0.8672803   0.8672809
   0.8625449   0.8625436   0.8625449   0.8625436   0.8625419   0.8625445
   0.8625421   0.8625444   0.8625419   0.8625444   0.8625421   0.8625445
   7.5815315   7.5815275   7.5815315   7.5815275   7.5814389   7.5814775
   7.5814390   7.5814786   7.5814389   7.5814786   7.5814390   7.5814775
   7.5786937   7.5786987   7.5786937   7.5786987   7.5787718   7.5787271
   7.5787692   7.5787244   7.5787718   7.5787244   7.5787692   7.5787271
   8.3139420   8.3139417   8.3139420   8.3139417   8.3139869   8.3139656
   8.3139874   8.3139655   8.3139869   8.3139655   8.3139874   8.3139656
  18.7440530  18.7440530  18.7440561  18.7440533  18.7440490  18.7440561
 TTTTTTTTTTTTTTTTTTTTTTTTTTTTTT MOQGAD      TELAPSE     4573.50 TCPU     2606.58
 TTTTTTTTTTTTTTTTTTTTTTTTTTTTTT SHELLXN     TELAPSE     4666.40 TCPU     2660.73
 TTTTTTTTTTTTTTTTTTTTTTTTTTTTTT MONMO3      TELAPSE     4671.89 TCPU     2666.20
 NUMERICALLY INTEGRATED DENSITY    707.9998992916
 TTTTTTTTTTTTTTTTTTTTTTTTTTTTTT NUMDFT      TELAPSE     4680.92 TCPU     2675.23
 CYC  10 ETOT(AU) -5.429809195264E+03 DETOT -2.31E-06 tst  8.49E-09 PX  1.46E-04
 TTTTTTTTTTTTTTTTTTTTTTTTTTTTTT DIIS        TELAPSE     4685.53 TCPU     2679.84
 DIIS TEST: 0.92466E-05 AT SCF   CYCLE  10 - DIIS ACTIVE - HISTORY:    10 CYCLES
 TTTTTTTTTTTTTTTTTTTTTTTTTTTTTT FDIK        TELAPSE     4696.67 TCPU     2689.34
 INSULATING STATE
 TOP OF VALENCE BANDS -    BAND    354; K    2; EIG -2.5446574E-01 AU
 TOP OF VALENCE BANDS -    BAND    354; K    1; EIG -2.5463252E-01 AU
 BOTTOM OF VIRTUAL BANDS - BAND    355; K    4; EIG -7.3147913E-02 AU
 INDIRECT ENERGY BAND GAP:   4.9339 eV
 BOTTOM OF VIRTUAL BANDS - BAND    355; K    1; EIG -7.3097086E-02 AU
 TTTTTTTTTTTTTTTTTTTTTTTTTTTTTT PDIG        TELAPSE     4698.18 TCPU     2690.84
 CHARGE NORMALIZATION FACTOR   1.00000000
 TOTAL ATOMIC CHARGES:
   5.8522205   5.8522197   5.8522205   5.8522197   5.8522521   5.8522464
   5.8522536   5.8522436   5.8522521   5.8522436   5.8522536   5.8522464
   6.0133108   6.0133098   6.0133108   6.0133098   6.0133481   6.0133141
   6.0133452   6.0133126   6.0133481   6.0133126   6.0133452   6.0133141
   5.6701128   5.6701147   5.6701128   5.6701147   5.6701149   5.6701228
   5.6701141   5.6701296   5.6701149   5.6701296   5.6701141   5.6701228
   6.0091875   6.0091900   6.0091875   6.0091900   6.0091593   6.0091554
   6.0091624   6.0091585   6.0091593   6.0091585   6.0091624   6.0091554
   0.8792844   0.8792835   0.8792844   0.8792835   0.8792923   0.8792849
   0.8792923   0.8792842   0.8792923   0.8792842   0.8792923   0.8792849
   0.8673109   0.8673104   0.8673109   0.8673104   0.8673072   0.8673068
   0.8673075   0.8673061   0.8673072   0.8673061   0.8673075   0.8673068
   0.8625500   0.8625501   0.8625500   0.8625501   0.8625518   0.8625501
   0.8625518   0.8625487   0.8625518   0.8625487   0.8625518   0.8625501
   7.5811073   7.5811067   7.5811073   7.5811067   7.5812017   7.5811616
   7.5812023   7.5811610   7.5812017   7.5811610   7.5812023   7.5811616
   7.5789492   7.5789509   7.5789492   7.5789509   7.5788618   7.5789141
   7.5788601   7.5789129   7.5788618   7.5789129   7.5788601   7.5789141
   8.3139608   8.3139607   8.3139608   8.3139607   8.3139070   8.3139311
   8.3139073   8.3139317   8.3139070   8.3139317   8.3139073   8.3139311
  18.7440164  18.7440164  18.7440066  18.7440191  18.7440161  18.7440066
 TTTTTTTTTTTTTTTTTTTTTTTTTTTTTT MOQGAD      TELAPSE     4698.20 TCPU     2690.87
 TTTTTTTTTTTTTTTTTTTTTTTTTTTTTT SHELLXN     TELAPSE     4780.49 TCPU     2745.02
 TTTTTTTTTTTTTTTTTTTTTTTTTTTTTT MONMO3      TELAPSE     4786.63 TCPU     2751.16
 NUMERICALLY INTEGRATED DENSITY    707.9998992883
 TTTTTTTTTTTTTTTTTTTTTTTTTTTTTT NUMDFT      TELAPSE     4795.65 TCPU     2760.18
 CYC  11 ETOT(AU) -5.429809196138E+03 DETOT -8.74E-07 tst  1.49E-09 PX  7.51E-05
 TTTTTTTTTTTTTTTTTTTTTTTTTTTTTT DIIS        TELAPSE     4804.32 TCPU     2768.85
 DIIS TEST: 0.28603E-05 AT SCF   CYCLE  11 - DIIS ACTIVE - HISTORY:    11 CYCLES
 TTTTTTTTTTTTTTTTTTTTTTTTTTTTTT FDIK        TELAPSE     4812.57 TCPU     2774.16
 INSULATING STATE
 TOP OF VALENCE BANDS -    BAND    354; K    3; EIG -2.5446228E-01 AU
 TOP OF VALENCE BANDS -    BAND    354; K    1; EIG -2.5462897E-01 AU
 BOTTOM OF VIRTUAL BANDS - BAND    355; K    2; EIG -7.3148598E-02 AU
 INDIRECT ENERGY BAND GAP:   4.9338 eV
 BOTTOM OF VIRTUAL BANDS - BAND    355; K    1; EIG -7.3097484E-02 AU
 TTTTTTTTTTTTTTTTTTTTTTTTTTTTTT PDIG        TELAPSE     4814.07 TCPU     2775.66
 CHARGE NORMALIZATION FACTOR   1.00000000
 TOTAL ATOMIC CHARGES:
   5.8521781   5.8521777   5.8521781   5.8521777   5.8521278   5.8521482
   5.8521287   5.8521469   5.8521278   5.8521469   5.8521287   5.8521482
   6.0132957   6.0132955   6.0132957   6.0132955   6.0132517   6.0132941
   6.0132502   6.0132915   6.0132517   6.0132915   6.0132502   6.0132941
   5.6700031   5.6700045   5.6700031   5.6700045   5.6700036   5.6699838
   5.6700038   5.6699875   5.6700036   5.6699875   5.6700038   5.6699838
   6.0090718   6.0090733   6.0090718   6.0090733   6.0091057   6.0091094
   6.0091065   6.0091129   6.0091057   6.0091129   6.0091065   6.0091094
   0.8793055   0.8793046   0.8793055   0.8793046   0.8792929   0.8793031
   0.8792932   0.8793027   0.8792929   0.8793027   0.8792932   0.8793031
   0.8672971   0.8672969   0.8672971   0.8672969   0.8673044   0.8673028
   0.8673049   0.8673023   0.8673044   0.8673023   0.8673049   0.8673028
   0.8625580   0.8625577   0.8625580   0.8625577   0.8625537   0.8625592
   0.8625538   0.8625579   0.8625537   0.8625579   0.8625538   0.8625592
   7.5815096   7.5815080   7.5815096   7.5815080   7.5813728   7.5814342
   7.5813734   7.5814351   7.5813728   7.5814351   7.5813734   7.5814342
   7.5788438   7.5788447   7.5788438   7.5788447   7.5789682   7.5788968
   7.5789667   7.5788955   7.5789682   7.5788955   7.5789667   7.5788968
   8.3139246   8.3139247   8.3139246   8.3139247   8.3140009   8.3139629
   8.3140008   8.3139633   8.3140009   8.3139633   8.3140008   8.3139629
  18.7440205  18.7440205  18.7440290  18.7440226  18.7440213  18.7440290
 TTTTTTTTTTTTTTTTTTTTTTTTTTTTTT MOQGAD      TELAPSE     4814.09 TCPU     2775.69
 TTTTTTTTTTTTTTTTTTTTTTTTTTTTTT SHELLXN     TELAPSE     4905.48 TCPU     2829.88
 TTTTTTTTTTTTTTTTTTTTTTTTTTTTTT MONMO3      TELAPSE     4909.74 TCPU     2834.13
 NUMERICALLY INTEGRATED DENSITY    707.9998992917
 TTTTTTTTTTTTTTTTTTTTTTTTTTTTTT NUMDFT      TELAPSE     4918.80 TCPU     2843.19
 CYC  12 ETOT(AU) -5.429809196190E+03 DETOT -5.23E-08 tst  7.36E-10 PX  5.05E-05
 TTTTTTTTTTTTTTTTTTTTTTTTTTTTTT DIIS        TELAPSE     4927.02 TCPU     2851.41
 DIIS TEST: 0.12959E-05 AT SCF   CYCLE  12 - DIIS ACTIVE - HISTORY:    12 CYCLES
 TTTTTTTTTTTTTTTTTTTTTTTTTTTTTT FDIK        TELAPSE     4937.45 TCPU     2860.18
 INSULATING STATE
 TOP OF VALENCE BANDS -    BAND    354; K    4; EIG -2.5446909E-01 AU
 TOP OF VALENCE BANDS -    BAND    354; K    1; EIG -2.5463589E-01 AU
 BOTTOM OF VIRTUAL BANDS - BAND    355; K    4; EIG -7.3142022E-02 AU
 DIRECT ENERGY BAND GAP:   4.9342 eV
 BOTTOM OF VIRTUAL BANDS - BAND    355; K    1; EIG -7.3091396E-02 AU
 TTTTTTTTTTTTTTTTTTTTTTTTTTTTTT PDIG        TELAPSE     4938.95 TCPU     2861.68
 CHARGE NORMALIZATION FACTOR   1.00000000
 TOTAL ATOMIC CHARGES:
   5.8520978   5.8520973   5.8520978   5.8520973   5.8521410   5.8521261
   5.8521421   5.8521271   5.8521410   5.8521271   5.8521421   5.8521261
   6.0133087   6.0133079   6.0133087   6.0133079   6.0133514   6.0133122
   6.0133495   6.0133100   6.0133514   6.0133100   6.0133495   6.0133122
   5.6701129   5.6701124   5.6701129   5.6701124   5.6701124   5.6701269
   5.6701135   5.6701289   5.6701124   5.6701289   5.6701135   5.6701269
   6.0091756   6.0091770   6.0091756   6.0091770   6.0091417   6.0091404
   6.0091428   6.0091437   6.0091417   6.0091437   6.0091428   6.0091404
   0.8793057   0.8793048   0.8793057   0.8793048   0.8793153   0.8793064
   0.8793152   0.8793062   0.8793153   0.8793062   0.8793152   0.8793064
   0.8673042   0.8673041   0.8673042   0.8673041   0.8672988   0.8672981
   0.8672990   0.8672978   0.8672988   0.8672978   0.8672990   0.8672981
   0.8625482   0.8625482   0.8625482   0.8625482   0.8625507   0.8625474
   0.8625510   0.8625467   0.8625507   0.8625467   0.8625510   0.8625474
   7.5812169   7.5812167   7.5812169   7.5812167   7.5813367   7.5812850
   7.5813365   7.5812848   7.5813367   7.5812848   7.5813365   7.5812850
   7.5789390   7.5789401   7.5789390   7.5789401   7.5788328   7.5788949
   7.5788316   7.5788934   7.5788328   7.5788934   7.5788316   7.5788949
   8.3139794   8.3139799   8.3139794   8.3139799   8.3139122   8.3139439
   8.3139120   8.3139441   8.3139122   8.3139441   8.3139120   8.3139439
  18.7440292  18.7440292  18.7440180  18.7440265  18.7440251  18.7440180
 TTTTTTTTTTTTTTTTTTTTTTTTTTTTTT MOQGAD      TELAPSE     4938.97 TCPU     2861.70
 TTTTTTTTTTTTTTTTTTTTTTTTTTTTTT SHELLXN     TELAPSE     5021.15 TCPU     2916.58
 TTTTTTTTTTTTTTTTTTTTTTTTTTTTTT MONMO3      TELAPSE     5026.28 TCPU     2921.71
 NUMERICALLY INTEGRATED DENSITY    707.9998992904
 TTTTTTTTTTTTTTTTTTTTTTTTTTTTTT NUMDFT      TELAPSE     5035.29 TCPU     2930.71
 CYC  13 ETOT(AU) -5.429809196237E+03 DETOT -4.63E-08 tst  4.70E-10 PX  3.61E-05
 TTTTTTTTTTTTTTTTTTTTTTTTTTTTTT DIIS        TELAPSE     5042.59 TCPU     2938.01
 DIIS TEST: 0.71906E-06 AT SCF   CYCLE  13 - DIIS ACTIVE - HISTORY:    13 CYCLES
 TTTTTTTTTTTTTTTTTTTTTTTTTTTTTT FDIK        TELAPSE     5053.89 TCPU     2947.73
 INSULATING STATE
 TOP OF VALENCE BANDS -    BAND    354; K    3; EIG -2.5446726E-01 AU
 TOP OF VALENCE BANDS -    BAND    354; K    1; EIG -2.5463414E-01 AU
 BOTTOM OF VIRTUAL BANDS - BAND    355; K    2; EIG -7.3144215E-02 AU
 INDIRECT ENERGY BAND GAP:   4.9341 eV
 BOTTOM OF VIRTUAL BANDS - BAND    355; K    1; EIG -7.3092041E-02 AU
 TTTTTTTTTTTTTTTTTTTTTTTTTTTTTT PDIG        TELAPSE     5055.39 TCPU     2949.23
 CHARGE NORMALIZATION FACTOR   1.00000000
 TOTAL ATOMIC CHARGES:
   5.8521573   5.8521575   5.8521573   5.8521575   5.8521354   5.8521431
   5.8521359   5.8521438   5.8521354   5.8521438   5.8521359   5.8521431
   6.0133136   6.0133129   6.0133136   6.0133129   6.0132954   6.0133124
   6.0132953   6.0133121   6.0132954   6.0133121   6.0132953   6.0133124
   5.6701057   5.6701064   5.6701057   5.6701064   5.6701039   5.6700985
   5.6701049   5.6700988   5.6701039   5.6700988   5.6701049   5.6700985
   6.0091262   6.0091271   6.0091262   6.0091271   6.0091415   6.0091419
   6.0091411   6.0091435   6.0091415   6.0091435   6.0091411   6.0091419
   0.8793043   0.8793038   0.8793043   0.8793038   0.8792994   0.8793031
   0.8792994   0.8793033   0.8792994   0.8793033   0.8792994   0.8793031
   0.8673003   0.8672999   0.8673003   0.8672999   0.8673033   0.8673034
   0.8673037   0.8673028   0.8673033   0.8673028   0.8673037   0.8673034
   0.8625514   0.8625516   0.8625514   0.8625516   0.8625499   0.8625522
   0.8625499   0.8625518   0.8625499   0.8625518   0.8625499   0.8625522
   7.5813248   7.5813247   7.5813248   7.5813247   7.5812672   7.5812917
   7.5812663   7.5812918   7.5812672   7.5812918   7.5812663   7.5812917
   7.5788655   7.5788654   7.5788655   7.5788654   7.5789166   7.5788879
   7.5789165   7.5788867   7.5789166   7.5788867   7.5789165   7.5788879
   8.3139378   8.3139377   8.3139378   8.3139377   8.3139717   8.3139555
   8.3139719   8.3139556   8.3139717   8.3139556   8.3139719   8.3139555
  18.7440244  18.7440244  18.7440278  18.7440251  18.7440243  18.7440278
 TTTTTTTTTTTTTTTTTTTTTTTTTTTTTT MOQGAD      TELAPSE     5055.41 TCPU     2949.26
 TTTTTTTTTTTTTTTTTTTTTTTTTTTTTT SHELLXN     TELAPSE     5143.76 TCPU     3003.38
 TTTTTTTTTTTTTTTTTTTTTTTTTTTTTT MONMO3      TELAPSE     5153.46 TCPU     3013.08
 NUMERICALLY INTEGRATED DENSITY    707.9998992902
 TTTTTTTTTTTTTTTTTTTTTTTTTTTTTT NUMDFT      TELAPSE     5162.49 TCPU     3022.11
 CYC  14 ETOT(AU) -5.429809196311E+03 DETOT -7.39E-08 tst  1.25E-10 PX  2.32E-05
 TTTTTTTTTTTTTTTTTTTTTTTTTTTTTT DIIS        TELAPSE     5170.72 TCPU     3030.34
 DIIS TEST: 0.12655E-06 AT SCF   CYCLE  14 - DIIS ACTIVE - HISTORY:    14 CYCLES
 TTTTTTTTTTTTTTTTTTTTTTTTTTTTTT FDIK        TELAPSE     5180.02 TCPU     3038.02
 INSULATING STATE
 TOP OF VALENCE BANDS -    BAND    354; K    4; EIG -2.5446609E-01 AU
 TOP OF VALENCE BANDS -    BAND    354; K    1; EIG -2.5463298E-01 AU
 BOTTOM OF VIRTUAL BANDS - BAND    355; K    4; EIG -7.3144833E-02 AU
 DIRECT ENERGY BAND GAP:   4.9340 eV
 BOTTOM OF VIRTUAL BANDS - BAND    355; K    1; EIG -7.3093194E-02 AU
 TTTTTTTTTTTTTTTTTTTTTTTTTTTTTT PDIG        TELAPSE     5181.52 TCPU     3039.52
 CHARGE NORMALIZATION FACTOR   1.00000000
 TOTAL ATOMIC CHARGES:
   5.8521336   5.8521345   5.8521336   5.8521345   5.8521625   5.8521524
   5.8521631   5.8521532   5.8521625   5.8521532   5.8521631   5.8521524
   6.0132984   6.0132979   6.0132984   6.0132979   6.0133192   6.0132983
   6.0133189   6.0132976   6.0133192   6.0132976   6.0133189   6.0132983
   5.6700547   5.6700550   5.6700547   5.6700550   5.6700549   5.6700624
   5.6700556   5.6700628   5.6700549   5.6700628   5.6700556   5.6700624
   6.0091439   6.0091449   6.0091439   6.0091449   6.0091261   6.0091246
   6.0091260   6.0091263   6.0091261   6.0091263   6.0091260   6.0091246
   0.8793008   0.8793004   0.8793008   0.8793004   0.8793065   0.8793014
   0.8793065   0.8793014   0.8793065   0.8793014   0.8793065   0.8793014
   0.8673034   0.8673029   0.8673034   0.8673029   0.8673001   0.8673002
   0.8673007   0.8672997   0.8673001   0.8672997   0.8673007   0.8673002
   0.8625511   0.8625514   0.8625511   0.8625514   0.8625531   0.8625512
   0.8625530   0.8625508   0.8625531   0.8625508   0.8625530   0.8625512
   7.5813009   7.5813004   7.5813009   7.5813004   7.5813700   7.5813413
   7.5813690   7.5813414   7.5813700   7.5813414   7.5813690   7.5813413
   7.5789234   7.5789233   7.5789234   7.5789233   7.5788628   7.5788974
   7.5788626   7.5788963   7.5788628   7.5788963   7.5788626   7.5788974
   8.3139768   8.3139765   8.3139768   8.3139765   8.3139348   8.3139546
   8.3139351   8.3139547   8.3139348   8.3139547   8.3139351   8.3139546
  18.7440276  18.7440276  18.7440236  18.7440267  18.7440259  18.7440236
 TTTTTTTTTTTTTTTTTTTTTTTTTTTTTT MOQGAD      TELAPSE     5181.55 TCPU     3039.55
 TTTTTTTTTTTTTTTTTTTTTTTTTTTTTT SHELLXN     TELAPSE     5277.17 TCPU     3093.71
 TTTTTTTTTTTTTTTTTTTTTTTTTTTTTT MONMO3      TELAPSE     5281.33 TCPU     3097.87
 NUMERICALLY INTEGRATED DENSITY    707.9998992907
 TTTTTTTTTTTTTTTTTTTTTTTTTTTTTT NUMDFT      TELAPSE     5290.35 TCPU     3106.89
 CYC  15 ETOT(AU) -5.429809196325E+03 DETOT -1.48E-08 tst  9.46E-11 PX  1.50E-05
 TTTTTTTTTTTTTTTTTTTTTTTTTTTTTT DIIS        TELAPSE     5298.90 TCPU     3115.44
 DIIS TEST: 0.14036E-06 AT SCF   CYCLE  15 - DIIS ACTIVE - HISTORY:    15 CYCLES
 TTTTTTTTTTTTTTTTTTTTTTTTTTTTTT FDIK        TELAPSE     5310.07 TCPU     3124.47
 INSULATING STATE
 TOP OF VALENCE BANDS -    BAND    354; K    3; EIG -2.5446780E-01 AU
 TOP OF VALENCE BANDS -    BAND    354; K    1; EIG -2.5463481E-01 AU
 BOTTOM OF VIRTUAL BANDS - BAND    355; K    2; EIG -7.3142445E-02 AU
 INDIRECT ENERGY BAND GAP:   4.9341 eV
 BOTTOM OF VIRTUAL BANDS - BAND    355; K    1; EIG -7.3089603E-02 AU
 TTTTTTTTTTTTTTTTTTTTTTTTTTTTTT PDIG        TELAPSE     5311.57 TCPU     3125.97
 CHARGE NORMALIZATION FACTOR   1.00000000
 TOTAL ATOMIC CHARGES:
   5.8521432   5.8521438   5.8521432   5.8521438   5.8521410   5.8521415
   5.8521413   5.8521421   5.8521410   5.8521421   5.8521413   5.8521415
   6.0133106   6.0133103   6.0133106   6.0133103   6.0133088   6.0133101
   6.0133097   6.0133098   6.0133088   6.0133098   6.0133097   6.0133101
   5.6700830   5.6700834   5.6700830   5.6700834   5.6700821   5.6700818
   5.6700829   5.6700828   5.6700821   5.6700828   5.6700829   5.6700818
   6.0091374   6.0091381   6.0091374   6.0091381   6.0091390   6.0091388
   6.0091382   6.0091399   6.0091390   6.0091399   6.0091382   6.0091388
   0.8793044   0.8793041   0.8793044   0.8793041   0.8793039   0.8793041
   0.8793039   0.8793040   0.8793039   0.8793040   0.8793039   0.8793041
   0.8673014   0.8673011   0.8673014   0.8673011   0.8673017   0.8673018
   0.8673021   0.8673014   0.8673017   0.8673014   0.8673021   0.8673018
   0.8625510   0.8625509   0.8625510   0.8625509   0.8625509   0.8625513
   0.8625506   0.8625509   0.8625509   0.8625509   0.8625506   0.8625513
   7.5813134   7.5813130   7.5813134   7.5813130   7.5813083   7.5813107
   7.5813075   7.5813105   7.5813083   7.5813105   7.5813075   7.5813107
   7.5788927   7.5788927   7.5788927   7.5788927   7.5788975   7.5788948
   7.5788972   7.5788941   7.5788975   7.5788941   7.5788972   7.5788948
   8.3139505   8.3139504   8.3139505   8.3139504   8.3139542   8.3139528
   8.3139543   8.3139529   8.3139542   8.3139529   8.3139543   8.3139528
  18.7440246  18.7440246  18.7440245  18.7440246  18.7440237  18.7440245
 TTTTTTTTTTTTTTTTTTTTTTTTTTTTTT MOQGAD      TELAPSE     5311.60 TCPU     3126.00
 TTTTTTTTTTTTTTTTTTTTTTTTTTTTTT SHELLXN     TELAPSE     5400.86 TCPU     3180.17
 TTTTTTTTTTTTTTTTTTTTTTTTTTTTTT MONMO3      TELAPSE     5405.05 TCPU     3184.36
 NUMERICALLY INTEGRATED DENSITY    707.9998992905
 TTTTTTTTTTTTTTTTTTTTTTTTTTTTTT NUMDFT      TELAPSE     5414.09 TCPU     3193.40
 CYC  16 ETOT(AU) -5.429809196333E+03 DETOT -7.45E-09 tst  3.35E-11 PX  1.04E-05
 TTTTTTTTTTTTTTTTTTTTTTTTTTTTTT DIIS        TELAPSE     5424.22 TCPU     3203.53
 DIIS TEST: 0.20929E-07 AT SCF   CYCLE  16 - DIIS ACTIVE - HISTORY:    16 CYCLES
 TTTTTTTTTTTTTTTTTTTTTTTTTTTTTT FDIK        TELAPSE     5437.45 TCPU     3215.06
 INSULATING STATE
 TOP OF VALENCE BANDS -    BAND    354; K    4; EIG -2.5446776E-01 AU
 TOP OF VALENCE BANDS -    BAND    354; K    1; EIG -2.5463477E-01 AU
 BOTTOM OF VIRTUAL BANDS - BAND    355; K    4; EIG -7.3143442E-02 AU
 DIRECT ENERGY BAND GAP:   4.9341 eV
 BOTTOM OF VIRTUAL BANDS - BAND    355; K    1; EIG -7.3090583E-02 AU
 TTTTTTTTTTTTTTTTTTTTTTTTTTTTTT PDIG        TELAPSE     5438.96 TCPU     3216.56
 CHARGE NORMALIZATION FACTOR   1.00000000
 TOTAL ATOMIC CHARGES:
   5.8521418   5.8521421   5.8521418   5.8521421   5.8521437   5.8521432
   5.8521441   5.8521435   5.8521437   5.8521435   5.8521441   5.8521432
   6.0133041   6.0133039   6.0133041   6.0133039   6.0133045   6.0133044
   6.0133056   6.0133039   6.0133045   6.0133039   6.0133056   6.0133044
   5.6700886   5.6700893   5.6700886   5.6700893   5.6700891   5.6700896
   5.6700894   5.6700903   5.6700891   5.6700903   5.6700894   5.6700896
   6.0091321   6.0091330   6.0091321   6.0091330   6.0091314   6.0091313
   6.0091304   6.0091323   6.0091314   6.0091323   6.0091304   6.0091313
   0.8793027   0.8793025   0.8793027   0.8793025   0.8793029   0.8793027
   0.8793028   0.8793026   0.8793029   0.8793026   0.8793028   0.8793027
   0.8673022   0.8673018   0.8673022   0.8673018   0.8673021   0.8673020
   0.8673025   0.8673017   0.8673021   0.8673017   0.8673025   0.8673020
   0.8625519   0.8625519   0.8625519   0.8625519   0.8625520   0.8625519
   0.8625516   0.8625517   0.8625520   0.8625517   0.8625516   0.8625519
   7.5813142   7.5813139   7.5813142   7.5813139   7.5813165   7.5813151
   7.5813157   7.5813149   7.5813165   7.5813149   7.5813157   7.5813151
   7.5788905   7.5788900   7.5788905   7.5788900   7.5788888   7.5788900
   7.5788889   7.5788897   7.5788888   7.5788897   7.5788889   7.5788900
   8.3139586   8.3139585   8.3139586   8.3139585   8.3139561   8.3139567
   8.3139562   8.3139566   8.3139561   8.3139566   8.3139562   8.3139567
  18.7440263  18.7440263  18.7440261  18.7440260  18.7440256  18.7440261
 TTTTTTTTTTTTTTTTTTTTTTTTTTTTTT MOQGAD      TELAPSE     5438.98 TCPU     3216.58
 TTTTTTTTTTTTTTTTTTTTTTTTTTTTTT SHELLXN     TELAPSE     5493.80 TCPU     3271.38
 +++ ENERGIES IN A.U. +++
 ::: EXT EL-POLE                                  -6.0493367904086E+03
 ::: EXT EL-SPHEROPOLE                             5.0783574366006E+01
 ::: BIELET ZONE E-E                               1.0379273998177E+04
 ::: TOTAL E-E                                     4.3807207821341E+03
 ::: TOTAL E-N + N-E                              -1.5594599149720E+04
 ::: TOTAL N-N                                     1.3070945006805E+03
 ::: KINETIC ENERGY                                4.9728316747996E+03
 ::: PSEUDO TOTAL   ENERGY                        -4.9339521921061E+03
 ::: VIRIAL COEFFICIENT                            1.0039245312319E+00
 TTTTTTTTTTTTTTTTTTTTTTTTTTTTTT MONMO3      TELAPSE     5497.28 TCPU     3274.87
 NUMERICALLY INTEGRATED DENSITY    707.9998992904
 TTTTTTTTTTTTTTTTTTTTTTTTTTTTTT NUMDFT      TELAPSE     5506.31 TCPU     3283.88
 CYC  17 ETOT(AU) -5.429809196336E+03 DETOT -3.55E-09 tst  3.85E-12 PX  1.04E-05

 == SCF ENDED - CONVERGENCE ON ENERGY      E(AU) -5.4298091963365E+03 CYCLES  17


 ENERGY EXPRESSION=HARTREE+FOCK EXCH*0.27000+(M06        EXCH)*0.73000+M06        CORR


 TOTAL ENERGY(DFT)(AU)( 17) -5.4298091963365E+03 DE-3.5E-09 tester 3.8E-12
 TTTTTTTTTTTTTTTTTTTTTTTTTTTTTT EDFT        TELAPSE     5506.36 TCPU     3283.94

 *******************************************************************************
 *                             FORCE CALCULATION                               *
 *******************************************************************************

 TTTTTTTTTTTTTTTTTTTTTTTTTTTTTT NUMDFG      TELAPSE     5579.62 TCPU     3357.17
 INFORMATION **** EXCPOG **** EXCH. BIPO BUFFER LENGTH (WORDS) =    16000000
 WARNING **** EXCPOG **** EXCH. BIPO BUFFER TOO SMALL - TO AVOID I/O SET EXCHSIZE =     8591634
 WARNING **** GENPOG **** COULOMB BIPO BUFFER TOO SMALL - TO AVOID I/O SET BIPOSIZE =     5361300
 INFORMATION **** GENPOG **** BIPO BUFFER LENGTH (WORDS) =     4000000
 TTTTTTTTTTTTTTTTTTTTTTTTTTTTTT SHELXG      TELAPSE     5980.38 TCPU     3694.84


 D3 DISPERSION ENERGY (AU)       -7.9748467651320E-02
 TOTAL ENERGY + DISP (AU)        -5.4298889448041E+03

 CARTESIAN FORCES IN HARTREE/BOHR (ANALYTICAL)
   ATOM                     X                   Y                   Z
   1   6            -7.696728398088E-05 -5.275187702214E-05 -2.752291085528E-05
   2   6             7.709059365801E-05  5.211777166636E-05 -2.698962163006E-05
   3   6            -7.696728398265E-05  5.275187702125E-05  2.752291086239E-05
   4   6             7.709059364736E-05 -5.211777167080E-05  2.698962160919E-05
   5   6            -2.835934977208E-05 -7.761279774599E-05 -5.257294850480E-05
   6   6            -5.195629824950E-05 -2.723839843766E-05 -7.735185715241E-05
   7   6             2.775541074262E-05  7.738240635469E-05 -5.224462545517E-05
   8   6             5.214156428046E-05 -2.778301565831E-05  7.762982006554E-05
   9   6            -2.835934979872E-05  7.761279776552E-05  5.257294851368E-05
  10   6             5.214156428934E-05  2.778301565964E-05 -7.762982006732E-05
  11   6             2.775541077993E-05 -7.738240636890E-05  5.224462546671E-05
  12   6            -5.195629825216E-05  2.723839841989E-05  7.735185714353E-05
  13   6             2.335250882979E-05 -2.523070413663E-05 -2.304169991696E-05
  14   6            -2.265363850107E-05  2.552298499570E-05 -2.437502878827E-05
  15   6             2.335250881735E-05  2.523070415794E-05  2.304169991518E-05
  16   6            -2.265363849219E-05 -2.552298498237E-05  2.437502878117E-05
  17   6            -2.310595282129E-05  2.350616094304E-05 -2.548332761076E-05
  18   6            -2.569965403065E-05 -2.395892457319E-05  2.323591274056E-05
  19   6             2.261775656720E-05 -2.323393382042E-05 -2.471993563624E-05
  20   6             2.533575801866E-05 -2.333136741406E-05 -2.324914400198E-05
  21   6            -2.310595283106E-05 -2.350616090574E-05  2.548332761343E-05
  22   6             2.533575801866E-05  2.333136737320E-05  2.324914399132E-05
  23   6             2.261775656365E-05  2.323393383108E-05  2.471993567710E-05
  24   6            -2.569965403332E-05  2.395892454832E-05 -2.323591274234E-05
  25   6            -5.417227500626E-05  3.149606987032E-05 -2.180245686345E-05
  26   6             5.358087986007E-05 -3.138736257702E-05 -2.102370806822E-05
  27   6            -5.417227500359E-05 -3.149606989039E-05  2.180245684369E-05
  28   6             5.358087987428E-05  3.138736257702E-05  2.102370810020E-05
  29   6            -2.121990020321E-05 -5.366199865442E-05  3.125328235021E-05
  30   6             3.063555338406E-05 -2.169482120218E-05 -5.339822260098E-05
  31   6             2.222866087620E-05  5.355482715785E-05  3.006681999285E-05
  32   6            -3.070312334619E-05 -2.125936442976E-05  5.311598433799E-05
  33   6            -2.121990019610E-05  5.366199862777E-05 -3.125328232034E-05
  34   6            -3.070312336956E-05  2.125936445418E-05 -5.311598435753E-05
  35   6             2.222866088619E-05 -5.355482716674E-05 -3.006681999063E-05
  36   6             3.063555342037E-05  2.169482123371E-05  5.339822258499E-05
  37   6             6.323251466078E-05  1.272043768097E-07  2.669721263082E-05
  38   6            -6.398774206318E-05 -3.713555472018E-07  2.805574456488E-05
  39   6             6.323251468920E-05 -1.272043874678E-07 -2.669721262372E-05
  40   6            -6.398774203831E-05  3.713555010165E-07 -2.805574455422E-05
  41   6             2.671033293655E-05  6.350083280893E-05 -1.743028814616E-07
  42   6             1.036467134341E-06  2.729627439724E-05  6.270765968353E-05
  43   6            -2.621873495201E-05 -6.364056961949E-05 -8.534058437704E-07
  44   6             3.168208131399E-07  2.670106754543E-05 -6.379406461221E-05
  45   6             2.671033292412E-05 -6.350083281959E-05  1.743028459344E-07
  46   6             3.168208291271E-07 -2.670106752145E-05  6.379406463175E-05
  47   6            -2.621873494579E-05  6.364056964792E-05  8.534058153487E-07
  48   6             1.036467134341E-06 -2.729627437503E-05 -6.270765969596E-05
  49   1             6.414737811244E-05 -3.541620997694E-05 -2.735383153585E-05
  50   1            -6.402539866945E-05  3.531720795014E-05 -2.739732325568E-05
  51   1             6.414737811200E-05  3.541620997960E-05  2.735383153835E-05
  52   1            -6.402539867079E-05 -3.531720795058E-05  2.739732325441E-05
  53   1            -2.737217092336E-05  6.418163888844E-05 -3.554473698486E-05
  54   1            -3.556893143086E-05 -2.737058098767E-05  6.429075299419E-05
  55   1             2.737647915518E-05 -6.417293347916E-05 -3.565094262914E-05
  56   1             3.560293471261E-05 -2.744689259554E-05 -6.424008280215E-05
  57   1            -2.737217092402E-05 -6.418163888755E-05  3.554473698286E-05
  58   1             3.560293471194E-05  2.744689259548E-05  6.424008280259E-05
  59   1             2.737647915529E-05  6.417293347827E-05  3.565094262670E-05
  60   1            -3.556893142997E-05  2.737058098579E-05 -6.429075299597E-05
  61   1             4.897874998200E-05  6.158307638948E-06  4.663243845604E-05
  62   1            -4.912916899302E-05 -6.179449559829E-06  4.681335733059E-05
  63   1             4.897874998466E-05 -6.158307639836E-06 -4.663243845249E-05
  64   1            -4.912916898947E-05  6.179449559385E-06 -4.681335733059E-05
  65   1             4.654486601074E-05  4.881546434410E-05  6.203805323901E-06
  66   1             6.196129740843E-06  4.662532393374E-05  4.891100863791E-05
  67   1            -4.666540124987E-05 -4.896756294492E-05  6.230619851610E-06
  68   1            -6.102364797478E-06  4.653458702886E-05 -4.893910320414E-05
  69   1             4.654486601163E-05 -4.881546434587E-05 -6.203805324345E-06
  70   1            -6.102364798144E-06 -4.653458702686E-05  4.893910320503E-05
  71   1            -4.666540124765E-05  4.896756295025E-05 -6.230619851388E-06
  72   1             6.196129741953E-06 -4.662532392907E-05 -4.891100863835E-05
  73   1            -2.214114281873E-05  1.829753303784E-05  1.674582093603E-05
  74   1             2.203933841871E-05 -1.826851768039E-05  1.682314695994E-05
  75   1            -2.214114282140E-05 -1.829753303406E-05 -1.674582093991E-05
  76   1             2.203933842626E-05  1.826851769704E-05 -1.682314695828E-05
  77   1             1.687320924260E-05 -2.222333598034E-05  1.849431673917E-05
  78   1             1.797641082679E-05  1.672785871099E-05 -2.185418543688E-05
  79   1            -1.679133220611E-05  2.202596380352E-05  1.825226084451E-05
  80   1            -1.827942204957E-05  1.678421947160E-05  2.204822291940E-05
  81   1             1.687320924204E-05  2.222333597635E-05 -1.849431672585E-05
  82   1            -1.827942205757E-05 -1.678421947526E-05 -2.204822292873E-05
  83   1            -1.679133220767E-05 -2.202596380396E-05 -1.825226083940E-05
  84   1             1.797641082479E-05 -1.672785871032E-05  2.185418543732E-05
  85   7            -1.495083219805E-05  2.946435291662E-05  2.162551206952E-05
  86   7             1.478751757422E-05 -2.953984377951E-05  2.169435503907E-05
  87   7            -1.495083218273E-05 -2.946435292639E-05 -2.162551206375E-05
  88   7             1.478751754913E-05  2.953984382748E-05 -2.169435504484E-05
  89   7             2.121993968407E-05 -1.513403359032E-05  2.933316013864E-05
  90   7             2.947545207999E-05  2.138275519581E-05 -1.507928464761E-05
  91   7            -2.192368466813E-05  1.474030333326E-05  2.936330988579E-05
  92   7            -2.959192230678E-05  2.177016319616E-05  1.495768190307E-05
  93   7             2.121993965343E-05  1.513403356124E-05 -2.933316010623E-05
  94   7            -2.959192236540E-05 -2.177016321303E-05 -1.495768189552E-05
  95   7            -2.192368468412E-05 -1.474030335480E-05 -2.936330990311E-05
  96   7             2.947545209198E-05 -2.138275521713E-05  1.507928466093E-05
  97   7            -1.053094200989E-04 -2.145376836626E-05 -7.302858983627E-05
  98   7             1.057489311771E-04  2.165541577881E-05 -7.402197064099E-05
  99   7            -1.053094200900E-04  2.145376838492E-05  7.302858983804E-05
 100   7             1.057489311758E-04 -2.165541578059E-05  7.402197066320E-05
 101   7            -7.314289993454E-05 -1.056184768049E-04 -2.121210441253E-05
 102   7            -2.127506258987E-05 -7.280478407212E-05 -1.050379454641E-04
 103   7             7.315705957955E-05  1.060256463483E-04 -2.036386664184E-05
 104   7             2.098203701717E-05 -7.337485857173E-05  1.059172765454E-04
 105   7            -7.314289989058E-05  1.056184767885E-04  2.121210439299E-05
 106   7             2.098203701895E-05  7.337485856107E-05 -1.059172765281E-04
 107   7             7.315705955602E-05 -1.060256463323E-04  2.036386664361E-05
 108   7            -2.127506260763E-05  7.280478408145E-05  1.050379454668E-04
 109   8             6.417049317875E-05  3.265479063441E-05  5.351118793673E-05
 110   8            -6.397227539523E-05 -3.227510389392E-05  5.270518015710E-05
 111   8             6.417049316099E-05 -3.265479065484E-05 -5.351118795272E-05
 112   8            -6.397227540589E-05  3.227510386727E-05 -5.270518013312E-05
 113   8             5.438388543677E-05  6.460756597448E-05  3.286579220774E-05
 114   8             3.248976530768E-05  5.338110079389E-05  6.414089623519E-05
 115   8            -5.357109417048E-05 -6.426739708942E-05  3.250798298593E-05
 116   8            -3.249889655765E-05  5.346897162806E-05 -6.423954889101E-05
 117   8             5.438388546253E-05 -6.460756597093E-05 -3.286579224504E-05
 118   8            -3.249889655033E-05 -5.346897163072E-05  6.423954889456E-05
 119   8            -5.357109419890E-05  6.426739709298E-05 -3.250798300503E-05
 120   8             3.248976530945E-05 -5.338110078146E-05 -6.414089621742E-05
 121 230            -2.834562192858E-07  6.669601135600E-06  1.811581247235E-07
 122 230            -2.834562098138E-07 -6.669601108067E-06 -1.811581469280E-07
 123 230            -5.240569822610E-07  1.422700985250E-07  6.690850286484E-06
 124 230             6.745689590248E-06  3.574623501286E-15 -2.442490654175E-15
 125 230            -6.790712553828E-06 -3.109804495509E-15  2.664535259100E-15
 126 230            -5.240569984633E-07 -1.422701058732E-07 -6.690850271385E-06

 RESULTANT FORCE     6.383279237083E-13 -1.501576640806E-14  2.264854970235E-14

 ATOMIC PART

 SYMMETRY ALLOWED FORCES (ANALYTICAL) (DIRECTION, FORCE)

    1 -2.7077385E-06    2 -4.5812295E-05    3 -1.3043567E-04    4 -4.1525330E-05
    5 -1.7328734E-05    6  1.2868407E-04    7 -8.3370656E-05    8 -3.1989299E-05
    9 -1.0600199E-04   10 -4.2710006E-05   11 -1.0383770E-04   12 -8.0214713E-05
   13 -1.0304250E-06   14 -8.9887430E-05   15  1.0378733E-04   16 -1.1387583E-06
   17  1.3546224E-04   18  2.4247251E-05   19 -5.8649005E-05   20  1.6859906E-06
   21 -1.4599574E-06   22  1.9154834E-05   23 -5.5887520E-05   24  2.8636956E-06
   25  1.7298090E-05   26 -5.6493433E-05   27 -2.0114662E-08   28  2.0800911E-05
   29  2.5531385E-05   30 -5.0334954E-05   31 -5.7055531E-05   32 -2.3480792E-06
   33 -1.1067220E-06   34 -5.8502335E-05   35  1.2339196E-06   36  1.9858838E-06
   37  5.2324737E-05   38 -7.5007116E-05   39 -2.3650663E-05   40 -8.5937046E-05
   41  2.4597417E-05   42  2.2060028E-05   43 -9.5659416E-07   44  5.4905096E-05
   45 -7.4956261E-05   46 -8.6248385E-05   47 -3.1343592E-05   48  9.0708166E-06
   49  5.0159847E-05   50  1.6511956E-05   51  7.6036674E-05   52  5.0720697E-05
   53  5.6106457E-05   54 -5.1678374E-05   55 -2.9836004E-05   56  6.7542875E-05
   57  6.4429534E-05   58  7.3959106E-05   59 -3.9097062E-06   60 -6.4007895E-05
   61  3.0029837E-05   62 -2.1661337E-05   63  9.0290936E-05   64  7.2426957E-05
   65  5.7309548E-05   66  2.8813503E-05   67 -3.1917170E-05   68  2.1226553E-05
   69 -8.9286148E-05   70 -3.0686877E-05   71 -8.8891625E-05   72  2.6871590E-05
   73 -1.0409419E-04   74  2.6601456E-05   75  3.0246989E-05   76  5.7596642E-05
   77 -8.8556481E-05   78 -2.8486285E-05   79  4.5913946E-05   80 -9.4393367E-05
   81  3.5832067E-05   82  6.0061387E-05   83  6.8848089E-05   84 -6.4248742E-05
   85 -1.0290750E-04   86  1.1393775E-05   87 -3.7534758E-05   88 -1.0361359E-04
   89 -3.7732919E-05   90  8.1295696E-06   91  3.0996942E-06   92  7.8767979E-05
   93  5.6265745E-05   94  7.2390174E-05   95  2.9705102E-05   96 -5.4835881E-05
   97  6.9303240E-06   98  5.8341411E-06   99  9.6147268E-05  100  7.2053357E-05
  101  3.3575949E-05  102  5.4209293E-05  103  1.7042942E-06  104  9.6076157E-06
  105 -9.4539867E-05  106  2.8298253E-06  107 -8.7040586E-05  108  4.0098714E-05
  109  4.6952221E-05  110 -4.4163010E-06  111 -4.6135817E-06  112 -1.8630267E-05
  113  4.2535728E-05  114  3.7682118E-06  115 -1.6963604E-05  116  4.4258728E-05
  117 -4.5634453E-06  118 -1.9603628E-05  119 -2.3978002E-05  120  3.5869600E-05
  121  4.5661065E-05  122 -9.1330918E-07  123  6.0270029E-06  124  4.6281019E-05
  125  5.2324087E-06  126 -1.4470753E-06  127  5.4329603E-05  128 -1.2740667E-06
  129  1.3629217E-05  130 -1.8047009E-05  131  5.0659695E-05  132 -1.4536628E-05
  133 -5.8045714E-06  134  5.5194416E-05  135  7.1926730E-06  136 -2.0091424E-05
  137 -1.1833857E-05  138  5.3093845E-05  139  5.1964759E-05  140  1.3817746E-05
  141 -5.2729119E-06  142  5.3213954E-05  143 -1.2183653E-05  144 -7.7163737E-06
  145  8.9584555E-06  146 -1.3365698E-04  147 -1.3197305E-04  148 -1.2442982E-04
  149 -3.9399092E-05  150  1.2503083E-04  151 -4.4415659E-05  152 -4.9559808E-06
  153 -1.8111302E-04  154 -1.2461039E-04  155 -9.3236688E-05  156 -1.0039717E-04
  157  1.7477322E-05  158 -4.8199237E-05  159  1.7280001E-04  160  1.1357109E-05
  161  1.7681704E-04  162 -5.1014013E-05  163  1.8317238E-05  164  8.0260605E-05
  165  1.0169530E-04  166  6.3724108E-05  167  4.5759280E-05  168 -9.2980164E-05
  169  3.6048088E-05  170  3.1198348E-05  171  1.2303590E-04  172  6.3822405E-05
  173  6.5630021E-05  174  9.8445841E-05  175  3.7454507E-06  176  5.4546998E-05
  177 -1.0324349E-04  178  1.1424223E-05  179 -1.2252045E-04  180  1.9670668E-05
  181  5.9388043E-06  182 -4.2761125E-06  183  5.9563745E-06  184  6.3360266E-06
  185  7.0424213E-06  186 -2.9334714E-07  187 -9.5716817E-06

 CELL PART

 GRADIENT WITH RESPECT TO THE CELL PARAMETER IN HARTREE/BOHR
ORDER: -D/DA1X, -D/DA1Y, -D/DA1Z
       -D/DA2X, -D/DA2Y, -D/DA2Z
       -D/DA3X, -D/DA3Y, -D/DA3Z
  0.762188180700E-14 -0.353091438665E-04 -0.351475276315E-04
 -0.349508139124E-04 -0.170781348319E-06 -0.348745216030E-04
 -0.349508137294E-04 -0.351383624029E-04 -0.273006087073E-06

STRESS TENSOR, IN HARTREE/BOHR^3:
ORDER: 11 12 13
       21 22 23
       31 32 33
  0.671213289559E-07 -0.183006158045E-15  0.168368710270E-15
 -0.110731444163E-15  0.674815069404E-07  0.327977339461E-09
  0.562911473658E-16  0.524294784720E-09  0.669748134183E-07

PRESSURE FROM THE STRESS TENSOR,
IN HARTREE/BOHR^3: -0.67193E-07
PRESSURE IN GIGAPASCAL: -0.1977E-02
CONVERSION FACTOR: 1 HARTREE/BOHR^3= 29421 GIGAPASCAL
WHEN USING VALUES FOR BOHR RADIUS AND HARTREE
FROM IUPAC WEBSITE, APRIL 2009
ENTHALPY: -5.4298900739011E+03

 SYMMETRY ALLOWED FORCES (ANALYTICAL) (DIRECTION, FORCE)

    1 -1.9556533E-03    2  1.4657594E-06    3 -6.0206097E-06    4 -1.0126827E-05
 TTTTTTTTTTTTTTTTTTTTTTTTTTTTTT TOTGRA_C    TELAPSE     6047.45 TCPU     3761.87
 *******************************************************************************
 LATTICE PARAMETERS (ANGSTROMS AND DEGREES) - BOHR = 0.5291772083 ANGSTROM
 PRIMITIVE CELL - CENTRING CODE 6/1 VOLUME=  2490.081200 - DENSITY  1.016 g/cm^3
         A              B              C           ALPHA      BETA       GAMMA 
    14.78921537    14.78921537    14.78921537   109.471221 109.471221 109.471221
 *******************************************************************************
 ATOMS IN THE ASYMMETRIC UNIT   64 - ATOMS IN THE UNIT CELL:  126
     ATOM                 X/A                 Y/B                 Z/C    
 *******************************************************************************
      1 T   6 C     1.859033064596E-02 -4.810598348537E-01  3.514372863871E-01
      2 T   6 C     1.675028787592E-01 -3.328469557411E-01 -3.514372863871E-01
      3 F   6 C    -1.859033064596E-02  3.328469557411E-01 -4.996501654997E-01
      4 F   6 C    -1.675028787592E-01  4.810598348537E-01  4.996501654997E-01
      5 T   6 C     3.514372863871E-01  1.859033064596E-02 -4.810598348537E-01
      6 T   6 C    -4.810598348537E-01  3.514372863871E-01  1.859033064596E-02
      7 T   6 C     4.996501654997E-01 -1.675028787592E-01  4.810598348537E-01
      8 T   6 C    -3.328469557411E-01 -3.514372863871E-01  1.675028787592E-01
      9 F   6 C    -3.514372863871E-01  1.675028787592E-01 -3.328469557411E-01
     10 F   6 C     3.328469557411E-01 -4.996501654997E-01 -1.859033064596E-02
     11 F   6 C    -4.996501654997E-01 -1.859033064596E-02  3.328469557411E-01
     12 F   6 C     4.810598348537E-01  4.996501654997E-01 -1.675028787592E-01
     13 T   6 C     7.091611295622E-02 -2.046141786446E-01  4.364188351404E-01
     14 T   6 C     3.589669862149E-01 -3.655027221842E-01 -4.364188351404E-01
     15 F   6 C    -7.091611295622E-02  3.655027221842E-01 -2.755302916008E-01
     16 F   6 C    -3.589669862149E-01  2.046141786446E-01  2.755302916008E-01
     17 T   6 C     4.364188351404E-01  7.091611295622E-02 -2.046141786446E-01
     18 T   6 C    -2.046141786446E-01  4.364188351404E-01  7.091611295622E-02
     19 T   6 C     2.755302916008E-01 -3.589669862149E-01  2.046141786446E-01
     20 T   6 C    -3.655027221842E-01 -4.364188351404E-01  3.589669862149E-01
     21 F   6 C    -4.364188351404E-01  3.589669862149E-01 -3.655027221842E-01
     22 F   6 C     3.655027221842E-01 -2.755302916008E-01 -7.091611295622E-02
     23 F   6 C    -2.755302916008E-01 -7.091611295622E-02  3.655027221842E-01
     24 F   6 C     2.046141786446E-01  2.755302916008E-01 -3.589669862149E-01
     25 T   6 C     1.931504752511E-02 -3.770470910439E-01  3.747004351612E-01
     26 T   6 C     2.482524737948E-01 -3.553853876361E-01 -3.747004351612E-01
     27 F   6 C    -1.931504752511E-02  3.553853876361E-01 -3.963621385691E-01
     28 F   6 C    -2.482524737948E-01  3.770470910439E-01  3.963621385691E-01
     29 T   6 C     3.747004351612E-01  1.931504752511E-02 -3.770470910439E-01
     30 T   6 C    -3.770470910439E-01  3.747004351612E-01  1.931504752511E-02
     31 T   6 C     3.963621385691E-01 -2.482524737948E-01  3.770470910439E-01
     32 T   6 C    -3.553853876361E-01 -3.747004351612E-01  2.482524737948E-01
     33 F   6 C    -3.747004351612E-01  2.482524737948E-01 -3.553853876361E-01
     34 F   6 C     3.553853876361E-01 -3.963621385691E-01 -1.931504752511E-02
     35 F   6 C    -3.963621385691E-01 -1.931504752511E-02  3.553853876361E-01
     36 F   6 C     3.770470910439E-01  3.963621385691E-01 -2.482524737948E-01
     37 T   6 C    -4.311149302959E-02 -2.642965858142E-01  3.847622080655E-01
     38 T   6 C     3.509412061204E-01 -4.278737010951E-01 -3.847622080655E-01
     39 F   6 C     4.311149302959E-02  4.278737010951E-01 -2.211850927846E-01
     40 F   6 C    -3.509412061204E-01  2.642965858142E-01  2.211850927846E-01
     41 T   6 C     3.847622080655E-01 -4.311149302959E-02 -2.642965858142E-01
     42 T   6 C    -2.642965858142E-01  3.847622080655E-01 -4.311149302959E-02
     43 T   6 C     2.211850927846E-01 -3.509412061204E-01  2.642965858142E-01
     44 T   6 C    -4.278737010951E-01 -3.847622080655E-01  3.509412061204E-01
     45 F   6 C    -3.847622080655E-01  3.509412061204E-01 -4.278737010951E-01
     46 F   6 C     4.278737010951E-01 -2.211850927846E-01  4.311149302959E-02
     47 F   6 C    -2.211850927846E-01  4.311149302959E-02  4.278737010951E-01
     48 F   6 C     2.642965858142E-01  2.211850927846E-01 -3.509412061204E-01
     49 T   1 H     1.010157982193E-01 -4.751957349856E-01  3.842974209202E-01
     50 T   1 H     1.405068440943E-01 -2.832816227009E-01 -3.842974209202E-01
     51 F   1 H    -1.010157982193E-01  2.832816227009E-01  4.237884667952E-01
     52 F   1 H    -1.405068440943E-01  4.751957349856E-01 -4.237884667952E-01
     53 T   1 H     3.842974209202E-01  1.010157982193E-01 -4.751957349856E-01
     54 T   1 H    -4.751957349856E-01  3.842974209202E-01  1.010157982193E-01
     55 T   1 H    -4.237884667952E-01 -1.405068440943E-01  4.751957349856E-01
     56 T   1 H    -2.832816227009E-01 -3.842974209202E-01  1.405068440943E-01
     57 F   1 H    -3.842974209202E-01  1.405068440943E-01 -2.832816227009E-01
     58 F   1 H     2.832816227009E-01  4.237884667952E-01 -1.010157982193E-01
     59 F   1 H     4.237884667952E-01 -1.010157982193E-01  2.832816227009E-01
     60 F   1 H     4.751957349856E-01 -4.237884667952E-01 -1.405068440943E-01
     61 T   1 H     1.255995525709E-01 -1.164875715786E-01  4.764677539525E-01
     62 T   1 H     4.070446744689E-01 -3.508682013816E-01 -4.764677539525E-01
     63 F   1 H    -1.255995525709E-01  3.508682013816E-01 -2.420871241495E-01
     64 F   1 H    -4.070446744689E-01  1.164875715786E-01  2.420871241495E-01
     65 T   1 H     4.764677539525E-01  1.255995525709E-01 -1.164875715786E-01
     66 T   1 H    -1.164875715786E-01  4.764677539525E-01  1.255995525709E-01
     67 T   1 H     2.420871241495E-01 -4.070446744689E-01  1.164875715786E-01
     68 T   1 H    -3.508682013816E-01 -4.764677539525E-01  4.070446744689E-01
     69 F   1 H    -4.764677539525E-01  4.070446744689E-01 -3.508682013816E-01
     70 F   1 H     3.508682013816E-01 -2.420871241495E-01 -1.255995525709E-01
     71 F   1 H    -2.420871241495E-01 -1.255995525709E-01  3.508682013816E-01
     72 F   1 H     1.164875715786E-01  2.420871241495E-01 -4.070446744689E-01
     73 T   1 H    -1.022643219897E-01 -2.356352571814E-01  3.753176967669E-01
     74 T   1 H     3.890470460517E-01 -4.775820187566E-01 -3.753176967669E-01
     75 F   1 H     1.022643219897E-01  4.775820187566E-01 -1.333709351917E-01
     76 F   1 H    -3.890470460517E-01  2.356352571814E-01  1.333709351917E-01
     77 T   1 H     3.753176967669E-01 -1.022643219897E-01 -2.356352571814E-01
     78 T   1 H    -2.356352571814E-01  3.753176967669E-01 -1.022643219897E-01
     79 T   1 H     1.333709351917E-01 -3.890470460517E-01  2.356352571814E-01
     80 T   1 H    -4.775820187566E-01 -3.753176967669E-01  3.890470460517E-01
     81 F   1 H    -3.753176967669E-01  3.890470460517E-01 -4.775820187566E-01
     82 F   1 H     4.775820187566E-01 -1.333709351917E-01  1.022643219897E-01
     83 F   1 H    -1.333709351917E-01  1.022643219897E-01  4.775820187566E-01
     84 F   1 H     2.356352571814E-01  1.333709351917E-01 -3.890470460517E-01
     85 T   7 N     1.097874952343E-01 -2.760998497666E-01  4.299575679109E-01
     86 T   7 N     2.939425823224E-01 -3.201700726766E-01 -4.299575679109E-01
     87 F   7 N    -1.097874952343E-01  3.201700726766E-01 -3.858873450009E-01
     88 F   7 N    -2.939425823224E-01  2.760998497666E-01  3.858873450009E-01
     89 T   7 N     4.299575679109E-01  1.097874952343E-01 -2.760998497666E-01
     90 T   7 N    -2.760998497666E-01  4.299575679109E-01  1.097874952343E-01
     91 T   7 N     3.858873450009E-01 -2.939425823224E-01  2.760998497666E-01
     92 T   7 N    -3.201700726766E-01 -4.299575679109E-01  2.939425823224E-01
     93 F   7 N    -4.299575679109E-01  2.939425823224E-01 -3.201700726766E-01
     94 F   7 N     3.201700726766E-01 -3.858873450009E-01 -1.097874952343E-01
     95 F   7 N    -3.858873450009E-01 -1.097874952343E-01  3.201700726766E-01
     96 F   7 N     2.760998497666E-01  3.858873450009E-01 -2.939425823224E-01
     97 T   7 N    -7.462335237763E-02 -3.725338345027E-01  3.455781364342E-01
     98 T   7 N     2.818880290631E-01 -4.202014888118E-01 -3.455781364342E-01
     99 F   7 N     7.462335237763E-02  4.202014888118E-01 -2.979104821250E-01
    100 F   7 N    -2.818880290631E-01  3.725338345027E-01  2.979104821250E-01
    101 T   7 N     3.455781364342E-01 -7.462335237763E-02 -3.725338345027E-01
    102 T   7 N    -3.725338345027E-01  3.455781364342E-01 -7.462335237763E-02
    103 T   7 N     2.979104821250E-01 -2.818880290631E-01  3.725338345027E-01
    104 T   7 N    -4.202014888118E-01 -3.455781364342E-01  2.818880290631E-01
    105 F   7 N    -3.455781364342E-01  2.818880290631E-01 -4.202014888118E-01
    106 F   7 N     4.202014888118E-01 -2.979104821250E-01  7.462335237763E-02
    107 F   7 N    -2.979104821250E-01  7.462335237763E-02  4.202014888118E-01
    108 F   7 N     3.725338345027E-01  2.979104821250E-01 -2.818880290631E-01
    109 T   8 O    -6.664708137641E-02  4.309186541521E-01  2.997420889828E-01
    110 T   8 O     1.311765651693E-01 -3.663891703593E-01 -2.997420889828E-01
    111 F   8 O     6.664708137641E-02  3.663891703593E-01  4.975657355285E-01
    112 F   8 O    -1.311765651693E-01 -4.309186541521E-01 -4.975657355285E-01
    113 T   8 O     2.997420889828E-01 -6.664708137641E-02  4.309186541521E-01
    114 T   8 O     4.309186541521E-01  2.997420889828E-01 -6.664708137641E-02
    115 T   8 O    -4.975657355285E-01 -1.311765651693E-01 -4.309186541521E-01
    116 T   8 O    -3.663891703593E-01 -2.997420889828E-01  1.311765651693E-01
    117 F   8 O    -2.997420889828E-01  1.311765651693E-01 -3.663891703593E-01
    118 F   8 O     3.663891703593E-01  4.975657355285E-01  6.664708137641E-02
    119 F   8 O     4.975657355285E-01  6.664708137641E-02  3.663891703593E-01
    120 F   8 O    -4.309186541521E-01 -4.975657355285E-01 -1.311765651693E-01
    121 T 230 ZN   -2.256242914220E-01 -5.000000000000E-01  2.743757085780E-01
    122 F 230 ZN    2.256242914220E-01 -5.000000000000E-01 -2.743757085780E-01
    123 T 230 ZN    2.743757085780E-01 -2.256242914220E-01 -5.000000000000E-01
    124 T 230 ZN   -5.000000000000E-01  2.743757085780E-01 -2.256242914220E-01
    125 T 230 ZN    5.000000000000E-01 -2.743757085780E-01  2.256242914220E-01
    126 F 230 ZN   -2.743757085780E-01  2.256242914220E-01 -5.000000000000E-01

 TRANSFORMATION MATRIX PRIMITIVE-CRYSTALLOGRAPHIC CELL
  0.0000  1.0000  1.0000  1.0000  0.0000  1.0000  1.0000  1.0000  0.0000

 *******************************************************************************
 CRYSTALLOGRAPHIC CELL (VOLUME=       4980.16239973)
         A              B              C           ALPHA      BETA       GAMMA 
    17.07711495    17.07711495    17.07711495    90.000000  90.000000  90.000000

 COORDINATES IN THE CRYSTALLOGRAPHIC CELL
     ATOM                 X/A                 Y/B                 Z/C    
 *******************************************************************************
      1 T   6 C     4.258935604437E-01 -7.445627405662E-02  9.304660470258E-02
      2 T   6 C    -4.258935604437E-01  7.445627405662E-02  9.304660470258E-02
      3 F   6 C     4.258935604437E-01  7.445627405662E-02 -9.304660470258E-02
      4 F   6 C    -4.258935604437E-01 -7.445627405662E-02 -9.304660470258E-02
      5 T   6 C     9.304660470258E-02  4.258935604437E-01 -7.445627405662E-02
      6 T   6 C    -7.445627405662E-02  9.304660470258E-02  4.258935604437E-01
      7 T   6 C    -9.304660470258E-02 -4.258935604437E-01 -7.445627405662E-02
      8 T   6 C     7.445627405662E-02  9.304660470258E-02 -4.258935604437E-01
      9 F   6 C     9.304660470258E-02 -4.258935604437E-01  7.445627405662E-02
     10 F   6 C     7.445627405662E-02 -9.304660470258E-02  4.258935604437E-01
     11 F   6 C    -9.304660470258E-02  4.258935604437E-01  7.445627405662E-02
     12 F   6 C    -7.445627405662E-02 -9.304660470258E-02 -4.258935604437E-01
     13 T   6 C    -4.195557282302E-01 -1.440254366294E-01  2.149415495856E-01
     14 T   6 C     4.195557282302E-01  1.440254366294E-01  2.149415495856E-01
     15 F   6 C    -4.195557282302E-01  1.440254366294E-01 -2.149415495856E-01
     16 F   6 C     4.195557282302E-01 -1.440254366294E-01 -2.149415495856E-01
     17 T   6 C     2.149415495856E-01 -4.195557282302E-01 -1.440254366294E-01
     18 T   6 C    -1.440254366294E-01  2.149415495856E-01 -4.195557282302E-01
     19 T   6 C    -2.149415495856E-01  4.195557282302E-01 -1.440254366294E-01
     20 T   6 C     1.440254366294E-01  2.149415495856E-01  4.195557282302E-01
     21 F   6 C     2.149415495856E-01  4.195557282302E-01  1.440254366294E-01
     22 F   6 C     1.440254366294E-01 -2.149415495856E-01 -4.195557282302E-01
     23 F   6 C    -2.149415495856E-01 -4.195557282302E-01  1.440254366294E-01
     24 F   6 C    -1.440254366294E-01 -2.149415495856E-01  4.195557282302E-01
     25 T   6 C     4.891691482961E-01 -1.144687131349E-01  1.337837606600E-01
     26 T   6 C    -4.891691482961E-01  1.144687131349E-01  1.337837606600E-01
     27 F   6 C     4.891691482961E-01  1.144687131349E-01 -1.337837606600E-01
     28 F   6 C    -4.891691482961E-01 -1.144687131349E-01 -1.337837606600E-01
     29 T   6 C     1.337837606600E-01  4.891691482961E-01 -1.144687131349E-01
     30 T   6 C    -1.144687131349E-01  1.337837606600E-01  4.891691482961E-01
[truncated: 5,238,057 more chars]
