# Supplementary material for: Structure–Property Relationship of Piezoelectric Properties in Zeolitic Imidazolate Frameworks: A Computational Study
Source: ACS Appl Mater Interfaces. 2022 Nov 2;14(45):50803–14. doi: 10.1021/acsami.2c13506 (PMC9674201; doi:10.1021/acsami.2c13506)
Supplement: Supplementary file 5 — am2c13506_si_005.zip [file am2c13506_si_005.zip › Outputfiles_crystal17/ZIF-90/Piezoelectric_results/Elapiezo_M06L-D3.out]

ZIF90
EXTERNAL
ELAPIEZO
PRINT
END
END
6 5
0 0 6 2.0 1.00
  0.4563240000D+04  0.1966650000D-02
  0.6820240000D+03  0.1523060000D-01
  0.1549730000D+03  0.7612690000D-01
  0.4445530000D+02  0.2608010000D+00
  0.1302900000D+02  0.6164620000D+00
  0.1827730000D+01  0.2210060000D+00
0 1 3 4.0 1.00
  0.2096420000D+02  0.1146600000D+00  0.4024870000D-01
  0.4803310000D+01  0.9199990000D+00  0.2375940000D+00
  0.1459330000D+01 -0.3030680000D-02  0.8158540000D+00
0 1 1 0.0 1.00
  0.4834560000D+00  0.1000000000D+01  0.1000000000D+01
0 1 1 0.0 1.00
  0.1455850000D+00  0.1000000000D+01  0.1000000000D+01
0 3 1 0.0 1.00
  0.6260000000D+00  0.1000000000D+01
7 5
0 0 6 2.0 1.00
  0.6293480000D+04  0.1969790000D-02
  0.9490440000D+03  0.1496130000D-01
  0.2187760000D+03  0.7350060000D-01
  0.6369160000D+02  0.2489370000D+00
  0.1882820000D+02  0.6024600000D+00
  0.2720230000D+01  0.2562020000D+00
0 1 3 5.0 1.00
  0.3063310000D+02  0.1119060000D+00  0.3831190000D-01
  0.7026140000D+01  0.9216660000D+00  0.2374030000D+00
  0.2112050000D+01 -0.2569190000D-02  0.8175920000D+00
0 1 1 0.0 1.00
  0.6840090000D+00  0.1000000000D+01  0.1000000000D+01
0 1 1 0.0 1.00
  0.2008780000D+00  0.1000000000D+01  0.1000000000D+01
0 3 1 0.0 1.00
  0.9130000000D+00  0.1000000000D+01
1 4
0 0 3 1.0 1.00
  0.3386500000D+02  0.2549380000D-01
  0.5094790000D+01  0.1903730000D+00
  0.1158790000D+01  0.8521610000D+00
0 0 1 0.0 1.00
  0.3258400000D+00  0.1000000000D+01
0 0 1 0.0 1.00
  0.1027410000D+00  0.1000000000D+01
0 2 1 0.0 1.00
  0.7500000000D+00  0.1000000000D+01
8 5
0 0 6 2. 1.
       8588.50000         0.189515000E-02
       1297.23000         0.143859000E-01
       299.296000         0.707320000E-01
       87.3771000         0.240001000
       25.6789000         0.594797000
       3.74004000         0.280802000
0 1 3 6. 1.
       42.1175000         0.113889000         0.365114000E-01
       9.62837000         0.920811000         0.237153000
       2.85332000        -0.327447000E-02     0.819702000
0 1 1 0. 1.
      0.905661000          1.00000000          1.00000000
0 1 1 0. 1.
      0.255611000          1.00000000          1.00000000
0 3 1 0. 1.
       1.29200000          1.00000000
230 14
INPUT
20. 0 2 2 2 0 0
 34.150000 399.987282 0
 14.590000 85.485655 0
 39.780000 277.148960 0
 14.950000 69.052205 0
 43.800000 -34.149349 0
 14.980000 -3.291831 0
0 0 3 2. 1.
       30.3241270         0.219143000
       16.3166820        -0.232556000
       11.4081480        -0.954685000
0 0 1 2. 1.
       2.56949200          1.00000000
0 0 1 0. 1.
       1.06259500          1.00000000
0 0 1 0. 1.
      0.250000000          1.00000000
0 0 1 0. 1.
      0.120000000          1.00000000
0 2 2 6. 1.
       111.824980         0.232770000E-01
       19.1319100         -1.00953900
0 2 2 0. 1.
       5.46883800         0.320151000
       2.50567500         0.718085000
0 2 1 0. 1.
      0.941868000          1.00000000
0 2 1 0. 1.
      0.250000000          1.00000000
0 2 1 0. 1.
      0.120000000          1.00000000
0 3 4 10. 1.
       44.6456290         0.472490000E-01
       13.4383770         0.218926000
       4.68200000         0.452512000
       1.60321100         0.518576000
0 3 1 0. 1.
      0.482766000          1.00000000
0 3 1 0. 1.
      0.110000000          1.00000000
0 4 1 0. 1.
      2.614   1.0000
99 0
END
DFT
M06L-D3
xxlgrid
END
TOLINTEG
7 7 7 10 40
SHRINK
2 2
TOLDEE
8
DFTD3
ABC
END
END
          40 PROCESSORS WORKING

         
 *******************************************************************************
 *                                                                             *
 *                               CRYSTAL17                                     *
 *                      public : 1.0.2 - March 1st, 2018                       *
 *                       HTTP://WWW.CRYSTAL.UNITO.IT                           *
 *                                                                             *
 *                              MAIN AUTHORS                                   *
 *                                                                             *
 *  R. DOVESI(1,11), V.R. SAUNDERS(2), C. ROETTI(1,11), R. ORLANDO(1,11),      *
 *  C.M. ZICOVICH-WILSON(1,3), F. PASCALE(4), B. CIVALLERI(1,11),              *
 *  K. DOLL(5), N.M. HARRISON(2,6), I.J. BUSH(7), Ph. D'ARCO(8),               *
 *  M. LLUNELL(9), M. CAUSA'(10), Y. NOEL(8), L. MASCHIO(1,11), A. ERBA(1,11)  *
 *  M. RE'RAT(14), S. CASASSA(1,11)                                            *
 *                                                                             *
 *        CONTRIBUTIONS TO THE CODE HAVE ALSO BEEN GIVEN BY                    *
 *                                                                             *
 *  M. FERRABONE(1,11), M. DE LA PIERRE(1,11), M. FERRERO(1,11),               *
 *  J. BAIMA(1,11), E. ALBANESE(1,11), M.F. PEINTINGER(12), R. BAST(13),       *
 *  B. KIRTMAN(15), V. LACIVITA(1,11), R. DEMICHELIS(1,16)                     *
 *  G. BRANDEBURG(17), S. SALUSTRO(1,11), G. SANSONE(1,11)                     *
 *  M.T. RUGGIERO(18)                                                          *
 *                                                                             *
 * (1) THEORETICAL CHEMISTRY GROUP - UNIVERSITA' DI TORINO - TORINO (ITALY)    *
 * (2) COMPUTATIONAL SCIENCE & ENGINEERING DEPARTMENT - STFC DARESBURY (UK)    *
 * (3) UNIVERSIDAD AUTONOMA DEL ESTADO DE MORELOS - CUERNAVACA (MEXICO)        *
 * (4) UNIVERSITE' DE LORRAINE - NANCY (FRANCE)                                *
 * (5) UNIVERSITAET STUTTGART- STUTTGART (GERMANY)                             *
 * (6) IMPERIAL COLLEGE - LONDON (UK)                                          *
 * (7) OXFORD E-RESEARCH CENTRE - OXFORD (UK)                                  *
 * (8) UPMC - SORBONNE UNIVERSITES - PARIS (FRANCE)                            *
 * (9) UNIVERSIDAD DE BARCELONA - BARCELONA (SPAIN)                            *
 *(10) UNIVERSITA' DI NAPOLI "FEDERICO II" - NAPOLI (ITALY)                    *
 *(11) NIS - NANOSTRUCTURED INTERFACES AND SURFACES - TORINO (ITALY)           *
 *(12) MPI FUER CHEMISCHE ENERGIEKONVERSION - MUELHEIM AN DER RUHR (GERMANY)   *
 *(13) UNIVERSITY OF TROMSO - TROMSO (NORWAY)                                  *
 *(14) UNIVERSITE' DE PAU ET DES PAYS DE L'ADOUR - PAU (FRANCE)                *
 *(15) UNIVERSITY OF CALIFORNIA SANTA BARBARA - SANTA BARBARA (USA)            *
 *(16) CURTIN UNIVERSITY - PERTH (AUSTRALIA)                                   *
 *(17) UNIVERSITY COLLEGE LONDON - LONDON (UK)                                 *
 *(18) CAMBRIDGE UNIVERSITY - CAMBRIDGE (UK)                                   *
 *                                                                             *
 *******************************************************************************
 EEEEEEEEEE STARTING  DATE 08 12 2019 TIME 18:31:30.2
 ZIF90                                                                           

 GEOMETRY INPUT FROM EXTERNAL FILE (FORTRAN UNIT 34)
 3D - CRYSTAL 

 *******************************************************************************
 LATTICE PARAMETERS  (ANGSTROMS AND DEGREES) - PRIMITIVE CELL
       A          B          C        ALPHA      BETA     GAMMA        VOLUME
   14.85098   14.85098   14.85098   109.47122 109.47122 109.47122   2521.410915
 INFORMATION **** CHKGRP **** SPGR WITH NO INVERSION

 NUMBER OF IRREDUCIBLE ATOMS IN THE CELL:   11

 CARTESIAN COORDINATES (ANGSTROM) - IRREDUCIBLE ATOMS AND SYMMETRY RELATED

 AT.IRR.  AT  AT.N.          X                   Y                   Z
     1     1     6    7.448928524394E+00 -1.287674438480E+00  1.531269939593E+00
     1     2     6   -7.448928524394E+00  1.287674438480E+00  1.531269939593E+00
     1     3     6    7.448928524394E+00  1.287674438480E+00 -1.531269939593E+00
     1     4     6   -7.448928524394E+00 -1.287674438480E+00 -1.531269939593E+00
     1     5     6    1.531269939593E+00  7.448928524394E+00 -1.287674438480E+00
     1     6     6   -1.287674438480E+00  1.531269939593E+00  7.448928524394E+00
     1     7     6   -1.531269939593E+00 -7.448928524394E+00 -1.287674438480E+00
     1     8     6    1.287674438480E+00  1.531269939593E+00 -7.448928524394E+00
     1     9     6    1.531269939593E+00 -7.448928524394E+00  1.287674438480E+00
     1    10     6    1.287674438480E+00 -1.531269939593E+00  7.448928524394E+00
     1    11     6   -1.531269939593E+00  7.448928524394E+00  1.287674438480E+00
     1    12     6   -1.287674438480E+00 -1.531269939593E+00 -7.448928524394E+00
    13    13     6   -7.306969340700E+00 -2.588671669665E+00  3.816230827603E+00
    13    14     6    7.306969340700E+00  2.588671669665E+00  3.816230827603E+00
    13    15     6   -7.306969340700E+00  2.588671669665E+00 -3.816230827603E+00
    13    16     6    7.306969340700E+00 -2.588671669665E+00 -3.816230827603E+00
    13    17     6    3.816230827603E+00 -7.306969340700E+00 -2.588671669665E+00
    13    18     6   -2.588671669665E+00  3.816230827603E+00 -7.306969340700E+00
    13    19     6   -3.816230827603E+00  7.306969340700E+00 -2.588671669665E+00
    13    20     6    2.588671669665E+00  3.816230827603E+00  7.306969340700E+00
    13    21     6    3.816230827603E+00  7.306969340700E+00  2.588671669665E+00
    13    22     6    2.588671669665E+00 -3.816230827603E+00 -7.306969340700E+00
    13    23     6   -3.816230827603E+00 -7.306969340700E+00  2.588671669665E+00
    13    24     6   -2.588671669665E+00 -3.816230827603E+00  7.306969340700E+00
    25    25     6    8.422883971978E+00 -2.009118798929E+00  2.314136610127E+00
    25    26     6   -8.422883971978E+00  2.009118798929E+00  2.314136610127E+00
    25    27     6    8.422883971978E+00  2.009118798929E+00 -2.314136610127E+00
    25    28     6   -8.422883971978E+00 -2.009118798929E+00 -2.314136610127E+00
    25    29     6    2.314136610127E+00  8.422883971978E+00 -2.009118798929E+00
    25    30     6   -2.009118798929E+00  2.314136610127E+00  8.422883971978E+00
    25    31     6   -2.314136610127E+00 -8.422883971978E+00 -2.009118798929E+00
    25    32     6    2.009118798929E+00  2.314136610127E+00 -8.422883971978E+00
    25    33     6    2.314136610127E+00 -8.422883971978E+00  2.009118798929E+00
    25    34     6    2.009118798929E+00 -2.314136610127E+00  8.422883971978E+00
    25    35     6   -2.314136610127E+00  8.422883971978E+00  2.009118798929E+00
    25    36     6   -2.009118798929E+00 -2.314136610127E+00 -8.422883971978E+00
    37    37     6   -7.283792088565E+00 -3.525456088111E+00  2.792781480055E+00
    37    38     6    7.283792088565E+00  3.525456088111E+00  2.792781480055E+00
    37    39     6   -7.283792088565E+00  3.525456088111E+00 -2.792781480055E+00
    37    40     6    7.283792088565E+00 -3.525456088111E+00 -2.792781480055E+00
    37    41     6    2.792781480055E+00 -7.283792088565E+00 -3.525456088111E+00
    37    42     6   -3.525456088111E+00  2.792781480055E+00 -7.283792088565E+00
    37    43     6   -2.792781480055E+00  7.283792088565E+00 -3.525456088111E+00
    37    44     6    3.525456088111E+00  2.792781480055E+00  7.283792088565E+00
    37    45     6    2.792781480055E+00  7.283792088565E+00  3.525456088111E+00
    37    46     6    3.525456088111E+00 -2.792781480055E+00 -7.283792088565E+00
    37    47     6   -2.792781480055E+00 -7.283792088565E+00  3.525456088111E+00
    37    48     6   -3.525456088111E+00 -2.792781480055E+00  7.283792088565E+00
    49    49     1    7.075133566681E+00 -3.322129868370E-01  1.955808256305E+00
    49    50     1   -7.075133566681E+00  3.322129868370E-01  1.955808256305E+00
    49    51     1    7.075133566681E+00  3.322129868370E-01 -1.955808256305E+00
    49    52     1   -7.075133566681E+00 -3.322129868370E-01 -1.955808256305E+00
    49    53     1    1.955808256305E+00  7.075133566681E+00 -3.322129868370E-01
    49    54     1   -3.322129868370E-01  1.955808256305E+00  7.075133566681E+00
    49    55     1   -1.955808256305E+00 -7.075133566681E+00 -3.322129868370E-01
    49    56     1    3.322129868370E-01  1.955808256305E+00 -7.075133566681E+00
    49    57     1    1.955808256305E+00 -7.075133566681E+00  3.322129868370E-01
    49    58     1    3.322129868370E-01 -1.955808256305E+00  7.075133566681E+00
    49    59     1   -1.955808256305E+00  7.075133566681E+00  3.322129868370E-01
    49    60     1   -3.322129868370E-01 -1.955808256305E+00 -7.075133566681E+00
    61    61     1   -6.737987981271E+00 -2.555259534422E+00  4.733582844556E+00
    61    62     1    6.737987981271E+00  2.555259534422E+00  4.733582844556E+00
    61    63     1   -6.737987981271E+00  2.555259534422E+00 -4.733582844556E+00
    61    64     1    6.737987981271E+00 -2.555259534422E+00 -4.733582844556E+00
    61    65     1    4.733582844556E+00 -6.737987981271E+00 -2.555259534422E+00
    61    66     1   -2.555259534422E+00  4.733582844556E+00 -6.737987981271E+00
    61    67     1   -4.733582844556E+00  6.737987981271E+00 -2.555259534422E+00
    61    68     1    2.555259534422E+00  4.733582844556E+00  6.737987981271E+00
    61    69     1    4.733582844556E+00  6.737987981271E+00  2.555259534422E+00
    61    70     1    2.555259534422E+00 -4.733582844556E+00 -6.737987981271E+00
    61    71     1   -4.733582844556E+00 -6.737987981271E+00  2.555259534422E+00
    61    72     1   -2.555259534422E+00 -4.733582844556E+00  6.737987981271E+00
    73    73     1   -6.672447671683E+00 -4.410041560880E+00  2.684231593230E+00
    73    74     1    6.672447671683E+00  4.410041560880E+00  2.684231593230E+00
    73    75     1   -6.672447671683E+00  4.410041560880E+00 -2.684231593230E+00
    73    76     1    6.672447671683E+00 -4.410041560880E+00 -2.684231593230E+00
    73    77     1    2.684231593230E+00 -6.672447671683E+00 -4.410041560880E+00
    73    78     1   -4.410041560880E+00  2.684231593230E+00 -6.672447671683E+00
    73    79     1   -2.684231593230E+00  6.672447671683E+00 -4.410041560880E+00
    73    80     1    4.410041560880E+00  2.684231593230E+00  6.672447671683E+00
    73    81     1    2.684231593230E+00  6.672447671683E+00  4.410041560880E+00
    73    82     1    4.410041560880E+00 -2.684231593230E+00 -6.672447671683E+00
    73    83     1   -2.684231593230E+00 -6.672447671683E+00  4.410041560880E+00
    73    84     1   -4.410041560880E+00 -2.684231593230E+00  6.672447671683E+00
    85    85     7    3.587790237410E-01  6.940010312417E+00 -5.064167996033E+00
    85    86     7   -3.587790237410E-01 -6.940010312417E+00 -5.064167996033E+00
    85    87     7    3.587790237410E-01 -6.940010312417E+00  5.064167996033E+00
    85    88     7   -3.587790237410E-01  6.940010312417E+00  5.064167996033E+00
    85    89     7   -5.064167996033E+00  3.587790237410E-01  6.940010312417E+00
    85    90     7    6.940010312417E+00 -5.064167996033E+00  3.587790237410E-01
    85    91     7    5.064167996033E+00 -3.587790237410E-01  6.940010312417E+00
    85    92     7   -6.940010312417E+00 -5.064167996033E+00 -3.587790237410E-01
    85    93     7   -5.064167996033E+00 -3.587790237410E-01 -6.940010312417E+00
    85    94     7   -6.940010312417E+00  5.064167996033E+00  3.587790237410E-01
    85    95     7    5.064167996033E+00  3.587790237410E-01 -6.940010312417E+00
    85    96     7    6.940010312417E+00  5.064167996033E+00 -3.587790237410E-01
    97    97     7   -8.181091861315E+00 -3.155866081166E+00  1.857331905658E+00
    97    98     7    8.181091861315E+00  3.155866081166E+00  1.857331905658E+00
    97    99     7   -8.181091861315E+00  3.155866081166E+00 -1.857331905658E+00
    97   100     7    8.181091861315E+00 -3.155866081166E+00 -1.857331905658E+00
    97   101     7    1.857331905658E+00 -8.181091861315E+00 -3.155866081166E+00
    97   102     7   -3.155866081166E+00  1.857331905658E+00 -8.181091861315E+00
    97   103     7   -1.857331905658E+00  8.181091861315E+00 -3.155866081166E+00
    97   104     7    3.155866081166E+00  1.857331905658E+00  8.181091861315E+00
    97   105     7    1.857331905658E+00  8.181091861315E+00  3.155866081166E+00
    97   106     7    3.155866081166E+00 -1.857331905658E+00 -8.181091861315E+00
    97   107     7   -1.857331905658E+00 -8.181091861315E+00  3.155866081166E+00
    97   108     7   -3.155866081166E+00 -1.857331905658E+00  8.181091861315E+00
   109   109     8    7.053118018690E+00 -1.702250120797E+00  4.495784708230E-01
   109   110     8   -7.053118018690E+00  1.702250120797E+00  4.495784708230E-01
   109   111     8    7.053118018690E+00  1.702250120797E+00 -4.495784708230E-01
   109   112     8   -7.053118018690E+00 -1.702250120797E+00 -4.495784708230E-01
   109   113     8    4.495784708230E-01  7.053118018690E+00 -1.702250120797E+00
   109   114     8   -1.702250120797E+00  4.495784708230E-01  7.053118018690E+00
   109   115     8   -4.495784708230E-01 -7.053118018690E+00 -1.702250120797E+00
   109   116     8    1.702250120797E+00  4.495784708230E-01 -7.053118018690E+00
   109   117     8    4.495784708230E-01 -7.053118018690E+00  1.702250120797E+00
   109   118     8    1.702250120797E+00 -4.495784708230E-01  7.053118018690E+00
   109   119     8   -4.495784708230E-01  7.053118018690E+00  1.702250120797E+00
   109   120     8   -1.702250120797E+00 -4.495784708230E-01 -7.053118018690E+00
   121   121   230    0.000000000000E+00 -1.243272537420E+01  8.574218482688E+00
   121   122   230    0.000000000000E+00 -4.715711591180E+00  8.574218482688E+00
   121   123   230    8.574218482688E+00  0.000000000000E+00 -1.243272537420E+01
   121   124   230   -1.243272537420E+01  8.574218482688E+00  0.000000000000E+00
   121   125   230   -4.715711591180E+00  8.574218482688E+00  0.000000000000E+00
   121   126   230    8.574218482688E+00  0.000000000000E+00 -4.715711591180E+00

 SPACE  GROUP  N.                     :  197
 NUMBER OF SYMMETRY OPERATORS         :   12
 *******************************************************************************
 LATTICE PARAMETERS (ANGSTROMS AND DEGREES) - BOHR = 0.5291772083 ANGSTROM
 PRIMITIVE CELL - CENTRING CODE 6/0 VOLUME=  2521.410915 - DENSITY  1.004 g/cm^3
         A              B              C           ALPHA      BETA       GAMMA 
    14.85098205    14.85098205    14.85098205   109.471221 109.471221 109.471221
 *******************************************************************************
 ATOMS IN THE ASYMMETRIC UNIT   11 - ATOMS IN THE UNIT CELL:  126
     ATOM                 X/A                 Y/B                 Z/C    
 *******************************************************************************
      1 T   6 C     1.420511394740E-02 -4.763255402159E-01  3.592895433183E-01
      2 F   6 C     1.643849164658E-01 -3.450844293709E-01 -3.592895433183E-01
      3 F   6 C    -1.420511394740E-02  3.450844293709E-01 -4.905306541633E-01
      4 F   6 C    -1.643849164658E-01  4.763255402159E-01  4.905306541633E-01
      5 F   6 C     3.592895433183E-01  1.420511394740E-02 -4.763255402159E-01
      6 F   6 C    -4.763255402159E-01  3.592895433183E-01  1.420511394740E-02
      7 F   6 C     4.905306541633E-01 -1.643849164658E-01  4.763255402159E-01
      8 F   6 C    -3.450844293709E-01 -3.592895433183E-01  1.643849164658E-01
      9 F   6 C    -3.592895433183E-01  1.643849164658E-01 -3.450844293709E-01
     10 F   6 C     3.450844293709E-01 -4.905306541633E-01 -1.420511394740E-02
     11 F   6 C    -4.905306541633E-01 -1.420511394740E-02  3.450844293709E-01
     12 F   6 C     4.763255402159E-01  4.905306541633E-01 -1.643849164658E-01
     13 T   6 C     7.158431759211E-02 -2.035601565405E-01  4.229421007674E-01
     14 F   6 C     3.734977426921E-01 -3.513577831753E-01 -4.229421007674E-01
     15 F   6 C    -7.158431759211E-02  3.513577831753E-01 -2.751444741326E-01
     16 F   6 C    -3.734977426921E-01  2.035601565405E-01  2.751444741326E-01
     17 F   6 C     4.229421007674E-01  7.158431759211E-02 -2.035601565405E-01
     18 F   6 C    -2.035601565405E-01  4.229421007674E-01  7.158431759211E-02
     19 F   6 C     2.751444741326E-01 -3.734977426921E-01  2.035601565405E-01
     20 F   6 C    -3.513577831753E-01 -4.229421007674E-01  3.734977426921E-01
     21 F   6 C    -4.229421007674E-01  3.734977426921E-01 -3.513577831753E-01
     22 F   6 C     3.513577831753E-01 -2.751444741326E-01 -7.158431759211E-02
     23 F   6 C    -2.751444741326E-01 -7.158431759211E-02  3.513577831753E-01
     24 F   6 C     2.035601565405E-01  2.751444741326E-01 -3.734977426921E-01
     25 T   6 C     1.778691619614E-02 -3.738775957377E-01  3.740145638928E-01
     26 F   6 C     2.521078403696E-01 -3.562276476966E-01 -3.740145638928E-01
     27 F   6 C    -1.778691619614E-02  3.562276476966E-01 -3.916645119338E-01
     28 F   6 C    -2.521078403696E-01  3.738775957377E-01  3.916645119338E-01
     29 F   6 C     3.740145638928E-01  1.778691619614E-02 -3.738775957377E-01
     30 F   6 C    -3.738775957377E-01  3.740145638928E-01  1.778691619614E-02
     31 F   6 C     3.916645119338E-01 -2.521078403696E-01  3.738775957377E-01
     32 F   6 C    -3.562276476966E-01 -3.740145638928E-01  2.521078403696E-01
     33 F   6 C    -3.740145638928E-01  2.521078403696E-01 -3.562276476966E-01
     34 F   6 C     3.562276476966E-01 -3.916645119338E-01 -1.778691619614E-02
     35 F   6 C    -3.916645119338E-01 -1.778691619614E-02  3.562276476966E-01
     36 F   6 C     3.738775957377E-01  3.916645119338E-01 -2.521078403696E-01
     37 T   6 C    -4.272544544644E-02 -2.618903762236E-01  3.696656903193E-01
     38 F   6 C     3.684439334571E-01 -4.123911357657E-01 -3.696656903193E-01
     39 F   6 C     4.272544544644E-02  4.123911357657E-01 -2.191649307772E-01
     40 F   6 C    -3.684439334571E-01  2.618903762236E-01  2.191649307772E-01
     41 F   6 C     3.696656903193E-01 -4.272544544644E-02 -2.618903762236E-01
     42 F   6 C    -2.618903762236E-01  3.696656903193E-01 -4.272544544644E-02
     43 F   6 C     2.191649307772E-01 -3.684439334571E-01  2.618903762236E-01
     44 F   6 C    -4.123911357657E-01 -3.696656903193E-01  3.684439334571E-01
     45 F   6 C    -3.696656903193E-01  3.684439334571E-01 -4.123911357657E-01
     46 F   6 C     4.123911357657E-01 -2.191649307772E-01  4.272544544644E-02
     47 F   6 C    -2.191649307772E-01  4.272544544644E-02  4.123911357657E-01
     48 F   6 C     2.618903762236E-01  2.191649307772E-01 -3.684439334571E-01
     49 T   1 H     9.467890704825E-02 -4.733664740864E-01  3.932090483498E-01
     50 F   1 H     1.334244775638E-01 -2.985301413016E-01 -3.932090483498E-01
     51 F   1 H    -9.467890704825E-02  2.985301413016E-01  4.319546188654E-01
     52 F   1 H    -1.334244775638E-01  4.733664740864E-01 -4.319546188654E-01
     53 F   1 H     3.932090483498E-01  9.467890704825E-02 -4.733664740864E-01
     54 F   1 H    -4.733664740864E-01  3.932090483498E-01  9.467890704825E-02
     55 F   1 H    -4.319546188654E-01 -1.334244775638E-01  4.733664740864E-01
     56 F   1 H    -2.985301413016E-01 -3.932090483498E-01  1.334244775638E-01
     57 F   1 H    -3.932090483498E-01  1.334244775638E-01 -2.985301413016E-01
     58 F   1 H     2.985301413016E-01  4.319546188654E-01 -9.467890704825E-02
     59 F   1 H     4.319546188654E-01 -9.467890704825E-02  2.985301413016E-01
     60 F   1 H     4.733664740864E-01 -4.319546188654E-01 -1.334244775638E-01
     61 T   1 H     1.270275136172E-01 -1.168855879263E-01  4.580702874288E-01
     62 F   1 H     4.250441246449E-01 -3.310427738116E-01 -4.580702874288E-01
     63 F   1 H    -1.270275136172E-01  3.310427738116E-01 -2.439131015435E-01
     64 F   1 H    -4.250441246449E-01  1.168855879263E-01  2.439131015435E-01
     65 F   1 H     4.580702874288E-01  1.270275136172E-01 -1.168855879263E-01
     66 F   1 H    -1.168855879263E-01  4.580702874288E-01  1.270275136172E-01
     67 F   1 H     2.439131015435E-01 -4.250441246449E-01  1.168855879263E-01
     68 F   1 H    -3.310427738116E-01 -4.580702874288E-01  4.250441246449E-01
     69 F   1 H    -4.580702874288E-01  4.250441246449E-01 -3.310427738116E-01
     70 F   1 H     3.310427738116E-01 -2.439131015435E-01 -1.270275136172E-01
     71 F   1 H    -2.439131015435E-01 -1.270275136172E-01  3.310427738116E-01
     72 F   1 H     1.168855879263E-01  2.439131015435E-01 -4.250441246449E-01
     73 T   1 H    -1.006394910005E-01 -2.325702387048E-01  3.537318150373E-01
     74 F   1 H     4.136979462579E-01 -4.543713060378E-01 -3.537318150373E-01
     75 F   1 H     1.006394910005E-01  4.543713060378E-01 -1.319307477043E-01
     76 F   1 H    -4.136979462579E-01  2.325702387048E-01  1.319307477043E-01
     77 F   1 H     3.537318150373E-01 -1.006394910005E-01 -2.325702387048E-01
     78 F   1 H    -2.325702387048E-01  3.537318150373E-01 -1.006394910005E-01
     79 F   1 H     1.319307477043E-01 -4.136979462579E-01  2.325702387048E-01
     80 F   1 H    -4.543713060378E-01 -3.537318150373E-01  4.136979462579E-01
     81 F   1 H    -3.537318150373E-01  4.136979462579E-01 -4.543713060378E-01
     82 F   1 H     4.543713060378E-01 -1.319307477043E-01  1.006394910005E-01
     83 F   1 H    -1.319307477043E-01  1.006394910005E-01  4.543713060378E-01
     84 F   1 H     2.325702387048E-01  1.319307477043E-01 -4.136979462579E-01
     85 T   7 N     1.093885302883E-01 -2.743917117223E-01  4.256241750133E-01
     86 F   7 N     2.999841132644E-01 -3.162356447251E-01 -4.256241750133E-01
     87 F   7 N    -1.093885302883E-01  3.162356447251E-01 -3.837802420105E-01
     88 F   7 N    -2.999841132644E-01  2.743917117223E-01  3.837802420105E-01
     89 F   7 N     4.256241750133E-01  1.093885302883E-01 -2.743917117223E-01
     90 F   7 N    -2.743917117223E-01  4.256241750133E-01  1.093885302883E-01
     91 F   7 N     3.837802420105E-01 -2.999841132644E-01  2.743917117223E-01
     92 F   7 N    -3.162356447251E-01 -4.256241750133E-01  2.999841132644E-01
     93 F   7 N    -4.256241750133E-01  2.999841132644E-01 -3.162356447251E-01
     94 F   7 N     3.162356447251E-01 -3.837802420105E-01 -1.093885302883E-01
     95 F   7 N    -3.837802420105E-01 -1.093885302883E-01  3.162356447251E-01
     96 F   7 N     2.743917117223E-01  3.837802420105E-01 -2.999841132644E-01
     97 T   7 N    -7.572317979356E-02 -3.687659679085E-01  3.388926369576E-01
     98 F   7 N     2.923413951338E-01 -4.146158167512E-01 -3.388926369576E-01
     99 F   7 N     7.572317979356E-02  4.146158167512E-01 -2.930427881150E-01
    100 F   7 N    -2.923413951338E-01  3.687659679085E-01  2.930427881150E-01
    101 F   7 N     3.388926369576E-01 -7.572317979356E-02 -3.687659679085E-01
    102 F   7 N    -3.687659679085E-01  3.388926369576E-01 -7.572317979356E-02
    103 F   7 N     2.930427881150E-01 -2.923413951338E-01  3.687659679085E-01
    104 F   7 N    -4.146158167512E-01 -3.388926369576E-01  2.923413951338E-01
    105 F   7 N    -3.388926369576E-01  2.923413951338E-01 -4.146158167512E-01
    106 F   7 N     4.146158167512E-01 -2.930427881150E-01  7.572317979356E-02
    107 F   7 N    -2.930427881150E-01  7.572317979356E-02  4.146158167512E-01
    108 F   7 N     3.687659679085E-01  2.930427881150E-01 -2.923413951338E-01
    109 T   8 O    -7.304873630774E-02  4.375148886549E-01  3.120323973955E-01
    110 F   8 O     1.254824912594E-01 -3.850811337032E-01 -3.120323973955E-01
    111 F   8 O     7.304873630774E-02  3.850811337032E-01 -4.894363750374E-01
    112 F   8 O    -1.254824912594E-01 -4.375148886549E-01  4.894363750374E-01
    113 F   8 O     3.120323973955E-01 -7.304873630774E-02  4.375148886549E-01
    114 F   8 O     4.375148886549E-01  3.120323973955E-01 -7.304873630774E-02
    115 F   8 O     4.894363750374E-01 -1.254824912594E-01 -4.375148886549E-01
    116 F   8 O    -3.850811337032E-01 -3.120323973955E-01  1.254824912594E-01
    117 F   8 O    -3.120323973955E-01  1.254824912594E-01 -3.850811337032E-01
    118 F   8 O     3.850811337032E-01 -4.894363750374E-01  7.304873630774E-02
    119 F   8 O    -4.894363750374E-01  7.304873630774E-02  3.850811337032E-01
    120 F   8 O    -4.375148886549E-01  4.894363750374E-01 -1.254824912594E-01
    121 T 230 ZN   -2.250063314399E-01  4.999999999999E-01  2.749936685602E-01
    122 F 230 ZN    2.250063314399E-01  4.999999999999E-01 -2.749936685600E-01
    123 F 230 ZN    2.749936685602E-01 -2.250063314399E-01  4.999999999999E-01
    124 F 230 ZN    4.999999999999E-01  2.749936685602E-01 -2.250063314399E-01
    125 F 230 ZN    4.999999999999E-01 -2.749936685600E-01  2.250063314399E-01
    126 F 230 ZN   -2.749936685600E-01  2.250063314399E-01  4.999999999999E-01

 TRANSFORMATION MATRIX PRIMITIVE-CRYSTALLOGRAPHIC CELL
  0.0000  1.0000  1.0000  1.0000  0.0000  1.0000  1.0000  1.0000  0.0000

 *******************************************************************************
 CRYSTALLOGRAPHIC CELL (VOLUME=       5042.82182974)
         A              B              C           ALPHA      BETA       GAMMA 
    17.14843697    17.14843697    17.14843697    90.000000  90.000000  90.000000

 COORDINATES IN THE CRYSTALLOGRAPHIC CELL
     ATOM                 X/A                 Y/B                 Z/C    
 *******************************************************************************
      1 T   6 C     4.343794445775E-01 -7.508990125920E-02  8.929501520660E-02
      2 F   6 C    -4.343794445775E-01  7.508990125920E-02  8.929501520660E-02
      3 F   6 C     4.343794445775E-01  7.508990125920E-02 -8.929501520660E-02
      4 F   6 C    -4.343794445775E-01 -7.508990125920E-02 -8.929501520660E-02
      5 F   6 C     8.929501520660E-02  4.343794445775E-01 -7.508990125920E-02
      6 F   6 C    -7.508990125920E-02  8.929501520660E-02  4.343794445775E-01
      7 F   6 C    -8.929501520660E-02 -4.343794445775E-01 -7.508990125920E-02
      8 F   6 C     7.508990125920E-02  8.929501520660E-02 -4.343794445775E-01
      9 F   6 C     8.929501520660E-02 -4.343794445775E-01  7.508990125920E-02
     10 F   6 C     7.508990125920E-02 -8.929501520660E-02  4.343794445775E-01
     11 F   6 C    -8.929501520660E-02  4.343794445775E-01  7.508990125920E-02
     12 F   6 C    -7.508990125920E-02 -8.929501520660E-02 -4.343794445775E-01
     13 T   6 C    -4.261011866826E-01 -1.509567125500E-01  2.225410301421E-01
     14 F   6 C     4.261011866826E-01  1.509567125500E-01  2.225410301421E-01
     15 F   6 C    -4.261011866826E-01  1.509567125500E-01 -2.225410301421E-01
     16 F   6 C     4.261011866826E-01 -1.509567125500E-01 -2.225410301421E-01
     17 F   6 C     2.225410301421E-01 -4.261011866826E-01 -1.509567125500E-01
     18 F   6 C    -1.509567125500E-01  2.225410301421E-01 -4.261011866826E-01
     19 F   6 C    -2.225410301421E-01  4.261011866826E-01 -1.509567125500E-01
     20 F   6 C     1.509567125500E-01  2.225410301421E-01  4.261011866826E-01
     21 F   6 C     2.225410301421E-01  4.261011866826E-01  1.509567125500E-01
     22 F   6 C     1.509567125500E-01 -2.225410301421E-01 -4.261011866826E-01
     23 F   6 C    -2.225410301421E-01 -4.261011866826E-01  1.509567125500E-01
     24 F   6 C    -1.509567125500E-01 -2.225410301421E-01  4.261011866826E-01
     25 T   6 C     4.911750259795E-01 -1.171604620867E-01  1.349473782829E-01
     26 F   6 C    -4.911750259795E-01  1.171604620867E-01  1.349473782829E-01
     27 F   6 C     4.911750259795E-01  1.171604620867E-01 -1.349473782829E-01
     28 F   6 C    -4.911750259795E-01 -1.171604620867E-01 -1.349473782829E-01
     29 F   6 C     1.349473782829E-01  4.911750259795E-01 -1.171604620867E-01
     30 F   6 C    -1.171604620867E-01  1.349473782829E-01  4.911750259795E-01
     31 F   6 C    -1.349473782829E-01 -4.911750259795E-01 -1.171604620867E-01
     32 F   6 C     1.171604620867E-01  1.349473782829E-01 -4.911750259795E-01
     33 F   6 C     1.349473782829E-01 -4.911750259795E-01  1.171604620867E-01
     34 F   6 C     1.171604620867E-01 -1.349473782829E-01  4.911750259795E-01
     35 F   6 C    -1.349473782829E-01  4.911750259795E-01  1.171604620867E-01
     36 F   6 C    -1.171604620867E-01 -1.349473782829E-01 -4.911750259795E-01
     37 T   6 C    -4.247496202289E-01 -2.055846894518E-01  1.628592440053E-01
     38 F   6 C     4.247496202289E-01  2.055846894518E-01  1.628592440053E-01
     39 F   6 C    -4.247496202289E-01  2.055846894518E-01 -1.628592440053E-01
     40 F   6 C     4.247496202289E-01 -2.055846894518E-01 -1.628592440053E-01
     41 F   6 C     1.628592440053E-01 -4.247496202289E-01 -2.055846894518E-01
     42 F   6 C    -2.055846894518E-01  1.628592440053E-01 -4.247496202289E-01
     43 F   6 C    -1.628592440053E-01  4.247496202289E-01 -2.055846894518E-01
     44 F   6 C     2.055846894518E-01  1.628592440053E-01  4.247496202289E-01
     45 F   6 C     1.628592440053E-01  4.247496202289E-01  2.055846894518E-01
     46 F   6 C     2.055846894518E-01 -1.628592440053E-01 -4.247496202289E-01
     47 F   6 C    -1.628592440053E-01 -4.247496202289E-01  2.055846894518E-01
     48 F   6 C    -2.055846894518E-01 -1.628592440053E-01  4.247496202289E-01
     49 T   1 H     4.125818336076E-01 -1.937278525779E-02  1.140516923060E-01
     50 F   1 H    -4.125818336076E-01  1.937278525779E-02  1.140516923060E-01
     51 F   1 H     4.125818336076E-01  1.937278525779E-02 -1.140516923060E-01
     52 F   1 H    -4.125818336076E-01 -1.937278525779E-02 -1.140516923060E-01
     53 F   1 H     1.140516923060E-01  4.125818336076E-01 -1.937278525779E-02
     54 F   1 H    -1.937278525779E-02  1.140516923060E-01  4.125818336076E-01
     55 F   1 H    -1.140516923060E-01 -4.125818336076E-01 -1.937278525779E-02
     56 F   1 H     1.937278525779E-02  1.140516923060E-01 -4.125818336076E-01
     57 F   1 H     1.140516923060E-01 -4.125818336076E-01  1.937278525779E-02
     58 F   1 H     1.937278525779E-02 -1.140516923060E-01  4.125818336076E-01
     59 F   1 H    -1.140516923060E-01  4.125818336076E-01  1.937278525779E-02
     60 F   1 H    -1.937278525779E-02 -1.140516923060E-01 -4.125818336076E-01
     61 T   1 H    -3.929214070573E-01 -1.490083055138E-01  2.760358191311E-01
     62 F   1 H     3.929214070573E-01  1.490083055138E-01  2.760358191311E-01
     63 F   1 H    -3.929214070573E-01  1.490083055138E-01 -2.760358191311E-01
     64 F   1 H     3.929214070573E-01 -1.490083055138E-01 -2.760358191311E-01
     65 F   1 H     2.760358191311E-01 -3.929214070573E-01 -1.490083055138E-01
     66 F   1 H    -1.490083055138E-01  2.760358191311E-01 -3.929214070573E-01
     67 F   1 H    -2.760358191311E-01  3.929214070573E-01 -1.490083055138E-01
     68 F   1 H     1.490083055138E-01  2.760358191311E-01  3.929214070573E-01
     69 F   1 H     2.760358191311E-01  3.929214070573E-01  1.490083055138E-01
     70 F   1 H     1.490083055138E-01 -2.760358191311E-01 -3.929214070573E-01
     71 F   1 H    -2.760358191311E-01 -3.929214070573E-01  1.490083055138E-01
     72 F   1 H    -1.490083055138E-01 -2.760358191311E-01  3.929214070573E-01
     73 T   1 H    -3.890994663335E-01 -2.571687186292E-01  1.565292276287E-01
     74 F   1 H     3.890994663335E-01  2.571687186292E-01  1.565292276287E-01
     75 F   1 H    -3.890994663335E-01  2.571687186292E-01 -1.565292276287E-01
     76 F   1 H     3.890994663335E-01 -2.571687186292E-01 -1.565292276287E-01
     77 F   1 H     1.565292276287E-01 -3.890994663335E-01 -2.571687186292E-01
     78 F   1 H    -2.571687186292E-01  1.565292276287E-01 -3.890994663335E-01
     79 F   1 H    -1.565292276287E-01  3.890994663335E-01 -2.571687186292E-01
     80 F   1 H     2.571687186292E-01  1.565292276287E-01  3.890994663335E-01
     81 F   1 H     1.565292276287E-01  3.890994663335E-01  2.571687186292E-01
     82 F   1 H     2.571687186292E-01 -1.565292276287E-01 -3.890994663335E-01
     83 F   1 H    -1.565292276287E-01 -3.890994663335E-01  2.571687186292E-01
     84 F   1 H    -2.571687186292E-01 -1.565292276287E-01  3.890994663335E-01
     85 T   7 N     2.092196650140E-02  4.047022085119E-01 -2.953136782237E-01
     86 F   7 N    -2.092196650140E-02 -4.047022085119E-01 -2.953136782237E-01
     87 F   7 N     2.092196650140E-02 -4.047022085119E-01  2.953136782237E-01
     88 F   7 N    -2.092196650140E-02  4.047022085119E-01  2.953136782237E-01
     89 F   7 N    -2.953136782237E-01  2.092196650140E-02  4.047022085119E-01
     90 F   7 N     4.047022085119E-01 -2.953136782237E-01  2.092196650140E-02
     91 F   7 N     2.953136782237E-01 -2.092196650140E-02  4.047022085119E-01
     92 F   7 N    -4.047022085119E-01 -2.953136782237E-01 -2.092196650140E-02
     93 F   7 N    -2.953136782237E-01 -2.092196650140E-02 -4.047022085119E-01
     94 F   7 N    -4.047022085119E-01  2.953136782237E-01  2.092196650140E-02
     95 F   7 N     2.953136782237E-01  2.092196650140E-02 -4.047022085119E-01
     96 F   7 N     4.047022085119E-01  2.953136782237E-01 -2.092196650140E-02
     97 T   7 N    -4.770750755787E-01 -1.840322874637E-01  1.083091076701E-01
     98 F   7 N     4.770750755787E-01  1.840322874637E-01  1.083091076701E-01
     99 F   7 N    -4.770750755787E-01  1.840322874637E-01 -1.083091076701E-01
    100 F   7 N     4.770750755787E-01 -1.840322874637E-01 -1.083091076701E-01
    101 F   7 N     1.083091076701E-01 -4.770750755787E-01 -1.840322874637E-01
    102 F   7 N    -1.840322874637E-01  1.083091076701E-01 -4.770750755787E-01
    103 F   7 N    -1.083091076701E-01  4.770750755787E-01 -1.840322874637E-01
    104 F   7 N     1.840322874637E-01  1.083091076701E-01  4.770750755787E-01
    105 F   7 N     1.083091076701E-01  4.770750755787E-01  1.840322874637E-01
    106 F   7 N     1.840322874637E-01 -1.083091076701E-01 -4.770750755787E-01
    107 F   7 N    -1.083091076701E-01 -4.770750755787E-01  1.840322874637E-01
    108 F   7 N    -1.840322874637E-01 -1.083091076701E-01  4.770750755787E-01
    109 T   8 O     4.112980111790E-01 -9.926561378355E-02  2.621687747581E-02
    110 F   8 O    -4.112980111790E-01  9.926561378355E-02  2.621687747581E-02
    111 F   8 O     4.112980111790E-01  9.926561378355E-02 -2.621687747581E-02
    112 F   8 O    -4.112980111790E-01 -9.926561378355E-02 -2.621687747581E-02
    113 F   8 O     2.621687747581E-02  4.112980111790E-01 -9.926561378355E-02
    114 F   8 O    -9.926561378355E-02  2.621687747581E-02  4.112980111790E-01
    115 F   8 O    -2.621687747581E-02 -4.112980111790E-01 -9.926561378355E-02
    116 F   8 O     9.926561378355E-02  2.621687747581E-02 -4.112980111790E-01
    117 F   8 O     2.621687747581E-02 -4.112980111790E-01  9.926561378355E-02
    118 F   8 O     9.926561378355E-02 -2.621687747581E-02  4.112980111790E-01
    119 F   8 O    -2.621687747581E-02  4.112980111790E-01  9.926561378355E-02
    120 F   8 O    -9.926561378355E-02 -2.621687747581E-02 -4.112980111790E-01
    121 T 230 ZN    0.000000000000E+00  2.749936685602E-01  4.999999999999E-01
    122 F 230 ZN    0.000000000000E+00 -2.749936685600E-01  4.999999999999E-01
    123 F 230 ZN    4.999999999999E-01  0.000000000000E+00  2.749936685602E-01
    124 F 230 ZN    2.749936685602E-01  4.999999999999E-01  0.000000000000E+00
    125 F 230 ZN   -2.749936685600E-01  4.999999999999E-01  0.000000000000E+00
    126 F 230 ZN    4.999999999999E-01  0.000000000000E+00 -2.749936685600E-01

 T = ATOM BELONGING TO THE ASYMMETRIC UNIT
 *******************************************************************************
 * GEOMETRY EDITING - INPUT COORDINATES ARE GIVEN IN ANGSTROM         
 *******************************************************************************

 GEOMETRY NOW FULLY CONSISTENT WITH THE GROUP
 INFORMATION **** NEW DEFAULT **** FINALRUN 4 FOR GEOMETRY OPTIMIZATIONS
 INFORMATION **** NEW DEFAULT **** OPTGEOM OPTIMIZES BOTH ATOMIC COORDINATES AND CELL PARAMETERS
 INFORMATION **** NEW DEFAULT **** TOL. ON ATOMIC DISP TO REDEFINE REF. GEOMETRY: 0.8 Angs
 INFORMATION **** NEW DEFAULT **** N POINTS TO REDEFINE REF. GEOMETRY: N OF OPT DEGS OF FREEDOM
 INFORMATION **** NEW DEFAULT **** TOL. ON ENERGY TO REDEFINE REF. GEOMETRY: 10**-3*(5*N. ATOMS)

 IMPORTANT INFORMATION:
 THE COORDINATE SYSTEM ADOPTED IN THE OPTIMIZATION IS NOT IN
 GENERAL HOMOGENEOUS UNITS. FOR THIS REASON THE GRADIENT AND 
 HESSIAN MATRIX IN TERMS OF THIS SYSTEM ARE GIVEN WITHOUT
 UNITS. FOR MORE DETAILS SEE THE MANUAL.

 INITIAL TRUST RADIUS         0.50000 MAXIMUM TRUST RADIUS               4.00000
 MAXIMUM GRADIENT COMPONENT   0.00045 MAXIMUM DISPLACEMENT COMPONENT     0.00180
 R.M.S. OF GRADIENT COMPONENT 0.00030 R.M.S. OF DISPLACEMENT COMPONENTS  0.00120
 THRESHOLD ON ENERGY CHANGE 0.100E-06 EXTRAPOLATING POLYNOMIAL ORDER           2
 MAXIMUM ALLOWED NUMBER OF STEPS   -1 SORTING OF ENERGY POINTS:               NO
 ANALYTICAL  GRADIENT                 HESSIAN UPDATING                      BFGS
 STEP SIZE NUMERICAL GRADIENT 0.00100
 INITIAL HESSIAN MATRIX: SCHLEGEL MODEL 2
 *******************************************************************************


 ELAELAELAELAELAELAELAELAELAELAELAELAELAELAELAELAELAELAELAELAELAELAELAELAELAELA

                       ELASTIC CALCULATION

 INFORMATION **** TOLDEX ****  CONVERGENCE CRITERION FOR RMS DISPLACEMENT MODIFIED  6.200000E-04
 INFORMATION **** TOLDEG **** MODIFY CONVERGENCE CRITERION FOR RMS GRADIENT  3.000000E-04
 INFORMATION **** TOLDEE **** CONVERGENCE CRITERION FOR ENERGY MODIFIED: 10**-           8

 GCALCO - MAX INDICES DIRECT LATTICE VECTOR    14    14    14
 NO.OF VECTORS CREATED 6999 STARS  122 RMAX   305.71617 BOHR

 GEOMETRY FOR WAVE FUNCTION - DIMENSIONALITY OF THE SYSTEM    3
 (NON PERIODIC DIRECTION: LATTICE PARAMETER FORMALLY SET TO 500)
 *******************************************************************************
 LATTICE PARAMETERS (ANGSTROMS AND DEGREES) - BOHR = 0.5291772083 ANGSTROM
 PRIMITIVE CELL - CENTRING CODE 6/0 VOLUME=  2521.410915 - DENSITY  1.004 g/cm^3
         A              B              C           ALPHA      BETA       GAMMA 
    14.85098205    14.85098205    14.85098205   109.471221 109.471221 109.471221
 *******************************************************************************
 ATOMS IN THE ASYMMETRIC UNIT   11 - ATOMS IN THE UNIT CELL:  126
     ATOM                 X/A                 Y/B                 Z/C    
 *******************************************************************************
      1 T   6 C     1.420511394740E-02 -4.763255402159E-01  3.592895433183E-01
      2 F   6 C     1.643849164658E-01 -3.450844293709E-01 -3.592895433183E-01
      3 F   6 C    -1.420511394740E-02  3.450844293709E-01 -4.905306541633E-01
      4 F   6 C    -1.643849164658E-01  4.763255402159E-01  4.905306541633E-01
      5 F   6 C     3.592895433183E-01  1.420511394740E-02 -4.763255402159E-01
      6 F   6 C    -4.763255402159E-01  3.592895433183E-01  1.420511394740E-02
      7 F   6 C     4.905306541633E-01 -1.643849164658E-01  4.763255402159E-01
      8 F   6 C    -3.450844293709E-01 -3.592895433183E-01  1.643849164658E-01
      9 F   6 C    -3.592895433183E-01  1.643849164658E-01 -3.450844293709E-01
     10 F   6 C     3.450844293709E-01 -4.905306541633E-01 -1.420511394740E-02
     11 F   6 C    -4.905306541633E-01 -1.420511394740E-02  3.450844293709E-01
     12 F   6 C     4.763255402159E-01  4.905306541633E-01 -1.643849164658E-01
     13 T   6 C     7.158431759211E-02 -2.035601565405E-01  4.229421007674E-01
     14 F   6 C     3.734977426921E-01 -3.513577831753E-01 -4.229421007674E-01
     15 F   6 C    -7.158431759211E-02  3.513577831753E-01 -2.751444741326E-01
     16 F   6 C    -3.734977426921E-01  2.035601565405E-01  2.751444741326E-01
     17 F   6 C     4.229421007674E-01  7.158431759211E-02 -2.035601565405E-01
     18 F   6 C    -2.035601565405E-01  4.229421007674E-01  7.158431759211E-02
     19 F   6 C     2.751444741326E-01 -3.734977426921E-01  2.035601565405E-01
     20 F   6 C    -3.513577831753E-01 -4.229421007674E-01  3.734977426921E-01
     21 F   6 C    -4.229421007674E-01  3.734977426921E-01 -3.513577831753E-01
     22 F   6 C     3.513577831753E-01 -2.751444741326E-01 -7.158431759211E-02
     23 F   6 C    -2.751444741326E-01 -7.158431759211E-02  3.513577831753E-01
     24 F   6 C     2.035601565405E-01  2.751444741326E-01 -3.734977426921E-01
     25 T   6 C     1.778691619614E-02 -3.738775957377E-01  3.740145638928E-01
     26 F   6 C     2.521078403696E-01 -3.562276476966E-01 -3.740145638928E-01
     27 F   6 C    -1.778691619614E-02  3.562276476966E-01 -3.916645119338E-01
     28 F   6 C    -2.521078403696E-01  3.738775957377E-01  3.916645119338E-01
     29 F   6 C     3.740145638928E-01  1.778691619614E-02 -3.738775957377E-01
     30 F   6 C    -3.738775957377E-01  3.740145638928E-01  1.778691619614E-02
     31 F   6 C     3.916645119338E-01 -2.521078403696E-01  3.738775957377E-01
     32 F   6 C    -3.562276476966E-01 -3.740145638928E-01  2.521078403696E-01
     33 F   6 C    -3.740145638928E-01  2.521078403696E-01 -3.562276476966E-01
     34 F   6 C     3.562276476966E-01 -3.916645119338E-01 -1.778691619614E-02
     35 F   6 C    -3.916645119338E-01 -1.778691619614E-02  3.562276476966E-01
     36 F   6 C     3.738775957377E-01  3.916645119338E-01 -2.521078403696E-01
     37 T   6 C    -4.272544544644E-02 -2.618903762236E-01  3.696656903193E-01
     38 F   6 C     3.684439334571E-01 -4.123911357657E-01 -3.696656903193E-01
     39 F   6 C     4.272544544644E-02  4.123911357657E-01 -2.191649307772E-01
     40 F   6 C    -3.684439334571E-01  2.618903762236E-01  2.191649307772E-01
     41 F   6 C     3.696656903193E-01 -4.272544544644E-02 -2.618903762236E-01
     42 F   6 C    -2.618903762236E-01  3.696656903193E-01 -4.272544544644E-02
     43 F   6 C     2.191649307772E-01 -3.684439334571E-01  2.618903762236E-01
     44 F   6 C    -4.123911357657E-01 -3.696656903193E-01  3.684439334571E-01
     45 F   6 C    -3.696656903193E-01  3.684439334571E-01 -4.123911357657E-01
     46 F   6 C     4.123911357657E-01 -2.191649307772E-01  4.272544544644E-02
     47 F   6 C    -2.191649307772E-01  4.272544544644E-02  4.123911357657E-01
     48 F   6 C     2.618903762236E-01  2.191649307772E-01 -3.684439334571E-01
     49 T   1 H     9.467890704825E-02 -4.733664740864E-01  3.932090483498E-01
     50 F   1 H     1.334244775638E-01 -2.985301413016E-01 -3.932090483498E-01
     51 F   1 H    -9.467890704825E-02  2.985301413016E-01  4.319546188654E-01
     52 F   1 H    -1.334244775638E-01  4.733664740864E-01 -4.319546188654E-01
     53 F   1 H     3.932090483498E-01  9.467890704825E-02 -4.733664740864E-01
     54 F   1 H    -4.733664740864E-01  3.932090483498E-01  9.467890704825E-02
     55 F   1 H    -4.319546188654E-01 -1.334244775638E-01  4.733664740864E-01
     56 F   1 H    -2.985301413016E-01 -3.932090483498E-01  1.334244775638E-01
     57 F   1 H    -3.932090483498E-01  1.334244775638E-01 -2.985301413016E-01
     58 F   1 H     2.985301413016E-01  4.319546188654E-01 -9.467890704825E-02
     59 F   1 H     4.319546188654E-01 -9.467890704825E-02  2.985301413016E-01
     60 F   1 H     4.733664740864E-01 -4.319546188654E-01 -1.334244775638E-01
     61 T   1 H     1.270275136172E-01 -1.168855879263E-01  4.580702874288E-01
     62 F   1 H     4.250441246449E-01 -3.310427738116E-01 -4.580702874288E-01
     63 F   1 H    -1.270275136172E-01  3.310427738116E-01 -2.439131015435E-01
     64 F   1 H    -4.250441246449E-01  1.168855879263E-01  2.439131015435E-01
     65 F   1 H     4.580702874288E-01  1.270275136172E-01 -1.168855879263E-01
     66 F   1 H    -1.168855879263E-01  4.580702874288E-01  1.270275136172E-01
     67 F   1 H     2.439131015435E-01 -4.250441246449E-01  1.168855879263E-01
     68 F   1 H    -3.310427738116E-01 -4.580702874288E-01  4.250441246449E-01
     69 F   1 H    -4.580702874288E-01  4.250441246449E-01 -3.310427738116E-01
     70 F   1 H     3.310427738116E-01 -2.439131015435E-01 -1.270275136172E-01
     71 F   1 H    -2.439131015435E-01 -1.270275136172E-01  3.310427738116E-01
     72 F   1 H     1.168855879263E-01  2.439131015435E-01 -4.250441246449E-01
     73 T   1 H    -1.006394910005E-01 -2.325702387048E-01  3.537318150373E-01
     74 F   1 H     4.136979462579E-01 -4.543713060378E-01 -3.537318150373E-01
     75 F   1 H     1.006394910005E-01  4.543713060378E-01 -1.319307477043E-01
     76 F   1 H    -4.136979462579E-01  2.325702387048E-01  1.319307477043E-01
     77 F   1 H     3.537318150373E-01 -1.006394910005E-01 -2.325702387048E-01
     78 F   1 H    -2.325702387048E-01  3.537318150373E-01 -1.006394910005E-01
     79 F   1 H     1.319307477043E-01 -4.136979462579E-01  2.325702387048E-01
     80 F   1 H    -4.543713060378E-01 -3.537318150373E-01  4.136979462579E-01
     81 F   1 H    -3.537318150373E-01  4.136979462579E-01 -4.543713060378E-01
     82 F   1 H     4.543713060378E-01 -1.319307477043E-01  1.006394910005E-01
     83 F   1 H    -1.319307477043E-01  1.006394910005E-01  4.543713060378E-01
     84 F   1 H     2.325702387048E-01  1.319307477043E-01 -4.136979462579E-01
     85 T   7 N     1.093885302883E-01 -2.743917117223E-01  4.256241750133E-01
     86 F   7 N     2.999841132644E-01 -3.162356447251E-01 -4.256241750133E-01
     87 F   7 N    -1.093885302883E-01  3.162356447251E-01 -3.837802420105E-01
     88 F   7 N    -2.999841132644E-01  2.743917117223E-01  3.837802420105E-01
     89 F   7 N     4.256241750133E-01  1.093885302883E-01 -2.743917117223E-01
     90 F   7 N    -2.743917117223E-01  4.256241750133E-01  1.093885302883E-01
     91 F   7 N     3.837802420105E-01 -2.999841132644E-01  2.743917117223E-01
     92 F   7 N    -3.162356447251E-01 -4.256241750133E-01  2.999841132644E-01
     93 F   7 N    -4.256241750133E-01  2.999841132644E-01 -3.162356447251E-01
     94 F   7 N     3.162356447251E-01 -3.837802420105E-01 -1.093885302883E-01
     95 F   7 N    -3.837802420105E-01 -1.093885302883E-01  3.162356447251E-01
     96 F   7 N     2.743917117223E-01  3.837802420105E-01 -2.999841132644E-01
     97 T   7 N    -7.572317979356E-02 -3.687659679085E-01  3.388926369576E-01
     98 F   7 N     2.923413951338E-01 -4.146158167512E-01 -3.388926369576E-01
     99 F   7 N     7.572317979356E-02  4.146158167512E-01 -2.930427881150E-01
    100 F   7 N    -2.923413951338E-01  3.687659679085E-01  2.930427881150E-01
    101 F   7 N     3.388926369576E-01 -7.572317979356E-02 -3.687659679085E-01
    102 F   7 N    -3.687659679085E-01  3.388926369576E-01 -7.572317979356E-02
    103 F   7 N     2.930427881150E-01 -2.923413951338E-01  3.687659679085E-01
    104 F   7 N    -4.146158167512E-01 -3.388926369576E-01  2.923413951338E-01
    105 F   7 N    -3.388926369576E-01  2.923413951338E-01 -4.146158167512E-01
    106 F   7 N     4.146158167512E-01 -2.930427881150E-01  7.572317979356E-02
    107 F   7 N    -2.930427881150E-01  7.572317979356E-02  4.146158167512E-01
    108 F   7 N     3.687659679085E-01  2.930427881150E-01 -2.923413951338E-01
    109 T   8 O    -7.304873630774E-02  4.375148886549E-01  3.120323973955E-01
    110 F   8 O     1.254824912594E-01 -3.850811337032E-01 -3.120323973955E-01
    111 F   8 O     7.304873630774E-02  3.850811337032E-01 -4.894363750374E-01
    112 F   8 O    -1.254824912594E-01 -4.375148886549E-01  4.894363750374E-01
    113 F   8 O     3.120323973955E-01 -7.304873630774E-02  4.375148886549E-01
    114 F   8 O     4.375148886549E-01  3.120323973955E-01 -7.304873630774E-02
    115 F   8 O     4.894363750374E-01 -1.254824912594E-01 -4.375148886549E-01
    116 F   8 O    -3.850811337032E-01 -3.120323973955E-01  1.254824912594E-01
    117 F   8 O    -3.120323973955E-01  1.254824912594E-01 -3.850811337032E-01
    118 F   8 O     3.850811337032E-01 -4.894363750374E-01  7.304873630774E-02
    119 F   8 O    -4.894363750374E-01  7.304873630774E-02  3.850811337032E-01
    120 F   8 O    -4.375148886549E-01  4.894363750374E-01 -1.254824912594E-01
    121 T 230 ZN   -2.250063314398E-01 -5.000000000000E-01  2.749936685602E-01
    122 F 230 ZN    2.250063314398E-01 -5.000000000000E-01 -2.749936685602E-01
    123 F 230 ZN    2.749936685602E-01 -2.250063314398E-01  5.000000000000E-01
    124 F 230 ZN    5.000000000000E-01  2.749936685602E-01 -2.250063314398E-01
    125 F 230 ZN    5.000000000000E-01 -2.749936685602E-01  2.250063314398E-01
    126 F 230 ZN   -2.749936685602E-01  2.250063314398E-01  5.000000000000E-01

 TRANSFORMATION MATRIX PRIMITIVE-CRYSTALLOGRAPHIC CELL
  0.0000  1.0000  1.0000  1.0000  0.0000  1.0000  1.0000  1.0000  0.0000

 *******************************************************************************
 CRYSTALLOGRAPHIC CELL (VOLUME=       5042.82182974)
         A              B              C           ALPHA      BETA       GAMMA 
    17.14843697    17.14843697    17.14843697    90.000000  90.000000  90.000000

 COORDINATES IN THE CRYSTALLOGRAPHIC CELL
     ATOM                 X/A                 Y/B                 Z/C    
 *******************************************************************************
      1 T   6 C     4.343794445775E-01 -7.508990125920E-02  8.929501520660E-02
      2 F   6 C    -4.343794445775E-01  7.508990125920E-02  8.929501520660E-02
      3 F   6 C     4.343794445775E-01  7.508990125920E-02 -8.929501520660E-02
      4 F   6 C    -4.343794445775E-01 -7.508990125920E-02 -8.929501520660E-02
      5 F   6 C     8.929501520660E-02  4.343794445775E-01 -7.508990125920E-02
      6 F   6 C    -7.508990125920E-02  8.929501520660E-02  4.343794445775E-01
      7 F   6 C    -8.929501520660E-02 -4.343794445775E-01 -7.508990125920E-02
      8 F   6 C     7.508990125920E-02  8.929501520660E-02 -4.343794445775E-01
      9 F   6 C     8.929501520660E-02 -4.343794445775E-01  7.508990125920E-02
     10 F   6 C     7.508990125920E-02 -8.929501520660E-02  4.343794445775E-01
     11 F   6 C    -8.929501520660E-02  4.343794445775E-01  7.508990125920E-02
     12 F   6 C    -7.508990125920E-02 -8.929501520660E-02 -4.343794445775E-01
     13 T   6 C    -4.261011866826E-01 -1.509567125500E-01  2.225410301421E-01
     14 F   6 C     4.261011866826E-01  1.509567125500E-01  2.225410301421E-01
     15 F   6 C    -4.261011866826E-01  1.509567125500E-01 -2.225410301421E-01
     16 F   6 C     4.261011866826E-01 -1.509567125500E-01 -2.225410301421E-01
     17 F   6 C     2.225410301421E-01 -4.261011866826E-01 -1.509567125500E-01
     18 F   6 C    -1.509567125500E-01  2.225410301421E-01 -4.261011866826E-01
     19 F   6 C    -2.225410301421E-01  4.261011866826E-01 -1.509567125500E-01
     20 F   6 C     1.509567125500E-01  2.225410301421E-01  4.261011866826E-01
     21 F   6 C     2.225410301421E-01  4.261011866826E-01  1.509567125500E-01
     22 F   6 C     1.509567125500E-01 -2.225410301421E-01 -4.261011866826E-01
     23 F   6 C    -2.225410301421E-01 -4.261011866826E-01  1.509567125500E-01
     24 F   6 C    -1.509567125500E-01 -2.225410301421E-01  4.261011866826E-01
     25 T   6 C     4.911750259795E-01 -1.171604620867E-01  1.349473782829E-01
     26 F   6 C    -4.911750259795E-01  1.171604620867E-01  1.349473782829E-01
     27 F   6 C     4.911750259795E-01  1.171604620867E-01 -1.349473782829E-01
     28 F   6 C    -4.911750259795E-01 -1.171604620867E-01 -1.349473782829E-01
     29 F   6 C     1.349473782829E-01  4.911750259795E-01 -1.171604620867E-01
     30 F   6 C    -1.171604620867E-01  1.349473782829E-01  4.911750259795E-01
     31 F   6 C    -1.349473782829E-01 -4.911750259795E-01 -1.171604620867E-01
     32 F   6 C     1.171604620867E-01  1.349473782829E-01 -4.911750259795E-01
     33 F   6 C     1.349473782829E-01 -4.911750259795E-01  1.171604620867E-01
     34 F   6 C     1.171604620867E-01 -1.349473782829E-01  4.911750259795E-01
     35 F   6 C    -1.349473782829E-01  4.911750259795E-01  1.171604620867E-01
     36 F   6 C    -1.171604620867E-01 -1.349473782829E-01 -4.911750259795E-01
     37 T   6 C    -4.247496202289E-01 -2.055846894518E-01  1.628592440053E-01
     38 F   6 C     4.247496202289E-01  2.055846894518E-01  1.628592440053E-01
     39 F   6 C    -4.247496202289E-01  2.055846894518E-01 -1.628592440053E-01
     40 F   6 C     4.247496202289E-01 -2.055846894518E-01 -1.628592440053E-01
     41 F   6 C     1.628592440053E-01 -4.247496202289E-01 -2.055846894518E-01
     42 F   6 C    -2.055846894518E-01  1.628592440053E-01 -4.247496202289E-01
     43 F   6 C    -1.628592440053E-01  4.247496202289E-01 -2.055846894518E-01
     44 F   6 C     2.055846894518E-01  1.628592440053E-01  4.247496202289E-01
     45 F   6 C     1.628592440053E-01  4.247496202289E-01  2.055846894518E-01
     46 F   6 C     2.055846894518E-01 -1.628592440053E-01 -4.247496202289E-01
     47 F   6 C    -1.628592440053E-01 -4.247496202289E-01  2.055846894518E-01
     48 F   6 C    -2.055846894518E-01 -1.628592440053E-01  4.247496202289E-01
     49 T   1 H     4.125818336076E-01 -1.937278525779E-02  1.140516923060E-01
     50 F   1 H    -4.125818336076E-01  1.937278525779E-02  1.140516923060E-01
     51 F   1 H     4.125818336076E-01  1.937278525779E-02 -1.140516923060E-01
     52 F   1 H    -4.125818336076E-01 -1.937278525779E-02 -1.140516923060E-01
     53 F   1 H     1.140516923060E-01  4.125818336076E-01 -1.937278525779E-02
     54 F   1 H    -1.937278525779E-02  1.140516923060E-01  4.125818336076E-01
     55 F   1 H    -1.140516923060E-01 -4.125818336076E-01 -1.937278525779E-02
     56 F   1 H     1.937278525779E-02  1.140516923060E-01 -4.125818336076E-01
     57 F   1 H     1.140516923060E-01 -4.125818336076E-01  1.937278525779E-02
     58 F   1 H     1.937278525779E-02 -1.140516923060E-01  4.125818336076E-01
     59 F   1 H    -1.140516923060E-01  4.125818336076E-01  1.937278525779E-02
     60 F   1 H    -1.937278525779E-02 -1.140516923060E-01 -4.125818336076E-01
     61 T   1 H    -3.929214070573E-01 -1.490083055138E-01  2.760358191311E-01
     62 F   1 H     3.929214070573E-01  1.490083055138E-01  2.760358191311E-01
     63 F   1 H    -3.929214070573E-01  1.490083055138E-01 -2.760358191311E-01
     64 F   1 H     3.929214070573E-01 -1.490083055138E-01 -2.760358191311E-01
     65 F   1 H     2.760358191311E-01 -3.929214070573E-01 -1.490083055138E-01
     66 F   1 H    -1.490083055138E-01  2.760358191311E-01 -3.929214070573E-01
     67 F   1 H    -2.760358191311E-01  3.929214070573E-01 -1.490083055138E-01
     68 F   1 H     1.490083055138E-01  2.760358191311E-01  3.929214070573E-01
     69 F   1 H     2.760358191311E-01  3.929214070573E-01  1.490083055138E-01
     70 F   1 H     1.490083055138E-01 -2.760358191311E-01 -3.929214070573E-01
     71 F   1 H    -2.760358191311E-01 -3.929214070573E-01  1.490083055138E-01
     72 F   1 H    -1.490083055138E-01 -2.760358191311E-01  3.929214070573E-01
     73 T   1 H    -3.890994663335E-01 -2.571687186292E-01  1.565292276287E-01
     74 F   1 H     3.890994663335E-01  2.571687186292E-01  1.565292276287E-01
     75 F   1 H    -3.890994663335E-01  2.571687186292E-01 -1.565292276287E-01
     76 F   1 H     3.890994663335E-01 -2.571687186292E-01 -1.565292276287E-01
     77 F   1 H     1.565292276287E-01 -3.890994663335E-01 -2.571687186292E-01
     78 F   1 H    -2.571687186292E-01  1.565292276287E-01 -3.890994663335E-01
     79 F   1 H    -1.565292276287E-01  3.890994663335E-01 -2.571687186292E-01
     80 F   1 H     2.571687186292E-01  1.565292276287E-01  3.890994663335E-01
     81 F   1 H     1.565292276287E-01  3.890994663335E-01  2.571687186292E-01
     82 F   1 H     2.571687186292E-01 -1.565292276287E-01 -3.890994663335E-01
     83 F   1 H    -1.565292276287E-01 -3.890994663335E-01  2.571687186292E-01
     84 F   1 H    -2.571687186292E-01 -1.565292276287E-01  3.890994663335E-01
     85 T   7 N     2.092196650140E-02  4.047022085119E-01 -2.953136782237E-01
     86 F   7 N    -2.092196650140E-02 -4.047022085119E-01 -2.953136782237E-01
     87 F   7 N     2.092196650140E-02 -4.047022085119E-01  2.953136782237E-01
     88 F   7 N    -2.092196650140E-02  4.047022085119E-01  2.953136782237E-01
     89 F   7 N    -2.953136782237E-01  2.092196650140E-02  4.047022085119E-01
     90 F   7 N     4.047022085119E-01 -2.953136782237E-01  2.092196650140E-02
     91 F   7 N     2.953136782237E-01 -2.092196650140E-02  4.047022085119E-01
     92 F   7 N    -4.047022085119E-01 -2.953136782237E-01 -2.092196650140E-02
     93 F   7 N    -2.953136782237E-01 -2.092196650140E-02 -4.047022085119E-01
     94 F   7 N    -4.047022085119E-01  2.953136782237E-01  2.092196650140E-02
     95 F   7 N     2.953136782237E-01  2.092196650140E-02 -4.047022085119E-01
     96 F   7 N     4.047022085119E-01  2.953136782237E-01 -2.092196650140E-02
     97 T   7 N    -4.770750755787E-01 -1.840322874637E-01  1.083091076701E-01
     98 F   7 N     4.770750755787E-01  1.840322874637E-01  1.083091076701E-01
     99 F   7 N    -4.770750755787E-01  1.840322874637E-01 -1.083091076701E-01
    100 F   7 N     4.770750755787E-01 -1.840322874637E-01 -1.083091076701E-01
    101 F   7 N     1.083091076701E-01 -4.770750755787E-01 -1.840322874637E-01
    102 F   7 N    -1.840322874637E-01  1.083091076701E-01 -4.770750755787E-01
    103 F   7 N    -1.083091076701E-01  4.770750755787E-01 -1.840322874637E-01
    104 F   7 N     1.840322874637E-01  1.083091076701E-01  4.770750755787E-01
    105 F   7 N     1.083091076701E-01  4.770750755787E-01  1.840322874637E-01
    106 F   7 N     1.840322874637E-01 -1.083091076701E-01 -4.770750755787E-01
    107 F   7 N    -1.083091076701E-01 -4.770750755787E-01  1.840322874637E-01
    108 F   7 N    -1.840322874637E-01 -1.083091076701E-01  4.770750755787E-01
    109 T   8 O     4.112980111790E-01 -9.926561378355E-02  2.621687747581E-02
    110 F   8 O    -4.112980111790E-01  9.926561378355E-02  2.621687747581E-02
    111 F   8 O     4.112980111790E-01  9.926561378355E-02 -2.621687747581E-02
    112 F   8 O    -4.112980111790E-01 -9.926561378355E-02 -2.621687747581E-02
    113 F   8 O     2.621687747581E-02  4.112980111790E-01 -9.926561378355E-02
    114 F   8 O    -9.926561378355E-02  2.621687747581E-02  4.112980111790E-01
    115 F   8 O    -2.621687747581E-02 -4.112980111790E-01 -9.926561378355E-02
    116 F   8 O     9.926561378355E-02  2.621687747581E-02 -4.112980111790E-01
    117 F   8 O     2.621687747581E-02 -4.112980111790E-01  9.926561378355E-02
    118 F   8 O     9.926561378355E-02 -2.621687747581E-02  4.112980111790E-01
    119 F   8 O    -2.621687747581E-02  4.112980111790E-01  9.926561378355E-02
    120 F   8 O    -9.926561378355E-02 -2.621687747581E-02 -4.112980111790E-01
    121 T 230 ZN    0.000000000000E+00  2.749936685602E-01 -5.000000000000E-01
    122 F 230 ZN   -5.481593191940E-17 -2.749936685602E-01 -5.000000000000E-01
    123 F 230 ZN    5.000000000000E-01  5.481593191940E-17  2.749936685602E-01
    124 F 230 ZN    2.749936685602E-01 -5.000000000000E-01  1.370398297985E-17
    125 F 230 ZN   -2.749936685602E-01 -5.000000000000E-01  1.370398297985E-17
    126 F 230 ZN    5.000000000000E-01  5.481593191940E-17 -2.749936685602E-01

 T = ATOM BELONGING TO THE ASYMMETRIC UNIT

 ****   12 SYMMOPS - TRANSLATORS IN FRACTIONAL UNITS
 **** MATRICES AND TRANSLATORS IN THE CRYSTALLOGRAPHIC REFERENCE FRAME
   V INV                    ROTATION MATRICES                   TRANSLATORS
   1   1  1.00  0.00  0.00  0.00  1.00  0.00  0.00  0.00  1.00  0.00  0.00  0.00
   2   2  0.00  1.00 -1.00  1.00  0.00 -1.00  0.00  0.00 -1.00  0.00  0.00  0.00
   3   3 -1.00  0.00  0.00 -1.00  0.00  1.00 -1.00  1.00  0.00  0.00  0.00  0.00
   4   4  0.00 -1.00  1.00  0.00 -1.00  0.00  1.00 -1.00  0.00  0.00  0.00  0.00
   5   6  0.00  0.00  1.00  1.00  0.00  0.00  0.00  1.00  0.00  0.00  0.00  0.00
   6   5  0.00  1.00  0.00  0.00  0.00  1.00  1.00  0.00  0.00  0.00  0.00  0.00
   7   8  1.00 -1.00  0.00  0.00 -1.00  1.00  0.00 -1.00  0.00  0.00  0.00  0.00
   8   7  1.00  0.00 -1.00  0.00  0.00 -1.00  0.00  1.00 -1.00  0.00  0.00  0.00
   9  10  0.00  0.00 -1.00  0.00  1.00 -1.00  1.00  0.00 -1.00  0.00  0.00  0.00
  10   9 -1.00  0.00  1.00 -1.00  1.00  0.00 -1.00  0.00  0.00  0.00  0.00  0.00
  11  12 -1.00  1.00  0.00 -1.00  0.00  0.00 -1.00  0.00  1.00  0.00  0.00  0.00
  12  11  0.00 -1.00  0.00  1.00 -1.00  0.00  0.00 -1.00  1.00  0.00  0.00  0.00

 DIRECT LATTICE VECTORS CARTESIAN COMPONENTS (ANGSTROM)
          X                    Y                    Z
  -0.857421848269E+01   0.857421848269E+01   0.857421848269E+01
   0.857421848269E+01  -0.857421848269E+01   0.857421848269E+01
   0.857421848269E+01   0.857421848269E+01  -0.857421848269E+01


 CARTESIAN COORDINATES - PRIMITIVE CELL
 *******************************************************************************
 *      ATOM          X(ANGSTROM)         Y(ANGSTROM)         Z(ANGSTROM)
 *******************************************************************************
    1     6 C     7.448928524394E+00 -1.287674438480E+00  1.531269939593E+00
    2     6 C    -7.448928524394E+00  1.287674438480E+00  1.531269939593E+00
    3     6 C     7.448928524394E+00  1.287674438480E+00 -1.531269939593E+00
    4     6 C    -7.448928524394E+00 -1.287674438480E+00 -1.531269939593E+00
    5     6 C     1.531269939593E+00  7.448928524394E+00 -1.287674438480E+00
    6     6 C    -1.287674438480E+00  1.531269939593E+00  7.448928524394E+00
    7     6 C    -1.531269939593E+00 -7.448928524394E+00 -1.287674438480E+00
    8     6 C     1.287674438480E+00  1.531269939593E+00 -7.448928524394E+00
    9     6 C     1.531269939593E+00 -7.448928524394E+00  1.287674438480E+00
   10     6 C     1.287674438480E+00 -1.531269939593E+00  7.448928524394E+00
   11     6 C    -1.531269939593E+00  7.448928524394E+00  1.287674438480E+00
   12     6 C    -1.287674438480E+00 -1.531269939593E+00 -7.448928524394E+00
   13     6 C    -7.306969340700E+00 -2.588671669665E+00  3.816230827603E+00
   14     6 C     7.306969340700E+00  2.588671669665E+00  3.816230827603E+00
   15     6 C    -7.306969340700E+00  2.588671669665E+00 -3.816230827603E+00
   16     6 C     7.306969340700E+00 -2.588671669665E+00 -3.816230827603E+00
   17     6 C     3.816230827603E+00 -7.306969340700E+00 -2.588671669665E+00
   18     6 C    -2.588671669665E+00  3.816230827603E+00 -7.306969340700E+00
   19     6 C    -3.816230827603E+00  7.306969340700E+00 -2.588671669665E+00
   20     6 C     2.588671669665E+00  3.816230827603E+00  7.306969340700E+00
   21     6 C     3.816230827603E+00  7.306969340700E+00  2.588671669665E+00
   22     6 C     2.588671669665E+00 -3.816230827603E+00 -7.306969340700E+00
   23     6 C    -3.816230827603E+00 -7.306969340700E+00  2.588671669665E+00
   24     6 C    -2.588671669665E+00 -3.816230827603E+00  7.306969340700E+00
   25     6 C     8.422883971978E+00 -2.009118798929E+00  2.314136610127E+00
   26     6 C    -8.422883971978E+00  2.009118798929E+00  2.314136610127E+00
   27     6 C     8.422883971978E+00  2.009118798929E+00 -2.314136610127E+00
   28     6 C    -8.422883971978E+00 -2.009118798929E+00 -2.314136610127E+00
   29     6 C     2.314136610127E+00  8.422883971978E+00 -2.009118798929E+00
   30     6 C    -2.009118798929E+00  2.314136610127E+00  8.422883971978E+00
   31     6 C    -2.314136610127E+00 -8.422883971978E+00 -2.009118798929E+00
   32     6 C     2.009118798929E+00  2.314136610127E+00 -8.422883971978E+00
   33     6 C     2.314136610127E+00 -8.422883971978E+00  2.009118798929E+00
   34     6 C     2.009118798929E+00 -2.314136610127E+00  8.422883971978E+00
   35     6 C    -2.314136610127E+00  8.422883971978E+00  2.009118798929E+00
   36     6 C    -2.009118798929E+00 -2.314136610127E+00 -8.422883971978E+00
   37     6 C    -7.283792088565E+00 -3.525456088111E+00  2.792781480055E+00
   38     6 C     7.283792088565E+00  3.525456088111E+00  2.792781480055E+00
   39     6 C    -7.283792088565E+00  3.525456088111E+00 -2.792781480055E+00
   40     6 C     7.283792088565E+00 -3.525456088111E+00 -2.792781480055E+00
   41     6 C     2.792781480055E+00 -7.283792088565E+00 -3.525456088111E+00
   42     6 C    -3.525456088111E+00  2.792781480055E+00 -7.283792088565E+00
   43     6 C    -2.792781480055E+00  7.283792088565E+00 -3.525456088111E+00
   44     6 C     3.525456088111E+00  2.792781480055E+00  7.283792088565E+00
   45     6 C     2.792781480055E+00  7.283792088565E+00  3.525456088111E+00
   46     6 C     3.525456088111E+00 -2.792781480055E+00 -7.283792088565E+00
   47     6 C    -2.792781480055E+00 -7.283792088565E+00  3.525456088111E+00
   48     6 C    -3.525456088111E+00 -2.792781480055E+00  7.283792088565E+00
   49     1 H     7.075133566681E+00 -3.322129868370E-01  1.955808256305E+00
   50     1 H    -7.075133566681E+00  3.322129868370E-01  1.955808256305E+00
   51     1 H     7.075133566681E+00  3.322129868370E-01 -1.955808256305E+00
   52     1 H    -7.075133566681E+00 -3.322129868370E-01 -1.955808256305E+00
   53     1 H     1.955808256305E+00  7.075133566681E+00 -3.322129868370E-01
   54     1 H    -3.322129868370E-01  1.955808256305E+00  7.075133566681E+00
   55     1 H    -1.955808256305E+00 -7.075133566681E+00 -3.322129868370E-01
   56     1 H     3.322129868370E-01  1.955808256305E+00 -7.075133566681E+00
   57     1 H     1.955808256305E+00 -7.075133566681E+00  3.322129868370E-01
   58     1 H     3.322129868370E-01 -1.955808256305E+00  7.075133566681E+00
   59     1 H    -1.955808256305E+00  7.075133566681E+00  3.322129868370E-01
   60     1 H    -3.322129868370E-01 -1.955808256305E+00 -7.075133566681E+00
   61     1 H    -6.737987981271E+00 -2.555259534422E+00  4.733582844556E+00
   62     1 H     6.737987981271E+00  2.555259534422E+00  4.733582844556E+00
   63     1 H    -6.737987981271E+00  2.555259534422E+00 -4.733582844556E+00
   64     1 H     6.737987981271E+00 -2.555259534422E+00 -4.733582844556E+00
   65     1 H     4.733582844556E+00 -6.737987981271E+00 -2.555259534422E+00
   66     1 H    -2.555259534422E+00  4.733582844556E+00 -6.737987981271E+00
   67     1 H    -4.733582844556E+00  6.737987981271E+00 -2.555259534422E+00
   68     1 H     2.555259534422E+00  4.733582844556E+00  6.737987981271E+00
   69     1 H     4.733582844556E+00  6.737987981271E+00  2.555259534422E+00
   70     1 H     2.555259534422E+00 -4.733582844556E+00 -6.737987981271E+00
   71     1 H    -4.733582844556E+00 -6.737987981271E+00  2.555259534422E+00
   72     1 H    -2.555259534422E+00 -4.733582844556E+00  6.737987981271E+00
   73     1 H    -6.672447671683E+00 -4.410041560880E+00  2.684231593230E+00
   74     1 H     6.672447671683E+00  4.410041560880E+00  2.684231593230E+00
   75     1 H    -6.672447671683E+00  4.410041560880E+00 -2.684231593230E+00
   76     1 H     6.672447671683E+00 -4.410041560880E+00 -2.684231593230E+00
   77     1 H     2.684231593230E+00 -6.672447671683E+00 -4.410041560880E+00
   78     1 H    -4.410041560880E+00  2.684231593230E+00 -6.672447671683E+00
   79     1 H    -2.684231593230E+00  6.672447671683E+00 -4.410041560880E+00
   80     1 H     4.410041560880E+00  2.684231593230E+00  6.672447671683E+00
   81     1 H     2.684231593230E+00  6.672447671683E+00  4.410041560880E+00
   82     1 H     4.410041560880E+00 -2.684231593230E+00 -6.672447671683E+00
   83     1 H    -2.684231593230E+00 -6.672447671683E+00  4.410041560880E+00
   84     1 H    -4.410041560880E+00 -2.684231593230E+00  6.672447671683E+00
   85     7 N     3.587790237410E-01  6.940010312417E+00 -5.064167996033E+00
   86     7 N    -3.587790237410E-01 -6.940010312417E+00 -5.064167996033E+00
   87     7 N     3.587790237410E-01 -6.940010312417E+00  5.064167996033E+00
   88     7 N    -3.587790237410E-01  6.940010312417E+00  5.064167996033E+00
   89     7 N    -5.064167996033E+00  3.587790237410E-01  6.940010312417E+00
   90     7 N     6.940010312417E+00 -5.064167996033E+00  3.587790237410E-01
   91     7 N     5.064167996033E+00 -3.587790237410E-01  6.940010312417E+00
   92     7 N    -6.940010312417E+00 -5.064167996033E+00 -3.587790237410E-01
   93     7 N    -5.064167996033E+00 -3.587790237410E-01 -6.940010312417E+00
   94     7 N    -6.940010312417E+00  5.064167996033E+00  3.587790237410E-01
   95     7 N     5.064167996033E+00  3.587790237410E-01 -6.940010312417E+00
   96     7 N     6.940010312417E+00  5.064167996033E+00 -3.587790237410E-01
   97     7 N    -8.181091861315E+00 -3.155866081166E+00  1.857331905658E+00
   98     7 N     8.181091861315E+00  3.155866081166E+00  1.857331905658E+00
   99     7 N    -8.181091861315E+00  3.155866081166E+00 -1.857331905658E+00
  100     7 N     8.181091861315E+00 -3.155866081166E+00 -1.857331905658E+00
  101     7 N     1.857331905658E+00 -8.181091861315E+00 -3.155866081166E+00
  102     7 N    -3.155866081166E+00  1.857331905658E+00 -8.181091861315E+00
  103     7 N    -1.857331905658E+00  8.181091861315E+00 -3.155866081166E+00
  104     7 N     3.155866081166E+00  1.857331905658E+00  8.181091861315E+00
  105     7 N     1.857331905658E+00  8.181091861315E+00  3.155866081166E+00
  106     7 N     3.155866081166E+00 -1.857331905658E+00 -8.181091861315E+00
  107     7 N    -1.857331905658E+00 -8.181091861315E+00  3.155866081166E+00
  108     7 N    -3.155866081166E+00 -1.857331905658E+00  8.181091861315E+00
  109     8 O     7.053118018690E+00 -1.702250120797E+00  4.495784708230E-01
  110     8 O    -7.053118018690E+00  1.702250120797E+00  4.495784708230E-01
  111     8 O     7.053118018690E+00  1.702250120797E+00 -4.495784708230E-01
  112     8 O    -7.053118018690E+00 -1.702250120797E+00 -4.495784708230E-01
  113     8 O     4.495784708230E-01  7.053118018690E+00 -1.702250120797E+00
  114     8 O    -1.702250120797E+00  4.495784708230E-01  7.053118018690E+00
  115     8 O    -4.495784708230E-01 -7.053118018690E+00 -1.702250120797E+00
  116     8 O     1.702250120797E+00  4.495784708230E-01 -7.053118018690E+00
  117     8 O     4.495784708230E-01 -7.053118018690E+00  1.702250120797E+00
  118     8 O     1.702250120797E+00 -4.495784708230E-01  7.053118018690E+00
  119     8 O    -4.495784708230E-01  7.053118018690E+00  1.702250120797E+00
  120     8 O    -1.702250120797E+00 -4.495784708230E-01 -7.053118018690E+00
  121   230 ZN    0.000000000000E+00 -1.243272537420E+01  8.574218482690E+00
  122   230 ZN   -9.400075532184E-16 -4.715711591183E+00  8.574218482690E+00
  123   230 ZN    8.574218482690E+00  9.400075532184E-16 -1.243272537420E+01
  124   230 ZN   -1.243272537420E+01  8.574218482690E+00  2.350018883046E-16
  125   230 ZN   -4.715711591183E+00  8.574218482690E+00  2.350018883046E-16
  126   230 ZN    8.574218482690E+00  9.400075532184E-16 -4.715711591183E+00

 *******************************************************************************
 *** PSEUDOPOTENTIAL INFORMATION ***
 *******************************************************************************

 ATOMIC NUMBER  30, NUCLEAR CHARGE 20.000, GIVEN IN INPUT       PSEUDOPOTENTIAL
   TYPE       EXPONENT      COEFF.    N      EXPONENT      COEFF.    N
  P0 TMS    34.1500000  399.9872820   0    14.5900000   85.4856550   0
  P1 TMS    39.7800000  277.1489600   0    14.9500000   69.0522050   0
  P2 TMS    43.8000000  -34.1493490   0    14.9800000   -3.2918310   0

 *******************************************************************************
 LOCAL ATOMIC FUNCTIONS BASIS SET
 *******************************************************************************
   ATOM   X(AU)   Y(AU)   Z(AU)  N. TYPE  EXPONENT  S COEF   P COEF   D/F/G COEF
 *******************************************************************************
   1 C   14.076  -2.433   2.894
                                  1 S  
                                         4.563E+03 1.967E-03 0.000E+00 0.000E+00
                                         6.820E+02 1.523E-02 0.000E+00 0.000E+00
                                         1.550E+02 7.613E-02 0.000E+00 0.000E+00
                                         4.446E+01 2.608E-01 0.000E+00 0.000E+00
                                         1.303E+01 6.165E-01 0.000E+00 0.000E+00
                                         1.828E+00 2.210E-01 0.000E+00 0.000E+00
                           2-     5 SP 
                                         2.096E+01 1.147E-01 4.025E-02 0.000E+00
                                         4.803E+00 9.200E-01 2.376E-01 0.000E+00
                                         1.459E+00-3.031E-03 8.159E-01 0.000E+00
                           6-     9 SP 
                                         4.835E-01 1.000E+00 1.000E+00 0.000E+00
                          10-    13 SP 
                                         1.456E-01 1.000E+00 1.000E+00 0.000E+00
                          14-    18 D  
                                         6.260E-01 0.000E+00 0.000E+00 1.000E+00
   2 C  -14.076   2.433   2.894
   3 C   14.076   2.433  -2.894
   4 C  -14.076  -2.433  -2.894
   5 C    2.894  14.076  -2.433
   6 C   -2.433   2.894  14.076
   7 C   -2.894 -14.076  -2.433
   8 C    2.433   2.894 -14.076
   9 C    2.894 -14.076   2.433
  10 C    2.433  -2.894  14.076
  11 C   -2.894  14.076   2.433
  12 C   -2.433  -2.894 -14.076
  13 C  -13.808  -4.892   7.212
  14 C   13.808   4.892   7.212
  15 C  -13.808   4.892  -7.212
  16 C   13.808  -4.892  -7.212
  17 C    7.212 -13.808  -4.892
  18 C   -4.892   7.212 -13.808
  19 C   -7.212  13.808  -4.892
  20 C    4.892   7.212  13.808
  21 C    7.212  13.808   4.892
  22 C    4.892  -7.212 -13.808
  23 C   -7.212 -13.808   4.892
  24 C   -4.892  -7.212  13.808
  25 C   15.917  -3.797   4.373
  26 C  -15.917   3.797   4.373
  27 C   15.917   3.797  -4.373
  28 C  -15.917  -3.797  -4.373
  29 C    4.373  15.917  -3.797
  30 C   -3.797   4.373  15.917
  31 C   -4.373 -15.917  -3.797
  32 C    3.797   4.373 -15.917
  33 C    4.373 -15.917   3.797
  34 C    3.797  -4.373  15.917
  35 C   -4.373  15.917   3.797
  36 C   -3.797  -4.373 -15.917
  37 C  -13.764  -6.662   5.278
  38 C   13.764   6.662   5.278
  39 C  -13.764   6.662  -5.278
  40 C   13.764  -6.662  -5.278
  41 C    5.278 -13.764  -6.662
  42 C   -6.662   5.278 -13.764
  43 C   -5.278  13.764  -6.662
  44 C    6.662   5.278  13.764
  45 C    5.278  13.764   6.662
  46 C    6.662  -5.278 -13.764
  47 C   -5.278 -13.764   6.662
  48 C   -6.662  -5.278  13.764
  49 H   13.370  -0.628   3.696
                                865 S  
                                         3.387E+01 2.549E-02 0.000E+00 0.000E+00
                                         5.095E+00 1.904E-01 0.000E+00 0.000E+00
                                         1.159E+00 8.522E-01 0.000E+00 0.000E+00
                                866 S  
                                         3.258E-01 1.000E+00 0.000E+00 0.000E+00
                                867 S  
                                         1.027E-01 1.000E+00 0.000E+00 0.000E+00
                         868-   870 P  
                                         7.500E-01 0.000E+00 1.000E+00 0.000E+00
  50 H  -13.370   0.628   3.696
  51 H   13.370   0.628  -3.696
  52 H  -13.370  -0.628  -3.696
  53 H    3.696  13.370  -0.628
  54 H   -0.628   3.696  13.370
  55 H   -3.696 -13.370  -0.628
  56 H    0.628   3.696 -13.370
  57 H    3.696 -13.370   0.628
  58 H    0.628  -3.696  13.370
  59 H   -3.696  13.370   0.628
  60 H   -0.628  -3.696 -13.370
  61 H  -12.733  -4.829   8.945
  62 H   12.733   4.829   8.945
  63 H  -12.733   4.829  -8.945
  64 H   12.733  -4.829  -8.945
  65 H    8.945 -12.733  -4.829
  66 H   -4.829   8.945 -12.733
  67 H   -8.945  12.733  -4.829
  68 H    4.829   8.945  12.733
  69 H    8.945  12.733   4.829
  70 H    4.829  -8.945 -12.733
  71 H   -8.945 -12.733   4.829
  72 H   -4.829  -8.945  12.733
  73 H  -12.609  -8.334   5.072
  74 H   12.609   8.334   5.072
  75 H  -12.609   8.334  -5.072
  76 H   12.609  -8.334  -5.072
  77 H    5.072 -12.609  -8.334
  78 H   -8.334   5.072 -12.609
  79 H   -5.072  12.609  -8.334
  80 H    8.334   5.072  12.609
  81 H    5.072  12.609   8.334
  82 H    8.334  -5.072 -12.609
  83 H   -5.072 -12.609   8.334
  84 H   -8.334  -5.072  12.609
  85 N    0.678  13.115  -9.570
                               1081 S  
                                         6.293E+03 1.970E-03 0.000E+00 0.000E+00
                                         9.490E+02 1.496E-02 0.000E+00 0.000E+00
                                         2.188E+02 7.350E-02 0.000E+00 0.000E+00
                                         6.369E+01 2.489E-01 0.000E+00 0.000E+00
                                         1.883E+01 6.025E-01 0.000E+00 0.000E+00
                                         2.720E+00 2.562E-01 0.000E+00 0.000E+00
                        1082-  1085 SP 
                                         3.063E+01 1.119E-01 3.831E-02 0.000E+00
                                         7.026E+00 9.217E-01 2.374E-01 0.000E+00
                                         2.112E+00-2.569E-03 8.176E-01 0.000E+00
                        1086-  1089 SP 
                                         6.840E-01 1.000E+00 1.000E+00 0.000E+00
                        1090-  1093 SP 
                                         2.009E-01 1.000E+00 1.000E+00 0.000E+00
                        1094-  1098 D  
                                         9.130E-01 0.000E+00 0.000E+00 1.000E+00
  86 N   -0.678 -13.115  -9.570
  87 N    0.678 -13.115   9.570
  88 N   -0.678  13.115   9.570
  89 N   -9.570   0.678  13.115
  90 N   13.115  -9.570   0.678
  91 N    9.570  -0.678  13.115
  92 N  -13.115  -9.570  -0.678
  93 N   -9.570  -0.678 -13.115
  94 N  -13.115   9.570   0.678
  95 N    9.570   0.678 -13.115
  96 N   13.115   9.570  -0.678
  97 N  -15.460  -5.964   3.510
  98 N   15.460   5.964   3.510
  99 N  -15.460   5.964  -3.510
 100 N   15.460  -5.964  -3.510
 101 N    3.510 -15.460  -5.964
 102 N   -5.964   3.510 -15.460
 103 N   -3.510  15.460  -5.964
 104 N    5.964   3.510  15.460
 105 N    3.510  15.460   5.964
 106 N    5.964  -3.510 -15.460
 107 N   -3.510 -15.460   5.964
 108 N   -5.964  -3.510  15.460
 109 O   13.328  -3.217   0.850
                               1513 S  
                                         8.588E+03 1.895E-03 0.000E+00 0.000E+00
                                         1.297E+03 1.439E-02 0.000E+00 0.000E+00
                                         2.993E+02 7.073E-02 0.000E+00 0.000E+00
                                         8.738E+01 2.400E-01 0.000E+00 0.000E+00
                                         2.568E+01 5.948E-01 0.000E+00 0.000E+00
                                         3.740E+00 2.808E-01 0.000E+00 0.000E+00
                        1514-  1517 SP 
                                         4.212E+01 1.139E-01 3.651E-02 0.000E+00
                                         9.628E+00 9.208E-01 2.372E-01 0.000E+00
                                         2.853E+00-3.274E-03 8.197E-01 0.000E+00
                        1518-  1521 SP 
                                         9.057E-01 1.000E+00 1.000E+00 0.000E+00
                        1522-  1525 SP 
                                         2.556E-01 1.000E+00 1.000E+00 0.000E+00
                        1526-  1530 D  
                                         1.292E+00 0.000E+00 0.000E+00 1.000E+00
 110 O  -13.328   3.217   0.850
 111 O   13.328   3.217  -0.850
 112 O  -13.328  -3.217  -0.850
 113 O    0.850  13.328  -3.217
 114 O   -3.217   0.850  13.328
 115 O   -0.850 -13.328  -3.217
 116 O    3.217   0.850 -13.328
 117 O    0.850 -13.328   3.217
 118 O    3.217  -0.850  13.328
 119 O   -0.850  13.328   3.217
 120 O   -3.217  -0.850 -13.328
 121 ZN   0.000 -23.494  16.203
                               1729 S  
                                         3.032E+01 2.191E-01 0.000E+00 0.000E+00
                                         1.632E+01-2.326E-01 0.000E+00 0.000E+00
                                         1.141E+01-9.547E-01 0.000E+00 0.000E+00
                               1730 S  
                                         2.569E+00 1.000E+00 0.000E+00 0.000E+00
                               1731 S  
                                         1.063E+00 1.000E+00 0.000E+00 0.000E+00
                               1732 S  
                                         2.500E-01 1.000E+00 0.000E+00 0.000E+00
                               1733 S  
                                         1.200E-01 1.000E+00 0.000E+00 0.000E+00
                        1734-  1736 P  
                                         1.118E+02 0.000E+00 2.328E-02 0.000E+00
                                         1.913E+01 0.000E+00-1.010E+00 0.000E+00
                        1737-  1739 P  
                                         5.469E+00 0.000E+00 3.202E-01 0.000E+00
                                         2.506E+00 0.000E+00 7.181E-01 0.000E+00
                        1740-  1742 P  
                                         9.419E-01 0.000E+00 1.000E+00 0.000E+00
                        1743-  1745 P  
                                         2.500E-01 0.000E+00 1.000E+00 0.000E+00
                        1746-  1748 P  
                                         1.200E-01 0.000E+00 1.000E+00 0.000E+00
                        1749-  1753 D  
                                         4.465E+01 0.000E+00 0.000E+00 4.725E-02
                                         1.344E+01 0.000E+00 0.000E+00 2.189E-01
                                         4.682E+00 0.000E+00 0.000E+00 4.525E-01
                                         1.603E+00 0.000E+00 0.000E+00 5.186E-01
                        1754-  1758 D  
                                         4.828E-01 0.000E+00 0.000E+00 1.000E+00
                        1759-  1763 D  
                                         1.100E-01 0.000E+00 0.000E+00 1.000E+00
                        1764-  1770 F  
                                         2.614E+00 0.000E+00 0.000E+00 1.000E+00
 122 ZN  -0.000  -8.911  16.203
 123 ZN  16.203   0.000 -23.494
 124 ZN -23.494  16.203   0.000
 125 ZN  -8.911  16.203   0.000
 126 ZN  16.203   0.000  -8.911
 INFORMATION **** SET_MPP **** PCRYSTAL CALCULATION
 INFORMATION **** READM2 **** NEW DEFAULT: FOCK/KS MATRIX MIXING SET TO 30 %
 INFORMATION **** READM2 **** NEW DEFAULT: FULL DIRECT SCF MODE
 INFORMATION **** READM2 **** NEW DEFAULT: COULOMB BIPOLAR BUFFER SET TO 32 Mb
 INFORMATION **** READM2 **** NEW DEFAULT: EXCHANGE BIPOLAR BUFFER SET TO 32 Mb

 *******************************************************************************
 NEW DEFAULT: DFT INTEGRATION GRID INCREASED TO XLGRID
 NEW DEFAULT: DIIS ACCELERATOR ACTIVE
 USE KEYWORD NODIIS TO TURN IT OFF
 *******************************************************************************

 INFORMATION **** DFTD3_INPUT **** PERFORM LATEST DISPERSION CORRECTION DFT-D3(BJ) WITH AUTOMATIC PARAMETER SETUP
 PLEASE CITE:
 (1) DFT-D3 Reference
  S. Grimme, J. Antony, S. Ehrlich, and H. Krieg, J. Chem. Phys. 132 (2010), 154104
 (2) BJ-Damping Reference
  S. Grimme, S. Ehrlich, and L. Goerigk, J. Comput. Chem. 32 (2011), 1456-1465
 (3) General DFT-D Review
  S. Grimme, A. Hansen, J. G. Brandenburg, and C. Bannwarth,
  Chem. Rev. 116 (2016), 5105-5154

 INFORMATION **** TOLINTEG **** COULOMB AND EXCHANGE SERIES TOLERANCES MODIFIED
 INFORMATION **** TOLDEE **** SCF TOL ON TOTAL ENERGY SET TO           8
 INFORMATION **** DFTD3_INPUT **** PERFORM DISPERSION CORRECTION DFT-D3 IN THE ZERO DAMPING SCHEME

 PLEASE CITE:
 (1) DFT-D3 Reference
  S. Grimme, J. Antony, S. Ehrlich, and H. Krieg, J. Chem. Phys. 132 (2010), 154104
 (2) General DFT-D Review
  S. Grimme, A. Hansen, J. G. Brandenburg, and C. Bannwarth,
  Chem. Rev. 116 (2016), 5105-5154

 *******************************************************************************
 N. OF ATOMS PER CELL       126  COULOMB OVERLAP TOL         (T1) 10**   -7
 NUMBER OF SHELLS           648  COULOMB PENETRATION TOL     (T2) 10**   -7
 NUMBER OF AO              1980  EXCHANGE OVERLAP TOL        (T3) 10**   20
 N. OF ELECTRONS PER CELL   708  EXCHANGE PSEUDO OVP (F(G))  (T4) 10**   20
 CORE ELECTRONS PER CELL    168  EXCHANGE PSEUDO OVP (P(G))  (T5) 10**   20
 N. OF SYMMETRY OPERATORS    12  POLE ORDER IN MONO ZONE                  4
 *******************************************************************************
 TYPE OF CALCULATION :  RESTRICTED CLOSED SHELL
 KOHN-SHAM HAMILTONIAN

 (EXCHANGE)[CORRELATION] FUNCTIONAL:(M06-L)[M06-L]

 CORE  PSEUDO POTENTIAL         TOL. ON PSEUDO              (TP) 10**- 6

 CAPPA:IS1  2;IS2  2;IS3  2; K PTS MONK NET   3; SYMMOPS:K SPACE  24;G SPACE  12

 *******************************************************************************
 MAX NUMBER OF SCF CYCLES      50  CONVERGENCE ON DELTAP        10**-18
 WEIGHT OF F(I) IN F(I+1)      30% CONVERGENCE ON ENERGY        10**- 8
 SHRINK. FACT.(MONKH.)    2  2  2  NUMBER OF K POINTS IN THE IBZ      3
 SHRINKING FACTOR(GILAT NET)    2  NUMBER OF K POINTS(GILAT NET)      3
 *******************************************************************************
 *** K POINTS COORDINATES (OBLIQUE COORDINATES IN UNITS OF IS =  2)
   1-R(  0  0  0)   2-R(  1  0  0)   3-R(  1  1  1)

 DIRECT LATTICE VECTORS COMPON. (A.U.)     RECIP. LATTICE VECTORS COMPON. (A.U.) 
        X            Y            Z              X            Y            Z
  -16.2029247   16.2029247   16.2029247      0.0000000    0.1938905    0.1938905
   16.2029247  -16.2029247   16.2029247      0.1938905    0.0000000    0.1938905
   16.2029247   16.2029247  -16.2029247      0.1938905    0.1938905    0.0000000

 DISK SPACE FOR EIGENVECTORS (FTN 10)    11761200 REALS

 SYMMETRY ADAPTION OF THE BLOCH FUNCTIONS ENABLED
 TTTTTTTTTTTTTTTTTTTTTTTTTTTTTT gordsh1     TELAPSE       39.62 TCPU        3.98

 MATRIX SIZE: P(G)  942738, F(G)  472359, P(G) IRR   40308, F(G) IRR   40308
 MAX G-VECTOR INDEX FOR 1- AND 2-ELECTRON INTEGRALS  49

 TTTTTTTTTTTTTTTTTTTTTTTTTTTTTT INPUT       TELAPSE       79.99 TCPU       44.34

 NEIGHBORS OF THE NON-EQUIVALENT ATOMS

 N = NUMBER OF NEIGHBORS AT DISTANCE R
    ATOM  N     R/ANG      R/AU   NEIGHBORS (ATOM LABELS AND CELL INDICES)
   1 C    1     1.1103     2.0982   49 H    0 0 0
   1 C    1     1.2242     2.3133  109 O    0 0 0
   1 C    1     1.4429     2.7267   25 C    0 0 0
   1 C    1     2.4294     4.5909   97 N    0 1 1
   1 C    1     2.4976     4.7198   85 N    0 1 0
   1 C    1     2.9420     5.5596   66 H    0 1 0

  13 C    1     1.0800     2.0409   61 H    0 0 0
  13 C    1     1.3528     2.5564   85 N    0 0-1
  13 C    1     1.3876     2.6223   37 C    0 0 0
  13 C    1     2.1458     4.0550   25 C    0-1-1
  13 C    1     2.2188     4.1929   97 N    0 0 0
  13 C    1     2.2364     4.2262   73 H    0 0 0

  25 C    1     1.3491     2.5495   97 N    0 1 1
  25 C    1     1.3531     2.5571   85 N    0 1 0
  25 C    1     1.4429     2.7267    1 C    0 0 0
  25 C    1     2.1458     4.0550   13 C    0 1 1
  25 C    1     2.1464     4.0561   37 C    0 1 1
  25 C    1     2.1810     4.1215   49 H    0 0 0

  37 C    1     1.0807     2.0423   73 H    0 0 0
  37 C    1     1.3479     2.5471   97 N    0 0 0
  37 C    1     1.3876     2.6223   13 C    0 0 0
  37 C    1     2.1464     4.0561   25 C    0-1-1
  37 C    1     2.2269     4.2083   85 N    0 0-1
  37 C    1     2.2374     4.2280   61 H    0 0 0

  49 H    1     1.1103     2.0982    1 C    0 0 0
  49 H    1     2.0362     3.8479  109 O    0 0 0
  49 H    1     2.1810     4.1215   25 C    0 0 0
  49 H    1     2.7500     5.1968   85 N    0 1 0
  49 H    1     2.7537     5.2037   86 N    1 1 1
  49 H    1     2.8869     5.4554   26 C    0 1 1

  61 H    1     1.0800     2.0409   13 C    0 0 0
  61 H    1     2.1280     4.0213   85 N    0 0-1
  61 H    1     2.2374     4.2280   37 C    0 0 0
  61 H    1     2.7505     5.1976  113 O    0 0-1
  61 H    1     2.7648     5.2248   73 H    0 0 0
  61 H    1     2.9420     5.5596    5 C    0 0-1

  73 H    1     1.0807     2.0423   37 C    0 0 0
  73 H    1     2.1290     4.0233   97 N    0 0 0
  73 H    1     2.2364     4.2262   13 C    0 0 0
  73 H    1     2.7648     5.2248   61 H    0 0 0
  73 H    1     2.9572     5.5883   56 H    0 0-1
  73 H    1     3.0324     5.7303   71 H    0 0 0

  85 N    1     1.3528     2.5564   13 C    0 0 1
  85 N    1     1.3531     2.5571   25 C    0-1 0
  85 N    1     2.0623     3.8971  123 ZN   1 0 0
  85 N    1     2.1280     4.0213   61 H    0 0 1
  85 N    1     2.2269     4.2083   37 C    0 0 1
  85 N    1     2.2468     4.2458   97 N    0 0 1

  97 N    1     1.3479     2.5471   37 C    0 0 0
  97 N    1     1.3491     2.5495   25 C    0-1-1
  97 N    1     2.0243     3.8254  121 ZN   0-1 0
  97 N    1     2.1290     4.0233   73 H    0 0 0
  97 N    1     2.2188     4.1929   13 C    0 0 0
  97 N    1     2.2468     4.2458   85 N    0 0-1

 109 O    1     1.2242     2.3133    1 C    0 0 0
 109 O    1     2.0362     3.8479   49 H    0 0 0
 109 O    1     2.3339     4.4104   25 C    0 0 0
 109 O    1     2.6768     5.0584  121 ZN   0 0 1
 109 O    1     2.7505     5.1976   66 H    0 1 0
 109 O    1     2.7855     5.2638   97 N    0 1 1

 121 ZN   2     2.0243     3.8254   97 N    0 1 0  100 N    0 0-1
 121 ZN   2     2.0623     3.8971   90 N    0 0-1   92 N    0 1 0
 121 ZN   2     2.6768     5.0584  109 O    0 0-1  112 O    0 1 0
 121 ZN   2     2.9662     5.6053   25 C    0 0-1   28 C    0 1 0
 121 ZN   2     3.0193     5.7057   18 C    0 1-1   20 C   -1 0-1
 121 ZN   2     3.0945     5.8477   37 C    0 1 0   40 C    0 0-1


 SYMMETRY ALLOWED ELASTIC DISTORTION 1
  0.5773503  0.0000000  0.0000000
  0.0000000  0.5773503  0.0000000
  0.0000000  0.0000000  0.5773503

 SYMMETRY ALLOWED INTERNAL DEGREE(S) OF FREEDOM:  31
 TTTTTTTTTTTTTTTTTTTTTTTTTTTTTT SYMM        TELAPSE       80.68 TCPU       45.04
 TTTTTTTTTTTTTTTTTTTTTTTTTTTTTT INT_SCREEN  TELAPSE       80.69 TCPU       45.05

 ************************************************************************
 ************************************************************************
 * ELAPIEZO OPTION, E. ALBANESE, A. ERBA, B. CIVALLERI, R. DOVESI       *
 *                                                                      *
 * IT IS ASSUMED THAT THE INPUT IS FROM AN OPTIMIZED RUN                *

 CONVERGENCE CRITERION FOR ENERGY, TOLDEE =          1.0000E-08
 CONVERGENCE CRITERION FOR RMS GRADIENT, TOLDEG =    3.0000E-04
 CONVERGENCE CRITERION FOR RMS DISPLACEMENT, TOLDEX  6.2000E-04
 MAGNITUDE OF STEPSIZE FOR ADIMENSIONAL STRAINS =    1.5000E-02
 NUMBER OF POINTS (TOTAL) IN NUMERICAL 2ND DERIVATIVE=        3
 ************************************************************************
 ************************************************************************

 ************************************************************************

  Y. NOEL POST DOC. TURIN 2002

  THIS ROUTINE EVALUATES THE NON ZERO ELEMENTS OF THE ELASTIC TENSOR 

  ORDER OF THE TENSOR : 4

 |  1 A    1 B    1 B     .      .      .     |
 |         1 A    1 B     .      .      .     |
 |                1 A     .      .      .     |
 |                       1 C     .      .     |
 |                              1 C     .     |
 |                                     1 C    |

 EACH  LETTER   CORRESPONDS  TO  AN  INDEPENDENT  COMPONENT.
 INTERDEPENDENT COMPONENTS (WITH SAME LETTER) ARE RELATED BY
 THE COEFFICIENT THAT PRECEEDS EACH LETTER.

 ************************************************************************


 ************************************************************************

  Y. NOEL POST DOC. TURIN 2002

  THIS ROUTINE EVALUATES THE NON ZERO ELEMENTS OF THE PIEZOELECTRIC TENSOR 

  ORDER OF THE TENSOR : 3

 |   .      .      .     1 A     .      .     |
 |   .      .      .      .     1 A     .     |
 |   .      .      .      .      .     1 A    |

 EACH  LETTER   CORRESPONDS  TO  AN  INDEPENDENT  COMPONENT.
 INTERDEPENDENT COMPONENTS (WITH SAME LETTER) ARE RELATED BY
 THE COEFFICIENT THAT PRECEEDS EACH LETTER.

 ************************************************************************


 LIST OF ACTIVE DEFORMATIONS: 
             1
             4
 INFORMATION **** EXCBUF **** EXCH. BIPO BUFFER: WORDS USED =           0

 DFT PARAMETERS

     ATOM       ELECTRONS   NET CHARGE   R(ANGSTROM)
   1   6  C       6.0000      0.0000     0.77000000
  49   1  H       1.0000      0.0000     1.11000000
  85   7  N       7.0000      0.0000     0.74000000
 109   8  O       8.0000      0.0000     0.74000000
 121 230  ZN     20.0000      0.0000     1.37000000

 SIZE OF GRID=     636957
 TTTTTTTTTTTTTTTTTTTTTTTTTTTTTT MAKE_GRID2  TELAPSE       83.01 TCPU       47.37
 BECKE WEIGHT FUNCTION
 RADSAFE =     2.00
 TOLERANCES - DENSITY:10**- 6; POTENTIAL:10**- 9; GRID WGT:10**-14

 RADIAL INTEGRATION  - INTERVALS (POINTS,UPPER LIMIT):            1( 99,  4.0*R)

 ANGULAR INTEGRATION - INTERVALS (ACCURACY LEVEL [N. POINTS] UPPER LIMIT):
  1(  6[ 146]   0.2)  2( 11[ 302]   0.5)  3( 14[ 590]   0.9)  4( 18[1454]   3.5)
  5( 14[ 590]9999.0)
 TTTTTTTTTTTTTTTTTTTTTTTTTTTTTT INT_CALC    TELAPSE       83.06 TCPU       47.41
 EEEEEEEEEE INT_CALC TERMINATION  DATE 08 12 2019 TIME 18:32:45.8

 *******************************************************************************
 ZIF90                                                                           
 CRYSTAL - SCF - TYPE OF CALCULATION :  RESTRICTED CLOSED SHELL
 *******************************************************************************

 CAPPA:IS1  2;IS2  2;IS3  2; K PTS MONK NET   3; SYMMOPS:K SPACE  24;G SPACE  12

 TTTTTTTTTTTTTTTTTTTTTTTTTTTTTT SDIK        TELAPSE       83.70 TCPU       48.05

 AAAAAAAAAAAAAAAAAAAAAAAAAAAAAAAAAAAAAAAAAAAAAAAAAAAAAAAAAAAAAAAAAAAAAAAAAAAAAAA
         ATOMIC WAVEFUNCTION(S)


 NUCLEAR CHARGE  6.0  SYMMETRY SPECIES            S    P
 N. ELECTRONS    6.0  NUMBER OF PRIMITIVE GTOS   11    5
                      NUMBER OF CONTRACTED GTOS   4    3
                      NUMBER OF CLOSED SHELLS     2    0
                      OPEN SHELL OCCUPATION       0    2

  ZNUC SCFIT  TOTAL HF ENERGY   KINETIC ENERGY   VIRIAL THEOREM ACCURACY
   6.0  11   -3.768480057E+01  3.769831118E+01 -1.999641612E+00  2.0E-06

 NUCLEAR CHARGE  1.0  SYMMETRY SPECIES            S
 N. ELECTRONS    1.0  NUMBER OF PRIMITIVE GTOS    5
                      NUMBER OF CONTRACTED GTOS   3
                      NUMBER OF CLOSED SHELLS     0
                      OPEN SHELL OCCUPATION       1

  ZNUC SCFIT  TOTAL HF ENERGY   KINETIC ENERGY   VIRIAL THEOREM ACCURACY
   1.0   1   -4.998098153E-01  4.997907537E-01 -2.000038139E+00  9.6E-17

 NUCLEAR CHARGE  7.0  SYMMETRY SPECIES            S    P
 N. ELECTRONS    7.0  NUMBER OF PRIMITIVE GTOS   11    5
                      NUMBER OF CONTRACTED GTOS   4    3
                      NUMBER OF CLOSED SHELLS     2    0
                      OPEN SHELL OCCUPATION       0    3

  ZNUC SCFIT  TOTAL HF ENERGY   KINETIC ENERGY   VIRIAL THEOREM ACCURACY
   7.0  11   -5.439473665E+01  5.441433682E+01 -1.999639798E+00  3.6E-06

 NUCLEAR CHARGE  8.0  SYMMETRY SPECIES            S    P
 N. ELECTRONS    8.0  NUMBER OF PRIMITIVE GTOS   11    5
                      NUMBER OF CONTRACTED GTOS   4    3
                      NUMBER OF CLOSED SHELLS     2    0
                      OPEN SHELL OCCUPATION       0    4

  ZNUC SCFIT  TOTAL HF ENERGY   KINETIC ENERGY   VIRIAL THEOREM ACCURACY
   8.0  13   -7.479861895E+01  7.482603849E+01 -1.999633556E+00  2.7E-06

 NUCLEAR CHARGE 20.0  SYMMETRY SPECIES            S    P    D
 N. ELECTRONS   20.0  NUMBER OF PRIMITIVE GTOS    7    7    6
                      NUMBER OF CONTRACTED GTOS   5    5    3
                      NUMBER OF CLOSED SHELLS     2    1    1
                      OPEN SHELL OCCUPATION       0    0    0

  ZNUC SCFIT  TOTAL HF ENERGY   KINETIC ENERGY   VIRIAL THEOREM ACCURACY
  20.0  35   -2.259494290E+02  1.538488917E+02 -2.468645152E+00  3.9E-06

 AAAAAAAAAAAAAAAAAAAAAAAAAAAAAAAAAAAAAAAAAAAAAAAAAAAAAAAAAAAAAAAAAAAAAAAAAAAAAAA

 CHARGE NORMALIZATION FACTOR   1.00000000
 TOTAL ATOMIC CHARGES:
   6.0000000   6.0000000   6.0000000   6.0000000   6.0000000   6.0000000
   6.0000000   6.0000000   6.0000000   6.0000000   6.0000000   6.0000000
   6.0000000   6.0000000   6.0000000   6.0000000   6.0000000   6.0000000
   6.0000000   6.0000000   6.0000000   6.0000000   6.0000000   6.0000000
   6.0000000   6.0000000   6.0000000   6.0000000   6.0000000   6.0000000
   6.0000000   6.0000000   6.0000000   6.0000000   6.0000000   6.0000000
   6.0000000   6.0000000   6.0000000   6.0000000   6.0000000   6.0000000
   6.0000000   6.0000000   6.0000000   6.0000000   6.0000000   6.0000000
   1.0000000   1.0000000   1.0000000   1.0000000   1.0000000   1.0000000
   1.0000000   1.0000000   1.0000000   1.0000000   1.0000000   1.0000000
   1.0000000   1.0000000   1.0000000   1.0000000   1.0000000   1.0000000
   1.0000000   1.0000000   1.0000000   1.0000000   1.0000000   1.0000000
   1.0000000   1.0000000   1.0000000   1.0000000   1.0000000   1.0000000
   1.0000000   1.0000000   1.0000000   1.0000000   1.0000000   1.0000000
   7.0000000   7.0000000   7.0000000   7.0000000   7.0000000   7.0000000
   7.0000000   7.0000000   7.0000000   7.0000000   7.0000000   7.0000000
   7.0000000   7.0000000   7.0000000   7.0000000   7.0000000   7.0000000
   7.0000000   7.0000000   7.0000000   7.0000000   7.0000000   7.0000000
   8.0000000   8.0000000   8.0000000   8.0000000   8.0000000   8.0000000
   8.0000000   8.0000000   8.0000000   8.0000000   8.0000000   8.0000000
  20.0000000  20.0000000  20.0000000  20.0000000  20.0000000  20.0000000
 TTTTTTTTTTTTTTTTTTTTTTTTTTTTTT MOQGAD      TELAPSE       87.83 TCPU       52.19
 TTTTTTTTTTTTTTTTTTTTTTTTTTTTTT SHELLXN     TELAPSE       89.39 TCPU       53.63
 TTTTTTTTTTTTTTTTTTTTTTTTTTTTTT MONMO3      TELAPSE       90.59 TCPU       54.84
 NUMERICALLY INTEGRATED DENSITY    708.0000767250
 TTTTTTTTTTTTTTTTTTTTTTTTTTTTTT NUMDFT      TELAPSE       92.10 TCPU       56.34
 CYC   0 ETOT(AU) -5.451646619666E+03 DETOT -5.45E+03 tst  0.00E+00 PX  1.00E+00
 TTTTTTTTTTTTTTTTTTTTTTTTTTTTTT DIIS        TELAPSE       92.17 TCPU       56.41
 TTTTTTTTTTTTTTTTTTTTTTTTTTTTTT FDIK        TELAPSE      100.07 TCPU       63.67
 INSULATING STATE
 TOP OF VALENCE BANDS -    BAND    354; K    1; EIG -2.7657162E-01 AU
 BOTTOM OF VIRTUAL BANDS - BAND    355; K    2; EIG -1.9499409E-01 AU
 INDIRECT ENERGY BAND GAP:   2.2198 eV
 BOTTOM OF VIRTUAL BANDS - BAND    355; K    1; EIG -1.9497885E-01 AU
 TTTTTTTTTTTTTTTTTTTTTTTTTTTTTT PDIG        TELAPSE      100.21 TCPU       63.82
 CHARGE NORMALIZATION FACTOR   1.00000000
 TOTAL ATOMIC CHARGES:
   5.6996256   5.6996256   5.6996256   5.6996256   5.6996256   5.6996256
   5.6996256   5.6996256   5.6996256   5.6996256   5.6996256   5.6996256
   6.1612241   6.1612241   6.1612241   6.1612241   6.1612241   6.1612241
   6.1612241   6.1612241   6.1612241   6.1612241   6.1612241   6.1612241
   5.6194388   5.6194388   5.6194388   5.6194388   5.6194388   5.6194388
   5.6194388   5.6194388   5.6194388   5.6194388   5.6194388   5.6194388
   6.1459640   6.1459640   6.1459640   6.1459640   6.1459640   6.1459640
   6.1459640   6.1459640   6.1459640   6.1459640   6.1459640   6.1459640
   0.8261971   0.8261971   0.8261971   0.8261971   0.8261971   0.8261971
   0.8261971   0.8261971   0.8261971   0.8261971   0.8261971   0.8261971
   0.7889431   0.7889431   0.7889431   0.7889431   0.7889431   0.7889431
   0.7889431   0.7889431   0.7889431   0.7889431   0.7889431   0.7889431
   0.7860359   0.7860359   0.7860359   0.7860359   0.7860359   0.7860359
   0.7860359   0.7860359   0.7860359   0.7860359   0.7860359   0.7860359
   7.6402263   7.6402263   7.6402263   7.6402263   7.6402263   7.6402263
   7.6402263   7.6402263   7.6402263   7.6402263   7.6402263   7.6402263
   7.6475009   7.6475009   7.6475009   7.6475009   7.6475009   7.6475009
   7.6475009   7.6475009   7.6475009   7.6475009   7.6475009   7.6475009
   8.5623787   8.5623787   8.5623787   8.5623787   8.5623787   8.5623787
   8.5623787   8.5623787   8.5623787   8.5623787   8.5623787   8.5623787
  18.2449309  18.2449309  18.2449309  18.2449309  18.2449309  18.2449309
 TTTTTTTTTTTTTTTTTTTTTTTTTTTTTT MOQGAD      TELAPSE      100.23 TCPU       63.83
 TTTTTTTTTTTTTTTTTTTTTTTTTTTTTT SHELLXN     TELAPSE      105.36 TCPU       65.46
 TTTTTTTTTTTTTTTTTTTTTTTTTTTTTT MONMO3      TELAPSE      105.95 TCPU       66.06
 NUMERICALLY INTEGRATED DENSITY    708.0000316478
 TTTTTTTTTTTTTTTTTTTTTTTTTTTTTT NUMDFT      TELAPSE      108.55 TCPU       68.66
 CYC   1 ETOT(AU) -5.430086717469E+03 DETOT  2.16E+01 tst  0.00E+00 PX  1.00E+00
 TTTTTTTTTTTTTTTTTTTTTTTTTTTTTT DIIS        TELAPSE      109.63 TCPU       69.74
 DIIS TEST: 0.27238E+02 AT SCF   CYCLE   1 - MIX   30 %
 TTTTTTTTTTTTTTTTTTTTTTTTTTTTTT FDIK        TELAPSE      114.40 TCPU       72.88
 INSULATING STATE
 TOP OF VALENCE BANDS -    BAND    354; K    2; EIG -1.8997574E-01 AU
 TOP OF VALENCE BANDS -    BAND    354; K    1; EIG -1.9062051E-01 AU
 BOTTOM OF VIRTUAL BANDS - BAND    355; K    2; EIG -8.4830225E-02 AU
 DIRECT ENERGY BAND GAP:   2.8612 eV
 BOTTOM OF VIRTUAL BANDS - BAND    355; K    1; EIG -8.4774395E-02 AU
 TTTTTTTTTTTTTTTTTTTTTTTTTTTTTT PDIG        TELAPSE      114.61 TCPU       73.09
 CHARGE NORMALIZATION FACTOR   1.00000000
 TOTAL ATOMIC CHARGES:
   6.1671588   6.1671588   6.1671588   6.1671588   6.1671588   6.1671588
   6.1671588   6.1671588   6.1671588   6.1671588   6.1671588   6.1671588
   5.8358645   5.8358645   5.8358645   5.8358645   5.8358645   5.8358645
   5.8358645   5.8358645   5.8358645   5.8358645   5.8358645   5.8358645
   5.7110662   5.7110662   5.7110662   5.7110662   5.7110662   5.7110662
   5.7110662   5.7110662   5.7110662   5.7110662   5.7110662   5.7110662
   5.8503576   5.8503576   5.8503576   5.8503576   5.8503576   5.8503576
   5.8503576   5.8503576   5.8503576   5.8503576   5.8503576   5.8503576
   0.9298023   0.9298023   0.9298023   0.9298023   0.9298023   0.9298023
   0.9298023   0.9298023   0.9298023   0.9298023   0.9298023   0.9298023
   0.9505665   0.9505665   0.9505665   0.9505665   0.9505665   0.9505665
   0.9505665   0.9505665   0.9505665   0.9505665   0.9505665   0.9505665
   0.9520670   0.9520670   0.9520670   0.9520670   0.9520670   0.9520670
   0.9520670   0.9520670   0.9520670   0.9520670   0.9520670   0.9520670
   7.5397985   7.5397985   7.5397985   7.5397985   7.5397985   7.5397985
   7.5397985   7.5397985   7.5397985   7.5397985   7.5397985   7.5397985
   7.4791125   7.4791125   7.4791125   7.4791125   7.4791125   7.4791125
   7.4791125   7.4791125   7.4791125   7.4791125   7.4791125   7.4791125
   7.9743193   7.9743193   7.9743193   7.9743193   7.9743193   7.9743193
   7.9743193   7.9743193   7.9743193   7.9743193   7.9743193   7.9743193
  19.2197735  19.2197735  19.2197735  19.2197735  19.2197735  19.2197735
 TTTTTTTTTTTTTTTTTTTTTTTTTTTTTT MOQGAD      TELAPSE      114.62 TCPU       73.10
 TTTTTTTTTTTTTTTTTTTTTTTTTTTTTT SHELLXN     TELAPSE      117.76 TCPU       74.77
 TTTTTTTTTTTTTTTTTTTTTTTTTTTTTT MONMO3      TELAPSE      120.98 TCPU       77.98
 NUMERICALLY INTEGRATED DENSITY    708.0000518621
 TTTTTTTTTTTTTTTTTTTTTTTTTTTTTT NUMDFT      TELAPSE      123.55 TCPU       80.55
 CYC   2 ETOT(AU) -5.430206853079E+03 DETOT -1.20E-01 tst  6.41E-03 PX  1.95E-01
 TTTTTTTTTTTTTTTTTTTTTTTTTTTTTT DIIS        TELAPSE      125.65 TCPU       82.65
 DIIS TEST: 0.30252E+02 AT SCF   CYCLE   2 - DIIS ACTIVE - HISTORY:     2 CYCLES
 TTTTTTTTTTTTTTTTTTTTTTTTTTTTTT FDIK        TELAPSE      130.60 TCPU       87.31
 INSULATING STATE
 TOP OF VALENCE BANDS -    BAND    354; K    2; EIG -1.9483287E-01 AU
 TOP OF VALENCE BANDS -    BAND    354; K    1; EIG -1.9526640E-01 AU
 BOTTOM OF VIRTUAL BANDS - BAND    355; K    1; EIG -7.6863744E-02 AU
 INDIRECT ENERGY BAND GAP:   3.2101 eV
 TTTTTTTTTTTTTTTTTTTTTTTTTTTTTT PDIG        TELAPSE      130.80 TCPU       87.51
 CHARGE NORMALIZATION FACTOR   1.00000000
 TOTAL ATOMIC CHARGES:
   5.6843072   5.6843072   5.6843072   5.6843072   5.6843072   5.6843072
   5.6843072   5.6843072   5.6843072   5.6843072   5.6843072   5.6843072
   6.0172441   6.0172441   6.0172441   6.0172441   6.0172441   6.0172441
   6.0172441   6.0172441   6.0172441   6.0172441   6.0172441   6.0172441
   5.5515302   5.5515302   5.5515302   5.5515302   5.5515302   5.5515302
   5.5515302   5.5515302   5.5515302   5.5515302   5.5515302   5.5515302
   6.0180079   6.0180079   6.0180079   6.0180079   6.0180079   6.0180079
   6.0180079   6.0180079   6.0180079   6.0180079   6.0180079   6.0180079
   0.9291141   0.9291141   0.9291141   0.9291141   0.9291141   0.9291141
   0.9291141   0.9291141   0.9291141   0.9291141   0.9291141   0.9291141
   0.9088499   0.9088499   0.9088499   0.9088499   0.9088499   0.9088499
   0.9088499   0.9088499   0.9088499   0.9088499   0.9088499   0.9088499
   0.9086137   0.9086137   0.9086137   0.9086137   0.9086137   0.9086137
   0.9086137   0.9086137   0.9086137   0.9086137   0.9086137   0.9086137
   7.5094213   7.5094213   7.5094213   7.5094213   7.5094213   7.5094213
   7.5094213   7.5094213   7.5094213   7.5094213   7.5094213   7.5094213
   7.5518110   7.5518110   7.5518110   7.5518110   7.5518110   7.5518110
   7.5518110   7.5518110   7.5518110   7.5518110   7.5518110   7.5518110
   8.4996295   8.4996295   8.4996295   8.4996295   8.4996295   8.4996295
   8.4996295   8.4996295   8.4996295   8.4996295   8.4996295   8.4996295
  18.8429422  18.8429422  18.8429422  18.8429422  18.8429422  18.8429422
 TTTTTTTTTTTTTTTTTTTTTTTTTTTTTT MOQGAD      TELAPSE      130.82 TCPU       87.53
 TTTTTTTTTTTTTTTTTTTTTTTTTTTTTT SHELLXN     TELAPSE      135.11 TCPU       89.19
 TTTTTTTTTTTTTTTTTTTTTTTTTTTTTT MONMO3      TELAPSE      136.93 TCPU       91.01
 NUMERICALLY INTEGRATED DENSITY    708.0000461771
 TTTTTTTTTTTTTTTTTTTTTTTTTTTTTT NUMDFT      TELAPSE      139.43 TCPU       93.52
 CYC   3 ETOT(AU) -5.431580789009E+03 DETOT -1.37E+00 tst  5.51E-03 PX  8.68E-02
 TTTTTTTTTTTTTTTTTTTTTTTTTTTTTT DIIS        TELAPSE      140.24 TCPU       94.33
 DIIS TEST: 0.43652E+01 AT SCF   CYCLE   3 - DIIS ACTIVE - HISTORY:     3 CYCLES
 TTTTTTTTTTTTTTTTTTTTTTTTTTTTTT FDIK        TELAPSE      144.45 TCPU       98.19
 INSULATING STATE
 TOP OF VALENCE BANDS -    BAND    354; K    2; EIG -2.1300849E-01 AU
 TOP OF VALENCE BANDS -    BAND    354; K    1; EIG -2.1366109E-01 AU
 BOTTOM OF VIRTUAL BANDS - BAND    355; K    1; EIG -9.5184134E-02 AU
 INDIRECT ENERGY BAND GAP:   3.2062 eV
 TTTTTTTTTTTTTTTTTTTTTTTTTTTTTT PDIG        TELAPSE      144.63 TCPU       98.37
 CHARGE NORMALIZATION FACTOR   1.00000000
 TOTAL ATOMIC CHARGES:
   5.8769629   5.8769629   5.8769629   5.8769629   5.8769629   5.8769629
   5.8769629   5.8769629   5.8769629   5.8769629   5.8769629   5.8769629
   6.0047563   6.0047563   6.0047563   6.0047563   6.0047563   6.0047563
   6.0047563   6.0047563   6.0047563   6.0047563   6.0047563   6.0047563
   5.6372462   5.6372462   5.6372462   5.6372462   5.6372462   5.6372462
   5.6372462   5.6372462   5.6372462   5.6372462   5.6372462   5.6372462
   6.0121002   6.0121002   6.0121002   6.0121002   6.0121002   6.0121002
   6.0121002   6.0121002   6.0121002   6.0121002   6.0121002   6.0121002
   0.8934238   0.8934238   0.8934238   0.8934238   0.8934238   0.8934238
   0.8934238   0.8934238   0.8934238   0.8934238   0.8934238   0.8934238
   0.8794616   0.8794616   0.8794616   0.8794616   0.8794616   0.8794616
   0.8794616   0.8794616   0.8794616   0.8794616   0.8794616   0.8794616
   0.8809186   0.8809186   0.8809186   0.8809186   0.8809186   0.8809186
   0.8809186   0.8809186   0.8809186   0.8809186   0.8809186   0.8809186
   7.5907760   7.5907760   7.5907760   7.5907760   7.5907760   7.5907760
   7.5907760   7.5907760   7.5907760   7.5907760   7.5907760   7.5907760
   7.5719116   7.5719116   7.5719116   7.5719116   7.5719116   7.5719116
   7.5719116   7.5719116   7.5719116   7.5719116   7.5719116   7.5719116
   8.3045044   8.3045044   8.3045044   8.3045044   8.3045044   8.3045044
   8.3045044   8.3045044   8.3045044   8.3045044   8.3045044   8.3045044
  18.6958769  18.6958769  18.6958769  18.6958769  18.6958769  18.6958769
 TTTTTTTTTTTTTTTTTTTTTTTTTTTTTT MOQGAD      TELAPSE      144.65 TCPU       98.38
 TTTTTTTTTTTTTTTTTTTTTTTTTTTTTT SHELLXN     TELAPSE      147.18 TCPU      100.01
 TTTTTTTTTTTTTTTTTTTTTTTTTTTTTT MONMO3      TELAPSE      147.87 TCPU      100.70
 NUMERICALLY INTEGRATED DENSITY    708.0000462798
 TTTTTTTTTTTTTTTTTTTTTTTTTTTTTT NUMDFT      TELAPSE      150.37 TCPU      103.20
 CYC   4 ETOT(AU) -5.431802239455E+03 DETOT -2.21E-01 tst  7.87E-04 PX  3.13E-02
 TTTTTTTTTTTTTTTTTTTTTTTTTTTTTT DIIS        TELAPSE      156.50 TCPU      109.33
 DIIS TEST: 0.29623E+00 AT SCF   CYCLE   4 - DIIS ACTIVE - HISTORY:     4 CYCLES
 TTTTTTTTTTTTTTTTTTTTTTTTTTTTTT FDIK        TELAPSE      160.61 TCPU      112.74
 INSULATING STATE
 TOP OF VALENCE BANDS -    BAND    354; K    2; EIG -2.1477202E-01 AU
 TOP OF VALENCE BANDS -    BAND    354; K    1; EIG -2.1526096E-01 AU
 BOTTOM OF VIRTUAL BANDS - BAND    355; K    2; EIG -9.9215007E-02 AU
 DIRECT ENERGY BAND GAP:   3.1445 eV
 BOTTOM OF VIRTUAL BANDS - BAND    355; K    1; EIG -9.9213810E-02 AU
 TTTTTTTTTTTTTTTTTTTTTTTTTTTTTT PDIG        TELAPSE      160.76 TCPU      112.88
 CHARGE NORMALIZATION FACTOR   1.00000000
 TOTAL ATOMIC CHARGES:
   5.8765158   5.8765158   5.8765158   5.8765158   5.8765158   5.8765158
   5.8765158   5.8765158   5.8765158   5.8765158   5.8765158   5.8765158
   6.0088944   6.0088944   6.0088944   6.0088944   6.0088944   6.0088944
   6.0088944   6.0088944   6.0088944   6.0088944   6.0088944   6.0088944
   5.6296710   5.6296710   5.6296710   5.6296710   5.6296710   5.6296710
   5.6296710   5.6296710   5.6296710   5.6296710   5.6296710   5.6296710
   6.0132025   6.0132025   6.0132025   6.0132025   6.0132025   6.0132025
   6.0132025   6.0132025   6.0132025   6.0132025   6.0132025   6.0132025
   0.8844068   0.8844068   0.8844068   0.8844068   0.8844068   0.8844068
   0.8844068   0.8844068   0.8844068   0.8844068   0.8844068   0.8844068
   0.8790945   0.8790945   0.8790945   0.8790945   0.8790945   0.8790945
   0.8790945   0.8790945   0.8790945   0.8790945   0.8790945   0.8790945
   0.8799855   0.8799855   0.8799855   0.8799855   0.8799855   0.8799855
   0.8799855   0.8799855   0.8799855   0.8799855   0.8799855   0.8799855
   7.5539303   7.5539303   7.5539303   7.5539303   7.5539303   7.5539303
   7.5539303   7.5539303   7.5539303   7.5539303   7.5539303   7.5539303
   7.5626868   7.5626868   7.5626868   7.5626868   7.5626868   7.5626868
   7.5626868   7.5626868   7.5626868   7.5626868   7.5626868   7.5626868
   8.3552359   8.3552359   8.3552359   8.3552359   8.3552359   8.3552359
   8.3552359   8.3552359   8.3552359   8.3552359   8.3552359   8.3552359
  18.7127532  18.7127532  18.7127532  18.7127532  18.7127532  18.7127532
 TTTTTTTTTTTTTTTTTTTTTTTTTTTTTT MOQGAD      TELAPSE      160.79 TCPU      112.91
 TTTTTTTTTTTTTTTTTTTTTTTTTTTTTT SHELLXN     TELAPSE      166.22 TCPU      114.54
 TTTTTTTTTTTTTTTTTTTTTTTTTTTTTT MONMO3      TELAPSE      171.00 TCPU      119.32
 NUMERICALLY INTEGRATED DENSITY    708.0000457459
 TTTTTTTTTTTTTTTTTTTTTTTTTTTTTT NUMDFT      TELAPSE      173.49 TCPU      121.81
 CYC   5 ETOT(AU) -5.431812703173E+03 DETOT -1.05E-02 tst  3.94E-05 PX  1.87E-02
 TTTTTTTTTTTTTTTTTTTTTTTTTTTTTT DIIS        TELAPSE      175.81 TCPU      124.13
 DIIS TEST: 0.83224E-01 AT SCF   CYCLE   5 - DIIS ACTIVE - HISTORY:     5 CYCLES
 TTTTTTTTTTTTTTTTTTTTTTTTTTTTTT FDIK        TELAPSE      178.60 TCPU      126.44
 INSULATING STATE
 TOP OF VALENCE BANDS -    BAND    354; K    2; EIG -2.1429421E-01 AU
 TOP OF VALENCE BANDS -    BAND    354; K    1; EIG -2.1489094E-01 AU
 BOTTOM OF VIRTUAL BANDS - BAND    355; K    2; EIG -9.7084685E-02 AU
 DIRECT ENERGY BAND GAP:   3.1894 eV
 BOTTOM OF VIRTUAL BANDS - BAND    355; K    1; EIG -9.7080455E-02 AU
 TTTTTTTTTTTTTTTTTTTTTTTTTTTTTT PDIG        TELAPSE      178.75 TCPU      126.59
 CHARGE NORMALIZATION FACTOR   1.00000000
 TOTAL ATOMIC CHARGES:
   5.8707033   5.8707033   5.8707033   5.8707033   5.8707033   5.8707033
   5.8707033   5.8707033   5.8707033   5.8707033   5.8707033   5.8707033
   6.0186473   6.0186473   6.0186473   6.0186473   6.0186473   6.0186473
   6.0186473   6.0186473   6.0186473   6.0186473   6.0186473   6.0186473
   5.6203600   5.6203600   5.6203600   5.6203600   5.6203600   5.6203600
   5.6203600   5.6203600   5.6203600   5.6203600   5.6203600   5.6203600
   6.0249520   6.0249520   6.0249520   6.0249520   6.0249520   6.0249520
   6.0249520   6.0249520   6.0249520   6.0249520   6.0249520   6.0249520
   0.8907352   0.8907352   0.8907352   0.8907352   0.8907352   0.8907352
   0.8907352   0.8907352   0.8907352   0.8907352   0.8907352   0.8907352
   0.8786880   0.8786880   0.8786880   0.8786880   0.8786880   0.8786880
   0.8786880   0.8786880   0.8786880   0.8786880   0.8786880   0.8786880
   0.8798705   0.8798705   0.8798705   0.8798705   0.8798705   0.8798705
   0.8798705   0.8798705   0.8798705   0.8798705   0.8798705   0.8798705
   7.5659262   7.5659262   7.5659262   7.5659262   7.5659262   7.5659262
   7.5659262   7.5659262   7.5659262   7.5659262   7.5659262   7.5659262
   7.5617654   7.5617654   7.5617654   7.5617654   7.5617654   7.5617654
   7.5617654   7.5617654   7.5617654   7.5617654   7.5617654   7.5617654
   8.3338776   8.3338776   8.3338776   8.3338776   8.3338776   8.3338776
   8.3338776   8.3338776   8.3338776   8.3338776   8.3338776   8.3338776
  18.7089494  18.7089494  18.7089494  18.7089494  18.7089494  18.7089494
 TTTTTTTTTTTTTTTTTTTTTTTTTTTTTT MOQGAD      TELAPSE      178.76 TCPU      126.61
 TTTTTTTTTTTTTTTTTTTTTTTTTTTTTT SHELLXN     TELAPSE      180.52 TCPU      128.24
 TTTTTTTTTTTTTTTTTTTTTTTTTTTTTT MONMO3      TELAPSE      181.34 TCPU      129.06
 NUMERICALLY INTEGRATED DENSITY    708.0000458803
 TTTTTTTTTTTTTTTTTTTTTTTTTTTTTT NUMDFT      TELAPSE      183.91 TCPU      131.63
 CYC   6 ETOT(AU) -5.431817036776E+03 DETOT -4.33E-03 tst  2.73E-05 PX  6.88E-03
 TTTTTTTTTTTTTTTTTTTTTTTTTTTTTT DIIS        TELAPSE      186.40 TCPU      134.13
 DIIS TEST: 0.14631E-01 AT SCF   CYCLE   6 - DIIS ACTIVE - HISTORY:     6 CYCLES
 TTTTTTTTTTTTTTTTTTTTTTTTTTTTTT FDIK        TELAPSE      189.11 TCPU      136.46
 INSULATING STATE
 TOP OF VALENCE BANDS -    BAND    354; K    2; EIG -2.1461600E-01 AU
 TOP OF VALENCE BANDS -    BAND    354; K    1; EIG -2.1515019E-01 AU
 BOTTOM OF VIRTUAL BANDS - BAND    355; K    2; EIG -9.8279801E-02 AU
 DIRECT ENERGY BAND GAP:   3.1657 eV
 BOTTOM OF VIRTUAL BANDS - BAND    355; K    1; EIG -9.8277713E-02 AU
 TTTTTTTTTTTTTTTTTTTTTTTTTTTTTT PDIG        TELAPSE      189.26 TCPU      136.61
 CHARGE NORMALIZATION FACTOR   1.00000000
 TOTAL ATOMIC CHARGES:
   5.8706821   5.8706821   5.8706821   5.8706821   5.8706821   5.8706821
   5.8706821   5.8706821   5.8706821   5.8706821   5.8706821   5.8706821
   6.0073711   6.0073711   6.0073711   6.0073711   6.0073711   6.0073711
   6.0073711   6.0073711   6.0073711   6.0073711   6.0073711   6.0073711
   5.6317075   5.6317075   5.6317075   5.6317075   5.6317075   5.6317075
   5.6317075   5.6317075   5.6317075   5.6317075   5.6317075   5.6317075
   6.0136423   6.0136423   6.0136423   6.0136423   6.0136423   6.0136423
   6.0136423   6.0136423   6.0136423   6.0136423   6.0136423   6.0136423
   0.8889832   0.8889832   0.8889832   0.8889832   0.8889832   0.8889832
   0.8889832   0.8889832   0.8889832   0.8889832   0.8889832   0.8889832
   0.8799846   0.8799846   0.8799846   0.8799846   0.8799846   0.8799846
   0.8799846   0.8799846   0.8799846   0.8799846   0.8799846   0.8799846
   0.8809000   0.8809000   0.8809000   0.8809000   0.8809000   0.8809000
   0.8809000   0.8809000   0.8809000   0.8809000   0.8809000   0.8809000
   7.5644070   7.5644070   7.5644070   7.5644070   7.5644070   7.5644070
   7.5644070   7.5644070   7.5644070   7.5644070   7.5644070   7.5644070
   7.5645890   7.5645890   7.5645890   7.5645890   7.5645890   7.5645890
   7.5645890   7.5645890   7.5645890   7.5645890   7.5645890   7.5645890
   8.3430035   8.3430035   8.3430035   8.3430035   8.3430035   8.3430035
   8.3430035   8.3430035   8.3430035   8.3430035   8.3430035   8.3430035
  18.7094595  18.7094595  18.7094595  18.7094595  18.7094595  18.7094595
 TTTTTTTTTTTTTTTTTTTTTTTTTTTTTT MOQGAD      TELAPSE      189.28 TCPU      136.63
 TTTTTTTTTTTTTTTTTTTTTTTTTTTTTT SHELLXN     TELAPSE      192.97 TCPU      138.25
 TTTTTTTTTTTTTTTTTTTTTTTTTTTTTT MONMO3      TELAPSE      193.51 TCPU      138.79
 NUMERICALLY INTEGRATED DENSITY    708.0000459501
 TTTTTTTTTTTTTTTTTTTTTTTTTTTTTT NUMDFT      TELAPSE      196.09 TCPU      141.37
 CYC   7 ETOT(AU) -5.431817566941E+03 DETOT -5.30E-04 tst  8.16E-06 PX  1.73E-03
 TTTTTTTTTTTTTTTTTTTTTTTTTTTTTT DIIS        TELAPSE      210.88 TCPU      156.16
 DIIS TEST: 0.69506E-02 AT SCF   CYCLE   7 - DIIS ACTIVE - HISTORY:     7 CYCLES
 TTTTTTTTTTTTTTTTTTTTTTTTTTTTTT FDIK        TELAPSE      223.48 TCPU      160.43
 INSULATING STATE
 TOP OF VALENCE BANDS -    BAND    354; K    2; EIG -2.1472343E-01 AU
 TOP OF VALENCE BANDS -    BAND    354; K    1; EIG -2.1527841E-01 AU
 BOTTOM OF VIRTUAL BANDS - BAND    355; K    2; EIG -9.7990127E-02 AU
 DIRECT ENERGY BAND GAP:   3.1765 eV
 BOTTOM OF VIRTUAL BANDS - BAND    355; K    1; EIG -9.7987622E-02 AU
 TTTTTTTTTTTTTTTTTTTTTTTTTTTTTT PDIG        TELAPSE      223.72 TCPU      160.67
 CHARGE NORMALIZATION FACTOR   1.00000000
 TOTAL ATOMIC CHARGES:
   5.8709517   5.8709517   5.8709517   5.8709517   5.8709517   5.8709517
   5.8709517   5.8709517   5.8709517   5.8709517   5.8709517   5.8709517
   6.0128994   6.0128994   6.0128994   6.0128994   6.0128994   6.0128994
   6.0128994   6.0128994   6.0128994   6.0128994   6.0128994   6.0128994
   5.6278991   5.6278991   5.6278991   5.6278991   5.6278991   5.6278991
   5.6278991   5.6278991   5.6278991   5.6278991   5.6278991   5.6278991
   6.0190916   6.0190916   6.0190916   6.0190916   6.0190916   6.0190916
   6.0190916   6.0190916   6.0190916   6.0190916   6.0190916   6.0190916
   0.8894540   0.8894540   0.8894540   0.8894540   0.8894540   0.8894540
   0.8894540   0.8894540   0.8894540   0.8894540   0.8894540   0.8894540
   0.8792751   0.8792751   0.8792751   0.8792751   0.8792751   0.8792751
   0.8792751   0.8792751   0.8792751   0.8792751   0.8792751   0.8792751
   0.8802354   0.8802354   0.8802354   0.8802354   0.8802354   0.8802354
   0.8802354   0.8802354   0.8802354   0.8802354   0.8802354   0.8802354
   7.5624892   7.5624892   7.5624892   7.5624892   7.5624892   7.5624892
   7.5624892   7.5624892   7.5624892   7.5624892   7.5624892   7.5624892
   7.5626608   7.5626608   7.5626608   7.5626608   7.5626608   7.5626608
   7.5626608   7.5626608   7.5626608   7.5626608   7.5626608   7.5626608
   8.3397988   8.3397988   8.3397988   8.3397988   8.3397988   8.3397988
   8.3397988   8.3397988   8.3397988   8.3397988   8.3397988   8.3397988
  18.7104897  18.7104897  18.7104897  18.7104897  18.7104897  18.7104897
 TTTTTTTTTTTTTTTTTTTTTTTTTTTTTT MOQGAD      TELAPSE      223.74 TCPU      160.68
 TTTTTTTTTTTTTTTTTTTTTTTTTTTTTT SHELLXN     TELAPSE      239.20 TCPU      162.24
 TTTTTTTTTTTTTTTTTTTTTTTTTTTTTT MONMO3      TELAPSE      239.55 TCPU      162.59
 NUMERICALLY INTEGRATED DENSITY    708.0000459527
 TTTTTTTTTTTTTTTTTTTTTTTTTTTTTT NUMDFT      TELAPSE      242.04 TCPU      165.09
 CYC   8 ETOT(AU) -5.431817918683E+03 DETOT -3.52E-04 tst  1.33E-06 PX  1.10E-03
 TTTTTTTTTTTTTTTTTTTTTTTTTTTTTT DIIS        TELAPSE      250.22 TCPU      173.27
 DIIS TEST: 0.23790E-03 AT SCF   CYCLE   8 - DIIS ACTIVE - HISTORY:     8 CYCLES
 TTTTTTTTTTTTTTTTTTTTTTTTTTTTTT FDIK        TELAPSE      263.25 TCPU      181.29
 INSULATING STATE
 TOP OF VALENCE BANDS -    BAND    354; K    2; EIG -2.1469419E-01 AU
 TOP OF VALENCE BANDS -    BAND    354; K    1; EIG -2.1524620E-01 AU
 BOTTOM OF VIRTUAL BANDS - BAND    355; K    2; EIG -9.8153309E-02 AU
 DIRECT ENERGY BAND GAP:   3.1712 eV
 BOTTOM OF VIRTUAL BANDS - BAND    355; K    1; EIG -9.8150888E-02 AU
 TTTTTTTTTTTTTTTTTTTTTTTTTTTTTT PDIG        TELAPSE      263.39 TCPU      181.44
 CHARGE NORMALIZATION FACTOR   1.00000000
 TOTAL ATOMIC CHARGES:
   5.8730627   5.8730627   5.8730627   5.8730627   5.8730627   5.8730627
   5.8730627   5.8730627   5.8730627   5.8730627   5.8730627   5.8730627
   6.0123424   6.0123424   6.0123424   6.0123424   6.0123424   6.0123424
   6.0123424   6.0123424   6.0123424   6.0123424   6.0123424   6.0123424
   5.6268856   5.6268856   5.6268856   5.6268856   5.6268856   5.6268856
   5.6268856   5.6268856   5.6268856   5.6268856   5.6268856   5.6268856
   6.0186720   6.0186720   6.0186720   6.0186720   6.0186720   6.0186720
   6.0186720   6.0186720   6.0186720   6.0186720   6.0186720   6.0186720
   0.8889468   0.8889468   0.8889468   0.8889468   0.8889468   0.8889468
   0.8889468   0.8889468   0.8889468   0.8889468   0.8889468   0.8889468
   0.8794376   0.8794376   0.8794376   0.8794376   0.8794376   0.8794376
   0.8794376   0.8794376   0.8794376   0.8794376   0.8794376   0.8794376
   0.8804263   0.8804263   0.8804263   0.8804263   0.8804263   0.8804263
   0.8804263   0.8804263   0.8804263   0.8804263   0.8804263   0.8804263
   7.5633002   7.5633002   7.5633002   7.5633002   7.5633002   7.5633002
   7.5633002   7.5633002   7.5633002   7.5633002   7.5633002   7.5633002
   7.5616954   7.5616954   7.5616954   7.5616954   7.5616954   7.5616954
   7.5616954   7.5616954   7.5616954   7.5616954   7.5616954   7.5616954
   8.3400906   8.3400906   8.3400906   8.3400906   8.3400906   8.3400906
   8.3400906   8.3400906   8.3400906   8.3400906   8.3400906   8.3400906
  18.7102807  18.7102807  18.7102807  18.7102807  18.7102807  18.7102807
 TTTTTTTTTTTTTTTTTTTTTTTTTTTTTT MOQGAD      TELAPSE      263.41 TCPU      181.45
 TTTTTTTTTTTTTTTTTTTTTTTTTTTTTT SHELLXN     TELAPSE      269.57 TCPU      183.12
 TTTTTTTTTTTTTTTTTTTTTTTTTTTTTT MONMO3      TELAPSE      269.89 TCPU      183.44
 NUMERICALLY INTEGRATED DENSITY    708.0000459538
 TTTTTTTTTTTTTTTTTTTTTTTTTTTTTT NUMDFT      TELAPSE      272.47 TCPU      186.02
 CYC   9 ETOT(AU) -5.431817916195E+03 DETOT  2.49E-06 tst  6.68E-08 PX  3.85E-04
 TTTTTTTTTTTTTTTTTTTTTTTTTTTTTT DIIS        TELAPSE      279.24 TCPU      192.79
 DIIS TEST: 0.18194E-03 AT SCF   CYCLE   9 - DIIS ACTIVE - HISTORY:     9 CYCLES
 TTTTTTTTTTTTTTTTTTTTTTTTTTTTTT FDIK        TELAPSE      305.80 TCPU      214.68
 INSULATING STATE
 TOP OF VALENCE BANDS -    BAND    354; K    2; EIG -2.1475391E-01 AU
 TOP OF VALENCE BANDS -    BAND    354; K    1; EIG -2.1530819E-01 AU
 BOTTOM OF VIRTUAL BANDS - BAND    355; K    2; EIG -9.8086816E-02 AU
 DIRECT ENERGY BAND GAP:   3.1747 eV
 BOTTOM OF VIRTUAL BANDS - BAND    355; K    1; EIG -9.8084446E-02 AU
 TTTTTTTTTTTTTTTTTTTTTTTTTTTTTT PDIG        TELAPSE      308.95 TCPU      217.83
 CHARGE NORMALIZATION FACTOR   1.00000000
 TOTAL ATOMIC CHARGES:
   5.8717591   5.8717591   5.8717591   5.8717591   5.8717591   5.8717591
   5.8717591   5.8717591   5.8717591   5.8717591   5.8717591   5.8717591
   6.0126493   6.0126493   6.0126493   6.0126493   6.0126493   6.0126493
   6.0126493   6.0126493   6.0126493   6.0126493   6.0126493   6.0126493
   5.6274108   5.6274108   5.6274108   5.6274108   5.6274108   5.6274108
   5.6274108   5.6274108   5.6274108   5.6274108   5.6274108   5.6274108
   6.0188736   6.0188736   6.0188736   6.0188736   6.0188736   6.0188736
   6.0188736   6.0188736   6.0188736   6.0188736   6.0188736   6.0188736
   0.8892082   0.8892082   0.8892082   0.8892082   0.8892082   0.8892082
   0.8892082   0.8892082   0.8892082   0.8892082   0.8892082   0.8892082
   0.8793432   0.8793432   0.8793432   0.8793432   0.8793432   0.8793432
   0.8793432   0.8793432   0.8793432   0.8793432   0.8793432   0.8793432
   0.8802690   0.8802690   0.8802690   0.8802690   0.8802690   0.8802690
   0.8802690   0.8802690   0.8802690   0.8802690   0.8802690   0.8802690
   7.5626221   7.5626221   7.5626221   7.5626221   7.5626221   7.5626221
   7.5626221   7.5626221   7.5626221   7.5626221   7.5626221   7.5626221
   7.5630271   7.5630271   7.5630271   7.5630271   7.5630271   7.5630271
   7.5630271   7.5630271   7.5630271   7.5630271   7.5630271   7.5630271
   8.3396828   8.3396828   8.3396828   8.3396828   8.3396828   8.3396828
   8.3396828   8.3396828   8.3396828   8.3396828   8.3396828   8.3396828
  18.7103093  18.7103093  18.7103093  18.7103093  18.7103093  18.7103093
 TTTTTTTTTTTTTTTTTTTTTTTTTTTTTT MOQGAD      TELAPSE      308.97 TCPU      217.85
 TTTTTTTTTTTTTTTTTTTTTTTTTTTTTT SHELLXN     TELAPSE      316.25 TCPU      219.48
 TTTTTTTTTTTTTTTTTTTTTTTTTTTTTT MONMO3      TELAPSE      326.80 TCPU      230.03
 NUMERICALLY INTEGRATED DENSITY    708.0000459527
 TTTTTTTTTTTTTTTTTTTTTTTTTTTTTT NUMDFT      TELAPSE      329.30 TCPU      232.52
 CYC  10 ETOT(AU) -5.431817925576E+03 DETOT -9.38E-06 tst  4.29E-08 PX  2.34E-04
 TTTTTTTTTTTTTTTTTTTTTTTTTTTTTT DIIS        TELAPSE      334.29 TCPU      237.52
 DIIS TEST: 0.40708E-04 AT SCF   CYCLE  10 - DIIS ACTIVE - HISTORY:    10 CYCLES
 TTTTTTTTTTTTTTTTTTTTTTTTTTTTTT FDIK        TELAPSE      339.51 TCPU      240.55
 INSULATING STATE
 TOP OF VALENCE BANDS -    BAND    354; K    2; EIG -2.1475914E-01 AU
 TOP OF VALENCE BANDS -    BAND    354; K    1; EIG -2.1531332E-01 AU
 BOTTOM OF VIRTUAL BANDS - BAND    355; K    2; EIG -9.8104407E-02 AU
 DIRECT ENERGY BAND GAP:   3.1743 eV
 BOTTOM OF VIRTUAL BANDS - BAND    355; K    1; EIG -9.8101917E-02 AU
 TTTTTTTTTTTTTTTTTTTTTTTTTTTTTT PDIG        TELAPSE      339.66 TCPU      240.70
 CHARGE NORMALIZATION FACTOR   1.00000000
 TOTAL ATOMIC CHARGES:
   5.8718451   5.8718451   5.8718451   5.8718451   5.8718451   5.8718451
   5.8718451   5.8718451   5.8718451   5.8718451   5.8718451   5.8718451
   6.0126989   6.0126989   6.0126989   6.0126989   6.0126989   6.0126989
   6.0126989   6.0126989   6.0126989   6.0126989   6.0126989   6.0126989
   5.6276591   5.6276591   5.6276591   5.6276591   5.6276591   5.6276591
   5.6276591   5.6276591   5.6276591   5.6276591   5.6276591   5.6276591
   6.0188922   6.0188922   6.0188922   6.0188922   6.0188922   6.0188922
   6.0188922   6.0188922   6.0188922   6.0188922   6.0188922   6.0188922
   0.8891985   0.8891985   0.8891985   0.8891985   0.8891985   0.8891985
   0.8891985   0.8891985   0.8891985   0.8891985   0.8891985   0.8891985
   0.8793257   0.8793257   0.8793257   0.8793257   0.8793257   0.8793257
   0.8793257   0.8793257   0.8793257   0.8793257   0.8793257   0.8793257
   0.8803049   0.8803049   0.8803049   0.8803049   0.8803049   0.8803049
   0.8803049   0.8803049   0.8803049   0.8803049   0.8803049   0.8803049
   7.5629630   7.5629630   7.5629630   7.5629630   7.5629630   7.5629630
   7.5629630   7.5629630   7.5629630   7.5629630   7.5629630   7.5629630
   7.5620074   7.5620074   7.5620074   7.5620074   7.5620074   7.5620074
   7.5620074   7.5620074   7.5620074   7.5620074   7.5620074   7.5620074
   8.3398898   8.3398898   8.3398898   8.3398898   8.3398898   8.3398898
   8.3398898   8.3398898   8.3398898   8.3398898   8.3398898   8.3398898
  18.7104309  18.7104309  18.7104309  18.7104309  18.7104309  18.7104309
 TTTTTTTTTTTTTTTTTTTTTTTTTTTTTT MOQGAD      TELAPSE      339.68 TCPU      240.72
 TTTTTTTTTTTTTTTTTTTTTTTTTTTTTT SHELLXN     TELAPSE      345.23 TCPU      242.35
 TTTTTTTTTTTTTTTTTTTTTTTTTTTTTT MONMO3      TELAPSE      345.71 TCPU      242.82
 NUMERICALLY INTEGRATED DENSITY    708.0000459541
 TTTTTTTTTTTTTTTTTTTTTTTTTTTTTT NUMDFT      TELAPSE      348.66 TCPU      245.78
 CYC  11 ETOT(AU) -5.431817925898E+03 DETOT -3.22E-07 tst  6.06E-09 PX  1.17E-04
 TTTTTTTTTTTTTTTTTTTTTTTTTTTTTT DIIS        TELAPSE      357.90 TCPU      255.02
 DIIS TEST: 0.17089E-04 AT SCF   CYCLE  11 - DIIS ACTIVE - HISTORY:    11 CYCLES
 TTTTTTTTTTTTTTTTTTTTTTTTTTTTTT FDIK        TELAPSE      361.47 TCPU      257.52
 INSULATING STATE
 TOP OF VALENCE BANDS -    BAND    354; K    2; EIG -2.1474992E-01 AU
 TOP OF VALENCE BANDS -    BAND    354; K    1; EIG -2.1530356E-01 AU
 BOTTOM OF VIRTUAL BANDS - BAND    355; K    2; EIG -9.8112939E-02 AU
 DIRECT ENERGY BAND GAP:   3.1739 eV
 BOTTOM OF VIRTUAL BANDS - BAND    355; K    1; EIG -9.8110573E-02 AU
 TTTTTTTTTTTTTTTTTTTTTTTTTTTTTT PDIG        TELAPSE      361.62 TCPU      257.67
 CHARGE NORMALIZATION FACTOR   1.00000000
 TOTAL ATOMIC CHARGES:
   5.8720901   5.8720901   5.8720901   5.8720901   5.8720901   5.8720901
   5.8720901   5.8720901   5.8720901   5.8720901   5.8720901   5.8720901
   6.0126324   6.0126324   6.0126324   6.0126324   6.0126324   6.0126324
   6.0126324   6.0126324   6.0126324   6.0126324   6.0126324   6.0126324
   5.6274154   5.6274154   5.6274154   5.6274154   5.6274154   5.6274154
   5.6274154   5.6274154   5.6274154   5.6274154   5.6274154   5.6274154
   6.0188805   6.0188805   6.0188805   6.0188805   6.0188805   6.0188805
   6.0188805   6.0188805   6.0188805   6.0188805   6.0188805   6.0188805
   0.8891607   0.8891607   0.8891607   0.8891607   0.8891607   0.8891607
   0.8891607   0.8891607   0.8891607   0.8891607   0.8891607   0.8891607
   0.8793582   0.8793582   0.8793582   0.8793582   0.8793582   0.8793582
   0.8793582   0.8793582   0.8793582   0.8793582   0.8793582   0.8793582
   0.8803038   0.8803038   0.8803038   0.8803038   0.8803038   0.8803038
   0.8803038   0.8803038   0.8803038   0.8803038   0.8803038   0.8803038
   7.5626966   7.5626966   7.5626966   7.5626966   7.5626966   7.5626966
   7.5626966   7.5626966   7.5626966   7.5626966   7.5626966   7.5626966
   7.5624530   7.5624530   7.5624530   7.5624530   7.5624530   7.5624530
   7.5624530   7.5624530   7.5624530   7.5624530   7.5624530   7.5624530
   8.3398056   8.3398056   8.3398056   8.3398056   8.3398056   8.3398056
   8.3398056   8.3398056   8.3398056   8.3398056   8.3398056   8.3398056
  18.7104075  18.7104075  18.7104075  18.7104075  18.7104075  18.7104075
 TTTTTTTTTTTTTTTTTTTTTTTTTTTTTT MOQGAD      TELAPSE      361.64 TCPU      257.68
 TTTTTTTTTTTTTTTTTTTTTTTTTTTTTT SHELLXN     TELAPSE      366.83 TCPU      259.29
 TTTTTTTTTTTTTTTTTTTTTTTTTTTTTT MONMO3      TELAPSE      373.43 TCPU      265.89
 NUMERICALLY INTEGRATED DENSITY    708.0000459555
 TTTTTTTTTTTTTTTTTTTTTTTTTTTTTT NUMDFT      TELAPSE      376.03 TCPU      268.49
 CYC  12 ETOT(AU) -5.431817927126E+03 DETOT -1.23E-06 tst  2.33E-09 PX  5.50E-05
 TTTTTTTTTTTTTTTTTTTTTTTTTTTTTT DIIS        TELAPSE      393.42 TCPU      285.88
 DIIS TEST: 0.26036E-05 AT SCF   CYCLE  12 - DIIS ACTIVE - HISTORY:    12 CYCLES
 TTTTTTTTTTTTTTTTTTTTTTTTTTTTTT FDIK        TELAPSE      399.23 TCPU      288.63
 INSULATING STATE
 TOP OF VALENCE BANDS -    BAND    354; K    2; EIG -2.1475254E-01 AU
 TOP OF VALENCE BANDS -    BAND    354; K    1; EIG -2.1530639E-01 AU
 BOTTOM OF VIRTUAL BANDS - BAND    355; K    2; EIG -9.8110025E-02 AU
 DIRECT ENERGY BAND GAP:   3.1740 eV
 BOTTOM OF VIRTUAL BANDS - BAND    355; K    1; EIG -9.8107593E-02 AU
 TTTTTTTTTTTTTTTTTTTTTTTTTTTTTT PDIG        TELAPSE      399.38 TCPU      288.78
 CHARGE NORMALIZATION FACTOR   1.00000000
 TOTAL ATOMIC CHARGES:
   5.8719714   5.8719714   5.8719714   5.8719714   5.8719714   5.8719714
   5.8719714   5.8719714   5.8719714   5.8719714   5.8719714   5.8719714
   6.0126295   6.0126295   6.0126295   6.0126295   6.0126295   6.0126295
   6.0126295   6.0126295   6.0126295   6.0126295   6.0126295   6.0126295
   5.6274169   5.6274169   5.6274169   5.6274169   5.6274169   5.6274169
   5.6274169   5.6274169   5.6274169   5.6274169   5.6274169   5.6274169
   6.0188441   6.0188441   6.0188441   6.0188441   6.0188441   6.0188441
   6.0188441   6.0188441   6.0188441   6.0188441   6.0188441   6.0188441
   0.8891705   0.8891705   0.8891705   0.8891705   0.8891705   0.8891705
   0.8891705   0.8891705   0.8891705   0.8891705   0.8891705   0.8891705
   0.8793538   0.8793538   0.8793538   0.8793538   0.8793538   0.8793538
   0.8793538   0.8793538   0.8793538   0.8793538   0.8793538   0.8793538
   0.8803095   0.8803095   0.8803095   0.8803095   0.8803095   0.8803095
   0.8803095   0.8803095   0.8803095   0.8803095   0.8803095   0.8803095
   7.5628844   7.5628844   7.5628844   7.5628844   7.5628844   7.5628844
   7.5628844   7.5628844   7.5628844   7.5628844   7.5628844   7.5628844
   7.5623893   7.5623893   7.5623893   7.5623893   7.5623893   7.5623893
   7.5623893   7.5623893   7.5623893   7.5623893   7.5623893   7.5623893
   8.3398275   8.3398275   8.3398275   8.3398275   8.3398275   8.3398275
   8.3398275   8.3398275   8.3398275   8.3398275   8.3398275   8.3398275
  18.7104063  18.7104063  18.7104063  18.7104063  18.7104063  18.7104063
 TTTTTTTTTTTTTTTTTTTTTTTTTTTTTT MOQGAD      TELAPSE      399.39 TCPU      288.80
 TTTTTTTTTTTTTTTTTTTTTTTTTTTTTT SHELLXN     TELAPSE      402.66 TCPU      290.43
 TTTTTTTTTTTTTTTTTTTTTTTTTTTTTT MONMO3      TELAPSE      411.20 TCPU      298.97
 NUMERICALLY INTEGRATED DENSITY    708.0000459545
 TTTTTTTTTTTTTTTTTTTTTTTTTTTTTT NUMDFT      TELAPSE      413.77 TCPU      301.54
 CYC  13 ETOT(AU) -5.431817927213E+03 DETOT -8.67E-08 tst  3.64E-10 PX  2.52E-05
 TTTTTTTTTTTTTTTTTTTTTTTTTTTTTT DIIS        TELAPSE      427.13 TCPU      314.90
 DIIS TEST: 0.96124E-06 AT SCF   CYCLE  13 - DIIS ACTIVE - HISTORY:    13 CYCLES
 TTTTTTTTTTTTTTTTTTTTTTTTTTTTTT FDIK        TELAPSE      432.84 TCPU      316.39
 INSULATING STATE
 TOP OF VALENCE BANDS -    BAND    354; K    2; EIG -2.1475475E-01 AU
 TOP OF VALENCE BANDS -    BAND    354; K    1; EIG -2.1530864E-01 AU
 BOTTOM OF VIRTUAL BANDS - BAND    355; K    2; EIG -9.8109870E-02 AU
 DIRECT ENERGY BAND GAP:   3.1741 eV
 BOTTOM OF VIRTUAL BANDS - BAND    355; K    1; EIG -9.8107476E-02 AU
 TTTTTTTTTTTTTTTTTTTTTTTTTTTTTT PDIG        TELAPSE      432.99 TCPU      316.53
 CHARGE NORMALIZATION FACTOR   1.00000000
 TOTAL ATOMIC CHARGES:
   5.8720156   5.8720156   5.8720156   5.8720156   5.8720156   5.8720156
   5.8720156   5.8720156   5.8720156   5.8720156   5.8720156   5.8720156
   6.0126579   6.0126579   6.0126579   6.0126579   6.0126579   6.0126579
   6.0126579   6.0126579   6.0126579   6.0126579   6.0126579   6.0126579
   5.6275089   5.6275089   5.6275089   5.6275089   5.6275089   5.6275089
   5.6275089   5.6275089   5.6275089   5.6275089   5.6275089   5.6275089
   6.0188882   6.0188882   6.0188882   6.0188882   6.0188882   6.0188882
   6.0188882   6.0188882   6.0188882   6.0188882   6.0188882   6.0188882
   0.8891667   0.8891667   0.8891667   0.8891667   0.8891667   0.8891667
   0.8891667   0.8891667   0.8891667   0.8891667   0.8891667   0.8891667
   0.8793546   0.8793546   0.8793546   0.8793546   0.8793546   0.8793546
   0.8793546   0.8793546   0.8793546   0.8793546   0.8793546   0.8793546
   0.8803050   0.8803050   0.8803050   0.8803050   0.8803050   0.8803050
   0.8803050   0.8803050   0.8803050   0.8803050   0.8803050   0.8803050
   7.5627282   7.5627282   7.5627282   7.5627282   7.5627282   7.5627282
   7.5627282   7.5627282   7.5627282   7.5627282   7.5627282   7.5627282
   7.5623565   7.5623565   7.5623565   7.5623565   7.5623565   7.5623565
   7.5623565   7.5623565   7.5623565   7.5623565   7.5623565   7.5623565
   8.3398111   8.3398111   8.3398111   8.3398111   8.3398111   8.3398111
   8.3398111   8.3398111   8.3398111   8.3398111   8.3398111   8.3398111
  18.7104143  18.7104143  18.7104143  18.7104143  18.7104143  18.7104143
 TTTTTTTTTTTTTTTTTTTTTTTTTTTTTT MOQGAD      TELAPSE      433.01 TCPU      316.55
 TTTTTTTTTTTTTTTTTTTTTTTTTTTTTT SHELLXN     TELAPSE      435.60 TCPU      318.18
 TTTTTTTTTTTTTTTTTTTTTTTTTTTTTT MONMO3      TELAPSE      436.00 TCPU      318.58
 NUMERICALLY INTEGRATED DENSITY    708.0000459550
 TTTTTTTTTTTTTTTTTTTTTTTTTTTTTT NUMDFT      TELAPSE      438.49 TCPU      321.07
 CYC  14 ETOT(AU) -5.431817927175E+03 DETOT  3.78E-08 tst  1.12E-10 PX  2.09E-05
 TTTTTTTTTTTTTTTTTTTTTTTTTTTTTT DIIS        TELAPSE      447.95 TCPU      330.52
 DIIS TEST: 0.44993E-06 AT SCF   CYCLE  14 - DIIS ACTIVE - HISTORY:    14 CYCLES
 TTTTTTTTTTTTTTTTTTTTTTTTTTTTTT FDIK        TELAPSE      450.97 TCPU      330.91
 INSULATING STATE
 TOP OF VALENCE BANDS -    BAND    354; K    2; EIG -2.1475305E-01 AU
 TOP OF VALENCE BANDS -    BAND    354; K    1; EIG -2.1530685E-01 AU
 BOTTOM OF VIRTUAL BANDS - BAND    355; K    2; EIG -9.8111281E-02 AU
 DIRECT ENERGY BAND GAP:   3.1740 eV
 BOTTOM OF VIRTUAL BANDS - BAND    355; K    1; EIG -9.8108876E-02 AU
 TTTTTTTTTTTTTTTTTTTTTTTTTTTTTT PDIG        TELAPSE      451.12 TCPU      331.06
 CHARGE NORMALIZATION FACTOR   1.00000000
 TOTAL ATOMIC CHARGES:
   5.8720073   5.8720073   5.8720073   5.8720073   5.8720073   5.8720073
   5.8720073   5.8720073   5.8720073   5.8720073   5.8720073   5.8720073
   6.0126398   6.0126398   6.0126398   6.0126398   6.0126398   6.0126398
   6.0126398   6.0126398   6.0126398   6.0126398   6.0126398   6.0126398
   5.6274442   5.6274442   5.6274442   5.6274442   5.6274442   5.6274442
   5.6274442   5.6274442   5.6274442   5.6274442   5.6274442   5.6274442
   6.0188687   6.0188687   6.0188687   6.0188687   6.0188687   6.0188687
   6.0188687   6.0188687   6.0188687   6.0188687   6.0188687   6.0188687
   0.8891700   0.8891700   0.8891700   0.8891700   0.8891700   0.8891700
   0.8891700   0.8891700   0.8891700   0.8891700   0.8891700   0.8891700
   0.8793532   0.8793532   0.8793532   0.8793532   0.8793532   0.8793532
   0.8793532   0.8793532   0.8793532   0.8793532   0.8793532   0.8793532
   0.8803052   0.8803052   0.8803052   0.8803052   0.8803052   0.8803052
   0.8803052   0.8803052   0.8803052   0.8803052   0.8803052   0.8803052
   7.5628015   7.5628015   7.5628015   7.5628015   7.5628015   7.5628015
   7.5628015   7.5628015   7.5628015   7.5628015   7.5628015   7.5628015
   7.5623836   7.5623836   7.5623836   7.5623836   7.5623836   7.5623836
   7.5623836   7.5623836   7.5623836   7.5623836   7.5623836   7.5623836
   8.3398203   8.3398203   8.3398203   8.3398203   8.3398203   8.3398203
   8.3398203   8.3398203   8.3398203   8.3398203   8.3398203   8.3398203
  18.7104125  18.7104125  18.7104125  18.7104125  18.7104125  18.7104125
 TTTTTTTTTTTTTTTTTTTTTTTTTTTTTT MOQGAD      TELAPSE      451.13 TCPU      331.07
 TTTTTTTTTTTTTTTTTTTTTTTTTTTTTT SHELLXN     TELAPSE      454.85 TCPU      332.70
 TTTTTTTTTTTTTTTTTTTTTTTTTTTTTT MONMO3      TELAPSE      455.24 TCPU      333.08
 NUMERICALLY INTEGRATED DENSITY    708.0000459551
 TTTTTTTTTTTTTTTTTTTTTTTTTTTTTT NUMDFT      TELAPSE      457.81 TCPU      335.65
 CYC  15 ETOT(AU) -5.431817927179E+03 DETOT -4.29E-09 tst  2.61E-11 PX  9.89E-06
 TTTTTTTTTTTTTTTTTTTTTTTTTTTTTT DIIS        TELAPSE      474.03 TCPU      351.88
 DIIS TEST: 0.17949E-07 AT SCF   CYCLE  15 - DIIS ACTIVE - HISTORY:    15 CYCLES
 TTTTTTTTTTTTTTTTTTTTTTTTTTTTTT FDIK        TELAPSE      479.11 TCPU      355.12
 INSULATING STATE
 TOP OF VALENCE BANDS -    BAND    354; K    2; EIG -2.1475335E-01 AU
 TOP OF VALENCE BANDS -    BAND    354; K    1; EIG -2.1530718E-01 AU
 BOTTOM OF VIRTUAL BANDS - BAND    355; K    2; EIG -9.8110696E-02 AU
 DIRECT ENERGY BAND GAP:   3.1740 eV
 BOTTOM OF VIRTUAL BANDS - BAND    355; K    1; EIG -9.8108290E-02 AU
 TTTTTTTTTTTTTTTTTTTTTTTTTTTTTT PDIG        TELAPSE      479.26 TCPU      355.27
 CHARGE NORMALIZATION FACTOR   1.00000000
 TOTAL ATOMIC CHARGES:
   5.8720061   5.8720061   5.8720061   5.8720061   5.8720061   5.8720061
   5.8720061   5.8720061   5.8720061   5.8720061   5.8720061   5.8720061
   6.0126420   6.0126420   6.0126420   6.0126420   6.0126420   6.0126420
   6.0126420   6.0126420   6.0126420   6.0126420   6.0126420   6.0126420
   5.6274575   5.6274575   5.6274575   5.6274575   5.6274575   5.6274575
   5.6274575   5.6274575   5.6274575   5.6274575   5.6274575   5.6274575
   6.0188680   6.0188680   6.0188680   6.0188680   6.0188680   6.0188680
   6.0188680   6.0188680   6.0188680   6.0188680   6.0188680   6.0188680
   0.8891681   0.8891681   0.8891681   0.8891681   0.8891681   0.8891681
   0.8891681   0.8891681   0.8891681   0.8891681   0.8891681   0.8891681
   0.8793551   0.8793551   0.8793551   0.8793551   0.8793551   0.8793551
   0.8793551   0.8793551   0.8793551   0.8793551   0.8793551   0.8793551
   0.8803072   0.8803072   0.8803072   0.8803072   0.8803072   0.8803072
   0.8803072   0.8803072   0.8803072   0.8803072   0.8803072   0.8803072
   7.5627944   7.5627944   7.5627944   7.5627944   7.5627944   7.5627944
   7.5627944   7.5627944   7.5627944   7.5627944   7.5627944   7.5627944
   7.5623779   7.5623779   7.5623779   7.5623779   7.5623779   7.5623779
   7.5623779   7.5623779   7.5623779   7.5623779   7.5623779   7.5623779
   8.3398192   8.3398192   8.3398192   8.3398192   8.3398192   8.3398192
   8.3398192   8.3398192   8.3398192   8.3398192   8.3398192   8.3398192
  18.7104090  18.7104090  18.7104090  18.7104090  18.7104090  18.7104090
 TTTTTTTTTTTTTTTTTTTTTTTTTTTTTT MOQGAD      TELAPSE      479.28 TCPU      355.28
 TTTTTTTTTTTTTTTTTTTTTTTTTTTTTT SHELLXN     TELAPSE      480.91 TCPU      356.91
 +++ ENERGIES IN A.U. +++
 ::: EXT EL-POLE                                  -6.0304088332120E+03
 ::: EXT EL-SPHEROPOLE                             4.9235019815271E+01
 ::: BIELET ZONE E-E                               1.0574652592626E+04
 ::: TOTAL E-E                                     4.5934787792292E+03
 ::: TOTAL E-N + N-E                              -1.5677169580995E+04
 ::: TOTAL N-N                                     1.3477772502070E+03
 ::: KINETIC ENERGY                                4.9746388120423E+03
 ::: PSEUDO TOTAL   ENERGY                        -4.7612747395165E+03
 ::: VIRIAL COEFFICIENT                            1.0219151568464E+00
 TTTTTTTTTTTTTTTTTTTTTTTTTTTTTT MONMO3      TELAPSE      481.39 TCPU      357.39
 NUMERICALLY INTEGRATED DENSITY    708.0000459549
 TTTTTTTTTTTTTTTTTTTTTTTTTTTTTT NUMDFT      TELAPSE      483.96 TCPU      359.97
 CYC  16 ETOT(AU) -5.431817927222E+03 DETOT -4.28E-08 tst  1.76E-12 PX  9.89E-06

 == SCF ENDED - CONVERGENCE ON ENERGY      E(AU) -5.4318179272220E+03 CYCLES  16


 ENERGY EXPRESSION=HARTREE+FOCK EXCH*0.00000+(M06-L      EXCH)*1.00000+M06-L      CORR


 TOTAL ENERGY(DFT)(AU)( 16) -5.4318179272220E+03 DE-4.3E-08 tester 1.8E-12
 TTTTTTTTTTTTTTTTTTTTTTTTTTTTTT EDFT        TELAPSE      483.97 TCPU      359.97

 *******************************************************************************
 *                             FORCE CALCULATION                               *
 *******************************************************************************

 TTTTTTTTTTTTTTTTTTTTTTTTTTTTTT NUMDFG      TELAPSE      506.84 TCPU      382.85
 INFORMATION **** EXCPOG **** EXCH. BIPO BUFFER LENGTH (WORDS) =           0
 WARNING **** GENPOG **** COULOMB BIPO BUFFER TOO SMALL - TO AVOID I/O SET BIPOSIZE =     5342700
 INFORMATION **** GENPOG **** BIPO BUFFER LENGTH (WORDS) =     4000000
 TTTTTTTTTTTTTTTTTTTTTTTTTTTTTT SHELXG      TELAPSE      524.77 TCPU      395.74


 D3 DISPERSION ENERGY (AU)       -4.0072960983158E-02
 TOTAL ENERGY + DISP (AU)        -5.4318580001830E+03

 CARTESIAN FORCES IN HARTREE/BOHR (ANALYTICAL)
   ATOM                     X                   Y                   Z
   1   6            -1.534214216292E-05 -5.574454930812E-05  1.664712441674E-05
   2   6             1.534214214693E-05  5.574454929835E-05  1.664712441762E-05
   3   6            -1.534214216470E-05  5.574454929480E-05 -1.664712444738E-05
   4   6             1.534214219134E-05 -5.574454932766E-05 -1.664712441629E-05
   5   6             1.664712443850E-05 -1.534214214871E-05 -5.574454931079E-05
   6   6            -5.574454929569E-05  1.664712444205E-05 -1.534214214516E-05
   7   6            -1.664712442606E-05  1.534214218246E-05 -5.574454931967E-05
   8   6             5.574454930368E-05  1.664712439409E-05  1.534214218779E-05
   9   6             1.664712444471E-05  1.534214215226E-05  5.574454930191E-05
  10   6             5.574454928947E-05 -1.664712442340E-05 -1.534214218246E-05
  11   6            -1.664712442340E-05 -1.534214215937E-05  5.574454928592E-05
  12   6            -5.574454931345E-05 -1.664712441629E-05  1.534214219312E-05
  13   6             1.724424004479E-05 -8.730797537382E-06  1.057661246495E-05
  14   6            -1.724424002347E-05  8.730797556922E-06  1.057661244275E-05
  15   6             1.724424003235E-05  8.730797555145E-06 -1.057661246762E-05
  16   6            -1.724424002170E-05 -8.730797576462E-06 -1.057661247472E-05
  17   6             1.057661248094E-05  1.724424004124E-05 -8.730797533829E-06
  18   6            -8.730797532053E-06  1.057661244541E-05  1.724424005189E-05
  19   6            -1.057661245785E-05 -1.724424004657E-05 -8.730797530276E-06
  20   6             8.730797512513E-06  1.057661246229E-05 -1.724424001637E-05
  21   6             1.057661247472E-05 -1.724424000749E-05  8.730797551593E-06
  22   6             8.730797533829E-06 -1.057661244896E-05  1.724424003591E-05
  23   6            -1.057661246229E-05  1.724424002525E-05  8.730797548040E-06
  24   6            -8.730797544487E-06 -1.057661242054E-05 -1.724424004301E-05
  25   6            -1.048220040589E-05  4.178106167485E-06  4.674861605714E-05
  26   6             1.048220039390E-05 -4.178106154162E-06  4.674861606224E-05
  27   6            -1.048220037791E-05 -4.178106190078E-06 -4.674861604848E-05
  28   6             1.048220040412E-05  4.178106163433E-06 -4.674861601339E-05
  29   6             4.674861604625E-05 -1.048220042010E-05  4.178106182584E-06
  30   6             4.178106176034E-06  4.674861604137E-05 -1.048220040634E-05
  31   6            -4.674861602005E-05  1.048220037347E-05  4.178106192909E-06
  32   6            -4.178106167041E-06  4.674861606979E-05  1.048220040856E-05
  33   6             4.674861607912E-05  1.048220038546E-05 -4.178106185027E-06
  34   6            -4.178106160047E-06 -4.674861607668E-05 -1.048220040900E-05
  35   6            -4.674861605092E-05 -1.048220041477E-05 -4.178106177422E-06
  36   6             4.178106161212E-06 -4.674861603471E-05  1.048220038324E-05
  37   6             7.381950380747E-06  1.940697717906E-05  1.037453356112E-06
  38   6            -7.381950387852E-06 -1.940697721103E-05  1.037453380093E-06
  39   6             7.381950375418E-06 -1.940697718972E-05 -1.037453337460E-06
  40   6            -7.381950393182E-06  1.940697719860E-05 -1.037453350783E-06
  41   6             1.037453359665E-06  7.381950377194E-06  1.940697717728E-05
  42   6             1.940697717728E-05  1.037453357000E-06  7.381950375418E-06
  43   6            -1.037453361441E-06 -7.381950370089E-06  1.940697716662E-05
  44   6            -1.940697720748E-05  1.037453316144E-06 -7.381950380747E-06
  45   6             1.037453332131E-06 -7.381950384300E-06 -1.940697721103E-05
  46   6            -1.940697718794E-05 -1.037453350783E-06  7.381950370089E-06
  47   6            -1.037453358776E-06  7.381950368313E-06 -1.940697720038E-05
  48   6             1.940697720038E-05 -1.037453375652E-06 -7.381950366536E-06
  49   1             5.308251908254E-06 -2.405864804378E-05 -3.618479598555E-05
  50   1            -5.308251903369E-06  2.405864804667E-05 -3.618479598511E-05
  51   1             5.308251904701E-06  2.405864803934E-05  3.618479598255E-05
  52   1            -5.308251909142E-06 -2.405864803934E-05  3.618479598422E-05
  53   1            -3.618479598222E-05  5.308251906921E-06 -2.405864804222E-05
  54   1            -2.405864804467E-05 -3.618479598416E-05  5.308251902925E-06
  55   1             3.618479598244E-05 -5.308251907366E-06 -2.405864803845E-05
  56   1             2.405864804267E-05 -3.618479598627E-05 -5.308251904257E-06
  57   1            -3.618479598388E-05 -5.308251906477E-06  2.405864804289E-05
  58   1             2.405864804178E-05  3.618479598416E-05  5.308251904701E-06
  59   1             3.618479598116E-05  5.308251904257E-06  2.405864803867E-05
  60   1            -2.405864803956E-05  3.618479598466E-05 -5.308251904257E-06
  61   1             9.822702814466E-06  1.877947505280E-06  6.520325915194E-06
  62   1            -9.822702818241E-06 -1.877947503948E-06  6.520325918524E-06
  63   1             9.822702812246E-06 -1.877947504836E-06 -6.520325907644E-06
  64   1            -9.822702813800E-06  1.877947504392E-06 -6.520325910087E-06
  65   1             6.520325910975E-06  9.822702811801E-06  1.877947504170E-06
  66   1             1.877947503726E-06  6.520325914083E-06  9.822702812246E-06
  67   1            -6.520325911197E-06 -9.822702812246E-06  1.877947504392E-06
  68   1            -1.877947506168E-06  6.520325909865E-06 -9.822702813356E-06
  69   1             6.520325912529E-06 -9.822702815798E-06 -1.877947505502E-06
  70   1            -1.877947503059E-06 -6.520325907422E-06  9.822702810913E-06
  71   1            -6.520325916304E-06  9.822702816464E-06 -1.877947505058E-06
  72   1             1.877947502393E-06 -6.520325912751E-06 -9.822702813800E-06
  73   1             1.867887779783E-06 -1.112827461891E-05 -1.300705415597E-06
  74   1            -1.867887786000E-06  1.112827462824E-05 -1.300705414709E-06
  75   1             1.867887780893E-06  1.112827462224E-05  1.300705416263E-06
  76   1            -1.867887786444E-06 -1.112827462091E-05  1.300705418261E-06
  77   1            -1.300705416263E-06  1.867887783558E-06 -1.112827462979E-05
  78   1            -1.112827462335E-05 -1.300705418261E-06  1.867887784890E-06
  79   1             1.300705417595E-06 -1.867887780005E-06 -1.112827461869E-05
  80   1             1.112827462757E-05 -1.300705419816E-06 -1.867887783558E-06
  81   1            -1.300705416929E-06 -1.867887781115E-06  1.112827462313E-05
  82   1             1.112827462224E-05  1.300705416707E-06  1.867887781337E-06
  83   1             1.300705418039E-06  1.867887786666E-06  1.112827462735E-05
  84   1            -1.112827462468E-05  1.300705417373E-06 -1.867887786000E-06
  85   7            -2.658538232070E-05  2.397455520287E-05 -4.578875053074E-05
  86   7             2.658538234912E-05 -2.397455517755E-05 -4.578875055783E-05
  87   7            -2.658538233091E-05 -2.397455514602E-05  4.578875055250E-05
  88   7             2.658538232225E-05  2.397455518022E-05  4.578875053340E-05
  89   7            -4.578875053651E-05 -2.658538232847E-05  2.397455519132E-05
  90   7             2.397455515313E-05 -4.578875052408E-05 -2.658538233047E-05
  91   7             4.578875051120E-05  2.658538233868E-05  2.397455517222E-05
  92   7            -2.397455513892E-05 -4.578875053873E-05  2.658538231448E-05
  93   7            -4.578875058048E-05  2.658538232692E-05 -2.397455515002E-05
  94   7            -2.397455516245E-05  4.578875055294E-05 -2.658538234246E-05
  95   7             4.578875053118E-05 -2.658538232048E-05 -2.397455517622E-05
  96   7             2.397455514336E-05  4.578875055472E-05  2.658538233091E-05
  97   7             1.069805899601E-05  4.473718220144E-05 -9.259154988506E-06
  98   7            -1.069805900267E-05 -4.473718221565E-05 -9.259154936103E-06
  99   7             1.069805899556E-05 -4.473718219078E-05  9.259154966301E-06
 100   7            -1.069805897203E-05  4.473718221121E-05  9.259154982288E-06
 101   7            -9.259155018704E-06  1.069805900533E-05  4.473718218101E-05
 102   7             4.473718218456E-05 -9.259154986729E-06  1.069805898890E-05
 103   7             9.259154968966E-06 -1.069805898979E-05  4.473718220499E-05
 104   7            -4.473718217834E-05 -9.259154946761E-06 -1.069805900444E-05
 105   7            -9.259154989394E-06 -1.069805899556E-05 -4.473718218811E-05
 106   7            -4.473718219344E-05  9.259154947650E-06  1.069805900533E-05
 107   7             9.259154961860E-06  1.069805900089E-05 -4.473718222009E-05
 108   7             4.473718221565E-05  9.259154967189E-06 -1.069805898313E-05
 109   8             6.467236453034E-05  5.531529078606E-05 -1.732040860780E-05
 110   8            -6.467236450192E-05 -5.531529078651E-05 -1.732040860514E-05
 111   8             6.467236451613E-05 -5.531529077230E-05  1.732040863445E-05
 112   8            -6.467236454810E-05  5.531529077318E-05  1.732040859803E-05
 113   8            -1.732040860514E-05  6.467236452679E-05  5.531529077940E-05
 114   8             5.531529076519E-05 -1.732040863445E-05  6.467236451613E-05
 115   8             1.732040860514E-05 -6.467236454455E-05  5.531529078118E-05
 116   8            -5.531529079672E-05 -1.732040859626E-05 -6.467236453744E-05
 117   8            -1.732040863089E-05 -6.467236451968E-05 -5.531529077318E-05
 118   8            -5.531529078917E-05  1.732040862201E-05  6.467236452679E-05
 119   8             1.732040862201E-05  6.467236451968E-05 -5.531529075986E-05
 120   8             5.531529078429E-05  1.732040860070E-05 -6.467236456231E-05
 121 230             1.098338173226E-14 -3.479072881518E-05 -5.551115123126E-15
 122 230             2.531222474681E-14  3.479072883561E-05 -1.102821537794E-14
 123 230             5.353191943715E-15 -5.810253428574E-15 -3.479072886492E-05
 124 230            -3.479072886181E-05 -9.110106908145E-15 -1.591319668629E-14
 125 230             3.479072887824E-05 -2.561773148624E-15  1.162033432441E-14
 126 230             1.435888445182E-14 -7.756936607802E-15  3.479072883472E-05

 RESULTANT FORCE    -1.648987930433E-14 -2.684889347885E-14  5.551792749484E-17

 ATOMIC PART

 SYMMETRY ALLOWED FORCES (ANALYTICAL) (DIRECTION, FORCE)

    1 -4.7510565E-05    2  1.0422281E-04    3 -1.7412612E-04    4 -3.0796850E-05
    5  6.6649428E-05    6  2.0853590E-05    7  1.2281785E-04    8  1.1149225E-04
    9 -1.5441814E-05   10  2.6124960E-05   11 -1.4071595E-05   12  6.5619203E-05
   13 -1.3110339E-04   14 -6.0814990E-05   15 -4.5928903E-05   16 -2.8488588E-06
   17  2.9677847E-05   18  2.8660623E-05   19 -2.8593736E-05   20  1.4700399E-05
   21 -2.2683223E-05   22  9.5423739E-06   23 -2.0101269E-04   24 -6.3951944E-06
   25  4.9559936E-05   26 -7.4327435E-05   27  1.3578805E-04   28 -5.3354965E-05
   29 -3.5756613E-05   30  2.9390853E-04   31 -8.5219533E-05

 CELL PART

 GRADIENT WITH RESPECT TO THE CELL PARAMETER IN HARTREE/BOHR
ORDER: -D/DA1X, -D/DA1Y, -D/DA1Z
       -D/DA2X, -D/DA2Y, -D/DA2Z
       -D/DA3X, -D/DA3Y, -D/DA3Z
 -0.797210577860E-14 -0.248054010648E-04 -0.248054008551E-04
 -0.248054008836E-04 -0.677966639731E-14 -0.248054008498E-04
 -0.248054007592E-04 -0.248054009830E-04 -0.118378672586E-13

STRESS TENSOR, IN HARTREE/BOHR^3:
ORDER: 11 12 13
       21 22 23
       31 32 33
  0.472421249017E-07 -0.110816631092E-15  0.125999581393E-15
 -0.713550690031E-16  0.472421252885E-07  0.842670111203E-16
  0.619803087279E-17  0.163473014004E-16  0.472421249572E-07

PRESSURE FROM THE STRESS TENSOR,
IN HARTREE/BOHR^3: -0.47242E-07
PRESSURE IN GIGAPASCAL: -0.1390E-02
CONVERSION FACTOR: 1 HARTREE/BOHR^3= 29421 GIGAPASCAL
WHEN USING VALUES FOR BOHR RADIUS AND HARTREE
FROM IUPAC WEBSITE, APRIL 2009
ENTHALPY: -5.4318588040231E+03

 SYMMETRY ALLOWED FORCES (ANALYTICAL) (DIRECTION, FORCE)

    1 -1.3922919E-03
 TTTTTTTTTTTTTTTTTTTTTTTTTTTTTT TOTGRA_C    TELAPSE      538.42 TCPU      409.39
 TTTTTTTTTTTTTTTTTTTTTTTTTTTTTT SMAT        TELAPSE     3845.10 TCPU     1716.61
 TTTTTTTTTTTTTTTTTTTTTTTTTTTTTT POLAR2      TELAPSE     3845.51 TCPU     1717.02

 CELL FORCES OF CENTRAL POINT

 | -7.97211E-15 -2.48054E-05 -2.48054E-05 |
 | -2.48054E-05 -6.77967E-15 -2.48054E-05 |
 | -2.48054E-05 -2.48054E-05 -1.18379E-14 |

 ENERGY OF CENTRAL POINT:   -0.5431858000E+04


 VOLUME OF THE CELL: **********

 DENSITY OF THE CRYSTAL =          1.0036 g/cm^3

 STRAIN MATRIX   1 :

  | 1 0 0 |
  | 0 0 0 |
  | 0 0 0 |
  
 *******************************************************************************
 LATTICE PARAMETERS (ANGSTROMS AND DEGREES) - BOHR = 0.5291772083 ANGSTROM
 PRIMITIVE CELL - CENTRING CODE 6/0 VOLUME=  2521.410915 - DENSITY  1.004 g/cm^3
         A              B              C           ALPHA      BETA       GAMMA 
    14.85098205    14.85098205    14.85098205   109.471221 109.471221 109.471221
 *******************************************************************************
 ATOMS IN THE ASYMMETRIC UNIT   11 - ATOMS IN THE UNIT CELL:  126
     ATOM                 X/A                 Y/B                 Z/C    
 *******************************************************************************
      1 T   6 C     1.420511394740E-02 -4.763255402159E-01  3.592895433183E-01
      2 F   6 C     1.643849164658E-01 -3.450844293709E-01 -3.592895433183E-01
      3 F   6 C    -1.420511394740E-02  3.450844293709E-01 -4.905306541633E-01
      4 F   6 C    -1.643849164658E-01  4.763255402159E-01  4.905306541633E-01
      5 F   6 C     3.592895433183E-01  1.420511394740E-02 -4.763255402159E-01
      6 F   6 C    -4.763255402159E-01  3.592895433183E-01  1.420511394740E-02
      7 F   6 C     4.905306541633E-01 -1.643849164658E-01  4.763255402159E-01
      8 F   6 C    -3.450844293709E-01 -3.592895433183E-01  1.643849164658E-01
      9 F   6 C    -3.592895433183E-01  1.643849164658E-01 -3.450844293709E-01
     10 F   6 C     3.450844293709E-01 -4.905306541633E-01 -1.420511394740E-02
     11 F   6 C    -4.905306541633E-01 -1.420511394740E-02  3.450844293709E-01
     12 F   6 C     4.763255402159E-01  4.905306541633E-01 -1.643849164658E-01
     13 T   6 C     7.158431759211E-02 -2.035601565405E-01  4.229421007674E-01
     14 F   6 C     3.734977426921E-01 -3.513577831753E-01 -4.229421007674E-01
     15 F   6 C    -7.158431759211E-02  3.513577831753E-01 -2.751444741326E-01
     16 F   6 C    -3.734977426921E-01  2.035601565405E-01  2.751444741326E-01
     17 F   6 C     4.229421007674E-01  7.158431759211E-02 -2.035601565405E-01
     18 F   6 C    -2.035601565405E-01  4.229421007674E-01  7.158431759211E-02
     19 F   6 C     2.751444741326E-01 -3.734977426921E-01  2.035601565405E-01
     20 F   6 C    -3.513577831753E-01 -4.229421007674E-01  3.734977426921E-01
     21 F   6 C    -4.229421007674E-01  3.734977426921E-01 -3.513577831753E-01
     22 F   6 C     3.513577831753E-01 -2.751444741326E-01 -7.158431759211E-02
     23 F   6 C    -2.751444741326E-01 -7.158431759211E-02  3.513577831753E-01
     24 F   6 C     2.035601565405E-01  2.751444741326E-01 -3.734977426921E-01
     25 T   6 C     1.778691619614E-02 -3.738775957377E-01  3.740145638928E-01
     26 F   6 C     2.521078403696E-01 -3.562276476966E-01 -3.740145638928E-01
     27 F   6 C    -1.778691619614E-02  3.562276476966E-01 -3.916645119338E-01
     28 F   6 C    -2.521078403696E-01  3.738775957377E-01  3.916645119338E-01
     29 F   6 C     3.740145638928E-01  1.778691619614E-02 -3.738775957377E-01
     30 F   6 C    -3.738775957377E-01  3.740145638928E-01  1.778691619614E-02
     31 F   6 C     3.916645119338E-01 -2.521078403696E-01  3.738775957377E-01
     32 F   6 C    -3.562276476966E-01 -3.740145638928E-01  2.521078403696E-01
     33 F   6 C    -3.740145638928E-01  2.521078403696E-01 -3.562276476966E-01
     34 F   6 C     3.562276476966E-01 -3.916645119338E-01 -1.778691619614E-02
     35 F   6 C    -3.916645119338E-01 -1.778691619614E-02  3.562276476966E-01
     36 F   6 C     3.738775957377E-01  3.916645119338E-01 -2.521078403696E-01
     37 T   6 C    -4.272544544644E-02 -2.618903762236E-01  3.696656903193E-01
     38 F   6 C     3.684439334571E-01 -4.123911357657E-01 -3.696656903193E-01
     39 F   6 C     4.272544544644E-02  4.123911357657E-01 -2.191649307772E-01
     40 F   6 C    -3.684439334571E-01  2.618903762236E-01  2.191649307772E-01
     41 F   6 C     3.696656903193E-01 -4.272544544644E-02 -2.618903762236E-01
     42 F   6 C    -2.618903762236E-01  3.696656903193E-01 -4.272544544644E-02
     43 F   6 C     2.191649307772E-01 -3.684439334571E-01  2.618903762236E-01
     44 F   6 C    -4.123911357657E-01 -3.696656903193E-01  3.684439334571E-01
     45 F   6 C    -3.696656903193E-01  3.684439334571E-01 -4.123911357657E-01
     46 F   6 C     4.123911357657E-01 -2.191649307772E-01  4.272544544644E-02
     47 F   6 C    -2.191649307772E-01  4.272544544644E-02  4.123911357657E-01
     48 F   6 C     2.618903762236E-01  2.191649307772E-01 -3.684439334571E-01
     49 T   1 H     9.467890704825E-02 -4.733664740864E-01  3.932090483498E-01
     50 F   1 H     1.334244775638E-01 -2.985301413016E-01 -3.932090483498E-01
     51 F   1 H    -9.467890704825E-02  2.985301413016E-01  4.319546188654E-01
     52 F   1 H    -1.334244775638E-01  4.733664740864E-01 -4.319546188654E-01
     53 F   1 H     3.932090483498E-01  9.467890704825E-02 -4.733664740864E-01
     54 F   1 H    -4.733664740864E-01  3.932090483498E-01  9.467890704825E-02
     55 F   1 H    -4.319546188654E-01 -1.334244775638E-01  4.733664740864E-01
     56 F   1 H    -2.985301413016E-01 -3.932090483498E-01  1.334244775638E-01
     57 F   1 H    -3.932090483498E-01  1.334244775638E-01 -2.985301413016E-01
     58 F   1 H     2.985301413016E-01  4.319546188654E-01 -9.467890704825E-02
     59 F   1 H     4.319546188654E-01 -9.467890704825E-02  2.985301413016E-01
     60 F   1 H     4.733664740864E-01 -4.319546188654E-01 -1.334244775638E-01
     61 T   1 H     1.270275136172E-01 -1.168855879263E-01  4.580702874288E-01
     62 F   1 H     4.250441246449E-01 -3.310427738116E-01 -4.580702874288E-01
     63 F   1 H    -1.270275136172E-01  3.310427738116E-01 -2.439131015435E-01
     64 F   1 H    -4.250441246449E-01  1.168855879263E-01  2.439131015435E-01
     65 F   1 H     4.580702874288E-01  1.270275136172E-01 -1.168855879263E-01
     66 F   1 H    -1.168855879263E-01  4.580702874288E-01  1.270275136172E-01
     67 F   1 H     2.439131015435E-01 -4.250441246449E-01  1.168855879263E-01
     68 F   1 H    -3.310427738116E-01 -4.580702874288E-01  4.250441246449E-01
     69 F   1 H    -4.580702874288E-01  4.250441246449E-01 -3.310427738116E-01
     70 F   1 H     3.310427738116E-01 -2.439131015435E-01 -1.270275136172E-01
     71 F   1 H    -2.439131015435E-01 -1.270275136172E-01  3.310427738116E-01
     72 F   1 H     1.168855879263E-01  2.439131015435E-01 -4.250441246449E-01
     73 T   1 H    -1.006394910005E-01 -2.325702387048E-01  3.537318150373E-01
     74 F   1 H     4.136979462579E-01 -4.543713060378E-01 -3.537318150373E-01
     75 F   1 H     1.006394910005E-01  4.543713060378E-01 -1.319307477043E-01
     76 F   1 H    -4.136979462579E-01  2.325702387048E-01  1.319307477043E-01
     77 F   1 H     3.537318150373E-01 -1.006394910005E-01 -2.325702387048E-01
     78 F   1 H    -2.325702387048E-01  3.537318150373E-01 -1.006394910005E-01
     79 F   1 H     1.319307477043E-01 -4.136979462579E-01  2.325702387048E-01
     80 F   1 H    -4.543713060378E-01 -3.537318150373E-01  4.136979462579E-01
     81 F   1 H    -3.537318150373E-01  4.136979462579E-01 -4.543713060378E-01
     82 F   1 H     4.543713060378E-01 -1.319307477043E-01  1.006394910005E-01
     83 F   1 H    -1.319307477043E-01  1.006394910005E-01  4.543713060378E-01
     84 F   1 H     2.325702387048E-01  1.319307477043E-01 -4.136979462579E-01
     85 T   7 N     1.093885302883E-01 -2.743917117223E-01  4.256241750133E-01
     86 F   7 N     2.999841132644E-01 -3.162356447251E-01 -4.256241750133E-01
     87 F   7 N    -1.093885302883E-01  3.162356447251E-01 -3.837802420105E-01
     88 F   7 N    -2.999841132644E-01  2.743917117223E-01  3.837802420105E-01
     89 F   7 N     4.256241750133E-01  1.093885302883E-01 -2.743917117223E-01
     90 F   7 N    -2.743917117223E-01  4.256241750133E-01  1.093885302883E-01
     91 F   7 N     3.837802420105E-01 -2.999841132644E-01  2.743917117223E-01
     92 F   7 N    -3.162356447251E-01 -4.256241750133E-01  2.999841132644E-01
     93 F   7 N    -4.256241750133E-01  2.999841132644E-01 -3.162356447251E-01
     94 F   7 N     3.162356447251E-01 -3.837802420105E-01 -1.093885302883E-01
     95 F   7 N    -3.837802420105E-01 -1.093885302883E-01  3.162356447251E-01
     96 F   7 N     2.743917117223E-01  3.837802420105E-01 -2.999841132644E-01
     97 T   7 N    -7.572317979356E-02 -3.687659679085E-01  3.388926369576E-01
     98 F   7 N     2.923413951338E-01 -4.146158167512E-01 -3.388926369576E-01
     99 F   7 N     7.572317979356E-02  4.146158167512E-01 -2.930427881150E-01
    100 F   7 N    -2.923413951338E-01  3.687659679085E-01  2.930427881150E-01
    101 F   7 N     3.388926369576E-01 -7.572317979356E-02 -3.687659679085E-01
    102 F   7 N    -3.687659679085E-01  3.388926369576E-01 -7.572317979356E-02
    103 F   7 N     2.930427881150E-01 -2.923413951338E-01  3.687659679085E-01
    104 F   7 N    -4.146158167512E-01 -3.388926369576E-01  2.923413951338E-01
    105 F   7 N    -3.388926369576E-01  2.923413951338E-01 -4.146158167512E-01
    106 F   7 N     4.146158167512E-01 -2.930427881150E-01  7.572317979356E-02
    107 F   7 N    -2.930427881150E-01  7.572317979356E-02  4.146158167512E-01
    108 F   7 N     3.687659679085E-01  2.930427881150E-01 -2.923413951338E-01
    109 T   8 O    -7.304873630774E-02  4.375148886549E-01  3.120323973955E-01
    110 F   8 O     1.254824912594E-01 -3.850811337032E-01 -3.120323973955E-01
    111 F   8 O     7.304873630774E-02  3.850811337032E-01 -4.894363750374E-01
    112 F   8 O    -1.254824912594E-01 -4.375148886549E-01  4.894363750374E-01
    113 F   8 O     3.120323973955E-01 -7.304873630774E-02  4.375148886549E-01
    114 F   8 O     4.375148886549E-01  3.120323973955E-01 -7.304873630774E-02
    115 F   8 O     4.894363750374E-01 -1.254824912594E-01 -4.375148886549E-01
    116 F   8 O    -3.850811337032E-01 -3.120323973955E-01  1.254824912594E-01
    117 F   8 O    -3.120323973955E-01  1.254824912594E-01 -3.850811337032E-01
    118 F   8 O     3.850811337032E-01 -4.894363750374E-01  7.304873630774E-02
    119 F   8 O    -4.894363750374E-01  7.304873630774E-02  3.850811337032E-01
    120 F   8 O    -4.375148886549E-01  4.894363750374E-01 -1.254824912594E-01
    121 T 230 ZN   -2.250063314398E-01 -5.000000000000E-01  2.749936685602E-01
    122 F 230 ZN    2.250063314398E-01 -5.000000000000E-01 -2.749936685602E-01
    123 F 230 ZN    2.749936685602E-01 -2.250063314398E-01  5.000000000000E-01
    124 F 230 ZN    5.000000000000E-01  2.749936685602E-01 -2.250063314398E-01
    125 F 230 ZN    5.000000000000E-01 -2.749936685602E-01  2.250063314398E-01
    126 F 230 ZN   -2.749936685602E-01  2.250063314398E-01  5.000000000000E-01

 TRANSFORMATION MATRIX PRIMITIVE-CRYSTALLOGRAPHIC CELL
  0.0000  1.0000  1.0000  1.0000  0.0000  1.0000  1.0000  1.0000  0.0000

 *******************************************************************************
 CRYSTALLOGRAPHIC CELL (VOLUME=       5042.82182974)
         A              B              C           ALPHA      BETA       GAMMA 
    17.14843697    17.14843697    17.14843697    90.000000  90.000000  90.000000

 COORDINATES IN THE CRYSTALLOGRAPHIC CELL
     ATOM                 X/A                 Y/B                 Z/C    
 *******************************************************************************
      1 T   6 C     4.343794445775E-01 -7.508990125920E-02  8.929501520660E-02
      2 F   6 C    -4.343794445775E-01  7.508990125920E-02  8.929501520660E-02
      3 F   6 C     4.343794445775E-01  7.508990125920E-02 -8.929501520660E-02
      4 F   6 C    -4.343794445775E-01 -7.508990125920E-02 -8.929501520660E-02
      5 F   6 C     8.929501520660E-02  4.343794445775E-01 -7.508990125920E-02
      6 F   6 C    -7.508990125920E-02  8.929501520660E-02  4.343794445775E-01
      7 F   6 C    -8.929501520660E-02 -4.343794445775E-01 -7.508990125920E-02
      8 F   6 C     7.508990125920E-02  8.929501520660E-02 -4.343794445775E-01
      9 F   6 C     8.929501520660E-02 -4.343794445775E-01  7.508990125920E-02
     10 F   6 C     7.508990125920E-02 -8.929501520660E-02  4.343794445775E-01
     11 F   6 C    -8.929501520660E-02  4.343794445775E-01  7.508990125920E-02
     12 F   6 C    -7.508990125920E-02 -8.929501520660E-02 -4.343794445775E-01
     13 T   6 C    -4.261011866826E-01 -1.509567125500E-01  2.225410301421E-01
     14 F   6 C     4.261011866826E-01  1.509567125500E-01  2.225410301421E-01
     15 F   6 C    -4.261011866826E-01  1.509567125500E-01 -2.225410301421E-01
     16 F   6 C     4.261011866826E-01 -1.509567125500E-01 -2.225410301421E-01
     17 F   6 C     2.225410301421E-01 -4.261011866826E-01 -1.509567125500E-01
     18 F   6 C    -1.509567125500E-01  2.225410301421E-01 -4.261011866826E-01
     19 F   6 C    -2.225410301421E-01  4.261011866826E-01 -1.509567125500E-01
     20 F   6 C     1.509567125500E-01  2.225410301421E-01  4.261011866826E-01
     21 F   6 C     2.225410301421E-01  4.261011866826E-01  1.509567125500E-01
     22 F   6 C     1.509567125500E-01 -2.225410301421E-01 -4.261011866826E-01
     23 F   6 C    -2.225410301421E-01 -4.261011866826E-01  1.509567125500E-01
     24 F   6 C    -1.509567125500E-01 -2.225410301421E-01  4.261011866826E-01
     25 T   6 C     4.911750259795E-01 -1.171604620867E-01  1.349473782829E-01
     26 F   6 C    -4.911750259795E-01  1.171604620867E-01  1.349473782829E-01
     27 F   6 C     4.911750259795E-01  1.171604620867E-01 -1.349473782829E-01
     28 F   6 C    -4.911750259795E-01 -1.171604620867E-01 -1.349473782829E-01
     29 F   6 C     1.349473782829E-01  4.911750259795E-01 -1.171604620867E-01
     30 F   6 C    -1.171604620867E-01  1.349473782829E-01  4.911750259795E-01
     31 F   6 C    -1.349473782829E-01 -4.911750259795E-01 -1.171604620867E-01
     32 F   6 C     1.171604620867E-01  1.349473782829E-01 -4.911750259795E-01
     33 F   6 C     1.349473782829E-01 -4.911750259795E-01  1.171604620867E-01
     34 F   6 C     1.171604620867E-01 -1.349473782829E-01  4.911750259795E-01
     35 F   6 C    -1.349473782829E-01  4.911750259795E-01  1.171604620867E-01
     36 F   6 C    -1.171604620867E-01 -1.349473782829E-01 -4.911750259795E-01
     37 T   6 C    -4.247496202289E-01 -2.055846894518E-01  1.628592440053E-01
     38 F   6 C     4.247496202289E-01  2.055846894518E-01  1.628592440053E-01
     39 F   6 C    -4.247496202289E-01  2.055846894518E-01 -1.628592440053E-01
     40 F   6 C     4.247496202289E-01 -2.055846894518E-01 -1.628592440053E-01
     41 F   6 C     1.628592440053E-01 -4.247496202289E-01 -2.055846894518E-01
     42 F   6 C    -2.055846894518E-01  1.628592440053E-01 -4.247496202289E-01
     43 F   6 C    -1.628592440053E-01  4.247496202289E-01 -2.055846894518E-01
     44 F   6 C     2.055846894518E-01  1.628592440053E-01  4.247496202289E-01
     45 F   6 C     1.628592440053E-01  4.247496202289E-01  2.055846894518E-01
     46 F   6 C     2.055846894518E-01 -1.628592440053E-01 -4.247496202289E-01
     47 F   6 C    -1.628592440053E-01 -4.247496202289E-01  2.055846894518E-01
     48 F   6 C    -2.055846894518E-01 -1.628592440053E-01  4.247496202289E-01
     49 T   1 H     4.125818336076E-01 -1.937278525779E-02  1.140516923060E-01
     50 F   1 H    -4.125818336076E-01  1.937278525779E-02  1.140516923060E-01
     51 F   1 H     4.125818336076E-01  1.937278525779E-02 -1.140516923060E-01
     52 F   1 H    -4.125818336076E-01 -1.937278525779E-02 -1.140516923060E-01
     53 F   1 H     1.140516923060E-01  4.125818336076E-01 -1.937278525779E-02
     54 F   1 H    -1.937278525779E-02  1.140516923060E-01  4.125818336076E-01
     55 F   1 H    -1.140516923060E-01 -4.125818336076E-01 -1.937278525779E-02
     56 F   1 H     1.937278525779E-02  1.140516923060E-01 -4.125818336076E-01
     57 F   1 H     1.140516923060E-01 -4.125818336076E-01  1.937278525779E-02
     58 F   1 H     1.937278525779E-02 -1.140516923060E-01  4.125818336076E-01
     59 F   1 H    -1.140516923060E-01  4.125818336076E-01  1.937278525779E-02
     60 F   1 H    -1.937278525779E-02 -1.140516923060E-01 -4.125818336076E-01
     61 T   1 H    -3.929214070573E-01 -1.490083055138E-01  2.760358191311E-01
     62 F   1 H     3.929214070573E-01  1.490083055138E-01  2.760358191311E-01
     63 F   1 H    -3.929214070573E-01  1.490083055138E-01 -2.760358191311E-01
     64 F   1 H     3.929214070573E-01 -1.490083055138E-01 -2.760358191311E-01
     65 F   1 H     2.760358191311E-01 -3.929214070573E-01 -1.490083055138E-01
     66 F   1 H    -1.490083055138E-01  2.760358191311E-01 -3.929214070573E-01
     67 F   1 H    -2.760358191311E-01  3.929214070573E-01 -1.490083055138E-01
     68 F   1 H     1.490083055138E-01  2.760358191311E-01  3.929214070573E-01
     69 F   1 H     2.760358191311E-01  3.929214070573E-01  1.490083055138E-01
     70 F   1 H     1.490083055138E-01 -2.760358191311E-01 -3.929214070573E-01
     71 F   1 H    -2.760358191311E-01 -3.929214070573E-01  1.490083055138E-01
     72 F   1 H    -1.490083055138E-01 -2.760358191311E-01  3.929214070573E-01
     73 T   1 H    -3.890994663335E-01 -2.571687186292E-01  1.565292276287E-01
     74 F   1 H     3.890994663335E-01  2.571687186292E-01  1.565292276287E-01
     75 F   1 H    -3.890994663335E-01  2.571687186292E-01 -1.565292276287E-01
     76 F   1 H     3.890994663335E-01 -2.571687186292E-01 -1.565292276287E-01
     77 F   1 H     1.565292276287E-01 -3.890994663335E-01 -2.571687186292E-01
     78 F   1 H    -2.571687186292E-01  1.565292276287E-01 -3.890994663335E-01
     79 F   1 H    -1.565292276287E-01  3.890994663335E-01 -2.571687186292E-01
     80 F   1 H     2.571687186292E-01  1.565292276287E-01  3.890994663335E-01
     81 F   1 H     1.565292276287E-01  3.890994663335E-01  2.571687186292E-01
     82 F   1 H     2.571687186292E-01 -1.565292276287E-01 -3.890994663335E-01
     83 F   1 H    -1.565292276287E-01 -3.890994663335E-01  2.571687186292E-01
     84 F   1 H    -2.571687186292E-01 -1.565292276287E-01  3.890994663335E-01
     85 T   7 N     2.092196650140E-02  4.047022085119E-01 -2.953136782237E-01
     86 F   7 N    -2.092196650140E-02 -4.047022085119E-01 -2.953136782237E-01
     87 F   7 N     2.092196650140E-02 -4.047022085119E-01  2.953136782237E-01
     88 F   7 N    -2.092196650140E-02  4.047022085119E-01  2.953136782237E-01
     89 F   7 N    -2.953136782237E-01  2.092196650140E-02  4.047022085119E-01
     90 F   7 N     4.047022085119E-01 -2.953136782237E-01  2.092196650140E-02
     91 F   7 N     2.953136782237E-01 -2.092196650140E-02  4.047022085119E-01
     92 F   7 N    -4.047022085119E-01 -2.953136782237E-01 -2.092196650140E-02
     93 F   7 N    -2.953136782237E-01 -2.092196650140E-02 -4.047022085119E-01
     94 F   7 N    -4.047022085119E-01  2.953136782237E-01  2.092196650140E-02
     95 F   7 N     2.953136782237E-01  2.092196650140E-02 -4.047022085119E-01
     96 F   7 N     4.047022085119E-01  2.953136782237E-01 -2.092196650140E-02
     97 T   7 N    -4.770750755787E-01 -1.840322874637E-01  1.083091076701E-01
     98 F   7 N     4.770750755787E-01  1.840322874637E-01  1.083091076701E-01
     99 F   7 N    -4.770750755787E-01  1.840322874637E-01 -1.083091076701E-01
    100 F   7 N     4.770750755787E-01 -1.840322874637E-01 -1.083091076701E-01
    101 F   7 N     1.083091076701E-01 -4.770750755787E-01 -1.840322874637E-01
    102 F   7 N    -1.840322874637E-01  1.083091076701E-01 -4.770750755787E-01
    103 F   7 N    -1.083091076701E-01  4.770750755787E-01 -1.840322874637E-01
    104 F   7 N     1.840322874637E-01  1.083091076701E-01  4.770750755787E-01
    105 F   7 N     1.083091076701E-01  4.770750755787E-01  1.840322874637E-01
    106 F   7 N     1.840322874637E-01 -1.083091076701E-01 -4.770750755787E-01
    107 F   7 N    -1.083091076701E-01 -4.770750755787E-01  1.840322874637E-01
    108 F   7 N    -1.840322874637E-01 -1.083091076701E-01  4.770750755787E-01
    109 T   8 O     4.112980111790E-01 -9.926561378355E-02  2.621687747581E-02
    110 F   8 O    -4.112980111790E-01  9.926561378355E-02  2.621687747581E-02
    111 F   8 O     4.112980111790E-01  9.926561378355E-02 -2.621687747581E-02
    112 F   8 O    -4.112980111790E-01 -9.926561378355E-02 -2.621687747581E-02
    113 F   8 O     2.621687747581E-02  4.112980111790E-01 -9.926561378355E-02
    114 F   8 O    -9.926561378355E-02  2.621687747581E-02  4.112980111790E-01
    115 F   8 O    -2.621687747581E-02 -4.112980111790E-01 -9.926561378355E-02
    116 F   8 O     9.926561378355E-02  2.621687747581E-02 -4.112980111790E-01
    117 F   8 O     2.621687747581E-02 -4.112980111790E-01  9.926561378355E-02
    118 F   8 O     9.926561378355E-02 -2.621687747581E-02  4.112980111790E-01
    119 F   8 O    -2.621687747581E-02  4.112980111790E-01  9.926561378355E-02
    120 F   8 O    -9.926561378355E-02 -2.621687747581E-02 -4.112980111790E-01
    121 T 230 ZN    0.000000000000E+00  2.749936685602E-01 -5.000000000000E-01
    122 F 230 ZN   -5.481593191940E-17 -2.749936685602E-01 -5.000000000000E-01
    123 F 230 ZN    5.000000000000E-01  5.481593191940E-17  2.749936685602E-01
    124 F 230 ZN    2.749936685602E-01 -5.000000000000E-01  1.370398297985E-17
    125 F 230 ZN   -2.749936685602E-01 -5.000000000000E-01  1.370398297985E-17
    126 F 230 ZN    5.000000000000E-01  5.481593191940E-17 -2.749936685602E-01

 T = ATOM BELONGING TO THE ASYMMETRIC UNIT

 *******************************************************************************
 * CELL DEFORMATION
 *******************************************************************************

    ELASTIC STRAIN MATRIX (ADIMENSIONAL)

    1    0.0001000000    0.0000000000    0.0000000000
    2    0.0000000000    0.0000000000    0.0000000000
    3    0.0000000000    0.0000000000    0.0000000000

 LATTICE PARAMETERS (ANGSTROMS AND DEGREES) OF
 (1) ORIGINAL PRIMITIVE CELL
 (2) ORIGINAL CRYSTALLOGRAPHIC CELL
 (3) DEFORMED PRIMITIVE CELL
 (4) DEFORMED CRYSTALLOGRAPHIC CELL

            A           B           C        ALPHA       BETA        GAMMA         VOL
 (1)   14.850982   14.850982   14.850982  109.471221  109.471221  109.471221 2521.410915
 (2)   17.148437   17.148437   17.148437   90.000000   90.000000   90.000000 5042.821830
 (3)   14.851477   14.851477   14.851477  109.465819  109.473922  109.473922 2521.663056
 (4)   17.150152   17.148437   17.148437   90.000000   90.000000   90.000000 5043.326112

 * CELL DEFORMATION COMPLETE - NO. OF SYMMOPS   4

 *******************************************************************************
 * CELL DEFORMATION
 *******************************************************************************

    ELASTIC STRAIN MATRIX (ADIMENSIONAL)

    1   -0.0001000000    0.0000000000    0.0000000000
    2    0.0000000000    0.0000000000    0.0000000000
    3    0.0000000000    0.0000000000    0.0000000000

 LATTICE PARAMETERS (ANGSTROMS AND DEGREES) OF
 (1) ORIGINAL PRIMITIVE CELL
 (2) ORIGINAL CRYSTALLOGRAPHIC CELL
 (3) DEFORMED PRIMITIVE CELL
 (4) DEFORMED CRYSTALLOGRAPHIC CELL

            A           B           C        ALPHA       BETA        GAMMA         VOL
 (1)   14.851477   14.851477   14.851477  109.465819  109.473922  109.473922 2521.663056
 (2)   17.150152   17.148437   17.148437   90.000000   90.000000   90.000000 5043.326112
 (3)   14.850982   14.850982   14.850982  109.471221  109.471220  109.471220 2521.410890
 (4)   17.148437   17.148437   17.148437   90.000000   90.000000   90.000000 5042.821779

 * CELL DEFORMATION COMPLETE - NO. OF SYMMOPS   4

 *****    4 SYMMOPS - TRANSLATORS IN ANGSTROM
 ***** MATRICES AND TRANSLATORS IN THE CARTESIAN REFERENCE FRAME

 ORDER   : ORDER OF THE OPERATOR

 TRANSLA : REAL TRANSLATION (WITHOUT ORIGIN SHIFT) IN CARTESIAN COORDINATES

 uvw/hkl : ORIENTATION OF THE OPERATOR IN CARTESIAN COORDINATES

 LOCATED : ORIGIN OF THE OPERATOR IN CARTESIAN COORDINATES

   NO.   1 INVERSE   1    ORDER   1        NO.   2 INVERSE   2    ORDER   2
    1.000   0.000   0.000     0.000        -1.000   0.000   0.000     0.000
    0.000   1.000   0.000     0.000         0.000  -1.000   0.000     0.000
    0.000   0.000   1.000     0.000         0.000   0.000   1.000     0.000
             OPERATION E(   1)                       OPERATION C(   2)
 DETERMINANT 1.; ROTATION(DEG)   0.      DETERMINANT 1.; ROTATION(DEG) 180.
 TRANSLA (  0.000    0.000    0.000)     TRANSLA (  0.000    0.000    0.000)
 uvw/hkl (  0.000    0.000    0.000)     uvw/hkl (  0.000    0.000    4.000)
 LOCATED (  0.000    0.000    0.000)     LOCATED (  0.000    0.000    0.000)

   NO.   3 INVERSE   3    ORDER   2        NO.   4 INVERSE   4    ORDER   2
    1.000   0.000   0.000     0.000        -1.000   0.000   0.000     0.000
    0.000  -1.000   0.000     0.000         0.000   1.000   0.000     0.000
    0.000   0.000  -1.000     0.000         0.000   0.000  -1.000     0.000
             OPERATION C(   2)                       OPERATION C(   2)
 DETERMINANT 1.; ROTATION(DEG) 180.      DETERMINANT 1.; ROTATION(DEG) 180.
 TRANSLA (  0.000    0.000    0.000)     TRANSLA (  0.000    0.000    0.000)
 uvw/hkl (  4.000    0.000    0.000)     uvw/hkl (  0.000   -4.000    0.000)
 LOCATED (  0.000    0.000    0.000)     LOCATED (  0.000    0.000    0.000)

 GCALCO - MAX INDICES DIRECT LATTICE VECTOR    14    14    14
 NO.OF VECTORS CREATED 6999 STARS  122 RMAX   305.71617 BOHR

 CAPPA:IS1  2;IS2  2;IS3  2; K PTS MONK NET   5; SYMMOPS:K SPACE   8;G SPACE   4

 *******************************************************************************
 MAX NUMBER OF SCF CYCLES      50  CONVERGENCE ON DELTAP        10**-18
 WEIGHT OF F(I) IN F(I+1)      30% CONVERGENCE ON ENERGY        10**- 8
 SHRINK. FACT.(MONKH.)    2  2  2  NUMBER OF K POINTS IN THE IBZ      5
 SHRINKING FACTOR(GILAT NET)    2  NUMBER OF K POINTS(GILAT NET)      5
 *******************************************************************************
 *** K POINTS COORDINATES (OBLIQUE COORDINATES IN UNITS OF IS =  2)
   1-R(  0  0  0)   2-R(  1  0  0)   3-R(  0  1  0)   4-R(  1  1  0)
   5-R(  1  1  1)

 DIRECT LATTICE VECTORS COMPON. (A.U.)     RECIP. LATTICE VECTORS COMPON. (A.U.) 
        X            Y            Z              X            Y            Z
  -16.2029247   16.2029247   16.2029247      0.0000000    0.1938905    0.1938905
   16.2029247  -16.2029247   16.2029247      0.1938905    0.0000000    0.1938905
   16.2029247   16.2029247  -16.2029247      0.1938905    0.1938905    0.0000000

 DISK SPACE FOR EIGENVECTORS (FTN 10)    19602000 REALS
 TTTTTTTTTTTTTTTTTTTTTTTTTTTTTT gordsh1     TELAPSE     4505.15 TCPU     2374.43

 MATRIX SIZE: P(G)  942738, F(G)  472359, P(G) IRR  120924, F(G) IRR  120924
 MAX G-VECTOR INDEX FOR 1- AND 2-ELECTRON INTEGRALS  49

 TTTTTTTTTTTTTTTTTTTTTTTTTTTTTT INPUT       TELAPSE     4505.17 TCPU     2374.45

 SYMMETRY ALLOWED ELASTIC DISTORTION 1
  0.5773503  0.0000000  0.0000000
  0.0000000  0.5773503  0.0000000
  0.0000000  0.0000000  0.5773503

 SYMMETRY ALLOWED ELASTIC DISTORTION 2
  0.8164966  0.0000000  0.0000000
  0.0000000 -0.4082483  0.0000000
  0.0000000  0.0000000 -0.4082483

 SYMMETRY ALLOWED ELASTIC DISTORTION 3
  0.0000000  0.0000000  0.0000000
  0.0000000  0.7071068  0.0000000
  0.0000000  0.0000000 -0.7071068

 SYMMETRY ALLOWED INTERNAL DEGREE(S) OF FREEDOM:  93
 TTTTTTTTTTTTTTTTTTTTTTTTTTTTTT SYMM        TELAPSE     4507.28 TCPU     2376.56
 TTTTTTTTTTTTTTTTTTTTTTTTTTTTTT INT_SCREEN  TELAPSE     4507.29 TCPU     2376.56
 INFORMATION **** EXCBUF **** EXCH. BIPO BUFFER: WORDS USED =           0

 DFT PARAMETERS

     ATOM       ELECTRONS   NET CHARGE   R(ANGSTROM)
   1   6  C       6.0000      0.0000     0.77000000
  49   1  H       1.0000      0.0000     1.11000000
  85   7  N       7.0000      0.0000     0.74000000
 109   8  O       8.0000      0.0000     0.74000000
 121 230  ZN     20.0000      0.0000     1.37000000

 SIZE OF GRID=    1910871
 TTTTTTTTTTTTTTTTTTTTTTTTTTTTTT MAKE_GRID2  TELAPSE     4512.02 TCPU     2381.30
 BECKE WEIGHT FUNCTION
 RADSAFE =     2.00
 TOLERANCES - DENSITY:10**- 6; POTENTIAL:10**- 9; GRID WGT:10**-14

 RADIAL INTEGRATION  - INTERVALS (POINTS,UPPER LIMIT):            1( 99,  4.0*R)

 ANGULAR INTEGRATION - INTERVALS (ACCURACY LEVEL [N. POINTS] UPPER LIMIT):
  1(  6[ 146]   0.2)  2( 11[ 302]   0.5)  3( 14[ 590]   0.9)  4( 18[1454]   3.5)
  5( 14[ 590]9999.0)
 TTTTTTTTTTTTTTTTTTTTTTTTTTTTTT INT_CALC    TELAPSE     4512.07 TCPU     2381.35

 *******************************************************************************
 ZIF90                                                                           
 CRYSTAL - SCF - TYPE OF CALCULATION :  RESTRICTED CLOSED SHELL
 *******************************************************************************

 CAPPA:IS1  2;IS2  2;IS3  2; K PTS MONK NET   5; SYMMOPS:K SPACE   8;G SPACE   4

 TTTTTTTTTTTTTTTTTTTTTTTTTTTTTT SDIK        TELAPSE     4513.95 TCPU     2383.23

 AAAAAAAAAAAAAAAAAAAAAAAAAAAAAAAAAAAAAAAAAAAAAAAAAAAAAAAAAAAAAAAAAAAAAAAAAAAAAAA
         ATOMIC WAVEFUNCTION(S)


 NUCLEAR CHARGE  6.0  SYMMETRY SPECIES            S    P
 N. ELECTRONS    6.0  NUMBER OF PRIMITIVE GTOS   11    5
                      NUMBER OF CONTRACTED GTOS   4    3
                      NUMBER OF CLOSED SHELLS     2    0
                      OPEN SHELL OCCUPATION       0    2

  ZNUC SCFIT  TOTAL HF ENERGY   KINETIC ENERGY   VIRIAL THEOREM ACCURACY
   6.0  11   -3.768480057E+01  3.769831118E+01 -1.999641612E+00  2.0E-06

 NUCLEAR CHARGE  1.0  SYMMETRY SPECIES            S
 N. ELECTRONS    1.0  NUMBER OF PRIMITIVE GTOS    5
                      NUMBER OF CONTRACTED GTOS   3
                      NUMBER OF CLOSED SHELLS     0
                      OPEN SHELL OCCUPATION       1

  ZNUC SCFIT  TOTAL HF ENERGY   KINETIC ENERGY   VIRIAL THEOREM ACCURACY
   1.0   1   -4.998098153E-01  4.997907537E-01 -2.000038139E+00  9.6E-17

 NUCLEAR CHARGE  7.0  SYMMETRY SPECIES            S    P
 N. ELECTRONS    7.0  NUMBER OF PRIMITIVE GTOS   11    5
                      NUMBER OF CONTRACTED GTOS   4    3
                      NUMBER OF CLOSED SHELLS     2    0
                      OPEN SHELL OCCUPATION       0    3

  ZNUC SCFIT  TOTAL HF ENERGY   KINETIC ENERGY   VIRIAL THEOREM ACCURACY
   7.0  11   -5.439473665E+01  5.441433682E+01 -1.999639798E+00  3.6E-06

 NUCLEAR CHARGE  8.0  SYMMETRY SPECIES            S    P
 N. ELECTRONS    8.0  NUMBER OF PRIMITIVE GTOS   11    5
                      NUMBER OF CONTRACTED GTOS   4    3
                      NUMBER OF CLOSED SHELLS     2    0
                      OPEN SHELL OCCUPATION       0    4

  ZNUC SCFIT  TOTAL HF ENERGY   KINETIC ENERGY   VIRIAL THEOREM ACCURACY
   8.0  13   -7.479861895E+01  7.482603849E+01 -1.999633556E+00  2.7E-06

 NUCLEAR CHARGE 20.0  SYMMETRY SPECIES            S    P    D
 N. ELECTRONS   20.0  NUMBER OF PRIMITIVE GTOS    7    7    6
                      NUMBER OF CONTRACTED GTOS   5    5    3
                      NUMBER OF CLOSED SHELLS     2    1    1
                      OPEN SHELL OCCUPATION       0    0    0

  ZNUC SCFIT  TOTAL HF ENERGY   KINETIC ENERGY   VIRIAL THEOREM ACCURACY
  20.0  35   -2.259494290E+02  1.538488917E+02 -2.468645152E+00  3.9E-06

 AAAAAAAAAAAAAAAAAAAAAAAAAAAAAAAAAAAAAAAAAAAAAAAAAAAAAAAAAAAAAAAAAAAAAAAAAAAAAAA

 CHARGE NORMALIZATION FACTOR   1.00000000
 TOTAL ATOMIC CHARGES:
   6.0000000   6.0000000   6.0000000   6.0000000   6.0000000   6.0000000
   6.0000000   6.0000000   6.0000000   6.0000000   6.0000000   6.0000000
   6.0000000   6.0000000   6.0000000   6.0000000   6.0000000   6.0000000
   6.0000000   6.0000000   6.0000000   6.0000000   6.0000000   6.0000000
   6.0000000   6.0000000   6.0000000   6.0000000   6.0000000   6.0000000
   6.0000000   6.0000000   6.0000000   6.0000000   6.0000000   6.0000000
   6.0000000   6.0000000   6.0000000   6.0000000   6.0000000   6.0000000
   6.0000000   6.0000000   6.0000000   6.0000000   6.0000000   6.0000000
   1.0000000   1.0000000   1.0000000   1.0000000   1.0000000   1.0000000
   1.0000000   1.0000000   1.0000000   1.0000000   1.0000000   1.0000000
   1.0000000   1.0000000   1.0000000   1.0000000   1.0000000   1.0000000
   1.0000000   1.0000000   1.0000000   1.0000000   1.0000000   1.0000000
   1.0000000   1.0000000   1.0000000   1.0000000   1.0000000   1.0000000
   1.0000000   1.0000000   1.0000000   1.0000000   1.0000000   1.0000000
   7.0000000   7.0000000   7.0000000   7.0000000   7.0000000   7.0000000
   7.0000000   7.0000000   7.0000000   7.0000000   7.0000000   7.0000000
   7.0000000   7.0000000   7.0000000   7.0000000   7.0000000   7.0000000
   7.0000000   7.0000000   7.0000000   7.0000000   7.0000000   7.0000000
   8.0000000   8.0000000   8.0000000   8.0000000   8.0000000   8.0000000
   8.0000000   8.0000000   8.0000000   8.0000000   8.0000000   8.0000000
  20.0000000  20.0000000  20.0000000  20.0000000  20.0000000  20.0000000
 TTTTTTTTTTTTTTTTTTTTTTTTTTTTTT MOQGAD      TELAPSE     4524.66 TCPU     2393.94
 TTTTTTTTTTTTTTTTTTTTTTTTTTTTTT SHELLXN     TELAPSE     4532.52 TCPU     2398.16
 TTTTTTTTTTTTTTTTTTTTTTTTTTTTTT MONMO3      TELAPSE     4533.49 TCPU     2399.13
 NUMERICALLY INTEGRATED DENSITY    708.0000755667
 TTTTTTTTTTTTTTTTTTTTTTTTTTTTTT NUMDFT      TELAPSE     4537.28 TCPU     2402.92
 CYC   0 ETOT(AU) -5.451646619416E+03 DETOT -5.45E+03 tst  1.76E-12 PX  1.00E+00
 TTTTTTTTTTTTTTTTTTTTTTTTTTTTTT DIIS        TELAPSE     4541.16 TCPU     2406.81
 TTTTTTTTTTTTTTTTTTTTTTTTTTTTTT FDIK        TELAPSE     4566.84 TCPU     2429.87
 INSULATING STATE
 TOP OF VALENCE BANDS -    BAND    354; K    1; EIG -2.7657163E-01 AU
 BOTTOM OF VIRTUAL BANDS - BAND    355; K    4; EIG -1.9499407E-01 AU
 INDIRECT ENERGY BAND GAP:   2.2198 eV
 BOTTOM OF VIRTUAL BANDS - BAND    355; K    1; EIG -1.9497884E-01 AU
 TTTTTTTTTTTTTTTTTTTTTTTTTTTTTT PDIG        TELAPSE     4571.58 TCPU     2434.61
 CHARGE NORMALIZATION FACTOR   1.00000000
 TOTAL ATOMIC CHARGES:
   5.6996256   5.6996256   5.6996256   5.6996256   5.6996257   5.6996256
   5.6996257   5.6996256   5.6996257   5.6996256   5.6996257   5.6996256
   6.1612244   6.1612244   6.1612244   6.1612244   6.1612242   6.1612243
   6.1612242   6.1612243   6.1612242   6.1612243   6.1612242   6.1612243
   5.6194387   5.6194387   5.6194387   5.6194387   5.6194389   5.6194388
   5.6194389   5.6194388   5.6194389   5.6194388   5.6194389   5.6194388
   6.1459639   6.1459639   6.1459639   6.1459639   6.1459641   6.1459640
   6.1459641   6.1459640   6.1459641   6.1459640   6.1459641   6.1459640
   0.8261971   0.8261971   0.8261971   0.8261971   0.8261971   0.8261971
   0.8261971   0.8261971   0.8261971   0.8261971   0.8261971   0.8261971
   0.7889425   0.7889425   0.7889425   0.7889425   0.7889425   0.7889425
   0.7889425   0.7889425   0.7889425   0.7889425   0.7889425   0.7889425
   0.7860357   0.7860357   0.7860357   0.7860357   0.7860357   0.7860357
   0.7860357   0.7860357   0.7860357   0.7860357   0.7860357   0.7860357
   7.6402258   7.6402258   7.6402258   7.6402258   7.6402259   7.6402258
   7.6402259   7.6402258   7.6402259   7.6402258   7.6402259   7.6402258
   7.6475011   7.6475011   7.6475011   7.6475011   7.6475011   7.6475011
   7.6475011   7.6475011   7.6475011   7.6475011   7.6475011   7.6475011
   8.5623788   8.5623788   8.5623788   8.5623788   8.5623788   8.5623788
   8.5623788   8.5623788   8.5623788   8.5623788   8.5623788   8.5623788
  18.2449324  18.2449324  18.2449325  18.2449324  18.2449324  18.2449325
 TTTTTTTTTTTTTTTTTTTTTTTTTTTTTT MOQGAD      TELAPSE     4571.60 TCPU     2434.63
 TTTTTTTTTTTTTTTTTTTTTTTTTTTTTT SHELLXN     TELAPSE     4583.92 TCPU     2439.38
 TTTTTTTTTTTTTTTTTTTTTTTTTTTTTT MONMO3      TELAPSE     4584.88 TCPU     2440.34
 NUMERICALLY INTEGRATED DENSITY    708.0000306221
 TTTTTTTTTTTTTTTTTTTTTTTTTTTTTT NUMDFT      TELAPSE     4591.32 TCPU     2446.79
 CYC   1 ETOT(AU) -5.430086717405E+03 DETOT  2.16E+01 tst  0.00E+00 PX  1.00E+00
 TTTTTTTTTTTTTTTTTTTTTTTTTTTTTT DIIS        TELAPSE     4592.90 TCPU     2448.37
 DIIS TEST: 0.11041E+02 AT SCF   CYCLE   1 - MIX   30 %
 TTTTTTTTTTTTTTTTTTTTTTTTTTTTTT FDIK        TELAPSE     4598.77 TCPU     2451.40
 INSULATING STATE
 TOP OF VALENCE BANDS -    BAND    354; K    2; EIG -1.8993777E-01 AU
 TOP OF VALENCE BANDS -    BAND    354; K    1; EIG -1.9061885E-01 AU
 BOTTOM OF VIRTUAL BANDS - BAND    355; K    3; EIG -8.4829296E-02 AU
 INDIRECT ENERGY BAND GAP:   2.8601 eV
 BOTTOM OF VIRTUAL BANDS - BAND    355; K    1; EIG -8.4783329E-02 AU
 TTTTTTTTTTTTTTTTTTTTTTTTTTTTTT PDIG        TELAPSE     4598.93 TCPU     2451.56
 CHARGE NORMALIZATION FACTOR   1.00000000
 TOTAL ATOMIC CHARGES:
   6.1674361   6.1674361   6.1674361   6.1674361   6.1677810   6.1694004
   6.1677810   6.1694004   6.1677810   6.1694004   6.1677810   6.1694004
   5.8352592   5.8352592   5.8352592   5.8352592   5.8373055   5.8355331
   5.8373055   5.8355331   5.8373055   5.8355331   5.8373055   5.8355331
   5.7099476   5.7099476   5.7099476   5.7099476   5.7120854   5.7120925
   5.7120854   5.7120925   5.7120854   5.7120925   5.7120854   5.7120925
   5.8525138   5.8525138   5.8525138   5.8525138   5.8497787   5.8502023
   5.8497787   5.8502023   5.8497787   5.8502023   5.8497787   5.8502023
   0.9298825   0.9298825   0.9298825   0.9298825   0.9294362   0.9297784
   0.9294362   0.9297784   0.9294362   0.9297784   0.9294362   0.9297784
   0.9500644   0.9500644   0.9500644   0.9500644   0.9505027   0.9506058
   0.9505027   0.9506058   0.9505027   0.9506058   0.9505027   0.9506058
   0.9520474   0.9520474   0.9520474   0.9520474   0.9512060   0.9523489
   0.9512060   0.9523489   0.9512060   0.9523489   0.9512060   0.9523489
   7.5404721   7.5404721   7.5404721   7.5404721   7.5368573   7.5389167
   7.5368573   7.5389167   7.5368573   7.5389167   7.5368573   7.5389167
   7.4777436   7.4777436   7.4777436   7.4777436   7.4790384   7.4784088
   7.4790384   7.4784088   7.4790384   7.4784088   7.4790384   7.4784088
   7.9731723   7.9731723   7.9731723   7.9731723   7.9737554   7.9725630
   7.9737554   7.9725630   7.9737554   7.9725630   7.9737554   7.9725630
  19.2222599  19.2222599  19.2219752  19.2234944  19.2234944  19.2219752
 TTTTTTTTTTTTTTTTTTTTTTTTTTTTTT MOQGAD      TELAPSE     4598.94 TCPU     2451.58
 TTTTTTTTTTTTTTTTTTTTTTTTTTTTTT SHELLXN     TELAPSE     4604.80 TCPU     2456.34
 TTTTTTTTTTTTTTTTTTTTTTTTTTTTTT MONMO3      TELAPSE     4606.73 TCPU     2458.27
 NUMERICALLY INTEGRATED DENSITY    708.0000508981
 TTTTTTTTTTTTTTTTTTTTTTTTTTTTTT NUMDFT      TELAPSE     4613.16 TCPU     2464.70
 CYC   2 ETOT(AU) -5.430210291151E+03 DETOT -1.24E-01 tst  6.41E-03 PX  1.98E-01
 TTTTTTTTTTTTTTTTTTTTTTTTTTTTTT DIIS        TELAPSE     4623.72 TCPU     2475.26
 DIIS TEST: 0.12206E+02 AT SCF   CYCLE   2 - DIIS ACTIVE - HISTORY:     2 CYCLES
 TTTTTTTTTTTTTTTTTTTTTTTTTTTTTT FDIK        TELAPSE     4629.71 TCPU     2477.14
 INSULATING STATE
 TOP OF VALENCE BANDS -    BAND    354; K    3; EIG -1.9486864E-01 AU
 TOP OF VALENCE BANDS -    BAND    354; K    1; EIG -1.9530196E-01 AU
 BOTTOM OF VIRTUAL BANDS - BAND    355; K    1; EIG -7.6969608E-02 AU
 INDIRECT ENERGY BAND GAP:   3.2082 eV
 TTTTTTTTTTTTTTTTTTTTTTTTTTTTTT PDIG        TELAPSE     4629.86 TCPU     2477.30
 CHARGE NORMALIZATION FACTOR   1.00000000
 TOTAL ATOMIC CHARGES:
   5.6835974   5.6835974   5.6835974   5.6835974   5.6828239   5.6827369
   5.6828239   5.6827369   5.6828239   5.6827369   5.6828239   5.6827369
   6.0154426   6.0154426   6.0154426   6.0154426   6.0169285   6.0166804
   6.0169285   6.0166804   6.0169285   6.0166804   6.0169285   6.0166804
   5.5522718   5.5522718   5.5522718   5.5522718   5.5529623   5.5538268
   5.5529623   5.5538268   5.5529623   5.5538268   5.5529623   5.5538268
   6.0188148   6.0188148   6.0188148   6.0188148   6.0196741   6.0194843
   6.0196741   6.0194843   6.0196741   6.0194843   6.0196741   6.0194843
   0.9295525   0.9295525   0.9295525   0.9295525   0.9292856   0.9293201
   0.9292856   0.9293201   0.9292856   0.9293201   0.9292856   0.9293201
   0.9092575   0.9092575   0.9092575   0.9092575   0.9091057   0.9090811
   0.9091057   0.9090811   0.9091057   0.9090811   0.9091057   0.9090811
   0.9087378   0.9087378   0.9087378   0.9087378   0.9088628   0.9091180
   0.9088628   0.9091180   0.9088628   0.9091180   0.9088628   0.9091180
   7.5103836   7.5103836   7.5103836   7.5103836   7.5092061   7.5096836
   7.5092061   7.5096836   7.5092061   7.5096836   7.5092061   7.5096836
   7.5515911   7.5515911   7.5515911   7.5515911   7.5511949   7.5504574
   7.5511949   7.5504574   7.5511949   7.5504574   7.5511949   7.5504574
   8.5003489   8.5003489   8.5003489   8.5003489   8.5001740   8.5001311
   8.5001740   8.5001311   8.5001740   8.5001311   8.5001740   8.5001311
  18.8394252  18.8394252  18.8399011  18.8392029  18.8392029  18.8399011
 TTTTTTTTTTTTTTTTTTTTTTTTTTTTTT MOQGAD      TELAPSE     4629.88 TCPU     2477.32
 TTTTTTTTTTTTTTTTTTTTTTTTTTTTTT SHELLXN     TELAPSE     4636.82 TCPU     2482.07
 TTTTTTTTTTTTTTTTTTTTTTTTTTTTTT MONMO3      TELAPSE     4641.47 TCPU     2486.72
 NUMERICALLY INTEGRATED DENSITY    708.0000451275
 TTTTTTTTTTTTTTTTTTTTTTTTTTTTTT NUMDFT      TELAPSE     4648.99 TCPU     2494.24
 CYC   3 ETOT(AU) -5.431580663514E+03 DETOT -1.37E+00 tst  5.60E-03 PX  8.87E-02
 TTTTTTTTTTTTTTTTTTTTTTTTTTTTTT DIIS        TELAPSE     4655.92 TCPU     2501.18
 DIIS TEST: 0.17676E+01 AT SCF   CYCLE   3 - DIIS ACTIVE - HISTORY:     3 CYCLES
 TTTTTTTTTTTTTTTTTTTTTTTTTTTTTT FDIK        TELAPSE     4661.18 TCPU     2505.39
 INSULATING STATE
 TOP OF VALENCE BANDS -    BAND    354; K    3; EIG -2.1302689E-01 AU
 TOP OF VALENCE BANDS -    BAND    354; K    1; EIG -2.1367319E-01 AU
 BOTTOM OF VIRTUAL BANDS - BAND    355; K    1; EIG -9.5208436E-02 AU
 INDIRECT ENERGY BAND GAP:   3.2060 eV
 TTTTTTTTTTTTTTTTTTTTTTTTTTTTTT PDIG        TELAPSE     4661.34 TCPU     2505.55
 CHARGE NORMALIZATION FACTOR   1.00000000
 TOTAL ATOMIC CHARGES:
   5.8770196   5.8770196   5.8770196   5.8770196   5.8770438   5.8768852
   5.8770438   5.8768852   5.8770438   5.8768852   5.8770438   5.8768852
   6.0053225   6.0053225   6.0053225   6.0053225   6.0051721   6.0050177
   6.0051721   6.0050177   6.0051721   6.0050177   6.0051721   6.0050177
   5.6371319   5.6371319   5.6371319   5.6371319   5.6371018   5.6376461
   5.6371018   5.6376461   5.6371018   5.6376461   5.6371018   5.6376461
   6.0121966   6.0121966   6.0121966   6.0121966   6.0117799   6.0119506
   6.0117799   6.0119506   6.0117799   6.0119506   6.0117799   6.0119506
   0.8934264   0.8934264   0.8934264   0.8934264   0.8933819   0.8934691
   0.8933819   0.8934691   0.8933819   0.8934691   0.8933819   0.8934691
   0.8794782   0.8794782   0.8794782   0.8794782   0.8793575   0.8794218
   0.8793575   0.8794218   0.8793575   0.8794218   0.8793575   0.8794218
   0.8807989   0.8807989   0.8807989   0.8807989   0.8808278   0.8808012
   0.8808278   0.8808012   0.8808278   0.8808012   0.8808278   0.8808012
   7.5909383   7.5909383   7.5909383   7.5909383   7.5908161   7.5906575
   7.5908161   7.5906575   7.5908161   7.5906575   7.5908161   7.5906575
   7.5717923   7.5717923   7.5717923   7.5717923   7.5720706   7.5720511
   7.5720706   7.5720511   7.5720706   7.5720511   7.5720706   7.5720511
   8.3043014   8.3043014   8.3043014   8.3043014   8.3046180   8.3045031
   8.3046180   8.3045031   8.3046180   8.3045031   8.3046180   8.3045031
  18.6950805  18.6950805  18.6955622  18.6953993  18.6953993  18.6955622
 TTTTTTTTTTTTTTTTTTTTTTTTTTTTTT MOQGAD      TELAPSE     4661.36 TCPU     2505.57
 TTTTTTTTTTTTTTTTTTTTTTTTTTTTTT SHELLXN     TELAPSE     4666.91 TCPU     2510.33
 TTTTTTTTTTTTTTTTTTTTTTTTTTTTTT MONMO3      TELAPSE     4668.85 TCPU     2512.27
 NUMERICALLY INTEGRATED DENSITY    708.0000452023
 TTTTTTTTTTTTTTTTTTTTTTTTTTTTTT NUMDFT      TELAPSE     4675.41 TCPU     2518.83
 CYC   4 ETOT(AU) -5.431802247279E+03 DETOT -2.22E-01 tst  8.24E-04 PX  3.16E-02
 TTTTTTTTTTTTTTTTTTTTTTTTTTTTTT DIIS        TELAPSE     4678.63 TCPU     2522.05
 DIIS TEST: 0.11654E+00 AT SCF   CYCLE   4 - DIIS ACTIVE - HISTORY:     4 CYCLES
 TTTTTTTTTTTTTTTTTTTTTTTTTTTTTT FDIK        TELAPSE     4697.12 TCPU     2539.94
 INSULATING STATE
 TOP OF VALENCE BANDS -    BAND    354; K    2; EIG -2.1480943E-01 AU
 TOP OF VALENCE BANDS -    BAND    354; K    1; EIG -2.1529432E-01 AU
 BOTTOM OF VIRTUAL BANDS - BAND    355; K    1; EIG -9.9308830E-02 AU
 INDIRECT ENERGY BAND GAP:   3.1429 eV
 TTTTTTTTTTTTTTTTTTTTTTTTTTTTTT PDIG        TELAPSE     4698.20 TCPU     2541.02
 CHARGE NORMALIZATION FACTOR   1.00000000
 TOTAL ATOMIC CHARGES:
   5.8767723   5.8767723   5.8767723   5.8767723   5.8769035   5.8766940
   5.8769035   5.8766940   5.8769035   5.8766940   5.8769035   5.8766940
   6.0086227   6.0086227   6.0086227   6.0086227   6.0089520   6.0089749
   6.0089520   6.0089749   6.0089520   6.0089749   6.0089520   6.0089749
   5.6300331   5.6300331   5.6300331   5.6300331   5.6297333   5.6299277
   5.6297333   5.6299277   5.6297333   5.6299277   5.6297333   5.6299277
   6.0130517   6.0130517   6.0130517   6.0130517   6.0132612   6.0132385
   6.0132612   6.0132385   6.0132612   6.0132385   6.0132612   6.0132385
   0.8842081   0.8842081   0.8842081   0.8842081   0.8842232   0.8842957
   0.8842232   0.8842957   0.8842232   0.8842957   0.8842232   0.8842957
   0.8791334   0.8791334   0.8791334   0.8791334   0.8791125   0.8791117
   0.8791125   0.8791117   0.8791125   0.8791117   0.8791125   0.8791117
   0.8799242   0.8799242   0.8799242   0.8799242   0.8799443   0.8799419
   0.8799443   0.8799419   0.8799443   0.8799419   0.8799443   0.8799419
   7.5537264   7.5537264   7.5537264   7.5537264   7.5536378   7.5537578
   7.5536378   7.5537578   7.5536378   7.5537578   7.5536378   7.5537578
   7.5626508   7.5626508   7.5626508   7.5626508   7.5626740   7.5624012
   7.5626740   7.5624012   7.5626740   7.5624012   7.5626740   7.5624012
   8.3555755   8.3555755   8.3555755   8.3555755   8.3552943   8.3553362
   8.3552943   8.3553362   8.3552943   8.3553362   8.3552943   8.3553362
  18.7127057  18.7127057  18.7124901  18.7125767  18.7125767  18.7124901
 TTTTTTTTTTTTTTTTTTTTTTTTTTTTTT MOQGAD      TELAPSE     4698.22 TCPU     2541.04
 TTTTTTTTTTTTTTTTTTTTTTTTTTTTTT SHELLXN     TELAPSE     4704.01 TCPU     2545.80
 TTTTTTTTTTTTTTTTTTTTTTTTTTTTTT MONMO3      TELAPSE     4706.51 TCPU     2548.31
 NUMERICALLY INTEGRATED DENSITY    708.0000446803
 TTTTTTTTTTTTTTTTTTTTTTTTTTTTTT NUMDFT      TELAPSE     4712.95 TCPU     2554.75
 CYC   5 ETOT(AU) -5.431812558422E+03 DETOT -1.03E-02 tst  3.96E-05 PX  1.90E-02
 TTTTTTTTTTTTTTTTTTTTTTTTTTTTTT DIIS        TELAPSE     4715.28 TCPU     2557.07
 DIIS TEST: 0.34128E-01 AT SCF   CYCLE   5 - DIIS ACTIVE - HISTORY:     5 CYCLES
 TTTTTTTTTTTTTTTTTTTTTTTTTTTTTT FDIK        TELAPSE     4720.24 TCPU     2559.39
 INSULATING STATE
 TOP OF VALENCE BANDS -    BAND    354; K    4; EIG -2.1432170E-01 AU
 TOP OF VALENCE BANDS -    BAND    354; K    1; EIG -2.1491361E-01 AU
 BOTTOM OF VIRTUAL BANDS - BAND    355; K    3; EIG -9.7166271E-02 AU
 INDIRECT ENERGY BAND GAP:   3.1880 eV
 BOTTOM OF VIRTUAL BANDS - BAND    355; K    1; EIG -9.7163078E-02 AU
 TTTTTTTTTTTTTTTTTTTTTTTTTTTTTT PDIG        TELAPSE     4720.42 TCPU     2559.56
 CHARGE NORMALIZATION FACTOR   1.00000000
 TOTAL ATOMIC CHARGES:
   5.8708788   5.8708788   5.8708788   5.8708788   5.8708889   5.8708675
   5.8708889   5.8708675   5.8708889   5.8708675   5.8708889   5.8708675
   6.0185504   6.0185504   6.0185504   6.0185504   6.0184942   6.0183993
   6.0184942   6.0183993   6.0184942   6.0183993   6.0184942   6.0183993
   5.6202699   5.6202699   5.6202699   5.6202699   5.6204488   5.6204824
   5.6204488   5.6204824   5.6204488   5.6204824   5.6204488   5.6204824
   6.0248578   6.0248578   6.0248578   6.0248578   6.0245759   6.0247463
   6.0245759   6.0247463   6.0245759   6.0247463   6.0245759   6.0247463
   0.8906177   0.8906177   0.8906177   0.8906177   0.8905674   0.8905869
   0.8905674   0.8905869   0.8905674   0.8905869   0.8905674   0.8905869
   0.8786883   0.8786883   0.8786883   0.8786883   0.8786800   0.8786804
   0.8786800   0.8786804   0.8786800   0.8786804   0.8786800   0.8786804
   0.8798732   0.8798732   0.8798732   0.8798732   0.8798582   0.8798567
   0.8798582   0.8798567   0.8798582   0.8798567   0.8798582   0.8798567
   7.5658693   7.5658693   7.5658693   7.5658693   7.5657359   7.5656056
   7.5657359   7.5656056   7.5657359   7.5656056   7.5657359   7.5656056
   7.5617102   7.5617102   7.5617102   7.5617102   7.5618073   7.5618692
   7.5618073   7.5618692   7.5618073   7.5618692   7.5618073   7.5618692
   8.3341738   8.3341738   8.3341738   8.3341738   8.3344202   8.3344197
   8.3344202   8.3344197   8.3344202   8.3344197   8.3344202   8.3344197
  18.7090001  18.7090001  18.7090087  18.7090310  18.7090310  18.7090087
 TTTTTTTTTTTTTTTTTTTTTTTTTTTTTT MOQGAD      TELAPSE     4720.44 TCPU     2559.58
 TTTTTTTTTTTTTTTTTTTTTTTTTTTTTT SHELLXN     TELAPSE     4737.59 TCPU     2564.33
 TTTTTTTTTTTTTTTTTTTTTTTTTTTTTT MONMO3      TELAPSE     4738.87 TCPU     2565.61
 NUMERICALLY INTEGRATED DENSITY    708.0000448026
 TTTTTTTTTTTTTTTTTTTTTTTTTTTTTT NUMDFT      TELAPSE     4745.29 TCPU     2572.04
 CYC   6 ETOT(AU) -5.431817118010E+03 DETOT -4.56E-03 tst  2.79E-05 PX  6.73E-03
 TTTTTTTTTTTTTTTTTTTTTTTTTTTTTT DIIS        TELAPSE     4748.07 TCPU     2574.82
 DIIS TEST: 0.52290E-02 AT SCF   CYCLE   6 - DIIS ACTIVE - HISTORY:     6 CYCLES
 TTTTTTTTTTTTTTTTTTTTTTTTTTTTTT FDIK        TELAPSE     4751.83 TCPU     2577.72
 INSULATING STATE
 TOP OF VALENCE BANDS -    BAND    354; K    2; EIG -2.1460126E-01 AU
 TOP OF VALENCE BANDS -    BAND    354; K    1; EIG -2.1513690E-01 AU
 BOTTOM OF VIRTUAL BANDS - BAND    355; K    2; EIG -9.8231024E-02 AU
 DIRECT ENERGY BAND GAP:   3.1666 eV
 BOTTOM OF VIRTUAL BANDS - BAND    355; K    1; EIG -9.8230643E-02 AU
 TTTTTTTTTTTTTTTTTTTTTTTTTTTTTT PDIG        TELAPSE     4752.01 TCPU     2577.90
 CHARGE NORMALIZATION FACTOR   1.00000000
 TOTAL ATOMIC CHARGES:
   5.8708310   5.8708310   5.8708310   5.8708310   5.8707822   5.8708238
   5.8707822   5.8708238   5.8707822   5.8708238   5.8707822   5.8708238
   6.0081012   6.0081012   6.0081012   6.0081012   6.0082583   6.0082420
   6.0082583   6.0082420   6.0082583   6.0082420   6.0082583   6.0082420
   5.6309840   5.6309840   5.6309840   5.6309840   5.6309037   5.6309262
   5.6309037   5.6309262   5.6309037   5.6309262   5.6309037   5.6309262
   6.0143202   6.0143202   6.0143202   6.0143202   6.0144216   6.0143762
   6.0144216   6.0143762   6.0144216   6.0143762   6.0144216   6.0143762
   0.8890136   0.8890136   0.8890136   0.8890136   0.8890469   0.8890459
   0.8890469   0.8890459   0.8890469   0.8890459   0.8890469   0.8890459
   0.8798833   0.8798833   0.8798833   0.8798833   0.8798888   0.8798901
   0.8798888   0.8798901   0.8798888   0.8798901   0.8798888   0.8798901
   0.8808388   0.8808388   0.8808388   0.8808388   0.8808236   0.8808176
   0.8808236   0.8808176   0.8808236   0.8808176   0.8808236   0.8808176
   7.5643257   7.5643257   7.5643257   7.5643257   7.5643738   7.5644742
   7.5643738   7.5644742   7.5643738   7.5644742   7.5643738   7.5644742
   7.5643362   7.5643362   7.5643362   7.5643362   7.5643248   7.5642628
   7.5643248   7.5642628   7.5643248   7.5642628   7.5643248   7.5642628
   8.3425829   8.3425829   8.3425829   8.3425829   8.3424143   8.3423890
   8.3424143   8.3423890   8.3424143   8.3423890   8.3424143   8.3423890
  18.7095502  18.7095502  18.7095471  18.7094975  18.7094975  18.7095471
 TTTTTTTTTTTTTTTTTTTTTTTTTTTTTT MOQGAD      TELAPSE     4752.03 TCPU     2577.92
 TTTTTTTTTTTTTTTTTTTTTTTTTTTTTT SHELLXN     TELAPSE     4757.29 TCPU     2582.68
 TTTTTTTTTTTTTTTTTTTTTTTTTTTTTT MONMO3      TELAPSE     4758.44 TCPU     2583.83
 NUMERICALLY INTEGRATED DENSITY    708.0000448694
 TTTTTTTTTTTTTTTTTTTTTTTTTTTTTT NUMDFT      TELAPSE     4764.86 TCPU     2590.25
 CYC   7 ETOT(AU) -5.431817668244E+03 DETOT -5.50E-04 tst  6.64E-06 PX  1.57E-03
 TTTTTTTTTTTTTTTTTTTTTTTTTTTTTT DIIS        TELAPSE     4785.00 TCPU     2610.39
 DIIS TEST: 0.18815E-02 AT SCF   CYCLE   7 - DIIS ACTIVE - HISTORY:     7 CYCLES
 TTTTTTTTTTTTTTTTTTTTTTTTTTTTTT FDIK        TELAPSE     4815.49 TCPU     2633.51
 INSULATING STATE
 TOP OF VALENCE BANDS -    BAND    354; K    4; EIG -2.1472548E-01 AU
 TOP OF VALENCE BANDS -    BAND    354; K    1; EIG -2.1528080E-01 AU
 BOTTOM OF VIRTUAL BANDS - BAND    355; K    3; EIG -9.7986000E-02 AU
 INDIRECT ENERGY BAND GAP:   3.1766 eV
 BOTTOM OF VIRTUAL BANDS - BAND    355; K    1; EIG -9.7983938E-02 AU
 TTTTTTTTTTTTTTTTTTTTTTTTTTTTTT PDIG        TELAPSE     4816.52 TCPU     2634.54
 CHARGE NORMALIZATION FACTOR   1.00000000
 TOTAL ATOMIC CHARGES:
   5.8710323   5.8710323   5.8710323   5.8710323   5.8710390   5.8709985
   5.8710390   5.8709985   5.8710390   5.8709985   5.8710390   5.8709985
   6.0131910   6.0131910   6.0131910   6.0131910   6.0131205   6.0131247
   6.0131205   6.0131247   6.0131205   6.0131247   6.0131205   6.0131247
   5.6276789   5.6276789   5.6276789   5.6276789   5.6277171   5.6277241
   5.6277171   5.6277241   5.6277171   5.6277241   5.6277171   5.6277241
   6.0193091   6.0193091   6.0193091   6.0193091   6.0192648   6.0192877
   6.0192648   6.0192877   6.0192648   6.0192877   6.0192648   6.0192877
   0.8894622   0.8894622   0.8894622   0.8894622   0.8894469   0.8894502
   0.8894469   0.8894502   0.8894469   0.8894502   0.8894469   0.8894502
   0.8792352   0.8792352   0.8792352   0.8792352   0.8792421   0.8792434
   0.8792421   0.8792434   0.8792421   0.8792434   0.8792421   0.8792434
   0.8802042   0.8802042   0.8802042   0.8802042   0.8802072   0.8802072
   0.8802072   0.8802072   0.8802072   0.8802072   0.8802072   0.8802072
   7.5624448   7.5624448   7.5624448   7.5624448   7.5624116   7.5623708
   7.5624116   7.5623708   7.5624116   7.5623708   7.5624116   7.5623708
   7.5625611   7.5625611   7.5625611   7.5625611   7.5625809   7.5626096
   7.5625809   7.5626096   7.5625809   7.5626096   7.5625809   7.5626096
   8.3396164   8.3396164   8.3396164   8.3396164   8.3397012   8.3397210
   8.3397012   8.3397210   8.3397012   8.3397210   8.3397012   8.3397210
  18.7105250  18.7105250  18.7105375  18.7105298  18.7105298  18.7105375
 TTTTTTTTTTTTTTTTTTTTTTTTTTTTTT MOQGAD      TELAPSE     4816.54 TCPU     2634.56
 TTTTTTTTTTTTTTTTTTTTTTTTTTTTTT SHELLXN     TELAPSE     4833.35 TCPU     2639.30
 TTTTTTTTTTTTTTTTTTTTTTTTTTTTTT MONMO3      TELAPSE     4835.09 TCPU     2641.03
 NUMERICALLY INTEGRATED DENSITY    708.0000448766
 TTTTTTTTTTTTTTTTTTTTTTTTTTTTTT NUMDFT      TELAPSE     4841.51 TCPU     2647.46
 CYC   8 ETOT(AU) -5.431817915231E+03 DETOT -2.47E-04 tst  1.04E-06 PX  1.04E-03
 TTTTTTTTTTTTTTTTTTTTTTTTTTTTTT DIIS        TELAPSE     4845.04 TCPU     2650.99
 DIIS TEST: 0.10888E-03 AT SCF   CYCLE   8 - DIIS ACTIVE - HISTORY:     8 CYCLES
 TTTTTTTTTTTTTTTTTTTTTTTTTTTTTT FDIK        TELAPSE     4851.79 TCPU     2654.19
 INSULATING STATE
 TOP OF VALENCE BANDS -    BAND    354; K    2; EIG -2.1469599E-01 AU
 TOP OF VALENCE BANDS -    BAND    354; K    1; EIG -2.1524695E-01 AU
 BOTTOM OF VIRTUAL BANDS - BAND    355; K    2; EIG -9.8140656E-02 AU
 DIRECT ENERGY BAND GAP:   3.1716 eV
 BOTTOM OF VIRTUAL BANDS - BAND    355; K    1; EIG -9.8139741E-02 AU
 TTTTTTTTTTTTTTTTTTTTTTTTTTTTTT PDIG        TELAPSE     4851.96 TCPU     2654.37
 CHARGE NORMALIZATION FACTOR   1.00000000
 TOTAL ATOMIC CHARGES:
   5.8728371   5.8728371   5.8728371   5.8728371   5.8728528   5.8728870
   5.8728528   5.8728870   5.8728528   5.8728870   5.8728528   5.8728870
   6.0123843   6.0123843   6.0123843   6.0123843   6.0124969   6.0124992
   6.0124969   6.0124992   6.0124969   6.0124992   6.0124969   6.0124992
   5.6269940   5.6269940   5.6269940   5.6269940   5.6269232   5.6269453
   5.6269232   5.6269453   5.6269232   5.6269453   5.6269232   5.6269453
   6.0186997   6.0186997   6.0186997   6.0186997   6.0187800   6.0187340
   6.0187800   6.0187340   6.0187800   6.0187340   6.0187800   6.0187340
   0.8889882   0.8889882   0.8889882   0.8889882   0.8890084   0.8890114
   0.8890084   0.8890114   0.8890084   0.8890114   0.8890084   0.8890114
   0.8794119   0.8794119   0.8794119   0.8794119   0.8794059   0.8794042
   0.8794059   0.8794042   0.8794059   0.8794042   0.8794059   0.8794042
   0.8804058   0.8804058   0.8804058   0.8804058   0.8804039   0.8803956
   0.8804039   0.8803956   0.8804039   0.8803956   0.8804039   0.8803956
   7.5631307   7.5631307   7.5631307   7.5631307   7.5631837   7.5632545
   7.5631837   7.5632545   7.5631837   7.5632545   7.5631837   7.5632545
   7.5618694   7.5618694   7.5618694   7.5618694   7.5618191   7.5617707
   7.5618191   7.5617707   7.5618191   7.5617707   7.5618191   7.5617707
   8.3401138   8.3401138   8.3401138   8.3401138   8.3399726   8.3399351
   8.3399726   8.3399351   8.3399726   8.3399351   8.3399726   8.3399351
  18.7103322  18.7103322  18.7103161  18.7103150  18.7103150  18.7103161
 TTTTTTTTTTTTTTTTTTTTTTTTTTTTTT MOQGAD      TELAPSE     4851.98 TCPU     2654.38
 TTTTTTTTTTTTTTTTTTTTTTTTTTTTTT SHELLXN     TELAPSE     4859.07 TCPU     2659.14
 TTTTTTTTTTTTTTTTTTTTTTTTTTTTTT MONMO3      TELAPSE     4862.05 TCPU     2662.12
 NUMERICALLY INTEGRATED DENSITY    708.0000448792
 TTTTTTTTTTTTTTTTTTTTTTTTTTTTTT NUMDFT      TELAPSE     4868.48 TCPU     2668.55
 CYC   9 ETOT(AU) -5.431817920044E+03 DETOT -4.81E-06 tst  8.60E-08 PX  4.01E-04
 TTTTTTTTTTTTTTTTTTTTTTTTTTTTTT DIIS        TELAPSE     4883.01 TCPU     2683.08
 DIIS TEST: 0.51953E-04 AT SCF   CYCLE   9 - DIIS ACTIVE - HISTORY:     9 CYCLES
 TTTTTTTTTTTTTTTTTTTTTTTTTTTTTT FDIK        TELAPSE     4897.36 TCPU     2694.54
 INSULATING STATE
 TOP OF VALENCE BANDS -    BAND    354; K    4; EIG -2.1475074E-01 AU
 TOP OF VALENCE BANDS -    BAND    354; K    1; EIG -2.1530450E-01 AU
 BOTTOM OF VIRTUAL BANDS - BAND    355; K    3; EIG -9.8097819E-02 AU
 INDIRECT ENERGY BAND GAP:   3.1743 eV
 BOTTOM OF VIRTUAL BANDS - BAND    355; K    1; EIG -9.8096210E-02 AU
 TTTTTTTTTTTTTTTTTTTTTTTTTTTTTT PDIG        TELAPSE     4897.53 TCPU     2694.71
 CHARGE NORMALIZATION FACTOR   1.00000000
 TOTAL ATOMIC CHARGES:
   5.8718238   5.8718238   5.8718238   5.8718238   5.8718084   5.8717723
   5.8718084   5.8717723   5.8718084   5.8717723   5.8718084   5.8717723
   6.0127053   6.0127053   6.0127053   6.0127053   6.0125744   6.0125832
   6.0125744   6.0125832   6.0125744   6.0125832   6.0125744   6.0125832
   5.6273519   5.6273519   5.6273519   5.6273519   5.6274340   5.6274144
   5.6274340   5.6274144   5.6274340   5.6274144   5.6274340   5.6274144
   6.0189038   6.0189038   6.0189038   6.0189038   6.0188101   6.0188586
   6.0188101   6.0188586   6.0188101   6.0188586   6.0188101   6.0188586
   0.8892224   0.8892224   0.8892224   0.8892224   0.8891915   0.8891922
   0.8891915   0.8891922   0.8891915   0.8891922   0.8891915   0.8891922
   0.8793418   0.8793418   0.8793418   0.8793418   0.8793496   0.8793508
   0.8793496   0.8793508   0.8793496   0.8793508   0.8793496   0.8793508
   0.8802759   0.8802759   0.8802759   0.8802759   0.8802771   0.8802841
   0.8802771   0.8802841   0.8802771   0.8802841   0.8802771   0.8802841
   7.5627178   7.5627178   7.5627178   7.5627178   7.5626467   7.5625557
   7.5626467   7.5625557   7.5626467   7.5625557   7.5626467   7.5625557
   7.5629428   7.5629428   7.5629428   7.5629428   7.5630039   7.5630587
   7.5630039   7.5630587   7.5630039   7.5630587   7.5630039   7.5630587
   8.3395653   8.3395653   8.3395653   8.3395653   8.3397396   8.3397766
   8.3397396   8.3397766   8.3397396   8.3397766   8.3397396   8.3397766
  18.7102934  18.7102934  18.7103177  18.7103232  18.7103232  18.7103177
 TTTTTTTTTTTTTTTTTTTTTTTTTTTTTT MOQGAD      TELAPSE     4897.54 TCPU     2694.73
 TTTTTTTTTTTTTTTTTTTTTTTTTTTTTT SHELLXN     TELAPSE     4907.73 TCPU     2699.49
 TTTTTTTTTTTTTTTTTTTTTTTTTTTTTT MONMO3      TELAPSE     4908.74 TCPU     2700.49
 NUMERICALLY INTEGRATED DENSITY    708.0000448785
 TTTTTTTTTTTTTTTTTTTTTTTTTTTTTT NUMDFT      TELAPSE     4915.21 TCPU     2706.96
 CYC  10 ETOT(AU) -5.431817925693E+03 DETOT -5.65E-06 tst  4.13E-08 PX  2.10E-04
 TTTTTTTTTTTTTTTTTTTTTTTTTTTTTT DIIS        TELAPSE     4932.13 TCPU     2723.88
 DIIS TEST: 0.15792E-04 AT SCF   CYCLE  10 - DIIS ACTIVE - HISTORY:    10 CYCLES
 TTTTTTTTTTTTTTTTTTTTTTTTTTTTTT FDIK        TELAPSE     4948.13 TCPU     2737.43
 INSULATING STATE
 TOP OF VALENCE BANDS -    BAND    354; K    2; EIG -2.1475693E-01 AU
 TOP OF VALENCE BANDS -    BAND    354; K    1; EIG -2.1530888E-01 AU
 BOTTOM OF VIRTUAL BANDS - BAND    355; K    2; EIG -9.8115663E-02 AU
 DIRECT ENERGY BAND GAP:   3.1740 eV
 BOTTOM OF VIRTUAL BANDS - BAND    355; K    1; EIG -9.8115061E-02 AU
 TTTTTTTTTTTTTTTTTTTTTTTTTTTTTT PDIG        TELAPSE     4948.31 TCPU     2737.60
 CHARGE NORMALIZATION FACTOR   1.00000000
 TOTAL ATOMIC CHARGES:
   5.8718191   5.8718191   5.8718191   5.8718191   5.8718376   5.8718662
   5.8718376   5.8718662   5.8718376   5.8718662   5.8718376   5.8718662
   6.0125893   6.0125893   6.0125893   6.0125893   6.0127368   6.0127421
   6.0127368   6.0127421   6.0127368   6.0127421   6.0127368   6.0127421
   5.6276955   5.6276955   5.6276955   5.6276955   5.6275972   5.6276214
   5.6275972   5.6276214   5.6275972   5.6276214   5.6275972   5.6276214
   6.0188366   6.0188366   6.0188366   6.0188366   6.0189382   6.0188762
   6.0189382   6.0188762   6.0189382   6.0188762   6.0189382   6.0188762
   0.8891755   0.8891755   0.8891755   0.8891755   0.8892083   0.8892096
   0.8892083   0.8892096   0.8892083   0.8892096   0.8892083   0.8892096
   0.8793347   0.8793347   0.8793347   0.8793347   0.8793252   0.8793222
   0.8793252   0.8793222   0.8793252   0.8793222   0.8793252   0.8793222
   0.8803077   0.8803077   0.8803077   0.8803077   0.8803057   0.8802996
   0.8803057   0.8802996   0.8803057   0.8802996   0.8803057   0.8802996
   7.5628668   7.5628668   7.5628668   7.5628668   7.5629592   7.5630607
   7.5629592   7.5630607   7.5629592   7.5630607   7.5629592   7.5630607
   7.5621380   7.5621380   7.5621380   7.5621380   7.5620667   7.5619978
   7.5620667   7.5619978   7.5620667   7.5619978   7.5620667   7.5619978
   8.3400215   8.3400215   8.3400215   8.3400215   8.3398274   8.3397932
   8.3398274   8.3397932   8.3398274   8.3397932   8.3398274   8.3397932
  18.7104314  18.7104314  18.7104141  18.7104027  18.7104027  18.7104141
 TTTTTTTTTTTTTTTTTTTTTTTTTTTTTT MOQGAD      TELAPSE     4948.33 TCPU     2737.62
 TTTTTTTTTTTTTTTTTTTTTTTTTTTTTT SHELLXN     TELAPSE     4955.05 TCPU     2742.37
 TTTTTTTTTTTTTTTTTTTTTTTTTTTTTT MONMO3      TELAPSE     4956.17 TCPU     2743.50
 NUMERICALLY INTEGRATED DENSITY    708.0000448794
 TTTTTTTTTTTTTTTTTTTTTTTTTTTTTT NUMDFT      TELAPSE     4962.60 TCPU     2749.92
 CYC  11 ETOT(AU) -5.431817925794E+03 DETOT -1.01E-07 tst  9.02E-09 PX  1.16E-04
 TTTTTTTTTTTTTTTTTTTTTTTTTTTTTT DIIS        TELAPSE     4975.51 TCPU     2762.84
 DIIS TEST: 0.68088E-05 AT SCF   CYCLE  11 - DIIS ACTIVE - HISTORY:    11 CYCLES
 TTTTTTTTTTTTTTTTTTTTTTTTTTTTTT FDIK        TELAPSE     4995.57 TCPU     2773.35
 INSULATING STATE
 TOP OF VALENCE BANDS -    BAND    354; K    4; EIG -2.1474886E-01 AU
 TOP OF VALENCE BANDS -    BAND    354; K    1; EIG -2.1530223E-01 AU
 BOTTOM OF VIRTUAL BANDS - BAND    355; K    3; EIG -9.8121922E-02 AU
 INDIRECT ENERGY BAND GAP:   3.1736 eV
 BOTTOM OF VIRTUAL BANDS - BAND    355; K    1; EIG -9.8120309E-02 AU
 TTTTTTTTTTTTTTTTTTTTTTTTTTTTTT PDIG        TELAPSE     4995.73 TCPU     2773.50
 CHARGE NORMALIZATION FACTOR   1.00000000
 TOTAL ATOMIC CHARGES:
   5.8720997   5.8720997   5.8720997   5.8720997   5.8720915   5.8720605
   5.8720915   5.8720605   5.8720915   5.8720605   5.8720915   5.8720605
   6.0127234   6.0127234   6.0127234   6.0127234   6.0125975   6.0125931
   6.0125975   6.0125931   6.0125975   6.0125931   6.0125975   6.0125931
   5.6273740   5.6273740   5.6273740   5.6273740   5.6274531   5.6274384
   5.6274531   5.6274384   5.6274531   5.6274384   5.6274531   5.6274384
   6.0189229   6.0189229   6.0189229   6.0189229   6.0188317   6.0188846
   6.0188317   6.0188846   6.0188317   6.0188846   6.0188317   6.0188846
   0.8891807   0.8891807   0.8891807   0.8891807   0.8891521   0.8891512
   0.8891521   0.8891512   0.8891521   0.8891512   0.8891521   0.8891512
   0.8793506   0.8793506   0.8793506   0.8793506   0.8793583   0.8793600
   0.8793583   0.8793600   0.8793583   0.8793600   0.8793583   0.8793600
   0.8803023   0.8803023   0.8803023   0.8803023   0.8803032   0.8803096
   0.8803032   0.8803096   0.8803032   0.8803096   0.8803032   0.8803096
   7.5628004   7.5628004   7.5628004   7.5628004   7.5627197   7.5626321
   7.5627197   7.5626321   7.5627197   7.5626321   7.5627197   7.5626321
   7.5623521   7.5623521   7.5623521   7.5623521   7.5624204   7.5624804
   7.5624204   7.5624804   7.5624204   7.5624804   7.5624204   7.5624804
   8.3396960   8.3396960   8.3396960   8.3396960   8.3398594   8.3398875
   8.3398594   8.3398875   8.3398594   8.3398875   8.3398594   8.3398875
  18.7103940  18.7103940  18.7104103  18.7104230  18.7104230  18.7104103
 TTTTTTTTTTTTTTTTTTTTTTTTTTTTTT MOQGAD      TELAPSE     4995.75 TCPU     2773.52
 TTTTTTTTTTTTTTTTTTTTTTTTTTTTTT SHELLXN     TELAPSE     5007.07 TCPU     2778.27
 TTTTTTTTTTTTTTTTTTTTTTTTTTTTTT MONMO3      TELAPSE     5008.45 TCPU     2779.66
 NUMERICALLY INTEGRATED DENSITY    708.0000448806
 TTTTTTTTTTTTTTTTTTTTTTTTTTTTTT NUMDFT      TELAPSE     5014.88 TCPU     2786.09
 CYC  12 ETOT(AU) -5.431817926824E+03 DETOT -1.03E-06 tst  2.52E-09 PX  5.06E-05
 TTTTTTTTTTTTTTTTTTTTTTTTTTTTTT DIIS        TELAPSE     5022.73 TCPU     2793.93
 DIIS TEST: 0.21653E-05 AT SCF   CYCLE  12 - DIIS ACTIVE - HISTORY:    12 CYCLES
 TTTTTTTTTTTTTTTTTTTTTTTTTTTTTT FDIK        TELAPSE     5026.33 TCPU     2796.23
 INSULATING STATE
 TOP OF VALENCE BANDS -    BAND    354; K    2; EIG -2.1474950E-01 AU
 TOP OF VALENCE BANDS -    BAND    354; K    1; EIG -2.1530093E-01 AU
 BOTTOM OF VIRTUAL BANDS - BAND    355; K    2; EIG -9.8123014E-02 AU
 DIRECT ENERGY BAND GAP:   3.1736 eV
 BOTTOM OF VIRTUAL BANDS - BAND    355; K    1; EIG -9.8122591E-02 AU
 TTTTTTTTTTTTTTTTTTTTTTTTTTTTTT PDIG        TELAPSE     5026.49 TCPU     2796.39
 CHARGE NORMALIZATION FACTOR   1.00000000
 TOTAL ATOMIC CHARGES:
   5.8719885   5.8719885   5.8719885   5.8719885   5.8720016   5.8720354
   5.8720016   5.8720354   5.8720016   5.8720354   5.8720016   5.8720354
   6.0125249   6.0125249   6.0125249   6.0125249   6.0126808   6.0126875
   6.0126808   6.0126875   6.0126808   6.0126875   6.0126808   6.0126875
   5.6274539   5.6274539   5.6274539   5.6274539   5.6273500   5.6273715
   5.6273500   5.6273715   5.6273500   5.6273715   5.6273500   5.6273715
   6.0188007   6.0188007   6.0188007   6.0188007   6.0189148   6.0188492
   6.0189148   6.0188492   6.0189148   6.0188492   6.0189148   6.0188492
   0.8891429   0.8891429   0.8891429   0.8891429   0.8891783   0.8891801
   0.8891783   0.8891801   0.8891783   0.8891801   0.8891783   0.8891801
   0.8793628   0.8793628   0.8793628   0.8793628   0.8793527   0.8793501
   0.8793527   0.8793501   0.8793527   0.8793501   0.8793527   0.8793501
   0.8803102   0.8803102   0.8803102   0.8803102   0.8803085   0.8803007
   0.8803085   0.8803007   0.8803085   0.8803007   0.8803085   0.8803007
   7.5627169   7.5627169   7.5627169   7.5627169   7.5628222   7.5629364
   7.5628222   7.5629364   7.5628222   7.5629364   7.5628222   7.5629364
   7.5625356   7.5625356   7.5625356   7.5625356   7.5624491   7.5623663
   7.5624491   7.5623663   7.5624491   7.5623663   7.5624491   7.5623663
   8.3399531   8.3399531   8.3399531   8.3399531   8.3397524   8.3397208
   8.3397524   8.3397208   8.3397524   8.3397208   8.3397524   8.3397208
  18.7104172  18.7104172  18.7104022  18.7103847  18.7103847  18.7104022
 TTTTTTTTTTTTTTTTTTTTTTTTTTTTTT MOQGAD      TELAPSE     5026.51 TCPU     2796.40
 TTTTTTTTTTTTTTTTTTTTTTTTTTTTTT SHELLXN     TELAPSE     5033.23 TCPU     2801.16
 TTTTTTTTTTTTTTTTTTTTTTTTTTTTTT MONMO3      TELAPSE     5034.23 TCPU     2802.15
 NUMERICALLY INTEGRATED DENSITY    708.0000448798
 TTTTTTTTTTTTTTTTTTTTTTTTTTTTTT NUMDFT      TELAPSE     5040.66 TCPU     2808.58
 CYC  13 ETOT(AU) -5.431817926896E+03 DETOT -7.21E-08 tst  1.95E-09 PX  4.87E-05
 TTTTTTTTTTTTTTTTTTTTTTTTTTTTTT DIIS        TELAPSE     5049.48 TCPU     2817.40
 DIIS TEST: 0.17007E-05 AT SCF   CYCLE  13 - DIIS ACTIVE - HISTORY:    13 CYCLES
 TTTTTTTTTTTTTTTTTTTTTTTTTTTTTT FDIK        TELAPSE     5056.72 TCPU     2819.65
 INSULATING STATE
 TOP OF VALENCE BANDS -    BAND    354; K    4; EIG -2.1475334E-01 AU
 TOP OF VALENCE BANDS -    BAND    354; K    1; EIG -2.1530703E-01 AU
 BOTTOM OF VIRTUAL BANDS - BAND    355; K    3; EIG -9.8116399E-02 AU
 INDIRECT ENERGY BAND GAP:   3.1739 eV
 BOTTOM OF VIRTUAL BANDS - BAND    355; K    1; EIG -9.8114584E-02 AU
 TTTTTTTTTTTTTTTTTTTTTTTTTTTTTT PDIG        TELAPSE     5056.90 TCPU     2819.82
 CHARGE NORMALIZATION FACTOR   1.00000000
 TOTAL ATOMIC CHARGES:
   5.8719928   5.8719928   5.8719928   5.8719928   5.8719825   5.8719610
   5.8719825   5.8719610   5.8719825   5.8719610   5.8719825   5.8719610
   6.0127136   6.0127136   6.0127136   6.0127136   6.0126171   6.0126135
   6.0126171   6.0126135   6.0126171   6.0126135   6.0126171   6.0126135
   5.6274450   5.6274450   5.6274450   5.6274450   5.6275092   5.6274982
   5.6275092   5.6274982   5.6275092   5.6274982   5.6275092   5.6274982
   6.0188984   6.0188984   6.0188984   6.0188984   6.0188301   6.0188734
   6.0188301   6.0188734   6.0188301   6.0188734   6.0188301   6.0188734
   0.8891838   0.8891838   0.8891838   0.8891838   0.8891620   0.8891602
   0.8891620   0.8891602   0.8891620   0.8891602   0.8891620   0.8891602
   0.8793475   0.8793475   0.8793475   0.8793475   0.8793532   0.8793546
   0.8793532   0.8793546   0.8793532   0.8793546   0.8793532   0.8793546
   0.8803056   0.8803056   0.8803056   0.8803056   0.8803063   0.8803111
   0.8803063   0.8803111   0.8803063   0.8803111   0.8803063   0.8803111
   7.5629001   7.5629001   7.5629001   7.5629001   7.5628366   7.5627610
   7.5628366   7.5627610   7.5628366   7.5627610   7.5628366   7.5627610
   7.5622750   7.5622750   7.5622750   7.5622750   7.5623289   7.5623802
   7.5623289   7.5623802   7.5623289   7.5623802   7.5623289   7.5623802
   8.3397372   8.3397372   8.3397372   8.3397372   8.3398604   8.3398808
   8.3398604   8.3398808   8.3398604   8.3398808   8.3398604   8.3398808
  18.7104075  18.7104075  18.7104125  18.7104215  18.7104215  18.7104125
 TTTTTTTTTTTTTTTTTTTTTTTTTTTTTT MOQGAD      TELAPSE     5056.91 TCPU     2819.84
 TTTTTTTTTTTTTTTTTTTTTTTTTTTTTT SHELLXN     TELAPSE     5067.22 TCPU     2824.59
 TTTTTTTTTTTTTTTTTTTTTTTTTTTTTT MONMO3      TELAPSE     5068.23 TCPU     2825.59
 NUMERICALLY INTEGRATED DENSITY    708.0000448797
 TTTTTTTTTTTTTTTTTTTTTTTTTTTTTT NUMDFT      TELAPSE     5074.68 TCPU     2832.05
 CYC  14 ETOT(AU) -5.431817926903E+03 DETOT -6.33E-09 tst  2.26E-09 PX  5.25E-05
 TTTTTTTTTTTTTTTTTTTTTTTTTTTTTT DIIS        TELAPSE     5093.01 TCPU     2850.37
 DIIS TEST: 0.78299E-06 AT SCF   CYCLE  14 - DIIS ACTIVE - HISTORY:    14 CYCLES
 TTTTTTTTTTTTTTTTTTTTTTTTTTTTTT FDIK        TELAPSE     5096.11 TCPU     2852.25
 INSULATING STATE
 TOP OF VALENCE BANDS -    BAND    354; K    2; EIG -2.1475374E-01 AU
 TOP OF VALENCE BANDS -    BAND    354; K    1; EIG -2.1530728E-01 AU
 BOTTOM OF VIRTUAL BANDS - BAND    355; K    2; EIG -9.8112195E-02 AU
 DIRECT ENERGY BAND GAP:   3.1740 eV
 BOTTOM OF VIRTUAL BANDS - BAND    355; K    1; EIG -9.8110157E-02 AU
 TTTTTTTTTTTTTTTTTTTTTTTTTTTTTT PDIG        TELAPSE     5096.28 TCPU     2852.42
 CHARGE NORMALIZATION FACTOR   1.00000000
 TOTAL ATOMIC CHARGES:
   5.8720190   5.8720190   5.8720190   5.8720190   5.8720174   5.8720219
   5.8720174   5.8720219   5.8720174   5.8720219   5.8720174   5.8720219
   6.0126378   6.0126378   6.0126378   6.0126378   6.0126574   6.0126572
   6.0126574   6.0126572   6.0126574   6.0126572   6.0126574   6.0126572
   5.6274863   5.6274863   5.6274863   5.6274863   5.6274745   5.6274786
   5.6274745   5.6274786   5.6274745   5.6274786   5.6274745   5.6274786
   6.0188782   6.0188782   6.0188782   6.0188782   6.0188923   6.0188834
   6.0188923   6.0188834   6.0188923   6.0188834   6.0188923   6.0188834
   0.8891645   0.8891645   0.8891645   0.8891645   0.8891688   0.8891690
   0.8891688   0.8891690   0.8891688   0.8891690   0.8891688   0.8891690
   0.8793539   0.8793539   0.8793539   0.8793539   0.8793529   0.8793526
   0.8793529   0.8793526   0.8793529   0.8793526   0.8793529   0.8793526
   0.8803036   0.8803036   0.8803036   0.8803036   0.8803040   0.8803029
   0.8803040   0.8803029   0.8803040   0.8803029   0.8803040   0.8803029
   7.5627345   7.5627345   7.5627345   7.5627345   7.5627465   7.5627614
   7.5627465   7.5627614   7.5627465   7.5627614   7.5627465   7.5627614
   7.5623859   7.5623859   7.5623859   7.5623859   7.5623734   7.5623622
   7.5623734   7.5623622   7.5623734   7.5623622   7.5623734   7.5623622
   8.3398279   8.3398279   8.3398279   8.3398279   8.3398071   8.3398029
   8.3398071   8.3398029   8.3398071   8.3398029   8.3398071   8.3398029
  18.7104171  18.7104171  18.7104140  18.7104126  18.7104126  18.7104140
 TTTTTTTTTTTTTTTTTTTTTTTTTTTTTT MOQGAD      TELAPSE     5096.29 TCPU     2852.43
 TTTTTTTTTTTTTTTTTTTTTTTTTTTTTT SHELLXN     TELAPSE     5101.06 TCPU     2857.20
 +++ ENERGIES IN A.U. +++
 ::: EXT EL-POLE                                  -6.0304148872181E+03
 ::: EXT EL-SPHEROPOLE                             4.9235071269484E+01
 ::: BIELET ZONE E-E                               1.0574655460330E+04
 ::: TOTAL E-E                                     4.5934756443815E+03
 ::: TOTAL E-N + N-E                              -1.5677163710801E+04
 ::: TOTAL N-N                                     1.3477772502070E+03
 ::: KINETIC ENERGY                                4.9746357667057E+03
 ::: PSEUDO TOTAL   ENERGY                        -4.7612750495068E+03
 ::: VIRIAL COEFFICIENT                            1.0219148183695E+00
 TTTTTTTTTTTTTTTTTTTTTTTTTTTTTT MONMO3      TELAPSE     5102.20 TCPU     2858.34
 NUMERICALLY INTEGRATED DENSITY    708.0000448802
 TTTTTTTTTTTTTTTTTTTTTTTTTTTTTT NUMDFT      TELAPSE     5108.64 TCPU     2864.78
 CYC  15 ETOT(AU) -5.431817926982E+03 DETOT -7.93E-08 tst  6.35E-10 PX  5.25E-05

 == SCF ENDED - CONVERGENCE ON ENERGY      E(AU) -5.4318179269821E+03 CYCLES  15


 ENERGY EXPRESSION=HARTREE+FOCK EXCH*0.00000+(M06-L      EXCH)*1.00000+M06-L      CORR


 TOTAL ENERGY(DFT)(AU)( 15) -5.4318179269821E+03 DE-7.9E-08 tester 6.3E-10
 TTTTTTTTTTTTTTTTTTTTTTTTTTTTTT EDFT        TELAPSE     5108.65 TCPU     2864.80

 *******************************************************************************
 *                             FORCE CALCULATION                               *
 *******************************************************************************

 TTTTTTTTTTTTTTTTTTTTTTTTTTTTTT NUMDFG      TELAPSE     5167.85 TCPU     2924.00
 INFORMATION **** EXCPOG **** EXCH. BIPO BUFFER LENGTH (WORDS) =           0
 WARNING **** GENPOG **** COULOMB BIPO BUFFER TOO SMALL - TO AVOID I/O SET BIPOSIZE =     5342700
 INFORMATION **** GENPOG **** BIPO BUFFER LENGTH (WORDS) =     4000000
 TTTTTTTTTTTTTTTTTTTTTTTTTTTTTT SHELXG      TELAPSE     5220.14 TCPU     2962.12


 D3 DISPERSION ENERGY (AU)       -4.0072960983158E-02
 TOTAL ENERGY + DISP (AU)        -5.4318579999431E+03

 CARTESIAN FORCES IN HARTREE/BOHR (ANALYTICAL)
   ATOM                     X                   Y                   Z
   1   6            -1.827963671985E-06 -5.095022875690E-05  2.995840547149E-05
   2   6             1.827963655998E-06  5.095022874713E-05  2.995840547237E-05
   3   6            -1.827963673762E-06  5.095022874357E-05 -2.995840550213E-05
   4   6             1.827963700407E-06 -5.095022877466E-05 -2.995840547149E-05
   5   6             9.365467764422E-06 -1.423183051052E-05 -5.881591054013E-05
   6   6            -5.717091688595E-05  9.887939291353E-06 -1.516838683280E-05
   7   6            -9.365467752431E-06  1.423183054428E-05 -5.881591054901E-05
   8   6             5.717091689394E-05  9.887939243391E-06  1.516838687543E-05
   9   6             9.365467770639E-06  1.423183051408E-05  5.881591053125E-05
  10   6             5.717091687973E-05 -9.887939272701E-06 -1.516838686833E-05
  11   6            -9.365467750211E-06 -1.423183051941E-05  5.881591051526E-05
  12   6            -5.717091690460E-05 -9.887939267372E-06  1.516838687898E-05
  13   6             1.164484195471E-05 -1.618784919444E-06  1.184057094061E-05
  14   6            -1.164484193339E-05  1.618784938984E-06  1.184057091841E-05
  15   6             1.164484194227E-05  1.618784937207E-06 -1.184057094417E-05
  16   6            -1.164484193161E-05 -1.618784958524E-06 -1.184057095038E-05
  17   6             1.033048556742E-05  1.482111963647E-05 -4.733237629395E-06
  18   6            -6.356241046390E-06  1.111339219850E-05  1.533209172955E-05
  19   6            -1.033048554433E-05 -1.482111964179E-05 -4.733237625842E-06
  20   6             6.356241028627E-06  1.111339221538E-05 -1.533209169402E-05
  21   6             1.033048556121E-05 -1.482111960271E-05  4.733237647159E-06
  22   6             6.356241051719E-06 -1.111339220206E-05  1.533209171356E-05
  23   6            -1.033048554966E-05  1.482111962048E-05  4.733237643606E-06
  24   6            -6.356241062377E-06 -1.111339217363E-05 -1.533209172067E-05
  25   6            -8.693032013785E-06  8.665694950949E-06  5.158015331275E-05
  26   6             8.693032001794E-06 -8.665694937626E-06  5.158015331785E-05
  27   6            -8.693031985807E-06 -8.665694973375E-06 -5.158015330409E-05
  28   6             8.693032012008E-06  8.665694946508E-06 -5.158015326900E-05
  29   6             5.134791090189E-05 -8.818978050495E-06  7.539215385766E-06
  30   6             5.713088700954E-06  5.028576452903E-05 -8.554581149234E-06
  31   6            -5.134791087680E-05  8.818978003866E-06  7.539215396202E-06
  32   6            -5.713088692127E-06  5.028576455723E-05  8.554581151454E-06
  33   6             5.134791093586E-05  8.818978015857E-06 -7.539215387986E-06
  34   6            -5.713088685022E-06 -5.028576456367E-05 -8.554581151898E-06
  35   6            -5.134791090722E-05 -8.818978045166E-06 -7.539215380215E-06
  36   6             5.713088685910E-06 -5.028576452148E-05  8.554581126141E-06
  37   6             5.771816818267E-06  1.727334324997E-05 -5.296980973846E-06
  38   6            -5.771816825373E-06 -1.727334328194E-05 -5.296980949865E-06
  39   6             5.771816812938E-06 -1.727334326063E-05  5.296980992497E-06
  40   6            -5.771816830702E-06  1.727334326951E-05  5.296980979175E-06
  41   6            -1.877625141589E-06  4.237543990371E-06  1.894154691584E-05
  42   6             1.992930460482E-05 -2.644954378184E-06  4.642346276285E-06
  43   6             1.877625139812E-06 -4.237543983265E-06  1.894154690518E-05
  44   6            -1.992930463501E-05 -2.644954419040E-06 -4.642346281614E-06
  45   6            -1.877625167346E-06 -4.237543997476E-06 -1.894154694959E-05
  46   6            -1.992930461547E-05  2.644954386177E-06  4.642346270955E-06
  47   6             1.877625140700E-06  4.237543981489E-06 -1.894154693893E-05
  48   6             1.992930462613E-05  2.644954360420E-06 -4.642346267403E-06
  49   1             7.065072389789E-06 -2.602272701302E-05 -3.824254152973E-05
  50   1            -7.065072384904E-06  2.602272701591E-05 -3.824254152929E-05
  51   1             7.065072386236E-06  2.602272700858E-05  3.824254152679E-05
  52   1            -7.065072390677E-06 -2.602272700858E-05  3.824254152840E-05
  53   1            -3.634897335753E-05  6.028722415952E-06 -2.352424414220E-05
  54   1            -2.383562129782E-05 -3.609158151285E-05  6.439702372685E-06
  55   1             3.634897335758E-05 -6.028722416396E-06 -2.352424413865E-05
  56   1             2.383562129582E-05 -3.609158151496E-05 -6.439702374017E-06
  57   1            -3.634897335919E-05 -6.028722415063E-06  2.352424414309E-05
  58   1             2.383562129493E-05  3.609158151280E-05  6.439702374905E-06
  59   1             3.634897335647E-05  6.028722412399E-06  2.352424413887E-05
  60   1            -2.383562129316E-05  3.609158151324E-05 -6.439702374461E-06
  61   1             1.132304828877E-05  1.497247470450E-06  7.537208848829E-06
  62   1            -1.132304829254E-05 -1.497247469118E-06  7.537208852160E-06
  63   1             1.132304828655E-05 -1.497247470006E-06 -7.537208841280E-06
  64   1            -1.132304828810E-05  1.497247469562E-06 -7.537208843722E-06
  65   1             5.925707578847E-06  1.047640858021E-05  9.092821131595E-07
  66   1             2.045857660171E-06  5.716418452373E-06  8.977268362909E-06
  67   1            -5.925707579069E-06 -1.047640858065E-05  9.092821133816E-07
  68   1            -2.045857663058E-06  5.716418448598E-06 -8.977268364019E-06
  69   1             5.925707580623E-06 -1.047640858420E-05 -9.092821147139E-07
  70   1            -2.045857659727E-06 -5.716418446156E-06  8.977268361576E-06
  71   1            -5.925707584620E-06  1.047640858487E-05 -9.092821142698E-07
  72   1             2.045857658839E-06 -5.716418451485E-06 -8.977268364463E-06
  73   1             1.996704445784E-06 -1.194041147712E-05 -3.362690893960E-06
  74   1            -1.996704452001E-06  1.194041148644E-05 -3.362690893072E-06
  75   1             1.996704446894E-06  1.194041148089E-05  3.362690894626E-06
  76   1            -1.996704452223E-06 -1.194041147934E-05  3.362690896180E-06
  77   1            -1.326741865704E-06  9.677778689543E-07 -9.875673258497E-06
  78   1            -1.043910559440E-05 -1.000379925120E-06  1.865282309277E-06
  79   1             1.326741866814E-06 -9.677778654016E-07 -9.875673247395E-06
  80   1             1.043910559861E-05 -1.000379926674E-06 -1.865282307945E-06
  81   1            -1.326741866148E-06 -9.677778665118E-07  9.875673251836E-06
  82   1             1.043910559329E-05  1.000379923566E-06  1.865282306168E-06
  83   1             1.326741867036E-06  9.677778720629E-07  9.875673256055E-06
  84   1            -1.043910559595E-05  1.000379924232E-06 -1.865282310609E-06
  85   7            -2.766397610721E-05  2.457389291211E-05 -4.036203187585E-05
  86   7             2.766397613563E-05 -2.457389288679E-05 -4.036203190294E-05
  87   7            -2.766397611742E-05 -2.457389285571E-05  4.036203189761E-05
  88   7             2.766397610876E-05  2.457389288946E-05  4.036203188029E-05
  89   7            -4.199923255266E-05 -2.532079071549E-05  2.178331670599E-05
  90   7             2.024759801866E-05 -4.348386488262E-05 -2.494464486791E-05
  91   7             4.199923252735E-05  2.532079072570E-05  2.178331668645E-05
  92   7            -2.024759800401E-05 -4.348386489728E-05  2.494464485192E-05
  93   7            -4.199923259662E-05  2.532079071393E-05 -2.178331666469E-05
  94   7            -2.024759802710E-05  4.348386490971E-05 -2.494464488012E-05
  95   7             4.199923254777E-05 -2.532079070749E-05 -2.178331669089E-05
  96   7             2.024759800801E-05  4.348386491193E-05  2.494464486880E-05
  97   7             9.575240621729E-06  3.945320649379E-05 -9.975163348663E-06
  98   7            -9.575240628390E-06 -3.945320650800E-05 -9.975163296261E-06
  99   7             9.575240621729E-06 -3.945320648224E-05  9.975163326459E-06
 100   7            -9.575240598192E-06  3.945320650356E-05  9.975163342446E-06
 101   7            -7.000690550818E-06  1.251393784107E-05  4.199816366501E-05
 102   7             4.186698121167E-05 -8.762615946623E-06  1.179192720535E-05
 103   7             7.000690499304E-06 -1.251393782642E-05  4.199816368899E-05
 104   7            -4.186698120545E-05 -8.762615907543E-06 -1.179192722134E-05
 105   7            -7.000690520620E-06 -1.251393783308E-05 -4.199816367212E-05
 106   7            -4.186698122055E-05  8.762615909319E-06  1.179192722178E-05
 107   7             7.000690493975E-06  1.251393783797E-05 -4.199816370409E-05
 108   7             4.186698124276E-05  8.762615928859E-06 -1.179192719958E-05
 109   8             5.613445219055E-05  5.192188913794E-05 -2.952392913258E-05
 110   8            -5.613445216213E-05 -5.192188913838E-05 -2.952392912992E-05
 111   8             5.613445217634E-05 -5.192188912417E-05  2.952392915923E-05
 112   8            -5.613445220831E-05  5.192188912551E-05  2.952392912370E-05
 113   8            -1.332375445084E-05  6.530064875321E-05  5.688136719240E-05
 114   8             5.694932760436E-05 -1.293844755246E-05  6.536425027548E-05
 115   8             1.332375445084E-05 -6.530064877097E-05  5.688136719417E-05
 116   8            -5.694932763589E-05 -1.293844751693E-05 -6.536425029680E-05
 117   8            -1.332375447838E-05 -6.530064874966E-05 -5.688136718618E-05
 118   8            -5.694932762834E-05  1.293844754446E-05  6.536425028614E-05
 119   8             1.332375446861E-05  6.530064874610E-05 -5.688136717330E-05
 120   8             5.694932762479E-05  1.293844752226E-05 -6.536425032166E-05
 121 230             1.098338173226E-14 -4.025504235639E-05 -5.551115123126E-15
 122 230             2.620040316651E-14  4.025504237681E-05 -1.132427485118E-14
 123 230             5.353191943715E-15 -5.810253428574E-15 -3.794774881039E-05
 124 230            -3.820981660319E-05 -8.814047434912E-15 -1.620925615953E-14
 125 230             3.820981662095E-05 -3.153892095091E-15  1.221245327088E-14
 126 230             1.376676550535E-14 -7.756936607802E-15  3.794774877797E-05

 RESULTANT FORCE    -2.057920077837E-14 -2.153832667773E-14 -1.609823385706E-15

 ATOMIC PART

 SYMMETRY ALLOWED FORCES (ANALYTICAL) (DIRECTION, FORCE)

    1 -2.2128519E-05    2  8.9030033E-05    3 -7.4639636E-05    4 -9.5162577E-05
    5 -7.6778866E-05    6 -6.8820762E-06    7  5.9917953E-05    8 -7.9523199E-05
    9 -6.6868228E-05   10 -1.6432035E-06   11  3.0165277E-05   12  1.4178986E-05
   13 -2.8013447E-07   14 -1.1395932E-05   15  3.5569741E-05   16  3.7876169E-05
   17  1.0773305E-05   18  6.7276277E-06   19  7.9603762E-05   20  7.0056696E-05
   21 -3.8660429E-08   22 -6.0769203E-05   23  6.1437546E-05   24  6.0144994E-05
   25  4.1590113E-05   26 -5.0363010E-05   27  7.9194338E-05   28  7.1643920E-06
   29 -1.8040891E-05   30  3.2590778E-05   31  2.8933004E-05   32  2.5938402E-05
   33  3.3374292E-06   34 -2.0705989E-05   35  2.6012725E-05   36  2.4443763E-05
   37 -8.2365183E-05   38 -3.5433734E-05   39 -2.6810172E-05   40  2.1770091E-05
   41 -7.3016174E-05   42 -4.2879310E-05   43 -6.7160361E-06   44  2.0522940E-05
   45 -8.4749863E-05   46 -2.6426384E-06   47  2.0330943E-05   48  1.8130636E-05
   49  6.3046454E-06   50 -2.2307803E-06   51  2.3196095E-05   52  1.4604455E-05
   53  1.1662818E-05   54  1.0977516E-05   55 -1.9976096E-05   56  5.8883563E-06
   57 -1.4062525E-05   58 -8.7539620E-06   59 -1.8000374E-05   60 -5.0765175E-07
   61  1.3052744E-05   62 -4.6606940E-06   63 -1.6177876E-05   64  1.3713036E-05
   65 -1.0856296E-04   66 -4.3700376E-06   67  4.4411813E-05   68  2.1954116E-05
   69 -9.5204890E-05   70 -1.0239435E-04   71  1.1302087E-05   72 -3.2861044E-05
   73  2.2981777E-05   74 -4.0684630E-05   75  6.9336695E-05   76  7.1028854E-05
   77  5.2649087E-05   78  7.7969091E-06   79 -4.4845878E-05   80  6.0595029E-05
   81  4.6816642E-05   82 -3.8955546E-05   83 -4.4772831E-05   84  1.5281474E-04
   85  1.5646859E-04   86  2.8690327E-05   87  7.3506429E-05   88 -5.2233166E-06
   89  1.6380250E-04   90  6.2240784E-05   91 -5.6929227E-05   92 -5.3666221E-05
   93  5.4036841E-05

 CELL PART

 GRADIENT WITH RESPECT TO THE CELL PARAMETER IN HARTREE/BOHR
ORDER: -D/DA1X, -D/DA1Y, -D/DA1Z
       -D/DA2X, -D/DA2Y, -D/DA2Z
       -D/DA3X, -D/DA3Y, -D/DA3Z
 -0.856422472507E-14 -0.259127718145E-04 -0.216130826409E-04
 -0.270395626849E-04 -0.865224376310E-14 -0.216130826445E-04
 -0.270395625570E-04 -0.259127717293E-04 -0.101186972849E-13

STRESS TENSOR, IN HARTREE/BOHR^3:
ORDER: 11 12 13
       21 22 23
       31 32 33
  0.514971075786E-07 -0.113635872551E-15  0.129946518162E-15
 -0.729549870019E-16  0.493511235478E-07  0.894332713492E-16
  0.130186673594E-16  0.625248913164E-17  0.411623241646E-07

PRESSURE FROM THE STRESS TENSOR,
IN HARTREE/BOHR^3: -0.47337E-07
PRESSURE IN GIGAPASCAL: -0.1393E-02
CONVERSION FACTOR: 1 HARTREE/BOHR^3= 29421 GIGAPASCAL
WHEN USING VALUES FOR BOHR RADIUS AND HARTREE
FROM IUPAC WEBSITE, APRIL 2009
ENTHALPY: -5.4318588053950E+03

 SYMMETRY ALLOWED FORCES (ANALYTICAL) (DIRECTION, FORCE)

    1 -1.3950836E-03    2 -8.6697366E-05    3 -9.8524779E-05
 TTTTTTTTTTTTTTTTTTTTTTTTTTTTTT TOTGRA_C    TELAPSE     5256.09 TCPU     2998.07
 *******************************************************************************
 LATTICE PARAMETERS (ANGSTROMS AND DEGREES) - BOHR = 0.5291772083 ANGSTROM
 PRIMITIVE CELL - CENTRING CODE 6/1 VOLUME=  2521.410915 - DENSITY  1.004 g/cm^3
         A              B              C           ALPHA      BETA       GAMMA 
    14.85098205    14.85098205    14.85098205   109.471221 109.471221 109.471221
 *******************************************************************************
 ATOMS IN THE ASYMMETRIC UNIT   33 - ATOMS IN THE UNIT CELL:  126
     ATOM                 X/A                 Y/B                 Z/C    
 *******************************************************************************
      1 T   6 C     1.420511394740E-02 -4.763255402159E-01  3.592895433183E-01
      2 F   6 C     1.643849164658E-01 -3.450844293709E-01 -3.592895433183E-01
      3 F   6 C    -1.420511394740E-02  3.450844293709E-01 -4.905306541633E-01
      4 F   6 C    -1.643849164658E-01  4.763255402159E-01  4.905306541633E-01
      5 T   6 C     3.592895433183E-01  1.420511394740E-02 -4.763255402159E-01
      6 T   6 C    -4.763255402159E-01  3.592895433183E-01  1.420511394740E-02
      7 F   6 C     4.905306541633E-01 -1.643849164658E-01  4.763255402159E-01
      8 F   6 C    -3.450844293709E-01 -3.592895433183E-01  1.643849164658E-01
      9 F   6 C    -3.592895433183E-01  1.643849164658E-01 -3.450844293709E-01
     10 F   6 C     3.450844293709E-01 -4.905306541633E-01 -1.420511394740E-02
     11 F   6 C    -4.905306541633E-01 -1.420511394740E-02  3.450844293709E-01
     12 F   6 C     4.763255402159E-01  4.905306541633E-01 -1.643849164658E-01
     13 T   6 C     7.158431759211E-02 -2.035601565405E-01  4.229421007674E-01
     14 F   6 C     3.734977426921E-01 -3.513577831753E-01 -4.229421007674E-01
     15 F   6 C    -7.158431759211E-02  3.513577831753E-01 -2.751444741326E-01
     16 F   6 C    -3.734977426921E-01  2.035601565405E-01  2.751444741326E-01
     17 T   6 C     4.229421007674E-01  7.158431759211E-02 -2.035601565405E-01
     18 T   6 C    -2.035601565405E-01  4.229421007674E-01  7.158431759211E-02
     19 F   6 C     2.751444741326E-01 -3.734977426921E-01  2.035601565405E-01
     20 F   6 C    -3.513577831753E-01 -4.229421007674E-01  3.734977426921E-01
     21 F   6 C    -4.229421007674E-01  3.734977426921E-01 -3.513577831753E-01
     22 F   6 C     3.513577831753E-01 -2.751444741326E-01 -7.158431759211E-02
     23 F   6 C    -2.751444741326E-01 -7.158431759211E-02  3.513577831753E-01
     24 F   6 C     2.035601565405E-01  2.751444741326E-01 -3.734977426921E-01
     25 T   6 C     1.778691619614E-02 -3.738775957377E-01  3.740145638928E-01
     26 F   6 C     2.521078403696E-01 -3.562276476966E-01 -3.740145638928E-01
     27 F   6 C    -1.778691619614E-02  3.562276476966E-01 -3.916645119338E-01
     28 F   6 C    -2.521078403696E-01  3.738775957377E-01  3.916645119338E-01
     29 T   6 C     3.740145638928E-01  1.778691619614E-02 -3.738775957377E-01
     30 T   6 C    -3.738775957377E-01  3.740145638928E-01  1.778691619614E-02
     31 F   6 C     3.916645119338E-01 -2.521078403696E-01  3.738775957377E-01
     32 F   6 C    -3.562276476966E-01 -3.740145638928E-01  2.521078403696E-01
     33 F   6 C    -3.740145638928E-01  2.521078403696E-01 -3.562276476966E-01
     34 F   6 C     3.562276476966E-01 -3.916645119338E-01 -1.778691619614E-02
     35 F   6 C    -3.916645119338E-01 -1.778691619614E-02  3.562276476966E-01
     36 F   6 C     3.738775957377E-01  3.916645119338E-01 -2.521078403696E-01
     37 T   6 C    -4.272544544644E-02 -2.618903762236E-01  3.696656903193E-01
     38 F   6 C     3.684439334571E-01 -4.123911357657E-01 -3.696656903193E-01
     39 F   6 C     4.272544544644E-02  4.123911357657E-01 -2.191649307772E-01
     40 F   6 C    -3.684439334571E-01  2.618903762236E-01  2.191649307772E-01
     41 T   6 C     3.696656903193E-01 -4.272544544644E-02 -2.618903762236E-01
     42 T   6 C    -2.618903762236E-01  3.696656903193E-01 -4.272544544644E-02
     43 F   6 C     2.191649307772E-01 -3.684439334571E-01  2.618903762236E-01
     44 F   6 C    -4.123911357657E-01 -3.696656903193E-01  3.684439334571E-01
     45 F   6 C    -3.696656903193E-01  3.684439334571E-01 -4.123911357657E-01
     46 F   6 C     4.123911357657E-01 -2.191649307772E-01  4.272544544644E-02
     47 F   6 C    -2.191649307772E-01  4.272544544644E-02  4.123911357657E-01
     48 F   6 C     2.618903762236E-01  2.191649307772E-01 -3.684439334571E-01
     49 T   1 H     9.467890704825E-02 -4.733664740864E-01  3.932090483498E-01
     50 F   1 H     1.334244775638E-01 -2.985301413016E-01 -3.932090483498E-01
     51 F   1 H    -9.467890704825E-02  2.985301413016E-01  4.319546188654E-01
     52 F   1 H    -1.334244775638E-01  4.733664740864E-01 -4.319546188654E-01
     53 T   1 H     3.932090483498E-01  9.467890704825E-02 -4.733664740864E-01
     54 T   1 H    -4.733664740864E-01  3.932090483498E-01  9.467890704825E-02
     55 F   1 H    -4.319546188654E-01 -1.334244775638E-01  4.733664740864E-01
     56 F   1 H    -2.985301413016E-01 -3.932090483498E-01  1.334244775638E-01
     57 F   1 H    -3.932090483498E-01  1.334244775638E-01 -2.985301413016E-01
     58 F   1 H     2.985301413016E-01  4.319546188654E-01 -9.467890704825E-02
     59 F   1 H     4.319546188654E-01 -9.467890704825E-02  2.985301413016E-01
     60 F   1 H     4.733664740864E-01 -4.319546188654E-01 -1.334244775638E-01
     61 T   1 H     1.270275136172E-01 -1.168855879263E-01  4.580702874288E-01
     62 F   1 H     4.250441246449E-01 -3.310427738116E-01 -4.580702874288E-01
     63 F   1 H    -1.270275136172E-01  3.310427738116E-01 -2.439131015435E-01
     64 F   1 H    -4.250441246449E-01  1.168855879263E-01  2.439131015435E-01
     65 T   1 H     4.580702874288E-01  1.270275136172E-01 -1.168855879263E-01
     66 T   1 H    -1.168855879263E-01  4.580702874288E-01  1.270275136172E-01
     67 F   1 H     2.439131015435E-01 -4.250441246449E-01  1.168855879263E-01
     68 F   1 H    -3.310427738116E-01 -4.580702874288E-01  4.250441246449E-01
     69 F   1 H    -4.580702874288E-01  4.250441246449E-01 -3.310427738116E-01
     70 F   1 H     3.310427738116E-01 -2.439131015435E-01 -1.270275136172E-01
     71 F   1 H    -2.439131015435E-01 -1.270275136172E-01  3.310427738116E-01
     72 F   1 H     1.168855879263E-01  2.439131015435E-01 -4.250441246449E-01
     73 T   1 H    -1.006394910005E-01 -2.325702387048E-01  3.537318150373E-01
     74 F   1 H     4.136979462579E-01 -4.543713060378E-01 -3.537318150373E-01
     75 F   1 H     1.006394910005E-01  4.543713060378E-01 -1.319307477043E-01
     76 F   1 H    -4.136979462579E-01  2.325702387048E-01  1.319307477043E-01
     77 T   1 H     3.537318150373E-01 -1.006394910005E-01 -2.325702387048E-01
     78 T   1 H    -2.325702387048E-01  3.537318150373E-01 -1.006394910005E-01
     79 F   1 H     1.319307477043E-01 -4.136979462579E-01  2.325702387048E-01
     80 F   1 H    -4.543713060378E-01 -3.537318150373E-01  4.136979462579E-01
     81 F   1 H    -3.537318150373E-01  4.136979462579E-01 -4.543713060378E-01
     82 F   1 H     4.543713060378E-01 -1.319307477043E-01  1.006394910005E-01
     83 F   1 H    -1.319307477043E-01  1.006394910005E-01  4.543713060378E-01
     84 F   1 H     2.325702387048E-01  1.319307477043E-01 -4.136979462579E-01
     85 T   7 N     1.093885302883E-01 -2.743917117223E-01  4.256241750133E-01
     86 F   7 N     2.999841132644E-01 -3.162356447251E-01 -4.256241750133E-01
     87 F   7 N    -1.093885302883E-01  3.162356447251E-01 -3.837802420105E-01
     88 F   7 N    -2.999841132644E-01  2.743917117223E-01  3.837802420105E-01
     89 T   7 N     4.256241750133E-01  1.093885302883E-01 -2.743917117223E-01
     90 T   7 N    -2.743917117223E-01  4.256241750133E-01  1.093885302883E-01
     91 F   7 N     3.837802420105E-01 -2.999841132644E-01  2.743917117223E-01
     92 F   7 N    -3.162356447251E-01 -4.256241750133E-01  2.999841132644E-01
     93 F   7 N    -4.256241750133E-01  2.999841132644E-01 -3.162356447251E-01
     94 F   7 N     3.162356447251E-01 -3.837802420105E-01 -1.093885302883E-01
     95 F   7 N    -3.837802420105E-01 -1.093885302883E-01  3.162356447251E-01
     96 F   7 N     2.743917117223E-01  3.837802420105E-01 -2.999841132644E-01
     97 T   7 N    -7.572317979356E-02 -3.687659679085E-01  3.388926369576E-01
     98 F   7 N     2.923413951338E-01 -4.146158167512E-01 -3.388926369576E-01
     99 F   7 N     7.572317979356E-02  4.146158167512E-01 -2.930427881150E-01
    100 F   7 N    -2.923413951338E-01  3.687659679085E-01  2.930427881150E-01
    101 T   7 N     3.388926369576E-01 -7.572317979356E-02 -3.687659679085E-01
    102 T   7 N    -3.687659679085E-01  3.388926369576E-01 -7.572317979356E-02
    103 F   7 N     2.930427881150E-01 -2.923413951338E-01  3.687659679085E-01
    104 F   7 N    -4.146158167512E-01 -3.388926369576E-01  2.923413951338E-01
    105 F   7 N    -3.388926369576E-01  2.923413951338E-01 -4.146158167512E-01
    106 F   7 N     4.146158167512E-01 -2.930427881150E-01  7.572317979356E-02
    107 F   7 N    -2.930427881150E-01  7.572317979356E-02  4.146158167512E-01
    108 F   7 N     3.687659679085E-01  2.930427881150E-01 -2.923413951338E-01
    109 T   8 O    -7.304873630774E-02  4.375148886549E-01  3.120323973955E-01
    110 F   8 O     1.254824912594E-01 -3.850811337032E-01 -3.120323973955E-01
    111 F   8 O     7.304873630774E-02  3.850811337032E-01 -4.894363750374E-01
    112 F   8 O    -1.254824912594E-01 -4.375148886549E-01  4.894363750374E-01
    113 T   8 O     3.120323973955E-01 -7.304873630774E-02  4.375148886549E-01
    114 T   8 O     4.375148886549E-01  3.120323973955E-01 -7.304873630774E-02
    115 F   8 O     4.894363750374E-01 -1.254824912594E-01 -4.375148886549E-01
    116 F   8 O    -3.850811337032E-01 -3.120323973955E-01  1.254824912594E-01
    117 F   8 O    -3.120323973955E-01  1.254824912594E-01 -3.850811337032E-01
    118 F   8 O     3.850811337032E-01 -4.894363750374E-01  7.304873630774E-02
    119 F   8 O    -4.894363750374E-01  7.304873630774E-02  3.850811337032E-01
    120 F   8 O    -4.375148886549E-01  4.894363750374E-01 -1.254824912594E-01
    121 T 230 ZN   -2.250063314398E-01 -5.000000000000E-01  2.749936685602E-01
    122 F 230 ZN    2.250063314398E-01 -5.000000000000E-01 -2.749936685602E-01
    123 T 230 ZN    2.749936685602E-01 -2.250063314398E-01  5.000000000000E-01
    124 T 230 ZN    5.000000000000E-01  2.749936685602E-01 -2.250063314398E-01
    125 F 230 ZN    5.000000000000E-01 -2.749936685602E-01  2.250063314398E-01
    126 F 230 ZN   -2.749936685602E-01  2.250063314398E-01  5.000000000000E-01

 TRANSFORMATION MATRIX PRIMITIVE-CRYSTALLOGRAPHIC CELL
  0.0000  1.0000  1.0000  1.0000  0.0000  1.0000  1.0000  1.0000  0.0000

 *******************************************************************************
 CRYSTALLOGRAPHIC CELL (VOLUME=       5042.82182974)
         A              B              C           ALPHA      BETA       GAMMA 
    17.14843697    17.14843697    17.14843697    90.000000  90.000000  90.000000

 COORDINATES IN THE CRYSTALLOGRAPHIC CELL
     ATOM                 X/A                 Y/B                 Z/C    
 *******************************************************************************
      1 T   6 C     4.343794445775E-01 -7.508990125920E-02  8.929501520660E-02
      2 F   6 C    -4.343794445775E-01  7.508990125920E-02  8.929501520660E-02
      3 F   6 C     4.343794445775E-01  7.508990125920E-02 -8.929501520660E-02
      4 F   6 C    -4.343794445775E-01 -7.508990125920E-02 -8.929501520660E-02
      5 T   6 C     8.929501520660E-02  4.343794445775E-01 -7.508990125920E-02
      6 T   6 C    -7.508990125920E-02  8.929501520660E-02  4.343794445775E-01
      7 F   6 C    -8.929501520660E-02 -4.343794445775E-01 -7.508990125920E-02
      8 F   6 C     7.508990125920E-02  8.929501520660E-02 -4.343794445775E-01
      9 F   6 C     8.929501520660E-02 -4.343794445775E-01  7.508990125920E-02
     10 F   6 C     7.508990125920E-02 -8.929501520660E-02  4.343794445775E-01
     11 F   6 C    -8.929501520660E-02  4.343794445775E-01  7.508990125920E-02
     12 F   6 C    -7.508990125920E-02 -8.929501520660E-02 -4.343794445775E-01
     13 T   6 C    -4.261011866826E-01 -1.509567125500E-01  2.225410301421E-01
     14 F   6 C     4.261011866826E-01  1.509567125500E-01  2.225410301421E-01
     15 F   6 C    -4.261011866826E-01  1.509567125500E-01 -2.225410301421E-01
     16 F   6 C     4.261011866826E-01 -1.509567125500E-01 -2.225410301421E-01
     17 T   6 C     2.225410301421E-01 -4.261011866826E-01 -1.509567125500E-01
     18 T   6 C    -1.509567125500E-01  2.225410301421E-01 -4.261011866826E-01
     19 F   6 C    -2.225410301421E-01  4.261011866826E-01 -1.509567125500E-01
     20 F   6 C     1.509567125500E-01  2.225410301421E-01  4.261011866826E-01
     21 F   6 C     2.225410301421E-01  4.261011866826E-01  1.509567125500E-01
     22 F   6 C     1.509567125500E-01 -2.225410301421E-01 -4.261011866826E-01
     23 F   6 C    -2.225410301421E-01 -4.261011866826E-01  1.509567125500E-01
     24 F   6 C    -1.509567125500E-01 -2.225410301421E-01  4.261011866826E-01
     25 T   6 C     4.911750259795E-01 -1.171604620867E-01  1.349473782829E-01
     26 F   6 C    -4.911750259795E-01  1.171604620867E-01  1.349473782829E-01
     27 F   6 C     4.911750259795E-01  1.171604620867E-01 -1.349473782829E-01
     28 F   6 C    -4.911750259795E-01 -1.171604620867E-01 -1.349473782829E-01
     29 T   6 C     1.349473782829E-01  4.911750259795E-01 -1.171604620867E-01
     30 T   6 C    -1.171604620867E-01  1.349473782829E-01  4.911750259795E-01
     31 F   6 C    -1.349473782829E-01 -4.911750259795E-01 -1.171604620867E-01
     32 F   6 C     1.171604620867E-01  1.349473782829E-01 -4.911750259795E-01
     33 F   6 C     1.349473782829E-01 -4.911750259795E-01  1.171604620867E-01
     34 F   6 C     1.171604620867E-01 -1.349473782829E-01  4.911750259795E-01
     35 F   6 C    -1.349473782829E-01  4.911750259795E-01  1.171604620867E-01
     36 F   6 C    -1.171604620867E-01 -1.349473782829E-01 -4.911750259795E-01
     37 T   6 C    -4.247496202289E-01 -2.055846894518E-01  1.628592440053E-01
     38 F   6 C     4.247496202289E-01  2.055846894518E-01  1.628592440053E-01
     39 F   6 C    -4.247496202289E-01  2.055846894518E-01 -1.628592440053E-01
     40 F   6 C     4.247496202289E-01 -2.055846894518E-01 -1.628592440053E-01
     41 T   6 C     1.628592440053E-01 -4.247496202289E-01 -2.055846894518E-01
     42 T   6 C    -2.055846894518E-01  1.628592440053E-01 -4.247496202289E-01
     43 F   6 C    -1.628592440053E-01  4.247496202289E-01 -2.055846894518E-01
     44 F   6 C     2.055846894518E-01  1.628592440053E-01  4.247496202289E-01
     45 F   6 C     1.628592440053E-01  4.247496202289E-01  2.055846894518E-01
     46 F   6 C     2.055846894518E-01 -1.628592440053E-01 -4.247496202289E-01
     47 F   6 C    -1.628592440053E-01 -4.247496202289E-01  2.055846894518E-01
     48 F   6 C    -2.055846894518E-01 -1.628592440053E-01  4.247496202289E-01
     49 T   1 H     4.125818336076E-01 -1.937278525779E-02  1.140516923060E-01
     50 F   1 H    -4.125818336076E-01  1.937278525779E-02  1.140516923060E-01
     51 F   1 H     4.125818336076E-01  1.937278525779E-02 -1.140516923060E-01
     52 F   1 H    -4.125818336076E-01 -1.937278525779E-02 -1.140516923060E-01
     53 T   1 H     1.140516923060E-01  4.125818336076E-01 -1.937278525779E-02
     54 T   1 H    -1.937278525779E-02  1.140516923060E-01  4.125818336076E-01
     55 F   1 H    -1.140516923060E-01 -4.125818336076E-01 -1.937278525779E-02
     56 F   1 H     1.937278525779E-02  1.140516923060E-01 -4.125818336076E-01
     57 F   1 H     1.140516923060E-01 -4.125818336076E-01  1.937278525779E-02
     58 F   1 H     1.937278525779E-02 -1.140516923060E-01  4.125818336076E-01
     59 F   1 H    -1.140516923060E-01  4.125818336076E-01  1.937278525779E-02
     60 F   1 H    -1.937278525779E-02 -1.140516923060E-01 -4.125818336076E-01
     61 T   1 H    -3.929214070573E-01 -1.490083055138E-01  2.760358191311E-01
     62 F   1 H     3.929214070573E-01  1.490083055138E-01  2.760358191311E-01
     63 F   1 H    -3.929214070573E-01  1.490083055138E-01 -2.760358191311E-01
     64 F   1 H     3.929214070573E-01 -1.490083055138E-01 -2.760358191311E-01
     65 T   1 H     2.760358191311E-01 -3.929214070573E-01 -1.490083055138E-01
     66 T   1 H    -1.490083055138E-01  2.760358191311E-01 -3.929214070573E-01
     67 F   1 H    -2.760358191311E-01  3.929214070573E-01 -1.490083055138E-01
     68 F   1 H     1.490083055138E-01  2.760358191311E-01  3.929214070573E-01
     69 F   1 H     2.760358191311E-01  3.929214070573E-01  1.490083055138E-01
     70 F   1 H     1.490083055138E-01 -2.760358191311E-01 -3.929214070573E-01
     71 F   1 H    -2.760358191311E-01 -3.929214070573E-01  1.490083055138E-01
     72 F   1 H    -1.490083055138E-01 -2.760358191311E-01  3.929214070573E-01
     73 T   1 H    -3.890994663335E-01 -2.571687186292E-01  1.565292276287E-01
     74 F   1 H     3.890994663335E-01  2.571687186292E-01  1.565292276287E-01
     75 F   1 H    -3.890994663335E-01  2.571687186292E-01 -1.565292276287E-01
     76 F   1 H     3.890994663335E-01 -2.571687186292E-01 -1.565292276287E-01
     77 T   1 H     1.565292276287E-01 -3.890994663335E-01 -2.571687186292E-01
     78 T   1 H    -2.571687186292E-01  1.565292276287E-01 -3.890994663335E-01
     79 F   1 H    -1.565292276287E-01  3.890994663335E-01 -2.571687186292E-01
     80 F   1 H     2.571687186292E-01  1.565292276287E-01  3.890994663335E-01
     81 F   1 H     1.565292276287E-01  3.890994663335E-01  2.571687186292E-01
     82 F   1 H     2.571687186292E-01 -1.565292276287E-01 -3.890994663335E-01
     83 F   1 H    -1.565292276287E-01 -3.890994663335E-01  2.571687186292E-01
     84 F   1 H    -2.571687186292E-01 -1.565292276287E-01  3.890994663335E-01
     85 T   7 N     2.092196650140E-02  4.047022085119E-01 -2.953136782237E-01
     86 F   7 N    -2.092196650140E-02 -4.047022085119E-01 -2.953136782237E-01
     87 F   7 N     2.092196650140E-02 -4.047022085119E-01  2.953136782237E-01
     88 F   7 N    -2.092196650140E-02  4.047022085119E-01  2.953136782237E-01
     89 T   7 N    -2.953136782237E-01  2.092196650140E-02  4.047022085119E-01
     90 T   7 N     4.047022085119E-01 -2.953136782237E-01  2.092196650140E-02
     91 F   7 N     2.953136782237E-01 -2.092196650140E-02  4.047022085119E-01
     92 F   7 N    -4.047022085119E-01 -2.953136782237E-01 -2.092196650140E-02
     93 F   7 N    -2.953136782237E-01 -2.092196650140E-02 -4.047022085119E-01
     94 F   7 N    -4.047022085119E-01  2.953136782237E-01  2.092196650140E-02
     95 F   7 N     2.953136782237E-01  2.092196650140E-02 -4.047022085119E-01
     96 F   7 N     4.047022085119E-01  2.953136782237E-01 -2.092196650140E-02
     97 T   7 N    -4.770750755787E-01 -1.840322874637E-01  1.083091076701E-01
     98 F   7 N     4.770750755787E-01  1.840322874637E-01  1.083091076701E-01
     99 F   7 N    -4.770750755787E-01  1.840322874637E-01 -1.083091076701E-01
    100 F   7 N     4.770750755787E-01 -1.840322874637E-01 -1.083091076701E-01
    101 T   7 N     1.083091076701E-01 -4.770750755787E-01 -1.840322874637E-01
    102 T   7 N    -1.840322874637E-01  1.083091076701E-01 -4.770750755787E-01
    103 F   7 N    -1.083091076701E-01  4.770750755787E-01 -1.840322874637E-01
    104 F   7 N     1.840322874637E-01  1.083091076701E-01  4.770750755787E-01
    105 F   7 N     1.083091076701E-01  4.770750755787E-01  1.840322874637E-01
    106 F   7 N     1.840322874637E-01 -1.083091076701E-01 -4.770750755787E-01
    107 F   7 N    -1.083091076701E-01 -4.770750755787E-01  1.840322874637E-01
    108 F   7 N    -1.840322874637E-01 -1.083091076701E-01  4.770750755787E-01
    109 T   8 O     4.112980111790E-01 -9.926561378355E-02  2.621687747581E-02
    110 F   8 O    -4.112980111790E-01  9.926561378355E-02  2.621687747581E-02
    111 F   8 O     4.112980111790E-01  9.926561378355E-02 -2.621687747581E-02
    112 F   8 O    -4.112980111790E-01 -9.926561378355E-02 -2.621687747581E-02
    113 T   8 O     2.621687747581E-02  4.112980111790E-01 -9.926561378355E-02
    114 T   8 O    -9.926561378355E-02  2.621687747581E-02  4.112980111790E-01
    115 F   8 O    -2.621687747581E-02 -4.112980111790E-01 -9.926561378355E-02
    116 F   8 O     9.926561378355E-02  2.621687747581E-02 -4.112980111790E-01
    117 F   8 O     2.621687747581E-02 -4.112980111790E-01  9.926561378355E-02
    118 F   8 O     9.926561378355E-02 -2.621687747581E-02  4.112980111790E-01
    119 F   8 O    -2.621687747581E-02  4.112980111790E-01  9.926561378355E-02
    120 F   8 O    -9.926561378355E-02 -2.621687747581E-02 -4.112980111790E-01
    121 T 230 ZN    0.000000000000E+00  2.749936685602E-01 -5.000000000000E-01
    122 F 230 ZN   -5.481593191940E-17 -2.749936685602E-01 -5.000000000000E-01
    123 T 230 ZN    5.000000000000E-01  5.481593191940E-17  2.749936685602E-01
    124 T 230 ZN    2.749936685602E-01 -5.000000000000E-01  1.370398297985E-17
    125 F 230 ZN   -2.749936685602E-01 -5.000000000000E-01  1.370398297985E-17
    126 F 230 ZN    5.000000000000E-01  5.481593191940E-17 -2.749936685602E-01

 T = ATOM BELONGING TO THE ASYMMETRIC UNIT

 *******************************************************************************
 * CELL DEFORMATION
 *******************************************************************************

    ELASTIC STRAIN MATRIX (ADIMENSIONAL)

    1   -0.0150000000    0.0000000000    0.0000000000
    2    0.0000000000    0.0000000000    0.0000000000
    3    0.0000000000    0.0000000000    0.0000000000

 LATTICE PARAMETERS (ANGSTROMS AND DEGREES) OF
 (1) ORIGINAL PRIMITIVE CELL
 (2) ORIGINAL CRYSTALLOGRAPHIC CELL
 (3) DEFORMED PRIMITIVE CELL
 (4) DEFORMED CRYSTALLOGRAPHIC CELL

            A           B           C        ALPHA       BETA        GAMMA         VOL
 (1)   14.850982   14.850982   14.850982  109.471221  109.471221  109.471221 2521.410915
 (2)   17.148437   17.148437   17.148437   90.000000   90.000000   90.000000 5042.821830
 (3)   14.777100   14.777100   14.777100  110.285563  109.065590  109.065590 2483.589751
 (4)   16.891210   17.148437   17.148437   90.000000   90.000000   90.000000 4967.179502

 * CELL DEFORMATION COMPLETE - NO. OF SYMMOPS   4
 *******************************************************************************
 LATTICE PARAMETERS (ANGSTROMS AND DEGREES) - BOHR = 0.5291772083 ANGSTROM
 PRIMITIVE CELL - CENTRING CODE 6/1 VOLUME=  2483.589751 - DENSITY  1.019 g/cm^3
         A              B              C           ALPHA      BETA       GAMMA 
    14.77710027    14.77710027    14.77710027   110.285563 109.065590 109.065590
 *******************************************************************************
 ATOMS IN THE ASYMMETRIC UNIT   33 - ATOMS IN THE UNIT CELL:  126
     ATOM                 X/A                 Y/B                 Z/C    
 *******************************************************************************
      1 T   6 C     1.420511394740E-02 -4.763255402159E-01  3.592895433183E-01
      2 F   6 C     1.643849164658E-01 -3.450844293709E-01 -3.592895433183E-01
      3 F   6 C    -1.420511394740E-02  3.450844293709E-01 -4.905306541633E-01
      4 F   6 C    -1.643849164658E-01  4.763255402159E-01  4.905306541633E-01
      5 T   6 C     3.592895433183E-01  1.420511394740E-02 -4.763255402159E-01
      6 T   6 C    -4.763255402159E-01  3.592895433183E-01  1.420511394740E-02
      7 F   6 C     4.905306541633E-01 -1.643849164658E-01  4.763255402159E-01
      8 F   6 C    -3.450844293709E-01 -3.592895433183E-01  1.643849164658E-01
      9 F   6 C    -3.592895433183E-01  1.643849164658E-01 -3.450844293709E-01
     10 F   6 C     3.450844293709E-01 -4.905306541633E-01 -1.420511394740E-02
     11 F   6 C    -4.905306541633E-01 -1.420511394740E-02  3.450844293709E-01
     12 F   6 C     4.763255402159E-01  4.905306541633E-01 -1.643849164658E-01
     13 T   6 C     7.158431759211E-02 -2.035601565405E-01  4.229421007674E-01
     14 F   6 C     3.734977426921E-01 -3.513577831753E-01 -4.229421007674E-01
     15 F   6 C    -7.158431759211E-02  3.513577831753E-01 -2.751444741326E-01
     16 F   6 C    -3.734977426921E-01  2.035601565405E-01  2.751444741326E-01
     17 T   6 C     4.229421007674E-01  7.158431759211E-02 -2.035601565405E-01
     18 T   6 C    -2.035601565405E-01  4.229421007674E-01  7.158431759211E-02
     19 F   6 C     2.751444741326E-01 -3.734977426921E-01  2.035601565405E-01
     20 F   6 C    -3.513577831753E-01 -4.229421007674E-01  3.734977426921E-01
     21 F   6 C    -4.229421007674E-01  3.734977426921E-01 -3.513577831753E-01
     22 F   6 C     3.513577831753E-01 -2.751444741326E-01 -7.158431759211E-02
     23 F   6 C    -2.751444741326E-01 -7.158431759211E-02  3.513577831753E-01
     24 F   6 C     2.035601565405E-01  2.751444741326E-01 -3.734977426921E-01
     25 T   6 C     1.778691619614E-02 -3.738775957377E-01  3.740145638928E-01
     26 F   6 C     2.521078403696E-01 -3.562276476966E-01 -3.740145638928E-01
     27 F   6 C    -1.778691619614E-02  3.562276476966E-01 -3.916645119338E-01
     28 F   6 C    -2.521078403696E-01  3.738775957377E-01  3.916645119338E-01
     29 T   6 C     3.740145638928E-01  1.778691619614E-02 -3.738775957377E-01
     30 T   6 C    -3.738775957377E-01  3.740145638928E-01  1.778691619614E-02
     31 F   6 C     3.916645119338E-01 -2.521078403696E-01  3.738775957377E-01
     32 F   6 C    -3.562276476966E-01 -3.740145638928E-01  2.521078403696E-01
     33 F   6 C    -3.740145638928E-01  2.521078403696E-01 -3.562276476966E-01
     34 F   6 C     3.562276476966E-01 -3.916645119338E-01 -1.778691619614E-02
     35 F   6 C    -3.916645119338E-01 -1.778691619614E-02  3.562276476966E-01
     36 F   6 C     3.738775957377E-01  3.916645119338E-01 -2.521078403696E-01
     37 T   6 C    -4.272544544644E-02 -2.618903762236E-01  3.696656903193E-01
     38 F   6 C     3.684439334571E-01 -4.123911357657E-01 -3.696656903193E-01
     39 F   6 C     4.272544544644E-02  4.123911357657E-01 -2.191649307772E-01
     40 F   6 C    -3.684439334571E-01  2.618903762236E-01  2.191649307772E-01
     41 T   6 C     3.696656903193E-01 -4.272544544644E-02 -2.618903762236E-01
     42 T   6 C    -2.618903762236E-01  3.696656903193E-01 -4.272544544644E-02
     43 F   6 C     2.191649307772E-01 -3.684439334571E-01  2.618903762236E-01
     44 F   6 C    -4.123911357657E-01 -3.696656903193E-01  3.684439334571E-01
     45 F   6 C    -3.696656903193E-01  3.684439334571E-01 -4.123911357657E-01
     46 F   6 C     4.123911357657E-01 -2.191649307772E-01  4.272544544644E-02
     47 F   6 C    -2.191649307772E-01  4.272544544644E-02  4.123911357657E-01
     48 F   6 C     2.618903762236E-01  2.191649307772E-01 -3.684439334571E-01
     49 T   1 H     9.467890704825E-02 -4.733664740864E-01  3.932090483498E-01
     50 F   1 H     1.334244775638E-01 -2.985301413016E-01 -3.932090483498E-01
     51 F   1 H    -9.467890704825E-02  2.985301413016E-01  4.319546188654E-01
     52 F   1 H    -1.334244775638E-01  4.733664740864E-01 -4.319546188654E-01
     53 T   1 H     3.932090483498E-01  9.467890704825E-02 -4.733664740864E-01
     54 T   1 H    -4.733664740864E-01  3.932090483498E-01  9.467890704825E-02
     55 F   1 H    -4.319546188654E-01 -1.334244775638E-01  4.733664740864E-01
     56 F   1 H    -2.985301413016E-01 -3.932090483498E-01  1.334244775638E-01
     57 F   1 H    -3.932090483498E-01  1.334244775638E-01 -2.985301413016E-01
     58 F   1 H     2.985301413016E-01  4.319546188654E-01 -9.467890704825E-02
     59 F   1 H     4.319546188654E-01 -9.467890704825E-02  2.985301413016E-01
     60 F   1 H     4.733664740864E-01 -4.319546188654E-01 -1.334244775638E-01
     61 T   1 H     1.270275136172E-01 -1.168855879263E-01  4.580702874288E-01
     62 F   1 H     4.250441246449E-01 -3.310427738116E-01 -4.580702874288E-01
     63 F   1 H    -1.270275136172E-01  3.310427738116E-01 -2.439131015435E-01
     64 F   1 H    -4.250441246449E-01  1.168855879263E-01  2.439131015435E-01
     65 T   1 H     4.580702874288E-01  1.270275136172E-01 -1.168855879263E-01
     66 T   1 H    -1.168855879263E-01  4.580702874288E-01  1.270275136172E-01
     67 F   1 H     2.439131015435E-01 -4.250441246449E-01  1.168855879263E-01
     68 F   1 H    -3.310427738116E-01 -4.580702874288E-01  4.250441246449E-01
     69 F   1 H    -4.580702874288E-01  4.250441246449E-01 -3.310427738116E-01
     70 F   1 H     3.310427738116E-01 -2.439131015435E-01 -1.270275136172E-01
     71 F   1 H    -2.439131015435E-01 -1.270275136172E-01  3.310427738116E-01
     72 F   1 H     1.168855879263E-01  2.439131015435E-01 -4.250441246449E-01
     73 T   1 H    -1.006394910005E-01 -2.325702387048E-01  3.537318150373E-01
     74 F   1 H     4.136979462579E-01 -4.543713060378E-01 -3.537318150373E-01
     75 F   1 H     1.006394910005E-01  4.543713060378E-01 -1.319307477043E-01
     76 F   1 H    -4.136979462579E-01  2.325702387048E-01  1.319307477043E-01
     77 T   1 H     3.537318150373E-01 -1.006394910005E-01 -2.325702387048E-01
     78 T   1 H    -2.325702387048E-01  3.537318150373E-01 -1.006394910005E-01
     79 F   1 H     1.319307477043E-01 -4.136979462579E-01  2.325702387048E-01
     80 F   1 H    -4.543713060378E-01 -3.537318150373E-01  4.136979462579E-01
     81 F   1 H    -3.537318150373E-01  4.136979462579E-01 -4.543713060378E-01
     82 F   1 H     4.543713060378E-01 -1.319307477043E-01  1.006394910005E-01
     83 F   1 H    -1.319307477043E-01  1.006394910005E-01  4.543713060378E-01
     84 F   1 H     2.325702387048E-01  1.319307477043E-01 -4.136979462579E-01
     85 T   7 N     1.093885302883E-01 -2.743917117223E-01  4.256241750133E-01
     86 F   7 N     2.999841132644E-01 -3.162356447251E-01 -4.256241750133E-01
     87 F   7 N    -1.093885302883E-01  3.162356447251E-01 -3.837802420105E-01
     88 F   7 N    -2.999841132644E-01  2.743917117223E-01  3.837802420105E-01
     89 T   7 N     4.256241750133E-01  1.093885302883E-01 -2.743917117223E-01
     90 T   7 N    -2.743917117223E-01  4.256241750133E-01  1.093885302883E-01
     91 F   7 N     3.837802420105E-01 -2.999841132644E-01  2.743917117223E-01
     92 F   7 N    -3.162356447251E-01 -4.256241750133E-01  2.999841132644E-01
     93 F   7 N    -4.256241750133E-01  2.999841132644E-01 -3.162356447251E-01
     94 F   7 N     3.162356447251E-01 -3.837802420105E-01 -1.093885302883E-01
     95 F   7 N    -3.837802420105E-01 -1.093885302883E-01  3.162356447251E-01
     96 F   7 N     2.743917117223E-01  3.837802420105E-01 -2.999841132644E-01
     97 T   7 N    -7.572317979356E-02 -3.687659679085E-01  3.388926369576E-01
     98 F   7 N     2.923413951338E-01 -4.146158167512E-01 -3.388926369576E-01
     99 F   7 N     7.572317979356E-02  4.146158167512E-01 -2.930427881150E-01
    100 F   7 N    -2.923413951338E-01  3.687659679085E-01  2.930427881150E-01
    101 T   7 N     3.388926369576E-01 -7.572317979356E-02 -3.687659679085E-01
    102 T   7 N    -3.687659679085E-01  3.388926369576E-01 -7.572317979356E-02
    103 F   7 N     2.930427881150E-01 -2.923413951338E-01  3.687659679085E-01
    104 F   7 N    -4.146158167512E-01 -3.388926369576E-01  2.923413951338E-01
    105 F   7 N    -3.388926369576E-01  2.923413951338E-01 -4.146158167512E-01
    106 F   7 N     4.146158167512E-01 -2.930427881150E-01  7.572317979356E-02
    107 F   7 N    -2.930427881150E-01  7.572317979356E-02  4.146158167512E-01
    108 F   7 N     3.687659679085E-01  2.930427881150E-01 -2.923413951338E-01
    109 T   8 O    -7.304873630774E-02  4.375148886549E-01  3.120323973955E-01
    110 F   8 O     1.254824912594E-01 -3.850811337032E-01 -3.120323973955E-01
    111 F   8 O     7.304873630774E-02  3.850811337032E-01 -4.894363750374E-01
    112 F   8 O    -1.254824912594E-01 -4.375148886549E-01  4.894363750374E-01
    113 T   8 O     3.120323973955E-01 -7.304873630774E-02  4.375148886549E-01
    114 T   8 O     4.375148886549E-01  3.120323973955E-01 -7.304873630774E-02
    115 F   8 O     4.894363750374E-01 -1.254824912594E-01 -4.375148886549E-01
    116 F   8 O    -3.850811337032E-01 -3.120323973955E-01  1.254824912594E-01
    117 F   8 O    -3.120323973955E-01  1.254824912594E-01 -3.850811337032E-01
    118 F   8 O     3.850811337032E-01 -4.894363750374E-01  7.304873630774E-02
    119 F   8 O    -4.894363750374E-01  7.304873630774E-02  3.850811337032E-01
    120 F   8 O    -4.375148886549E-01  4.894363750374E-01 -1.254824912594E-01
    121 T 230 ZN   -2.250063314398E-01  5.000000000000E-01  2.749936685602E-01
    122 F 230 ZN    2.250063314398E-01 -5.000000000000E-01 -2.749936685602E-01
    123 T 230 ZN    2.749936685602E-01 -2.250063314398E-01  5.000000000000E-01
    124 T 230 ZN    5.000000000000E-01  2.749936685602E-01 -2.250063314398E-01
    125 F 230 ZN    5.000000000000E-01 -2.749936685602E-01  2.250063314398E-01
    126 F 230 ZN   -2.749936685602E-01  2.250063314398E-01  5.000000000000E-01

 TRANSFORMATION MATRIX PRIMITIVE-CRYSTALLOGRAPHIC CELL
  0.0000  1.0000  1.0000  1.0000  0.0000  1.0000  1.0000  1.0000  0.0000

 *******************************************************************************
 CRYSTALLOGRAPHIC CELL (VOLUME=       4967.17950230)
         A              B              C           ALPHA      BETA       GAMMA 
    16.89121041    17.14843697    17.14843697    90.000000  90.000000  90.000000

 COORDINATES IN THE CRYSTALLOGRAPHIC CELL
     ATOM                 X/A                 Y/B                 Z/C    
 *******************************************************************************
      1 T   6 C     4.343794445775E-01 -7.508990125920E-02  8.929501520660E-02
      2 F   6 C    -4.343794445775E-01  7.508990125920E-02  8.929501520660E-02
      3 F   6 C     4.343794445775E-01  7.508990125920E-02 -8.929501520660E-02
      4 F   6 C    -4.343794445775E-01 -7.508990125920E-02 -8.929501520660E-02
      5 T   6 C     8.929501520660E-02  4.343794445775E-01 -7.508990125920E-02
      6 T   6 C    -7.508990125920E-02  8.929501520660E-02  4.343794445775E-01
      7 F   6 C    -8.929501520660E-02 -4.343794445775E-01 -7.508990125920E-02
      8 F   6 C     7.508990125920E-02  8.929501520660E-02 -4.343794445775E-01
      9 F   6 C     8.929501520660E-02 -4.343794445775E-01  7.508990125920E-02
     10 F   6 C     7.508990125920E-02 -8.929501520660E-02  4.343794445775E-01
     11 F   6 C    -8.929501520660E-02  4.343794445775E-01  7.508990125920E-02
     12 F   6 C    -7.508990125920E-02 -8.929501520660E-02 -4.343794445775E-01
     13 T   6 C    -4.261011866826E-01 -1.509567125500E-01  2.225410301421E-01
     14 F   6 C     4.261011866826E-01  1.509567125500E-01  2.225410301421E-01
     15 F   6 C    -4.261011866826E-01  1.509567125500E-01 -2.225410301421E-01
     16 F   6 C     4.261011866826E-01 -1.509567125500E-01 -2.225410301421E-01
     17 T   6 C     2.225410301421E-01 -4.261011866826E-01 -1.509567125500E-01
     18 T   6 C    -1.509567125500E-01  2.225410301421E-01 -4.261011866826E-01
     19 F   6 C    -2.225410301421E-01  4.261011866826E-01 -1.509567125500E-01
     20 F   6 C     1.509567125500E-01  2.225410301421E-01  4.261011866826E-01
     21 F   6 C     2.225410301421E-01  4.261011866826E-01  1.509567125500E-01
     22 F   6 C     1.509567125500E-01 -2.225410301421E-01 -4.261011866826E-01
     23 F   6 C    -2.225410301421E-01 -4.261011866826E-01  1.509567125500E-01
     24 F   6 C    -1.509567125500E-01 -2.225410301421E-01  4.261011866826E-01
     25 T   6 C     4.911750259795E-01 -1.171604620867E-01  1.349473782829E-01
     26 F   6 C    -4.911750259795E-01  1.171604620867E-01  1.349473782829E-01
     27 F   6 C     4.911750259795E-01  1.171604620867E-01 -1.349473782829E-01
     28 F   6 C    -4.911750259795E-01 -1.171604620867E-01 -1.349473782829E-01
     29 T   6 C     1.349473782829E-01  4.911750259795E-01 -1.171604620867E-01
     30 T   6 C    -1.171604620867E-01  1.349473782829E-01  4.911750259795E-01
     31 F   6 C    -1.349473782829E-01 -4.911750259795E-01 -1.171604620867E-01
     32 F   6 C     1.171604620867E-01  1.349473782829E-01 -4.911750259795E-01
     33 F   6 C     1.349473782829E-01 -4.911750259795E-01  1.171604620867E-01
     34 F   6 C     1.171604620867E-01 -1.349473782829E-01  4.911750259795E-01
     35 F   6 C    -1.349473782829E-01  4.911750259795E-01  1.171604620867E-01
     36 F   6 C    -1.171604620867E-01 -1.349473782829E-01 -4.911750259795E-01
     37 T   6 C    -4.247496202289E-01 -2.055846894518E-01  1.628592440053E-01
     38 F   6 C     4.247496202289E-01  2.055846894518E-01  1.628592440053E-01
     39 F   6 C    -4.247496202289E-01  2.055846894518E-01 -1.628592440053E-01
     40 F   6 C     4.247496202289E-01 -2.055846894518E-01 -1.628592440053E-01
     41 T   6 C     1.628592440053E-01 -4.247496202289E-01 -2.055846894518E-01
     42 T   6 C    -2.055846894518E-01  1.628592440053E-01 -4.247496202289E-01
     43 F   6 C    -1.628592440053E-01  4.247496202289E-01 -2.055846894518E-01
     44 F   6 C     2.055846894518E-01  1.628592440053E-01  4.247496202289E-01
     45 F   6 C     1.628592440053E-01  4.247496202289E-01  2.055846894518E-01
     46 F   6 C     2.055846894518E-01 -1.628592440053E-01 -4.247496202289E-01
     47 F   6 C    -1.628592440053E-01 -4.247496202289E-01  2.055846894518E-01
     48 F   6 C    -2.055846894518E-01 -1.628592440053E-01  4.247496202289E-01
     49 T   1 H     4.125818336076E-01 -1.937278525779E-02  1.140516923060E-01
     50 F   1 H    -4.125818336076E-01  1.937278525779E-02  1.140516923060E-01
     51 F   1 H     4.125818336076E-01  1.937278525779E-02 -1.140516923060E-01
     52 F   1 H    -4.125818336076E-01 -1.937278525779E-02 -1.140516923060E-01
     53 T   1 H     1.140516923060E-01  4.125818336076E-01 -1.937278525779E-02
     54 T   1 H    -1.937278525779E-02  1.140516923060E-01  4.125818336076E-01
     55 F   1 H    -1.140516923060E-01 -4.125818336076E-01 -1.937278525779E-02
     56 F   1 H     1.937278525779E-02  1.140516923060E-01 -4.125818336076E-01
     57 F   1 H     1.140516923060E-01 -4.125818336076E-01  1.937278525779E-02
     58 F   1 H     1.937278525779E-02 -1.140516923060E-01  4.125818336076E-01
     59 F   1 H    -1.140516923060E-01  4.125818336076E-01  1.937278525779E-02
     60 F   1 H    -1.937278525779E-02 -1.140516923060E-01 -4.125818336076E-01
     61 T   1 H    -3.929214070573E-01 -1.490083055138E-01  2.760358191311E-01
     62 F   1 H     3.929214070573E-01  1.490083055138E-01  2.760358191311E-01
     63 F   1 H    -3.929214070573E-01  1.490083055138E-01 -2.760358191311E-01
     64 F   1 H     3.929214070573E-01 -1.490083055138E-01 -2.760358191311E-01
     65 T   1 H     2.760358191311E-01 -3.929214070573E-01 -1.490083055138E-01
     66 T   1 H    -1.490083055138E-01  2.760358191311E-01 -3.929214070573E-01
     67 F   1 H    -2.760358191311E-01  3.929214070573E-01 -1.490083055138E-01
     68 F   1 H     1.490083055138E-01  2.760358191311E-01  3.929214070573E-01
     69 F   1 H     2.760358191311E-01  3.929214070573E-01  1.490083055138E-01
     70 F   1 H     1.490083055138E-01 -2.760358191311E-01 -3.929214070573E-01
     71 F   1 H    -2.760358191311E-01 -3.929214070573E-01  1.490083055138E-01
     72 F   1 H    -1.490083055138E-01 -2.760358191311E-01  3.929214070573E-01
     73 T   1 H    -3.890994663335E-01 -2.571687186292E-01  1.565292276287E-01
     74 F   1 H     3.890994663335E-01  2.571687186292E-01  1.565292276287E-01
     75 F   1 H    -3.890994663335E-01  2.571687186292E-01 -1.565292276287E-01
     76 F   1 H     3.890994663335E-01 -2.571687186292E-01 -1.565292276287E-01
     77 T   1 H     1.565292276287E-01 -3.890994663335E-01 -2.571687186292E-01
     78 T   1 H    -2.571687186292E-01  1.565292276287E-01 -3.890994663335E-01
     79 F   1 H    -1.565292276287E-01  3.890994663335E-01 -2.571687186292E-01
     80 F   1 H     2.571687186292E-01  1.565292276287E-01  3.890994663335E-01
     81 F   1 H     1.565292276287E-01  3.890994663335E-01  2.571687186292E-01
     82 F   1 H     2.571687186292E-01 -1.565292276287E-01 -3.890994663335E-01
     83 F   1 H    -1.565292276287E-01 -3.890994663335E-01  2.571687186292E-01
     84 F   1 H    -2.571687186292E-01 -1.565292276287E-01  3.890994663335E-01
     85 T   7 N     2.092196650140E-02  4.047022085119E-01 -2.953136782237E-01
     86 F   7 N    -2.092196650140E-02 -4.047022085119E-01 -2.953136782237E-01
     87 F   7 N     2.092196650140E-02 -4.047022085119E-01  2.953136782237E-01
     88 F   7 N    -2.092196650140E-02  4.047022085119E-01  2.953136782237E-01
     89 T   7 N    -2.953136782237E-01  2.092196650140E-02  4.047022085119E-01
     90 T   7 N     4.047022085119E-01 -2.953136782237E-01  2.092196650140E-02
     91 F   7 N     2.953136782237E-01 -2.092196650140E-02  4.047022085119E-01
     92 F   7 N    -4.047022085119E-01 -2.953136782237E-01 -2.092196650140E-02
     93 F   7 N    -2.953136782237E-01 -2.092196650140E-02 -4.047022085119E-01
     94 F   7 N    -4.047022085119E-01  2.953136782237E-01  2.092196650140E-02
     95 F   7 N     2.953136782237E-01  2.092196650140E-02 -4.047022085119E-01
     96 F   7 N     4.047022085119E-01  2.953136782237E-01 -2.092196650140E-02
     97 T   7 N    -4.770750755787E-01 -1.840322874637E-01  1.083091076701E-01
     98 F   7 N     4.770750755787E-01  1.840322874637E-01  1.083091076701E-01
     99 F   7 N    -4.770750755787E-01  1.840322874637E-01 -1.083091076701E-01
    100 F   7 N     4.770750755787E-01 -1.840322874637E-01 -1.083091076701E-01
    101 T   7 N     1.083091076701E-01 -4.770750755787E-01 -1.840322874637E-01
    102 T   7 N    -1.840322874637E-01  1.083091076701E-01 -4.770750755787E-01
    103 F   7 N    -1.083091076701E-01  4.770750755787E-01 -1.840322874637E-01
    104 F   7 N     1.840322874637E-01  1.083091076701E-01  4.770750755787E-01
    105 F   7 N     1.083091076701E-01  4.770750755787E-01  1.840322874637E-01
    106 F   7 N     1.840322874637E-01 -1.083091076701E-01 -4.770750755787E-01
    107 F   7 N    -1.083091076701E-01 -4.770750755787E-01  1.840322874637E-01
    108 F   7 N    -1.840322874637E-01 -1.083091076701E-01  4.770750755787E-01
    109 T   8 O     4.112980111790E-01 -9.926561378355E-02  2.621687747581E-02
    110 F   8 O    -4.112980111790E-01  9.926561378355E-02  2.621687747581E-02
    111 F   8 O     4.112980111790E-01  9.926561378355E-02 -2.621687747581E-02
    112 F   8 O    -4.112980111790E-01 -9.926561378355E-02 -2.621687747581E-02
    113 T   8 O     2.621687747581E-02  4.112980111790E-01 -9.926561378355E-02
    114 T   8 O    -9.926561378355E-02  2.621687747581E-02  4.112980111790E-01
    115 F   8 O    -2.621687747581E-02 -4.112980111790E-01 -9.926561378355E-02
    116 F   8 O     9.926561378355E-02  2.621687747581E-02 -4.112980111790E-01
    117 F   8 O     2.621687747581E-02 -4.112980111790E-01  9.926561378355E-02
    118 F   8 O     9.926561378355E-02 -2.621687747581E-02  4.112980111790E-01
    119 F   8 O    -2.621687747581E-02  4.112980111790E-01  9.926561378355E-02
    120 F   8 O    -9.926561378355E-02 -2.621687747581E-02 -4.112980111790E-01
    121 T 230 ZN   -1.268056902797E-17  2.749936685602E-01 -5.000000000000E-01
    122 F 230 ZN   -4.213536289144E-17 -2.749936685602E-01 -5.000000000000E-01
    123 T 230 ZN    5.000000000000E-01  9.506186802758E-17  2.749936685602E-01
    124 T 230 ZN    2.749936685602E-01 -5.000000000000E-01 -1.405159263578E-17
    125 F 230 ZN   -2.749936685602E-01 -5.000000000000E-01 -1.405159263578E-17
    126 F 230 ZN   -5.000000000000E-01  7.008114704249E-17 -2.749936685602E-01

 T = ATOM BELONGING TO THE ASYMMETRIC UNIT

 ****    4 SYMMOPS - TRANSLATORS IN FRACTIONAL UNITS
 **** MATRICES AND TRANSLATORS IN THE CRYSTALLOGRAPHIC REFERENCE FRAME
   V INV                    ROTATION MATRICES                   TRANSLATORS
   1   1  1.00  0.00  0.00  0.00  1.00  0.00  0.00  0.00  1.00  0.00  0.00  0.00
   2   2  0.00  1.00 -1.00  1.00  0.00 -1.00  0.00  0.00 -1.00  0.00  0.00  0.00
   3   3 -1.00  0.00  0.00 -1.00  0.00  1.00 -1.00  1.00  0.00  0.00  0.00  0.00
   4   4  0.00 -1.00  1.00  0.00 -1.00  0.00  1.00 -1.00  0.00  0.00  0.00  0.00

 DIRECT LATTICE VECTORS CARTESIAN COMPONENTS (ANGSTROM)
          X                    Y                    Z
  -0.844560520545E+01   0.857421848269E+01   0.857421848269E+01
   0.844560520545E+01  -0.857421848269E+01   0.857421848269E+01
   0.844560520545E+01   0.857421848269E+01  -0.857421848269E+01


 CARTESIAN COORDINATES - PRIMITIVE CELL
 *******************************************************************************
 *      ATOM          X(ANGSTROM)         Y(ANGSTROM)         Z(ANGSTROM)
 *******************************************************************************
    1     6 C     7.337194596528E+00 -1.287674438480E+00  1.531269939593E+00
    2     6 C    -7.337194596528E+00  1.287674438480E+00  1.531269939593E+00
    3     6 C     7.337194596528E+00  1.287674438480E+00 -1.531269939593E+00
    4     6 C    -7.337194596528E+00 -1.287674438480E+00 -1.531269939593E+00
    5     6 C     1.508300890499E+00  7.448928524394E+00 -1.287674438480E+00
    6     6 C    -1.268359321903E+00  1.531269939593E+00  7.448928524394E+00
    7     6 C    -1.508300890499E+00 -7.448928524394E+00 -1.287674438480E+00
    8     6 C     1.268359321903E+00  1.531269939593E+00 -7.448928524394E+00
    9     6 C     1.508300890499E+00 -7.448928524394E+00  1.287674438480E+00
   10     6 C     1.268359321903E+00 -1.531269939593E+00  7.448928524394E+00
   11     6 C    -1.508300890499E+00  7.448928524394E+00  1.287674438480E+00
   12     6 C    -1.268359321903E+00 -1.531269939593E+00 -7.448928524394E+00
   13     6 C    -7.197364800589E+00 -2.588671669665E+00  3.816230827603E+00
   14     6 C     7.197364800589E+00  2.588671669665E+00  3.816230827603E+00
   15     6 C    -7.197364800590E+00  2.588671669665E+00 -3.816230827603E+00
   16     6 C     7.197364800590E+00 -2.588671669665E+00 -3.816230827603E+00
   17     6 C     3.758987365189E+00 -7.306969340700E+00 -2.588671669665E+00
   18     6 C    -2.549841594620E+00  3.816230827603E+00 -7.306969340700E+00
   19     6 C    -3.758987365189E+00  7.306969340700E+00 -2.588671669665E+00
   20     6 C     2.549841594620E+00  3.816230827603E+00  7.306969340700E+00
   21     6 C     3.758987365189E+00  7.306969340700E+00  2.588671669665E+00
   22     6 C     2.549841594620E+00 -3.816230827603E+00 -7.306969340700E+00
   23     6 C    -3.758987365189E+00 -7.306969340700E+00  2.588671669665E+00
   24     6 C    -2.549841594620E+00 -3.816230827603E+00  7.306969340700E+00
   25     6 C     8.296540712398E+00 -2.009118798929E+00  2.314136610127E+00
   26     6 C    -8.296540712398E+00  2.009118798929E+00  2.314136610127E+00
   27     6 C     8.296540712398E+00  2.009118798929E+00 -2.314136610127E+00
   28     6 C    -8.296540712398E+00 -2.009118798929E+00 -2.314136610127E+00
   29     6 C     2.279424560975E+00  8.422883971978E+00 -2.009118798929E+00
   30     6 C    -1.978982016945E+00  2.314136610127E+00  8.422883971978E+00
   31     6 C    -2.279424560975E+00 -8.422883971978E+00 -2.009118798929E+00
   32     6 C     1.978982016945E+00  2.314136610127E+00 -8.422883971978E+00
   33     6 C     2.279424560975E+00 -8.422883971978E+00  2.009118798929E+00
   34     6 C     1.978982016945E+00 -2.314136610127E+00  8.422883971978E+00
   35     6 C    -2.279424560975E+00  8.422883971978E+00  2.009118798929E+00
   36     6 C    -1.978982016945E+00 -2.314136610127E+00 -8.422883971978E+00
   37     6 C    -7.174535207237E+00 -3.525456088111E+00  2.792781480055E+00
   38     6 C     7.174535207237E+00  3.525456088111E+00  2.792781480055E+00
   39     6 C    -7.174535207237E+00  3.525456088111E+00 -2.792781480055E+00
   40     6 C     7.174535207237E+00 -3.525456088111E+00 -2.792781480055E+00
   41     6 C     2.750889757854E+00 -7.283792088565E+00 -3.525456088111E+00
   42     6 C    -3.472574246789E+00  2.792781480055E+00 -7.283792088565E+00
   43     6 C    -2.750889757854E+00  7.283792088565E+00 -3.525456088111E+00
   44     6 C     3.472574246789E+00  2.792781480055E+00  7.283792088565E+00
   45     6 C     2.750889757854E+00  7.283792088565E+00  3.525456088111E+00
   46     6 C     3.472574246789E+00 -2.792781480055E+00 -7.283792088565E+00
   47     6 C    -2.750889757854E+00 -7.283792088565E+00  3.525456088111E+00
   48     6 C    -3.472574246789E+00 -2.792781480055E+00  7.283792088565E+00
   49     1 H     6.969006563181E+00 -3.322129868370E-01  1.955808256305E+00
   50     1 H    -6.969006563181E+00  3.322129868370E-01  1.955808256305E+00
   51     1 H     6.969006563181E+00  3.322129868370E-01 -1.955808256305E+00
   52     1 H    -6.969006563181E+00 -3.322129868370E-01 -1.955808256305E+00
   53     1 H     1.926471132460E+00  7.075133566681E+00 -3.322129868370E-01
   54     1 H    -3.272297920344E-01  1.955808256305E+00  7.075133566681E+00
   55     1 H    -1.926471132460E+00 -7.075133566681E+00 -3.322129868370E-01
   56     1 H     3.272297920344E-01  1.955808256305E+00 -7.075133566681E+00
   57     1 H     1.926471132460E+00 -7.075133566681E+00  3.322129868370E-01
   58     1 H     3.272297920344E-01 -1.955808256305E+00  7.075133566681E+00
   59     1 H    -1.926471132460E+00  7.075133566681E+00  3.322129868370E-01
   60     1 H    -3.272297920344E-01 -1.955808256305E+00 -7.075133566681E+00
   61     1 H    -6.636918161552E+00 -2.555259534422E+00  4.733582844556E+00
   62     1 H     6.636918161552E+00  2.555259534422E+00  4.733582844556E+00
   63     1 H    -6.636918161552E+00  2.555259534422E+00 -4.733582844556E+00
   64     1 H     6.636918161552E+00 -2.555259534422E+00 -4.733582844556E+00
   65     1 H     4.662579101888E+00 -6.737987981271E+00 -2.555259534422E+00
   66     1 H    -2.516930641406E+00  4.733582844556E+00 -6.737987981271E+00
   67     1 H    -4.662579101888E+00  6.737987981271E+00 -2.555259534422E+00
   68     1 H     2.516930641406E+00  4.733582844556E+00  6.737987981271E+00
   69     1 H     4.662579101888E+00  6.737987981271E+00  2.555259534422E+00
   70     1 H     2.516930641406E+00 -4.733582844556E+00 -6.737987981271E+00
   71     1 H    -4.662579101888E+00 -6.737987981271E+00  2.555259534422E+00
   72     1 H    -2.516930641406E+00 -4.733582844556E+00  6.737987981271E+00
   73     1 H    -6.572360956608E+00 -4.410041560880E+00  2.684231593230E+00
   74     1 H     6.572360956608E+00  4.410041560880E+00  2.684231593230E+00
   75     1 H    -6.572360956608E+00  4.410041560880E+00 -2.684231593230E+00
   76     1 H     6.572360956608E+00 -4.410041560880E+00 -2.684231593230E+00
   77     1 H     2.643968119332E+00 -6.672447671683E+00 -4.410041560880E+00
   78     1 H    -4.343890937467E+00  2.684231593230E+00 -6.672447671683E+00
   79     1 H    -2.643968119332E+00  6.672447671683E+00 -4.410041560880E+00
   80     1 H     4.343890937467E+00  2.684231593230E+00  6.672447671683E+00
   81     1 H     2.643968119332E+00  6.672447671683E+00  4.410041560880E+00
   82     1 H     4.343890937467E+00 -2.684231593230E+00 -6.672447671683E+00
   83     1 H    -2.643968119332E+00 -6.672447671683E+00  4.410041560880E+00
   84     1 H    -4.343890937467E+00 -2.684231593230E+00  6.672447671683E+00
   85     7 N     3.533973383849E-01  6.940010312417E+00 -5.064167996033E+00
   86     7 N    -3.533973383849E-01 -6.940010312417E+00 -5.064167996033E+00
   87     7 N     3.533973383849E-01 -6.940010312417E+00  5.064167996033E+00
   88     7 N    -3.533973383849E-01  6.940010312417E+00  5.064167996033E+00
   89     7 N    -4.988205476093E+00  3.587790237410E-01  6.940010312417E+00
   90     7 N     6.835910157731E+00 -5.064167996033E+00  3.587790237410E-01
   91     7 N     4.988205476093E+00 -3.587790237410E-01  6.940010312417E+00
   92     7 N    -6.835910157731E+00 -5.064167996033E+00 -3.587790237410E-01
   93     7 N    -4.988205476093E+00 -3.587790237410E-01 -6.940010312417E+00
   94     7 N    -6.835910157731E+00  5.064167996033E+00  3.587790237410E-01
   95     7 N     4.988205476093E+00  3.587790237410E-01 -6.940010312417E+00
   96     7 N     6.835910157731E+00  5.064167996033E+00 -3.587790237410E-01
   97     7 N    -8.058375483395E+00 -3.155866081166E+00  1.857331905658E+00
   98     7 N     8.058375483395E+00  3.155866081166E+00  1.857331905658E+00
   99     7 N    -8.058375483395E+00  3.155866081166E+00 -1.857331905658E+00
  100     7 N     8.058375483395E+00 -3.155866081166E+00 -1.857331905658E+00
  101     7 N     1.829471927073E+00 -8.181091861315E+00 -3.155866081166E+00
  102     7 N    -3.108528089949E+00  1.857331905658E+00 -8.181091861315E+00
  103     7 N    -1.829471927073E+00  8.181091861315E+00 -3.155866081166E+00
  104     7 N     3.108528089949E+00  1.857331905658E+00  8.181091861315E+00
  105     7 N     1.829471927073E+00  8.181091861315E+00  3.155866081166E+00
  106     7 N     3.108528089949E+00 -1.857331905658E+00 -8.181091861315E+00
  107     7 N    -1.829471927073E+00 -8.181091861315E+00  3.155866081166E+00
  108     7 N    -3.108528089949E+00 -1.857331905658E+00  8.181091861315E+00
  109     8 O     6.947321248410E+00 -1.702250120797E+00  4.495784708230E-01
  110     8 O    -6.947321248410E+00  1.702250120797E+00  4.495784708230E-01
  111     8 O     6.947321248410E+00  1.702250120797E+00 -4.495784708230E-01
  112     8 O    -6.947321248410E+00 -1.702250120797E+00 -4.495784708230E-01
  113     8 O     4.428347937607E-01  7.053118018690E+00 -1.702250120797E+00
  114     8 O    -1.676716368985E+00  4.495784708230E-01  7.053118018690E+00
  115     8 O    -4.428347937607E-01 -7.053118018690E+00 -1.702250120797E+00
  116     8 O     1.676716368985E+00  4.495784708230E-01 -7.053118018690E+00
  117     8 O     4.428347937607E-01 -7.053118018690E+00  1.702250120797E+00
  118     8 O     1.676716368985E+00 -4.495784708230E-01  7.053118018690E+00
  119     8 O    -4.428347937607E-01  7.053118018690E+00  1.702250120797E+00
  120     8 O    -1.676716368985E+00 -4.495784708230E-01 -7.053118018690E+00
  121   230 ZN   -2.141901595813E-16 -1.243272537420E+01  8.574218482690E+00
  122   230 ZN   -7.117172803389E-16 -4.715711591183E+00  8.574218482690E+00
  123   230 ZN    8.445605205450E+00  1.630162451682E-15 -1.243272537420E+01
  124   230 ZN   -1.224623449358E+01  8.574218482690E+00 -2.409628505778E-16
  125   230 ZN   -4.644975917315E+00  8.574218482690E+00 -2.409628505778E-16
  126   230 ZN    8.445605205450E+00  1.201782132520E-15 -4.715711591183E+00

 *******************************************************************************
 *                             OPTIMIZATION STARTS                             *
 *******************************************************************************
 RECLASIFICATION OF INDICES FOR INTEGRAL CALC ACCORDING TO DIFFERENT CRITERIA:
           FIXDELTE                  FIXDELTX              FIXDELTN
           0.0000000                0.0000000              *****
 *******************************************************************************

 *******************************************************************************
 COORDINATE OPTIMIZATION - POINT    1
 INFORMATION **** EXCBUF **** EXCH. BIPO BUFFER: WORDS USED =           0

 DFT PARAMETERS

     ATOM       ELECTRONS   NET CHARGE   R(ANGSTROM)
   1   6  C       6.0000      0.0000     0.77000000
  49   1  H       1.0000      0.0000     1.11000000
  85   7  N       7.0000      0.0000     0.74000000
 109   8  O       8.0000      0.0000     0.74000000
 121 230  ZN     20.0000      0.0000     1.37000000

 SIZE OF GRID=    1910871
 TTTTTTTTTTTTTTTTTTTTTTTTTTTTTT MAKE_GRID2  TELAPSE     5263.65 TCPU     3001.40
 BECKE WEIGHT FUNCTION
 RADSAFE =     2.00
 TOLERANCES - DENSITY:10**- 6; POTENTIAL:10**- 9; GRID WGT:10**-14

 RADIAL INTEGRATION  - INTERVALS (POINTS,UPPER LIMIT):            1( 99,  4.0*R)

 ANGULAR INTEGRATION - INTERVALS (ACCURACY LEVEL [N. POINTS] UPPER LIMIT):
  1(  6[ 146]   0.2)  2( 11[ 302]   0.5)  3( 14[ 590]   0.9)  4( 18[1454]   3.5)
  5( 14[ 590]9999.0)

 *******************************************************************************
 ZIF90                                                                           
 CRYSTAL - SCF - TYPE OF CALCULATION :  RESTRICTED CLOSED SHELL
 *******************************************************************************

 CAPPA:IS1  2;IS2  2;IS3  2; K PTS MONK NET   5; SYMMOPS:K SPACE   8;G SPACE   4

 TTTTTTTTTTTTTTTTTTTTTTTTTTTTTT SDIK        TELAPSE     5265.57 TCPU     3003.31

 INFORMATION FROM INTEGRAL EVALUATION

 RESTART FROM A PREVIOUS DENSITY MATRIX - DEP ACTIVE
 NUMBER OF COUPLE SETS (NEW, OLD, FOUND):   13356   13356   13356
 NUMBER OF IRREDUCIBLE G VECTORS        :   13581   13581   13581
 CHARGE NORMALIZATION FACTOR   0.99951247
 TOTAL ATOMIC CHARGES:
   5.8732664   5.8732664   5.8732664   5.8732664   5.8797456   5.8742577
   5.8797456   5.8742577   5.8797456   5.8742577   5.8797456   5.8742577
   6.0121087   6.0121087   6.0121087   6.0121087   6.0141847   6.0171357
   6.0141847   6.0171357   6.0141847   6.0171357   6.0141847   6.0171357
   5.6231951   5.6231951   5.6231951   5.6231951   5.6270904   5.6267068
   5.6270904   5.6267068   5.6270904   5.6267068   5.6270904   5.6267068
   6.0186122   6.0186122   6.0186122   6.0186122   6.0239123   6.0197685
   6.0239123   6.0197685   6.0239123   6.0197685   6.0239123   6.0197685
   0.8879468   0.8879468   0.8879468   0.8879468   0.8888246   0.8906587
   0.8888246   0.8906587   0.8888246   0.8906587   0.8888246   0.8906587
   0.8801131   0.8801131   0.8801131   0.8801131   0.8818250   0.8782855
   0.8818250   0.8782855   0.8818250   0.8782855   0.8818250   0.8782855
   0.8811117   0.8811117   0.8811117   0.8811117   0.8793596   0.8825645
   0.8793596   0.8825645   0.8793596   0.8825645   0.8793596   0.8825645
   7.5621697   7.5621697   7.5621697   7.5621697   7.5627262   7.5610429
   7.5627262   7.5610429   7.5627262   7.5610429   7.5627262   7.5610429
   7.5612066   7.5612066   7.5612066   7.5612066   7.5613504   7.5618179
   7.5613504   7.5618179   7.5613504   7.5618179   7.5613504   7.5618179
   8.3361422   8.3361422   8.3361422   8.3361422   8.3393648   8.3376193
   8.3393648   8.3376193   8.3393648   8.3376193   8.3393648   8.3376193
  18.7044641  18.7044641  18.7030249  18.7042837  18.7042837  18.7030249
 TTTTTTTTTTTTTTTTTTTTTTTTTTTTTT MOQGAD      TELAPSE     5266.94 TCPU     3004.66
 TTTTTTTTTTTTTTTTTTTTTTTTTTTTTT SHELLXN     TELAPSE     5272.18 TCPU     3009.39
 TTTTTTTTTTTTTTTTTTTTTTTTTTTTTT MONMO3      TELAPSE     5273.22 TCPU     3010.44
 NUMERICALLY INTEGRATED DENSITY    708.0017113465
 TTTTTTTTTTTTTTTTTTTTTTTTTTTTTT NUMDFT      TELAPSE     5279.87 TCPU     3017.09
 CYC   0 ETOT(AU) -5.430901199396E+03 DETOT -5.43E+03 tst  6.35E-10 PX  1.00E+00
 TTTTTTTTTTTTTTTTTTTTTTTTTTTTTT DIIS        TELAPSE     5280.08 TCPU     3017.29
 TTTTTTTTTTTTTTTTTTTTTTTTTTTTTT FDIK        TELAPSE     5296.93 TCPU     3031.59
 INSULATING STATE
 TOP OF VALENCE BANDS -    BAND    354; K    2; EIG -2.1453580E-01 AU
 TOP OF VALENCE BANDS -    BAND    354; K    1; EIG -2.1475181E-01 AU
 BOTTOM OF VIRTUAL BANDS - BAND    355; K    1; EIG -1.0087303E-01 AU
 INDIRECT ENERGY BAND GAP:   3.0929 eV
 TTTTTTTTTTTTTTTTTTTTTTTTTTTTTT PDIG        TELAPSE     5297.09 TCPU     3031.75
 CHARGE NORMALIZATION FACTOR   1.00000000
 TOTAL ATOMIC CHARGES:
   5.8779001   5.8779001   5.8779001   5.8779001   5.8628871   5.8727641
   5.8628871   5.8727641   5.8628871   5.8727641   5.8628871   5.8727641
   6.0102692   6.0102692   6.0102692   6.0102692   6.0215491   6.0000464
   6.0215491   6.0000464   6.0215491   6.0000464   6.0215491   6.0000464
   5.6371767   5.6371767   5.6371767   5.6371767   5.6162466   5.6236020
   5.6162466   5.6236020   5.6162466   5.6236020   5.6162466   5.6236020
   6.0179454   6.0179454   6.0179454   6.0179454   6.0112058   6.0225646
   6.0112058   6.0225646   6.0112058   6.0225646   6.0112058   6.0225646
   0.8881227   0.8881227   0.8881227   0.8881227   0.8923833   0.8881080
   0.8923833   0.8881080   0.8923833   0.8881080   0.8923833   0.8881080
   0.8768268   0.8768268   0.8768268   0.8768268   0.8825128   0.8801784
   0.8825128   0.8801784   0.8825128   0.8801784   0.8825128   0.8801784
   0.8787621   0.8787621   0.8787621   0.8787621   0.8819300   0.8807910
   0.8819300   0.8807910   0.8819300   0.8807910   0.8819300   0.8807910
   7.5573758   7.5573758   7.5573758   7.5573758   7.5596408   7.5786794
   7.5596408   7.5786794   7.5596408   7.5786794   7.5596408   7.5786794
   7.5572907   7.5572907   7.5572907   7.5572907   7.5814003   7.5549960
   7.5814003   7.5549960   7.5814003   7.5549960   7.5814003   7.5549960
   8.3518478   8.3518478   8.3518478   8.3518478   8.3311115   8.3425284
   8.3311115   8.3425284   8.3311115   8.3425284   8.3311115   8.3425284
  18.7052574  18.7052574  18.7078236  18.7096333  18.7096333  18.7078236
 TTTTTTTTTTTTTTTTTTTTTTTTTTTTTT MOQGAD      TELAPSE     5297.11 TCPU     3031.77
 TTTTTTTTTTTTTTTTTTTTTTTTTTTTTT SHELLXN     TELAPSE     5303.54 TCPU     3036.51
 TTTTTTTTTTTTTTTTTTTTTTTTTTTTTT MONMO3      TELAPSE     5304.86 TCPU     3037.82
 NUMERICALLY INTEGRATED DENSITY    708.0016987042
 TTTTTTTTTTTTTTTTTTTTTTTTTTTTTT NUMDFT      TELAPSE     5311.30 TCPU     3044.26
 CYC   1 ETOT(AU) -5.431805184633E+03 DETOT -9.04E-01 tst  0.00E+00 PX  6.36E-03
 TTTTTTTTTTTTTTTTTTTTTTTTTTTTTT DIIS        TELAPSE     5322.69 TCPU     3055.65
 DIIS TEST: 0.18839E-01 AT SCF   CYCLE   1 - MIX   30 %
 TTTTTTTTTTTTTTTTTTTTTTTTTTTTTT FDIK        TELAPSE     5336.41 TCPU     3063.35
 INSULATING STATE
 TOP OF VALENCE BANDS -    BAND    354; K    4; EIG -2.1154602E-01 AU
 TOP OF VALENCE BANDS -    BAND    354; K    1; EIG -2.1170461E-01 AU
 BOTTOM OF VIRTUAL BANDS - BAND    355; K    1; EIG -9.7625154E-02 AU
 INDIRECT ENERGY BAND GAP:   3.0999 eV
 TTTTTTTTTTTTTTTTTTTTTTTTTTTTTT PDIG        TELAPSE     5336.58 TCPU     3063.52
 CHARGE NORMALIZATION FACTOR   1.00000000
 TOTAL ATOMIC CHARGES:
   5.8713471   5.8713471   5.8713471   5.8713471   5.8872134   5.8721707
   5.8872134   5.8721707   5.8872134   5.8721707   5.8872134   5.8721707
   6.0305952   6.0305952   6.0305952   6.0305952   6.0085336   6.0161568
   6.0085336   6.0161568   6.0085336   6.0161568   6.0085336   6.0161568
   5.6161646   5.6161646   5.6161646   5.6161646   5.6371447   5.6306256
   5.6371447   5.6306256   5.6371447   5.6306256   5.6371447   5.6306256
   6.0345172   6.0345172   6.0345172   6.0345172   6.0127786   6.0305799
   6.0127786   6.0305799   6.0127786   6.0305799   6.0127786   6.0305799
   0.8963199   0.8963199   0.8963199   0.8963199   0.8900428   0.8912385
   0.8900428   0.8912385   0.8900428   0.8912385   0.8900428   0.8912385
   0.8834117   0.8834117   0.8834117   0.8834117   0.8845858   0.8785026
   0.8845858   0.8785026   0.8845858   0.8785026   0.8845858   0.8785026
   0.8832770   0.8832770   0.8832770   0.8832770   0.8807680   0.8844379
   0.8807680   0.8844379   0.8807680   0.8844379   0.8807680   0.8844379
   7.5599455   7.5599455   7.5599455   7.5599455   7.5597094   7.5482853
   7.5597094   7.5482853   7.5597094   7.5482853   7.5597094   7.5482853
   7.5531787   7.5531787   7.5531787   7.5531787   7.5501003   7.5615361
   7.5501003   7.5615361   7.5501003   7.5615361   7.5501003   7.5615361
   8.3227559   8.3227559   8.3227559   8.3227559   8.3362181   8.3341514
   8.3362181   8.3341514   8.3362181   8.3341514   8.3362181   8.3341514
  18.6977205  18.6977205  18.7016286  18.7080662  18.7080662  18.7016286
 TTTTTTTTTTTTTTTTTTTTTTTTTTTTTT MOQGAD      TELAPSE     5336.59 TCPU     3063.53
 TTTTTTTTTTTTTTTTTTTTTTTTTTTTTT SHELLXN     TELAPSE     5345.55 TCPU     3068.27
 TTTTTTTTTTTTTTTTTTTTTTTTTTTTTT MONMO3      TELAPSE     5346.52 TCPU     3069.23
 NUMERICALLY INTEGRATED DENSITY    708.0017050948
 TTTTTTTTTTTTTTTTTTTTTTTTTTTTTT NUMDFT      TELAPSE     5352.97 TCPU     3075.68
 CYC   2 ETOT(AU) -5.431802795644E+03 DETOT  2.39E-03 tst  6.77E-05 PX  9.83E-03
 TTTTTTTTTTTTTTTTTTTTTTTTTTTTTT DIIS        TELAPSE     5360.78 TCPU     3083.50
 DIIS TEST: 0.35049E-01 AT SCF   CYCLE   2 - DIIS ACTIVE - HISTORY:     2 CYCLES
 TTTTTTTTTTTTTTTTTTTTTTTTTTTTTT FDIK        TELAPSE     5374.79 TCPU     3095.33
 INSULATING STATE
 TOP OF VALENCE BANDS -    BAND    354; K    4; EIG -2.1195016E-01 AU
 TOP OF VALENCE BANDS -    BAND    354; K    1; EIG -2.1211538E-01 AU
 BOTTOM OF VIRTUAL BANDS - BAND    355; K    1; EIG -9.7186090E-02 AU
 INDIRECT ENERGY BAND GAP:   3.1229 eV
 TTTTTTTTTTTTTTTTTTTTTTTTTTTTTT PDIG        TELAPSE     5374.99 TCPU     3095.53
 CHARGE NORMALIZATION FACTOR   1.00000000
 TOTAL ATOMIC CHARGES:
   5.8725521   5.8725521   5.8725521   5.8725521   5.8751559   5.8705070
   5.8751559   5.8705070   5.8751559   5.8705070   5.8751559   5.8705070
   6.0049087   6.0049087   6.0049087   6.0049087   6.0194324   6.0108636
   6.0194324   6.0108636   6.0194324   6.0108636   6.0194324   6.0108636
   5.6329443   5.6329443   5.6329443   5.6329443   5.6192591   5.6295951
   5.6192591   5.6295951   5.6192591   5.6295951   5.6192591   5.6295951
   6.0141533   6.0141533   6.0141533   6.0141533   6.0218070   6.0196070
   6.0218070   6.0196070   6.0218070   6.0196070   6.0218070   6.0196070
   0.8910665   0.8910665   0.8910665   0.8910665   0.8929457   0.8913560
   0.8929457   0.8913560   0.8929457   0.8913560   0.8929457   0.8913560
   0.8845295   0.8845295   0.8845295   0.8845295   0.8840144   0.8797073
   0.8840144   0.8797073   0.8840144   0.8797073   0.8840144   0.8797073
   0.8849895   0.8849895   0.8849895   0.8849895   0.8803848   0.8845243
   0.8803848   0.8845243   0.8803848   0.8845243   0.8803848   0.8845243
   7.5540494   7.5540494   7.5540494   7.5540494   7.5552955   7.5691652
   7.5552955   7.5691652   7.5552955   7.5691652   7.5552955   7.5691652
   7.5584634   7.5584634   7.5584634   7.5584634   7.5693911   7.5509794
   7.5693911   7.5509794   7.5693911   7.5509794   7.5693911   7.5509794
   8.3497241   8.3497241   8.3497241   8.3497241   8.3302163   8.3398962
   8.3302163   8.3398962   8.3302163   8.3398962   8.3302163   8.3398962
  18.7047839  18.7047839  18.7041542  18.7080940  18.7080940  18.7041542
 TTTTTTTTTTTTTTTTTTTTTTTTTTTTTT MOQGAD      TELAPSE     5375.00 TCPU     3095.54
 TTTTTTTTTTTTTTTTTTTTTTTTTTTTTT SHELLXN     TELAPSE     5386.61 TCPU     3100.28
 TTTTTTTTTTTTTTTTTTTTTTTTTTTTTT MONMO3      TELAPSE     5392.01 TCPU     3105.68
 NUMERICALLY INTEGRATED DENSITY    708.0017054480
 TTTTTTTTTTTTTTTTTTTTTTTTTTTTTT NUMDFT      TELAPSE     5398.44 TCPU     3112.11
 CYC   3 ETOT(AU) -5.431807504350E+03 DETOT -4.71E-03 tst  4.31E-05 PX  5.01E-03
 TTTTTTTTTTTTTTTTTTTTTTTTTTTTTT DIIS        TELAPSE     5401.34 TCPU     3115.00
 DIIS TEST: 0.45154E-02 AT SCF   CYCLE   3 - DIIS ACTIVE - HISTORY:     3 CYCLES
 TTTTTTTTTTTTTTTTTTTTTTTTTTTTTT FDIK        TELAPSE     5418.48 TCPU     3129.20
 INSULATING STATE
 TOP OF VALENCE BANDS -    BAND    354; K    4; EIG -2.1274446E-01 AU
 TOP OF VALENCE BANDS -    BAND    354; K    1; EIG -2.1294399E-01 AU
 BOTTOM OF VIRTUAL BANDS - BAND    355; K    1; EIG -9.7414285E-02 AU
 INDIRECT ENERGY BAND GAP:   3.1383 eV
 TTTTTTTTTTTTTTTTTTTTTTTTTTTTTT PDIG        TELAPSE     5418.68 TCPU     3129.39
 CHARGE NORMALIZATION FACTOR   1.00000000
 TOTAL ATOMIC CHARGES:
   5.8734128   5.8734128   5.8734128   5.8734128   5.8731612   5.8698460
   5.8731612   5.8698460   5.8731612   5.8698460   5.8731612   5.8698460
   6.0147083   6.0147083   6.0147083   6.0147083   6.0157413   6.0067970
   6.0157413   6.0067970   6.0157413   6.0067970   6.0157413   6.0067970
   5.6275918   5.6275918   5.6275918   5.6275918   5.6225697   5.6266480
   5.6225697   5.6266480   5.6225697   5.6266480   5.6225697   5.6266480
   6.0212235   6.0212235   6.0212235   6.0212235   6.0134002   6.0234586
   6.0134002   6.0234586   6.0134002   6.0234586   6.0134002   6.0234586
   0.8919784   0.8919784   0.8919784   0.8919784   0.8923139   0.8905323
   0.8923139   0.8905323   0.8923139   0.8905323   0.8923139   0.8905323
   0.8824030   0.8824030   0.8824030   0.8824030   0.8840384   0.8794309
   0.8840384   0.8794309   0.8840384   0.8794309   0.8840384   0.8794309
   0.8830168   0.8830168   0.8830168   0.8830168   0.8807482   0.8839401
   0.8807482   0.8839401   0.8807482   0.8839401   0.8807482   0.8839401
   7.5595593   7.5595593   7.5595593   7.5595593   7.5602767   7.5668953
   7.5602767   7.5668953   7.5602767   7.5668953   7.5602767   7.5668953
   7.5558366   7.5558366   7.5558366   7.5558366   7.5706811   7.5583241
   7.5706811   7.5583241   7.5706811   7.5583241   7.5706811   7.5583241
   8.3399171   8.3399171   8.3399171   8.3399171   8.3343459   8.3410010
   8.3343459   8.3410010   8.3343459   8.3410010   8.3343459   8.3410010
  18.7017571  18.7017571  18.7029067  18.7077411  18.7077411  18.7029067
 TTTTTTTTTTTTTTTTTTTTTTTTTTTTTT MOQGAD      TELAPSE     5418.70 TCPU     3129.42
 TTTTTTTTTTTTTTTTTTTTTTTTTTTTTT SHELLXN     TELAPSE     5425.93 TCPU     3134.15
 TTTTTTTTTTTTTTTTTTTTTTTTTTTTTT MONMO3      TELAPSE     5428.06 TCPU     3136.28
 NUMERICALLY INTEGRATED DENSITY    708.0017039769
 TTTTTTTTTTTTTTTTTTTTTTTTTTTTTT NUMDFT      TELAPSE     5434.50 TCPU     3142.73
 CYC   4 ETOT(AU) -5.431808094037E+03 DETOT -5.90E-04 tst  5.78E-06 PX  1.58E-03
 TTTTTTTTTTTTTTTTTTTTTTTTTTTTTT DIIS        TELAPSE     5451.25 TCPU     3159.48
 DIIS TEST: 0.42812E-03 AT SCF   CYCLE   4 - DIIS ACTIVE - HISTORY:     4 CYCLES
 TTTTTTTTTTTTTTTTTTTTTTTTTTTTTT FDIK        TELAPSE     5467.15 TCPU     3169.68
 INSULATING STATE
 TOP OF VALENCE BANDS -    BAND    354; K    4; EIG -2.1320092E-01 AU
 TOP OF VALENCE BANDS -    BAND    354; K    1; EIG -2.1341868E-01 AU
 BOTTOM OF VIRTUAL BANDS - BAND    355; K    1; EIG -9.7468295E-02 AU
 INDIRECT ENERGY BAND GAP:   3.1492 eV
 TTTTTTTTTTTTTTTTTTTTTTTTTTTTTT PDIG        TELAPSE     5467.44 TCPU     3169.98
 CHARGE NORMALIZATION FACTOR   1.00000000
 TOTAL ATOMIC CHARGES:
   5.8737950   5.8737950   5.8737950   5.8737950   5.8735000   5.8713218
   5.8735000   5.8713218   5.8735000   5.8713218   5.8735000   5.8713218
   6.0136603   6.0136603   6.0136603   6.0136603   6.0168739   6.0086219
   6.0168739   6.0086219   6.0168739   6.0086219   6.0168739   6.0086219
   5.6286944   5.6286944   5.6286944   5.6286944   5.6229913   5.6265625
   5.6229913   5.6265625   5.6229913   5.6265625   5.6229913   5.6265625
   6.0214313   6.0214313   6.0214313   6.0214313   6.0148884   6.0242690
   6.0148884   6.0242690   6.0148884   6.0242690   6.0148884   6.0242690
   0.8911895   0.8911895   0.8911895   0.8911895   0.8922083   0.8903913
   0.8922083   0.8903913   0.8922083   0.8903913   0.8922083   0.8903913
   0.8818778   0.8818778   0.8818778   0.8818778   0.8839213   0.8791119
   0.8839213   0.8791119   0.8839213   0.8791119   0.8839213   0.8791119
   0.8824915   0.8824915   0.8824915   0.8824915   0.8808452   0.8834739
   0.8808452   0.8834739   0.8808452   0.8834739   0.8808452   0.8834739
   7.5572501   7.5572501   7.5572501   7.5572501   7.5599336   7.5681673
   7.5599336   7.5681673   7.5599336   7.5681673   7.5599336   7.5681673
   7.5577845   7.5577845   7.5577845   7.5577845   7.5690987   7.5567118
   7.5690987   7.5567118   7.5690987   7.5567118   7.5690987   7.5567118
   8.3427388   8.3427388   8.3427388   8.3427388   8.3333007   8.3388571
   8.3333007   8.3388571   8.3333007   8.3388571   8.3333007   8.3388571
  18.7005765  18.7005765  18.7016826  18.7058148  18.7058148  18.7016826
 TTTTTTTTTTTTTTTTTTTTTTTTTTTTTT MOQGAD      TELAPSE     5467.46 TCPU     3169.99
 TTTTTTTTTTTTTTTTTTTTTTTTTTTTTT SHELLXN     TELAPSE     5474.57 TCPU     3174.74
 TTTTTTTTTTTTTTTTTTTTTTTTTTTTTT MONMO3      TELAPSE     5476.15 TCPU     3176.32
 NUMERICALLY INTEGRATED DENSITY    708.0017035227
 TTTTTTTTTTTTTTTTTTTTTTTTTTTTTT NUMDFT      TELAPSE     5482.60 TCPU     3182.77
 CYC   5 ETOT(AU) -5.431808143838E+03 DETOT -4.98E-05 tst  3.10E-07 PX  9.50E-04
 TTTTTTTTTTTTTTTTTTTTTTTTTTTTTT DIIS        TELAPSE     5487.10 TCPU     3187.27
 DIIS TEST: 0.10363E-03 AT SCF   CYCLE   5 - DIIS ACTIVE - HISTORY:     5 CYCLES
 TTTTTTTTTTTTTTTTTTTTTTTTTTTTTT FDIK        TELAPSE     5504.15 TCPU     3201.68
 INSULATING STATE
 TOP OF VALENCE BANDS -    BAND    354; K    4; EIG -2.1304553E-01 AU
 TOP OF VALENCE BANDS -    BAND    354; K    1; EIG -2.1325578E-01 AU
 BOTTOM OF VIRTUAL BANDS - BAND    355; K    1; EIG -9.7529508E-02 AU
 INDIRECT ENERGY BAND GAP:   3.1434 eV
 TTTTTTTTTTTTTTTTTTTTTTTTTTTTTT PDIG        TELAPSE     5504.52 TCPU     3202.04
 CHARGE NORMALIZATION FACTOR   1.00000000
 TOTAL ATOMIC CHARGES:
   5.8742658   5.8742658   5.8742658   5.8742658   5.8735083   5.8707872
   5.8735083   5.8707872   5.8735083   5.8707872   5.8735083   5.8707872
   6.0135281   6.0135281   6.0135281   6.0135281   6.0164926   6.0077337
   6.0164926   6.0077337   6.0164926   6.0077337   6.0164926   6.0077337
   5.6285077   5.6285077   5.6285077   5.6285077   5.6224915   5.6274884
   5.6224915   5.6274884   5.6224915   5.6274884   5.6224915   5.6274884
   6.0206485   6.0206485   6.0206485   6.0206485   6.0153446   6.0230629
   6.0153446   6.0230629   6.0153446   6.0230629   6.0153446   6.0230629
   0.8915329   0.8915329   0.8915329   0.8915329   0.8921484   0.8902066
   0.8921484   0.8902066   0.8921484   0.8902066   0.8921484   0.8902066
   0.8821140   0.8821140   0.8821140   0.8821140   0.8839556   0.8793241
   0.8839556   0.8793241   0.8839556   0.8793241   0.8839556   0.8793241
   0.8828771   0.8828771   0.8828771   0.8828771   0.8806716   0.8837663
   0.8806716   0.8837663   0.8806716   0.8837663   0.8806716   0.8837663
   7.5588777   7.5588777   7.5588777   7.5588777   7.5590263   7.5668716
   7.5590263   7.5668716   7.5590263   7.5668716   7.5590263   7.5668716
   7.5563354   7.5563354   7.5563354   7.5563354   7.5700066   7.5570343
   7.5700066   7.5570343   7.5700066   7.5570343   7.5700066   7.5570343
   8.3416858   8.3416858   8.3416858   8.3416858   8.3334843   8.3409183
   8.3334843   8.3409183   8.3334843   8.3409183   8.3334843   8.3409183
  18.7013844  18.7013844  18.7025719  18.7066516  18.7066516  18.7025719
 TTTTTTTTTTTTTTTTTTTTTTTTTTTTTT MOQGAD      TELAPSE     5504.54 TCPU     3202.06
 TTTTTTTTTTTTTTTTTTTTTTTTTTTTTT SHELLXN     TELAPSE     5511.50 TCPU     3206.80
 TTTTTTTTTTTTTTTTTTTTTTTTTTTTTT MONMO3      TELAPSE     5512.45 TCPU     3207.75
 NUMERICALLY INTEGRATED DENSITY    708.0017035446
 TTTTTTTTTTTTTTTTTTTTTTTTTTTTTT NUMDFT      TELAPSE     5518.88 TCPU     3214.17
 CYC   6 ETOT(AU) -5.431808150969E+03 DETOT -7.13E-06 tst  1.53E-07 PX  4.71E-04
 TTTTTTTTTTTTTTTTTTTTTTTTTTTTTT DIIS        TELAPSE     5526.98 TCPU     3222.27
 DIIS TEST: 0.45341E-04 AT SCF   CYCLE   6 - DIIS ACTIVE - HISTORY:     6 CYCLES
 TTTTTTTTTTTTTTTTTTTTTTTTTTTTTT FDIK        TELAPSE     5542.25 TCPU     3235.64
 INSULATING STATE
 TOP OF VALENCE BANDS -    BAND    354; K    4; EIG -2.1300855E-01 AU
 TOP OF VALENCE BANDS -    BAND    354; K    1; EIG -2.1321817E-01 AU
 BOTTOM OF VIRTUAL BANDS - BAND    355; K    1; EIG -9.7420807E-02 AU
 INDIRECT ENERGY BAND GAP:   3.1453 eV
 TTTTTTTTTTTTTTTTTTTTTTTTTTTTTT PDIG        TELAPSE     5542.41 TCPU     3235.80
 CHARGE NORMALIZATION FACTOR   1.00000000
 TOTAL ATOMIC CHARGES:
   5.8735574   5.8735574   5.8735574   5.8735574   5.8736042   5.8708096
   5.8736042   5.8708096   5.8736042   5.8708096   5.8736042   5.8708096
   6.0135776   6.0135776   6.0135776   6.0135776   6.0164207   6.0082859
   6.0164207   6.0082859   6.0164207   6.0082859   6.0164207   6.0082859
   5.6282885   5.6282885   5.6282885   5.6282885   5.6226779   5.6267878
   5.6226779   5.6267878   5.6226779   5.6267878   5.6226779   5.6267878
   6.0211006   6.0211006   6.0211006   6.0211006   6.0147564   6.0238377
   6.0147564   6.0238377   6.0147564   6.0238377   6.0147564   6.0238377
   0.8915834   0.8915834   0.8915834   0.8915834   0.8922375   0.8904864
   0.8922375   0.8904864   0.8922375   0.8904864   0.8922375   0.8904864
   0.8822314   0.8822314   0.8822314   0.8822314   0.8839616   0.8791844
   0.8839616   0.8791844   0.8839616   0.8791844   0.8839616   0.8791844
   0.8828480   0.8828480   0.8828480   0.8828480   0.8807516   0.8836979
   0.8807516   0.8836979   0.8807516   0.8836979   0.8807516   0.8836979
   7.5578112   7.5578112   7.5578112   7.5578112   7.5599097   7.5676462
   7.5599097   7.5676462   7.5599097   7.5676462   7.5599097   7.5676462
   7.5571795   7.5571795   7.5571795   7.5571795   7.5694676   7.5569571
   7.5694676   7.5569571   7.5694676   7.5569571   7.5694676   7.5569571
   8.3420120   8.3420120   8.3420120   8.3420120   8.3334886   8.3393684
   8.3334886   8.3393684   8.3334886   8.3393684   8.3334886   8.3393684
  18.7015144  18.7015144  18.7025746  18.7068568  18.7068568  18.7025746
 TTTTTTTTTTTTTTTTTTTTTTTTTTTTTT MOQGAD      TELAPSE     5542.43 TCPU     3235.82
 TTTTTTTTTTTTTTTTTTTTTTTTTTTTTT SHELLXN     TELAPSE     5549.38 TCPU     3240.56
 TTTTTTTTTTTTTTTTTTTTTTTTTTTTTT MONMO3      TELAPSE     5550.62 TCPU     3241.80
 NUMERICALLY INTEGRATED DENSITY    708.0017036275
 TTTTTTTTTTTTTTTTTTTTTTTTTTTTTT NUMDFT      TELAPSE     5557.05 TCPU     3248.23
 CYC   7 ETOT(AU) -5.431808154672E+03 DETOT -3.70E-06 tst  9.74E-08 PX  3.59E-04
 TTTTTTTTTTTTTTTTTTTTTTTTTTTTTT DIIS        TELAPSE     5561.90 TCPU     3253.08
 DIIS TEST: 0.16589E-04 AT SCF   CYCLE   7 - DIIS ACTIVE - HISTORY:     7 CYCLES
 TTTTTTTTTTTTTTTTTTTTTTTTTTTTTT FDIK        TELAPSE     5569.38 TCPU     3258.65
 INSULATING STATE
 TOP OF VALENCE BANDS -    BAND    354; K    4; EIG -2.1305883E-01 AU
 TOP OF VALENCE BANDS -    BAND    354; K    1; EIG -2.1327096E-01 AU
 BOTTOM OF VIRTUAL BANDS - BAND    355; K    1; EIG -9.7468192E-02 AU
 INDIRECT ENERGY BAND GAP:   3.1454 eV
 TTTTTTTTTTTTTTTTTTTTTTTTTTTTTT PDIG        TELAPSE     5569.54 TCPU     3258.81
 CHARGE NORMALIZATION FACTOR   1.00000000
 TOTAL ATOMIC CHARGES:
   5.8738273   5.8738273   5.8738273   5.8738273   5.8734001   5.8708021
   5.8734001   5.8708021   5.8734001   5.8708021   5.8734001   5.8708021
   6.0136076   6.0136076   6.0136076   6.0136076   6.0166683   6.0079546
   6.0166683   6.0079546   6.0166683   6.0079546   6.0166683   6.0079546
   5.6286236   5.6286236   5.6286236   5.6286236   5.6226707   5.6270623
   5.6226707   5.6270623   5.6226707   5.6270623   5.6226707   5.6270623
   6.0210371   6.0210371   6.0210371   6.0210371   6.0149256   6.0236810
   6.0149256   6.0236810   6.0149256   6.0236810   6.0149256   6.0236810
   0.8915033   0.8915033   0.8915033   0.8915033   0.8922491   0.8903634
   0.8922491   0.8903634   0.8922491   0.8903634   0.8922491   0.8903634
   0.8821340   0.8821340   0.8821340   0.8821340   0.8839608   0.8792445
   0.8839608   0.8792445   0.8839608   0.8792445   0.8839608   0.8792445
   0.8827992   0.8827992   0.8827992   0.8827992   0.8807386   0.8837053
   0.8807386   0.8837053   0.8807386   0.8837053   0.8807386   0.8837053
   7.5581332   7.5581332   7.5581332   7.5581332   7.5595780   7.5673430
   7.5595780   7.5673430   7.5595780   7.5673430   7.5595780   7.5673430
   7.5568371   7.5568371   7.5568371   7.5568371   7.5696381   7.5569650
   7.5696381   7.5569650   7.5696381   7.5569650   7.5696381   7.5569650
   8.3419845   8.3419845   8.3419845   8.3419845   8.3334786   8.3400889
   8.3334786   8.3400889   8.3334786   8.3400889   8.3334786   8.3400889
  18.7011775  18.7011775  18.7022755  18.7065372  18.7065372  18.7022755
 TTTTTTTTTTTTTTTTTTTTTTTTTTTTTT MOQGAD      TELAPSE     5569.55 TCPU     3258.83
 TTTTTTTTTTTTTTTTTTTTTTTTTTTTTT SHELLXN     TELAPSE     5576.05 TCPU     3263.57
 TTTTTTTTTTTTTTTTTTTTTTTTTTTTTT MONMO3      TELAPSE     5577.23 TCPU     3264.74
 NUMERICALLY INTEGRATED DENSITY    708.0017035815
 TTTTTTTTTTTTTTTTTTTTTTTTTTTTTT NUMDFT      TELAPSE     5583.68 TCPU     3271.19
 CYC   8 ETOT(AU) -5.431808157597E+03 DETOT -2.93E-06 tst  1.87E-08 PX  1.56E-04
 TTTTTTTTTTTTTTTTTTTTTTTTTTTTTT DIIS        TELAPSE     5596.32 TCPU     3283.83
 DIIS TEST: 0.17365E-05 AT SCF   CYCLE   8 - DIIS ACTIVE - HISTORY:     8 CYCLES
 TTTTTTTTTTTTTTTTTTTTTTTTTTTTTT FDIK        TELAPSE     5602.50 TCPU     3287.84
 INSULATING STATE
 TOP OF VALENCE BANDS -    BAND    354; K    4; EIG -2.1304978E-01 AU
 TOP OF VALENCE BANDS -    BAND    354; K    1; EIG -2.1326147E-01 AU
 BOTTOM OF VIRTUAL BANDS - BAND    355; K    1; EIG -9.7455946E-02 AU
 INDIRECT ENERGY BAND GAP:   3.1455 eV
 TTTTTTTTTTTTTTTTTTTTTTTTTTTTTT PDIG        TELAPSE     5602.69 TCPU     3288.03
 CHARGE NORMALIZATION FACTOR   1.00000000
 TOTAL ATOMIC CHARGES:
   5.8739490   5.8739490   5.8739490   5.8739490   5.8736286   5.8709648
   5.8736286   5.8709648   5.8736286   5.8709648   5.8736286   5.8709648
   6.0135873   6.0135873   6.0135873   6.0135873   6.0164060   6.0081983
   6.0164060   6.0081983   6.0164060   6.0081983   6.0164060   6.0081983
   5.6284227   5.6284227   5.6284227   5.6284227   5.6227530   5.6270857
   5.6227530   5.6270857   5.6227530   5.6270857   5.6227530   5.6270857
   6.0209475   6.0209475   6.0209475   6.0209475   6.0150247   6.0235870
   6.0150247   6.0235870   6.0150247   6.0235870   6.0150247   6.0235870
   0.8915031   0.8915031   0.8915031   0.8915031   0.8921784   0.8903685
   0.8921784   0.8903685   0.8921784   0.8903685   0.8921784   0.8903685
   0.8821478   0.8821478   0.8821478   0.8821478   0.8839790   0.8792166
   0.8839790   0.8792166   0.8839790   0.8792166   0.8839790   0.8792166
   0.8828135   0.8828135   0.8828135   0.8828135   0.8807346   0.8837105
   0.8807346   0.8837105   0.8807346   0.8837105   0.8807346   0.8837105
   7.5581938   7.5581938   7.5581938   7.5581938   7.5594354   7.5673895
   7.5594354   7.5673895   7.5594354   7.5673895   7.5594354   7.5673895
   7.5568799   7.5568799   7.5568799   7.5568799   7.5696060   7.5568720
   7.5696060   7.5568720   7.5696060   7.5568720   7.5696060   7.5568720
   8.3419447   8.3419447   8.3419447   8.3419447   8.3334955   8.3397946
   8.3334955   8.3397946   8.3334955   8.3397946   8.3334955   8.3397946
  18.7012962  18.7012962  18.7024664  18.7066009  18.7066009  18.7024664
 TTTTTTTTTTTTTTTTTTTTTTTTTTTTTT MOQGAD      TELAPSE     5602.71 TCPU     3288.05
 TTTTTTTTTTTTTTTTTTTTTTTTTTTTTT SHELLXN     TELAPSE     5609.24 TCPU     3292.79
 TTTTTTTTTTTTTTTTTTTTTTTTTTTTTT MONMO3      TELAPSE     5610.20 TCPU     3293.76
 NUMERICALLY INTEGRATED DENSITY    708.0017035831
 TTTTTTTTTTTTTTTTTTTTTTTTTTTTTT NUMDFT      TELAPSE     5616.64 TCPU     3300.20
 CYC   9 ETOT(AU) -5.431808157472E+03 DETOT  1.25E-07 tst  1.66E-09 PX  5.89E-05
 TTTTTTTTTTTTTTTTTTTTTTTTTTTTTT DIIS        TELAPSE     5646.11 TCPU     3329.67
 DIIS TEST: 0.11883E-05 AT SCF   CYCLE   9 - DIIS ACTIVE - HISTORY:     9 CYCLES
 TTTTTTTTTTTTTTTTTTTTTTTTTTTTTT FDIK        TELAPSE     5656.62 TCPU     3337.96
 INSULATING STATE
 TOP OF VALENCE BANDS -    BAND    354; K    4; EIG -2.1304209E-01 AU
 TOP OF VALENCE BANDS -    BAND    354; K    1; EIG -2.1325297E-01 AU
 BOTTOM OF VIRTUAL BANDS - BAND    355; K    1; EIG -9.7466116E-02 AU
 INDIRECT ENERGY BAND GAP:   3.1450 eV
 TTTTTTTTTTTTTTTTTTTTTTTTTTTTTT PDIG        TELAPSE     5656.80 TCPU     3338.13
 CHARGE NORMALIZATION FACTOR   1.00000000
 TOTAL ATOMIC CHARGES:
   5.8738449   5.8738449   5.8738449   5.8738449   5.8735396   5.8708304
   5.8735396   5.8708304   5.8735396   5.8708304   5.8735396   5.8708304
   6.0135811   6.0135811   6.0135811   6.0135811   6.0165893   6.0080827
   6.0165893   6.0080827   6.0165893   6.0080827   6.0165893   6.0080827
   5.6284555   5.6284555   5.6284555   5.6284555   5.6226322   5.6270600
   5.6226322   5.6270600   5.6226322   5.6270600   5.6226322   5.6270600
   6.0210088   6.0210088   6.0210088   6.0210088   6.0150051   6.0236189
   6.0150051   6.0236189   6.0150051   6.0236189   6.0150051   6.0236189
   0.8915186   0.8915186   0.8915186   0.8915186   0.8922232   0.8903652
   0.8922232   0.8903652   0.8922232   0.8903652   0.8922232   0.8903652
   0.8821609   0.8821609   0.8821609   0.8821609   0.8839554   0.8792236
   0.8839554   0.8792236   0.8839554   0.8792236   0.8839554   0.8792236
   0.8828243   0.8828243   0.8828243   0.8828243   0.8807280   0.8837005
   0.8807280   0.8837005   0.8807280   0.8837005   0.8807280   0.8837005
   7.5580802   7.5580802   7.5580802   7.5580802   7.5596497   7.5673393
   7.5596497   7.5673393   7.5596497   7.5673393   7.5596497   7.5673393
   7.5569320   7.5569320   7.5569320   7.5569320   7.5695378   7.5569706
   7.5695378   7.5569706   7.5695378   7.5569706   7.5695378   7.5569706
   8.3419813   8.3419813   8.3419813   8.3419813   8.3334165   8.3399801
   8.3334165   8.3399801   8.3334165   8.3399801   8.3334165   8.3399801
  18.7013030  18.7013030  18.7024124  18.7066132  18.7066132  18.7024124
 TTTTTTTTTTTTTTTTTTTTTTTTTTTTTT MOQGAD      TELAPSE     5656.81 TCPU     3338.15
 TTTTTTTTTTTTTTTTTTTTTTTTTTTTTT SHELLXN     TELAPSE     5663.73 TCPU     3342.89
 TTTTTTTTTTTTTTTTTTTTTTTTTTTTTT MONMO3      TELAPSE     5664.99 TCPU     3344.15
 NUMERICALLY INTEGRATED DENSITY    708.0017035828
 TTTTTTTTTTTTTTTTTTTTTTTTTTTTTT NUMDFT      TELAPSE     5671.43 TCPU     3350.59
 CYC  10 ETOT(AU) -5.431808157676E+03 DETOT -2.04E-07 tst  1.20E-09 PX  3.80E-05
 TTTTTTTTTTTTTTTTTTTTTTTTTTTTTT DIIS        TELAPSE     5691.62 TCPU     3370.79
 DIIS TEST: 0.38297E-06 AT SCF   CYCLE  10 - DIIS ACTIVE - HISTORY:    10 CYCLES
 TTTTTTTTTTTTTTTTTTTTTTTTTTTTTT FDIK        TELAPSE     5722.13 TCPU     3397.23
 INSULATING STATE
 TOP OF VALENCE BANDS -    BAND    354; K    4; EIG -2.1304633E-01 AU
 TOP OF VALENCE BANDS -    BAND    354; K    1; EIG -2.1325783E-01 AU
 BOTTOM OF VIRTUAL BANDS - BAND    355; K    1; EIG -9.7456543E-02 AU
 INDIRECT ENERGY BAND GAP:   3.1454 eV
 TTTTTTTTTTTTTTTTTTTTTTTTTTTTTT PDIG        TELAPSE     5727.74 TCPU     3402.84
 CHARGE NORMALIZATION FACTOR   1.00000000
 TOTAL ATOMIC CHARGES:
   5.8738326   5.8738326   5.8738326   5.8738326   5.8734907   5.8708380
   5.8734907   5.8708380   5.8734907   5.8708380   5.8734907   5.8708380
   6.0135783   6.0135783   6.0135783   6.0135783   6.0165468   6.0080901
   6.0165468   6.0080901   6.0165468   6.0080901   6.0165468   6.0080901
   5.6285107   5.6285107   5.6285107   5.6285107   5.6226768   5.6270365
   5.6226768   5.6270365   5.6226768   5.6270365   5.6226768   5.6270365
   6.0209867   6.0209867   6.0209867   6.0209867   6.0149583   6.0236645
   6.0149583   6.0236645   6.0149583   6.0236645   6.0149583   6.0236645
   0.8915224   0.8915224   0.8915224   0.8915224   0.8922182   0.8903802
   0.8922182   0.8903802   0.8922182   0.8903802   0.8922182   0.8903802
   0.8821596   0.8821596   0.8821596   0.8821596   0.8839605   0.8792261
   0.8839605   0.8792261   0.8839605   0.8792261   0.8839605   0.8792261
   0.8828208   0.8828208   0.8828208   0.8828208   0.8807339   0.8837039
   0.8807339   0.8837039   0.8807339   0.8837039   0.8807339   0.8837039
   7.5581292   7.5581292   7.5581292   7.5581292   7.5595615   7.5674008
   7.5595615   7.5674008   7.5595615   7.5674008   7.5595615   7.5674008
   7.5568848   7.5568848   7.5568848   7.5568848   7.5696297   7.5569290
   7.5696297   7.5569290   7.5696297   7.5569290   7.5696297   7.5569290
   8.3419696   8.3419696   8.3419696   8.3419696   8.3335039   8.3399119
   8.3335039   8.3399119   8.3335039   8.3399119   8.3335039   8.3399119
  18.7012837  18.7012837  18.7024009  18.7066032  18.7066032  18.7024009
 TTTTTTTTTTTTTTTTTTTTTTTTTTTTTT MOQGAD      TELAPSE     5727.75 TCPU     3402.86
 TTTTTTTTTTTTTTTTTTTTTTTTTTTTTT SHELLXN     TELAPSE     5746.53 TCPU     3407.59
 TTTTTTTTTTTTTTTTTTTTTTTTTTTTTT MONMO3      TELAPSE     5749.29 TCPU     3410.34
 NUMERICALLY INTEGRATED DENSITY    708.0017035847
 TTTTTTTTTTTTTTTTTTTTTTTTTTTTTT NUMDFT      TELAPSE     5755.73 TCPU     3416.78
 CYC  11 ETOT(AU) -5.431808157733E+03 DETOT -5.68E-08 tst  1.96E-10 PX  1.68E-05
 TTTTTTTTTTTTTTTTTTTTTTTTTTTTTT DIIS        TELAPSE     5780.53 TCPU     3441.59
 DIIS TEST: 0.74765E-07 AT SCF   CYCLE  11 - DIIS ACTIVE - HISTORY:    11 CYCLES
 TTTTTTTTTTTTTTTTTTTTTTTTTTTTTT FDIK        TELAPSE     5830.59 TCPU     3475.51
 INSULATING STATE
 TOP OF VALENCE BANDS -    BAND    354; K    4; EIG -2.1304692E-01 AU
 TOP OF VALENCE BANDS -    BAND    354; K    1; EIG -2.1325836E-01 AU
 BOTTOM OF VIRTUAL BANDS - BAND    355; K    1; EIG -9.7461325E-02 AU
 INDIRECT ENERGY BAND GAP:   3.1452 eV
 TTTTTTTTTTTTTTTTTTTTTTTTTTTTTT PDIG        TELAPSE     5831.51 TCPU     3476.43
 CHARGE NORMALIZATION FACTOR   1.00000000
 TOTAL ATOMIC CHARGES:
   5.8738503   5.8738503   5.8738503   5.8738503   5.8735377   5.8708730
   5.8735377   5.8708730   5.8735377   5.8708730   5.8735377   5.8708730
   6.0135821   6.0135821   6.0135821   6.0135821   6.0165376   6.0080837
   6.0165376   6.0080837   6.0165376   6.0080837   6.0165376   6.0080837
   5.6284893   5.6284893   5.6284893   5.6284893   5.6226931   5.6270698
   5.6226931   5.6270698   5.6226931   5.6270698   5.6226931   5.6270698
   6.0209946   6.0209946   6.0209946   6.0209946   6.0149762   6.0236185
   6.0149762   6.0236185   6.0149762   6.0236185   6.0149762   6.0236185
   0.8915171   0.8915171   0.8915171   0.8915171   0.8922190   0.8903711
   0.8922190   0.8903711   0.8922190   0.8903711   0.8922190   0.8903711
   0.8821574   0.8821574   0.8821574   0.8821574   0.8839656   0.8792263
   0.8839656   0.8792263   0.8839656   0.8792263   0.8839656   0.8792263
   0.8828199   0.8828199   0.8828199   0.8828199   0.8807345   0.8837080
   0.8807345   0.8837080   0.8807345   0.8837080   0.8807345   0.8837080
   7.5581201   7.5581201   7.5581201   7.5581201   7.5595718   7.5673711
   7.5595718   7.5673711   7.5595718   7.5673711   7.5595718   7.5673711
   7.5568999   7.5568999   7.5568999   7.5568999   7.5695811   7.5569363
   7.5695811   7.5569363   7.5695811   7.5569363   7.5695811   7.5569363
   8.3419732   8.3419732   8.3419732   8.3419732   8.3334518   8.3399193
   8.3334518   8.3399193   8.3334518   8.3399193   8.3334518   8.3399193
  18.7012842  18.7012842  18.7024050  18.7066121  18.7066121  18.7024050
 TTTTTTTTTTTTTTTTTTTTTTTTTTTTTT MOQGAD      TELAPSE     5831.53 TCPU     3476.45
 TTTTTTTTTTTTTTTTTTTTTTTTTTTTTT SHELLXN     TELAPSE     5842.55 TCPU     3481.18
 TTTTTTTTTTTTTTTTTTTTTTTTTTTTTT MONMO3      TELAPSE     5843.42 TCPU     3482.04
 NUMERICALLY INTEGRATED DENSITY    708.0017035857
 TTTTTTTTTTTTTTTTTTTTTTTTTTTTTT NUMDFT      TELAPSE     5850.36 TCPU     3488.99
 CYC  12 ETOT(AU) -5.431808157716E+03 DETOT  1.74E-08 tst  7.87E-11 PX  1.04E-05
 TTTTTTTTTTTTTTTTTTTTTTTTTTTTTT DIIS        TELAPSE     5864.25 TCPU     3502.88
 DIIS TEST: 0.25610E-07 AT SCF   CYCLE  12 - DIIS ACTIVE - HISTORY:    12 CYCLES
 TTTTTTTTTTTTTTTTTTTTTTTTTTTTTT FDIK        TELAPSE     5877.33 TCPU     3511.82
 INSULATING STATE
 TOP OF VALENCE BANDS -    BAND    354; K    4; EIG -2.1304615E-01 AU
 TOP OF VALENCE BANDS -    BAND    354; K    1; EIG -2.1325755E-01 AU
 BOTTOM OF VIRTUAL BANDS - BAND    355; K    1; EIG -9.7458579E-02 AU
 INDIRECT ENERGY BAND GAP:   3.1453 eV
 TTTTTTTTTTTTTTTTTTTTTTTTTTTTTT PDIG        TELAPSE     5877.49 TCPU     3511.98
 CHARGE NORMALIZATION FACTOR   1.00000000
 TOTAL ATOMIC CHARGES:
   5.8738587   5.8738587   5.8738587   5.8738587   5.8735142   5.8708437
   5.8735142   5.8708437   5.8735142   5.8708437   5.8735142   5.8708437
   6.0135841   6.0135841   6.0135841   6.0135841   6.0165434   6.0081101
   6.0165434   6.0081101   6.0165434   6.0081101   6.0165434   6.0081101
   5.6284779   5.6284779   5.6284779   5.6284779   5.6226676   5.6270419
   5.6226676   5.6270419   5.6226676   5.6270419   5.6226676   5.6270419
   6.0209897   6.0209897   6.0209897   6.0209897   6.0149882   6.0236449
   6.0149882   6.0236449   6.0149882   6.0236449   6.0149882   6.0236449
   0.8915175   0.8915175   0.8915175   0.8915175   0.8922177   0.8903751
   0.8922177   0.8903751   0.8922177   0.8903751   0.8922177   0.8903751
   0.8821581   0.8821581   0.8821581   0.8821581   0.8839621   0.8792234
   0.8839621   0.8792234   0.8839621   0.8792234   0.8839621   0.8792234
   0.8828203   0.8828203   0.8828203   0.8828203   0.8807324   0.8837040
   0.8807324   0.8837040   0.8807324   0.8837040   0.8807324   0.8837040
   7.5581254   7.5581254   7.5581254   7.5581254   7.5595719   7.5673752
   7.5595719   7.5673752   7.5595719   7.5673752   7.5595719   7.5673752
   7.5568986   7.5568986   7.5568986   7.5568986   7.5695967   7.5569379
   7.5695967   7.5569379   7.5695967   7.5569379   7.5695967   7.5569379
   8.3419697   8.3419697   8.3419697   8.3419697   8.3334810   8.3399258
   8.3334810   8.3399258   8.3334810   8.3399258   8.3334810   8.3399258
  18.7012814  18.7012814  18.7024055  18.7065989  18.7065989  18.7024055
 TTTTTTTTTTTTTTTTTTTTTTTTTTTTTT MOQGAD      TELAPSE     5877.51 TCPU     3511.99
 TTTTTTTTTTTTTTTTTTTTTTTTTTTTTT SHELLXN     TELAPSE     5898.45 TCPU     3516.67
 TTTTTTTTTTTTTTTTTTTTTTTTTTTTTT MONMO3      TELAPSE     5899.26 TCPU     3517.47
 NUMERICALLY INTEGRATED DENSITY    708.0017035832
 TTTTTTTTTTTTTTTTTTTTTTTTTTTTTT NUMDFT      TELAPSE     5905.72 TCPU     3523.94
 CYC  13 ETOT(AU) -5.431808157740E+03 DETOT -2.40E-08 tst  3.53E-11 PX  7.69E-06
 TTTTTTTTTTTTTTTTTTTTTTTTTTTTTT DIIS        TELAPSE     5918.04 TCPU     3536.26
 DIIS TEST: 0.11388E-07 AT SCF   CYCLE  13 - DIIS ACTIVE - HISTORY:    13 CYCLES
 TTTTTTTTTTTTTTTTTTTTTTTTTTTTTT FDIK        TELAPSE     5943.93 TCPU     3558.73
 INSULATING STATE
 TOP OF VALENCE BANDS -    BAND    354; K    4; EIG -2.1304608E-01 AU
 TOP OF VALENCE BANDS -    BAND    354; K    1; EIG -2.1325747E-01 AU
 BOTTOM OF VIRTUAL BANDS - BAND    355; K    1; EIG -9.7460045E-02 AU
 INDIRECT ENERGY BAND GAP:   3.1453 eV
 TTTTTTTTTTTTTTTTTTTTTTTTTTTTTT PDIG        TELAPSE     5951.02 TCPU     3565.81
 CHARGE NORMALIZATION FACTOR   1.00000000
 TOTAL ATOMIC CHARGES:
   5.8738484   5.8738484   5.8738484   5.8738484   5.8735223   5.8708594
   5.8735223   5.8708594   5.8735223   5.8708594   5.8735223   5.8708594
   6.0135798   6.0135798   6.0135798   6.0135798   6.0165421   6.0080864
   6.0165421   6.0080864   6.0165421   6.0080864   6.0165421   6.0080864
   5.6284881   5.6284881   5.6284881   5.6284881   5.6226798   5.6270575
   5.6226798   5.6270575   5.6226798   5.6270575   5.6226798   5.6270575
   6.0209914   6.0209914   6.0209914   6.0209914   6.0149708   6.0236347
   6.0149708   6.0236347   6.0149708   6.0236347   6.0149708   6.0236347
   0.8915187   0.8915187   0.8915187   0.8915187   0.8922172   0.8903732
   0.8922172   0.8903732   0.8922172   0.8903732   0.8922172   0.8903732
   0.8821588   0.8821588   0.8821588   0.8821588   0.8839626   0.8792254
   0.8839626   0.8792254   0.8839626   0.8792254   0.8839626   0.8792254
   0.8828209   0.8828209   0.8828209   0.8828209   0.8807334   0.8837054
   0.8807334   0.8837054   0.8807334   0.8837054   0.8807334   0.8837054
   7.5581230   7.5581230   7.5581230   7.5581230   7.5595755   7.5673841
   7.5595755   7.5673841   7.5595755   7.5673841   7.5595755   7.5673841
   7.5568982   7.5568982   7.5568982   7.5568982   7.5696007   7.5569359
   7.5696007   7.5569359   7.5696007   7.5569359   7.5696007   7.5569359
   8.3419711   8.3419711   8.3419711   8.3419711   8.3334716   8.3399188
   8.3334716   8.3399188   8.3334716   8.3399188   8.3334716   8.3399188
  18.7012836  18.7012836  18.7024039  18.7066026  18.7066026  18.7024039
 TTTTTTTTTTTTTTTTTTTTTTTTTTTTTT MOQGAD      TELAPSE     5951.03 TCPU     3565.83
 TTTTTTTTTTTTTTTTTTTTTTTTTTTTTT SHELLXN     TELAPSE     5959.48 TCPU     3570.56
 TTTTTTTTTTTTTTTTTTTTTTTTTTTTTT MONMO3      TELAPSE     5963.23 TCPU     3574.32
 NUMERICALLY INTEGRATED DENSITY    708.0017035843
 TTTTTTTTTTTTTTTTTTTTTTTTTTTTTT NUMDFT      TELAPSE     5969.68 TCPU     3580.77
 CYC  14 ETOT(AU) -5.431808157741E+03 DETOT -1.65E-09 tst  7.89E-12 PX  3.13E-06
 TTTTTTTTTTTTTTTTTTTTTTTTTTTTTT DIIS        TELAPSE     5998.19 TCPU     3609.27
 DIIS TEST: 0.19665E-08 AT SCF   CYCLE  14 - DIIS ACTIVE - HISTORY:    14 CYCLES
 TTTTTTTTTTTTTTTTTTTTTTTTTTTTTT FDIK        TELAPSE     6020.23 TCPU     3618.81
 INSULATING STATE
 TOP OF VALENCE BANDS -    BAND    354; K    4; EIG -2.1304656E-01 AU
 TOP OF VALENCE BANDS -    BAND    354; K    1; EIG -2.1325800E-01 AU
 BOTTOM OF VIRTUAL BANDS - BAND    355; K    1; EIG -9.7459179E-02 AU
 INDIRECT ENERGY BAND GAP:   3.1453 eV
 TTTTTTTTTTTTTTTTTTTTTTTTTTTTTT PDIG        TELAPSE     6020.72 TCPU     3619.30
 CHARGE NORMALIZATION FACTOR   1.00000000
 TOTAL ATOMIC CHARGES:
   5.8738479   5.8738479   5.8738479   5.8738479   5.8735209   5.8708548
   5.8735209   5.8708548   5.8735209   5.8708548   5.8735209   5.8708548
   6.0135816   6.0135816   6.0135816   6.0135816   6.0165436   6.0080961
   6.0165436   6.0080961   6.0165436   6.0080961   6.0165436   6.0080961
   5.6284912   5.6284912   5.6284912   5.6284912   5.6226812   5.6270521
   5.6226812   5.6270521   5.6226812   5.6270521   5.6226812   5.6270521
   6.0209910   6.0209910   6.0209910   6.0209910   6.0149783   6.0236388
   6.0149783   6.0236388   6.0149783   6.0236388   6.0149783   6.0236388
   0.8915186   0.8915186   0.8915186   0.8915186   0.8922185   0.8903743
   0.8922185   0.8903743   0.8922185   0.8903743   0.8922185   0.8903743
   0.8821581   0.8821581   0.8821581   0.8821581   0.8839628   0.8792252
   0.8839628   0.8792252   0.8839628   0.8792252   0.8839628   0.8792252
   0.8828202   0.8828202   0.8828202   0.8828202   0.8807335   0.8837053
   0.8807335   0.8837053   0.8807335   0.8837053   0.8807335   0.8837053
   7.5581236   7.5581236   7.5581236   7.5581236   7.5595699   7.5673752
   7.5595699   7.5673752   7.5595699   7.5673752   7.5595699   7.5673752
   7.5568967   7.5568967   7.5568967   7.5568967   7.5695941   7.5569368
   7.5695941   7.5569368   7.5695941   7.5569368   7.5695941   7.5569368
   8.3419721   8.3419721   8.3419721   8.3419721   8.3334698   8.3399202
   8.3334698   8.3399202   8.3334698   8.3399202   8.3334698   8.3399202
  18.7012835  18.7012835  18.7024054  18.7066062  18.7066062  18.7024054
 TTTTTTTTTTTTTTTTTTTTTTTTTTTTTT MOQGAD      TELAPSE     6020.74 TCPU     3619.32
 TTTTTTTTTTTTTTTTTTTTTTTTTTTTTT SHELLXN     TELAPSE     6025.47 TCPU     3624.06
 +++ ENERGIES IN A.U. +++
 ::: EXT EL-POLE                                  -6.0426999987027E+03
 ::: EXT EL-SPHEROPOLE                             4.9755542568497E+01
 ::: BIELET ZONE E-E                               1.0594692430941E+04
 ::: TOTAL E-E                                     4.6017479748064E+03
 ::: TOTAL E-N + N-E                              -1.5693595601084E+04
 ::: TOTAL N-N                                     1.3544980542061E+03
 ::: KINETIC ENERGY                                4.9765829575625E+03
 ::: PSEUDO TOTAL   ENERGY                        -4.7607666145086E+03
 ::: VIRIAL COEFFICIENT                            1.0221637665831E+00
 TTTTTTTTTTTTTTTTTTTTTTTTTTTTTT MONMO3      TELAPSE     6026.62 TCPU     3625.21
 NUMERICALLY INTEGRATED DENSITY    708.0017035846
 TTTTTTTTTTTTTTTTTTTTTTTTTTTTTT NUMDFT      TELAPSE     6033.06 TCPU     3631.64
 CYC  15 ETOT(AU) -5.431808157732E+03 DETOT  8.97E-09 tst  1.16E-12 PX  3.13E-06

 == SCF ENDED - CONVERGENCE ON ENERGY      E(AU) -5.4318081577322E+03 CYCLES  15


 ENERGY EXPRESSION=HARTREE+FOCK EXCH*0.00000+(M06-L      EXCH)*1.00000+M06-L      CORR


 TOTAL ENERGY(DFT)(AU)( 15) -5.4318081577322E+03 DE 9.0E-09 tester 1.2E-12
 TTTTTTTTTTTTTTTTTTTTTTTTTTTTTT EDFT        TELAPSE     6033.08 TCPU     3631.66

 *******************************************************************************
 *                             FORCE CALCULATION                               *
 *******************************************************************************

 TTTTTTTTTTTTTTTTTTTTTTTTTTTTTT NUMDFG      TELAPSE     6062.66 TCPU     3661.25
 INFORMATION **** EXCPOG **** EXCH. BIPO BUFFER LENGTH (WORDS) =           0
 WARNING **** GENPOG **** COULOMB BIPO BUFFER TOO SMALL - TO AVOID I/O SET BIPOSIZE =     5342700
 INFORMATION **** GENPOG **** BIPO BUFFER LENGTH (WORDS) =     4000000
 TTTTTTTTTTTTTTTTTTTTTTTTTTTTTT SHELXG      TELAPSE     6088.96 TCPU     3681.98


 D3 DISPERSION ENERGY (AU)       -4.0309377000894E-02
 TOTAL ENERGY + DISP (AU)        -5.4318484671092E+03

 CARTESIAN FORCES IN HARTREE/BOHR (ANALYTICAL)
   ATOM                     X                   Y                   Z
   1   6            -1.718604400031E-03  2.584375520590E-03  2.197425071269E-04
   2   6             1.718604400018E-03 -2.584375520599E-03  2.197425071309E-04
   3   6            -1.718604400045E-03 -2.584375520608E-03 -2.197425071606E-04
   4   6             1.718604400065E-03  2.584375520567E-03 -2.197425071278E-04
   5   6             1.233300907874E-02  3.631349360447E-03  5.877571957217E-03
   6   6             7.083603518891E-04  9.998643049816E-04 -1.411805759943E-04
   7   6            -1.233300907873E-02 -3.631349360413E-03  5.877571957210E-03
   8   6            -7.083603518758E-04  9.998643049327E-04  1.411805760370E-04
   9   6             1.233300907876E-02 -3.631349360452E-03 -5.877571957230E-03
  10   6            -7.083603518989E-04 -9.998643049665E-04 -1.411805760316E-04
  11   6            -1.233300907872E-02  3.631349360449E-03 -5.877571957236E-03
  12   6             7.083603518723E-04 -9.998643049629E-04  1.411805760299E-04
  13   6             4.247021989334E-03 -3.928899970370E-03  2.122808693650E-03
  14   6            -4.247021989313E-03  3.928899970386E-03  2.122808693626E-03
  15   6             4.247021989325E-03  3.928899970392E-03 -2.122808693658E-03
  16   6            -4.247021989311E-03 -3.928899970402E-03 -2.122808693659E-03
  17   6             5.839289760992E-03  1.008586696692E-03  4.165860349699E-03
  18   6            -8.238374160108E-04  3.820465708765E-03  2.959155508014E-03
  19   6            -5.839289760982E-03 -1.008586696695E-03  4.165860349715E-03
  20   6             8.238374159930E-04  3.820465708783E-03 -2.959155507998E-03
  21   6             5.839289760977E-03 -1.008586696653E-03 -4.165860349689E-03
  22   6             8.238374160108E-04 -3.820465708772E-03  2.959155508020E-03
  23   6            -5.839289760975E-03  1.008586696665E-03 -4.165860349696E-03
  24   6            -8.238374160143E-04 -3.820465708742E-03 -2.959155508004E-03
  25   6            -2.220355847527E-03  1.874158299030E-03 -8.334723860908E-04
  26   6             2.220355847514E-03 -1.874158298999E-03 -8.334723860852E-04
  27   6            -2.220355847498E-03 -1.874158299056E-03  8.334723860983E-04
  28   6             2.220355847511E-03  1.874158299021E-03  8.334723861418E-04
  29   6            -3.706398227593E-03 -1.015678423288E-03 -2.612662826933E-03
  30   6             5.646417498703E-03  2.460974598431E-03 -3.086606582499E-03
  31   6             3.706398227633E-03  1.015678423232E-03 -2.612662826934E-03
  32   6            -5.646417498670E-03  2.460974598444E-03  3.086606582490E-03
  33   6            -3.706398227554E-03  1.015678423250E-03  2.612662826913E-03
  34   6            -5.646417498679E-03 -2.460974598469E-03 -3.086606582498E-03
  35   6             3.706398227592E-03 -1.015678423268E-03  2.612662826939E-03
  36   6             5.646417498693E-03 -2.460974598429E-03  3.086606582481E-03
  37   6             4.035278163499E-03 -2.206160424358E-03  3.920545829529E-03
  38   6            -4.035278163496E-03  2.206160424327E-03  3.920545829557E-03
  39   6             4.035278163492E-03  2.206160424345E-03 -3.920545829511E-03
  40   6            -4.035278163501E-03 -2.206160424338E-03 -3.920545829530E-03
  41   6             1.396952110690E-04  3.361567133359E-03 -4.314455502078E-03
  42   6            -5.169311510928E-03 -4.111353933482E-03  1.109123613951E-03
  43   6            -1.396952110708E-04 -3.361567133352E-03 -4.314455502087E-03
  44   6             5.169311510905E-03 -4.111353933518E-03 -1.109123613956E-03
  45   6             1.396952110380E-04 -3.361567133368E-03  4.314455502053E-03
  46   6             5.169311510922E-03  4.111353933490E-03  1.109123613961E-03
  47   6            -1.396952110690E-04  3.361567133334E-03  4.314455502049E-03
  48   6            -5.169311510921E-03  4.111353933469E-03 -1.109123613947E-03
  49   1            -9.883018256929E-04  1.266273966241E-03 -2.308419318239E-04
  50   1             9.883018256978E-04 -1.266273966238E-03 -2.308419318232E-04
  51   1            -9.883018256982E-04 -1.266273966245E-03  2.308419318202E-04
  52   1             9.883018256938E-04  1.266273966244E-03  2.308419318228E-04
  53   1             2.054563020373E-03  1.899674393901E-04  1.709633449545E-03
  54   1             6.496327813256E-03  2.389951615799E-03 -3.073827295955E-03
  55   1            -2.054563020373E-03 -1.899674393910E-04  1.709633449549E-03
  56   1            -6.496327813258E-03  2.389951615797E-03  3.073827295956E-03
  57   1             2.054563020372E-03 -1.899674393910E-04 -1.709633449543E-03
  58   1            -6.496327813259E-03 -2.389951615799E-03 -3.073827295955E-03
  59   1            -2.054563020375E-03  1.899674393870E-04 -1.709633449548E-03
  60   1             6.496327813261E-03 -2.389951615798E-03  3.073827295955E-03
  61   1             2.231116898634E-03 -7.011602126195E-04  2.599800846274E-03
  62   1            -2.231116898639E-03  7.011602126206E-04  2.599800846277E-03
  63   1             2.231116898634E-03  7.011602126208E-04 -2.599800846267E-03
  64   1            -2.231116898635E-03 -7.011602126192E-04 -2.599800846268E-03
  65   1             7.331985525394E-03  4.269197383731E-03  7.803823707855E-04
  66   1             1.176820621329E-05 -8.406136460848E-05 -4.030793181964E-05
  67   1            -7.331985525393E-03 -4.269197383731E-03  7.803823707857E-04
  68   1            -1.176820621507E-05 -8.406136461270E-05  4.030793182008E-05
  69   1             7.331985525397E-03 -4.269197383737E-03 -7.803823707875E-04
  70   1            -1.176820621218E-05  8.406136461603E-05 -4.030793182164E-05
  71   1            -7.331985525403E-03  4.269197383737E-03 -7.803823707879E-04
  72   1             1.176820621041E-05  8.406136460759E-05  4.030793181720E-05
  73   1             2.568763116037E-03 -3.009918204052E-03  4.472119983991E-04
  74   1            -2.568763116044E-03  3.009918204059E-03  4.472119983991E-04
  75   1             2.568763116036E-03  3.009918204053E-03 -4.472119983983E-04
  76   1            -2.568763116043E-03 -3.009918204051E-03 -4.472119983951E-04
  77   1            -1.636728663559E-04 -1.266412811027E-04 -2.632598876007E-06
  78   1            -6.585505873071E-03 -1.195004631039E-03  4.370857313362E-03
  79   1             1.636728663561E-04  1.266412811050E-04 -2.632598866903E-06
  80   1             6.585505873075E-03 -1.195004631040E-03 -4.370857313361E-03
  81   1            -1.636728663557E-04  1.266412811063E-04  2.632598870900E-06
  82   1             6.585505873069E-03  1.195004631037E-03  4.370857313357E-03
  83   1             1.636728663581E-04 -1.266412811007E-04  2.632598874230E-06
  84   1            -6.585505873071E-03  1.195004631038E-03 -4.370857313361E-03
  85   7            -2.942312225983E-03  3.097610921235E-03 -1.305878970100E-03
  86   7             2.942312225992E-03 -3.097610921200E-03 -1.305878970146E-03
  87   7            -2.942312226009E-03 -3.097610921169E-03  1.305878970122E-03
  88   7             2.942312225992E-03  3.097610921205E-03  1.305878970099E-03
  89   7             9.863937684714E-03  4.750064190833E-03  2.542678084030E-03
  90   7             9.667639265753E-03  1.870109783360E-03 -6.579750384428E-03
  91   7            -9.863937684733E-03 -4.750064190838E-03  2.542678084026E-03
  92   7            -9.667639265730E-03  1.870109783339E-03  6.579750384434E-03
  93   7             9.863937684674E-03 -4.750064190826E-03 -2.542678083996E-03
  94   7            -9.667639265757E-03 -1.870109783344E-03 -6.579750384461E-03
  95   7            -9.863937684705E-03  4.750064190839E-03 -2.542678084025E-03
  96   7             9.667639265742E-03 -1.870109783328E-03  6.579750384432E-03
  97   7            -2.227298910803E-03  8.536921981914E-04 -2.581609343342E-03
  98   7             2.227298910794E-03 -8.536921982261E-04 -2.581609343286E-03
  99   7            -2.227298910798E-03 -8.536921981692E-04  2.581609343325E-03
 100   7             2.227298910823E-03  8.536921982110E-04  2.581609343328E-03
 101   7            -1.055242654406E-02 -7.116995965335E-03 -1.172741994222E-03
 102   7            -9.476597521467E-03 -2.564638998042E-03  5.381136033841E-03
 103   7             1.055242654403E-02  7.116995965362E-03 -1.172741994198E-03
 104   7             9.476597521457E-03 -2.564638997987E-03 -5.381136033861E-03
 105   7            -1.055242654404E-02  7.116995965338E-03  1.172741994239E-03
 106   7             9.476597521457E-03  2.564638998013E-03  5.381136033867E-03
 107   7             1.055242654401E-02 -7.116995965352E-03  1.172741994197E-03
 108   7            -9.476597521447E-03  2.564638998033E-03 -5.381136033848E-03
 109   8            -2.516487513205E-03 -3.641368888387E-04 -4.236075159008E-03
 110   8             2.516487513237E-03  3.641368888365E-04 -4.236075158998E-03
 111   8            -2.516487513219E-03  3.641368888525E-04  4.236075159026E-03
 112   8             2.516487513191E-03 -3.641368888485E-04  4.236075159005E-03
 113   8            -2.054166338864E-02 -8.788937217293E-03 -6.282673072414E-03
 114   8            -2.248477443546E-03 -3.263859430032E-03 -1.179161784819E-04
 115   8             2.054166338864E-02  8.788937217275E-03 -6.282673072411E-03
 116   8             2.248477443517E-03 -3.263859429993E-03  1.179161784641E-04
 117   8            -2.054166338867E-02  8.788937217297E-03  6.282673072422E-03
 118   8             2.248477443520E-03  3.263859430028E-03 -1.179161784783E-04
 119   8             2.054166338866E-02 -8.788937217297E-03  6.282673072440E-03
 120   8            -2.248477443529E-03  3.263859430012E-03  1.179161784464E-04
 121 230            -4.263179818659E-15  1.837670017194E-03 -2.486899575160E-14
 122 230             2.078217362315E-14 -1.837670017157E-03 -1.088018564133E-14
 123 230            -7.352358451657E-15  5.038853768505E-15 -2.615173863037E-03
 124 230             3.228372467219E-04 -1.354737746315E-14 -1.176836406103E-14
 125 230            -3.228372466944E-04  1.402640567773E-15  1.221245327088E-14
 126 230             1.532107773983E-14 -2.908738747591E-14  2.615173863020E-03

 RESULTANT FORCE    -4.655618338761E-15 -2.026157019941E-14  3.941291737419E-15

 SYMMETRY ALLOWED FORCES (ANALYTICAL) (DIRECTION, FORCE)

    1  5.2223900E-03    2 -3.1545304E-03    3  1.2243853E-03    4 -3.2609757E-03
    5  1.6702910E-02    6  2.2577012E-02    7  1.7357848E-04    8 -4.6855890E-04
    9  2.4157945E-03   10 -6.9895331E-03   11  1.0142144E-02   12  4.4989247E-04
   13 -7.6769424E-04   14  1.0747074E-02   15  9.6843598E-03   16  8.7797178E-03
   17  1.0402231E-03   18  4.2378724E-03   19  3.7655267E-03   20 -4.7042115E-03
   21 -4.8959727E-04   22  9.0132434E-05   23 -6.4634241E-03   24 -6.6780248E-03
   25 -7.2423389E-03   26 -2.4395042E-03   27  1.1465584E-02   28 -2.6799361E-03
   29  1.1498338E-02   30  2.5867631E-03   31 -1.2616068E-03   32 -9.6761237E-03
   33  4.9515327E-03   34  2.5023298E-03   35  9.4737253E-04   36 -1.3124843E-02
   37  2.3368066E-03   38 -2.2178167E-03   39  3.9311197E-04   40 -1.7893486E-04
   41  4.3142556E-03   42  3.1742454E-03   43 -8.2909848E-03   44 -1.6666968E-03
   45  1.2567097E-02   46 -3.8391052E-04   47  6.6396512E-03   48  2.1636855E-03
   49 -2.6354952E-03   50  3.7751151E-03   51  1.6406550E-02   52 -1.5719805E-04
   53  1.2421940E-05   54 -1.0223797E-04   55 -5.9253104E-03   56  5.2852684E-03
   57 -6.2388751E-04   58  3.9720528E-05   59 -3.4535179E-05   60 -4.1056620E-04
   61  1.1271446E-02   62  2.7362543E-03   63 -1.1003303E-02   64  5.4664034E-03
   65 -7.0640680E-03   66  2.1962552E-04   67 -2.9689607E-03   68  8.3276361E-03
   69  2.0667320E-02   70 -1.6601453E-02   71 -4.3780312E-03   72  1.6316841E-02
   73  5.7663639E-04   74 -6.7313691E-03   75 -1.9425732E-03   76  2.6127277E-03
   77 -4.7200970E-03   78 -2.4988337E-02   79  1.4194843E-02   80  3.1437678E-03
   81 -1.7028880E-02   82 -2.4060778E-03   83 -8.6748687E-03   84 -4.0738181E-03
   85  6.3162733E-03   86 -1.9855623E-02   87 -4.1479733E-02   88 -1.3086200E-03
   89  6.3649961E-04   90 -7.7956216E-03   91  2.5988579E-03   92 -3.6984143E-03
   93 -4.5656081E-04
 TTTTTTTTTTTTTTTTTTTTTTTTTTTTTT TOTGRA      TELAPSE     6108.78 TCPU     3701.81
 INFORMATION **** opta001 **** GEOMETRY OUTPUT FILE
 CLASSICAL MODEL (SCHLEGEL) USED AS INITIAL HESSIAN MATRIX
 REFERENCE GEOMETRY DEFINED

 MAX GRADIENT      0.041480  THRESHOLD              0.000450 CONVERGED NO
 RMS GRADIENT      0.009084  THRESHOLD              0.000300 CONVERGED NO

 GRADIENT NORM     0.087599  GRADIENT THRESHOLD     0.500000

 PREDICTED ENERGY CHANGE    -0.287E-03

 INITIAL DISPLACEMENTS
  0.001831 -0.000663 -0.001072 -0.001137  0.000892  0.000061  0.000014 -0.000304
  0.002272 -0.000015  0.000377  0.000307  0.000593  0.000577  0.002088  0.000953
 -0.000117 -0.000114  0.000886 -0.000499 -0.000139 -0.000521  0.000336  0.000594
  0.000402 -0.000061  0.001129 -0.000036  0.000178  0.000405 -0.000070  0.000437
  0.000937  0.000707  0.001666 -0.000642  0.001819 -0.000640 -0.000745 -0.000904
  0.001012  0.001395  0.000592 -0.004840  0.002810 -0.000275  0.000679  0.000379
  0.001151  0.000710  0.002781  0.001252 -0.000643 -0.000417 -0.000229  0.000374
  0.000285 -0.000268  0.000372  0.000686  0.000613  0.002660 -0.001362  0.000286
 -0.000069  0.000059  0.000048  0.000392  0.001560  0.000783 -0.000684  0.000927
  0.000410 -0.000407  0.000794 -0.000415  0.000210  0.000165  0.000293  0.001464
  0.000343  0.002859 -0.000908 -0.002218 -0.001422  0.001698 -0.001395 -0.000979
  0.005150  0.002449  0.001046  0.000005 -0.000831
 TTTTTTTTTTTTTTTTTTTTTTTTTTTTTT OPTI        TELAPSE     6110.27 TCPU     3702.15

 OPTOPTOPTOPTOPTOPTOPTOPTOPTOPTOPTOPTOPTOPTOPTOPTOPTOPTOPTOPTOPTOPTOPTOPTOPTOPT

 - INFORMATION ON SCF MOVED TO SCFOUT.LOG
 GEOMETRY OPTIMIZATION INFORMATION STORED IN OPTINFO.DAT

 OPTOPTOPTOPTOPTOPTOPTOPTOPTOPTOPTOPTOPTOPTOPTOPTOPTOPTOPTOPTOPTOPTOPTOPTOPTOPT
 *******************************************************************************
 COORDINATE OPTIMIZATION - POINT    2
 *******************************************************************************
 LATTICE PARAMETERS (ANGSTROMS AND DEGREES) - BOHR = 0.5291772083 ANGSTROM
 PRIMITIVE CELL - CENTRING CODE 6/1 VOLUME=  2483.589751 - DENSITY  1.019 g/cm^3
         A              B              C           ALPHA      BETA       GAMMA 
    14.77710027    14.77710027    14.77710027   110.285563 109.065590 109.065590
 *******************************************************************************
 ATOMS IN THE ASYMMETRIC UNIT   33 - ATOMS IN THE UNIT CELL:  126
     ATOM                 X/A                 Y/B                 Z/C    
 *******************************************************************************
      1 T   6 C     1.422185542414E-02 -4.763502563216E-01  3.592656629597E-01
      2 F   6 C     1.643840807187E-01 -3.450438075355E-01 -3.592656629597E-01
      3 F   6 C    -1.422185542414E-02  3.450438075355E-01 -4.905721117457E-01
      4 F   6 C    -1.643840807187E-01  4.763502563216E-01  4.905721117457E-01
      5 T   6 C     3.592755640527E-01  1.422287864107E-02 -4.763239666849E-01
      6 T   6 C    -4.763024066939E-01  3.593089370677E-01  1.425504692672E-02
      7 F   6 C     4.905468453260E-01 -1.644004692624E-01  4.763239666849E-01
      8 F   6 C    -3.450538901410E-01 -3.593089370677E-01  1.643886562384E-01
      9 F   6 C    -3.592755640527E-01  1.644004692624E-01 -3.450526854116E-01
     10 F   6 C     3.450538901410E-01 -4.905574536206E-01 -1.425504692672E-02
     11 F   6 C    -4.905468453260E-01 -1.422287864107E-02  3.450526854116E-01
     12 F   6 C     4.763024066939E-01  4.905574536206E-01 -1.643886562384E-01
     13 T   6 C     7.158976021786E-02 -2.035496013128E-01  4.229488801498E-01
     14 F   6 C     3.735015185374E-01 -3.513591199319E-01 -4.229488801498E-01
     15 F   6 C    -7.158976021786E-02  3.513591199319E-01 -2.751393615307E-01
     16 F   6 C    -3.735015185374E-01  2.035496013128E-01  2.751393615307E-01
     17 T   6 C     4.229790944044E-01  7.161832885393E-02 -2.035142645109E-01
     18 T   6 C    -2.035451571911E-01  4.229384804794E-01  7.158167475669E-02
     19 F   6 C     2.751325933648E-01 -3.735066410847E-01  2.035142645109E-01
     20 F   6 C    -3.513568057227E-01 -4.229384804794E-01  3.735163623295E-01
     21 F   6 C    -4.229790944044E-01  3.735066410847E-01 -3.513607655505E-01
     22 F   6 C     3.513568057227E-01 -2.751268319478E-01 -7.158167475669E-02
     23 F   6 C    -2.751325933648E-01 -7.161832885393E-02  3.513607655505E-01
     24 F   6 C     2.035451571911E-01  2.751268319478E-01 -3.735163623295E-01
     25 T   6 C     1.779804397586E-02 -3.738887303485E-01  3.740113381677E-01
     26 F   6 C     2.520999314837E-01 -3.562132941919E-01 -3.740113381677E-01
     27 F   6 C    -1.779804397586E-02  3.562132941919E-01 -3.916867743244E-01
     28 F   6 C    -2.520999314837E-01  3.738887303485E-01  3.916867743244E-01
     29 T   6 C     3.740138777522E-01  1.779994992651E-02 -3.738644231036E-01
     30 T   6 C    -3.738585028580E-01  3.740258482058E-01  1.781167420196E-02
     31 F   6 C     3.916643730301E-01 -2.521216991443E-01  3.738644231036E-01
     32 F   6 C    -3.562141740039E-01 -3.740258482058E-01  2.521156489361E-01
     33 F   6 C    -3.740138777522E-01  2.521216991443E-01 -3.562139278257E-01
     34 F   6 C     3.562141740039E-01 -3.916701770600E-01 -1.781167420196E-02
     35 F   6 C    -3.916643730301E-01 -1.779994992651E-02  3.562139278257E-01
     36 F   6 C     3.738585028580E-01  3.916701770600E-01 -2.521156489361E-01
     37 T   6 C    -4.272055711305E-02 -2.618825153528E-01  3.696746066363E-01
     38 F   6 C     3.684428780108E-01 -4.123951637494E-01 -3.696746066363E-01
     39 F   6 C     4.272055711305E-02  4.123951637494E-01 -2.191619582398E-01
     40 F   6 C    -3.684428780108E-01  2.618825153528E-01  2.191619582398E-01
     41 T   6 C     3.696774052421E-01 -4.270676836393E-02 -2.618697310632E-01
     42 T   6 C    -2.618742918492E-01  3.696901179586E-01 -4.273950104305E-02
     43 F   6 C     2.191629626992E-01 -3.684528636947E-01  2.618697310632E-01
     44 F   6 C    -4.124296190017E-01 -3.696901179586E-01  3.684355901922E-01
     45 F   6 C    -3.696774052421E-01  3.684528636947E-01 -4.123841736060E-01
     46 F   6 C     4.124296190017E-01 -2.191347908061E-01  4.273950104305E-02
     47 F   6 C    -2.191629626992E-01  4.270676836393E-02  4.123841736060E-01
     48 F   6 C     2.618742918492E-01  2.191347908061E-01 -3.684355901922E-01
     49 T   1 H     9.469916795546E-02 -4.733871175796E-01  3.931923626317E-01
     50 F   1 H     1.334205197888E-01 -2.984931946762E-01 -3.931923626317E-01
     51 F   1 H    -9.469916795546E-02  2.984931946762E-01  4.319137144650E-01
     52 F   1 H    -1.334205197888E-01  4.733871175796E-01 -4.319137144650E-01
     53 T   1 H     3.932145295807E-01  9.471369802830E-02 -4.733355921617E-01
     54 T   1 H    -4.733557707482E-01  3.931481548826E-01  9.474013630977E-02
     55 F   1 H    -4.319507098100E-01 -1.334498782576E-01  4.733355921617E-01
     56 F   1 H    -2.984080185728E-01 -3.931481548826E-01  1.334960743692E-01
     57 F   1 H    -3.932145295807E-01  1.334498782576E-01 -2.985008315524E-01
     58 F   1 H     2.984080185728E-01  4.319040929421E-01 -9.474013630977E-02
     59 F   1 H     4.319507098100E-01 -9.471369802830E-02  2.985008315524E-01
     60 F   1 H     4.733557707482E-01 -4.319040929421E-01 -1.334960743692E-01
     61 T   1 H     1.270310230738E-01 -1.168684597028E-01  4.580787262068E-01
     62 F   1 H     4.250528140905E-01 -3.310477031330E-01 -4.580787262068E-01
     63 F   1 H    -1.270310230738E-01  3.310477031330E-01 -2.438994827765E-01
     64 F   1 H    -4.250528140905E-01  1.168684597028E-01  2.438994827765E-01
     65 T   1 H     4.581256065795E-01  1.270716406560E-01 -1.168245384501E-01
     66 T   1 H    -1.168718844463E-01  4.580532949337E-01  1.270181195745E-01
     67 F   1 H     2.438961791061E-01 -4.250498549704E-01  1.168245384501E-01
     68 F   1 H    -3.310351753593E-01 -4.580532949337E-01  4.250748206200E-01
     69 F   1 H    -4.581256065795E-01  4.250498549704E-01 -3.310539659235E-01
     70 F   1 H     3.310351753593E-01 -2.438900040208E-01 -1.270181195745E-01
     71 F   1 H    -2.438961791061E-01 -1.270716406560E-01  3.310539659235E-01
     72 F   1 H     1.168718844463E-01  2.438900040208E-01 -4.250748206200E-01
     73 T   1 H    -1.006381075440E-01 -2.325599520614E-01  3.537381565661E-01
     74 F   1 H     4.137018913725E-01 -4.543762641101E-01 -3.537381565661E-01
     75 F   1 H     1.006381075440E-01  4.543762641101E-01 -1.319218445174E-01
     76 F   1 H    -4.137018913725E-01  2.325599520614E-01  1.319218445174E-01
     77 T   1 H     3.537368657572E-01 -1.006247894173E-01 -2.325550736017E-01
     78 T   1 H    -2.325574262617E-01  3.537671765750E-01 -1.006692632124E-01
     79 F   1 H     1.319302841845E-01 -4.137080606411E-01  2.325550736017E-01
     80 F   1 H    -4.544364397874E-01 -3.537671765750E-01  4.136753971632E-01
     81 F   1 H    -3.537368657572E-01  4.137080606411E-01 -4.543616551745E-01
     82 F   1 H     4.544364397874E-01 -1.318881630494E-01  1.006692632124E-01
     83 F   1 H    -1.319302841845E-01  1.006247894173E-01  4.543616551745E-01
     84 F   1 H     2.325574262617E-01  1.318881630494E-01 -4.136753971632E-01
     85 T   7 N     1.093938419528E-01 -2.743923987719E-01  4.256254346507E-01
     86 F   7 N     2.999821665774E-01 -3.162315926979E-01 -4.256254346507E-01
     87 F   7 N    -1.093938419528E-01  3.162315926979E-01 -3.837862407247E-01
     88 F   7 N    -2.999821665774E-01  2.743923987719E-01  3.837862407247E-01
     89 T   7 N     4.256445127292E-01  1.094132435734E-01 -2.743573765796E-01
     90 T   7 N    -2.743719476662E-01  4.256213557353E-01  1.094087437994E-01
     91 F   7 N     3.837706201529E-01 -2.999981106912E-01  2.743573765796E-01
     92 F   7 N    -3.162126119359E-01 -4.256213557353E-01  3.000066965985E-01
     93 F   7 N    -4.256445127292E-01  2.999981106912E-01 -3.162312691559E-01
     94 F   7 N     3.162126119359E-01 -3.837806914656E-01 -1.094087437994E-01
     95 F   7 N    -3.837706201529E-01 -1.094132435734E-01  3.162312691559E-01
     96 F   7 N     2.743719476662E-01  3.837806914656E-01 -3.000066965985E-01
     97 T   7 N    -7.570977571269E-02 -3.687649539452E-01  3.389099940549E-01
     98 F   7 N     2.923250519999E-01 -4.146197697676E-01 -3.389099940549E-01
     99 F   7 N     7.570977571269E-02  4.146197697676E-01 -2.930551782325E-01
    100 F   7 N    -2.923250519999E-01  3.687649539452E-01  2.930551782325E-01
    101 T   7 N     3.388883711005E-01 -7.571731257149E-02 -3.687622676360E-01
    102 T   7 N    -3.687477828186E-01  3.389241878054E-01 -7.571554715096E-02
    103 F   7 N     2.930449550645E-01 -2.923493612635E-01  3.687622676360E-01
    104 F   7 N    -4.146397349564E-01 -3.389241878054E-01  2.923280293759E-01
    105 F   7 N    -3.388883711005E-01  2.923493612635E-01 -4.146056836719E-01
    106 F   7 N     4.146397349564E-01 -2.930322356677E-01  7.571554715096E-02
    107 F   7 N    -2.930449550645E-01  7.571731257149E-02  4.146056836719E-01
    108 F   7 N     3.687477828186E-01  2.930322356677E-01 -2.923280293759E-01
    109 T   8 O    -7.302772244897E-02  4.374726927035E-01  3.119831543610E-01
    110 F   8 O     1.254895383425E-01 -3.850108768100E-01 -3.119831543610E-01
    111 F   8 O     7.302772244897E-02  3.850108768100E-01 -4.894995848475E-01
    112 F   8 O    -1.254895383425E-01 -4.374726927035E-01  4.894995848475E-01
    113 T   8 O     3.120025347065E-01 -7.303175402731E-02  4.374845677156E-01
    114 T   8 O     4.375566002404E-01  3.121574637994E-01 -7.299426973558E-02
    115 F   8 O     4.894836782571E-01 -1.254820330091E-01 -4.374845677156E-01
    116 F   8 O    -3.851517335350E-01 -3.121574637994E-01  1.253991364410E-01
    117 F   8 O    -3.120025347065E-01  1.254820330091E-01 -3.850342887338E-01
    118 F   8 O     3.851517335350E-01 -4.894491300241E-01  7.299426973558E-02
    119 F   8 O    -4.894836782571E-01  7.303175402731E-02  3.850342887338E-01
    120 F   8 O    -4.375566002404E-01  4.894491300241E-01 -1.253991364410E-01
    121 T 230 ZN   -2.249835146996E-01  5.000000000000E-01  2.750164853004E-01
    122 F 230 ZN    2.249835146996E-01 -5.000000000000E-01 -2.750164853004E-01
    123 T 230 ZN    2.749937859877E-01 -2.250062140123E-01  5.000000000000E-01
    124 T 230 ZN    5.000000000000E-01  2.750120748342E-01 -2.249879251658E-01
    125 F 230 ZN    5.000000000000E-01 -2.750120748342E-01  2.249879251658E-01
    126 F 230 ZN   -2.749937859877E-01  2.250062140123E-01  5.000000000000E-01

 TRANSFORMATION MATRIX PRIMITIVE-CRYSTALLOGRAPHIC CELL
  0.0000  1.0000  1.0000  1.0000  0.0000  1.0000  1.0000  1.0000  0.0000

 *******************************************************************************
 CRYSTALLOGRAPHIC CELL (VOLUME=       4967.17950230)
         A              B              C           ALPHA      BETA       GAMMA 
    16.89121041    17.14843697    17.14843697    90.000000  90.000000  90.000000

 COORDINATES IN THE CRYSTALLOGRAPHIC CELL
     ATOM                 X/A                 Y/B                 Z/C    
 *******************************************************************************
      1 T   6 C     4.343467756070E-01 -7.508111264730E-02  8.930296807144E-02
      2 F   6 C    -4.343467756070E-01  7.508111264730E-02  8.930296807144E-02
      3 F   6 C     4.343467756070E-01  7.508111264730E-02 -8.930296807144E-02
      4 F   6 C    -4.343467756070E-01 -7.508111264730E-02 -8.930296807144E-02
      5 T   6 C     8.931167395175E-02  4.343643593634E-01 -7.508879531068E-02
      6 T   6 C    -7.506680465586E-02  8.932185158258E-02  4.343757417235E-01
      7 F   6 C    -8.931167395175E-02 -4.343643593634E-01 -7.508879531068E-02
      8 F   6 C     7.506680465586E-02  8.932185158258E-02 -4.343757417235E-01
      9 F   6 C     8.931167395175E-02 -4.343643593634E-01  7.508879531068E-02
     10 F   6 C     7.506680465586E-02 -8.932185158258E-02  4.343757417235E-01
     11 F   6 C    -8.931167395175E-02  4.343643593634E-01  7.508879531068E-02
     12 F   6 C    -7.506680465586E-02 -8.932185158258E-02 -4.343757417235E-01
     13 T   6 C    -4.260952406905E-01 -1.509558791598E-01  2.225456393777E-01
     14 F   6 C     4.260952406905E-01  1.509558791598E-01  2.225456393777E-01
     15 F   6 C    -4.260952406905E-01  1.509558791598E-01 -2.225456393777E-01
     16 F   6 C     4.260952406905E-01 -1.509558791598E-01 -2.225456393777E-01
     17 T   6 C     2.225624849693E-01 -4.260767494802E-01 -1.509441561154E-01
     18 T   6 C    -1.509673437864E-01  2.225490185431E-01 -4.260941757342E-01
     19 F   6 C    -2.225624849693E-01  4.260767494802E-01 -1.509441561154E-01
     20 F   6 C     1.509673437864E-01  2.225490185431E-01  4.260941757342E-01
     21 F   6 C     2.225624849693E-01  4.260767494802E-01  1.509441561154E-01
     22 F   6 C     1.509673437864E-01 -2.225490185431E-01 -4.260941757342E-01
     23 F   6 C    -2.225624849693E-01 -4.260767494802E-01  1.509441561154E-01
     24 F   6 C    -1.509673437864E-01 -2.225490185431E-01  4.260941757342E-01
     25 T   6 C     4.911622819217E-01 -1.171509437539E-01  1.349489877298E-01
     26 F   6 C    -4.911622819217E-01  1.171509437539E-01  1.349489877298E-01
     27 F   6 C     4.911622819217E-01  1.171509437539E-01 -1.349489877298E-01
     28 F   6 C    -4.911622819217E-01 -1.171509437539E-01 -1.349489877298E-01
     29 T   6 C     1.349608245354E-01  4.911747523611E-01 -1.171608746089E-01
     30 T   6 C    -1.171519873671E-01  1.349636615690E-01  4.911778355729E-01
     31 F   6 C    -1.349608245354E-01 -4.911747523611E-01 -1.171608746089E-01
     32 F   6 C     1.171519873671E-01  1.349636615690E-01 -4.911778355729E-01
     33 F   6 C     1.349608245354E-01 -4.911747523611E-01  1.171608746089E-01
     34 F   6 C     1.171519873671E-01 -1.349636615690E-01  4.911778355729E-01
     35 F   6 C    -1.349608245354E-01  4.911747523611E-01  1.171608746089E-01
     36 F   6 C    -1.171519873671E-01 -1.349636615690E-01 -4.911778355729E-01
     37 T   6 C    -4.247436758017E-01 -2.055817175619E-01  1.628611604489E-01
     38 F   6 C     4.247436758017E-01  2.055817175619E-01  1.628611604489E-01
     39 F   6 C    -4.247436758017E-01  2.055817175619E-01 -1.628611604489E-01
     40 F   6 C     4.247436758017E-01 -2.055817175619E-01 -1.628611604489E-01
     41 T   6 C     1.628730476654E-01 -4.247427787286E-01 -2.055798160293E-01
     42 T   6 C    -2.055875456176E-01  1.628480445746E-01 -4.247223364238E-01
     43 F   6 C    -1.628730476654E-01  4.247427787286E-01 -2.055798160293E-01
     44 F   6 C     2.055875456176E-01  1.628480445746E-01  4.247223364238E-01
     45 F   6 C     1.628730476654E-01  4.247427787286E-01  2.055798160293E-01
     46 F   6 C     2.055875456176E-01 -1.628480445746E-01 -4.247223364238E-01
     47 F   6 C    -1.628730476654E-01 -4.247427787286E-01  2.055798160293E-01
     48 F   6 C    -2.055875456176E-01 -1.628480445746E-01  4.247223364238E-01
     49 T   1 H     4.125530385483E-01 -1.936067591665E-02  1.140598438721E-01
     50 F   1 H    -4.125530385483E-01  1.936067591665E-02  1.140598438721E-01
     51 F   1 H     4.125530385483E-01  1.936067591665E-02 -1.140598438721E-01
     52 F   1 H    -4.125530385483E-01 -1.936067591665E-02 -1.140598438721E-01
     53 T   1 H     1.140817881429E-01  4.125826196954E-01 -1.936809011465E-02
     54 T   1 H    -1.937796902974E-02  1.141181053395E-01  4.125261239123E-01
     55 F   1 H    -1.140817881429E-01 -4.125826196954E-01 -1.936809011465E-02
     56 F   1 H     1.937796902974E-02  1.141181053395E-01 -4.125261239123E-01
     57 F   1 H     1.140817881429E-01 -4.125826196954E-01  1.936809011465E-02
     58 F   1 H     1.937796902974E-02 -1.141181053395E-01  4.125261239123E-01
     59 F   1 H    -1.140817881429E-01  4.125826196954E-01  1.936809011465E-02
     60 F   1 H    -1.937796902974E-02 -1.141181053395E-01 -4.125261239123E-01
     61 T   1 H    -3.929103782849E-01 -1.490108955084E-01  2.760419185821E-01
     62 F   1 H     3.929103782849E-01  1.490108955084E-01  2.760419185821E-01
     63 F   1 H    -3.929103782849E-01  1.490108955084E-01 -2.760419185821E-01
     64 F   1 H     3.929103782849E-01 -1.490108955084E-01 -2.760419185821E-01
     65 T   1 H     2.760607478132E-01 -3.928852862633E-01 -1.489891071572E-01
     66 T   1 H    -1.490283505227E-01  2.760464700972E-01 -3.929183545435E-01
     67 F   1 H    -2.760607478132E-01  3.928852862633E-01 -1.489891071572E-01
     68 F   1 H     1.490283505227E-01  2.760464700972E-01  3.929183545435E-01
     69 F   1 H     2.760607478132E-01  3.928852862633E-01  1.489891071572E-01
     70 F   1 H     1.490283505227E-01 -2.760464700972E-01 -3.929183545435E-01
     71 F   1 H    -2.760607478132E-01 -3.928852862633E-01  1.489891071572E-01
     72 F   1 H    -1.490283505227E-01 -2.760464700972E-01  3.929183545435E-01
     73 T   1 H    -3.890918439757E-01 -2.571699994582E-01  1.565318919142E-01
     74 F   1 H     3.890918439757E-01  2.571699994582E-01  1.565318919142E-01
     75 F   1 H    -3.890918439757E-01  2.571699994582E-01 -1.565318919142E-01
     76 F   1 H     3.890918439757E-01 -2.571699994582E-01 -1.565318919142E-01
     77 T   1 H     1.565416356119E-01 -3.890967092136E-01 -2.571664250292E-01
     78 T   1 H    -2.571723301878E-01  1.565030669754E-01 -3.890604932372E-01
     79 F   1 H    -1.565416356119E-01  3.890967092136E-01 -2.571664250292E-01
     80 F   1 H     2.571723301878E-01  1.565030669754E-01  3.890604932372E-01
     81 F   1 H     1.565416356119E-01  3.890967092136E-01  2.571664250292E-01
     82 F   1 H     2.571723301878E-01 -1.565030669754E-01 -3.890604932372E-01
     83 F   1 H    -1.565416356119E-01 -3.890967092136E-01  2.571664250292E-01
     84 F   1 H    -2.571723301878E-01 -1.565030669754E-01  3.890604932372E-01
     85 T   7 N     2.091959696300E-02  4.047058376877E-01 -2.953119957349E-01
     86 F   7 N    -2.091959696300E-02 -4.047058376877E-01 -2.953119957349E-01
     87 F   7 N     2.091959696300E-02 -4.047058376877E-01  2.953119957349E-01
     88 F   7 N    -2.091959696300E-02  4.047058376877E-01  2.953119957349E-01
     89 T   7 N    -2.952943228677E-01  2.093694628815E-02  4.047075664411E-01
     90 T   7 N     4.047010236004E-01 -2.952922798011E-01  2.092033213484E-02
     91 F   7 N     2.952943228677E-01 -2.093694628815E-02  4.047075664411E-01
     92 F   7 N    -4.047010236004E-01 -2.952922798011E-01 -2.092033213484E-02
     93 F   7 N    -2.952943228677E-01 -2.093694628815E-02 -4.047075664411E-01
     94 F   7 N    -4.047010236004E-01  2.952922798011E-01  2.092033213484E-02
     95 F   7 N     2.952943228677E-01  2.093694628815E-02 -4.047075664411E-01
     96 F   7 N     4.047010236004E-01  2.952922798011E-01 -2.092033213484E-02
     97 T   7 N    -4.770725920888E-01 -1.840174138563E-01  1.083076381436E-01
     98 F   7 N     4.770725920888E-01  1.840174138563E-01  1.083076381436E-01
     99 F   7 N    -4.770725920888E-01  1.840174138563E-01 -1.083076381436E-01
    100 F   7 N     4.770725920888E-01 -1.840174138563E-01 -1.083076381436E-01
    101 T   7 N     1.083160243460E-01 -4.770782919820E-01 -1.840333369175E-01
    102 T   7 N    -1.840217882634E-01  1.083062411125E-01 -4.770540239311E-01
    103 F   7 N    -1.083160243460E-01  4.770782919820E-01 -1.840333369175E-01
    104 F   7 N     1.840217882634E-01  1.083062411125E-01  4.770540239311E-01
    105 F   7 N     1.083160243460E-01  4.770782919820E-01  1.840333369175E-01
    106 F   7 N     1.840217882634E-01 -1.083062411125E-01 -4.770540239311E-01
    107 F   7 N    -1.083160243460E-01 -4.770782919820E-01  1.840333369175E-01
    108 F   7 N    -1.840217882634E-01 -1.083062411125E-01  4.770540239311E-01
    109 T   8 O     4.112417847568E-01 -9.925863039573E-02  2.623090794676E-02
    110 F   8 O    -4.112417847568E-01  9.925863039573E-02  2.623090794676E-02
    111 F   8 O     4.112417847568E-01  9.925863039573E-02 -2.623090794676E-02
    112 F   8 O    -4.112417847568E-01 -9.925863039573E-02 -2.623090794676E-02
    113 T   8 O     2.622513949089E-02  4.112594282247E-01 -9.925689351820E-02
    114 T   8 O    -9.919670308829E-02  2.620243335271E-02  4.113541668877E-01
    115 F   8 O    -2.622513949089E-02 -4.112594282247E-01 -9.925689351820E-02
    116 F   8 O     9.919670308829E-02  2.620243335271E-02 -4.113541668877E-01
    117 F   8 O     2.622513949089E-02 -4.112594282247E-01  9.925689351820E-02
    118 F   8 O     9.919670308829E-02 -2.620243335271E-02  4.113541668877E-01
    119 F   8 O    -2.622513949089E-02  4.112594282247E-01  9.925689351820E-02
    120 F   8 O    -9.919670308829E-02 -2.620243335271E-02 -4.113541668877E-01
    121 T 230 ZN   -1.268056902797E-17  2.750164853004E-01 -5.000000000000E-01
    122 F 230 ZN   -4.213536289144E-17 -2.750164853004E-01 -5.000000000000E-01
    123 T 230 ZN    5.000000000000E-01  9.506186802758E-17  2.749937859877E-01
    124 T 230 ZN    2.750120748342E-01 -5.000000000000E-01 -1.405159263578E-17
    125 F 230 ZN   -2.750120748342E-01 -5.000000000000E-01 -1.405159263578E-17
    126 F 230 ZN   -5.000000000000E-01  7.008114704249E-17 -2.749937859877E-01

 T = ATOM BELONGING TO THE ASYMMETRIC UNIT

 TOTAL ENERGY(DFT)(AU)(  7) -5.4318487519633E+03     DE (AU)   -2.849E-04

 SYMMETRY ALLOWED FORCES  (COORDINATE, FORCE)

    1  5.1295166E-03    2 -3.1382520E-03    3  1.1931193E-03    4 -3.1828226E-03
    5  1.6439827E-02    6  2.2251135E-02    7  1.6412532E-04    8 -3.6507410E-04
    9  2.3102947E-03   10 -6.8901533E-03   11  9.9354696E-03   12  4.2173563E-04
   13 -7.6523986E-04   14  1.0548052E-02   15  9.3806515E-03   16  8.6439622E-03
   17  1.0742907E-03   18  4.1583947E-03   19  3.6469156E-03   20 -4.5821557E-03
   21 -4.2296712E-04   22  9.1792235E-05   23 -6.3446090E-03   24 -6.6054281E-03
   25 -7.1124415E-03   26 -2.4003215E-03   27  1.1258751E-02   28 -2.6073974E-03
   29  1.1280025E-02   30  2.5822533E-03   31 -1.2171139E-03   32 -9.5379453E-03
   33  4.8867041E-03   34  2.3722117E-03   35  8.8345554E-04   36 -1.2828768E-02
   37  2.3026584E-03   38 -2.1767190E-03   39  3.7871963E-04   40 -1.9104784E-04
   41  4.2354558E-03   42  3.1270384E-03   43 -8.1696575E-03   44 -1.6501221E-03
   45  1.2399485E-02   46 -3.7098857E-04   47  6.5362056E-03   48  2.1281283E-03
   49 -2.5932182E-03   50  3.7234620E-03   51  1.6166434E-02   52 -1.5467187E-04
   53  2.0638172E-05   54 -9.3795894E-05   55 -5.8424750E-03   56  5.1949057E-03
   57 -6.0514183E-04   58  4.9273935E-05   59 -4.3091410E-05   60 -4.0514229E-04
   61  1.1101974E-02   62  2.6930874E-03   63 -1.0847595E-02   64  5.4287921E-03
   65 -6.9300121E-03   66  2.1770498E-04   67 -2.9098612E-03   68  8.2055284E-03
   69  2.0368880E-02   70 -1.6253107E-02   71 -4.3832317E-03   72  1.6015385E-02
   73  5.5686069E-04   74 -6.6405570E-03   75 -1.9860664E-03   76  2.5331378E-03
   77 -4.6036043E-03   78 -2.4517857E-02   79  1.3976824E-02   80  3.1051671E-03
   81 -1.6787077E-02   82 -2.3738862E-03   83 -8.4820533E-03   84 -3.9644107E-03
   85  6.2021671E-03   86 -1.9562255E-02   87 -4.0769071E-02   88 -1.2523916E-03
   89  5.3777924E-04   90 -7.6508919E-03   91  2.5764290E-03   92 -3.6847045E-03
   93 -4.9969625E-04

 GRADIENT NORM     0.086123  GRADIENT THRESHOLD     0.500000

 PREDICTED ENERGY CHANGE    -0.157E-01
 SCSCSCSCSCSCSCSCSCSCSCSCSCSCSCSCSCSCSCSCSCSCSCSCSCSCSCSCSCSCSCSCSCSCSCSCSCSCSC
 DISPLACEMENT SCALED BY  0.2547
 NO CONVERGENCE TESTS PERFORMED
           GRADIENT INFORMATIONS AT   --    PREDICTED POINT WRT CURR.POINT
   I  PREV.GRAD   CURR.GRAD   PRED.POINT  OLD.DISP NEW.DISP
    1   -0.0052     -0.0051      0.0023     -0.0251     -0.0064
    2    0.0032      0.0031      0.0018     -0.1882     -0.0479
    3   -0.0012     -0.0012      0.0013      0.3148      0.0802
    4    0.0033      0.0032     -0.0030      0.0266      0.0068
    5   -0.0167     -0.0164      0.0045      0.0400      0.0102
    6   -0.0226     -0.0223      0.0037      0.0517      0.0132
    7   -0.0002     -0.0002      0.0006      0.0649      0.0165
    8    0.0005      0.0004     -0.0079     -0.3014     -0.0768
    9   -0.0024     -0.0023      0.0061      0.2549      0.0649
   10    0.0070      0.0069     -0.0010     -0.0453     -0.0115
   11   -0.0101     -0.0099      0.0065      0.0354      0.0090
   12   -0.0004     -0.0004      0.0018      0.1263      0.0322
   13    0.0008      0.0008      0.0006     -0.0557     -0.0142
   14   -0.0107     -0.0105      0.0053      0.0669      0.0170
   15   -0.0097     -0.0094      0.0148      0.2247      0.0572
   16   -0.0088     -0.0086      0.0022      0.0844      0.0215
   17   -0.0010     -0.0011     -0.0038      0.3259      0.0830
   18   -0.0042     -0.0042      0.0022     -0.0086     -0.0022
   19   -0.0038     -0.0036      0.0058     -0.0203     -0.0052
   20    0.0047      0.0046     -0.0051     -0.1006     -0.0256
   21    0.0005      0.0004     -0.0049      0.2157      0.0549
   22   -0.0001     -0.0001     -0.0002     -0.0239     -0.0061
   23    0.0065      0.0063     -0.0031      0.0153      0.0039
   24    0.0067      0.0066      0.0008      0.0926      0.0236
   25    0.0072      0.0071     -0.0032      0.0793      0.0202
   26    0.0024      0.0024     -0.0007     -0.0471     -0.0120
   27   -0.0115     -0.0113      0.0052      0.1297      0.0330
   28    0.0027      0.0026     -0.0032     -0.1668     -0.0425
   29   -0.0115     -0.0113      0.0061     -0.0745     -0.0190
   30   -0.0026     -0.0026     -0.0022      0.4069      0.1036
   31    0.0013      0.0012     -0.0023      0.1842      0.0469
   32    0.0097      0.0095     -0.0015      0.0231      0.0059
   33   -0.0050     -0.0049      0.0003      0.1645      0.0419
   34   -0.0025     -0.0024      0.0080      0.1107      0.0282
   35   -0.0009     -0.0009      0.0042      0.0627      0.0160
   36    0.0131      0.0128     -0.0108     -0.0921     -0.0235
   37   -0.0023     -0.0023      0.0004      0.2294      0.0584
   38    0.0022      0.0022     -0.0011     -0.0368     -0.0094
   39   -0.0004     -0.0004      0.0008     -0.1990     -0.0507
   40    0.0002      0.0002      0.0012     -0.2041     -0.0520
   41   -0.0043     -0.0042      0.0020      0.0772      0.0197
   42   -0.0032     -0.0031      0.0006      0.1284      0.0327
   43    0.0083      0.0082     -0.0015     -0.0379     -0.0096
   44    0.0017      0.0017      0.0003      0.4139      0.1054
   45   -0.0126     -0.0124      0.0010      0.3570      0.0909
   46    0.0004      0.0004     -0.0007     -0.0296     -0.0075
   47   -0.0066     -0.0065      0.0017      0.1035      0.0264
   48   -0.0022     -0.0021      0.0007      0.0379      0.0096
   49    0.0026      0.0026     -0.0008     -0.1262     -0.0321
   50   -0.0038     -0.0037      0.0004      0.1008      0.0257
   51   -0.0164     -0.0162      0.0030      0.2853      0.0727
   52    0.0002      0.0002     -0.0000      0.0680      0.0173
   53   -0.0000     -0.0000     -0.0007      0.6175      0.1573
   54    0.0001      0.0001     -0.0006     -0.0332     -0.0085
   55    0.0059      0.0058     -0.0008     -0.3199     -0.0815
   56   -0.0053     -0.0052      0.0020     -0.1576     -0.0401
   57    0.0006      0.0006     -0.0009      0.7105      0.1810
   58   -0.0000     -0.0000     -0.0008      0.4345      0.1107
   59    0.0000      0.0000      0.0007      0.0066      0.0017
   60    0.0004      0.0004     -0.0000      0.1865      0.0475
   61   -0.0113     -0.0111      0.0024      0.1370      0.0349
   62   -0.0027     -0.0027      0.0007     -0.0730     -0.0186
   63    0.0110      0.0108     -0.0016     -0.2091     -0.0533
   64   -0.0055     -0.0054     -0.0024      0.0088      0.0022
   65    0.0071      0.0069     -0.0038     -0.0002     -0.0001
   66   -0.0002     -0.0002     -0.0001      0.0510      0.0130
   67    0.0030      0.0029     -0.0018     -0.0224     -0.0057
   68   -0.0083     -0.0082      0.0015      0.0413      0.0105
   69   -0.0207     -0.0204      0.0034      0.1847      0.0470
   70    0.0166      0.0163     -0.0115      0.1173      0.0299
   71    0.0044      0.0044      0.0048     -0.0227     -0.0058
   72   -0.0163     -0.0160      0.0080      0.1077      0.0274
   73   -0.0006     -0.0006      0.0010     -0.0170     -0.0043
   74    0.0067      0.0066     -0.0006     -0.0529     -0.0135
   75    0.0019      0.0020      0.0055      0.1909      0.0486
   76   -0.0026     -0.0025      0.0038     -0.0161     -0.0041
   77    0.0047      0.0046     -0.0047      0.0015      0.0004
   78    0.0250      0.0245     -0.0130      0.0507      0.0129
   79   -0.0142     -0.0140      0.0034      0.0515      0.0131
   80   -0.0031     -0.0031     -0.0000      0.1126      0.0287
   81    0.0170      0.0168     -0.0025      0.0297      0.0076
   82    0.0024      0.0024     -0.0002     -0.3003     -0.0765
   83    0.0087      0.0085     -0.0069     -0.4338     -0.1105
   84    0.0041      0.0040     -0.0048      0.9652      0.2458
   85   -0.0063     -0.0062      0.0029      0.1970      0.0502
   86    0.0199      0.0196     -0.0038      0.0693      0.0176
   87    0.0415      0.0408     -0.0159     -0.0517     -0.0132
   88    0.0013      0.0013     -0.0032      0.2587      0.0659
   89   -0.0006     -0.0005      0.0073     -1.9632     -0.5000
   90    0.0078      0.0077     -0.0039      0.2013      0.0513
   91   -0.0026     -0.0026     -0.0008      0.1275      0.0325
   92    0.0037      0.0037      0.0026     -0.0094     -0.0024
   93    0.0005      0.0005      0.0039     -0.0985     -0.0251
 TTTTTTTTTTTTTTTTTTTTTTTTTTTTTT OPTI        TELAPSE     6515.07 TCPU     3965.41
 *******************************************************************************
 COORDINATE OPTIMIZATION - POINT    3
 *******************************************************************************
 LATTICE PARAMETERS (ANGSTROMS AND DEGREES) - BOHR = 0.5291772083 ANGSTROM
 PRIMITIVE CELL - CENTRING CODE 6/1 VOLUME=  2483.589751 - DENSITY  1.019 g/cm^3
         A              B              C           ALPHA      BETA       GAMMA 
    14.77710027    14.77710027    14.77710027   110.285563 109.065590 109.065590
 *******************************************************************************
 ATOMS IN THE ASYMMETRIC UNIT   33 - ATOMS IN THE UNIT CELL:  126
     ATOM                 X/A                 Y/B                 Z/C    
 *******************************************************************************
      1 T   6 C     1.468062780500E-02 -4.763718190180E-01  3.610244047454E-01
      2 F   6 C     1.626037762366E-01 -3.463437769404E-01 -3.610244047454E-01
      3 F   6 C    -1.468062780500E-02  3.463437769404E-01 -4.910524468230E-01
      4 F   6 C    -1.626037762366E-01  4.763718190180E-01  4.910524468230E-01
      5 T   6 C     3.596043359787E-01  1.456144606395E-02 -4.760343500458E-01
      6 T   6 C    -4.757832536194E-01  3.585679652966E-01  1.567271957389E-02
      7 F   6 C     4.905957961098E-01 -1.643613139755E-01  4.760343500458E-01
      8 F   6 C    -3.428952457227E-01 -3.585679652966E-01  1.656487810839E-01
      9 F   6 C    -3.596043359787E-01  1.643613139755E-01 -3.450428899147E-01
     10 F   6 C     3.428952457227E-01 -4.914559731933E-01 -1.567271957389E-02
     11 F   6 C    -4.905957961098E-01 -1.456144606395E-02  3.450428899147E-01
     12 F   6 C     4.757832536194E-01  4.914559731933E-01 -1.656487810839E-01
     13 T   6 C     7.179198137917E-02 -2.030206269604E-01  4.236587272538E-01
     14 F   6 C     3.733206457858E-01 -3.518667458747E-01 -4.236587272538E-01
     15 F   6 C    -7.179198137917E-02  3.518667458747E-01 -2.748126083395E-01
     16 F   6 C    -3.733206457858E-01  2.030206269604E-01  2.748126083395E-01
     17 T   6 C     4.234580233447E-01  7.257779090626E-02 -2.022522698640E-01
     18 T   6 C    -2.026630319831E-01  4.244876925280E-01  7.153874972593E-02
     19 F   6 C     2.748300607703E-01 -3.742897067913E-01  2.022522698640E-01
     20 F   6 C    -3.529489428021E-01 -4.244876925280E-01  3.728492754889E-01
     21 F   6 C    -4.234580233447E-01  3.742897067913E-01 -3.508802324384E-01
     22 F   6 C     3.529489428021E-01 -2.742017817090E-01 -7.153874972593E-02
     23 F   6 C    -2.748300607703E-01 -7.257779090626E-02  3.508802324384E-01
     24 F   6 C     2.026630319831E-01  2.742017817090E-01 -3.728492754889E-01
     25 T   6 C     1.814391399239E-02 -3.737659798454E-01  3.752175921185E-01
     26 F   6 C     2.510164280361E-01 -3.570736781261E-01 -3.752175921185E-01
     27 F   6 C    -1.814391399239E-02  3.570736781261E-01 -3.919098938378E-01
     28 F   6 C    -2.510164280361E-01  3.737659798454E-01  3.919098938378E-01
     29 T   6 C     3.741875013687E-01  1.813593401437E-02 -3.733446294740E-01
     30 T   6 C    -3.732138828423E-01  3.741611366637E-01  1.853385477157E-02
     31 F   6 C     3.914805634883E-01 -2.524678691573E-01  3.733446294740E-01
     32 F   6 C    -3.556272818921E-01 -3.741611366637E-01  2.526249804940E-01
     33 F   6 C    -3.741875013687E-01  2.524678691573E-01 -3.560515673543E-01
     34 F   6 C     3.556272818921E-01 -3.917477376139E-01 -1.853385477157E-02
     35 F   6 C    -3.914805634883E-01 -1.813593401437E-02  3.560515673543E-01
     36 F   6 C     3.732138828423E-01  3.917477376139E-01 -2.526249804940E-01
     37 T   6 C    -4.246638247967E-02 -2.610893495105E-01  3.719572457524E-01
     38 F   6 C     3.669534047371E-01 -4.144236282321E-01 -3.719572457524E-01
     39 F   6 C     4.246638247967E-02  4.144236282321E-01 -2.186229670308E-01
     40 F   6 C    -3.669534047371E-01  2.610893495105E-01  2.186229670308E-01
     41 T   6 C     3.710073583483E-01 -4.213720376058E-02 -2.609543220534E-01
     42 T   6 C    -2.615271511284E-01  3.697296686276E-01 -4.325744770820E-02
     43 F   6 C     2.188171182928E-01 -3.680383195983E-01  2.609543220534E-01
     44 F   6 C    -4.129871163358E-01 -3.697296686276E-01  3.687431802439E-01
     45 F   6 C    -3.710073583483E-01  3.680383195983E-01 -4.131445621089E-01
     46 F   6 C     4.129871163358E-01 -2.182697034202E-01  4.325744770820E-02
     47 F   6 C    -2.188171182928E-01  4.213720376058E-02  4.131445621089E-01
     48 F   6 C     2.615271511284E-01  2.182697034202E-01 -3.687431802439E-01
     49 T   1 H     9.512794814587E-02 -4.741345012587E-01  3.920695049832E-01
     50 F   1 H     1.337959937581E-01 -2.969415568373E-01 -3.920695049832E-01
     51 F   1 H    -9.512794814587E-02  2.969415568373E-01  4.307375505954E-01
     52 F   1 H    -1.337959937581E-01  4.741345012587E-01 -4.307375505954E-01
     53 T   1 H     3.927691388321E-01  9.545659747565E-02 -4.726075769310E-01
     54 T   1 H    -4.718716060853E-01  3.961585139321E-01  9.675083866215E-02
     55 F   1 H    -4.319358255934E-01 -1.346232842369E-01  4.726075769310E-01
     56 F   1 H    -2.994076752700E-01 -3.961585139321E-01  1.319698799825E-01
     57 F   1 H    -3.927691388321E-01  1.346232842369E-01 -2.973125413565E-01
     58 F   1 H     2.994076752700E-01  4.313775552525E-01 -9.675083866215E-02
     59 F   1 H     4.319358255934E-01 -9.545659747565E-02  2.973125413565E-01
     60 F   1 H     4.718716060853E-01 -4.313775552525E-01 -1.319698799825E-01
     61 T   1 H     1.271678625169E-01 -1.162598566577E-01  4.582942517049E-01
     62 F   1 H     4.254458916374E-01 -3.311263891879E-01 -4.582942517049E-01
     63 F   1 H    -1.271678625169E-01  3.311263891879E-01 -2.434277191747E-01
     64 F   1 H    -4.254458916374E-01  1.162598566577E-01  2.434277191747E-01
     65 T   1 H     4.585076972922E-01  1.283682999981E-01 -1.152198982670E-01
     66 T   1 H    -1.156649560643E-01  4.609443337628E-01  1.268450222779E-01
     67 F   1 H     2.435881982651E-01 -4.262724044408E-01  1.152198982670E-01
     68 F   1 H    -3.340993114849E-01 -4.609443337628E-01  4.233907101729E-01
     69 F   1 H    -4.585076972922E-01  4.262724044408E-01 -3.301393972941E-01
     70 F   1 H     3.340993114849E-01 -2.425099783422E-01 -1.268450222779E-01
     71 F   1 H    -2.435881982651E-01 -1.283682999981E-01  3.301393972941E-01
     72 F   1 H     1.156649560643E-01  2.425099783422E-01 -4.233907101729E-01
     73 T   1 H    -1.003682776950E-01 -2.313071745131E-01  3.577238419549E-01
     74 F   1 H     4.109689835320E-01 -4.580921196500E-01 -3.577238419549E-01
     75 F   1 H     1.003682776950E-01  4.580921196500E-01 -1.309388968181E-01
     76 F   1 H    -4.109689835320E-01  2.313071745131E-01  1.309388968181E-01
     77 T   1 H     3.562371681029E-01 -1.000815803722E-01 -2.315253939900E-01
     78 T   1 H    -2.326338028491E-01  3.528195179776E-01 -1.018466009098E-01
     79 F   1 H     1.314438136178E-01 -4.122374379071E-01  2.315253939900E-01
     80 F   1 H    -4.546661188875E-01 -3.528195179776E-01  4.145466791732E-01
     81 F   1 H    -3.562371681029E-01  4.122374379071E-01 -4.563187484751E-01
     82 F   1 H     4.546661188875E-01 -1.307872019393E-01  1.018466009098E-01
     83 F   1 H    -1.314438136178E-01  1.000815803722E-01  4.563187484751E-01
     84 F   1 H     2.326338028491E-01  1.307872019393E-01 -4.145466791732E-01
     85 T   7 N     1.095750034210E-01 -2.742498562688E-01  4.259107786961E-01
     86 F   7 N     2.998393650351E-01 -3.163357752751E-01 -4.259107786961E-01
     87 F   7 N    -1.095750034210E-01  3.163357752751E-01 -3.838248596898E-01
     88 F   7 N    -2.998393650351E-01  2.742498562688E-01  3.838248596898E-01
     89 T   7 N     4.261220590227E-01  1.101346499390E-01 -2.733215699846E-01
     90 T   7 N    -2.735767063483E-01  4.258114794515E-01  1.100072831596E-01
     91 F   7 N     3.834562199236E-01 -3.005563709927E-01  2.733215699846E-01
     92 F   7 N    -3.158041962918E-01 -4.258114794515E-01  3.006118142003E-01
     93 F   7 N    -4.261220590227E-01  3.005563709927E-01 -3.159874090837E-01
     94 F   7 N     3.158041962918E-01 -3.835839895079E-01 -1.100072831596E-01
     95 F   7 N    -3.834562199236E-01 -1.101346499390E-01  3.159874090837E-01
     96 F   7 N     2.735767063483E-01  3.835839895079E-01 -3.006118142003E-01
     97 T   7 N    -7.534148514909E-02 -3.684816903819E-01  3.399780388391E-01
     98 F   7 N     2.915402707790E-01 -4.153195239882E-01 -3.399780388391E-01
     99 F   7 N     7.534148514909E-02  4.153195239882E-01 -2.931402052328E-01
[truncated: 7,557,655 more chars]
