# Supplementary material for: Structure–Property Relationship of Piezoelectric Properties in Zeolitic Imidazolate Frameworks: A Computational Study
Source: ACS Appl Mater Interfaces. 2022 Nov 2;14(45):50803–14. doi: 10.1021/acsami.2c13506 (PMC9674201; doi:10.1021/acsami.2c13506)
Supplement: Supplementary file 5 — am2c13506_si_005.zip [file am2c13506_si_005.zip › Outputfiles_crystal17/ZIF-90/Piezoelectric_results/Elapiezo_B3LYP-D3.out]

ZIF90
EXTERNAL
ELAPIEZO
PRINT
END
END
6 5
0 0 6 2.0 1.00
  0.4563240000D+04  0.1966650000D-02
  0.6820240000D+03  0.1523060000D-01
  0.1549730000D+03  0.7612690000D-01
  0.4445530000D+02  0.2608010000D+00
  0.1302900000D+02  0.6164620000D+00
  0.1827730000D+01  0.2210060000D+00
0 1 3 4.0 1.00
  0.2096420000D+02  0.1146600000D+00  0.4024870000D-01
  0.4803310000D+01  0.9199990000D+00  0.2375940000D+00
  0.1459330000D+01 -0.3030680000D-02  0.8158540000D+00
0 1 1 0.0 1.00
  0.4834560000D+00  0.1000000000D+01  0.1000000000D+01
0 1 1 0.0 1.00
  0.1455850000D+00  0.1000000000D+01  0.1000000000D+01
0 3 1 0.0 1.00
  0.6260000000D+00  0.1000000000D+01
7 5
0 0 6 2.0 1.00
  0.6293480000D+04  0.1969790000D-02
  0.9490440000D+03  0.1496130000D-01
  0.2187760000D+03  0.7350060000D-01
  0.6369160000D+02  0.2489370000D+00
  0.1882820000D+02  0.6024600000D+00
  0.2720230000D+01  0.2562020000D+00
0 1 3 5.0 1.00
  0.3063310000D+02  0.1119060000D+00  0.3831190000D-01
  0.7026140000D+01  0.9216660000D+00  0.2374030000D+00
  0.2112050000D+01 -0.2569190000D-02  0.8175920000D+00
0 1 1 0.0 1.00
  0.6840090000D+00  0.1000000000D+01  0.1000000000D+01
0 1 1 0.0 1.00
  0.2008780000D+00  0.1000000000D+01  0.1000000000D+01
0 3 1 0.0 1.00
  0.9130000000D+00  0.1000000000D+01
1 4
0 0 3 1.0 1.00
  0.3386500000D+02  0.2549380000D-01
  0.5094790000D+01  0.1903730000D+00
  0.1158790000D+01  0.8521610000D+00
0 0 1 0.0 1.00
  0.3258400000D+00  0.1000000000D+01
0 0 1 0.0 1.00
  0.1027410000D+00  0.1000000000D+01
0 2 1 0.0 1.00
  0.7500000000D+00  0.1000000000D+01
8 5
0 0 6 2. 1.
       8588.50000         0.189515000E-02
       1297.23000         0.143859000E-01
       299.296000         0.707320000E-01
       87.3771000         0.240001000
       25.6789000         0.594797000
       3.74004000         0.280802000
0 1 3 6. 1.
       42.1175000         0.113889000         0.365114000E-01
       9.62837000         0.920811000         0.237153000
       2.85332000        -0.327447000E-02     0.819702000
0 1 1 0. 1.
      0.905661000          1.00000000          1.00000000
0 1 1 0. 1.
      0.255611000          1.00000000          1.00000000
0 3 1 0. 1.
       1.29200000          1.00000000
230 14
INPUT
20. 0 2 2 2 0 0
 34.150000 399.987282 0
 14.590000 85.485655 0
 39.780000 277.148960 0
 14.950000 69.052205 0
 43.800000 -34.149349 0
 14.980000 -3.291831 0
0 0 3 2. 1.
       30.3241270         0.219143000
       16.3166820        -0.232556000
       11.4081480        -0.954685000
0 0 1 2. 1.
       2.56949200          1.00000000
0 0 1 0. 1.
       1.06259500          1.00000000
0 0 1 0. 1.
      0.250000000          1.00000000
0 0 1 0. 1.
      0.120000000          1.00000000
0 2 2 6. 1.
       111.824980         0.232770000E-01
       19.1319100         -1.00953900
0 2 2 0. 1.
       5.46883800         0.320151000
       2.50567500         0.718085000
0 2 1 0. 1.
      0.941868000          1.00000000
0 2 1 0. 1.
      0.250000000          1.00000000
0 2 1 0. 1.
      0.120000000          1.00000000
0 3 4 10. 1.
       44.6456290         0.472490000E-01
       13.4383770         0.218926000
       4.68200000         0.452512000
       1.60321100         0.518576000
0 3 1 0. 1.
      0.482766000          1.00000000
0 3 1 0. 1.
      0.110000000          1.00000000
0 4 1 0. 1.
      2.614   1.0000
99 0
END
DFT
B3LYP-D3
xxlgrid
END
TOLINTEG
7 7 7 10 40
SHRINK
2 2
TOLDEE
8
DFTD3
ABC
END
END
          48 PROCESSORS WORKING

         
 *******************************************************************************
 *                                                                             *
 *                               CRYSTAL17                                     *
 *                      public : 1.0.2 - March 1st, 2018                       *
 *                       HTTP://WWW.CRYSTAL.UNITO.IT                           *
 *                                                                             *
 *                              MAIN AUTHORS                                   *
 *                                                                             *
 *  R. DOVESI(1,11), V.R. SAUNDERS(2), C. ROETTI(1,11), R. ORLANDO(1,11),      *
 *  C.M. ZICOVICH-WILSON(1,3), F. PASCALE(4), B. CIVALLERI(1,11),              *
 *  K. DOLL(5), N.M. HARRISON(2,6), I.J. BUSH(7), Ph. D'ARCO(8),               *
 *  M. LLUNELL(9), M. CAUSA'(10), Y. NOEL(8), L. MASCHIO(1,11), A. ERBA(1,11)  *
 *  M. RE'RAT(14), S. CASASSA(1,11)                                            *
 *                                                                             *
 *        CONTRIBUTIONS TO THE CODE HAVE ALSO BEEN GIVEN BY                    *
 *                                                                             *
 *  M. FERRABONE(1,11), M. DE LA PIERRE(1,11), M. FERRERO(1,11),               *
 *  J. BAIMA(1,11), E. ALBANESE(1,11), M.F. PEINTINGER(12), R. BAST(13),       *
 *  B. KIRTMAN(15), V. LACIVITA(1,11), R. DEMICHELIS(1,16)                     *
 *  G. BRANDEBURG(17), S. SALUSTRO(1,11), G. SANSONE(1,11)                     *
 *  M.T. RUGGIERO(18)                                                          *
 *                                                                             *
 * (1) THEORETICAL CHEMISTRY GROUP - UNIVERSITA' DI TORINO - TORINO (ITALY)    *
 * (2) COMPUTATIONAL SCIENCE & ENGINEERING DEPARTMENT - STFC DARESBURY (UK)    *
 * (3) UNIVERSIDAD AUTONOMA DEL ESTADO DE MORELOS - CUERNAVACA (MEXICO)        *
 * (4) UNIVERSITE' DE LORRAINE - NANCY (FRANCE)                                *
 * (5) UNIVERSITAET STUTTGART- STUTTGART (GERMANY)                             *
 * (6) IMPERIAL COLLEGE - LONDON (UK)                                          *
 * (7) OXFORD E-RESEARCH CENTRE - OXFORD (UK)                                  *
 * (8) UPMC - SORBONNE UNIVERSITES - PARIS (FRANCE)                            *
 * (9) UNIVERSIDAD DE BARCELONA - BARCELONA (SPAIN)                            *
 *(10) UNIVERSITA' DI NAPOLI "FEDERICO II" - NAPOLI (ITALY)                    *
 *(11) NIS - NANOSTRUCTURED INTERFACES AND SURFACES - TORINO (ITALY)           *
 *(12) MPI FUER CHEMISCHE ENERGIEKONVERSION - MUELHEIM AN DER RUHR (GERMANY)   *
 *(13) UNIVERSITY OF TROMSO - TROMSO (NORWAY)                                  *
 *(14) UNIVERSITE' DE PAU ET DES PAYS DE L'ADOUR - PAU (FRANCE)                *
 *(15) UNIVERSITY OF CALIFORNIA SANTA BARBARA - SANTA BARBARA (USA)            *
 *(16) CURTIN UNIVERSITY - PERTH (AUSTRALIA)                                   *
 *(17) UNIVERSITY COLLEGE LONDON - LONDON (UK)                                 *
 *(18) CAMBRIDGE UNIVERSITY - CAMBRIDGE (UK)                                   *
 *                                                                             *
 *******************************************************************************
 EEEEEEEEEE STARTING  DATE 07 01 2020 TIME 17:48:16.2
 ZIF90                                                                           

 GEOMETRY INPUT FROM EXTERNAL FILE (FORTRAN UNIT 34)
 3D - CRYSTAL 

 *******************************************************************************
 LATTICE PARAMETERS  (ANGSTROMS AND DEGREES) - PRIMITIVE CELL
       A          B          C        ALPHA      BETA     GAMMA        VOLUME
   14.94885   14.94885   14.94885   109.47122 109.47122 109.47122   2571.590712
 INFORMATION **** CHKGRP **** SPGR WITH NO INVERSION

 NUMBER OF IRREDUCIBLE ATOMS IN THE CELL:   11

 CARTESIAN COORDINATES (ANGSTROM) - IRREDUCIBLE ATOMS AND SYMMETRY RELATED

 AT.IRR.  AT  AT.N.          X                   Y                   Z
     1     1     6    7.396070360091E+00 -1.265926831770E+00  1.458667613472E+00
     1     2     6   -7.396070360091E+00  1.265926831770E+00  1.458667613472E+00
     1     3     6    7.396070360091E+00  1.265926831770E+00 -1.458667613472E+00
     1     4     6   -7.396070360091E+00 -1.265926831770E+00 -1.458667613472E+00
     1     5     6    1.458667613472E+00  7.396070360091E+00 -1.265926831770E+00
     1     6     6   -1.265926831770E+00  1.458667613472E+00  7.396070360091E+00
     1     7     6   -1.458667613472E+00 -7.396070360091E+00 -1.265926831770E+00
     1     8     6    1.265926831770E+00  1.458667613472E+00 -7.396070360091E+00
     1     9     6    1.458667613472E+00 -7.396070360091E+00  1.265926831770E+00
     1    10     6    1.265926831770E+00 -1.458667613472E+00  7.396070360091E+00
     1    11     6   -1.458667613472E+00  7.396070360091E+00  1.265926831770E+00
     1    12     6   -1.265926831770E+00 -1.458667613472E+00 -7.396070360091E+00
    13    13     6   -7.457279440621E+00 -2.608371506599E+00  3.744067139010E+00
    13    14     6    7.457279440621E+00  2.608371506599E+00  3.744067139010E+00
    13    15     6   -7.457279440621E+00  2.608371506599E+00 -3.744067139010E+00
    13    16     6    7.457279440621E+00 -2.608371506599E+00 -3.744067139010E+00
    13    17     6    3.744067139010E+00 -7.457279440621E+00 -2.608371506599E+00
    13    18     6   -2.608371506599E+00  3.744067139010E+00 -7.457279440621E+00
    13    19     6   -3.744067139010E+00  7.457279440621E+00 -2.608371506599E+00
    13    20     6    2.608371506599E+00  3.744067139010E+00  7.457279440621E+00
    13    21     6    3.744067139010E+00  7.457279440621E+00  2.608371506599E+00
    13    22     6    2.608371506599E+00 -3.744067139010E+00 -7.457279440621E+00
    13    23     6   -3.744067139010E+00 -7.457279440621E+00  2.608371506599E+00
    13    24     6   -2.608371506599E+00 -3.744067139010E+00  7.457279440621E+00
    25    25     6    8.384347005858E+00 -2.012499635382E+00  2.220254451801E+00
    25    26     6   -8.384347005858E+00  2.012499635382E+00  2.220254451801E+00
    25    27     6    8.384347005858E+00  2.012499635382E+00 -2.220254451801E+00
    25    28     6   -8.384347005858E+00 -2.012499635382E+00 -2.220254451801E+00
    25    29     6    2.220254451801E+00  8.384347005858E+00 -2.012499635382E+00
    25    30     6   -2.012499635382E+00  2.220254451801E+00  8.384347005858E+00
    25    31     6   -2.220254451801E+00 -8.384347005858E+00 -2.012499635382E+00
    25    32     6    2.012499635382E+00  2.220254451801E+00 -8.384347005858E+00
    25    33     6    2.220254451801E+00 -8.384347005858E+00  2.012499635382E+00
    25    34     6    2.012499635382E+00 -2.220254451801E+00  8.384347005858E+00
    25    35     6   -2.220254451801E+00  8.384347005858E+00  2.012499635382E+00
    25    36     6   -2.012499635382E+00 -2.220254451801E+00 -8.384347005858E+00
    37    37     6   -7.455384860452E+00 -3.561010034277E+00  2.736873908131E+00
    37    38     6    7.455384860452E+00  3.561010034277E+00  2.736873908131E+00
    37    39     6   -7.455384860452E+00  3.561010034277E+00 -2.736873908131E+00
    37    40     6    7.455384860452E+00 -3.561010034277E+00 -2.736873908131E+00
    37    41     6    2.736873908131E+00 -7.455384860452E+00 -3.561010034277E+00
    37    42     6   -3.561010034277E+00  2.736873908131E+00 -7.455384860452E+00
    37    43     6   -2.736873908131E+00  7.455384860452E+00 -3.561010034277E+00
    37    44     6    3.561010034277E+00  2.736873908131E+00  7.455384860452E+00
    37    45     6    2.736873908131E+00  7.455384860452E+00  3.561010034277E+00
    37    46     6    3.561010034277E+00 -2.736873908131E+00 -7.455384860452E+00
    37    47     6   -2.736873908131E+00 -7.455384860452E+00  3.561010034277E+00
    37    48     6   -3.561010034277E+00 -2.736873908131E+00  7.455384860452E+00
    49    49     1    7.096483896319E+00 -2.881427131470E-01  1.872548316867E+00
    49    50     1   -7.096483896319E+00  2.881427131470E-01  1.872548316867E+00
    49    51     1    7.096483896319E+00  2.881427131470E-01 -1.872548316867E+00
    49    52     1   -7.096483896319E+00 -2.881427131470E-01 -1.872548316867E+00
    49    53     1    1.872548316867E+00  7.096483896319E+00 -2.881427131470E-01
    49    54     1   -2.881427131470E-01  1.872548316867E+00  7.096483896319E+00
    49    55     1   -1.872548316867E+00 -7.096483896319E+00 -2.881427131470E-01
    49    56     1    2.881427131470E-01  1.872548316867E+00 -7.096483896319E+00
    49    57     1    1.872548316867E+00 -7.096483896319E+00  2.881427131470E-01
    49    58     1    2.881427131470E-01 -1.872548316867E+00  7.096483896319E+00
    49    59     1   -1.872548316867E+00  7.096483896319E+00  2.881427131470E-01
    49    60     1   -2.881427131470E-01 -1.872548316867E+00 -7.096483896319E+00
    61    61     1   -6.897223599042E+00 -2.570747360027E+00  4.662770154494E+00
    61    62     1    6.897223599042E+00  2.570747360027E+00  4.662770154494E+00
    61    63     1   -6.897223599042E+00  2.570747360027E+00 -4.662770154494E+00
    61    64     1    6.897223599042E+00 -2.570747360027E+00 -4.662770154494E+00
    61    65     1    4.662770154494E+00 -6.897223599042E+00 -2.570747360027E+00
    61    66     1   -2.570747360027E+00  4.662770154494E+00 -6.897223599042E+00
    61    67     1   -4.662770154494E+00  6.897223599042E+00 -2.570747360027E+00
    61    68     1    2.570747360027E+00  4.662770154494E+00  6.897223599042E+00
    61    69     1    4.662770154494E+00  6.897223599042E+00  2.570747360027E+00
    61    70     1    2.570747360027E+00 -4.662770154494E+00 -6.897223599042E+00
    61    71     1   -4.662770154494E+00 -6.897223599042E+00  2.570747360027E+00
    61    72     1   -2.570747360027E+00 -4.662770154494E+00  6.897223599042E+00
    73    73     1   -6.864889815326E+00 -4.457129921519E+00  2.637095351409E+00
    73    74     1    6.864889815326E+00  4.457129921519E+00  2.637095351409E+00
    73    75     1   -6.864889815326E+00  4.457129921519E+00 -2.637095351409E+00
    73    76     1    6.864889815326E+00 -4.457129921519E+00 -2.637095351409E+00
    73    77     1    2.637095351409E+00 -6.864889815326E+00 -4.457129921519E+00
    73    78     1   -4.457129921519E+00  2.637095351409E+00 -6.864889815326E+00
    73    79     1   -2.637095351409E+00  6.864889815326E+00 -4.457129921519E+00
    73    80     1    4.457129921519E+00  2.637095351409E+00  6.864889815326E+00
    73    81     1    2.637095351409E+00  6.864889815326E+00  4.457129921519E+00
    73    82     1    4.457129921519E+00 -2.637095351409E+00 -6.864889815326E+00
    73    83     1   -2.637095351409E+00 -6.864889815326E+00  4.457129921519E+00
    73    84     1   -4.457129921519E+00 -2.637095351409E+00  6.864889815326E+00
    85    85     7    2.832134898230E-01  6.995089565872E+00 -5.220703045671E+00
    85    86     7   -2.832134898230E-01 -6.995089565872E+00 -5.220703045671E+00
    85    87     7    2.832134898230E-01 -6.995089565872E+00  5.220703045671E+00
    85    88     7   -2.832134898230E-01  6.995089565872E+00  5.220703045671E+00
    85    89     7   -5.220703045671E+00  2.832134898230E-01  6.995089565872E+00
    85    90     7    6.995089565872E+00 -5.220703045671E+00  2.832134898230E-01
    85    91     7    5.220703045671E+00 -2.832134898230E-01  6.995089565872E+00
    85    92     7   -6.995089565872E+00 -5.220703045671E+00 -2.832134898230E-01
    85    93     7   -5.220703045671E+00 -2.832134898230E-01 -6.995089565872E+00
    85    94     7   -6.995089565872E+00  5.220703045671E+00  2.832134898230E-01
    85    95     7    5.220703045671E+00  2.832134898230E-01 -6.995089565872E+00
    85    96     7    6.995089565872E+00  5.220703045671E+00 -2.832134898230E-01
    97    97     7   -8.350872706932E+00 -3.180965529056E+00  1.791028596809E+00
    97    98     7    8.350872706932E+00  3.180965529056E+00  1.791028596809E+00
    97    99     7   -8.350872706932E+00  3.180965529056E+00 -1.791028596809E+00
    97   100     7    8.350872706932E+00 -3.180965529056E+00 -1.791028596809E+00
    97   101     7    1.791028596809E+00 -8.350872706932E+00 -3.180965529056E+00
    97   102     7   -3.180965529056E+00  1.791028596809E+00 -8.350872706932E+00
    97   103     7   -1.791028596809E+00  8.350872706932E+00 -3.180965529056E+00
    97   104     7    3.180965529056E+00  1.791028596809E+00  8.350872706932E+00
    97   105     7    1.791028596809E+00  8.350872706932E+00  3.180965529056E+00
    97   106     7    3.180965529056E+00 -1.791028596809E+00 -8.350872706932E+00
    97   107     7   -1.791028596809E+00 -8.350872706932E+00  3.180965529056E+00
    97   108     7   -3.180965529056E+00 -1.791028596809E+00  8.350872706932E+00
   109   109     8    6.920697692250E+00 -1.683393558907E+00  4.154946822730E-01
   109   110     8   -6.920697692250E+00  1.683393558907E+00  4.154946822730E-01
   109   111     8    6.920697692250E+00  1.683393558907E+00 -4.154946822730E-01
   109   112     8   -6.920697692250E+00 -1.683393558907E+00 -4.154946822730E-01
   109   113     8    4.154946822730E-01  6.920697692250E+00 -1.683393558907E+00
   109   114     8   -1.683393558907E+00  4.154946822730E-01  6.920697692250E+00
   109   115     8   -4.154946822730E-01 -6.920697692250E+00 -1.683393558907E+00
   109   116     8    1.683393558907E+00  4.154946822730E-01 -6.920697692250E+00
   109   117     8    4.154946822730E-01 -6.920697692250E+00  1.683393558907E+00
   109   118     8    1.683393558907E+00 -4.154946822730E-01  6.920697692250E+00
   109   119     8   -4.154946822730E-01  6.920697692250E+00  1.683393558907E+00
   109   120     8   -1.683393558907E+00 -4.154946822730E-01 -6.920697692250E+00
   121   121   230    0.000000000000E+00 -1.266581998292E+01  8.630725134431E+00
   121   122   230    0.000000000000E+00 -4.595630285939E+00  8.630725134431E+00
   121   123   230    8.630725134431E+00  0.000000000000E+00 -1.266581998292E+01
   121   124   230   -1.266581998292E+01  8.630725134431E+00  0.000000000000E+00
   121   125   230   -4.595630285939E+00  8.630725134431E+00  0.000000000000E+00
   121   126   230    8.630725134431E+00  0.000000000000E+00 -4.595630285939E+00

 SPACE  GROUP  N.                     :  197
 NUMBER OF SYMMETRY OPERATORS         :   12
 *******************************************************************************
 LATTICE PARAMETERS (ANGSTROMS AND DEGREES) - BOHR = 0.5291772083 ANGSTROM
 PRIMITIVE CELL - CENTRING CODE 6/0 VOLUME=  2571.590712 - DENSITY  0.984 g/cm^3
         A              B              C           ALPHA      BETA       GAMMA 
    14.94885444    14.94885444    14.94885444   109.471221 109.471221 109.471221
 *******************************************************************************
 ATOMS IN THE ASYMMETRIC UNIT   11 - ATOMS IN THE UNIT CELL:  126
     ATOM                 X/A                 Y/B                 Z/C    
 *******************************************************************************
      1 T   6 C     1.116596686257E-02 -4.870223628001E-01  3.551349065600E-01
      2 F   6 C     1.578427306399E-01 -3.439689396974E-01 -3.551349065600E-01
      3 F   6 C    -1.116596686257E-02  3.439689396974E-01 -4.981883296627E-01
      4 F   6 C    -1.578427306399E-01  4.870223628001E-01  4.981883296627E-01
      5 F   6 C     3.551349065600E-01  1.116596686257E-02 -4.870223628001E-01
      6 F   6 C    -4.870223628001E-01  3.551349065600E-01  1.116596686257E-02
      7 F   6 C     4.981883296627E-01 -1.578427306399E-01  4.870223628001E-01
      8 F   6 C    -3.439689396974E-01 -3.551349065600E-01  1.578427306399E-01
      9 F   6 C    -3.551349065600E-01  1.578427306399E-01 -3.439689396974E-01
     10 F   6 C     3.439689396974E-01 -4.981883296627E-01 -1.116596686257E-02
     11 F   6 C    -4.981883296627E-01 -1.116596686257E-02  3.439689396974E-01
     12 F   6 C     4.870223628001E-01  4.981883296627E-01 -1.578427306399E-01
     13 T   6 C     6.579375514350E-02 -2.151158937271E-01  4.168710745366E-01
     14 F   6 C     3.680130317363E-01 -3.510773193931E-01 -4.168710745366E-01
     15 F   6 C    -6.579375514350E-02  3.510773193931E-01 -2.809096488706E-01
     16 F   6 C    -3.680130317363E-01  2.151158937271E-01  2.809096488706E-01
     17 F   6 C     4.168710745366E-01  6.579375514350E-02 -2.151158937271E-01
     18 F   6 C    -2.151158937271E-01  4.168710745366E-01  6.579375514350E-02
     19 F   6 C     2.809096488706E-01 -3.680130317363E-01  2.151158937271E-01
     20 F   6 C    -3.510773193931E-01 -4.168710745366E-01  3.680130317363E-01
     21 F   6 C    -4.168710745366E-01  3.680130317363E-01 -3.510773193931E-01
     22 F   6 C     3.510773193931E-01 -2.809096488706E-01 -6.579375514350E-02
     23 F   6 C    -2.809096488706E-01 -6.579375514350E-02  3.510773193931E-01
     24 F   6 C     2.151158937271E-01  2.809096488706E-01 -3.680130317363E-01
     25 T   6 C     1.203576832671E-02 -3.856482918594E-01  3.691374288504E-01
     26 F   6 C     2.452142792903E-01 -3.571016605237E-01 -3.691374288504E-01
     27 F   6 C    -1.203576832671E-02  3.571016605237E-01 -3.976840601861E-01
     28 F   6 C    -2.452142792903E-01  3.856482918594E-01  3.976840601861E-01
     29 F   6 C     3.691374288504E-01  1.203576832671E-02 -3.856482918594E-01
     30 F   6 C    -3.856482918594E-01  3.691374288504E-01  1.203576832671E-02
     31 F   6 C     3.976840601861E-01 -2.452142792903E-01  3.856482918594E-01
     32 F   6 C    -3.571016605237E-01 -3.691374288504E-01  2.452142792903E-01
     33 F   6 C    -3.691374288504E-01  2.452142792903E-01 -3.571016605237E-01
     34 F   6 C     3.571016605237E-01 -3.976840601861E-01 -1.203576832671E-02
     35 F   6 C    -3.976840601861E-01 -1.203576832671E-02  3.571016605237E-01
     36 F   6 C     3.856482918594E-01  3.976840601861E-01 -2.452142792903E-01
     37 T   6 C    -4.774431541438E-02 -2.733554179299E-01  3.617920439395E-01
     38 F   6 C     3.648525381306E-01 -4.095363593539E-01 -3.617920439395E-01
     39 F   6 C     4.774431541438E-02  4.095363593539E-01 -2.256111025156E-01
     40 F   6 C    -3.648525381306E-01  2.733554179299E-01  2.256111025156E-01
     41 F   6 C     3.617920439395E-01 -4.774431541438E-02 -2.733554179299E-01
     42 F   6 C    -2.733554179299E-01  3.617920439395E-01 -4.774431541438E-02
     43 F   6 C     2.256111025156E-01 -3.648525381306E-01  2.733554179299E-01
     44 F   6 C    -4.095363593539E-01 -3.617920439395E-01  3.648525381306E-01
     45 F   6 C    -3.617920439395E-01  3.648525381306E-01 -4.095363593539E-01
     46 F   6 C     4.095363593539E-01 -2.256111025156E-01  4.774431541438E-02
     47 F   6 C    -2.256111025156E-01  4.774431541438E-02  4.095363593539E-01
     48 F   6 C     2.733554179299E-01  2.256111025156E-01 -3.648525381306E-01
     49 T   1 H     9.178867239089E-02 -4.804010049279E-01  3.944246327584E-01
     50 F   1 H     1.251743623137E-01 -3.026359603675E-01 -3.944246327584E-01
     51 F   1 H    -9.178867239089E-02  3.026359603675E-01  4.278103226812E-01
     52 F   1 H    -1.251743623137E-01  4.804010049279E-01 -4.278103226812E-01
     53 F   1 H     3.944246327584E-01  9.178867239089E-02 -4.804010049279E-01
     54 F   1 H    -4.804010049279E-01  3.944246327584E-01  9.178867239089E-02
     55 F   1 H    -4.278103226812E-01 -1.251743623137E-01  4.804010049279E-01
     56 F   1 H    -3.026359603675E-01 -3.944246327584E-01  1.251743623137E-01
     57 F   1 H    -3.944246327584E-01  1.251743623137E-01 -3.026359603675E-01
     58 F   1 H     3.026359603675E-01  4.278103226812E-01 -9.178867239089E-02
     59 F   1 H     4.278103226812E-01 -9.178867239089E-02  3.026359603675E-01
     60 F   1 H     4.804010049279E-01 -4.278103226812E-01 -1.251743623137E-01
     61 T   1 H     1.211962356512E-01 -1.294476078049E-01  4.514962061937E-01
     62 F   1 H     4.190561860014E-01 -3.302999705424E-01 -4.514962061937E-01
     63 F   1 H    -1.211962356512E-01  3.302999705424E-01 -2.506438434562E-01
     64 F   1 H    -4.190561860014E-01  1.294476078049E-01  2.506438434562E-01
     65 F   1 H     4.514962061937E-01  1.211962356512E-01 -1.294476078049E-01
     66 F   1 H    -1.294476078049E-01  4.514962061937E-01  1.211962356512E-01
     67 F   1 H     2.506438434562E-01 -4.190561860014E-01  1.294476078049E-01
     68 F   1 H    -3.302999705424E-01 -4.514962061937E-01  4.190561860014E-01
     69 F   1 H    -4.514962061937E-01  4.190561860014E-01 -3.302999705424E-01
     70 F   1 H     3.302999705424E-01 -2.506438434562E-01 -1.211962356512E-01
     71 F   1 H    -2.506438434562E-01 -1.211962356512E-01  3.302999705424E-01
     72 F   1 H     1.294476078049E-01  2.506438434562E-01 -4.190561860014E-01
     73 T   1 H    -1.054392615778E-01 -2.449269556188E-01  3.440864144961E-01
     74 F   1 H     4.109866298851E-01 -4.495256760739E-01 -3.440864144961E-01
     75 F   1 H     1.054392615778E-01  4.495256760739E-01 -1.394876940410E-01
     76 F   1 H    -4.109866298851E-01  2.449269556188E-01  1.394876940410E-01
     77 F   1 H     3.440864144961E-01 -1.054392615778E-01 -2.449269556188E-01
     78 F   1 H    -2.449269556188E-01  3.440864144961E-01 -1.054392615778E-01
     79 F   1 H     1.394876940410E-01 -4.109866298851E-01  2.449269556188E-01
     80 F   1 H    -4.495256760739E-01 -3.440864144961E-01  4.109866298851E-01
     81 F   1 H    -3.440864144961E-01  4.109866298851E-01 -4.495256760739E-01
     82 F   1 H     4.495256760739E-01 -1.394876940410E-01  1.054392615778E-01
     83 F   1 H    -1.394876940410E-01  1.054392615778E-01  4.495256760739E-01
     84 F   1 H     2.449269556188E-01  1.394876940410E-01 -4.109866298851E-01
     85 T   7 N     1.027947531965E-01 -2.860414089745E-01  4.216507270438E-01
     86 F   7 N     2.923078639817E-01 -3.188559738473E-01 -4.216507270438E-01
     87 F   7 N    -1.027947531965E-01  3.188559738473E-01 -3.888361621710E-01
     88 F   7 N    -2.923078639817E-01  2.860414089745E-01  3.888361621710E-01
     89 F   7 N     4.216507270438E-01  1.027947531965E-01 -2.860414089745E-01
     90 F   7 N    -2.860414089745E-01  4.216507270438E-01  1.027947531965E-01
     91 F   7 N     3.888361621710E-01 -2.923078639817E-01  2.860414089745E-01
     92 F   7 N    -3.188559738473E-01 -4.216507270438E-01  2.923078639817E-01
     93 F   7 N    -4.216507270438E-01  2.923078639817E-01 -3.188559738473E-01
     94 F   7 N     3.188559738473E-01 -3.888361621710E-01 -1.027947531965E-01
     95 F   7 N    -3.888361621710E-01 -1.027947531965E-01  3.188559738473E-01
     96 F   7 N     2.860414089745E-01  3.888361621710E-01 -2.923078639817E-01
     97 T   7 N    -8.052260445082E-02 -3.800285612129E-01  3.319310917466E-01
     98 F   7 N     2.880403470405E-01 -4.124536961974E-01 -3.319310917466E-01
     99 F   7 N     8.052260445082E-02  4.124536961974E-01 -2.995059567621E-01
    100 F   7 N    -2.880403470405E-01  3.800285612129E-01  2.995059567621E-01
    101 F   7 N     3.319310917466E-01 -8.052260445082E-02 -3.800285612129E-01
    102 F   7 N    -3.800285612129E-01  3.319310917466E-01 -8.052260445082E-02
    103 F   7 N     2.995059567621E-01 -2.880403470405E-01  3.800285612129E-01
    104 F   7 N    -4.124536961974E-01 -3.319310917466E-01  2.880403470405E-01
    105 F   7 N    -3.319310917466E-01  2.880403470405E-01 -4.124536961974E-01
    106 F   7 N     4.124536961974E-01 -2.995059567621E-01  8.052260445082E-02
    107 F   7 N    -2.995059567621E-01  8.052260445082E-02  4.124536961974E-01
    108 F   7 N     3.800285612129E-01  2.995059567621E-01 -2.880403470405E-01
    109 T   8 O    -7.345262749569E-02  4.250044034688E-01  3.034104349153E-01
    110 F   8 O     1.215939685535E-01 -3.768630624110E-01 -3.034104349153E-01
    111 F   8 O     7.345262749569E-02  3.768630624110E-01  4.984570309645E-01
    112 F   8 O    -1.215939685535E-01 -4.250044034688E-01 -4.984570309645E-01
    113 F   8 O     3.034104349153E-01 -7.345262749569E-02  4.250044034688E-01
    114 F   8 O     4.250044034688E-01  3.034104349153E-01 -7.345262749569E-02
    115 F   8 O    -4.984570309645E-01 -1.215939685535E-01 -4.250044034688E-01
    116 F   8 O    -3.768630624110E-01 -3.034104349153E-01  1.215939685535E-01
    117 F   8 O    -3.034104349153E-01  1.215939685535E-01 -3.768630624110E-01
    118 F   8 O     3.768630624110E-01  4.984570309645E-01  7.345262749569E-02
    119 F   8 O     4.984570309645E-01  7.345262749569E-02  3.768630624110E-01
    120 F   8 O    -4.250044034688E-01 -4.984570309645E-01 -1.215939685535E-01
    121 T 230 ZN   -2.337633736240E-01 -4.999999999999E-01  2.662366263760E-01
    122 F 230 ZN    2.337633736240E-01 -4.999999999999E-01 -2.662366263760E-01
    123 F 230 ZN    2.662366263760E-01 -2.337633736240E-01 -4.999999999999E-01
    124 F 230 ZN   -4.999999999999E-01  2.662366263760E-01 -2.337633736240E-01
    125 F 230 ZN   -4.999999999999E-01 -2.662366263760E-01  2.337633736240E-01
    126 F 230 ZN   -2.662366263760E-01  2.337633736240E-01 -4.999999999999E-01

 TRANSFORMATION MATRIX PRIMITIVE-CRYSTALLOGRAPHIC CELL
  0.0000  1.0000  1.0000  1.0000  0.0000  1.0000  1.0000  1.0000  0.0000

 *******************************************************************************
 CRYSTALLOGRAPHIC CELL (VOLUME=       5143.18142326)
         A              B              C           ALPHA      BETA       GAMMA 
    17.26145027    17.26145027    17.26145027    90.000000  90.000000  90.000000

 COORDINATES IN THE CRYSTALLOGRAPHIC CELL
     ATOM                 X/A                 Y/B                 Z/C    
 *******************************************************************************
      1 T   6 C     4.284732884486E-01 -7.333838188867E-02  8.450434875124E-02
      2 F   6 C    -4.284732884486E-01  7.333838188867E-02  8.450434875124E-02
      3 F   6 C     4.284732884486E-01  7.333838188867E-02 -8.450434875124E-02
      4 F   6 C    -4.284732884486E-01 -7.333838188867E-02 -8.450434875124E-02
      5 F   6 C     8.450434875124E-02  4.284732884486E-01 -7.333838188867E-02
      6 F   6 C    -7.333838188867E-02  8.450434875124E-02  4.284732884486E-01
      7 F   6 C    -8.450434875124E-02 -4.284732884486E-01 -7.333838188867E-02
      8 F   6 C     7.333838188867E-02  8.450434875124E-02 -4.284732884486E-01
      9 F   6 C     8.450434875124E-02 -4.284732884486E-01  7.333838188867E-02
     10 F   6 C     7.333838188867E-02 -8.450434875124E-02  4.284732884486E-01
     11 F   6 C    -8.450434875124E-02  4.284732884486E-01  7.333838188867E-02
     12 F   6 C    -7.333838188867E-02 -8.450434875124E-02 -4.284732884486E-01
     13 T   6 C    -4.320192871670E-01 -1.511096382964E-01  2.169033934399E-01
     14 F   6 C     4.320192871670E-01  1.511096382964E-01  2.169033934399E-01
     15 F   6 C    -4.320192871670E-01  1.511096382964E-01 -2.169033934399E-01
     16 F   6 C     4.320192871670E-01 -1.511096382964E-01 -2.169033934399E-01
     17 F   6 C     2.169033934399E-01 -4.320192871670E-01 -1.511096382964E-01
     18 F   6 C    -1.511096382964E-01  2.169033934399E-01 -4.320192871670E-01
     19 F   6 C    -2.169033934399E-01  4.320192871670E-01 -1.511096382964E-01
     20 F   6 C     1.511096382964E-01  2.169033934399E-01  4.320192871670E-01
     21 F   6 C     2.169033934399E-01  4.320192871670E-01  1.511096382964E-01
     22 F   6 C     1.511096382964E-01 -2.169033934399E-01 -4.320192871670E-01
     23 F   6 C    -2.169033934399E-01 -4.320192871670E-01  1.511096382964E-01
     24 F   6 C    -1.511096382964E-01 -2.169033934399E-01  4.320192871670E-01
     25 T   6 C     4.857266843322E-01 -1.165892554818E-01  1.286250238085E-01
     26 F   6 C    -4.857266843322E-01  1.165892554818E-01  1.286250238085E-01
     27 F   6 C     4.857266843322E-01  1.165892554818E-01 -1.286250238085E-01
     28 F   6 C    -4.857266843322E-01 -1.165892554818E-01 -1.286250238085E-01
     29 F   6 C     1.286250238085E-01  4.857266843322E-01 -1.165892554818E-01
     30 F   6 C    -1.165892554818E-01  1.286250238085E-01  4.857266843322E-01
     31 F   6 C    -1.286250238085E-01 -4.857266843322E-01 -1.165892554818E-01
     32 F   6 C     1.165892554818E-01  1.286250238085E-01 -4.857266843322E-01
     33 F   6 C     1.286250238085E-01 -4.857266843322E-01  1.165892554818E-01
     34 F   6 C     1.165892554818E-01 -1.286250238085E-01  4.857266843322E-01
     35 F   6 C    -1.286250238085E-01  4.857266843322E-01  1.165892554818E-01
     36 F   6 C    -1.165892554818E-01 -1.286250238085E-01 -4.857266843322E-01
     37 T   6 C    -4.319095292880E-01 -2.062984267725E-01  1.585541113581E-01
     38 F   6 C     4.319095292880E-01  2.062984267725E-01  1.585541113581E-01
     39 F   6 C    -4.319095292880E-01  2.062984267725E-01 -1.585541113581E-01
     40 F   6 C     4.319095292880E-01 -2.062984267725E-01 -1.585541113581E-01
     41 F   6 C     1.585541113581E-01 -4.319095292880E-01 -2.062984267725E-01
     42 F   6 C    -2.062984267725E-01  1.585541113581E-01 -4.319095292880E-01
     43 F   6 C    -1.585541113581E-01  4.319095292880E-01 -2.062984267725E-01
     44 F   6 C     2.062984267725E-01  1.585541113581E-01  4.319095292880E-01
     45 F   6 C     1.585541113581E-01  4.319095292880E-01  2.062984267725E-01
     46 F   6 C     2.062984267725E-01 -1.585541113581E-01 -4.319095292880E-01
     47 F   6 C    -1.585541113581E-01 -4.319095292880E-01  2.062984267725E-01
     48 F   6 C    -2.062984267725E-01 -1.585541113581E-01  4.319095292880E-01
     49 T   1 H     4.111174777198E-01 -1.669284496140E-02  1.084815173523E-01
     50 F   1 H    -4.111174777198E-01  1.669284496140E-02  1.084815173523E-01
     51 F   1 H     4.111174777198E-01  1.669284496140E-02 -1.084815173523E-01
     52 F   1 H    -4.111174777198E-01 -1.669284496140E-02 -1.084815173523E-01
     53 F   1 H     1.084815173523E-01  4.111174777198E-01 -1.669284496140E-02
     54 F   1 H    -1.669284496140E-02  1.084815173523E-01  4.111174777198E-01
     55 F   1 H    -1.084815173523E-01 -4.111174777198E-01 -1.669284496140E-02
     56 F   1 H     1.669284496140E-02  1.084815173523E-01 -4.111174777198E-01
     57 F   1 H     1.084815173523E-01 -4.111174777198E-01  1.669284496140E-02
     58 F   1 H     1.669284496140E-02 -1.084815173523E-01  4.111174777198E-01
     59 F   1 H    -1.084815173523E-01  4.111174777198E-01  1.669284496140E-02
     60 F   1 H    -1.669284496140E-02 -1.084815173523E-01 -4.111174777198E-01
     61 T   1 H    -3.995738186313E-01 -1.489299751751E-01  2.701262108263E-01
     62 F   1 H     3.995738186313E-01  1.489299751751E-01  2.701262108263E-01
     63 F   1 H    -3.995738186313E-01  1.489299751751E-01 -2.701262108263E-01
     64 F   1 H     3.995738186313E-01 -1.489299751751E-01 -2.701262108263E-01
     65 F   1 H     2.701262108263E-01 -3.995738186313E-01 -1.489299751751E-01
     66 F   1 H    -1.489299751751E-01  2.701262108263E-01 -3.995738186313E-01
     67 F   1 H    -2.701262108263E-01  3.995738186313E-01 -1.489299751751E-01
     68 F   1 H     1.489299751751E-01  2.701262108263E-01  3.995738186313E-01
     69 F   1 H     2.701262108263E-01  3.995738186313E-01  1.489299751751E-01
     70 F   1 H     1.489299751751E-01 -2.701262108263E-01 -3.995738186313E-01
     71 F   1 H    -2.701262108263E-01 -3.995738186313E-01  1.489299751751E-01
     72 F   1 H    -1.489299751751E-01 -2.701262108263E-01  3.995738186313E-01
     73 T   1 H    -3.977006397725E-01 -2.582129457314E-01  1.527736841537E-01
     74 F   1 H     3.977006397725E-01  2.582129457314E-01  1.527736841537E-01
     75 F   1 H    -3.977006397725E-01  2.582129457314E-01 -1.527736841537E-01
     76 F   1 H     3.977006397725E-01 -2.582129457314E-01 -1.527736841537E-01
     77 F   1 H     1.527736841537E-01 -3.977006397725E-01 -2.582129457314E-01
     78 F   1 H    -2.582129457314E-01  1.527736841537E-01 -3.977006397725E-01
     79 F   1 H    -1.527736841537E-01  3.977006397725E-01 -2.582129457314E-01
     80 F   1 H     2.582129457314E-01  1.527736841537E-01  3.977006397725E-01
     81 F   1 H     1.527736841537E-01  3.977006397725E-01  2.582129457314E-01
     82 F   1 H     2.582129457314E-01 -1.527736841537E-01 -3.977006397725E-01
     83 F   1 H    -1.527736841537E-01 -3.977006397725E-01  2.582129457314E-01
     84 F   1 H    -2.582129457314E-01 -1.527736841537E-01  3.977006397725E-01
     85 T   7 N     1.640728243640E-02  4.052434446074E-01 -3.024486914109E-01
     86 F   7 N    -1.640728243640E-02 -4.052434446074E-01 -3.024486914109E-01
     87 F   7 N     1.640728243640E-02 -4.052434446074E-01  3.024486914109E-01
     88 F   7 N    -1.640728243640E-02  4.052434446074E-01  3.024486914109E-01
     89 F   7 N    -3.024486914109E-01  1.640728243640E-02  4.052434446074E-01
     90 F   7 N     4.052434446074E-01 -3.024486914109E-01  1.640728243640E-02
     91 F   7 N     3.024486914109E-01 -1.640728243640E-02  4.052434446074E-01
     92 F   7 N    -4.052434446074E-01 -3.024486914109E-01 -1.640728243640E-02
     93 F   7 N    -3.024486914109E-01 -1.640728243640E-02 -4.052434446074E-01
     94 F   7 N    -4.052434446074E-01  3.024486914109E-01  1.640728243640E-02
     95 F   7 N     3.024486914109E-01  1.640728243640E-02 -4.052434446074E-01
     96 F   7 N     4.052434446074E-01  3.024486914109E-01 -1.640728243640E-02
     97 T   7 N    -4.837874325078E-01 -1.842814757457E-01  1.037588712948E-01
     98 F   7 N     4.837874325078E-01  1.842814757457E-01  1.037588712948E-01
     99 F   7 N    -4.837874325078E-01  1.842814757457E-01 -1.037588712948E-01
    100 F   7 N     4.837874325078E-01 -1.842814757457E-01 -1.037588712948E-01
    101 F   7 N     1.037588712948E-01 -4.837874325078E-01 -1.842814757457E-01
    102 F   7 N    -1.842814757457E-01  1.037588712948E-01 -4.837874325078E-01
    103 F   7 N    -1.037588712948E-01  4.837874325078E-01 -1.842814757457E-01
    104 F   7 N     1.842814757457E-01  1.037588712948E-01  4.837874325078E-01
    105 F   7 N     1.037588712948E-01  4.837874325078E-01  1.842814757457E-01
    106 F   7 N     1.842814757457E-01 -1.037588712948E-01 -4.837874325078E-01
    107 F   7 N    -1.037588712948E-01 -4.837874325078E-01  1.842814757457E-01
    108 F   7 N    -1.842814757457E-01 -1.037588712948E-01  4.837874325078E-01
    109 T   8 O     4.009337329399E-01 -9.752329802461E-02  2.407067052892E-02
    110 F   8 O    -4.009337329399E-01  9.752329802461E-02  2.407067052892E-02
    111 F   8 O     4.009337329399E-01  9.752329802461E-02 -2.407067052892E-02
    112 F   8 O    -4.009337329399E-01 -9.752329802461E-02 -2.407067052892E-02
    113 F   8 O     2.407067052892E-02  4.009337329399E-01 -9.752329802461E-02
    114 F   8 O    -9.752329802461E-02  2.407067052892E-02  4.009337329399E-01
    115 F   8 O    -2.407067052892E-02 -4.009337329399E-01 -9.752329802461E-02
    116 F   8 O     9.752329802461E-02  2.407067052892E-02 -4.009337329399E-01
    117 F   8 O     2.407067052892E-02 -4.009337329399E-01  9.752329802461E-02
    118 F   8 O     9.752329802461E-02 -2.407067052892E-02  4.009337329399E-01
    119 F   8 O    -2.407067052892E-02  4.009337329399E-01  9.752329802461E-02
    120 F   8 O    -9.752329802461E-02 -2.407067052892E-02 -4.009337329399E-01
    121 T 230 ZN    0.000000000000E+00  2.662366263760E-01 -4.999999999999E-01
    122 F 230 ZN    0.000000000000E+00 -2.662366263760E-01 -4.999999999999E-01
    123 F 230 ZN   -4.999999999999E-01  0.000000000000E+00  2.662366263760E-01
    124 F 230 ZN    2.662366263760E-01 -4.999999999999E-01  0.000000000000E+00
    125 F 230 ZN   -2.662366263760E-01 -4.999999999999E-01  0.000000000000E+00
    126 F 230 ZN   -4.999999999999E-01  0.000000000000E+00 -2.662366263760E-01

 T = ATOM BELONGING TO THE ASYMMETRIC UNIT
 *******************************************************************************
 * GEOMETRY EDITING - INPUT COORDINATES ARE GIVEN IN ANGSTROM         
 *******************************************************************************

 GEOMETRY NOW FULLY CONSISTENT WITH THE GROUP
 INFORMATION **** NEW DEFAULT **** FINALRUN 4 FOR GEOMETRY OPTIMIZATIONS
 INFORMATION **** NEW DEFAULT **** OPTGEOM OPTIMIZES BOTH ATOMIC COORDINATES AND CELL PARAMETERS
 INFORMATION **** NEW DEFAULT **** TOL. ON ATOMIC DISP TO REDEFINE REF. GEOMETRY: 0.8 Angs
 INFORMATION **** NEW DEFAULT **** N POINTS TO REDEFINE REF. GEOMETRY: N OF OPT DEGS OF FREEDOM
 INFORMATION **** NEW DEFAULT **** TOL. ON ENERGY TO REDEFINE REF. GEOMETRY: 10**-3*(5*N. ATOMS)

 IMPORTANT INFORMATION:
 THE COORDINATE SYSTEM ADOPTED IN THE OPTIMIZATION IS NOT IN
 GENERAL HOMOGENEOUS UNITS. FOR THIS REASON THE GRADIENT AND 
 HESSIAN MATRIX IN TERMS OF THIS SYSTEM ARE GIVEN WITHOUT
 UNITS. FOR MORE DETAILS SEE THE MANUAL.

 INITIAL TRUST RADIUS         0.50000 MAXIMUM TRUST RADIUS               4.00000
 MAXIMUM GRADIENT COMPONENT   0.00045 MAXIMUM DISPLACEMENT COMPONENT     0.00180
 R.M.S. OF GRADIENT COMPONENT 0.00030 R.M.S. OF DISPLACEMENT COMPONENTS  0.00120
 THRESHOLD ON ENERGY CHANGE 0.100E-06 EXTRAPOLATING POLYNOMIAL ORDER           2
 MAXIMUM ALLOWED NUMBER OF STEPS   -1 SORTING OF ENERGY POINTS:               NO
 ANALYTICAL  GRADIENT                 HESSIAN UPDATING                      BFGS
 STEP SIZE NUMERICAL GRADIENT 0.00100
 INITIAL HESSIAN MATRIX: SCHLEGEL MODEL 2
 *******************************************************************************


 ELAELAELAELAELAELAELAELAELAELAELAELAELAELAELAELAELAELAELAELAELAELAELAELAELAELA

                       ELASTIC CALCULATION

 INFORMATION **** TOLDEX ****  CONVERGENCE CRITERION FOR RMS DISPLACEMENT MODIFIED  6.200000E-04
 INFORMATION **** TOLDEG **** MODIFY CONVERGENCE CRITERION FOR RMS GRADIENT  3.000000E-04
 INFORMATION **** TOLDEE **** CONVERGENCE CRITERION FOR ENERGY MODIFIED: 10**-           8

 GCALCO - MAX INDICES DIRECT LATTICE VECTOR    14    14    14
 NO.OF VECTORS CREATED 6999 STARS  122 RMAX   307.73093 BOHR

 GEOMETRY FOR WAVE FUNCTION - DIMENSIONALITY OF THE SYSTEM    3
 (NON PERIODIC DIRECTION: LATTICE PARAMETER FORMALLY SET TO 500)
 *******************************************************************************
 LATTICE PARAMETERS (ANGSTROMS AND DEGREES) - BOHR = 0.5291772083 ANGSTROM
 PRIMITIVE CELL - CENTRING CODE 6/0 VOLUME=  2571.590712 - DENSITY  0.984 g/cm^3
         A              B              C           ALPHA      BETA       GAMMA 
    14.94885444    14.94885444    14.94885444   109.471221 109.471221 109.471221
 *******************************************************************************
 ATOMS IN THE ASYMMETRIC UNIT   11 - ATOMS IN THE UNIT CELL:  126
     ATOM                 X/A                 Y/B                 Z/C    
 *******************************************************************************
      1 T   6 C     1.116596686257E-02 -4.870223628001E-01  3.551349065600E-01
      2 F   6 C     1.578427306399E-01 -3.439689396974E-01 -3.551349065600E-01
      3 F   6 C    -1.116596686257E-02  3.439689396974E-01 -4.981883296627E-01
      4 F   6 C    -1.578427306399E-01  4.870223628001E-01  4.981883296627E-01
      5 F   6 C     3.551349065600E-01  1.116596686257E-02 -4.870223628001E-01
      6 F   6 C    -4.870223628001E-01  3.551349065600E-01  1.116596686257E-02
      7 F   6 C     4.981883296627E-01 -1.578427306399E-01  4.870223628001E-01
      8 F   6 C    -3.439689396974E-01 -3.551349065600E-01  1.578427306399E-01
      9 F   6 C    -3.551349065600E-01  1.578427306399E-01 -3.439689396974E-01
     10 F   6 C     3.439689396974E-01 -4.981883296627E-01 -1.116596686257E-02
     11 F   6 C    -4.981883296627E-01 -1.116596686257E-02  3.439689396974E-01
     12 F   6 C     4.870223628001E-01  4.981883296627E-01 -1.578427306399E-01
     13 T   6 C     6.579375514350E-02 -2.151158937271E-01  4.168710745366E-01
     14 F   6 C     3.680130317363E-01 -3.510773193931E-01 -4.168710745366E-01
     15 F   6 C    -6.579375514350E-02  3.510773193931E-01 -2.809096488706E-01
     16 F   6 C    -3.680130317363E-01  2.151158937271E-01  2.809096488706E-01
     17 F   6 C     4.168710745366E-01  6.579375514350E-02 -2.151158937271E-01
     18 F   6 C    -2.151158937271E-01  4.168710745366E-01  6.579375514350E-02
     19 F   6 C     2.809096488706E-01 -3.680130317363E-01  2.151158937271E-01
     20 F   6 C    -3.510773193931E-01 -4.168710745366E-01  3.680130317363E-01
     21 F   6 C    -4.168710745366E-01  3.680130317363E-01 -3.510773193931E-01
     22 F   6 C     3.510773193931E-01 -2.809096488706E-01 -6.579375514350E-02
     23 F   6 C    -2.809096488706E-01 -6.579375514350E-02  3.510773193931E-01
     24 F   6 C     2.151158937271E-01  2.809096488706E-01 -3.680130317363E-01
     25 T   6 C     1.203576832671E-02 -3.856482918594E-01  3.691374288504E-01
     26 F   6 C     2.452142792903E-01 -3.571016605237E-01 -3.691374288504E-01
     27 F   6 C    -1.203576832671E-02  3.571016605237E-01 -3.976840601861E-01
     28 F   6 C    -2.452142792903E-01  3.856482918594E-01  3.976840601861E-01
     29 F   6 C     3.691374288504E-01  1.203576832671E-02 -3.856482918594E-01
     30 F   6 C    -3.856482918594E-01  3.691374288504E-01  1.203576832671E-02
     31 F   6 C     3.976840601861E-01 -2.452142792903E-01  3.856482918594E-01
     32 F   6 C    -3.571016605237E-01 -3.691374288504E-01  2.452142792903E-01
     33 F   6 C    -3.691374288504E-01  2.452142792903E-01 -3.571016605237E-01
     34 F   6 C     3.571016605237E-01 -3.976840601861E-01 -1.203576832671E-02
     35 F   6 C    -3.976840601861E-01 -1.203576832671E-02  3.571016605237E-01
     36 F   6 C     3.856482918594E-01  3.976840601861E-01 -2.452142792903E-01
     37 T   6 C    -4.774431541437E-02 -2.733554179299E-01  3.617920439395E-01
     38 F   6 C     3.648525381306E-01 -4.095363593539E-01 -3.617920439395E-01
     39 F   6 C     4.774431541437E-02  4.095363593539E-01 -2.256111025156E-01
     40 F   6 C    -3.648525381306E-01  2.733554179299E-01  2.256111025156E-01
     41 F   6 C     3.617920439395E-01 -4.774431541437E-02 -2.733554179299E-01
     42 F   6 C    -2.733554179299E-01  3.617920439395E-01 -4.774431541438E-02
     43 F   6 C     2.256111025156E-01 -3.648525381306E-01  2.733554179299E-01
     44 F   6 C    -4.095363593539E-01 -3.617920439395E-01  3.648525381306E-01
     45 F   6 C    -3.617920439395E-01  3.648525381306E-01 -4.095363593539E-01
     46 F   6 C     4.095363593539E-01 -2.256111025156E-01  4.774431541438E-02
     47 F   6 C    -2.256111025156E-01  4.774431541438E-02  4.095363593539E-01
     48 F   6 C     2.733554179299E-01  2.256111025156E-01 -3.648525381306E-01
     49 T   1 H     9.178867239089E-02 -4.804010049279E-01  3.944246327584E-01
     50 F   1 H     1.251743623137E-01 -3.026359603675E-01 -3.944246327584E-01
     51 F   1 H    -9.178867239089E-02  3.026359603675E-01  4.278103226812E-01
     52 F   1 H    -1.251743623137E-01  4.804010049279E-01 -4.278103226812E-01
     53 F   1 H     3.944246327584E-01  9.178867239089E-02 -4.804010049279E-01
     54 F   1 H    -4.804010049279E-01  3.944246327584E-01  9.178867239089E-02
     55 F   1 H    -4.278103226812E-01 -1.251743623137E-01  4.804010049279E-01
     56 F   1 H    -3.026359603675E-01 -3.944246327584E-01  1.251743623137E-01
     57 F   1 H    -3.944246327584E-01  1.251743623137E-01 -3.026359603675E-01
     58 F   1 H     3.026359603675E-01  4.278103226812E-01 -9.178867239089E-02
     59 F   1 H     4.278103226812E-01 -9.178867239089E-02  3.026359603675E-01
     60 F   1 H     4.804010049279E-01 -4.278103226812E-01 -1.251743623137E-01
     61 T   1 H     1.211962356512E-01 -1.294476078049E-01  4.514962061937E-01
     62 F   1 H     4.190561860014E-01 -3.302999705424E-01 -4.514962061937E-01
     63 F   1 H    -1.211962356512E-01  3.302999705424E-01 -2.506438434562E-01
     64 F   1 H    -4.190561860014E-01  1.294476078049E-01  2.506438434562E-01
     65 F   1 H     4.514962061937E-01  1.211962356512E-01 -1.294476078049E-01
     66 F   1 H    -1.294476078049E-01  4.514962061937E-01  1.211962356512E-01
     67 F   1 H     2.506438434562E-01 -4.190561860014E-01  1.294476078049E-01
     68 F   1 H    -3.302999705424E-01 -4.514962061937E-01  4.190561860014E-01
     69 F   1 H    -4.514962061937E-01  4.190561860014E-01 -3.302999705424E-01
     70 F   1 H     3.302999705424E-01 -2.506438434562E-01 -1.211962356512E-01
     71 F   1 H    -2.506438434562E-01 -1.211962356512E-01  3.302999705424E-01
     72 F   1 H     1.294476078049E-01  2.506438434562E-01 -4.190561860014E-01
     73 T   1 H    -1.054392615778E-01 -2.449269556188E-01  3.440864144961E-01
     74 F   1 H     4.109866298851E-01 -4.495256760739E-01 -3.440864144961E-01
     75 F   1 H     1.054392615778E-01  4.495256760739E-01 -1.394876940410E-01
     76 F   1 H    -4.109866298851E-01  2.449269556188E-01  1.394876940410E-01
     77 F   1 H     3.440864144961E-01 -1.054392615778E-01 -2.449269556188E-01
     78 F   1 H    -2.449269556188E-01  3.440864144961E-01 -1.054392615778E-01
     79 F   1 H     1.394876940410E-01 -4.109866298851E-01  2.449269556188E-01
     80 F   1 H    -4.495256760739E-01 -3.440864144961E-01  4.109866298851E-01
     81 F   1 H    -3.440864144961E-01  4.109866298851E-01 -4.495256760739E-01
     82 F   1 H     4.495256760739E-01 -1.394876940410E-01  1.054392615778E-01
     83 F   1 H    -1.394876940410E-01  1.054392615778E-01  4.495256760739E-01
     84 F   1 H     2.449269556188E-01  1.394876940410E-01 -4.109866298851E-01
     85 T   7 N     1.027947531965E-01 -2.860414089745E-01  4.216507270438E-01
     86 F   7 N     2.923078639817E-01 -3.188559738473E-01 -4.216507270438E-01
     87 F   7 N    -1.027947531965E-01  3.188559738473E-01 -3.888361621710E-01
     88 F   7 N    -2.923078639817E-01  2.860414089745E-01  3.888361621710E-01
     89 F   7 N     4.216507270438E-01  1.027947531965E-01 -2.860414089745E-01
     90 F   7 N    -2.860414089745E-01  4.216507270438E-01  1.027947531965E-01
     91 F   7 N     3.888361621710E-01 -2.923078639817E-01  2.860414089745E-01
     92 F   7 N    -3.188559738473E-01 -4.216507270438E-01  2.923078639817E-01
     93 F   7 N    -4.216507270438E-01  2.923078639817E-01 -3.188559738473E-01
     94 F   7 N     3.188559738473E-01 -3.888361621710E-01 -1.027947531965E-01
     95 F   7 N    -3.888361621710E-01 -1.027947531965E-01  3.188559738473E-01
     96 F   7 N     2.860414089745E-01  3.888361621710E-01 -2.923078639817E-01
     97 T   7 N    -8.052260445082E-02 -3.800285612129E-01  3.319310917466E-01
     98 F   7 N     2.880403470405E-01 -4.124536961974E-01 -3.319310917466E-01
     99 F   7 N     8.052260445082E-02  4.124536961974E-01 -2.995059567621E-01
    100 F   7 N    -2.880403470405E-01  3.800285612129E-01  2.995059567621E-01
    101 F   7 N     3.319310917466E-01 -8.052260445082E-02 -3.800285612129E-01
    102 F   7 N    -3.800285612129E-01  3.319310917466E-01 -8.052260445082E-02
    103 F   7 N     2.995059567621E-01 -2.880403470405E-01  3.800285612129E-01
    104 F   7 N    -4.124536961974E-01 -3.319310917466E-01  2.880403470405E-01
    105 F   7 N    -3.319310917466E-01  2.880403470405E-01 -4.124536961974E-01
    106 F   7 N     4.124536961974E-01 -2.995059567621E-01  8.052260445082E-02
    107 F   7 N    -2.995059567621E-01  8.052260445082E-02  4.124536961974E-01
    108 F   7 N     3.800285612129E-01  2.995059567621E-01 -2.880403470405E-01
    109 T   8 O    -7.345262749569E-02  4.250044034688E-01  3.034104349153E-01
    110 F   8 O     1.215939685535E-01 -3.768630624110E-01 -3.034104349153E-01
    111 F   8 O     7.345262749569E-02  3.768630624110E-01  4.984570309645E-01
    112 F   8 O    -1.215939685535E-01 -4.250044034688E-01 -4.984570309645E-01
    113 F   8 O     3.034104349153E-01 -7.345262749569E-02  4.250044034688E-01
    114 F   8 O     4.250044034688E-01  3.034104349153E-01 -7.345262749569E-02
    115 F   8 O    -4.984570309645E-01 -1.215939685535E-01 -4.250044034688E-01
    116 F   8 O    -3.768630624110E-01 -3.034104349153E-01  1.215939685535E-01
    117 F   8 O    -3.034104349153E-01  1.215939685535E-01 -3.768630624110E-01
    118 F   8 O     3.768630624110E-01  4.984570309645E-01  7.345262749569E-02
    119 F   8 O     4.984570309645E-01  7.345262749569E-02  3.768630624110E-01
    120 F   8 O    -4.250044034688E-01 -4.984570309645E-01 -1.215939685535E-01
    121 T 230 ZN   -2.337633736240E-01  5.000000000000E-01  2.662366263760E-01
    122 F 230 ZN    2.337633736240E-01  5.000000000000E-01 -2.662366263760E-01
    123 F 230 ZN    2.662366263760E-01 -2.337633736240E-01  5.000000000000E-01
    124 F 230 ZN   -5.000000000000E-01  2.662366263760E-01 -2.337633736240E-01
    125 F 230 ZN    5.000000000000E-01 -2.662366263760E-01  2.337633736240E-01
    126 F 230 ZN   -2.662366263760E-01  2.337633736240E-01  5.000000000000E-01

 TRANSFORMATION MATRIX PRIMITIVE-CRYSTALLOGRAPHIC CELL
  0.0000  1.0000  1.0000  1.0000  0.0000  1.0000  1.0000  1.0000  0.0000

 *******************************************************************************
 CRYSTALLOGRAPHIC CELL (VOLUME=       5143.18142326)
         A              B              C           ALPHA      BETA       GAMMA 
    17.26145027    17.26145027    17.26145027    90.000000  90.000000  90.000000

 COORDINATES IN THE CRYSTALLOGRAPHIC CELL
     ATOM                 X/A                 Y/B                 Z/C    
 *******************************************************************************
      1 T   6 C     4.284732884486E-01 -7.333838188867E-02  8.450434875124E-02
      2 F   6 C    -4.284732884486E-01  7.333838188867E-02  8.450434875124E-02
      3 F   6 C     4.284732884486E-01  7.333838188867E-02 -8.450434875124E-02
      4 F   6 C    -4.284732884486E-01 -7.333838188867E-02 -8.450434875124E-02
      5 F   6 C     8.450434875124E-02  4.284732884486E-01 -7.333838188867E-02
      6 F   6 C    -7.333838188867E-02  8.450434875124E-02  4.284732884486E-01
      7 F   6 C    -8.450434875124E-02 -4.284732884486E-01 -7.333838188867E-02
      8 F   6 C     7.333838188867E-02  8.450434875124E-02 -4.284732884486E-01
      9 F   6 C     8.450434875124E-02 -4.284732884486E-01  7.333838188867E-02
     10 F   6 C     7.333838188867E-02 -8.450434875124E-02  4.284732884486E-01
     11 F   6 C    -8.450434875124E-02  4.284732884486E-01  7.333838188867E-02
     12 F   6 C    -7.333838188867E-02 -8.450434875124E-02 -4.284732884486E-01
     13 T   6 C    -4.320192871670E-01 -1.511096382964E-01  2.169033934399E-01
     14 F   6 C     4.320192871670E-01  1.511096382964E-01  2.169033934399E-01
     15 F   6 C    -4.320192871670E-01  1.511096382964E-01 -2.169033934399E-01
     16 F   6 C     4.320192871670E-01 -1.511096382964E-01 -2.169033934399E-01
     17 F   6 C     2.169033934399E-01 -4.320192871670E-01 -1.511096382964E-01
     18 F   6 C    -1.511096382964E-01  2.169033934399E-01 -4.320192871670E-01
     19 F   6 C    -2.169033934399E-01  4.320192871670E-01 -1.511096382964E-01
     20 F   6 C     1.511096382964E-01  2.169033934399E-01  4.320192871670E-01
     21 F   6 C     2.169033934399E-01  4.320192871670E-01  1.511096382964E-01
     22 F   6 C     1.511096382964E-01 -2.169033934399E-01 -4.320192871670E-01
     23 F   6 C    -2.169033934399E-01 -4.320192871670E-01  1.511096382964E-01
     24 F   6 C    -1.511096382964E-01 -2.169033934399E-01  4.320192871670E-01
     25 T   6 C     4.857266843322E-01 -1.165892554818E-01  1.286250238085E-01
     26 F   6 C    -4.857266843322E-01  1.165892554818E-01  1.286250238085E-01
     27 F   6 C     4.857266843322E-01  1.165892554818E-01 -1.286250238085E-01
     28 F   6 C    -4.857266843322E-01 -1.165892554818E-01 -1.286250238085E-01
     29 F   6 C     1.286250238085E-01  4.857266843322E-01 -1.165892554818E-01
     30 F   6 C    -1.165892554818E-01  1.286250238085E-01  4.857266843322E-01
     31 F   6 C    -1.286250238085E-01 -4.857266843322E-01 -1.165892554818E-01
     32 F   6 C     1.165892554818E-01  1.286250238085E-01 -4.857266843322E-01
     33 F   6 C     1.286250238085E-01 -4.857266843322E-01  1.165892554818E-01
     34 F   6 C     1.165892554818E-01 -1.286250238085E-01  4.857266843322E-01
     35 F   6 C    -1.286250238085E-01  4.857266843322E-01  1.165892554818E-01
     36 F   6 C    -1.165892554818E-01 -1.286250238085E-01 -4.857266843322E-01
     37 T   6 C    -4.319095292880E-01 -2.062984267725E-01  1.585541113581E-01
     38 F   6 C     4.319095292880E-01  2.062984267725E-01  1.585541113581E-01
     39 F   6 C    -4.319095292880E-01  2.062984267725E-01 -1.585541113581E-01
     40 F   6 C     4.319095292880E-01 -2.062984267725E-01 -1.585541113581E-01
     41 F   6 C     1.585541113581E-01 -4.319095292880E-01 -2.062984267725E-01
     42 F   6 C    -2.062984267725E-01  1.585541113581E-01 -4.319095292880E-01
     43 F   6 C    -1.585541113581E-01  4.319095292880E-01 -2.062984267725E-01
     44 F   6 C     2.062984267725E-01  1.585541113581E-01  4.319095292880E-01
     45 F   6 C     1.585541113581E-01  4.319095292880E-01  2.062984267725E-01
     46 F   6 C     2.062984267725E-01 -1.585541113581E-01 -4.319095292880E-01
     47 F   6 C    -1.585541113581E-01 -4.319095292880E-01  2.062984267725E-01
     48 F   6 C    -2.062984267725E-01 -1.585541113581E-01  4.319095292880E-01
     49 T   1 H     4.111174777198E-01 -1.669284496140E-02  1.084815173523E-01
     50 F   1 H    -4.111174777198E-01  1.669284496140E-02  1.084815173523E-01
     51 F   1 H     4.111174777198E-01  1.669284496140E-02 -1.084815173523E-01
     52 F   1 H    -4.111174777198E-01 -1.669284496140E-02 -1.084815173523E-01
     53 F   1 H     1.084815173523E-01  4.111174777198E-01 -1.669284496140E-02
     54 F   1 H    -1.669284496140E-02  1.084815173523E-01  4.111174777198E-01
     55 F   1 H    -1.084815173523E-01 -4.111174777198E-01 -1.669284496140E-02
     56 F   1 H     1.669284496140E-02  1.084815173523E-01 -4.111174777198E-01
     57 F   1 H     1.084815173523E-01 -4.111174777198E-01  1.669284496140E-02
     58 F   1 H     1.669284496140E-02 -1.084815173523E-01  4.111174777198E-01
     59 F   1 H    -1.084815173523E-01  4.111174777198E-01  1.669284496140E-02
     60 F   1 H    -1.669284496140E-02 -1.084815173523E-01 -4.111174777198E-01
     61 T   1 H    -3.995738186313E-01 -1.489299751751E-01  2.701262108263E-01
     62 F   1 H     3.995738186313E-01  1.489299751751E-01  2.701262108263E-01
     63 F   1 H    -3.995738186313E-01  1.489299751751E-01 -2.701262108263E-01
     64 F   1 H     3.995738186313E-01 -1.489299751751E-01 -2.701262108263E-01
     65 F   1 H     2.701262108263E-01 -3.995738186313E-01 -1.489299751751E-01
     66 F   1 H    -1.489299751751E-01  2.701262108263E-01 -3.995738186313E-01
     67 F   1 H    -2.701262108263E-01  3.995738186313E-01 -1.489299751751E-01
     68 F   1 H     1.489299751751E-01  2.701262108263E-01  3.995738186313E-01
     69 F   1 H     2.701262108263E-01  3.995738186313E-01  1.489299751751E-01
     70 F   1 H     1.489299751751E-01 -2.701262108263E-01 -3.995738186313E-01
     71 F   1 H    -2.701262108263E-01 -3.995738186313E-01  1.489299751751E-01
     72 F   1 H    -1.489299751751E-01 -2.701262108263E-01  3.995738186313E-01
     73 T   1 H    -3.977006397725E-01 -2.582129457314E-01  1.527736841537E-01
     74 F   1 H     3.977006397725E-01  2.582129457314E-01  1.527736841537E-01
     75 F   1 H    -3.977006397725E-01  2.582129457314E-01 -1.527736841537E-01
     76 F   1 H     3.977006397725E-01 -2.582129457314E-01 -1.527736841537E-01
     77 F   1 H     1.527736841537E-01 -3.977006397725E-01 -2.582129457314E-01
     78 F   1 H    -2.582129457314E-01  1.527736841537E-01 -3.977006397725E-01
     79 F   1 H    -1.527736841537E-01  3.977006397725E-01 -2.582129457314E-01
     80 F   1 H     2.582129457314E-01  1.527736841537E-01  3.977006397725E-01
     81 F   1 H     1.527736841537E-01  3.977006397725E-01  2.582129457314E-01
     82 F   1 H     2.582129457314E-01 -1.527736841537E-01 -3.977006397725E-01
     83 F   1 H    -1.527736841537E-01 -3.977006397725E-01  2.582129457314E-01
     84 F   1 H    -2.582129457314E-01 -1.527736841537E-01  3.977006397725E-01
     85 T   7 N     1.640728243640E-02  4.052434446074E-01 -3.024486914109E-01
     86 F   7 N    -1.640728243640E-02 -4.052434446074E-01 -3.024486914109E-01
     87 F   7 N     1.640728243640E-02 -4.052434446074E-01  3.024486914109E-01
     88 F   7 N    -1.640728243640E-02  4.052434446074E-01  3.024486914109E-01
     89 F   7 N    -3.024486914109E-01  1.640728243640E-02  4.052434446074E-01
     90 F   7 N     4.052434446074E-01 -3.024486914109E-01  1.640728243640E-02
     91 F   7 N     3.024486914109E-01 -1.640728243640E-02  4.052434446074E-01
     92 F   7 N    -4.052434446074E-01 -3.024486914109E-01 -1.640728243640E-02
     93 F   7 N    -3.024486914109E-01 -1.640728243640E-02 -4.052434446074E-01
     94 F   7 N    -4.052434446074E-01  3.024486914109E-01  1.640728243640E-02
     95 F   7 N     3.024486914109E-01  1.640728243640E-02 -4.052434446074E-01
     96 F   7 N     4.052434446074E-01  3.024486914109E-01 -1.640728243640E-02
     97 T   7 N    -4.837874325078E-01 -1.842814757457E-01  1.037588712948E-01
     98 F   7 N     4.837874325078E-01  1.842814757457E-01  1.037588712948E-01
     99 F   7 N    -4.837874325078E-01  1.842814757457E-01 -1.037588712948E-01
    100 F   7 N     4.837874325078E-01 -1.842814757457E-01 -1.037588712948E-01
    101 F   7 N     1.037588712948E-01 -4.837874325078E-01 -1.842814757457E-01
    102 F   7 N    -1.842814757457E-01  1.037588712948E-01 -4.837874325078E-01
    103 F   7 N    -1.037588712948E-01  4.837874325078E-01 -1.842814757457E-01
    104 F   7 N     1.842814757457E-01  1.037588712948E-01  4.837874325078E-01
    105 F   7 N     1.037588712948E-01  4.837874325078E-01  1.842814757457E-01
    106 F   7 N     1.842814757457E-01 -1.037588712948E-01 -4.837874325078E-01
    107 F   7 N    -1.037588712948E-01 -4.837874325078E-01  1.842814757457E-01
    108 F   7 N    -1.842814757457E-01 -1.037588712948E-01  4.837874325078E-01
    109 T   8 O     4.009337329399E-01 -9.752329802461E-02  2.407067052892E-02
    110 F   8 O    -4.009337329399E-01  9.752329802461E-02  2.407067052892E-02
    111 F   8 O     4.009337329399E-01  9.752329802461E-02 -2.407067052892E-02
    112 F   8 O    -4.009337329399E-01 -9.752329802461E-02 -2.407067052892E-02
    113 F   8 O     2.407067052892E-02  4.009337329399E-01 -9.752329802461E-02
    114 F   8 O    -9.752329802461E-02  2.407067052892E-02  4.009337329399E-01
    115 F   8 O    -2.407067052892E-02 -4.009337329399E-01 -9.752329802461E-02
    116 F   8 O     9.752329802461E-02  2.407067052892E-02 -4.009337329399E-01
    117 F   8 O     2.407067052892E-02 -4.009337329399E-01  9.752329802461E-02
    118 F   8 O     9.752329802461E-02 -2.407067052892E-02  4.009337329399E-01
    119 F   8 O    -2.407067052892E-02  4.009337329399E-01  9.752329802461E-02
    120 F   8 O    -9.752329802461E-02 -2.407067052892E-02 -4.009337329399E-01
    121 T 230 ZN    1.089140875856E-16  2.662366263760E-01  5.000000000000E-01
    122 F 230 ZN    1.089140875856E-16 -2.662366263760E-01  5.000000000000E-01
    123 F 230 ZN    5.000000000000E-01  1.089140875856E-16  2.662366263760E-01
    124 F 230 ZN    2.662366263760E-01  5.000000000000E-01  9.529982663739E-17
    125 F 230 ZN   -2.662366263760E-01  5.000000000000E-01  9.529982663739E-17
    126 F 230 ZN    5.000000000000E-01  1.089140875856E-16 -2.662366263760E-01

 T = ATOM BELONGING TO THE ASYMMETRIC UNIT

 ****   12 SYMMOPS - TRANSLATORS IN FRACTIONAL UNITS
 **** MATRICES AND TRANSLATORS IN THE CRYSTALLOGRAPHIC REFERENCE FRAME
   V INV                    ROTATION MATRICES                   TRANSLATORS
   1   1  1.00  0.00  0.00  0.00  1.00  0.00  0.00  0.00  1.00  0.00  0.00  0.00
   2   2  0.00  1.00 -1.00  1.00  0.00 -1.00  0.00  0.00 -1.00  0.00  0.00  0.00
   3   3 -1.00  0.00  0.00 -1.00  0.00  1.00 -1.00  1.00  0.00  0.00  0.00  0.00
   4   4  0.00 -1.00  1.00  0.00 -1.00  0.00  1.00 -1.00  0.00  0.00  0.00  0.00
   5   6  0.00  0.00  1.00  1.00  0.00  0.00  0.00  1.00  0.00  0.00  0.00  0.00
   6   5  0.00  1.00  0.00  0.00  0.00  1.00  1.00  0.00  0.00  0.00  0.00  0.00
   7   8  1.00 -1.00  0.00  0.00 -1.00  1.00  0.00 -1.00  0.00  0.00  0.00  0.00
   8   7  1.00  0.00 -1.00  0.00  0.00 -1.00  0.00  1.00 -1.00  0.00  0.00  0.00
   9  10  0.00  0.00 -1.00  0.00  1.00 -1.00  1.00  0.00 -1.00  0.00  0.00  0.00
  10   9 -1.00  0.00  1.00 -1.00  1.00  0.00 -1.00  0.00  0.00  0.00  0.00  0.00
  11  12 -1.00  1.00  0.00 -1.00  0.00  0.00 -1.00  0.00  1.00  0.00  0.00  0.00
  12  11  0.00 -1.00  0.00  1.00 -1.00  0.00  0.00 -1.00  1.00  0.00  0.00  0.00

 DIRECT LATTICE VECTORS CARTESIAN COMPONENTS (ANGSTROM)
          X                    Y                    Z
  -0.863072513443E+01   0.863072513443E+01   0.863072513443E+01
   0.863072513443E+01  -0.863072513443E+01   0.863072513443E+01
   0.863072513443E+01   0.863072513443E+01  -0.863072513443E+01


 CARTESIAN COORDINATES - PRIMITIVE CELL
 *******************************************************************************
 *      ATOM          X(ANGSTROM)         Y(ANGSTROM)         Z(ANGSTROM)
 *******************************************************************************
    1     6 C     7.396070360091E+00 -1.265926831770E+00  1.458667613472E+00
    2     6 C    -7.396070360091E+00  1.265926831770E+00  1.458667613472E+00
    3     6 C     7.396070360091E+00  1.265926831770E+00 -1.458667613472E+00
    4     6 C    -7.396070360091E+00 -1.265926831770E+00 -1.458667613472E+00
    5     6 C     1.458667613472E+00  7.396070360091E+00 -1.265926831770E+00
    6     6 C    -1.265926831770E+00  1.458667613472E+00  7.396070360091E+00
    7     6 C    -1.458667613472E+00 -7.396070360091E+00 -1.265926831770E+00
    8     6 C     1.265926831770E+00  1.458667613472E+00 -7.396070360091E+00
    9     6 C     1.458667613472E+00 -7.396070360091E+00  1.265926831770E+00
   10     6 C     1.265926831770E+00 -1.458667613472E+00  7.396070360091E+00
   11     6 C    -1.458667613472E+00  7.396070360091E+00  1.265926831770E+00
   12     6 C    -1.265926831770E+00 -1.458667613472E+00 -7.396070360091E+00
   13     6 C    -7.457279440621E+00 -2.608371506599E+00  3.744067139010E+00
   14     6 C     7.457279440621E+00  2.608371506599E+00  3.744067139010E+00
   15     6 C    -7.457279440621E+00  2.608371506599E+00 -3.744067139010E+00
   16     6 C     7.457279440621E+00 -2.608371506599E+00 -3.744067139010E+00
   17     6 C     3.744067139010E+00 -7.457279440621E+00 -2.608371506599E+00
   18     6 C    -2.608371506599E+00  3.744067139010E+00 -7.457279440621E+00
   19     6 C    -3.744067139010E+00  7.457279440621E+00 -2.608371506599E+00
   20     6 C     2.608371506599E+00  3.744067139010E+00  7.457279440621E+00
   21     6 C     3.744067139010E+00  7.457279440621E+00  2.608371506599E+00
   22     6 C     2.608371506599E+00 -3.744067139010E+00 -7.457279440621E+00
   23     6 C    -3.744067139010E+00 -7.457279440621E+00  2.608371506599E+00
   24     6 C    -2.608371506599E+00 -3.744067139010E+00  7.457279440621E+00
   25     6 C     8.384347005858E+00 -2.012499635382E+00  2.220254451801E+00
   26     6 C    -8.384347005858E+00  2.012499635382E+00  2.220254451801E+00
   27     6 C     8.384347005858E+00  2.012499635382E+00 -2.220254451801E+00
   28     6 C    -8.384347005858E+00 -2.012499635382E+00 -2.220254451801E+00
   29     6 C     2.220254451801E+00  8.384347005858E+00 -2.012499635382E+00
   30     6 C    -2.012499635382E+00  2.220254451801E+00  8.384347005858E+00
   31     6 C    -2.220254451801E+00 -8.384347005858E+00 -2.012499635382E+00
   32     6 C     2.012499635382E+00  2.220254451801E+00 -8.384347005858E+00
   33     6 C     2.220254451801E+00 -8.384347005858E+00  2.012499635382E+00
   34     6 C     2.012499635382E+00 -2.220254451801E+00  8.384347005858E+00
   35     6 C    -2.220254451801E+00  8.384347005858E+00  2.012499635382E+00
   36     6 C    -2.012499635382E+00 -2.220254451801E+00 -8.384347005858E+00
   37     6 C    -7.455384860452E+00 -3.561010034277E+00  2.736873908131E+00
   38     6 C     7.455384860452E+00  3.561010034277E+00  2.736873908131E+00
   39     6 C    -7.455384860452E+00  3.561010034277E+00 -2.736873908131E+00
   40     6 C     7.455384860452E+00 -3.561010034277E+00 -2.736873908131E+00
   41     6 C     2.736873908131E+00 -7.455384860452E+00 -3.561010034277E+00
   42     6 C    -3.561010034277E+00  2.736873908131E+00 -7.455384860452E+00
   43     6 C    -2.736873908131E+00  7.455384860452E+00 -3.561010034277E+00
   44     6 C     3.561010034277E+00  2.736873908131E+00  7.455384860452E+00
   45     6 C     2.736873908131E+00  7.455384860452E+00  3.561010034277E+00
   46     6 C     3.561010034277E+00 -2.736873908131E+00 -7.455384860452E+00
   47     6 C    -2.736873908131E+00 -7.455384860452E+00  3.561010034277E+00
   48     6 C    -3.561010034277E+00 -2.736873908131E+00  7.455384860452E+00
   49     1 H     7.096483896319E+00 -2.881427131470E-01  1.872548316867E+00
   50     1 H    -7.096483896319E+00  2.881427131470E-01  1.872548316867E+00
   51     1 H     7.096483896319E+00  2.881427131470E-01 -1.872548316867E+00
   52     1 H    -7.096483896319E+00 -2.881427131470E-01 -1.872548316867E+00
   53     1 H     1.872548316867E+00  7.096483896319E+00 -2.881427131470E-01
   54     1 H    -2.881427131470E-01  1.872548316867E+00  7.096483896319E+00
   55     1 H    -1.872548316867E+00 -7.096483896319E+00 -2.881427131470E-01
   56     1 H     2.881427131470E-01  1.872548316867E+00 -7.096483896319E+00
   57     1 H     1.872548316867E+00 -7.096483896319E+00  2.881427131470E-01
   58     1 H     2.881427131470E-01 -1.872548316867E+00  7.096483896319E+00
   59     1 H    -1.872548316867E+00  7.096483896319E+00  2.881427131470E-01
   60     1 H    -2.881427131470E-01 -1.872548316867E+00 -7.096483896319E+00
   61     1 H    -6.897223599042E+00 -2.570747360027E+00  4.662770154494E+00
   62     1 H     6.897223599042E+00  2.570747360027E+00  4.662770154494E+00
   63     1 H    -6.897223599042E+00  2.570747360027E+00 -4.662770154494E+00
   64     1 H     6.897223599042E+00 -2.570747360027E+00 -4.662770154494E+00
   65     1 H     4.662770154494E+00 -6.897223599042E+00 -2.570747360027E+00
   66     1 H    -2.570747360027E+00  4.662770154494E+00 -6.897223599042E+00
   67     1 H    -4.662770154494E+00  6.897223599042E+00 -2.570747360027E+00
   68     1 H     2.570747360027E+00  4.662770154494E+00  6.897223599042E+00
   69     1 H     4.662770154494E+00  6.897223599042E+00  2.570747360027E+00
   70     1 H     2.570747360027E+00 -4.662770154494E+00 -6.897223599042E+00
   71     1 H    -4.662770154494E+00 -6.897223599042E+00  2.570747360027E+00
   72     1 H    -2.570747360027E+00 -4.662770154494E+00  6.897223599042E+00
   73     1 H    -6.864889815326E+00 -4.457129921519E+00  2.637095351409E+00
   74     1 H     6.864889815326E+00  4.457129921519E+00  2.637095351409E+00
   75     1 H    -6.864889815326E+00  4.457129921519E+00 -2.637095351409E+00
   76     1 H     6.864889815326E+00 -4.457129921519E+00 -2.637095351409E+00
   77     1 H     2.637095351409E+00 -6.864889815326E+00 -4.457129921519E+00
   78     1 H    -4.457129921519E+00  2.637095351409E+00 -6.864889815326E+00
   79     1 H    -2.637095351409E+00  6.864889815326E+00 -4.457129921519E+00
   80     1 H     4.457129921519E+00  2.637095351409E+00  6.864889815326E+00
   81     1 H     2.637095351409E+00  6.864889815326E+00  4.457129921519E+00
   82     1 H     4.457129921519E+00 -2.637095351409E+00 -6.864889815326E+00
   83     1 H    -2.637095351409E+00 -6.864889815326E+00  4.457129921519E+00
   84     1 H    -4.457129921519E+00 -2.637095351409E+00  6.864889815326E+00
   85     7 N     2.832134898230E-01  6.995089565872E+00 -5.220703045671E+00
   86     7 N    -2.832134898230E-01 -6.995089565872E+00 -5.220703045671E+00
   87     7 N     2.832134898230E-01 -6.995089565872E+00  5.220703045671E+00
   88     7 N    -2.832134898230E-01  6.995089565872E+00  5.220703045671E+00
   89     7 N    -5.220703045671E+00  2.832134898230E-01  6.995089565872E+00
   90     7 N     6.995089565872E+00 -5.220703045671E+00  2.832134898230E-01
   91     7 N     5.220703045671E+00 -2.832134898230E-01  6.995089565872E+00
   92     7 N    -6.995089565872E+00 -5.220703045671E+00 -2.832134898230E-01
   93     7 N    -5.220703045671E+00 -2.832134898230E-01 -6.995089565872E+00
   94     7 N    -6.995089565872E+00  5.220703045671E+00  2.832134898230E-01
   95     7 N     5.220703045671E+00  2.832134898230E-01 -6.995089565872E+00
   96     7 N     6.995089565872E+00  5.220703045671E+00 -2.832134898230E-01
   97     7 N    -8.350872706932E+00 -3.180965529056E+00  1.791028596809E+00
   98     7 N     8.350872706932E+00  3.180965529056E+00  1.791028596809E+00
   99     7 N    -8.350872706932E+00  3.180965529056E+00 -1.791028596809E+00
  100     7 N     8.350872706932E+00 -3.180965529056E+00 -1.791028596809E+00
  101     7 N     1.791028596809E+00 -8.350872706932E+00 -3.180965529056E+00
  102     7 N    -3.180965529056E+00  1.791028596809E+00 -8.350872706932E+00
  103     7 N    -1.791028596809E+00  8.350872706932E+00 -3.180965529056E+00
  104     7 N     3.180965529056E+00  1.791028596809E+00  8.350872706932E+00
  105     7 N     1.791028596809E+00  8.350872706932E+00  3.180965529056E+00
  106     7 N     3.180965529056E+00 -1.791028596809E+00 -8.350872706932E+00
  107     7 N    -1.791028596809E+00 -8.350872706932E+00  3.180965529056E+00
  108     7 N    -3.180965529056E+00 -1.791028596809E+00  8.350872706932E+00
  109     8 O     6.920697692250E+00 -1.683393558907E+00  4.154946822730E-01
  110     8 O    -6.920697692250E+00  1.683393558907E+00  4.154946822730E-01
  111     8 O     6.920697692250E+00  1.683393558907E+00 -4.154946822730E-01
  112     8 O    -6.920697692250E+00 -1.683393558907E+00 -4.154946822730E-01
  113     8 O     4.154946822730E-01  6.920697692250E+00 -1.683393558907E+00
  114     8 O    -1.683393558907E+00  4.154946822730E-01  6.920697692250E+00
  115     8 O    -4.154946822730E-01 -6.920697692250E+00 -1.683393558907E+00
  116     8 O     1.683393558907E+00  4.154946822730E-01 -6.920697692250E+00
  117     8 O     4.154946822730E-01 -6.920697692250E+00  1.683393558907E+00
  118     8 O     1.683393558907E+00 -4.154946822730E-01  6.920697692250E+00
  119     8 O    -4.154946822730E-01  6.920697692250E+00  1.683393558907E+00
  120     8 O    -1.683393558907E+00 -4.154946822730E-01 -6.920697692250E+00
  121   230 ZN    1.880015106437E-15 -1.266581998292E+01  8.630725134430E+00
  122   230 ZN    1.880015106437E-15 -4.595630285938E+00  8.630725134430E+00
  123   230 ZN    8.630725134430E+00  1.880015106437E-15 -1.266581998292E+01
  124   230 ZN   -1.266581998292E+01  8.630725134430E+00  1.645013218132E-15
  125   230 ZN   -4.595630285938E+00  8.630725134430E+00  1.645013218132E-15
  126   230 ZN    8.630725134430E+00  1.880015106437E-15 -4.595630285938E+00

 *******************************************************************************
 *** PSEUDOPOTENTIAL INFORMATION ***
 *******************************************************************************

 ATOMIC NUMBER  30, NUCLEAR CHARGE 20.000, GIVEN IN INPUT       PSEUDOPOTENTIAL
   TYPE       EXPONENT      COEFF.    N      EXPONENT      COEFF.    N
  P0 TMS    34.1500000  399.9872820   0    14.5900000   85.4856550   0
  P1 TMS    39.7800000  277.1489600   0    14.9500000   69.0522050   0
  P2 TMS    43.8000000  -34.1493490   0    14.9800000   -3.2918310   0

 *******************************************************************************
 LOCAL ATOMIC FUNCTIONS BASIS SET
 *******************************************************************************
   ATOM   X(AU)   Y(AU)   Z(AU)  N. TYPE  EXPONENT  S COEF   P COEF   D/F/G COEF
 *******************************************************************************
   1 C   13.977  -2.392   2.756
                                  1 S  
                                         4.563E+03 1.967E-03 0.000E+00 0.000E+00
                                         6.820E+02 1.523E-02 0.000E+00 0.000E+00
                                         1.550E+02 7.613E-02 0.000E+00 0.000E+00
                                         4.446E+01 2.608E-01 0.000E+00 0.000E+00
                                         1.303E+01 6.165E-01 0.000E+00 0.000E+00
                                         1.828E+00 2.210E-01 0.000E+00 0.000E+00
                           2-     5 SP 
                                         2.096E+01 1.147E-01 4.025E-02 0.000E+00
                                         4.803E+00 9.200E-01 2.376E-01 0.000E+00
                                         1.459E+00-3.031E-03 8.159E-01 0.000E+00
                           6-     9 SP 
                                         4.835E-01 1.000E+00 1.000E+00 0.000E+00
                          10-    13 SP 
                                         1.456E-01 1.000E+00 1.000E+00 0.000E+00
                          14-    18 D  
                                         6.260E-01 0.000E+00 0.000E+00 1.000E+00
   2 C  -13.977   2.392   2.756
   3 C   13.977   2.392  -2.756
   4 C  -13.977  -2.392  -2.756
   5 C    2.756  13.977  -2.392
   6 C   -2.392   2.756  13.977
   7 C   -2.756 -13.977  -2.392
   8 C    2.392   2.756 -13.977
   9 C    2.756 -13.977   2.392
  10 C    2.392  -2.756  13.977
  11 C   -2.756  13.977   2.392
  12 C   -2.392  -2.756 -13.977
  13 C  -14.092  -4.929   7.075
  14 C   14.092   4.929   7.075
  15 C  -14.092   4.929  -7.075
  16 C   14.092  -4.929  -7.075
  17 C    7.075 -14.092  -4.929
  18 C   -4.929   7.075 -14.092
  19 C   -7.075  14.092  -4.929
  20 C    4.929   7.075  14.092
  21 C    7.075  14.092   4.929
  22 C    4.929  -7.075 -14.092
  23 C   -7.075 -14.092   4.929
  24 C   -4.929  -7.075  14.092
  25 C   15.844  -3.803   4.196
  26 C  -15.844   3.803   4.196
  27 C   15.844   3.803  -4.196
  28 C  -15.844  -3.803  -4.196
  29 C    4.196  15.844  -3.803
  30 C   -3.803   4.196  15.844
  31 C   -4.196 -15.844  -3.803
  32 C    3.803   4.196 -15.844
  33 C    4.196 -15.844   3.803
  34 C    3.803  -4.196  15.844
  35 C   -4.196  15.844   3.803
  36 C   -3.803  -4.196 -15.844
  37 C  -14.089  -6.729   5.172
  38 C   14.089   6.729   5.172
  39 C  -14.089   6.729  -5.172
  40 C   14.089  -6.729  -5.172
  41 C    5.172 -14.089  -6.729
  42 C   -6.729   5.172 -14.089
  43 C   -5.172  14.089  -6.729
  44 C    6.729   5.172  14.089
  45 C    5.172  14.089   6.729
  46 C    6.729  -5.172 -14.089
  47 C   -5.172 -14.089   6.729
  48 C   -6.729  -5.172  14.089
  49 H   13.410  -0.545   3.539
                                865 S  
                                         3.387E+01 2.549E-02 0.000E+00 0.000E+00
                                         5.095E+00 1.904E-01 0.000E+00 0.000E+00
                                         1.159E+00 8.522E-01 0.000E+00 0.000E+00
                                866 S  
                                         3.258E-01 1.000E+00 0.000E+00 0.000E+00
                                867 S  
                                         1.027E-01 1.000E+00 0.000E+00 0.000E+00
                         868-   870 P  
                                         7.500E-01 0.000E+00 1.000E+00 0.000E+00
  50 H  -13.410   0.545   3.539
  51 H   13.410   0.545  -3.539
  52 H  -13.410  -0.545  -3.539
  53 H    3.539  13.410  -0.545
  54 H   -0.545   3.539  13.410
  55 H   -3.539 -13.410  -0.545
  56 H    0.545   3.539 -13.410
  57 H    3.539 -13.410   0.545
  58 H    0.545  -3.539  13.410
  59 H   -3.539  13.410   0.545
  60 H   -0.545  -3.539 -13.410
  61 H  -13.034  -4.858   8.811
  62 H   13.034   4.858   8.811
  63 H  -13.034   4.858  -8.811
  64 H   13.034  -4.858  -8.811
  65 H    8.811 -13.034  -4.858
  66 H   -4.858   8.811 -13.034
  67 H   -8.811  13.034  -4.858
  68 H    4.858   8.811  13.034
  69 H    8.811  13.034   4.858
  70 H    4.858  -8.811 -13.034
  71 H   -8.811 -13.034   4.858
  72 H   -4.858  -8.811  13.034
  73 H  -12.973  -8.423   4.983
  74 H   12.973   8.423   4.983
  75 H  -12.973   8.423  -4.983
  76 H   12.973  -8.423  -4.983
  77 H    4.983 -12.973  -8.423
  78 H   -8.423   4.983 -12.973
  79 H   -4.983  12.973  -8.423
  80 H    8.423   4.983  12.973
  81 H    4.983  12.973   8.423
  82 H    8.423  -4.983 -12.973
  83 H   -4.983 -12.973   8.423
  84 H   -8.423  -4.983  12.973
  85 N    0.535  13.219  -9.866
                               1081 S  
                                         6.293E+03 1.970E-03 0.000E+00 0.000E+00
                                         9.490E+02 1.496E-02 0.000E+00 0.000E+00
                                         2.188E+02 7.350E-02 0.000E+00 0.000E+00
                                         6.369E+01 2.489E-01 0.000E+00 0.000E+00
                                         1.883E+01 6.025E-01 0.000E+00 0.000E+00
                                         2.720E+00 2.562E-01 0.000E+00 0.000E+00
                        1082-  1085 SP 
                                         3.063E+01 1.119E-01 3.831E-02 0.000E+00
                                         7.026E+00 9.217E-01 2.374E-01 0.000E+00
                                         2.112E+00-2.569E-03 8.176E-01 0.000E+00
                        1086-  1089 SP 
                                         6.840E-01 1.000E+00 1.000E+00 0.000E+00
                        1090-  1093 SP 
                                         2.009E-01 1.000E+00 1.000E+00 0.000E+00
                        1094-  1098 D  
                                         9.130E-01 0.000E+00 0.000E+00 1.000E+00
  86 N   -0.535 -13.219  -9.866
  87 N    0.535 -13.219   9.866
  88 N   -0.535  13.219   9.866
  89 N   -9.866   0.535  13.219
  90 N   13.219  -9.866   0.535
  91 N    9.866  -0.535  13.219
  92 N  -13.219  -9.866  -0.535
  93 N   -9.866  -0.535 -13.219
  94 N  -13.219   9.866   0.535
  95 N    9.866   0.535 -13.219
  96 N   13.219   9.866  -0.535
  97 N  -15.781  -6.011   3.385
  98 N   15.781   6.011   3.385
  99 N  -15.781   6.011  -3.385
 100 N   15.781  -6.011  -3.385
 101 N    3.385 -15.781  -6.011
 102 N   -6.011   3.385 -15.781
 103 N   -3.385  15.781  -6.011
 104 N    6.011   3.385  15.781
 105 N    3.385  15.781   6.011
 106 N    6.011  -3.385 -15.781
 107 N   -3.385 -15.781   6.011
 108 N   -6.011  -3.385  15.781
 109 O   13.078  -3.181   0.785
                               1513 S  
                                         8.588E+03 1.895E-03 0.000E+00 0.000E+00
                                         1.297E+03 1.439E-02 0.000E+00 0.000E+00
                                         2.993E+02 7.073E-02 0.000E+00 0.000E+00
                                         8.738E+01 2.400E-01 0.000E+00 0.000E+00
                                         2.568E+01 5.948E-01 0.000E+00 0.000E+00
                                         3.740E+00 2.808E-01 0.000E+00 0.000E+00
                        1514-  1517 SP 
                                         4.212E+01 1.139E-01 3.651E-02 0.000E+00
                                         9.628E+00 9.208E-01 2.372E-01 0.000E+00
                                         2.853E+00-3.274E-03 8.197E-01 0.000E+00
                        1518-  1521 SP 
                                         9.057E-01 1.000E+00 1.000E+00 0.000E+00
                        1522-  1525 SP 
                                         2.556E-01 1.000E+00 1.000E+00 0.000E+00
                        1526-  1530 D  
                                         1.292E+00 0.000E+00 0.000E+00 1.000E+00
 110 O  -13.078   3.181   0.785
 111 O   13.078   3.181  -0.785
 112 O  -13.078  -3.181  -0.785
 113 O    0.785  13.078  -3.181
 114 O   -3.181   0.785  13.078
 115 O   -0.785 -13.078  -3.181
 116 O    3.181   0.785 -13.078
 117 O    0.785 -13.078   3.181
 118 O    3.181  -0.785  13.078
 119 O   -0.785  13.078   3.181
 120 O   -3.181  -0.785 -13.078
 121 ZN   0.000 -23.935  16.310
                               1729 S  
                                         3.032E+01 2.191E-01 0.000E+00 0.000E+00
                                         1.632E+01-2.326E-01 0.000E+00 0.000E+00
                                         1.141E+01-9.547E-01 0.000E+00 0.000E+00
                               1730 S  
                                         2.569E+00 1.000E+00 0.000E+00 0.000E+00
                               1731 S  
                                         1.063E+00 1.000E+00 0.000E+00 0.000E+00
                               1732 S  
                                         2.500E-01 1.000E+00 0.000E+00 0.000E+00
                               1733 S  
                                         1.200E-01 1.000E+00 0.000E+00 0.000E+00
                        1734-  1736 P  
                                         1.118E+02 0.000E+00 2.328E-02 0.000E+00
                                         1.913E+01 0.000E+00-1.010E+00 0.000E+00
                        1737-  1739 P  
                                         5.469E+00 0.000E+00 3.202E-01 0.000E+00
                                         2.506E+00 0.000E+00 7.181E-01 0.000E+00
                        1740-  1742 P  
                                         9.419E-01 0.000E+00 1.000E+00 0.000E+00
                        1743-  1745 P  
                                         2.500E-01 0.000E+00 1.000E+00 0.000E+00
                        1746-  1748 P  
                                         1.200E-01 0.000E+00 1.000E+00 0.000E+00
                        1749-  1753 D  
                                         4.465E+01 0.000E+00 0.000E+00 4.725E-02
                                         1.344E+01 0.000E+00 0.000E+00 2.189E-01
                                         4.682E+00 0.000E+00 0.000E+00 4.525E-01
                                         1.603E+00 0.000E+00 0.000E+00 5.186E-01
                        1754-  1758 D  
                                         4.828E-01 0.000E+00 0.000E+00 1.000E+00
                        1759-  1763 D  
                                         1.100E-01 0.000E+00 0.000E+00 1.000E+00
                        1764-  1770 F  
                                         2.614E+00 0.000E+00 0.000E+00 1.000E+00
 122 ZN   0.000  -8.684  16.310
 123 ZN  16.310   0.000 -23.935
 124 ZN -23.935  16.310   0.000
 125 ZN  -8.684  16.310   0.000
 126 ZN  16.310   0.000  -8.684
 INFORMATION **** SET_MPP **** PCRYSTAL CALCULATION
 INFORMATION **** READM2 **** NEW DEFAULT: FOCK/KS MATRIX MIXING SET TO 30 %
 INFORMATION **** READM2 **** NEW DEFAULT: FULL DIRECT SCF MODE
 INFORMATION **** READM2 **** NEW DEFAULT: COULOMB BIPOLAR BUFFER SET TO 32 Mb
 INFORMATION **** READM2 **** NEW DEFAULT: EXCHANGE BIPOLAR BUFFER SET TO 32 Mb

 *******************************************************************************
 NEW DEFAULT: DFT INTEGRATION GRID INCREASED TO XLGRID
 NEW DEFAULT: DIIS ACCELERATOR ACTIVE
 USE KEYWORD NODIIS TO TURN IT OFF
 *******************************************************************************

 INFORMATION **** DFTD3_INPUT **** PERFORM LATEST DISPERSION CORRECTION DFT-D3(BJ) WITH AUTOMATIC PARAMETER SETUP
 PLEASE CITE:
 (1) DFT-D3 Reference
  S. Grimme, J. Antony, S. Ehrlich, and H. Krieg, J. Chem. Phys. 132 (2010), 154104
 (2) BJ-Damping Reference
  S. Grimme, S. Ehrlich, and L. Goerigk, J. Comput. Chem. 32 (2011), 1456-1465
 (3) General DFT-D Review
  S. Grimme, A. Hansen, J. G. Brandenburg, and C. Bannwarth,
  Chem. Rev. 116 (2016), 5105-5154

 INFORMATION **** TOLINTEG **** COULOMB AND EXCHANGE SERIES TOLERANCES MODIFIED
 INFORMATION **** TOLDEE **** SCF TOL ON TOTAL ENERGY SET TO           8
 INFORMATION **** DFTD3_INPUT **** PERFORM DISPERSION CORRECTION DFT-D3(BJ) IN THE BECKE-JOHNSON DAMPING SCHEME

 PLEASE CITE:
 (1) DFT-D3 Reference
  S. Grimme, J. Antony, S. Ehrlich, and H. Krieg, J. Chem. Phys. 132 (2010), 154104
 (2) BJ-Damping Reference
  S. Grimme, S. Ehrlich, and L. Goerigk, J. Comput. Chem. 32 (2011), 1456-1465
 (3) General DFT-D Review
  S. Grimme, A. Hansen, J. G. Brandenburg, and C. Bannwarth,
  Chem. Rev. 116 (2016), 5105-5154

 *******************************************************************************
 N. OF ATOMS PER CELL       126  COULOMB OVERLAP TOL         (T1) 10**   -7
 NUMBER OF SHELLS           648  COULOMB PENETRATION TOL     (T2) 10**   -7
 NUMBER OF AO              1980  EXCHANGE OVERLAP TOL        (T3) 10**   -7
 N. OF ELECTRONS PER CELL   708  EXCHANGE PSEUDO OVP (F(G))  (T4) 10**  -10
 CORE ELECTRONS PER CELL    168  EXCHANGE PSEUDO OVP (P(G))  (T5) 10**  -40
 N. OF SYMMETRY OPERATORS    12  POLE ORDER IN MONO ZONE                  4
 *******************************************************************************
 TYPE OF CALCULATION :  RESTRICTED CLOSED SHELL
 KOHN-SHAM HAMILTONIAN

 (EXCHANGE)[CORRELATION] FUNCTIONAL:(BECKE 88)[LEE-YANG-PARR]

 NON-LOCAL WEIGHTING FACTOR (EXCHANGE) =           0.9000
 NON-LOCAL WEIGHTING FACTOR [CORRELATION] =        0.8100

 HYBRID EXCHANGE - PERCENTAGE OF FOCK EXCHANGE    20.0000
 CORE  PSEUDO POTENTIAL         TOL. ON PSEUDO              (TP) 10**- 6

 CAPPA:IS1  2;IS2  2;IS3  2; K PTS MONK NET   3; SYMMOPS:K SPACE  24;G SPACE  12

 *******************************************************************************
 MAX NUMBER OF SCF CYCLES      50  CONVERGENCE ON DELTAP        10**-18
 WEIGHT OF F(I) IN F(I+1)      30% CONVERGENCE ON ENERGY        10**- 8
 SHRINK. FACT.(MONKH.)    2  2  2  NUMBER OF K POINTS IN THE IBZ      3
 SHRINKING FACTOR(GILAT NET)    2  NUMBER OF K POINTS(GILAT NET)      3
 *******************************************************************************
 *** K POINTS COORDINATES (OBLIQUE COORDINATES IN UNITS OF IS =  2)
   1-R(  0  0  0)   2-R(  1  0  0)   3-R(  1  1  1)

 DIRECT LATTICE VECTORS COMPON. (A.U.)     RECIP. LATTICE VECTORS COMPON. (A.U.) 
        X            Y            Z              X            Y            Z
  -16.3097068   16.3097068   16.3097068      0.0000000    0.1926210    0.1926210
   16.3097068  -16.3097068   16.3097068      0.1926210    0.0000000    0.1926210
   16.3097068   16.3097068  -16.3097068      0.1926210    0.1926210    0.0000000

 DISK SPACE FOR EIGENVECTORS (FTN 10)    11761200 REALS

 SYMMETRY ADAPTION OF THE BLOCH FUNCTIONS ENABLED
 TTTTTTTTTTTTTTTTTTTTTTTTTTTTTT gordsh1     TELAPSE       13.01 TCPU        0.44

 MATRIX SIZE: P(G)10203732, F(G)  726192, P(G) IRR  429700, F(G) IRR   61738
 MAX G-VECTOR INDEX FOR 1- AND 2-ELECTRON INTEGRALS 133

 TTTTTTTTTTTTTTTTTTTTTTTTTTTTTT INPUT       TELAPSE       13.10 TCPU        0.53

 NEIGHBORS OF THE NON-EQUIVALENT ATOMS

 N = NUMBER OF NEIGHBORS AT DISTANCE R
    ATOM  N     R/ANG      R/AU   NEIGHBORS (ATOM LABELS AND CELL INDICES)
   1 C    1     1.1032     2.0848   49 H    0 0 0
   1 C    1     1.2200     2.3055  109 O    0 0 0
   1 C    1     1.4540     2.7476   25 C    0 0 0
   1 C    1     2.4641     4.6564   97 N    0 1 1
   1 C    1     2.4997     4.7237   85 N    0 1 0
   1 C    1     3.0268     5.7199   66 H    0 1 0

  13 C    1     1.0766     2.0345   61 H    0 0 0
  13 C    1     1.3603     2.5705   85 N    0 0-1
  13 C    1     1.3863     2.6198   37 C    0 0 0
  13 C    1     2.1663     4.0938   25 C    0-1-1
  13 C    1     2.2228     4.2004   97 N    0 0 0
  13 C    1     2.2348     4.2231   73 H    0 0 0

  25 C    1     1.3515     2.5539   97 N    0 1 1
  25 C    1     1.3557     2.5620   85 N    0 1 0
  25 C    1     1.4540     2.7476    1 C    0 0 0
  25 C    1     2.1647     4.0908   37 C    0 1 1
  25 C    1     2.1663     4.0938   13 C    0 1 1
  25 C    1     2.1801     4.1198   49 H    0 0 0

  37 C    1     1.0778     2.0368   73 H    0 0 0
  37 C    1     1.3568     2.5640   97 N    0 0 0
  37 C    1     1.3863     2.6198   13 C    0 0 0
  37 C    1     2.1647     4.0908   25 C    0-1-1
  37 C    1     2.2262     4.2070   85 N    0 0-1
  37 C    1     2.2363     4.2261   61 H    0 0 0

  49 H    1     1.1032     2.0848    1 C    0 0 0
  49 H    1     2.0250     3.8267  109 O    0 0 0
  49 H    1     2.1801     4.1198   25 C    0 0 0
  49 H    1     2.7355     5.1693   85 N    0 1 0
  49 H    1     2.7622     5.2198   86 N    1 1 1
  49 H    1     2.9299     5.5368   26 C    0 1 1

  61 H    1     1.0766     2.0345   13 C    0 0 0
  61 H    1     2.1324     4.0297   85 N    0 0-1
  61 H    1     2.2363     4.2261   37 C    0 0 0
  61 H    1     2.7682     5.2311   73 H    0 0 0
  61 H    1     2.7744     5.2428  113 O    0 0-1
  61 H    1     2.9578     5.5894  101 N    1 0 0

  73 H    1     1.0778     2.0368   37 C    0 0 0
  73 H    1     2.1337     4.0321   97 N    0 0 0
  73 H    1     2.2348     4.2231   13 C    0 0 0
  73 H    1     2.7682     5.2311   61 H    0 0 0
  73 H    1     2.9487     5.5722   56 H    0 0-1
  73 H    1     3.0213     5.7094   92 N    0 0 0

  85 N    1     1.3557     2.5620   25 C    0-1 0
  85 N    1     1.3603     2.5705   13 C    0 0 1
  85 N    1     2.0399     3.8548  123 ZN   1 0 0
  85 N    1     2.1324     4.0297   61 H    0 0 1
  85 N    1     2.2262     4.2070   37 C    0 0 1
  85 N    1     2.2381     4.2294   97 N    0 0 1

  97 N    1     1.3515     2.5539   25 C    0-1-1
  97 N    1     1.3568     2.5640   37 C    0 0 0
  97 N    1     2.0039     3.7868  121 ZN   0-1 0
  97 N    1     2.1337     4.0321   73 H    0 0 0
  97 N    1     2.2228     4.2004   13 C    0 0 0
  97 N    1     2.2381     4.2294   85 N    0 0-1

 109 O    1     1.2200     2.3055    1 C    0 0 0
 109 O    1     2.0250     3.8267   49 H    0 0 0
 109 O    1     2.3469     4.4349   25 C    0 0 0
 109 O    1     2.7744     5.2428   66 H    0 1 0
 109 O    1     2.8451     5.3764   97 N    0 1 1
 109 O    1     2.9372     5.5506  121 ZN   0 0 1

 121 ZN   2     2.0039     3.7868   97 N    0 1 0  100 N    0 0-1
 121 ZN   2     2.0399     3.8548   90 N    0 0-1   92 N    0 1 0
 121 ZN   2     2.9372     5.5506  109 O    0 0-1  112 O    0 1 0
 121 ZN   2     2.9842     5.6394   18 C    0 1-1   20 C   -1 0-1
 121 ZN   2     3.0135     5.6947   25 C    0 0-1   28 C    0 1 0
 121 ZN   2     3.0161     5.6995   37 C    0 1 0   40 C    0 0-1


 SYMMETRY ALLOWED ELASTIC DISTORTION 1
  0.5773503  0.0000000  0.0000000
  0.0000000  0.5773503  0.0000000
  0.0000000  0.0000000  0.5773503

 SYMMETRY ALLOWED INTERNAL DEGREE(S) OF FREEDOM:  31
 TTTTTTTTTTTTTTTTTTTTTTTTTTTTTT SYMM        TELAPSE       13.18 TCPU        0.61
 TTTTTTTTTTTTTTTTTTTTTTTTTTTTTT INT_SCREEN  TELAPSE       13.22 TCPU        0.65

 ************************************************************************
 ************************************************************************
 * ELAPIEZO OPTION, E. ALBANESE, A. ERBA, B. CIVALLERI, R. DOVESI       *
 *                                                                      *
 * IT IS ASSUMED THAT THE INPUT IS FROM AN OPTIMIZED RUN                *

 CONVERGENCE CRITERION FOR ENERGY, TOLDEE =          1.0000E-08
 CONVERGENCE CRITERION FOR RMS GRADIENT, TOLDEG =    3.0000E-04
 CONVERGENCE CRITERION FOR RMS DISPLACEMENT, TOLDEX  6.2000E-04
 MAGNITUDE OF STEPSIZE FOR ADIMENSIONAL STRAINS =    1.5000E-02
 NUMBER OF POINTS (TOTAL) IN NUMERICAL 2ND DERIVATIVE=        3
 ************************************************************************
 ************************************************************************

 ************************************************************************

  Y. NOEL POST DOC. TURIN 2002

  THIS ROUTINE EVALUATES THE NON ZERO ELEMENTS OF THE ELASTIC TENSOR 

  ORDER OF THE TENSOR : 4

 |  1 A    1 B    1 B     .      .      .     |
 |         1 A    1 B     .      .      .     |
 |                1 A     .      .      .     |
 |                       1 C     .      .     |
 |                              1 C     .     |
 |                                     1 C    |

 EACH  LETTER   CORRESPONDS  TO  AN  INDEPENDENT  COMPONENT.
 INTERDEPENDENT COMPONENTS (WITH SAME LETTER) ARE RELATED BY
 THE COEFFICIENT THAT PRECEEDS EACH LETTER.

 ************************************************************************


 ************************************************************************

  Y. NOEL POST DOC. TURIN 2002

  THIS ROUTINE EVALUATES THE NON ZERO ELEMENTS OF THE PIEZOELECTRIC TENSOR 

  ORDER OF THE TENSOR : 3

 |   .      .      .     1 A     .      .     |
 |   .      .      .      .     1 A     .     |
 |   .      .      .      .      .     1 A    |

 EACH  LETTER   CORRESPONDS  TO  AN  INDEPENDENT  COMPONENT.
 INTERDEPENDENT COMPONENTS (WITH SAME LETTER) ARE RELATED BY
 THE COEFFICIENT THAT PRECEEDS EACH LETTER.

 ************************************************************************


 LIST OF ACTIVE DEFORMATIONS: 
             1
             4
 INFORMATION **** EXCBUF **** EXCH. BIPO BUFFER: WORDS USED =     4000000
 WARNING **** EXCBUF **** EXCH. BIPO BUFFER TOO SMALL - TO AVOID I/O SET EXCHSIZE =     7045524

 DFT PARAMETERS

     ATOM       ELECTRONS   NET CHARGE   R(ANGSTROM)
   1   6  C       6.0000      0.0000     0.77000000
  49   1  H       1.0000      0.0000     1.11000000
  85   7  N       7.0000      0.0000     0.74000000
 109   8  O       8.0000      0.0000     0.74000000
 121 230  ZN     20.0000      0.0000     1.37000000

 SIZE OF GRID=     638988
 TTTTTTTTTTTTTTTTTTTTTTTTTTTTTT MAKE_GRID2  TELAPSE       15.49 TCPU        2.87
 BECKE WEIGHT FUNCTION
 RADSAFE =     2.00
 TOLERANCES - DENSITY:10**- 6; POTENTIAL:10**- 9; GRID WGT:10**-14

 RADIAL INTEGRATION  - INTERVALS (POINTS,UPPER LIMIT):            1( 99,  4.0*R)

 ANGULAR INTEGRATION - INTERVALS (ACCURACY LEVEL [N. POINTS] UPPER LIMIT):
  1(  6[ 146]   0.2)  2( 11[ 302]   0.5)  3( 14[ 590]   0.9)  4( 18[1454]   3.5)
  5( 14[ 590]9999.0)
 TTTTTTTTTTTTTTTTTTTTTTTTTTTTTT INT_CALC    TELAPSE       15.54 TCPU        2.92
 EEEEEEEEEE INT_CALC TERMINATION  DATE 07 01 2020 TIME 17:48:31.3

 *******************************************************************************
 ZIF90                                                                           
 CRYSTAL - SCF - TYPE OF CALCULATION :  RESTRICTED CLOSED SHELL
 *******************************************************************************

 CAPPA:IS1  2;IS2  2;IS3  2; K PTS MONK NET   3; SYMMOPS:K SPACE  24;G SPACE  12

 TTTTTTTTTTTTTTTTTTTTTTTTTTTTTT SDIK        TELAPSE       16.15 TCPU        3.54

 AAAAAAAAAAAAAAAAAAAAAAAAAAAAAAAAAAAAAAAAAAAAAAAAAAAAAAAAAAAAAAAAAAAAAAAAAAAAAAA
         ATOMIC WAVEFUNCTION(S)


 NUCLEAR CHARGE  6.0  SYMMETRY SPECIES            S    P
 N. ELECTRONS    6.0  NUMBER OF PRIMITIVE GTOS   11    5
                      NUMBER OF CONTRACTED GTOS   4    3
                      NUMBER OF CLOSED SHELLS     2    0
                      OPEN SHELL OCCUPATION       0    2

  ZNUC SCFIT  TOTAL HF ENERGY   KINETIC ENERGY   VIRIAL THEOREM ACCURACY
   6.0  11   -3.768480057E+01  3.769831118E+01 -1.999641612E+00  2.0E-06

 NUCLEAR CHARGE  1.0  SYMMETRY SPECIES            S
 N. ELECTRONS    1.0  NUMBER OF PRIMITIVE GTOS    5
                      NUMBER OF CONTRACTED GTOS   3
                      NUMBER OF CLOSED SHELLS     0
                      OPEN SHELL OCCUPATION       1

  ZNUC SCFIT  TOTAL HF ENERGY   KINETIC ENERGY   VIRIAL THEOREM ACCURACY
   1.0   1   -4.998098153E-01  4.997907537E-01 -2.000038139E+00  9.6E-17

 NUCLEAR CHARGE  7.0  SYMMETRY SPECIES            S    P
 N. ELECTRONS    7.0  NUMBER OF PRIMITIVE GTOS   11    5
                      NUMBER OF CONTRACTED GTOS   4    3
                      NUMBER OF CLOSED SHELLS     2    0
                      OPEN SHELL OCCUPATION       0    3

  ZNUC SCFIT  TOTAL HF ENERGY   KINETIC ENERGY   VIRIAL THEOREM ACCURACY
   7.0  11   -5.439473665E+01  5.441433682E+01 -1.999639798E+00  3.6E-06

 NUCLEAR CHARGE  8.0  SYMMETRY SPECIES            S    P
 N. ELECTRONS    8.0  NUMBER OF PRIMITIVE GTOS   11    5
                      NUMBER OF CONTRACTED GTOS   4    3
                      NUMBER OF CLOSED SHELLS     2    0
                      OPEN SHELL OCCUPATION       0    4

  ZNUC SCFIT  TOTAL HF ENERGY   KINETIC ENERGY   VIRIAL THEOREM ACCURACY
   8.0  13   -7.479861895E+01  7.482603849E+01 -1.999633556E+00  2.7E-06

 NUCLEAR CHARGE 20.0  SYMMETRY SPECIES            S    P    D
 N. ELECTRONS   20.0  NUMBER OF PRIMITIVE GTOS    7    7    6
                      NUMBER OF CONTRACTED GTOS   5    5    3
                      NUMBER OF CLOSED SHELLS     2    1    1
                      OPEN SHELL OCCUPATION       0    0    0

  ZNUC SCFIT  TOTAL HF ENERGY   KINETIC ENERGY   VIRIAL THEOREM ACCURACY
  20.0  35   -2.259494290E+02  1.538488917E+02 -2.468645152E+00  3.9E-06

 AAAAAAAAAAAAAAAAAAAAAAAAAAAAAAAAAAAAAAAAAAAAAAAAAAAAAAAAAAAAAAAAAAAAAAAAAAAAAAA

 CHARGE NORMALIZATION FACTOR   1.00000000
 TOTAL ATOMIC CHARGES:
   6.0000000   6.0000000   6.0000000   6.0000000   6.0000000   6.0000000
   6.0000000   6.0000000   6.0000000   6.0000000   6.0000000   6.0000000
   6.0000000   6.0000000   6.0000000   6.0000000   6.0000000   6.0000000
   6.0000000   6.0000000   6.0000000   6.0000000   6.0000000   6.0000000
   6.0000000   6.0000000   6.0000000   6.0000000   6.0000000   6.0000000
   6.0000000   6.0000000   6.0000000   6.0000000   6.0000000   6.0000000
   6.0000000   6.0000000   6.0000000   6.0000000   6.0000000   6.0000000
   6.0000000   6.0000000   6.0000000   6.0000000   6.0000000   6.0000000
   1.0000000   1.0000000   1.0000000   1.0000000   1.0000000   1.0000000
   1.0000000   1.0000000   1.0000000   1.0000000   1.0000000   1.0000000
   1.0000000   1.0000000   1.0000000   1.0000000   1.0000000   1.0000000
   1.0000000   1.0000000   1.0000000   1.0000000   1.0000000   1.0000000
   1.0000000   1.0000000   1.0000000   1.0000000   1.0000000   1.0000000
   1.0000000   1.0000000   1.0000000   1.0000000   1.0000000   1.0000000
   7.0000000   7.0000000   7.0000000   7.0000000   7.0000000   7.0000000
   7.0000000   7.0000000   7.0000000   7.0000000   7.0000000   7.0000000
   7.0000000   7.0000000   7.0000000   7.0000000   7.0000000   7.0000000
   7.0000000   7.0000000   7.0000000   7.0000000   7.0000000   7.0000000
   8.0000000   8.0000000   8.0000000   8.0000000   8.0000000   8.0000000
   8.0000000   8.0000000   8.0000000   8.0000000   8.0000000   8.0000000
  20.0000000  20.0000000  20.0000000  20.0000000  20.0000000  20.0000000
 TTTTTTTTTTTTTTTTTTTTTTTTTTTTTT MOQGAD      TELAPSE       16.58 TCPU        3.97
 TTTTTTTTTTTTTTTTTTTTTTTTTTTTTT SHELLXN     TELAPSE       28.44 TCPU       13.96
 TTTTTTTTTTTTTTTTTTTTTTTTTTTTTT MONMO3      TELAPSE       29.32 TCPU       14.84
 NUMERICALLY INTEGRATED DENSITY    707.9998807946
 TTTTTTTTTTTTTTTTTTTTTTTTTTTTTT NUMDFT      TELAPSE       30.19 TCPU       15.71
 CYC   0 ETOT(AU) -5.451351965642E+03 DETOT -5.45E+03 tst  0.00E+00 PX  1.00E+00
 TTTTTTTTTTTTTTTTTTTTTTTTTTTTTT DIIS        TELAPSE       30.26 TCPU       15.78
 TTTTTTTTTTTTTTTTTTTTTTTTTTTTTT FDIK        TELAPSE       38.85 TCPU       22.91
 INSULATING STATE
 TOP OF VALENCE BANDS -    BAND    354; K    2; EIG -3.0364163E-01 AU
 TOP OF VALENCE BANDS -    BAND    354; K    1; EIG -3.0384770E-01 AU
 BOTTOM OF VIRTUAL BANDS - BAND    355; K    2; EIG -1.7660161E-01 AU
 DIRECT ENERGY BAND GAP:   3.4569 eV
 BOTTOM OF VIRTUAL BANDS - BAND    355; K    1; EIG -1.7658767E-01 AU
 TTTTTTTTTTTTTTTTTTTTTTTTTTTTTT PDIG        TELAPSE       39.15 TCPU       23.21
 CHARGE NORMALIZATION FACTOR   1.00000000
 TOTAL ATOMIC CHARGES:
   5.6314443   5.6314443   5.6314443   5.6314443   5.6314443   5.6314443
   5.6314443   5.6314443   5.6314443   5.6314443   5.6314443   5.6314443
   6.1320980   6.1320980   6.1320980   6.1320980   6.1320980   6.1320980
   6.1320980   6.1320980   6.1320980   6.1320980   6.1320980   6.1320980
   5.6761246   5.6761246   5.6761246   5.6761246   5.6761246   5.6761246
   5.6761246   5.6761246   5.6761246   5.6761246   5.6761246   5.6761246
   6.1175068   6.1175068   6.1175068   6.1175068   6.1175068   6.1175068
   6.1175068   6.1175068   6.1175068   6.1175068   6.1175068   6.1175068
   0.8347322   0.8347322   0.8347322   0.8347322   0.8347322   0.8347322
   0.8347322   0.8347322   0.8347322   0.8347322   0.8347322   0.8347322
   0.7947798   0.7947798   0.7947798   0.7947798   0.7947798   0.7947798
   0.7947798   0.7947798   0.7947798   0.7947798   0.7947798   0.7947798
   0.7938709   0.7938709   0.7938709   0.7938709   0.7938709   0.7938709
   0.7938709   0.7938709   0.7938709   0.7938709   0.7938709   0.7938709
   7.6093891   7.6093891   7.6093891   7.6093891   7.6093891   7.6093891
   7.6093891   7.6093891   7.6093891   7.6093891   7.6093891   7.6093891
   7.6202035   7.6202035   7.6202035   7.6202035   7.6202035   7.6202035
   7.6202035   7.6202035   7.6202035   7.6202035   7.6202035   7.6202035
   8.6320231   8.6320231   8.6320231   8.6320231   8.6320231   8.6320231
   8.6320231   8.6320231   8.6320231   8.6320231   8.6320231   8.6320231
  18.3156556  18.3156556  18.3156556  18.3156556  18.3156556  18.3156556
 TTTTTTTTTTTTTTTTTTTTTTTTTTTTTT MOQGAD      TELAPSE       39.18 TCPU       23.23
 TTTTTTTTTTTTTTTTTTTTTTTTTTTTTT SHELLXN     TELAPSE       51.74 TCPU       33.76
 TTTTTTTTTTTTTTTTTTTTTTTTTTTTTT MONMO3      TELAPSE       58.50 TCPU       40.52
 NUMERICALLY INTEGRATED DENSITY    707.9999163494
 TTTTTTTTTTTTTTTTTTTTTTTTTTTTTT NUMDFT      TELAPSE       60.24 TCPU       42.26
 CYC   1 ETOT(AU) -5.427862139825E+03 DETOT  2.35E+01 tst  0.00E+00 PX  1.00E+00
 TTTTTTTTTTTTTTTTTTTTTTTTTTTTTT DIIS        TELAPSE       62.72 TCPU       44.73
 DIIS TEST: 0.25245E+02 AT SCF   CYCLE   1 - MIX   30 %
 TTTTTTTTTTTTTTTTTTTTTTTTTTTTTT FDIK        TELAPSE       66.36 TCPU       47.54
 INSULATING STATE
 TOP OF VALENCE BANDS -    BAND    354; K    2; EIG -2.0787068E-01 AU
 TOP OF VALENCE BANDS -    BAND    354; K    1; EIG -2.0842321E-01 AU
 BOTTOM OF VIRTUAL BANDS - BAND    355; K    2; EIG -6.9448664E-02 AU
 DIRECT ENERGY BAND GAP:   3.7667 eV
 BOTTOM OF VIRTUAL BANDS - BAND    355; K    1; EIG -6.9404366E-02 AU
 TTTTTTTTTTTTTTTTTTTTTTTTTTTTTT PDIG        TELAPSE       66.81 TCPU       47.98
 CHARGE NORMALIZATION FACTOR   1.00000000
 TOTAL ATOMIC CHARGES:
   6.2266921   6.2266921   6.2266921   6.2266921   6.2266921   6.2266921
   6.2266921   6.2266921   6.2266921   6.2266921   6.2266921   6.2266921
   5.9079073   5.9079073   5.9079073   5.9079073   5.9079073   5.9079073
   5.9079073   5.9079073   5.9079073   5.9079073   5.9079073   5.9079073
   5.8474407   5.8474407   5.8474407   5.8474407   5.8474407   5.8474407
   5.8474407   5.8474407   5.8474407   5.8474407   5.8474407   5.8474407
   5.9201989   5.9201989   5.9201989   5.9201989   5.9201989   5.9201989
   5.9201989   5.9201989   5.9201989   5.9201989   5.9201989   5.9201989
   0.9013477   0.9013477   0.9013477   0.9013477   0.9013477   0.9013477
   0.9013477   0.9013477   0.9013477   0.9013477   0.9013477   0.9013477
   0.9231748   0.9231748   0.9231748   0.9231748   0.9231748   0.9231748
   0.9231748   0.9231748   0.9231748   0.9231748   0.9231748   0.9231748
   0.9268099   0.9268099   0.9268099   0.9268099   0.9268099   0.9268099
   0.9268099   0.9268099   0.9268099   0.9268099   0.9268099   0.9268099
   7.5309035   7.5309035   7.5309035   7.5309035   7.5309035   7.5309035
   7.5309035   7.5309035   7.5309035   7.5309035   7.5309035   7.5309035
   7.4771489   7.4771489   7.4771489   7.4771489   7.4771489   7.4771489
   7.4771489   7.4771489   7.4771489   7.4771489   7.4771489   7.4771489
   7.8995545   7.8995545   7.8995545   7.8995545   7.8995545   7.8995545
   7.8995545   7.8995545   7.8995545   7.8995545   7.8995545   7.8995545
  18.8776434  18.8776434  18.8776434  18.8776434  18.8776434  18.8776434
 TTTTTTTTTTTTTTTTTTTTTTTTTTTTTT MOQGAD      TELAPSE       66.82 TCPU       48.00
 TTTTTTTTTTTTTTTTTTTTTTTTTTTTTT SHELLXN     TELAPSE       83.80 TCPU       58.50
 TTTTTTTTTTTTTTTTTTTTTTTTTTTTTT MONMO3      TELAPSE       87.40 TCPU       62.10
 NUMERICALLY INTEGRATED DENSITY    707.9999019803
 TTTTTTTTTTTTTTTTTTTTTTTTTTTTTT NUMDFT      TELAPSE       89.17 TCPU       63.86
 CYC   2 ETOT(AU) -5.427915688359E+03 DETOT -5.35E-02 tst  8.10E-03 PX  2.36E-01
 TTTTTTTTTTTTTTTTTTTTTTTTTTTTTT DIIS        TELAPSE       89.45 TCPU       64.15
 DIIS TEST: 0.29522E+02 AT SCF   CYCLE   2 - DIIS ACTIVE - HISTORY:     2 CYCLES
 TTTTTTTTTTTTTTTTTTTTTTTTTTTTTT FDIK        TELAPSE       91.62 TCPU       65.73
 INSULATING STATE
 TOP OF VALENCE BANDS -    BAND    354; K    2; EIG -2.1654660E-01 AU
 TOP OF VALENCE BANDS -    BAND    354; K    1; EIG -2.1687661E-01 AU
 BOTTOM OF VIRTUAL BANDS - BAND    355; K    2; EIG -5.8692524E-02 AU
 DIRECT ENERGY BAND GAP:   4.2954 eV
 BOTTOM OF VIRTUAL BANDS - BAND    355; K    1; EIG -5.8688772E-02 AU
 TTTTTTTTTTTTTTTTTTTTTTTTTTTTTT PDIG        TELAPSE       91.85 TCPU       65.96
 CHARGE NORMALIZATION FACTOR   1.00000000
 TOTAL ATOMIC CHARGES:
   5.7616085   5.7616085   5.7616085   5.7616085   5.7616085   5.7616085
   5.7616085   5.7616085   5.7616085   5.7616085   5.7616085   5.7616085
   5.9860722   5.9860722   5.9860722   5.9860722   5.9860722   5.9860722
   5.9860722   5.9860722   5.9860722   5.9860722   5.9860722   5.9860722
   5.6647516   5.6647516   5.6647516   5.6647516   5.6647516   5.6647516
   5.6647516   5.6647516   5.6647516   5.6647516   5.6647516   5.6647516
   5.9840433   5.9840433   5.9840433   5.9840433   5.9840433   5.9840433
   5.9840433   5.9840433   5.9840433   5.9840433   5.9840433   5.9840433
   0.9023571   0.9023571   0.9023571   0.9023571   0.9023571   0.9023571
   0.9023571   0.9023571   0.9023571   0.9023571   0.9023571   0.9023571
   0.9108809   0.9108809   0.9108809   0.9108809   0.9108809   0.9108809
   0.9108809   0.9108809   0.9108809   0.9108809   0.9108809   0.9108809
   0.9134815   0.9134815   0.9134815   0.9134815   0.9134815   0.9134815
   0.9134815   0.9134815   0.9134815   0.9134815   0.9134815   0.9134815
   7.5410281   7.5410281   7.5410281   7.5410281   7.5410281   7.5410281
   7.5410281   7.5410281   7.5410281   7.5410281   7.5410281   7.5410281
   7.5651320   7.5651320   7.5651320   7.5651320   7.5651320   7.5651320
   7.5651320   7.5651320   7.5651320   7.5651320   7.5651320   7.5651320
   8.4305417   8.4305417   8.4305417   8.4305417   8.4305417   8.4305417
   8.4305417   8.4305417   8.4305417   8.4305417   8.4305417   8.4305417
  18.6802062  18.6802062  18.6802062  18.6802062  18.6802062  18.6802062
 TTTTTTTTTTTTTTTTTTTTTTTTTTTTTT MOQGAD      TELAPSE       91.87 TCPU       65.98
 TTTTTTTTTTTTTTTTTTTTTTTTTTTTTT SHELLXN     TELAPSE      107.99 TCPU       76.44
 TTTTTTTTTTTTTTTTTTTTTTTTTTTTTT MONMO3      TELAPSE      108.83 TCPU       77.29
 NUMERICALLY INTEGRATED DENSITY    707.9998996596
 TTTTTTTTTTTTTTTTTTTTTTTTTTTTTT NUMDFT      TELAPSE      110.55 TCPU       79.01
 CYC   3 ETOT(AU) -5.429250423195E+03 DETOT -1.33E+00 tst  5.10E-03 PX  1.28E-01
 TTTTTTTTTTTTTTTTTTTTTTTTTTTTTT DIIS        TELAPSE      110.65 TCPU       79.11
 DIIS TEST: 0.23475E+01 AT SCF   CYCLE   3 - DIIS ACTIVE - HISTORY:     3 CYCLES
 TTTTTTTTTTTTTTTTTTTTTTTTTTTTTT FDIK        TELAPSE      112.59 TCPU       80.89
 INSULATING STATE
 TOP OF VALENCE BANDS -    BAND    354; K    2; EIG -2.3527422E-01 AU
 TOP OF VALENCE BANDS -    BAND    354; K    1; EIG -2.3577563E-01 AU
 BOTTOM OF VIRTUAL BANDS - BAND    355; K    2; EIG -7.3760292E-02 AU
 DIRECT ENERGY BAND GAP:   4.3950 eV
 BOTTOM OF VIRTUAL BANDS - BAND    355; K    1; EIG -7.3719730E-02 AU
 TTTTTTTTTTTTTTTTTTTTTTTTTTTTTT PDIG        TELAPSE      112.82 TCPU       81.12
 CHARGE NORMALIZATION FACTOR   1.00000000
 TOTAL ATOMIC CHARGES:
   5.8730503   5.8730503   5.8730503   5.8730503   5.8730503   5.8730503
   5.8730503   5.8730503   5.8730503   5.8730503   5.8730503   5.8730503
   6.0000599   6.0000599   6.0000599   6.0000599   6.0000599   6.0000599
   6.0000599   6.0000599   6.0000599   6.0000599   6.0000599   6.0000599
   5.7061220   5.7061220   5.7061220   5.7061220   5.7061220   5.7061220
   5.7061220   5.7061220   5.7061220   5.7061220   5.7061220   5.7061220
   6.0004672   6.0004672   6.0004672   6.0004672   6.0004672   6.0004672
   6.0004672   6.0004672   6.0004672   6.0004672   6.0004672   6.0004672
   0.8822993   0.8822993   0.8822993   0.8822993   0.8822993   0.8822993
   0.8822993   0.8822993   0.8822993   0.8822993   0.8822993   0.8822993
   0.8832742   0.8832742   0.8832742   0.8832742   0.8832742   0.8832742
   0.8832742   0.8832742   0.8832742   0.8832742   0.8832742   0.8832742
   0.8860456   0.8860456   0.8860456   0.8860456   0.8860456   0.8860456
   0.8860456   0.8860456   0.8860456   0.8860456   0.8860456   0.8860456
   7.6084996   7.6084996   7.6084996   7.6084996   7.6084996   7.6084996
   7.6084996   7.6084996   7.6084996   7.6084996   7.6084996   7.6084996
   7.5840510   7.5840510   7.5840510   7.5840510   7.5840510   7.5840510
   7.5840510   7.5840510   7.5840510   7.5840510   7.5840510   7.5840510
   8.2959863   8.2959863   8.2959863   8.2959863   8.2959863   8.2959863
   8.2959863   8.2959863   8.2959863   8.2959863   8.2959863   8.2959863
  18.5602892  18.5602892  18.5602892  18.5602892  18.5602892  18.5602892
 TTTTTTTTTTTTTTTTTTTTTTTTTTTTTT MOQGAD      TELAPSE      112.85 TCPU       81.14
 TTTTTTTTTTTTTTTTTTTTTTTTTTTTTT SHELLXN     TELAPSE      126.47 TCPU       91.61
 TTTTTTTTTTTTTTTTTTTTTTTTTTTTTT MONMO3      TELAPSE      127.30 TCPU       92.44
 NUMERICALLY INTEGRATED DENSITY    707.9999035320
 TTTTTTTTTTTTTTTTTTTTTTTTTTTTTT NUMDFT      TELAPSE      129.03 TCPU       94.17
 CYC   4 ETOT(AU) -5.429369215627E+03 DETOT -1.19E-01 tst  3.55E-04 PX  2.34E-02
 TTTTTTTTTTTTTTTTTTTTTTTTTTTTTT DIIS        TELAPSE      129.14 TCPU       94.28
 DIIS TEST: 0.19860E+00 AT SCF   CYCLE   4 - DIIS ACTIVE - HISTORY:     4 CYCLES
 TTTTTTTTTTTTTTTTTTTTTTTTTTTTTT FDIK        TELAPSE      131.32 TCPU       96.29
 INSULATING STATE
 TOP OF VALENCE BANDS -    BAND    354; K    2; EIG -2.3665780E-01 AU
 TOP OF VALENCE BANDS -    BAND    354; K    1; EIG -2.3706378E-01 AU
 BOTTOM OF VIRTUAL BANDS - BAND    355; K    2; EIG -7.6979000E-02 AU
 DIRECT ENERGY BAND GAP:   4.3451 eV
 BOTTOM OF VIRTUAL BANDS - BAND    355; K    1; EIG -7.6940446E-02 AU
 TTTTTTTTTTTTTTTTTTTTTTTTTTTTTT PDIG        TELAPSE      131.55 TCPU       96.52
 CHARGE NORMALIZATION FACTOR   1.00000000
 TOTAL ATOMIC CHARGES:
   5.8720841   5.8720841   5.8720841   5.8720841   5.8720841   5.8720841
   5.8720841   5.8720841   5.8720841   5.8720841   5.8720841   5.8720841
   6.0022792   6.0022792   6.0022792   6.0022792   6.0022792   6.0022792
   6.0022792   6.0022792   6.0022792   6.0022792   6.0022792   6.0022792
   5.7122707   5.7122707   5.7122707   5.7122707   5.7122707   5.7122707
   5.7122707   5.7122707   5.7122707   5.7122707   5.7122707   5.7122707
   6.0014738   6.0014738   6.0014738   6.0014738   6.0014738   6.0014738
   6.0014738   6.0014738   6.0014738   6.0014738   6.0014738   6.0014738
   0.8750696   0.8750696   0.8750696   0.8750696   0.8750696   0.8750696
   0.8750696   0.8750696   0.8750696   0.8750696   0.8750696   0.8750696
   0.8827431   0.8827431   0.8827431   0.8827431   0.8827431   0.8827431
   0.8827431   0.8827431   0.8827431   0.8827431   0.8827431   0.8827431
   0.8851217   0.8851217   0.8851217   0.8851217   0.8851217   0.8851217
   0.8851217   0.8851217   0.8851217   0.8851217   0.8851217   0.8851217
   7.5776949   7.5776949   7.5776949   7.5776949   7.5776949   7.5776949
   7.5776949   7.5776949   7.5776949   7.5776949   7.5776949   7.5776949
   7.5759653   7.5759653   7.5759653   7.5759653   7.5759653   7.5759653
   7.5759653   7.5759653   7.5759653   7.5759653   7.5759653   7.5759653
   8.3273954   8.3273954   8.3273954   8.3273954   8.3273954   8.3273954
   8.3273954   8.3273954   8.3273954   8.3273954   8.3273954   8.3273954
  18.5758044  18.5758044  18.5758044  18.5758044  18.5758044  18.5758044
 TTTTTTTTTTTTTTTTTTTTTTTTTTTTTT MOQGAD      TELAPSE      131.57 TCPU       96.54
 TTTTTTTTTTTTTTTTTTTTTTTTTTTTTT SHELLXN     TELAPSE      144.72 TCPU      107.06
 TTTTTTTTTTTTTTTTTTTTTTTTTTTTTT MONMO3      TELAPSE      145.62 TCPU      107.96
 NUMERICALLY INTEGRATED DENSITY    707.9999032283
 TTTTTTTTTTTTTTTTTTTTTTTTTTTTTT NUMDFT      TELAPSE      147.28 TCPU      109.62
 CYC   5 ETOT(AU) -5.429377552768E+03 DETOT -8.34E-03 tst  2.24E-05 PX  1.46E-02
 TTTTTTTTTTTTTTTTTTTTTTTTTTTTTT DIIS        TELAPSE      147.65 TCPU      109.99
 DIIS TEST: 0.39064E-01 AT SCF   CYCLE   5 - DIIS ACTIVE - HISTORY:     5 CYCLES
 TTTTTTTTTTTTTTTTTTTTTTTTTTTTTT FDIK        TELAPSE      149.64 TCPU      111.40
 INSULATING STATE
 TOP OF VALENCE BANDS -    BAND    354; K    2; EIG -2.3553596E-01 AU
 TOP OF VALENCE BANDS -    BAND    354; K    1; EIG -2.3598098E-01 AU
 BOTTOM OF VIRTUAL BANDS - BAND    355; K    2; EIG -7.4879794E-02 AU
 DIRECT ENERGY BAND GAP:   4.3717 eV
 BOTTOM OF VIRTUAL BANDS - BAND    355; K    1; EIG -7.4839728E-02 AU
 TTTTTTTTTTTTTTTTTTTTTTTTTTTTTT PDIG        TELAPSE      149.87 TCPU      111.63
 CHARGE NORMALIZATION FACTOR   1.00000000
 TOTAL ATOMIC CHARGES:
   5.8659234   5.8659234   5.8659234   5.8659234   5.8659234   5.8659234
   5.8659234   5.8659234   5.8659234   5.8659234   5.8659234   5.8659234
   6.0043810   6.0043810   6.0043810   6.0043810   6.0043810   6.0043810
   6.0043810   6.0043810   6.0043810   6.0043810   6.0043810   6.0043810
   5.7035984   5.7035984   5.7035984   5.7035984   5.7035984   5.7035984
   5.7035984   5.7035984   5.7035984   5.7035984   5.7035984   5.7035984
   6.0043677   6.0043677   6.0043677   6.0043677   6.0043677   6.0043677
   6.0043677   6.0043677   6.0043677   6.0043677   6.0043677   6.0043677
   0.8790572   0.8790572   0.8790572   0.8790572   0.8790572   0.8790572
   0.8790572   0.8790572   0.8790572   0.8790572   0.8790572   0.8790572
   0.8831635   0.8831635   0.8831635   0.8831635   0.8831635   0.8831635
   0.8831635   0.8831635   0.8831635   0.8831635   0.8831635   0.8831635
   0.8859300   0.8859300   0.8859300   0.8859300   0.8859300   0.8859300
   0.8859300   0.8859300   0.8859300   0.8859300   0.8859300   0.8859300
   7.5893802   7.5893802   7.5893802   7.5893802   7.5893802   7.5893802
   7.5893802   7.5893802   7.5893802   7.5893802   7.5893802   7.5893802
   7.5764472   7.5764472   7.5764472   7.5764472   7.5764472   7.5764472
   7.5764472   7.5764472   7.5764472   7.5764472   7.5764472   7.5764472
   8.3218920   8.3218920   8.3218920   8.3218920   8.3218920   8.3218920
   8.3218920   8.3218920   8.3218920   8.3218920   8.3218920   8.3218920
  18.5717188  18.5717188  18.5717188  18.5717188  18.5717188  18.5717188
 TTTTTTTTTTTTTTTTTTTTTTTTTTTTTT MOQGAD      TELAPSE      149.90 TCPU      111.65
 TTTTTTTTTTTTTTTTTTTTTTTTTTTTTT SHELLXN     TELAPSE      163.32 TCPU      122.13
 TTTTTTTTTTTTTTTTTTTTTTTTTTTTTT MONMO3      TELAPSE      164.32 TCPU      123.13
 NUMERICALLY INTEGRATED DENSITY    707.9999034904
 TTTTTTTTTTTTTTTTTTTTTTTTTTTTTT NUMDFT      TELAPSE      165.97 TCPU      124.78
 CYC   6 ETOT(AU) -5.429379630410E+03 DETOT -2.08E-03 tst  5.45E-06 PX  5.26E-03
 TTTTTTTTTTTTTTTTTTTTTTTTTTTTTT DIIS        TELAPSE      166.37 TCPU      125.18
 DIIS TEST: 0.33970E-02 AT SCF   CYCLE   6 - DIIS ACTIVE - HISTORY:     6 CYCLES
 TTTTTTTTTTTTTTTTTTTTTTTTTTTTTT FDIK        TELAPSE      168.31 TCPU      126.58
 INSULATING STATE
 TOP OF VALENCE BANDS -    BAND    354; K    2; EIG -2.3574321E-01 AU
 TOP OF VALENCE BANDS -    BAND    354; K    1; EIG -2.3616676E-01 AU
 BOTTOM OF VIRTUAL BANDS - BAND    355; K    2; EIG -7.5305786E-02 AU
 DIRECT ENERGY BAND GAP:   4.3657 eV
 BOTTOM OF VIRTUAL BANDS - BAND    355; K    1; EIG -7.5266482E-02 AU
 TTTTTTTTTTTTTTTTTTTTTTTTTTTTTT PDIG        TELAPSE      168.55 TCPU      126.82
 CHARGE NORMALIZATION FACTOR   1.00000000
 TOTAL ATOMIC CHARGES:
   5.8642979   5.8642979   5.8642979   5.8642979   5.8642979   5.8642979
   5.8642979   5.8642979   5.8642979   5.8642979   5.8642979   5.8642979
   6.0002808   6.0002808   6.0002808   6.0002808   6.0002808   6.0002808
   6.0002808   6.0002808   6.0002808   6.0002808   6.0002808   6.0002808
   5.7090954   5.7090954   5.7090954   5.7090954   5.7090954   5.7090954
   5.7090954   5.7090954   5.7090954   5.7090954   5.7090954   5.7090954
   6.0002843   6.0002843   6.0002843   6.0002843   6.0002843   6.0002843
   6.0002843   6.0002843   6.0002843   6.0002843   6.0002843   6.0002843
   0.8785135   0.8785135   0.8785135   0.8785135   0.8785135   0.8785135
   0.8785135   0.8785135   0.8785135   0.8785135   0.8785135   0.8785135
   0.8836843   0.8836843   0.8836843   0.8836843   0.8836843   0.8836843
   0.8836843   0.8836843   0.8836843   0.8836843   0.8836843   0.8836843
   0.8861496   0.8861496   0.8861496   0.8861496   0.8861496   0.8861496
   0.8861496   0.8861496   0.8861496   0.8861496   0.8861496   0.8861496
   7.5869766   7.5869766   7.5869766   7.5869766   7.5869766   7.5869766
   7.5869766   7.5869766   7.5869766   7.5869766   7.5869766   7.5869766
   7.5807824   7.5807824   7.5807824   7.5807824   7.5807824   7.5807824
   7.5807824   7.5807824   7.5807824   7.5807824   7.5807824   7.5807824
   8.3244939   8.3244939   8.3244939   8.3244939   8.3244939   8.3244939
   8.3244939   8.3244939   8.3244939   8.3244939   8.3244939   8.3244939
  18.5708826  18.5708826  18.5708826  18.5708826  18.5708826  18.5708826
 TTTTTTTTTTTTTTTTTTTTTTTTTTTTTT MOQGAD      TELAPSE      168.56 TCPU      126.84
 TTTTTTTTTTTTTTTTTTTTTTTTTTTTTT SHELLXN     TELAPSE      185.04 TCPU      137.30
 TTTTTTTTTTTTTTTTTTTTTTTTTTTTTT MONMO3      TELAPSE      186.81 TCPU      139.06
 NUMERICALLY INTEGRATED DENSITY    707.9999032939
 TTTTTTTTTTTTTTTTTTTTTTTTTTTTTT NUMDFT      TELAPSE      188.53 TCPU      140.78
 CYC   7 ETOT(AU) -5.429379755678E+03 DETOT -1.25E-04 tst  6.91E-07 PX  8.94E-04
 TTTTTTTTTTTTTTTTTTTTTTTTTTTTTT DIIS        TELAPSE      189.15 TCPU      141.40
 DIIS TEST: 0.16194E-02 AT SCF   CYCLE   7 - DIIS ACTIVE - HISTORY:     7 CYCLES
 TTTTTTTTTTTTTTTTTTTTTTTTTTTTTT FDIK        TELAPSE      191.31 TCPU      143.34
 INSULATING STATE
 TOP OF VALENCE BANDS -    BAND    354; K    2; EIG -2.3571898E-01 AU
 TOP OF VALENCE BANDS -    BAND    354; K    1; EIG -2.3615240E-01 AU
 BOTTOM OF VIRTUAL BANDS - BAND    355; K    2; EIG -7.5112638E-02 AU
 DIRECT ENERGY BAND GAP:   4.3703 eV
 BOTTOM OF VIRTUAL BANDS - BAND    355; K    1; EIG -7.5072930E-02 AU
 TTTTTTTTTTTTTTTTTTTTTTTTTTTTTT PDIG        TELAPSE      191.66 TCPU      143.69
 CHARGE NORMALIZATION FACTOR   1.00000000
 TOTAL ATOMIC CHARGES:
   5.8651596   5.8651596   5.8651596   5.8651596   5.8651596   5.8651596
   5.8651596   5.8651596   5.8651596   5.8651596   5.8651596   5.8651596
   6.0029492   6.0029492   6.0029492   6.0029492   6.0029492   6.0029492
   6.0029492   6.0029492   6.0029492   6.0029492   6.0029492   6.0029492
   5.7066026   5.7066026   5.7066026   5.7066026   5.7066026   5.7066026
   5.7066026   5.7066026   5.7066026   5.7066026   5.7066026   5.7066026
   6.0028576   6.0028576   6.0028576   6.0028576   6.0028576   6.0028576
   6.0028576   6.0028576   6.0028576   6.0028576   6.0028576   6.0028576
   0.8786260   0.8786260   0.8786260   0.8786260   0.8786260   0.8786260
   0.8786260   0.8786260   0.8786260   0.8786260   0.8786260   0.8786260
   0.8833378   0.8833378   0.8833378   0.8833378   0.8833378   0.8833378
   0.8833378   0.8833378   0.8833378   0.8833378   0.8833378   0.8833378
   0.8859529   0.8859529   0.8859529   0.8859529   0.8859529   0.8859529
   0.8859529   0.8859529   0.8859529   0.8859529   0.8859529   0.8859529
   7.5875272   7.5875272   7.5875272   7.5875272   7.5875272   7.5875272
   7.5875272   7.5875272   7.5875272   7.5875272   7.5875272   7.5875272
   7.5776863   7.5776863   7.5776863   7.5776863   7.5776863   7.5776863
   7.5776863   7.5776863   7.5776863   7.5776863   7.5776863   7.5776863
   8.3237017   8.3237017   8.3237017   8.3237017   8.3237017   8.3237017
   8.3237017   8.3237017   8.3237017   8.3237017   8.3237017   8.3237017
  18.5711981  18.5711981  18.5711981  18.5711981  18.5711981  18.5711981
 TTTTTTTTTTTTTTTTTTTTTTTTTTTTTT MOQGAD      TELAPSE      191.68 TCPU      143.71
 TTTTTTTTTTTTTTTTTTTTTTTTTTTTTT SHELLXN     TELAPSE      207.22 TCPU      154.30
 TTTTTTTTTTTTTTTTTTTTTTTTTTTTTT MONMO3      TELAPSE      207.50 TCPU      154.58
 NUMERICALLY INTEGRATED DENSITY    707.9999033700
 TTTTTTTTTTTTTTTTTTTTTTTTTTTTTT NUMDFT      TELAPSE      209.21 TCPU      156.28
 CYC   8 ETOT(AU) -5.429379834541E+03 DETOT -7.89E-05 tst  1.70E-07 PX  4.94E-04
 TTTTTTTTTTTTTTTTTTTTTTTTTTTTTT DIIS        TELAPSE      210.37 TCPU      157.45
 DIIS TEST: 0.11967E-03 AT SCF   CYCLE   8 - DIIS ACTIVE - HISTORY:     8 CYCLES
 TTTTTTTTTTTTTTTTTTTTTTTTTTTTTT FDIK        TELAPSE      212.70 TCPU      159.15
 INSULATING STATE
 TOP OF VALENCE BANDS -    BAND    354; K    2; EIG -2.3568382E-01 AU
 TOP OF VALENCE BANDS -    BAND    354; K    1; EIG -2.3611483E-01 AU
 BOTTOM OF VIRTUAL BANDS - BAND    355; K    2; EIG -7.5183130E-02 AU
 DIRECT ENERGY BAND GAP:   4.3674 eV
 BOTTOM OF VIRTUAL BANDS - BAND    355; K    1; EIG -7.5143616E-02 AU
 TTTTTTTTTTTTTTTTTTTTTTTTTTTTTT PDIG        TELAPSE      212.93 TCPU      159.38
 CHARGE NORMALIZATION FACTOR   1.00000000
 TOTAL ATOMIC CHARGES:
   5.8657872   5.8657872   5.8657872   5.8657872   5.8657872   5.8657872
   5.8657872   5.8657872   5.8657872   5.8657872   5.8657872   5.8657872
   6.0023637   6.0023637   6.0023637   6.0023637   6.0023637   6.0023637
   6.0023637   6.0023637   6.0023637   6.0023637   6.0023637   6.0023637
   5.7064429   5.7064429   5.7064429   5.7064429   5.7064429   5.7064429
   5.7064429   5.7064429   5.7064429   5.7064429   5.7064429   5.7064429
   6.0023178   6.0023178   6.0023178   6.0023178   6.0023178   6.0023178
   6.0023178   6.0023178   6.0023178   6.0023178   6.0023178   6.0023178
   0.8784375   0.8784375   0.8784375   0.8784375   0.8784375   0.8784375
   0.8784375   0.8784375   0.8784375   0.8784375   0.8784375   0.8784375
   0.8834597   0.8834597   0.8834597   0.8834597   0.8834597   0.8834597
   0.8834597   0.8834597   0.8834597   0.8834597   0.8834597   0.8834597
   0.8860496   0.8860496   0.8860496   0.8860496   0.8860496   0.8860496
   0.8860496   0.8860496   0.8860496   0.8860496   0.8860496   0.8860496
   7.5873812   7.5873812   7.5873812   7.5873812   7.5873812   7.5873812
   7.5873812   7.5873812   7.5873812   7.5873812   7.5873812   7.5873812
   7.5784571   7.5784571   7.5784571   7.5784571   7.5784571   7.5784571
   7.5784571   7.5784571   7.5784571   7.5784571   7.5784571   7.5784571
   8.3237292   8.3237292   8.3237292   8.3237292   8.3237292   8.3237292
   8.3237292   8.3237292   8.3237292   8.3237292   8.3237292   8.3237292
  18.5711482  18.5711482  18.5711482  18.5711482  18.5711482  18.5711482
 TTTTTTTTTTTTTTTTTTTTTTTTTTTTTT MOQGAD      TELAPSE      212.95 TCPU      159.40
 TTTTTTTTTTTTTTTTTTTTTTTTTTTTTT SHELLXN     TELAPSE      226.79 TCPU      169.88
 TTTTTTTTTTTTTTTTTTTTTTTTTTTTTT MONMO3      TELAPSE      227.90 TCPU      170.99
 NUMERICALLY INTEGRATED DENSITY    707.9999033596
 TTTTTTTTTTTTTTTTTTTTTTTTTTTTTT NUMDFT      TELAPSE      229.56 TCPU      172.65
 CYC   9 ETOT(AU) -5.429379838082E+03 DETOT -3.54E-06 tst  1.40E-08 PX  2.04E-04
 TTTTTTTTTTTTTTTTTTTTTTTTTTTTTT DIIS        TELAPSE      229.79 TCPU      172.88
 DIIS TEST: 0.25309E-04 AT SCF   CYCLE   9 - DIIS ACTIVE - HISTORY:     9 CYCLES
 TTTTTTTTTTTTTTTTTTTTTTTTTTTTTT FDIK        TELAPSE      231.36 TCPU      173.98
 INSULATING STATE
 TOP OF VALENCE BANDS -    BAND    354; K    2; EIG -2.3570877E-01 AU
 TOP OF VALENCE BANDS -    BAND    354; K    1; EIG -2.3614109E-01 AU
 BOTTOM OF VIRTUAL BANDS - BAND    355; K    2; EIG -7.5142988E-02 AU
 DIRECT ENERGY BAND GAP:   4.3692 eV
 BOTTOM OF VIRTUAL BANDS - BAND    355; K    1; EIG -7.5103296E-02 AU
 TTTTTTTTTTTTTTTTTTTTTTTTTTTTTT PDIG        TELAPSE      231.59 TCPU      174.21
 CHARGE NORMALIZATION FACTOR   1.00000000
 TOTAL ATOMIC CHARGES:
   5.8651891   5.8651891   5.8651891   5.8651891   5.8651891   5.8651891
   5.8651891   5.8651891   5.8651891   5.8651891   5.8651891   5.8651891
   6.0025294   6.0025294   6.0025294   6.0025294   6.0025294   6.0025294
   6.0025294   6.0025294   6.0025294   6.0025294   6.0025294   6.0025294
   5.7066980   5.7066980   5.7066980   5.7066980   5.7066980   5.7066980
   5.7066980   5.7066980   5.7066980   5.7066980   5.7066980   5.7066980
   6.0024313   6.0024313   6.0024313   6.0024313   6.0024313   6.0024313
   6.0024313   6.0024313   6.0024313   6.0024313   6.0024313   6.0024313
   0.8785683   0.8785683   0.8785683   0.8785683   0.8785683   0.8785683
   0.8785683   0.8785683   0.8785683   0.8785683   0.8785683   0.8785683
   0.8833988   0.8833988   0.8833988   0.8833988   0.8833988   0.8833988
   0.8833988   0.8833988   0.8833988   0.8833988   0.8833988   0.8833988
   0.8860051   0.8860051   0.8860051   0.8860051   0.8860051   0.8860051
   0.8860051   0.8860051   0.8860051   0.8860051   0.8860051   0.8860051
   7.5876209   7.5876209   7.5876209   7.5876209   7.5876209   7.5876209
   7.5876209   7.5876209   7.5876209   7.5876209   7.5876209   7.5876209
   7.5782161   7.5782161   7.5782161   7.5782161   7.5782161   7.5782161
   7.5782161   7.5782161   7.5782161   7.5782161   7.5782161   7.5782161
   8.3237354   8.3237354   8.3237354   8.3237354   8.3237354   8.3237354
   8.3237354   8.3237354   8.3237354   8.3237354   8.3237354   8.3237354
  18.5712151  18.5712151  18.5712151  18.5712151  18.5712151  18.5712151
 TTTTTTTTTTTTTTTTTTTTTTTTTTTTTT MOQGAD      TELAPSE      231.60 TCPU      174.22
 TTTTTTTTTTTTTTTTTTTTTTTTTTTTTT SHELLXN     TELAPSE      248.64 TCPU      184.69
 TTTTTTTTTTTTTTTTTTTTTTTTTTTTTT MONMO3      TELAPSE      249.59 TCPU      185.64
 NUMERICALLY INTEGRATED DENSITY    707.9999033680
 TTTTTTTTTTTTTTTTTTTTTTTTTTTTTT NUMDFT      TELAPSE      251.96 TCPU      188.02
 CYC  10 ETOT(AU) -5.429379838731E+03 DETOT -6.49E-07 tst  5.33E-09 PX  1.37E-04
 TTTTTTTTTTTTTTTTTTTTTTTTTTTTTT DIIS        TELAPSE      252.36 TCPU      188.41
 DIIS TEST: 0.92854E-05 AT SCF   CYCLE  10 - DIIS ACTIVE - HISTORY:    10 CYCLES
 TTTTTTTTTTTTTTTTTTTTTTTTTTTTTT FDIK        TELAPSE      254.38 TCPU      190.13
 INSULATING STATE
 TOP OF VALENCE BANDS -    BAND    354; K    2; EIG -2.3570227E-01 AU
 TOP OF VALENCE BANDS -    BAND    354; K    1; EIG -2.3613419E-01 AU
 BOTTOM OF VIRTUAL BANDS - BAND    355; K    2; EIG -7.5154229E-02 AU
 DIRECT ENERGY BAND GAP:   4.3687 eV
 BOTTOM OF VIRTUAL BANDS - BAND    355; K    1; EIG -7.5114629E-02 AU
 TTTTTTTTTTTTTTTTTTTTTTTTTTTTTT PDIG        TELAPSE      254.62 TCPU      190.37
 CHARGE NORMALIZATION FACTOR   1.00000000
 TOTAL ATOMIC CHARGES:
   5.8654042   5.8654042   5.8654042   5.8654042   5.8654042   5.8654042
   5.8654042   5.8654042   5.8654042   5.8654042   5.8654042   5.8654042
   6.0025231   6.0025231   6.0025231   6.0025231   6.0025231   6.0025231
   6.0025231   6.0025231   6.0025231   6.0025231   6.0025231   6.0025231
   5.7066938   5.7066938   5.7066938   5.7066938   5.7066938   5.7066938
   5.7066938   5.7066938   5.7066938   5.7066938   5.7066938   5.7066938
   6.0024586   6.0024586   6.0024586   6.0024586   6.0024586   6.0024586
   6.0024586   6.0024586   6.0024586   6.0024586   6.0024586   6.0024586
   0.8785296   0.8785296   0.8785296   0.8785296   0.8785296   0.8785296
   0.8785296   0.8785296   0.8785296   0.8785296   0.8785296   0.8785296
   0.8834162   0.8834162   0.8834162   0.8834162   0.8834162   0.8834162
   0.8834162   0.8834162   0.8834162   0.8834162   0.8834162   0.8834162
   0.8860140   0.8860140   0.8860140   0.8860140   0.8860140   0.8860140
   0.8860140   0.8860140   0.8860140   0.8860140   0.8860140   0.8860140
   7.5873903   7.5873903   7.5873903   7.5873903   7.5873903   7.5873903
   7.5873903   7.5873903   7.5873903   7.5873903   7.5873903   7.5873903
   7.5782339   7.5782339   7.5782339   7.5782339   7.5782339   7.5782339
   7.5782339   7.5782339   7.5782339   7.5782339   7.5782339   7.5782339
   8.3237330   8.3237330   8.3237330   8.3237330   8.3237330   8.3237330
   8.3237330   8.3237330   8.3237330   8.3237330   8.3237330   8.3237330
  18.5712067  18.5712067  18.5712067  18.5712067  18.5712067  18.5712067
 TTTTTTTTTTTTTTTTTTTTTTTTTTTTTT MOQGAD      TELAPSE      254.63 TCPU      190.38
 TTTTTTTTTTTTTTTTTTTTTTTTTTTTTT SHELLXN     TELAPSE      271.78 TCPU      200.68
 TTTTTTTTTTTTTTTTTTTTTTTTTTTTTT MONMO3      TELAPSE      272.78 TCPU      201.68
 NUMERICALLY INTEGRATED DENSITY    707.9999033623
 TTTTTTTTTTTTTTTTTTTTTTTTTTTTTT NUMDFT      TELAPSE      274.43 TCPU      203.33
 CYC  11 ETOT(AU) -5.429379839170E+03 DETOT -4.39E-07 tst  6.37E-10 PX  4.65E-05
 TTTTTTTTTTTTTTTTTTTTTTTTTTTTTT DIIS        TELAPSE      275.61 TCPU      204.52
 DIIS TEST: 0.88413E-06 AT SCF   CYCLE  11 - DIIS ACTIVE - HISTORY:    11 CYCLES
 TTTTTTTTTTTTTTTTTTTTTTTTTTTTTT FDIK        TELAPSE      277.78 TCPU      206.12
 INSULATING STATE
 TOP OF VALENCE BANDS -    BAND    354; K    2; EIG -2.3569765E-01 AU
 TOP OF VALENCE BANDS -    BAND    354; K    1; EIG -2.3612943E-01 AU
 BOTTOM OF VIRTUAL BANDS - BAND    355; K    2; EIG -7.5159689E-02 AU
 DIRECT ENERGY BAND GAP:   4.3685 eV
 BOTTOM OF VIRTUAL BANDS - BAND    355; K    1; EIG -7.5120059E-02 AU
 TTTTTTTTTTTTTTTTTTTTTTTTTTTTTT PDIG        TELAPSE      278.04 TCPU      206.38
 CHARGE NORMALIZATION FACTOR   1.00000000
 TOTAL ATOMIC CHARGES:
   5.8654253   5.8654253   5.8654253   5.8654253   5.8654253   5.8654253
   5.8654253   5.8654253   5.8654253   5.8654253   5.8654253   5.8654253
   6.0024690   6.0024690   6.0024690   6.0024690   6.0024690   6.0024690
   6.0024690   6.0024690   6.0024690   6.0024690   6.0024690   6.0024690
   5.7065986   5.7065986   5.7065986   5.7065986   5.7065986   5.7065986
   5.7065986   5.7065986   5.7065986   5.7065986   5.7065986   5.7065986
   6.0023948   6.0023948   6.0023948   6.0023948   6.0023948   6.0023948
   6.0023948   6.0023948   6.0023948   6.0023948   6.0023948   6.0023948
   0.8785221   0.8785221   0.8785221   0.8785221   0.8785221   0.8785221
   0.8785221   0.8785221   0.8785221   0.8785221   0.8785221   0.8785221
   0.8834214   0.8834214   0.8834214   0.8834214   0.8834214   0.8834214
   0.8834214   0.8834214   0.8834214   0.8834214   0.8834214   0.8834214
   0.8860239   0.8860239   0.8860239   0.8860239   0.8860239   0.8860239
   0.8860239   0.8860239   0.8860239   0.8860239   0.8860239   0.8860239
   7.5875313   7.5875313   7.5875313   7.5875313   7.5875313   7.5875313
   7.5875313   7.5875313   7.5875313   7.5875313   7.5875313   7.5875313
   7.5782598   7.5782598   7.5782598   7.5782598   7.5782598   7.5782598
   7.5782598   7.5782598   7.5782598   7.5782598   7.5782598   7.5782598
   8.3237471   8.3237471   8.3237471   8.3237471   8.3237471   8.3237471
   8.3237471   8.3237471   8.3237471   8.3237471   8.3237471   8.3237471
  18.5712133  18.5712133  18.5712133  18.5712133  18.5712133  18.5712133
 TTTTTTTTTTTTTTTTTTTTTTTTTTTTTT MOQGAD      TELAPSE      278.05 TCPU      206.39
 TTTTTTTTTTTTTTTTTTTTTTTTTTTTTT SHELLXN     TELAPSE      293.71 TCPU      216.64
 TTTTTTTTTTTTTTTTTTTTTTTTTTTTTT MONMO3      TELAPSE      294.88 TCPU      217.81
 NUMERICALLY INTEGRATED DENSITY    707.9999033633
 TTTTTTTTTTTTTTTTTTTTTTTTTTTTTT NUMDFT      TELAPSE      296.54 TCPU      219.46
 CYC  12 ETOT(AU) -5.429379839251E+03 DETOT -8.08E-08 tst  1.31E-10 PX  2.29E-05
 TTTTTTTTTTTTTTTTTTTTTTTTTTTTTT DIIS        TELAPSE      297.90 TCPU      220.83
 DIIS TEST: 0.62634E-06 AT SCF   CYCLE  12 - DIIS ACTIVE - HISTORY:    12 CYCLES
 TTTTTTTTTTTTTTTTTTTTTTTTTTTTTT FDIK        TELAPSE      299.74 TCPU      222.00
 INSULATING STATE
 TOP OF VALENCE BANDS -    BAND    354; K    2; EIG -2.3570088E-01 AU
 TOP OF VALENCE BANDS -    BAND    354; K    1; EIG -2.3613278E-01 AU
 BOTTOM OF VIRTUAL BANDS - BAND    355; K    2; EIG -7.5154955E-02 AU
 DIRECT ENERGY BAND GAP:   4.3687 eV
 BOTTOM OF VIRTUAL BANDS - BAND    355; K    1; EIG -7.5115342E-02 AU
 TTTTTTTTTTTTTTTTTTTTTTTTTTTTTT PDIG        TELAPSE      299.97 TCPU      222.23
 CHARGE NORMALIZATION FACTOR   1.00000000
 TOTAL ATOMIC CHARGES:
   5.8654054   5.8654054   5.8654054   5.8654054   5.8654054   5.8654054
   5.8654054   5.8654054   5.8654054   5.8654054   5.8654054   5.8654054
   6.0025040   6.0025040   6.0025040   6.0025040   6.0025040   6.0025040
   6.0025040   6.0025040   6.0025040   6.0025040   6.0025040   6.0025040
   5.7066562   5.7066562   5.7066562   5.7066562   5.7066562   5.7066562
   5.7066562   5.7066562   5.7066562   5.7066562   5.7066562   5.7066562
   6.0024343   6.0024343   6.0024343   6.0024343   6.0024343   6.0024343
   6.0024343   6.0024343   6.0024343   6.0024343   6.0024343   6.0024343
   0.8785279   0.8785279   0.8785279   0.8785279   0.8785279   0.8785279
   0.8785279   0.8785279   0.8785279   0.8785279   0.8785279   0.8785279
   0.8834190   0.8834190   0.8834190   0.8834190   0.8834190   0.8834190
   0.8834190   0.8834190   0.8834190   0.8834190   0.8834190   0.8834190
   0.8860177   0.8860177   0.8860177   0.8860177   0.8860177   0.8860177
   0.8860177   0.8860177   0.8860177   0.8860177   0.8860177   0.8860177
   7.5874403   7.5874403   7.5874403   7.5874403   7.5874403   7.5874403
   7.5874403   7.5874403   7.5874403   7.5874403   7.5874403   7.5874403
   7.5782608   7.5782608   7.5782608   7.5782608   7.5782608   7.5782608
   7.5782608   7.5782608   7.5782608   7.5782608   7.5782608   7.5782608
   8.3237292   8.3237292   8.3237292   8.3237292   8.3237292   8.3237292
   8.3237292   8.3237292   8.3237292   8.3237292   8.3237292   8.3237292
  18.5712105  18.5712105  18.5712105  18.5712105  18.5712105  18.5712105
 TTTTTTTTTTTTTTTTTTTTTTTTTTTTTT MOQGAD      TELAPSE      299.99 TCPU      222.25
 TTTTTTTTTTTTTTTTTTTTTTTTTTTTTT SHELLXN     TELAPSE      314.77 TCPU      232.52
 TTTTTTTTTTTTTTTTTTTTTTTTTTTTTT MONMO3      TELAPSE      316.05 TCPU      233.80
 NUMERICALLY INTEGRATED DENSITY    707.9999033638
 TTTTTTTTTTTTTTTTTTTTTTTTTTTTTT NUMDFT      TELAPSE      317.72 TCPU      235.46
 CYC  13 ETOT(AU) -5.429379839272E+03 DETOT -2.04E-08 tst  4.72E-11 PX  1.46E-05
 TTTTTTTTTTTTTTTTTTTTTTTTTTTTTT DIIS        TELAPSE      318.66 TCPU      236.41
 DIIS TEST: 0.65825E-07 AT SCF   CYCLE  13 - DIIS ACTIVE - HISTORY:    13 CYCLES
 TTTTTTTTTTTTTTTTTTTTTTTTTTTTTT FDIK        TELAPSE      320.49 TCPU      238.05
 INSULATING STATE
 TOP OF VALENCE BANDS -    BAND    354; K    2; EIG -2.3570050E-01 AU
 TOP OF VALENCE BANDS -    BAND    354; K    1; EIG -2.3613235E-01 AU
 BOTTOM OF VIRTUAL BANDS - BAND    355; K    2; EIG -7.5156901E-02 AU
 DIRECT ENERGY BAND GAP:   4.3686 eV
 BOTTOM OF VIRTUAL BANDS - BAND    355; K    1; EIG -7.5117283E-02 AU
 TTTTTTTTTTTTTTTTTTTTTTTTTTTTTT PDIG        TELAPSE      320.73 TCPU      238.29
 CHARGE NORMALIZATION FACTOR   1.00000000
 TOTAL ATOMIC CHARGES:
   5.8654106   5.8654106   5.8654106   5.8654106   5.8654106   5.8654106
   5.8654106   5.8654106   5.8654106   5.8654106   5.8654106   5.8654106
   6.0024940   6.0024940   6.0024940   6.0024940   6.0024940   6.0024940
   6.0024940   6.0024940   6.0024940   6.0024940   6.0024940   6.0024940
   5.7066619   5.7066619   5.7066619   5.7066619   5.7066619   5.7066619
   5.7066619   5.7066619   5.7066619   5.7066619   5.7066619   5.7066619
   6.0024239   6.0024239   6.0024239   6.0024239   6.0024239   6.0024239
   6.0024239   6.0024239   6.0024239   6.0024239   6.0024239   6.0024239
   0.8785262   0.8785262   0.8785262   0.8785262   0.8785262   0.8785262
   0.8785262   0.8785262   0.8785262   0.8785262   0.8785262   0.8785262
   0.8834192   0.8834192   0.8834192   0.8834192   0.8834192   0.8834192
   0.8834192   0.8834192   0.8834192   0.8834192   0.8834192   0.8834192
   0.8860195   0.8860195   0.8860195   0.8860195   0.8860195   0.8860195
   0.8860195   0.8860195   0.8860195   0.8860195   0.8860195   0.8860195
   7.5874602   7.5874602   7.5874602   7.5874602   7.5874602   7.5874602
   7.5874602   7.5874602   7.5874602   7.5874602   7.5874602   7.5874602
   7.5782390   7.5782390   7.5782390   7.5782390   7.5782390   7.5782390
   7.5782390   7.5782390   7.5782390   7.5782390   7.5782390   7.5782390
   8.3237387   8.3237387   8.3237387   8.3237387   8.3237387   8.3237387
   8.3237387   8.3237387   8.3237387   8.3237387   8.3237387   8.3237387
  18.5712136  18.5712136  18.5712136  18.5712136  18.5712136  18.5712136
 TTTTTTTTTTTTTTTTTTTTTTTTTTTTTT MOQGAD      TELAPSE      320.74 TCPU      238.31
 TTTTTTTTTTTTTTTTTTTTTTTTTTTTTT SHELLXN     TELAPSE      336.66 TCPU      248.61
 TTTTTTTTTTTTTTTTTTTTTTTTTTTTTT MONMO3      TELAPSE      337.71 TCPU      249.66
 NUMERICALLY INTEGRATED DENSITY    707.9999033630
 TTTTTTTTTTTTTTTTTTTTTTTTTTTTTT NUMDFT      TELAPSE      339.43 TCPU      251.38
 CYC  14 ETOT(AU) -5.429379839235E+03 DETOT  3.65E-08 tst  1.51E-11 PX  3.63E-06
 TTTTTTTTTTTTTTTTTTTTTTTTTTTTTT DIIS        TELAPSE      343.69 TCPU      255.64
 DIIS TEST: 0.20367E-07 AT SCF   CYCLE  14 - DIIS ACTIVE - HISTORY:    14 CYCLES
 TTTTTTTTTTTTTTTTTTTTTTTTTTTTTT FDIK        TELAPSE      346.04 TCPU      257.67
 INSULATING STATE
 TOP OF VALENCE BANDS -    BAND    354; K    2; EIG -2.3570023E-01 AU
 TOP OF VALENCE BANDS -    BAND    354; K    1; EIG -2.3613210E-01 AU
 BOTTOM OF VIRTUAL BANDS - BAND    355; K    2; EIG -7.5156244E-02 AU
 DIRECT ENERGY BAND GAP:   4.3686 eV
 BOTTOM OF VIRTUAL BANDS - BAND    355; K    1; EIG -7.5116628E-02 AU
 TTTTTTTTTTTTTTTTTTTTTTTTTTTTTT PDIG        TELAPSE      346.31 TCPU      257.93
 CHARGE NORMALIZATION FACTOR   1.00000000
 TOTAL ATOMIC CHARGES:
   5.8654106   5.8654106   5.8654106   5.8654106   5.8654106   5.8654106
   5.8654106   5.8654106   5.8654106   5.8654106   5.8654106   5.8654106
   6.0024969   6.0024969   6.0024969   6.0024969   6.0024969   6.0024969
   6.0024969   6.0024969   6.0024969   6.0024969   6.0024969   6.0024969
   5.7066478   5.7066478   5.7066478   5.7066478   5.7066478   5.7066478
   5.7066478   5.7066478   5.7066478   5.7066478   5.7066478   5.7066478
   6.0024270   6.0024270   6.0024270   6.0024270   6.0024270   6.0024270
   6.0024270   6.0024270   6.0024270   6.0024270   6.0024270   6.0024270
   0.8785272   0.8785272   0.8785272   0.8785272   0.8785272   0.8785272
   0.8785272   0.8785272   0.8785272   0.8785272   0.8785272   0.8785272
   0.8834190   0.8834190   0.8834190   0.8834190   0.8834190   0.8834190
   0.8834190   0.8834190   0.8834190   0.8834190   0.8834190   0.8834190
   0.8860184   0.8860184   0.8860184   0.8860184   0.8860184   0.8860184
   0.8860184   0.8860184   0.8860184   0.8860184   0.8860184   0.8860184
   7.5874566   7.5874566   7.5874566   7.5874566   7.5874566   7.5874566
   7.5874566   7.5874566   7.5874566   7.5874566   7.5874566   7.5874566
   7.5782558   7.5782558   7.5782558   7.5782558   7.5782558   7.5782558
   7.5782558   7.5782558   7.5782558   7.5782558   7.5782558   7.5782558
   8.3237341   8.3237341   8.3237341   8.3237341   8.3237341   8.3237341
   8.3237341   8.3237341   8.3237341   8.3237341   8.3237341   8.3237341
  18.5712136  18.5712136  18.5712136  18.5712136  18.5712136  18.5712136
 TTTTTTTTTTTTTTTTTTTTTTTTTTTTTT MOQGAD      TELAPSE      346.32 TCPU      257.95
 TTTTTTTTTTTTTTTTTTTTTTTTTTTTTT SHELLXN     TELAPSE      361.34 TCPU      268.21
 TTTTTTTTTTTTTTTTTTTTTTTTTTTTTT MONMO3      TELAPSE      362.37 TCPU      269.25
 NUMERICALLY INTEGRATED DENSITY    707.9999033633
 TTTTTTTTTTTTTTTTTTTTTTTTTTTTTT NUMDFT      TELAPSE      364.04 TCPU      270.91
 CYC  15 ETOT(AU) -5.429379839248E+03 DETOT -1.27E-08 tst  4.26E-12 PX  2.64E-06
 TTTTTTTTTTTTTTTTTTTTTTTTTTTTTT DIIS        TELAPSE      365.90 TCPU      272.77
 DIIS TEST: 0.42785E-08 AT SCF   CYCLE  15 - DIIS ACTIVE - HISTORY:    15 CYCLES
 TTTTTTTTTTTTTTTTTTTTTTTTTTTTTT FDIK        TELAPSE      367.77 TCPU      274.04
 INSULATING STATE
 TOP OF VALENCE BANDS -    BAND    354; K    2; EIG -2.3570033E-01 AU
 TOP OF VALENCE BANDS -    BAND    354; K    1; EIG -2.3613220E-01 AU
 BOTTOM OF VIRTUAL BANDS - BAND    355; K    2; EIG -7.5156369E-02 AU
 DIRECT ENERGY BAND GAP:   4.3686 eV
 BOTTOM OF VIRTUAL BANDS - BAND    355; K    1; EIG -7.5116752E-02 AU
 TTTTTTTTTTTTTTTTTTTTTTTTTTTTTT PDIG        TELAPSE      368.00 TCPU      274.27
 CHARGE NORMALIZATION FACTOR   1.00000000
 TOTAL ATOMIC CHARGES:
   5.8654102   5.8654102   5.8654102   5.8654102   5.8654102   5.8654102
   5.8654102   5.8654102   5.8654102   5.8654102   5.8654102   5.8654102
   6.0024958   6.0024958   6.0024958   6.0024958   6.0024958   6.0024958
   6.0024958   6.0024958   6.0024958   6.0024958   6.0024958   6.0024958
   5.7066535   5.7066535   5.7066535   5.7066535   5.7066535   5.7066535
   5.7066535   5.7066535   5.7066535   5.7066535   5.7066535   5.7066535
   6.0024255   6.0024255   6.0024255   6.0024255   6.0024255   6.0024255
   6.0024255   6.0024255   6.0024255   6.0024255   6.0024255   6.0024255
   0.8785266   0.8785266   0.8785266   0.8785266   0.8785266   0.8785266
   0.8785266   0.8785266   0.8785266   0.8785266   0.8785266   0.8785266
   0.8834194   0.8834194   0.8834194   0.8834194   0.8834194   0.8834194
   0.8834194   0.8834194   0.8834194   0.8834194   0.8834194   0.8834194
   0.8860191   0.8860191   0.8860191   0.8860191   0.8860191   0.8860191
   0.8860191   0.8860191   0.8860191   0.8860191   0.8860191   0.8860191
   7.5874577   7.5874577   7.5874577   7.5874577   7.5874577   7.5874577
   7.5874577   7.5874577   7.5874577   7.5874577   7.5874577   7.5874577
   7.5782500   7.5782500   7.5782500   7.5782500   7.5782500   7.5782500
   7.5782500   7.5782500   7.5782500   7.5782500   7.5782500   7.5782500
   8.3237356   8.3237356   8.3237356   8.3237356   8.3237356   8.3237356
   8.3237356   8.3237356   8.3237356   8.3237356   8.3237356   8.3237356
  18.5712131  18.5712131  18.5712131  18.5712131  18.5712131  18.5712131
 TTTTTTTTTTTTTTTTTTTTTTTTTTTTTT MOQGAD      TELAPSE      368.02 TCPU      274.29
 TTTTTTTTTTTTTTTTTTTTTTTTTTTTTT SHELLXN     TELAPSE      382.87 TCPU      284.56
 TTTTTTTTTTTTTTTTTTTTTTTTTTTTTT MONMO3      TELAPSE      383.98 TCPU      285.67
 NUMERICALLY INTEGRATED DENSITY    707.9999033633
 TTTTTTTTTTTTTTTTTTTTTTTTTTTTTT NUMDFT      TELAPSE      385.69 TCPU      287.38
 CYC  16 ETOT(AU) -5.429379839253E+03 DETOT -5.18E-09 tst  4.40E-13 PX  8.26E-07
 TTTTTTTTTTTTTTTTTTTTTTTTTTTTTT DIIS        TELAPSE      387.15 TCPU      288.85
 DIIS TEST: 0.87382E-09 AT SCF   CYCLE  16 - DIIS ACTIVE - HISTORY:    16 CYCLES
 TTTTTTTTTTTTTTTTTTTTTTTTTTTTTT FDIK        TELAPSE      389.45 TCPU      289.09
 INSULATING STATE
 TOP OF VALENCE BANDS -    BAND    354; K    2; EIG -2.3570033E-01 AU
 TOP OF VALENCE BANDS -    BAND    354; K    1; EIG -2.3613219E-01 AU
 BOTTOM OF VIRTUAL BANDS - BAND    355; K    2; EIG -7.5156380E-02 AU
 DIRECT ENERGY BAND GAP:   4.3686 eV
 BOTTOM OF VIRTUAL BANDS - BAND    355; K    1; EIG -7.5116763E-02 AU
 TTTTTTTTTTTTTTTTTTTTTTTTTTTTTT PDIG        TELAPSE      389.73 TCPU      289.37
 CHARGE NORMALIZATION FACTOR   1.00000000
 TOTAL ATOMIC CHARGES:
   5.8654103   5.8654103   5.8654103   5.8654103   5.8654103   5.8654103
   5.8654103   5.8654103   5.8654103   5.8654103   5.8654103   5.8654103
   6.0024958   6.0024958   6.0024958   6.0024958   6.0024958   6.0024958
   6.0024958   6.0024958   6.0024958   6.0024958   6.0024958   6.0024958
   5.7066528   5.7066528   5.7066528   5.7066528   5.7066528   5.7066528
   5.7066528   5.7066528   5.7066528   5.7066528   5.7066528   5.7066528
   6.0024258   6.0024258   6.0024258   6.0024258   6.0024258   6.0024258
   6.0024258   6.0024258   6.0024258   6.0024258   6.0024258   6.0024258
   0.8785268   0.8785268   0.8785268   0.8785268   0.8785268   0.8785268
   0.8785268   0.8785268   0.8785268   0.8785268   0.8785268   0.8785268
   0.8834193   0.8834193   0.8834193   0.8834193   0.8834193   0.8834193
   0.8834193   0.8834193   0.8834193   0.8834193   0.8834193   0.8834193
   0.8860189   0.8860189   0.8860189   0.8860189   0.8860189   0.8860189
   0.8860189   0.8860189   0.8860189   0.8860189   0.8860189   0.8860189
   7.5874577   7.5874577   7.5874577   7.5874577   7.5874577   7.5874577
   7.5874577   7.5874577   7.5874577   7.5874577   7.5874577   7.5874577
   7.5782506   7.5782506   7.5782506   7.5782506   7.5782506   7.5782506
   7.5782506   7.5782506   7.5782506   7.5782506   7.5782506   7.5782506
   8.3237353   8.3237353   8.3237353   8.3237353   8.3237353   8.3237353
   8.3237353   8.3237353   8.3237353   8.3237353   8.3237353   8.3237353
  18.5712134  18.5712134  18.5712134  18.5712134  18.5712134  18.5712134
 TTTTTTTTTTTTTTTTTTTTTTTTTTTTTT MOQGAD      TELAPSE      389.75 TCPU      289.38
 TTTTTTTTTTTTTTTTTTTTTTTTTTTTTT SHELLXN     TELAPSE      399.95 TCPU      299.59
 +++ ENERGIES IN A.U. +++
 ::: EXT EL-POLE                                  -5.8491294684539E+03
 ::: EXT EL-SPHEROPOLE                             4.9207080104304E+01
 ::: BIELET ZONE E-E                               1.0260360100857E+04
 ::: TOTAL E-E                                     4.4604377125075E+03
 ::: TOTAL E-N + N-E                              -1.5667194789657E+04
 ::: TOTAL N-N                                     1.3442323223603E+03
 ::: KINETIC ENERGY                                4.9731217850750E+03
 ::: PSEUDO TOTAL   ENERGY                        -4.8894029697143E+03
 ::: VIRIAL COEFFICIENT                            1.0084885784768E+00
 TTTTTTTTTTTTTTTTTTTTTTTTTTTTTT MONMO3      TELAPSE      400.99 TCPU      300.62
 NUMERICALLY INTEGRATED DENSITY    707.9999033633
 TTTTTTTTTTTTTTTTTTTTTTTTTTTTTT NUMDFT      TELAPSE      402.68 TCPU      302.31
 CYC  17 ETOT(AU) -5.429379839250E+03 DETOT  2.82E-09 tst  1.13E-14 PX  8.26E-07

 == SCF ENDED - CONVERGENCE ON ENERGY      E(AU) -5.4293798392501E+03 CYCLES  17


 ENERGY EXPRESSION=HARTREE+FOCK EXCH*0.20000+(BECKE      EXCH)*0.80000+LYP        CORR


 TOTAL ENERGY(DFT)(AU)( 17) -5.4293798392501E+03 DE 2.8E-09 tester 1.1E-14
 TTTTTTTTTTTTTTTTTTTTTTTTTTTTTT EDFT        TELAPSE      402.69 TCPU      302.32

 *******************************************************************************
 *                             FORCE CALCULATION                               *
 *******************************************************************************

 TTTTTTTTTTTTTTTTTTTTTTTTTTTTTT NUMDFG      TELAPSE      418.35 TCPU      317.99
 INFORMATION **** EXCPOG **** EXCH. BIPO BUFFER LENGTH (WORDS) =    16000000
 WARNING **** EXCPOG **** EXCH. BIPO BUFFER TOO SMALL - TO AVOID I/O SET EXCHSIZE =     7045524
 WARNING **** GENPOG **** COULOMB BIPO BUFFER TOO SMALL - TO AVOID I/O SET BIPOSIZE =     5273700
 INFORMATION **** GENPOG **** BIPO BUFFER LENGTH (WORDS) =     4000000
 TTTTTTTTTTTTTTTTTTTTTTTTTTTTTT SHELXG      TELAPSE      565.18 TCPU      392.78


 D3 DISPERSION ENERGY (AU)       -4.8576141380694E-01
 TOTAL ENERGY + DISP (AU)        -5.4298656006639E+03

 CARTESIAN FORCES IN HARTREE/BOHR (ANALYTICAL)
   ATOM                     X                   Y                   Z
   1   6            -5.379485460999E-05 -7.541574102454E-05  2.246273204198E-05
   2   6             5.379485462065E-05  7.541574100944E-05  2.246273203443E-05
   3   6            -5.379485462598E-05  7.541574102010E-05 -2.246273203266E-05
   4   6             5.379485460466E-05 -7.541574102010E-05 -2.246273201445E-05
   5   6             2.246273204287E-05 -5.379485460466E-05 -7.541574102543E-05
   6   6            -7.541574102365E-05  2.246273203399E-05 -5.379485459756E-05
   7   6            -2.246273203044E-05  5.379485459933E-05 -7.541574101921E-05
   8   6             7.541574101833E-05  2.246273204376E-05  5.379485462065E-05
   9   6             2.246273203843E-05  5.379485462598E-05  7.541574101033E-05
  10   6             7.541574101300E-05 -2.246273202511E-05 -5.379485462953E-05
  11   6            -2.246273205264E-05 -5.379485461887E-05  7.541574101477E-05
  12   6            -7.541574101921E-05 -2.246273205309E-05  5.379485460466E-05
  13   6            -1.921120219350E-06  4.456227292060E-06  6.618066388242E-06
  14   6             1.921120224679E-06 -4.456227310712E-06  6.618066368702E-06
  15   6            -1.921120237114E-06 -4.456227287619E-06 -6.618066393571E-06
  16   6             1.921120247772E-06  4.456227276961E-06 -6.618066390018E-06
  17   6             6.618066397124E-06 -1.921120240667E-06  4.456227303606E-06
  18   6             4.456227306271E-06  6.618066388242E-06 -1.921120244219E-06
  19   6            -6.618066372255E-06  1.921120233561E-06  4.456227282290E-06
  20   6            -4.456227282290E-06  6.618066377584E-06  1.921120221127E-06
  21   6             6.618066359820E-06  1.921120233561E-06 -4.456227284955E-06
  22   6            -4.456227286731E-06 -6.618066384689E-06 -1.921120235338E-06
  23   6            -6.618066386466E-06 -1.921120237114E-06 -4.456227287619E-06
  24   6             4.456227278737E-06 -6.618066379360E-06  1.921120238890E-06
  25   6            -6.595684426181E-06 -3.136048603547E-05  1.926015097142E-05
  26   6             6.595684420851E-06  3.136048604063E-05  1.926015095766E-05
  27   6            -6.595684412858E-06  3.136048602137E-05 -1.926015096521E-05
  28   6             6.595684448385E-06 -3.136048605717E-05 -1.926015097364E-05
  29   6             1.926015095965E-05 -6.595684429733E-06 -3.136048603952E-05
  30   6            -3.136048603797E-05  1.926015095899E-05 -6.595684428845E-06
  31   6            -1.926015098386E-05  6.595684448385E-06 -3.136048604896E-05
  32   6             3.136048602564E-05  1.926015095255E-05  6.595684418187E-06
  33   6             1.926015096942E-05  6.595684420851E-06  3.136048604646E-05
  34   6             3.136048603158E-05 -1.926015097431E-05 -6.595684419963E-06
  35   6            -1.926015099118E-05 -6.595684419075E-06  3.136048602859E-05
  36   6            -3.136048604530E-05 -1.926015095144E-05  6.595684443944E-06
  37   6             2.664225375781E-05  4.692533863704E-06 -2.337811636277E-05
  38   6            -2.664225374360E-05 -4.692533833506E-06 -2.337811635122E-05
  39   6             2.664225375604E-05 -4.692533853046E-06  2.337811637698E-05
  40   6            -2.664225377380E-05  4.692533860151E-06  2.337811636899E-05
  41   6            -2.337811636988E-05  2.664225374360E-05  4.692533847717E-06
  42   6             4.692533851269E-06 -2.337811633613E-05  2.664225373117E-05
  43   6             2.337811635567E-05 -2.664225376670E-05  4.692533877915E-06
  44   6            -4.692533847717E-06 -2.337811633968E-05 -2.664225375248E-05
  45   6            -2.337811633346E-05 -2.664225373827E-05 -4.692533854822E-06
  46   6            -4.692533858375E-06  2.337811635567E-05  2.664225375426E-05
  47   6             2.337811634945E-05  2.664225375426E-05 -4.692533856598E-06
  48   6             4.692533874362E-06  2.337811637609E-05 -2.664225377380E-05
  49   1            -6.826031272666E-06 -2.401991271861E-05 -1.749939559598E-05
  50   1             6.826031274443E-06  2.401991271417E-05 -1.749939559464E-05
  51   1            -6.826031271778E-06  2.401991271306E-05  1.749939559542E-05
  52   1             6.826031276663E-06 -2.401991270884E-05  1.749939559159E-05
  53   1            -1.749939559437E-05 -6.826031272666E-06 -2.401991271594E-05
  54   1            -2.401991271683E-05 -1.749939559453E-05 -6.826031273111E-06
  55   1             1.749939559337E-05  6.826031273999E-06 -2.401991271239E-05
  56   1             2.401991271195E-05 -1.749939559331E-05  6.826031272666E-06
  57   1            -1.749939559431E-05  6.826031273111E-06  2.401991271350E-05
  58   1             2.401991271261E-05  1.749939559575E-05 -6.826031271334E-06
  59   1             1.749939559559E-05 -6.826031272222E-06  2.401991271417E-05
  60   1            -2.401991271173E-05  1.749939559231E-05  6.826031274887E-06
  61   1             1.380976251752E-05  7.398312460216E-06 -1.377481854137E-06
  62   1            -1.380976252130E-05 -7.398312461104E-06 -1.377481850584E-06
  63   1             1.380976251886E-05 -7.398312462215E-06  1.377481861464E-06
  64   1            -1.380976251908E-05  7.398312459550E-06  1.377481857023E-06
  65   1            -1.377481858578E-06  1.380976251997E-05  7.398312464213E-06
  66   1             7.398312463103E-06 -1.377481858134E-06  1.380976251708E-05
  67   1             1.377481857689E-06 -1.380976251952E-05  7.398312459772E-06
  68   1            -7.398312461104E-06 -1.377481862797E-06 -1.380976252130E-05
  69   1            -1.377481853027E-06 -1.380976252086E-05 -7.398312459994E-06
  70   1            -7.398312461770E-06  1.377481860576E-06  1.380976251841E-05
  71   1             1.377481861242E-06  1.380976251841E-05 -7.398312461326E-06
  72   1             7.398312459994E-06  1.377481859244E-06 -1.380976251952E-05
  73   1            -1.165374289380E-05 -3.850877706713E-06 -1.300787151770E-05
  74   1             1.165374289913E-05  3.850877700273E-06 -1.300787151592E-05
  75   1            -1.165374289691E-05  3.850877705158E-06  1.300787151548E-05
  76   1             1.165374289647E-05 -3.850877704936E-06  1.300787151659E-05
  77   1            -1.300787151415E-05 -1.165374290002E-05 -3.850877702050E-06
  78   1            -3.850877705380E-06 -1.300787151370E-05 -1.165374289624E-05
  79   1             1.300787151615E-05  1.165374289291E-05 -3.850877705380E-06
  80   1             3.850877705380E-06 -1.300787151526E-05  1.165374289758E-05
  81   1            -1.300787151637E-05  1.165374289092E-05  3.850877707157E-06
  82   1             3.850877705824E-06  1.300787151304E-05 -1.165374289780E-05
  83   1             1.300787151304E-05 -1.165374289824E-05  3.850877705824E-06
  84   1            -3.850877706046E-06  1.300787151770E-05  1.165374289447E-05
  85   7            -9.137137870541E-06  5.222144976003E-06 -1.869128144039E-05
  86   7             9.137137835458E-06 -5.222144957351E-06 -1.869128144572E-05
  87   7            -9.137137838566E-06 -5.222144973782E-06  1.869128146437E-05
  88   7             9.137137836124E-06  5.222145012418E-06  1.869128143861E-05
  89   7            -1.869128145726E-05 -9.137137835014E-06  5.222144976891E-06
  90   7             5.222145004868E-06 -1.869128143284E-05 -9.137137832793E-06
  91   7             1.869128145726E-05  9.137137851667E-06  5.222144996431E-06
  92   7            -5.222144987549E-06 -1.869128146481E-05  9.137137852555E-06
  93   7            -1.869128149146E-05  9.137137823467E-06 -5.222144960904E-06
  94   7            -5.222144978223E-06  1.869128146703E-05 -9.137137833015E-06
  95   7             1.869128150256E-05 -9.137137838788E-06 -5.222144978667E-06
  96   7             5.222145010642E-06  1.869128143595E-05  9.137137854109E-06
  97   7             8.520414969571E-06  4.172772706657E-05  2.208787941171E-05
  98   7            -8.520414950475E-06 -4.172772706745E-05  2.208787940106E-05
  99   7             8.520414958468E-06 -4.172772707101E-05 -2.208787945879E-05
 100   7            -8.520414965352E-06  4.172772707101E-05 -2.208787942504E-05
 101   7             2.208787941171E-05  8.520414948032E-06  4.172772706035E-05
 102   7             4.172772709232E-05  2.208787940994E-05  8.520414971347E-06
 103   7            -2.208787942859E-05 -8.520414968460E-06  4.172772708522E-05
 104   7            -4.172772706390E-05  2.208787939928E-05 -8.520414942703E-06
 105   7             2.208787940283E-05 -8.520414958690E-06 -4.172772707278E-05
 106   7            -4.172772708699E-05 -2.208787945879E-05  8.520414959134E-06
 107   7            -2.208787944369E-05  8.520414958246E-06 -4.172772708078E-05
 108   7             4.172772707545E-05 -2.208787942148E-05 -8.520414964686E-06
 109   8             8.595840853687E-05  5.803472957533E-05 -4.130082267295E-05
 110   8            -8.595840853332E-05 -5.803472958732E-05 -4.130082268006E-05
 111   8             8.595840852621E-05 -5.803472958776E-05  4.130082268716E-05
 112   8            -8.595840853332E-05  5.803472959043E-05  4.130082267473E-05
 113   8            -4.130082268183E-05  8.595840853687E-05  5.803472956956E-05
 114   8             5.803472957178E-05 -4.130082266851E-05  8.595840853687E-05
 115   8             4.130082267739E-05 -8.595840852621E-05  5.803472958332E-05
 116   8            -5.803472959220E-05 -4.130082267562E-05 -8.595840854397E-05
 117   8            -4.130082268361E-05 -8.595840853332E-05 -5.803472958754E-05
 118   8            -5.803472958799E-05  4.130082269516E-05  8.595840852976E-05
 119   8             4.130082271026E-05  8.595840853332E-05 -5.803472958488E-05
 120   8             5.803472957799E-05  4.130082269604E-05 -8.595840854397E-05
 121 230            -1.011631558770E-14  1.336938393770E-06 -3.552713678801E-15
 122 230             1.867635640495E-15 -1.336938383112E-06 -2.812564995717E-15
 123 230             5.816320268311E-15  8.230359904398E-15  1.336938413310E-06
 124 230             1.336938432406E-06  1.753864220026E-15 -2.242650509743E-14
 125 230            -1.336938396879E-06  5.876280457441E-15 -6.809367884368E-15
 126 230             3.774758283726E-15 -4.536229730688E-15 -1.336938387997E-06

 RESULTANT FORCE     1.177849499859E-14  2.797762022055E-14 -2.422136579508E-14

 ATOMIC PART

 SYMMETRY ALLOWED FORCES (ANALYTICAL) (DIRECTION, FORCE)

    1  1.6836913E-06    2  9.4110751E-05    3 -3.1650003E-04    4  2.5990828E-05
    5  9.6997871E-06    6  6.2097187E-06    7 -1.1009301E-05    8  8.9498652E-05
    9 -9.2973250E-05   10 -9.0655673E-05   11 -3.5081707E-05   12  7.6754241E-05
   13 -6.9386554E-05   14 -2.5179945E-05   15 -7.5556823E-05   16 -1.5577864E-05
   17  5.1710526E-06   18  5.1948962E-05   19 -1.0410013E-05   20 -4.7826734E-05
   21 -3.7978409E-05   22 -8.6639973E-06   23 -7.3174020E-05   24 -9.5897348E-06
   25  1.1059038E-04   26  1.5511726E-05   27  1.2308231E-04   28 -1.3844900E-04
   29 -7.7326322E-05   30  3.5270971E-04   31  3.2748169E-06

 CELL PART

 GRADIENT WITH RESPECT TO THE CELL PARAMETER IN HARTREE/BOHR
ORDER: -D/DA1X, -D/DA1Y, -D/DA1Z
       -D/DA2X, -D/DA2Y, -D/DA2Z
       -D/DA3X, -D/DA3Y, -D/DA3Z
 -0.140723800443E-13  0.715640024040E-05  0.715640026172E-05
  0.715640040561E-05 -0.154971303282E-13  0.715640042159E-05
  0.715640030080E-05  0.715640030791E-05 -0.138738621935E-13

STRESS TENSOR, IN HARTREE/BOHR^3:
ORDER: 11 12 13
       21 22 23
       31 32 33
 -0.134515497896E-07  0.111724165920E-15 -0.852729732610E-16
 -0.488751422269E-16 -0.134515496423E-07  0.780043709321E-16
 -0.137213030927E-15  0.163291078364E-15 -0.134515497677E-07

PRESSURE FROM THE STRESS TENSOR,
IN HARTREE/BOHR^3:  0.13452E-07
PRESSURE IN GIGAPASCAL:  0.3958E-03
CONVERSION FACTOR: 1 HARTREE/BOHR^3= 29421 GIGAPASCAL
WHEN USING VALUES FOR BOHR RADIUS AND HARTREE
FROM IUPAC WEBSITE, APRIL 2009
ENTHALPY: -5.4298653672263E+03

 SYMMETRY ALLOWED FORCES (ANALYTICAL) (DIRECTION, FORCE)

    1  4.0432575E-04
 TTTTTTTTTTTTTTTTTTTTTTTTTTTTTT TOTGRA_C    TELAPSE      647.68 TCPU      475.29
 TTTTTTTTTTTTTTTTTTTTTTTTTTTTTT SMAT        TELAPSE     1877.99 TCPU      633.32
 TTTTTTTTTTTTTTTTTTTTTTTTTTTTTT POLAR2      TELAPSE     1878.60 TCPU      633.92

 CELL FORCES OF CENTRAL POINT

 | -1.40724E-14  7.15640E-06  7.15640E-06 |
 |  7.15640E-06 -1.54971E-14  7.15640E-06 |
 |  7.15640E-06  7.15640E-06 -1.38739E-14 |

 ENERGY OF CENTRAL POINT:   -0.5429865601E+04


 VOLUME OF THE CELL: **********

 DENSITY OF THE CRYSTAL =          0.9840 g/cm^3

 STRAIN MATRIX   1 :

  | 1 0 0 |
  | 0 0 0 |
  | 0 0 0 |
  
 *******************************************************************************
 LATTICE PARAMETERS (ANGSTROMS AND DEGREES) - BOHR = 0.5291772083 ANGSTROM
 PRIMITIVE CELL - CENTRING CODE 6/0 VOLUME=  2571.590712 - DENSITY  0.984 g/cm^3
         A              B              C           ALPHA      BETA       GAMMA 
    14.94885444    14.94885444    14.94885444   109.471221 109.471221 109.471221
 *******************************************************************************
 ATOMS IN THE ASYMMETRIC UNIT   11 - ATOMS IN THE UNIT CELL:  126
     ATOM                 X/A                 Y/B                 Z/C    
 *******************************************************************************
      1 T   6 C     1.116596686257E-02 -4.870223628001E-01  3.551349065600E-01
      2 F   6 C     1.578427306399E-01 -3.439689396974E-01 -3.551349065600E-01
      3 F   6 C    -1.116596686257E-02  3.439689396974E-01 -4.981883296627E-01
      4 F   6 C    -1.578427306399E-01  4.870223628001E-01  4.981883296627E-01
      5 F   6 C     3.551349065600E-01  1.116596686257E-02 -4.870223628001E-01
      6 F   6 C    -4.870223628001E-01  3.551349065600E-01  1.116596686257E-02
      7 F   6 C     4.981883296627E-01 -1.578427306399E-01  4.870223628001E-01
      8 F   6 C    -3.439689396974E-01 -3.551349065600E-01  1.578427306399E-01
      9 F   6 C    -3.551349065600E-01  1.578427306399E-01 -3.439689396974E-01
     10 F   6 C     3.439689396974E-01 -4.981883296627E-01 -1.116596686257E-02
     11 F   6 C    -4.981883296627E-01 -1.116596686257E-02  3.439689396974E-01
     12 F   6 C     4.870223628001E-01  4.981883296627E-01 -1.578427306399E-01
     13 T   6 C     6.579375514350E-02 -2.151158937271E-01  4.168710745366E-01
     14 F   6 C     3.680130317363E-01 -3.510773193931E-01 -4.168710745366E-01
     15 F   6 C    -6.579375514350E-02  3.510773193931E-01 -2.809096488706E-01
     16 F   6 C    -3.680130317363E-01  2.151158937271E-01  2.809096488706E-01
     17 F   6 C     4.168710745366E-01  6.579375514350E-02 -2.151158937271E-01
     18 F   6 C    -2.151158937271E-01  4.168710745366E-01  6.579375514350E-02
     19 F   6 C     2.809096488706E-01 -3.680130317363E-01  2.151158937271E-01
     20 F   6 C    -3.510773193931E-01 -4.168710745366E-01  3.680130317363E-01
     21 F   6 C    -4.168710745366E-01  3.680130317363E-01 -3.510773193931E-01
     22 F   6 C     3.510773193931E-01 -2.809096488706E-01 -6.579375514350E-02
     23 F   6 C    -2.809096488706E-01 -6.579375514350E-02  3.510773193931E-01
     24 F   6 C     2.151158937271E-01  2.809096488706E-01 -3.680130317363E-01
     25 T   6 C     1.203576832671E-02 -3.856482918594E-01  3.691374288504E-01
     26 F   6 C     2.452142792903E-01 -3.571016605237E-01 -3.691374288504E-01
     27 F   6 C    -1.203576832671E-02  3.571016605237E-01 -3.976840601861E-01
     28 F   6 C    -2.452142792903E-01  3.856482918594E-01  3.976840601861E-01
     29 F   6 C     3.691374288504E-01  1.203576832671E-02 -3.856482918594E-01
     30 F   6 C    -3.856482918594E-01  3.691374288504E-01  1.203576832671E-02
     31 F   6 C     3.976840601861E-01 -2.452142792903E-01  3.856482918594E-01
     32 F   6 C    -3.571016605237E-01 -3.691374288504E-01  2.452142792903E-01
     33 F   6 C    -3.691374288504E-01  2.452142792903E-01 -3.571016605237E-01
     34 F   6 C     3.571016605237E-01 -3.976840601861E-01 -1.203576832671E-02
     35 F   6 C    -3.976840601861E-01 -1.203576832671E-02  3.571016605237E-01
     36 F   6 C     3.856482918594E-01  3.976840601861E-01 -2.452142792903E-01
     37 T   6 C    -4.774431541437E-02 -2.733554179299E-01  3.617920439395E-01
     38 F   6 C     3.648525381306E-01 -4.095363593539E-01 -3.617920439395E-01
     39 F   6 C     4.774431541437E-02  4.095363593539E-01 -2.256111025156E-01
     40 F   6 C    -3.648525381306E-01  2.733554179299E-01  2.256111025156E-01
     41 F   6 C     3.617920439395E-01 -4.774431541437E-02 -2.733554179299E-01
     42 F   6 C    -2.733554179299E-01  3.617920439395E-01 -4.774431541438E-02
     43 F   6 C     2.256111025156E-01 -3.648525381306E-01  2.733554179299E-01
     44 F   6 C    -4.095363593539E-01 -3.617920439395E-01  3.648525381306E-01
     45 F   6 C    -3.617920439395E-01  3.648525381306E-01 -4.095363593539E-01
     46 F   6 C     4.095363593539E-01 -2.256111025156E-01  4.774431541438E-02
     47 F   6 C    -2.256111025156E-01  4.774431541438E-02  4.095363593539E-01
     48 F   6 C     2.733554179299E-01  2.256111025156E-01 -3.648525381306E-01
     49 T   1 H     9.178867239089E-02 -4.804010049279E-01  3.944246327584E-01
     50 F   1 H     1.251743623137E-01 -3.026359603675E-01 -3.944246327584E-01
     51 F   1 H    -9.178867239089E-02  3.026359603675E-01  4.278103226812E-01
     52 F   1 H    -1.251743623137E-01  4.804010049279E-01 -4.278103226812E-01
     53 F   1 H     3.944246327584E-01  9.178867239089E-02 -4.804010049279E-01
     54 F   1 H    -4.804010049279E-01  3.944246327584E-01  9.178867239089E-02
     55 F   1 H    -4.278103226812E-01 -1.251743623137E-01  4.804010049279E-01
     56 F   1 H    -3.026359603675E-01 -3.944246327584E-01  1.251743623137E-01
     57 F   1 H    -3.944246327584E-01  1.251743623137E-01 -3.026359603675E-01
     58 F   1 H     3.026359603675E-01  4.278103226812E-01 -9.178867239089E-02
     59 F   1 H     4.278103226812E-01 -9.178867239089E-02  3.026359603675E-01
     60 F   1 H     4.804010049279E-01 -4.278103226812E-01 -1.251743623137E-01
     61 T   1 H     1.211962356512E-01 -1.294476078049E-01  4.514962061937E-01
     62 F   1 H     4.190561860014E-01 -3.302999705424E-01 -4.514962061937E-01
     63 F   1 H    -1.211962356512E-01  3.302999705424E-01 -2.506438434562E-01
     64 F   1 H    -4.190561860014E-01  1.294476078049E-01  2.506438434562E-01
     65 F   1 H     4.514962061937E-01  1.211962356512E-01 -1.294476078049E-01
     66 F   1 H    -1.294476078049E-01  4.514962061937E-01  1.211962356512E-01
     67 F   1 H     2.506438434562E-01 -4.190561860014E-01  1.294476078049E-01
     68 F   1 H    -3.302999705424E-01 -4.514962061937E-01  4.190561860014E-01
     69 F   1 H    -4.514962061937E-01  4.190561860014E-01 -3.302999705424E-01
     70 F   1 H     3.302999705424E-01 -2.506438434562E-01 -1.211962356512E-01
     71 F   1 H    -2.506438434562E-01 -1.211962356512E-01  3.302999705424E-01
     72 F   1 H     1.294476078049E-01  2.506438434562E-01 -4.190561860014E-01
     73 T   1 H    -1.054392615778E-01 -2.449269556188E-01  3.440864144961E-01
     74 F   1 H     4.109866298851E-01 -4.495256760739E-01 -3.440864144961E-01
     75 F   1 H     1.054392615778E-01  4.495256760739E-01 -1.394876940410E-01
     76 F   1 H    -4.109866298851E-01  2.449269556188E-01  1.394876940410E-01
     77 F   1 H     3.440864144961E-01 -1.054392615778E-01 -2.449269556188E-01
     78 F   1 H    -2.449269556188E-01  3.440864144961E-01 -1.054392615778E-01
     79 F   1 H     1.394876940410E-01 -4.109866298851E-01  2.449269556188E-01
     80 F   1 H    -4.495256760739E-01 -3.440864144961E-01  4.109866298851E-01
     81 F   1 H    -3.440864144961E-01  4.109866298851E-01 -4.495256760739E-01
     82 F   1 H     4.495256760739E-01 -1.394876940410E-01  1.054392615778E-01
     83 F   1 H    -1.394876940410E-01  1.054392615778E-01  4.495256760739E-01
     84 F   1 H     2.449269556188E-01  1.394876940410E-01 -4.109866298851E-01
     85 T   7 N     1.027947531965E-01 -2.860414089745E-01  4.216507270438E-01
     86 F   7 N     2.923078639817E-01 -3.188559738473E-01 -4.216507270438E-01
     87 F   7 N    -1.027947531965E-01  3.188559738473E-01 -3.888361621710E-01
     88 F   7 N    -2.923078639817E-01  2.860414089745E-01  3.888361621710E-01
     89 F   7 N     4.216507270438E-01  1.027947531965E-01 -2.860414089745E-01
     90 F   7 N    -2.860414089745E-01  4.216507270438E-01  1.027947531965E-01
     91 F   7 N     3.888361621710E-01 -2.923078639817E-01  2.860414089745E-01
     92 F   7 N    -3.188559738473E-01 -4.216507270438E-01  2.923078639817E-01
     93 F   7 N    -4.216507270438E-01  2.923078639817E-01 -3.188559738473E-01
     94 F   7 N     3.188559738473E-01 -3.888361621710E-01 -1.027947531965E-01
     95 F   7 N    -3.888361621710E-01 -1.027947531965E-01  3.188559738473E-01
     96 F   7 N     2.860414089745E-01  3.888361621710E-01 -2.923078639817E-01
     97 T   7 N    -8.052260445082E-02 -3.800285612129E-01  3.319310917466E-01
     98 F   7 N     2.880403470405E-01 -4.124536961974E-01 -3.319310917466E-01
     99 F   7 N     8.052260445082E-02  4.124536961974E-01 -2.995059567621E-01
    100 F   7 N    -2.880403470405E-01  3.800285612129E-01  2.995059567621E-01
    101 F   7 N     3.319310917466E-01 -8.052260445082E-02 -3.800285612129E-01
    102 F   7 N    -3.800285612129E-01  3.319310917466E-01 -8.052260445082E-02
    103 F   7 N     2.995059567621E-01 -2.880403470405E-01  3.800285612129E-01
    104 F   7 N    -4.124536961974E-01 -3.319310917466E-01  2.880403470405E-01
    105 F   7 N    -3.319310917466E-01  2.880403470405E-01 -4.124536961974E-01
    106 F   7 N     4.124536961974E-01 -2.995059567621E-01  8.052260445082E-02
    107 F   7 N    -2.995059567621E-01  8.052260445082E-02  4.124536961974E-01
    108 F   7 N     3.800285612129E-01  2.995059567621E-01 -2.880403470405E-01
    109 T   8 O    -7.345262749569E-02  4.250044034688E-01  3.034104349153E-01
    110 F   8 O     1.215939685535E-01 -3.768630624110E-01 -3.034104349153E-01
    111 F   8 O     7.345262749569E-02  3.768630624110E-01  4.984570309645E-01
    112 F   8 O    -1.215939685535E-01 -4.250044034688E-01 -4.984570309645E-01
    113 F   8 O     3.034104349153E-01 -7.345262749569E-02  4.250044034688E-01
    114 F   8 O     4.250044034688E-01  3.034104349153E-01 -7.345262749569E-02
    115 F   8 O    -4.984570309645E-01 -1.215939685535E-01 -4.250044034688E-01
    116 F   8 O    -3.768630624110E-01 -3.034104349153E-01  1.215939685535E-01
    117 F   8 O    -3.034104349153E-01  1.215939685535E-01 -3.768630624110E-01
    118 F   8 O     3.768630624110E-01  4.984570309645E-01  7.345262749569E-02
    119 F   8 O     4.984570309645E-01  7.345262749569E-02  3.768630624110E-01
    120 F   8 O    -4.250044034688E-01 -4.984570309645E-01 -1.215939685535E-01
    121 T 230 ZN   -2.337633736240E-01  5.000000000000E-01  2.662366263760E-01
    122 F 230 ZN    2.337633736240E-01  5.000000000000E-01 -2.662366263760E-01
    123 F 230 ZN    2.662366263760E-01 -2.337633736240E-01  5.000000000000E-01
    124 F 230 ZN   -5.000000000000E-01  2.662366263760E-01 -2.337633736240E-01
    125 F 230 ZN    5.000000000000E-01 -2.662366263760E-01  2.337633736240E-01
    126 F 230 ZN   -2.662366263760E-01  2.337633736240E-01  5.000000000000E-01

 TRANSFORMATION MATRIX PRIMITIVE-CRYSTALLOGRAPHIC CELL
  0.0000  1.0000  1.0000  1.0000  0.0000  1.0000  1.0000  1.0000  0.0000

 *******************************************************************************
 CRYSTALLOGRAPHIC CELL (VOLUME=       5143.18142326)
         A              B              C           ALPHA      BETA       GAMMA 
    17.26145027    17.26145027    17.26145027    90.000000  90.000000  90.000000

 COORDINATES IN THE CRYSTALLOGRAPHIC CELL
     ATOM                 X/A                 Y/B                 Z/C    
 *******************************************************************************
      1 T   6 C     4.284732884486E-01 -7.333838188867E-02  8.450434875124E-02
      2 F   6 C    -4.284732884486E-01  7.333838188867E-02  8.450434875124E-02
      3 F   6 C     4.284732884486E-01  7.333838188867E-02 -8.450434875124E-02
      4 F   6 C    -4.284732884486E-01 -7.333838188867E-02 -8.450434875124E-02
      5 F   6 C     8.450434875124E-02  4.284732884486E-01 -7.333838188867E-02
      6 F   6 C    -7.333838188867E-02  8.450434875124E-02  4.284732884486E-01
      7 F   6 C    -8.450434875124E-02 -4.284732884486E-01 -7.333838188867E-02
      8 F   6 C     7.333838188867E-02  8.450434875124E-02 -4.284732884486E-01
      9 F   6 C     8.450434875124E-02 -4.284732884486E-01  7.333838188867E-02
     10 F   6 C     7.333838188867E-02 -8.450434875124E-02  4.284732884486E-01
     11 F   6 C    -8.450434875124E-02  4.284732884486E-01  7.333838188867E-02
     12 F   6 C    -7.333838188867E-02 -8.450434875124E-02 -4.284732884486E-01
     13 T   6 C    -4.320192871670E-01 -1.511096382964E-01  2.169033934399E-01
     14 F   6 C     4.320192871670E-01  1.511096382964E-01  2.169033934399E-01
     15 F   6 C    -4.320192871670E-01  1.511096382964E-01 -2.169033934399E-01
     16 F   6 C     4.320192871670E-01 -1.511096382964E-01 -2.169033934399E-01
     17 F   6 C     2.169033934399E-01 -4.320192871670E-01 -1.511096382964E-01
     18 F   6 C    -1.511096382964E-01  2.169033934399E-01 -4.320192871670E-01
     19 F   6 C    -2.169033934399E-01  4.320192871670E-01 -1.511096382964E-01
     20 F   6 C     1.511096382964E-01  2.169033934399E-01  4.320192871670E-01
     21 F   6 C     2.169033934399E-01  4.320192871670E-01  1.511096382964E-01
     22 F   6 C     1.511096382964E-01 -2.169033934399E-01 -4.320192871670E-01
     23 F   6 C    -2.169033934399E-01 -4.320192871670E-01  1.511096382964E-01
     24 F   6 C    -1.511096382964E-01 -2.169033934399E-01  4.320192871670E-01
     25 T   6 C     4.857266843322E-01 -1.165892554818E-01  1.286250238085E-01
     26 F   6 C    -4.857266843322E-01  1.165892554818E-01  1.286250238085E-01
     27 F   6 C     4.857266843322E-01  1.165892554818E-01 -1.286250238085E-01
     28 F   6 C    -4.857266843322E-01 -1.165892554818E-01 -1.286250238085E-01
     29 F   6 C     1.286250238085E-01  4.857266843322E-01 -1.165892554818E-01
     30 F   6 C    -1.165892554818E-01  1.286250238085E-01  4.857266843322E-01
     31 F   6 C    -1.286250238085E-01 -4.857266843322E-01 -1.165892554818E-01
     32 F   6 C     1.165892554818E-01  1.286250238085E-01 -4.857266843322E-01
     33 F   6 C     1.286250238085E-01 -4.857266843322E-01  1.165892554818E-01
     34 F   6 C     1.165892554818E-01 -1.286250238085E-01  4.857266843322E-01
     35 F   6 C    -1.286250238085E-01  4.857266843322E-01  1.165892554818E-01
     36 F   6 C    -1.165892554818E-01 -1.286250238085E-01 -4.857266843322E-01
     37 T   6 C    -4.319095292880E-01 -2.062984267725E-01  1.585541113581E-01
     38 F   6 C     4.319095292880E-01  2.062984267725E-01  1.585541113581E-01
     39 F   6 C    -4.319095292880E-01  2.062984267725E-01 -1.585541113581E-01
     40 F   6 C     4.319095292880E-01 -2.062984267725E-01 -1.585541113581E-01
     41 F   6 C     1.585541113581E-01 -4.319095292880E-01 -2.062984267725E-01
     42 F   6 C    -2.062984267725E-01  1.585541113581E-01 -4.319095292880E-01
     43 F   6 C    -1.585541113581E-01  4.319095292880E-01 -2.062984267725E-01
     44 F   6 C     2.062984267725E-01  1.585541113581E-01  4.319095292880E-01
     45 F   6 C     1.585541113581E-01  4.319095292880E-01  2.062984267725E-01
     46 F   6 C     2.062984267725E-01 -1.585541113581E-01 -4.319095292880E-01
     47 F   6 C    -1.585541113581E-01 -4.319095292880E-01  2.062984267725E-01
     48 F   6 C    -2.062984267725E-01 -1.585541113581E-01  4.319095292880E-01
     49 T   1 H     4.111174777198E-01 -1.669284496140E-02  1.084815173523E-01
     50 F   1 H    -4.111174777198E-01  1.669284496140E-02  1.084815173523E-01
     51 F   1 H     4.111174777198E-01  1.669284496140E-02 -1.084815173523E-01
     52 F   1 H    -4.111174777198E-01 -1.669284496140E-02 -1.084815173523E-01
     53 F   1 H     1.084815173523E-01  4.111174777198E-01 -1.669284496140E-02
     54 F   1 H    -1.669284496140E-02  1.084815173523E-01  4.111174777198E-01
     55 F   1 H    -1.084815173523E-01 -4.111174777198E-01 -1.669284496140E-02
     56 F   1 H     1.669284496140E-02  1.084815173523E-01 -4.111174777198E-01
     57 F   1 H     1.084815173523E-01 -4.111174777198E-01  1.669284496140E-02
     58 F   1 H     1.669284496140E-02 -1.084815173523E-01  4.111174777198E-01
     59 F   1 H    -1.084815173523E-01  4.111174777198E-01  1.669284496140E-02
     60 F   1 H    -1.669284496140E-02 -1.084815173523E-01 -4.111174777198E-01
     61 T   1 H    -3.995738186313E-01 -1.489299751751E-01  2.701262108263E-01
     62 F   1 H     3.995738186313E-01  1.489299751751E-01  2.701262108263E-01
     63 F   1 H    -3.995738186313E-01  1.489299751751E-01 -2.701262108263E-01
     64 F   1 H     3.995738186313E-01 -1.489299751751E-01 -2.701262108263E-01
     65 F   1 H     2.701262108263E-01 -3.995738186313E-01 -1.489299751751E-01
     66 F   1 H    -1.489299751751E-01  2.701262108263E-01 -3.995738186313E-01
     67 F   1 H    -2.701262108263E-01  3.995738186313E-01 -1.489299751751E-01
     68 F   1 H     1.489299751751E-01  2.701262108263E-01  3.995738186313E-01
     69 F   1 H     2.701262108263E-01  3.995738186313E-01  1.489299751751E-01
     70 F   1 H     1.489299751751E-01 -2.701262108263E-01 -3.995738186313E-01
     71 F   1 H    -2.701262108263E-01 -3.995738186313E-01  1.489299751751E-01
     72 F   1 H    -1.489299751751E-01 -2.701262108263E-01  3.995738186313E-01
     73 T   1 H    -3.977006397725E-01 -2.582129457314E-01  1.527736841537E-01
     74 F   1 H     3.977006397725E-01  2.582129457314E-01  1.527736841537E-01
     75 F   1 H    -3.977006397725E-01  2.582129457314E-01 -1.527736841537E-01
     76 F   1 H     3.977006397725E-01 -2.582129457314E-01 -1.527736841537E-01
     77 F   1 H     1.527736841537E-01 -3.977006397725E-01 -2.582129457314E-01
     78 F   1 H    -2.582129457314E-01  1.527736841537E-01 -3.977006397725E-01
     79 F   1 H    -1.527736841537E-01  3.977006397725E-01 -2.582129457314E-01
     80 F   1 H     2.582129457314E-01  1.527736841537E-01  3.977006397725E-01
     81 F   1 H     1.527736841537E-01  3.977006397725E-01  2.582129457314E-01
     82 F   1 H     2.582129457314E-01 -1.527736841537E-01 -3.977006397725E-01
     83 F   1 H    -1.527736841537E-01 -3.977006397725E-01  2.582129457314E-01
     84 F   1 H    -2.582129457314E-01 -1.527736841537E-01  3.977006397725E-01
     85 T   7 N     1.640728243640E-02  4.052434446074E-01 -3.024486914109E-01
     86 F   7 N    -1.640728243640E-02 -4.052434446074E-01 -3.024486914109E-01
     87 F   7 N     1.640728243640E-02 -4.052434446074E-01  3.024486914109E-01
     88 F   7 N    -1.640728243640E-02  4.052434446074E-01  3.024486914109E-01
     89 F   7 N    -3.024486914109E-01  1.640728243640E-02  4.052434446074E-01
     90 F   7 N     4.052434446074E-01 -3.024486914109E-01  1.640728243640E-02
     91 F   7 N     3.024486914109E-01 -1.640728243640E-02  4.052434446074E-01
     92 F   7 N    -4.052434446074E-01 -3.024486914109E-01 -1.640728243640E-02
     93 F   7 N    -3.024486914109E-01 -1.640728243640E-02 -4.052434446074E-01
     94 F   7 N    -4.052434446074E-01  3.024486914109E-01  1.640728243640E-02
     95 F   7 N     3.024486914109E-01  1.640728243640E-02 -4.052434446074E-01
     96 F   7 N     4.052434446074E-01  3.024486914109E-01 -1.640728243640E-02
     97 T   7 N    -4.837874325078E-01 -1.842814757457E-01  1.037588712948E-01
     98 F   7 N     4.837874325078E-01  1.842814757457E-01  1.037588712948E-01
     99 F   7 N    -4.837874325078E-01  1.842814757457E-01 -1.037588712948E-01
    100 F   7 N     4.837874325078E-01 -1.842814757457E-01 -1.037588712948E-01
    101 F   7 N     1.037588712948E-01 -4.837874325078E-01 -1.842814757457E-01
    102 F   7 N    -1.842814757457E-01  1.037588712948E-01 -4.837874325078E-01
    103 F   7 N    -1.037588712948E-01  4.837874325078E-01 -1.842814757457E-01
    104 F   7 N     1.842814757457E-01  1.037588712948E-01  4.837874325078E-01
    105 F   7 N     1.037588712948E-01  4.837874325078E-01  1.842814757457E-01
    106 F   7 N     1.842814757457E-01 -1.037588712948E-01 -4.837874325078E-01
    107 F   7 N    -1.037588712948E-01 -4.837874325078E-01  1.842814757457E-01
    108 F   7 N    -1.842814757457E-01 -1.037588712948E-01  4.837874325078E-01
    109 T   8 O     4.009337329399E-01 -9.752329802461E-02  2.407067052892E-02
    110 F   8 O    -4.009337329399E-01  9.752329802461E-02  2.407067052892E-02
    111 F   8 O     4.009337329399E-01  9.752329802461E-02 -2.407067052892E-02
    112 F   8 O    -4.009337329399E-01 -9.752329802461E-02 -2.407067052892E-02
    113 F   8 O     2.407067052892E-02  4.009337329399E-01 -9.752329802461E-02
    114 F   8 O    -9.752329802461E-02  2.407067052892E-02  4.009337329399E-01
    115 F   8 O    -2.407067052892E-02 -4.009337329399E-01 -9.752329802461E-02
    116 F   8 O     9.752329802461E-02  2.407067052892E-02 -4.009337329399E-01
    117 F   8 O     2.407067052892E-02 -4.009337329399E-01  9.752329802461E-02
    118 F   8 O     9.752329802461E-02 -2.407067052892E-02  4.009337329399E-01
    119 F   8 O    -2.407067052892E-02  4.009337329399E-01  9.752329802461E-02
    120 F   8 O    -9.752329802461E-02 -2.407067052892E-02 -4.009337329399E-01
    121 T 230 ZN    1.089140875856E-16  2.662366263760E-01  5.000000000000E-01
    122 F 230 ZN    1.089140875856E-16 -2.662366263760E-01  5.000000000000E-01
    123 F 230 ZN    5.000000000000E-01  1.089140875856E-16  2.662366263760E-01
    124 F 230 ZN    2.662366263760E-01  5.000000000000E-01  9.529982663739E-17
    125 F 230 ZN   -2.662366263760E-01  5.000000000000E-01  9.529982663739E-17
    126 F 230 ZN    5.000000000000E-01  1.089140875856E-16 -2.662366263760E-01

 T = ATOM BELONGING TO THE ASYMMETRIC UNIT

 *******************************************************************************
 * CELL DEFORMATION
 *******************************************************************************

    ELASTIC STRAIN MATRIX (ADIMENSIONAL)

    1    0.0001000000    0.0000000000    0.0000000000
    2    0.0000000000    0.0000000000    0.0000000000
    3    0.0000000000    0.0000000000    0.0000000000

 LATTICE PARAMETERS (ANGSTROMS AND DEGREES) OF
 (1) ORIGINAL PRIMITIVE CELL
 (2) ORIGINAL CRYSTALLOGRAPHIC CELL
 (3) DEFORMED PRIMITIVE CELL
 (4) DEFORMED CRYSTALLOGRAPHIC CELL

            A           B           C        ALPHA       BETA        GAMMA         VOL
 (1)   14.948854   14.948854   14.948854  109.471221  109.471221  109.471221 2571.590712
 (2)   17.261450   17.261450   17.261450   90.000000   90.000000   90.000000 5143.181423
 (3)   14.949353   14.949353   14.949353  109.465819  109.473922  109.473922 2571.847871
 (4)   17.263176   17.261450   17.261450   90.000000   90.000000   90.000000 5143.695741

 * CELL DEFORMATION COMPLETE - NO. OF SYMMOPS   4

 *******************************************************************************
 * CELL DEFORMATION
 *******************************************************************************

    ELASTIC STRAIN MATRIX (ADIMENSIONAL)

    1   -0.0001000000    0.0000000000    0.0000000000
    2    0.0000000000    0.0000000000    0.0000000000
    3    0.0000000000    0.0000000000    0.0000000000

 LATTICE PARAMETERS (ANGSTROMS AND DEGREES) OF
 (1) ORIGINAL PRIMITIVE CELL
 (2) ORIGINAL CRYSTALLOGRAPHIC CELL
 (3) DEFORMED PRIMITIVE CELL
 (4) DEFORMED CRYSTALLOGRAPHIC CELL

            A           B           C        ALPHA       BETA        GAMMA         VOL
 (1)   14.949353   14.949353   14.949353  109.465819  109.473922  109.473922 2571.847871
 (2)   17.263176   17.261450   17.261450   90.000000   90.000000   90.000000 5143.695741
 (3)   14.948854   14.948854   14.948854  109.471221  109.471220  109.471220 2571.590686
 (4)   17.261450   17.261450   17.261450   90.000000   90.000000   90.000000 5143.181372

 * CELL DEFORMATION COMPLETE - NO. OF SYMMOPS   4

 *****    4 SYMMOPS - TRANSLATORS IN ANGSTROM
 ***** MATRICES AND TRANSLATORS IN THE CARTESIAN REFERENCE FRAME

 ORDER   : ORDER OF THE OPERATOR

 TRANSLA : REAL TRANSLATION (WITHOUT ORIGIN SHIFT) IN CARTESIAN COORDINATES

 uvw/hkl : ORIENTATION OF THE OPERATOR IN CARTESIAN COORDINATES

 LOCATED : ORIGIN OF THE OPERATOR IN CARTESIAN COORDINATES

   NO.   1 INVERSE   1    ORDER   1        NO.   2 INVERSE   2    ORDER   2
    1.000   0.000   0.000     0.000        -1.000   0.000   0.000     0.000
    0.000   1.000   0.000     0.000         0.000  -1.000   0.000     0.000
    0.000   0.000   1.000     0.000         0.000   0.000   1.000     0.000
             OPERATION E(   1)                       OPERATION C(   2)
 DETERMINANT 1.; ROTATION(DEG)   0.      DETERMINANT 1.; ROTATION(DEG) 180.
 TRANSLA (  0.000    0.000    0.000)     TRANSLA (  0.000    0.000    0.000)
 uvw/hkl (  0.000    0.000    0.000)     uvw/hkl (  0.000    0.000    4.000)
 LOCATED (  0.000    0.000    0.000)     LOCATED (  0.000    0.000    0.000)

   NO.   3 INVERSE   3    ORDER   2        NO.   4 INVERSE   4    ORDER   2
    1.000   0.000   0.000     0.000        -1.000   0.000   0.000     0.000
    0.000  -1.000   0.000     0.000         0.000   1.000   0.000     0.000
    0.000   0.000  -1.000     0.000         0.000   0.000  -1.000     0.000
             OPERATION C(   2)                       OPERATION C(   2)
 DETERMINANT 1.; ROTATION(DEG) 180.      DETERMINANT 1.; ROTATION(DEG) 180.
 TRANSLA (  0.000    0.000    0.000)     TRANSLA (  0.000    0.000    0.000)
 uvw/hkl (  4.000    0.000    0.000)     uvw/hkl (  0.000   -4.000    0.000)
 LOCATED (  0.000    0.000    0.000)     LOCATED (  0.000    0.000    0.000)

 GCALCO - MAX INDICES DIRECT LATTICE VECTOR    14    14    14
 NO.OF VECTORS CREATED 6999 STARS  122 RMAX   307.73093 BOHR

 CAPPA:IS1  2;IS2  2;IS3  2; K PTS MONK NET   5; SYMMOPS:K SPACE   8;G SPACE   4

 *******************************************************************************
 MAX NUMBER OF SCF CYCLES      50  CONVERGENCE ON DELTAP        10**-18
 WEIGHT OF F(I) IN F(I+1)      30% CONVERGENCE ON ENERGY        10**- 8
 SHRINK. FACT.(MONKH.)    2  2  2  NUMBER OF K POINTS IN THE IBZ      5
 SHRINKING FACTOR(GILAT NET)    2  NUMBER OF K POINTS(GILAT NET)      5
 *******************************************************************************
 *** K POINTS COORDINATES (OBLIQUE COORDINATES IN UNITS OF IS =  2)
   1-R(  0  0  0)   2-R(  1  0  0)   3-R(  0  1  0)   4-R(  1  1  0)
   5-R(  1  1  1)

 DIRECT LATTICE VECTORS COMPON. (A.U.)     RECIP. LATTICE VECTORS COMPON. (A.U.) 
        X            Y            Z              X            Y            Z
  -16.3097068   16.3097068   16.3097068      0.0000000    0.1926210    0.1926210
   16.3097068  -16.3097068   16.3097068      0.1926210    0.0000000    0.1926210
   16.3097068   16.3097068  -16.3097068      0.1926210    0.1926210    0.0000000

 DISK SPACE FOR EIGENVECTORS (FTN 10)    19602000 REALS
 TTTTTTTTTTTTTTTTTTTTTTTTTTTTTT gordsh1     TELAPSE     1994.24 TCPU      749.43

 MATRIX SIZE: P(G)10203732, F(G)  726192, P(G) IRR 1289100, F(G) IRR  185214
 MAX G-VECTOR INDEX FOR 1- AND 2-ELECTRON INTEGRALS 133

 TTTTTTTTTTTTTTTTTTTTTTTTTTTTTT INPUT       TELAPSE     1994.38 TCPU      749.57

 SYMMETRY ALLOWED ELASTIC DISTORTION 1
  0.5773503  0.0000000  0.0000000
  0.0000000  0.5773503  0.0000000
  0.0000000  0.0000000  0.5773503

 SYMMETRY ALLOWED ELASTIC DISTORTION 2
  0.8164966  0.0000000  0.0000000
  0.0000000 -0.4082483  0.0000000
  0.0000000  0.0000000 -0.4082483

 SYMMETRY ALLOWED ELASTIC DISTORTION 3
  0.0000000  0.0000000  0.0000000
  0.0000000  0.7071068  0.0000000
  0.0000000  0.0000000 -0.7071068

 SYMMETRY ALLOWED INTERNAL DEGREE(S) OF FREEDOM:  93
 TTTTTTTTTTTTTTTTTTTTTTTTTTTTTT SYMM        TELAPSE     1995.84 TCPU      751.03
 TTTTTTTTTTTTTTTTTTTTTTTTTTTTTT INT_SCREEN  TELAPSE     1995.90 TCPU      751.09
 INFORMATION **** EXCBUF **** EXCH. BIPO BUFFER: WORDS USED =     4000000
 WARNING **** EXCBUF **** EXCH. BIPO BUFFER TOO SMALL - TO AVOID I/O SET EXCHSIZE =     8019090

 DFT PARAMETERS

     ATOM       ELECTRONS   NET CHARGE   R(ANGSTROM)
   1   6  C       6.0000      0.0000     0.77000000
  49   1  H       1.0000      0.0000     1.11000000
  85   7  N       7.0000      0.0000     0.74000000
 109   8  O       8.0000      0.0000     0.74000000
 121 230  ZN     20.0000      0.0000     1.37000000

 SIZE OF GRID=    1916964
 TTTTTTTTTTTTTTTTTTTTTTTTTTTTTT MAKE_GRID2  TELAPSE     2007.25 TCPU      760.36
 BECKE WEIGHT FUNCTION
 RADSAFE =     2.00
 TOLERANCES - DENSITY:10**- 6; POTENTIAL:10**- 9; GRID WGT:10**-14

 RADIAL INTEGRATION  - INTERVALS (POINTS,UPPER LIMIT):            1( 99,  4.0*R)

 ANGULAR INTEGRATION - INTERVALS (ACCURACY LEVEL [N. POINTS] UPPER LIMIT):
  1(  6[ 146]   0.2)  2( 11[ 302]   0.5)  3( 14[ 590]   0.9)  4( 18[1454]   3.5)
  5( 14[ 590]9999.0)
 TTTTTTTTTTTTTTTTTTTTTTTTTTTTTT INT_CALC    TELAPSE     2007.31 TCPU      760.42

 *******************************************************************************
 ZIF90                                                                           
 CRYSTAL - SCF - TYPE OF CALCULATION :  RESTRICTED CLOSED SHELL
 *******************************************************************************

 CAPPA:IS1  2;IS2  2;IS3  2; K PTS MONK NET   5; SYMMOPS:K SPACE   8;G SPACE   4

 TTTTTTTTTTTTTTTTTTTTTTTTTTTTTT SDIK        TELAPSE     2009.13 TCPU      762.23

 AAAAAAAAAAAAAAAAAAAAAAAAAAAAAAAAAAAAAAAAAAAAAAAAAAAAAAAAAAAAAAAAAAAAAAAAAAAAAAA
         ATOMIC WAVEFUNCTION(S)


 NUCLEAR CHARGE  6.0  SYMMETRY SPECIES            S    P
 N. ELECTRONS    6.0  NUMBER OF PRIMITIVE GTOS   11    5
                      NUMBER OF CONTRACTED GTOS   4    3
                      NUMBER OF CLOSED SHELLS     2    0
                      OPEN SHELL OCCUPATION       0    2

  ZNUC SCFIT  TOTAL HF ENERGY   KINETIC ENERGY   VIRIAL THEOREM ACCURACY
   6.0  11   -3.768480057E+01  3.769831118E+01 -1.999641612E+00  2.0E-06

 NUCLEAR CHARGE  1.0  SYMMETRY SPECIES            S
 N. ELECTRONS    1.0  NUMBER OF PRIMITIVE GTOS    5
                      NUMBER OF CONTRACTED GTOS   3
                      NUMBER OF CLOSED SHELLS     0
                      OPEN SHELL OCCUPATION       1

  ZNUC SCFIT  TOTAL HF ENERGY   KINETIC ENERGY   VIRIAL THEOREM ACCURACY
   1.0   1   -4.998098153E-01  4.997907537E-01 -2.000038139E+00  9.6E-17

 NUCLEAR CHARGE  7.0  SYMMETRY SPECIES            S    P
 N. ELECTRONS    7.0  NUMBER OF PRIMITIVE GTOS   11    5
                      NUMBER OF CONTRACTED GTOS   4    3
                      NUMBER OF CLOSED SHELLS     2    0
                      OPEN SHELL OCCUPATION       0    3

  ZNUC SCFIT  TOTAL HF ENERGY   KINETIC ENERGY   VIRIAL THEOREM ACCURACY
   7.0  11   -5.439473665E+01  5.441433682E+01 -1.999639798E+00  3.6E-06

 NUCLEAR CHARGE  8.0  SYMMETRY SPECIES            S    P
 N. ELECTRONS    8.0  NUMBER OF PRIMITIVE GTOS   11    5
                      NUMBER OF CONTRACTED GTOS   4    3
                      NUMBER OF CLOSED SHELLS     2    0
                      OPEN SHELL OCCUPATION       0    4

  ZNUC SCFIT  TOTAL HF ENERGY   KINETIC ENERGY   VIRIAL THEOREM ACCURACY
   8.0  13   -7.479861895E+01  7.482603849E+01 -1.999633556E+00  2.7E-06

 NUCLEAR CHARGE 20.0  SYMMETRY SPECIES            S    P    D
 N. ELECTRONS   20.0  NUMBER OF PRIMITIVE GTOS    7    7    6
                      NUMBER OF CONTRACTED GTOS   5    5    3
                      NUMBER OF CLOSED SHELLS     2    1    1
                      OPEN SHELL OCCUPATION       0    0    0

  ZNUC SCFIT  TOTAL HF ENERGY   KINETIC ENERGY   VIRIAL THEOREM ACCURACY
  20.0  35   -2.259494290E+02  1.538488917E+02 -2.468645152E+00  3.9E-06

 AAAAAAAAAAAAAAAAAAAAAAAAAAAAAAAAAAAAAAAAAAAAAAAAAAAAAAAAAAAAAAAAAAAAAAAAAAAAAAA

 CHARGE NORMALIZATION FACTOR   1.00000000
 TOTAL ATOMIC CHARGES:
   6.0000000   6.0000000   6.0000000   6.0000000   6.0000000   6.0000000
   6.0000000   6.0000000   6.0000000   6.0000000   6.0000000   6.0000000
   6.0000000   6.0000000   6.0000000   6.0000000   6.0000000   6.0000000
   6.0000000   6.0000000   6.0000000   6.0000000   6.0000000   6.0000000
   6.0000000   6.0000000   6.0000000   6.0000000   6.0000000   6.0000000
   6.0000000   6.0000000   6.0000000   6.0000000   6.0000000   6.0000000
   6.0000000   6.0000000   6.0000000   6.0000000   6.0000000   6.0000000
   6.0000000   6.0000000   6.0000000   6.0000000   6.0000000   6.0000000
   1.0000000   1.0000000   1.0000000   1.0000000   1.0000000   1.0000000
   1.0000000   1.0000000   1.0000000   1.0000000   1.0000000   1.0000000
   1.0000000   1.0000000   1.0000000   1.0000000   1.0000000   1.0000000
   1.0000000   1.0000000   1.0000000   1.0000000   1.0000000   1.0000000
   1.0000000   1.0000000   1.0000000   1.0000000   1.0000000   1.0000000
   1.0000000   1.0000000   1.0000000   1.0000000   1.0000000   1.0000000
   7.0000000   7.0000000   7.0000000   7.0000000   7.0000000   7.0000000
   7.0000000   7.0000000   7.0000000   7.0000000   7.0000000   7.0000000
   7.0000000   7.0000000   7.0000000   7.0000000   7.0000000   7.0000000
   7.0000000   7.0000000   7.0000000   7.0000000   7.0000000   7.0000000
   8.0000000   8.0000000   8.0000000   8.0000000   8.0000000   8.0000000
   8.0000000   8.0000000   8.0000000   8.0000000   8.0000000   8.0000000
  20.0000000  20.0000000  20.0000000  20.0000000  20.0000000  20.0000000
 TTTTTTTTTTTTTTTTTTTTTTTTTTTTTT MOQGAD      TELAPSE     2016.69 TCPU      769.80
 TTTTTTTTTTTTTTTTTTTTTTTTTTTTTT SHELLXN     TELAPSE     2055.66 TCPU      799.58
 TTTTTTTTTTTTTTTTTTTTTTTTTTTTTT MONMO3      TELAPSE     2066.55 TCPU      810.46
 NUMERICALLY INTEGRATED DENSITY    707.9998798214
 TTTTTTTTTTTTTTTTTTTTTTTTTTTTTT NUMDFT      TELAPSE     2068.84 TCPU      812.76
 CYC   0 ETOT(AU) -5.451351965403E+03 DETOT -5.45E+03 tst  1.13E-14 PX  1.00E+00
 TTTTTTTTTTTTTTTTTTTTTTTTTTTTTT DIIS        TELAPSE     2069.03 TCPU      812.95
 TTTTTTTTTTTTTTTTTTTTTTTTTTTTTT FDIK        TELAPSE     2075.94 TCPU      817.46
 INSULATING STATE
 TOP OF VALENCE BANDS -    BAND    354; K    2; EIG -3.0364163E-01 AU
 TOP OF VALENCE BANDS -    BAND    354; K    1; EIG -3.0384770E-01 AU
 BOTTOM OF VIRTUAL BANDS - BAND    355; K    2; EIG -1.7660160E-01 AU
 DIRECT ENERGY BAND GAP:   3.4569 eV
 BOTTOM OF VIRTUAL BANDS - BAND    355; K    1; EIG -1.7658766E-01 AU
 TTTTTTTTTTTTTTTTTTTTTTTTTTTTTT PDIG        TELAPSE     2076.50 TCPU      818.02
 CHARGE NORMALIZATION FACTOR   1.00000000
 TOTAL ATOMIC CHARGES:
   5.6314442   5.6314442   5.6314442   5.6314442   5.6314442   5.6314442
   5.6314442   5.6314442   5.6314442   5.6314442   5.6314442   5.6314442
   6.1320978   6.1320978   6.1320978   6.1320978   6.1320978   6.1320978
   6.1320978   6.1320978   6.1320978   6.1320978   6.1320978   6.1320978
   5.6761247   5.6761247   5.6761247   5.6761247   5.6761248   5.6761247
   5.6761248   5.6761247   5.6761248   5.6761247   5.6761248   5.6761247
   6.1175072   6.1175072   6.1175072   6.1175072   6.1175073   6.1175073
   6.1175073   6.1175073   6.1175073   6.1175073   6.1175073   6.1175073
   0.8347320   0.8347320   0.8347320   0.8347320   0.8347320   0.8347320
   0.8347320   0.8347320   0.8347320   0.8347320   0.8347320   0.8347320
   0.7947792   0.7947792   0.7947792   0.7947792   0.7947792   0.7947792
   0.7947792   0.7947792   0.7947792   0.7947792   0.7947792   0.7947792
   0.7938709   0.7938709   0.7938709   0.7938709   0.7938709   0.7938710
   0.7938709   0.7938710   0.7938709   0.7938710   0.7938709   0.7938710
   7.6093889   7.6093889   7.6093889   7.6093889   7.6093888   7.6093889
   7.6093888   7.6093889   7.6093888   7.6093889   7.6093888   7.6093889
   7.6202037   7.6202037   7.6202037   7.6202037   7.6202037   7.6202037
   7.6202037   7.6202037   7.6202037   7.6202037   7.6202037   7.6202037
   8.6320233   8.6320233   8.6320233   8.6320233   8.6320233   8.6320233
   8.6320233   8.6320233   8.6320233   8.6320233   8.6320233   8.6320233
  18.3156559  18.3156559  18.3156560  18.3156560  18.3156560  18.3156560
 TTTTTTTTTTTTTTTTTTTTTTTTTTTTTT MOQGAD      TELAPSE     2076.52 TCPU      818.03
 TTTTTTTTTTTTTTTTTTTTTTTTTTTTTT SHELLXN     TELAPSE     2115.07 TCPU      849.12
 TTTTTTTTTTTTTTTTTTTTTTTTTTTTTT MONMO3      TELAPSE     2118.55 TCPU      852.60
 NUMERICALLY INTEGRATED DENSITY    707.9999152872
 TTTTTTTTTTTTTTTTTTTTTTTTTTTTTT NUMDFT      TELAPSE     2122.90 TCPU      856.95
 CYC   1 ETOT(AU) -5.427862139587E+03 DETOT  2.35E+01 tst  0.00E+00 PX  1.00E+00
 TTTTTTTTTTTTTTTTTTTTTTTTTTTTTT DIIS        TELAPSE     2123.56 TCPU      857.61
 DIIS TEST: 0.10178E+02 AT SCF   CYCLE   1 - MIX   30 %
 TTTTTTTTTTTTTTTTTTTTTTTTTTTTTT FDIK        TELAPSE     2128.27 TCPU      861.57
 INSULATING STATE
 TOP OF VALENCE BANDS -    BAND    354; K    4; EIG -2.0783928E-01 AU
 TOP OF VALENCE BANDS -    BAND    354; K    1; EIG -2.0840416E-01 AU
 BOTTOM OF VIRTUAL BANDS - BAND    355; K    4; EIG -6.9454097E-02 AU
 DIRECT ENERGY BAND GAP:   3.7657 eV
 BOTTOM OF VIRTUAL BANDS - BAND    355; K    1; EIG -6.9403459E-02 AU
 TTTTTTTTTTTTTTTTTTTTTTTTTTTTTT PDIG        TELAPSE     2128.66 TCPU      861.97
 CHARGE NORMALIZATION FACTOR   1.00000000
 TOTAL ATOMIC CHARGES:
   6.2262435   6.2262435   6.2262435   6.2262435   6.2261292   6.2257929
   6.2261292   6.2257929   6.2261292   6.2257929   6.2261292   6.2257929
   5.9059815   5.9059815   5.9059815   5.9059815   5.9073864   5.9053910
   5.9073864   5.9053910   5.9073864   5.9053910   5.9073864   5.9053910
   5.8456285   5.8456285   5.8456285   5.8456285   5.8453594   5.8474049
   5.8453594   5.8474049   5.8453594   5.8474049   5.8453594   5.8474049
   5.9199000   5.9199000   5.9199000   5.9199000   5.9195796   5.9199474
   5.9195796   5.9199474   5.9195796   5.9199474   5.9195796   5.9199474
   0.9014337   0.9014337   0.9014337   0.9014337   0.9016852   0.9013198
   0.9016852   0.9013198   0.9016852   0.9013198   0.9016852   0.9013198
   0.9248651   0.9248651   0.9248651   0.9248651   0.9243633   0.9247696
   0.9243633   0.9247696   0.9243633   0.9247696   0.9243633   0.9247696
   0.9279163   0.9279163   0.9279163   0.9279163   0.9277515   0.9280570
   0.9277515   0.9280570   0.9277515   0.9280570   0.9277515   0.9280570
   7.5315729   7.5315729   7.5315729   7.5315729   7.5310528   7.5313297
   7.5310528   7.5313297   7.5310528   7.5313297   7.5310528   7.5313297
   7.4778999   7.4778999   7.4778999   7.4778999   7.4778882   7.4775147
   7.4778882   7.4775147   7.4778882   7.4775147   7.4778882   7.4775147
   7.9003845   7.9003845   7.9003845   7.9003845   7.9004956   7.9006650
   7.9004956   7.9006650   7.9004956   7.9006650   7.9004956   7.9006650
  18.8755016  18.8755016  18.8769915  18.8760890  18.8760890  18.8769915
 TTTTTTTTTTTTTTTTTTTTTTTTTTTTTT MOQGAD      TELAPSE     2128.68 TCPU      861.98
 TTTTTTTTTTTTTTTTTTTTTTTTTTTTTT SHELLXN     TELAPSE     2169.68 TCPU      892.95
 TTTTTTTTTTTTTTTTTTTTTTTTTTTTTT MONMO3      TELAPSE     2172.53 TCPU      895.80
 NUMERICALLY INTEGRATED DENSITY    707.9999007876
 TTTTTTTTTTTTTTTTTTTTTTTTTTTTTT NUMDFT      TELAPSE     2177.38 TCPU      900.65
 CYC   2 ETOT(AU) -5.427913388511E+03 DETOT -5.12E-02 tst  8.10E-03 PX  2.36E-01
 TTTTTTTTTTTTTTTTTTTTTTTTTTTTTT DIIS        TELAPSE     2177.82 TCPU      901.09
 DIIS TEST: 0.11913E+02 AT SCF   CYCLE   2 - DIIS ACTIVE - HISTORY:     2 CYCLES
 TTTTTTTTTTTTTTTTTTTTTTTTTTTTTT FDIK        TELAPSE     2180.86 TCPU      903.38
 INSULATING STATE
 TOP OF VALENCE BANDS -    BAND    354; K    2; EIG -2.1655680E-01 AU
 TOP OF VALENCE BANDS -    BAND    354; K    1; EIG -2.1688353E-01 AU
 BOTTOM OF VIRTUAL BANDS - BAND    355; K    1; EIG -5.8696443E-02 AU
 INDIRECT ENERGY BAND GAP:   4.2956 eV
 TTTTTTTTTTTTTTTTTTTTTTTTTTTTTT PDIG        TELAPSE     2181.27 TCPU      903.80
 CHARGE NORMALIZATION FACTOR   1.00000000
 TOTAL ATOMIC CHARGES:
   5.7617793   5.7617793   5.7617793   5.7617793   5.7619611   5.7621456
   5.7619611   5.7621456   5.7619611   5.7621456   5.7619611   5.7621456
   5.9869157   5.9869157   5.9869157   5.9869157   5.9882914   5.9865119
   5.9882914   5.9865119   5.9882914   5.9865119   5.9882914   5.9865119
   5.6637682   5.6637682   5.6637682   5.6637682   5.6641806   5.6637202
   5.6641806   5.6637202   5.6641806   5.6637202   5.6641806   5.6637202
   5.9834195   5.9834195   5.9834195   5.9834195   5.9833279   5.9832268
   5.9833279   5.9832268   5.9833279   5.9832268   5.9833279   5.9832268
   0.9026541   0.9026541   0.9026541   0.9026541   0.9026073   0.9024709
   0.9026073   0.9024709   0.9026073   0.9024709   0.9026073   0.9024709
   0.9111334   0.9111334   0.9111334   0.9111334   0.9110089   0.9111586
   0.9110089   0.9111586   0.9110089   0.9111586   0.9110089   0.9111586
   0.9126780   0.9126780   0.9126780   0.9126780   0.9124731   0.9127953
   0.9124731   0.9127953   0.9124731   0.9127953   0.9124731   0.9127953
   7.5414989   7.5414989   7.5414989   7.5414989   7.5404544   7.5412331
   7.5404544   7.5412331   7.5404544   7.5412331   7.5404544   7.5412331
   7.5652812   7.5652812   7.5652812   7.5652812   7.5654188   7.5656262
   7.5654188   7.5656262   7.5654188   7.5656262   7.5654188   7.5656262
   8.4305377   8.4305377   8.4305377   8.4305377   8.4302102   8.4306078
   8.4302102   8.4306078   8.4302102   8.4306078   8.4302102   8.4306078
  18.6805468  18.6805468  18.6808204  18.6804407  18.6804407  18.6808204
 TTTTTTTTTTTTTTTTTTTTTTTTTTTTTT MOQGAD      TELAPSE     2181.29 TCPU      903.81
 TTTTTTTTTTTTTTTTTTTTTTTTTTTTTT SHELLXN     TELAPSE     2220.07 TCPU      934.76
 TTTTTTTTTTTTTTTTTTTTTTTTTTTTTT MONMO3      TELAPSE     2228.10 TCPU      942.78
 NUMERICALLY INTEGRATED DENSITY    707.9998986318
 TTTTTTTTTTTTTTTTTTTTTTTTTTTTTT NUMDFT      TELAPSE     2233.22 TCPU      947.90
 CYC   3 ETOT(AU) -5.429250767941E+03 DETOT -1.34E+00 tst  5.24E-03 PX  1.28E-01
 TTTTTTTTTTTTTTTTTTTTTTTTTTTTTT DIIS        TELAPSE     2233.52 TCPU      948.20
 DIIS TEST: 0.93875E+00 AT SCF   CYCLE   3 - DIIS ACTIVE - HISTORY:     3 CYCLES
 TTTTTTTTTTTTTTTTTTTTTTTTTTTTTT FDIK        TELAPSE     2236.30 TCPU      950.06
 INSULATING STATE
 TOP OF VALENCE BANDS -    BAND    354; K    3; EIG -2.3526963E-01 AU
 TOP OF VALENCE BANDS -    BAND    354; K    1; EIG -2.3576791E-01 AU
 BOTTOM OF VIRTUAL BANDS - BAND    355; K    2; EIG -7.3780004E-02 AU
 INDIRECT ENERGY BAND GAP:   4.3944 eV
 BOTTOM OF VIRTUAL BANDS - BAND    355; K    1; EIG -7.3741330E-02 AU
 TTTTTTTTTTTTTTTTTTTTTTTTTTTTTT PDIG        TELAPSE     2236.64 TCPU      950.40
 CHARGE NORMALIZATION FACTOR   1.00000000
 TOTAL ATOMIC CHARGES:
   5.8728400   5.8728400   5.8728400   5.8728400   5.8726342   5.8729622
   5.8726342   5.8729622   5.8726342   5.8729622   5.8726342   5.8729622
   5.9997911   5.9997911   5.9997911   5.9997911   5.9998568   5.9999727
   5.9998568   5.9999727   5.9998568   5.9999727   5.9998568   5.9999727
   5.7063508   5.7063508   5.7063508   5.7063508   5.7065531   5.7063585
   5.7065531   5.7063585   5.7065531   5.7063585   5.7065531   5.7063585
   6.0005211   6.0005211   6.0005211   6.0005211   6.0004048   6.0005865
   6.0004048   6.0005865   6.0004048   6.0005865   6.0004048   6.0005865
   0.8823119   0.8823119   0.8823119   0.8823119   0.8823038   0.8823159
   0.8823038   0.8823159   0.8823038   0.8823159   0.8823038   0.8823159
   0.8834151   0.8834151   0.8834151   0.8834151   0.8832405   0.8832028
   0.8832405   0.8832028   0.8832405   0.8832028   0.8832405   0.8832028
   0.8861405   0.8861405   0.8861405   0.8861405   0.8860733   0.8860827
   0.8860733   0.8860827   0.8860733   0.8860827   0.8860733   0.8860827
   7.6081934   7.6081934   7.6081934   7.6081934   7.6079485   7.6080466
   7.6079485   7.6080466   7.6079485   7.6080466   7.6079485   7.6080466
   7.5838953   7.5838953   7.5838953   7.5838953   7.5843136   7.5839581
   7.5843136   7.5839581   7.5843136   7.5839581   7.5843136   7.5839581
   8.2962780   8.2962780   8.2962780   8.2962780   8.2963435   8.2962425
   8.2963435   8.2962425   8.2963435   8.2962425   8.2963435   8.2962425
  18.5606012  18.5606012  18.5605786  18.5605449  18.5605449  18.5605786
 TTTTTTTTTTTTTTTTTTTTTTTTTTTTTT MOQGAD      TELAPSE     2236.66 TCPU      950.42
 TTTTTTTTTTTTTTTTTTTTTTTTTTTTTT SHELLXN     TELAPSE     2275.73 TCPU      981.41
 TTTTTTTTTTTTTTTTTTTTTTTTTTTTTT MONMO3      TELAPSE     2279.61 TCPU      985.29
 NUMERICALLY INTEGRATED DENSITY    707.9999024540
 TTTTTTTTTTTTTTTTTTTTTTTTTTTTTT NUMDFT      TELAPSE     2283.96 TCPU      989.65
 CYC   4 ETOT(AU) -5.429369346957E+03 DETOT -1.19E-01 tst  3.57E-04 PX  2.36E-02
 TTTTTTTTTTTTTTTTTTTTTTTTTTTTTT DIIS        TELAPSE     2286.07 TCPU      991.75
 DIIS TEST: 0.80924E-01 AT SCF   CYCLE   4 - DIIS ACTIVE - HISTORY:     4 CYCLES
 TTTTTTTTTTTTTTTTTTTTTTTTTTTTTT FDIK        TELAPSE     2288.93 TCPU      994.00
 INSULATING STATE
 TOP OF VALENCE BANDS -    BAND    354; K    4; EIG -2.3665071E-01 AU
 TOP OF VALENCE BANDS -    BAND    354; K    1; EIG -2.3705517E-01 AU
 BOTTOM OF VIRTUAL BANDS - BAND    355; K    4; EIG -7.6967114E-02 AU
 DIRECT ENERGY BAND GAP:   4.3452 eV
 BOTTOM OF VIRTUAL BANDS - BAND    355; K    1; EIG -7.6931800E-02 AU
 TTTTTTTTTTTTTTTTTTTTTTTTTTTTTT PDIG        TELAPSE     2289.31 TCPU      994.38
 CHARGE NORMALIZATION FACTOR   1.00000000
 TOTAL ATOMIC CHARGES:
   5.8718718   5.8718718   5.8718718   5.8718718   5.8718656   5.8717759
   5.8718656   5.8717759   5.8718656   5.8717759   5.8718656   5.8717759
   6.0022271   6.0022271   6.0022271   6.0022271   6.0023602   6.0022503
   6.0023602   6.0022503   6.0023602   6.0022503   6.0023602   6.0022503
   5.7121991   5.7121991   5.7121991   5.7121991   5.7120860   5.7121856
   5.7120860   5.7121856   5.7120860   5.7121856   5.7120860   5.7121856
   6.0015896   6.0015896   6.0015896   6.0015896   6.0016439   6.0015675
   6.0016439   6.0015675   6.0016439   6.0015675   6.0016439   6.0015675
   0.8751060   0.8751060   0.8751060   0.8751060   0.8751627   0.8751163
   0.8751627   0.8751163   0.8751627   0.8751163   0.8751627   0.8751163
   0.8826907   0.8826907   0.8826907   0.8826907   0.8827165   0.8827364
   0.8827165   0.8827364   0.8827165   0.8827364   0.8827165   0.8827364
   0.8850993   0.8850993   0.8850993   0.8850993   0.8850496   0.8850565
   0.8850496   0.8850565   0.8850496   0.8850565   0.8850496   0.8850565
   7.5778450   7.5778450   7.5778450   7.5778450   7.5779464   7.5778301
   7.5779464   7.5778301   7.5779464   7.5778301   7.5779464   7.5778301
   7.5759327   7.5759327   7.5759327   7.5759327   7.5758808   7.5760207
   7.5758808   7.5760207   7.5758808   7.5760207   7.5758808   7.5760207
   8.3275032   8.3275032   8.3275032   8.3275032   8.3273590   8.3275294
   8.3273590   8.3275294   8.3273590   8.3275294   8.3273590   8.3275294
  18.5758866  18.5758866  18.5758583  18.5758477  18.5758477  18.5758583
 TTTTTTTTTTTTTTTTTTTTTTTTTTTTTT MOQGAD      TELAPSE     2289.33 TCPU      994.40
 TTTTTTTTTTTTTTTTTTTTTTTTTTTTTT SHELLXN     TELAPSE     2331.80 TCPU     1025.28
 TTTTTTTTTTTTTTTTTTTTTTTTTTTTTT MONMO3      TELAPSE     2334.68 TCPU     1028.17
 NUMERICALLY INTEGRATED DENSITY    707.9999021669
 TTTTTTTTTTTTTTTTTTTTTTTTTTTTTT NUMDFT      TELAPSE     2339.02 TCPU     1032.50
 CYC   5 ETOT(AU) -5.429377590525E+03 DETOT -8.24E-03 tst  2.19E-05 PX  1.47E-02
 TTTTTTTTTTTTTTTTTTTTTTTTTTTTTT DIIS        TELAPSE     2340.15 TCPU     1033.63
 DIIS TEST: 0.15197E-01 AT SCF   CYCLE   5 - DIIS ACTIVE - HISTORY:     5 CYCLES
 TTTTTTTTTTTTTTTTTTTTTTTTTTTTTT FDIK        TELAPSE     2347.93 TCPU     1036.87
 INSULATING STATE
 TOP OF VALENCE BANDS -    BAND    354; K    4; EIG -2.3549577E-01 AU
 TOP OF VALENCE BANDS -    BAND    354; K    1; EIG -2.3593925E-01 AU
 BOTTOM OF VIRTUAL BANDS - BAND    355; K    3; EIG -7.4841073E-02 AU
 INDIRECT ENERGY BAND GAP:   4.3716 eV
 BOTTOM OF VIRTUAL BANDS - BAND    355; K    1; EIG -7.4804386E-02 AU
 TTTTTTTTTTTTTTTTTTTTTTTTTTTTTT PDIG        TELAPSE     2348.33 TCPU     1037.27
 CHARGE NORMALIZATION FACTOR   1.00000000
 TOTAL ATOMIC CHARGES:
   5.8658335   5.8658335   5.8658335   5.8658335   5.8658024   5.8659001
   5.8658024   5.8659001   5.8658024   5.8659001   5.8658024   5.8659001
   6.0043734   6.0043734   6.0043734   6.0043734   6.0043350   6.0043610
   6.0043350   6.0043610   6.0043350   6.0043610   6.0043350   6.0043610
   5.7035094   5.7035094   5.7035094   5.7035094   5.7035644   5.7034574
   5.7035644   5.7034574   5.7035644   5.7034574   5.7035644   5.7034574
   6.0043602   6.0043602   6.0043602   6.0043602   6.0043198   6.0043825
   6.0043198   6.0043825   6.0043198   6.0043825   6.0043198   6.0043825
   0.8791336   0.8791336   0.8791336   0.8791336   0.8791234   0.8791346
   0.8791234   0.8791346   0.8791234   0.8791346   0.8791234   0.8791346
   0.8832205   0.8832205   0.8832205   0.8832205   0.8832248   0.8832357
   0.8832248   0.8832357   0.8832248   0.8832357   0.8832248   0.8832357
   0.8859894   0.8859894   0.8859894   0.8859894   0.8859871   0.8860006
   0.8859871   0.8860006   0.8859871   0.8860006   0.8859871   0.8860006
   7.5894572   7.5894572   7.5894572   7.5894572   7.5893636   7.5895009
   7.5893636   7.5895009   7.5893636   7.5895009   7.5893636   7.5895009
   7.5763651   7.5763651   7.5763651   7.5763651   7.5764362   7.5763337
   7.5764362   7.5763337   7.5764362   7.5763337   7.5764362   7.5763337
   8.3218334   8.3218334   8.3218334   8.3218334   8.3219269   8.3217846
   8.3219269   8.3217846   8.3219269   8.3217846   8.3219269   8.3217846
  18.5718200  18.5718200  18.5718512  18.5718280  18.5718280  18.5718512
 TTTTTTTTTTTTTTTTTTTTTTTTTTTTTT MOQGAD      TELAPSE     2348.35 TCPU     1037.30
 TTTTTTTTTTTTTTTTTTTTTTTTTTTTTT SHELLXN     TELAPSE     2389.05 TCPU     1068.26
 TTTTTTTTTTTTTTTTTTTTTTTTTTTTTT MONMO3      TELAPSE     2391.83 TCPU     1071.04
 NUMERICALLY INTEGRATED DENSITY    707.9999024218
 TTTTTTTTTTTTTTTTTTTTTTTTTTTTTT NUMDFT      TELAPSE     2396.17 TCPU     1075.38
 CYC   6 ETOT(AU) -5.429379619357E+03 DETOT -2.03E-03 tst  5.53E-06 PX  5.32E-03
 TTTTTTTTTTTTTTTTTTTTTTTTTTTTTT DIIS        TELAPSE     2399.35 TCPU     1078.56
 DIIS TEST: 0.16530E-02 AT SCF   CYCLE   6 - DIIS ACTIVE - HISTORY:     6 CYCLES
 TTTTTTTTTTTTTTTTTTTTTTTTTTTTTT FDIK        TELAPSE     2404.19 TCPU     1080.91
 INSULATING STATE
 TOP OF VALENCE BANDS -    BAND    354; K    2; EIG -2.3572403E-01 AU
 TOP OF VALENCE BANDS -    BAND    354; K    1; EIG -2.3614765E-01 AU
 BOTTOM OF VIRTUAL BANDS - BAND    355; K    4; EIG -7.5283616E-02 AU
 INDIRECT ENERGY BAND GAP:   4.3658 eV
 BOTTOM OF VIRTUAL BANDS - BAND    355; K    1; EIG -7.5245993E-02 AU
 TTTTTTTTTTTTTTTTTTTTTTTTTTTTTT PDIG        TELAPSE     2404.57 TCPU     1081.29
 CHARGE NORMALIZATION FACTOR   1.00000000
 TOTAL ATOMIC CHARGES:
   5.8645632   5.8645632   5.8645632   5.8645632   5.8646074   5.8645504
   5.8646074   5.8645504   5.8646074   5.8645504   5.8646074   5.8645504
   6.0006204   6.0006204   6.0006204   6.0006204   6.0006831   6.0005992
   6.0006831   6.0005992   6.0006831   6.0005992   6.0006831   6.0005992
   5.7086755   5.7086755   5.7086755   5.7086755   5.7086539   5.7086755
   5.7086539   5.7086755   5.7086539   5.7086755   5.7086539   5.7086755
   6.0006652   6.0006652   6.0006652   6.0006652   6.0006497   6.0006509
   6.0006497   6.0006509   6.0006497   6.0006509   6.0006497   6.0006509
   0.8785393   0.8785393   0.8785393   0.8785393   0.8785404   0.8785275
   0.8785404   0.8785275   0.8785404   0.8785275   0.8785404   0.8785275
   0.8836602   0.8836602   0.8836602   0.8836602   0.8836447   0.8836612
   0.8836447   0.8836612   0.8836447   0.8836612   0.8836447   0.8836612
   0.8861438   0.8861438   0.8861438   0.8861438   0.8861363   0.8861380
   0.8861363   0.8861380   0.8861363   0.8861380   0.8861363   0.8861380
   7.5870034   7.5870034   7.5870034   7.5870034   7.5870960   7.5869739
   7.5870960   7.5869739   7.5870960   7.5869739   7.5870960   7.5869739
   7.5803013   7.5803013   7.5803013   7.5803013   7.5802350   7.5803396
   7.5802350   7.5803396   7.5802350   7.5803396   7.5802350   7.5803396
   8.3242870   8.3242870   8.3242870   8.3242870   8.3242037   8.3243315
   8.3242037   8.3243315   8.3242037   8.3243315   8.3242037   8.3243315
  18.5710835  18.5710835  18.5711169  18.5710856  18.5710856  18.5711169
 TTTTTTTTTTTTTTTTTTTTTTTTTTTTTT MOQGAD      TELAPSE     2404.58 TCPU     1081.30
 TTTTTTTTTTTTTTTTTTTTTTTTTTTTTT SHELLXN     TELAPSE     2451.15 TCPU     1112.24
 TTTTTTTTTTTTTTTTTTTTTTTTTTTTTT MONMO3      TELAPSE     2453.48 TCPU     1114.57
 NUMERICALLY INTEGRATED DENSITY    707.9999022418
 TTTTTTTTTTTTTTTTTTTTTTTTTTTTTT NUMDFT      TELAPSE     2458.15 TCPU     1119.24
 CYC   7 ETOT(AU) -5.429379782257E+03 DETOT -1.63E-04 tst  6.37E-07 PX  9.01E-04
 TTTTTTTTTTTTTTTTTTTTTTTTTTTTTT DIIS        TELAPSE     2458.88 TCPU     1119.97
 DIIS TEST: 0.46755E-03 AT SCF   CYCLE   7 - DIIS ACTIVE - HISTORY:     7 CYCLES
 TTTTTTTTTTTTTTTTTTTTTTTTTTTTTT FDIK        TELAPSE     2461.01 TCPU     1121.28
 INSULATING STATE
 TOP OF VALENCE BANDS -    BAND    354; K    4; EIG -2.3571325E-01 AU
 TOP OF VALENCE BANDS -    BAND    354; K    1; EIG -2.3614744E-01 AU
 BOTTOM OF VIRTUAL BANDS - BAND    355; K    2; EIG -7.5099247E-02 AU
 INDIRECT ENERGY BAND GAP:   4.3705 eV
 BOTTOM OF VIRTUAL BANDS - BAND    355; K    1; EIG -7.5059934E-02 AU
 TTTTTTTTTTTTTTTTTTTTTTTTTTTTTT PDIG        TELAPSE     2461.37 TCPU     1121.64
 CHARGE NORMALIZATION FACTOR   1.00000000
 TOTAL ATOMIC CHARGES:
   5.8654114   5.8654114   5.8654114   5.8654114   5.8653804   5.8654177
   5.8653804   5.8654177   5.8653804   5.8654177   5.8653804   5.8654177
   6.0033187   6.0033187   6.0033187   6.0033187   6.0032840   6.0033287
   6.0032840   6.0033287   6.0032840   6.0033287   6.0032840   6.0033287
   5.7062809   5.7062809   5.7062809   5.7062809   5.7063053   5.7062851
   5.7063053   5.7062851   5.7063053   5.7062851   5.7063053   5.7062851
   6.0032003   6.0032003   6.0032003   6.0032003   6.0032071   6.0032077
   6.0032071   6.0032077   6.0032071   6.0032077   6.0032071   6.0032077
   0.8786122   0.8786122   0.8786122   0.8786122   0.8786029   0.8786150
   0.8786029   0.8786150   0.8786029   0.8786150   0.8786029   0.8786150
   0.8832850   0.8832850   0.8832850   0.8832850   0.8832897   0.8832893
   0.8832897   0.8832893   0.8832897   0.8832893   0.8832897   0.8832893
   0.8859248   0.8859248   0.8859248   0.8859248   0.8859270   0.8859273
   0.8859270   0.8859273   0.8859270   0.8859273   0.8859270   0.8859273
   7.5875128   7.5875128   7.5875128   7.5875128   7.5874434   7.5875381
   7.5874434   7.5875381   7.5874434   7.5875381   7.5874434   7.5875381
   7.5771744   7.5771744   7.5771744   7.5771744   7.5772253   7.5771561
   7.5772253   7.5771561   7.5772253   7.5771561   7.5772253   7.5771561
   8.3235722   8.3235722   8.3235722   8.3235722   8.3236332   8.3235399
   8.3236332   8.3235399   8.3236332   8.3235399   8.3236332   8.3235399
  18.5713983  18.5713983  18.5714092  18.5714004  18.5714004  18.5714092
 TTTTTTTTTTTTTTTTTTTTTTTTTTTTTT MOQGAD      TELAPSE     2461.39 TCPU     1121.66
 TTTTTTTTTTTTTTTTTTTTTTTTTTTTTT SHELLXN     TELAPSE     2504.74 TCPU     1152.59
 TTTTTTTTTTTTTTTTTTTTTTTTTTTTTT MONMO3      TELAPSE     2507.68 TCPU     1155.54
 NUMERICALLY INTEGRATED DENSITY    707.9999023138
 TTTTTTTTTTTTTTTTTTTTTTTTTTTTTT NUMDFT      TELAPSE     2512.01 TCPU     1159.87
 CYC   8 ETOT(AU) -5.429379826813E+03 DETOT -4.46E-05 tst  1.68E-07 PX  5.22E-04
 TTTTTTTTTTTTTTTTTTTTTTTTTTTTTT DIIS        TELAPSE     2513.03 TCPU     1160.89
 DIIS TEST: 0.10064E-03 AT SCF   CYCLE   8 - DIIS ACTIVE - HISTORY:     8 CYCLES
 TTTTTTTTTTTTTTTTTTTTTTTTTTTTTT FDIK        TELAPSE     2515.29 TCPU     1162.26
 INSULATING STATE
 TOP OF VALENCE BANDS -    BAND    354; K    2; EIG -2.3568263E-01 AU
 TOP OF VALENCE BANDS -    BAND    354; K    1; EIG -2.3611264E-01 AU
 BOTTOM OF VIRTUAL BANDS - BAND    355; K    4; EIG -7.5189818E-02 AU
 INDIRECT ENERGY BAND GAP:   4.3672 eV
 BOTTOM OF VIRTUAL BANDS - BAND    355; K    1; EIG -7.5151802E-02 AU
 TTTTTTTTTTTTTTTTTTTTTTTTTTTTTT PDIG        TELAPSE     2515.65 TCPU     1162.62
 CHARGE NORMALIZATION FACTOR   1.00000000
 TOTAL ATOMIC CHARGES:
   5.8658284   5.8658284   5.8658284   5.8658284   5.8658519   5.8658203
   5.8658519   5.8658203   5.8658519   5.8658203   5.8658519   5.8658203
   6.0023360   6.0023360   6.0023360   6.0023360   6.0023555   6.0023138
   6.0023555   6.0023138   6.0023555   6.0023138   6.0023555   6.0023138
   5.7064590   5.7064590   5.7064590   5.7064590   5.7064619   5.7064701
   5.7064619   5.7064701   5.7064619   5.7064701   5.7064619   5.7064701
   6.0023057   6.0023057   6.0023057   6.0023057   6.0022902   6.0022970
   6.0022902   6.0022970   6.0022902   6.0022970   6.0022902   6.0022970
   0.8784232   0.8784232   0.8784232   0.8784232   0.8784285   0.8784180
   0.8784285   0.8784180   0.8784285   0.8784180   0.8784285   0.8784180
   0.8834664   0.8834664   0.8834664   0.8834664   0.8834619   0.8834666
   0.8834619   0.8834666   0.8834619   0.8834666   0.8834619   0.8834666
   0.8860550   0.8860550   0.8860550   0.8860550   0.8860531   0.8860520
   0.8860531   0.8860520   0.8860531   0.8860520   0.8860531   0.8860520
   7.5873247   7.5873247   7.5873247   7.5873247   7.5873853   7.5873099
   7.5873853   7.5873099   7.5873853   7.5873099   7.5873853   7.5873099
   7.5784835   7.5784835   7.5784835   7.5784835   7.5784397   7.5785055
   7.5784397   7.5785055   7.5784397   7.5785055   7.5784397   7.5785055
   8.3237290   8.3237290   8.3237290   8.3237290   8.3236825   8.3237496
   8.3236825   8.3237496   8.3236825   8.3237496   8.3236825   8.3237496
  18.5711850  18.5711850  18.5711790  18.5711879  18.5711879  18.5711790
 TTTTTTTTTTTTTTTTTTTTTTTTTTTTTT MOQGAD      TELAPSE     2515.67 TCPU     1162.64
 TTTTTTTTTTTTTTTTTTTTTTTTTTTTTT SHELLXN     TELAPSE     2557.74 TCPU     1193.60
 TTTTTTTTTTTTTTTTTTTTTTTTTTTTTT MONMO3      TELAPSE     2560.95 TCPU     1196.81
 NUMERICALLY INTEGRATED DENSITY    707.9999022927
 TTTTTTTTTTTTTTTTTTTTTTTTTTTTTT NUMDFT      TELAPSE     2565.29 TCPU     1201.15
 CYC   9 ETOT(AU) -5.429379837631E+03 DETOT -1.08E-05 tst  3.04E-08 PX  2.39E-04
 TTTTTTTTTTTTTTTTTTTTTTTTTTTTTT DIIS        TELAPSE     2566.20 TCPU     1202.06
 DIIS TEST: 0.12452E-04 AT SCF   CYCLE   9 - DIIS ACTIVE - HISTORY:     9 CYCLES
 TTTTTTTTTTTTTTTTTTTTTTTTTTTTTT FDIK        TELAPSE     2568.15 TCPU     1203.17
 INSULATING STATE
 TOP OF VALENCE BANDS -    BAND    354; K    4; EIG -2.3570867E-01 AU
 TOP OF VALENCE BANDS -    BAND    354; K    1; EIG -2.3614051E-01 AU
 BOTTOM OF VIRTUAL BANDS - BAND    355; K    2; EIG -7.5145566E-02 AU
 INDIRECT ENERGY BAND GAP:   4.3691 eV
 BOTTOM OF VIRTUAL BANDS - BAND    355; K    1; EIG -7.5106337E-02 AU
 TTTTTTTTTTTTTTTTTTTTTTTTTTTTTT PDIG        TELAPSE     2568.51 TCPU     1203.53
 CHARGE NORMALIZATION FACTOR   1.00000000
 TOTAL ATOMIC CHARGES:
   5.8651840   5.8651840   5.8651840   5.8651840   5.8651477   5.8651916
   5.8651477   5.8651916   5.8651477   5.8651916   5.8651477   5.8651916
   6.0025051   6.0025051   6.0025051   6.0025051   6.0024808   6.0025311
   6.0024808   6.0025311   6.0024808   6.0025311   6.0024808   6.0025311
   5.7067380   5.7067380   5.7067380   5.7067380   5.7067387   5.7067339
   5.7067387   5.7067339   5.7067387   5.7067339   5.7067387   5.7067339
   6.0024149   6.0024149   6.0024149   6.0024149   6.0024358   6.0024245
   6.0024358   6.0024245   6.0024358   6.0024245   6.0024358   6.0024245
   0.8785715   0.8785715   0.8785715   0.8785715   0.8785671   0.8785756
   0.8785671   0.8785756   0.8785671   0.8785756   0.8785671   0.8785756
   0.8833969   0.8833969   0.8833969   0.8833969   0.8834034   0.8833978
   0.8834034   0.8833978   0.8834034   0.8833978   0.8834034   0.8833978
   0.8860037   0.8860037   0.8860037   0.8860037   0.8860050   0.8860074
   0.8860050   0.8860074   0.8860050   0.8860074   0.8860050   0.8860074
   7.5876486   7.5876486   7.5876486   7.5876486   7.5875701   7.5876696
   7.5875701   7.5876696   7.5875701   7.5876696   7.5875701   7.5876696
   7.5781961   7.5781961   7.5781961   7.5781961   7.5782617   7.5781642
   7.5782617   7.5781642   7.5782617   7.5781642   7.5782617   7.5781642
   8.3237278   8.3237278   8.3237278   8.3237278   8.3237831   8.3237014
   8.3237831   8.3237014   8.3237831   8.3237014   8.3237831   8.3237014
  18.5712153  18.5712153  18.5712210  18.5712096  18.5712096  18.5712210
 TTTTTTTTTTTTTTTTTTTTTTTTTTTTTT MOQGAD      TELAPSE     2568.53 TCPU     1203.55
 TTTTTTTTTTTTTTTTTTTTTTTTTTTTTT SHELLXN     TELAPSE     2611.82 TCPU     1234.47
 TTTTTTTTTTTTTTTTTTTTTTTTTTTTTT MONMO3      TELAPSE     2615.25 TCPU     1237.90
 NUMERICALLY INTEGRATED DENSITY    707.9999023012
 TTTTTTTTTTTTTTTTTTTTTTTTTTTTTT NUMDFT      TELAPSE     2619.59 TCPU     1242.23
 CYC  10 ETOT(AU) -5.429379838366E+03 DETOT -7.34E-07 tst  7.83E-09 PX  1.54E-04
 TTTTTTTTTTTTTTTTTTTTTTTTTTTTTT DIIS        TELAPSE     2620.63 TCPU     1243.28
 DIIS TEST: 0.54577E-05 AT SCF   CYCLE  10 - DIIS ACTIVE - HISTORY:    10 CYCLES
 TTTTTTTTTTTTTTTTTTTTTTTTTTTTTT FDIK        TELAPSE     2623.48 TCPU     1245.60
 INSULATING STATE
 TOP OF VALENCE BANDS -    BAND    354; K    2; EIG -2.3570105E-01 AU
 TOP OF VALENCE BANDS -    BAND    354; K    1; EIG -2.3613191E-01 AU
 BOTTOM OF VIRTUAL BANDS - BAND    355; K    4; EIG -7.5155929E-02 AU
 INDIRECT ENERGY BAND GAP:   4.3687 eV
 BOTTOM OF VIRTUAL BANDS - BAND    355; K    1; EIG -7.5117960E-02 AU
 TTTTTTTTTTTTTTTTTTTTTTTTTTTTTT PDIG        TELAPSE     2623.83 TCPU     1245.94
 CHARGE NORMALIZATION FACTOR   1.00000000
 TOTAL ATOMIC CHARGES:
   5.8653967   5.8653967   5.8653967   5.8653967   5.8654255   5.8653900
   5.8654255   5.8653900   5.8654255   5.8653900   5.8654255   5.8653900
   6.0025216   6.0025216   6.0025216   6.0025216   6.0025384   6.0025006
   6.0025384   6.0025006   6.0025384   6.0025006   6.0025384   6.0025006
   5.7066869   5.7066869   5.7066869   5.7066869   5.7066906   5.7066971
   5.7066906   5.7066971   5.7066906   5.7066971   5.7066906   5.7066971
   6.0024700   6.0024700   6.0024700   6.0024700   6.0024487   6.0024582
   6.0024487   6.0024582   6.0024487   6.0024582   6.0024487   6.0024582
   0.8785310   0.8785310   0.8785310   0.8785310   0.8785347   0.8785265
   0.8785347   0.8785265   0.8785347   0.8785265   0.8785347   0.8785265
   0.8834181   0.8834181   0.8834181   0.8834181   0.8834133   0.8834177
   0.8834133   0.8834177   0.8834133   0.8834177   0.8834133   0.8834177
   0.8860151   0.8860151   0.8860151   0.8860151   0.8860144   0.8860126
   0.8860144   0.8860126   0.8860144   0.8860126   0.8860144   0.8860126
   7.5873737   7.5873737   7.5873737   7.5873737   7.5874387   7.5873552
   7.5874387   7.5873552   7.5874387   7.5873552   7.5874387   7.5873552
   7.5782472   7.5782472   7.5782472   7.5782472   7.5781960   7.5782727
   7.5781960   7.5782727   7.5781960   7.5782727   7.5781960   7.5782727
   8.3237399   8.3237399   8.3237399   8.3237399   8.3236954   8.3237604
   8.3236954   8.3237604   8.3236954   8.3237604   8.3236954   8.3237604
  18.5712073  18.5712073  18.5712041  18.5712152  18.5712152  18.5712041
 TTTTTTTTTTTTTTTTTTTTTTTTTTTTTT MOQGAD      TELAPSE     2623.85 TCPU     1245.96
 TTTTTTTTTTTTTTTTTTTTTTTTTTTTTT SHELLXN     TELAPSE     2666.99 TCPU     1276.87
 TTTTTTTTTTTTTTTTTTTTTTTTTTTTTT MONMO3      TELAPSE     2671.38 TCPU     1281.26
 NUMERICALLY INTEGRATED DENSITY    707.9999022964
 TTTTTTTTTTTTTTTTTTTTTTTTTTTTTT NUMDFT      TELAPSE     2675.72 TCPU     1285.60
 CYC  11 ETOT(AU) -5.429379838877E+03 DETOT -5.11E-07 tst  1.05E-09 PX  5.28E-05
 TTTTTTTTTTTTTTTTTTTTTTTTTTTTTT DIIS        TELAPSE     2676.89 TCPU     1286.77
 DIIS TEST: 0.62953E-06 AT SCF   CYCLE  11 - DIIS ACTIVE - HISTORY:    11 CYCLES
 TTTTTTTTTTTTTTTTTTTTTTTTTTTTTT FDIK        TELAPSE     2679.02 TCPU     1288.17
 INSULATING STATE
 TOP OF VALENCE BANDS -    BAND    354; K    4; EIG -2.3569541E-01 AU
 TOP OF VALENCE BANDS -    BAND    354; K    1; EIG -2.3612640E-01 AU
 BOTTOM OF VIRTUAL BANDS - BAND    355; K    2; EIG -7.5164666E-02 AU
 INDIRECT ENERGY BAND GAP:   4.3683 eV
 BOTTOM OF VIRTUAL BANDS - BAND    355; K    1; EIG -7.5126027E-02 AU
 TTTTTTTTTTTTTTTTTTTTTTTTTTTTTT PDIG        TELAPSE     2679.38 TCPU     1288.54
 CHARGE NORMALIZATION FACTOR   1.00000000
 TOTAL ATOMIC CHARGES:
   5.8654475   5.8654475   5.8654475   5.8654475   5.8653892   5.8654623
   5.8653892   5.8654623   5.8653892   5.8654623   5.8653892   5.8654623
   6.0024603   6.0024603   6.0024603   6.0024603   6.0024317   6.0025011
   6.0024317   6.0025011   6.0024317   6.0025011   6.0024317   6.0025011
   5.7066065   5.7066065   5.7066065   5.7066065   5.7066012   5.7065855
   5.7066012   5.7065855   5.7066012   5.7065855   5.7066012   5.7065855
   6.0023707   6.0023707   6.0023707   6.0023707   6.0024110   6.0023930
   6.0024110   6.0023930   6.0024110   6.0023930   6.0024110   6.0023930
   0.8785196   0.8785196   0.8785196   0.8785196   0.8785126   0.8785274
   0.8785126   0.8785274   0.8785126   0.8785274   0.8785126   0.8785274
   0.8834181   0.8834181   0.8834181   0.8834181   0.8834264   0.8834191
   0.8834264   0.8834191   0.8834264   0.8834191   0.8834264   0.8834191
   0.8860227   0.8860227   0.8860227   0.8860227   0.8860246   0.8860271
   0.8860246   0.8860271   0.8860246   0.8860271   0.8860246   0.8860271
   7.5875665   7.5875665   7.5875665   7.5875665   7.5874399   7.5876007
   7.5874399   7.5876007   7.5874399   7.5876007   7.5874399   7.5876007
   7.5782392   7.5782392   7.5782392   7.5782392   7.5783385   7.5781905
   7.5783385   7.5781905   7.5783385   7.5781905   7.5783385   7.5781905
   8.3237346   8.3237346   8.3237346   8.3237346   8.3238183   8.3236953
   8.3238183   8.3236953   8.3238183   8.3236953   8.3238183   8.3236953
  18.5712134  18.5712134  18.5712190  18.5712049  18.5712049  18.5712190
 TTTTTTTTTTTTTTTTTTTTTTTTTTTTTT MOQGAD      TELAPSE     2679.40 TCPU     1288.56
 TTTTTTTTTTTTTTTTTTTTTTTTTTTTTT SHELLXN     TELAPSE     2725.18 TCPU     1319.51
 TTTTTTTTTTTTTTTTTTTTTTTTTTTTTT MONMO3      TELAPSE     2728.05 TCPU     1322.38
 NUMERICALLY INTEGRATED DENSITY    707.9999022973
 TTTTTTTTTTTTTTTTTTTTTTTTTTTTTT NUMDFT      TELAPSE     2732.37 TCPU     1326.70
 CYC  12 ETOT(AU) -5.429379838888E+03 DETOT -1.09E-08 tst  4.31E-10 PX  3.98E-05
 TTTTTTTTTTTTTTTTTTTTTTTTTTTTTT DIIS        TELAPSE     2733.26 TCPU     1327.58
 DIIS TEST: 0.84630E-06 AT SCF   CYCLE  12 - DIIS ACTIVE - HISTORY:    12 CYCLES
 TTTTTTTTTTTTTTTTTTTTTTTTTTTTTT FDIK        TELAPSE     2736.40 TCPU     1329.72
 INSULATING STATE
 TOP OF VALENCE BANDS -    BAND    354; K    2; EIG -2.3569973E-01 AU
 TOP OF VALENCE BANDS -    BAND    354; K    1; EIG -2.3613085E-01 AU
 BOTTOM OF VIRTUAL BANDS - BAND    355; K    4; EIG -7.5156856E-02 AU
 INDIRECT ENERGY BAND GAP:   4.3686 eV
 BOTTOM OF VIRTUAL BANDS - BAND    355; K    1; EIG -7.5118475E-02 AU
 TTTTTTTTTTTTTTTTTTTTTTTTTTTTTT PDIG        TELAPSE     2736.80 TCPU     1330.12
 CHARGE NORMALIZATION FACTOR   1.00000000
 TOTAL ATOMIC CHARGES:
   5.8653996   5.8653996   5.8653996   5.8653996   5.8654222   5.8653946
   5.8654222   5.8653946   5.8654222   5.8653946   5.8654222   5.8653946
   6.0024996   6.0024996   6.0024996   6.0024996   6.0025082   6.0024825
   6.0025082   6.0024825   6.0025082   6.0024825   6.0025082   6.0024825
   5.7066382   5.7066382   5.7066382   5.7066382   5.7066427   5.7066485
   5.7066427   5.7066485   5.7066427   5.7066485   5.7066427   5.7066485
   6.0024361   6.0024361   6.0024361   6.0024361   6.0024197   6.0024277
   6.0024197   6.0024277   6.0024197   6.0024277   6.0024197   6.0024277
   0.8785277   0.8785277   0.8785277   0.8785277   0.8785301   0.8785242
   0.8785301   0.8785242   0.8785301   0.8785242   0.8785301   0.8785242
   0.8834192   0.8834192   0.8834192   0.8834192   0.8834161   0.8834192
   0.8834161   0.8834192   0.8834161   0.8834192   0.8834161   0.8834192
   0.8860193   0.8860193   0.8860193   0.8860193   0.8860190   0.8860177
   0.8860190   0.8860177   0.8860190   0.8860177   0.8860190   0.8860177
   7.5874507   7.5874507   7.5874507   7.5874507   7.5875041   7.5874367
   7.5875041   7.5874367   7.5875041   7.5874367   7.5875041   7.5874367
   7.5782681   7.5782681   7.5782681   7.5782681   7.5782271   7.5782878
   7.5782271   7.5782878   7.5782271   7.5782878   7.5782271   7.5782878
   8.3237384   8.3237384   8.3237384   8.3237384   8.3237057   8.3237526
   8.3237057   8.3237526   8.3237057   8.3237526   8.3237057   8.3237526
  18.5712112  18.5712112  18.5712099  18.5712116  18.5712116  18.5712099
 TTTTTTTTTTTTTTTTTTTTTTTTTTTTTT MOQGAD      TELAPSE     2736.82 TCPU     1330.14
 TTTTTTTTTTTTTTTTTTTTTTTTTTTTTT SHELLXN     TELAPSE     2780.27 TCPU     1361.09
 TTTTTTTTTTTTTTTTTTTTTTTTTTTTTT MONMO3      TELAPSE     2784.19 TCPU     1365.01
 NUMERICALLY INTEGRATED DENSITY    707.9999022980
 TTTTTTTTTTTTTTTTTTTTTTTTTTTTTT NUMDFT      TELAPSE     2788.51 TCPU     1369.32
 CYC  13 ETOT(AU) -5.429379838982E+03 DETOT -9.44E-08 tst  2.86E-10 PX  3.72E-05
 TTTTTTTTTTTTTTTTTTTTTTTTTTTTTT DIIS        TELAPSE     2791.44 TCPU     1372.26
 DIIS TEST: 0.13403E-06 AT SCF   CYCLE  13 - DIIS ACTIVE - HISTORY:    13 CYCLES
 TTTTTTTTTTTTTTTTTTTTTTTTTTTTTT FDIK        TELAPSE     2793.70 TCPU     1373.85
 INSULATING STATE
 TOP OF VALENCE BANDS -    BAND    354; K    4; EIG -2.3570051E-01 AU
 TOP OF VALENCE BANDS -    BAND    354; K    1; EIG -2.3613221E-01 AU
 BOTTOM OF VIRTUAL BANDS - BAND    355; K    2; EIG -7.5156862E-02 AU
 INDIRECT ENERGY BAND GAP:   4.3686 eV
 BOTTOM OF VIRTUAL BANDS - BAND    355; K    1; EIG -7.5117601E-02 AU
 TTTTTTTTTTTTTTTTTTTTTTTTTTTTTT PDIG        TELAPSE     2794.09 TCPU     1374.24
 CHARGE NORMALIZATION FACTOR   1.00000000
 TOTAL ATOMIC CHARGES:
   5.8654129   5.8654129   5.8654129   5.8654129   5.8653986   5.8654146
   5.8653986   5.8654146   5.8653986   5.8654146   5.8653986   5.8654146
   6.0024993   6.0024993   6.0024993   6.0024993   6.0024950   6.0025107
   6.0024950   6.0025107   6.0024950   6.0025107   6.0024950   6.0025107
   5.7066750   5.7066750   5.7066750   5.7066750   5.7066713   5.7066691
   5.7066713   5.7066691   5.7066713   5.7066691   5.7066713   5.7066691
   6.0024284   6.0024284   6.0024284   6.0024284   6.0024402   6.0024340
   6.0024402   6.0024340   6.0024402   6.0024340   6.0024402   6.0024340
   0.8785268   0.8785268   0.8785268   0.8785268   0.8785253   0.8785289
   0.8785253   0.8785289   0.8785253   0.8785289   0.8785253   0.8785289
   0.8834174   0.8834174   0.8834174   0.8834174   0.8834192   0.8834179
   0.8834192   0.8834179   0.8834192   0.8834179   0.8834192   0.8834179
   0.8860175   0.8860175   0.8860175   0.8860175   0.8860177   0.8860186
   0.8860177   0.8860186   0.8860177   0.8860186   0.8860177   0.8860186
   7.5874455   7.5874455   7.5874455   7.5874455   7.5874119   7.5874534
   7.5874119   7.5874534   7.5874119   7.5874534   7.5874119   7.5874534
   7.5782402   7.5782402   7.5782402   7.5782402   7.5782650   7.5782268
   7.5782650   7.5782268   7.5782650   7.5782268   7.5782650   7.5782268
   8.3237300   8.3237300   8.3237300   8.3237300   8.3237500   8.3237224
   8.3237500   8.3237224   8.3237500   8.3237224   8.3237500   8.3237224
  18.5712108  18.5712108  18.5712124  18.5712097  18.5712097  18.5712124
 TTTTTTTTTTTTTTTTTTTTTTTTTTTTTT MOQGAD      TELAPSE     2794.11 TCPU     1374.25
 TTTTTTTTTTTTTTTTTTTTTTTTTTTTTT SHELLXN     TELAPSE     2834.05 TCPU     1405.22
 TTTTTTTTTTTTTTTTTTTTTTTTTTTTTT MONMO3      TELAPSE     2836.92 TCPU     1408.09
 NUMERICALLY INTEGRATED DENSITY    707.9999022972
 TTTTTTTTTTTTTTTTTTTTTTTTTTTTTT NUMDFT      TELAPSE     2841.27 TCPU     1412.43
 CYC  14 ETOT(AU) -5.429379838964E+03 DETOT  1.84E-08 tst  6.35E-11 PX  1.42E-05
 TTTTTTTTTTTTTTTTTTTTTTTTTTTTTT DIIS        TELAPSE     2843.56 TCPU     1414.72
 DIIS TEST: 0.67232E-07 AT SCF   CYCLE  14 - DIIS ACTIVE - HISTORY:    14 CYCLES
 TTTTTTTTTTTTTTTTTTTTTTTTTTTTTT FDIK        TELAPSE     2846.26 TCPU     1416.40
 INSULATING STATE
 TOP OF VALENCE BANDS -    BAND    354; K    2; EIG -2.3569976E-01 AU
 TOP OF VALENCE BANDS -    BAND    354; K    1; EIG -2.3613143E-01 AU
 BOTTOM OF VIRTUAL BANDS - BAND    355; K    4; EIG -7.5157103E-02 AU
 INDIRECT ENERGY BAND GAP:   4.3686 eV
 BOTTOM OF VIRTUAL BANDS - BAND    355; K    1; EIG -7.5117786E-02 AU
 TTTTTTTTTTTTTTTTTTTTTTTTTTTTTT PDIG        TELAPSE     2846.62 TCPU     1416.75
 CHARGE NORMALIZATION FACTOR   1.00000000
 TOTAL ATOMIC CHARGES:
   5.8654096   5.8654096   5.8654096   5.8654096   5.8654159   5.8654100
   5.8654159   5.8654100   5.8654159   5.8654100   5.8654159   5.8654100
   6.0024937   6.0024937   6.0024937   6.0024937   6.0024944   6.0024890
   6.0024944   6.0024890   6.0024944   6.0024890   6.0024944   6.0024890
   5.7066448   5.7066448   5.7066448   5.7066448   5.7066468   5.7066469
   5.7066468   5.7066469   5.7066468   5.7066469   5.7066468   5.7066469
   6.0024251   6.0024251   6.0024251   6.0024251   6.0024199   6.0024230
   6.0024199   6.0024230   6.0024199   6.0024230   6.0024199   6.0024230
   0.8785267   0.8785267   0.8785267   0.8785267   0.8785270   0.8785259
   0.8785270   0.8785259   0.8785270   0.8785259   0.8785270   0.8785259
   0.8834187   0.8834187   0.8834187   0.8834187   0.8834179   0.8834187
   0.8834179   0.8834187   0.8834179   0.8834187   0.8834179   0.8834187
   0.8860192   0.8860192   0.8860192   0.8860192   0.8860194   0.8860190
   0.8860194   0.8860190   0.8860194   0.8860190   0.8860194   0.8860190
   7.5874651   7.5874651   7.5874651   7.5874651   7.5874776   7.5874625
   7.5874776   7.5874625   7.5874776   7.5874625   7.5874776   7.5874625
   7.5782514   7.5782514   7.5782514   7.5782514   7.5782424   7.5782566
   7.5782424   7.5782566   7.5782424   7.5782566   7.5782424   7.5782566
   8.3237397   8.3237397   8.3237397   8.3237397   8.3237324   8.3237414
   8.3237324   8.3237414   8.3237324   8.3237414   8.3237324   8.3237414
  18.5712129  18.5712129  18.5712126  18.5712134  18.5712134  18.5712126
 TTTTTTTTTTTTTTTTTTTTTTTTTTTTTT MOQGAD      TELAPSE     2846.63 TCPU     1416.77
 TTTTTTTTTTTTTTTTTTTTTTTTTTTTTT SHELLXN     TELAPSE     2892.51 TCPU     1447.66
 TTTTTTTTTTTTTTTTTTTTTTTTTTTTTT MONMO3      TELAPSE     2895.41 TCPU     1450.57
 NUMERICALLY INTEGRATED DENSITY    707.9999022972
 TTTTTTTTTTTTTTTTTTTTTTTTTTTTTT NUMDFT      TELAPSE     2901.15 TCPU     1456.31
 CYC  15 ETOT(AU) -5.429379838976E+03 DETOT -1.27E-08 tst  2.65E-11 PX  8.64E-06
 TTTTTTTTTTTTTTTTTTTTTTTTTTTTTT DIIS        TELAPSE     2903.15 TCPU     1458.31
 DIIS TEST: 0.14910E-07 AT SCF   CYCLE  15 - DIIS ACTIVE - HISTORY:    15 CYCLES
 TTTTTTTTTTTTTTTTTTTTTTTTTTTTTT FDIK        TELAPSE     2905.15 TCPU     1459.59
 INSULATING STATE
 TOP OF VALENCE BANDS -    BAND    354; K    4; EIG -2.3570023E-01 AU
 TOP OF VALENCE BANDS -    BAND    354; K    1; EIG -2.3613210E-01 AU
 BOTTOM OF VIRTUAL BANDS - BAND    355; K    2; EIG -7.5156002E-02 AU
 INDIRECT ENERGY BAND GAP:   4.3686 eV
 BOTTOM OF VIRTUAL BANDS - BAND    355; K    1; EIG -7.5116473E-02 AU
 TTTTTTTTTTTTTTTTTTTTTTTTTTTTTT PDIG        TELAPSE     2905.52 TCPU     1459.95
 CHARGE NORMALIZATION FACTOR   1.00000000
 TOTAL ATOMIC CHARGES:
   5.8654102   5.8654102   5.8654102   5.8654102   5.8654089   5.8654094
   5.8654089   5.8654094   5.8654089   5.8654094   5.8654089   5.8654094
   6.0024971   6.0024971   6.0024971   6.0024971   6.0024978   6.0024985
   6.0024978   6.0024985   6.0024978   6.0024985   6.0024978   6.0024985
   5.7066503   5.7066503   5.7066503   5.7066503   5.7066486   5.7066491
   5.7066486   5.7066491   5.7066486   5.7066491   5.7066486   5.7066491
   6.0024276   6.0024276   6.0024276   6.0024276   6.0024301   6.0024284
   6.0024301   6.0024284   6.0024301   6.0024284   6.0024301   6.0024284
   0.8785270   0.8785270   0.8785270   0.8785270   0.8785270   0.8785272
   0.8785270   0.8785272   0.8785270   0.8785272   0.8785270   0.8785272
   0.8834185   0.8834185   0.8834185   0.8834185   0.8834185   0.8834186
   0.8834185   0.8834186   0.8834185   0.8834186   0.8834185   0.8834186
   0.8860184   0.8860184   0.8860184   0.8860184   0.8860183   0.8860185
   0.8860183   0.8860185   0.8860183   0.8860185   0.8860183   0.8860185
   7.5874546   7.5874546   7.5874546   7.5874546   7.5874508   7.5874551
   7.5874508   7.5874551   7.5874508   7.5874551   7.5874508   7.5874551
   7.5782576   7.5782576   7.5782576   7.5782576   7.5782602   7.5782561
   7.5782602   7.5782561   7.5782602   7.5782561   7.5782602   7.5782561
   8.3237326   8.3237326   8.3237326   8.3237326   8.3237336   8.3237331
   8.3237336   8.3237331   8.3237336   8.3237331   8.3237336   8.3237331
  18.5712119  18.5712119  18.5712119  18.5712124  18.5712124  18.5712119
 TTTTTTTTTTTTTTTTTTTTTTTTTTTTTT MOQGAD      TELAPSE     2905.54 TCPU     1459.97
 TTTTTTTTTTTTTTTTTTTTTTTTTTTTTT SHELLXN     TELAPSE     2949.68 TCPU     1490.92
 TTTTTTTTTTTTTTTTTTTTTTTTTTTTTT MONMO3      TELAPSE     2954.96 TCPU     1496.20
 NUMERICALLY INTEGRATED DENSITY    707.9999022976
 TTTTTTTTTTTTTTTTTTTTTTTTTTTTTT NUMDFT      TELAPSE     2959.29 TCPU     1500.53
 CYC  16 ETOT(AU) -5.429379838995E+03 DETOT -1.84E-08 tst  5.94E-12 PX  3.21E-06
 TTTTTTTTTTTTTTTTTTTTTTTTTTTTTT DIIS        TELAPSE     2961.46 TCPU     1502.70
 DIIS TEST: 0.43260E-08 AT SCF   CYCLE  16 - DIIS ACTIVE - HISTORY:    16 CYCLES
 TTTTTTTTTTTTTTTTTTTTTTTTTTTTTT FDIK        TELAPSE     2964.49 TCPU     1504.99
 INSULATING STATE
 TOP OF VALENCE BANDS -    BAND    354; K    2; EIG -2.3570033E-01 AU
 TOP OF VALENCE BANDS -    BAND    354; K    1; EIG -2.3613217E-01 AU
 BOTTOM OF VIRTUAL BANDS - BAND    355; K    3; EIG -7.5156693E-02 AU
 INDIRECT ENERGY BAND GAP:   4.3686 eV
 BOTTOM OF VIRTUAL BANDS - BAND    355; K    1; EIG -7.5117103E-02 AU
 TTTTTTTTTTTTTTTTTTTTTTTTTTTTTT PDIG        TELAPSE     2964.88 TCPU     1505.37
 CHARGE NORMALIZATION FACTOR   1.00000000
 TOTAL ATOMIC CHARGES:
   5.8654098   5.8654098   5.8654098   5.8654098   5.8654106   5.8654107
   5.8654106   5.8654107   5.8654106   5.8654107   5.8654106   5.8654107
   6.0024950   6.0024950   6.0024950   6.0024950   6.0024941   6.0024940
   6.0024941   6.0024940   6.0024941   6.0024940   6.0024941   6.0024940
   5.7066570   5.7066570   5.7066570   5.7066570   5.7066583   5.7066577
   5.7066583   5.7066577   5.7066583   5.7066577   5.7066583   5.7066577
   6.0024255   6.0024255   6.0024255   6.0024255   6.0024237   6.0024251
   6.0024237   6.0024251   6.0024237   6.0024251   6.0024237   6.0024251
   0.8785262   0.8785262   0.8785262   0.8785262   0.8785261   0.8785261
   0.8785261   0.8785261   0.8785261   0.8785261   0.8785261   0.8785261
   0.8834188   0.8834188   0.8834188   0.8834188   0.8834188   0.8834187
   0.8834188   0.8834187   0.8834188   0.8834187   0.8834188   0.8834187
   0.8860193   0.8860193   0.8860193   0.8860193   0.8860195   0.8860194
   0.8860195   0.8860194   0.8860195   0.8860194   0.8860195   0.8860194
   7.5874587   7.5874587   7.5874587   7.5874587   7.5874606   7.5874587
   7.5874606   7.5874587   7.5874606   7.5874587   7.5874606   7.5874587
   7.5782454   7.5782454   7.5782454   7.5782454   7.5782442   7.5782461
   7.5782442   7.5782461   7.5782442   7.5782461   7.5782442   7.5782461
   8.3237376   8.3237376   8.3237376   8.3237376   8.3237376   8.3237367
   8.3237376   8.3237367   8.3237376   8.3237367   8.3237376   8.3237367
  18.5712132  18.5712132  18.5712134  18.5712134  18.5712134  18.5712134
 TTTTTTTTTTTTTTTTTTTTTTTTTTTTTT MOQGAD      TELAPSE     2964.90 TCPU     1505.39
 TTTTTTTTTTTTTTTTTTTTTTTTTTTTTT SHELLXN     TELAPSE     3008.61 TCPU     1536.36
 TTTTTTTTTTTTTTTTTTTTTTTTTTTTTT MONMO3      TELAPSE     3012.23 TCPU     1539.99
 NUMERICALLY INTEGRATED DENSITY    707.9999022973
 TTTTTTTTTTTTTTTTTTTTTTTTTTTTTT NUMDFT      TELAPSE     3016.59 TCPU     1544.35
 CYC  17 ETOT(AU) -5.429379838984E+03 DETOT  1.08E-08 tst  3.76E-12 PX  2.08E-06
 TTTTTTTTTTTTTTTTTTTTTTTTTTTTTT DIIS        TELAPSE     3020.31 TCPU     1548.07
 DIIS TEST: 0.22261E-08 AT SCF   CYCLE  17 - DIIS ACTIVE - HISTORY:    17 CYCLES
 TTTTTTTTTTTTTTTTTTTTTTTTTTTTTT FDIK        TELAPSE     3023.32 TCPU     1550.23
 INSULATING STATE
 TOP OF VALENCE BANDS -    BAND    354; K    4; EIG -2.3570027E-01 AU
 TOP OF VALENCE BANDS -    BAND    354; K    1; EIG -2.3613213E-01 AU
 BOTTOM OF VIRTUAL BANDS - BAND    355; K    2; EIG -7.5156335E-02 AU
 INDIRECT ENERGY BAND GAP:   4.3686 eV
 BOTTOM OF VIRTUAL BANDS - BAND    355; K    1; EIG -7.5116745E-02 AU
 TTTTTTTTTTTTTTTTTTTTTTTTTTTTTT PDIG        TELAPSE     3023.66 TCPU     1550.57
 CHARGE NORMALIZATION FACTOR   1.00000000
 TOTAL ATOMIC CHARGES:
   5.8654105   5.8654105   5.8654105   5.8654105   5.8654103   5.8654101
   5.8654103   5.8654101   5.8654103   5.8654101   5.8654103   5.8654101
   6.0024958   6.0024958   6.0024958   6.0024958   6.0024962   6.0024960
   6.0024962   6.0024960   6.0024962   6.0024960   6.0024962   6.0024960
   5.7066515   5.7066515   5.7066515   5.7066515   5.7066510   5.7066513
   5.7066510   5.7066513   5.7066510   5.7066513   5.7066510   5.7066513
   6.0024266   6.0024266   6.0024266   6.0024266   6.0024272   6.0024267
   6.0024272   6.0024267   6.0024272   6.0024267   6.0024272   6.0024267
   0.8785268   0.8785268   0.8785268   0.8785268   0.8785269   0.8785268
   0.8785269   0.8785268   0.8785269   0.8785268   0.8785269   0.8785268
   0.8834184   0.8834184   0.8834184   0.8834184   0.8834184   0.8834185
   0.8834184   0.8834185   0.8834184   0.8834185   0.8834184   0.8834185
   0.8860187   0.8860187   0.8860187   0.8860187   0.8860187   0.8860187
   0.8860187   0.8860187   0.8860187   0.8860187   0.8860187   0.8860187
   7.5874574   7.5874574   7.5874574   7.5874574   7.5874570   7.5874575
   7.5874570   7.5874575   7.5874570   7.5874575   7.5874570   7.5874575
   7.5782524   7.5782524   7.5782524   7.5782524   7.5782528   7.5782522
   7.5782528   7.5782522   7.5782528   7.5782522   7.5782528   7.5782522
   8.3237351   8.3237351   8.3237351   8.3237351   8.3237349   8.3237355
   8.3237349   8.3237355   8.3237349   8.3237355   8.3237349   8.3237355
  18.5712136  18.5712136  18.5712137  18.5712135  18.5712135  18.5712137
 TTTTTTTTTTTTTTTTTTTTTTTTTTTTTT MOQGAD      TELAPSE     3023.68 TCPU     1550.59
 TTTTTTTTTTTTTTTTTTTTTTTTTTTTTT SHELLXN     TELAPSE     3067.54 TCPU     1581.62
 TTTTTTTTTTTTTTTTTTTTTTTTTTTTTT MONMO3      TELAPSE     3071.90 TCPU     1585.98
 NUMERICALLY INTEGRATED DENSITY    707.9999022973
 TTTTTTTTTTTTTTTTTTTTTTTTTTTTTT NUMDFT      TELAPSE     3076.22 TCPU     1590.30
 CYC  18 ETOT(AU) -5.429379838985E+03 DETOT -1.11E-09 tst  1.28E-12 PX  1.11E-06
 TTTTTTTTTTTTTTTTTTTTTTTTTTTTTT DIIS        TELAPSE     3077.59 TCPU     1591.67
 DIIS TEST: 0.23865E-09 AT SCF   CYCLE  18 - DIIS ACTIVE - HISTORY:    18 CYCLES
 TTTTTTTTTTTTTTTTTTTTTTTTTTTTTT FDIK        TELAPSE     3081.67 TCPU     1593.62
 INSULATING STATE
 TOP OF VALENCE BANDS -    BAND    354; K    2; EIG -2.3570030E-01 AU
 TOP OF VALENCE BANDS -    BAND    354; K    1; EIG -2.3613216E-01 AU
 BOTTOM OF VIRTUAL BANDS - BAND    355; K    3; EIG -7.5156361E-02 AU
 INDIRECT ENERGY BAND GAP:   4.3686 eV
 BOTTOM OF VIRTUAL BANDS - BAND    355; K    1; EIG -7.5116762E-02 AU
 TTTTTTTTTTTTTTTTTTTTTTTTTTTTTT PDIG        TELAPSE     3082.08 TCPU     1594.03
 CHARGE NORMALIZATION FACTOR   1.00000000
 TOTAL ATOMIC CHARGES:
   5.8654101   5.8654101   5.8654101   5.8654101   5.8654101   5.8654103
   5.8654101   5.8654103   5.8654101   5.8654103   5.8654101   5.8654103
   6.0024960   6.0024960   6.0024960   6.0024960   6.0024955   6.0024958
   6.0024955   6.0024958   6.0024955   6.0024958   6.0024955   6.0024958
   5.7066526   5.7066526   5.7066526   5.7066526   5.7066533   5.7066529
   5.7066533   5.7066529   5.7066533   5.7066529   5.7066533   5.7066529
   6.0024265   6.0024265   6.0024265   6.0024265   6.0024260   6.0024264
   6.0024260   6.0024264   6.0024260   6.0024264   6.0024260   6.0024264
   0.8785266   0.8785266   0.8785266   0.8785266   0.8785265   0.8785266
   0.8785265   0.8785266   0.8785265   0.8785266   0.8785265   0.8785266
   0.8834185   0.8834185   0.8834185   0.8834185   0.8834186   0.8834186
   0.8834186   0.8834186   0.8834186   0.8834186   0.8834186   0.8834186
   0.8860190   0.8860190   0.8860190   0.8860190   0.8860190   0.8860190
   0.8860190   0.8860190   0.8860190   0.8860190   0.8860190   0.8860190
   7.5874574   7.5874574   7.5874574   7.5874574   7.5874576   7.5874575
   7.5874576   7.5874575   7.5874576   7.5874575   7.5874576   7.5874575
   7.5782512   7.5782512   7.5782512   7.5782512   7.5782508   7.5782511
   7.5782508   7.5782511   7.5782508   7.5782511   7.5782508   7.5782511
   8.3237355   8.3237355   8.3237355   8.3237355   8.3237359   8.3237352
   8.3237359   8.3237352   8.3237359   8.3237352   8.3237359   8.3237352
  18.5712130  18.5712130  18.5712133  18.5712132  18.5712132  18.5712133
 TTTTTTTTTTTTTTTTTTTTTTTTTTTTTT MOQGAD      TELAPSE     3082.10 TCPU     1594.05
 TTTTTTTTTTTTTTTTTTTTTTTTTTTTTT SHELLXN     TELAPSE     3112.92 TCPU     1624.86
 +++ ENERGIES IN A.U. +++
 ::: EXT EL-POLE                                  -5.8491294236279E+03
 ::: EXT EL-SPHEROPOLE                             4.9207075087156E+01
 ::: BIELET ZONE E-E                               1.0260360001535E+04
 ::: TOTAL E-E                                     4.4604376529940E+03
 ::: TOTAL E-N + N-E                              -1.5667194670392E+04
 ::: TOTAL N-N                                     1.3442323223603E+03
 ::: KINETIC ENERGY                                4.9731217213957E+03
 ::: PSEUDO TOTAL   ENERGY                        -4.8894029736421E+03
 ::: VIRIAL COEFFICIENT                            1.0084885716733E+00
 TTTTTTTTTTTTTTTTTTTTTTTTTTTTTT MONMO3      TELAPSE     3115.90 TCPU     1627.84
 NUMERICALLY INTEGRATED DENSITY    707.9999022974
 TTTTTTTTTTTTTTTTTTTTTTTTTTTTTT NUMDFT      TELAPSE     3120.34 TCPU     1632.28
 CYC  19 ETOT(AU) -5.429379838988E+03 DETOT -3.24E-09 tst  1.19E-13 PX  1.11E-06

 == SCF ENDED - CONVERGENCE ON ENERGY      E(AU) -5.4293798389882E+03 CYCLES  19


 ENERGY EXPRESSION=HARTREE+FOCK EXCH*0.20000+(BECKE      EXCH)*0.80000+LYP        CORR


 TOTAL ENERGY(DFT)(AU)( 19) -5.4293798389882E+03 DE-3.2E-09 tester 1.2E-13
 TTTTTTTTTTTTTTTTTTTTTTTTTTTTTT EDFT        TELAPSE     3120.36 TCPU     1632.30

 *******************************************************************************
 *                             FORCE CALCULATION                               *
 *******************************************************************************

 TTTTTTTTTTTTTTTTTTTTTTTTTTTTTT NUMDFG      TELAPSE     3160.57 TCPU     1672.51
 INFORMATION **** EXCPOG **** EXCH. BIPO BUFFER LENGTH (WORDS) =    16000000
 WARNING **** EXCPOG **** EXCH. BIPO BUFFER TOO SMALL - TO AVOID I/O SET EXCHSIZE =     8019090
 WARNING **** GENPOG **** COULOMB BIPO BUFFER TOO SMALL - TO AVOID I/O SET BIPOSIZE =     5273700
 INFORMATION **** GENPOG **** BIPO BUFFER LENGTH (WORDS) =     4000000
 TTTTTTTTTTTTTTTTTTTTTTTTTTTTTT SHELXG      TELAPSE     3409.21 TCPU     1876.11


 D3 DISPERSION ENERGY (AU)       -4.8576141380694E-01
 TOTAL ENERGY + DISP (AU)        -5.4298656004020E+03

 CARTESIAN FORCES IN HARTREE/BOHR (ANALYTICAL)
   ATOM                     X                   Y                   Z
   1   6            -5.404268779863E-05 -7.554371125718E-05  2.251955431687E-05
   2   6             5.404268780929E-05  7.554371124208E-05  2.251955430932E-05
   3   6            -5.404268781461E-05  7.554371125273E-05 -2.251955430754E-05
   4   6             5.404268779330E-05 -7.554371125362E-05 -2.251955428978E-05
   5   6             2.265440979743E-05 -5.394291779837E-05 -7.545942986109E-05
   6   6            -7.550229422737E-05  2.246622160573E-05 -5.406912897321E-05
   7   6            -2.265440978499E-05  5.394291779304E-05 -7.545942985487E-05
   8   6             7.550229422382E-05  2.246622161550E-05  5.406912899630E-05
   9   6             2.265440979254E-05  5.394291781968E-05  7.545942984777E-05
  10   6             7.550229421671E-05 -2.246622159685E-05 -5.406912900519E-05
  11   6            -2.265440980720E-05 -5.394291781258E-05  7.545942985132E-05
  12   6            -7.550229422382E-05 -2.246622162483E-05  5.406912898209E-05
  13   6            -2.001554900488E-06  4.613157321920E-06  6.674863735512E-06
  14   6             2.001554905817E-06 -4.613157340572E-06  6.674863715972E-06
  15   6            -2.001554918252E-06 -4.613157319255E-06 -6.674863740841E-06
  16   6             2.001554928910E-06  4.613157307709E-06 -6.674863735512E-06
  17   6             6.700821707284E-06 -2.007790602221E-06  4.655786850272E-06
  18   6             4.594204753516E-06  6.698059427990E-06 -1.977359719518E-06
  19   6            -6.700821684191E-06  2.007790595115E-06  4.655786828955E-06
  20   6            -4.594204726871E-06  6.698059417332E-06  1.977359696426E-06
  21   6             6.700821669980E-06  2.007790595115E-06 -4.655786828955E-06
  22   6            -4.594204729536E-06 -6.698059424437E-06 -1.977359712413E-06
  23   6            -6.700821696626E-06 -2.007790598668E-06 -4.655786832508E-06
  24   6             4.594204723318E-06 -6.698059419108E-06  1.977359715966E-06
  25   6            -6.545586712647E-06 -3.147921103230E-05  1.948148012065E-05
  26   6             6.545586707318E-06  3.147921103747E-05  1.948148010689E-05
  27   6            -6.545586699325E-06  3.147921101854E-05 -1.948148011444E-05
  28   6             6.545586734852E-06 -3.147921105451E-05 -1.948148012287E-05
  29   6             1.949852730299E-05 -6.509383718267E-06 -3.147919859697E-05
  30   6            -3.145331287097E-05  1.949784362987E-05 -6.582026120583E-06
  31   6            -1.949852732719E-05  6.509383736919E-06 -3.147919860652E-05
  32   6             3.145331285892E-05  1.949784362298E-05  6.582026109925E-06
  33   6             1.949852731298E-05  6.509383709385E-06  3.147919860380E-05
  34   6             3.145331286469E-05 -1.949784364519E-05 -6.582026111701E-06
  35   6            -1.949852733452E-05 -6.509383707609E-06  3.147919858604E-05
  36   6            -3.145331287807E-05 -1.949784362254E-05  6.582026134794E-06
  37   6             2.669891835261E-05  4.617888029301E-06 -2.336497290045E-05
  38   6            -2.669891833840E-05 -4.617887999103E-06 -2.336497288891E-05
  39   6             2.669891835083E-05 -4.617888018643E-06  2.336497291466E-05
  40   6            -2.669891836860E-05  4.617888025749E-06  2.336497290845E-05
  41   6            -2.341213184565E-05  2.669450205062E-05  4.579847759700E-06
  42   6             4.575129802120E-06 -2.339097623416E-05  2.671120605413E-05
  43   6             2.341213183321E-05 -2.669450207371E-05  4.579847789898E-06
  44   6            -4.575129796791E-06 -2.339097623594E-05 -2.671120607545E-05
  45   6            -2.341213181101E-05 -2.669450204529E-05 -4.579847766806E-06
  46   6            -4.575129809226E-06  2.339097625104E-05  2.671120607722E-05
  47   6             2.341213182522E-05  2.669450206128E-05 -4.579847768582E-06
  48   6             4.575129825213E-06  2.339097627146E-05 -2.671120609676E-05
  49   1            -6.888785946124E-06 -2.405200279121E-05 -1.749016057445E-05
  50   1             6.888785947901E-06  2.405200278677E-05 -1.749016057312E-05
  51   1            -6.888785945236E-06  2.405200278588E-05  1.749016057384E-05
  52   1             6.888785950121E-06 -2.405200278122E-05  1.749016057001E-05
  53   1            -1.748824151421E-05 -6.889751858363E-06 -2.403974503107E-05
  54   1            -2.407220535661E-05 -1.748964755344E-05 -6.872767586596E-06
  55   1             1.748824151315E-05  6.889751859696E-06 -2.403974502729E-05
  56   1             2.407220535150E-05 -1.748964755227E-05  6.872767586152E-06
  57   1            -1.748824151415E-05  6.889751858807E-06  2.403974502840E-05
  58   1             2.407220535217E-05  1.748964755471E-05 -6.872767584820E-06
  59   1             1.748824151526E-05 -6.889751858363E-06  2.403974502907E-05
  60   1            -2.407220535128E-05  1.748964755122E-05  6.872767588373E-06
  61   1             1.380655933625E-05  7.385922804026E-06 -1.363105962771E-06
  62   1            -1.380655934002E-05 -7.385922804914E-06 -1.363105959218E-06
  63   1             1.380655933758E-05 -7.385922806025E-06  1.363105970320E-06
  64   1            -1.380655933780E-05  7.385922803360E-06  1.363105965657E-06
  65   1            -1.382936909433E-06  1.378192965684E-05  7.407359868372E-06
  66   1             7.392287060926E-06 -1.358086288539E-06  1.380563948117E-05
  67   1             1.382936908545E-06 -1.378192965640E-05  7.407359863709E-06
  68   1            -7.392287059149E-06 -1.358086292980E-06 -1.380563948539E-05
  69   1            -1.382936903882E-06 -1.378192965773E-05 -7.407359863931E-06
  70   1            -7.392287059815E-06  1.358086290537E-06  1.380563948272E-05
  71   1             1.382936912098E-06  1.378192965529E-05 -7.407359865486E-06
  72   1             7.392287058039E-06  1.358086289205E-06 -1.380563948361E-05
  73   1            -1.160710799097E-05 -3.938766608425E-06 -1.300570870977E-05
  74   1             1.160710799630E-05  3.938766601985E-06 -1.300570870799E-05
  75   1            -1.160710799408E-05  3.938766607980E-06  1.300570870755E-05
  76   1             1.160710799386E-05 -3.938766607758E-06  1.300570870910E-05
  77   1            -1.300764472845E-05 -1.159485308566E-05 -3.957483348804E-06
  78   1            -3.907423083760E-06 -1.300589884101E-05 -1.162788269049E-05
  79   1             1.300764473045E-05  1.159485307856E-05 -3.957483351691E-06
  80   1             3.907423083760E-06 -1.300589884257E-05  1.162788269182E-05
  81   1            -1.300764473111E-05  1.159485307656E-05  3.957483353245E-06
  82   1             3.907423084204E-06  1.300589884012E-05 -1.162788269204E-05
  83   1             1.300764472734E-05 -1.159485308388E-05  3.957483351913E-06
  84   1            -3.907423084648E-06  1.300589884456E-05  1.162788268894E-05
  85   7            -9.095942618664E-06  5.283060026784E-06 -1.895932502460E-05
  86   7             9.095942583581E-06 -5.283060008132E-06 -1.895932502993E-05
  87   7            -9.095942586690E-06 -5.283060024119E-06  1.895932504903E-05
  88   7             9.095942584247E-06  5.283060063199E-06  1.895932502372E-05
  89   7            -1.885666689416E-05 -9.106361264832E-06  5.281765164344E-06
  90   7             5.280017910447E-06 -1.894735802788E-05 -9.103922883336E-06
  91   7             1.885666689549E-05  9.106361281486E-06  5.281765183440E-06
  92   7            -5.280017892684E-06 -1.894735805896E-05  9.103922902876E-06
  93   7            -1.885666692969E-05  9.106361253286E-06 -5.281765148357E-06
  94   7            -5.280017883802E-06  1.894735806118E-05 -9.103922883558E-06
  95   7             1.885666693946E-05 -9.106361268607E-06 -5.281765166565E-06
  96   7             5.280017916220E-06  1.894735802832E-05  9.103922904652E-06
  97   7             8.564977071801E-06  4.188929121529E-05  2.200210316694E-05
  98   7            -8.564977052705E-06 -4.188929121618E-05  2.200210315628E-05
  99   7             8.564977060699E-06 -4.188929121884E-05 -2.200210321401E-05
 100   7            -8.564977067582E-06  4.188929121973E-05 -2.200210318026E-05
 101   7             2.190810141656E-05  8.551937368928E-06  4.178374299979E-05
 102   7             4.180826040745E-05  2.189901422600E-05  8.583855155564E-06
 103   7            -2.190810143521E-05 -8.551937389356E-06  4.178374302644E-05
 104   7            -4.180826037903E-05  2.189901421623E-05 -8.583855127142E-06
 105   7             2.190810140767E-05 -8.551937379808E-06 -4.178374301134E-05
 106   7            -4.180826040212E-05 -2.189901427485E-05  8.583855143574E-06
 107   7            -2.190810144942E-05  8.551937378920E-06 -4.178374302022E-05
 108   7             4.180826039057E-05 -2.189901423844E-05 -8.583855149347E-06
 109   8             8.605606918266E-05  5.813398599175E-05 -4.124791601789E-05
 110   8            -8.605606917911E-05 -5.813398600374E-05 -4.124791602500E-05
 111   8             8.605606916845E-05 -5.813398600418E-05  4.124791603388E-05
 112   8            -8.605606917911E-05  5.813398600663E-05  4.124791602145E-05
 113   8            -4.140220513804E-05  8.594781115789E-05  5.807581329265E-05
 114   8             5.811368202902E-05 -4.122538917262E-05  8.606964072655E-05
 115   8             4.140220513271E-05 -8.594781115079E-05  5.807581330664E-05
 116   8            -5.811368204989E-05 -4.122538917883E-05 -8.606964073010E-05
 117   8            -4.140220513982E-05 -8.594781115789E-05 -5.807581331063E-05
 118   8            -5.811368204522E-05  4.122538919660E-05  8.606964071944E-05
 119   8             4.140220516557E-05  8.594781115434E-05 -5.807581330819E-05
 120   8             5.811368203501E-05  4.122538919837E-05 -8.606964073010E-05
 121 230            -1.011631558770E-14  1.325020642096E-06 -3.552713678801E-15
 122 230             2.533769455270E-15 -1.325020631882E-06 -3.108624468950E-15
 123 230             6.704498688011E-15  8.230359904398E-15  1.295888659492E-06
 124 230             1.376645288431E-06  2.345983166493E-15 -2.242650509743E-14
 125 230            -1.376645252016E-06  6.468399403907E-15 -7.771561172376E-15
 126 230             4.662936703426E-15 -3.277976969447E-15 -1.295888637731E-06

 RESULTANT FORCE     1.150093924244E-14  9.825473767933E-15 -5.162537064507E-15

 ATOMIC PART

 SYMMETRY ALLOWED FORCES (ANALYTICAL) (DIRECTION, FORCE)

    1  1.1760981E-06    2  5.4329790E-05    3 -1.8326284E-04    4 -1.7558002E-04
    5 -6.0683277E-05    6 -4.4248632E-05    7  5.0690646E-05    8 -1.6828548E-04
    9 -7.5004333E-05   10  1.5345481E-05   11  5.4991169E-06   12  3.6933635E-06
   13 -4.6797997E-06   14  1.4713420E-05   15  6.6369482E-06   16  1.4606382E-07
   17 -4.9468050E-06   18  1.5969673E-05   19 -6.2955938E-06   20  5.2171343E-05
   21 -5.3775185E-05   22 -6.6380396E-05   23 -3.0169946E-05   24  1.8369423E-05
   25  5.1233059E-05   26 -5.2349849E-05   27 -1.6907587E-05   28 -5.2476524E-05
   29 -2.0125755E-05   30  4.4288652E-05   31  6.3146510E-05   32 -3.3433035E-05
   33  4.6419725E-06   34 -1.4490337E-06   35  6.6453447E-05   36 -2.6609625E-05
   37 -4.0014274E-05   38 -1.4547605E-05   39 -4.3756883E-05   40 -1.5520625E-05
   41 -4.7910370E-05   42 -3.4475689E-05   43 -3.3510540E-07   44 -1.6597818E-05
   45 -5.8777336E-05   46 -8.9878917E-06   47  3.0164851E-06   48  2.9970696E-05
   49  2.6064162E-05   50 -2.8589369E-07   51  1.7534824E-05   52  5.8373185E-06
   53  2.9689165E-05   54  8.5336486E-06   55 -6.1630609E-06   56 -2.7499408E-05
   57 -2.1985187E-05   58 -2.9383569E-06   59 -7.6160828E-06   60 -3.4793186E-05
   61 -2.3932737E-05   62 -1.1559379E-05   63 -2.3919049E-05   64 -5.2889008E-06
   65 -4.2700855E-05   66 -5.3922302E-06   67  1.7357540E-05   68  6.6399517E-07
   69 -3.9545694E-05   70 -3.8487669E-05   71  4.9149258E-06   72 -1.9328538E-05
   73  6.3885444E-05   74  8.7200955E-06   75  7.1353110E-05   76  3.2825341E-05
   77  7.9137829E-05   78  4.3077000E-05   79 -1.3077435E-05   80  3.0273208E-05
   81  9.0095692E-05   82 -7.9870635E-05   83 -4.4559279E-05   84  2.0391553E-04
   85  2.1411131E-04   86 -9.1434469E-06   87  6.2997000E-05   88 -1.5322219E-05
   89  2.2166115E-04   90  2.3883653E-05   91  1.8738622E-06   92  1.8326633E-06
   93 -1.9468704E-06

 CELL PART

 GRADIENT WITH RESPECT TO THE CELL PARAMETER IN HARTREE/BOHR
ORDER: -D/DA1X, -D/DA1Y, -D/DA1Z
       -D/DA2X, -D/DA2Y, -D/DA2Z
       -D/DA3X, -D/DA3Y, -D/DA3Z
 -0.164408558302E-13  0.730267625038E-05  0.740789669429E-05
  0.738115558541E-05 -0.178656061141E-13  0.740789685061E-05
  0.738115548060E-05  0.730267632498E-05 -0.156502190329E-13

STRESS TENSOR, IN HARTREE/BOHR^3:
ORDER: 11 12 13
       21 22 23
       31 32 33
 -0.138740115518E-07  0.113950122401E-15 -0.830470167802E-16
 -0.533270551886E-16 -0.137264978000E-07  0.869081968554E-16
 -0.132204629709E-15  0.161621611702E-15 -0.139242758034E-07

PRESSURE FROM THE STRESS TENSOR,
IN HARTREE/BOHR^3:  0.13842E-07
PRESSURE IN GIGAPASCAL:  0.4072E-03
CONVERSION FACTOR: 1 HARTREE/BOHR^3= 29421 GIGAPASCAL
WHEN USING VALUES FOR BOHR RADIUS AND HARTREE
FROM IUPAC WEBSITE, APRIL 2009
ENTHALPY: -5.4298653601956E+03

 SYMMETRY ALLOWED FORCES (ANALYTICAL) (DIRECTION, FORCE)

    1  4.1604971E-04    2  6.8898570E-07    3 -2.4269535E-06
 TTTTTTTTTTTTTTTTTTTTTTTTTTTTTT TOTGRA_C    TELAPSE     3453.89 TCPU     1920.80
 *******************************************************************************
 LATTICE PARAMETERS (ANGSTROMS AND DEGREES) - BOHR = 0.5291772083 ANGSTROM
 PRIMITIVE CELL - CENTRING CODE 6/1 VOLUME=  2571.590712 - DENSITY  0.984 g/cm^3
         A              B              C           ALPHA      BETA       GAMMA 
    14.94885444    14.94885444    14.94885444   109.471221 109.471221 109.471221
 *******************************************************************************
 ATOMS IN THE ASYMMETRIC UNIT   33 - ATOMS IN THE UNIT CELL:  126
     ATOM                 X/A                 Y/B                 Z/C    
 *******************************************************************************
      1 T   6 C     1.116596686257E-02 -4.870223628001E-01  3.551349065600E-01
      2 F   6 C     1.578427306399E-01 -3.439689396974E-01 -3.551349065600E-01
      3 F   6 C    -1.116596686257E-02  3.439689396974E-01 -4.981883296627E-01
      4 F   6 C    -1.578427306399E-01  4.870223628001E-01  4.981883296627E-01
      5 T   6 C     3.551349065600E-01  1.116596686257E-02 -4.870223628001E-01
      6 T   6 C    -4.870223628001E-01  3.551349065600E-01  1.116596686257E-02
      7 F   6 C     4.981883296627E-01 -1.578427306399E-01  4.870223628001E-01
      8 F   6 C    -3.439689396974E-01 -3.551349065600E-01  1.578427306399E-01
      9 F   6 C    -3.551349065600E-01  1.578427306399E-01 -3.439689396974E-01
     10 F   6 C     3.439689396974E-01 -4.981883296627E-01 -1.116596686257E-02
     11 F   6 C    -4.981883296627E-01 -1.116596686257E-02  3.439689396974E-01
     12 F   6 C     4.870223628001E-01  4.981883296627E-01 -1.578427306399E-01
     13 T   6 C     6.579375514350E-02 -2.151158937271E-01  4.168710745366E-01
     14 F   6 C     3.680130317363E-01 -3.510773193931E-01 -4.168710745366E-01
     15 F   6 C    -6.579375514350E-02  3.510773193931E-01 -2.809096488706E-01
     16 F   6 C    -3.680130317363E-01  2.151158937271E-01  2.809096488706E-01
     17 T   6 C     4.168710745366E-01  6.579375514350E-02 -2.151158937271E-01
     18 T   6 C    -2.151158937271E-01  4.168710745366E-01  6.579375514350E-02
     19 F   6 C     2.809096488706E-01 -3.680130317363E-01  2.151158937271E-01
     20 F   6 C    -3.510773193931E-01 -4.168710745366E-01  3.680130317363E-01
     21 F   6 C    -4.168710745366E-01  3.680130317363E-01 -3.510773193931E-01
     22 F   6 C     3.510773193931E-01 -2.809096488706E-01 -6.579375514350E-02
     23 F   6 C    -2.809096488706E-01 -6.579375514350E-02  3.510773193931E-01
     24 F   6 C     2.151158937271E-01  2.809096488706E-01 -3.680130317363E-01
     25 T   6 C     1.203576832671E-02 -3.856482918594E-01  3.691374288504E-01
     26 F   6 C     2.452142792903E-01 -3.571016605237E-01 -3.691374288504E-01
     27 F   6 C    -1.203576832671E-02  3.571016605237E-01 -3.976840601861E-01
     28 F   6 C    -2.452142792903E-01  3.856482918594E-01  3.976840601861E-01
     29 T   6 C     3.691374288504E-01  1.203576832671E-02 -3.856482918594E-01
     30 T   6 C    -3.856482918594E-01  3.691374288504E-01  1.203576832671E-02
     31 F   6 C     3.976840601861E-01 -2.452142792903E-01  3.856482918594E-01
     32 F   6 C    -3.571016605237E-01 -3.691374288504E-01  2.452142792903E-01
     33 F   6 C    -3.691374288504E-01  2.452142792903E-01 -3.571016605237E-01
     34 F   6 C     3.571016605237E-01 -3.976840601861E-01 -1.203576832671E-02
     35 F   6 C    -3.976840601861E-01 -1.203576832671E-02  3.571016605237E-01
     36 F   6 C     3.856482918594E-01  3.976840601861E-01 -2.452142792903E-01
     37 T   6 C    -4.774431541437E-02 -2.733554179299E-01  3.617920439395E-01
     38 F   6 C     3.648525381306E-01 -4.095363593539E-01 -3.617920439395E-01
     39 F   6 C     4.774431541437E-02  4.095363593539E-01 -2.256111025156E-01
     40 F   6 C    -3.648525381306E-01  2.733554179299E-01  2.256111025156E-01
     41 T   6 C     3.617920439395E-01 -4.774431541437E-02 -2.733554179299E-01
     42 T   6 C    -2.733554179299E-01  3.617920439395E-01 -4.774431541438E-02
     43 F   6 C     2.256111025156E-01 -3.648525381306E-01  2.733554179299E-01
     44 F   6 C    -4.095363593539E-01 -3.617920439395E-01  3.648525381306E-01
     45 F   6 C    -3.617920439395E-01  3.648525381306E-01 -4.095363593539E-01
     46 F   6 C     4.095363593539E-01 -2.256111025156E-01  4.774431541438E-02
     47 F   6 C    -2.256111025156E-01  4.774431541438E-02  4.095363593539E-01
     48 F   6 C     2.733554179299E-01  2.256111025156E-01 -3.648525381306E-01
     49 T   1 H     9.178867239089E-02 -4.804010049279E-01  3.944246327584E-01
     50 F   1 H     1.251743623137E-01 -3.026359603675E-01 -3.944246327584E-01
     51 F   1 H    -9.178867239089E-02  3.026359603675E-01  4.278103226812E-01
     52 F   1 H    -1.251743623137E-01  4.804010049279E-01 -4.278103226812E-01
     53 T   1 H     3.944246327584E-01  9.178867239089E-02 -4.804010049279E-01
     54 T   1 H    -4.804010049279E-01  3.944246327584E-01  9.178867239089E-02
     55 F   1 H    -4.278103226812E-01 -1.251743623137E-01  4.804010049279E-01
     56 F   1 H    -3.026359603675E-01 -3.944246327584E-01  1.251743623137E-01
     57 F   1 H    -3.944246327584E-01  1.251743623137E-01 -3.026359603675E-01
     58 F   1 H     3.026359603675E-01  4.278103226812E-01 -9.178867239089E-02
     59 F   1 H     4.278103226812E-01 -9.178867239089E-02  3.026359603675E-01
     60 F   1 H     4.804010049279E-01 -4.278103226812E-01 -1.251743623137E-01
     61 T   1 H     1.211962356512E-01 -1.294476078049E-01  4.514962061937E-01
     62 F   1 H     4.190561860014E-01 -3.302999705424E-01 -4.514962061937E-01
     63 F   1 H    -1.211962356512E-01  3.302999705424E-01 -2.506438434562E-01
     64 F   1 H    -4.190561860014E-01  1.294476078049E-01  2.506438434562E-01
     65 T   1 H     4.514962061937E-01  1.211962356512E-01 -1.294476078049E-01
     66 T   1 H    -1.294476078049E-01  4.514962061937E-01  1.211962356512E-01
     67 F   1 H     2.506438434562E-01 -4.190561860014E-01  1.294476078049E-01
     68 F   1 H    -3.302999705424E-01 -4.514962061937E-01  4.190561860014E-01
     69 F   1 H    -4.514962061937E-01  4.190561860014E-01 -3.302999705424E-01
     70 F   1 H     3.302999705424E-01 -2.506438434562E-01 -1.211962356512E-01
     71 F   1 H    -2.506438434562E-01 -1.211962356512E-01  3.302999705424E-01
     72 F   1 H     1.294476078049E-01  2.506438434562E-01 -4.190561860014E-01
     73 T   1 H    -1.054392615778E-01 -2.449269556188E-01  3.440864144961E-01
     74 F   1 H     4.109866298851E-01 -4.495256760739E-01 -3.440864144961E-01
     75 F   1 H     1.054392615778E-01  4.495256760739E-01 -1.394876940410E-01
     76 F   1 H    -4.109866298851E-01  2.449269556188E-01  1.394876940410E-01
     77 T   1 H     3.440864144961E-01 -1.054392615778E-01 -2.449269556188E-01
     78 T   1 H    -2.449269556188E-01  3.440864144961E-01 -1.054392615778E-01
     79 F   1 H     1.394876940410E-01 -4.109866298851E-01  2.449269556188E-01
     80 F   1 H    -4.495256760739E-01 -3.440864144961E-01  4.109866298851E-01
     81 F   1 H    -3.440864144961E-01  4.109866298851E-01 -4.495256760739E-01
     82 F   1 H     4.495256760739E-01 -1.394876940410E-01  1.054392615778E-01
     83 F   1 H    -1.394876940410E-01  1.054392615778E-01  4.495256760739E-01
     84 F   1 H     2.449269556188E-01  1.394876940410E-01 -4.109866298851E-01
     85 T   7 N     1.027947531965E-01 -2.860414089745E-01  4.216507270438E-01
     86 F   7 N     2.923078639817E-01 -3.188559738473E-01 -4.216507270438E-01
     87 F   7 N    -1.027947531965E-01  3.188559738473E-01 -3.888361621710E-01
     88 F   7 N    -2.923078639817E-01  2.860414089745E-01  3.888361621710E-01
     89 T   7 N     4.216507270438E-01  1.027947531965E-01 -2.860414089745E-01
     90 T   7 N    -2.860414089745E-01  4.216507270438E-01  1.027947531965E-01
     91 F   7 N     3.888361621710E-01 -2.923078639817E-01  2.860414089745E-01
     92 F   7 N    -3.188559738473E-01 -4.216507270438E-01  2.923078639817E-01
     93 F   7 N    -4.216507270438E-01  2.923078639817E-01 -3.188559738473E-01
     94 F   7 N     3.188559738473E-01 -3.888361621710E-01 -1.027947531965E-01
     95 F   7 N    -3.888361621710E-01 -1.027947531965E-01  3.188559738473E-01
     96 F   7 N     2.860414089745E-01  3.888361621710E-01 -2.923078639817E-01
     97 T   7 N    -8.052260445082E-02 -3.800285612129E-01  3.319310917466E-01
     98 F   7 N     2.880403470405E-01 -4.124536961974E-01 -3.319310917466E-01
     99 F   7 N     8.052260445082E-02  4.124536961974E-01 -2.995059567621E-01
    100 F   7 N    -2.880403470405E-01  3.800285612129E-01  2.995059567621E-01
    101 T   7 N     3.319310917466E-01 -8.052260445082E-02 -3.800285612129E-01
    102 T   7 N    -3.800285612129E-01  3.319310917466E-01 -8.052260445082E-02
    103 F   7 N     2.995059567621E-01 -2.880403470405E-01  3.800285612129E-01
    104 F   7 N    -4.124536961974E-01 -3.319310917466E-01  2.880403470405E-01
    105 F   7 N    -3.319310917466E-01  2.880403470405E-01 -4.124536961974E-01
    106 F   7 N     4.124536961974E-01 -2.995059567621E-01  8.052260445082E-02
    107 F   7 N    -2.995059567621E-01  8.052260445082E-02  4.124536961974E-01
    108 F   7 N     3.800285612129E-01  2.995059567621E-01 -2.880403470405E-01
    109 T   8 O    -7.345262749569E-02  4.250044034688E-01  3.034104349153E-01
    110 F   8 O     1.215939685535E-01 -3.768630624110E-01 -3.034104349153E-01
    111 F   8 O     7.345262749569E-02  3.768630624110E-01  4.984570309645E-01
    112 F   8 O    -1.215939685535E-01 -4.250044034688E-01 -4.984570309645E-01
    113 T   8 O     3.034104349153E-01 -7.345262749569E-02  4.250044034688E-01
    114 T   8 O     4.250044034688E-01  3.034104349153E-01 -7.345262749569E-02
    115 F   8 O    -4.984570309645E-01 -1.215939685535E-01 -4.250044034688E-01
    116 F   8 O    -3.768630624110E-01 -3.034104349153E-01  1.215939685535E-01
    117 F   8 O    -3.034104349153E-01  1.215939685535E-01 -3.768630624110E-01
    118 F   8 O     3.768630624110E-01  4.984570309645E-01  7.345262749569E-02
    119 F   8 O     4.984570309645E-01  7.345262749569E-02  3.768630624110E-01
    120 F   8 O    -4.250044034688E-01 -4.984570309645E-01 -1.215939685535E-01
    121 T 230 ZN   -2.337633736240E-01  5.000000000000E-01  2.662366263760E-01
    122 F 230 ZN    2.337633736240E-01  5.000000000000E-01 -2.662366263760E-01
    123 T 230 ZN    2.662366263760E-01 -2.337633736240E-01  5.000000000000E-01
    124 T 230 ZN   -5.000000000000E-01  2.662366263760E-01 -2.337633736240E-01
    125 F 230 ZN    5.000000000000E-01 -2.662366263760E-01  2.337633736240E-01
    126 F 230 ZN   -2.662366263760E-01  2.337633736240E-01  5.000000000000E-01

 TRANSFORMATION MATRIX PRIMITIVE-CRYSTALLOGRAPHIC CELL
  0.0000  1.0000  1.0000  1.0000  0.0000  1.0000  1.0000  1.0000  0.0000

 *******************************************************************************
 CRYSTALLOGRAPHIC CELL (VOLUME=       5143.18142326)
         A              B              C           ALPHA      BETA       GAMMA 
    17.26145027    17.26145027    17.26145027    90.000000  90.000000  90.000000

 COORDINATES IN THE CRYSTALLOGRAPHIC CELL
     ATOM                 X/A                 Y/B                 Z/C    
 *******************************************************************************
      1 T   6 C     4.284732884486E-01 -7.333838188867E-02  8.450434875124E-02
      2 F   6 C    -4.284732884486E-01  7.333838188867E-02  8.450434875124E-02
      3 F   6 C     4.284732884486E-01  7.333838188867E-02 -8.450434875124E-02
      4 F   6 C    -4.284732884486E-01 -7.333838188867E-02 -8.450434875124E-02
      5 T   6 C     8.450434875124E-02  4.284732884486E-01 -7.333838188867E-02
      6 T   6 C    -7.333838188867E-02  8.450434875124E-02  4.284732884486E-01
      7 F   6 C    -8.450434875124E-02 -4.284732884486E-01 -7.333838188867E-02
      8 F   6 C     7.333838188867E-02  8.450434875124E-02 -4.284732884486E-01
      9 F   6 C     8.450434875124E-02 -4.284732884486E-01  7.333838188867E-02
     10 F   6 C     7.333838188867E-02 -8.450434875124E-02  4.284732884486E-01
     11 F   6 C    -8.450434875124E-02  4.284732884486E-01  7.333838188867E-02
     12 F   6 C    -7.333838188867E-02 -8.450434875124E-02 -4.284732884486E-01
     13 T   6 C    -4.320192871670E-01 -1.511096382964E-01  2.169033934399E-01
     14 F   6 C     4.320192871670E-01  1.511096382964E-01  2.169033934399E-01
     15 F   6 C    -4.320192871670E-01  1.511096382964E-01 -2.169033934399E-01
     16 F   6 C     4.320192871670E-01 -1.511096382964E-01 -2.169033934399E-01
     17 T   6 C     2.169033934399E-01 -4.320192871670E-01 -1.511096382964E-01
     18 T   6 C    -1.511096382964E-01  2.169033934399E-01 -4.320192871670E-01
     19 F   6 C    -2.169033934399E-01  4.320192871670E-01 -1.511096382964E-01
     20 F   6 C     1.511096382964E-01  2.169033934399E-01  4.320192871670E-01
     21 F   6 C     2.169033934399E-01  4.320192871670E-01  1.511096382964E-01
     22 F   6 C     1.511096382964E-01 -2.169033934399E-01 -4.320192871670E-01
     23 F   6 C    -2.169033934399E-01 -4.320192871670E-01  1.511096382964E-01
     24 F   6 C    -1.511096382964E-01 -2.169033934399E-01  4.320192871670E-01
     25 T   6 C     4.857266843322E-01 -1.165892554818E-01  1.286250238085E-01
     26 F   6 C    -4.857266843322E-01  1.165892554818E-01  1.286250238085E-01
     27 F   6 C     4.857266843322E-01  1.165892554818E-01 -1.286250238085E-01
     28 F   6 C    -4.857266843322E-01 -1.165892554818E-01 -1.286250238085E-01
     29 T   6 C     1.286250238085E-01  4.857266843322E-01 -1.165892554818E-01
     30 T   6 C    -1.165892554818E-01  1.286250238085E-01  4.857266843322E-01
     31 F   6 C    -1.286250238085E-01 -4.857266843322E-01 -1.165892554818E-01
     32 F   6 C     1.165892554818E-01  1.286250238085E-01 -4.857266843322E-01
     33 F   6 C     1.286250238085E-01 -4.857266843322E-01  1.165892554818E-01
     34 F   6 C     1.165892554818E-01 -1.286250238085E-01  4.857266843322E-01
     35 F   6 C    -1.286250238085E-01  4.857266843322E-01  1.165892554818E-01
     36 F   6 C    -1.165892554818E-01 -1.286250238085E-01 -4.857266843322E-01
     37 T   6 C    -4.319095292880E-01 -2.062984267725E-01  1.585541113581E-01
     38 F   6 C     4.319095292880E-01  2.062984267725E-01  1.585541113581E-01
     39 F   6 C    -4.319095292880E-01  2.062984267725E-01 -1.585541113581E-01
     40 F   6 C     4.319095292880E-01 -2.062984267725E-01 -1.585541113581E-01
     41 T   6 C     1.585541113581E-01 -4.319095292880E-01 -2.062984267725E-01
     42 T   6 C    -2.062984267725E-01  1.585541113581E-01 -4.319095292880E-01
     43 F   6 C    -1.585541113581E-01  4.319095292880E-01 -2.062984267725E-01
     44 F   6 C     2.062984267725E-01  1.585541113581E-01  4.319095292880E-01
     45 F   6 C     1.585541113581E-01  4.319095292880E-01  2.062984267725E-01
     46 F   6 C     2.062984267725E-01 -1.585541113581E-01 -4.319095292880E-01
     47 F   6 C    -1.585541113581E-01 -4.319095292880E-01  2.062984267725E-01
     48 F   6 C    -2.062984267725E-01 -1.585541113581E-01  4.319095292880E-01
     49 T   1 H     4.111174777198E-01 -1.669284496140E-02  1.084815173523E-01
     50 F   1 H    -4.111174777198E-01  1.669284496140E-02  1.084815173523E-01
     51 F   1 H     4.111174777198E-01  1.669284496140E-02 -1.084815173523E-01
     52 F   1 H    -4.111174777198E-01 -1.669284496140E-02 -1.084815173523E-01
     53 T   1 H     1.084815173523E-01  4.111174777198E-01 -1.669284496140E-02
     54 T   1 H    -1.669284496140E-02  1.084815173523E-01  4.111174777198E-01
     55 F   1 H    -1.084815173523E-01 -4.111174777198E-01 -1.669284496140E-02
     56 F   1 H     1.669284496140E-02  1.084815173523E-01 -4.111174777198E-01
     57 F   1 H     1.084815173523E-01 -4.111174777198E-01  1.669284496140E-02
     58 F   1 H     1.669284496140E-02 -1.084815173523E-01  4.111174777198E-01
     59 F   1 H    -1.084815173523E-01  4.111174777198E-01  1.669284496140E-02
     60 F   1 H    -1.669284496140E-02 -1.084815173523E-01 -4.111174777198E-01
     61 T   1 H    -3.995738186313E-01 -1.489299751751E-01  2.701262108263E-01
     62 F   1 H     3.995738186313E-01  1.489299751751E-01  2.701262108263E-01
     63 F   1 H    -3.995738186313E-01  1.489299751751E-01 -2.701262108263E-01
     64 F   1 H     3.995738186313E-01 -1.489299751751E-01 -2.701262108263E-01
     65 T   1 H     2.701262108263E-01 -3.995738186313E-01 -1.489299751751E-01
     66 T   1 H    -1.489299751751E-01  2.701262108263E-01 -3.995738186313E-01
     67 F   1 H    -2.701262108263E-01  3.995738186313E-01 -1.489299751751E-01
     68 F   1 H     1.489299751751E-01  2.701262108263E-01  3.995738186313E-01
     69 F   1 H     2.701262108263E-01  3.995738186313E-01  1.489299751751E-01
     70 F   1 H     1.489299751751E-01 -2.701262108263E-01 -3.995738186313E-01
     71 F   1 H    -2.701262108263E-01 -3.995738186313E-01  1.489299751751E-01
     72 F   1 H    -1.489299751751E-01 -2.701262108263E-01  3.995738186313E-01
     73 T   1 H    -3.977006397725E-01 -2.582129457314E-01  1.527736841537E-01
     74 F   1 H     3.977006397725E-01  2.582129457314E-01  1.527736841537E-01
     75 F   1 H    -3.977006397725E-01  2.582129457314E-01 -1.527736841537E-01
     76 F   1 H     3.977006397725E-01 -2.582129457314E-01 -1.527736841537E-01
     77 T   1 H     1.527736841537E-01 -3.977006397725E-01 -2.582129457314E-01
     78 T   1 H    -2.582129457314E-01  1.527736841537E-01 -3.977006397725E-01
     79 F   1 H    -1.527736841537E-01  3.977006397725E-01 -2.582129457314E-01
     80 F   1 H     2.582129457314E-01  1.527736841537E-01  3.977006397725E-01
     81 F   1 H     1.527736841537E-01  3.977006397725E-01  2.582129457314E-01
     82 F   1 H     2.582129457314E-01 -1.527736841537E-01 -3.977006397725E-01
     83 F   1 H    -1.527736841537E-01 -3.977006397725E-01  2.582129457314E-01
     84 F   1 H    -2.582129457314E-01 -1.527736841537E-01  3.977006397725E-01
     85 T   7 N     1.640728243640E-02  4.052434446074E-01 -3.024486914109E-01
     86 F   7 N    -1.640728243640E-02 -4.052434446074E-01 -3.024486914109E-01
     87 F   7 N     1.640728243640E-02 -4.052434446074E-01  3.024486914109E-01
     88 F   7 N    -1.640728243640E-02  4.052434446074E-01  3.024486914109E-01
     89 T   7 N    -3.024486914109E-01  1.640728243640E-02  4.052434446074E-01
     90 T   7 N     4.052434446074E-01 -3.024486914109E-01  1.640728243640E-02
     91 F   7 N     3.024486914109E-01 -1.640728243640E-02  4.052434446074E-01
     92 F   7 N    -4.052434446074E-01 -3.024486914109E-01 -1.640728243640E-02
     93 F   7 N    -3.024486914109E-01 -1.640728243640E-02 -4.052434446074E-01
     94 F   7 N    -4.052434446074E-01  3.024486914109E-01  1.640728243640E-02
     95 F   7 N     3.024486914109E-01  1.640728243640E-02 -4.052434446074E-01
     96 F   7 N     4.052434446074E-01  3.024486914109E-01 -1.640728243640E-02
     97 T   7 N    -4.837874325078E-01 -1.842814757457E-01  1.037588712948E-01
     98 F   7 N     4.837874325078E-01  1.842814757457E-01  1.037588712948E-01
     99 F   7 N    -4.837874325078E-01  1.842814757457E-01 -1.037588712948E-01
    100 F   7 N     4.837874325078E-01 -1.842814757457E-01 -1.037588712948E-01
    101 T   7 N     1.037588712948E-01 -4.837874325078E-01 -1.842814757457E-01
    102 T   7 N    -1.842814757457E-01  1.037588712948E-01 -4.837874325078E-01
    103 F   7 N    -1.037588712948E-01  4.837874325078E-01 -1.842814757457E-01
    104 F   7 N     1.842814757457E-01  1.037588712948E-01  4.837874325078E-01
    105 F   7 N     1.037588712948E-01  4.837874325078E-01  1.842814757457E-01
    106 F   7 N     1.842814757457E-01 -1.037588712948E-01 -4.837874325078E-01
    107 F   7 N    -1.037588712948E-01 -4.837874325078E-01  1.842814757457E-01
    108 F   7 N    -1.842814757457E-01 -1.037588712948E-01  4.837874325078E-01
    109 T   8 O     4.009337329399E-01 -9.752329802461E-02  2.407067052892E-02
    110 F   8 O    -4.009337329399E-01  9.752329802461E-02  2.407067052892E-02
    111 F   8 O     4.009337329399E-01  9.752329802461E-02 -2.407067052892E-02
    112 F   8 O    -4.009337329399E-01 -9.752329802461E-02 -2.407067052892E-02
    113 T   8 O     2.407067052892E-02  4.009337329399E-01 -9.752329802461E-02
    114 T   8 O    -9.752329802461E-02  2.407067052892E-02  4.009337329399E-01
    115 F   8 O    -2.407067052892E-02 -4.009337329399E-01 -9.752329802461E-02
    116 F   8 O     9.752329802461E-02  2.407067052892E-02 -4.009337329399E-01
    117 F   8 O     2.407067052892E-02 -4.009337329399E-01  9.752329802461E-02
    118 F   8 O     9.752329802461E-02 -2.407067052892E-02  4.009337329399E-01
    119 F   8 O    -2.407067052892E-02  4.009337329399E-01  9.752329802461E-02
    120 F   8 O    -9.752329802461E-02 -2.407067052892E-02 -4.009337329399E-01
    121 T 230 ZN    1.089140875856E-16  2.662366263760E-01  5.000000000000E-01
    122 F 230 ZN    1.089140875856E-16 -2.662366263760E-01  5.000000000000E-01
    123 T 230 ZN    5.000000000000E-01  1.089140875856E-16  2.662366263760E-01
    124 T 230 ZN    2.662366263760E-01  5.000000000000E-01  9.529982663739E-17
    125 F 230 ZN   -2.662366263760E-01  5.000000000000E-01  9.529982663739E-17
    126 F 230 ZN    5.000000000000E-01  1.089140875856E-16 -2.662366263760E-01

 T = ATOM BELONGING TO THE ASYMMETRIC UNIT

 *******************************************************************************
 * CELL DEFORMATION
 *******************************************************************************

    ELASTIC STRAIN MATRIX (ADIMENSIONAL)

    1   -0.0150000000    0.0000000000    0.0000000000
    2    0.0000000000    0.0000000000    0.0000000000
    3    0.0000000000    0.0000000000    0.0000000000

 LATTICE PARAMETERS (ANGSTROMS AND DEGREES) OF
 (1) ORIGINAL PRIMITIVE CELL
 (2) ORIGINAL CRYSTALLOGRAPHIC CELL
 (3) DEFORMED PRIMITIVE CELL
 (4) DEFORMED CRYSTALLOGRAPHIC CELL

            A           B           C        ALPHA       BETA        GAMMA         VOL
 (1)   14.948854   14.948854   14.948854  109.471221  109.471221  109.471221 2571.590712
 (2)   17.261450   17.261450   17.261450   90.000000   90.000000   90.000000 5143.181423
 (3)   14.874486   14.874486   14.874486  110.285563  109.065590  109.065590 2533.016851
 (4)   17.002529   17.261450   17.261450   90.000000   90.000000   90.000000 5066.033702

 * CELL DEFORMATION COMPLETE - NO. OF SYMMOPS   4
 *******************************************************************************
 LATTICE PARAMETERS (ANGSTROMS AND DEGREES) - BOHR = 0.5291772083 ANGSTROM
 PRIMITIVE CELL - CENTRING CODE 6/1 VOLUME=  2533.016851 - DENSITY  0.999 g/cm^3
         A              B              C           ALPHA      BETA       GAMMA 
    14.87448576    14.87448576    14.87448576   110.285563 109.065590 109.065590
 *******************************************************************************
 ATOMS IN THE ASYMMETRIC UNIT   33 - ATOMS IN THE UNIT CELL:  126
     ATOM                 X/A                 Y/B                 Z/C    
 *******************************************************************************
      1 T   6 C     1.116596686257E-02 -4.870223628001E-01  3.551349065600E-01
      2 F   6 C     1.578427306399E-01 -3.439689396974E-01 -3.551349065600E-01
      3 F   6 C    -1.116596686257E-02  3.439689396974E-01 -4.981883296627E-01
      4 F   6 C    -1.578427306399E-01  4.870223628001E-01  4.981883296627E-01
      5 T   6 C     3.551349065600E-01  1.116596686257E-02 -4.870223628001E-01
      6 T   6 C    -4.870223628001E-01  3.551349065600E-01  1.116596686257E-02
      7 F   6 C     4.981883296627E-01 -1.578427306399E-01  4.870223628001E-01
      8 F   6 C    -3.439689396974E-01 -3.551349065600E-01  1.578427306399E-01
      9 F   6 C    -3.551349065600E-01  1.578427306399E-01 -3.439689396974E-01
     10 F   6 C     3.439689396974E-01 -4.981883296627E-01 -1.116596686257E-02
     11 F   6 C    -4.981883296627E-01 -1.116596686257E-02  3.439689396974E-01
     12 F   6 C     4.870223628001E-01  4.981883296627E-01 -1.578427306399E-01
     13 T   6 C     6.579375514350E-02 -2.151158937271E-01  4.168710745366E-01
     14 F   6 C     3.680130317363E-01 -3.510773193931E-01 -4.168710745366E-01
     15 F   6 C    -6.579375514350E-02  3.510773193931E-01 -2.809096488706E-01
     16 F   6 C    -3.680130317363E-01  2.151158937271E-01  2.809096488706E-01
     17 T   6 C     4.168710745366E-01  6.579375514350E-02 -2.151158937271E-01
     18 T   6 C    -2.151158937271E-01  4.168710745366E-01  6.579375514350E-02
     19 F   6 C     2.809096488706E-01 -3.680130317363E-01  2.151158937271E-01
     20 F   6 C    -3.510773193931E-01 -4.168710745366E-01  3.680130317363E-01
     21 F   6 C    -4.168710745366E-01  3.680130317363E-01 -3.510773193931E-01
     22 F   6 C     3.510773193931E-01 -2.809096488706E-01 -6.579375514350E-02
     23 F   6 C    -2.809096488706E-01 -6.579375514350E-02  3.510773193931E-01
     24 F   6 C     2.151158937271E-01  2.809096488706E-01 -3.680130317363E-01
     25 T   6 C     1.203576832671E-02 -3.856482918594E-01  3.691374288504E-01
     26 F   6 C     2.452142792903E-01 -3.571016605237E-01 -3.691374288504E-01
     27 F   6 C    -1.203576832671E-02  3.571016605237E-01 -3.976840601861E-01
     28 F   6 C    -2.452142792903E-01  3.856482918594E-01  3.976840601861E-01
     29 T   6 C     3.691374288504E-01  1.203576832671E-02 -3.856482918594E-01
     30 T   6 C    -3.856482918594E-01  3.691374288504E-01  1.203576832671E-02
     31 F   6 C     3.976840601861E-01 -2.452142792903E-01  3.856482918594E-01
     32 F   6 C    -3.571016605237E-01 -3.691374288504E-01  2.452142792903E-01
     33 F   6 C    -3.691374288504E-01  2.452142792903E-01 -3.571016605237E-01
     34 F   6 C     3.571016605237E-01 -3.976840601861E-01 -1.203576832671E-02
     35 F   6 C    -3.976840601861E-01 -1.203576832671E-02  3.571016605237E-01
     36 F   6 C     3.856482918594E-01  3.976840601861E-01 -2.452142792903E-01
     37 T   6 C    -4.774431541437E-02 -2.733554179299E-01  3.617920439395E-01
     38 F   6 C     3.648525381306E-01 -4.095363593539E-01 -3.617920439395E-01
     39 F   6 C     4.774431541437E-02  4.095363593539E-01 -2.256111025156E-01
     40 F   6 C    -3.648525381306E-01  2.733554179299E-01  2.256111025156E-01
     41 T   6 C     3.617920439395E-01 -4.774431541437E-02 -2.733554179299E-01
     42 T   6 C    -2.733554179299E-01  3.617920439395E-01 -4.774431541438E-02
     43 F   6 C     2.256111025156E-01 -3.648525381306E-01  2.733554179299E-01
     44 F   6 C    -4.095363593539E-01 -3.617920439395E-01  3.648525381306E-01
     45 F   6 C    -3.617920439395E-01  3.648525381306E-01 -4.095363593539E-01
     46 F   6 C     4.095363593539E-01 -2.256111025156E-01  4.774431541438E-02
     47 F   6 C    -2.256111025156E-01  4.774431541438E-02  4.095363593539E-01
     48 F   6 C     2.733554179299E-01  2.256111025156E-01 -3.648525381306E-01
     49 T   1 H     9.178867239089E-02 -4.804010049279E-01  3.944246327584E-01
     50 F   1 H     1.251743623137E-01 -3.026359603675E-01 -3.944246327584E-01
     51 F   1 H    -9.178867239089E-02  3.026359603675E-01  4.278103226812E-01
     52 F   1 H    -1.251743623137E-01  4.804010049279E-01 -4.278103226812E-01
     53 T   1 H     3.944246327584E-01  9.178867239089E-02 -4.804010049279E-01
     54 T   1 H    -4.804010049279E-01  3.944246327584E-01  9.178867239089E-02
     55 F   1 H    -4.278103226812E-01 -1.251743623137E-01  4.804010049279E-01
     56 F   1 H    -3.026359603675E-01 -3.944246327584E-01  1.251743623137E-01
     57 F   1 H    -3.944246327584E-01  1.251743623137E-01 -3.026359603675E-01
     58 F   1 H     3.026359603675E-01  4.278103226812E-01 -9.178867239089E-02
     59 F   1 H     4.278103226812E-01 -9.178867239089E-02  3.026359603675E-01
     60 F   1 H     4.804010049279E-01 -4.278103226812E-01 -1.251743623137E-01
     61 T   1 H     1.211962356512E-01 -1.294476078049E-01  4.514962061937E-01
     62 F   1 H     4.190561860014E-01 -3.302999705424E-01 -4.514962061937E-01
     63 F   1 H    -1.211962356512E-01  3.302999705424E-01 -2.506438434562E-01
     64 F   1 H    -4.190561860014E-01  1.294476078049E-01  2.506438434562E-01
     65 T   1 H     4.514962061937E-01  1.211962356512E-01 -1.294476078049E-01
     66 T   1 H    -1.294476078049E-01  4.514962061937E-01  1.211962356512E-01
     67 F   1 H     2.506438434562E-01 -4.190561860014E-01  1.294476078049E-01
     68 F   1 H    -3.302999705424E-01 -4.514962061937E-01  4.190561860014E-01
     69 F   1 H    -4.514962061937E-01  4.190561860014E-01 -3.302999705424E-01
     70 F   1 H     3.302999705424E-01 -2.506438434562E-01 -1.211962356512E-01
     71 F   1 H    -2.506438434562E-01 -1.211962356512E-01  3.302999705424E-01
     72 F   1 H     1.294476078049E-01  2.506438434562E-01 -4.190561860014E-01
     73 T   1 H    -1.054392615778E-01 -2.449269556188E-01  3.440864144961E-01
     74 F   1 H     4.109866298851E-01 -4.495256760739E-01 -3.440864144961E-01
     75 F   1 H     1.054392615778E-01  4.495256760739E-01 -1.394876940410E-01
     76 F   1 H    -4.109866298851E-01  2.449269556188E-01  1.394876940410E-01
     77 T   1 H     3.440864144961E-01 -1.054392615778E-01 -2.449269556188E-01
     78 T   1 H    -2.449269556188E-01  3.440864144961E-01 -1.054392615778E-01
     79 F   1 H     1.394876940410E-01 -4.109866298851E-01  2.449269556188E-01
     80 F   1 H    -4.495256760739E-01 -3.440864144961E-01  4.109866298851E-01
     81 F   1 H    -3.440864144961E-01  4.109866298851E-01 -4.495256760739E-01
     82 F   1 H     4.495256760739E-01 -1.394876940410E-01  1.054392615778E-01
     83 F   1 H    -1.394876940410E-01  1.054392615778E-01  4.495256760739E-01
     84 F   1 H     2.449269556188E-01  1.394876940410E-01 -4.109866298851E-01
     85 T   7 N     1.027947531965E-01 -2.860414089745E-01  4.216507270438E-01
     86 F   7 N     2.923078639817E-01 -3.188559738473E-01 -4.216507270438E-01
     87 F   7 N    -1.027947531965E-01  3.188559738473E-01 -3.888361621710E-01
     88 F   7 N    -2.923078639817E-01  2.860414089745E-01  3.888361621710E-01
     89 T   7 N     4.216507270438E-01  1.027947531965E-01 -2.860414089745E-01
     90 T   7 N    -2.860414089745E-01  4.216507270438E-01  1.027947531965E-01
     91 F   7 N     3.888361621710E-01 -2.923078639817E-01  2.860414089745E-01
     92 F   7 N    -3.188559738473E-01 -4.216507270438E-01  2.923078639817E-01
     93 F   7 N    -4.216507270438E-01  2.923078639817E-01 -3.188559738473E-01
     94 F   7 N     3.188559738473E-01 -3.888361621710E-01 -1.027947531965E-01
     95 F   7 N    -3.888361621710E-01 -1.027947531965E-01  3.188559738473E-01
     96 F   7 N     2.860414089745E-01  3.888361621710E-01 -2.923078639817E-01
     97 T   7 N    -8.052260445082E-02 -3.800285612129E-01  3.319310917466E-01
     98 F   7 N     2.880403470405E-01 -4.124536961974E-01 -3.319310917466E-01
     99 F   7 N     8.052260445082E-02  4.124536961974E-01 -2.995059567621E-01
    100 F   7 N    -2.880403470405E-01  3.800285612129E-01  2.995059567621E-01
    101 T   7 N     3.319310917466E-01 -8.052260445082E-02 -3.800285612129E-01
    102 T   7 N    -3.800285612129E-01  3.319310917466E-01 -8.052260445082E-02
    103 F   7 N     2.995059567621E-01 -2.880403470405E-01  3.800285612129E-01
    104 F   7 N    -4.124536961974E-01 -3.319310917466E-01  2.880403470405E-01
    105 F   7 N    -3.319310917466E-01  2.880403470405E-01 -4.124536961974E-01
    106 F   7 N     4.124536961974E-01 -2.995059567621E-01  8.052260445082E-02
    107 F   7 N    -2.995059567621E-01  8.052260445082E-02  4.124536961974E-01
    108 F   7 N     3.800285612129E-01  2.995059567621E-01 -2.880403470405E-01
    109 T   8 O    -7.345262749569E-02  4.250044034688E-01  3.034104349153E-01
    110 F   8 O     1.215939685535E-01 -3.768630624110E-01 -3.034104349153E-01
    111 F   8 O     7.345262749569E-02  3.768630624110E-01  4.984570309645E-01
    112 F   8 O    -1.215939685535E-01 -4.250044034688E-01 -4.984570309645E-01
    113 T   8 O     3.034104349153E-01 -7.345262749569E-02  4.250044034688E-01
    114 T   8 O     4.250044034688E-01  3.034104349153E-01 -7.345262749569E-02
    115 F   8 O    -4.984570309645E-01 -1.215939685535E-01 -4.250044034688E-01
    116 F   8 O    -3.768630624110E-01 -3.034104349153E-01  1.215939685535E-01
    117 F   8 O    -3.034104349153E-01  1.215939685535E-01 -3.768630624110E-01
    118 F   8 O     3.768630624110E-01  4.984570309645E-01  7.345262749569E-02
    119 F   8 O     4.984570309645E-01  7.345262749569E-02  3.768630624110E-01
    120 F   8 O    -4.250044034688E-01 -4.984570309645E-01 -1.215939685535E-01
    121 T 230 ZN   -2.337633736240E-01  5.000000000000E-01  2.662366263760E-01
    122 F 230 ZN    2.337633736240E-01  5.000000000000E-01 -2.662366263760E-01
    123 T 230 ZN    2.662366263760E-01 -2.337633736240E-01  5.000000000000E-01
    124 T 230 ZN    5.000000000000E-01  2.662366263760E-01 -2.337633736240E-01
    125 F 230 ZN    5.000000000000E-01 -2.662366263760E-01  2.337633736240E-01
    126 F 230 ZN   -2.662366263760E-01  2.337633736240E-01  5.000000000000E-01

 TRANSFORMATION MATRIX PRIMITIVE-CRYSTALLOGRAPHIC CELL
  0.0000  1.0000  1.0000  1.0000  0.0000  1.0000  1.0000  1.0000  0.0000

 *******************************************************************************
 CRYSTALLOGRAPHIC CELL (VOLUME=       5066.03370191)
         A              B              C           ALPHA      BETA       GAMMA 
    17.00252851    17.26145027    17.26145027    90.000000  90.000000  90.000000

 COORDINATES IN THE CRYSTALLOGRAPHIC CELL
     ATOM                 X/A                 Y/B                 Z/C    
 *******************************************************************************
      1 T   6 C     4.284732884486E-01 -7.333838188867E-02  8.450434875124E-02
      2 F   6 C    -4.284732884486E-01  7.333838188867E-02  8.450434875124E-02
      3 F   6 C     4.284732884486E-01  7.333838188867E-02 -8.450434875124E-02
      4 F   6 C    -4.284732884486E-01 -7.333838188867E-02 -8.450434875124E-02
      5 T   6 C     8.450434875124E-02  4.284732884486E-01 -7.333838188867E-02
      6 T   6 C    -7.333838188867E-02  8.450434875124E-02  4.284732884486E-01
      7 F   6 C    -8.450434875124E-02 -4.284732884486E-01 -7.333838188867E-02
      8 F   6 C     7.333838188867E-02  8.450434875124E-02 -4.284732884486E-01
      9 F   6 C     8.450434875124E-02 -4.284732884486E-01  7.333838188867E-02
     10 F   6 C     7.333838188867E-02 -8.450434875124E-02  4.284732884486E-01
     11 F   6 C    -8.450434875124E-02  4.284732884486E-01  7.333838188867E-02
     12 F   6 C    -7.333838188867E-02 -8.450434875124E-02 -4.284732884486E-01
     13 T   6 C    -4.320192871670E-01 -1.511096382964E-01  2.169033934399E-01
     14 F   6 C     4.320192871670E-01  1.511096382964E-01  2.169033934399E-01
     15 F   6 C    -4.320192871670E-01  1.511096382964E-01 -2.169033934399E-01
     16 F   6 C     4.320192871670E-01 -1.511096382964E-01 -2.169033934399E-01
     17 T   6 C     2.169033934399E-01 -4.320192871670E-01 -1.511096382964E-01
     18 T   6 C    -1.511096382964E-01  2.169033934399E-01 -4.320192871670E-01
     19 F   6 C    -2.169033934399E-01  4.320192871670E-01 -1.511096382964E-01
     20 F   6 C     1.511096382964E-01  2.169033934399E-01  4.320192871670E-01
     21 F   6 C     2.169033934399E-01  4.320192871670E-01  1.511096382964E-01
     22 F   6 C     1.511096382964E-01 -2.169033934399E-01 -4.320192871670E-01
     23 F   6 C    -2.169033934399E-01 -4.320192871670E-01  1.511096382964E-01
     24 F   6 C    -1.511096382964E-01 -2.169033934399E-01  4.320192871670E-01
     25 T   6 C     4.857266843322E-01 -1.165892554818E-01  1.286250238085E-01
     26 F   6 C    -4.857266843322E-01  1.165892554818E-01  1.286250238085E-01
     27 F   6 C     4.857266843322E-01  1.165892554818E-01 -1.286250238085E-01
     28 F   6 C    -4.857266843322E-01 -1.165892554818E-01 -1.286250238085E-01
     29 T   6 C     1.286250238085E-01  4.857266843322E-01 -1.165892554818E-01
     30 T   6 C    -1.165892554818E-01  1.286250238085E-01  4.857266843322E-01
     31 F   6 C    -1.286250238085E-01 -4.857266843322E-01 -1.165892554818E-01
     32 F   6 C     1.165892554818E-01  1.286250238085E-01 -4.857266843322E-01
     33 F   6 C     1.286250238085E-01 -4.857266843322E-01  1.165892554818E-01
     34 F   6 C     1.165892554818E-01 -1.286250238085E-01  4.857266843322E-01
     35 F   6 C    -1.286250238085E-01  4.857266843322E-01  1.165892554818E-01
     36 F   6 C    -1.165892554818E-01 -1.286250238085E-01 -4.857266843322E-01
     37 T   6 C    -4.319095292880E-01 -2.062984267725E-01  1.585541113581E-01
     38 F   6 C     4.319095292880E-01  2.062984267725E-01  1.585541113581E-01
     39 F   6 C    -4.319095292880E-01  2.062984267725E-01 -1.585541113581E-01
     40 F   6 C     4.319095292880E-01 -2.062984267725E-01 -1.585541113581E-01
     41 T   6 C     1.585541113581E-01 -4.319095292880E-01 -2.062984267725E-01
     42 T   6 C    -2.062984267725E-01  1.585541113581E-01 -4.319095292880E-01
     43 F   6 C    -1.585541113581E-01  4.319095292880E-01 -2.062984267725E-01
     44 F   6 C     2.062984267725E-01  1.585541113581E-01  4.319095292880E-01
     45 F   6 C     1.585541113581E-01  4.319095292880E-01  2.062984267725E-01
     46 F   6 C     2.062984267725E-01 -1.585541113581E-01 -4.319095292880E-01
     47 F   6 C    -1.585541113581E-01 -4.319095292880E-01  2.062984267725E-01
     48 F   6 C    -2.062984267725E-01 -1.585541113581E-01  4.319095292880E-01
     49 T   1 H     4.111174777198E-01 -1.669284496140E-02  1.084815173523E-01
     50 F   1 H    -4.111174777198E-01  1.669284496140E-02  1.084815173523E-01
     51 F   1 H     4.111174777198E-01  1.669284496140E-02 -1.084815173523E-01
     52 F   1 H    -4.111174777198E-01 -1.669284496140E-02 -1.084815173523E-01
     53 T   1 H     1.084815173523E-01  4.111174777198E-01 -1.669284496140E-02
     54 T   1 H    -1.669284496140E-02  1.084815173523E-01  4.111174777198E-01
     55 F   1 H    -1.084815173523E-01 -4.111174777198E-01 -1.669284496140E-02
     56 F   1 H     1.669284496140E-02  1.084815173523E-01 -4.111174777198E-01
     57 F   1 H     1.084815173523E-01 -4.111174777198E-01  1.669284496140E-02
     58 F   1 H     1.669284496140E-02 -1.084815173523E-01  4.111174777198E-01
     59 F   1 H    -1.084815173523E-01  4.111174777198E-01  1.669284496140E-02
     60 F   1 H    -1.669284496140E-02 -1.084815173523E-01 -4.111174777198E-01
     61 T   1 H    -3.995738186313E-01 -1.489299751751E-01  2.701262108263E-01
     62 F   1 H     3.995738186313E-01  1.489299751751E-01  2.701262108263E-01
     63 F   1 H    -3.995738186313E-01  1.489299751751E-01 -2.701262108263E-01
     64 F   1 H     3.995738186313E-01 -1.489299751751E-01 -2.701262108263E-01
     65 T   1 H     2.701262108263E-01 -3.995738186313E-01 -1.489299751751E-01
     66 T   1 H    -1.489299751751E-01  2.701262108263E-01 -3.995738186313E-01
     67 F   1 H    -2.701262108263E-01  3.995738186313E-01 -1.489299751751E-01
     68 F   1 H     1.489299751751E-01  2.701262108263E-01  3.995738186313E-01
     69 F   1 H     2.701262108263E-01  3.995738186313E-01  1.489299751751E-01
     70 F   1 H     1.489299751751E-01 -2.701262108263E-01 -3.995738186313E-01
     71 F   1 H    -2.701262108263E-01 -3.995738186313E-01  1.489299751751E-01
     72 F   1 H    -1.489299751751E-01 -2.701262108263E-01  3.995738186313E-01
     73 T   1 H    -3.977006397725E-01 -2.582129457314E-01  1.527736841537E-01
     74 F   1 H     3.977006397725E-01  2.582129457314E-01  1.527736841537E-01
     75 F   1 H    -3.977006397725E-01  2.582129457314E-01 -1.527736841537E-01
     76 F   1 H     3.977006397725E-01 -2.582129457314E-01 -1.527736841537E-01
     77 T   1 H     1.527736841537E-01 -3.977006397725E-01 -2.582129457314E-01
     78 T   1 H    -2.582129457314E-01  1.527736841537E-01 -3.977006397725E-01
     79 F   1 H    -1.527736841537E-01  3.977006397725E-01 -2.582129457314E-01
     80 F   1 H     2.582129457314E-01  1.527736841537E-01  3.977006397725E-01
     81 F   1 H     1.527736841537E-01  3.977006397725E-01  2.582129457314E-01
     82 F   1 H     2.582129457314E-01 -1.527736841537E-01 -3.977006397725E-01
     83 F   1 H    -1.527736841537E-01 -3.977006397725E-01  2.582129457314E-01
     84 F   1 H    -2.582129457314E-01 -1.527736841537E-01  3.977006397725E-01
     85 T   7 N     1.640728243640E-02  4.052434446074E-01 -3.024486914109E-01
     86 F   7 N    -1.640728243640E-02 -4.052434446074E-01 -3.024486914109E-01
     87 F   7 N     1.640728243640E-02 -4.052434446074E-01  3.024486914109E-01
     88 F   7 N    -1.640728243640E-02  4.052434446074E-01  3.024486914109E-01
     89 T   7 N    -3.024486914109E-01  1.640728243640E-02  4.052434446074E-01
     90 T   7 N     4.052434446074E-01 -3.024486914109E-01  1.640728243640E-02
     91 F   7 N     3.024486914109E-01 -1.640728243640E-02  4.052434446074E-01
     92 F   7 N    -4.052434446074E-01 -3.024486914109E-01 -1.640728243640E-02
     93 F   7 N    -3.024486914109E-01 -1.640728243640E-02 -4.052434446074E-01
     94 F   7 N    -4.052434446074E-01  3.024486914109E-01  1.640728243640E-02
     95 F   7 N     3.024486914109E-01  1.640728243640E-02 -4.052434446074E-01
     96 F   7 N     4.052434446074E-01  3.024486914109E-01 -1.640728243640E-02
     97 T   7 N    -4.837874325078E-01 -1.842814757457E-01  1.037588712948E-01
     98 F   7 N     4.837874325078E-01  1.842814757457E-01  1.037588712948E-01
     99 F   7 N    -4.837874325078E-01  1.842814757457E-01 -1.037588712948E-01
    100 F   7 N     4.837874325078E-01 -1.842814757457E-01 -1.037588712948E-01
    101 T   7 N     1.037588712948E-01 -4.837874325078E-01 -1.842814757457E-01
    102 T   7 N    -1.842814757457E-01  1.037588712948E-01 -4.837874325078E-01
    103 F   7 N    -1.037588712948E-01  4.837874325078E-01 -1.842814757457E-01
    104 F   7 N     1.842814757457E-01  1.037588712948E-01  4.837874325078E-01
    105 F   7 N     1.037588712948E-01  4.837874325078E-01  1.842814757457E-01
    106 F   7 N     1.842814757457E-01 -1.037588712948E-01 -4.837874325078E-01
    107 F   7 N    -1.037588712948E-01 -4.837874325078E-01  1.842814757457E-01
    108 F   7 N    -1.842814757457E-01 -1.037588712948E-01  4.837874325078E-01
    109 T   8 O     4.009337329399E-01 -9.752329802461E-02  2.407067052892E-02
    110 F   8 O    -4.009337329399E-01  9.752329802461E-02  2.407067052892E-02
    111 F   8 O     4.009337329399E-01  9.752329802461E-02 -2.407067052892E-02
    112 F   8 O    -4.009337329399E-01 -9.752329802461E-02 -2.407067052892E-02
    113 T   8 O     2.407067052892E-02  4.009337329399E-01 -9.752329802461E-02
    114 T   8 O    -9.752329802461E-02  2.407067052892E-02  4.009337329399E-01
    115 F   8 O    -2.407067052892E-02 -4.009337329399E-01 -9.752329802461E-02
    116 F   8 O     9.752329802461E-02  2.407067052892E-02 -4.009337329399E-01
    117 F   8 O     2.407067052892E-02 -4.009337329399E-01  9.752329802461E-02
    118 F   8 O     9.752329802461E-02 -2.407067052892E-02  4.009337329399E-01
    119 F   8 O    -2.407067052892E-02  4.009337329399E-01  9.752329802461E-02
    120 F   8 O    -9.752329802461E-02 -2.407067052892E-02 -4.009337329399E-01
    121 T 230 ZN    1.089140875856E-16  2.662366263760E-01  5.000000000000E-01
    122 F 230 ZN    1.089140875856E-16 -2.662366263760E-01  5.000000000000E-01
    123 T 230 ZN    5.000000000000E-01  1.089140875856E-16  2.662366263760E-01
    124 T 230 ZN    2.662366263760E-01  5.000000000000E-01  9.529982663739E-17
    125 F 230 ZN   -2.662366263760E-01  5.000000000000E-01  9.529982663739E-17
    126 F 230 ZN    5.000000000000E-01  1.089140875856E-16 -2.662366263760E-01

 T = ATOM BELONGING TO THE ASYMMETRIC UNIT

 ****    4 SYMMOPS - TRANSLATORS IN FRACTIONAL UNITS
 **** MATRICES AND TRANSLATORS IN THE CRYSTALLOGRAPHIC REFERENCE FRAME
   V INV                    ROTATION MATRICES                   TRANSLATORS
   1   1  1.00  0.00  0.00  0.00  1.00  0.00  0.00  0.00  1.00  0.00  0.00  0.00
   2   2  0.00  1.00 -1.00  1.00  0.00 -1.00 -0.00 -0.00 -1.00  0.00  0.00  0.00
   3   3 -1.00  0.00  0.00 -1.00 -0.00  1.00 -1.00  1.00 -0.00  0.00  0.00  0.00
   4   4  0.00 -1.00  1.00 -0.00 -1.00  0.00  1.00 -1.00 -0.00  0.00  0.00  0.00

 DIRECT LATTICE VECTORS CARTESIAN COMPONENTS (ANGSTROM)
          X                    Y                    Z
  -0.850126425741E+01   0.863072513443E+01   0.863072513443E+01
   0.850126425741E+01  -0.863072513443E+01   0.863072513443E+01
   0.850126425741E+01   0.863072513443E+01  -0.863072513443E+01


 CARTESIAN COORDINATES - PRIMITIVE CELL
 *******************************************************************************
 *      ATOM          X(ANGSTROM)         Y(ANGSTROM)         Z(ANGSTROM)
 *******************************************************************************
    1     6 C     7.285129304690E+00 -1.265926831770E+00  1.458667613472E+00
    2     6 C    -7.285129304690E+00  1.265926831770E+00  1.458667613472E+00
    3     6 C     7.285129304690E+00  1.265926831770E+00 -1.458667613472E+00
    4     6 C    -7.285129304690E+00 -1.265926831770E+00 -1.458667613472E+00
    5     6 C     1.436787599270E+00  7.396070360091E+00 -1.265926831770E+00
    6     6 C    -1.246937929293E+00  1.458667613472E+00  7.396070360091E+00
    7     6 C    -1.436787599270E+00 -7.396070360091E+00 -1.265926831770E+00
    8     6 C     1.246937929293E+00  1.458667613472E+00 -7.396070360091E+00
    9     6 C     1.436787599270E+00 -7.396070360091E+00  1.265926831770E+00
   10     6 C     1.246937929293E+00 -1.458667613472E+00  7.396070360091E+00
   11     6 C    -1.436787599270E+00  7.396070360091E+00  1.265926831770E+00
   12     6 C    -1.246937929293E+00 -1.458667613472E+00 -7.396070360091E+00
   13     6 C    -7.345420249012E+00 -2.608371506599E+00  3.744067139010E+00
   14     6 C     7.345420249012E+00  2.608371506599E+00  3.744067139010E+00
   15     6 C    -7.345420249012E+00  2.608371506599E+00 -3.744067139010E+00
   16     6 C     7.345420249012E+00 -2.608371506599E+00 -3.744067139010E+00
   17     6 C     3.687906131925E+00 -7.457279440621E+00 -2.608371506599E+00
   18     6 C    -2.569245934000E+00  3.744067139010E+00 -7.457279440621E+00
   19     6 C    -3.687906131925E+00  7.457279440621E+00 -2.608371506599E+00
   20     6 C     2.569245934000E+00  3.744067139010E+00  7.457279440621E+00
   21     6 C     3.687906131925E+00  7.457279440621E+00  2.608371506599E+00
   22     6 C     2.569245934000E+00 -3.744067139010E+00 -7.457279440621E+00
   23     6 C    -3.687906131925E+00 -7.457279440621E+00  2.608371506599E+00
   24     6 C    -2.569245934000E+00 -3.744067139010E+00  7.457279440621E+00
   25     6 C     8.258581800770E+00 -2.012499635382E+00  2.220254451801E+00
   26     6 C    -8.258581800770E+00  2.012499635382E+00  2.220254451801E+00
   27     6 C     8.258581800770E+00  2.012499635382E+00 -2.220254451801E+00
   28     6 C    -8.258581800770E+00 -2.012499635382E+00 -2.220254451801E+00
   29     6 C     2.186950635024E+00  8.384347005858E+00 -2.012499635382E+00
   30     6 C    -1.982312140851E+00  2.220254451801E+00  8.384347005858E+00
   31     6 C    -2.186950635024E+00 -8.384347005858E+00 -2.012499635382E+00
   32     6 C     1.982312140851E+00  2.220254451801E+00 -8.384347005858E+00
   33     6 C     2.186950635024E+00 -8.384347005858E+00  2.012499635382E+00
   34     6 C     1.982312140851E+00 -2.220254451801E+00  8.384347005858E+00
   35     6 C    -2.186950635024E+00  8.384347005858E+00  2.012499635382E+00
   36     6 C    -1.982312140851E+00 -2.220254451801E+00 -8.384347005858E+00
   37     6 C    -7.343554087545E+00 -3.561010034277E+00  2.736873908131E+00
   38     6 C     7.343554087545E+00  3.561010034277E+00  2.736873908131E+00
   39     6 C    -7.343554087545E+00  3.561010034277E+00 -2.736873908131E+00
   40     6 C     7.343554087545E+00 -3.561010034277E+00 -2.736873908131E+00
   41     6 C     2.695820799509E+00 -7.455384860452E+00 -3.561010034277E+00
   42     6 C    -3.507594883763E+00  2.736873908131E+00 -7.455384860452E+00
   43     6 C    -2.695820799509E+00  7.455384860452E+00 -3.561010034277E+00
   44     6 C     3.507594883763E+00  2.736873908131E+00  7.455384860452E+00
   45     6 C     2.695820799509E+00  7.455384860452E+00  3.561010034277E+00
   46     6 C     3.507594883763E+00 -2.736873908131E+00 -7.455384860452E+00
   47     6 C    -2.695820799509E+00 -7.455384860452E+00  3.561010034277E+00
   48     6 C    -3.507594883763E+00 -2.736873908131E+00  7.455384860452E+00
   49     1 H     6.990036637874E+00 -2.881427131470E-01  1.872548316867E+00
   50     1 H    -6.990036637874E+00  2.881427131470E-01  1.872548316867E+00
   51     1 H     6.990036637874E+00  2.881427131470E-01 -1.872548316867E+00
   52     1 H    -6.990036637874E+00 -2.881427131470E-01 -1.872548316867E+00
   53     1 H     1.844460092114E+00  7.096483896319E+00 -2.881427131470E-01
   54     1 H    -2.838205724498E-01  1.872548316867E+00  7.096483896319E+00
   55     1 H    -1.844460092114E+00 -7.096483896319E+00 -2.881427131470E-01
   56     1 H     2.838205724498E-01  1.872548316867E+00 -7.096483896319E+00
   57     1 H     1.844460092114E+00 -7.096483896319E+00  2.881427131470E-01
   58     1 H     2.838205724498E-01 -1.872548316867E+00  7.096483896319E+00
   59     1 H    -1.844460092114E+00  7.096483896319E+00  2.881427131470E-01
   60     1 H    -2.838205724498E-01 -1.872548316867E+00 -7.096483896319E+00
   61     1 H    -6.793765245056E+00 -2.570747360027E+00  4.662770154494E+00
   62     1 H     6.793765245056E+00  2.570747360027E+00  4.662770154494E+00
   63     1 H    -6.793765245056E+00  2.570747360027E+00 -4.662770154494E+00
   64     1 H     6.793765245056E+00 -2.570747360027E+00 -4.662770154494E+00
   65     1 H     4.592828602177E+00 -6.897223599042E+00 -2.570747360027E+00
   66     1 H    -2.532186149627E+00  4.662770154494E+00 -6.897223599042E+00
   67     1 H    -4.592828602177E+00  6.897223599042E+00 -2.570747360027E+00
   68     1 H     2.532186149627E+00  4.662770154494E+00  6.897223599042E+00
   69     1 H     4.592828602177E+00  6.897223599042E+00  2.570747360027E+00
   70     1 H     2.532186149627E+00 -4.662770154494E+00 -6.897223599042E+00
   71     1 H    -4.592828602177E+00 -6.897223599042E+00  2.570747360027E+00
   72     1 H    -2.532186149627E+00 -4.662770154494E+00  6.897223599042E+00
   73     1 H    -6.761916468096E+00 -4.457129921519E+00  2.637095351409E+00
   74     1 H     6.761916468096E+00  4.457129921519E+00  2.637095351409E+00
   75     1 H    -6.761916468096E+00  4.457129921519E+00 -2.637095351409E+00
   76     1 H     6.761916468096E+00 -4.457129921519E+00 -2.637095351409E+00
   77     1 H     2.597538921138E+00 -6.864889815326E+00 -4.457129921519E+00
   78     1 H    -4.390272972696E+00  2.637095351409E+00 -6.864889815326E+00
   79     1 H    -2.597538921138E+00  6.864889815326E+00 -4.457129921519E+00
   80     1 H     4.390272972696E+00  2.637095351409E+00  6.864889815326E+00
   81     1 H     2.597538921138E+00  6.864889815326E+00  4.457129921519E+00
   82     1 H     4.390272972696E+00 -2.637095351409E+00 -6.864889815326E+00
   83     1 H    -2.597538921138E+00 -6.864889815326E+00  4.457129921519E+00
   84     1 H    -4.390272972696E+00 -2.637095351409E+00  6.864889815326E+00
   85     7 N     2.789652874757E-01  6.995089565872E+00 -5.220703045671E+00
   86     7 N    -2.789652874757E-01 -6.995089565872E+00 -5.220703045671E+00
   87     7 N     2.789652874757E-01 -6.995089565872E+00  5.220703045671E+00
   88     7 N    -2.789652874757E-01  6.995089565872E+00  5.220703045671E+00
   89     7 N    -5.142392499986E+00  2.832134898230E-01  6.995089565872E+00
   90     7 N     6.890163222384E+00 -5.220703045671E+00  2.832134898230E-01
   91     7 N     5.142392499986E+00 -2.832134898230E-01  6.995089565872E+00
   92     7 N    -6.890163222384E+00 -5.220703045671E+00 -2.832134898230E-01
   93     7 N    -5.142392499986E+00 -2.832134898230E-01 -6.995089565872E+00
   94     7 N    -6.890163222384E+00  5.220703045671E+00  2.832134898230E-01
   95     7 N     5.142392499986E+00  2.832134898230E-01 -6.995089565872E+00
   96     7 N     6.890163222384E+00  5.220703045671E+00 -2.832134898230E-01
   97     7 N    -8.225609616328E+00 -3.180965529056E+00  1.791028596809E+00
   98     7 N     8.225609616328E+00  3.180965529056E+00  1.791028596809E+00
   99     7 N    -8.225609616328E+00  3.180965529056E+00 -1.791028596809E+00
  100     7 N     8.225609616328E+00 -3.180965529056E+00 -1.791028596809E+00
  101     7 N     1.764163167857E+00 -8.350872706932E+00 -3.180965529056E+00
  102     7 N    -3.133251046120E+00  1.791028596809E+00 -8.350872706932E+00
  103     7 N    -1.764163167857E+00  8.350872706932E+00 -3.180965529056E+00
  104     7 N     3.133251046120E+00  1.791028596809E+00  8.350872706932E+00
  105     7 N     1.764163167857E+00  8.350872706932E+00  3.180965529056E+00
  106     7 N     3.133251046120E+00 -1.791028596809E+00 -8.350872706932E+00
  107     7 N    -1.764163167857E+00 -8.350872706932E+00  3.180965529056E+00
  108     7 N    -3.133251046120E+00 -1.791028596809E+00  8.350872706932E+00
  109     8 O     6.816887226866E+00 -1.683393558907E+00  4.154946822730E-01
  110     8 O    -6.816887226866E+00  1.683393558907E+00  4.154946822730E-01
  111     8 O     6.816887226866E+00  1.683393558907E+00 -4.154946822730E-01
  112     8 O    -6.816887226866E+00 -1.683393558907E+00 -4.154946822730E-01
  113     8 O     4.092622620389E-01  6.920697692250E+00 -1.683393558907E+00
  114     8 O    -1.658142655523E+00  4.154946822730E-01  6.920697692250E+00
  115     8 O    -4.092622620389E-01 -6.920697692250E+00 -1.683393558907E+00
  116     8 O     1.658142655523E+00  4.154946822730E-01 -6.920697692250E+00
  117     8 O     4.092622620389E-01 -6.920697692250E+00  1.683393558907E+00
  118     8 O     1.658142655523E+00 -4.154946822730E-01  6.920697692250E+00
  119     8 O    -4.092622620389E-01  6.920697692250E+00  1.683393558907E+00
  120     8 O    -1.658142655523E+00 -4.154946822730E-01 -6.920697692250E+00
  121   230 ZN    1.851814879840E-15 -1.266581998292E+01  8.630725134430E+00
  122   230 ZN    1.851814879840E-15 -4.595630285938E+00  8.630725134430E+00
  123   230 ZN    8.501264257414E+00  1.880015106437E-15 -1.266581998292E+01
  124   230 ZN   -1.247583268318E+01  8.630725134430E+00  1.645013218132E-15
  125   230 ZN   -4.526695831649E+00  8.630725134430E+00  1.645013218132E-15
  126   230 ZN    8.501264257414E+00  1.880015106437E-15 -4.595630285938E+00

 *******************************************************************************
 *                             OPTIMIZATION STARTS                             *
 *******************************************************************************
 RECLASIFICATION OF INDICES FOR INTEGRAL CALC ACCORDING TO DIFFERENT CRITERIA:
           FIXDELTE                  FIXDELTX              FIXDELTN
           0.0000000                0.0000000              *****
 *******************************************************************************

 *******************************************************************************
 COORDINATE OPTIMIZATION - POINT    1
 INFORMATION **** EXCBUF **** EXCH. BIPO BUFFER: WORDS USED =     4000000
 WARNING **** EXCBUF **** EXCH. BIPO BUFFER TOO SMALL - TO AVOID I/O SET EXCHSIZE =     8019090

 DFT PARAMETERS

     ATOM       ELECTRONS   NET CHARGE   R(ANGSTROM)
   1   6  C       6.0000      0.0000     0.77000000
  49   1  H       1.0000      0.0000     1.11000000
  85   7  N       7.0000      0.0000     0.74000000
 109   8  O       8.0000      0.0000     0.74000000
 121 230  ZN     20.0000      0.0000     1.37000000

 SIZE OF GRID=    1916964
 TTTTTTTTTTTTTTTTTTTTTTTTTTTTTT MAKE_GRID2  TELAPSE     3457.60 TCPU     1924.29
 BECKE WEIGHT FUNCTION
 RADSAFE =     2.00
 TOLERANCES - DENSITY:10**- 6; POTENTIAL:10**- 9; GRID WGT:10**-14

 RADIAL INTEGRATION  - INTERVALS (POINTS,UPPER LIMIT):            1( 99,  4.0*R)

 ANGULAR INTEGRATION - INTERVALS (ACCURACY LEVEL [N. POINTS] UPPER LIMIT):
  1(  6[ 146]   0.2)  2( 11[ 302]   0.5)  3( 14[ 590]   0.9)  4( 18[1454]   3.5)
  5( 14[ 590]9999.0)

 *******************************************************************************
 ZIF90                                                                           
 CRYSTAL - SCF - TYPE OF CALCULATION :  RESTRICTED CLOSED SHELL
 *******************************************************************************

 CAPPA:IS1  2;IS2  2;IS3  2; K PTS MONK NET   5; SYMMOPS:K SPACE   8;G SPACE   4

 TTTTTTTTTTTTTTTTTTTTTTTTTTTTTT SDIK        TELAPSE     3459.45 TCPU     1926.12

 INFORMATION FROM INTEGRAL EVALUATION

 RESTART FROM A PREVIOUS DENSITY MATRIX - DEP ACTIVE
 NUMBER OF COUPLE SETS (NEW, OLD, FOUND):   43047   43047   43047
 NUMBER OF IRREDUCIBLE G VECTORS        :  152967  152967  152967
 CHARGE NORMALIZATION FACTOR   0.99945197
 TOTAL ATOMIC CHARGES:
   5.8671620   5.8671620   5.8671620   5.8671620   5.8727924   5.8682490
   5.8727924   5.8682490   5.8727924   5.8682490   5.8727924   5.8682490
   6.0017092   6.0017092   6.0017092   6.0017092   6.0042084   6.0068564
   6.0042084   6.0068564   6.0042084   6.0068564   6.0042084   6.0068564
   5.7023771   5.7023771   5.7023771   5.7023771   5.7059638   5.7065454
   5.7059638   5.7065454   5.7059638   5.7065454   5.7059638   5.7065454
   6.0020841   6.0020841   6.0020841   6.0020841   6.0069914   6.0035728
   6.0069914   6.0035728   6.0069914   6.0035728   6.0069914   6.0035728
   0.8772736   0.8772736   0.8772736   0.8772736   0.8783065   0.8803878
   0.8783065   0.8803878   0.8783065   0.8803878   0.8783065   0.8803878
   0.8840718   0.8840718   0.8840718   0.8840718   0.8859527   0.8822781
   0.8859527   0.8822781   0.8859527   0.8822781   0.8859527   0.8822781
   0.8866441   0.8866441   0.8866441   0.8866441   0.8849960   0.8882446
   0.8849960   0.8882446   0.8849960   0.8882446   0.8849960   0.8882446
   7.5867843   7.5867843   7.5867843   7.5867843   7.5876804   7.5855986
   7.5876804   7.5855986   7.5876804   7.5855986   7.5876804   7.5855986
   7.5771393   7.5771393   7.5771393   7.5771393   7.5771632   7.5782935
   7.5771632   7.5782935   7.5771632   7.5782935   7.5771632   7.5782935
   8.3200510   8.3200510   8.3200510   8.3200510   8.3230963   8.3213534
   8.3230963   8.3213534   8.3230963   8.3213534   8.3230963   8.3213534
  18.5642379  18.5642379  18.5640383  18.5640693  18.5640693  18.5640383
 TTTTTTTTTTTTTTTTTTTTTTTTTTTTTT MOQGAD      TELAPSE     3462.98 TCPU     1928.79
 TTTTTTTTTTTTTTTTTTTTTTTTTTTTTT SHELLXN     TELAPSE     3501.57 TCPU     1960.07
 TTTTTTTTTTTTTTTTTTTTTTTTTTTTTT MONMO3      TELAPSE     3505.38 TCPU     1963.88
 NUMERICALLY INTEGRATED DENSITY    708.0017188079
 TTTTTTTTTTTTTTTTTTTTTTTTTTTTTT NUMDFT      TELAPSE     3509.84 TCPU     1968.33
 CYC   0 ETOT(AU) -5.428310039934E+03 DETOT -5.43E+03 tst  1.19E-13 PX  1.00E+00
 TTTTTTTTTTTTTTTTTTTTTTTTTTTTTT DIIS        TELAPSE     3509.90 TCPU     1968.40
 TTTTTTTTTTTTTTTTTTTTTTTTTTTTTT FDIK        TELAPSE     3516.77 TCPU     1974.40
 INSULATING STATE
 TOP OF VALENCE BANDS -    BAND    354; K    2; EIG -2.3558576E-01 AU
 TOP OF VALENCE BANDS -    BAND    354; K    1; EIG -2.3576262E-01 AU
 BOTTOM OF VIRTUAL BANDS - BAND    355; K    1; EIG -7.8000119E-02 AU
 INDIRECT ENERGY BAND GAP:   4.2881 eV
 TTTTTTTTTTTTTTTTTTTTTTTTTTTTTT PDIG        TELAPSE     3517.16 TCPU     1974.79
 CHARGE NORMALIZATION FACTOR   1.00000000
 TOTAL ATOMIC CHARGES:
   5.8674581   5.8674581   5.8674581   5.8674581   5.8595220   5.8650752
   5.8595220   5.8650752   5.8595220   5.8650752   5.8595220   5.8650752
   6.0032918   6.0032918   6.0032918   6.0032918   6.0095708   5.9923718
   6.0095708   5.9923718   6.0095708   5.9923718   6.0095708   5.9923718
   5.7173414   5.7173414   5.7173414   5.7173414   5.7005898   5.7058272
   5.7005898   5.7058272   5.7005898   5.7058272   5.7005898   5.7058272
   6.0029482   6.0029482   6.0029482   6.0029482   5.9949073   6.0076441
   5.9949073   6.0076441   5.9949073   6.0076441   5.9949073   6.0076441
   0.8783192   0.8783192   0.8783192   0.8783192   0.8805920   0.8772511
   0.8805920   0.8772511   0.8805920   0.8772511   0.8805920   0.8772511
   0.8806725   0.8806725   0.8806725   0.8806725   0.8858522   0.8838164
   0.8858522   0.8838164   0.8858522   0.8838164   0.8858522   0.8838164
   0.8842739   0.8842739   0.8842739   0.8842739   0.8873158   0.8859971
   0.8873158   0.8859971   0.8873158   0.8859971   0.8873158   0.8859971
   7.5821547   7.5821547   7.5821547   7.5821547   7.5814632   7.6015178
   7.5814632   7.6015178   7.5814632   7.6015178   7.5814632   7.6015178
   7.5731086   7.5731086   7.5731086   7.5731086   7.5938280   7.5687597
   7.5938280   7.5687597   7.5938280   7.5687597   7.5938280   7.5687597
   8.3325072   8.3325072   8.3325072   8.3325072   8.3183235   8.3263732
   8.3183235   8.3263732   8.3183235   8.3263732   8.3183235   8.3263732
  18.5657621  18.5657621  18.5699029  18.5669870  18.5669870  18.5699029
 TTTTTTTTTTTTTTTTTTTTTTTTTTTTTT MOQGAD      TELAPSE     3517.19 TCPU     1974.81
 TTTTTTTTTTTTTTTTTTTTTTTTTTTTTT SHELLXN     TELAPSE     3560.01 TCPU     2005.78
 TTTTTTTTTTTTTTTTTTTTTTTTTTTTTT MONMO3      TELAPSE     3562.64 TCPU     2008.41
 NUMERICALLY INTEGRATED DENSITY    708.0017064568
 TTTTTTTTTTTTTTTTTTTTTTTTTTTTTT NUMDFT      TELAPSE     3566.99 TCPU     2012.76
 CYC   1 ETOT(AU) -5.429364216548E+03 DETOT -1.05E+00 tst  0.00E+00 PX  5.00E-03
 TTTTTTTTTTTTTTTTTTTTTTTTTTTTTT DIIS        TELAPSE     3567.18 TCPU     2012.95
 DIIS TEST: 0.15316E-01 AT SCF   CYCLE   1 - MIX   30 %
 TTTTTTTTTTTTTTTTTTTTTTTTTTTTTT FDIK        TELAPSE     3569.41 TCPU     2014.54
 INSULATING STATE
 TOP OF VALENCE BANDS -    BAND    354; K    4; EIG -2.3257014E-01 AU
 TOP OF VALENCE BANDS -    BAND    354; K    1; EIG -2.3268131E-01 AU
 BOTTOM OF VIRTUAL BANDS - BAND    355; K    1; EIG -7.4001184E-02 AU
 INDIRECT ENERGY BAND GAP:   4.3149 eV
 TTTTTTTTTTTTTTTTTTTTTTTTTTTTTT PDIG        TELAPSE     3569.81 TCPU     2014.93
 CHARGE NORMALIZATION FACTOR   1.00000000
 TOTAL ATOMIC CHARGES:
   5.8676062   5.8676062   5.8676062   5.8676062   5.8741636   5.8674082
   5.8741636   5.8674082   5.8741636   5.8674082   5.8741636   5.8674082
   6.0123298   6.0123298   6.0123298   6.0123298   6.0034758   6.0013173
   6.0034758   6.0013173   6.0034758   6.0013173   6.0034758   6.0013173
   5.7024441   5.7024441   5.7024441   5.7024441   5.7126929   5.7123813
   5.7126929   5.7123813   5.7126929   5.7123813   5.7126929   5.7123813
   6.0115706   6.0115706   6.0115706   6.0115706   5.9973410   6.0101904
   5.9973410   6.0101904   5.9973410   6.0101904   5.9973410   6.0101904
   0.8833653   0.8833653   0.8833653   0.8833653   0.8799959   0.8790759
   0.8799959   0.8790759   0.8799959   0.8790759   0.8799959   0.8790759
   0.8860951   0.8860951   0.8860951   0.8860951   0.8878111   0.8828843
   0.8878111   0.8828843   0.8878111   0.8828843   0.8878111   0.8828843
   0.8885192   0.8885192   0.8885192   0.8885192   0.8867094   0.8885350
   0.8867094   0.8885350   0.8867094   0.8885350   0.8867094   0.8885350
   7.5822954   7.5822954   7.5822954   7.5822954   7.5867570   7.5792622
   7.5867570   7.5792622   7.5867570   7.5792622   7.5867570   7.5792622
   7.5705254   7.5705254   7.5705254   7.5705254   7.5719115   7.5773403
   7.5719115   7.5773403   7.5719115   7.5773403   7.5719115   7.5773403
   8.3172131   8.3172131   8.3172131   8.3172131   8.3161734   8.3204290
   8.3161734   8.3204290   8.3161734   8.3204290   8.3161734   8.3204290
  18.5578789  18.5578789  18.5636909  18.5627907  18.5627907  18.5636909
 TTTTTTTTTTTTTTTTTTTTTTTTTTTTTT MOQGAD      TELAPSE     3569.83 TCPU     2014.95
 TTTTTTTTTTTTTTTTTTTTTTTTTTTTTT SHELLXN     TELAPSE     3613.60 TCPU     2045.86
 TTTTTTTTTTTTTTTTTTTTTTTTTTTTTT MONMO3      TELAPSE     3616.22 TCPU     2048.48
 NUMERICALLY INTEGRATED DENSITY    708.0017131016
 TTTTTTTTTTTTTTTTTTTTTTTTTTTTTT NUMDFT      TELAPSE     3620.57 TCPU     2052.84
 CYC   2 ETOT(AU) -5.429364345953E+03 DETOT -1.29E-04 tst  1.85E-05 PX  8.59E-03
 TTTTTTTTTTTTTTTTTTTTTTTTTTTTTT DIIS        TELAPSE     3620.84 TCPU     2053.10
 DIIS TEST: 0.15177E-01 AT SCF   CYCLE   2 - DIIS ACTIVE - HISTORY:     2 CYCLES
 TTTTTTTTTTTTTTTTTTTTTTTTTTTTTT FDIK        TELAPSE     3623.09 TCPU     2054.65
 INSULATING STATE
 TOP OF VALENCE BANDS -    BAND    354; K    4; EIG -2.3297374E-01 AU
 TOP OF VALENCE BANDS -    BAND    354; K    1; EIG -2.3309982E-01 AU
 BOTTOM OF VIRTUAL BANDS - BAND    355; K    1; EIG -7.4056245E-02 AU
 INDIRECT ENERGY BAND GAP:   4.3244 eV
 TTTTTTTTTTTTTTTTTTTTTTTTTTTTTT PDIG        TELAPSE     3623.44 TCPU     2055.01
 CHARGE NORMALIZATION FACTOR   1.00000000
 TOTAL ATOMIC CHARGES:
   5.8645040   5.8645040   5.8645040   5.8645040   5.8672209   5.8638834
   5.8672209   5.8638834   5.8672209   5.8638834   5.8672209   5.8638834
   6.0001310   6.0001310   6.0001310   6.0001310   6.0065533   5.9996052
   6.0065533   5.9996052   6.0065533   5.9996052   6.0065533   5.9996052
   5.7114133   5.7114133   5.7114133   5.7114133   5.7017057   5.7086057
   5.7017057   5.7086057   5.7017057   5.7086057   5.7017057   5.7086057
   6.0012997   6.0012997   6.0012997   6.0012997   6.0004383   6.0052438
   6.0004383   6.0052438   6.0004383   6.0052438   6.0004383   6.0052438
   0.8810738   0.8810738   0.8810738   0.8810738   0.8809884   0.8796177
   0.8809884   0.8796177   0.8809884   0.8796177   0.8809884   0.8796177
   0.8868352   0.8868352   0.8868352   0.8868352   0.8876893   0.8832783
   0.8876893   0.8832783   0.8876893   0.8832783   0.8876893   0.8832783
   0.8892664   0.8892664   0.8892664   0.8892664   0.8863686   0.8889021
   0.8863686   0.8889021   0.8863686   0.8889021   0.8863686   0.8889021
   7.5811587   7.5811587   7.5811587   7.5811587   7.5807708   7.5954524
   7.5807708   7.5954524   7.5807708   7.5954524   7.5807708   7.5954524
   7.5739616   7.5739616   7.5739616   7.5739616   7.5868474   7.5688300
   7.5868474   7.5688300   7.5868474   7.5688300   7.5868474   7.5688300
   8.3292303   8.3292303   8.3292303   8.3292303   8.3184553   8.3244951
   8.3184553   8.3244951   8.3184553   8.3244951   8.3184553   8.3244951
  18.5620151  18.5620151  18.5660943  18.5642389  18.5642389  18.5660943
 TTTTTTTTTTTTTTTTTTTTTTTTTTTTTT MOQGAD      TELAPSE     3623.46 TCPU     2055.02
 TTTTTTTTTTTTTTTTTTTTTTTTTTTTTT SHELLXN     TELAPSE     3668.84 TCPU     2085.96
 TTTTTTTTTTTTTTTTTTTTTTTTTTTTTT MONMO3      TELAPSE     3671.23 TCPU     2088.35
 NUMERICALLY INTEGRATED DENSITY    708.0017127017
 TTTTTTTTTTTTTTTTTTTTTTTTTTTTTT NUMDFT      TELAPSE     3675.76 TCPU     2092.88
 CYC   3 ETOT(AU) -5.429366377313E+03 DETOT -2.03E-03 tst  1.11E-05 PX  4.26E-03
 TTTTTTTTTTTTTTTTTTTTTTTTTTTTTT DIIS        TELAPSE     3676.77 TCPU     2093.89
 DIIS TEST: 0.14257E-02 AT SCF   CYCLE   3 - DIIS ACTIVE - HISTORY:     3 CYCLES
 TTTTTTTTTTTTTTTTTTTTTTTTTTTTTT FDIK        TELAPSE     3682.21 TCPU     2097.79
 INSULATING STATE
 TOP OF VALENCE BANDS -    BAND    354; K    4; EIG -2.3375674E-01 AU
 TOP OF VALENCE BANDS -    BAND    354; K    1; EIG -2.3390095E-01 AU
 BOTTOM OF VIRTUAL BANDS - BAND    355; K    1; EIG -7.4426885E-02 AU
 INDIRECT ENERGY BAND GAP:   4.3356 eV
 TTTTTTTTTTTTTTTTTTTTTTTTTTTTTT PDIG        TELAPSE     3682.61 TCPU     2098.18
 CHARGE NORMALIZATION FACTOR   1.00000000
 TOTAL ATOMIC CHARGES:
   5.8660956   5.8660956   5.8660956   5.8660956   5.8670300   5.8642722
   5.8670300   5.8642722   5.8670300   5.8642722   5.8670300   5.8642722
   6.0052580   6.0052580   6.0052580   6.0052580   6.0064040   5.9961944
   6.0064040   5.9961944   6.0064040   5.9961944   6.0064040   5.9961944
   5.7092115   5.7092115   5.7092115   5.7092115   5.7041312   5.7079060
   5.7041312   5.7079060   5.7041312   5.7079060   5.7041312   5.7079060
   6.0049362   6.0049362   6.0049362   6.0049362   5.9960406   6.0079960
   5.9960406   6.0079960   5.9960406   6.0079960   5.9960406   6.0079960
   0.8811867   0.8811867   0.8811867   0.8811867   0.8807873   0.8787578
   0.8807873   0.8787578   0.8807873   0.8787578   0.8807873   0.8787578
   0.8853074   0.8853074   0.8853074   0.8853074   0.8871966   0.8832884
   0.8871966   0.8832884   0.8871966   0.8832884   0.8871966   0.8832884
   0.8879419   0.8879419   0.8879419   0.8879419   0.8866325   0.8881385
   0.8866325   0.8881385   0.8866325   0.8881385   0.8866325   0.8881385
   7.5832839   7.5832839   7.5832839   7.5832839   7.5860317   7.5919510
   7.5860317   7.5919510   7.5860317   7.5919510   7.5860317   7.5919510
   7.5722948   7.5722948   7.5722948   7.5722948   7.5849627   7.5747676
   7.5849627   7.5747676   7.5849627   7.5747676   7.5849627   7.5747676
   8.3253058   8.3253058   8.3253058   8.3253058   8.3177029   8.3249695
   8.3177029   8.3249695   8.3177029   8.3249695   8.3177029   8.3249695
  18.5600144  18.5600144  18.5646644  18.5633550  18.5633550  18.5646644
 TTTTTTTTTTTTTTTTTTTTTTTTTTTTTT MOQGAD      TELAPSE     3682.63 TCPU     2098.20
 TTTTTTTTTTTTTTTTTTTTTTTTTTTTTT SHELLXN     TELAPSE     3733.23 TCPU     2129.16
 TTTTTTTTTTTTTTTTTTTTTTTTTTTTTT MONMO3      TELAPSE     3736.03 TCPU     2131.96
 NUMERICALLY INTEGRATED DENSITY    708.0017116093
 TTTTTTTTTTTTTTTTTTTTTTTTTTTTTT NUMDFT      TELAPSE     3740.38 TCPU     2136.31
 CYC   4 ETOT(AU) -5.429366543065E+03 DETOT -1.66E-04 tst  9.99E-07 PX  1.09E-03
 TTTTTTTTTTTTTTTTTTTTTTTTTTTTTT DIIS        TELAPSE     3740.56 TCPU     2136.49
 DIIS TEST: 0.27728E-03 AT SCF   CYCLE   4 - DIIS ACTIVE - HISTORY:     4 CYCLES
 TTTTTTTTTTTTTTTTTTTTTTTTTTTTTT FDIK        TELAPSE     3742.66 TCPU     2137.97
 INSULATING STATE
 TOP OF VALENCE BANDS -    BAND    354; K    4; EIG -2.3399528E-01 AU
 TOP OF VALENCE BANDS -    BAND    354; K    1; EIG -2.3414694E-01 AU
 BOTTOM OF VIRTUAL BANDS - BAND    355; K    1; EIG -7.4382018E-02 AU
 INDIRECT ENERGY BAND GAP:   4.3433 eV
 TTTTTTTTTTTTTTTTTTTTTTTTTTTTTT PDIG        TELAPSE     3743.05 TCPU     2138.35
 CHARGE NORMALIZATION FACTOR   1.00000000
 TOTAL ATOMIC CHARGES:
   5.8661084   5.8661084   5.8661084   5.8661084   5.8667028   5.8653144
   5.8667028   5.8653144   5.8667028   5.8653144   5.8667028   5.8653144
   6.0045589   6.0045589   6.0045589   6.0045589   6.0065108   5.9978421
   6.0065108   5.9978421   6.0065108   5.9978421   6.0065108   5.9978421
   5.7097396   5.7097396   5.7097396   5.7097396   5.7043285   5.7082600
   5.7043285   5.7082600   5.7043285   5.7082600   5.7043285   5.7082600
   6.0048074   6.0048074   6.0048074   6.0048074   5.9976108   6.0076961
   5.9976108   6.0076961   5.9976108   6.0076961   5.9976108   6.0076961
   0.8808837   0.8808837   0.8808837   0.8808837   0.8805952   0.8787748
   0.8805952   0.8787748   0.8805952   0.8787748   0.8805952   0.8787748
   0.8851378   0.8851378   0.8851378   0.8851378   0.8871858   0.8831029
   0.8871858   0.8831029   0.8871858   0.8831029   0.8871858   0.8831029
   0.8877318   0.8877318   0.8877318   0.8877318   0.8865965   0.8880342
   0.8865965   0.8880342   0.8865965   0.8880342   0.8865965   0.8880342
   7.5822201   7.5822201   7.5822201   7.5822201   7.5838605   7.5935818
   7.5838605   7.5935818   7.5838605   7.5935818   7.5838605   7.5935818
   7.5734948   7.5734948   7.5734948   7.5734948   7.5853327   7.5723577
   7.5853327   7.5723577   7.5853327   7.5723577   7.5853327   7.5723577
   8.3263252   8.3263252   8.3263252   8.3263252   8.3183449   8.3235936
   8.3183449   8.3235936   8.3183449   8.3235936   8.3183449   8.3235936
  18.5597350  18.5597350  18.5644578  18.5625394  18.5625394  18.5644578
 TTTTTTTTTTTTTTTTTTTTTTTTTTTTTT MOQGAD      TELAPSE     3743.07 TCPU     2138.37
 TTTTTTTTTTTTTTTTTTTTTTTTTTTTTT SHELLXN     TELAPSE     3787.92 TCPU     2169.26
 TTTTTTTTTTTTTTTTTTTTTTTTTTTTTT MONMO3      TELAPSE     3791.94 TCPU     2173.28
 NUMERICALLY INTEGRATED DENSITY    708.0017114509
 TTTTTTTTTTTTTTTTTTTTTTTTTTTTTT NUMDFT      TELAPSE     3797.21 TCPU     2178.56
 CYC   5 ETOT(AU) -5.429366570254E+03 DETOT -2.72E-05 tst  8.53E-08 PX  4.77E-04
 TTTTTTTTTTTTTTTTTTTTTTTTTTTTTT DIIS        TELAPSE     3798.06 TCPU     2179.40
 DIIS TEST: 0.43096E-04 AT SCF   CYCLE   5 - DIIS ACTIVE - HISTORY:     5 CYCLES
 TTTTTTTTTTTTTTTTTTTTTTTTTTTTTT FDIK        TELAPSE     3800.49 TCPU     2180.44
 INSULATING STATE
 TOP OF VALENCE BANDS -    BAND    354; K    4; EIG -2.3381746E-01 AU
 TOP OF VALENCE BANDS -    BAND    354; K    1; EIG -2.3396329E-01 AU
 BOTTOM OF VIRTUAL BANDS - BAND    355; K    1; EIG -7.4397359E-02 AU
 INDIRECT ENERGY BAND GAP:   4.3380 eV
 TTTTTTTTTTTTTTTTTTTTTTTTTTTTTT PDIG        TELAPSE     3800.87 TCPU     2180.82
 CHARGE NORMALIZATION FACTOR   1.00000000
 TOTAL ATOMIC CHARGES:
   5.8661175   5.8661175   5.8661175   5.8661175   5.8671867   5.8645861
   5.8671867   5.8645861   5.8671867   5.8645861   5.8671867   5.8645861
   6.0042850   6.0042850   6.0042850   6.0042850   6.0064932   5.9974572
   6.0064932   5.9974572   6.0064932   5.9974572   6.0064932   5.9974572
   5.7097354   5.7097354   5.7097354   5.7097354   5.7040138   5.7085039
   5.7040138   5.7085039   5.7040138   5.7085039   5.7040138   5.7085039
   6.0043504   6.0043504   6.0043504   6.0043504   5.9976148   6.0074714
   5.9976148   6.0074714   5.9976148   6.0074714   5.9976148   6.0074714
   0.8810321   0.8810321   0.8810321   0.8810321   0.8806508   0.8787209
   0.8806508   0.8787209   0.8806508   0.8787209   0.8806508   0.8787209
   0.8853643   0.8853643   0.8853643   0.8853643   0.8871670   0.8832098
   0.8871670   0.8832098   0.8871670   0.8832098   0.8871670   0.8832098
   0.8880106   0.8880106   0.8880106   0.8880106   0.8865655   0.8881194
   0.8865655   0.8881194   0.8865655   0.8881194   0.8865655   0.8881194
   7.5826748   7.5826748   7.5826748   7.5826748   7.5843353   7.5923629
   7.5843353   7.5923629   7.5843353   7.5923629   7.5843353   7.5923629
   7.5727428   7.5727428   7.5727428   7.5727428   7.5849516   7.5730989
   7.5849516   7.5730989   7.5849516   7.5730989   7.5849516   7.5730989
   8.3263219   8.3263219   8.3263219   8.3263219   8.3178546   8.3247492
   8.3178546   8.3247492   8.3178546   8.3247492   8.3178546   8.3247492
  18.5603663  18.5603663  18.5649923  18.5631454  18.5631454  18.5649923
 TTTTTTTTTTTTTTTTTTTTTTTTTTTTTT MOQGAD      TELAPSE     3800.88 TCPU     2180.84
 TTTTTTTTTTTTTTTTTTTTTTTTTTTTTT SHELLXN     TELAPSE     3842.75 TCPU     2211.77
 TTTTTTTTTTTTTTTTTTTTTTTTTTTTTT MONMO3      TELAPSE     3845.20 TCPU     2214.22
 NUMERICALLY INTEGRATED DENSITY    708.0017115159
 TTTTTTTTTTTTTTTTTTTTTTTTTTTTTT NUMDFT      TELAPSE     3849.55 TCPU     2218.56
 CYC   6 ETOT(AU) -5.429366572541E+03 DETOT -2.29E-06 tst  2.26E-08 PX  3.22E-04
 TTTTTTTTTTTTTTTTTTTTTTTTTTTTTT DIIS        TELAPSE     3850.98 TCPU     2220.00
 DIIS TEST: 0.13772E-04 AT SCF   CYCLE   6 - DIIS ACTIVE - HISTORY:     6 CYCLES
 TTTTTTTTTTTTTTTTTTTTTTTTTTTTTT FDIK        TELAPSE     3853.19 TCPU     2221.34
 INSULATING STATE
 TOP OF VALENCE BANDS -    BAND    354; K    4; EIG -2.3385218E-01 AU
 TOP OF VALENCE BANDS -    BAND    354; K    1; EIG -2.3399997E-01 AU
 BOTTOM OF VIRTUAL BANDS - BAND    355; K    1; EIG -7.4350240E-02 AU
 INDIRECT ENERGY BAND GAP:   4.3403 eV
 TTTTTTTTTTTTTTTTTTTTTTTTTTTTTT PDIG        TELAPSE     3853.55 TCPU     2221.71
 CHARGE NORMALIZATION FACTOR   1.00000000
 TOTAL ATOMIC CHARGES:
   5.8660097   5.8660097   5.8660097   5.8660097   5.8669624   5.8651067
   5.8669624   5.8651067   5.8669624   5.8651067   5.8669624   5.8651067
   6.0045944   6.0045944   6.0045944   6.0045944   6.0063880   5.9975683
   6.0063880   5.9975683   6.0063880   5.9975683   6.0063880   5.9975683
   5.7095048   5.7095048   5.7095048   5.7095048   5.7042377   5.7083238
   5.7042377   5.7083238   5.7042377   5.7083238   5.7042377   5.7083238
   6.0048155   6.0048155   6.0048155   6.0048155   5.9973162   6.0077365
   5.9973162   6.0077365   5.9973162   6.0077365   5.9973162   6.0077365
   0.8810865   0.8810865   0.8810865   0.8810865   0.8806505   0.8788197
   0.8806505   0.8788197   0.8806505   0.8788197   0.8806505   0.8788197
   0.8853121   0.8853121   0.8853121   0.8853121   0.8872028   0.8831361
   0.8872028   0.8831361   0.8872028   0.8831361   0.8872028   0.8831361
   0.8878996   0.8878996   0.8878996   0.8878996   0.8865965   0.8880972
   0.8865965   0.8880972   0.8865965   0.8880972   0.8865965   0.8880972
   7.5823769   7.5823769   7.5823769   7.5823769   7.5843535   7.5930174
   7.5843535   7.5930174   7.5843535   7.5930174   7.5843535   7.5930174
   7.5731182   7.5731182   7.5731182   7.5731182   7.5850745   7.5728100
   7.5850745   7.5728100   7.5850745   7.5728100   7.5850745   7.5728100
   8.3259809   8.3259809   8.3259809   8.3259809   8.3181607   8.3237389
   8.3181607   8.3237389   8.3181607   8.3237389   8.3181607   8.3237389
  18.5601949  18.5601949  18.5648138  18.5629988  18.5629988  18.5648138
 TTTTTTTTTTTTTTTTTTTTTTTTTTTTTT MOQGAD      TELAPSE     3853.57 TCPU     2221.72
 TTTTTTTTTTTTTTTTTTTTTTTTTTTTTT SHELLXN     TELAPSE     3900.19 TCPU     2252.68
 TTTTTTTTTTTTTTTTTTTTTTTTTTTTTT MONMO3      TELAPSE     3902.76 TCPU     2255.24
 NUMERICALLY INTEGRATED DENSITY    708.0017115631
 TTTTTTTTTTTTTTTTTTTTTTTTTTTTTT NUMDFT      TELAPSE     3907.12 TCPU     2259.60
 CYC   7 ETOT(AU) -5.429366573907E+03 DETOT -1.37E-06 tst  1.64E-08 PX  2.95E-04
 TTTTTTTTTTTTTTTTTTTTTTTTTTTTTT DIIS        TELAPSE     3907.61 TCPU     2260.10
 DIIS TEST: 0.70061E-05 AT SCF   CYCLE   7 - DIIS ACTIVE - HISTORY:     7 CYCLES
 TTTTTTTTTTTTTTTTTTTTTTTTTTTTTT FDIK        TELAPSE     3909.79 TCPU     2261.44
 INSULATING STATE
 TOP OF VALENCE BANDS -    BAND    354; K    4; EIG -2.3387524E-01 AU
 TOP OF VALENCE BANDS -    BAND    354; K    1; EIG -2.3402342E-01 AU
 BOTTOM OF VIRTUAL BANDS - BAND    355; K    1; EIG -7.4373436E-02 AU
 INDIRECT ENERGY BAND GAP:   4.3403 eV
 TTTTTTTTTTTTTTTTTTTTTTTTTTTTTT PDIG        TELAPSE     3910.16 TCPU     2261.82
 CHARGE NORMALIZATION FACTOR   1.00000000
 TOTAL ATOMIC CHARGES:
   5.8660707   5.8660707   5.8660707   5.8660707   5.8670055   5.8648730
   5.8670055   5.8648730   5.8670055   5.8648730   5.8670055   5.8648730
   6.0044816   6.0044816   6.0044816   6.0044816   6.0065060   5.9975548
   6.0065060   5.9975548   6.0065060   5.9975548   6.0065060   5.9975548
   5.7097231   5.7097231   5.7097231   5.7097231   5.7042077   5.7084079
   5.7042077   5.7084079   5.7042077   5.7084079   5.7042077   5.7084079
   6.0046499   6.0046499   6.0046499   6.0046499   5.9974928   6.0076819
   5.9974928   6.0076819   5.9974928   6.0076819   5.9974928   6.0076819
   0.8810261   0.8810261   0.8810261   0.8810261   0.8806522   0.8787656
   0.8806522   0.8787656   0.8806522   0.8787656   0.8806522   0.8787656
   0.8853016   0.8853016   0.8853016   0.8853016   0.8871880   0.8831600
   0.8871880   0.8831600   0.8871880   0.8831600   0.8871880   0.8831600
   0.8879085   0.8879085   0.8879085   0.8879085   0.8865803   0.8880988
   0.8865803   0.8880988   0.8865803   0.8880988   0.8865803   0.8880988
   7.5824888   7.5824888   7.5824888   7.5824888   7.5842440   7.5927063
   7.5842440   7.5927063   7.5842440   7.5927063   7.5842440   7.5927063
   7.5729615   7.5729615   7.5729615   7.5729615   7.5850187   7.5728988
   7.5850187   7.5728988   7.5850187   7.5728988   7.5850187   7.5728988
   8.3261917   8.3261917   8.3261917   8.3261917   8.3180433   8.3242369
   8.3180433   8.3242369   8.3180433   8.3242369   8.3180433   8.3242369
  18.5601201  18.5601201  18.5647335  18.5628948  18.5628948  18.5647335
 TTTTTTTTTTTTTTTTTTTTTTTTTTTTTT MOQGAD      TELAPSE     3910.18 TCPU     2261.84
 TTTTTTTTTTTTTTTTTTTTTTTTTTTTTT SHELLXN     TELAPSE     3954.36 TCPU     2292.80
 TTTTTTTTTTTTTTTTTTTTTTTTTTTTTT MONMO3      TELAPSE     3957.89 TCPU     2296.34
 NUMERICALLY INTEGRATED DENSITY    708.0017115156
 TTTTTTTTTTTTTTTTTTTTTTTTTTTTTT NUMDFT      TELAPSE     3962.26 TCPU     2300.71
 CYC   8 ETOT(AU) -5.429366575184E+03 DETOT -1.28E-06 tst  4.73E-09 PX  1.45E-04
 TTTTTTTTTTTTTTTTTTTTTTTTTTTTTT DIIS        TELAPSE     3962.84 TCPU     2301.28
 DIIS TEST: 0.70048E-06 AT SCF   CYCLE   8 - DIIS ACTIVE - HISTORY:     8 CYCLES
 TTTTTTTTTTTTTTTTTTTTTTTTTTTTTT FDIK        TELAPSE     3965.22 TCPU     2302.65
 INSULATING STATE
 TOP OF VALENCE BANDS -    BAND    354; K    4; EIG -2.3385925E-01 AU
 TOP OF VALENCE BANDS -    BAND    354; K    1; EIG -2.3400683E-01 AU
 BOTTOM OF VIRTUAL BANDS - BAND    355; K    1; EIG -7.4374946E-02 AU
 INDIRECT ENERGY BAND GAP:   4.3398 eV
 TTTTTTTTTTTTTTTTTTTTTTTTTTTTTT PDIG        TELAPSE     3965.60 TCPU     2303.04
 CHARGE NORMALIZATION FACTOR   1.00000000
 TOTAL ATOMIC CHARGES:
   5.8661228   5.8661228   5.8661228   5.8661228   5.8670858   5.8649618
   5.8670858   5.8649618   5.8670858   5.8649618   5.8670858   5.8649618
   6.0044856   6.0044856   6.0044856   6.0044856   6.0064353   5.9975822
   6.0064353   5.9975822   6.0064353   5.9975822   6.0064353   5.9975822
   5.7096183   5.7096183   5.7096183   5.7096183   5.7042131   5.7084449
   5.7042131   5.7084449   5.7042131   5.7084449   5.7042131   5.7084449
   6.0046534   6.0046534   6.0046534   6.0046534   5.9975034   6.0076199
   5.9975034   6.0076199   5.9975034   6.0076199   5.9975034   6.0076199
   0.8810351   0.8810351   0.8810351   0.8810351   0.8806345   0.8787627
   0.8806345   0.8787627   0.8806345   0.8787627   0.8806345   0.8787627
   0.8853147   0.8853147   0.8853147   0.8853147   0.8871942   0.8831539
   0.8871942   0.8831539   0.8871942   0.8831539   0.8871942   0.8831539
   0.8879233   0.8879233   0.8879233   0.8879233   0.8865798   0.8881053
   0.8865798   0.8881053   0.8865798   0.8881053   0.8865798   0.8881053
   7.5824919   7.5824919   7.5824919   7.5824919   7.5842745   7.5927208
   7.5842745   7.5927208   7.5842745   7.5927208   7.5842745   7.5927208
   7.5729588   7.5729588   7.5729588   7.5729588   7.5849696   7.5728795
   7.5849696   7.5728795   7.5849696   7.5728795   7.5849696   7.5728795
   8.3261368   8.3261368   8.3261368   8.3261368   8.3180254   8.3241329
   8.3180254   8.3241329   8.3180254   8.3241329   8.3180254   8.3241329
  18.5601893  18.5601893  18.5648159  18.5629539  18.5629539  18.5648159
 TTTTTTTTTTTTTTTTTTTTTTTTTTTTTT MOQGAD      TELAPSE     3965.62 TCPU     2303.05
 TTTTTTTTTTTTTTTTTTTTTTTTTTTTTT SHELLXN     TELAPSE     4011.32 TCPU     2333.94
 TTTTTTTTTTTTTTTTTTTTTTTTTTTTTT MONMO3      TELAPSE     4013.91 TCPU     2336.54
 NUMERICALLY INTEGRATED DENSITY    708.0017115270
 TTTTTTTTTTTTTTTTTTTTTTTTTTTTTT NUMDFT      TELAPSE     4018.28 TCPU     2340.90
 CYC   9 ETOT(AU) -5.429366575019E+03 DETOT  1.65E-07 tst  2.41E-10 PX  2.68E-05
 TTTTTTTTTTTTTTTTTTTTTTTTTTTTTT DIIS        TELAPSE     4018.93 TCPU     2341.55
 DIIS TEST: 0.12220E-06 AT SCF   CYCLE   9 - DIIS ACTIVE - HISTORY:     9 CYCLES
 TTTTTTTTTTTTTTTTTTTTTTTTTTTTTT FDIK        TELAPSE     4021.40 TCPU     2343.16
 INSULATING STATE
 TOP OF VALENCE BANDS -    BAND    354; K    4; EIG -2.3385963E-01 AU
 TOP OF VALENCE BANDS -    BAND    354; K    1; EIG -2.3400729E-01 AU
 BOTTOM OF VIRTUAL BANDS - BAND    355; K    1; EIG -7.4369059E-02 AU
 INDIRECT ENERGY BAND GAP:   4.3400 eV
 TTTTTTTTTTTTTTTTTTTTTTTTTTTTTT PDIG        TELAPSE     4021.79 TCPU     2343.55
 CHARGE NORMALIZATION FACTOR   1.00000000
 TOTAL ATOMIC CHARGES:
   5.8660565   5.8660565   5.8660565   5.8660565   5.8670133   5.8648790
   5.8670133   5.8648790   5.8670133   5.8648790   5.8670133   5.8648790
   6.0044870   6.0044870   6.0044870   6.0044870   6.0064808   5.9975638
   6.0064808   5.9975638   6.0064808   5.9975638   6.0064808   5.9975638
   5.7096511   5.7096511   5.7096511   5.7096511   5.7041844   5.7083832
   5.7041844   5.7083832   5.7041844   5.7083832   5.7041844   5.7083832
   6.0046593   6.0046593   6.0046593   6.0046593   5.9974736   6.0076857
   5.9974736   6.0076857   5.9974736   6.0076857   5.9974736   6.0076857
   0.8810469   0.8810469   0.8810469   0.8810469   0.8806484   0.8787755
   0.8806484   0.8787755   0.8806484   0.8787755   0.8806484   0.8787755
   0.8853166   0.8853166   0.8853166   0.8853166   0.8871864   0.8831555
   0.8871864   0.8831555   0.8871864   0.8831555   0.8871864   0.8831555
   0.8879207   0.8879207   0.8879207   0.8879207   0.8865787   0.8880985
   0.8865787   0.8880985   0.8865787   0.8880985   0.8865787   0.8880985
   7.5824746   7.5824746   7.5824746   7.5824746   7.5842858   7.5927338
   7.5842858   7.5927338   7.5842858   7.5927338   7.5842858   7.5927338
   7.5729872   7.5729872   7.5729872   7.5729872   7.5850261   7.5729098
   7.5850261   7.5729098   7.5850261   7.5729098   7.5850261   7.5729098
   8.3261511   8.3261511   8.3261511   8.3261511   8.3180564   8.3241840
   8.3180564   8.3241840   8.3180564   8.3241840   8.3180564   8.3241840
  18.5601689  18.5601689  18.5647858  18.5629377  18.5629377  18.5647858
 TTTTTTTTTTTTTTTTTTTTTTTTTTTTTT MOQGAD      TELAPSE     4021.81 TCPU     2343.57
 TTTTTTTTTTTTTTTTTTTTTTTTTTTTTT SHELLXN     TELAPSE     4062.34 TCPU     2374.51
 TTTTTTTTTTTTTTTTTTTTTTTTTTTTTT MONMO3      TELAPSE     4064.97 TCPU     2377.15
 NUMERICALLY INTEGRATED DENSITY    708.0017115275
 TTTTTTTTTTTTTTTTTTTTTTTTTTTTTT NUMDFT      TELAPSE     4069.34 TCPU     2381.51
 CYC  10 ETOT(AU) -5.429366575109E+03 DETOT -9.02E-08 tst  8.31E-11 PX  1.48E-05
 TTTTTTTTTTTTTTTTTTTTTTTTTTTTTT DIIS        TELAPSE     4069.99 TCPU     2382.16
 DIIS TEST: 0.73464E-07 AT SCF   CYCLE  10 - DIIS ACTIVE - HISTORY:    10 CYCLES
 TTTTTTTTTTTTTTTTTTTTTTTTTTTTTT FDIK        TELAPSE     4072.24 TCPU     2383.56
 INSULATING STATE
 TOP OF VALENCE BANDS -    BAND    354; K    4; EIG -2.3386146E-01 AU
 TOP OF VALENCE BANDS -    BAND    354; K    1; EIG -2.3400918E-01 AU
 BOTTOM OF VIRTUAL BANDS - BAND    355; K    1; EIG -7.4372298E-02 AU
 INDIRECT ENERGY BAND GAP:   4.3399 eV
 TTTTTTTTTTTTTTTTTTTTTTTTTTTTTT PDIG        TELAPSE     4072.61 TCPU     2383.93
 CHARGE NORMALIZATION FACTOR   1.00000000
 TOTAL ATOMIC CHARGES:
   5.8660775   5.8660775   5.8660775   5.8660775   5.8670427   5.8649260
   5.8670427   5.8649260   5.8670427   5.8649260   5.8670427   5.8649260
   6.0044831   6.0044831   6.0044831   6.0044831   6.0064631   5.9975574
   6.0064631   5.9975574   6.0064631   5.9975574   6.0064631   5.9975574
   5.7096598   5.7096598   5.7096598   5.7096598   5.7042122   5.7084268
   5.7042122   5.7084268   5.7042122   5.7084268   5.7042122   5.7084268
   6.0046549   6.0046549   6.0046549   6.0046549   5.9974817   6.0076498
   5.9974817   6.0076498   5.9974817   6.0076498   5.9974817   6.0076498
   0.8810415   0.8810415   0.8810415   0.8810415   0.8806451   0.8787687
   0.8806451   0.8787687   0.8806451   0.8787687   0.8806451   0.8787687
   0.8853147   0.8853147   0.8853147   0.8853147   0.8871913   0.8831568
   0.8871913   0.8831568   0.8871913   0.8831568   0.8871913   0.8831568
   0.8879216   0.8879216   0.8879216   0.8879216   0.8865803   0.8881038
   0.8865803   0.8881038   0.8865803   0.8881038   0.8865803   0.8881038
   7.5824889   7.5824889   7.5824889   7.5824889   7.5842763   7.5927303
   7.5842763   7.5927303   7.5842763   7.5927303   7.5842763   7.5927303
   7.5729627   7.5729627   7.5729627   7.5729627   7.5849957   7.5728913
   7.5849957   7.5728913   7.5849957   7.5728913   7.5849957   7.5728913
   8.3261504   8.3261504   8.3261504   8.3261504   8.3180362   8.3241563
   8.3180362   8.3241563   8.3180362   8.3241563   8.3180362   8.3241563
  18.5601710  18.5601710  18.5647901  18.5629452  18.5629452  18.5647901
 TTTTTTTTTTTTTTTTTTTTTTTTTTTTTT MOQGAD      TELAPSE     4072.63 TCPU     2383.94
 TTTTTTTTTTTTTTTTTTTTTTTTTTTTTT SHELLXN     TELAPSE     4115.18 TCPU     2414.89
 TTTTTTTTTTTTTTTTTTTTTTTTTTTTTT MONMO3      TELAPSE     4118.05 TCPU     2417.76
 NUMERICALLY INTEGRATED DENSITY    708.0017115283
 TTTTTTTTTTTTTTTTTTTTTTTTTTTTTT NUMDFT      TELAPSE     4122.42 TCPU     2422.13
 CYC  11 ETOT(AU) -5.429366575078E+03 DETOT  3.18E-08 tst  3.37E-11 PX  7.52E-06
 TTTTTTTTTTTTTTTTTTTTTTTTTTTTTT DIIS        TELAPSE     4124.15 TCPU     2423.87
 DIIS TEST: 0.80248E-08 AT SCF   CYCLE  11 - DIIS ACTIVE - HISTORY:    11 CYCLES
 TTTTTTTTTTTTTTTTTTTTTTTTTTTTTT FDIK        TELAPSE     4126.63 TCPU     2425.22
 INSULATING STATE
 TOP OF VALENCE BANDS -    BAND    354; K    4; EIG -2.3386065E-01 AU
 TOP OF VALENCE BANDS -    BAND    354; K    1; EIG -2.3400832E-01 AU
 BOTTOM OF VIRTUAL BANDS - BAND    355; K    1; EIG -7.4371321E-02 AU
 INDIRECT ENERGY BAND GAP:   4.3399 eV
 TTTTTTTTTTTTTTTTTTTTTTTTTTTTTT PDIG        TELAPSE     4127.02 TCPU     2425.61
 CHARGE NORMALIZATION FACTOR   1.00000000
 TOTAL ATOMIC CHARGES:
   5.8660880   5.8660880   5.8660880   5.8660880   5.8670428   5.8649147
   5.8670428   5.8649147   5.8670428   5.8649147   5.8670428   5.8649147
   6.0044894   6.0044894   6.0044894   6.0044894   6.0064591   5.9975757
   6.0064591   5.9975757   6.0064591   5.9975757   6.0064591   5.9975757
   5.7096398   5.7096398   5.7096398   5.7096398   5.7042026   5.7084099
   5.7042026   5.7084099   5.7042026   5.7084099   5.7042026   5.7084099
   6.0046593   6.0046593   6.0046593   6.0046593   5.9974891   6.0076575
   5.9974891   6.0076575   5.9974891   6.0076575   5.9974891   6.0076575
   0.8810408   0.8810408   0.8810408   0.8810408   0.8806432   0.8787698
   0.8806432   0.8787698   0.8806432   0.8787698   0.8806432   0.8787698
   0.8853149   0.8853149   0.8853149   0.8853149   0.8871912   0.8831544
   0.8871912   0.8831544   0.8871912   0.8831544   0.8871912   0.8831544
   0.8879207   0.8879207   0.8879207   0.8879207   0.8865795   0.8881024
   0.8865795   0.8881024   0.8865795   0.8881024   0.8865795   0.8881024
   7.5824802   7.5824802   7.5824802   7.5824802   7.5842759   7.5927234
   7.5842759   7.5927234   7.5842759   7.5927234   7.5842759   7.5927234
   7.5729737   7.5729737   7.5729737   7.5729737   7.5849974   7.5728950
   7.5849974   7.5728950   7.5849974   7.5728950   7.5849974   7.5728950
   8.3261458   8.3261458   8.3261458   8.3261458   8.3180449   8.3241649
   8.3180449   8.3241649   8.3180449   8.3241649   8.3180449   8.3241649
  18.5601724  18.5601724  18.5647939  18.5629420  18.5629420  18.5647939
 TTTTTTTTTTTTTTTTTTTTTTTTTTTTTT MOQGAD      TELAPSE     4127.04 TCPU     2425.63
 TTTTTTTTTTTTTTTTTTTTTTTTTTTTTT SHELLXN     TELAPSE     4172.46 TCPU     2456.54
 TTTTTTTTTTTTTTTTTTTTTTTTTTTTTT MONMO3      TELAPSE     4176.86 TCPU     2460.93
 NUMERICALLY INTEGRATED DENSITY    708.0017115269
 TTTTTTTTTTTTTTTTTTTTTTTTTTTTTT NUMDFT      TELAPSE     4181.24 TCPU     2465.32
 CYC  12 ETOT(AU) -5.429366575091E+03 DETOT -1.29E-08 tst  5.17E-12 PX  4.09E-06
 TTTTTTTTTTTTTTTTTTTTTTTTTTTTTT DIIS        TELAPSE     4181.45 TCPU     2465.52
 DIIS TEST: 0.36977E-08 AT SCF   CYCLE  12 - DIIS ACTIVE - HISTORY:    12 CYCLES
 TTTTTTTTTTTTTTTTTTTTTTTTTTTTTT FDIK        TELAPSE     4183.96 TCPU     2467.18
 INSULATING STATE
 TOP OF VALENCE BANDS -    BAND    354; K    4; EIG -2.3386050E-01 AU
 TOP OF VALENCE BANDS -    BAND    354; K    1; EIG -2.3400817E-01 AU
 BOTTOM OF VIRTUAL BANDS - BAND    355; K    1; EIG -7.4371962E-02 AU
 INDIRECT ENERGY BAND GAP:   4.3399 eV
 TTTTTTTTTTTTTTTTTTTTTTTTTTTTTT PDIG        TELAPSE     4184.31 TCPU     2467.53
 CHARGE NORMALIZATION FACTOR   1.00000000
 TOTAL ATOMIC CHARGES:
   5.8660824   5.8660824   5.8660824   5.8660824   5.8670431   5.8649195
   5.8670431   5.8649195   5.8670431   5.8649195   5.8670431   5.8649195
   6.0044847   6.0044847   6.0044847   6.0044847   6.0064637   5.9975638
   6.0064637   5.9975638   6.0064637   5.9975638   6.0064637   5.9975638
   5.7096474   5.7096474   5.7096474   5.7096474   5.7042023   5.7084164
   5.7042023   5.7084164   5.7042023   5.7084164   5.7042023   5.7084164
   6.0046564   6.0046564   6.0046564   6.0046564   5.9974837   6.0076552
   5.9974837   6.0076552   5.9974837   6.0076552   5.9974837   6.0076552
   0.8810416   0.8810416   0.8810416   0.8810416   0.8806441   0.8787693
   0.8806441   0.8787693   0.8806441   0.8787693   0.8806441   0.8787693
   0.8853154   0.8853154   0.8853154   0.8853154   0.8871905   0.8831556
   0.8871905   0.8831556   0.8871905   0.8831556   0.8871905   0.8831556
   0.8879217   0.8879217   0.8879217   0.8879217   0.8865795   0.8881026
   0.8865795   0.8881026   0.8865795   0.8881026   0.8865795   0.8881026
   7.5824860   7.5824860   7.5824860   7.5824860   7.5842804   7.5927299
   7.5842804   7.5927299   7.5842804   7.5927299   7.5842804   7.5927299
   7.5729696   7.5729696   7.5729696   7.5729696   7.5850004   7.5728961
   7.5850004   7.5728961   7.5850004   7.5728961   7.5850004   7.5728961
   8.3261475   8.3261475   8.3261475   8.3261475   8.3180390   8.3241600
   8.3180390   8.3241600   8.3180390   8.3241600   8.3180390   8.3241600
  18.5601717  18.5601717  18.5647915  18.5629413  18.5629413  18.5647915
 TTTTTTTTTTTTTTTTTTTTTTTTTTTTTT MOQGAD      TELAPSE     4184.33 TCPU     2467.55
 TTTTTTTTTTTTTTTTTTTTTTTTTTTTTT SHELLXN     TELAPSE     4223.84 TCPU     2498.45
 TTTTTTTTTTTTTTTTTTTTTTTTTTTTTT MONMO3      TELAPSE     4227.86 TCPU     2502.46
 NUMERICALLY INTEGRATED DENSITY    708.0017115276
 TTTTTTTTTTTTTTTTTTTTTTTTTTTTTT NUMDFT      TELAPSE     4232.23 TCPU     2506.84
 CYC  13 ETOT(AU) -5.429366575088E+03 DETOT  2.74E-09 tst  1.26E-12 PX  2.05E-06
 TTTTTTTTTTTTTTTTTTTTTTTTTTTTTT DIIS        TELAPSE     4234.16 TCPU     2508.77
 DIIS TEST: 0.47731E-09 AT SCF   CYCLE  13 - DIIS ACTIVE - HISTORY:    13 CYCLES
 TTTTTTTTTTTTTTTTTTTTTTTTTTTTTT FDIK        TELAPSE     4243.86 TCPU     2516.94
 INSULATING STATE
 TOP OF VALENCE BANDS -    BAND    354; K    4; EIG -2.3386077E-01 AU
 TOP OF VALENCE BANDS -    BAND    354; K    1; EIG -2.3400846E-01 AU
 BOTTOM OF VIRTUAL BANDS - BAND    355; K    1; EIG -7.4371605E-02 AU
 INDIRECT ENERGY BAND GAP:   4.3399 eV
 TTTTTTTTTTTTTTTTTTTTTTTTTTTTTT PDIG        TELAPSE     4244.28 TCPU     2517.36
 CHARGE NORMALIZATION FACTOR   1.00000000
 TOTAL ATOMIC CHARGES:
   5.8660808   5.8660808   5.8660808   5.8660808   5.8670413   5.8649178
   5.8670413   5.8649178   5.8670413   5.8649178   5.8670413   5.8649178
   6.0044867   6.0044867   6.0044867   6.0044867   6.0064616   5.9975665
   6.0064616   5.9975665   6.0064616   5.9975665   6.0064616   5.9975665
   5.7096490   5.7096490   5.7096490   5.7096490   5.7042069   5.7084160
   5.7042069   5.7084160   5.7042069   5.7084160   5.7042069   5.7084160
   6.0046574   6.0046574   6.0046574   6.0046574   5.9974839   6.0076560
   5.9974839   6.0076560   5.9974839   6.0076560   5.9974839   6.0076560
   0.8810418   0.8810418   0.8810418   0.8810418   0.8806439   0.8787696
   0.8806439   0.8787696   0.8806439   0.8787696   0.8806439   0.8787696
   0.8853151   0.8853151   0.8853151   0.8853151   0.8871910   0.8831556
   0.8871910   0.8831556   0.8871910   0.8831556   0.8871910   0.8831556
   0.8879212   0.8879212   0.8879212   0.8879212   0.8865798   0.8881028
   0.8865798   0.8881028   0.8865798   0.8881028   0.8865798   0.8881028
   7.5824840   7.5824840   7.5824840   7.5824840   7.5842764   7.5927266
   7.5842764   7.5927266   7.5842764   7.5927266   7.5842764   7.5927266
   7.5729693   7.5729693   7.5729693   7.5729693   7.5849981   7.5728942
   7.5849981   7.5728942   7.5849981   7.5728942   7.5849981   7.5728942
   8.3261477   8.3261477   8.3261477   8.3261477   8.3180425   8.3241620
   8.3180425   8.3241620   8.3180425   8.3241620   8.3180425   8.3241620
  18.5601723  18.5601723  18.5647926  18.5629439  18.5629439  18.5647926
 TTTTTTTTTTTTTTTTTTTTTTTTTTTTTT MOQGAD      TELAPSE     4244.29 TCPU     2517.38
 TTTTTTTTTTTTTTTTTTTTTTTTTTTTTT SHELLXN     TELAPSE     4275.12 TCPU     2548.19
 +++ ENERGIES IN A.U. +++
 ::: EXT EL-POLE                                  -5.8607706148161E+03
 ::: EXT EL-SPHEROPOLE                             4.9735210706933E+01
 ::: BIELET ZONE E-E                               1.0279587209143E+04
 ::: TOTAL E-E                                     4.4685518050340E+03
 ::: TOTAL E-N + N-E                              -1.5683501928405E+04
 ::: TOTAL N-N                                     1.3509361344239E+03
 ::: KINETIC ENERGY                                4.9750085286893E+03
 ::: PSEUDO TOTAL   ENERGY                        -4.8890054602580E+03
 ::: VIRIAL COEFFICIENT                            1.0087188712960E+00
 TTTTTTTTTTTTTTTTTTTTTTTTTTTTTT MONMO3      TELAPSE     4278.06 TCPU     2551.12
 NUMERICALLY INTEGRATED DENSITY    708.0017115276
 TTTTTTTTTTTTTTTTTTTTTTTTTTTTTT NUMDFT      TELAPSE     4282.44 TCPU     2555.50
 CYC  14 ETOT(AU) -5.429366575086E+03 DETOT  2.16E-09 tst  4.96E-13 PX  2.05E-06

 == SCF ENDED - CONVERGENCE ON ENERGY      E(AU) -5.4293665750858E+03 CYCLES  14


 ENERGY EXPRESSION=HARTREE+FOCK EXCH*0.20000+(BECKE      EXCH)*0.80000+LYP        CORR


 TOTAL ENERGY(DFT)(AU)( 14) -5.4293665750858E+03 DE 2.2E-09 tester 5.0E-13
 TTTTTTTTTTTTTTTTTTTTTTTTTTTTTT EDFT        TELAPSE     4282.46 TCPU     2555.53

 *******************************************************************************
 *                             FORCE CALCULATION                               *
 *******************************************************************************

 TTTTTTTTTTTTTTTTTTTTTTTTTTTTTT NUMDFG      TELAPSE     4299.42 TCPU     2572.48
 INFORMATION **** EXCPOG **** EXCH. BIPO BUFFER LENGTH (WORDS) =    16000000
 WARNING **** EXCPOG **** EXCH. BIPO BUFFER TOO SMALL - TO AVOID I/O SET EXCHSIZE =     8019090
 WARNING **** GENPOG **** COULOMB BIPO BUFFER TOO SMALL - TO AVOID I/O SET BIPOSIZE =     5273700
 INFORMATION **** GENPOG **** BIPO BUFFER LENGTH (WORDS) =     4000000
 TTTTTTTTTTTTTTTTTTTTTTTTTTTTTT SHELXG      TELAPSE     4508.15 TCPU     2711.96


 D3 DISPERSION ENERGY (AU)       -4.8941694339214E-01
 TOTAL ENERGY + DISP (AU)        -5.4298559920292E+03

 CARTESIAN FORCES IN HARTREE/BOHR (ANALYTICAL)
   ATOM                     X                   Y                   Z
   1   6            -1.004919406023E-03  2.956892529810E-03  1.338756008163E-03
   2   6             1.004919406029E-03 -2.956892529819E-03  1.338756008151E-03
   3   6            -1.004919406030E-03 -2.956892529816E-03 -1.338756008144E-03
   4   6             1.004919406016E-03  2.956892529816E-03 -1.338756008134E-03
   5   6             1.130606590200E-02  4.576205087709E-03  5.408180838534E-03
   6   6             7.782070962481E-05  8.200113129746E-04  9.557880104083E-05
   7   6            -1.130606590199E-02 -4.576205087712E-03  5.408180838542E-03
   8   6            -7.782070962659E-05  8.200113129870E-04 -9.557880101418E-05
   9   6             1.130606590200E-02 -4.576205087700E-03 -5.408180838545E-03
  10   6            -7.782070963636E-05 -8.200113129604E-04  9.557880101418E-05
  11   6            -1.130606590200E-02  4.576205087696E-03 -5.408180838540E-03
  12   6             7.782070963458E-05 -8.200113129884E-04 -9.557880103372E-05
  13   6             3.874853634336E-03 -3.406027881924E-03  2.306416618723E-03
  14   6            -3.874853634343E-03  3.406027881915E-03  2.306416618710E-03
  15   6             3.874853634329E-03  3.406027881930E-03 -2.306416618740E-03
  16   6            -3.874853634317E-03 -3.406027881944E-03 -2.306416618739E-03
  17   6             5.858346817378E-03  1.441079332881E-03  3.939639190917E-03
  18   6            -6.951120535419E-04  3.763217013731E-03  2.692341080365E-03
  19   6            -5.858346817359E-03 -1.441079332903E-03  3.939639190883E-03
  20   6             6.951120535614E-04  3.763217013706E-03 -2.692341080371E-03
  21   6             5.858346817336E-03 -1.441079332904E-03 -3.939639190883E-03
  22   6             6.951120535614E-04 -3.763217013741E-03  2.692341080387E-03
  23   6            -5.858346817375E-03  1.441079332890E-03 -3.939639190907E-03
  24   6            -6.951120535774E-04 -3.763217013725E-03 -2.692341080367E-03
  25   6            -2.207636533711E-03  1.960061756446E-03 -1.116972772548E-03
  26   6             2.207636533693E-03 -1.960061756439E-03 -1.116972772572E-03
  27   6            -2.207636533686E-03 -1.960061756462E-03  1.116972772552E-03
  28   6             2.207636533729E-03  1.960061756430E-03  1.116972772553E-03
  29   6            -4.363762342382E-03 -1.389449056871E-03 -2.406670092534E-03
  30   6             5.869286197398E-03  2.121152203388E-03 -3.207434832673E-03
  31   6             4.363762342381E-03  1.389449056902E-03 -2.406670092540E-03
  32   6            -5.869286197396E-03  2.121152203384E-03  3.207434832677E-03
  33   6            -4.363762342385E-03  1.389449056877E-03  2.406670092529E-03
  34   6            -5.869286197401E-03 -2.121152203412E-03 -3.207434832670E-03
  35   6             4.363762342368E-03 -1.389449056867E-03  2.406670092512E-03
  36   6             5.869286197393E-03 -2.121152203389E-03  3.207434832700E-03
  37   6             3.701705222367E-03 -2.218205104635E-03  3.468879315485E-03
  38   6            -3.701705222346E-03  2.218205104660E-03  3.468879315497E-03
  39   6             3.701705222371E-03  2.218205104629E-03 -3.468879315484E-03
  40   6            -3.701705222387E-03 -2.218205104631E-03 -3.468879315487E-03
  41   6             2.977458440165E-04  2.959553670470E-03 -3.933619086755E-03
  42   6            -5.900063549126E-03 -4.107415485302E-03  1.363685219131E-03
  43   6            -2.977458440308E-04 -2.959553670497E-03 -3.933619086727E-03
  44   6             5.900063549122E-03 -4.107415485308E-03 -1.363685219147E-03
  45   6             2.977458440458E-04 -2.959553670463E-03  3.933619086744E-03
  46   6             5.900063549108E-03  4.107415485318E-03  1.363685219152E-03
  47   6            -2.977458440352E-04  2.959553670483E-03  3.933619086741E-03
  48   6            -5.900063549101E-03  4.107415485343E-03 -1.363685219168E-03
  49   1            -8.379363897371E-04  9.684397346579E-04 -2.735878029021E-04
  50   1             8.379363897375E-04 -9.684397346628E-04 -2.735878029002E-04
  51   1            -8.379363897353E-04 -9.684397346621E-04  2.735878029030E-04
  52   1             8.379363897415E-04  9.684397346670E-04  2.735878028982E-04
  53   1             1.879641410243E-03  3.268115353006E-04  1.677951499330E-03
  54   1             7.314987223376E-03  2.652012196501E-03 -2.743841392499E-03
  55   1            -1.879641410246E-03 -3.268115352997E-04  1.677951499333E-03
  56   1            -7.314987223381E-03  2.652012196504E-03  2.743841392499E-03
  57   1             1.879641410244E-03 -3.268115353001E-04 -1.677951499333E-03
  58   1            -7.314987223379E-03 -2.652012196500E-03 -2.743841392499E-03
  59   1            -1.879641410242E-03  3.268115353010E-04 -1.677951499331E-03
  60   1             7.314987223382E-03 -2.652012196505E-03  2.743841392502E-03
  61   1             2.158197716266E-03 -6.658745743648E-04  2.617422255579E-03
  62   1            -2.158197716270E-03  6.658745743653E-04  2.617422255583E-03
  63   1             2.158197716268E-03  6.658745743635E-04 -2.617422255572E-03
  64   1            -2.158197716268E-03 -6.658745743666E-04 -2.617422255576E-03
  65   1             7.485128757432E-03  4.354134868683E-03  7.867133852726E-04
  66   1            -3.494295773487E-05 -1.128388392420E-04 -4.954061251228E-06
  67   1            -7.485128757433E-03 -4.354134868682E-03  7.867133852675E-04
  68   1             3.494295773732E-05 -1.128388392475E-04  4.954061246787E-06
  69   1             7.485128757436E-03 -4.354134868685E-03 -7.867133852673E-04
  70   1             3.494295773598E-05  1.128388392444E-04 -4.954061249229E-06
  71   1            -7.485128757429E-03  4.354134868682E-03 -7.867133852708E-04
  72   1            -3.494295773887E-05  1.128388392422E-04  4.954061248785E-06
  73   1             2.387687211176E-03 -2.891443930798E-03  4.758013501132E-04
  74   1            -2.387687211171E-03  2.891443930791E-03  4.758013501156E-04
  75   1             2.387687211173E-03  2.891443930797E-03 -4.758013501167E-04
  76   1            -2.387687211174E-03 -2.891443930797E-03 -4.758013501156E-04
  77   1            -1.094999054188E-04 -1.131144179125E-04  2.529001413509E-05
  78   1            -6.965253538271E-03 -1.182923494500E-03  4.400312706587E-03
  79   1             1.094999054192E-04  1.131144179050E-04  2.529001413221E-05
  80   1             6.965253538271E-03 -1.182923494501E-03 -4.400312706587E-03
  81   1            -1.094999054203E-04  1.131144179034E-04 -2.529001413043E-05
  82   1             6.965253538273E-03  1.182923494498E-03  4.400312706587E-03
  83   1             1.094999054161E-04 -1.131144179087E-04 -2.529001413176E-05
  84   1            -6.965253538272E-03  1.182923494503E-03 -4.400312706589E-03
  85   7            -2.316430412169E-03  2.705884059148E-03 -9.574736348426E-04
  86   7             2.316430412179E-03 -2.705884059116E-03 -9.574736348630E-04
  87   7            -2.316430412151E-03 -2.705884059118E-03  9.574736348794E-04
  88   7             2.316430412155E-03  2.705884059152E-03  9.574736348470E-04
  89   7             9.111425883241E-03  4.561046490844E-03  2.461749774167E-03
  90   7             9.909661521102E-03  1.898716652120E-03 -6.277550618550E-03
  91   7            -9.111425883265E-03 -4.561046490811E-03  2.461749774181E-03
  92   7            -9.909661521069E-03  1.898716652090E-03  6.277550618575E-03
  93   7             9.111425883219E-03 -4.561046490820E-03 -2.461749774146E-03
  94   7            -9.909661521074E-03 -1.898716652080E-03 -6.277550618553E-03
  95   7            -9.111425883203E-03  4.561046490848E-03 -2.461749774143E-03
  96   7             9.909661521084E-03 -1.898716652116E-03  6.277550618577E-03
  97   7            -2.293069339392E-03  9.128558849287E-04 -2.558211631991E-03
  98   7             2.293069339413E-03 -9.128558849349E-04 -2.558211632024E-03
  99   7            -2.293069339397E-03 -9.128558849483E-04  2.558211631949E-03
 100   7             2.293069339393E-03  9.128558849545E-04  2.558211631946E-03
 101   7            -9.946399422922E-03 -6.812301080740E-03 -1.197817642517E-03
 102   7            -9.328832439840E-03 -2.465051540295E-03  5.012695431187E-03
 103   7             9.946399422883E-03  6.812301080722E-03 -1.197817642483E-03
 104   7             9.328832439865E-03 -2.465051540313E-03 -5.012695431173E-03
 105   7            -9.946399422947E-03  6.812301080726E-03  1.197817642514E-03
 106   7             9.328832439833E-03  2.465051540237E-03  5.012695431188E-03
 107   7             9.946399422879E-03 -6.812301080720E-03  1.197817642476E-03
 108   7            -9.328832439848E-03  2.465051540257E-03 -5.012695431190E-03
 109   8            -3.151545706398E-03 -7.991419554780E-04 -5.261639413200E-03
 110   8             3.151545706388E-03  7.991419554700E-04 -5.261639413196E-03
 111   8            -3.151545706395E-03  7.991419554725E-04  5.261639413226E-03
 112   8             3.151545706395E-03 -7.991419554618E-04  5.261639413210E-03
 113   8            -1.878036737454E-02 -9.530777245455E-03 -6.201599745842E-03
 114   8            -2.603440943948E-03 -3.337292247144E-03 -3.722633314709E-04
 115   8             1.878036737454E-02  9.530777245455E-03 -6.201599745825E-03
 116   8             2.603440943929E-03 -3.337292247141E-03  3.722633314638E-04
 117   8            -1.878036737453E-02  9.530777245445E-03  6.201599745824E-03
 118   8             2.603440943930E-03  3.337292247164E-03 -3.722633314744E-04
 119   8             1.878036737456E-02 -9.530777245452E-03  6.201599745830E-03
 120   8            -2.603440943937E-03  3.337292247174E-03  3.722633314744E-04
 121 230            -6.902374788107E-15  2.398325103011E-03  2.109423746788E-14
 122 230             5.069864449257E-15 -2.398325103054E-03  1.398881011028E-14
 123 230             7.749158610819E-15 -3.453346309890E-16 -2.806028555579E-03
 124 230             5.713038907809E-04  1.350415618570E-14 -1.820765760385E-14
 125 230            -5.713038907826E-04  1.530499341144E-14 -1.310063169058E-14
 126 230             1.287858708565E-14 -1.247660341154E-14  2.806028555552E-03

 RESULTANT FORCE    -1.811972880766E-14 -2.670086374224E-14  6.106226635438E-16

 SYMMETRY ALLOWED FORCES (ANALYTICAL) (DIRECTION, FORCE)

    1  6.1205687E-03    2 -1.0486265E-03    3  2.7605069E-03    4 -1.5261446E-03
    5  1.4326431E-02    6  2.2460923E-02    7  9.6737278E-04    8 -4.4991656E-04
    9  1.2697262E-03   10 -5.7440173E-03   11  9.7111774E-03   12  6.6301974E-04
   13 -5.5151765E-04   14  1.0040088E-02   15  1.0322947E-02   16  8.2568827E-03
   17  7.5636413E-04   18  4.3389556E-03   19  3.5226744E-03   20 -5.2269203E-03
   21 -3.5012361E-04   22  6.5545790E-04   23 -6.3585924E-03   24 -8.1362696E-03
   25 -8.0315991E-03   26 -2.1773806E-03   27  1.1300186E-02   28 -2.8302068E-03
   29  1.0498243E-02   30  2.0979860E-03   31 -1.4685611E-03   32 -8.5969301E-03
   33  4.6065172E-03   34  3.6446197E-03   35  7.6319762E-04   36 -1.4152713E-02
   37  1.7699115E-03   38 -1.9216669E-03   39  1.8455960E-04   40  1.4447801E-04
   41  4.0079636E-03   42  3.1203957E-03   43 -8.5526549E-03   44 -6.7337106E-04
   45  1.4095466E-02   46 -2.3861891E-04   47  6.5800780E-03   48  2.1104636E-03
   49 -2.7069420E-03   50  3.8411434E-03   51  1.6743247E-02   52 -9.5666874E-05
   53  5.5511773E-05   54 -2.0899502E-04   55 -5.5464075E-03   56  5.0873729E-03
   57 -7.1241959E-04   58  2.5028713E-05   59  4.4249657E-05   60 -3.1482420E-04
   61  1.1757903E-02   62  2.4644278E-03   63 -1.1523262E-02   64  4.6936739E-03
   65 -5.6642505E-03   66  5.5077063E-04   67 -2.4117417E-03   68  7.7353898E-03
   69  1.9335796E-02   70 -1.6498933E-02   71 -3.7102881E-03   72  1.6699569E-02
   73  7.4791523E-04   74 -6.7951691E-03   75 -1.9519166E-03   76  2.2358244E-03
   77 -4.5150086E-03   78 -2.3700382E-02   79  1.3713774E-02   80  2.5814437E-03
   81 -1.6679071E-02   82 -3.3592960E-03   83 -1.0512951E-02   84 -5.5871161E-03
   85  3.5195161E-03   86 -1.7679429E-02   87 -4.0038005E-02   88 -1.2772312E-03
   89 -8.7163947E-06   90 -8.4014654E-03   91  3.3917439E-03   92 -3.9683236E-03
   93 -8.0794571E-04
 TTTTTTTTTTTTTTTTTTTTTTTTTTTTTT TOTGRA      TELAPSE     4524.24 TCPU     2728.06
 INFORMATION **** opta001 **** GEOMETRY OUTPUT FILE
 CLASSICAL MODEL (SCHLEGEL) USED AS INITIAL HESSIAN MATRIX
 REFERENCE GEOMETRY DEFINED

 MAX GRADIENT      0.040038  THRESHOLD              0.000450 CONVERGED NO
 RMS GRADIENT      0.008861  THRESHOLD              0.000300 CONVERGED NO

 GRADIENT NORM     0.085452  GRADIENT THRESHOLD     0.500000

 PREDICTED ENERGY CHANGE    -0.298E-03

 INITIAL DISPLACEMENTS
  0.001425 -0.000923 -0.001161 -0.001178  0.000106 -0.000254  0.000223 -0.000351
  0.001791 -0.000171  0.000194  0.000548  0.001015  0.000434  0.002215  0.001113
 -0.000129 -0.000344  0.000711 -0.000656 -0.000208 -0.000555 -0.000078  0.000462
  0.000593 -0.000094  0.000870 -0.000170  0.000109  0.000506 -0.000034  0.000254
  0.001125  0.001061  0.001595 -0.000978  0.001988 -0.000729 -0.002037 -0.001092
  0.000213  0.000580  0.000527 -0.004445  0.002598 -0.000424  0.000431  0.000792
  0.001871  0.000691  0.002978  0.001372 -0.000574 -0.000612 -0.000348  0.000345
  0.000444 -0.000373  0.000259  0.001004  0.001031  0.002597 -0.001726  0.000105
 -0.000290  0.000119  0.000332  0.000120  0.001426  0.000857 -0.000628  0.000758
  0.000290 -0.000423  0.000684 -0.000586 -0.000153  0.000226  0.000615  0.001362
  0.000055  0.001495 -0.001511 -0.000845 -0.001205  0.000469 -0.001343 -0.000441
  0.004659  0.001396  0.000928 -0.000292 -0.000508
 TTTTTTTTTTTTTTTTTTTTTTTTTTTTTT OPTI        TELAPSE     4524.61 TCPU     2728.41

 OPTOPTOPTOPTOPTOPTOPTOPTOPTOPTOPTOPTOPTOPTOPTOPTOPTOPTOPTOPTOPTOPTOPTOPTOPTOPT

 - INFORMATION ON SCF MOVED TO SCFOUT.LOG
 GEOMETRY OPTIMIZATION INFORMATION STORED IN OPTINFO.DAT

 OPTOPTOPTOPTOPTOPTOPTOPTOPTOPTOPTOPTOPTOPTOPTOPTOPTOPTOPTOPTOPTOPTOPTOPTOPTOPT
 *******************************************************************************
 COORDINATE OPTIMIZATION - POINT    2
 *******************************************************************************
 LATTICE PARAMETERS (ANGSTROMS AND DEGREES) - BOHR = 0.5291772083 ANGSTROM
 PRIMITIVE CELL - CENTRING CODE 6/1 VOLUME=  2533.016851 - DENSITY  0.999 g/cm^3
         A              B              C           ALPHA      BETA       GAMMA 
    14.87448576    14.87448576    14.87448576   110.285563 109.065590 109.065590
 *******************************************************************************
 ATOMS IN THE ASYMMETRIC UNIT   33 - ATOMS IN THE UNIT CELL:  126
     ATOM                 X/A                 Y/B                 Z/C    
 *******************************************************************************
      1 T   6 C     1.117282079600E-02 -4.870527462165E-01  3.551092661431E-01
      2 F   6 C     1.578379876404E-01 -3.439364453471E-01 -3.551092661431E-01
      3 F   6 C    -1.117282079600E-02  3.439364453471E-01 -4.982255670125E-01
      4 F   6 C    -1.578379876404E-01  4.870527462165E-01  4.982255670125E-01
      5 T   6 C     3.551119714730E-01  1.116533148302E-02 -4.870277527173E-01
      6 T   6 C    -4.870012024930E-01  3.551479579321E-01  1.120501384688E-02
      7 F   6 C     4.981930842004E-01 -1.578602758096E-01  4.870277527173E-01
      8 F   6 C    -3.439429440852E-01 -3.551479579321E-01  1.578508395749E-01
      9 F   6 C    -3.551119714730E-01  1.578602758096E-01 -3.439466399900E-01
     10 F   6 C     3.439429440852E-01 -4.982062163399E-01 -1.120501384688E-02
     11 F   6 C    -4.981930842004E-01 -1.116533148302E-02  3.439466399900E-01
     12 F   6 C     4.870012024930E-01  4.982062163399E-01 -1.578508395749E-01
     13 T   6 C     6.579787892061E-02 -2.151061852122E-01  4.168830836301E-01
     14 F   6 C     3.680107311578E-01 -3.510852047095E-01 -4.168830836301E-01
     15 F   6 C    -6.579787892061E-02  3.510852047095E-01 -2.809040641328E-01
     16 F   6 C    -3.680107311578E-01  2.151061852122E-01  2.809040641328E-01
     17 T   6 C     4.169157534072E-01  6.582617351217E-02 -2.150676123031E-01
     18 T   6 C    -2.151007359049E-01  4.168647100622E-01  6.578607016054E-02
     19 F   6 C     2.808937858152E-01 -3.680166342897E-01  2.150676123031E-01
     20 F   6 C    -3.510786399016E-01 -4.168647100622E-01  3.680345540329E-01
     21 F   6 C    -4.169157534072E-01  3.680166342897E-01 -3.510895798950E-01
     22 F   6 C     3.510786399016E-01 -2.808868060655E-01 -6.578607016054E-02
     23 F   6 C    -2.808937858152E-01 -6.582617351217E-02  3.510895798950E-01
     24 F   6 C     2.151007359049E-01  2.808868060655E-01 -3.680345540329E-01
     25 T   6 C     1.204198488628E-02 -3.856630610323E-01  3.691327198454E-01
     26 F   6 C     2.452042191222E-01 -3.570907349592E-01 -3.691327198454E-01
     27 F   6 C    -1.204198488628E-02  3.570907349592E-01 -3.977050459186E-01
     28 F   6 C    -2.452042191222E-01  3.856630610323E-01  3.977050459186E-01
     29 T   6 C     3.691321322455E-01  1.203945190158E-02 -3.856381285270E-01
     30 T   6 C    -3.856289615729E-01  3.691451475273E-01  1.205468795699E-02
     31 F   6 C     3.976775804285E-01 -2.452297392275E-01  3.856381285270E-01
     32 F   6 C    -3.570904595703E-01 -3.691451475273E-01  2.452258908998E-01
     33 F   6 C    -3.691321322455E-01  2.452297392275E-01 -3.570926803439E-01
     34 F   6 C     3.570904595703E-01 -3.976836495299E-01 -1.205468795699E-02
     35 F   6 C    -3.976775804285E-01 -1.203945190158E-02  3.570926803439E-01
     36 F   6 C     3.856289615729E-01  3.976836495299E-01 -2.452258908998E-01
     37 T   6 C    -4.774116362301E-02 -2.733477697332E-01  3.618031256311E-01
     38 F   6 C     3.648491046357E-01 -4.095442892542E-01 -3.618031256311E-01
     39 F   6 C     4.774116362301E-02  4.095442892542E-01 -2.256066061102E-01
     40 F   6 C    -3.648491046357E-01  2.733477697332E-01  2.256066061102E-01
     41 T   6 C     3.618052252513E-01 -4.772713430336E-02 -2.733308237278E-01
     42 T   6 C    -2.733372611762E-01  3.618112330708E-01 -4.776567023378E-02
     43 F   6 C     2.256036894245E-01 -3.648639510208E-01  2.733308237278E-01
     44 F   6 C    -4.095769033045E-01 -3.618112330708E-01  3.648515057530E-01
     45 F   6 C    -3.618052252513E-01  3.648639510208E-01 -4.095323595547E-01
     46 F   6 C     4.095769033045E-01 -2.255715909424E-01  4.776567023378E-02
     47 F   6 C    -2.256036894245E-01  4.772713430336E-02  4.095323595547E-01
     48 F   6 C     2.733372611762E-01  2.255715909424E-01 -3.648515057530E-01
     49 T   1 H     9.179721699485E-02 -4.804374463906E-01  3.943798106295E-01
     50 F   1 H     1.251827429799E-01 -3.025825936346E-01 -3.943798106295E-01
     51 F   1 H    -9.179721699485E-02  3.025825936346E-01  4.277653366145E-01
     52 F   1 H    -1.251827429799E-01  4.804374463906E-01 -4.277653366145E-01
     53 T   1 H     3.944129126549E-01  9.179920829405E-02 -4.803881790610E-01
     54 T   1 H    -4.803913284991E-01  3.943692738178E-01  9.184493151758E-02
     55 F   1 H    -4.278126126450E-01 -1.251989082841E-01  4.803881790610E-01
     56 F   1 H    -3.025243423002E-01 -3.943692738178E-01  1.252393976831E-01
     57 F   1 H    -3.944129126549E-01  1.251989082841E-01 -3.026137043609E-01
     58 F   1 H     3.025243423002E-01  4.277637399833E-01 -9.184493151758E-02
     59 F   1 H     4.278126126450E-01 -9.179920829405E-02  3.026137043609E-01
     60 F   1 H     4.803913284991E-01 -4.277637399833E-01 -1.252393976831E-01
     61 T   1 H     1.212000033807E-01 -1.294307047244E-01  4.515135947836E-01
     62 F   1 H     4.190557004919E-01 -3.303135914030E-01 -4.515135947836E-01
     63 F   1 H    -1.212000033807E-01  3.303135914030E-01 -2.506307081051E-01
     64 F   1 H    -4.190557004919E-01  1.294307047244E-01  2.506307081051E-01
     65 T   1 H     4.515659246024E-01  1.212417885587E-01 -1.293827533564E-01
     66 T   1 H    -1.294335485393E-01  4.514784456764E-01  1.211826194915E-01
     67 F   1 H     2.506245419151E-01 -4.190513220412E-01  1.293827533564E-01
     68 F   1 H    -3.302958261849E-01 -4.514784456764E-01  4.190880057844E-01
     69 F   1 H    -4.515659246024E-01  4.190513220412E-01 -3.303241360437E-01
     70 F   1 H     3.302958261849E-01 -2.506161680307E-01 -1.211826194915E-01
     71 F   1 H    -2.506245419151E-01 -1.212417885587E-01  3.303241360437E-01
     72 F   1 H     1.294335485393E-01  2.506161680307E-01 -4.190880057844E-01
     73 T   1 H    -1.054384528458E-01 -2.449155265709E-01  3.440961837706E-01
     74 F   1 H     4.109882896585E-01 -4.495346366163E-01 -3.440961837706E-01
     75 F   1 H     1.054384528458E-01  4.495346366163E-01 -1.394770737252E-01
     76 F   1 H    -4.109882896585E-01  2.449155265709E-01  1.394770737252E-01
     77 T   1 H     3.440923173137E-01 -1.054232797864E-01 -2.449049592698E-01
     78 T   1 H    -2.449111617292E-01  3.441162925932E-01 -1.054768492493E-01
     79 F   1 H     1.394816794834E-01 -4.110027234165E-01  2.449049592698E-01
     80 F   1 H    -4.495931418426E-01 -3.441162925932E-01  4.109725456776E-01
     81 F   1 H    -3.440923173137E-01  4.110027234165E-01 -4.495155971000E-01
     82 F   1 H     4.495931418426E-01 -1.394343124799E-01  1.054768492493E-01
     83 F   1 H    -1.394816794834E-01  1.054232797864E-01  4.495155971000E-01
     84 F   1 H     2.449111617292E-01  1.394343124799E-01 -4.109725456776E-01
     85 T   7 N     1.027960821067E-01 -2.860455866851E-01  4.216532749128E-01
     86 F   7 N     2.923011384021E-01 -3.188571928061E-01 -4.216532749128E-01
     87 F   7 N    -1.027960821067E-01  3.188571928061E-01 -3.888416687918E-01
     88 F   7 N    -2.923011384021E-01  2.860455866851E-01  3.888416687918E-01
     89 T   7 N     4.216728141357E-01  1.028126685588E-01 -2.860103031466E-01
     90 T   7 N    -2.860219599129E-01  4.216470987808E-01  1.028111323706E-01
     91 F   7 N     3.888229717053E-01 -2.923168827178E-01  2.860103031466E-01
     92 F   7 N    -3.188359664101E-01 -4.216470987808E-01  2.923309413063E-01
     93 F   7 N    -4.216728141357E-01  2.923168827178E-01 -3.188601455769E-01
     94 F   7 N     3.188359664101E-01 -3.888330922835E-01 -1.028111323706E-01
     95 F   7 N    -3.888229717053E-01 -1.028126685588E-01  3.188601455769E-01
     96 F   7 N     2.860219599129E-01  3.888330922835E-01 -2.923309413063E-01
     97 T   7 N    -8.051271013981E-02 -3.800290522984E-01  3.319459556742E-01
     98 F   7 N     2.880249920275E-01 -4.124586658140E-01 -3.319459556742E-01
     99 F   7 N     8.051271013981E-02  4.124586658140E-01 -2.995163421586E-01
    100 F   7 N    -2.880249920275E-01  3.800290522984E-01  2.995163421586E-01
    101 T   7 N     3.319222083447E-01 -8.052292359251E-02 -3.800235672404E-01
    102 T   7 N    -3.800085511940E-01  3.319573184332E-01 -8.052136374225E-02
    103 F   7 N     2.995006436479E-01 -2.880542244149E-01  3.800235672404E-01
    104 F   7 N    -4.124786821754E-01 -3.319573184332E-01  2.880341303729E-01
    105 F   7 N    -3.319222083447E-01  2.880542244149E-01 -4.124451319372E-01
    106 F   7 N     4.124786821754E-01 -2.994871874517E-01  8.052136374225E-02
    107 F   7 N    -2.995006436479E-01  8.052292359251E-02  4.124451319372E-01
    108 F   7 N     3.800085511940E-01  2.994871874517E-01 -2.880341303729E-01
    109 T   8 O    -7.344477450335E-02  4.249664003164E-01  3.033916337771E-01
    110 F   8 O     1.215747665393E-01 -3.768364082805E-01 -3.033916337771E-01
    111 F   8 O     7.344477450335E-02  3.768364082805E-01  4.984111748198E-01
    112 F   8 O    -1.215747665393E-01 -4.249664003164E-01 -4.984111748198E-01
    113 T   8 O     3.033774799443E-01 -7.345839270497E-02  4.249752823420E-01
    114 T   8 O     4.250408829129E-01  3.035137598707E-01 -7.342162867044E-02
    115 F   8 O    -4.984336750470E-01 -1.215978023977E-01 -4.249752823420E-01
    116 F   8 O    -3.769353885412E-01 -3.035137598707E-01  1.215271230422E-01
    117 F   8 O    -3.033774799443E-01  1.215978023977E-01 -3.768358726493E-01
    118 F   8 O     3.769353885412E-01  4.984625115833E-01  7.342162867044E-02
    119 F   8 O     4.984336750470E-01  7.345839270497E-02  3.768358726493E-01
    120 F   8 O    -4.250408829129E-01 -4.984625115833E-01 -1.215271230422E-01
    121 T 230 ZN   -2.337432606761E-01  5.000000000000E-01  2.662567393239E-01
    122 F 230 ZN    2.337432606761E-01  5.000000000000E-01 -2.662567393239E-01
    123 T 230 ZN    2.662303007944E-01 -2.337696992056E-01  5.000000000000E-01
    124 T 230 ZN    5.000000000000E-01  2.662478004382E-01 -2.337521995618E-01
    125 F 230 ZN    5.000000000000E-01 -2.662478004382E-01  2.337521995618E-01
    126 F 230 ZN   -2.662303007944E-01  2.337696992056E-01  5.000000000000E-01

 TRANSFORMATION MATRIX PRIMITIVE-CRYSTALLOGRAPHIC CELL
  0.0000  1.0000  1.0000  1.0000  0.0000  1.0000  1.0000  1.0000  0.0000

 *******************************************************************************
 CRYSTALLOGRAPHIC CELL (VOLUME=       5066.03370191)
         A              B              C           ALPHA      BETA       GAMMA 
    17.00252851    17.26145027    17.26145027    90.000000  90.000000  90.000000

 COORDINATES IN THE CRYSTALLOGRAPHIC CELL
     ATOM                 X/A                 Y/B                 Z/C    
 *******************************************************************************
      1 T   6 C     4.284418495653E-01 -7.333258342220E-02  8.450540421820E-02
      2 F   6 C    -4.284418495653E-01  7.333258342220E-02  8.450540421820E-02
      3 F   6 C     4.284418495653E-01  7.333258342220E-02 -8.450540421820E-02
      4 F   6 C    -4.284418495653E-01 -7.333258342220E-02 -8.450540421820E-02
      5 T   6 C     8.451280364632E-02  4.284594436363E-01 -7.334747216331E-02
      6 T   6 C    -7.332291286402E-02  8.452792671090E-02  4.284708707961E-01
      7 F   6 C    -8.451280364632E-02 -4.284594436363E-01 -7.334747216331E-02
      8 F   6 C     7.332291286402E-02  8.452792671090E-02 -4.284708707961E-01
      9 F   6 C     8.451280364632E-02 -4.284594436363E-01  7.334747216331E-02
     10 F   6 C     7.332291286402E-02 -8.452792671090E-02  4.284708707961E-01
     11 F   6 C    -8.451280364632E-02  4.284594436363E-01  7.334747216331E-02
     12 F   6 C    -7.332291286402E-02 -8.452792671090E-02 -4.284708707961E-01
     13 T   6 C    -4.320104902513E-01 -1.511064261186E-01  2.169043050392E-01
     14 F   6 C     4.320104902513E-01  1.511064261186E-01  2.169043050392E-01
     15 F   6 C    -4.320104902513E-01  1.511064261186E-01 -2.169043050392E-01
     16 F   6 C     4.320104902513E-01 -1.511064261186E-01 -2.169043050392E-01
     17 T   6 C     2.169214039010E-01 -4.319890162040E-01 -1.510952303888E-01
     18 T   6 C    -1.511242419362E-01  2.169103120967E-01 -4.320110480016E-01
     19 F   6 C    -2.169214039010E-01  4.319890162040E-01 -1.510952303888E-01
     20 F   6 C     1.511242419362E-01  2.169103120967E-01  4.320110480016E-01
     21 F   6 C     2.169214039010E-01  4.319890162040E-01  1.510952303888E-01
     22 F   6 C     1.511242419362E-01 -2.169103120967E-01 -4.320110480016E-01
     23 F   6 C    -2.169214039010E-01 -4.319890162040E-01  1.510952303888E-01
     24 F   6 C    -1.511242419362E-01 -2.169103120967E-01  4.320110480016E-01
     25 T   6 C     4.857138369634E-01 -1.165811171180E-01  1.286231020043E-01
     26 F   6 C    -4.857138369634E-01  1.165811171180E-01  1.286231020043E-01
     27 F   6 C     4.857138369634E-01  1.165811171180E-01 -1.286231020043E-01
     28 F   6 C    -4.857138369634E-01 -1.165811171180E-01 -1.286231020043E-01
     29 T   6 C     1.286345955646E-01  4.857272759085E-01 -1.165951436630E-01
     30 T   6 C    -1.165856014714E-01  1.286402894284E-01  4.857307489987E-01
     31 F   6 C    -1.286345955646E-01 -4.857272759085E-01 -1.165951436630E-01
     32 F   6 C     1.165856014714E-01  1.286402894284E-01 -4.857307489987E-01
     33 F   6 C     1.286345955646E-01 -4.857272759085E-01  1.165951436630E-01
     34 F   6 C     1.165856014714E-01 -1.286402894284E-01  4.857307489987E-01
     35 F   6 C    -1.286345955646E-01  4.857272759085E-01  1.165951436630E-01
     36 F   6 C    -1.165856014714E-01 -1.286402894284E-01 -4.857307489987E-01
     37 T   6 C    -4.319017402395E-01 -2.062951341293E-01  1.585539705063E-01
     38 F   6 C     4.319017402395E-01  2.062951341293E-01  1.585539705063E-01
     39 F   6 C    -4.319017402395E-01  2.062951341293E-01 -1.585539705063E-01
     40 F   6 C     4.319017402395E-01 -2.062951341293E-01 -1.585539705063E-01
     41 T   6 C     1.585684083587E-01 -4.318992320866E-01 -2.062955426621E-01
     42 T   6 C    -2.063085879934E-01  1.585429177596E-01 -4.318801789358E-01
     43 F   6 C    -1.585684083587E-01  4.318992320866E-01 -2.062955426621E-01
     44 F   6 C     2.063085879934E-01  1.585429177596E-01  4.318801789358E-01
     45 F   6 C     1.585684083587E-01  4.318992320866E-01  2.062955426621E-01
     46 F   6 C     2.063085879934E-01 -1.585429177596E-01 -4.318801789358E-01
     47 F   6 C    -1.585684083587E-01 -4.318992320866E-01  2.062955426621E-01
     48 F   6 C    -2.063085879934E-01 -1.585429177596E-01  4.318801789358E-01
     49 T   1 H     4.110725736220E-01 -1.669276299254E-02  1.084899799874E-01
     50 F   1 H    -4.110725736220E-01  1.669276299254E-02  1.084899799874E-01
     51 F   1 H     4.110725736220E-01  1.669276299254E-02 -1.084899799874E-01
     52 F   1 H    -4.110725736220E-01 -1.669276299254E-02 -1.084899799874E-01
     53 T   1 H     1.084990582891E-01  4.111127626500E-01 -1.669984999502E-02
     54 T   1 H    -1.669723308275E-02  1.085421646003E-01  4.110665069006E-01
     55 F   1 H    -1.084990582891E-01 -4.111127626500E-01 -1.669984999502E-02
     56 F   1 H     1.669723308275E-02  1.085421646003E-01 -4.110665069006E-01
     57 F   1 H     1.084990582891E-01 -4.111127626500E-01  1.669984999502E-02
     58 F   1 H     1.669723308275E-02 -1.085421646003E-01  4.110665069006E-01
     59 F   1 H    -1.084990582891E-01  4.111127626500E-01  1.669984999502E-02
     60 F   1 H    -1.669723308275E-02 -1.085421646003E-01 -4.110665069006E-01
     61 T   1 H    -3.995585566607E-01 -1.489278485556E-01  2.701278519363E-01
     62 F   1 H     3.995585566607E-01  1.489278485556E-01  2.701278519363E-01
     63 F   1 H    -3.995585566607E-01  1.489278485556E-01 -2.701278519363E-01
     64 F   1 H     3.995585566607E-01 -1.489278485556E-01 -2.701278519363E-01
     65 T   1 H     2.701465552999E-01 -3.995293086563E-01 -1.489047667413E-01
     66 T   1 H    -1.489526931465E-01  2.701353126379E-01 -3.995688611772E-01
     67 F   1 H    -2.701465552999E-01  3.995293086563E-01 -1.489047667413E-01
     68 F   1 H     1.489526931465E-01  2.701353126379E-01  3.995688611772E-01
     69 F   1 H     2.701465552999E-01  3.995293086563E-01  1.489047667413E-01
     70 F   1 H     1.489526931465E-01 -2.701353126379E-01 -3.995688611772E-01
     71 F   1 H    -2.701465552999E-01 -3.995293086563E-01  1.489047667413E-01
     72 F   1 H    -1.489526931465E-01 -2.701353126379E-01  3.995688611772E-01
     73 T   1 H    -3.976904449773E-01 -2.582133712521E-01  1.527749184064E-01
     74 F   1 H     3.976904449773E-01  2.582133712521E-01  1.527749184064E-01
     75 F   1 H    -3.976904449773E-01  2.582133712521E-01 -1.527749184064E-01
     76 F   1 H     3.976904449773E-01 -2.582133712521E-01 -1.527749184064E-01
     77 T   1 H     1.527897218151E-01 -3.976946810849E-01 -2.582130016014E-01
     78 T   1 H    -2.582246974634E-01  1.527478482141E-01 -3.976590099433E-01
     79 F   1 H    -1.527897218151E-01  3.976946810849E-01 -2.582130016014E-01
     80 F   1 H     2.582246974634E-01  1.527478482141E-01  3.976590099433E-01
     81 F   1 H     1.527897218151E-01  3.976946810849E-01  2.582130016014E-01
     82 F   1 H     2.582246974634E-01 -1.527478482141E-01 -3.976590099433E-01
     83 F   1 H    -1.527897218151E-01 -3.976946810849E-01  2.582130016014E-01
     84 F   1 H    -2.582246974634E-01 -1.527478482141E-01  3.976590099433E-01
     85 T   7 N     1.640580306049E-02  4.052474718523E-01 -3.024513897456E-01
     86 F   7 N    -1.640580306049E-02 -4.052474718523E-01 -3.024513897456E-01
     87 F   7 N     1.640580306049E-02 -4.052474718523E-01  3.024513897456E-01
     88 F   7 N    -1.640580306049E-02  4.052474718523E-01  3.024513897456E-01
     89 T   7 N    -3.024352243617E-01  1.642492121516E-02  4.052478929205E-01
     90 T   7 N     4.052400955321E-01 -3.024289631615E-01  1.640700324861E-02
     91 F   7 N     3.024352243617E-01 -1.642492121516E-02  4.052478929205E-01
     92 F   7 N    -4.052400955321E-01 -3.024289631615E-01 -1.640700324861E-02
     93 F   7 N    -3.024352243617E-01 -1.642492121516E-02 -4.052478929205E-01
     94 F   7 N    -4.052400955321E-01  3.024289631615E-01  1.640700324861E-02
     95 F   7 N     3.024352243617E-01  1.642492121516E-02 -4.052478929205E-01
     96 F   7 N     4.052400955321E-01  3.024289631615E-01 -1.640700324861E-02
     97 T   7 N    -4.837851932422E-01 -1.842688510836E-01  1.037561409438E-01
     98 F   7 N     4.837851932422E-01  1.842688510836E-01  1.037561409438E-01
     99 F   7 N    -4.837851932422E-01  1.842688510836E-01 -1.037561409438E-01
    100 F   7 N     4.837851932422E-01 -1.842688510836E-01 -1.037561409438E-01
    101 T   7 N     1.037656504112E-01 -4.837892176516E-01 -1.842885740037E-01
    102 T   7 N    -1.842777470576E-01  1.037563833153E-01 -4.837649345093E-01
    103 F   7 N    -1.037656504112E-01  4.837892176516E-01 -1.842885740037E-01
    104 F   7 N     1.842777470576E-01  1.037563833153E-01  4.837649345093E-01
    105 F   7 N     1.037656504112E-01  4.837892176516E-01  1.842885740037E-01
    106 F   7 N     1.842777470576E-01 -1.037563833153E-01 -4.837649345093E-01
    107 F   7 N    -1.037656504112E-01 -4.837892176516E-01  1.842885740037E-01
    108 F   7 N    -1.842777470576E-01 -1.037563833153E-01  4.837649345093E-01
    109 T   8 O     4.009014042985E-01 -9.750977052134E-02  2.406499601798E-02
    110 F   8 O    -4.009014042985E-01  9.750977052134E-02  2.406499601798E-02
    111 F   8 O     4.009014042985E-01  9.750977052134E-02 -2.406499601798E-02
    112 F   8 O    -4.009014042985E-01 -9.750977052134E-02 -2.406499601798E-02
    113 T   8 O     2.406970484634E-02  4.009055774957E-01 -9.752809755132E-02
    114 T   8 O    -9.747437585630E-02  2.405274718586E-02  4.009881357270E-01
    115 F   8 O    -2.406970484634E-02 -4.009055774957E-01 -9.752809755132E-02
    116 F   8 O     9.747437585630E-02  2.405274718586E-02 -4.009881357270E-01
    117 F   8 O     2.406970484634E-02 -4.009055774957E-01  9.752809755132E-02
    118 F   8 O     9.747437585630E-02 -2.405274718586E-02  4.009881357270E-01
    119 F   8 O    -2.406970484634E-02  4.009055774957E-01  9.752809755132E-02
    120 F   8 O    -9.747437585630E-02 -2.405274718586E-02 -4.009881357270E-01
    121 T 230 ZN    1.089140875856E-16  2.662567393239E-01  5.000000000000E-01
    122 F 230 ZN    1.089140875856E-16 -2.662567393239E-01  5.000000000000E-01
    123 T 230 ZN    5.000000000000E-01  1.089140875856E-16  2.662303007944E-01
    124 T 230 ZN    2.662478004382E-01  5.000000000000E-01  9.529982663739E-17
    125 F 230 ZN   -2.662478004382E-01  5.000000000000E-01  9.529982663739E-17
    126 F 230 ZN    5.000000000000E-01  1.089140875856E-16 -2.662303007944E-01

 T = ATOM BELONGING TO THE ASYMMETRIC UNIT

 TOTAL ENERGY(DFT)(AU)(  6) -5.4298562893935E+03     DE (AU)   -2.974E-04

 SYMMETRY ALLOWED FORCES  (COORDINATE, FORCE)

    1  6.0075441E-03    2 -1.0696247E-03    3  2.7257560E-03    4 -1.4713731E-03
    5  1.4090992E-02    6  2.2121869E-02    7  9.3344058E-04    8 -3.5788744E-04
    9  1.1712293E-03   10 -5.6615745E-03   11  9.4990672E-03   12  6.2988571E-04
   13 -5.5560239E-04   14  9.8484925E-03   15  9.9826977E-03   16  8.1319282E-03
   17  7.9483902E-04   18  4.2571225E-03   19  3.4071605E-03   20 -5.0803402E-03
   21 -2.9682417E-04   22  6.4490284E-04   23 -6.2388614E-03   24 -8.0283599E-03
   25 -7.8749533E-03   26 -2.1366075E-03   27  1.1090003E-02   28 -2.7524678E-03
   29  1.0288984E-02   30  2.1021401E-03   31 -1.4180598E-03   32 -8.4739722E-03
   33  4.5469099E-03   34  3.4676219E-03   35  7.0124836E-04   36 -1.3805684E-02
   37  1.7376110E-03   38 -1.8849461E-03   39  1.7973638E-04   40  1.3002313E-04
   41  3.9333775E-03   42  3.0700747E-03   43 -8.4195567E-03   44 -6.7804098E-04
   45  1.3892095E-02   46 -2.3031745E-04   47  6.4717250E-03   48  2.0759478E-03
   49 -2.6570029E-03   50  3.7847803E-03   51  1.6483037E-02   52 -9.4315840E-05
   53  6.2777273E-05   54 -2.0028234E-04   55 -5.4624389E-03   56  4.9962729E-03
   57 -6.9355525E-04   58  3.6615698E-05   59  3.7658325E-05   60 -3.1110199E-04
   61  1.1570669E-02   62  2.4243505E-03   63 -1.1348341E-02   64  4.6701971E-03
   65 -5.5468234E-03   66  5.3877840E-04   67 -2.3488039E-03   68  7.6144162E-03
   69  1.9041040E-02   70 -1.6126916E-02   71 -3.7166451E-03   72  1.6356119E-02
   73  7.1993517E-04   74 -6.6811501E-03   75 -1.9949302E-03   76  2.1442813E-03
   77 -4.3988431E-03   78 -2.3198604E-02   79  1.3506909E-02   80  2.5420232E-03
   81 -1.6424338E-02   82 -3.2904905E-03   83 -1.0283617E-02   84 -5.4769580E-03
   85  3.4440376E-03   86 -1.7393342E-02   87 -3.9331868E-02   88 -1.2201262E-03
   89 -6.5163950E-05   90 -8.2265350E-03   91  3.3658126E-03   92 -3.9581078E-03
   93 -8.3934930E-04

 GRADIENT NORM     0.083918  GRADIENT THRESHOLD     0.500000

 PREDICTED ENERGY CHANGE    -0.114E-01
 SCSCSCSCSCSCSCSCSCSCSCSCSCSCSCSCSCSCSCSCSCSCSCSCSCSCSCSCSCSCSCSCSCSCSCSCSCSCSC
 DISPLACEMENT SCALED BY  0.5243
 NO CONVERGENCE TESTS PERFORMED
           GRADIENT INFORMATIONS AT   --    PREDICTED POINT WRT CURR.POINT
   I  PREV.GRAD   CURR.GRAD   PRED.POINT  OLD.DISP NEW.DISP
    1   -0.0061     -0.0060     -0.0008     -0.0308     -0.0162
    2    0.0010      0.0011      0.0020     -0.1422     -0.0746
    3   -0.0028     -0.0027     -0.0011      0.2416      0.1267
    4    0.0015      0.0015     -0.0010      0.0265      0.0139
    5   -0.0143     -0.0141     -0.0033     -0.0143     -0.0075
    6   -0.0225     -0.0221     -0.0066      0.0397      0.0208
    7   -0.0010     -0.0009      0.0006      0.0478      0.0251
    8    0.0004      0.0004     -0.0039     -0.0487     -0.0255
    9   -0.0013     -0.0012      0.0034      0.1816      0.0952
   10    0.0057      0.0057      0.0019     -0.0597     -0.0313
   11   -0.0097     -0.0095      0.0002      0.0046      0.0024
   12   -0.0007     -0.0006      0.0009      0.1532      0.0803
   13    0.0006      0.0006      0.0007     -0.0055     -0.0029
   14   -0.0100     -0.0098     -0.0011      0.0425      0.0223
   15   -0.0103     -0.0100      0.0056      0.1799      0.0943
   16   -0.0083     -0.0081     -0.0024      0.0807      0.0423
   17   -0.0008     -0.0008     -0.0026      0.2977      0.1561
   18   -0.0043     -0.0043     -0.0005     -0.0163     -0.0085
   19   -0.0035     -0.0034      0.0019     -0.0244     -0.0128
   20    0.0052      0.0051     -0.0016     -0.0759     -0.0398
   21    0.0004      0.0003     -0.0022      0.1697      0.0889
   22   -0.0007     -0.0006     -0.0002     -0.0111     -0.0058
   23    0.0064      0.0062      0.0007     -0.0136     -0.0071
   24    0.0081      0.0080      0.0031      0.0759      0.0398
   25    0.0080      0.0079      0.0007      0.0719      0.0377
   26    0.0022      0.0021      0.0003      0.0203      0.0106
   27   -0.0113     -0.0111     -0.0014      0.0931      0.0488
   28    0.0028      0.0028     -0.0008     -0.1507     -0.0790
   29   -0.0105     -0.0103     -0.0007     -0.0741     -0.0388
   30   -0.0021     -0.0021     -0.0023      0.3504      0.1837
   31    0.0015      0.0014     -0.0009      0.2255      0.1182
   32    0.0086      0.0085      0.0028     -0.0055     -0.0029
   33   -0.0046     -0.0045     -0.0018      0.1616      0.0847
   34   -0.0036     -0.0035      0.0047      0.1036      0.0543
   35   -0.0008     -0.0007      0.0021      0.0472      0.0247
   36    0.0142      0.0138     -0.0021     -0.0756     -0.0396
   37   -0.0018     -0.0017     -0.0003     -0.0341     -0.0179
   38    0.0019      0.0019      0.0002     -0.1500     -0.0786
[truncated: 9,261,409 more chars]
