# Supplementary material for: Structure–Property Relationship of Piezoelectric Properties in Zeolitic Imidazolate Frameworks: A Computational Study
Source: ACS Appl Mater Interfaces. 2022 Nov 2;14(45):50803–14. doi: 10.1021/acsami.2c13506 (PMC9674201; doi:10.1021/acsami.2c13506)
Supplement: Supplementary file 5 — am2c13506_si_005.zip [file am2c13506_si_005.zip › Outputfiles_crystal17/ZIF-90/Piezoelectric_results/Elapiezo_M062X.out]

ZIF90
EXTERNAL
ELAPIEZO
PRINT
END
END
6 5
0 0 6 2.0 1.00
  0.4563240000D+04  0.1966650000D-02
  0.6820240000D+03  0.1523060000D-01
  0.1549730000D+03  0.7612690000D-01
  0.4445530000D+02  0.2608010000D+00
  0.1302900000D+02  0.6164620000D+00
  0.1827730000D+01  0.2210060000D+00
0 1 3 4.0 1.00
  0.2096420000D+02  0.1146600000D+00  0.4024870000D-01
  0.4803310000D+01  0.9199990000D+00  0.2375940000D+00
  0.1459330000D+01 -0.3030680000D-02  0.8158540000D+00
0 1 1 0.0 1.00
  0.4834560000D+00  0.1000000000D+01  0.1000000000D+01
0 1 1 0.0 1.00
  0.1455850000D+00  0.1000000000D+01  0.1000000000D+01
0 3 1 0.0 1.00
  0.6260000000D+00  0.1000000000D+01
7 5
0 0 6 2.0 1.00
  0.6293480000D+04  0.1969790000D-02
  0.9490440000D+03  0.1496130000D-01
  0.2187760000D+03  0.7350060000D-01
  0.6369160000D+02  0.2489370000D+00
  0.1882820000D+02  0.6024600000D+00
  0.2720230000D+01  0.2562020000D+00
0 1 3 5.0 1.00
  0.3063310000D+02  0.1119060000D+00  0.3831190000D-01
  0.7026140000D+01  0.9216660000D+00  0.2374030000D+00
  0.2112050000D+01 -0.2569190000D-02  0.8175920000D+00
0 1 1 0.0 1.00
  0.6840090000D+00  0.1000000000D+01  0.1000000000D+01
0 1 1 0.0 1.00
  0.2008780000D+00  0.1000000000D+01  0.1000000000D+01
0 3 1 0.0 1.00
  0.9130000000D+00  0.1000000000D+01
1 4
0 0 3 1.0 1.00
  0.3386500000D+02  0.2549380000D-01
  0.5094790000D+01  0.1903730000D+00
  0.1158790000D+01  0.8521610000D+00
0 0 1 0.0 1.00
  0.3258400000D+00  0.1000000000D+01
0 0 1 0.0 1.00
  0.1027410000D+00  0.1000000000D+01
0 2 1 0.0 1.00
  0.7500000000D+00  0.1000000000D+01
8 5
0 0 6 2. 1.
       8588.50000         0.189515000E-02
       1297.23000         0.143859000E-01
       299.296000         0.707320000E-01
       87.3771000         0.240001000
       25.6789000         0.594797000
       3.74004000         0.280802000
0 1 3 6. 1.
       42.1175000         0.113889000         0.365114000E-01
       9.62837000         0.920811000         0.237153000
       2.85332000        -0.327447000E-02     0.819702000
0 1 1 0. 1.
      0.905661000          1.00000000          1.00000000
0 1 1 0. 1.
      0.255611000          1.00000000          1.00000000
0 3 1 0. 1.
       1.29200000          1.00000000
230 14
INPUT
20. 0 2 2 2 0 0
 34.150000 399.987282 0
 14.590000 85.485655 0
 39.780000 277.148960 0
 14.950000 69.052205 0
 43.800000 -34.149349 0
 14.980000 -3.291831 0
0 0 3 2. 1.
       30.3241270         0.219143000
       16.3166820        -0.232556000
       11.4081480        -0.954685000
0 0 1 2. 1.
       2.56949200          1.00000000
0 0 1 0. 1.
       1.06259500          1.00000000
0 0 1 0. 1.
      0.250000000          1.00000000
0 0 1 0. 1.
      0.120000000          1.00000000
0 2 2 6. 1.
       111.824980         0.232770000E-01
       19.1319100         -1.00953900
0 2 2 0. 1.
       5.46883800         0.320151000
       2.50567500         0.718085000
0 2 1 0. 1.
      0.941868000          1.00000000
0 2 1 0. 1.
      0.250000000          1.00000000
0 2 1 0. 1.
      0.120000000          1.00000000
0 3 4 10. 1.
       44.6456290         0.472490000E-01
       13.4383770         0.218926000
       4.68200000         0.452512000
       1.60321100         0.518576000
0 3 1 0. 1.
      0.482766000          1.00000000
0 3 1 0. 1.
      0.110000000          1.00000000
0 4 1 0. 1.
      2.614   1.0000
99 0
END
DFT
M062X
xxlgrid
END
TOLINTEG
7 7 7 10 40
SHRINK
2 2
TOLDEE
8
END
          40 PROCESSORS WORKING

         
 *******************************************************************************
 *                                                                             *
 *                               CRYSTAL17                                     *
 *                      public : 1.0.2 - March 1st, 2018                       *
 *                       HTTP://WWW.CRYSTAL.UNITO.IT                           *
 *                                                                             *
 *                              MAIN AUTHORS                                   *
 *                                                                             *
 *  R. DOVESI(1,11), V.R. SAUNDERS(2), C. ROETTI(1,11), R. ORLANDO(1,11),      *
 *  C.M. ZICOVICH-WILSON(1,3), F. PASCALE(4), B. CIVALLERI(1,11),              *
 *  K. DOLL(5), N.M. HARRISON(2,6), I.J. BUSH(7), Ph. D'ARCO(8),               *
 *  M. LLUNELL(9), M. CAUSA'(10), Y. NOEL(8), L. MASCHIO(1,11), A. ERBA(1,11)  *
 *  M. RE'RAT(14), S. CASASSA(1,11)                                            *
 *                                                                             *
 *        CONTRIBUTIONS TO THE CODE HAVE ALSO BEEN GIVEN BY                    *
 *                                                                             *
 *  M. FERRABONE(1,11), M. DE LA PIERRE(1,11), M. FERRERO(1,11),               *
 *  J. BAIMA(1,11), E. ALBANESE(1,11), M.F. PEINTINGER(12), R. BAST(13),       *
 *  B. KIRTMAN(15), V. LACIVITA(1,11), R. DEMICHELIS(1,16)                     *
 *  G. BRANDEBURG(17), S. SALUSTRO(1,11), G. SANSONE(1,11)                     *
 *  M.T. RUGGIERO(18)                                                          *
 *                                                                             *
 * (1) THEORETICAL CHEMISTRY GROUP - UNIVERSITA' DI TORINO - TORINO (ITALY)    *
 * (2) COMPUTATIONAL SCIENCE & ENGINEERING DEPARTMENT - STFC DARESBURY (UK)    *
 * (3) UNIVERSIDAD AUTONOMA DEL ESTADO DE MORELOS - CUERNAVACA (MEXICO)        *
 * (4) UNIVERSITE' DE LORRAINE - NANCY (FRANCE)                                *
 * (5) UNIVERSITAET STUTTGART- STUTTGART (GERMANY)                             *
 * (6) IMPERIAL COLLEGE - LONDON (UK)                                          *
 * (7) OXFORD E-RESEARCH CENTRE - OXFORD (UK)                                  *
 * (8) UPMC - SORBONNE UNIVERSITES - PARIS (FRANCE)                            *
 * (9) UNIVERSIDAD DE BARCELONA - BARCELONA (SPAIN)                            *
 *(10) UNIVERSITA' DI NAPOLI "FEDERICO II" - NAPOLI (ITALY)                    *
 *(11) NIS - NANOSTRUCTURED INTERFACES AND SURFACES - TORINO (ITALY)           *
 *(12) MPI FUER CHEMISCHE ENERGIEKONVERSION - MUELHEIM AN DER RUHR (GERMANY)   *
 *(13) UNIVERSITY OF TROMSO - TROMSO (NORWAY)                                  *
 *(14) UNIVERSITE' DE PAU ET DES PAYS DE L'ADOUR - PAU (FRANCE)                *
 *(15) UNIVERSITY OF CALIFORNIA SANTA BARBARA - SANTA BARBARA (USA)            *
 *(16) CURTIN UNIVERSITY - PERTH (AUSTRALIA)                                   *
 *(17) UNIVERSITY COLLEGE LONDON - LONDON (UK)                                 *
 *(18) CAMBRIDGE UNIVERSITY - CAMBRIDGE (UK)                                   *
 *                                                                             *
 *******************************************************************************
 EEEEEEEEEE STARTING  DATE 11 12 2019 TIME 13:52:38.3
 ZIF90                                                                           

 GEOMETRY INPUT FROM EXTERNAL FILE (FORTRAN UNIT 34)
 3D - CRYSTAL 

 *******************************************************************************
 LATTICE PARAMETERS  (ANGSTROMS AND DEGREES) - PRIMITIVE CELL
       A          B          C        ALPHA      BETA     GAMMA        VOLUME
   14.72726   14.72726   14.72726   109.47122 109.47122 109.47122   2458.918179
 INFORMATION **** CHKGRP **** SPGR WITH NO INVERSION

 NUMBER OF IRREDUCIBLE ATOMS IN THE CELL:   11

 CARTESIAN COORDINATES (ANGSTROM) - IRREDUCIBLE ATOMS AND SYMMETRY RELATED

 AT.IRR.  AT  AT.N.          X                   Y                   Z
     1     1     6    7.197004885122E+00 -1.273775061688E+00  1.880644248771E+00
     1     2     6   -7.197004885122E+00  1.273775061688E+00  1.880644248771E+00
     1     3     6    7.197004885122E+00  1.273775061688E+00 -1.880644248771E+00
     1     4     6   -7.197004885122E+00 -1.273775061688E+00 -1.880644248771E+00
     1     5     6    1.880644248771E+00  7.197004885122E+00 -1.273775061688E+00
     1     6     6   -1.273775061688E+00  1.880644248771E+00  7.197004885122E+00
     1     7     6   -1.880644248771E+00 -7.197004885122E+00 -1.273775061688E+00
     1     8     6    1.273775061688E+00  1.880644248771E+00 -7.197004885122E+00
     1     9     6    1.880644248771E+00 -7.197004885122E+00  1.273775061688E+00
     1    10     6    1.273775061688E+00 -1.880644248771E+00  7.197004885122E+00
     1    11     6   -1.880644248771E+00  7.197004885122E+00  1.273775061688E+00
     1    12     6   -1.273775061688E+00 -1.880644248771E+00 -7.197004885122E+00
    13    13     6   -6.906436796884E+00 -2.281670468701E+00  3.711670446636E+00
    13    14     6    6.906436796884E+00  2.281670468701E+00  3.711670446636E+00
    13    15     6   -6.906436796884E+00  2.281670468701E+00 -3.711670446636E+00
    13    16     6    6.906436796884E+00 -2.281670468701E+00 -3.711670446636E+00
    13    17     6    3.711670446636E+00 -6.906436796884E+00 -2.281670468701E+00
    13    18     6   -2.281670468701E+00  3.711670446636E+00 -6.906436796884E+00
    13    19     6   -3.711670446636E+00  6.906436796884E+00 -2.281670468701E+00
    13    20     6    2.281670468701E+00  3.711670446636E+00  6.906436796884E+00
    13    21     6    3.711670446636E+00  6.906436796884E+00  2.281670468701E+00
    13    22     6    2.281670468701E+00 -3.711670446636E+00 -6.906436796884E+00
    13    23     6   -3.711670446636E+00 -6.906436796884E+00  2.281670468701E+00
    13    24     6   -2.281670468701E+00 -3.711670446636E+00  6.906436796884E+00
    25    25     6    8.413359175549E+00 -1.842881578065E+00  2.463756012276E+00
    25    26     6   -8.413359175549E+00  1.842881578065E+00  2.463756012276E+00
    25    27     6    8.413359175549E+00  1.842881578065E+00 -2.463756012276E+00
    25    28     6   -8.413359175549E+00 -1.842881578065E+00 -2.463756012276E+00
    25    29     6    2.463756012276E+00  8.413359175549E+00 -1.842881578065E+00
    25    30     6   -1.842881578065E+00  2.463756012276E+00  8.413359175549E+00
    25    31     6   -2.463756012276E+00 -8.413359175549E+00 -1.842881578065E+00
    25    32     6    1.842881578065E+00  2.463756012276E+00 -8.413359175549E+00
    25    33     6    2.463756012276E+00 -8.413359175549E+00  1.842881578065E+00
    25    34     6    1.842881578065E+00 -2.463756012276E+00  8.413359175549E+00
    25    35     6   -2.463756012276E+00  8.413359175549E+00  1.842881578065E+00
    25    36     6   -1.842881578065E+00 -2.463756012276E+00 -8.413359175549E+00
    37    37     6   -6.839315545181E+00 -3.074870645078E+00  2.577894386396E+00
    37    38     6    6.839315545181E+00  3.074870645078E+00  2.577894386396E+00
    37    39     6   -6.839315545181E+00  3.074870645078E+00 -2.577894386396E+00
    37    40     6    6.839315545181E+00 -3.074870645078E+00 -2.577894386396E+00
    37    41     6    2.577894386396E+00 -6.839315545181E+00 -3.074870645078E+00
    37    42     6   -3.074870645078E+00  2.577894386396E+00 -6.839315545181E+00
    37    43     6   -2.577894386396E+00  6.839315545181E+00 -3.074870645078E+00
    37    44     6    3.074870645078E+00  2.577894386396E+00  6.839315545181E+00
    37    45     6    2.577894386396E+00  6.839315545181E+00  3.074870645078E+00
    37    46     6    3.074870645078E+00 -2.577894386396E+00 -6.839315545181E+00
    37    47     6   -2.577894386396E+00 -6.839315545181E+00  3.074870645078E+00
    37    48     6   -3.074870645078E+00 -2.577894386396E+00  6.839315545181E+00
    49    49     1    6.691485255379E+00 -4.681455820530E-01  2.438506318300E+00
    49    50     1   -6.691485255379E+00  4.681455820530E-01  2.438506318300E+00
    49    51     1    6.691485255379E+00  4.681455820530E-01 -2.438506318300E+00
    49    52     1   -6.691485255379E+00 -4.681455820530E-01 -2.438506318300E+00
    49    53     1    2.438506318300E+00  6.691485255379E+00 -4.681455820530E-01
    49    54     1   -4.681455820530E-01  2.438506318300E+00  6.691485255379E+00
    49    55     1   -2.438506318300E+00 -6.691485255379E+00 -4.681455820530E-01
    49    56     1    4.681455820530E-01  2.438506318300E+00 -6.691485255379E+00
    49    57     1    2.438506318300E+00 -6.691485255379E+00  4.681455820530E-01
    49    58     1    4.681455820530E-01 -2.438506318301E+00  6.691485255379E+00
    49    59     1   -2.438506318300E+00  6.691485255379E+00  4.681455820530E-01
    49    60     1   -4.681455820530E-01 -2.438506318300E+00 -6.691485255379E+00
    61    61     1   -6.238982784793E+00 -2.231227894715E+00  4.556599314117E+00
    61    62     1    6.238982784793E+00  2.231227894715E+00  4.556599314117E+00
    61    63     1   -6.238982784793E+00  2.231227894715E+00 -4.556599314117E+00
    61    64     1    6.238982784793E+00 -2.231227894715E+00 -4.556599314117E+00
    61    65     1    4.556599314117E+00 -6.238982784793E+00 -2.231227894715E+00
    61    66     1   -2.231227894715E+00  4.556599314117E+00 -6.238982784793E+00
    61    67     1   -4.556599314117E+00  6.238982784793E+00 -2.231227894715E+00
    61    68     1    2.231227894715E+00  4.556599314117E+00  6.238982784793E+00
    61    69     1    4.556599314117E+00  6.238982784793E+00  2.231227894715E+00
    61    70     1    2.231227894715E+00 -4.556599314117E+00 -6.238982784793E+00
    61    71     1   -4.556599314117E+00 -6.238982784793E+00  2.231227894715E+00
    61    72     1   -2.231227894715E+00 -4.556599314117E+00  6.238982784793E+00
    73    73     1   -6.092714349649E+00 -3.793496479414E+00  2.277756525339E+00
    73    74     1    6.092714349649E+00  3.793496479414E+00  2.277756525339E+00
    73    75     1   -6.092714349649E+00  3.793496479414E+00 -2.277756525339E+00
    73    76     1    6.092714349649E+00 -3.793496479414E+00 -2.277756525339E+00
    73    77     1    2.277756525339E+00 -6.092714349649E+00 -3.793496479414E+00
    73    78     1   -3.793496479414E+00  2.277756525339E+00 -6.092714349649E+00
    73    79     1   -2.277756525339E+00  6.092714349649E+00 -3.793496479414E+00
    73    80     1    3.793496479414E+00  2.277756525339E+00  6.092714349649E+00
    73    81     1    2.277756525339E+00  6.092714349649E+00  3.793496479414E+00
    73    82     1    3.793496479414E+00 -2.277756525339E+00 -6.092714349649E+00
    73    83     1   -2.277756525339E+00 -6.092714349649E+00  3.793496479414E+00
    73    84     1   -3.793496479414E+00 -2.277756525339E+00  6.092714349649E+00
    85    85     7    4.876125857810E-01  6.997621798210E+00 -4.872177564801E+00
    85    86     7   -4.876125857810E-01 -6.997621798210E+00 -4.872177564801E+00
    85    87     7    4.876125857810E-01 -6.997621798210E+00  4.872177564801E+00
    85    88     7   -4.876125857810E-01  6.997621798210E+00  4.872177564801E+00
    85    89     7   -4.872177564801E+00  4.876125857810E-01  6.997621798210E+00
    85    90     7    6.997621798210E+00 -4.872177564801E+00  4.876125857810E-01
    85    91     7    4.872177564801E+00 -4.876125857810E-01  6.997621798210E+00
    85    92     7   -6.997621798210E+00 -4.872177564801E+00 -4.876125857810E-01
    85    93     7   -4.872177564801E+00 -4.876125857810E-01 -6.997621798210E+00
    85    94     7   -6.997621798210E+00  4.872177564801E+00  4.876125857810E-01
    85    95     7    4.872177564801E+00  4.876125857810E-01 -6.997621798210E+00
    85    96     7    6.997621798210E+00  4.872177564801E+00 -4.876125857810E-01
    97    97     7   -7.911629232638E+00 -2.793574418689E+00  1.805632644340E+00
    97    98     7    7.911629232638E+00  2.793574418689E+00  1.805632644340E+00
    97    99     7   -7.911629232638E+00  2.793574418689E+00 -1.805632644340E+00
    97   100     7    7.911629232638E+00 -2.793574418689E+00 -1.805632644340E+00
    97   101     7    1.805632644340E+00 -7.911629232638E+00 -2.793574418689E+00
    97   102     7   -2.793574418689E+00  1.805632644340E+00 -7.911629232638E+00
    97   103     7   -1.805632644340E+00  7.911629232638E+00 -2.793574418689E+00
    97   104     7    2.793574418689E+00  1.805632644340E+00  7.911629232638E+00
    97   105     7    1.805632644340E+00  7.911629232638E+00  2.793574418689E+00
    97   106     7    2.793574418689E+00 -1.805632644340E+00 -7.911629232638E+00
    97   107     7   -1.805632644340E+00 -7.911629232638E+00  2.793574418689E+00
    97   108     7   -2.793574418689E+00 -1.805632644340E+00  7.911629232638E+00
   109   109     8    6.767009033489E+00 -1.686483527234E+00  8.238918372220E-01
   109   110     8   -6.767009033489E+00  1.686483527234E+00  8.238918372220E-01
   109   111     8    6.767009033489E+00  1.686483527234E+00 -8.238918372220E-01
   109   112     8   -6.767009033489E+00 -1.686483527234E+00 -8.238918372220E-01
   109   113     8    8.238918372220E-01  6.767009033489E+00 -1.686483527234E+00
   109   114     8   -1.686483527234E+00  8.238918372220E-01  6.767009033489E+00
   109   115     8   -8.238918372220E-01 -6.767009033489E+00 -1.686483527234E+00
   109   116     8    1.686483527234E+00  8.238918372220E-01 -6.767009033489E+00
   109   117     8    8.238918372220E-01 -6.767009033489E+00  1.686483527234E+00
   109   118     8    1.686483527234E+00 -8.238918372220E-01  6.767009033489E+00
   109   119     8   -8.238918372220E-01  6.767009033489E+00  1.686483527234E+00
   109   120     8   -1.686483527234E+00 -8.238918372220E-01 -6.767009033489E+00
   121   121   230    0.000000000000E+00 -1.201491545025E+01  8.502788218934E+00
   121   122   230    0.000000000000E+00 -4.990660987617E+00  8.502788218934E+00
   121   123   230    8.502788218934E+00  0.000000000000E+00 -1.201491545025E+01
   121   124   230   -1.201491545025E+01  8.502788218934E+00  0.000000000000E+00
   121   125   230   -4.990660987617E+00  8.502788218934E+00  0.000000000000E+00
   121   126   230    8.502788218934E+00  0.000000000000E+00 -4.990660987617E+00

 SPACE  GROUP  N.                     :  197
 NUMBER OF SYMMETRY OPERATORS         :   12
 *******************************************************************************
 LATTICE PARAMETERS (ANGSTROMS AND DEGREES) - BOHR = 0.5291772083 ANGSTROM
 PRIMITIVE CELL - CENTRING CODE 6/0 VOLUME=  2458.918179 - DENSITY  1.029 g/cm^3
         A              B              C           ALPHA      BETA       GAMMA 
    14.72726120    14.72726120    14.72726120   109.471221 109.471221 109.471221
 *******************************************************************************
 ATOMS IN THE ASYMMETRIC UNIT   11 - ATOMS IN THE UNIT CELL:  126
     ATOM                 X/A                 Y/B                 Z/C    
 *******************************************************************************
      1 T   6 C     3.568648139042E-02 -4.661957407287E-01  3.483110287427E-01
      2 F   6 C     1.854932305286E-01 -3.126245473523E-01 -3.483110287427E-01
      3 F   6 C    -3.568648139042E-02  3.126245473523E-01  4.981177778809E-01
      4 F   6 C    -1.854932305286E-01  4.661957407287E-01 -4.981177778809E-01
      5 F   6 C     3.483110287427E-01  3.568648139042E-02 -4.661957407287E-01
      6 F   6 C    -4.661957407287E-01  3.483110287427E-01  3.568648139042E-02
      7 F   6 C    -4.981177778809E-01 -1.854932305286E-01  4.661957407287E-01
      8 F   6 C    -3.126245473523E-01 -3.483110287427E-01  1.854932305286E-01
      9 F   6 C    -3.483110287427E-01  1.854932305286E-01 -3.126245473523E-01
     10 F   6 C     3.126245473523E-01  4.981177778809E-01 -3.568648139042E-02
     11 F   6 C     4.981177778809E-01 -3.568648139042E-02  3.126245473523E-01
     12 F   6 C     4.661957407287E-01 -4.981177778809E-01 -1.854932305286E-01
     13 T   6 C     8.409006205467E-02 -1.878658075439E-01  4.597003342310E-01
     14 F   6 C     3.524338582251E-01 -3.756102721763E-01 -4.597003342310E-01
     15 F   6 C    -8.409006205467E-02  3.756102721763E-01 -2.719558695986E-01
     16 F   6 C    -3.524338582251E-01  1.878658075439E-01  2.719558695986E-01
     17 F   6 C     4.597003342310E-01  8.409006205467E-02 -1.878658075439E-01
     18 F   6 C    -1.878658075439E-01  4.597003342310E-01  8.409006205467E-02
     19 F   6 C     2.719558695986E-01 -3.524338582251E-01  1.878658075439E-01
     20 F   6 C    -3.756102721763E-01 -4.597003342310E-01  3.524338582251E-01
     21 F   6 C    -4.597003342310E-01  3.524338582251E-01 -3.756102721763E-01
     22 F   6 C     3.756102721763E-01 -2.719558695986E-01 -8.409006205467E-02
     23 F   6 C    -2.719558695986E-01 -8.409006205467E-02  3.756102721763E-01
     24 F   6 C     1.878658075439E-01  2.719558695986E-01 -3.524338582251E-01
     25 T   6 C     3.651004930528E-02 -3.603795068299E-01  3.863719422563E-01
     26 F   6 C     2.532485509137E-01 -3.498618929510E-01 -3.863719422563E-01
     27 F   6 C    -3.651004930528E-02  3.498618929510E-01 -3.968895561352E-01
     28 F   6 C    -2.532485509137E-01  3.603795068299E-01  3.968895561352E-01
     29 F   6 C     3.863719422563E-01  3.651004930528E-02 -3.603795068299E-01
     30 F   6 C    -3.603795068299E-01  3.863719422563E-01  3.651004930528E-02
     31 F   6 C     3.968895561352E-01 -2.532485509137E-01  3.603795068299E-01
     32 F   6 C    -3.498618929510E-01 -3.863719422563E-01  2.532485509137E-01
     33 F   6 C    -3.863719422563E-01  2.532485509137E-01 -3.498618929510E-01
     34 F   6 C     3.498618929510E-01 -3.968895561352E-01 -3.651004930528E-02
     35 F   6 C    -3.968895561352E-01 -3.651004930528E-02  3.498618929510E-01
     36 F   6 C     3.603795068299E-01  3.968895561352E-01 -2.532485509137E-01
     37 T   6 C    -2.922431124273E-02 -2.505896330158E-01  4.170038148083E-01
     38 F   6 C     3.324065521760E-01 -4.462281260510E-01 -4.170038148083E-01
     39 F   6 C     2.922431124273E-02  4.462281260510E-01 -2.213653217730E-01
     40 F   6 C    -3.324065521760E-01  2.505896330158E-01  2.213653217730E-01
     41 F   6 C     4.170038148083E-01 -2.922431124273E-02 -2.505896330158E-01
     42 F   6 C    -2.505896330158E-01  4.170038148083E-01 -2.922431124273E-02
     43 F   6 C     2.213653217730E-01 -3.324065521760E-01  2.505896330158E-01
     44 F   6 C    -4.462281260510E-01 -4.170038148083E-01  3.324065521760E-01
     45 F   6 C    -4.170038148083E-01  3.324065521760E-01 -4.462281260510E-01
     46 F   6 C     4.462281260510E-01 -2.213653217730E-01  2.922431124273E-02
     47 F   6 C    -2.213653217730E-01  2.922431124273E-02  4.462281260510E-01
     48 F   6 C     2.505896330158E-01  2.213653217730E-01 -3.324065521760E-01
     49 T   1 H     1.158655658305E-01 -4.631177833318E-01  3.659587604141E-01
     50 F   1 H     1.709234562541E-01 -2.500931945835E-01 -3.659587604141E-01
     51 F   1 H    -1.158655658305E-01  2.500931945835E-01  4.210166508377E-01
     52 F   1 H    -1.709234562541E-01  4.631177833318E-01 -4.210166508377E-01
     53 F   1 H     3.659587604141E-01  1.158655658305E-01 -4.631177833318E-01
     54 F   1 H    -4.631177833318E-01  3.659587604141E-01  1.158655658305E-01
     55 F   1 H    -4.210166508377E-01 -1.709234562541E-01  4.631177833318E-01
     56 F   1 H    -2.500931945835E-01 -3.659587604141E-01  1.709234562541E-01
     57 F   1 H    -3.659587604141E-01  1.709234562541E-01 -2.500931945835E-01
     58 F   1 H     2.500931945835E-01  4.210166508377E-01 -1.158655658306E-01
     59 F   1 H     4.210166508377E-01 -1.158655658305E-01  2.500931945835E-01
     60 F   1 H     4.631177833318E-01 -4.210166508377E-01 -1.709234562541E-01
     61 T   1 H     1.367416992831E-01 -9.893128156070E-02 -4.980843025498E-01
     62 F   1 H     3.991530209890E-01 -3.651739981671E-01  4.980843025498E-01
     63 F   1 H    -1.367416992831E-01  3.651739981671E-01 -2.356729808438E-01
     64 F   1 H    -3.991530209890E-01  9.893128156070E-02  2.356729808438E-01
     65 F   1 H    -4.980843025498E-01  1.367416992831E-01 -9.893128156070E-02
     66 F   1 H    -9.893128156070E-02 -4.980843025498E-01  1.367416992831E-01
     67 F   1 H     2.356729808438E-01 -3.991530209890E-01  9.893128156070E-02
     68 F   1 H    -3.651739981671E-01  4.980843025498E-01  3.991530209890E-01
     69 F   1 H     4.980843025498E-01  3.991530209890E-01 -3.651739981671E-01
     70 F   1 H     3.651739981671E-01 -2.356729808438E-01 -1.367416992831E-01
     71 F   1 H    -2.356729808438E-01 -1.367416992831E-01  3.651739981671E-01
     72 F   1 H     9.893128156070E-02  2.356729808438E-01 -3.991530209890E-01
     73 T   1 H    -8.913193619832E-02 -2.243356958966E-01  4.186488846651E-01
     74 F   1 H     3.570154194383E-01  4.922191791366E-01 -4.186488846651E-01
     75 F   1 H     8.913193619832E-02 -4.922191791366E-01 -1.352037596983E-01
     76 F   1 H    -3.570154194383E-01  2.243356958966E-01  1.352037596983E-01
     77 F   1 H     4.186488846651E-01 -8.913193619832E-02 -2.243356958966E-01
     78 F   1 H    -2.243356958966E-01  4.186488846651E-01 -8.913193619832E-02
     79 F   1 H     1.352037596983E-01 -3.570154194383E-01  2.243356958966E-01
     80 F   1 H     4.922191791366E-01 -4.186488846651E-01  3.570154194383E-01
     81 F   1 H    -4.186488846651E-01  3.570154194383E-01  4.922191791366E-01
     82 F   1 H    -4.922191791366E-01 -1.352037596983E-01  8.913193619832E-02
     83 F   1 H    -1.352037596983E-01  8.913193619832E-02 -4.922191791366E-01
     84 F   1 H     2.243356958966E-01  1.352037596983E-01 -3.570154194383E-01
     85 T   7 N     1.249851330342E-01 -2.578310117885E-01  4.401635199690E-01
     86 F   7 N     3.020054682425E-01 -3.151783869348E-01 -4.401635199690E-01
     87 F   7 N    -1.249851330342E-01  3.151783869348E-01 -3.828161448227E-01
     88 F   7 N    -3.020054682425E-01  2.578310117885E-01  3.828161448227E-01
     89 F   7 N     4.401635199690E-01  1.249851330342E-01 -2.578310117885E-01
     90 F   7 N    -2.578310117885E-01  4.401635199690E-01  1.249851330342E-01
     91 F   7 N     3.828161448227E-01 -3.020054682425E-01  2.578310117885E-01
     92 F   7 N    -3.151783869348E-01 -4.401635199690E-01  3.020054682425E-01
     93 F   7 N    -4.401635199690E-01  3.020054682425E-01 -3.151783869348E-01
     94 F   7 N     3.151783869348E-01 -3.828161448227E-01 -1.249851330342E-01
     95 F   7 N    -3.828161448227E-01 -1.249851330342E-01  3.151783869348E-01
     96 F   7 N     2.578310117885E-01  3.828161448227E-01 -3.020054682425E-01
     97 T   7 N    -5.809516530998E-02 -3.590584894673E-01  3.704886340992E-01
     98 F   7 N     2.704528764335E-01 -4.285837994092E-01 -3.704886340992E-01
     99 F   7 N     5.809516530998E-02  4.285837994092E-01 -3.009633241573E-01
    100 F   7 N    -2.704528764335E-01  3.590584894673E-01  3.009633241573E-01
    101 F   7 N     3.704886340992E-01 -5.809516530998E-02 -3.590584894673E-01
    102 F   7 N    -3.590584894673E-01  3.704886340992E-01 -5.809516530998E-02
    103 F   7 N     3.009633241573E-01 -2.704528764335E-01  3.590584894673E-01
    104 F   7 N    -4.285837994092E-01 -3.704886340992E-01  2.704528764335E-01
    105 F   7 N    -3.704886340992E-01  2.704528764335E-01 -4.285837994092E-01
    106 F   7 N     4.285837994092E-01 -3.009633241573E-01  5.809516530998E-02
    107 F   7 N    -3.009633241573E-01  5.809516530998E-02  4.285837994092E-01
    108 F   7 N     3.590584894673E-01  3.009633241573E-01 -2.704528764335E-01
    109 T   8 O    -5.072404885327E-02  4.463771574253E-01  2.987564417366E-01
    110 F   8 O     1.476207156887E-01 -3.494804905899E-01 -2.987564417366E-01
    111 F   8 O     5.072404885327E-02  3.494804905899E-01  4.971012062786E-01
    112 F   8 O    -1.476207156887E-01 -4.463771574253E-01 -4.971012062786E-01
    113 F   8 O     2.987564417366E-01 -5.072404885327E-02  4.463771574253E-01
    114 F   8 O     4.463771574253E-01  2.987564417366E-01 -5.072404885327E-02
    115 F   8 O    -4.971012062786E-01 -1.476207156887E-01 -4.463771574253E-01
    116 F   8 O    -3.494804905899E-01 -2.987564417366E-01  1.476207156887E-01
    117 F   8 O    -2.987564417366E-01  1.476207156887E-01 -3.494804905899E-01
    118 F   8 O     3.494804905899E-01  4.971012062786E-01  5.072404885327E-02
    119 F   8 O     4.971012062786E-01  5.072404885327E-02  3.494804905899E-01
    120 F   8 O    -4.463771574253E-01 -4.971012062786E-01 -1.476207156887E-01
    121 T 230 ZN   -2.065279729946E-01 -4.999999999998E-01  2.934720270052E-01
    122 F 230 ZN    2.065279729947E-01 -4.999999999998E-01 -2.934720270056E-01
    123 F 230 ZN    2.934720270052E-01 -2.065279729946E-01 -4.999999999998E-01
    124 F 230 ZN   -4.999999999998E-01  2.934720270052E-01 -2.065279729946E-01
    125 F 230 ZN   -4.999999999998E-01 -2.934720270056E-01  2.065279729947E-01
    126 F 230 ZN   -2.934720270056E-01  2.065279729947E-01 -4.999999999998E-01

 TRANSFORMATION MATRIX PRIMITIVE-CRYSTALLOGRAPHIC CELL
  0.0000  1.0000  1.0000  1.0000  0.0000  1.0000  1.0000  1.0000  0.0000

 *******************************************************************************
 CRYSTALLOGRAPHIC CELL (VOLUME=       4917.83635773)
         A              B              C           ALPHA      BETA       GAMMA 
    17.00557644    17.00557644    17.00557644    90.000000  90.000000  90.000000

 COORDINATES IN THE CRYSTALLOGRAPHIC CELL
     ATOM                 X/A                 Y/B                 Z/C    
 *******************************************************************************
      1 T   6 C     4.232144033118E-01 -7.490337456907E-02  1.105898559595E-01
      2 F   6 C    -4.232144033118E-01  7.490337456907E-02  1.105898559595E-01
      3 F   6 C     4.232144033118E-01  7.490337456907E-02 -1.105898559595E-01
      4 F   6 C    -4.232144033118E-01 -7.490337456907E-02 -1.105898559595E-01
      5 F   6 C     1.105898559595E-01  4.232144033118E-01 -7.490337456907E-02
      6 F   6 C    -7.490337456907E-02  1.105898559595E-01  4.232144033118E-01
      7 F   6 C    -1.105898559595E-01 -4.232144033118E-01 -7.490337456907E-02
      8 F   6 C     7.490337456907E-02  1.105898559595E-01 -4.232144033118E-01
      9 F   6 C     1.105898559595E-01 -4.232144033118E-01  7.490337456907E-02
     10 F   6 C     7.490337456907E-02 -1.105898559595E-01  4.232144033118E-01
     11 F   6 C    -1.105898559595E-01  4.232144033118E-01  7.490337456907E-02
     12 F   6 C    -7.490337456907E-02 -1.105898559595E-01 -4.232144033118E-01
     13 T   6 C    -4.061277676838E-01 -1.341718980852E-01  2.182619601399E-01
     14 F   6 C     4.061277676838E-01  1.341718980852E-01  2.182619601399E-01
     15 F   6 C    -4.061277676838E-01  1.341718980852E-01 -2.182619601399E-01
     16 F   6 C     4.061277676838E-01 -1.341718980852E-01 -2.182619601399E-01
     17 F   6 C     2.182619601399E-01 -4.061277676838E-01 -1.341718980852E-01
     18 F   6 C    -1.341718980852E-01  2.182619601399E-01 -4.061277676838E-01
     19 F   6 C    -2.182619601399E-01  4.061277676838E-01 -1.341718980852E-01
     20 F   6 C     1.341718980852E-01  2.182619601399E-01  4.061277676838E-01
     21 F   6 C     2.182619601399E-01  4.061277676838E-01  1.341718980852E-01
     22 F   6 C     1.341718980852E-01 -2.182619601399E-01 -4.061277676838E-01
     23 F   6 C    -2.182619601399E-01 -4.061277676838E-01  1.341718980852E-01
     24 F   6 C    -1.341718980852E-01 -2.182619601399E-01  4.061277676838E-01
     25 T   6 C     4.947411930605E-01 -1.083692508042E-01  1.448793001095E-01
     26 F   6 C    -4.947411930605E-01  1.083692508042E-01  1.448793001095E-01
     27 F   6 C     4.947411930605E-01  1.083692508042E-01 -1.448793001095E-01
     28 F   6 C    -4.947411930605E-01 -1.083692508042E-01 -1.448793001095E-01
     29 F   6 C     1.448793001095E-01  4.947411930605E-01 -1.083692508042E-01
     30 F   6 C    -1.083692508042E-01  1.448793001095E-01  4.947411930605E-01
     31 F   6 C    -1.448793001095E-01 -4.947411930605E-01 -1.083692508042E-01
     32 F   6 C     1.083692508042E-01  1.448793001095E-01 -4.947411930605E-01
     33 F   6 C     1.448793001095E-01 -4.947411930605E-01  1.083692508042E-01
     34 F   6 C     1.083692508042E-01 -1.448793001095E-01  4.947411930605E-01
     35 F   6 C    -1.448793001095E-01  4.947411930605E-01  1.083692508042E-01
     36 F   6 C    -1.083692508042E-01 -1.448793001095E-01 -4.947411930605E-01
     37 T   6 C    -4.021807534824E-01 -1.808154317093E-01  1.515911204666E-01
     38 F   6 C     4.021807534824E-01  1.808154317093E-01  1.515911204666E-01
     39 F   6 C    -4.021807534824E-01  1.808154317093E-01 -1.515911204666E-01
     40 F   6 C     4.021807534824E-01 -1.808154317093E-01 -1.515911204666E-01
     41 F   6 C     1.515911204666E-01 -4.021807534824E-01 -1.808154317093E-01
     42 F   6 C    -1.808154317093E-01  1.515911204666E-01 -4.021807534824E-01
     43 F   6 C    -1.515911204666E-01  4.021807534824E-01 -1.808154317093E-01
     44 F   6 C     1.808154317093E-01  1.515911204666E-01  4.021807534824E-01
     45 F   6 C     1.515911204666E-01  4.021807534824E-01  1.808154317093E-01
     46 F   6 C     1.808154317093E-01 -1.515911204666E-01 -4.021807534824E-01
     47 F   6 C    -1.515911204666E-01 -4.021807534824E-01  1.808154317093E-01
     48 F   6 C    -1.808154317093E-01 -1.515911204666E-01  4.021807534824E-01
     49 T   1 H     3.934877056259E-01 -2.752894521180E-02  1.433945110423E-01
     50 F   1 H    -3.934877056259E-01  2.752894521180E-02  1.433945110423E-01
     51 F   1 H     3.934877056259E-01  2.752894521180E-02 -1.433945110423E-01
     52 F   1 H    -3.934877056259E-01 -2.752894521180E-02 -1.433945110423E-01
     53 F   1 H     1.433945110423E-01  3.934877056259E-01 -2.752894521180E-02
     54 F   1 H    -2.752894521180E-02  1.433945110423E-01  3.934877056259E-01
     55 F   1 H    -1.433945110423E-01 -3.934877056259E-01 -2.752894521180E-02
     56 F   1 H     2.752894521180E-02  1.433945110423E-01 -3.934877056259E-01
     57 F   1 H     1.433945110423E-01 -3.934877056259E-01  2.752894521180E-02
     58 F   1 H     2.752894521180E-02 -1.433945110424E-01  3.934877056259E-01
     59 F   1 H    -1.433945110423E-01  3.934877056259E-01  2.752894521180E-02
     60 F   1 H    -2.752894521180E-02 -1.433945110423E-01 -3.934877056259E-01
     61 T   1 H    -3.668786416968E-01 -1.312056608530E-01  2.679473601361E-01
     62 F   1 H     3.668786416968E-01  1.312056608530E-01  2.679473601361E-01
     63 F   1 H    -3.668786416968E-01  1.312056608530E-01 -2.679473601361E-01
     64 F   1 H     3.668786416968E-01 -1.312056608530E-01 -2.679473601361E-01
     65 F   1 H     2.679473601361E-01 -3.668786416968E-01 -1.312056608530E-01
     66 F   1 H    -1.312056608530E-01  2.679473601361E-01 -3.668786416968E-01
     67 F   1 H    -2.679473601361E-01  3.668786416968E-01 -1.312056608530E-01
     68 F   1 H     1.312056608530E-01  2.679473601361E-01  3.668786416968E-01
     69 F   1 H     2.679473601361E-01  3.668786416968E-01  1.312056608530E-01
     70 F   1 H     1.312056608530E-01 -2.679473601361E-01 -3.668786416968E-01
     71 F   1 H    -2.679473601361E-01 -3.668786416968E-01  1.312056608530E-01
     72 F   1 H    -1.312056608530E-01 -2.679473601361E-01  3.668786416968E-01
     73 T   1 H    -3.582774375166E-01 -2.230736778183E-01  1.339417416200E-01
     74 F   1 H     3.582774375166E-01  2.230736778183E-01  1.339417416200E-01
     75 F   1 H    -3.582774375166E-01  2.230736778183E-01 -1.339417416200E-01
     76 F   1 H     3.582774375166E-01 -2.230736778183E-01 -1.339417416200E-01
     77 F   1 H     1.339417416200E-01 -3.582774375166E-01 -2.230736778183E-01
     78 F   1 H    -2.230736778183E-01  1.339417416200E-01 -3.582774375166E-01
     79 F   1 H    -1.339417416200E-01  3.582774375166E-01 -2.230736778183E-01
     80 F   1 H     2.230736778183E-01  1.339417416200E-01  3.582774375166E-01
     81 F   1 H     1.339417416200E-01  3.582774375166E-01  2.230736778183E-01
     82 F   1 H     2.230736778183E-01 -1.339417416200E-01 -3.582774375166E-01
     83 F   1 H    -1.339417416200E-01 -3.582774375166E-01  2.230736778183E-01
     84 F   1 H    -2.230736778183E-01 -1.339417416200E-01  3.582774375166E-01
     85 T   7 N     2.867368757318E-02  4.114898323959E-01 -2.865046993617E-01
     86 F   7 N    -2.867368757318E-02 -4.114898323959E-01 -2.865046993617E-01
     87 F   7 N     2.867368757318E-02 -4.114898323959E-01  2.865046993617E-01
     88 F   7 N    -2.867368757318E-02  4.114898323959E-01  2.865046993617E-01
     89 F   7 N    -2.865046993617E-01  2.867368757318E-02  4.114898323959E-01
     90 F   7 N     4.114898323959E-01 -2.865046993617E-01  2.867368757318E-02
     91 F   7 N     2.865046993617E-01 -2.867368757318E-02  4.114898323959E-01
     92 F   7 N    -4.114898323959E-01 -2.865046993617E-01 -2.867368757318E-02
     93 F   7 N    -2.865046993617E-01 -2.867368757318E-02 -4.114898323959E-01
     94 F   7 N    -4.114898323959E-01  2.865046993617E-01  2.867368757318E-02
     95 F   7 N     2.865046993617E-01  2.867368757318E-02 -4.114898323959E-01
     96 F   7 N     4.114898323959E-01  2.865046993617E-01 -2.867368757318E-02
     97 T   7 N    -4.652373450290E-01 -1.642740208717E-01  1.061788555618E-01
     98 F   7 N     4.652373450290E-01  1.642740208717E-01  1.061788555618E-01
     99 F   7 N    -4.652373450290E-01  1.642740208717E-01 -1.061788555618E-01
    100 F   7 N     4.652373450290E-01 -1.642740208717E-01 -1.061788555618E-01
    101 F   7 N     1.061788555618E-01 -4.652373450290E-01 -1.642740208717E-01
    102 F   7 N    -1.642740208717E-01  1.061788555618E-01 -4.652373450290E-01
    103 F   7 N    -1.061788555618E-01  4.652373450290E-01 -1.642740208717E-01
    104 F   7 N     1.642740208717E-01  1.061788555618E-01  4.652373450290E-01
    105 F   7 N     1.061788555618E-01  4.652373450290E-01  1.642740208717E-01
    106 F   7 N     1.642740208717E-01 -1.061788555618E-01 -4.652373450290E-01
    107 F   7 N    -1.061788555618E-01 -4.652373450290E-01  1.642740208717E-01
    108 F   7 N    -1.642740208717E-01 -1.061788555618E-01  4.652373450290E-01
    109 T   8 O     3.979288240076E-01 -9.917238227099E-02  4.844833341772E-02
    110 F   8 O    -3.979288240076E-01  9.917238227099E-02  4.844833341772E-02
    111 F   8 O     3.979288240076E-01  9.917238227099E-02 -4.844833341772E-02
    112 F   8 O    -3.979288240076E-01 -9.917238227099E-02 -4.844833341772E-02
    113 F   8 O     4.844833341772E-02  3.979288240076E-01 -9.917238227099E-02
    114 F   8 O    -9.917238227099E-02  4.844833341772E-02  3.979288240076E-01
    115 F   8 O    -4.844833341772E-02 -3.979288240076E-01 -9.917238227099E-02
    116 F   8 O     9.917238227099E-02  4.844833341772E-02 -3.979288240076E-01
    117 F   8 O     4.844833341772E-02 -3.979288240076E-01  9.917238227099E-02
    118 F   8 O     9.917238227099E-02 -4.844833341772E-02  3.979288240076E-01
    119 F   8 O    -4.844833341772E-02  3.979288240076E-01  9.917238227099E-02
    120 F   8 O    -9.917238227099E-02 -4.844833341772E-02 -3.979288240076E-01
    121 T 230 ZN    0.000000000000E+00  2.934720270052E-01 -4.999999999998E-01
    122 F 230 ZN    0.000000000000E+00 -2.934720270056E-01 -4.999999999998E-01
    123 F 230 ZN   -4.999999999998E-01  0.000000000000E+00  2.934720270052E-01
    124 F 230 ZN    2.934720270052E-01 -4.999999999998E-01  0.000000000000E+00
    125 F 230 ZN   -2.934720270056E-01 -4.999999999998E-01  0.000000000000E+00
    126 F 230 ZN   -4.999999999998E-01  0.000000000000E+00 -2.934720270056E-01

 T = ATOM BELONGING TO THE ASYMMETRIC UNIT
 *******************************************************************************
 * GEOMETRY EDITING - INPUT COORDINATES ARE GIVEN IN ANGSTROM         
 *******************************************************************************

 GEOMETRY NOW FULLY CONSISTENT WITH THE GROUP
 INFORMATION **** NEW DEFAULT **** FINALRUN 4 FOR GEOMETRY OPTIMIZATIONS
 INFORMATION **** NEW DEFAULT **** OPTGEOM OPTIMIZES BOTH ATOMIC COORDINATES AND CELL PARAMETERS
 INFORMATION **** NEW DEFAULT **** TOL. ON ATOMIC DISP TO REDEFINE REF. GEOMETRY: 0.8 Angs
 INFORMATION **** NEW DEFAULT **** N POINTS TO REDEFINE REF. GEOMETRY: N OF OPT DEGS OF FREEDOM
 INFORMATION **** NEW DEFAULT **** TOL. ON ENERGY TO REDEFINE REF. GEOMETRY: 10**-3*(5*N. ATOMS)

 IMPORTANT INFORMATION:
 THE COORDINATE SYSTEM ADOPTED IN THE OPTIMIZATION IS NOT IN
 GENERAL HOMOGENEOUS UNITS. FOR THIS REASON THE GRADIENT AND 
 HESSIAN MATRIX IN TERMS OF THIS SYSTEM ARE GIVEN WITHOUT
 UNITS. FOR MORE DETAILS SEE THE MANUAL.

 INITIAL TRUST RADIUS         0.50000 MAXIMUM TRUST RADIUS               4.00000
 MAXIMUM GRADIENT COMPONENT   0.00045 MAXIMUM DISPLACEMENT COMPONENT     0.00180
 R.M.S. OF GRADIENT COMPONENT 0.00030 R.M.S. OF DISPLACEMENT COMPONENTS  0.00120
 THRESHOLD ON ENERGY CHANGE 0.100E-06 EXTRAPOLATING POLYNOMIAL ORDER           2
 MAXIMUM ALLOWED NUMBER OF STEPS   -1 SORTING OF ENERGY POINTS:               NO
 ANALYTICAL  GRADIENT                 HESSIAN UPDATING                      BFGS
 STEP SIZE NUMERICAL GRADIENT 0.00100
 INITIAL HESSIAN MATRIX: SCHLEGEL MODEL 2
 *******************************************************************************


 ELAELAELAELAELAELAELAELAELAELAELAELAELAELAELAELAELAELAELAELAELAELAELAELAELAELA

                       ELASTIC CALCULATION

 INFORMATION **** TOLDEX ****  CONVERGENCE CRITERION FOR RMS DISPLACEMENT MODIFIED  6.200000E-04
 INFORMATION **** TOLDEG **** MODIFY CONVERGENCE CRITERION FOR RMS GRADIENT  3.000000E-04
 INFORMATION **** TOLDEE **** CONVERGENCE CRITERION FOR ENERGY MODIFIED: 10**-           8

 GCALCO - MAX INDICES DIRECT LATTICE VECTOR    14    14    14
 NO.OF VECTORS CREATED 6999 STARS  122 RMAX   303.16931 BOHR

 GEOMETRY FOR WAVE FUNCTION - DIMENSIONALITY OF THE SYSTEM    3
 (NON PERIODIC DIRECTION: LATTICE PARAMETER FORMALLY SET TO 500)
 *******************************************************************************
 LATTICE PARAMETERS (ANGSTROMS AND DEGREES) - BOHR = 0.5291772083 ANGSTROM
 PRIMITIVE CELL - CENTRING CODE 6/0 VOLUME=  2458.918179 - DENSITY  1.029 g/cm^3
         A              B              C           ALPHA      BETA       GAMMA 
    14.72726120    14.72726120    14.72726120   109.471221 109.471221 109.471221
 *******************************************************************************
 ATOMS IN THE ASYMMETRIC UNIT   11 - ATOMS IN THE UNIT CELL:  126
     ATOM                 X/A                 Y/B                 Z/C    
 *******************************************************************************
      1 T   6 C     3.568648139042E-02 -4.661957407287E-01  3.483110287427E-01
      2 F   6 C     1.854932305286E-01 -3.126245473523E-01 -3.483110287427E-01
      3 F   6 C    -3.568648139042E-02  3.126245473523E-01  4.981177778809E-01
      4 F   6 C    -1.854932305286E-01  4.661957407287E-01 -4.981177778809E-01
      5 F   6 C     3.483110287427E-01  3.568648139042E-02 -4.661957407287E-01
      6 F   6 C    -4.661957407287E-01  3.483110287427E-01  3.568648139042E-02
      7 F   6 C    -4.981177778809E-01 -1.854932305286E-01  4.661957407287E-01
      8 F   6 C    -3.126245473523E-01 -3.483110287427E-01  1.854932305286E-01
      9 F   6 C    -3.483110287427E-01  1.854932305286E-01 -3.126245473523E-01
     10 F   6 C     3.126245473523E-01  4.981177778809E-01 -3.568648139042E-02
     11 F   6 C     4.981177778809E-01 -3.568648139042E-02  3.126245473523E-01
     12 F   6 C     4.661957407287E-01 -4.981177778809E-01 -1.854932305286E-01
     13 T   6 C     8.409006205467E-02 -1.878658075439E-01  4.597003342310E-01
     14 F   6 C     3.524338582251E-01 -3.756102721763E-01 -4.597003342310E-01
     15 F   6 C    -8.409006205467E-02  3.756102721763E-01 -2.719558695986E-01
     16 F   6 C    -3.524338582251E-01  1.878658075439E-01  2.719558695986E-01
     17 F   6 C     4.597003342310E-01  8.409006205467E-02 -1.878658075439E-01
     18 F   6 C    -1.878658075439E-01  4.597003342310E-01  8.409006205467E-02
     19 F   6 C     2.719558695986E-01 -3.524338582251E-01  1.878658075439E-01
     20 F   6 C    -3.756102721763E-01 -4.597003342310E-01  3.524338582251E-01
     21 F   6 C    -4.597003342310E-01  3.524338582251E-01 -3.756102721763E-01
     22 F   6 C     3.756102721763E-01 -2.719558695986E-01 -8.409006205467E-02
     23 F   6 C    -2.719558695986E-01 -8.409006205467E-02  3.756102721763E-01
     24 F   6 C     1.878658075439E-01  2.719558695986E-01 -3.524338582251E-01
     25 T   6 C     3.651004930528E-02 -3.603795068299E-01  3.863719422563E-01
     26 F   6 C     2.532485509137E-01 -3.498618929510E-01 -3.863719422563E-01
     27 F   6 C    -3.651004930528E-02  3.498618929510E-01 -3.968895561352E-01
     28 F   6 C    -2.532485509137E-01  3.603795068299E-01  3.968895561352E-01
     29 F   6 C     3.863719422563E-01  3.651004930528E-02 -3.603795068299E-01
     30 F   6 C    -3.603795068299E-01  3.863719422563E-01  3.651004930528E-02
     31 F   6 C     3.968895561352E-01 -2.532485509137E-01  3.603795068299E-01
     32 F   6 C    -3.498618929510E-01 -3.863719422563E-01  2.532485509137E-01
     33 F   6 C    -3.863719422563E-01  2.532485509137E-01 -3.498618929510E-01
     34 F   6 C     3.498618929510E-01 -3.968895561352E-01 -3.651004930528E-02
     35 F   6 C    -3.968895561352E-01 -3.651004930528E-02  3.498618929510E-01
     36 F   6 C     3.603795068299E-01  3.968895561352E-01 -2.532485509137E-01
     37 T   6 C    -2.922431124273E-02 -2.505896330158E-01  4.170038148083E-01
     38 F   6 C     3.324065521760E-01 -4.462281260510E-01 -4.170038148083E-01
     39 F   6 C     2.922431124273E-02  4.462281260510E-01 -2.213653217730E-01
     40 F   6 C    -3.324065521760E-01  2.505896330158E-01  2.213653217730E-01
     41 F   6 C     4.170038148083E-01 -2.922431124273E-02 -2.505896330158E-01
     42 F   6 C    -2.505896330158E-01  4.170038148083E-01 -2.922431124273E-02
     43 F   6 C     2.213653217730E-01 -3.324065521760E-01  2.505896330158E-01
     44 F   6 C    -4.462281260510E-01 -4.170038148083E-01  3.324065521760E-01
     45 F   6 C    -4.170038148083E-01  3.324065521760E-01 -4.462281260510E-01
     46 F   6 C     4.462281260510E-01 -2.213653217730E-01  2.922431124273E-02
     47 F   6 C    -2.213653217730E-01  2.922431124273E-02  4.462281260510E-01
     48 F   6 C     2.505896330158E-01  2.213653217730E-01 -3.324065521760E-01
     49 T   1 H     1.158655658305E-01 -4.631177833318E-01  3.659587604141E-01
     50 F   1 H     1.709234562541E-01 -2.500931945835E-01 -3.659587604141E-01
     51 F   1 H    -1.158655658305E-01  2.500931945835E-01  4.210166508377E-01
     52 F   1 H    -1.709234562541E-01  4.631177833318E-01 -4.210166508377E-01
     53 F   1 H     3.659587604141E-01  1.158655658305E-01 -4.631177833318E-01
     54 F   1 H    -4.631177833318E-01  3.659587604141E-01  1.158655658305E-01
     55 F   1 H    -4.210166508377E-01 -1.709234562541E-01  4.631177833318E-01
     56 F   1 H    -2.500931945835E-01 -3.659587604141E-01  1.709234562541E-01
     57 F   1 H    -3.659587604141E-01  1.709234562541E-01 -2.500931945835E-01
     58 F   1 H     2.500931945835E-01  4.210166508377E-01 -1.158655658305E-01
     59 F   1 H     4.210166508377E-01 -1.158655658305E-01  2.500931945835E-01
     60 F   1 H     4.631177833318E-01 -4.210166508377E-01 -1.709234562541E-01
     61 T   1 H     1.367416992831E-01 -9.893128156070E-02 -4.980843025498E-01
     62 F   1 H     3.991530209890E-01 -3.651739981671E-01  4.980843025498E-01
     63 F   1 H    -1.367416992831E-01  3.651739981671E-01 -2.356729808438E-01
     64 F   1 H    -3.991530209890E-01  9.893128156070E-02  2.356729808438E-01
     65 F   1 H    -4.980843025498E-01  1.367416992831E-01 -9.893128156070E-02
     66 F   1 H    -9.893128156070E-02 -4.980843025498E-01  1.367416992831E-01
     67 F   1 H     2.356729808438E-01 -3.991530209890E-01  9.893128156070E-02
     68 F   1 H    -3.651739981671E-01  4.980843025498E-01  3.991530209890E-01
     69 F   1 H     4.980843025498E-01  3.991530209890E-01 -3.651739981671E-01
     70 F   1 H     3.651739981671E-01 -2.356729808438E-01 -1.367416992831E-01
     71 F   1 H    -2.356729808438E-01 -1.367416992831E-01  3.651739981671E-01
     72 F   1 H     9.893128156070E-02  2.356729808438E-01 -3.991530209890E-01
     73 T   1 H    -8.913193619832E-02 -2.243356958966E-01  4.186488846651E-01
     74 F   1 H     3.570154194383E-01  4.922191791366E-01 -4.186488846651E-01
     75 F   1 H     8.913193619832E-02 -4.922191791366E-01 -1.352037596983E-01
     76 F   1 H    -3.570154194383E-01  2.243356958966E-01  1.352037596983E-01
     77 F   1 H     4.186488846651E-01 -8.913193619832E-02 -2.243356958966E-01
     78 F   1 H    -2.243356958966E-01  4.186488846651E-01 -8.913193619832E-02
     79 F   1 H     1.352037596983E-01 -3.570154194383E-01  2.243356958966E-01
     80 F   1 H     4.922191791366E-01 -4.186488846651E-01  3.570154194383E-01
     81 F   1 H    -4.186488846651E-01  3.570154194383E-01  4.922191791366E-01
     82 F   1 H    -4.922191791366E-01 -1.352037596983E-01  8.913193619832E-02
     83 F   1 H    -1.352037596983E-01  8.913193619832E-02 -4.922191791366E-01
     84 F   1 H     2.243356958966E-01  1.352037596983E-01 -3.570154194383E-01
     85 T   7 N     1.249851330342E-01 -2.578310117885E-01  4.401635199690E-01
     86 F   7 N     3.020054682425E-01 -3.151783869348E-01 -4.401635199690E-01
     87 F   7 N    -1.249851330342E-01  3.151783869348E-01 -3.828161448227E-01
     88 F   7 N    -3.020054682425E-01  2.578310117885E-01  3.828161448227E-01
     89 F   7 N     4.401635199690E-01  1.249851330342E-01 -2.578310117885E-01
     90 F   7 N    -2.578310117885E-01  4.401635199690E-01  1.249851330342E-01
     91 F   7 N     3.828161448227E-01 -3.020054682425E-01  2.578310117885E-01
     92 F   7 N    -3.151783869348E-01 -4.401635199690E-01  3.020054682425E-01
     93 F   7 N    -4.401635199690E-01  3.020054682425E-01 -3.151783869348E-01
     94 F   7 N     3.151783869348E-01 -3.828161448227E-01 -1.249851330342E-01
     95 F   7 N    -3.828161448227E-01 -1.249851330342E-01  3.151783869348E-01
     96 F   7 N     2.578310117885E-01  3.828161448227E-01 -3.020054682425E-01
     97 T   7 N    -5.809516530998E-02 -3.590584894673E-01  3.704886340992E-01
     98 F   7 N     2.704528764335E-01 -4.285837994092E-01 -3.704886340992E-01
     99 F   7 N     5.809516530998E-02  4.285837994092E-01 -3.009633241573E-01
    100 F   7 N    -2.704528764335E-01  3.590584894673E-01  3.009633241573E-01
    101 F   7 N     3.704886340992E-01 -5.809516530998E-02 -3.590584894673E-01
    102 F   7 N    -3.590584894673E-01  3.704886340992E-01 -5.809516530998E-02
    103 F   7 N     3.009633241573E-01 -2.704528764335E-01  3.590584894673E-01
    104 F   7 N    -4.285837994092E-01 -3.704886340992E-01  2.704528764335E-01
    105 F   7 N    -3.704886340992E-01  2.704528764335E-01 -4.285837994092E-01
    106 F   7 N     4.285837994092E-01 -3.009633241573E-01  5.809516530998E-02
    107 F   7 N    -3.009633241573E-01  5.809516530998E-02  4.285837994092E-01
    108 F   7 N     3.590584894673E-01  3.009633241573E-01 -2.704528764335E-01
    109 T   8 O    -5.072404885327E-02  4.463771574253E-01  2.987564417366E-01
    110 F   8 O     1.476207156887E-01 -3.494804905899E-01 -2.987564417366E-01
    111 F   8 O     5.072404885327E-02  3.494804905899E-01  4.971012062786E-01
    112 F   8 O    -1.476207156887E-01 -4.463771574253E-01 -4.971012062786E-01
    113 F   8 O     2.987564417366E-01 -5.072404885327E-02  4.463771574253E-01
    114 F   8 O     4.463771574253E-01  2.987564417366E-01 -5.072404885327E-02
    115 F   8 O    -4.971012062786E-01 -1.476207156887E-01 -4.463771574253E-01
    116 F   8 O    -3.494804905899E-01 -2.987564417366E-01  1.476207156887E-01
    117 F   8 O    -2.987564417366E-01  1.476207156887E-01 -3.494804905899E-01
    118 F   8 O     3.494804905899E-01  4.971012062786E-01  5.072404885327E-02
    119 F   8 O     4.971012062786E-01  5.072404885327E-02  3.494804905899E-01
    120 F   8 O    -4.463771574253E-01 -4.971012062786E-01 -1.476207156887E-01
    121 T 230 ZN   -2.065279729948E-01  5.000000000000E-01  2.934720270052E-01
    122 F 230 ZN    2.065279729948E-01  5.000000000000E-01 -2.934720270052E-01
    123 F 230 ZN    2.934720270052E-01 -2.065279729948E-01  5.000000000000E-01
    124 F 230 ZN   -5.000000000000E-01  2.934720270052E-01 -2.065279729948E-01
    125 F 230 ZN   -5.000000000000E-01 -2.934720270052E-01  2.065279729948E-01
    126 F 230 ZN   -2.934720270052E-01  2.065279729948E-01  5.000000000000E-01

 TRANSFORMATION MATRIX PRIMITIVE-CRYSTALLOGRAPHIC CELL
  0.0000  1.0000  1.0000  1.0000  0.0000  1.0000  1.0000  1.0000  0.0000

 *******************************************************************************
 CRYSTALLOGRAPHIC CELL (VOLUME=       4917.83635773)
         A              B              C           ALPHA      BETA       GAMMA 
    17.00557644    17.00557644    17.00557644    90.000000  90.000000  90.000000

 COORDINATES IN THE CRYSTALLOGRAPHIC CELL
     ATOM                 X/A                 Y/B                 Z/C    
 *******************************************************************************
      1 T   6 C     4.232144033118E-01 -7.490337456907E-02  1.105898559595E-01
      2 F   6 C    -4.232144033118E-01  7.490337456907E-02  1.105898559595E-01
      3 F   6 C     4.232144033118E-01  7.490337456907E-02 -1.105898559595E-01
      4 F   6 C    -4.232144033118E-01 -7.490337456907E-02 -1.105898559595E-01
      5 F   6 C     1.105898559595E-01  4.232144033118E-01 -7.490337456907E-02
      6 F   6 C    -7.490337456907E-02  1.105898559595E-01  4.232144033118E-01
      7 F   6 C    -1.105898559595E-01 -4.232144033118E-01 -7.490337456907E-02
      8 F   6 C     7.490337456907E-02  1.105898559595E-01 -4.232144033118E-01
      9 F   6 C     1.105898559595E-01 -4.232144033118E-01  7.490337456907E-02
     10 F   6 C     7.490337456907E-02 -1.105898559595E-01  4.232144033118E-01
     11 F   6 C    -1.105898559595E-01  4.232144033118E-01  7.490337456907E-02
     12 F   6 C    -7.490337456907E-02 -1.105898559595E-01 -4.232144033118E-01
     13 T   6 C    -4.061277676838E-01 -1.341718980852E-01  2.182619601399E-01
     14 F   6 C     4.061277676838E-01  1.341718980852E-01  2.182619601399E-01
     15 F   6 C    -4.061277676838E-01  1.341718980852E-01 -2.182619601399E-01
     16 F   6 C     4.061277676838E-01 -1.341718980852E-01 -2.182619601399E-01
     17 F   6 C     2.182619601399E-01 -4.061277676838E-01 -1.341718980852E-01
     18 F   6 C    -1.341718980852E-01  2.182619601399E-01 -4.061277676838E-01
     19 F   6 C    -2.182619601399E-01  4.061277676838E-01 -1.341718980852E-01
     20 F   6 C     1.341718980852E-01  2.182619601399E-01  4.061277676838E-01
     21 F   6 C     2.182619601399E-01  4.061277676838E-01  1.341718980852E-01
     22 F   6 C     1.341718980852E-01 -2.182619601399E-01 -4.061277676838E-01
     23 F   6 C    -2.182619601399E-01 -4.061277676838E-01  1.341718980852E-01
     24 F   6 C    -1.341718980852E-01 -2.182619601399E-01  4.061277676838E-01
     25 T   6 C     4.947411930605E-01 -1.083692508042E-01  1.448793001095E-01
     26 F   6 C    -4.947411930605E-01  1.083692508042E-01  1.448793001095E-01
     27 F   6 C     4.947411930605E-01  1.083692508042E-01 -1.448793001095E-01
     28 F   6 C    -4.947411930605E-01 -1.083692508042E-01 -1.448793001095E-01
     29 F   6 C     1.448793001095E-01  4.947411930605E-01 -1.083692508042E-01
     30 F   6 C    -1.083692508042E-01  1.448793001095E-01  4.947411930605E-01
     31 F   6 C    -1.448793001095E-01 -4.947411930605E-01 -1.083692508042E-01
     32 F   6 C     1.083692508042E-01  1.448793001095E-01 -4.947411930605E-01
     33 F   6 C     1.448793001095E-01 -4.947411930605E-01  1.083692508042E-01
     34 F   6 C     1.083692508042E-01 -1.448793001095E-01  4.947411930605E-01
     35 F   6 C    -1.448793001095E-01  4.947411930605E-01  1.083692508042E-01
     36 F   6 C    -1.083692508042E-01 -1.448793001095E-01 -4.947411930605E-01
     37 T   6 C    -4.021807534824E-01 -1.808154317093E-01  1.515911204666E-01
     38 F   6 C     4.021807534824E-01  1.808154317093E-01  1.515911204666E-01
     39 F   6 C    -4.021807534824E-01  1.808154317093E-01 -1.515911204666E-01
     40 F   6 C     4.021807534824E-01 -1.808154317093E-01 -1.515911204666E-01
     41 F   6 C     1.515911204666E-01 -4.021807534824E-01 -1.808154317093E-01
     42 F   6 C    -1.808154317093E-01  1.515911204666E-01 -4.021807534824E-01
     43 F   6 C    -1.515911204666E-01  4.021807534824E-01 -1.808154317093E-01
     44 F   6 C     1.808154317093E-01  1.515911204666E-01  4.021807534824E-01
     45 F   6 C     1.515911204666E-01  4.021807534824E-01  1.808154317093E-01
     46 F   6 C     1.808154317093E-01 -1.515911204666E-01 -4.021807534824E-01
     47 F   6 C    -1.515911204666E-01 -4.021807534824E-01  1.808154317093E-01
     48 F   6 C    -1.808154317093E-01 -1.515911204666E-01  4.021807534824E-01
     49 T   1 H     3.934877056259E-01 -2.752894521180E-02  1.433945110423E-01
     50 F   1 H    -3.934877056259E-01  2.752894521180E-02  1.433945110423E-01
     51 F   1 H     3.934877056259E-01  2.752894521180E-02 -1.433945110423E-01
     52 F   1 H    -3.934877056259E-01 -2.752894521180E-02 -1.433945110423E-01
     53 F   1 H     1.433945110423E-01  3.934877056259E-01 -2.752894521180E-02
     54 F   1 H    -2.752894521180E-02  1.433945110423E-01  3.934877056259E-01
     55 F   1 H    -1.433945110423E-01 -3.934877056259E-01 -2.752894521180E-02
     56 F   1 H     2.752894521180E-02  1.433945110423E-01 -3.934877056259E-01
     57 F   1 H     1.433945110423E-01 -3.934877056259E-01  2.752894521180E-02
     58 F   1 H     2.752894521180E-02 -1.433945110423E-01  3.934877056259E-01
     59 F   1 H    -1.433945110423E-01  3.934877056259E-01  2.752894521180E-02
     60 F   1 H    -2.752894521180E-02 -1.433945110423E-01 -3.934877056259E-01
     61 T   1 H    -3.668786416968E-01 -1.312056608530E-01  2.679473601361E-01
     62 F   1 H     3.668786416968E-01  1.312056608530E-01  2.679473601361E-01
     63 F   1 H    -3.668786416968E-01  1.312056608530E-01 -2.679473601361E-01
     64 F   1 H     3.668786416968E-01 -1.312056608530E-01 -2.679473601361E-01
     65 F   1 H     2.679473601361E-01 -3.668786416968E-01 -1.312056608530E-01
     66 F   1 H    -1.312056608530E-01  2.679473601361E-01 -3.668786416968E-01
     67 F   1 H    -2.679473601361E-01  3.668786416968E-01 -1.312056608530E-01
     68 F   1 H     1.312056608530E-01  2.679473601361E-01  3.668786416968E-01
     69 F   1 H     2.679473601361E-01  3.668786416968E-01  1.312056608530E-01
     70 F   1 H     1.312056608530E-01 -2.679473601361E-01 -3.668786416968E-01
     71 F   1 H    -2.679473601361E-01 -3.668786416968E-01  1.312056608530E-01
     72 F   1 H    -1.312056608530E-01 -2.679473601361E-01  3.668786416968E-01
     73 T   1 H    -3.582774375166E-01 -2.230736778183E-01  1.339417416200E-01
     74 F   1 H     3.582774375166E-01  2.230736778183E-01  1.339417416200E-01
     75 F   1 H    -3.582774375166E-01  2.230736778183E-01 -1.339417416200E-01
     76 F   1 H     3.582774375166E-01 -2.230736778183E-01 -1.339417416200E-01
     77 F   1 H     1.339417416200E-01 -3.582774375166E-01 -2.230736778183E-01
     78 F   1 H    -2.230736778183E-01  1.339417416200E-01 -3.582774375166E-01
     79 F   1 H    -1.339417416200E-01  3.582774375166E-01 -2.230736778183E-01
     80 F   1 H     2.230736778183E-01  1.339417416200E-01  3.582774375166E-01
     81 F   1 H     1.339417416200E-01  3.582774375166E-01  2.230736778183E-01
     82 F   1 H     2.230736778183E-01 -1.339417416200E-01 -3.582774375166E-01
     83 F   1 H    -1.339417416200E-01 -3.582774375166E-01  2.230736778183E-01
     84 F   1 H    -2.230736778183E-01 -1.339417416200E-01  3.582774375166E-01
     85 T   7 N     2.867368757318E-02  4.114898323959E-01 -2.865046993617E-01
     86 F   7 N    -2.867368757318E-02 -4.114898323959E-01 -2.865046993617E-01
     87 F   7 N     2.867368757318E-02 -4.114898323959E-01  2.865046993617E-01
     88 F   7 N    -2.867368757318E-02  4.114898323959E-01  2.865046993617E-01
     89 F   7 N    -2.865046993617E-01  2.867368757318E-02  4.114898323959E-01
     90 F   7 N     4.114898323959E-01 -2.865046993617E-01  2.867368757318E-02
     91 F   7 N     2.865046993617E-01 -2.867368757318E-02  4.114898323959E-01
     92 F   7 N    -4.114898323959E-01 -2.865046993617E-01 -2.867368757318E-02
     93 F   7 N    -2.865046993617E-01 -2.867368757318E-02 -4.114898323959E-01
     94 F   7 N    -4.114898323959E-01  2.865046993617E-01  2.867368757318E-02
     95 F   7 N     2.865046993617E-01  2.867368757318E-02 -4.114898323959E-01
     96 F   7 N     4.114898323959E-01  2.865046993617E-01 -2.867368757318E-02
     97 T   7 N    -4.652373450290E-01 -1.642740208717E-01  1.061788555618E-01
     98 F   7 N     4.652373450290E-01  1.642740208717E-01  1.061788555618E-01
     99 F   7 N    -4.652373450290E-01  1.642740208717E-01 -1.061788555618E-01
    100 F   7 N     4.652373450290E-01 -1.642740208717E-01 -1.061788555618E-01
    101 F   7 N     1.061788555618E-01 -4.652373450290E-01 -1.642740208717E-01
    102 F   7 N    -1.642740208717E-01  1.061788555618E-01 -4.652373450290E-01
    103 F   7 N    -1.061788555618E-01  4.652373450290E-01 -1.642740208717E-01
    104 F   7 N     1.642740208717E-01  1.061788555618E-01  4.652373450290E-01
    105 F   7 N     1.061788555618E-01  4.652373450290E-01  1.642740208717E-01
    106 F   7 N     1.642740208717E-01 -1.061788555618E-01 -4.652373450290E-01
    107 F   7 N    -1.061788555618E-01 -4.652373450290E-01  1.642740208717E-01
    108 F   7 N    -1.642740208717E-01 -1.061788555618E-01  4.652373450290E-01
    109 T   8 O     3.979288240076E-01 -9.917238227099E-02  4.844833341772E-02
    110 F   8 O    -3.979288240076E-01  9.917238227099E-02  4.844833341772E-02
    111 F   8 O     3.979288240076E-01  9.917238227099E-02 -4.844833341772E-02
    112 F   8 O    -3.979288240076E-01 -9.917238227099E-02 -4.844833341772E-02
    113 F   8 O     4.844833341772E-02  3.979288240076E-01 -9.917238227099E-02
    114 F   8 O    -9.917238227099E-02  4.844833341772E-02  3.979288240076E-01
    115 F   8 O    -4.844833341772E-02 -3.979288240076E-01 -9.917238227099E-02
    116 F   8 O     9.917238227099E-02  4.844833341772E-02 -3.979288240076E-01
    117 F   8 O     4.844833341772E-02 -3.979288240076E-01  9.917238227099E-02
    118 F   8 O     9.917238227099E-02 -4.844833341772E-02  3.979288240076E-01
    119 F   8 O    -4.844833341772E-02  3.979288240076E-01  9.917238227099E-02
    120 F   8 O    -9.917238227099E-02 -4.844833341772E-02 -3.979288240076E-01
    121 T 230 ZN    5.527642986131E-17  2.934720270052E-01  5.000000000000E-01
    122 F 230 ZN   -8.291464479196E-17 -2.934720270052E-01 -5.000000000000E-01
    123 F 230 ZN   -5.000000000000E-01 -5.527642986131E-17  2.934720270052E-01
    124 F 230 ZN    2.934720270052E-01  5.000000000000E-01 -1.381910746533E-17
    125 F 230 ZN   -2.934720270052E-01  5.000000000000E-01  4.145732239598E-17
    126 F 230 ZN    5.000000000000E-01  5.527642986131E-17 -2.934720270052E-01

 T = ATOM BELONGING TO THE ASYMMETRIC UNIT

 ****   12 SYMMOPS - TRANSLATORS IN FRACTIONAL UNITS
 **** MATRICES AND TRANSLATORS IN THE CRYSTALLOGRAPHIC REFERENCE FRAME
   V INV                    ROTATION MATRICES                   TRANSLATORS
   1   1  1.00  0.00  0.00  0.00  1.00  0.00  0.00  0.00  1.00  0.00  0.00  0.00
   2   2  0.00  1.00 -1.00  1.00  0.00 -1.00  0.00  0.00 -1.00  0.00  0.00  0.00
   3   3 -1.00  0.00  0.00 -1.00  0.00  1.00 -1.00  1.00  0.00  0.00  0.00  0.00
   4   4  0.00 -1.00  1.00  0.00 -1.00  0.00  1.00 -1.00  0.00  0.00  0.00  0.00
   5   6  0.00  0.00  1.00  1.00  0.00  0.00  0.00  1.00  0.00  0.00  0.00  0.00
   6   5  0.00  1.00  0.00  0.00  0.00  1.00  1.00  0.00  0.00  0.00  0.00  0.00
   7   8  1.00 -1.00  0.00  0.00 -1.00  1.00  0.00 -1.00  0.00  0.00  0.00  0.00
   8   7  1.00  0.00 -1.00  0.00  0.00 -1.00  0.00  1.00 -1.00  0.00  0.00  0.00
   9  10  0.00  0.00 -1.00  0.00  1.00 -1.00  1.00  0.00 -1.00  0.00  0.00  0.00
  10   9 -1.00  0.00  1.00 -1.00  1.00  0.00 -1.00  0.00  0.00  0.00  0.00  0.00
  11  12 -1.00  1.00  0.00 -1.00  0.00  0.00 -1.00  0.00  1.00  0.00  0.00  0.00
  12  11  0.00 -1.00  0.00  1.00 -1.00  0.00  0.00 -1.00  1.00  0.00  0.00  0.00

 DIRECT LATTICE VECTORS CARTESIAN COMPONENTS (ANGSTROM)
          X                    Y                    Z
  -0.850278821893E+01   0.850278821893E+01   0.850278821893E+01
   0.850278821893E+01  -0.850278821893E+01   0.850278821893E+01
   0.850278821893E+01   0.850278821893E+01  -0.850278821893E+01


 CARTESIAN COORDINATES - PRIMITIVE CELL
 *******************************************************************************
 *      ATOM          X(ANGSTROM)         Y(ANGSTROM)         Z(ANGSTROM)
 *******************************************************************************
    1     6 C     7.197004885122E+00 -1.273775061688E+00  1.880644248771E+00
    2     6 C    -7.197004885122E+00  1.273775061688E+00  1.880644248771E+00
    3     6 C     7.197004885122E+00  1.273775061688E+00 -1.880644248771E+00
    4     6 C    -7.197004885122E+00 -1.273775061688E+00 -1.880644248771E+00
    5     6 C     1.880644248771E+00  7.197004885122E+00 -1.273775061688E+00
    6     6 C    -1.273775061688E+00  1.880644248771E+00  7.197004885122E+00
    7     6 C    -1.880644248771E+00 -7.197004885122E+00 -1.273775061688E+00
    8     6 C     1.273775061688E+00  1.880644248771E+00 -7.197004885122E+00
    9     6 C     1.880644248771E+00 -7.197004885122E+00  1.273775061688E+00
   10     6 C     1.273775061688E+00 -1.880644248771E+00  7.197004885122E+00
   11     6 C    -1.880644248771E+00  7.197004885122E+00  1.273775061688E+00
   12     6 C    -1.273775061688E+00 -1.880644248771E+00 -7.197004885122E+00
   13     6 C    -6.906436796884E+00 -2.281670468701E+00  3.711670446636E+00
   14     6 C     6.906436796884E+00  2.281670468701E+00  3.711670446636E+00
   15     6 C    -6.906436796884E+00  2.281670468701E+00 -3.711670446636E+00
   16     6 C     6.906436796884E+00 -2.281670468701E+00 -3.711670446636E+00
   17     6 C     3.711670446636E+00 -6.906436796884E+00 -2.281670468701E+00
   18     6 C    -2.281670468701E+00  3.711670446636E+00 -6.906436796884E+00
   19     6 C    -3.711670446636E+00  6.906436796884E+00 -2.281670468701E+00
   20     6 C     2.281670468701E+00  3.711670446636E+00  6.906436796884E+00
   21     6 C     3.711670446636E+00  6.906436796884E+00  2.281670468701E+00
   22     6 C     2.281670468701E+00 -3.711670446636E+00 -6.906436796884E+00
   23     6 C    -3.711670446636E+00 -6.906436796884E+00  2.281670468701E+00
   24     6 C    -2.281670468701E+00 -3.711670446636E+00  6.906436796884E+00
   25     6 C     8.413359175549E+00 -1.842881578065E+00  2.463756012276E+00
   26     6 C    -8.413359175549E+00  1.842881578065E+00  2.463756012276E+00
   27     6 C     8.413359175549E+00  1.842881578065E+00 -2.463756012276E+00
   28     6 C    -8.413359175549E+00 -1.842881578065E+00 -2.463756012276E+00
   29     6 C     2.463756012276E+00  8.413359175549E+00 -1.842881578065E+00
   30     6 C    -1.842881578065E+00  2.463756012276E+00  8.413359175549E+00
   31     6 C    -2.463756012276E+00 -8.413359175549E+00 -1.842881578065E+00
   32     6 C     1.842881578065E+00  2.463756012276E+00 -8.413359175549E+00
   33     6 C     2.463756012276E+00 -8.413359175549E+00  1.842881578065E+00
   34     6 C     1.842881578065E+00 -2.463756012276E+00  8.413359175549E+00
   35     6 C    -2.463756012276E+00  8.413359175549E+00  1.842881578065E+00
   36     6 C    -1.842881578065E+00 -2.463756012276E+00 -8.413359175549E+00
   37     6 C    -6.839315545181E+00 -3.074870645078E+00  2.577894386396E+00
   38     6 C     6.839315545181E+00  3.074870645078E+00  2.577894386396E+00
   39     6 C    -6.839315545181E+00  3.074870645078E+00 -2.577894386396E+00
   40     6 C     6.839315545181E+00 -3.074870645078E+00 -2.577894386396E+00
   41     6 C     2.577894386396E+00 -6.839315545181E+00 -3.074870645078E+00
   42     6 C    -3.074870645078E+00  2.577894386396E+00 -6.839315545181E+00
   43     6 C    -2.577894386396E+00  6.839315545181E+00 -3.074870645078E+00
   44     6 C     3.074870645078E+00  2.577894386396E+00  6.839315545181E+00
   45     6 C     2.577894386396E+00  6.839315545181E+00  3.074870645078E+00
   46     6 C     3.074870645078E+00 -2.577894386396E+00 -6.839315545181E+00
   47     6 C    -2.577894386396E+00 -6.839315545181E+00  3.074870645078E+00
   48     6 C    -3.074870645078E+00 -2.577894386396E+00  6.839315545181E+00
   49     1 H     6.691485255379E+00 -4.681455820530E-01  2.438506318300E+00
   50     1 H    -6.691485255379E+00  4.681455820530E-01  2.438506318300E+00
   51     1 H     6.691485255379E+00  4.681455820530E-01 -2.438506318300E+00
   52     1 H    -6.691485255379E+00 -4.681455820530E-01 -2.438506318300E+00
   53     1 H     2.438506318300E+00  6.691485255379E+00 -4.681455820530E-01
   54     1 H    -4.681455820530E-01  2.438506318300E+00  6.691485255379E+00
   55     1 H    -2.438506318300E+00 -6.691485255379E+00 -4.681455820530E-01
   56     1 H     4.681455820530E-01  2.438506318300E+00 -6.691485255379E+00
   57     1 H     2.438506318300E+00 -6.691485255379E+00  4.681455820530E-01
   58     1 H     4.681455820530E-01 -2.438506318300E+00  6.691485255379E+00
   59     1 H    -2.438506318300E+00  6.691485255379E+00  4.681455820530E-01
   60     1 H    -4.681455820530E-01 -2.438506318300E+00 -6.691485255379E+00
   61     1 H    -6.238982784793E+00 -2.231227894715E+00  4.556599314117E+00
   62     1 H     6.238982784793E+00  2.231227894715E+00  4.556599314117E+00
   63     1 H    -6.238982784793E+00  2.231227894715E+00 -4.556599314117E+00
   64     1 H     6.238982784793E+00 -2.231227894715E+00 -4.556599314117E+00
   65     1 H     4.556599314117E+00 -6.238982784793E+00 -2.231227894715E+00
   66     1 H    -2.231227894715E+00  4.556599314117E+00 -6.238982784793E+00
   67     1 H    -4.556599314117E+00  6.238982784793E+00 -2.231227894715E+00
   68     1 H     2.231227894715E+00  4.556599314117E+00  6.238982784793E+00
   69     1 H     4.556599314117E+00  6.238982784793E+00  2.231227894715E+00
   70     1 H     2.231227894715E+00 -4.556599314117E+00 -6.238982784793E+00
   71     1 H    -4.556599314117E+00 -6.238982784793E+00  2.231227894715E+00
   72     1 H    -2.231227894715E+00 -4.556599314117E+00  6.238982784793E+00
   73     1 H    -6.092714349649E+00 -3.793496479414E+00  2.277756525339E+00
   74     1 H     6.092714349649E+00  3.793496479414E+00  2.277756525339E+00
   75     1 H    -6.092714349649E+00  3.793496479414E+00 -2.277756525339E+00
   76     1 H     6.092714349649E+00 -3.793496479414E+00 -2.277756525339E+00
   77     1 H     2.277756525339E+00 -6.092714349649E+00 -3.793496479414E+00
   78     1 H    -3.793496479414E+00  2.277756525339E+00 -6.092714349649E+00
   79     1 H    -2.277756525339E+00  6.092714349649E+00 -3.793496479414E+00
   80     1 H     3.793496479414E+00  2.277756525339E+00  6.092714349649E+00
   81     1 H     2.277756525339E+00  6.092714349649E+00  3.793496479414E+00
   82     1 H     3.793496479414E+00 -2.277756525339E+00 -6.092714349649E+00
   83     1 H    -2.277756525339E+00 -6.092714349649E+00  3.793496479414E+00
   84     1 H    -3.793496479414E+00 -2.277756525339E+00  6.092714349649E+00
   85     7 N     4.876125857810E-01  6.997621798210E+00 -4.872177564801E+00
   86     7 N    -4.876125857810E-01 -6.997621798210E+00 -4.872177564801E+00
   87     7 N     4.876125857810E-01 -6.997621798210E+00  4.872177564801E+00
   88     7 N    -4.876125857810E-01  6.997621798210E+00  4.872177564801E+00
   89     7 N    -4.872177564801E+00  4.876125857810E-01  6.997621798210E+00
   90     7 N     6.997621798210E+00 -4.872177564801E+00  4.876125857810E-01
   91     7 N     4.872177564801E+00 -4.876125857810E-01  6.997621798210E+00
   92     7 N    -6.997621798210E+00 -4.872177564801E+00 -4.876125857810E-01
   93     7 N    -4.872177564801E+00 -4.876125857810E-01 -6.997621798210E+00
   94     7 N    -6.997621798210E+00  4.872177564801E+00  4.876125857810E-01
   95     7 N     4.872177564801E+00  4.876125857810E-01 -6.997621798210E+00
   96     7 N     6.997621798210E+00  4.872177564801E+00 -4.876125857810E-01
   97     7 N    -7.911629232638E+00 -2.793574418689E+00  1.805632644340E+00
   98     7 N     7.911629232638E+00  2.793574418689E+00  1.805632644340E+00
   99     7 N    -7.911629232638E+00  2.793574418689E+00 -1.805632644340E+00
  100     7 N     7.911629232638E+00 -2.793574418689E+00 -1.805632644340E+00
  101     7 N     1.805632644340E+00 -7.911629232638E+00 -2.793574418689E+00
  102     7 N    -2.793574418689E+00  1.805632644340E+00 -7.911629232638E+00
  103     7 N    -1.805632644340E+00  7.911629232638E+00 -2.793574418689E+00
  104     7 N     2.793574418689E+00  1.805632644340E+00  7.911629232638E+00
  105     7 N     1.805632644340E+00  7.911629232638E+00  2.793574418689E+00
  106     7 N     2.793574418689E+00 -1.805632644340E+00 -7.911629232638E+00
  107     7 N    -1.805632644340E+00 -7.911629232638E+00  2.793574418689E+00
  108     7 N    -2.793574418689E+00 -1.805632644340E+00  7.911629232638E+00
  109     8 O     6.767009033489E+00 -1.686483527234E+00  8.238918372220E-01
  110     8 O    -6.767009033489E+00  1.686483527234E+00  8.238918372220E-01
  111     8 O     6.767009033489E+00  1.686483527234E+00 -8.238918372220E-01
  112     8 O    -6.767009033489E+00 -1.686483527234E+00 -8.238918372220E-01
  113     8 O     8.238918372220E-01  6.767009033489E+00 -1.686483527234E+00
  114     8 O    -1.686483527234E+00  8.238918372220E-01  6.767009033489E+00
  115     8 O    -8.238918372220E-01 -6.767009033489E+00 -1.686483527234E+00
  116     8 O     1.686483527234E+00  8.238918372220E-01 -6.767009033489E+00
  117     8 O     8.238918372220E-01 -6.767009033489E+00  1.686483527234E+00
  118     8 O     1.686483527234E+00 -8.238918372220E-01  6.767009033489E+00
  119     8 O    -8.238918372220E-01  6.767009033489E+00  1.686483527234E+00
  120     8 O    -1.686483527234E+00 -8.238918372220E-01 -6.767009033489E+00
  121   230 ZN    9.400075532184E-16 -1.201491545025E+01  8.502788218930E+00
  122   230 ZN   -1.410011329828E-15 -4.990660987610E+00  8.502788218930E+00
  123   230 ZN    8.502788218930E+00 -9.400075532184E-16 -1.201491545025E+01
  124   230 ZN   -1.201491545025E+01  8.502788218930E+00 -2.350018883046E-16
  125   230 ZN   -4.990660987610E+00  8.502788218930E+00  7.050056649138E-16
  126   230 ZN    8.502788218930E+00  9.400075532184E-16 -4.990660987610E+00

 *******************************************************************************
 *** PSEUDOPOTENTIAL INFORMATION ***
 *******************************************************************************

 ATOMIC NUMBER  30, NUCLEAR CHARGE 20.000, GIVEN IN INPUT       PSEUDOPOTENTIAL
   TYPE       EXPONENT      COEFF.    N      EXPONENT      COEFF.    N
  P0 TMS    34.1500000  399.9872820   0    14.5900000   85.4856550   0
  P1 TMS    39.7800000  277.1489600   0    14.9500000   69.0522050   0
  P2 TMS    43.8000000  -34.1493490   0    14.9800000   -3.2918310   0

 *******************************************************************************
 LOCAL ATOMIC FUNCTIONS BASIS SET
 *******************************************************************************
   ATOM   X(AU)   Y(AU)   Z(AU)  N. TYPE  EXPONENT  S COEF   P COEF   D/F/G COEF
 *******************************************************************************
   1 C   13.600  -2.407   3.554
                                  1 S  
                                         4.563E+03 1.967E-03 0.000E+00 0.000E+00
                                         6.820E+02 1.523E-02 0.000E+00 0.000E+00
                                         1.550E+02 7.613E-02 0.000E+00 0.000E+00
                                         4.446E+01 2.608E-01 0.000E+00 0.000E+00
                                         1.303E+01 6.165E-01 0.000E+00 0.000E+00
                                         1.828E+00 2.210E-01 0.000E+00 0.000E+00
                           2-     5 SP 
                                         2.096E+01 1.147E-01 4.025E-02 0.000E+00
                                         4.803E+00 9.200E-01 2.376E-01 0.000E+00
                                         1.459E+00-3.031E-03 8.159E-01 0.000E+00
                           6-     9 SP 
                                         4.835E-01 1.000E+00 1.000E+00 0.000E+00
                          10-    13 SP 
                                         1.456E-01 1.000E+00 1.000E+00 0.000E+00
                          14-    18 D  
                                         6.260E-01 0.000E+00 0.000E+00 1.000E+00
   2 C  -13.600   2.407   3.554
   3 C   13.600   2.407  -3.554
   4 C  -13.600  -2.407  -3.554
   5 C    3.554  13.600  -2.407
   6 C   -2.407   3.554  13.600
   7 C   -3.554 -13.600  -2.407
   8 C    2.407   3.554 -13.600
   9 C    3.554 -13.600   2.407
  10 C    2.407  -3.554  13.600
  11 C   -3.554  13.600   2.407
  12 C   -2.407  -3.554 -13.600
  13 C  -13.051  -4.312   7.014
  14 C   13.051   4.312   7.014
  15 C  -13.051   4.312  -7.014
  16 C   13.051  -4.312  -7.014
  17 C    7.014 -13.051  -4.312
  18 C   -4.312   7.014 -13.051
  19 C   -7.014  13.051  -4.312
  20 C    4.312   7.014  13.051
  21 C    7.014  13.051   4.312
  22 C    4.312  -7.014 -13.051
  23 C   -7.014 -13.051   4.312
  24 C   -4.312  -7.014  13.051
  25 C   15.899  -3.483   4.656
  26 C  -15.899   3.483   4.656
  27 C   15.899   3.483  -4.656
  28 C  -15.899  -3.483  -4.656
  29 C    4.656  15.899  -3.483
  30 C   -3.483   4.656  15.899
  31 C   -4.656 -15.899  -3.483
  32 C    3.483   4.656 -15.899
  33 C    4.656 -15.899   3.483
  34 C    3.483  -4.656  15.899
  35 C   -4.656  15.899   3.483
  36 C   -3.483  -4.656 -15.899
  37 C  -12.924  -5.811   4.872
  38 C   12.924   5.811   4.872
  39 C  -12.924   5.811  -4.872
  40 C   12.924  -5.811  -4.872
  41 C    4.872 -12.924  -5.811
  42 C   -5.811   4.872 -12.924
  43 C   -4.872  12.924  -5.811
  44 C    5.811   4.872  12.924
  45 C    4.872  12.924   5.811
  46 C    5.811  -4.872 -12.924
  47 C   -4.872 -12.924   5.811
  48 C   -5.811  -4.872  12.924
  49 H   12.645  -0.885   4.608
                                865 S  
                                         3.387E+01 2.549E-02 0.000E+00 0.000E+00
                                         5.095E+00 1.904E-01 0.000E+00 0.000E+00
                                         1.159E+00 8.522E-01 0.000E+00 0.000E+00
                                866 S  
                                         3.258E-01 1.000E+00 0.000E+00 0.000E+00
                                867 S  
                                         1.027E-01 1.000E+00 0.000E+00 0.000E+00
                         868-   870 P  
                                         7.500E-01 0.000E+00 1.000E+00 0.000E+00
  50 H  -12.645   0.885   4.608
  51 H   12.645   0.885  -4.608
  52 H  -12.645  -0.885  -4.608
  53 H    4.608  12.645  -0.885
  54 H   -0.885   4.608  12.645
  55 H   -4.608 -12.645  -0.885
  56 H    0.885   4.608 -12.645
  57 H    4.608 -12.645   0.885
  58 H    0.885  -4.608  12.645
  59 H   -4.608  12.645   0.885
  60 H   -0.885  -4.608 -12.645
  61 H  -11.790  -4.216   8.611
  62 H   11.790   4.216   8.611
  63 H  -11.790   4.216  -8.611
  64 H   11.790  -4.216  -8.611
  65 H    8.611 -11.790  -4.216
  66 H   -4.216   8.611 -11.790
  67 H   -8.611  11.790  -4.216
  68 H    4.216   8.611  11.790
  69 H    8.611  11.790   4.216
  70 H    4.216  -8.611 -11.790
  71 H   -8.611 -11.790   4.216
  72 H   -4.216  -8.611  11.790
  73 H  -11.514  -7.169   4.304
  74 H   11.514   7.169   4.304
  75 H  -11.514   7.169  -4.304
  76 H   11.514  -7.169  -4.304
  77 H    4.304 -11.514  -7.169
  78 H   -7.169   4.304 -11.514
  79 H   -4.304  11.514  -7.169
  80 H    7.169   4.304  11.514
  81 H    4.304  11.514   7.169
  82 H    7.169  -4.304 -11.514
  83 H   -4.304 -11.514   7.169
  84 H   -7.169  -4.304  11.514
  85 N    0.921  13.224  -9.207
                               1081 S  
                                         6.293E+03 1.970E-03 0.000E+00 0.000E+00
                                         9.490E+02 1.496E-02 0.000E+00 0.000E+00
                                         2.188E+02 7.350E-02 0.000E+00 0.000E+00
                                         6.369E+01 2.489E-01 0.000E+00 0.000E+00
                                         1.883E+01 6.025E-01 0.000E+00 0.000E+00
                                         2.720E+00 2.562E-01 0.000E+00 0.000E+00
                        1082-  1085 SP 
                                         3.063E+01 1.119E-01 3.831E-02 0.000E+00
                                         7.026E+00 9.217E-01 2.374E-01 0.000E+00
                                         2.112E+00-2.569E-03 8.176E-01 0.000E+00
                        1086-  1089 SP 
                                         6.840E-01 1.000E+00 1.000E+00 0.000E+00
                        1090-  1093 SP 
                                         2.009E-01 1.000E+00 1.000E+00 0.000E+00
                        1094-  1098 D  
                                         9.130E-01 0.000E+00 0.000E+00 1.000E+00
  86 N   -0.921 -13.224  -9.207
  87 N    0.921 -13.224   9.207
  88 N   -0.921  13.224   9.207
  89 N   -9.207   0.921  13.224
  90 N   13.224  -9.207   0.921
  91 N    9.207  -0.921  13.224
  92 N  -13.224  -9.207  -0.921
  93 N   -9.207  -0.921 -13.224
  94 N  -13.224   9.207   0.921
  95 N    9.207   0.921 -13.224
  96 N   13.224   9.207  -0.921
  97 N  -14.951  -5.279   3.412
  98 N   14.951   5.279   3.412
  99 N  -14.951   5.279  -3.412
 100 N   14.951  -5.279  -3.412
 101 N    3.412 -14.951  -5.279
 102 N   -5.279   3.412 -14.951
 103 N   -3.412  14.951  -5.279
 104 N    5.279   3.412  14.951
 105 N    3.412  14.951   5.279
 106 N    5.279  -3.412 -14.951
 107 N   -3.412 -14.951   5.279
 108 N   -5.279  -3.412  14.951
 109 O   12.788  -3.187   1.557
                               1513 S  
                                         8.588E+03 1.895E-03 0.000E+00 0.000E+00
                                         1.297E+03 1.439E-02 0.000E+00 0.000E+00
                                         2.993E+02 7.073E-02 0.000E+00 0.000E+00
                                         8.738E+01 2.400E-01 0.000E+00 0.000E+00
                                         2.568E+01 5.948E-01 0.000E+00 0.000E+00
                                         3.740E+00 2.808E-01 0.000E+00 0.000E+00
                        1514-  1517 SP 
                                         4.212E+01 1.139E-01 3.651E-02 0.000E+00
                                         9.628E+00 9.208E-01 2.372E-01 0.000E+00
                                         2.853E+00-3.274E-03 8.197E-01 0.000E+00
                        1518-  1521 SP 
                                         9.057E-01 1.000E+00 1.000E+00 0.000E+00
                        1522-  1525 SP 
                                         2.556E-01 1.000E+00 1.000E+00 0.000E+00
                        1526-  1530 D  
                                         1.292E+00 0.000E+00 0.000E+00 1.000E+00
 110 O  -12.788   3.187   1.557
 111 O   12.788   3.187  -1.557
 112 O  -12.788  -3.187  -1.557
 113 O    1.557  12.788  -3.187
 114 O   -3.187   1.557  12.788
 115 O   -1.557 -12.788  -3.187
 116 O    3.187   1.557 -12.788
 117 O    1.557 -12.788   3.187
 118 O    3.187  -1.557  12.788
 119 O   -1.557  12.788   3.187
 120 O   -3.187  -1.557 -12.788
 121 ZN   0.000 -22.705  16.068
                               1729 S  
                                         3.032E+01 2.191E-01 0.000E+00 0.000E+00
                                         1.632E+01-2.326E-01 0.000E+00 0.000E+00
                                         1.141E+01-9.547E-01 0.000E+00 0.000E+00
                               1730 S  
                                         2.569E+00 1.000E+00 0.000E+00 0.000E+00
                               1731 S  
                                         1.063E+00 1.000E+00 0.000E+00 0.000E+00
                               1732 S  
                                         2.500E-01 1.000E+00 0.000E+00 0.000E+00
                               1733 S  
                                         1.200E-01 1.000E+00 0.000E+00 0.000E+00
                        1734-  1736 P  
                                         1.118E+02 0.000E+00 2.328E-02 0.000E+00
                                         1.913E+01 0.000E+00-1.010E+00 0.000E+00
                        1737-  1739 P  
                                         5.469E+00 0.000E+00 3.202E-01 0.000E+00
                                         2.506E+00 0.000E+00 7.181E-01 0.000E+00
                        1740-  1742 P  
                                         9.419E-01 0.000E+00 1.000E+00 0.000E+00
                        1743-  1745 P  
                                         2.500E-01 0.000E+00 1.000E+00 0.000E+00
                        1746-  1748 P  
                                         1.200E-01 0.000E+00 1.000E+00 0.000E+00
                        1749-  1753 D  
                                         4.465E+01 0.000E+00 0.000E+00 4.725E-02
                                         1.344E+01 0.000E+00 0.000E+00 2.189E-01
                                         4.682E+00 0.000E+00 0.000E+00 4.525E-01
                                         1.603E+00 0.000E+00 0.000E+00 5.186E-01
                        1754-  1758 D  
                                         4.828E-01 0.000E+00 0.000E+00 1.000E+00
                        1759-  1763 D  
                                         1.100E-01 0.000E+00 0.000E+00 1.000E+00
                        1764-  1770 F  
                                         2.614E+00 0.000E+00 0.000E+00 1.000E+00
 122 ZN  -0.000  -9.431  16.068
 123 ZN  16.068  -0.000 -22.705
 124 ZN -22.705  16.068  -0.000
 125 ZN  -9.431  16.068   0.000
 126 ZN  16.068   0.000  -9.431
 INFORMATION **** SET_MPP **** PCRYSTAL CALCULATION
 INFORMATION **** READM2 **** NEW DEFAULT: FOCK/KS MATRIX MIXING SET TO 30 %
 INFORMATION **** READM2 **** NEW DEFAULT: FULL DIRECT SCF MODE
 INFORMATION **** READM2 **** NEW DEFAULT: COULOMB BIPOLAR BUFFER SET TO 32 Mb
 INFORMATION **** READM2 **** NEW DEFAULT: EXCHANGE BIPOLAR BUFFER SET TO 32 Mb

 *******************************************************************************
 NEW DEFAULT: DFT INTEGRATION GRID INCREASED TO XLGRID
 NEW DEFAULT: DIIS ACCELERATOR ACTIVE
 USE KEYWORD NODIIS TO TURN IT OFF
 *******************************************************************************

 INFORMATION **** TOLINTEG **** COULOMB AND EXCHANGE SERIES TOLERANCES MODIFIED
 INFORMATION **** TOLDEE **** SCF TOL ON TOTAL ENERGY SET TO           8
 *******************************************************************************
 N. OF ATOMS PER CELL       126  COULOMB OVERLAP TOL         (T1) 10**   -7
 NUMBER OF SHELLS           648  COULOMB PENETRATION TOL     (T2) 10**   -7
 NUMBER OF AO              1980  EXCHANGE OVERLAP TOL        (T3) 10**   -7
 N. OF ELECTRONS PER CELL   708  EXCHANGE PSEUDO OVP (F(G))  (T4) 10**  -10
 CORE ELECTRONS PER CELL    168  EXCHANGE PSEUDO OVP (P(G))  (T5) 10**  -40
 N. OF SYMMETRY OPERATORS    12  POLE ORDER IN MONO ZONE                  4
 *******************************************************************************
 TYPE OF CALCULATION :  RESTRICTED CLOSED SHELL
 KOHN-SHAM HAMILTONIAN

 (EXCHANGE)[CORRELATION] FUNCTIONAL:(M06-2X)[M06-2X]


 HYBRID EXCHANGE - PERCENTAGE OF FOCK EXCHANGE    54.0000
 CORE  PSEUDO POTENTIAL         TOL. ON PSEUDO              (TP) 10**- 6

 CAPPA:IS1  2;IS2  2;IS3  2; K PTS MONK NET   3; SYMMOPS:K SPACE  24;G SPACE  12

 *******************************************************************************
 MAX NUMBER OF SCF CYCLES      50  CONVERGENCE ON DELTAP        10**-18
 WEIGHT OF F(I) IN F(I+1)      30% CONVERGENCE ON ENERGY        10**- 8
 SHRINK. FACT.(MONKH.)    2  2  2  NUMBER OF K POINTS IN THE IBZ      3
 SHRINKING FACTOR(GILAT NET)    2  NUMBER OF K POINTS(GILAT NET)      3
 *******************************************************************************
 *** K POINTS COORDINATES (OBLIQUE COORDINATES IN UNITS OF IS =  2)
   1-R(  0  0  0)   2-R(  1  0  0)   3-R(  1  1  1)

 DIRECT LATTICE VECTORS COMPON. (A.U.)     RECIP. LATTICE VECTORS COMPON. (A.U.) 
        X            Y            Z              X            Y            Z
  -16.0679411   16.0679411   16.0679411      0.0000000    0.1955193    0.1955193
   16.0679411  -16.0679411   16.0679411      0.1955193    0.0000000    0.1955193
   16.0679411   16.0679411  -16.0679411      0.1955193    0.1955193    0.0000000

 DISK SPACE FOR EIGENVECTORS (FTN 10)    11761200 REALS

 SYMMETRY ADAPTION OF THE BLOCH FUNCTIONS ENABLED
 TTTTTTTTTTTTTTTTTTTTTTTTTTTTTT gordsh1     TELAPSE       13.38 TCPU        0.70

 MATRIX SIZE: P(G)10674666, F(G)  750594, P(G) IRR  449474, F(G) IRR   63786
 MAX G-VECTOR INDEX FOR 1- AND 2-ELECTRON INTEGRALS 133

 TTTTTTTTTTTTTTTTTTTTTTTTTTTTTT INPUT       TELAPSE       13.44 TCPU        0.76

 NEIGHBORS OF THE NON-EQUIVALENT ATOMS

 N = NUMBER OF NEIGHBORS AT DISTANCE R
    ATOM  N     R/ANG      R/AU   NEIGHBORS (ATOM LABELS AND CELL INDICES)
   1 C    1     1.1026     2.0837   49 H    0 0 0
   1 C    1     1.2132     2.2927  109 O    0 0 0
   1 C    1     1.4640     2.7666   25 C    0 0 0
   1 C    1     2.4318     4.5955   97 N    0 1 1
   1 C    1     2.5164     4.7553   85 N    0 1 0
   1 C    1     2.8540     5.3932   66 H    0 1 0

  13 C    1     1.0779     2.0370   61 H    0 0 0
  13 C    1     1.3560     2.5625   85 N    0 0-1
  13 C    1     1.3853     2.6179   37 C    0 0 0
  13 C    1     2.1428     4.0493   25 C    0-1-1
  13 C    1     2.2148     4.1854   97 N    0 0 0
  13 C    1     2.2369     4.2272   73 H    0 0 0

  25 C    1     1.3417     2.5354   97 N    0 1 1
  25 C    1     1.3448     2.5414   85 N    0 1 0
  25 C    1     1.4640     2.7666    1 C    0 0 0
  25 C    1     2.1428     4.0493   13 C    0 1 1
  25 C    1     2.1456     4.0545   37 C    0 1 1
  25 C    1     2.2035     4.1640   49 H    0 0 0

  37 C    1     1.0789     2.0387   73 H    0 0 0
  37 C    1     1.3511     2.5531   97 N    0 0 0
  37 C    1     1.3853     2.6179   13 C    0 0 0
  37 C    1     2.1456     4.0545   25 C    0-1-1
  37 C    1     2.2259     4.2064   85 N    0 0-1
  37 C    1     2.2333     4.2202   61 H    0 0 0

  49 H    1     1.1026     2.0837    1 C    0 0 0
  49 H    1     2.0241     3.8250  109 O    0 0 0
  49 H    1     2.2035     4.1640   25 C    0 0 0
  49 H    1     2.6584     5.0237   86 N    1 1 1
  49 H    1     2.7895     5.2715   85 N    0 1 0
  49 H    1     2.9924     5.6548   26 C    0 1 1

  61 H    1     1.0779     2.0370   13 C    0 0 0
  61 H    1     2.1306     4.0263   85 N    0 0-1
  61 H    1     2.2333     4.2202   37 C    0 0 0
  61 H    1     2.7249     5.1493  113 O    0 0-1
  61 H    1     2.7668     5.2285   73 H    0 0 0
  61 H    1     2.8540     5.3932    5 C    0 0-1

  73 H    1     1.0789     2.0387   37 C    0 0 0
  73 H    1     2.1287     4.0226   97 N    0 0 0
  73 H    1     2.2369     4.2272   13 C    0 0 0
  73 H    1     2.7668     5.2285   61 H    0 0 0
  73 H    1     2.8883     5.4581   71 H    0 0 0
  73 H    1     3.0241     5.7147   56 H    0 0-1

  85 N    1     1.3448     2.5414   25 C    0-1 0
  85 N    1     1.3560     2.5625   13 C    0 0 1
  85 N    1     2.0864     3.9427  123 ZN   1 0 0
  85 N    1     2.1306     4.0263   61 H    0 0 1
  85 N    1     2.2259     4.2064   37 C    0 0 1
  85 N    1     2.2364     4.2261   97 N    0 0 1

  97 N    1     1.3417     2.5354   25 C    0-1-1
  97 N    1     1.3511     2.5531   37 C    0 0 0
  97 N    1     2.0313     3.8386  121 ZN   0-1 0
  97 N    1     2.1287     4.0226   73 H    0 0 0
  97 N    1     2.2148     4.1854   13 C    0 0 0
  97 N    1     2.2364     4.2261   85 N    0 0-1

 109 O    1     1.2132     2.2927    1 C    0 0 0
 109 O    1     2.0241     3.8250   49 H    0 0 0
 109 O    1     2.3290     4.4011   25 C    0 0 0
 109 O    1     2.6504     5.0086  121 ZN   0 0 1
 109 O    1     2.7249     5.1493   66 H    0 1 0
 109 O    1     2.7576     5.2110   97 N    0 1 1

 121 ZN   2     2.0313     3.8386   97 N    0 1 0  100 N    0 0-1
 121 ZN   2     2.0864     3.9427   90 N    0 0-1   92 N    0 1 0
 121 ZN   2     2.6504     5.0086  109 O    0 0-1  112 O    0 1 0
 121 ZN   2     2.9773     5.6263   25 C    0 0-1   28 C    0 1 0
 121 ZN   2     3.0643     5.7908   18 C    0 1-1   20 C   -1 0-1
 121 ZN   2     3.0990     5.8563   37 C    0 1 0   40 C    0 0-1


 SYMMETRY ALLOWED ELASTIC DISTORTION 1
  0.5773503  0.0000000  0.0000000
  0.0000000  0.5773503  0.0000000
  0.0000000  0.0000000  0.5773503

 SYMMETRY ALLOWED INTERNAL DEGREE(S) OF FREEDOM:  31
 TTTTTTTTTTTTTTTTTTTTTTTTTTTTTT SYMM        TELAPSE       13.51 TCPU        0.83
 TTTTTTTTTTTTTTTTTTTTTTTTTTTTTT INT_SCREEN  TELAPSE       13.55 TCPU        0.87

 ************************************************************************
 ************************************************************************
 * ELAPIEZO OPTION, E. ALBANESE, A. ERBA, B. CIVALLERI, R. DOVESI       *
 *                                                                      *
 * IT IS ASSUMED THAT THE INPUT IS FROM AN OPTIMIZED RUN                *

 CONVERGENCE CRITERION FOR ENERGY, TOLDEE =          1.0000E-08
 CONVERGENCE CRITERION FOR RMS GRADIENT, TOLDEG =    3.0000E-04
 CONVERGENCE CRITERION FOR RMS DISPLACEMENT, TOLDEX  6.2000E-04
 MAGNITUDE OF STEPSIZE FOR ADIMENSIONAL STRAINS =    1.5000E-02
 NUMBER OF POINTS (TOTAL) IN NUMERICAL 2ND DERIVATIVE=        3
 ************************************************************************
 ************************************************************************

 ************************************************************************

  Y. NOEL POST DOC. TURIN 2002

  THIS ROUTINE EVALUATES THE NON ZERO ELEMENTS OF THE ELASTIC TENSOR 

  ORDER OF THE TENSOR : 4

 |  1 A    1 B    1 B     .      .      .     |
 |         1 A    1 B     .      .      .     |
 |                1 A     .      .      .     |
 |                       1 C     .      .     |
 |                              1 C     .     |
 |                                     1 C    |

 EACH  LETTER   CORRESPONDS  TO  AN  INDEPENDENT  COMPONENT.
 INTERDEPENDENT COMPONENTS (WITH SAME LETTER) ARE RELATED BY
 THE COEFFICIENT THAT PRECEEDS EACH LETTER.

 ************************************************************************


 ************************************************************************

  Y. NOEL POST DOC. TURIN 2002

  THIS ROUTINE EVALUATES THE NON ZERO ELEMENTS OF THE PIEZOELECTRIC TENSOR 

  ORDER OF THE TENSOR : 3

 |   .      .      .     1 A     .      .     |
 |   .      .      .      .     1 A     .     |
 |   .      .      .      .      .     1 A    |

 EACH  LETTER   CORRESPONDS  TO  AN  INDEPENDENT  COMPONENT.
 INTERDEPENDENT COMPONENTS (WITH SAME LETTER) ARE RELATED BY
 THE COEFFICIENT THAT PRECEEDS EACH LETTER.

 ************************************************************************


 LIST OF ACTIVE DEFORMATIONS: 
             1
             4
 INFORMATION **** EXCBUF **** EXCH. BIPO BUFFER: WORDS USED =     4000000
 WARNING **** EXCBUF **** EXCH. BIPO BUFFER TOO SMALL - TO AVOID I/O SET EXCHSIZE =     7189596

 DFT PARAMETERS

     ATOM       ELECTRONS   NET CHARGE   R(ANGSTROM)
   1   6  C       6.0000      0.0000     0.77000000
  49   1  H       1.0000      0.0000     1.11000000
  85   7  N       7.0000      0.0000     0.74000000
 109   8  O       8.0000      0.0000     0.74000000
 121 230  ZN     20.0000      0.0000     1.37000000

 SIZE OF GRID=     636926
 TTTTTTTTTTTTTTTTTTTTTTTTTTTTTT MAKE_GRID2  TELAPSE       16.35 TCPU        3.63
 BECKE WEIGHT FUNCTION
 RADSAFE =     2.00
 TOLERANCES - DENSITY:10**- 6; POTENTIAL:10**- 9; GRID WGT:10**-14

 RADIAL INTEGRATION  - INTERVALS (POINTS,UPPER LIMIT):            1( 99,  4.0*R)

 ANGULAR INTEGRATION - INTERVALS (ACCURACY LEVEL [N. POINTS] UPPER LIMIT):
  1(  6[ 146]   0.2)  2( 11[ 302]   0.5)  3( 14[ 590]   0.9)  4( 18[1454]   3.5)
  5( 14[ 590]9999.0)
 TTTTTTTTTTTTTTTTTTTTTTTTTTTTTT INT_CALC    TELAPSE       16.41 TCPU        3.68
 EEEEEEEEEE INT_CALC TERMINATION  DATE 11 12 2019 TIME 13:52:54.0

 *******************************************************************************
 ZIF90                                                                           
 CRYSTAL - SCF - TYPE OF CALCULATION :  RESTRICTED CLOSED SHELL
 *******************************************************************************

 CAPPA:IS1  2;IS2  2;IS3  2; K PTS MONK NET   3; SYMMOPS:K SPACE  24;G SPACE  12

 TTTTTTTTTTTTTTTTTTTTTTTTTTTTTT SDIK        TELAPSE       17.08 TCPU        4.35

 AAAAAAAAAAAAAAAAAAAAAAAAAAAAAAAAAAAAAAAAAAAAAAAAAAAAAAAAAAAAAAAAAAAAAAAAAAAAAAA
         ATOMIC WAVEFUNCTION(S)


 NUCLEAR CHARGE  6.0  SYMMETRY SPECIES            S    P
 N. ELECTRONS    6.0  NUMBER OF PRIMITIVE GTOS   11    5
                      NUMBER OF CONTRACTED GTOS   4    3
                      NUMBER OF CLOSED SHELLS     2    0
                      OPEN SHELL OCCUPATION       0    2

  ZNUC SCFIT  TOTAL HF ENERGY   KINETIC ENERGY   VIRIAL THEOREM ACCURACY
   6.0  11   -3.768480057E+01  3.769831118E+01 -1.999641612E+00  2.0E-06

 NUCLEAR CHARGE  1.0  SYMMETRY SPECIES            S
 N. ELECTRONS    1.0  NUMBER OF PRIMITIVE GTOS    5
                      NUMBER OF CONTRACTED GTOS   3
                      NUMBER OF CLOSED SHELLS     0
                      OPEN SHELL OCCUPATION       1

  ZNUC SCFIT  TOTAL HF ENERGY   KINETIC ENERGY   VIRIAL THEOREM ACCURACY
   1.0   1   -4.998098153E-01  4.997907537E-01 -2.000038139E+00  9.6E-17

 NUCLEAR CHARGE  7.0  SYMMETRY SPECIES            S    P
 N. ELECTRONS    7.0  NUMBER OF PRIMITIVE GTOS   11    5
                      NUMBER OF CONTRACTED GTOS   4    3
                      NUMBER OF CLOSED SHELLS     2    0
                      OPEN SHELL OCCUPATION       0    3

  ZNUC SCFIT  TOTAL HF ENERGY   KINETIC ENERGY   VIRIAL THEOREM ACCURACY
   7.0  11   -5.439473665E+01  5.441433682E+01 -1.999639798E+00  3.6E-06

 NUCLEAR CHARGE  8.0  SYMMETRY SPECIES            S    P
 N. ELECTRONS    8.0  NUMBER OF PRIMITIVE GTOS   11    5
                      NUMBER OF CONTRACTED GTOS   4    3
                      NUMBER OF CLOSED SHELLS     2    0
                      OPEN SHELL OCCUPATION       0    4

  ZNUC SCFIT  TOTAL HF ENERGY   KINETIC ENERGY   VIRIAL THEOREM ACCURACY
   8.0  13   -7.479861895E+01  7.482603849E+01 -1.999633556E+00  2.7E-06

 NUCLEAR CHARGE 20.0  SYMMETRY SPECIES            S    P    D
 N. ELECTRONS   20.0  NUMBER OF PRIMITIVE GTOS    7    7    6
                      NUMBER OF CONTRACTED GTOS   5    5    3
                      NUMBER OF CLOSED SHELLS     2    1    1
                      OPEN SHELL OCCUPATION       0    0    0

  ZNUC SCFIT  TOTAL HF ENERGY   KINETIC ENERGY   VIRIAL THEOREM ACCURACY
  20.0  35   -2.259494290E+02  1.538488917E+02 -2.468645152E+00  3.9E-06

 AAAAAAAAAAAAAAAAAAAAAAAAAAAAAAAAAAAAAAAAAAAAAAAAAAAAAAAAAAAAAAAAAAAAAAAAAAAAAAA

 CHARGE NORMALIZATION FACTOR   1.00000000
 TOTAL ATOMIC CHARGES:
   6.0000000   6.0000000   6.0000000   6.0000000   6.0000000   6.0000000
   6.0000000   6.0000000   6.0000000   6.0000000   6.0000000   6.0000000
   6.0000000   6.0000000   6.0000000   6.0000000   6.0000000   6.0000000
   6.0000000   6.0000000   6.0000000   6.0000000   6.0000000   6.0000000
   6.0000000   6.0000000   6.0000000   6.0000000   6.0000000   6.0000000
   6.0000000   6.0000000   6.0000000   6.0000000   6.0000000   6.0000000
   6.0000000   6.0000000   6.0000000   6.0000000   6.0000000   6.0000000
   6.0000000   6.0000000   6.0000000   6.0000000   6.0000000   6.0000000
   1.0000000   1.0000000   1.0000000   1.0000000   1.0000000   1.0000000
   1.0000000   1.0000000   1.0000000   1.0000000   1.0000000   1.0000000
   1.0000000   1.0000000   1.0000000   1.0000000   1.0000000   1.0000000
   1.0000000   1.0000000   1.0000000   1.0000000   1.0000000   1.0000000
   1.0000000   1.0000000   1.0000000   1.0000000   1.0000000   1.0000000
   1.0000000   1.0000000   1.0000000   1.0000000   1.0000000   1.0000000
   7.0000000   7.0000000   7.0000000   7.0000000   7.0000000   7.0000000
   7.0000000   7.0000000   7.0000000   7.0000000   7.0000000   7.0000000
   7.0000000   7.0000000   7.0000000   7.0000000   7.0000000   7.0000000
   7.0000000   7.0000000   7.0000000   7.0000000   7.0000000   7.0000000
   8.0000000   8.0000000   8.0000000   8.0000000   8.0000000   8.0000000
   8.0000000   8.0000000   8.0000000   8.0000000   8.0000000   8.0000000
  20.0000000  20.0000000  20.0000000  20.0000000  20.0000000  20.0000000
 TTTTTTTTTTTTTTTTTTTTTTTTTTTTTT MOQGAD      TELAPSE       17.50 TCPU        4.78
 TTTTTTTTTTTTTTTTTTTTTTTTTTTTTT SHELLXN     TELAPSE       31.43 TCPU       17.40
 TTTTTTTTTTTTTTTTTTTTTTTTTTTTTT MONMO3      TELAPSE       32.61 TCPU       18.57
 NUMERICALLY INTEGRATED DENSITY    708.0000266110
 TTTTTTTTTTTTTTTTTTTTTTTTTTTTTT NUMDFT      TELAPSE       34.49 TCPU       20.45
 CYC   0 ETOT(AU) -5.459409282863E+03 DETOT -5.46E+03 tst  0.00E+00 PX  1.00E+00
 TTTTTTTTTTTTTTTTTTTTTTTTTTTTTT DIIS        TELAPSE       34.55 TCPU       20.52
 TTTTTTTTTTTTTTTTTTTTTTTTTTTTTT FDIK        TELAPSE       43.15 TCPU       28.82
 INSULATING STATE
 TOP OF VALENCE BANDS -    BAND    354; K    2; EIG -2.9068723E-01 AU
 TOP OF VALENCE BANDS -    BAND    354; K    1; EIG -2.9112042E-01 AU
 BOTTOM OF VIRTUAL BANDS - BAND    355; K    1; EIG -1.5128154E-01 AU
 INDIRECT ENERGY BAND GAP:   3.7934 eV
 TTTTTTTTTTTTTTTTTTTTTTTTTTTTTT PDIG        TELAPSE       43.39 TCPU       29.05
 CHARGE NORMALIZATION FACTOR   1.00000000
 TOTAL ATOMIC CHARGES:
   5.5707242   5.5707242   5.5707242   5.5707242   5.5707242   5.5707242
   5.5707242   5.5707242   5.5707242   5.5707242   5.5707242   5.5707242
   6.1334317   6.1334317   6.1334317   6.1334317   6.1334317   6.1334317
   6.1334317   6.1334317   6.1334317   6.1334317   6.1334317   6.1334317
   5.6995394   5.6995394   5.6995394   5.6995394   5.6995394   5.6995394
   5.6995394   5.6995394   5.6995394   5.6995394   5.6995394   5.6995394
   6.1166950   6.1166950   6.1166950   6.1166950   6.1166950   6.1166950
   6.1166950   6.1166950   6.1166950   6.1166950   6.1166950   6.1166950
   0.8375808   0.8375808   0.8375808   0.8375808   0.8375808   0.8375808
   0.8375808   0.8375808   0.8375808   0.8375808   0.8375808   0.8375808
   0.7882709   0.7882709   0.7882709   0.7882709   0.7882709   0.7882709
   0.7882709   0.7882709   0.7882709   0.7882709   0.7882709   0.7882709
   0.7874296   0.7874296   0.7874296   0.7874296   0.7874296   0.7874296
   0.7874296   0.7874296   0.7874296   0.7874296   0.7874296   0.7874296
   7.6273810   7.6273810   7.6273810   7.6273810   7.6273810   7.6273810
   7.6273810   7.6273810   7.6273810   7.6273810   7.6273810   7.6273810
   7.6326804   7.6326804   7.6326804   7.6326804   7.6326804   7.6326804
   7.6326804   7.6326804   7.6326804   7.6326804   7.6326804   7.6326804
   8.6704736   8.6704736   8.6704736   8.6704736   8.6704736   8.6704736
   8.6704736   8.6704736   8.6704736   8.6704736   8.6704736   8.6704736
  18.2715870  18.2715870  18.2715870  18.2715870  18.2715870  18.2715870
 TTTTTTTTTTTTTTTTTTTTTTTTTTTTTT MOQGAD      TELAPSE       43.41 TCPU       29.07
 TTTTTTTTTTTTTTTTTTTTTTTTTTTTTT SHELLXN     TELAPSE       72.56 TCPU       42.24
 TTTTTTTTTTTTTTTTTTTTTTTTTTTTTT MONMO3      TELAPSE       93.40 TCPU       63.08
 NUMERICALLY INTEGRATED DENSITY    708.0000499522
 TTTTTTTTTTTTTTTTTTTTTTTTTTTTTT NUMDFT      TELAPSE       96.26 TCPU       65.94
 CYC   1 ETOT(AU) -5.430085576593E+03 DETOT  2.93E+01 tst  0.00E+00 PX  1.00E+00
 TTTTTTTTTTTTTTTTTTTTTTTTTTTTTT DIIS        TELAPSE       96.91 TCPU       66.60
 DIIS TEST: 0.16397E+02 AT SCF   CYCLE   1 - MIX   30 %
 TTTTTTTTTTTTTTTTTTTTTTTTTTTTTT FDIK        TELAPSE      100.30 TCPU       69.45
 INSULATING STATE
 TOP OF VALENCE BANDS -    BAND    354; K    3; EIG -2.6807794E-01 AU
 TOP OF VALENCE BANDS -    BAND    354; K    1; EIG -2.6878215E-01 AU
 BOTTOM OF VIRTUAL BANDS - BAND    355; K    1; EIG -5.9896363E-02 AU
 INDIRECT ENERGY BAND GAP:   5.6649 eV
 TTTTTTTTTTTTTTTTTTTTTTTTTTTTTT PDIG        TELAPSE      100.54 TCPU       69.70
 CHARGE NORMALIZATION FACTOR   1.00000000
 TOTAL ATOMIC CHARGES:
   6.0524526   6.0524526   6.0524526   6.0524526   6.0524526   6.0524526
   6.0524526   6.0524526   6.0524526   6.0524526   6.0524526   6.0524526
   6.0065448   6.0065448   6.0065448   6.0065448   6.0065448   6.0065448
   6.0065448   6.0065448   6.0065448   6.0065448   6.0065448   6.0065448
   5.8661407   5.8661407   5.8661407   5.8661407   5.8661407   5.8661407
   5.8661407   5.8661407   5.8661407   5.8661407   5.8661407   5.8661407
   6.0007166   6.0007166   6.0007166   6.0007166   6.0007166   6.0007166
   6.0007166   6.0007166   6.0007166   6.0007166   6.0007166   6.0007166
   0.8518041   0.8518041   0.8518041   0.8518041   0.8518041   0.8518041
   0.8518041   0.8518041   0.8518041   0.8518041   0.8518041   0.8518041
   0.8670928   0.8670928   0.8670928   0.8670928   0.8670928   0.8670928
   0.8670928   0.8670928   0.8670928   0.8670928   0.8670928   0.8670928
   0.8574849   0.8574849   0.8574849   0.8574849   0.8574849   0.8574849
   0.8574849   0.8574849   0.8574849   0.8574849   0.8574849   0.8574849
   7.5560123   7.5560123   7.5560123   7.5560123   7.5560123   7.5560123
   7.5560123   7.5560123   7.5560123   7.5560123   7.5560123   7.5560123
   7.5394304   7.5394304   7.5394304   7.5394304   7.5394304   7.5394304
   7.5394304   7.5394304   7.5394304   7.5394304   7.5394304   7.5394304
   8.0689245   8.0689245   8.0689245   8.0689245   8.0689245   8.0689245
   8.0689245   8.0689245   8.0689245   8.0689245   8.0689245   8.0689245
  18.6667924  18.6667924  18.6667924  18.6667924  18.6667924  18.6667924
 TTTTTTTTTTTTTTTTTTTTTTTTTTTTTT MOQGAD      TELAPSE      100.56 TCPU       69.71
 TTTTTTTTTTTTTTTTTTTTTTTTTTTTTT SHELLXN     TELAPSE      118.87 TCPU       82.88
 TTTTTTTTTTTTTTTTTTTTTTTTTTTTTT MONMO3      TELAPSE      123.55 TCPU       87.55
 NUMERICALLY INTEGRATED DENSITY    708.0000602797
 TTTTTTTTTTTTTTTTTTTTTTTTTTTTTT NUMDFT      TELAPSE      126.40 TCPU       90.40
 CYC   2 ETOT(AU) -5.430574208420E+03 DETOT -4.89E-01 tst  4.58E-03 PX  1.58E-01
 TTTTTTTTTTTTTTTTTTTTTTTTTTTTTT DIIS        TELAPSE      126.56 TCPU       90.56
 DIIS TEST: 0.11725E+02 AT SCF   CYCLE   2 - DIIS ACTIVE - HISTORY:     2 CYCLES
 TTTTTTTTTTTTTTTTTTTTTTTTTTTTTT FDIK        TELAPSE      128.70 TCPU       92.53
 INSULATING STATE
 TOP OF VALENCE BANDS -    BAND    354; K    2; EIG -2.7601378E-01 AU
 TOP OF VALENCE BANDS -    BAND    354; K    1; EIG -2.7649057E-01 AU
 BOTTOM OF VIRTUAL BANDS - BAND    355; K    1; EIG -3.5285798E-02 AU
 INDIRECT ENERGY BAND GAP:   6.5505 eV
 TTTTTTTTTTTTTTTTTTTTTTTTTTTTTT PDIG        TELAPSE      128.94 TCPU       92.77
 CHARGE NORMALIZATION FACTOR   1.00000000
 TOTAL ATOMIC CHARGES:
   5.7884677   5.7884677   5.7884677   5.7884677   5.7884677   5.7884677
   5.7884677   5.7884677   5.7884677   5.7884677   5.7884677   5.7884677
   6.0355650   6.0355650   6.0355650   6.0355650   6.0355650   6.0355650
   6.0355650   6.0355650   6.0355650   6.0355650   6.0355650   6.0355650
   5.7175696   5.7175696   5.7175696   5.7175696   5.7175696   5.7175696
   5.7175696   5.7175696   5.7175696   5.7175696   5.7175696   5.7175696
   6.0237973   6.0237973   6.0237973   6.0237973   6.0237973   6.0237973
   6.0237973   6.0237973   6.0237973   6.0237973   6.0237973   6.0237973
   0.8591994   0.8591994   0.8591994   0.8591994   0.8591994   0.8591994
   0.8591994   0.8591994   0.8591994   0.8591994   0.8591994   0.8591994
   0.8663153   0.8663153   0.8663153   0.8663153   0.8663153   0.8663153
   0.8663153   0.8663153   0.8663153   0.8663153   0.8663153   0.8663153
   0.8589231   0.8589231   0.8589231   0.8589231   0.8589231   0.8589231
   0.8589231   0.8589231   0.8589231   0.8589231   0.8589231   0.8589231
   7.5709204   7.5709204   7.5709204   7.5709204   7.5709204   7.5709204
   7.5709204   7.5709204   7.5709204   7.5709204   7.5709204   7.5709204
   7.5914529   7.5914529   7.5914529   7.5914529   7.5914529   7.5914529
   7.5914529   7.5914529   7.5914529   7.5914529   7.5914529   7.5914529
   8.3594756   8.3594756   8.3594756   8.3594756   8.3594756   8.3594756
   8.3594756   8.3594756   8.3594756   8.3594756   8.3594756   8.3594756
  18.6566275  18.6566275  18.6566275  18.6566275  18.6566275  18.6566275
 TTTTTTTTTTTTTTTTTTTTTTTTTTTTTT MOQGAD      TELAPSE      128.95 TCPU       92.79
 TTTTTTTTTTTTTTTTTTTTTTTTTTTTTT SHELLXN     TELAPSE      146.12 TCPU      105.94
 TTTTTTTTTTTTTTTTTTTTTTTTTTTTTT MONMO3      TELAPSE      147.86 TCPU      107.67
 NUMERICALLY INTEGRATED DENSITY    708.0000574892
 TTTTTTTTTTTTTTTTTTTTTTTTTTTTTT NUMDFT      TELAPSE      150.67 TCPU      110.48
 CYC   3 ETOT(AU) -5.431093082941E+03 DETOT -5.19E-01 tst  1.86E-03 PX  8.14E-02
 TTTTTTTTTTTTTTTTTTTTTTTTTTTTTT DIIS        TELAPSE      150.76 TCPU      110.58
 DIIS TEST: 0.40361E+00 AT SCF   CYCLE   3 - DIIS ACTIVE - HISTORY:     3 CYCLES
 TTTTTTTTTTTTTTTTTTTTTTTTTTTTTT FDIK        TELAPSE      152.78 TCPU      112.38
 INSULATING STATE
 TOP OF VALENCE BANDS -    BAND    354; K    2; EIG -2.9028962E-01 AU
 TOP OF VALENCE BANDS -    BAND    354; K    1; EIG -2.9075413E-01 AU
 BOTTOM OF VIRTUAL BANDS - BAND    355; K    1; EIG -4.3249188E-02 AU
 INDIRECT ENERGY BAND GAP:   6.7223 eV
 TTTTTTTTTTTTTTTTTTTTTTTTTTTTTT PDIG        TELAPSE      153.01 TCPU      112.61
 CHARGE NORMALIZATION FACTOR   1.00000000
 TOTAL ATOMIC CHARGES:
   5.8141416   5.8141416   5.8141416   5.8141416   5.8141416   5.8141416
   5.8141416   5.8141416   5.8141416   5.8141416   5.8141416   5.8141416
   6.0388023   6.0388023   6.0388023   6.0388023   6.0388023   6.0388023
   6.0388023   6.0388023   6.0388023   6.0388023   6.0388023   6.0388023
   5.7376923   5.7376923   5.7376923   5.7376923   5.7376923   5.7376923
   5.7376923   5.7376923   5.7376923   5.7376923   5.7376923   5.7376923
   6.0273761   6.0273761   6.0273761   6.0273761   6.0273761   6.0273761
   6.0273761   6.0273761   6.0273761   6.0273761   6.0273761   6.0273761
   0.8500713   0.8500713   0.8500713   0.8500713   0.8500713   0.8500713
   0.8500713   0.8500713   0.8500713   0.8500713   0.8500713   0.8500713
   0.8513815   0.8513815   0.8513815   0.8513815   0.8513815   0.8513815
   0.8513815   0.8513815   0.8513815   0.8513815   0.8513815   0.8513815
   0.8444540   0.8444540   0.8444540   0.8444540   0.8444540   0.8444540
   0.8444540   0.8444540   0.8444540   0.8444540   0.8444540   0.8444540
   7.6152853   7.6152853   7.6152853   7.6152853   7.6152853   7.6152853
   7.6152853   7.6152853   7.6152853   7.6152853   7.6152853   7.6152853
   7.6085726   7.6085726   7.6085726   7.6085726   7.6085726   7.6085726
   7.6085726   7.6085726   7.6085726   7.6085726   7.6085726   7.6085726
   8.3168096   8.3168096   8.3168096   8.3168096   8.3168096   8.3168096
   8.3168096   8.3168096   8.3168096   8.3168096   8.3168096   8.3168096
  18.5908268  18.5908268  18.5908268  18.5908268  18.5908268  18.5908268
 TTTTTTTTTTTTTTTTTTTTTTTTTTTTTT MOQGAD      TELAPSE      153.03 TCPU      112.63
 TTTTTTTTTTTTTTTTTTTTTTTTTTTTTT SHELLXN     TELAPSE      169.88 TCPU      125.79
 TTTTTTTTTTTTTTTTTTTTTTTTTTTTTT MONMO3      TELAPSE      170.58 TCPU      126.49
 NUMERICALLY INTEGRATED DENSITY    708.0000575373
 TTTTTTTTTTTTTTTTTTTTTTTTTTTTTT NUMDFT      TELAPSE      173.42 TCPU      129.33
 CYC   4 ETOT(AU) -5.431110627083E+03 DETOT -1.75E-02 tst  6.96E-05 PX  1.69E-02
 TTTTTTTTTTTTTTTTTTTTTTTTTTTTTT DIIS        TELAPSE      173.58 TCPU      129.49
 DIIS TEST: 0.12534E+00 AT SCF   CYCLE   4 - DIIS ACTIVE - HISTORY:     4 CYCLES
 TTTTTTTTTTTTTTTTTTTTTTTTTTTTTT FDIK        TELAPSE      175.56 TCPU      130.96
 INSULATING STATE
 TOP OF VALENCE BANDS -    BAND    354; K    2; EIG -2.8720314E-01 AU
 TOP OF VALENCE BANDS -    BAND    354; K    1; EIG -2.8766124E-01 AU
 BOTTOM OF VIRTUAL BANDS - BAND    355; K    1; EIG -4.1110282E-02 AU
 INDIRECT ENERGY BAND GAP:   6.6965 eV
 TTTTTTTTTTTTTTTTTTTTTTTTTTTTTT PDIG        TELAPSE      175.79 TCPU      131.19
 CHARGE NORMALIZATION FACTOR   1.00000000
 TOTAL ATOMIC CHARGES:
   5.8114186   5.8114186   5.8114186   5.8114186   5.8114186   5.8114186
   5.8114186   5.8114186   5.8114186   5.8114186   5.8114186   5.8114186
   6.0429335   6.0429335   6.0429335   6.0429335   6.0429335   6.0429335
   6.0429335   6.0429335   6.0429335   6.0429335   6.0429335   6.0429335
   5.7324282   5.7324282   5.7324282   5.7324282   5.7324282   5.7324282
   5.7324282   5.7324282   5.7324282   5.7324282   5.7324282   5.7324282
   6.0321048   6.0321048   6.0321048   6.0321048   6.0321048   6.0321048
   6.0321048   6.0321048   6.0321048   6.0321048   6.0321048   6.0321048
   0.8477221   0.8477221   0.8477221   0.8477221   0.8477221   0.8477221
   0.8477221   0.8477221   0.8477221   0.8477221   0.8477221   0.8477221
   0.8541648   0.8541648   0.8541648   0.8541648   0.8541648   0.8541648
   0.8541648   0.8541648   0.8541648   0.8541648   0.8541648   0.8541648
   0.8465614   0.8465614   0.8465614   0.8465614   0.8465614   0.8465614
   0.8465614   0.8465614   0.8465614   0.8465614   0.8465614   0.8465614
   7.5906766   7.5906766   7.5906766   7.5906766   7.5906766   7.5906766
   7.5906766   7.5906766   7.5906766   7.5906766   7.5906766   7.5906766
   7.6010034   7.6010034   7.6010034   7.6010034   7.6010034   7.6010034
   7.6010034   7.6010034   7.6010034   7.6010034   7.6010034   7.6010034
   8.3340715   8.3340715   8.3340715   8.3340715   8.3340715   8.3340715
   8.3340715   8.3340715   8.3340715   8.3340715   8.3340715   8.3340715
  18.6138304  18.6138304  18.6138304  18.6138304  18.6138304  18.6138304
 TTTTTTTTTTTTTTTTTTTTTTTTTTTTTT MOQGAD      TELAPSE      175.81 TCPU      131.21
 TTTTTTTTTTTTTTTTTTTTTTTTTTTTTT SHELLXN     TELAPSE      193.87 TCPU      144.37
 TTTTTTTTTTTTTTTTTTTTTTTTTTTTTT MONMO3      TELAPSE      195.08 TCPU      145.59
 NUMERICALLY INTEGRATED DENSITY    708.0000575039
 TTTTTTTTTTTTTTTTTTTTTTTTTTTTTT NUMDFT      TELAPSE      197.86 TCPU      148.36
 CYC   5 ETOT(AU) -5.431116888204E+03 DETOT -6.26E-03 tst  5.23E-06 PX  1.21E-02
 TTTTTTTTTTTTTTTTTTTTTTTTTTTTTT DIIS        TELAPSE      198.45 TCPU      148.96
 DIIS TEST: 0.13813E-01 AT SCF   CYCLE   5 - DIIS ACTIVE - HISTORY:     5 CYCLES
 TTTTTTTTTTTTTTTTTTTTTTTTTTTTTT FDIK        TELAPSE      200.35 TCPU      150.67
 INSULATING STATE
 TOP OF VALENCE BANDS -    BAND    354; K    2; EIG -2.8633021E-01 AU
 TOP OF VALENCE BANDS -    BAND    354; K    1; EIG -2.8679302E-01 AU
 BOTTOM OF VIRTUAL BANDS - BAND    355; K    1; EIG -3.9890440E-02 AU
 INDIRECT ENERGY BAND GAP:   6.7060 eV
 TTTTTTTTTTTTTTTTTTTTTTTTTTTTTT PDIG        TELAPSE      200.59 TCPU      150.91
 CHARGE NORMALIZATION FACTOR   1.00000000
 TOTAL ATOMIC CHARGES:
   5.8072371   5.8072371   5.8072371   5.8072371   5.8072371   5.8072371
   5.8072371   5.8072371   5.8072371   5.8072371   5.8072371   5.8072371
   6.0397280   6.0397280   6.0397280   6.0397280   6.0397280   6.0397280
   6.0397280   6.0397280   6.0397280   6.0397280   6.0397280   6.0397280
   5.7282569   5.7282569   5.7282569   5.7282569   5.7282569   5.7282569
   5.7282569   5.7282569   5.7282569   5.7282569   5.7282569   5.7282569
   6.0283746   6.0283746   6.0283746   6.0283746   6.0283746   6.0283746
   6.0283746   6.0283746   6.0283746   6.0283746   6.0283746   6.0283746
   0.8495121   0.8495121   0.8495121   0.8495121   0.8495121   0.8495121
   0.8495121   0.8495121   0.8495121   0.8495121   0.8495121   0.8495121
   0.8550269   0.8550269   0.8550269   0.8550269   0.8550269   0.8550269
   0.8550269   0.8550269   0.8550269   0.8550269   0.8550269   0.8550269
   0.8477568   0.8477568   0.8477568   0.8477568   0.8477568   0.8477568
   0.8477568   0.8477568   0.8477568   0.8477568   0.8477568   0.8477568
   7.6011151   7.6011151   7.6011151   7.6011151   7.6011151   7.6011151
   7.6011151   7.6011151   7.6011151   7.6011151   7.6011151   7.6011151
   7.6031320   7.6031320   7.6031320   7.6031320   7.6031320   7.6031320
   7.6031320   7.6031320   7.6031320   7.6031320   7.6031320   7.6031320
   8.3327067   8.3327067   8.3327067   8.3327067   8.3327067   8.3327067
   8.3327067   8.3327067   8.3327067   8.3327067   8.3327067   8.3327067
  18.6143075  18.6143075  18.6143075  18.6143075  18.6143075  18.6143075
 TTTTTTTTTTTTTTTTTTTTTTTTTTTTTT MOQGAD      TELAPSE      200.61 TCPU      150.93
 TTTTTTTTTTTTTTTTTTTTTTTTTTTTTT SHELLXN     TELAPSE      215.77 TCPU      164.08
 TTTTTTTTTTTTTTTTTTTTTTTTTTTTTT MONMO3      TELAPSE      217.22 TCPU      165.54
 NUMERICALLY INTEGRATED DENSITY    708.0000576412
 TTTTTTTTTTTTTTTTTTTTTTTTTTTTTT NUMDFT      TELAPSE      220.00 TCPU      168.31
 CYC   6 ETOT(AU) -5.431117705031E+03 DETOT -8.17E-04 tst  1.40E-06 PX  2.22E-03
 TTTTTTTTTTTTTTTTTTTTTTTTTTTTTT DIIS        TELAPSE      221.10 TCPU      169.41
 DIIS TEST: 0.19993E-02 AT SCF   CYCLE   6 - DIIS ACTIVE - HISTORY:     6 CYCLES
 TTTTTTTTTTTTTTTTTTTTTTTTTTTTTT FDIK        TELAPSE      222.90 TCPU      170.98
 INSULATING STATE
 TOP OF VALENCE BANDS -    BAND    354; K    2; EIG -2.8670040E-01 AU
 TOP OF VALENCE BANDS -    BAND    354; K    1; EIG -2.8716023E-01 AU
 BOTTOM OF VIRTUAL BANDS - BAND    355; K    1; EIG -3.9950877E-02 AU
 INDIRECT ENERGY BAND GAP:   6.7144 eV
 TTTTTTTTTTTTTTTTTTTTTTTTTTTTTT PDIG        TELAPSE      223.14 TCPU      171.21
 CHARGE NORMALIZATION FACTOR   1.00000000
 TOTAL ATOMIC CHARGES:
   5.8072802   5.8072802   5.8072802   5.8072802   5.8072802   5.8072802
   5.8072802   5.8072802   5.8072802   5.8072802   5.8072802   5.8072802
   6.0404590   6.0404590   6.0404590   6.0404590   6.0404590   6.0404590
   6.0404590   6.0404590   6.0404590   6.0404590   6.0404590   6.0404590
   5.7297475   5.7297475   5.7297475   5.7297475   5.7297475   5.7297475
   5.7297475   5.7297475   5.7297475   5.7297475   5.7297475   5.7297475
   6.0295811   6.0295811   6.0295811   6.0295811   6.0295811   6.0295811
   6.0295811   6.0295811   6.0295811   6.0295811   6.0295811   6.0295811
   0.8492641   0.8492641   0.8492641   0.8492641   0.8492641   0.8492641
   0.8492641   0.8492641   0.8492641   0.8492641   0.8492641   0.8492641
   0.8549951   0.8549951   0.8549951   0.8549951   0.8549951   0.8549951
   0.8549951   0.8549951   0.8549951   0.8549951   0.8549951   0.8549951
   0.8474797   0.8474797   0.8474797   0.8474797   0.8474797   0.8474797
   0.8474797   0.8474797   0.8474797   0.8474797   0.8474797   0.8474797
   7.5978307   7.5978307   7.5978307   7.5978307   7.5978307   7.5978307
   7.5978307   7.5978307   7.5978307   7.5978307   7.5978307   7.5978307
   7.6042867   7.6042867   7.6042867   7.6042867   7.6042867   7.6042867
   7.6042867   7.6042867   7.6042867   7.6042867   7.6042867   7.6042867
   8.3322773   8.3322773   8.3322773   8.3322773   8.3322773   8.3322773
   8.3322773   8.3322773   8.3322773   8.3322773   8.3322773   8.3322773
  18.6135970  18.6135970  18.6135970  18.6135970  18.6135970  18.6135970
 TTTTTTTTTTTTTTTTTTTTTTTTTTTTTT MOQGAD      TELAPSE      223.16 TCPU      171.23
 TTTTTTTTTTTTTTTTTTTTTTTTTTTTTT SHELLXN     TELAPSE      240.07 TCPU      184.24
 TTTTTTTTTTTTTTTTTTTTTTTTTTTTTT MONMO3      TELAPSE      243.75 TCPU      187.91
 NUMERICALLY INTEGRATED DENSITY    708.0000576474
 TTTTTTTTTTTTTTTTTTTTTTTTTTTTTT NUMDFT      TELAPSE      246.51 TCPU      190.68
 CYC   7 ETOT(AU) -5.431117787318E+03 DETOT -8.23E-05 tst  4.28E-07 PX  1.01E-03
 TTTTTTTTTTTTTTTTTTTTTTTTTTTTTT DIIS        TELAPSE      247.95 TCPU      192.11
 DIIS TEST: 0.44776E-03 AT SCF   CYCLE   7 - DIIS ACTIVE - HISTORY:     7 CYCLES
 TTTTTTTTTTTTTTTTTTTTTTTTTTTTTT FDIK        TELAPSE      251.20 TCPU      192.12
 INSULATING STATE
 TOP OF VALENCE BANDS -    BAND    354; K    2; EIG -2.8666818E-01 AU
 TOP OF VALENCE BANDS -    BAND    354; K    1; EIG -2.8712945E-01 AU
 BOTTOM OF VIRTUAL BANDS - BAND    355; K    1; EIG -4.0056415E-02 AU
 INDIRECT ENERGY BAND GAP:   6.7107 eV
 TTTTTTTTTTTTTTTTTTTTTTTTTTTTTT PDIG        TELAPSE      251.44 TCPU      192.36
 CHARGE NORMALIZATION FACTOR   1.00000000
 TOTAL ATOMIC CHARGES:
   5.8081179   5.8081179   5.8081179   5.8081179   5.8081179   5.8081179
   5.8081179   5.8081179   5.8081179   5.8081179   5.8081179   5.8081179
   6.0405568   6.0405568   6.0405568   6.0405568   6.0405568   6.0405568
   6.0405568   6.0405568   6.0405568   6.0405568   6.0405568   6.0405568
   5.7291900   5.7291900   5.7291900   5.7291900   5.7291900   5.7291900
   5.7291900   5.7291900   5.7291900   5.7291900   5.7291900   5.7291900
   6.0293016   6.0293016   6.0293016   6.0293016   6.0293016   6.0293016
   6.0293016   6.0293016   6.0293016   6.0293016   6.0293016   6.0293016
   0.8489933   0.8489933   0.8489933   0.8489933   0.8489933   0.8489933
   0.8489933   0.8489933   0.8489933   0.8489933   0.8489933   0.8489933
   0.8550211   0.8550211   0.8550211   0.8550211   0.8550211   0.8550211
   0.8550211   0.8550211   0.8550211   0.8550211   0.8550211   0.8550211
   0.8476363   0.8476363   0.8476363   0.8476363   0.8476363   0.8476363
   0.8476363   0.8476363   0.8476363   0.8476363   0.8476363   0.8476363
   7.5991826   7.5991826   7.5991826   7.5991826   7.5991826   7.5991826
   7.5991826   7.5991826   7.5991826   7.5991826   7.5991826   7.5991826
   7.6027294   7.6027294   7.6027294   7.6027294   7.6027294   7.6027294
   7.6027294   7.6027294   7.6027294   7.6027294   7.6027294   7.6027294
   8.3323919   8.3323919   8.3323919   8.3323919   8.3323919   8.3323919
   8.3323919   8.3323919   8.3323919   8.3323919   8.3323919   8.3323919
  18.6137584  18.6137584  18.6137584  18.6137584  18.6137584  18.6137584
 TTTTTTTTTTTTTTTTTTTTTTTTTTTTTT MOQGAD      TELAPSE      251.45 TCPU      192.37
 TTTTTTTTTTTTTTTTTTTTTTTTTTTTTT SHELLXN     TELAPSE      272.59 TCPU      205.33
 TTTTTTTTTTTTTTTTTTTTTTTTTTTTTT MONMO3      TELAPSE      273.42 TCPU      206.17
 NUMERICALLY INTEGRATED DENSITY    708.0000576351
 TTTTTTTTTTTTTTTTTTTTTTTTTTTTTT NUMDFT      TELAPSE      276.20 TCPU      208.94
 CYC   8 ETOT(AU) -5.431117798753E+03 DETOT -1.14E-05 tst  2.31E-08 PX  5.76E-04
 TTTTTTTTTTTTTTTTTTTTTTTTTTTTTT DIIS        TELAPSE      276.59 TCPU      209.34
 DIIS TEST: 0.17321E-03 AT SCF   CYCLE   8 - DIIS ACTIVE - HISTORY:     8 CYCLES
 TTTTTTTTTTTTTTTTTTTTTTTTTTTTTT FDIK        TELAPSE      279.09 TCPU      211.36
 INSULATING STATE
 TOP OF VALENCE BANDS -    BAND    354; K    2; EIG -2.8665965E-01 AU
 TOP OF VALENCE BANDS -    BAND    354; K    1; EIG -2.8712011E-01 AU
 BOTTOM OF VIRTUAL BANDS - BAND    355; K    1; EIG -3.9998234E-02 AU
 INDIRECT ENERGY BAND GAP:   6.7120 eV
 TTTTTTTTTTTTTTTTTTTTTTTTTTTTTT PDIG        TELAPSE      279.33 TCPU      211.59
 CHARGE NORMALIZATION FACTOR   1.00000000
 TOTAL ATOMIC CHARGES:
   5.8078711   5.8078711   5.8078711   5.8078711   5.8078711   5.8078711
   5.8078711   5.8078711   5.8078711   5.8078711   5.8078711   5.8078711
   6.0404178   6.0404178   6.0404178   6.0404178   6.0404178   6.0404178
   6.0404178   6.0404178   6.0404178   6.0404178   6.0404178   6.0404178
   5.7289732   5.7289732   5.7289732   5.7289732   5.7289732   5.7289732
   5.7289732   5.7289732   5.7289732   5.7289732   5.7289732   5.7289732
   6.0293551   6.0293551   6.0293551   6.0293551   6.0293551   6.0293551
   6.0293551   6.0293551   6.0293551   6.0293551   6.0293551   6.0293551
   0.8490765   0.8490765   0.8490765   0.8490765   0.8490765   0.8490765
   0.8490765   0.8490765   0.8490765   0.8490765   0.8490765   0.8490765
   0.8550590   0.8550590   0.8550590   0.8550590   0.8550590   0.8550590
   0.8550590   0.8550590   0.8550590   0.8550590   0.8550590   0.8550590
   0.8475834   0.8475834   0.8475834   0.8475834   0.8475834   0.8475834
   0.8475834   0.8475834   0.8475834   0.8475834   0.8475834   0.8475834
   7.5986363   7.5986363   7.5986363   7.5986363   7.5986363   7.5986363
   7.5986363   7.5986363   7.5986363   7.5986363   7.5986363   7.5986363
   7.6039493   7.6039493   7.6039493   7.6039493   7.6039493   7.6039493
   7.6039493   7.6039493   7.6039493   7.6039493   7.6039493   7.6039493
   8.3322138   8.3322138   8.3322138   8.3322138   8.3322138   8.3322138
   8.3322138   8.3322138   8.3322138   8.3322138   8.3322138   8.3322138
  18.6137290  18.6137290  18.6137290  18.6137290  18.6137290  18.6137290
 TTTTTTTTTTTTTTTTTTTTTTTTTTTTTT MOQGAD      TELAPSE      279.34 TCPU      211.61
 TTTTTTTTTTTTTTTTTTTTTTTTTTTTTT SHELLXN     TELAPSE      298.15 TCPU      224.57
 TTTTTTTTTTTTTTTTTTTTTTTTTTTTTT MONMO3      TELAPSE      299.00 TCPU      225.41
 NUMERICALLY INTEGRATED DENSITY    708.0000576441
 TTTTTTTTTTTTTTTTTTTTTTTTTTTTTT NUMDFT      TELAPSE      301.81 TCPU      228.22
 CYC   9 ETOT(AU) -5.431117803791E+03 DETOT -5.04E-06 tst  2.67E-08 PX  1.97E-04
 TTTTTTTTTTTTTTTTTTTTTTTTTTTTTT DIIS        TELAPSE      302.17 TCPU      228.58
 DIIS TEST: 0.50248E-04 AT SCF   CYCLE   9 - DIIS ACTIVE - HISTORY:     9 CYCLES
 TTTTTTTTTTTTTTTTTTTTTTTTTTTTTT FDIK        TELAPSE      303.79 TCPU      230.02
 INSULATING STATE
 TOP OF VALENCE BANDS -    BAND    354; K    2; EIG -2.8667211E-01 AU
 TOP OF VALENCE BANDS -    BAND    354; K    1; EIG -2.8713283E-01 AU
 BOTTOM OF VIRTUAL BANDS - BAND    355; K    1; EIG -3.9988991E-02 AU
 INDIRECT ENERGY BAND GAP:   6.7126 eV
 TTTTTTTTTTTTTTTTTTTTTTTTTTTTTT PDIG        TELAPSE      304.03 TCPU      230.26
 CHARGE NORMALIZATION FACTOR   1.00000000
 TOTAL ATOMIC CHARGES:
   5.8077772   5.8077772   5.8077772   5.8077772   5.8077772   5.8077772
   5.8077772   5.8077772   5.8077772   5.8077772   5.8077772   5.8077772
   6.0405577   6.0405577   6.0405577   6.0405577   6.0405577   6.0405577
   6.0405577   6.0405577   6.0405577   6.0405577   6.0405577   6.0405577
   5.7291615   5.7291615   5.7291615   5.7291615   5.7291615   5.7291615
   5.7291615   5.7291615   5.7291615   5.7291615   5.7291615   5.7291615
   6.0293605   6.0293605   6.0293605   6.0293605   6.0293605   6.0293605
   6.0293605   6.0293605   6.0293605   6.0293605   6.0293605   6.0293605
   0.8490730   0.8490730   0.8490730   0.8490730   0.8490730   0.8490730
   0.8490730   0.8490730   0.8490730   0.8490730   0.8490730   0.8490730
   0.8550428   0.8550428   0.8550428   0.8550428   0.8550428   0.8550428
   0.8550428   0.8550428   0.8550428   0.8550428   0.8550428   0.8550428
   0.8476032   0.8476032   0.8476032   0.8476032   0.8476032   0.8476032
   0.8476032   0.8476032   0.8476032   0.8476032   0.8476032   0.8476032
   7.5988442   7.5988442   7.5988442   7.5988442   7.5988442   7.5988442
   7.5988442   7.5988442   7.5988442   7.5988442   7.5988442   7.5988442
   7.6033927   7.6033927   7.6033927   7.6033927   7.6033927   7.6033927
   7.6033927   7.6033927   7.6033927   7.6033927   7.6033927   7.6033927
   8.3322930   8.3322930   8.3322930   8.3322930   8.3322930   8.3322930
   8.3322930   8.3322930   8.3322930   8.3322930   8.3322930   8.3322930
  18.6137883  18.6137883  18.6137883  18.6137883  18.6137883  18.6137883
 TTTTTTTTTTTTTTTTTTTTTTTTTTTTTT MOQGAD      TELAPSE      304.04 TCPU      230.27
 TTTTTTTTTTTTTTTTTTTTTTTTTTTTTT SHELLXN     TELAPSE      324.83 TCPU      243.27
 TTTTTTTTTTTTTTTTTTTTTTTTTTTTTT MONMO3      TELAPSE      326.71 TCPU      245.15
 NUMERICALLY INTEGRATED DENSITY    708.0000576457
 TTTTTTTTTTTTTTTTTTTTTTTTTTTTTT NUMDFT      TELAPSE      329.54 TCPU      247.98
 CYC  10 ETOT(AU) -5.431117804449E+03 DETOT -6.57E-07 tst  2.04E-09 PX  1.05E-04
 TTTTTTTTTTTTTTTTTTTTTTTTTTTTTT DIIS        TELAPSE      333.18 TCPU      251.62
 DIIS TEST: 0.11771E-04 AT SCF   CYCLE  10 - DIIS ACTIVE - HISTORY:    10 CYCLES
 TTTTTTTTTTTTTTTTTTTTTTTTTTTTTT FDIK        TELAPSE      335.06 TCPU      253.32
 INSULATING STATE
 TOP OF VALENCE BANDS -    BAND    354; K    2; EIG -2.8666680E-01 AU
 TOP OF VALENCE BANDS -    BAND    354; K    1; EIG -2.8712738E-01 AU
 BOTTOM OF VIRTUAL BANDS - BAND    355; K    1; EIG -4.0012070E-02 AU
 INDIRECT ENERGY BAND GAP:   6.7118 eV
 TTTTTTTTTTTTTTTTTTTTTTTTTTTTTT PDIG        TELAPSE      335.29 TCPU      253.55
 CHARGE NORMALIZATION FACTOR   1.00000000
 TOTAL ATOMIC CHARGES:
   5.8079482   5.8079482   5.8079482   5.8079482   5.8079482   5.8079482
   5.8079482   5.8079482   5.8079482   5.8079482   5.8079482   5.8079482
   6.0404964   6.0404964   6.0404964   6.0404964   6.0404964   6.0404964
   6.0404964   6.0404964   6.0404964   6.0404964   6.0404964   6.0404964
   5.7290364   5.7290364   5.7290364   5.7290364   5.7290364   5.7290364
   5.7290364   5.7290364   5.7290364   5.7290364   5.7290364   5.7290364
   6.0293458   6.0293458   6.0293458   6.0293458   6.0293458   6.0293458
   6.0293458   6.0293458   6.0293458   6.0293458   6.0293458   6.0293458
   0.8490306   0.8490306   0.8490306   0.8490306   0.8490306   0.8490306
   0.8490306   0.8490306   0.8490306   0.8490306   0.8490306   0.8490306
   0.8550616   0.8550616   0.8550616   0.8550616   0.8550616   0.8550616
   0.8550616   0.8550616   0.8550616   0.8550616   0.8550616   0.8550616
   0.8476009   0.8476009   0.8476009   0.8476009   0.8476009   0.8476009
   0.8476009   0.8476009   0.8476009   0.8476009   0.8476009   0.8476009
   7.5987241   7.5987241   7.5987241   7.5987241   7.5987241   7.5987241
   7.5987241   7.5987241   7.5987241   7.5987241   7.5987241   7.5987241
   7.6036246   7.6036246   7.6036246   7.6036246   7.6036246   7.6036246
   7.6036246   7.6036246   7.6036246   7.6036246   7.6036246   7.6036246
   8.3322526   8.3322526   8.3322526   8.3322526   8.3322526   8.3322526
   8.3322526   8.3322526   8.3322526   8.3322526   8.3322526   8.3322526
  18.6137576  18.6137576  18.6137576  18.6137576  18.6137576  18.6137576
 TTTTTTTTTTTTTTTTTTTTTTTTTTTTTT MOQGAD      TELAPSE      335.31 TCPU      253.57
 TTTTTTTTTTTTTTTTTTTTTTTTTTTTTT SHELLXN     TELAPSE      352.08 TCPU      266.53
 TTTTTTTTTTTTTTTTTTTTTTTTTTTTTT MONMO3      TELAPSE      356.41 TCPU      270.86
 NUMERICALLY INTEGRATED DENSITY    708.0000576430
 TTTTTTTTTTTTTTTTTTTTTTTTTTTTTT NUMDFT      TELAPSE      359.21 TCPU      273.66
 CYC  11 ETOT(AU) -5.431117804773E+03 DETOT -3.25E-07 tst  5.80E-10 PX  5.57E-05
 TTTTTTTTTTTTTTTTTTTTTTTTTTTTTT DIIS        TELAPSE      360.84 TCPU      275.29
 DIIS TEST: 0.28593E-05 AT SCF   CYCLE  11 - DIIS ACTIVE - HISTORY:    11 CYCLES
 TTTTTTTTTTTTTTTTTTTTTTTTTTTTTT FDIK        TELAPSE      362.93 TCPU      276.86
 INSULATING STATE
 TOP OF VALENCE BANDS -    BAND    354; K    2; EIG -2.8666851E-01 AU
 TOP OF VALENCE BANDS -    BAND    354; K    1; EIG -2.8712914E-01 AU
 BOTTOM OF VIRTUAL BANDS - BAND    355; K    1; EIG -3.9996884E-02 AU
 INDIRECT ENERGY BAND GAP:   6.7123 eV
 TTTTTTTTTTTTTTTTTTTTTTTTTTTTTT PDIG        TELAPSE      363.16 TCPU      277.10
 CHARGE NORMALIZATION FACTOR   1.00000000
 TOTAL ATOMIC CHARGES:
   5.8078607   5.8078607   5.8078607   5.8078607   5.8078607   5.8078607
   5.8078607   5.8078607   5.8078607   5.8078607   5.8078607   5.8078607
   6.0405259   6.0405259   6.0405259   6.0405259   6.0405259   6.0405259
   6.0405259   6.0405259   6.0405259   6.0405259   6.0405259   6.0405259
   5.7290349   5.7290349   5.7290349   5.7290349   5.7290349   5.7290349
   5.7290349   5.7290349   5.7290349   5.7290349   5.7290349   5.7290349
   6.0293588   6.0293588   6.0293588   6.0293588   6.0293588   6.0293588
   6.0293588   6.0293588   6.0293588   6.0293588   6.0293588   6.0293588
   0.8490558   0.8490558   0.8490558   0.8490558   0.8490558   0.8490558
   0.8490558   0.8490558   0.8490558   0.8490558   0.8490558   0.8490558
   0.8550527   0.8550527   0.8550527   0.8550527   0.8550527   0.8550527
   0.8550527   0.8550527   0.8550527   0.8550527   0.8550527   0.8550527
   0.8476005   0.8476005   0.8476005   0.8476005   0.8476005   0.8476005
   0.8476005   0.8476005   0.8476005   0.8476005   0.8476005   0.8476005
   7.5988178   7.5988178   7.5988178   7.5988178   7.5988178   7.5988178
   7.5988178   7.5988178   7.5988178   7.5988178   7.5988178   7.5988178
   7.6035493   7.6035493   7.6035493   7.6035493   7.6035493   7.6035493
   7.6035493   7.6035493   7.6035493   7.6035493   7.6035493   7.6035493
   8.3322508   8.3322508   8.3322508   8.3322508   8.3322508   8.3322508
   8.3322508   8.3322508   8.3322508   8.3322508   8.3322508   8.3322508
  18.6137855  18.6137855  18.6137855  18.6137855  18.6137855  18.6137855
 TTTTTTTTTTTTTTTTTTTTTTTTTTTTTT MOQGAD      TELAPSE      363.18 TCPU      277.11
 TTTTTTTTTTTTTTTTTTTTTTTTTTTTTT SHELLXN     TELAPSE      385.83 TCPU      290.11
 TTTTTTTTTTTTTTTTTTTTTTTTTTTTTT MONMO3      TELAPSE      386.67 TCPU      290.95
 NUMERICALLY INTEGRATED DENSITY    708.0000576447
 TTTTTTTTTTTTTTTTTTTTTTTTTTTTTT NUMDFT      TELAPSE      389.49 TCPU      293.77
 CYC  12 ETOT(AU) -5.431117804743E+03 DETOT  3.01E-08 tst  2.65E-10 PX  4.34E-05
 TTTTTTTTTTTTTTTTTTTTTTTTTTTTTT DIIS        TELAPSE      395.36 TCPU      299.64
 DIIS TEST: 0.66874E-06 AT SCF   CYCLE  12 - DIIS ACTIVE - HISTORY:    12 CYCLES
 TTTTTTTTTTTTTTTTTTTTTTTTTTTTTT FDIK        TELAPSE      403.60 TCPU      299.65
 INSULATING STATE
 TOP OF VALENCE BANDS -    BAND    354; K    2; EIG -2.8666918E-01 AU
 TOP OF VALENCE BANDS -    BAND    354; K    1; EIG -2.8712980E-01 AU
 BOTTOM OF VIRTUAL BANDS - BAND    355; K    1; EIG -4.0001716E-02 AU
 INDIRECT ENERGY BAND GAP:   6.7122 eV
 TTTTTTTTTTTTTTTTTTTTTTTTTTTTTT PDIG        TELAPSE      403.83 TCPU      299.88
 CHARGE NORMALIZATION FACTOR   1.00000000
 TOTAL ATOMIC CHARGES:
   5.8078794   5.8078794   5.8078794   5.8078794   5.8078794   5.8078794
   5.8078794   5.8078794   5.8078794   5.8078794   5.8078794   5.8078794
   6.0405164   6.0405164   6.0405164   6.0405164   6.0405164   6.0405164
   6.0405164   6.0405164   6.0405164   6.0405164   6.0405164   6.0405164
   5.7290805   5.7290805   5.7290805   5.7290805   5.7290805   5.7290805
   5.7290805   5.7290805   5.7290805   5.7290805   5.7290805   5.7290805
   6.0293544   6.0293544   6.0293544   6.0293544   6.0293544   6.0293544
   6.0293544   6.0293544   6.0293544   6.0293544   6.0293544   6.0293544
   0.8490459   0.8490459   0.8490459   0.8490459   0.8490459   0.8490459
   0.8490459   0.8490459   0.8490459   0.8490459   0.8490459   0.8490459
   0.8550574   0.8550574   0.8550574   0.8550574   0.8550574   0.8550574
   0.8550574   0.8550574   0.8550574   0.8550574   0.8550574   0.8550574
   0.8476022   0.8476022   0.8476022   0.8476022   0.8476022   0.8476022
   0.8476022   0.8476022   0.8476022   0.8476022   0.8476022   0.8476022
   7.5987647   7.5987647   7.5987647   7.5987647   7.5987647   7.5987647
   7.5987647   7.5987647   7.5987647   7.5987647   7.5987647   7.5987647
   7.6035506   7.6035506   7.6035506   7.6035506   7.6035506   7.6035506
   7.6035506   7.6035506   7.6035506   7.6035506   7.6035506   7.6035506
   8.3322584   8.3322584   8.3322584   8.3322584   8.3322584   8.3322584
   8.3322584   8.3322584   8.3322584   8.3322584   8.3322584   8.3322584
  18.6137803  18.6137803  18.6137803  18.6137803  18.6137803  18.6137803
 TTTTTTTTTTTTTTTTTTTTTTTTTTTTTT MOQGAD      TELAPSE      403.85 TCPU      299.90
 TTTTTTTTTTTTTTTTTTTTTTTTTTTTTT SHELLXN     TELAPSE      434.19 TCPU      312.83
 TTTTTTTTTTTTTTTTTTTTTTTTTTTTTT MONMO3      TELAPSE      435.16 TCPU      313.80
 NUMERICALLY INTEGRATED DENSITY    708.0000576444
 TTTTTTTTTTTTTTTTTTTTTTTTTTTTTT NUMDFT      TELAPSE      438.82 TCPU      317.47
 CYC  13 ETOT(AU) -5.431117804747E+03 DETOT -3.36E-09 tst  3.02E-11 PX  2.29E-05
 TTTTTTTTTTTTTTTTTTTTTTTTTTTTTT DIIS        TELAPSE      440.15 TCPU      318.79
 DIIS TEST: 0.11587E-06 AT SCF   CYCLE  13 - DIIS ACTIVE - HISTORY:    13 CYCLES
 TTTTTTTTTTTTTTTTTTTTTTTTTTTTTT FDIK        TELAPSE      443.60 TCPU      320.96
 INSULATING STATE
 TOP OF VALENCE BANDS -    BAND    354; K    2; EIG -2.8666781E-01 AU
 TOP OF VALENCE BANDS -    BAND    354; K    1; EIG -2.8712842E-01 AU
 BOTTOM OF VIRTUAL BANDS - BAND    355; K    1; EIG -4.0001729E-02 AU
 INDIRECT ENERGY BAND GAP:   6.7121 eV
 TTTTTTTTTTTTTTTTTTTTTTTTTTTTTT PDIG        TELAPSE      443.83 TCPU      321.20
 CHARGE NORMALIZATION FACTOR   1.00000000
 TOTAL ATOMIC CHARGES:
   5.8078900   5.8078900   5.8078900   5.8078900   5.8078900   5.8078900
   5.8078900   5.8078900   5.8078900   5.8078900   5.8078900   5.8078900
   6.0405175   6.0405175   6.0405175   6.0405175   6.0405175   6.0405175
   6.0405175   6.0405175   6.0405175   6.0405175   6.0405175   6.0405175
   5.7290421   5.7290421   5.7290421   5.7290421   5.7290421   5.7290421
   5.7290421   5.7290421   5.7290421   5.7290421   5.7290421   5.7290421
   6.0293559   6.0293559   6.0293559   6.0293559   6.0293559   6.0293559
   6.0293559   6.0293559   6.0293559   6.0293559   6.0293559   6.0293559
   0.8490462   0.8490462   0.8490462   0.8490462   0.8490462   0.8490462
   0.8490462   0.8490462   0.8490462   0.8490462   0.8490462   0.8490462
   0.8550566   0.8550566   0.8550566   0.8550566   0.8550566   0.8550566
   0.8550566   0.8550566   0.8550566   0.8550566   0.8550566   0.8550566
   0.8476016   0.8476016   0.8476016   0.8476016   0.8476016   0.8476016
   0.8476016   0.8476016   0.8476016   0.8476016   0.8476016   0.8476016
   7.5987857   7.5987857   7.5987857   7.5987857   7.5987857   7.5987857
   7.5987857   7.5987857   7.5987857   7.5987857   7.5987857   7.5987857
   7.6035631   7.6035631   7.6035631   7.6035631   7.6035631   7.6035631
   7.6035631   7.6035631   7.6035631   7.6035631   7.6035631   7.6035631
   8.3322513   8.3322513   8.3322513   8.3322513   8.3322513   8.3322513
   8.3322513   8.3322513   8.3322513   8.3322513   8.3322513   8.3322513
  18.6137802  18.6137802  18.6137802  18.6137802  18.6137802  18.6137802
 TTTTTTTTTTTTTTTTTTTTTTTTTTTTTT MOQGAD      TELAPSE      443.85 TCPU      321.21
 TTTTTTTTTTTTTTTTTTTTTTTTTTTTTT SHELLXN     TELAPSE      456.78 TCPU      334.14
 +++ ENERGIES IN A.U. +++
 ::: EXT EL-POLE                                  -6.2215597763639E+03
 ::: EXT EL-SPHEROPOLE                             5.1836796900071E+01
 ::: BIELET ZONE E-E                               1.0298748451709E+04
 ::: TOTAL E-E                                     4.1290254722454E+03
 ::: TOTAL E-N + N-E                              -1.5443023573562E+04
 ::: TOTAL N-N                                     1.2291709584220E+03
 ::: KINETIC ENERGY                                4.9782017691218E+03
 ::: PSEUDO TOTAL   ENERGY                        -5.1066253737730E+03
 ::: VIRIAL COEFFICIENT                            9.8726566129181E-01
 TTTTTTTTTTTTTTTTTTTTTTTTTTTTTT MONMO3      TELAPSE      458.23 TCPU      335.59
 NUMERICALLY INTEGRATED DENSITY    708.0000576442
 TTTTTTTTTTTTTTTTTTTTTTTTTTTTTT NUMDFT      TELAPSE      461.09 TCPU      338.45
 CYC  14 ETOT(AU) -5.431117804769E+03 DETOT -2.20E-08 tst  7.71E-12 PX  2.29E-05

 == SCF ENDED - CONVERGENCE ON ENERGY      E(AU) -5.4311178047686E+03 CYCLES  14


 ENERGY EXPRESSION=HARTREE+FOCK EXCH*0.54000+(M06-2X     EXCH)*0.46000+M06-2X     CORR


 TOTAL ENERGY(DFT)(AU)( 14) -5.4311178047686E+03 DE-2.2E-08 tester 7.7E-12
 TTTTTTTTTTTTTTTTTTTTTTTTTTTTTT EDFT        TELAPSE      461.10 TCPU      338.46

 *******************************************************************************
 *                             FORCE CALCULATION                               *
 *******************************************************************************

 TTTTTTTTTTTTTTTTTTTTTTTTTTTTTT NUMDFG      TELAPSE      484.10 TCPU      361.46
 INFORMATION **** EXCPOG **** EXCH. BIPO BUFFER LENGTH (WORDS) =    16000000
 WARNING **** EXCPOG **** EXCH. BIPO BUFFER TOO SMALL - TO AVOID I/O SET EXCHSIZE =     7189596
 WARNING **** GENPOG **** COULOMB BIPO BUFFER TOO SMALL - TO AVOID I/O SET BIPOSIZE =     5360100
 INFORMATION **** GENPOG **** BIPO BUFFER LENGTH (WORDS) =     4000000
 TTTTTTTTTTTTTTTTTTTTTTTTTTTTTT SHELXG      TELAPSE      640.62 TCPU      450.48

 CARTESIAN FORCES IN HARTREE/BOHR (ANALYTICAL)
   ATOM                     X                   Y                   Z
   1   6            -3.421891805466E-05 -2.499634244923E-05 -4.420615899114E-06
   2   6             3.421891805466E-05  2.499634245456E-05 -4.420615898226E-06
   3   6            -3.421891805822E-05  2.499634246966E-05  4.420615907108E-06
   4   6             3.421891805289E-05 -2.499634244035E-05  4.420615903555E-06
   5   6            -4.420615881351E-06 -3.421891805644E-05 -2.499634245634E-05
   6   6            -2.499634245545E-05 -4.420615913325E-06 -3.421891805466E-05
   7   6             4.420615891121E-06  3.421891803690E-05 -2.499634245190E-05
   8   6             2.499634244124E-05 -4.420615876910E-06  3.421891805644E-05
   9   6            -4.420615900003E-06  3.421891805999E-05  2.499634245012E-05
  10   6             2.499634244923E-05  4.420615900891E-06 -3.421891807243E-05
  11   6             4.420615908884E-06 -3.421891806532E-05  2.499634245368E-05
  12   6            -2.499634245900E-05  4.420615911549E-06  3.421891805822E-05
  13   6            -7.293038928324E-06  6.760346430212E-06 -1.378832178833E-05
  14   6             7.293038969181E-06 -6.760346448864E-06 -1.378832178922E-05
  15   6            -7.293038942535E-06 -6.760346418666E-06  1.378832180077E-05
  16   6             7.293038953193E-06  6.760346408008E-06  1.378832175547E-05
  17   6            -1.378832180166E-05 -7.293038937206E-06  6.760346440871E-06
  18   6             6.760346471069E-06 -1.378832178300E-05 -7.293038928324E-06
  19   6             1.378832181143E-05  7.293038962075E-06  6.760346433765E-06
  20   6            -6.760346408896E-06 -1.378832178034E-05  7.293038917666E-06
  21   6            -1.378832180343E-05  7.293038940759E-06 -6.760346417778E-06
  22   6            -6.760346398238E-06  1.378832176080E-05 -7.293038962075E-06
  23   6             1.378832177767E-05 -7.293038926548E-06 -6.760346428436E-06
  24   6             6.760346446200E-06  1.378832177501E-05  7.293038930101E-06
  25   6            -9.170661365410E-06 -2.236397503169E-05  2.002946707869E-05
  26   6             9.170661377844E-06  2.236397500927E-05  2.002946706803E-05
  27   6            -9.170661346758E-06  2.236397502364E-05 -2.002946708690E-05
  28   6             9.170661389390E-06 -2.236397503669E-05 -2.002946710289E-05
  29   6             2.002946707447E-05 -9.170661360081E-06 -2.236397498068E-05
  30   6            -2.236397503647E-05  2.002946709290E-05 -9.170661369851E-06
  31   6            -2.002946710578E-05  9.170661341429E-06 -2.236397498967E-05
  32   6             2.236397494615E-05  2.002946709556E-05  9.170661388946E-06
  33   6             2.002946709001E-05  9.170661358304E-06  2.236397500960E-05
  34   6             2.236397500288E-05 -2.002946708890E-05 -9.170661349422E-06
  35   6            -2.002946707824E-05 -9.170661357416E-06  2.236397501493E-05
  36   6            -2.236397504335E-05 -2.002946702584E-05  9.170661344093E-06
  37   6            -2.392164597964E-06 -3.292112634057E-06  6.571550938972E-06
  38   6             2.392164573095E-06  3.292112612741E-06  6.571550962065E-06
  39   6            -2.392164590859E-06  3.292112603859E-06 -6.571550924317E-06
  40   6             2.392164585530E-06 -3.292112616293E-06 -6.571550920320E-06
  41   6             6.571550939416E-06 -2.392164631715E-06 -3.292112637610E-06
  42   6            -3.292112636721E-06  6.571550935419E-06 -2.392164605070E-06
  43   6            -6.571550926537E-06  2.392164599740E-06 -3.292112598530E-06
  44   6             3.292112639386E-06  6.571550922096E-06  2.392164573095E-06
  45   6             6.571550957624E-06  2.392164608622E-06  3.292112615405E-06
  46   6             3.292112621622E-06 -6.571550938972E-06 -2.392164610399E-06
  47   6            -6.571550933643E-06 -2.392164567766E-06  3.292112610964E-06
  48   6            -3.292112619846E-06 -6.571550927870E-06  2.392164589082E-06
  49   1             9.536207357108E-07 -1.620319237494E-05  4.296308809659E-06
  50   1            -9.536207361549E-07  1.620319237317E-05  4.296308806884E-06
  51   1             9.536207348226E-07  1.620319237361E-05 -4.296308807106E-06
  52   1            -9.536207352667E-07 -1.620319237317E-05 -4.296308809271E-06
  53   1             4.296308807494E-06  9.536207361549E-07 -1.620319237583E-05
  54   1            -1.620319237539E-05  4.296308807383E-06  9.536207352667E-07
  55   1            -4.296308808049E-06 -9.536207361549E-07 -1.620319237650E-05
  56   1             1.620319237405E-05  4.296308809770E-06 -9.536207357108E-07
  57   1             4.296308809382E-06 -9.536207321581E-07  1.620319237317E-05
  58   1             1.620319237650E-05 -4.296308809382E-06  9.536207348226E-07
  59   1            -4.296308805052E-06  9.536207361549E-07  1.620319237472E-05
  60   1            -1.620319237294E-05 -4.296308808160E-06 -9.536207334904E-07
  61   1            -6.684187074946E-07  1.033589367272E-05  1.470461568442E-05
  62   1             6.684187106032E-07 -1.033589367316E-05  1.470461568154E-05
  63   1            -6.684187008332E-07 -1.033589367649E-05 -1.470461569020E-05
  64   1             6.684187097150E-07  1.033589367228E-05 -1.470461568642E-05
  65   1             1.470461568620E-05 -6.684187083827E-07  1.033589367294E-05
  66   1             1.033589367427E-05  1.470461568820E-05 -6.684187070505E-07
  67   1            -1.470461569064E-05  6.684187026096E-07  1.033589367050E-05
  68   1            -1.033589367272E-05  1.470461568398E-05  6.684187048300E-07
  69   1             1.470461568642E-05  6.684187061623E-07 -1.033589367094E-05
  70   1            -1.033589367383E-05 -1.470461568398E-05 -6.684187079387E-07
  71   1            -1.470461567998E-05 -6.684187074946E-07 -1.033589367161E-05
  72   1             1.033589367561E-05 -1.470461568642E-05  6.684187052741E-07
  73   1            -6.471651617268E-06  8.052996801400E-06 -5.272240811094E-06
  74   1             6.471651616824E-06 -8.052996800734E-06 -5.272240808651E-06
  75   1            -6.471651618156E-06 -8.052996800290E-06  5.272240811871E-06
  76   1             6.471651618600E-06  8.052996798957E-06  5.272240811871E-06
  77   1            -5.272240813592E-06 -6.471651613715E-06  8.052996799623E-06
  78   1             8.052996803398E-06 -5.272240812038E-06 -6.471651615936E-06
  79   1             5.272240812093E-06  6.471651615936E-06  8.052996800512E-06
  80   1            -8.052996798069E-06 -5.272240812759E-06  6.471651611939E-06
  81   1            -5.272240810927E-06  6.471651613715E-06 -8.052996801178E-06
  82   1            -8.052996796959E-06  5.272240810816E-06 -6.471651615936E-06
  83   1             5.272240810428E-06 -6.471651615492E-06 -8.052996800956E-06
  84   1             8.052996798069E-06  5.272240812371E-06  6.471651615492E-06
  85   7             6.082602092672E-06 -1.430114865730E-05 -1.025375440866E-05
  86   7            -6.082602133306E-06  1.430114864753E-05 -1.025375439223E-05
  87   7             6.082602103774E-06  1.430114866086E-05  1.025375441799E-05
  88   7            -6.082602160618E-06 -1.430114857204E-05  1.025375443930E-05
  89   7            -1.025375439223E-05  6.082602121982E-06 -1.430114862311E-05
  90   7            -1.430114862178E-05 -1.025375435937E-05  6.082602133306E-06
  91   7             1.025375444152E-05 -6.082602096669E-06 -1.430114867684E-05
  92   7             1.430114862044E-05 -1.025375438868E-05 -6.082602075574E-06
  93   7            -1.025375443486E-05 -6.082602118429E-06  1.430114865464E-05
  94   7             1.430114861911E-05  1.025375440511E-05  6.082602114654E-06
  95   7             1.025375437980E-05  6.082602098889E-06  1.430114863199E-05
  96   7            -1.430114865819E-05  1.025375434915E-05 -6.082602126645E-06
  97   7             6.548946780427E-07  5.907657445903E-06 -2.908231614507E-05
  98   7            -6.548946851481E-07 -5.907657428139E-06 -2.908231616283E-05
  99   7             6.548946780427E-07 -5.907657431692E-06  2.908231615351E-05
 100   7            -6.548946860363E-07  5.907657446791E-06  2.908231612242E-05
 101   7            -2.908231610954E-05  6.548947020235E-07  5.907657447679E-06
 102   7             5.907657437021E-06 -2.908231614107E-05  6.548946966944E-07
 103   7             2.908231612908E-05 -6.548946673846E-07  5.907657384618E-06
 104   7            -5.907657360638E-06 -2.908231617393E-05 -6.548946833718E-07
 105   7            -2.908231614640E-05 -6.548946691609E-07 -5.907657442350E-06
 106   7            -5.907657419257E-06  2.908231609711E-05  6.548946780427E-07
 107   7             2.908231612597E-05  6.548946851481E-07 -5.907657437021E-06
 108   7             5.907657445903E-06  2.908231611221E-05 -6.548946753782E-07
 109   8             4.404273120073E-05  4.574747310881E-05  2.054986109012E-05
 110   8            -4.404273121494E-05 -4.574747311858E-05  2.054986107147E-05
 111   8             4.404273120429E-05 -4.574747312436E-05 -2.054986108480E-05
 112   8            -4.404273119718E-05  4.574747312791E-05 -2.054986108835E-05
 113   8             2.054986108213E-05  4.404273119363E-05  4.574747312747E-05
 114   8             4.574747313280E-05  2.054986110878E-05  4.404273118652E-05
 115   8            -2.054986108924E-05 -4.404273119007E-05  4.574747311414E-05
 116   8            -4.574747311858E-05  2.054986108657E-05 -4.404273119007E-05
 117   8             2.054986108835E-05 -4.404273121139E-05 -4.574747311770E-05
 118   8            -4.574747311770E-05 -2.054986108124E-05  4.404273119363E-05
 119   8            -2.054986106881E-05  4.404273119007E-05 -4.574747312525E-05
 120   8             4.574747311459E-05 -2.054986109012E-05 -4.404273119363E-05
 121 230            -9.526156858092E-15 -3.230406151496E-05  2.686739719593E-14
 122 230            -1.271336901351E-14  3.230406147810E-05 -1.036208156317E-14
 123 230            -3.843567464886E-14 -2.665254986933E-14 -3.230406152325E-05
 124 230            -3.230406154930E-05  2.812171908452E-16  7.845576040684E-15
 125 230             3.230406151681E-05  3.718046716312E-14  1.117624511456E-14
 126 230             3.619327060278E-14 -1.288155079727E-14  3.230406152184E-05

 RESULTANT FORCE    -1.945123071943E-14  2.085368914588E-14  2.088613841340E-15

 ATOMIC PART

 SYMMETRY ALLOWED FORCES (ANALYTICAL) (DIRECTION, FORCE)

    1  9.6039194E-06    2 -2.5546081E-05    3 -1.4504717E-04    4  5.3012717E-07
    5 -5.8873752E-05    6 -1.3048248E-06    7  1.3672307E-05    8  7.5310051E-05
    9 -7.7243768E-05   10  1.1343206E-05   11  1.9859872E-05   12 -1.3923579E-05
   13 -2.5721009E-05   14  3.6415194E-05   15 -3.7353669E-05   16  5.1417856E-05
   17  2.6028486E-05   18  2.3680381E-05   19  1.8504815E-05   20 -3.5453104E-05
   21  3.8734888E-06   22 -6.1275010E-05   23 -1.7502031E-07   24 -2.0131245E-05
   25 -4.7659107E-05   26 -8.9685740E-05   27  1.6074904E-05   28  4.4509206E-05
   29  5.5712915E-05   30  2.1994018E-04   31 -7.9128467E-05

 CELL PART

 GRADIENT WITH RESPECT TO THE CELL PARAMETER IN HARTREE/BOHR
ORDER: -D/DA1X, -D/DA1Y, -D/DA1Z
       -D/DA2X, -D/DA2Y, -D/DA2Z
       -D/DA3X, -D/DA3Y, -D/DA3Z
  0.143279969150E-13 -0.602399722283E-05 -0.602399735783E-05
 -0.602399722283E-05 -0.392202908070E-13 -0.602399716065E-05
 -0.602399701677E-05 -0.602399737559E-05 -0.954360403446E-14

STRESS TENSOR, IN HARTREE/BOHR^3:
ORDER: 11 12 13
       21 22 23
       31 32 33
  0.116663310970E-07 -0.213403898169E-15  0.185655684696E-15
  0.185905107315E-15  0.116663313926E-07 -0.109949410087E-15
 -0.181688092131E-15  0.200170644857E-15  0.116663313439E-07

PRESSURE FROM THE STRESS TENSOR,
IN HARTREE/BOHR^3: -0.11666E-07
PRESSURE IN GIGAPASCAL: -0.3432E-03
CONVERSION FACTOR: 1 HARTREE/BOHR^3= 29421 GIGAPASCAL
WHEN USING VALUES FOR BOHR RADIUS AND HARTREE
FROM IUPAC WEBSITE, APRIL 2009
ENTHALPY: -5.4311179983550E+03

 SYMMETRY ALLOWED FORCES (ANALYTICAL) (DIRECTION, FORCE)

    1 -3.3530159E-04
 TTTTTTTTTTTTTTTTTTTTTTTTTTTTTT TOTGRA_C    TELAPSE      679.91 TCPU      489.78
 TTTTTTTTTTTTTTTTTTTTTTTTTTTTTT SMAT        TELAPSE     1854.50 TCPU      756.08
 TTTTTTTTTTTTTTTTTTTTTTTTTTTTTT POLAR2      TELAPSE     1855.14 TCPU      756.72

 CELL FORCES OF CENTRAL POINT

 |  1.43280E-14 -6.02400E-06 -6.02400E-06 |
 | -6.02400E-06 -3.92203E-14 -6.02400E-06 |
 | -6.02400E-06 -6.02400E-06 -9.54360E-15 |

 ENERGY OF CENTRAL POINT:   -0.5431117805E+04


 VOLUME OF THE CELL: **********

 DENSITY OF THE CRYSTAL =          1.0291 g/cm^3

 STRAIN MATRIX   1 :

  | 1 0 0 |
  | 0 0 0 |
  | 0 0 0 |
  
 *******************************************************************************
 LATTICE PARAMETERS (ANGSTROMS AND DEGREES) - BOHR = 0.5291772083 ANGSTROM
 PRIMITIVE CELL - CENTRING CODE 6/0 VOLUME=  2458.918179 - DENSITY  1.029 g/cm^3
         A              B              C           ALPHA      BETA       GAMMA 
    14.72726120    14.72726120    14.72726120   109.471221 109.471221 109.471221
 *******************************************************************************
 ATOMS IN THE ASYMMETRIC UNIT   11 - ATOMS IN THE UNIT CELL:  126
     ATOM                 X/A                 Y/B                 Z/C    
 *******************************************************************************
      1 T   6 C     3.568648139042E-02 -4.661957407287E-01  3.483110287427E-01
      2 F   6 C     1.854932305286E-01 -3.126245473523E-01 -3.483110287427E-01
      3 F   6 C    -3.568648139042E-02  3.126245473523E-01  4.981177778809E-01
      4 F   6 C    -1.854932305286E-01  4.661957407287E-01 -4.981177778809E-01
      5 F   6 C     3.483110287427E-01  3.568648139042E-02 -4.661957407287E-01
      6 F   6 C    -4.661957407287E-01  3.483110287427E-01  3.568648139042E-02
      7 F   6 C    -4.981177778809E-01 -1.854932305286E-01  4.661957407287E-01
      8 F   6 C    -3.126245473523E-01 -3.483110287427E-01  1.854932305286E-01
      9 F   6 C    -3.483110287427E-01  1.854932305286E-01 -3.126245473523E-01
     10 F   6 C     3.126245473523E-01  4.981177778809E-01 -3.568648139042E-02
     11 F   6 C     4.981177778809E-01 -3.568648139042E-02  3.126245473523E-01
     12 F   6 C     4.661957407287E-01 -4.981177778809E-01 -1.854932305286E-01
     13 T   6 C     8.409006205467E-02 -1.878658075439E-01  4.597003342310E-01
     14 F   6 C     3.524338582251E-01 -3.756102721763E-01 -4.597003342310E-01
     15 F   6 C    -8.409006205467E-02  3.756102721763E-01 -2.719558695986E-01
     16 F   6 C    -3.524338582251E-01  1.878658075439E-01  2.719558695986E-01
     17 F   6 C     4.597003342310E-01  8.409006205467E-02 -1.878658075439E-01
     18 F   6 C    -1.878658075439E-01  4.597003342310E-01  8.409006205467E-02
     19 F   6 C     2.719558695986E-01 -3.524338582251E-01  1.878658075439E-01
     20 F   6 C    -3.756102721763E-01 -4.597003342310E-01  3.524338582251E-01
     21 F   6 C    -4.597003342310E-01  3.524338582251E-01 -3.756102721763E-01
     22 F   6 C     3.756102721763E-01 -2.719558695986E-01 -8.409006205467E-02
     23 F   6 C    -2.719558695986E-01 -8.409006205467E-02  3.756102721763E-01
     24 F   6 C     1.878658075439E-01  2.719558695986E-01 -3.524338582251E-01
     25 T   6 C     3.651004930528E-02 -3.603795068299E-01  3.863719422563E-01
     26 F   6 C     2.532485509137E-01 -3.498618929510E-01 -3.863719422563E-01
     27 F   6 C    -3.651004930528E-02  3.498618929510E-01 -3.968895561352E-01
     28 F   6 C    -2.532485509137E-01  3.603795068299E-01  3.968895561352E-01
     29 F   6 C     3.863719422563E-01  3.651004930528E-02 -3.603795068299E-01
     30 F   6 C    -3.603795068299E-01  3.863719422563E-01  3.651004930528E-02
     31 F   6 C     3.968895561352E-01 -2.532485509137E-01  3.603795068299E-01
     32 F   6 C    -3.498618929510E-01 -3.863719422563E-01  2.532485509137E-01
     33 F   6 C    -3.863719422563E-01  2.532485509137E-01 -3.498618929510E-01
     34 F   6 C     3.498618929510E-01 -3.968895561352E-01 -3.651004930528E-02
     35 F   6 C    -3.968895561352E-01 -3.651004930528E-02  3.498618929510E-01
     36 F   6 C     3.603795068299E-01  3.968895561352E-01 -2.532485509137E-01
     37 T   6 C    -2.922431124273E-02 -2.505896330158E-01  4.170038148083E-01
     38 F   6 C     3.324065521760E-01 -4.462281260510E-01 -4.170038148083E-01
     39 F   6 C     2.922431124273E-02  4.462281260510E-01 -2.213653217730E-01
     40 F   6 C    -3.324065521760E-01  2.505896330158E-01  2.213653217730E-01
     41 F   6 C     4.170038148083E-01 -2.922431124273E-02 -2.505896330158E-01
     42 F   6 C    -2.505896330158E-01  4.170038148083E-01 -2.922431124273E-02
     43 F   6 C     2.213653217730E-01 -3.324065521760E-01  2.505896330158E-01
     44 F   6 C    -4.462281260510E-01 -4.170038148083E-01  3.324065521760E-01
     45 F   6 C    -4.170038148083E-01  3.324065521760E-01 -4.462281260510E-01
     46 F   6 C     4.462281260510E-01 -2.213653217730E-01  2.922431124273E-02
     47 F   6 C    -2.213653217730E-01  2.922431124273E-02  4.462281260510E-01
     48 F   6 C     2.505896330158E-01  2.213653217730E-01 -3.324065521760E-01
     49 T   1 H     1.158655658305E-01 -4.631177833318E-01  3.659587604141E-01
     50 F   1 H     1.709234562541E-01 -2.500931945835E-01 -3.659587604141E-01
     51 F   1 H    -1.158655658305E-01  2.500931945835E-01  4.210166508377E-01
     52 F   1 H    -1.709234562541E-01  4.631177833318E-01 -4.210166508377E-01
     53 F   1 H     3.659587604141E-01  1.158655658305E-01 -4.631177833318E-01
     54 F   1 H    -4.631177833318E-01  3.659587604141E-01  1.158655658305E-01
     55 F   1 H    -4.210166508377E-01 -1.709234562541E-01  4.631177833318E-01
     56 F   1 H    -2.500931945835E-01 -3.659587604141E-01  1.709234562541E-01
     57 F   1 H    -3.659587604141E-01  1.709234562541E-01 -2.500931945835E-01
     58 F   1 H     2.500931945835E-01  4.210166508377E-01 -1.158655658305E-01
     59 F   1 H     4.210166508377E-01 -1.158655658305E-01  2.500931945835E-01
     60 F   1 H     4.631177833318E-01 -4.210166508377E-01 -1.709234562541E-01
     61 T   1 H     1.367416992831E-01 -9.893128156070E-02 -4.980843025498E-01
     62 F   1 H     3.991530209890E-01 -3.651739981671E-01  4.980843025498E-01
     63 F   1 H    -1.367416992831E-01  3.651739981671E-01 -2.356729808438E-01
     64 F   1 H    -3.991530209890E-01  9.893128156070E-02  2.356729808438E-01
     65 F   1 H    -4.980843025498E-01  1.367416992831E-01 -9.893128156070E-02
     66 F   1 H    -9.893128156070E-02 -4.980843025498E-01  1.367416992831E-01
     67 F   1 H     2.356729808438E-01 -3.991530209890E-01  9.893128156070E-02
     68 F   1 H    -3.651739981671E-01  4.980843025498E-01  3.991530209890E-01
     69 F   1 H     4.980843025498E-01  3.991530209890E-01 -3.651739981671E-01
     70 F   1 H     3.651739981671E-01 -2.356729808438E-01 -1.367416992831E-01
     71 F   1 H    -2.356729808438E-01 -1.367416992831E-01  3.651739981671E-01
     72 F   1 H     9.893128156070E-02  2.356729808438E-01 -3.991530209890E-01
     73 T   1 H    -8.913193619832E-02 -2.243356958966E-01  4.186488846651E-01
     74 F   1 H     3.570154194383E-01  4.922191791366E-01 -4.186488846651E-01
     75 F   1 H     8.913193619832E-02 -4.922191791366E-01 -1.352037596983E-01
     76 F   1 H    -3.570154194383E-01  2.243356958966E-01  1.352037596983E-01
     77 F   1 H     4.186488846651E-01 -8.913193619832E-02 -2.243356958966E-01
     78 F   1 H    -2.243356958966E-01  4.186488846651E-01 -8.913193619832E-02
     79 F   1 H     1.352037596983E-01 -3.570154194383E-01  2.243356958966E-01
     80 F   1 H     4.922191791366E-01 -4.186488846651E-01  3.570154194383E-01
     81 F   1 H    -4.186488846651E-01  3.570154194383E-01  4.922191791366E-01
     82 F   1 H    -4.922191791366E-01 -1.352037596983E-01  8.913193619832E-02
     83 F   1 H    -1.352037596983E-01  8.913193619832E-02 -4.922191791366E-01
     84 F   1 H     2.243356958966E-01  1.352037596983E-01 -3.570154194383E-01
     85 T   7 N     1.249851330342E-01 -2.578310117885E-01  4.401635199690E-01
     86 F   7 N     3.020054682425E-01 -3.151783869348E-01 -4.401635199690E-01
     87 F   7 N    -1.249851330342E-01  3.151783869348E-01 -3.828161448227E-01
     88 F   7 N    -3.020054682425E-01  2.578310117885E-01  3.828161448227E-01
     89 F   7 N     4.401635199690E-01  1.249851330342E-01 -2.578310117885E-01
     90 F   7 N    -2.578310117885E-01  4.401635199690E-01  1.249851330342E-01
     91 F   7 N     3.828161448227E-01 -3.020054682425E-01  2.578310117885E-01
     92 F   7 N    -3.151783869348E-01 -4.401635199690E-01  3.020054682425E-01
     93 F   7 N    -4.401635199690E-01  3.020054682425E-01 -3.151783869348E-01
     94 F   7 N     3.151783869348E-01 -3.828161448227E-01 -1.249851330342E-01
     95 F   7 N    -3.828161448227E-01 -1.249851330342E-01  3.151783869348E-01
     96 F   7 N     2.578310117885E-01  3.828161448227E-01 -3.020054682425E-01
     97 T   7 N    -5.809516530998E-02 -3.590584894673E-01  3.704886340992E-01
     98 F   7 N     2.704528764335E-01 -4.285837994092E-01 -3.704886340992E-01
     99 F   7 N     5.809516530998E-02  4.285837994092E-01 -3.009633241573E-01
    100 F   7 N    -2.704528764335E-01  3.590584894673E-01  3.009633241573E-01
    101 F   7 N     3.704886340992E-01 -5.809516530998E-02 -3.590584894673E-01
    102 F   7 N    -3.590584894673E-01  3.704886340992E-01 -5.809516530998E-02
    103 F   7 N     3.009633241573E-01 -2.704528764335E-01  3.590584894673E-01
    104 F   7 N    -4.285837994092E-01 -3.704886340992E-01  2.704528764335E-01
    105 F   7 N    -3.704886340992E-01  2.704528764335E-01 -4.285837994092E-01
    106 F   7 N     4.285837994092E-01 -3.009633241573E-01  5.809516530998E-02
    107 F   7 N    -3.009633241573E-01  5.809516530998E-02  4.285837994092E-01
    108 F   7 N     3.590584894673E-01  3.009633241573E-01 -2.704528764335E-01
    109 T   8 O    -5.072404885327E-02  4.463771574253E-01  2.987564417366E-01
    110 F   8 O     1.476207156887E-01 -3.494804905899E-01 -2.987564417366E-01
    111 F   8 O     5.072404885327E-02  3.494804905899E-01  4.971012062786E-01
    112 F   8 O    -1.476207156887E-01 -4.463771574253E-01 -4.971012062786E-01
    113 F   8 O     2.987564417366E-01 -5.072404885327E-02  4.463771574253E-01
    114 F   8 O     4.463771574253E-01  2.987564417366E-01 -5.072404885327E-02
    115 F   8 O    -4.971012062786E-01 -1.476207156887E-01 -4.463771574253E-01
    116 F   8 O    -3.494804905899E-01 -2.987564417366E-01  1.476207156887E-01
    117 F   8 O    -2.987564417366E-01  1.476207156887E-01 -3.494804905899E-01
    118 F   8 O     3.494804905899E-01  4.971012062786E-01  5.072404885327E-02
    119 F   8 O     4.971012062786E-01  5.072404885327E-02  3.494804905899E-01
    120 F   8 O    -4.463771574253E-01 -4.971012062786E-01 -1.476207156887E-01
    121 T 230 ZN   -2.065279729948E-01  5.000000000000E-01  2.934720270052E-01
    122 F 230 ZN    2.065279729948E-01  5.000000000000E-01 -2.934720270052E-01
    123 F 230 ZN    2.934720270052E-01 -2.065279729948E-01  5.000000000000E-01
    124 F 230 ZN   -5.000000000000E-01  2.934720270052E-01 -2.065279729948E-01
    125 F 230 ZN   -5.000000000000E-01 -2.934720270052E-01  2.065279729948E-01
    126 F 230 ZN   -2.934720270052E-01  2.065279729948E-01  5.000000000000E-01

 TRANSFORMATION MATRIX PRIMITIVE-CRYSTALLOGRAPHIC CELL
  0.0000  1.0000  1.0000  1.0000  0.0000  1.0000  1.0000  1.0000  0.0000

 *******************************************************************************
 CRYSTALLOGRAPHIC CELL (VOLUME=       4917.83635773)
         A              B              C           ALPHA      BETA       GAMMA 
    17.00557644    17.00557644    17.00557644    90.000000  90.000000  90.000000

 COORDINATES IN THE CRYSTALLOGRAPHIC CELL
     ATOM                 X/A                 Y/B                 Z/C    
 *******************************************************************************
      1 T   6 C     4.232144033118E-01 -7.490337456907E-02  1.105898559595E-01
      2 F   6 C    -4.232144033118E-01  7.490337456907E-02  1.105898559595E-01
      3 F   6 C     4.232144033118E-01  7.490337456907E-02 -1.105898559595E-01
      4 F   6 C    -4.232144033118E-01 -7.490337456907E-02 -1.105898559595E-01
      5 F   6 C     1.105898559595E-01  4.232144033118E-01 -7.490337456907E-02
      6 F   6 C    -7.490337456907E-02  1.105898559595E-01  4.232144033118E-01
      7 F   6 C    -1.105898559595E-01 -4.232144033118E-01 -7.490337456907E-02
      8 F   6 C     7.490337456907E-02  1.105898559595E-01 -4.232144033118E-01
      9 F   6 C     1.105898559595E-01 -4.232144033118E-01  7.490337456907E-02
     10 F   6 C     7.490337456907E-02 -1.105898559595E-01  4.232144033118E-01
     11 F   6 C    -1.105898559595E-01  4.232144033118E-01  7.490337456907E-02
     12 F   6 C    -7.490337456907E-02 -1.105898559595E-01 -4.232144033118E-01
     13 T   6 C    -4.061277676838E-01 -1.341718980852E-01  2.182619601399E-01
     14 F   6 C     4.061277676838E-01  1.341718980852E-01  2.182619601399E-01
     15 F   6 C    -4.061277676838E-01  1.341718980852E-01 -2.182619601399E-01
     16 F   6 C     4.061277676838E-01 -1.341718980852E-01 -2.182619601399E-01
     17 F   6 C     2.182619601399E-01 -4.061277676838E-01 -1.341718980852E-01
     18 F   6 C    -1.341718980852E-01  2.182619601399E-01 -4.061277676838E-01
     19 F   6 C    -2.182619601399E-01  4.061277676838E-01 -1.341718980852E-01
     20 F   6 C     1.341718980852E-01  2.182619601399E-01  4.061277676838E-01
     21 F   6 C     2.182619601399E-01  4.061277676838E-01  1.341718980852E-01
     22 F   6 C     1.341718980852E-01 -2.182619601399E-01 -4.061277676838E-01
     23 F   6 C    -2.182619601399E-01 -4.061277676838E-01  1.341718980852E-01
     24 F   6 C    -1.341718980852E-01 -2.182619601399E-01  4.061277676838E-01
     25 T   6 C     4.947411930605E-01 -1.083692508042E-01  1.448793001095E-01
     26 F   6 C    -4.947411930605E-01  1.083692508042E-01  1.448793001095E-01
     27 F   6 C     4.947411930605E-01  1.083692508042E-01 -1.448793001095E-01
     28 F   6 C    -4.947411930605E-01 -1.083692508042E-01 -1.448793001095E-01
     29 F   6 C     1.448793001095E-01  4.947411930605E-01 -1.083692508042E-01
     30 F   6 C    -1.083692508042E-01  1.448793001095E-01  4.947411930605E-01
     31 F   6 C    -1.448793001095E-01 -4.947411930605E-01 -1.083692508042E-01
     32 F   6 C     1.083692508042E-01  1.448793001095E-01 -4.947411930605E-01
     33 F   6 C     1.448793001095E-01 -4.947411930605E-01  1.083692508042E-01
     34 F   6 C     1.083692508042E-01 -1.448793001095E-01  4.947411930605E-01
     35 F   6 C    -1.448793001095E-01  4.947411930605E-01  1.083692508042E-01
     36 F   6 C    -1.083692508042E-01 -1.448793001095E-01 -4.947411930605E-01
     37 T   6 C    -4.021807534824E-01 -1.808154317093E-01  1.515911204666E-01
     38 F   6 C     4.021807534824E-01  1.808154317093E-01  1.515911204666E-01
     39 F   6 C    -4.021807534824E-01  1.808154317093E-01 -1.515911204666E-01
     40 F   6 C     4.021807534824E-01 -1.808154317093E-01 -1.515911204666E-01
     41 F   6 C     1.515911204666E-01 -4.021807534824E-01 -1.808154317093E-01
     42 F   6 C    -1.808154317093E-01  1.515911204666E-01 -4.021807534824E-01
     43 F   6 C    -1.515911204666E-01  4.021807534824E-01 -1.808154317093E-01
     44 F   6 C     1.808154317093E-01  1.515911204666E-01  4.021807534824E-01
     45 F   6 C     1.515911204666E-01  4.021807534824E-01  1.808154317093E-01
     46 F   6 C     1.808154317093E-01 -1.515911204666E-01 -4.021807534824E-01
     47 F   6 C    -1.515911204666E-01 -4.021807534824E-01  1.808154317093E-01
     48 F   6 C    -1.808154317093E-01 -1.515911204666E-01  4.021807534824E-01
     49 T   1 H     3.934877056259E-01 -2.752894521180E-02  1.433945110423E-01
     50 F   1 H    -3.934877056259E-01  2.752894521180E-02  1.433945110423E-01
     51 F   1 H     3.934877056259E-01  2.752894521180E-02 -1.433945110423E-01
     52 F   1 H    -3.934877056259E-01 -2.752894521180E-02 -1.433945110423E-01
     53 F   1 H     1.433945110423E-01  3.934877056259E-01 -2.752894521180E-02
     54 F   1 H    -2.752894521180E-02  1.433945110423E-01  3.934877056259E-01
     55 F   1 H    -1.433945110423E-01 -3.934877056259E-01 -2.752894521180E-02
     56 F   1 H     2.752894521180E-02  1.433945110423E-01 -3.934877056259E-01
     57 F   1 H     1.433945110423E-01 -3.934877056259E-01  2.752894521180E-02
     58 F   1 H     2.752894521180E-02 -1.433945110423E-01  3.934877056259E-01
     59 F   1 H    -1.433945110423E-01  3.934877056259E-01  2.752894521180E-02
     60 F   1 H    -2.752894521180E-02 -1.433945110423E-01 -3.934877056259E-01
     61 T   1 H    -3.668786416968E-01 -1.312056608530E-01  2.679473601361E-01
     62 F   1 H     3.668786416968E-01  1.312056608530E-01  2.679473601361E-01
     63 F   1 H    -3.668786416968E-01  1.312056608530E-01 -2.679473601361E-01
     64 F   1 H     3.668786416968E-01 -1.312056608530E-01 -2.679473601361E-01
     65 F   1 H     2.679473601361E-01 -3.668786416968E-01 -1.312056608530E-01
     66 F   1 H    -1.312056608530E-01  2.679473601361E-01 -3.668786416968E-01
     67 F   1 H    -2.679473601361E-01  3.668786416968E-01 -1.312056608530E-01
     68 F   1 H     1.312056608530E-01  2.679473601361E-01  3.668786416968E-01
     69 F   1 H     2.679473601361E-01  3.668786416968E-01  1.312056608530E-01
     70 F   1 H     1.312056608530E-01 -2.679473601361E-01 -3.668786416968E-01
     71 F   1 H    -2.679473601361E-01 -3.668786416968E-01  1.312056608530E-01
     72 F   1 H    -1.312056608530E-01 -2.679473601361E-01  3.668786416968E-01
     73 T   1 H    -3.582774375166E-01 -2.230736778183E-01  1.339417416200E-01
     74 F   1 H     3.582774375166E-01  2.230736778183E-01  1.339417416200E-01
     75 F   1 H    -3.582774375166E-01  2.230736778183E-01 -1.339417416200E-01
     76 F   1 H     3.582774375166E-01 -2.230736778183E-01 -1.339417416200E-01
     77 F   1 H     1.339417416200E-01 -3.582774375166E-01 -2.230736778183E-01
     78 F   1 H    -2.230736778183E-01  1.339417416200E-01 -3.582774375166E-01
     79 F   1 H    -1.339417416200E-01  3.582774375166E-01 -2.230736778183E-01
     80 F   1 H     2.230736778183E-01  1.339417416200E-01  3.582774375166E-01
     81 F   1 H     1.339417416200E-01  3.582774375166E-01  2.230736778183E-01
     82 F   1 H     2.230736778183E-01 -1.339417416200E-01 -3.582774375166E-01
     83 F   1 H    -1.339417416200E-01 -3.582774375166E-01  2.230736778183E-01
     84 F   1 H    -2.230736778183E-01 -1.339417416200E-01  3.582774375166E-01
     85 T   7 N     2.867368757318E-02  4.114898323959E-01 -2.865046993617E-01
     86 F   7 N    -2.867368757318E-02 -4.114898323959E-01 -2.865046993617E-01
     87 F   7 N     2.867368757318E-02 -4.114898323959E-01  2.865046993617E-01
     88 F   7 N    -2.867368757318E-02  4.114898323959E-01  2.865046993617E-01
     89 F   7 N    -2.865046993617E-01  2.867368757318E-02  4.114898323959E-01
     90 F   7 N     4.114898323959E-01 -2.865046993617E-01  2.867368757318E-02
     91 F   7 N     2.865046993617E-01 -2.867368757318E-02  4.114898323959E-01
     92 F   7 N    -4.114898323959E-01 -2.865046993617E-01 -2.867368757318E-02
     93 F   7 N    -2.865046993617E-01 -2.867368757318E-02 -4.114898323959E-01
     94 F   7 N    -4.114898323959E-01  2.865046993617E-01  2.867368757318E-02
     95 F   7 N     2.865046993617E-01  2.867368757318E-02 -4.114898323959E-01
     96 F   7 N     4.114898323959E-01  2.865046993617E-01 -2.867368757318E-02
     97 T   7 N    -4.652373450290E-01 -1.642740208717E-01  1.061788555618E-01
     98 F   7 N     4.652373450290E-01  1.642740208717E-01  1.061788555618E-01
     99 F   7 N    -4.652373450290E-01  1.642740208717E-01 -1.061788555618E-01
    100 F   7 N     4.652373450290E-01 -1.642740208717E-01 -1.061788555618E-01
    101 F   7 N     1.061788555618E-01 -4.652373450290E-01 -1.642740208717E-01
    102 F   7 N    -1.642740208717E-01  1.061788555618E-01 -4.652373450290E-01
    103 F   7 N    -1.061788555618E-01  4.652373450290E-01 -1.642740208717E-01
    104 F   7 N     1.642740208717E-01  1.061788555618E-01  4.652373450290E-01
    105 F   7 N     1.061788555618E-01  4.652373450290E-01  1.642740208717E-01
    106 F   7 N     1.642740208717E-01 -1.061788555618E-01 -4.652373450290E-01
    107 F   7 N    -1.061788555618E-01 -4.652373450290E-01  1.642740208717E-01
    108 F   7 N    -1.642740208717E-01 -1.061788555618E-01  4.652373450290E-01
    109 T   8 O     3.979288240076E-01 -9.917238227099E-02  4.844833341772E-02
    110 F   8 O    -3.979288240076E-01  9.917238227099E-02  4.844833341772E-02
    111 F   8 O     3.979288240076E-01  9.917238227099E-02 -4.844833341772E-02
    112 F   8 O    -3.979288240076E-01 -9.917238227099E-02 -4.844833341772E-02
    113 F   8 O     4.844833341772E-02  3.979288240076E-01 -9.917238227099E-02
    114 F   8 O    -9.917238227099E-02  4.844833341772E-02  3.979288240076E-01
    115 F   8 O    -4.844833341772E-02 -3.979288240076E-01 -9.917238227099E-02
    116 F   8 O     9.917238227099E-02  4.844833341772E-02 -3.979288240076E-01
    117 F   8 O     4.844833341772E-02 -3.979288240076E-01  9.917238227099E-02
    118 F   8 O     9.917238227099E-02 -4.844833341772E-02  3.979288240076E-01
    119 F   8 O    -4.844833341772E-02  3.979288240076E-01  9.917238227099E-02
    120 F   8 O    -9.917238227099E-02 -4.844833341772E-02 -3.979288240076E-01
    121 T 230 ZN    5.527642986131E-17  2.934720270052E-01  5.000000000000E-01
    122 F 230 ZN   -8.291464479196E-17 -2.934720270052E-01 -5.000000000000E-01
    123 F 230 ZN   -5.000000000000E-01 -5.527642986131E-17  2.934720270052E-01
    124 F 230 ZN    2.934720270052E-01  5.000000000000E-01 -1.381910746533E-17
    125 F 230 ZN   -2.934720270052E-01  5.000000000000E-01  4.145732239598E-17
    126 F 230 ZN    5.000000000000E-01  5.527642986131E-17 -2.934720270052E-01

 T = ATOM BELONGING TO THE ASYMMETRIC UNIT

 *******************************************************************************
 * CELL DEFORMATION
 *******************************************************************************

    ELASTIC STRAIN MATRIX (ADIMENSIONAL)

    1    0.0001000000    0.0000000000    0.0000000000
    2    0.0000000000    0.0000000000    0.0000000000
    3    0.0000000000    0.0000000000    0.0000000000

 LATTICE PARAMETERS (ANGSTROMS AND DEGREES) OF
 (1) ORIGINAL PRIMITIVE CELL
 (2) ORIGINAL CRYSTALLOGRAPHIC CELL
 (3) DEFORMED PRIMITIVE CELL
 (4) DEFORMED CRYSTALLOGRAPHIC CELL

            A           B           C        ALPHA       BETA        GAMMA         VOL
 (1)   14.727261   14.727261   14.727261  109.471221  109.471221  109.471221 2458.918179
 (2)   17.005576   17.005576   17.005576   90.000000   90.000000   90.000000 4917.836358
 (3)   14.727752   14.727752   14.727752  109.465819  109.473922  109.473922 2459.164071
 (4)   17.007277   17.005576   17.005576   90.000000   90.000000   90.000000 4918.328141

 * CELL DEFORMATION COMPLETE - NO. OF SYMMOPS   4

 *******************************************************************************
 * CELL DEFORMATION
 *******************************************************************************

    ELASTIC STRAIN MATRIX (ADIMENSIONAL)

    1   -0.0001000000    0.0000000000    0.0000000000
    2    0.0000000000    0.0000000000    0.0000000000
    3    0.0000000000    0.0000000000    0.0000000000

 LATTICE PARAMETERS (ANGSTROMS AND DEGREES) OF
 (1) ORIGINAL PRIMITIVE CELL
 (2) ORIGINAL CRYSTALLOGRAPHIC CELL
 (3) DEFORMED PRIMITIVE CELL
 (4) DEFORMED CRYSTALLOGRAPHIC CELL

            A           B           C        ALPHA       BETA        GAMMA         VOL
 (1)   14.727752   14.727752   14.727752  109.465819  109.473922  109.473922 2459.164071
 (2)   17.007277   17.005576   17.005576   90.000000   90.000000   90.000000 4918.328141
 (3)   14.727261   14.727261   14.727261  109.471221  109.471220  109.471220 2458.918154
 (4)   17.005576   17.005576   17.005576   90.000000   90.000000   90.000000 4917.836309

 * CELL DEFORMATION COMPLETE - NO. OF SYMMOPS   4

 *****    4 SYMMOPS - TRANSLATORS IN ANGSTROM
 ***** MATRICES AND TRANSLATORS IN THE CARTESIAN REFERENCE FRAME

 ORDER   : ORDER OF THE OPERATOR

 TRANSLA : REAL TRANSLATION (WITHOUT ORIGIN SHIFT) IN CARTESIAN COORDINATES

 uvw/hkl : ORIENTATION OF THE OPERATOR IN CARTESIAN COORDINATES

 LOCATED : ORIGIN OF THE OPERATOR IN CARTESIAN COORDINATES

   NO.   1 INVERSE   1    ORDER   1        NO.   2 INVERSE   2    ORDER   2
    1.000   0.000   0.000     0.000        -1.000   0.000   0.000     0.000
    0.000   1.000   0.000     0.000         0.000  -1.000   0.000     0.000
    0.000   0.000   1.000     0.000         0.000   0.000   1.000     0.000
             OPERATION E(   1)                       OPERATION C(   2)
 DETERMINANT 1.; ROTATION(DEG)   0.      DETERMINANT 1.; ROTATION(DEG) 180.
 TRANSLA (  0.000    0.000    0.000)     TRANSLA (  0.000    0.000    0.000)
 uvw/hkl (  0.000    0.000    0.000)     uvw/hkl (  0.000    0.000    4.000)
 LOCATED (  0.000    0.000    0.000)     LOCATED (  0.000    0.000    0.000)

   NO.   3 INVERSE   3    ORDER   2        NO.   4 INVERSE   4    ORDER   2
    1.000   0.000   0.000     0.000        -1.000   0.000   0.000     0.000
    0.000  -1.000   0.000     0.000         0.000   1.000   0.000     0.000
    0.000   0.000  -1.000     0.000         0.000   0.000  -1.000     0.000
             OPERATION C(   2)                       OPERATION C(   2)
 DETERMINANT 1.; ROTATION(DEG) 180.      DETERMINANT 1.; ROTATION(DEG) 180.
 TRANSLA (  0.000    0.000    0.000)     TRANSLA (  0.000    0.000    0.000)
 uvw/hkl (  4.000    0.000    0.000)     uvw/hkl (  0.000   -4.000    0.000)
 LOCATED (  0.000    0.000    0.000)     LOCATED (  0.000    0.000    0.000)

 GCALCO - MAX INDICES DIRECT LATTICE VECTOR    14    14    14
 NO.OF VECTORS CREATED 6999 STARS  122 RMAX   303.16931 BOHR

 CAPPA:IS1  2;IS2  2;IS3  2; K PTS MONK NET   5; SYMMOPS:K SPACE   8;G SPACE   4

 *******************************************************************************
 MAX NUMBER OF SCF CYCLES      50  CONVERGENCE ON DELTAP        10**-18
 WEIGHT OF F(I) IN F(I+1)      30% CONVERGENCE ON ENERGY        10**- 8
 SHRINK. FACT.(MONKH.)    2  2  2  NUMBER OF K POINTS IN THE IBZ      5
 SHRINKING FACTOR(GILAT NET)    2  NUMBER OF K POINTS(GILAT NET)      5
 *******************************************************************************
 *** K POINTS COORDINATES (OBLIQUE COORDINATES IN UNITS OF IS =  2)
   1-R(  0  0  0)   2-R(  1  0  0)   3-R(  0  1  0)   4-R(  1  1  0)
   5-R(  1  1  1)

 DIRECT LATTICE VECTORS COMPON. (A.U.)     RECIP. LATTICE VECTORS COMPON. (A.U.) 
        X            Y            Z              X            Y            Z
  -16.0679411   16.0679411   16.0679411      0.0000000    0.1955193    0.1955193
   16.0679411  -16.0679411   16.0679411      0.1955193    0.0000000    0.1955193
   16.0679411   16.0679411  -16.0679411      0.1955193    0.1955193    0.0000000

 DISK SPACE FOR EIGENVECTORS (FTN 10)    19602000 REALS
 TTTTTTTTTTTTTTTTTTTTTTTTTTTTTT gordsh1     TELAPSE     2151.75 TCPU     1053.32

 MATRIX SIZE: P(G)10674666, F(G)  750594, P(G) IRR 1348422, F(G) IRR  191358
 MAX G-VECTOR INDEX FOR 1- AND 2-ELECTRON INTEGRALS 133

 TTTTTTTTTTTTTTTTTTTTTTTTTTTTTT INPUT       TELAPSE     2151.90 TCPU     1053.47

 SYMMETRY ALLOWED ELASTIC DISTORTION 1
  0.5773503  0.0000000  0.0000000
  0.0000000  0.5773503  0.0000000
  0.0000000  0.0000000  0.5773503

 SYMMETRY ALLOWED ELASTIC DISTORTION 2
  0.8164966  0.0000000  0.0000000
  0.0000000 -0.4082483  0.0000000
  0.0000000  0.0000000 -0.4082483

 SYMMETRY ALLOWED ELASTIC DISTORTION 3
  0.0000000  0.0000000  0.0000000
  0.0000000  0.7071068  0.0000000
  0.0000000  0.0000000 -0.7071068

 SYMMETRY ALLOWED INTERNAL DEGREE(S) OF FREEDOM:  93
 TTTTTTTTTTTTTTTTTTTTTTTTTTTTTT SYMM        TELAPSE     2152.00 TCPU     1053.56
 TTTTTTTTTTTTTTTTTTTTTTTTTTTTTT INT_SCREEN  TELAPSE     2152.05 TCPU     1053.61
 INFORMATION **** EXCBUF **** EXCH. BIPO BUFFER: WORDS USED =     4000000
 WARNING **** EXCBUF **** EXCH. BIPO BUFFER TOO SMALL - TO AVOID I/O SET EXCHSIZE =     8296317

 DFT PARAMETERS

     ATOM       ELECTRONS   NET CHARGE   R(ANGSTROM)
   1   6  C       6.0000      0.0000     0.77000000
  49   1  H       1.0000      0.0000     1.11000000
  85   7  N       7.0000      0.0000     0.74000000
 109   8  O       8.0000      0.0000     0.74000000
 121 230  ZN     20.0000      0.0000     1.37000000

 SIZE OF GRID=    1910778
 TTTTTTTTTTTTTTTTTTTTTTTTTTTTTT MAKE_GRID2  TELAPSE     2157.31 TCPU     1058.75
 BECKE WEIGHT FUNCTION
 RADSAFE =     2.00
 TOLERANCES - DENSITY:10**- 6; POTENTIAL:10**- 9; GRID WGT:10**-14

 RADIAL INTEGRATION  - INTERVALS (POINTS,UPPER LIMIT):            1( 99,  4.0*R)

 ANGULAR INTEGRATION - INTERVALS (ACCURACY LEVEL [N. POINTS] UPPER LIMIT):
  1(  6[ 146]   0.2)  2( 11[ 302]   0.5)  3( 14[ 590]   0.9)  4( 18[1454]   3.5)
  5( 14[ 590]9999.0)
 TTTTTTTTTTTTTTTTTTTTTTTTTTTTTT INT_CALC    TELAPSE     2157.37 TCPU     1058.81

 *******************************************************************************
 ZIF90                                                                           
 CRYSTAL - SCF - TYPE OF CALCULATION :  RESTRICTED CLOSED SHELL
 *******************************************************************************

 CAPPA:IS1  2;IS2  2;IS3  2; K PTS MONK NET   5; SYMMOPS:K SPACE   8;G SPACE   4

 TTTTTTTTTTTTTTTTTTTTTTTTTTTTTT SDIK        TELAPSE     2159.25 TCPU     1060.69

 AAAAAAAAAAAAAAAAAAAAAAAAAAAAAAAAAAAAAAAAAAAAAAAAAAAAAAAAAAAAAAAAAAAAAAAAAAAAAAA
         ATOMIC WAVEFUNCTION(S)


 NUCLEAR CHARGE  6.0  SYMMETRY SPECIES            S    P
 N. ELECTRONS    6.0  NUMBER OF PRIMITIVE GTOS   11    5
                      NUMBER OF CONTRACTED GTOS   4    3
                      NUMBER OF CLOSED SHELLS     2    0
                      OPEN SHELL OCCUPATION       0    2

  ZNUC SCFIT  TOTAL HF ENERGY   KINETIC ENERGY   VIRIAL THEOREM ACCURACY
   6.0  11   -3.768480057E+01  3.769831118E+01 -1.999641612E+00  2.0E-06

 NUCLEAR CHARGE  1.0  SYMMETRY SPECIES            S
 N. ELECTRONS    1.0  NUMBER OF PRIMITIVE GTOS    5
                      NUMBER OF CONTRACTED GTOS   3
                      NUMBER OF CLOSED SHELLS     0
                      OPEN SHELL OCCUPATION       1

  ZNUC SCFIT  TOTAL HF ENERGY   KINETIC ENERGY   VIRIAL THEOREM ACCURACY
   1.0   1   -4.998098153E-01  4.997907537E-01 -2.000038139E+00  9.6E-17

 NUCLEAR CHARGE  7.0  SYMMETRY SPECIES            S    P
 N. ELECTRONS    7.0  NUMBER OF PRIMITIVE GTOS   11    5
                      NUMBER OF CONTRACTED GTOS   4    3
                      NUMBER OF CLOSED SHELLS     2    0
                      OPEN SHELL OCCUPATION       0    3

  ZNUC SCFIT  TOTAL HF ENERGY   KINETIC ENERGY   VIRIAL THEOREM ACCURACY
   7.0  11   -5.439473665E+01  5.441433682E+01 -1.999639798E+00  3.6E-06

 NUCLEAR CHARGE  8.0  SYMMETRY SPECIES            S    P
 N. ELECTRONS    8.0  NUMBER OF PRIMITIVE GTOS   11    5
                      NUMBER OF CONTRACTED GTOS   4    3
                      NUMBER OF CLOSED SHELLS     2    0
                      OPEN SHELL OCCUPATION       0    4

  ZNUC SCFIT  TOTAL HF ENERGY   KINETIC ENERGY   VIRIAL THEOREM ACCURACY
   8.0  13   -7.479861895E+01  7.482603849E+01 -1.999633556E+00  2.7E-06

 NUCLEAR CHARGE 20.0  SYMMETRY SPECIES            S    P    D
 N. ELECTRONS   20.0  NUMBER OF PRIMITIVE GTOS    7    7    6
                      NUMBER OF CONTRACTED GTOS   5    5    3
                      NUMBER OF CLOSED SHELLS     2    1    1
                      OPEN SHELL OCCUPATION       0    0    0

  ZNUC SCFIT  TOTAL HF ENERGY   KINETIC ENERGY   VIRIAL THEOREM ACCURACY
  20.0  35   -2.259494290E+02  1.538488917E+02 -2.468645152E+00  3.9E-06

 AAAAAAAAAAAAAAAAAAAAAAAAAAAAAAAAAAAAAAAAAAAAAAAAAAAAAAAAAAAAAAAAAAAAAAAAAAAAAAA

 CHARGE NORMALIZATION FACTOR   1.00000000
 TOTAL ATOMIC CHARGES:
   6.0000000   6.0000000   6.0000000   6.0000000   6.0000000   6.0000000
   6.0000000   6.0000000   6.0000000   6.0000000   6.0000000   6.0000000
   6.0000000   6.0000000   6.0000000   6.0000000   6.0000000   6.0000000
   6.0000000   6.0000000   6.0000000   6.0000000   6.0000000   6.0000000
   6.0000000   6.0000000   6.0000000   6.0000000   6.0000000   6.0000000
   6.0000000   6.0000000   6.0000000   6.0000000   6.0000000   6.0000000
   6.0000000   6.0000000   6.0000000   6.0000000   6.0000000   6.0000000
   6.0000000   6.0000000   6.0000000   6.0000000   6.0000000   6.0000000
   1.0000000   1.0000000   1.0000000   1.0000000   1.0000000   1.0000000
   1.0000000   1.0000000   1.0000000   1.0000000   1.0000000   1.0000000
   1.0000000   1.0000000   1.0000000   1.0000000   1.0000000   1.0000000
   1.0000000   1.0000000   1.0000000   1.0000000   1.0000000   1.0000000
   1.0000000   1.0000000   1.0000000   1.0000000   1.0000000   1.0000000
   1.0000000   1.0000000   1.0000000   1.0000000   1.0000000   1.0000000
   7.0000000   7.0000000   7.0000000   7.0000000   7.0000000   7.0000000
   7.0000000   7.0000000   7.0000000   7.0000000   7.0000000   7.0000000
   7.0000000   7.0000000   7.0000000   7.0000000   7.0000000   7.0000000
   7.0000000   7.0000000   7.0000000   7.0000000   7.0000000   7.0000000
   8.0000000   8.0000000   8.0000000   8.0000000   8.0000000   8.0000000
   8.0000000   8.0000000   8.0000000   8.0000000   8.0000000   8.0000000
  20.0000000  20.0000000  20.0000000  20.0000000  20.0000000  20.0000000
 TTTTTTTTTTTTTTTTTTTTTTTTTTTTTT MOQGAD      TELAPSE     2160.36 TCPU     1061.80
 TTTTTTTTTTTTTTTTTTTTTTTTTTTTTT SHELLXN     TELAPSE     2206.96 TCPU     1098.96
 TTTTTTTTTTTTTTTTTTTTTTTTTTTTTT MONMO3      TELAPSE     2212.06 TCPU     1104.06
 NUMERICALLY INTEGRATED DENSITY    708.0000257287
 TTTTTTTTTTTTTTTTTTTTTTTTTTTTTT NUMDFT      TELAPSE     2216.61 TCPU     1108.61
 CYC   0 ETOT(AU) -5.459409282541E+03 DETOT -5.46E+03 tst  7.71E-12 PX  1.00E+00
 TTTTTTTTTTTTTTTTTTTTTTTTTTTTTT DIIS        TELAPSE     2216.76 TCPU     1108.75
 TTTTTTTTTTTTTTTTTTTTTTTTTTTTTT FDIK        TELAPSE     2223.05 TCPU     1114.51
 INSULATING STATE
 TOP OF VALENCE BANDS -    BAND    354; K    3; EIG -2.9068724E-01 AU
 TOP OF VALENCE BANDS -    BAND    354; K    1; EIG -2.9112042E-01 AU
 BOTTOM OF VIRTUAL BANDS - BAND    355; K    1; EIG -1.5128154E-01 AU
 INDIRECT ENERGY BAND GAP:   3.7934 eV
 TTTTTTTTTTTTTTTTTTTTTTTTTTTTTT PDIG        TELAPSE     2223.50 TCPU     1114.96
 CHARGE NORMALIZATION FACTOR   1.00000000
 TOTAL ATOMIC CHARGES:
   5.5707244   5.5707244   5.5707244   5.5707244   5.5707244   5.5707245
   5.5707244   5.5707245   5.5707244   5.5707245   5.5707244   5.5707245
   6.1334325   6.1334325   6.1334325   6.1334325   6.1334325   6.1334324
   6.1334325   6.1334324   6.1334325   6.1334324   6.1334325   6.1334324
   5.6995391   5.6995391   5.6995391   5.6995391   5.6995390   5.6995389
   5.6995390   5.6995389   5.6995390   5.6995389   5.6995390   5.6995389
   6.1166946   6.1166946   6.1166946   6.1166946   6.1166946   6.1166946
   6.1166946   6.1166946   6.1166946   6.1166946   6.1166946   6.1166946
   0.8375809   0.8375809   0.8375809   0.8375809   0.8375809   0.8375809
   0.8375809   0.8375809   0.8375809   0.8375809   0.8375809   0.8375809
   0.7882705   0.7882705   0.7882705   0.7882705   0.7882704   0.7882705
   0.7882704   0.7882705   0.7882704   0.7882705   0.7882704   0.7882705
   0.7874294   0.7874294   0.7874294   0.7874294   0.7874294   0.7874294
   0.7874294   0.7874294   0.7874294   0.7874294   0.7874294   0.7874294
   7.6273805   7.6273805   7.6273805   7.6273805   7.6273805   7.6273806
   7.6273805   7.6273806   7.6273805   7.6273806   7.6273805   7.6273806
   7.6326804   7.6326804   7.6326804   7.6326804   7.6326805   7.6326805
   7.6326805   7.6326805   7.6326805   7.6326805   7.6326805   7.6326805
   8.6704738   8.6704738   8.6704738   8.6704738   8.6704737   8.6704737
   8.6704737   8.6704737   8.6704737   8.6704737   8.6704737   8.6704737
  18.2715881  18.2715881  18.2715880  18.2715882  18.2715882  18.2715880
 TTTTTTTTTTTTTTTTTTTTTTTTTTTTTT MOQGAD      TELAPSE     2223.52 TCPU     1114.98
 TTTTTTTTTTTTTTTTTTTTTTTTTTTTTT SHELLXN     TELAPSE     2267.44 TCPU     1153.75
 TTTTTTTTTTTTTTTTTTTTTTTTTTTTTT MONMO3      TELAPSE     2272.91 TCPU     1159.21
 NUMERICALLY INTEGRATED DENSITY    708.0000489228
 TTTTTTTTTTTTTTTTTTTTTTTTTTTTTT NUMDFT      TELAPSE     2280.08 TCPU     1166.38
 CYC   1 ETOT(AU) -5.430085576161E+03 DETOT  2.93E+01 tst  0.00E+00 PX  1.00E+00
 TTTTTTTTTTTTTTTTTTTTTTTTTTTTTT DIIS        TELAPSE     2280.26 TCPU     1166.56
 DIIS TEST: 0.65416E+01 AT SCF   CYCLE   1 - MIX   30 %
 TTTTTTTTTTTTTTTTTTTTTTTTTTTTTT FDIK        TELAPSE     2282.73 TCPU     1168.51
 INSULATING STATE
 TOP OF VALENCE BANDS -    BAND    354; K    5; EIG -2.6808012E-01 AU
 TOP OF VALENCE BANDS -    BAND    354; K    1; EIG -2.6878038E-01 AU
 BOTTOM OF VIRTUAL BANDS - BAND    355; K    1; EIG -5.9895640E-02 AU
 INDIRECT ENERGY BAND GAP:   5.6650 eV
 TTTTTTTTTTTTTTTTTTTTTTTTTTTTTT PDIG        TELAPSE     2283.09 TCPU     1168.87
 CHARGE NORMALIZATION FACTOR   1.00000000
 TOTAL ATOMIC CHARGES:
   6.0543490   6.0543490   6.0543490   6.0543490   6.0518090   6.0522394
   6.0518090   6.0522394   6.0518090   6.0522394   6.0518090   6.0522394
   6.0092306   6.0092306   6.0092306   6.0092306   6.0101040   6.0082935
   6.0101040   6.0082935   6.0101040   6.0082935   6.0101040   6.0082935
   5.8663569   5.8663569   5.8663569   5.8663569   5.8682510   5.8680036
   5.8682510   5.8680036   5.8682510   5.8680036   5.8682510   5.8680036
   6.0011508   6.0011508   6.0011508   6.0011508   5.9995500   6.0007091
   5.9995500   6.0007091   5.9995500   6.0007091   5.9995500   6.0007091
   0.8518146   0.8518146   0.8518146   0.8518146   0.8520996   0.8526598
   0.8520996   0.8526598   0.8520996   0.8526598   0.8520996   0.8526598
   0.8665878   0.8665878   0.8665878   0.8665878   0.8659376   0.8661338
   0.8659376   0.8661338   0.8659376   0.8661338   0.8659376   0.8661338
   0.8557382   0.8557382   0.8557382   0.8557382   0.8567738   0.8565587
   0.8567738   0.8565587   0.8567738   0.8565587   0.8567738   0.8565587
   7.5542606   7.5542606   7.5542606   7.5542606   7.5542394   7.5545917
   7.5542394   7.5545917   7.5542394   7.5545917   7.5542394   7.5545917
   7.5394715   7.5394715   7.5394715   7.5394715   7.5393912   7.5396891
   7.5393912   7.5396891   7.5393912   7.5396891   7.5393912   7.5396891
   8.0680151   8.0680151   8.0680151   8.0680151   8.0686750   8.0681724
   8.0686750   8.0681724   8.0686750   8.0681724   8.0686750   8.0681724
  18.6658354  18.6658354  18.6664136  18.6660375  18.6660375  18.6664136
 TTTTTTTTTTTTTTTTTTTTTTTTTTTTTT MOQGAD      TELAPSE     2283.11 TCPU     1168.89
 TTTTTTTTTTTTTTTTTTTTTTTTTTTTTT SHELLXN     TELAPSE     2330.33 TCPU     1207.68
 TTTTTTTTTTTTTTTTTTTTTTTTTTTTTT MONMO3      TELAPSE     2335.84 TCPU     1213.19
 NUMERICALLY INTEGRATED DENSITY    708.0000591859
 TTTTTTTTTTTTTTTTTTTTTTTTTTTTTT NUMDFT      TELAPSE     2342.99 TCPU     1220.34
 CYC   2 ETOT(AU) -5.430574815542E+03 DETOT -4.89E-01 tst  4.29E-03 PX  1.58E-01
 TTTTTTTTTTTTTTTTTTTTTTTTTTTTTT DIIS        TELAPSE     2344.34 TCPU     1221.69
 DIIS TEST: 0.46920E+01 AT SCF   CYCLE   2 - DIIS ACTIVE - HISTORY:     2 CYCLES
 TTTTTTTTTTTTTTTTTTTTTTTTTTTTTT FDIK        TELAPSE     2355.19 TCPU     1221.71
 INSULATING STATE
 TOP OF VALENCE BANDS -    BAND    354; K    3; EIG -2.7598345E-01 AU
 TOP OF VALENCE BANDS -    BAND    354; K    1; EIG -2.7645398E-01 AU
 BOTTOM OF VIRTUAL BANDS - BAND    355; K    1; EIG -3.5256867E-02 AU
 INDIRECT ENERGY BAND GAP:   6.5505 eV
 TTTTTTTTTTTTTTTTTTTTTTTTTTTTTT PDIG        TELAPSE     2355.57 TCPU     1222.09
 CHARGE NORMALIZATION FACTOR   1.00000000
 TOTAL ATOMIC CHARGES:
   5.7887954   5.7887954   5.7887954   5.7887954   5.7890367   5.7890972
   5.7890367   5.7890972   5.7890367   5.7890972   5.7890367   5.7890972
   6.0348286   6.0348286   6.0348286   6.0348286   6.0346561   6.0350462
   6.0346561   6.0350462   6.0346561   6.0350462   6.0346561   6.0350462
   5.7195009   5.7195009   5.7195009   5.7195009   5.7187314   5.7183316
   5.7187314   5.7183316   5.7187314   5.7183316   5.7187314   5.7183316
   6.0241627   6.0241627   6.0241627   6.0241627   6.0245328   6.0239889
   6.0245328   6.0239889   6.0245328   6.0239889   6.0245328   6.0239889
   0.8591134   0.8591134   0.8591134   0.8591134   0.8592514   0.8590481
   0.8592514   0.8590481   0.8592514   0.8590481   0.8592514   0.8590481
   0.8665942   0.8665942   0.8665942   0.8665942   0.8664867   0.8664716
   0.8664867   0.8664716   0.8664867   0.8664716   0.8664867   0.8664716
   0.8592214   0.8592214   0.8592214   0.8592214   0.8592053   0.8591178
   0.8592053   0.8591178   0.8592053   0.8591178   0.8592053   0.8591178
   7.5705309   7.5705309   7.5705309   7.5705309   7.5712213   7.5711678
   7.5712213   7.5711678   7.5712213   7.5711678   7.5712213   7.5711678
   7.5901313   7.5901313   7.5901313   7.5901313   7.5901199   7.5910298
   7.5901199   7.5910298   7.5901199   7.5910298   7.5901199   7.5910298
   8.3585905   8.3585905   8.3585905   8.3585905   8.3581026   8.3586191
   8.3581026   8.3586191   8.3581026   8.3586191   8.3581026   8.3586191
  18.6570816  18.6570816  18.6575262  18.6559287  18.6559287  18.6575262
 TTTTTTTTTTTTTTTTTTTTTTTTTTTTTT MOQGAD      TELAPSE     2355.59 TCPU     1222.11
 TTTTTTTTTTTTTTTTTTTTTTTTTTTTTT SHELLXN     TELAPSE     2425.04 TCPU     1260.95
 TTTTTTTTTTTTTTTTTTTTTTTTTTTTTT MONMO3      TELAPSE     2430.46 TCPU     1266.38
 NUMERICALLY INTEGRATED DENSITY    708.0000565159
 TTTTTTTTTTTTTTTTTTTTTTTTTTTTTT NUMDFT      TELAPSE     2437.62 TCPU     1273.54
 CYC   3 ETOT(AU) -5.431092871551E+03 DETOT -5.18E-01 tst  1.86E-03 PX  8.13E-02
 TTTTTTTTTTTTTTTTTTTTTTTTTTTTTT DIIS        TELAPSE     2437.99 TCPU     1273.90
 DIIS TEST: 0.15962E+00 AT SCF   CYCLE   3 - DIIS ACTIVE - HISTORY:     3 CYCLES
 TTTTTTTTTTTTTTTTTTTTTTTTTTTTTT FDIK        TELAPSE     2440.66 TCPU     1275.66
 INSULATING STATE
 TOP OF VALENCE BANDS -    BAND    354; K    3; EIG -2.9032206E-01 AU
 TOP OF VALENCE BANDS -    BAND    354; K    1; EIG -2.9078606E-01 AU
 BOTTOM OF VIRTUAL BANDS - BAND    355; K    1; EIG -4.3281594E-02 AU
 INDIRECT ENERGY BAND GAP:   6.7223 eV
 TTTTTTTTTTTTTTTTTTTTTTTTTTTTTT PDIG        TELAPSE     2441.02 TCPU     1276.02
 CHARGE NORMALIZATION FACTOR   1.00000000
 TOTAL ATOMIC CHARGES:
   5.8143811   5.8143811   5.8143811   5.8143811   5.8139265   5.8141585
   5.8139265   5.8141585   5.8139265   5.8141585   5.8139265   5.8141585
   6.0387211   6.0387211   6.0387211   6.0387211   6.0384986   6.0387428
   6.0384986   6.0387428   6.0384986   6.0387428   6.0384986   6.0387428
   5.7380844   5.7380844   5.7380844   5.7380844   5.7378536   5.7379011
   5.7378536   5.7379011   5.7378536   5.7379011   5.7378536   5.7379011
   6.0273714   6.0273714   6.0273714   6.0273714   6.0274389   6.0271468
   6.0274389   6.0271468   6.0274389   6.0271468   6.0274389   6.0271468
   0.8500491   0.8500491   0.8500491   0.8500491   0.8501055   0.8500737
   0.8501055   0.8500737   0.8501055   0.8500737   0.8501055   0.8500737
   0.8512758   0.8512758   0.8512758   0.8512758   0.8513337   0.8513286
   0.8513337   0.8513286   0.8513337   0.8513286   0.8513337   0.8513286
   0.8445266   0.8445266   0.8445266   0.8445266   0.8444639   0.8444485
   0.8444639   0.8444485   0.8444639   0.8444485   0.8444639   0.8444485
   7.6154186   7.6154186   7.6154186   7.6154186   7.6155346   7.6154127
   7.6155346   7.6154127   7.6155346   7.6154127   7.6155346   7.6154127
   7.6083527   7.6083527   7.6083527   7.6083527   7.6087456   7.6087720
   7.6087456   7.6087720   7.6087456   7.6087720   7.6087456   7.6087720
   8.3164839   8.3164839   8.3164839   8.3164839   8.3167968   8.3166946
   8.3167968   8.3166946   8.3167968   8.3166946   8.3167968   8.3166946
  18.5906676  18.5906676  18.5906754  18.5905732  18.5905732  18.5906754
 TTTTTTTTTTTTTTTTTTTTTTTTTTTTTT MOQGAD      TELAPSE     2441.04 TCPU     1276.05
 TTTTTTTTTTTTTTTTTTTTTTTTTTTTTT SHELLXN     TELAPSE     2498.58 TCPU     1314.85
 TTTTTTTTTTTTTTTTTTTTTTTTTTTTTT MONMO3      TELAPSE     2504.09 TCPU     1320.35
 NUMERICALLY INTEGRATED DENSITY    708.0000565266
 TTTTTTTTTTTTTTTTTTTTTTTTTTTTTT NUMDFT      TELAPSE     2511.36 TCPU     1327.62
 CYC   4 ETOT(AU) -5.431110439852E+03 DETOT -1.76E-02 tst  6.84E-05 PX  1.73E-02
 TTTTTTTTTTTTTTTTTTTTTTTTTTTTTT DIIS        TELAPSE     2513.84 TCPU     1330.10
 DIIS TEST: 0.53144E-01 AT SCF   CYCLE   4 - DIIS ACTIVE - HISTORY:     4 CYCLES
 TTTTTTTTTTTTTTTTTTTTTTTTTTTTTT FDIK        TELAPSE     2525.47 TCPU     1330.65
 INSULATING STATE
 TOP OF VALENCE BANDS -    BAND    354; K    4; EIG -2.8724830E-01 AU
 TOP OF VALENCE BANDS -    BAND    354; K    1; EIG -2.8770538E-01 AU
 BOTTOM OF VIRTUAL BANDS - BAND    355; K    1; EIG -4.1140788E-02 AU
 INDIRECT ENERGY BAND GAP:   6.6969 eV
 TTTTTTTTTTTTTTTTTTTTTTTTTTTTTT PDIG        TELAPSE     2525.85 TCPU     1331.03
 CHARGE NORMALIZATION FACTOR   1.00000000
 TOTAL ATOMIC CHARGES:
   5.8112258   5.8112258   5.8112258   5.8112258   5.8113850   5.8112637
   5.8113850   5.8112637   5.8113850   5.8112637   5.8113850   5.8112637
   6.0428286   6.0428286   6.0428286   6.0428286   6.0428573   6.0428859
   6.0428573   6.0428859   6.0428573   6.0428859   6.0428573   6.0428859
   5.7324430   5.7324430   5.7324430   5.7324430   5.7322112   5.7322563
   5.7322112   5.7322563   5.7322112   5.7322563   5.7322112   5.7322563
   6.0321236   6.0321236   6.0321236   6.0321236   6.0320020   6.0321464
   6.0320020   6.0321464   6.0320020   6.0321464   6.0320020   6.0321464
   0.8478061   0.8478061   0.8478061   0.8478061   0.8478398   0.8478519
   0.8478398   0.8478519   0.8478398   0.8478519   0.8478398   0.8478519
   0.8540950   0.8540950   0.8540950   0.8540950   0.8541601   0.8540198
   0.8541601   0.8540198   0.8541601   0.8540198   0.8541601   0.8540198
   0.8466404   0.8466404   0.8466404   0.8466404   0.8465875   0.8465171
   0.8465875   0.8465171   0.8465875   0.8465171   0.8465875   0.8465171
   7.5908946   7.5908946   7.5908946   7.5908946   7.5911650   7.5911807
   7.5911650   7.5911807   7.5911650   7.5911807   7.5911650   7.5911807
   7.6012162   7.6012162   7.6012162   7.6012162   7.6011857   7.6011598
   7.6011857   7.6011598   7.6011857   7.6011598   7.6011857   7.6011598
   8.3340182   8.3340182   8.3340182   8.3340182   8.3338548   8.3340001
   8.3338548   8.3340001   8.3338548   8.3340001   8.3338548   8.3340001
  18.6134319  18.6134319  18.6135143  18.6134105  18.6134105  18.6135143
 TTTTTTTTTTTTTTTTTTTTTTTTTTTTTT MOQGAD      TELAPSE     2525.87 TCPU     1331.05
 TTTTTTTTTTTTTTTTTTTTTTTTTTTTTT SHELLXN     TELAPSE     2585.89 TCPU     1369.87
 TTTTTTTTTTTTTTTTTTTTTTTTTTTTTT MONMO3      TELAPSE     2591.33 TCPU     1375.31
 NUMERICALLY INTEGRATED DENSITY    708.0000564970
 TTTTTTTTTTTTTTTTTTTTTTTTTTTTTT NUMDFT      TELAPSE     2598.64 TCPU     1382.62
 CYC   5 ETOT(AU) -5.431116937619E+03 DETOT -6.50E-03 tst  5.14E-06 PX  1.21E-02
 TTTTTTTTTTTTTTTTTTTTTTTTTTTTTT DIIS        TELAPSE     2599.99 TCPU     1383.97
 DIIS TEST: 0.63976E-02 AT SCF   CYCLE   5 - DIIS ACTIVE - HISTORY:     5 CYCLES
 TTTTTTTTTTTTTTTTTTTTTTTTTTTTTT FDIK        TELAPSE     2602.56 TCPU     1384.93
 INSULATING STATE
 TOP OF VALENCE BANDS -    BAND    354; K    3; EIG -2.8632645E-01 AU
 TOP OF VALENCE BANDS -    BAND    354; K    1; EIG -2.8678846E-01 AU
 BOTTOM OF VIRTUAL BANDS - BAND    355; K    1; EIG -3.9883953E-02 AU
 INDIRECT ENERGY BAND GAP:   6.7060 eV
 TTTTTTTTTTTTTTTTTTTTTTTTTTTTTT PDIG        TELAPSE     2602.92 TCPU     1385.29
 CHARGE NORMALIZATION FACTOR   1.00000000
 TOTAL ATOMIC CHARGES:
   5.8072923   5.8072923   5.8072923   5.8072923   5.8072271   5.8072841
   5.8072271   5.8072841   5.8072271   5.8072841   5.8072271   5.8072841
   6.0396528   6.0396528   6.0396528   6.0396528   6.0396130   6.0396372
   6.0396130   6.0396372   6.0396130   6.0396372   6.0396130   6.0396372
   5.7282310   5.7282310   5.7282310   5.7282310   5.7281967   5.7281965
   5.7281967   5.7281965   5.7281967   5.7281965   5.7281967   5.7281965
   6.0284152   6.0284152   6.0284152   6.0284152   6.0284102   6.0283899
   6.0284102   6.0283899   6.0284102   6.0283899   6.0284102   6.0283899
   0.8495089   0.8495089   0.8495089   0.8495089   0.8495005   0.8495138
   0.8495005   0.8495138   0.8495005   0.8495138   0.8495005   0.8495138
   0.8550121   0.8550121   0.8550121   0.8550121   0.8550343   0.8550254
   0.8550343   0.8550254   0.8550343   0.8550254   0.8550343   0.8550254
   0.8477851   0.8477851   0.8477851   0.8477851   0.8477574   0.8477684
   0.8477574   0.8477684   0.8477574   0.8477684   0.8477574   0.8477684
   7.6013618   7.6013618   7.6013618   7.6013618   7.6012616   7.6012946
   7.6012616   7.6012946   7.6012616   7.6012946   7.6012616   7.6012946
   7.6030350   7.6030350   7.6030350   7.6030350   7.6031595   7.6031490
   7.6031595   7.6031490   7.6031595   7.6031490   7.6031595   7.6031490
   8.3326156   8.3326156   8.3326156   8.3326156   8.3327064   8.3326398
   8.3327064   8.3326398   8.3327064   8.3326398   8.3327064   8.3326398
  18.6142104  18.6142104  18.6142174  18.6142216  18.6142216  18.6142174
 TTTTTTTTTTTTTTTTTTTTTTTTTTTTTT MOQGAD      TELAPSE     2602.94 TCPU     1385.31
 TTTTTTTTTTTTTTTTTTTTTTTTTTTTTT SHELLXN     TELAPSE     2659.26 TCPU     1424.11
 TTTTTTTTTTTTTTTTTTTTTTTTTTTTTT MONMO3      TELAPSE     2664.74 TCPU     1429.59
 NUMERICALLY INTEGRATED DENSITY    708.0000566395
 TTTTTTTTTTTTTTTTTTTTTTTTTTTTTT NUMDFT      TELAPSE     2672.02 TCPU     1436.87
 CYC   6 ETOT(AU) -5.431117692074E+03 DETOT -7.54E-04 tst  1.43E-06 PX  2.31E-03
 TTTTTTTTTTTTTTTTTTTTTTTTTTTTTT DIIS        TELAPSE     2672.82 TCPU     1437.67
 DIIS TEST: 0.76727E-03 AT SCF   CYCLE   6 - DIIS ACTIVE - HISTORY:     6 CYCLES
 TTTTTTTTTTTTTTTTTTTTTTTTTTTTTT FDIK        TELAPSE     2676.11 TCPU     1439.92
 INSULATING STATE
 TOP OF VALENCE BANDS -    BAND    354; K    4; EIG -2.8672555E-01 AU
 TOP OF VALENCE BANDS -    BAND    354; K    1; EIG -2.8718441E-01 AU
 BOTTOM OF VIRTUAL BANDS - BAND    355; K    1; EIG -3.9954816E-02 AU
 INDIRECT ENERGY BAND GAP:   6.7150 eV
 TTTTTTTTTTTTTTTTTTTTTTTTTTTTTT PDIG        TELAPSE     2676.47 TCPU     1440.28
 CHARGE NORMALIZATION FACTOR   1.00000000
 TOTAL ATOMIC CHARGES:
   5.8072613   5.8072613   5.8072613   5.8072613   5.8073381   5.8072877
   5.8073381   5.8072877   5.8073381   5.8072877   5.8073381   5.8072877
   6.0404822   6.0404822   6.0404822   6.0404822   6.0405221   6.0404999
   6.0405221   6.0404999   6.0405221   6.0404999   6.0405221   6.0404999
   5.7298135   5.7298135   5.7298135   5.7298135   5.7298170   5.7298448
   5.7298170   5.7298448   5.7298170   5.7298448   5.7298170   5.7298448
   6.0296583   6.0296583   6.0296583   6.0296583   6.0296206   6.0296067
   6.0296206   6.0296067   6.0296206   6.0296067   6.0296206   6.0296067
   0.8492480   0.8492480   0.8492480   0.8492480   0.8492449   0.8492465
   0.8492449   0.8492465   0.8492449   0.8492465   0.8492449   0.8492465
   0.8549926   0.8549926   0.8549926   0.8549926   0.8549826   0.8549877
   0.8549826   0.8549877   0.8549826   0.8549877   0.8549826   0.8549877
   0.8474554   0.8474554   0.8474554   0.8474554   0.8474541   0.8474513
   0.8474541   0.8474513   0.8474541   0.8474513   0.8474541   0.8474513
   7.5976001   7.5976001   7.5976001   7.5976001   7.5976823   7.5976548
   7.5976823   7.5976548   7.5976823   7.5976548   7.5976823   7.5976548
   7.6044462   7.6044462   7.6044462   7.6044462   7.6043835   7.6044118
   7.6043835   7.6044118   7.6043835   7.6044118   7.6043835   7.6044118
   8.3322599   8.3322599   8.3322599   8.3322599   8.3321734   8.3322359
   8.3321734   8.3322359   8.3321734   8.3322359   8.3321734   8.3322359
  18.6135812  18.6135812  18.6135506  18.6135413  18.6135413  18.6135506
 TTTTTTTTTTTTTTTTTTTTTTTTTTTTTT MOQGAD      TELAPSE     2676.49 TCPU     1440.30
 TTTTTTTTTTTTTTTTTTTTTTTTTTTTTT SHELLXN     TELAPSE     2731.80 TCPU     1479.15
 TTTTTTTTTTTTTTTTTTTTTTTTTTTTTT MONMO3      TELAPSE     2737.25 TCPU     1484.60
 NUMERICALLY INTEGRATED DENSITY    708.0000566472
 TTTTTTTTTTTTTTTTTTTTTTTTTTTTTT NUMDFT      TELAPSE     2744.51 TCPU     1491.86
 CYC   7 ETOT(AU) -5.431117780856E+03 DETOT -8.88E-05 tst  4.84E-07 PX  1.12E-03
 TTTTTTTTTTTTTTTTTTTTTTTTTTTTTT DIIS        TELAPSE     2746.62 TCPU     1493.97
 DIIS TEST: 0.24561E-03 AT SCF   CYCLE   7 - DIIS ACTIVE - HISTORY:     7 CYCLES
 TTTTTTTTTTTTTTTTTTTTTTTTTTTTTT FDIK        TELAPSE     2750.10 TCPU     1496.71
 INSULATING STATE
 TOP OF VALENCE BANDS -    BAND    354; K    3; EIG -2.8666823E-01 AU
 TOP OF VALENCE BANDS -    BAND    354; K    1; EIG -2.8712886E-01 AU
 BOTTOM OF VIRTUAL BANDS - BAND    355; K    1; EIG -4.0047798E-02 AU
 INDIRECT ENERGY BAND GAP:   6.7109 eV
 TTTTTTTTTTTTTTTTTTTTTTTTTTTTTT PDIG        TELAPSE     2750.47 TCPU     1497.07
 CHARGE NORMALIZATION FACTOR   1.00000000
 TOTAL ATOMIC CHARGES:
   5.8080668   5.8080668   5.8080668   5.8080668   5.8080523   5.8080507
   5.8080523   5.8080507   5.8080523   5.8080507   5.8080523   5.8080507
   6.0405768   6.0405768   6.0405768   6.0405768   6.0405590   6.0405865
   6.0405590   6.0405865   6.0405590   6.0405865   6.0405590   6.0405865
   5.7292520   5.7292520   5.7292520   5.7292520   5.7292246   5.7292169
   5.7292246   5.7292169   5.7292246   5.7292169   5.7292246   5.7292169
   6.0292932   6.0292932   6.0292932   6.0292932   6.0293178   6.0292978
   6.0293178   6.0292978   6.0293178   6.0292978   6.0293178   6.0292978
   0.8490143   0.8490143   0.8490143   0.8490143   0.8490073   0.8490179
   0.8490073   0.8490179   0.8490073   0.8490179   0.8490073   0.8490179
   0.8550091   0.8550091   0.8550091   0.8550091   0.8550211   0.8550162
   0.8550211   0.8550162   0.8550211   0.8550162   0.8550211   0.8550162
   0.8476303   0.8476303   0.8476303   0.8476303   0.8476266   0.8476237
   0.8476266   0.8476237   0.8476266   0.8476237   0.8476266   0.8476237
   7.5991335   7.5991335   7.5991335   7.5991335   7.5990499   7.5990992
   7.5990499   7.5990992   7.5990499   7.5990992   7.5990499   7.5990992
   7.6027839   7.6027839   7.6027839   7.6027839   7.6028439   7.6028380
   7.6028439   7.6028380   7.6028439   7.6028380   7.6028439   7.6028380
   8.3323650   8.3323650   8.3323650   8.3323650   8.3324163   8.3323875
   8.3324163   8.3323875   8.3324163   8.3323875   8.3324163   8.3323875
  18.6137370  18.6137370  18.6137662  18.6137405  18.6137405  18.6137662
 TTTTTTTTTTTTTTTTTTTTTTTTTTTTTT MOQGAD      TELAPSE     2750.49 TCPU     1497.09
 TTTTTTTTTTTTTTTTTTTTTTTTTTTTTT SHELLXN     TELAPSE     2798.08 TCPU     1535.90
 TTTTTTTTTTTTTTTTTTTTTTTTTTTTTT MONMO3      TELAPSE     2803.58 TCPU     1541.41
 NUMERICALLY INTEGRATED DENSITY    708.0000566350
 TTTTTTTTTTTTTTTTTTTTTTTTTTTTTT NUMDFT      TELAPSE     2810.75 TCPU     1548.57
 CYC   8 ETOT(AU) -5.431117798486E+03 DETOT -1.76E-05 tst  2.69E-08 PX  5.14E-04
 TTTTTTTTTTTTTTTTTTTTTTTTTTTTTT DIIS        TELAPSE     2811.34 TCPU     1549.17
 DIIS TEST: 0.62841E-04 AT SCF   CYCLE   8 - DIIS ACTIVE - HISTORY:     8 CYCLES
 TTTTTTTTTTTTTTTTTTTTTTTTTTTTTT FDIK        TELAPSE     2813.51 TCPU     1550.79
 INSULATING STATE
 TOP OF VALENCE BANDS -    BAND    354; K    4; EIG -2.8665467E-01 AU
 TOP OF VALENCE BANDS -    BAND    354; K    1; EIG -2.8711463E-01 AU
 BOTTOM OF VIRTUAL BANDS - BAND    355; K    1; EIG -3.9993723E-02 AU
 INDIRECT ENERGY BAND GAP:   6.7120 eV
 TTTTTTTTTTTTTTTTTTTTTTTTTTTTTT PDIG        TELAPSE     2813.89 TCPU     1551.18
 CHARGE NORMALIZATION FACTOR   1.00000000
 TOTAL ATOMIC CHARGES:
   5.8078211   5.8078211   5.8078211   5.8078211   5.8078628   5.8078516
   5.8078628   5.8078516   5.8078628   5.8078516   5.8078628   5.8078516
   6.0403961   6.0403961   6.0403961   6.0403961   6.0404074   6.0403821
   6.0404074   6.0403821   6.0404074   6.0403821   6.0404074   6.0403821
   5.7289444   5.7289444   5.7289444   5.7289444   5.7289359   5.7289437
   5.7289359   5.7289437   5.7289359   5.7289437   5.7289359   5.7289437
   6.0293426   6.0293426   6.0293426   6.0293426   6.0293210   6.0293306
   6.0293210   6.0293306   6.0293210   6.0293306   6.0293210   6.0293306
   0.8490783   0.8490783   0.8490783   0.8490783   0.8490826   0.8490803
   0.8490826   0.8490803   0.8490826   0.8490803   0.8490826   0.8490803
   0.8550651   0.8550651   0.8550651   0.8550651   0.8550666   0.8550641
   0.8550666   0.8550641   0.8550666   0.8550641   0.8550666   0.8550641
   0.8475843   0.8475843   0.8475843   0.8475843   0.8475881   0.8475863
   0.8475881   0.8475863   0.8475881   0.8475863   0.8475881   0.8475863
   7.5986025   7.5986025   7.5986025   7.5986025   7.5986869   7.5986540
   7.5986869   7.5986540   7.5986869   7.5986540   7.5986869   7.5986540
   7.6040576   7.6040576   7.6040576   7.6040576   7.6039982   7.6040218
   7.6039982   7.6040218   7.6039982   7.6040218   7.6039982   7.6040218
   8.3322372   8.3322372   8.3322372   8.3322372   8.3321865   8.3322121
   8.3321865   8.3322121   8.3321865   8.3322121   8.3321865   8.3322121
  18.6137390  18.6137390  18.6137372  18.6137401  18.6137401  18.6137372
 TTTTTTTTTTTTTTTTTTTTTTTTTTTTTT MOQGAD      TELAPSE     2813.91 TCPU     1551.20
 TTTTTTTTTTTTTTTTTTTTTTTTTTTTTT SHELLXN     TELAPSE     2861.18 TCPU     1590.01
 TTTTTTTTTTTTTTTTTTTTTTTTTTTTTT MONMO3      TELAPSE     2866.65 TCPU     1595.48
 NUMERICALLY INTEGRATED DENSITY    708.0000566433
 TTTTTTTTTTTTTTTTTTTTTTTTTTTTTT NUMDFT      TELAPSE     2873.92 TCPU     1602.75
 CYC   9 ETOT(AU) -5.431117802917E+03 DETOT -4.43E-06 tst  3.29E-08 PX  1.93E-04
 TTTTTTTTTTTTTTTTTTTTTTTTTTTTTT DIIS        TELAPSE     2877.18 TCPU     1606.01
 DIIS TEST: 0.21496E-04 AT SCF   CYCLE   9 - DIIS ACTIVE - HISTORY:     9 CYCLES
 TTTTTTTTTTTTTTTTTTTTTTTTTTTTTT FDIK        TELAPSE     2881.28 TCPU     1608.49
 INSULATING STATE
 TOP OF VALENCE BANDS -    BAND    354; K    3; EIG -2.8667248E-01 AU
 TOP OF VALENCE BANDS -    BAND    354; K    1; EIG -2.8713272E-01 AU
 BOTTOM OF VIRTUAL BANDS - BAND    355; K    1; EIG -3.9990265E-02 AU
 INDIRECT ENERGY BAND GAP:   6.7126 eV
 TTTTTTTTTTTTTTTTTTTTTTTTTTTTTT PDIG        TELAPSE     2881.74 TCPU     1608.94
 CHARGE NORMALIZATION FACTOR   1.00000000
 TOTAL ATOMIC CHARGES:
   5.8077939   5.8077939   5.8077939   5.8077939   5.8077658   5.8077777
   5.8077658   5.8077777   5.8077658   5.8077777   5.8077658   5.8077777
   6.0405655   6.0405655   6.0405655   6.0405655   6.0405451   6.0405597
   6.0405451   6.0405597   6.0405451   6.0405597   6.0405451   6.0405597
   5.7291758   5.7291758   5.7291758   5.7291758   5.7291650   5.7291683
   5.7291650   5.7291683   5.7291650   5.7291683   5.7291650   5.7291683
   6.0293469   6.0293469   6.0293469   6.0293469   6.0293684   6.0293644
   6.0293684   6.0293644   6.0293684   6.0293644   6.0293684   6.0293644
   0.8490721   0.8490721   0.8490721   0.8490721   0.8490676   0.8490717
   0.8490676   0.8490717   0.8490676   0.8490717   0.8490676   0.8490717
   0.8550369   0.8550369   0.8550369   0.8550369   0.8550416   0.8550431
   0.8550416   0.8550431   0.8550416   0.8550431   0.8550416   0.8550431
   0.8476065   0.8476065   0.8476065   0.8476065   0.8476042   0.8476082
   0.8476042   0.8476082   0.8476042   0.8476082   0.8476042   0.8476082
   7.5989067   7.5989067   7.5989067   7.5989067   7.5988437   7.5988649
   7.5988437   7.5988649   7.5988437   7.5988649   7.5988437   7.5988649
   7.6033249   7.6033249   7.6033249   7.6033249   7.6033832   7.6033502
   7.6033832   7.6033502   7.6033832   7.6033502   7.6033832   7.6033502
   8.3322761   8.3322761   8.3322761   8.3322761   8.3323182   8.3322999
   8.3323182   8.3322999   8.3323182   8.3322999   8.3323182   8.3322999
  18.6137895  18.6137895  18.6137933  18.6137849  18.6137849  18.6137933
 TTTTTTTTTTTTTTTTTTTTTTTTTTTTTT MOQGAD      TELAPSE     2881.76 TCPU     1608.97
 TTTTTTTTTTTTTTTTTTTTTTTTTTTTTT SHELLXN     TELAPSE     2928.48 TCPU     1647.77
 TTTTTTTTTTTTTTTTTTTTTTTTTTTTTT MONMO3      TELAPSE     2933.94 TCPU     1653.22
 NUMERICALLY INTEGRATED DENSITY    708.0000566444
 TTTTTTTTTTTTTTTTTTTTTTTTTTTTTT NUMDFT      TELAPSE     2941.10 TCPU     1660.38
 CYC  10 ETOT(AU) -5.431117803940E+03 DETOT -1.02E-06 tst  2.51E-09 PX  1.33E-04
 TTTTTTTTTTTTTTTTTTTTTTTTTTTTTT DIIS        TELAPSE     2941.75 TCPU     1661.04
 DIIS TEST: 0.71240E-05 AT SCF   CYCLE  10 - DIIS ACTIVE - HISTORY:    10 CYCLES
 TTTTTTTTTTTTTTTTTTTTTTTTTTTTTT FDIK        TELAPSE     2943.77 TCPU     1662.51
 INSULATING STATE
 TOP OF VALENCE BANDS -    BAND    354; K    4; EIG -2.8666666E-01 AU
 TOP OF VALENCE BANDS -    BAND    354; K    1; EIG -2.8712680E-01 AU
 BOTTOM OF VIRTUAL BANDS - BAND    355; K    1; EIG -4.0010726E-02 AU
 INDIRECT ENERGY BAND GAP:   6.7119 eV
 TTTTTTTTTTTTTTTTTTTTTTTTTTTTTT PDIG        TELAPSE     2944.13 TCPU     1662.88
 CHARGE NORMALIZATION FACTOR   1.00000000
 TOTAL ATOMIC CHARGES:
   5.8079191   5.8079191   5.8079191   5.8079191   5.8079443   5.8079368
   5.8079443   5.8079368   5.8079443   5.8079368   5.8079443   5.8079368
   6.0404907   6.0404907   6.0404907   6.0404907   6.0405084   6.0404902
   6.0405084   6.0404902   6.0405084   6.0404902   6.0405084   6.0404902
   5.7290450   5.7290450   5.7290450   5.7290450   5.7290503   5.7290509
   5.7290503   5.7290509   5.7290503   5.7290509   5.7290503   5.7290509
   6.0293608   6.0293608   6.0293608   6.0293608   6.0293381   6.0293404
   6.0293381   6.0293404   6.0293381   6.0293404   6.0293381   6.0293404
   0.8490288   0.8490288   0.8490288   0.8490288   0.8490347   0.8490303
   0.8490347   0.8490303   0.8490347   0.8490303   0.8490347   0.8490303
   0.8550624   0.8550624   0.8550624   0.8550624   0.8550587   0.8550599
   0.8550587   0.8550599   0.8550587   0.8550599   0.8550587   0.8550599
   0.8476006   0.8476006   0.8476006   0.8476006   0.8476036   0.8476022
   0.8476036   0.8476022   0.8476036   0.8476022   0.8476036   0.8476022
   7.5986839   7.5986839   7.5986839   7.5986839   7.5987524   7.5987241
   7.5987524   7.5987241   7.5987524   7.5987241   7.5987524   7.5987241
   7.6036510   7.6036510   7.6036510   7.6036510   7.6035930   7.6036263
   7.6035930   7.6036263   7.6035930   7.6036263   7.6035930   7.6036263
   8.3322808   8.3322808   8.3322808   8.3322808   8.3322403   8.3322582
   8.3322403   8.3322582   8.3322403   8.3322582   8.3322403   8.3322582
  18.6137546  18.6137546  18.6137561  18.6137570  18.6137570  18.6137561
 TTTTTTTTTTTTTTTTTTTTTTTTTTTTTT MOQGAD      TELAPSE     2944.15 TCPU     1662.90
 TTTTTTTTTTTTTTTTTTTTTTTTTTTTTT SHELLXN     TELAPSE     2993.01 TCPU     1701.72
 TTTTTTTTTTTTTTTTTTTTTTTTTTTTTT MONMO3      TELAPSE     2998.20 TCPU     1706.90
 NUMERICALLY INTEGRATED DENSITY    708.0000566421
 TTTTTTTTTTTTTTTTTTTTTTTTTTTTTT NUMDFT      TELAPSE     3005.36 TCPU     1714.07
 CYC  11 ETOT(AU) -5.431117804263E+03 DETOT -3.24E-07 tst  8.13E-10 PX  4.88E-05
 TTTTTTTTTTTTTTTTTTTTTTTTTTTTTT DIIS        TELAPSE     3008.13 TCPU     1716.84
 DIIS TEST: 0.16261E-05 AT SCF   CYCLE  11 - DIIS ACTIVE - HISTORY:    11 CYCLES
 TTTTTTTTTTTTTTTTTTTTTTTTTTTTTT FDIK        TELAPSE     3011.71 TCPU     1719.02
 INSULATING STATE
 TOP OF VALENCE BANDS -    BAND    354; K    3; EIG -2.8666744E-01 AU
 TOP OF VALENCE BANDS -    BAND    354; K    1; EIG -2.8712746E-01 AU
 BOTTOM OF VIRTUAL BANDS - BAND    355; K    1; EIG -3.9997100E-02 AU
 INDIRECT ENERGY BAND GAP:   6.7122 eV
 TTTTTTTTTTTTTTTTTTTTTTTTTTTTTT PDIG        TELAPSE     3012.07 TCPU     1719.39
 CHARGE NORMALIZATION FACTOR   1.00000000
 TOTAL ATOMIC CHARGES:
   5.8078791   5.8078791   5.8078791   5.8078791   5.8078516   5.8078616
   5.8078516   5.8078616   5.8078516   5.8078616   5.8078516   5.8078616
   6.0405301   6.0405301   6.0405301   6.0405301   6.0405104   6.0405289
   6.0405104   6.0405289   6.0405104   6.0405289   6.0405104   6.0405289
   5.7290351   5.7290351   5.7290351   5.7290351   5.7290274   5.7290236
   5.7290274   5.7290236   5.7290274   5.7290236   5.7290274   5.7290236
   6.0293455   6.0293455   6.0293455   6.0293455   6.0293675   6.0293653
   6.0293675   6.0293653   6.0293675   6.0293653   6.0293675   6.0293653
   0.8490563   0.8490563   0.8490563   0.8490563   0.8490511   0.8490559
   0.8490511   0.8490559   0.8490511   0.8490559   0.8490511   0.8490559
   0.8550501   0.8550501   0.8550501   0.8550501   0.8550539   0.8550547
   0.8550539   0.8550547   0.8550539   0.8550547   0.8550539   0.8550547
   0.8476013   0.8476013   0.8476013   0.8476013   0.8475984   0.8476015
   0.8475984   0.8476015   0.8475984   0.8476015   0.8475984   0.8476015
   7.5988537   7.5988537   7.5988537   7.5988537   7.5987831   7.5988131
   7.5987831   7.5988131   7.5987831   7.5988131   7.5987831   7.5988131
   7.6035279   7.6035279   7.6035279   7.6035279   7.6035936   7.6035545
   7.6035936   7.6035545   7.6035936   7.6035545   7.6035936   7.6035545
   8.3322271   8.3322271   8.3322271   8.3322271   8.3322680   8.3322518
   8.3322680   8.3322518   8.3322680   8.3322518   8.3322680   8.3322518
  18.6137852  18.6137852  18.6137886  18.6137823  18.6137823  18.6137886
 TTTTTTTTTTTTTTTTTTTTTTTTTTTTTT MOQGAD      TELAPSE     3012.10 TCPU     1719.41
 TTTTTTTTTTTTTTTTTTTTTTTTTTTTTT SHELLXN     TELAPSE     3087.40 TCPU     1758.16
 TTTTTTTTTTTTTTTTTTTTTTTTTTTTTT MONMO3      TELAPSE     3092.48 TCPU     1763.24
 NUMERICALLY INTEGRATED DENSITY    708.0000566436
 TTTTTTTTTTTTTTTTTTTTTTTTTTTTTT NUMDFT      TELAPSE     3099.62 TCPU     1770.38
 CYC  12 ETOT(AU) -5.431117804331E+03 DETOT -6.74E-08 tst  3.39E-10 PX  3.87E-05
 TTTTTTTTTTTTTTTTTTTTTTTTTTTTTT DIIS        TELAPSE     3102.44 TCPU     1773.20
 DIIS TEST: 0.41061E-06 AT SCF   CYCLE  12 - DIIS ACTIVE - HISTORY:    12 CYCLES
 TTTTTTTTTTTTTTTTTTTTTTTTTTTTTT FDIK        TELAPSE     3110.62 TCPU     1778.88
 INSULATING STATE
 TOP OF VALENCE BANDS -    BAND    354; K    4; EIG -2.8666865E-01 AU
 TOP OF VALENCE BANDS -    BAND    354; K    1; EIG -2.8712875E-01 AU
 BOTTOM OF VIRTUAL BANDS - BAND    355; K    1; EIG -4.0002144E-02 AU
 INDIRECT ENERGY BAND GAP:   6.7121 eV
 TTTTTTTTTTTTTTTTTTTTTTTTTTTTTT PDIG        TELAPSE     3111.10 TCPU     1779.36
 CHARGE NORMALIZATION FACTOR   1.00000000
 TOTAL ATOMIC CHARGES:
   5.8078622   5.8078622   5.8078622   5.8078622   5.8078931   5.8078824
   5.8078931   5.8078824   5.8078931   5.8078824   5.8078931   5.8078824
   6.0405086   6.0405086   6.0405086   6.0405086   6.0405303   6.0405094
   6.0405303   6.0405094   6.0405303   6.0405094   6.0405303   6.0405094
   5.7290791   5.7290791   5.7290791   5.7290791   5.7290861   5.7290904
   5.7290861   5.7290904   5.7290861   5.7290904   5.7290861   5.7290904
   6.0293691   6.0293691   6.0293691   6.0293691   6.0293447   6.0293477
   6.0293447   6.0293477   6.0293447   6.0293477   6.0293447   6.0293477
   0.8490428   0.8490428   0.8490428   0.8490428   0.8490484   0.8490433
   0.8490484   0.8490433   0.8490484   0.8490433   0.8490484   0.8490433
   0.8550605   0.8550605   0.8550605   0.8550605   0.8550568   0.8550557
   0.8550568   0.8550557   0.8550568   0.8550557   0.8550568   0.8550557
   0.8476015   0.8476015   0.8476015   0.8476015   0.8476043   0.8476013
   0.8476043   0.8476013   0.8476043   0.8476013   0.8476043   0.8476013
   7.5987224   7.5987224   7.5987224   7.5987224   7.5987973   7.5987662
   7.5987973   7.5987662   7.5987973   7.5987662   7.5987973   7.5987662
   7.6035795   7.6035795   7.6035795   7.6035795   7.6035119   7.6035516
   7.6035119   7.6035516   7.6035119   7.6035516   7.6035119   7.6035516
   8.3322846   8.3322846   8.3322846   8.3322846   8.3322397   8.3322583
   8.3322397   8.3322583   8.3322397   8.3322583   8.3322397   8.3322583
  18.6137816  18.6137816  18.6137778  18.6137828  18.6137828  18.6137778
 TTTTTTTTTTTTTTTTTTTTTTTTTTTTTT MOQGAD      TELAPSE     3111.12 TCPU     1779.38
 TTTTTTTTTTTTTTTTTTTTTTTTTTTTTT SHELLXN     TELAPSE     3177.59 TCPU     1818.12
 TTTTTTTTTTTTTTTTTTTTTTTTTTTTTT MONMO3      TELAPSE     3183.78 TCPU     1824.32
 NUMERICALLY INTEGRATED DENSITY    708.0000566432
 TTTTTTTTTTTTTTTTTTTTTTTTTTTTTT NUMDFT      TELAPSE     3191.03 TCPU     1831.56
 CYC  13 ETOT(AU) -5.431117804364E+03 DETOT -3.31E-08 tst  8.86E-11 PX  2.39E-05
 TTTTTTTTTTTTTTTTTTTTTTTTTTTTTT DIIS        TELAPSE     3195.86 TCPU     1836.39
 DIIS TEST: 0.19297E-06 AT SCF   CYCLE  13 - DIIS ACTIVE - HISTORY:    13 CYCLES
 TTTTTTTTTTTTTTTTTTTTTTTTTTTTTT FDIK        TELAPSE     3199.34 TCPU     1838.76
 INSULATING STATE
 TOP OF VALENCE BANDS -    BAND    354; K    3; EIG -2.8666764E-01 AU
 TOP OF VALENCE BANDS -    BAND    354; K    1; EIG -2.8712794E-01 AU
 BOTTOM OF VIRTUAL BANDS - BAND    355; K    1; EIG -4.0001995E-02 AU
 INDIRECT ENERGY BAND GAP:   6.7121 eV
 TTTTTTTTTTTTTTTTTTTTTTTTTTTTTT PDIG        TELAPSE     3199.70 TCPU     1839.12
 CHARGE NORMALIZATION FACTOR   1.00000000
 TOTAL ATOMIC CHARGES:
   5.8078991   5.8078991   5.8078991   5.8078991   5.8078831   5.8078888
   5.8078831   5.8078888   5.8078831   5.8078888   5.8078831   5.8078888
   6.0405226   6.0405226   6.0405226   6.0405226   6.0405109   6.0405212
   6.0405109   6.0405212   6.0405109   6.0405212   6.0405109   6.0405212
   5.7290512   5.7290512   5.7290512   5.7290512   5.7290476   5.7290446
   5.7290476   5.7290446   5.7290476   5.7290446   5.7290476   5.7290446
   6.0293468   6.0293468   6.0293468   6.0293468   6.0293597   6.0293583
   6.0293597   6.0293583   6.0293597   6.0293583   6.0293597   6.0293583
   0.8490467   0.8490467   0.8490467   0.8490467   0.8490437   0.8490464
   0.8490437   0.8490464   0.8490437   0.8490464   0.8490437   0.8490464
   0.8550551   0.8550551   0.8550551   0.8550551   0.8550574   0.8550576
   0.8550574   0.8550576   0.8550574   0.8550576   0.8550574   0.8550576
   0.8476021   0.8476021   0.8476021   0.8476021   0.8476006   0.8476019
   0.8476006   0.8476019   0.8476006   0.8476019   0.8476006   0.8476019
   7.5987995   7.5987995   7.5987995   7.5987995   7.5987597   7.5987767
   7.5987597   7.5987767   7.5987597   7.5987767   7.5987597   7.5987767
   7.6035466   7.6035466   7.6035466   7.6035466   7.6035822   7.6035616
   7.6035822   7.6035616   7.6035822   7.6035616   7.6035822   7.6035616
   8.3322402   8.3322402   8.3322402   8.3322402   8.3322639   8.3322547
   8.3322639   8.3322547   8.3322639   8.3322547   8.3322639   8.3322547
  18.6137801  18.6137801  18.6137796  18.6137798  18.6137798  18.6137796
 TTTTTTTTTTTTTTTTTTTTTTTTTTTTTT MOQGAD      TELAPSE     3199.72 TCPU     1839.14
 TTTTTTTTTTTTTTTTTTTTTTTTTTTTTT SHELLXN     TELAPSE     3263.15 TCPU     1877.89
 TTTTTTTTTTTTTTTTTTTTTTTTTTTTTT MONMO3      TELAPSE     3268.20 TCPU     1882.94
 NUMERICALLY INTEGRATED DENSITY    708.0000566431
 TTTTTTTTTTTTTTTTTTTTTTTTTTTTTT NUMDFT      TELAPSE     3275.36 TCPU     1890.10
 CYC  14 ETOT(AU) -5.431117804393E+03 DETOT -2.91E-08 tst  4.15E-11 PX  1.35E-05
 TTTTTTTTTTTTTTTTTTTTTTTTTTTTTT DIIS        TELAPSE     3277.12 TCPU     1891.86
 DIIS TEST: 0.44711E-07 AT SCF   CYCLE  14 - DIIS ACTIVE - HISTORY:    14 CYCLES
 TTTTTTTTTTTTTTTTTTTTTTTTTTTTTT FDIK        TELAPSE     3279.75 TCPU     1893.03
 INSULATING STATE
 TOP OF VALENCE BANDS -    BAND    354; K    4; EIG -2.8666798E-01 AU
 TOP OF VALENCE BANDS -    BAND    354; K    1; EIG -2.8712846E-01 AU
 BOTTOM OF VIRTUAL BANDS - BAND    355; K    1; EIG -4.0001082E-02 AU
 INDIRECT ENERGY BAND GAP:   6.7122 eV
 TTTTTTTTTTTTTTTTTTTTTTTTTTTTTT PDIG        TELAPSE     3280.11 TCPU     1893.39
 CHARGE NORMALIZATION FACTOR   1.00000000
 TOTAL ATOMIC CHARGES:
   5.8078792   5.8078792   5.8078792   5.8078792   5.8078881   5.8078854
   5.8078881   5.8078854   5.8078881   5.8078854   5.8078881   5.8078854
   6.0405167   6.0405167   6.0405167   6.0405167   6.0405229   6.0405171
   6.0405229   6.0405171   6.0405229   6.0405171   6.0405229   6.0405171
   5.7290465   5.7290465   5.7290465   5.7290465   5.7290475   5.7290493
   5.7290475   5.7290493   5.7290475   5.7290493   5.7290475   5.7290493
   6.0293599   6.0293599   6.0293599   6.0293599   6.0293530   6.0293536
   6.0293530   6.0293536   6.0293530   6.0293536   6.0293530   6.0293536
   0.8490467   0.8490467   0.8490467   0.8490467   0.8490482   0.8490468
   0.8490482   0.8490468   0.8490482   0.8490468   0.8490482   0.8490468
   0.8550569   0.8550569   0.8550569   0.8550569   0.8550558   0.8550557
   0.8550558   0.8550557   0.8550558   0.8550557   0.8550558   0.8550557
   0.8476012   0.8476012   0.8476012   0.8476012   0.8476021   0.8476011
   0.8476021   0.8476011   0.8476021   0.8476011   0.8476021   0.8476011
   7.5987757   7.5987757   7.5987757   7.5987757   7.5987965   7.5987879
   7.5987965   7.5987879   7.5987965   7.5987879   7.5987965   7.5987879
   7.6035676   7.6035676   7.6035676   7.6035676   7.6035497   7.6035601
   7.6035497   7.6035601   7.6035497   7.6035601   7.6035497   7.6035601
   8.3322587   8.3322587   8.3322587   8.3322587   8.3322461   8.3322511
   8.3322461   8.3322511   8.3322461   8.3322511   8.3322461   8.3322511
  18.6137821  18.6137821  18.6137812  18.6137821  18.6137821  18.6137812
 TTTTTTTTTTTTTTTTTTTTTTTTTTTTTT MOQGAD      TELAPSE     3280.13 TCPU     1893.41
 TTTTTTTTTTTTTTTTTTTTTTTTTTTTTT SHELLXN     TELAPSE     3329.48 TCPU     1932.16
 TTTTTTTTTTTTTTTTTTTTTTTTTTTTTT MONMO3      TELAPSE     3333.51 TCPU     1936.19
 NUMERICALLY INTEGRATED DENSITY    708.0000566432
 TTTTTTTTTTTTTTTTTTTTTTTTTTTTTT NUMDFT      TELAPSE     3340.67 TCPU     1943.35
 CYC  15 ETOT(AU) -5.431117804386E+03 DETOT  7.21E-09 tst  1.37E-11 PX  7.05E-06
 TTTTTTTTTTTTTTTTTTTTTTTTTTTTTT DIIS        TELAPSE     3344.43 TCPU     1947.11
 DIIS TEST: 0.19767E-07 AT SCF   CYCLE  15 - DIIS ACTIVE - HISTORY:    15 CYCLES
 TTTTTTTTTTTTTTTTTTTTTTTTTTTTTT FDIK        TELAPSE     3347.57 TCPU     1947.13
 INSULATING STATE
 TOP OF VALENCE BANDS -    BAND    354; K    3; EIG -2.8666845E-01 AU
 TOP OF VALENCE BANDS -    BAND    354; K    1; EIG -2.8712902E-01 AU
 BOTTOM OF VIRTUAL BANDS - BAND    355; K    1; EIG -4.0001357E-02 AU
 INDIRECT ENERGY BAND GAP:   6.7122 eV
 TTTTTTTTTTTTTTTTTTTTTTTTTTTTTT PDIG        TELAPSE     3347.94 TCPU     1947.50
 CHARGE NORMALIZATION FACTOR   1.00000000
 TOTAL ATOMIC CHARGES:
   5.8078846   5.8078846   5.8078846   5.8078846   5.8078823   5.8078832
   5.8078823   5.8078832   5.8078823   5.8078832   5.8078823   5.8078832
   6.0405188   6.0405188   6.0405188   6.0405188   6.0405173   6.0405187
   6.0405173   6.0405187   6.0405173   6.0405187   6.0405173   6.0405187
   5.7290582   5.7290582   5.7290582   5.7290582   5.7290576   5.7290571
   5.7290576   5.7290571   5.7290576   5.7290571   5.7290576   5.7290571
   6.0293542   6.0293542   6.0293542   6.0293542   6.0293557   6.0293559
   6.0293557   6.0293559   6.0293557   6.0293559   6.0293557   6.0293559
   0.8490468   0.8490468   0.8490468   0.8490468   0.8490463   0.8490467
   0.8490463   0.8490467   0.8490463   0.8490467   0.8490463   0.8490467
   0.8550564   0.8550564   0.8550564   0.8550564   0.8550567   0.8550568
   0.8550567   0.8550568   0.8550567   0.8550568   0.8550567   0.8550568
   0.8476017   0.8476017   0.8476017   0.8476017   0.8476014   0.8476017
   0.8476014   0.8476017   0.8476014   0.8476017   0.8476014   0.8476017
   7.5987812   7.5987812   7.5987812   7.5987812   7.5987758   7.5987779
   7.5987758   7.5987779   7.5987758   7.5987779   7.5987758   7.5987779
   7.6035556   7.6035556   7.6035556   7.6035556   7.6035606   7.6035577
   7.6035606   7.6035577   7.6035606   7.6035577   7.6035606   7.6035577
   8.3322517   8.3322517   8.3322517   8.3322517   8.3322550   8.3322536
   8.3322550   8.3322536   8.3322550   8.3322536   8.3322550   8.3322536
  18.6137817  18.6137817  18.6137824  18.6137819  18.6137819  18.6137824
 TTTTTTTTTTTTTTTTTTTTTTTTTTTTTT MOQGAD      TELAPSE     3347.96 TCPU     1947.52
 TTTTTTTTTTTTTTTTTTTTTTTTTTTTTT SHELLXN     TELAPSE     3386.68 TCPU     1986.25
 +++ ENERGIES IN A.U. +++
 ::: EXT EL-POLE                                  -6.2215613985093E+03
 ::: EXT EL-SPHEROPOLE                             5.1836804144546E+01
 ::: BIELET ZONE E-E                               1.0298749512920E+04
 ::: TOTAL E-E                                     4.1290249185551E+03
 ::: TOTAL E-N + N-E                              -1.5443022292371E+04
 ::: TOTAL N-N                                     1.2291709584220E+03
 ::: KINETIC ENERGY                                4.9782010087279E+03
 ::: PSEUDO TOTAL   ENERGY                        -5.1066254066658E+03
 ::: VIRIAL COEFFICIENT                            9.8726558171176E-01
 TTTTTTTTTTTTTTTTTTTTTTTTTTTTTT MONMO3      TELAPSE     3391.79 TCPU     1991.35
 NUMERICALLY INTEGRATED DENSITY    708.0000566432
 TTTTTTTTTTTTTTTTTTTTTTTTTTTTTT NUMDFT      TELAPSE     3398.93 TCPU     1998.49
 CYC  16 ETOT(AU) -5.431117804379E+03 DETOT  6.60E-09 tst  2.90E-12 PX  7.05E-06

 == SCF ENDED - CONVERGENCE ON ENERGY      E(AU) -5.4311178043792E+03 CYCLES  16


 ENERGY EXPRESSION=HARTREE+FOCK EXCH*0.54000+(M06-2X     EXCH)*0.46000+M06-2X     CORR


 TOTAL ENERGY(DFT)(AU)( 16) -5.4311178043792E+03 DE 6.6E-09 tester 2.9E-12
 TTTTTTTTTTTTTTTTTTTTTTTTTTTTTT EDFT        TELAPSE     3398.97 TCPU     1998.54

 *******************************************************************************
 *                             FORCE CALCULATION                               *
 *******************************************************************************

 TTTTTTTTTTTTTTTTTTTTTTTTTTTTTT NUMDFG      TELAPSE     3459.27 TCPU     2058.83
 INFORMATION **** EXCPOG **** EXCH. BIPO BUFFER LENGTH (WORDS) =    16000000
 WARNING **** EXCPOG **** EXCH. BIPO BUFFER TOO SMALL - TO AVOID I/O SET EXCHSIZE =     8296317
 WARNING **** GENPOG **** COULOMB BIPO BUFFER TOO SMALL - TO AVOID I/O SET BIPOSIZE =     5360100
 INFORMATION **** GENPOG **** BIPO BUFFER LENGTH (WORDS) =     4000000
 TTTTTTTTTTTTTTTTTTTTTTTTTTTTTT SHELXG      TELAPSE     3890.58 TCPU     2314.77

 CARTESIAN FORCES IN HARTREE/BOHR (ANALYTICAL)
   ATOM                     X                   Y                   Z
   1   6            -3.488535892693E-05 -2.267656350252E-05 -3.633550215376E-06
   2   6             3.488535892693E-05  2.267656350785E-05 -3.633550214488E-06
   3   6            -3.488535892870E-05  2.267656352295E-05  3.633550223370E-06
   4   6             3.488535892338E-05 -2.267656349364E-05  3.633550218041E-06
   5   6            -2.418087414746E-06 -3.299934453871E-05 -2.291277964428E-05
   6   6            -2.321029876917E-05 -3.497080428794E-06 -3.414577404115E-05
   7   6             2.418087424516E-06  3.299934451917E-05 -2.291277963984E-05
   8   6             2.321029875496E-05 -3.497080392378E-06  3.414577404293E-05
   9   6            -2.418087433398E-06  3.299934454226E-05  2.291277963806E-05
  10   6             2.321029876207E-05  3.497080417247E-06 -3.414577405891E-05
  11   6             2.418087442280E-06 -3.299934454759E-05  2.291277964162E-05
  12   6            -2.321029877272E-05  3.497080427017E-06  3.414577404293E-05
  13   6            -7.810570009426E-06  7.100911722624E-06 -1.368226163656E-05
  14   6             7.810570050282E-06 -7.100911741276E-06 -1.368226163745E-05
  15   6            -7.810570023636E-06 -7.100911711966E-06  1.368226164900E-05
  16   6             7.810570034295E-06  7.100911700419E-06  1.368226160370E-05
  17   6            -1.438599582571E-05 -7.375312577551E-06  6.196134538783E-06
  18   6             7.324060478986E-06 -1.336339331015E-05 -7.916491753690E-06
  19   6             1.438599583548E-05  7.375312602420E-06  6.196134531677E-06
  20   6            -7.324060415925E-06 -1.336339330749E-05  7.916491743032E-06
  21   6            -1.438599582748E-05  7.375312581104E-06 -6.196134514802E-06
  22   6            -7.324060406155E-06  1.336339328795E-05 -7.916491790994E-06
  23   6             1.438599580172E-05 -7.375312566893E-06 -6.196134524572E-06
  24   6             7.324060455005E-06  1.336339330127E-05  7.916491755466E-06
  25   6            -6.504376670158E-06 -2.466176375565E-05  1.933518400055E-05
  26   6             6.504376682592E-06  2.466176373322E-05  1.933518398989E-05
  27   6            -6.504376651506E-06  2.466176374760E-05 -1.933518400876E-05
  28   6             6.504376694139E-06 -2.466176376048E-05 -1.933518402475E-05
  29   6             1.970063641865E-05 -7.974618699613E-06 -2.312543641803E-05
  30   6            -2.361558608399E-05  1.990271711660E-05 -7.056919454573E-06
  31   6            -1.970063644996E-05  7.974618680961E-06 -2.312543642735E-05
  32   6             2.361558599323E-05  1.990271711927E-05  7.056919472781E-06
  33   6             1.970063643442E-05  7.974618697837E-06  2.312543644722E-05
  34   6             2.361558605013E-05 -1.990271711172E-05 -7.056919434145E-06
  35   6            -1.970063642309E-05 -7.974618698281E-06  2.312543645244E-05
  36   6            -2.361558609054E-05 -1.990271704955E-05  7.056919428816E-06
  37   6            -3.270043253067E-06 -3.193221567166E-06  5.604987642016E-06
  38   6             3.270043228198E-06  3.193221545850E-06  5.604987665109E-06
  39   6            -3.270043245962E-06  3.193221536968E-06 -5.604987627361E-06
  40   6             3.270043240633E-06 -3.193221550291E-06 -5.604987623808E-06
  41   6             5.396275638336E-06 -3.282563334039E-06 -3.138641697653E-06
  42   6            -3.674514198693E-06  4.962557252242E-06 -3.174669926054E-06
  43   6            -5.396275625458E-06  3.282563300289E-06 -3.138641658573E-06
  44   6             3.674514202245E-06  4.962557238919E-06  3.174669894079E-06
  45   6             5.396275656988E-06  3.282563309170E-06  3.138641674560E-06
  46   6             3.674514186258E-06 -4.962557255794E-06 -3.174669929606E-06
  47   6            -5.396275633007E-06 -3.282563270091E-06  3.138641672784E-06
  48   6            -3.674514183594E-06 -4.962557244692E-06  3.174669910067E-06
  49   1             1.172894934065E-06 -1.629435304329E-05  4.126780012659E-06
  50   1            -1.172894934509E-06  1.629435304151E-05  4.126780009883E-06
  51   1             1.172894933177E-06  1.629435304218E-05 -4.126780009828E-06
  52   1            -1.172894933621E-06 -1.629435304151E-05 -4.126780012326E-06
  53   1             3.969564605466E-06  1.020493932025E-06 -1.615019485302E-05
  54   1            -1.610904378402E-05  4.082583978271E-06  9.708626671490E-07
  55   1            -3.969564606021E-06 -1.020493932025E-06 -1.615019485368E-05
  56   1             1.610904378269E-05  4.082583980658E-06 -9.708626680371E-07
  57   1             3.969564607409E-06 -1.020493928028E-06  1.615019485035E-05
  58   1             1.610904378513E-05 -4.082583980269E-06  9.708626671490E-07
  59   1            -3.969564603135E-06  1.020493932469E-06  1.615019485146E-05
  60   1            -1.610904378180E-05 -4.082583978993E-06 -9.708626653726E-07
  61   1            -1.033387265981E-06  1.072895557375E-05  1.476053169358E-05
  62   1             1.033387269089E-06 -1.072895557419E-05  1.476053169069E-05
  63   1            -1.033387259763E-06 -1.072895557752E-05 -1.476053169935E-05
  64   1             1.033387268645E-06  1.072895557330E-05 -1.476053169558E-05
  65   1             1.512658302660E-05 -3.483628585599E-07  1.045199784699E-05
  66   1             1.054052043381E-05  1.487135630085E-05 -6.870728483932E-07
  67   1            -1.512658303127E-05  3.483628527867E-07  1.045199784455E-05
  68   1            -1.054052043226E-05  1.487135629641E-05  6.870728461728E-07
  69   1             1.512658302727E-05  3.483628558953E-07 -1.045199784500E-05
  70   1            -1.054052043337E-05 -1.487135629685E-05 -6.870728492814E-07
  71   1            -1.512658302016E-05 -3.483628576717E-07 -1.045199784566E-05
  72   1             1.054052043536E-05 -1.487135629930E-05  6.870728466168E-07
  73   1            -6.254240845660E-06  7.897992019501E-06 -5.519649391550E-06
  74   1             6.254240845216E-06 -7.897992018835E-06 -5.519649389107E-06
  75   1            -6.254240846992E-06 -7.897992018391E-06  5.519649392327E-06
  76   1             6.254240846992E-06  7.897992017059E-06  5.519649392327E-06
  77   1            -5.704866415435E-06 -6.795590751896E-06  8.161713964894E-06
  78   1             8.130422900265E-06 -5.544301739546E-06 -6.607811020132E-06
  79   1             5.704866414102E-06  6.795590754116E-06  8.161713966004E-06
  80   1            -8.130422895158E-06 -5.544301740268E-06  6.607811016135E-06
  81   1            -5.704866412715E-06  6.795590751896E-06 -8.161713967114E-06
  82   1            -8.130422894492E-06  5.544301738380E-06 -6.607811020132E-06
  83   1             5.704866412215E-06 -6.795590753228E-06 -8.161713967114E-06
  84   1             8.130422895158E-06  5.544301739879E-06  6.607811019244E-06
  85   7             5.463385689186E-06 -1.320317780351E-05 -8.316485937687E-06
  86   7            -5.463385729820E-06  1.320317779374E-05 -8.316485921256E-06
  87   7             5.463385700288E-06  1.320317780706E-05  8.316485947013E-06
  88   7            -5.463385756910E-06 -1.320317771825E-05  8.316485968329E-06
  89   7            -7.994840226733E-06  4.290264064677E-06 -1.210886420022E-05
  90   7            -1.327916805849E-05 -8.367296874034E-06  5.529598274157E-06
  91   7             7.994840275138E-06 -4.290264039364E-06 -1.210886425396E-05
  92   7             1.327916805716E-05 -8.367296901568E-06 -5.529598216425E-06
  93   7            -7.994840268033E-06 -4.290264061124E-06  1.210886423220E-05
  94   7             1.327916805582E-05  8.367296916223E-06  5.529598255505E-06
  95   7             7.994840214742E-06  4.290264042028E-06  1.210886420910E-05
  96   7            -1.327916809535E-05  8.367296862932E-06 -5.529598267495E-06
  97   7             2.836555816899E-07  5.198594688061E-06 -2.978671629705E-05
  98   7            -2.836555887953E-07 -5.198594670297E-06 -2.978671631482E-05
  99   7             2.836555834662E-07 -5.198594673850E-06  2.978671630594E-05
 100   7            -2.836555914598E-07  5.198594688949E-06  2.978671627440E-05
 101   7            -2.989812871146E-05  1.098365474128E-06  4.312456367117E-06
 102   7             4.807330130419E-06 -2.973934104711E-05  6.892374511125E-07
 103   7             2.989812873100E-05 -1.098365439489E-06  4.312456304056E-06
 104   7            -4.807330053147E-06 -2.973934107997E-05 -6.892374377898E-07
 105   7            -2.989812874832E-05 -1.098365439489E-06 -4.312456360900E-06
 106   7            -4.807330111767E-06  2.973934100314E-05  6.892374315726E-07
 107   7             2.989812872789E-05  1.098365456365E-06 -4.312456358235E-06
 108   7             4.807330138412E-06  2.973934101824E-05 -6.892374280199E-07
 109   8             4.434503373218E-05  4.505260440624E-05  2.029494300437E-05
 110   8            -4.434503374640E-05 -4.505260441601E-05  2.029494298572E-05
 111   8             4.434503373574E-05 -4.505260442178E-05 -2.029494299904E-05
 112   8            -4.434503372863E-05  4.505260442578E-05 -2.029494300260E-05
 113   8             1.927615972264E-05  4.385616696823E-05  4.455778854817E-05
 114   8             4.508507221646E-05  1.999907976380E-05  4.405295590004E-05
 115   8            -1.927615973063E-05 -4.385616696467E-05  4.455778853485E-05
 116   8            -4.508507220224E-05  1.999907974159E-05 -4.405295590360E-05
 117   8             1.927615972885E-05 -4.385616698599E-05 -4.455778853885E-05
 118   8            -4.508507220136E-05 -1.999907973627E-05  4.405295591070E-05
 119   8            -1.927615971020E-05  4.385616696823E-05 -4.455778854640E-05
 120   8             4.508507219825E-05 -1.999907974604E-05 -4.405295590715E-05
 121 230            -9.526156858092E-15 -3.271112080938E-05  2.686739719593E-14
 122 230            -1.204723519873E-14  3.271112077252E-05 -9.103828801926E-15
 123 230            -3.784355570240E-14 -2.665254986933E-14 -3.335323819398E-05
 124 230            -3.323543181732E-05  4.292469274619E-16  7.549516567451E-15
 125 230             3.323543178779E-05  3.658834821665E-14  1.099120794379E-14
 126 230             3.685940441756E-14 -1.169731290433E-14  3.335323819198E-05

 RESULTANT FORCE    -1.350922683181E-14  1.787459069647E-14  8.326672684689E-16

 ATOMIC PART

 SYMMETRY ALLOWED FORCES (ANALYTICAL) (DIRECTION, FORCE)

    1  9.9018403E-06    2 -1.5902002E-05    3 -8.1404851E-05    4 -6.1769593E-05
    5 -1.2446921E-05    6 -5.0087813E-05    7 -1.6665280E-05    8 -7.1855591E-05
    9 -3.7769938E-05   10  1.4193811E-06   11 -3.4518214E-05   12 -1.0036084E-06
   13  1.5249920E-05   14  4.3940464E-06   15 -3.0775137E-05   16 -3.3028991E-05
   17  3.9636583E-06   18 -8.5409064E-06   19  1.3600028E-06   20  4.6399668E-05
   21 -4.4075578E-05   22 -5.8659586E-05   23 -1.5166928E-05   24  1.6583093E-05
   25  4.2101979E-05   26 -4.7056447E-05   27 -5.2507896E-06   28  6.5607883E-06
   29  9.0901818E-06   30 -9.1404367E-06   31 -1.3645651E-05   32  1.9608619E-06
   33  2.9892407E-06   34  6.3074380E-06   35 -1.2236354E-05   36  1.8215680E-06
   37 -1.5404246E-05   38  2.1000952E-05   39 -2.1384971E-05   40 -2.2053932E-05
   41 -2.3965252E-05   42  7.0570085E-06   43  2.4436339E-05   44 -1.4900983E-05
   45 -1.7007983E-05   46  3.0625978E-05   47  1.4499935E-05   48  1.3711604E-05
   49 -5.8000008E-06   50  2.9703281E-05   51  2.0899559E-05   52  4.2074551E-06
   53 -4.6580979E-06   54  3.5937821E-05   55  9.9680488E-06   56 -2.0568799E-05
   57  2.3246152E-06   58  8.1648755E-06   59  1.4218596E-05   60 -1.7678316E-05
   61 -2.3420255E-05   62  3.7485570E-07   63  3.6573276E-06   64 -3.1157342E-05
   65  1.6604206E-06   66 -1.0945719E-05   67  2.0350451E-07   68 -2.9804438E-05
   69 -5.2390619E-06   70  1.2056770E-05   71  5.0192701E-06   72 -3.0612724E-05
   73 -2.8719455E-05   74 -5.2654535E-05   75  7.7530727E-06   76  4.0771264E-05
   77 -1.8266320E-05   78 -4.0729016E-05   79 -3.9095197E-05   80  2.9332759E-05
   81 -3.5259188E-05   82  2.4251614E-05   83  3.2563774E-05   84  1.2642735E-04
   85  7.9833450E-05   86  5.2693072E-05   87  8.9282593E-05   88  2.1901163E-05
   89  9.2420803E-05   90  9.2042890E-05   91 -4.6260511E-05   92 -4.7168602E-05
   93  4.7001998E-05

 CELL PART

 GRADIENT WITH RESPECT TO THE CELL PARAMETER IN HARTREE/BOHR
ORDER: -D/DA1X, -D/DA1Y, -D/DA1Z
       -D/DA2X, -D/DA2Y, -D/DA2Z
       -D/DA3X, -D/DA3Y, -D/DA3Z
  0.119595211291E-13 -0.499624531081E-05 -0.514915287120E-05
 -0.483610362778E-05 -0.397351535895E-13 -0.514915267757E-05
 -0.483610342172E-05 -0.499624546180E-05 -0.101070346413E-13

STRESS TENSOR, IN HARTREE/BOHR^3:
ORDER: 11 12 13
       21 22 23
       31 32 33
  0.936580543111E-08 -0.211110452488E-15  0.187949130378E-15
  0.184683575085E-15  0.967594297573E-08 -0.107730773795E-15
 -0.177702341674E-15  0.197276058270E-15  0.997207000763E-08

PRESSURE FROM THE STRESS TENSOR,
IN HARTREE/BOHR^3: -0.96713E-08
PRESSURE IN GIGAPASCAL: -0.2845E-03
CONVERSION FACTOR: 1 HARTREE/BOHR^3= 29421 GIGAPASCAL
WHEN USING VALUES FOR BOHR RADIUS AND HARTREE
FROM IUPAC WEBSITE, APRIL 2009
ENTHALPY: -5.4311179648605E+03

 SYMMETRY ALLOWED FORCES (ANALYTICAL) (DIRECTION, FORCE)

    1 -2.7796169E-04    2  6.2079920E-06    3  3.4745914E-06
 TTTTTTTTTTTTTTTTTTTTTTTTTTTTTT TOTGRA_C    TELAPSE     3976.89 TCPU     2401.08
 *******************************************************************************
 LATTICE PARAMETERS (ANGSTROMS AND DEGREES) - BOHR = 0.5291772083 ANGSTROM
 PRIMITIVE CELL - CENTRING CODE 6/1 VOLUME=  2458.918179 - DENSITY  1.029 g/cm^3
         A              B              C           ALPHA      BETA       GAMMA 
    14.72726120    14.72726120    14.72726120   109.471221 109.471221 109.471221
 *******************************************************************************
 ATOMS IN THE ASYMMETRIC UNIT   33 - ATOMS IN THE UNIT CELL:  126
     ATOM                 X/A                 Y/B                 Z/C    
 *******************************************************************************
      1 T   6 C     3.568648139042E-02 -4.661957407287E-01  3.483110287427E-01
      2 F   6 C     1.854932305286E-01 -3.126245473523E-01 -3.483110287427E-01
      3 F   6 C    -3.568648139042E-02  3.126245473523E-01  4.981177778809E-01
      4 F   6 C    -1.854932305286E-01  4.661957407287E-01 -4.981177778809E-01
      5 T   6 C     3.483110287427E-01  3.568648139042E-02 -4.661957407287E-01
      6 T   6 C    -4.661957407287E-01  3.483110287427E-01  3.568648139042E-02
      7 F   6 C    -4.981177778809E-01 -1.854932305286E-01  4.661957407287E-01
      8 F   6 C    -3.126245473523E-01 -3.483110287427E-01  1.854932305286E-01
      9 F   6 C    -3.483110287427E-01  1.854932305286E-01 -3.126245473523E-01
     10 F   6 C     3.126245473523E-01  4.981177778809E-01 -3.568648139042E-02
     11 F   6 C     4.981177778809E-01 -3.568648139042E-02  3.126245473523E-01
     12 F   6 C     4.661957407287E-01 -4.981177778809E-01 -1.854932305286E-01
     13 T   6 C     8.409006205467E-02 -1.878658075439E-01  4.597003342310E-01
     14 F   6 C     3.524338582251E-01 -3.756102721763E-01 -4.597003342310E-01
     15 F   6 C    -8.409006205467E-02  3.756102721763E-01 -2.719558695986E-01
     16 F   6 C    -3.524338582251E-01  1.878658075439E-01  2.719558695986E-01
     17 T   6 C     4.597003342310E-01  8.409006205467E-02 -1.878658075439E-01
     18 T   6 C    -1.878658075439E-01  4.597003342310E-01  8.409006205467E-02
     19 F   6 C     2.719558695986E-01 -3.524338582251E-01  1.878658075439E-01
     20 F   6 C    -3.756102721763E-01 -4.597003342310E-01  3.524338582251E-01
     21 F   6 C    -4.597003342310E-01  3.524338582251E-01 -3.756102721763E-01
     22 F   6 C     3.756102721763E-01 -2.719558695986E-01 -8.409006205467E-02
     23 F   6 C    -2.719558695986E-01 -8.409006205467E-02  3.756102721763E-01
     24 F   6 C     1.878658075439E-01  2.719558695986E-01 -3.524338582251E-01
     25 T   6 C     3.651004930528E-02 -3.603795068299E-01  3.863719422563E-01
     26 F   6 C     2.532485509137E-01 -3.498618929510E-01 -3.863719422563E-01
     27 F   6 C    -3.651004930528E-02  3.498618929510E-01 -3.968895561352E-01
     28 F   6 C    -2.532485509137E-01  3.603795068299E-01  3.968895561352E-01
     29 T   6 C     3.863719422563E-01  3.651004930528E-02 -3.603795068299E-01
     30 T   6 C    -3.603795068299E-01  3.863719422563E-01  3.651004930528E-02
     31 F   6 C     3.968895561352E-01 -2.532485509137E-01  3.603795068299E-01
     32 F   6 C    -3.498618929510E-01 -3.863719422563E-01  2.532485509137E-01
     33 F   6 C    -3.863719422563E-01  2.532485509137E-01 -3.498618929510E-01
     34 F   6 C     3.498618929510E-01 -3.968895561352E-01 -3.651004930528E-02
     35 F   6 C    -3.968895561352E-01 -3.651004930528E-02  3.498618929510E-01
     36 F   6 C     3.603795068299E-01  3.968895561352E-01 -2.532485509137E-01
     37 T   6 C    -2.922431124273E-02 -2.505896330158E-01  4.170038148083E-01
     38 F   6 C     3.324065521760E-01 -4.462281260510E-01 -4.170038148083E-01
     39 F   6 C     2.922431124273E-02  4.462281260510E-01 -2.213653217730E-01
     40 F   6 C    -3.324065521760E-01  2.505896330158E-01  2.213653217730E-01
     41 T   6 C     4.170038148083E-01 -2.922431124273E-02 -2.505896330158E-01
     42 T   6 C    -2.505896330158E-01  4.170038148083E-01 -2.922431124273E-02
     43 F   6 C     2.213653217730E-01 -3.324065521760E-01  2.505896330158E-01
     44 F   6 C    -4.462281260510E-01 -4.170038148083E-01  3.324065521760E-01
     45 F   6 C    -4.170038148083E-01  3.324065521760E-01 -4.462281260510E-01
     46 F   6 C     4.462281260510E-01 -2.213653217730E-01  2.922431124273E-02
     47 F   6 C    -2.213653217730E-01  2.922431124273E-02  4.462281260510E-01
     48 F   6 C     2.505896330158E-01  2.213653217730E-01 -3.324065521760E-01
     49 T   1 H     1.158655658305E-01 -4.631177833318E-01  3.659587604141E-01
     50 F   1 H     1.709234562541E-01 -2.500931945835E-01 -3.659587604141E-01
     51 F   1 H    -1.158655658305E-01  2.500931945835E-01  4.210166508377E-01
     52 F   1 H    -1.709234562541E-01  4.631177833318E-01 -4.210166508377E-01
     53 T   1 H     3.659587604141E-01  1.158655658305E-01 -4.631177833318E-01
     54 T   1 H    -4.631177833318E-01  3.659587604141E-01  1.158655658305E-01
     55 F   1 H    -4.210166508377E-01 -1.709234562541E-01  4.631177833318E-01
     56 F   1 H    -2.500931945835E-01 -3.659587604141E-01  1.709234562541E-01
     57 F   1 H    -3.659587604141E-01  1.709234562541E-01 -2.500931945835E-01
     58 F   1 H     2.500931945835E-01  4.210166508377E-01 -1.158655658305E-01
     59 F   1 H     4.210166508377E-01 -1.158655658305E-01  2.500931945835E-01
     60 F   1 H     4.631177833318E-01 -4.210166508377E-01 -1.709234562541E-01
     61 T   1 H     1.367416992831E-01 -9.893128156070E-02 -4.980843025498E-01
     62 F   1 H     3.991530209890E-01 -3.651739981671E-01  4.980843025498E-01
     63 F   1 H    -1.367416992831E-01  3.651739981671E-01 -2.356729808438E-01
     64 F   1 H    -3.991530209890E-01  9.893128156070E-02  2.356729808438E-01
     65 T   1 H    -4.980843025498E-01  1.367416992831E-01 -9.893128156070E-02
     66 T   1 H    -9.893128156070E-02 -4.980843025498E-01  1.367416992831E-01
     67 F   1 H     2.356729808438E-01 -3.991530209890E-01  9.893128156070E-02
     68 F   1 H    -3.651739981671E-01  4.980843025498E-01  3.991530209890E-01
     69 F   1 H     4.980843025498E-01  3.991530209890E-01 -3.651739981671E-01
     70 F   1 H     3.651739981671E-01 -2.356729808438E-01 -1.367416992831E-01
     71 F   1 H    -2.356729808438E-01 -1.367416992831E-01  3.651739981671E-01
     72 F   1 H     9.893128156070E-02  2.356729808438E-01 -3.991530209890E-01
     73 T   1 H    -8.913193619832E-02 -2.243356958966E-01  4.186488846651E-01
     74 F   1 H     3.570154194383E-01  4.922191791366E-01 -4.186488846651E-01
     75 F   1 H     8.913193619832E-02 -4.922191791366E-01 -1.352037596983E-01
     76 F   1 H    -3.570154194383E-01  2.243356958966E-01  1.352037596983E-01
     77 T   1 H     4.186488846651E-01 -8.913193619832E-02 -2.243356958966E-01
     78 T   1 H    -2.243356958966E-01  4.186488846651E-01 -8.913193619832E-02
     79 F   1 H     1.352037596983E-01 -3.570154194383E-01  2.243356958966E-01
     80 F   1 H     4.922191791366E-01 -4.186488846651E-01  3.570154194383E-01
     81 F   1 H    -4.186488846651E-01  3.570154194383E-01  4.922191791366E-01
     82 F   1 H    -4.922191791366E-01 -1.352037596983E-01  8.913193619832E-02
     83 F   1 H    -1.352037596983E-01  8.913193619832E-02 -4.922191791366E-01
     84 F   1 H     2.243356958966E-01  1.352037596983E-01 -3.570154194383E-01
     85 T   7 N     1.249851330342E-01 -2.578310117885E-01  4.401635199690E-01
     86 F   7 N     3.020054682425E-01 -3.151783869348E-01 -4.401635199690E-01
     87 F   7 N    -1.249851330342E-01  3.151783869348E-01 -3.828161448227E-01
     88 F   7 N    -3.020054682425E-01  2.578310117885E-01  3.828161448227E-01
     89 T   7 N     4.401635199690E-01  1.249851330342E-01 -2.578310117885E-01
     90 T   7 N    -2.578310117885E-01  4.401635199690E-01  1.249851330342E-01
     91 F   7 N     3.828161448227E-01 -3.020054682425E-01  2.578310117885E-01
     92 F   7 N    -3.151783869348E-01 -4.401635199690E-01  3.020054682425E-01
     93 F   7 N    -4.401635199690E-01  3.020054682425E-01 -3.151783869348E-01
     94 F   7 N     3.151783869348E-01 -3.828161448227E-01 -1.249851330342E-01
     95 F   7 N    -3.828161448227E-01 -1.249851330342E-01  3.151783869348E-01
     96 F   7 N     2.578310117885E-01  3.828161448227E-01 -3.020054682425E-01
     97 T   7 N    -5.809516530998E-02 -3.590584894673E-01  3.704886340992E-01
     98 F   7 N     2.704528764335E-01 -4.285837994092E-01 -3.704886340992E-01
     99 F   7 N     5.809516530998E-02  4.285837994092E-01 -3.009633241573E-01
    100 F   7 N    -2.704528764335E-01  3.590584894673E-01  3.009633241573E-01
    101 T   7 N     3.704886340992E-01 -5.809516530998E-02 -3.590584894673E-01
    102 T   7 N    -3.590584894673E-01  3.704886340992E-01 -5.809516530998E-02
    103 F   7 N     3.009633241573E-01 -2.704528764335E-01  3.590584894673E-01
    104 F   7 N    -4.285837994092E-01 -3.704886340992E-01  2.704528764335E-01
    105 F   7 N    -3.704886340992E-01  2.704528764335E-01 -4.285837994092E-01
    106 F   7 N     4.285837994092E-01 -3.009633241573E-01  5.809516530998E-02
    107 F   7 N    -3.009633241573E-01  5.809516530998E-02  4.285837994092E-01
    108 F   7 N     3.590584894673E-01  3.009633241573E-01 -2.704528764335E-01
    109 T   8 O    -5.072404885327E-02  4.463771574253E-01  2.987564417366E-01
    110 F   8 O     1.476207156887E-01 -3.494804905899E-01 -2.987564417366E-01
    111 F   8 O     5.072404885327E-02  3.494804905899E-01  4.971012062786E-01
    112 F   8 O    -1.476207156887E-01 -4.463771574253E-01 -4.971012062786E-01
    113 T   8 O     2.987564417366E-01 -5.072404885327E-02  4.463771574253E-01
    114 T   8 O     4.463771574253E-01  2.987564417366E-01 -5.072404885327E-02
    115 F   8 O    -4.971012062786E-01 -1.476207156887E-01 -4.463771574253E-01
    116 F   8 O    -3.494804905899E-01 -2.987564417366E-01  1.476207156887E-01
    117 F   8 O    -2.987564417366E-01  1.476207156887E-01 -3.494804905899E-01
    118 F   8 O     3.494804905899E-01  4.971012062786E-01  5.072404885327E-02
    119 F   8 O     4.971012062786E-01  5.072404885327E-02  3.494804905899E-01
    120 F   8 O    -4.463771574253E-01 -4.971012062786E-01 -1.476207156887E-01
    121 T 230 ZN   -2.065279729948E-01  5.000000000000E-01  2.934720270052E-01
    122 F 230 ZN    2.065279729948E-01  5.000000000000E-01 -2.934720270052E-01
    123 T 230 ZN    2.934720270052E-01 -2.065279729948E-01  5.000000000000E-01
    124 T 230 ZN   -5.000000000000E-01  2.934720270052E-01 -2.065279729948E-01
    125 F 230 ZN   -5.000000000000E-01 -2.934720270052E-01  2.065279729948E-01
    126 F 230 ZN   -2.934720270052E-01  2.065279729948E-01  5.000000000000E-01

 TRANSFORMATION MATRIX PRIMITIVE-CRYSTALLOGRAPHIC CELL
  0.0000  1.0000  1.0000  1.0000  0.0000  1.0000  1.0000  1.0000  0.0000

 *******************************************************************************
 CRYSTALLOGRAPHIC CELL (VOLUME=       4917.83635773)
         A              B              C           ALPHA      BETA       GAMMA 
    17.00557644    17.00557644    17.00557644    90.000000  90.000000  90.000000

 COORDINATES IN THE CRYSTALLOGRAPHIC CELL
     ATOM                 X/A                 Y/B                 Z/C    
 *******************************************************************************
      1 T   6 C     4.232144033118E-01 -7.490337456907E-02  1.105898559595E-01
      2 F   6 C    -4.232144033118E-01  7.490337456907E-02  1.105898559595E-01
      3 F   6 C     4.232144033118E-01  7.490337456907E-02 -1.105898559595E-01
      4 F   6 C    -4.232144033118E-01 -7.490337456907E-02 -1.105898559595E-01
      5 T   6 C     1.105898559595E-01  4.232144033118E-01 -7.490337456907E-02
      6 T   6 C    -7.490337456907E-02  1.105898559595E-01  4.232144033118E-01
      7 F   6 C    -1.105898559595E-01 -4.232144033118E-01 -7.490337456907E-02
      8 F   6 C     7.490337456907E-02  1.105898559595E-01 -4.232144033118E-01
      9 F   6 C     1.105898559595E-01 -4.232144033118E-01  7.490337456907E-02
     10 F   6 C     7.490337456907E-02 -1.105898559595E-01  4.232144033118E-01
     11 F   6 C    -1.105898559595E-01  4.232144033118E-01  7.490337456907E-02
     12 F   6 C    -7.490337456907E-02 -1.105898559595E-01 -4.232144033118E-01
     13 T   6 C    -4.061277676838E-01 -1.341718980852E-01  2.182619601399E-01
     14 F   6 C     4.061277676838E-01  1.341718980852E-01  2.182619601399E-01
     15 F   6 C    -4.061277676838E-01  1.341718980852E-01 -2.182619601399E-01
     16 F   6 C     4.061277676838E-01 -1.341718980852E-01 -2.182619601399E-01
     17 T   6 C     2.182619601399E-01 -4.061277676838E-01 -1.341718980852E-01
     18 T   6 C    -1.341718980852E-01  2.182619601399E-01 -4.061277676838E-01
     19 F   6 C    -2.182619601399E-01  4.061277676838E-01 -1.341718980852E-01
     20 F   6 C     1.341718980852E-01  2.182619601399E-01  4.061277676838E-01
     21 F   6 C     2.182619601399E-01  4.061277676838E-01  1.341718980852E-01
     22 F   6 C     1.341718980852E-01 -2.182619601399E-01 -4.061277676838E-01
     23 F   6 C    -2.182619601399E-01 -4.061277676838E-01  1.341718980852E-01
     24 F   6 C    -1.341718980852E-01 -2.182619601399E-01  4.061277676838E-01
     25 T   6 C     4.947411930605E-01 -1.083692508042E-01  1.448793001095E-01
     26 F   6 C    -4.947411930605E-01  1.083692508042E-01  1.448793001095E-01
     27 F   6 C     4.947411930605E-01  1.083692508042E-01 -1.448793001095E-01
     28 F   6 C    -4.947411930605E-01 -1.083692508042E-01 -1.448793001095E-01
     29 T   6 C     1.448793001095E-01  4.947411930605E-01 -1.083692508042E-01
     30 T   6 C    -1.083692508042E-01  1.448793001095E-01  4.947411930605E-01
     31 F   6 C    -1.448793001095E-01 -4.947411930605E-01 -1.083692508042E-01
     32 F   6 C     1.083692508042E-01  1.448793001095E-01 -4.947411930605E-01
     33 F   6 C     1.448793001095E-01 -4.947411930605E-01  1.083692508042E-01
     34 F   6 C     1.083692508042E-01 -1.448793001095E-01  4.947411930605E-01
     35 F   6 C    -1.448793001095E-01  4.947411930605E-01  1.083692508042E-01
     36 F   6 C    -1.083692508042E-01 -1.448793001095E-01 -4.947411930605E-01
     37 T   6 C    -4.021807534824E-01 -1.808154317093E-01  1.515911204666E-01
     38 F   6 C     4.021807534824E-01  1.808154317093E-01  1.515911204666E-01
     39 F   6 C    -4.021807534824E-01  1.808154317093E-01 -1.515911204666E-01
     40 F   6 C     4.021807534824E-01 -1.808154317093E-01 -1.515911204666E-01
     41 T   6 C     1.515911204666E-01 -4.021807534824E-01 -1.808154317093E-01
     42 T   6 C    -1.808154317093E-01  1.515911204666E-01 -4.021807534824E-01
     43 F   6 C    -1.515911204666E-01  4.021807534824E-01 -1.808154317093E-01
     44 F   6 C     1.808154317093E-01  1.515911204666E-01  4.021807534824E-01
     45 F   6 C     1.515911204666E-01  4.021807534824E-01  1.808154317093E-01
     46 F   6 C     1.808154317093E-01 -1.515911204666E-01 -4.021807534824E-01
     47 F   6 C    -1.515911204666E-01 -4.021807534824E-01  1.808154317093E-01
     48 F   6 C    -1.808154317093E-01 -1.515911204666E-01  4.021807534824E-01
     49 T   1 H     3.934877056259E-01 -2.752894521180E-02  1.433945110423E-01
     50 F   1 H    -3.934877056259E-01  2.752894521180E-02  1.433945110423E-01
     51 F   1 H     3.934877056259E-01  2.752894521180E-02 -1.433945110423E-01
     52 F   1 H    -3.934877056259E-01 -2.752894521180E-02 -1.433945110423E-01
     53 T   1 H     1.433945110423E-01  3.934877056259E-01 -2.752894521180E-02
     54 T   1 H    -2.752894521180E-02  1.433945110423E-01  3.934877056259E-01
     55 F   1 H    -1.433945110423E-01 -3.934877056259E-01 -2.752894521180E-02
     56 F   1 H     2.752894521180E-02  1.433945110423E-01 -3.934877056259E-01
     57 F   1 H     1.433945110423E-01 -3.934877056259E-01  2.752894521180E-02
     58 F   1 H     2.752894521180E-02 -1.433945110423E-01  3.934877056259E-01
     59 F   1 H    -1.433945110423E-01  3.934877056259E-01  2.752894521180E-02
     60 F   1 H    -2.752894521180E-02 -1.433945110423E-01 -3.934877056259E-01
     61 T   1 H    -3.668786416968E-01 -1.312056608530E-01  2.679473601361E-01
     62 F   1 H     3.668786416968E-01  1.312056608530E-01  2.679473601361E-01
     63 F   1 H    -3.668786416968E-01  1.312056608530E-01 -2.679473601361E-01
     64 F   1 H     3.668786416968E-01 -1.312056608530E-01 -2.679473601361E-01
     65 T   1 H     2.679473601361E-01 -3.668786416968E-01 -1.312056608530E-01
     66 T   1 H    -1.312056608530E-01  2.679473601361E-01 -3.668786416968E-01
     67 F   1 H    -2.679473601361E-01  3.668786416968E-01 -1.312056608530E-01
     68 F   1 H     1.312056608530E-01  2.679473601361E-01  3.668786416968E-01
     69 F   1 H     2.679473601361E-01  3.668786416968E-01  1.312056608530E-01
     70 F   1 H     1.312056608530E-01 -2.679473601361E-01 -3.668786416968E-01
     71 F   1 H    -2.679473601361E-01 -3.668786416968E-01  1.312056608530E-01
     72 F   1 H    -1.312056608530E-01 -2.679473601361E-01  3.668786416968E-01
     73 T   1 H    -3.582774375166E-01 -2.230736778183E-01  1.339417416200E-01
     74 F   1 H     3.582774375166E-01  2.230736778183E-01  1.339417416200E-01
     75 F   1 H    -3.582774375166E-01  2.230736778183E-01 -1.339417416200E-01
     76 F   1 H     3.582774375166E-01 -2.230736778183E-01 -1.339417416200E-01
     77 T   1 H     1.339417416200E-01 -3.582774375166E-01 -2.230736778183E-01
     78 T   1 H    -2.230736778183E-01  1.339417416200E-01 -3.582774375166E-01
     79 F   1 H    -1.339417416200E-01  3.582774375166E-01 -2.230736778183E-01
     80 F   1 H     2.230736778183E-01  1.339417416200E-01  3.582774375166E-01
     81 F   1 H     1.339417416200E-01  3.582774375166E-01  2.230736778183E-01
     82 F   1 H     2.230736778183E-01 -1.339417416200E-01 -3.582774375166E-01
     83 F   1 H    -1.339417416200E-01 -3.582774375166E-01  2.230736778183E-01
     84 F   1 H    -2.230736778183E-01 -1.339417416200E-01  3.582774375166E-01
     85 T   7 N     2.867368757318E-02  4.114898323959E-01 -2.865046993617E-01
     86 F   7 N    -2.867368757318E-02 -4.114898323959E-01 -2.865046993617E-01
     87 F   7 N     2.867368757318E-02 -4.114898323959E-01  2.865046993617E-01
     88 F   7 N    -2.867368757318E-02  4.114898323959E-01  2.865046993617E-01
     89 T   7 N    -2.865046993617E-01  2.867368757318E-02  4.114898323959E-01
     90 T   7 N     4.114898323959E-01 -2.865046993617E-01  2.867368757318E-02
     91 F   7 N     2.865046993617E-01 -2.867368757318E-02  4.114898323959E-01
     92 F   7 N    -4.114898323959E-01 -2.865046993617E-01 -2.867368757318E-02
     93 F   7 N    -2.865046993617E-01 -2.867368757318E-02 -4.114898323959E-01
     94 F   7 N    -4.114898323959E-01  2.865046993617E-01  2.867368757318E-02
     95 F   7 N     2.865046993617E-01  2.867368757318E-02 -4.114898323959E-01
     96 F   7 N     4.114898323959E-01  2.865046993617E-01 -2.867368757318E-02
     97 T   7 N    -4.652373450290E-01 -1.642740208717E-01  1.061788555618E-01
     98 F   7 N     4.652373450290E-01  1.642740208717E-01  1.061788555618E-01
     99 F   7 N    -4.652373450290E-01  1.642740208717E-01 -1.061788555618E-01
    100 F   7 N     4.652373450290E-01 -1.642740208717E-01 -1.061788555618E-01
    101 T   7 N     1.061788555618E-01 -4.652373450290E-01 -1.642740208717E-01
    102 T   7 N    -1.642740208717E-01  1.061788555618E-01 -4.652373450290E-01
    103 F   7 N    -1.061788555618E-01  4.652373450290E-01 -1.642740208717E-01
    104 F   7 N     1.642740208717E-01  1.061788555618E-01  4.652373450290E-01
    105 F   7 N     1.061788555618E-01  4.652373450290E-01  1.642740208717E-01
    106 F   7 N     1.642740208717E-01 -1.061788555618E-01 -4.652373450290E-01
    107 F   7 N    -1.061788555618E-01 -4.652373450290E-01  1.642740208717E-01
    108 F   7 N    -1.642740208717E-01 -1.061788555618E-01  4.652373450290E-01
    109 T   8 O     3.979288240076E-01 -9.917238227099E-02  4.844833341772E-02
    110 F   8 O    -3.979288240076E-01  9.917238227099E-02  4.844833341772E-02
    111 F   8 O     3.979288240076E-01  9.917238227099E-02 -4.844833341772E-02
    112 F   8 O    -3.979288240076E-01 -9.917238227099E-02 -4.844833341772E-02
    113 T   8 O     4.844833341772E-02  3.979288240076E-01 -9.917238227099E-02
    114 T   8 O    -9.917238227099E-02  4.844833341772E-02  3.979288240076E-01
    115 F   8 O    -4.844833341772E-02 -3.979288240076E-01 -9.917238227099E-02
    116 F   8 O     9.917238227099E-02  4.844833341772E-02 -3.979288240076E-01
    117 F   8 O     4.844833341772E-02 -3.979288240076E-01  9.917238227099E-02
    118 F   8 O     9.917238227099E-02 -4.844833341772E-02  3.979288240076E-01
    119 F   8 O    -4.844833341772E-02  3.979288240076E-01  9.917238227099E-02
    120 F   8 O    -9.917238227099E-02 -4.844833341772E-02 -3.979288240076E-01
    121 T 230 ZN    5.527642986131E-17  2.934720270052E-01  5.000000000000E-01
    122 F 230 ZN   -8.291464479196E-17 -2.934720270052E-01 -5.000000000000E-01
    123 T 230 ZN   -5.000000000000E-01 -5.527642986131E-17  2.934720270052E-01
    124 T 230 ZN    2.934720270052E-01  5.000000000000E-01 -1.381910746533E-17
    125 F 230 ZN   -2.934720270052E-01  5.000000000000E-01  4.145732239598E-17
    126 F 230 ZN    5.000000000000E-01  5.527642986131E-17 -2.934720270052E-01

 T = ATOM BELONGING TO THE ASYMMETRIC UNIT

 *******************************************************************************
 * CELL DEFORMATION
 *******************************************************************************

    ELASTIC STRAIN MATRIX (ADIMENSIONAL)

    1   -0.0150000000    0.0000000000    0.0000000000
    2    0.0000000000    0.0000000000    0.0000000000
    3    0.0000000000    0.0000000000    0.0000000000

 LATTICE PARAMETERS (ANGSTROMS AND DEGREES) OF
 (1) ORIGINAL PRIMITIVE CELL
 (2) ORIGINAL CRYSTALLOGRAPHIC CELL
 (3) DEFORMED PRIMITIVE CELL
 (4) DEFORMED CRYSTALLOGRAPHIC CELL

            A           B           C        ALPHA       BETA        GAMMA         VOL
 (1)   14.727261   14.727261   14.727261  109.471221  109.471221  109.471221 2458.918179
 (2)   17.005576   17.005576   17.005576   90.000000   90.000000   90.000000 4917.836358
 (3)   14.653995   14.653995   14.653995  110.285563  109.065590  109.065590 2422.034406
 (4)   16.750493   17.005576   17.005576   90.000000   90.000000   90.000000 4844.068812

 * CELL DEFORMATION COMPLETE - NO. OF SYMMOPS   4
 *******************************************************************************
 LATTICE PARAMETERS (ANGSTROMS AND DEGREES) - BOHR = 0.5291772083 ANGSTROM
 PRIMITIVE CELL - CENTRING CODE 6/1 VOLUME=  2422.034406 - DENSITY  1.045 g/cm^3
         A              B              C           ALPHA      BETA       GAMMA 
    14.65399492    14.65399492    14.65399492   110.285563 109.065590 109.065590
 *******************************************************************************
 ATOMS IN THE ASYMMETRIC UNIT   33 - ATOMS IN THE UNIT CELL:  126
     ATOM                 X/A                 Y/B                 Z/C    
 *******************************************************************************
      1 T   6 C     3.568648139042E-02 -4.661957407287E-01  3.483110287427E-01
      2 F   6 C     1.854932305286E-01 -3.126245473523E-01 -3.483110287427E-01
      3 F   6 C    -3.568648139042E-02  3.126245473523E-01  4.981177778809E-01
      4 F   6 C    -1.854932305286E-01  4.661957407287E-01 -4.981177778809E-01
      5 T   6 C     3.483110287427E-01  3.568648139042E-02 -4.661957407287E-01
      6 T   6 C    -4.661957407287E-01  3.483110287427E-01  3.568648139042E-02
      7 F   6 C    -4.981177778809E-01 -1.854932305286E-01  4.661957407287E-01
      8 F   6 C    -3.126245473523E-01 -3.483110287427E-01  1.854932305286E-01
      9 F   6 C    -3.483110287427E-01  1.854932305286E-01 -3.126245473523E-01
     10 F   6 C     3.126245473523E-01  4.981177778809E-01 -3.568648139042E-02
     11 F   6 C     4.981177778809E-01 -3.568648139042E-02  3.126245473523E-01
     12 F   6 C     4.661957407287E-01 -4.981177778809E-01 -1.854932305286E-01
     13 T   6 C     8.409006205467E-02 -1.878658075439E-01  4.597003342310E-01
     14 F   6 C     3.524338582251E-01 -3.756102721763E-01 -4.597003342310E-01
     15 F   6 C    -8.409006205467E-02  3.756102721763E-01 -2.719558695986E-01
     16 F   6 C    -3.524338582251E-01  1.878658075439E-01  2.719558695986E-01
     17 T   6 C     4.597003342310E-01  8.409006205467E-02 -1.878658075439E-01
     18 T   6 C    -1.878658075439E-01  4.597003342310E-01  8.409006205467E-02
     19 F   6 C     2.719558695986E-01 -3.524338582251E-01  1.878658075439E-01
     20 F   6 C    -3.756102721763E-01 -4.597003342310E-01  3.524338582251E-01
     21 F   6 C    -4.597003342310E-01  3.524338582251E-01 -3.756102721763E-01
     22 F   6 C     3.756102721763E-01 -2.719558695986E-01 -8.409006205467E-02
     23 F   6 C    -2.719558695986E-01 -8.409006205467E-02  3.756102721763E-01
     24 F   6 C     1.878658075439E-01  2.719558695986E-01 -3.524338582251E-01
     25 T   6 C     3.651004930528E-02 -3.603795068299E-01  3.863719422563E-01
     26 F   6 C     2.532485509137E-01 -3.498618929510E-01 -3.863719422563E-01
     27 F   6 C    -3.651004930528E-02  3.498618929510E-01 -3.968895561352E-01
     28 F   6 C    -2.532485509137E-01  3.603795068299E-01  3.968895561352E-01
     29 T   6 C     3.863719422563E-01  3.651004930528E-02 -3.603795068299E-01
     30 T   6 C    -3.603795068299E-01  3.863719422563E-01  3.651004930528E-02
     31 F   6 C     3.968895561352E-01 -2.532485509137E-01  3.603795068299E-01
     32 F   6 C    -3.498618929510E-01 -3.863719422563E-01  2.532485509137E-01
     33 F   6 C    -3.863719422563E-01  2.532485509137E-01 -3.498618929510E-01
     34 F   6 C     3.498618929510E-01 -3.968895561352E-01 -3.651004930528E-02
     35 F   6 C    -3.968895561352E-01 -3.651004930528E-02  3.498618929510E-01
     36 F   6 C     3.603795068299E-01  3.968895561352E-01 -2.532485509137E-01
     37 T   6 C    -2.922431124273E-02 -2.505896330158E-01  4.170038148083E-01
     38 F   6 C     3.324065521760E-01 -4.462281260510E-01 -4.170038148083E-01
     39 F   6 C     2.922431124273E-02  4.462281260510E-01 -2.213653217730E-01
     40 F   6 C    -3.324065521760E-01  2.505896330158E-01  2.213653217730E-01
     41 T   6 C     4.170038148083E-01 -2.922431124273E-02 -2.505896330158E-01
     42 T   6 C    -2.505896330158E-01  4.170038148083E-01 -2.922431124273E-02
     43 F   6 C     2.213653217730E-01 -3.324065521760E-01  2.505896330158E-01
     44 F   6 C    -4.462281260510E-01 -4.170038148083E-01  3.324065521760E-01
     45 F   6 C    -4.170038148083E-01  3.324065521760E-01 -4.462281260510E-01
     46 F   6 C     4.462281260510E-01 -2.213653217730E-01  2.922431124273E-02
     47 F   6 C    -2.213653217730E-01  2.922431124273E-02  4.462281260510E-01
     48 F   6 C     2.505896330158E-01  2.213653217730E-01 -3.324065521760E-01
     49 T   1 H     1.158655658305E-01 -4.631177833318E-01  3.659587604141E-01
     50 F   1 H     1.709234562541E-01 -2.500931945835E-01 -3.659587604141E-01
     51 F   1 H    -1.158655658305E-01  2.500931945835E-01  4.210166508377E-01
     52 F   1 H    -1.709234562541E-01  4.631177833318E-01 -4.210166508377E-01
     53 T   1 H     3.659587604141E-01  1.158655658305E-01 -4.631177833318E-01
     54 T   1 H    -4.631177833318E-01  3.659587604141E-01  1.158655658305E-01
     55 F   1 H    -4.210166508377E-01 -1.709234562541E-01  4.631177833318E-01
     56 F   1 H    -2.500931945835E-01 -3.659587604141E-01  1.709234562541E-01
     57 F   1 H    -3.659587604141E-01  1.709234562541E-01 -2.500931945835E-01
     58 F   1 H     2.500931945835E-01  4.210166508377E-01 -1.158655658305E-01
     59 F   1 H     4.210166508377E-01 -1.158655658305E-01  2.500931945835E-01
     60 F   1 H     4.631177833318E-01 -4.210166508377E-01 -1.709234562541E-01
     61 T   1 H     1.367416992831E-01 -9.893128156070E-02 -4.980843025498E-01
     62 F   1 H     3.991530209890E-01 -3.651739981671E-01  4.980843025498E-01
     63 F   1 H    -1.367416992831E-01  3.651739981671E-01 -2.356729808438E-01
     64 F   1 H    -3.991530209890E-01  9.893128156070E-02  2.356729808438E-01
     65 T   1 H    -4.980843025498E-01  1.367416992831E-01 -9.893128156070E-02
     66 T   1 H    -9.893128156070E-02 -4.980843025498E-01  1.367416992831E-01
     67 F   1 H     2.356729808438E-01 -3.991530209890E-01  9.893128156070E-02
     68 F   1 H    -3.651739981671E-01  4.980843025498E-01  3.991530209890E-01
     69 F   1 H     4.980843025498E-01  3.991530209890E-01 -3.651739981671E-01
     70 F   1 H     3.651739981671E-01 -2.356729808438E-01 -1.367416992831E-01
     71 F   1 H    -2.356729808438E-01 -1.367416992831E-01  3.651739981671E-01
     72 F   1 H     9.893128156070E-02  2.356729808438E-01 -3.991530209890E-01
     73 T   1 H    -8.913193619832E-02 -2.243356958966E-01  4.186488846651E-01
     74 F   1 H     3.570154194383E-01  4.922191791366E-01 -4.186488846651E-01
     75 F   1 H     8.913193619832E-02 -4.922191791366E-01 -1.352037596983E-01
     76 F   1 H    -3.570154194383E-01  2.243356958966E-01  1.352037596983E-01
     77 T   1 H     4.186488846651E-01 -8.913193619832E-02 -2.243356958966E-01
     78 T   1 H    -2.243356958966E-01  4.186488846651E-01 -8.913193619832E-02
     79 F   1 H     1.352037596983E-01 -3.570154194383E-01  2.243356958966E-01
     80 F   1 H     4.922191791366E-01 -4.186488846651E-01  3.570154194383E-01
     81 F   1 H    -4.186488846651E-01  3.570154194383E-01  4.922191791366E-01
     82 F   1 H    -4.922191791366E-01 -1.352037596983E-01  8.913193619832E-02
     83 F   1 H    -1.352037596983E-01  8.913193619832E-02 -4.922191791366E-01
     84 F   1 H     2.243356958966E-01  1.352037596983E-01 -3.570154194383E-01
     85 T   7 N     1.249851330342E-01 -2.578310117885E-01  4.401635199690E-01
     86 F   7 N     3.020054682425E-01 -3.151783869348E-01 -4.401635199690E-01
     87 F   7 N    -1.249851330342E-01  3.151783869348E-01 -3.828161448227E-01
     88 F   7 N    -3.020054682425E-01  2.578310117885E-01  3.828161448227E-01
     89 T   7 N     4.401635199690E-01  1.249851330342E-01 -2.578310117885E-01
     90 T   7 N    -2.578310117885E-01  4.401635199690E-01  1.249851330342E-01
     91 F   7 N     3.828161448227E-01 -3.020054682425E-01  2.578310117885E-01
     92 F   7 N    -3.151783869348E-01 -4.401635199690E-01  3.020054682425E-01
     93 F   7 N    -4.401635199690E-01  3.020054682425E-01 -3.151783869348E-01
     94 F   7 N     3.151783869348E-01 -3.828161448227E-01 -1.249851330342E-01
     95 F   7 N    -3.828161448227E-01 -1.249851330342E-01  3.151783869348E-01
     96 F   7 N     2.578310117885E-01  3.828161448227E-01 -3.020054682425E-01
     97 T   7 N    -5.809516530998E-02 -3.590584894673E-01  3.704886340992E-01
     98 F   7 N     2.704528764335E-01 -4.285837994092E-01 -3.704886340992E-01
     99 F   7 N     5.809516530998E-02  4.285837994092E-01 -3.009633241573E-01
    100 F   7 N    -2.704528764335E-01  3.590584894673E-01  3.009633241573E-01
    101 T   7 N     3.704886340992E-01 -5.809516530998E-02 -3.590584894673E-01
    102 T   7 N    -3.590584894673E-01  3.704886340992E-01 -5.809516530998E-02
    103 F   7 N     3.009633241573E-01 -2.704528764335E-01  3.590584894673E-01
    104 F   7 N    -4.285837994092E-01 -3.704886340992E-01  2.704528764335E-01
    105 F   7 N    -3.704886340992E-01  2.704528764335E-01 -4.285837994092E-01
    106 F   7 N     4.285837994092E-01 -3.009633241573E-01  5.809516530998E-02
    107 F   7 N    -3.009633241573E-01  5.809516530998E-02  4.285837994092E-01
    108 F   7 N     3.590584894673E-01  3.009633241573E-01 -2.704528764335E-01
    109 T   8 O    -5.072404885327E-02  4.463771574253E-01  2.987564417366E-01
    110 F   8 O     1.476207156887E-01 -3.494804905899E-01 -2.987564417366E-01
    111 F   8 O     5.072404885327E-02  3.494804905899E-01  4.971012062786E-01
    112 F   8 O    -1.476207156887E-01 -4.463771574253E-01 -4.971012062786E-01
    113 T   8 O     2.987564417366E-01 -5.072404885327E-02  4.463771574253E-01
    114 T   8 O     4.463771574253E-01  2.987564417366E-01 -5.072404885327E-02
    115 F   8 O    -4.971012062786E-01 -1.476207156887E-01 -4.463771574253E-01
    116 F   8 O    -3.494804905899E-01 -2.987564417366E-01  1.476207156887E-01
    117 F   8 O    -2.987564417366E-01  1.476207156887E-01 -3.494804905899E-01
    118 F   8 O     3.494804905899E-01  4.971012062786E-01  5.072404885327E-02
    119 F   8 O     4.971012062786E-01  5.072404885327E-02  3.494804905899E-01
    120 F   8 O    -4.463771574253E-01 -4.971012062786E-01 -1.476207156887E-01
    121 T 230 ZN   -2.065279729948E-01 -5.000000000000E-01  2.934720270052E-01
    122 F 230 ZN    2.065279729948E-01 -5.000000000000E-01 -2.934720270052E-01
    123 T 230 ZN    2.934720270052E-01 -2.065279729948E-01 -5.000000000000E-01
    124 T 230 ZN   -5.000000000000E-01  2.934720270052E-01 -2.065279729948E-01
    125 F 230 ZN   -5.000000000000E-01 -2.934720270052E-01  2.065279729948E-01
    126 F 230 ZN   -2.934720270052E-01  2.065279729948E-01  5.000000000000E-01

 TRANSFORMATION MATRIX PRIMITIVE-CRYSTALLOGRAPHIC CELL
  0.0000  1.0000  1.0000  1.0000  0.0000  1.0000  1.0000  1.0000  0.0000

 *******************************************************************************
 CRYSTALLOGRAPHIC CELL (VOLUME=       4844.06881236)
         A              B              C           ALPHA      BETA       GAMMA 
    16.75049279    17.00557644    17.00557644    90.000000  90.000000  90.000000

 COORDINATES IN THE CRYSTALLOGRAPHIC CELL
     ATOM                 X/A                 Y/B                 Z/C    
 *******************************************************************************
      1 T   6 C     4.232144033118E-01 -7.490337456907E-02  1.105898559595E-01
      2 F   6 C    -4.232144033118E-01  7.490337456907E-02  1.105898559595E-01
      3 F   6 C     4.232144033118E-01  7.490337456907E-02 -1.105898559595E-01
      4 F   6 C    -4.232144033118E-01 -7.490337456907E-02 -1.105898559595E-01
      5 T   6 C     1.105898559595E-01  4.232144033118E-01 -7.490337456907E-02
      6 T   6 C    -7.490337456907E-02  1.105898559595E-01  4.232144033118E-01
      7 F   6 C    -1.105898559595E-01 -4.232144033118E-01 -7.490337456907E-02
      8 F   6 C     7.490337456907E-02  1.105898559595E-01 -4.232144033118E-01
      9 F   6 C     1.105898559595E-01 -4.232144033118E-01  7.490337456907E-02
     10 F   6 C     7.490337456907E-02 -1.105898559595E-01  4.232144033118E-01
     11 F   6 C    -1.105898559595E-01  4.232144033118E-01  7.490337456907E-02
     12 F   6 C    -7.490337456907E-02 -1.105898559595E-01 -4.232144033118E-01
     13 T   6 C    -4.061277676838E-01 -1.341718980852E-01  2.182619601399E-01
     14 F   6 C     4.061277676838E-01  1.341718980852E-01  2.182619601399E-01
     15 F   6 C    -4.061277676838E-01  1.341718980852E-01 -2.182619601399E-01
     16 F   6 C     4.061277676838E-01 -1.341718980852E-01 -2.182619601399E-01
     17 T   6 C     2.182619601399E-01 -4.061277676838E-01 -1.341718980852E-01
     18 T   6 C    -1.341718980852E-01  2.182619601399E-01 -4.061277676838E-01
     19 F   6 C    -2.182619601399E-01  4.061277676838E-01 -1.341718980852E-01
     20 F   6 C     1.341718980852E-01  2.182619601399E-01  4.061277676838E-01
     21 F   6 C     2.182619601399E-01  4.061277676838E-01  1.341718980852E-01
     22 F   6 C     1.341718980852E-01 -2.182619601399E-01 -4.061277676838E-01
     23 F   6 C    -2.182619601399E-01 -4.061277676838E-01  1.341718980852E-01
     24 F   6 C    -1.341718980852E-01 -2.182619601399E-01  4.061277676838E-01
     25 T   6 C     4.947411930605E-01 -1.083692508042E-01  1.448793001095E-01
     26 F   6 C    -4.947411930605E-01  1.083692508042E-01  1.448793001095E-01
     27 F   6 C     4.947411930605E-01  1.083692508042E-01 -1.448793001095E-01
     28 F   6 C    -4.947411930605E-01 -1.083692508042E-01 -1.448793001095E-01
     29 T   6 C     1.448793001095E-01  4.947411930605E-01 -1.083692508042E-01
     30 T   6 C    -1.083692508042E-01  1.448793001095E-01  4.947411930605E-01
     31 F   6 C    -1.448793001095E-01 -4.947411930605E-01 -1.083692508042E-01
     32 F   6 C     1.083692508042E-01  1.448793001095E-01 -4.947411930605E-01
     33 F   6 C     1.448793001095E-01 -4.947411930605E-01  1.083692508042E-01
     34 F   6 C     1.083692508042E-01 -1.448793001095E-01  4.947411930605E-01
     35 F   6 C    -1.448793001095E-01  4.947411930605E-01  1.083692508042E-01
     36 F   6 C    -1.083692508042E-01 -1.448793001095E-01 -4.947411930605E-01
     37 T   6 C    -4.021807534824E-01 -1.808154317093E-01  1.515911204666E-01
     38 F   6 C     4.021807534824E-01  1.808154317093E-01  1.515911204666E-01
     39 F   6 C    -4.021807534824E-01  1.808154317093E-01 -1.515911204666E-01
     40 F   6 C     4.021807534824E-01 -1.808154317093E-01 -1.515911204666E-01
     41 T   6 C     1.515911204666E-01 -4.021807534824E-01 -1.808154317093E-01
     42 T   6 C    -1.808154317093E-01  1.515911204666E-01 -4.021807534824E-01
     43 F   6 C    -1.515911204666E-01  4.021807534824E-01 -1.808154317093E-01
     44 F   6 C     1.808154317093E-01  1.515911204666E-01  4.021807534824E-01
     45 F   6 C     1.515911204666E-01  4.021807534824E-01  1.808154317093E-01
     46 F   6 C     1.808154317093E-01 -1.515911204666E-01 -4.021807534824E-01
     47 F   6 C    -1.515911204666E-01 -4.021807534824E-01  1.808154317093E-01
     48 F   6 C    -1.808154317093E-01 -1.515911204666E-01  4.021807534824E-01
     49 T   1 H     3.934877056259E-01 -2.752894521180E-02  1.433945110423E-01
     50 F   1 H    -3.934877056259E-01  2.752894521180E-02  1.433945110423E-01
     51 F   1 H     3.934877056259E-01  2.752894521180E-02 -1.433945110423E-01
     52 F   1 H    -3.934877056259E-01 -2.752894521180E-02 -1.433945110423E-01
     53 T   1 H     1.433945110423E-01  3.934877056259E-01 -2.752894521180E-02
     54 T   1 H    -2.752894521180E-02  1.433945110423E-01  3.934877056259E-01
     55 F   1 H    -1.433945110423E-01 -3.934877056259E-01 -2.752894521180E-02
     56 F   1 H     2.752894521180E-02  1.433945110423E-01 -3.934877056259E-01
     57 F   1 H     1.433945110423E-01 -3.934877056259E-01  2.752894521180E-02
     58 F   1 H     2.752894521180E-02 -1.433945110423E-01  3.934877056259E-01
     59 F   1 H    -1.433945110423E-01  3.934877056259E-01  2.752894521180E-02
     60 F   1 H    -2.752894521180E-02 -1.433945110423E-01 -3.934877056259E-01
     61 T   1 H    -3.668786416968E-01 -1.312056608530E-01  2.679473601361E-01
     62 F   1 H     3.668786416968E-01  1.312056608530E-01  2.679473601361E-01
     63 F   1 H    -3.668786416968E-01  1.312056608530E-01 -2.679473601361E-01
     64 F   1 H     3.668786416968E-01 -1.312056608530E-01 -2.679473601361E-01
     65 T   1 H     2.679473601361E-01 -3.668786416968E-01 -1.312056608530E-01
     66 T   1 H    -1.312056608530E-01  2.679473601361E-01 -3.668786416968E-01
     67 F   1 H    -2.679473601361E-01  3.668786416968E-01 -1.312056608530E-01
     68 F   1 H     1.312056608530E-01  2.679473601361E-01  3.668786416968E-01
     69 F   1 H     2.679473601361E-01  3.668786416968E-01  1.312056608530E-01
     70 F   1 H     1.312056608530E-01 -2.679473601361E-01 -3.668786416968E-01
     71 F   1 H    -2.679473601361E-01 -3.668786416968E-01  1.312056608530E-01
     72 F   1 H    -1.312056608530E-01 -2.679473601361E-01  3.668786416968E-01
     73 T   1 H    -3.582774375166E-01 -2.230736778183E-01  1.339417416200E-01
     74 F   1 H     3.582774375166E-01  2.230736778183E-01  1.339417416200E-01
     75 F   1 H    -3.582774375166E-01  2.230736778183E-01 -1.339417416200E-01
     76 F   1 H     3.582774375166E-01 -2.230736778183E-01 -1.339417416200E-01
     77 T   1 H     1.339417416200E-01 -3.582774375166E-01 -2.230736778183E-01
     78 T   1 H    -2.230736778183E-01  1.339417416200E-01 -3.582774375166E-01
     79 F   1 H    -1.339417416200E-01  3.582774375166E-01 -2.230736778183E-01
     80 F   1 H     2.230736778183E-01  1.339417416200E-01  3.582774375166E-01
     81 F   1 H     1.339417416200E-01  3.582774375166E-01  2.230736778183E-01
     82 F   1 H     2.230736778183E-01 -1.339417416200E-01 -3.582774375166E-01
     83 F   1 H    -1.339417416200E-01 -3.582774375166E-01  2.230736778183E-01
     84 F   1 H    -2.230736778183E-01 -1.339417416200E-01  3.582774375166E-01
     85 T   7 N     2.867368757318E-02  4.114898323959E-01 -2.865046993617E-01
     86 F   7 N    -2.867368757318E-02 -4.114898323959E-01 -2.865046993617E-01
     87 F   7 N     2.867368757318E-02 -4.114898323959E-01  2.865046993617E-01
     88 F   7 N    -2.867368757318E-02  4.114898323959E-01  2.865046993617E-01
     89 T   7 N    -2.865046993617E-01  2.867368757318E-02  4.114898323959E-01
     90 T   7 N     4.114898323959E-01 -2.865046993617E-01  2.867368757318E-02
     91 F   7 N     2.865046993617E-01 -2.867368757318E-02  4.114898323959E-01
     92 F   7 N    -4.114898323959E-01 -2.865046993617E-01 -2.867368757318E-02
     93 F   7 N    -2.865046993617E-01 -2.867368757318E-02 -4.114898323959E-01
     94 F   7 N    -4.114898323959E-01  2.865046993617E-01  2.867368757318E-02
     95 F   7 N     2.865046993617E-01  2.867368757318E-02 -4.114898323959E-01
     96 F   7 N     4.114898323959E-01  2.865046993617E-01 -2.867368757318E-02
     97 T   7 N    -4.652373450290E-01 -1.642740208717E-01  1.061788555618E-01
     98 F   7 N     4.652373450290E-01  1.642740208717E-01  1.061788555618E-01
     99 F   7 N    -4.652373450290E-01  1.642740208717E-01 -1.061788555618E-01
    100 F   7 N     4.652373450290E-01 -1.642740208717E-01 -1.061788555618E-01
    101 T   7 N     1.061788555618E-01 -4.652373450290E-01 -1.642740208717E-01
    102 T   7 N    -1.642740208717E-01  1.061788555618E-01 -4.652373450290E-01
    103 F   7 N    -1.061788555618E-01  4.652373450290E-01 -1.642740208717E-01
    104 F   7 N     1.642740208717E-01  1.061788555618E-01  4.652373450290E-01
    105 F   7 N     1.061788555618E-01  4.652373450290E-01  1.642740208717E-01
    106 F   7 N     1.642740208717E-01 -1.061788555618E-01 -4.652373450290E-01
    107 F   7 N    -1.061788555618E-01 -4.652373450290E-01  1.642740208717E-01
    108 F   7 N    -1.642740208717E-01 -1.061788555618E-01  4.652373450290E-01
    109 T   8 O     3.979288240076E-01 -9.917238227099E-02  4.844833341772E-02
    110 F   8 O    -3.979288240076E-01  9.917238227099E-02  4.844833341772E-02
    111 F   8 O     3.979288240076E-01  9.917238227099E-02 -4.844833341772E-02
    112 F   8 O    -3.979288240076E-01 -9.917238227099E-02 -4.844833341772E-02
    113 T   8 O     4.844833341772E-02  3.979288240076E-01 -9.917238227099E-02
    114 T   8 O    -9.917238227099E-02  4.844833341772E-02  3.979288240076E-01
    115 F   8 O    -4.844833341772E-02 -3.979288240076E-01 -9.917238227099E-02
    116 F   8 O     9.917238227099E-02  4.844833341772E-02 -3.979288240076E-01
    117 F   8 O     4.844833341772E-02 -3.979288240076E-01  9.917238227099E-02
    118 F   8 O     9.917238227099E-02 -4.844833341772E-02  3.979288240076E-01
    119 F   8 O    -4.844833341772E-02  3.979288240076E-01  9.917238227099E-02
    120 F   8 O    -9.917238227099E-02 -4.844833341772E-02 -3.979288240076E-01
    121 T 230 ZN    6.691562330537E-17  2.934720270052E-01  5.000000000000E-01
    122 F 230 ZN   -9.455383823602E-17 -2.934720270052E-01 -5.000000000000E-01
    123 T 230 ZN   -5.000000000000E-01 -9.449661101934E-17  2.934720270052E-01
    124 T 230 ZN    2.934720270052E-01  5.000000000000E-01  1.393646815030E-17
    125 F 230 ZN   -2.934720270052E-01  5.000000000000E-01  6.921289801161E-17
    126 F 230 ZN    5.000000000000E-01  3.898545978808E-17 -2.934720270052E-01

 T = ATOM BELONGING TO THE ASYMMETRIC UNIT

 ****    4 SYMMOPS - TRANSLATORS IN FRACTIONAL UNITS
 **** MATRICES AND TRANSLATORS IN THE CRYSTALLOGRAPHIC REFERENCE FRAME
   V INV                    ROTATION MATRICES                   TRANSLATORS
   1   1  1.00  0.00  0.00  0.00  1.00  0.00  0.00  0.00  1.00  0.00  0.00  0.00
   2   2  0.00  1.00 -1.00  1.00  0.00 -1.00  0.00  0.00 -1.00  0.00  0.00  0.00
   3   3 -1.00  0.00  0.00 -1.00  0.00  1.00 -1.00  1.00  0.00  0.00  0.00  0.00
   4   4  0.00 -1.00  1.00  0.00 -1.00  0.00  1.00 -1.00  0.00  0.00  0.00  0.00

 DIRECT LATTICE VECTORS CARTESIAN COMPONENTS (ANGSTROM)
          X                    Y                    Z
  -0.837524639565E+01   0.850278821893E+01   0.850278821893E+01
   0.837524639565E+01  -0.850278821893E+01   0.850278821893E+01
   0.837524639565E+01   0.850278821893E+01  -0.850278821893E+01


 CARTESIAN COORDINATES - PRIMITIVE CELL
 *******************************************************************************
 *      ATOM          X(ANGSTROM)         Y(ANGSTROM)         Z(ANGSTROM)
 *******************************************************************************
    1     6 C     7.089049811845E+00 -1.273775061688E+00  1.880644248771E+00
    2     6 C    -7.089049811845E+00  1.273775061688E+00  1.880644248771E+00
    3     6 C     7.089049811845E+00  1.273775061688E+00 -1.880644248771E+00
    4     6 C    -7.089049811845E+00 -1.273775061688E+00 -1.880644248771E+00
    5     6 C     1.852434585039E+00  7.197004885122E+00 -1.273775061688E+00
    6     6 C    -1.254668435763E+00  1.880644248771E+00  7.197004885122E+00
    7     6 C    -1.852434585039E+00 -7.197004885122E+00 -1.273775061688E+00
    8     6 C     1.254668435763E+00  1.880644248771E+00 -7.197004885122E+00
    9     6 C     1.852434585039E+00 -7.197004885122E+00  1.273775061688E+00
   10     6 C     1.254668435763E+00 -1.880644248771E+00  7.197004885122E+00
   11     6 C    -1.852434585039E+00  7.197004885122E+00  1.273775061688E+00
   12     6 C    -1.254668435763E+00 -1.880644248771E+00 -7.197004885122E+00
   13     6 C    -6.802840244931E+00 -2.281670468701E+00  3.711670446636E+00
   14     6 C     6.802840244931E+00  2.281670468701E+00  3.711670446636E+00
   15     6 C    -6.802840244931E+00  2.281670468701E+00 -3.711670446636E+00
   16     6 C     6.802840244931E+00 -2.281670468701E+00 -3.711670446636E+00
   17     6 C     3.655995389936E+00 -6.906436796884E+00 -2.281670468701E+00
   18     6 C    -2.247445411670E+00  3.711670446636E+00 -6.906436796884E+00
   19     6 C    -3.655995389936E+00  6.906436796884E+00 -2.281670468701E+00
   20     6 C     2.247445411670E+00  3.711670446636E+00  6.906436796884E+00
   21     6 C     3.655995389936E+00  6.906436796884E+00  2.281670468701E+00
   22     6 C     2.247445411670E+00 -3.711670446636E+00 -6.906436796884E+00
   23     6 C    -3.655995389936E+00 -6.906436796884E+00  2.281670468701E+00
   24     6 C    -2.247445411670E+00 -3.711670446636E+00  6.906436796884E+00
   25     6 C     8.287158787916E+00 -1.842881578065E+00  2.463756012276E+00
   26     6 C    -8.287158787916E+00  1.842881578065E+00  2.463756012276E+00
   27     6 C     8.287158787916E+00  1.842881578065E+00 -2.463756012276E+00
   28     6 C    -8.287158787916E+00 -1.842881578065E+00 -2.463756012276E+00
   29     6 C     2.426799672092E+00  8.413359175549E+00 -1.842881578065E+00
   30     6 C    -1.815238354394E+00  2.463756012276E+00  8.413359175549E+00
   31     6 C    -2.426799672092E+00 -8.413359175549E+00 -1.842881578065E+00
   32     6 C     1.815238354394E+00  2.463756012276E+00 -8.413359175549E+00
   33     6 C     2.426799672092E+00 -8.413359175549E+00  1.842881578065E+00
   34     6 C     1.815238354394E+00 -2.463756012276E+00  8.413359175549E+00
   35     6 C    -2.426799672092E+00  8.413359175549E+00  1.842881578065E+00
   36     6 C    -1.815238354394E+00 -2.463756012276E+00 -8.413359175549E+00
   37     6 C    -6.736725812003E+00 -3.074870645078E+00  2.577894386396E+00
   38     6 C     6.736725812003E+00  3.074870645078E+00  2.577894386396E+00
   39     6 C    -6.736725812003E+00  3.074870645078E+00 -2.577894386396E+00
   40     6 C     6.736725812003E+00 -3.074870645078E+00 -2.577894386396E+00
   41     6 C     2.539225970600E+00 -6.839315545181E+00 -3.074870645078E+00
   42     6 C    -3.028747585402E+00  2.577894386396E+00 -6.839315545181E+00
   43     6 C    -2.539225970600E+00  6.839315545181E+00 -3.074870645078E+00
   44     6 C     3.028747585402E+00  2.577894386396E+00  6.839315545181E+00
   45     6 C     2.539225970600E+00  6.839315545181E+00  3.074870645078E+00
   46     6 C     3.028747585402E+00 -2.577894386396E+00 -6.839315545181E+00
   47     6 C    -2.539225970600E+00 -6.839315545181E+00  3.074870645078E+00
   48     6 C    -3.028747585402E+00 -2.577894386396E+00  6.839315545181E+00
   49     1 H     6.591112976548E+00 -4.681455820530E-01  2.438506318300E+00
   50     1 H    -6.591112976548E+00  4.681455820530E-01  2.438506318300E+00
   51     1 H     6.591112976548E+00  4.681455820530E-01 -2.438506318300E+00
   52     1 H    -6.591112976548E+00 -4.681455820530E-01 -2.438506318300E+00
   53     1 H     2.401928723525E+00  6.691485255379E+00 -4.681455820530E-01
   54     1 H    -4.611233983222E-01  2.438506318300E+00  6.691485255379E+00
   55     1 H    -2.401928723525E+00 -6.691485255379E+00 -4.681455820530E-01
   56     1 H     4.611233983222E-01  2.438506318300E+00 -6.691485255379E+00
   57     1 H     2.401928723525E+00 -6.691485255379E+00  4.681455820530E-01
   58     1 H     4.611233983222E-01 -2.438506318300E+00  6.691485255379E+00
   59     1 H    -2.401928723525E+00  6.691485255379E+00  4.681455820530E-01
   60     1 H    -4.611233983222E-01 -2.438506318300E+00 -6.691485255379E+00
   61     1 H    -6.145398043021E+00 -2.231227894715E+00  4.556599314117E+00
   62     1 H     6.145398043021E+00  2.231227894715E+00  4.556599314117E+00
   63     1 H    -6.145398043021E+00  2.231227894715E+00 -4.556599314117E+00
   64     1 H     6.145398043021E+00 -2.231227894715E+00 -4.556599314117E+00
   65     1 H     4.488250324405E+00 -6.238982784793E+00 -2.231227894715E+00
   66     1 H    -2.197759476294E+00  4.556599314117E+00 -6.238982784793E+00
   67     1 H    -4.488250324405E+00  6.238982784793E+00 -2.231227894715E+00
   68     1 H     2.197759476294E+00  4.556599314117E+00  6.238982784793E+00
   69     1 H     4.488250324405E+00  6.238982784793E+00  2.231227894715E+00
   70     1 H     2.197759476294E+00 -4.556599314117E+00 -6.238982784793E+00
   71     1 H    -4.488250324405E+00 -6.238982784793E+00  2.231227894715E+00
   72     1 H    -2.197759476294E+00 -4.556599314117E+00  6.238982784793E+00
   73     1 H    -6.001323634404E+00 -3.793496479414E+00  2.277756525339E+00
   74     1 H     6.001323634404E+00  3.793496479414E+00  2.277756525339E+00
   75     1 H    -6.001323634404E+00  3.793496479414E+00 -2.277756525339E+00
   76     1 H     6.001323634404E+00 -3.793496479414E+00 -2.277756525339E+00
   77     1 H     2.243590177459E+00 -6.092714349649E+00 -3.793496479414E+00
   78     1 H    -3.736594032223E+00  2.277756525339E+00 -6.092714349649E+00
   79     1 H    -2.243590177459E+00  6.092714349649E+00 -3.793496479414E+00
   80     1 H     3.736594032223E+00  2.277756525339E+00  6.092714349649E+00
   81     1 H     2.243590177459E+00  6.092714349649E+00  3.793496479414E+00
   82     1 H     3.736594032223E+00 -2.277756525339E+00 -6.092714349649E+00
   83     1 H    -2.243590177459E+00 -6.092714349649E+00  3.793496479414E+00
   84     1 H    -3.736594032223E+00 -2.277756525339E+00  6.092714349649E+00
   85     7 N     4.802983969943E-01  6.997621798210E+00 -4.872177564801E+00
   86     7 N    -4.802983969943E-01 -6.997621798210E+00 -4.872177564801E+00
   87     7 N     4.802983969943E-01 -6.997621798210E+00  4.872177564801E+00
   88     7 N    -4.802983969943E-01  6.997621798210E+00  4.872177564801E+00
   89     7 N    -4.799094901329E+00  4.876125857810E-01  6.997621798210E+00
   90     7 N     6.892657471237E+00 -4.872177564801E+00  4.876125857810E-01
   91     7 N     4.799094901329E+00 -4.876125857810E-01  6.997621798210E+00
   92     7 N    -6.892657471237E+00 -4.872177564801E+00 -4.876125857810E-01
   93     7 N    -4.799094901329E+00 -4.876125857810E-01 -6.997621798210E+00
   94     7 N    -6.892657471237E+00  4.872177564801E+00  4.876125857810E-01
   95     7 N     4.799094901329E+00  4.876125857810E-01 -6.997621798210E+00
   96     7 N     6.892657471237E+00  4.872177564801E+00 -4.876125857810E-01
   97     7 N    -7.792954794148E+00 -2.793574418689E+00  1.805632644340E+00
   98     7 N     7.792954794148E+00  2.793574418689E+00  1.805632644340E+00
   99     7 N    -7.792954794148E+00  2.793574418689E+00 -1.805632644340E+00
  100     7 N     7.792954794148E+00 -2.793574418689E+00 -1.805632644340E+00
  101     7 N     1.778548154675E+00 -7.911629232638E+00 -2.793574418689E+00
  102     7 N    -2.751670802409E+00  1.805632644340E+00 -7.911629232638E+00
  103     7 N    -1.778548154675E+00  7.911629232638E+00 -2.793574418689E+00
  104     7 N     2.751670802409E+00  1.805632644340E+00  7.911629232638E+00
  105     7 N     1.778548154675E+00  7.911629232638E+00  2.793574418689E+00
  106     7 N     2.751670802409E+00 -1.805632644340E+00 -7.911629232638E+00
  107     7 N    -1.778548154675E+00 -7.911629232638E+00  2.793574418689E+00
  108     7 N    -2.751670802409E+00 -1.805632644340E+00  7.911629232638E+00
  109     8 O     6.665503897987E+00 -1.686483527234E+00  8.238918372220E-01
  110     8 O    -6.665503897987E+00  1.686483527234E+00  8.238918372220E-01
  111     8 O     6.665503897987E+00  1.686483527234E+00 -8.238918372220E-01
  112     8 O    -6.665503897987E+00 -1.686483527234E+00 -8.238918372220E-01
  113     8 O     8.115334596637E-01  6.767009033489E+00 -1.686483527234E+00
  114     8 O    -1.661186274325E+00  8.238918372220E-01  6.767009033489E+00
  115     8 O    -8.115334596637E-01 -6.767009033489E+00 -1.686483527234E+00
  116     8 O     1.661186274325E+00  8.238918372220E-01 -6.767009033489E+00
  117     8 O     8.115334596637E-01 -6.767009033489E+00  1.686483527234E+00
  118     8 O     1.661186274325E+00 -8.238918372220E-01  6.767009033489E+00
  119     8 O    -8.115334596637E-01  6.767009033489E+00  1.686483527234E+00
  120     8 O    -1.661186274325E+00 -8.238918372220E-01 -6.767009033489E+00
  121   230 ZN    1.120869665801E-15 -1.201491545025E+01  8.502788218930E+00
  122   230 ZN   -1.583823385761E-15 -4.990660987610E+00  8.502788218930E+00
  123   230 ZN    8.375246395646E+00 -1.606969341808E-15 -1.201491545025E+01
  124   230 ZN   -1.183469171850E+01  8.502788218930E+00  2.369976744038E-16
  125   230 ZN   -4.915801072796E+00  8.502788218930E+00  1.177005227622E-15
  126   230 ZN    8.375246395646E+00  6.629702163913E-16 -4.990660987610E+00

 *******************************************************************************
 *                             OPTIMIZATION STARTS                             *
 *******************************************************************************
 RECLASIFICATION OF INDICES FOR INTEGRAL CALC ACCORDING TO DIFFERENT CRITERIA:
           FIXDELTE                  FIXDELTX              FIXDELTN
           0.0000000                0.0000000              *****
 *******************************************************************************

 *******************************************************************************
 COORDINATE OPTIMIZATION - POINT    1
 INFORMATION **** EXCBUF **** EXCH. BIPO BUFFER: WORDS USED =     4000000
 WARNING **** EXCBUF **** EXCH. BIPO BUFFER TOO SMALL - TO AVOID I/O SET EXCHSIZE =     8296317

 DFT PARAMETERS

     ATOM       ELECTRONS   NET CHARGE   R(ANGSTROM)
   1   6  C       6.0000      0.0000     0.77000000
  49   1  H       1.0000      0.0000     1.11000000
  85   7  N       7.0000      0.0000     0.74000000
 109   8  O       8.0000      0.0000     0.74000000
 121 230  ZN     20.0000      0.0000     1.37000000

 SIZE OF GRID=    1910778
 TTTTTTTTTTTTTTTTTTTTTTTTTTTTTT MAKE_GRID2  TELAPSE     3988.19 TCPU     2411.50
 BECKE WEIGHT FUNCTION
 RADSAFE =     2.00
 TOLERANCES - DENSITY:10**- 6; POTENTIAL:10**- 9; GRID WGT:10**-14

 RADIAL INTEGRATION  - INTERVALS (POINTS,UPPER LIMIT):            1( 99,  4.0*R)

 ANGULAR INTEGRATION - INTERVALS (ACCURACY LEVEL [N. POINTS] UPPER LIMIT):
  1(  6[ 146]   0.2)  2( 11[ 302]   0.5)  3( 14[ 590]   0.9)  4( 18[1454]   3.5)
  5( 14[ 590]9999.0)

 *******************************************************************************
 ZIF90                                                                           
 CRYSTAL - SCF - TYPE OF CALCULATION :  RESTRICTED CLOSED SHELL
 *******************************************************************************

 CAPPA:IS1  2;IS2  2;IS3  2; K PTS MONK NET   5; SYMMOPS:K SPACE   8;G SPACE   4

 TTTTTTTTTTTTTTTTTTTTTTTTTTTTTT SDIK        TELAPSE     3990.45 TCPU     2413.44

 INFORMATION FROM INTEGRAL EVALUATION

 RESTART FROM A PREVIOUS DENSITY MATRIX - DEP ACTIVE
 NUMBER OF COUPLE SETS (NEW, OLD, FOUND):   43440   43440   43440
 NUMBER OF IRREDUCIBLE G VECTORS        :  159831  159831  159831
 CHARGE NORMALIZATION FACTOR   0.99954324
 TOTAL ATOMIC CHARGES:
   5.8108788   5.8108788   5.8108788   5.8108788   5.8155494   5.8089593
   5.8155494   5.8089593   5.8155494   5.8089593   5.8155494   5.8089593
   6.0409931   6.0409931   6.0409931   6.0409931   6.0433037   6.0432141
   6.0433037   6.0432141   6.0433037   6.0432141   6.0433037   6.0432141
   5.7237343   5.7237343   5.7237343   5.7237343   5.7298991   5.7281199
   5.7298991   5.7281199   5.7298991   5.7281199   5.7298991   5.7281199
   6.0300417   6.0300417   6.0300417   6.0300417   6.0352817   6.0294255
   6.0352817   6.0294255   6.0352817   6.0294255   6.0352817   6.0294255
   0.8478170   0.8478170   0.8478170   0.8478170   0.8495509   0.8502429
   0.8495509   0.8502429   0.8495509   0.8502429   0.8495509   0.8502429
   0.8560937   0.8560937   0.8560937   0.8560937   0.8568930   0.8541951
   0.8568930   0.8541951   0.8568930   0.8541951   0.8568930   0.8541951
   0.8489127   0.8489127   0.8489127   0.8489127   0.8470483   0.8490373
   0.8470483   0.8490373   0.8470483   0.8490373   0.8470483   0.8490373
   7.5997134   7.5997134   7.5997134   7.5997134   7.5970985   7.5951323
   7.5970985   7.5951323   7.5970985   7.5951323   7.5970985   7.5951323
   7.6039098   7.6039098   7.6039098   7.6039098   7.6009300   7.6017248
   7.6009300   7.6017248   7.6009300   7.6017248   7.6009300   7.6017248
   8.3286187   8.3286187   8.3286187   8.3286187   8.3323891   8.3298588
   8.3323891   8.3298588   8.3323891   8.3298588   8.3323891   8.3298588
  18.6088380  18.6088380  18.6062422  18.6077858  18.6077858  18.6062422
 TTTTTTTTTTTTTTTTTTTTTTTTTTTTTT MOQGAD      TELAPSE     4002.32 TCPU     2423.04
 TTTTTTTTTTTTTTTTTTTTTTTTTTTTTT SHELLXN     TELAPSE     4053.43 TCPU     2461.78
 TTTTTTTTTTTTTTTTTTTTTTTTTTTTTT MONMO3      TELAPSE     4060.37 TCPU     2468.72
 NUMERICALLY INTEGRATED DENSITY    708.0017507312
 TTTTTTTTTTTTTTTTTTTTTTTTTTTTTT NUMDFT      TELAPSE     4067.79 TCPU     2476.14
 CYC   0 ETOT(AU) -5.430252435664E+03 DETOT -5.43E+03 tst  2.90E-12 PX  1.00E+00
 TTTTTTTTTTTTTTTTTTTTTTTTTTTTTT DIIS        TELAPSE     4067.87 TCPU     2476.22
 TTTTTTTTTTTTTTTTTTTTTTTTTTTTTT FDIK        TELAPSE     4074.54 TCPU     2481.92
 INSULATING STATE
 TOP OF VALENCE BANDS -    BAND    354; K    5; EIG -2.8709610E-01 AU
 TOP OF VALENCE BANDS -    BAND    354; K    1; EIG -2.8735030E-01 AU
 BOTTOM OF VIRTUAL BANDS - BAND    355; K    1; EIG -4.1347569E-02 AU
 INDIRECT ENERGY BAND GAP:   6.6872 eV
 TTTTTTTTTTTTTTTTTTTTTTTTTTTTTT PDIG        TELAPSE     4074.90 TCPU     2482.28
 CHARGE NORMALIZATION FACTOR   1.00000000
 TOTAL ATOMIC CHARGES:
   5.8086609   5.8086609   5.8086609   5.8086609   5.8018096   5.8087981
   5.8018096   5.8087981   5.8018096   5.8087981   5.8018096   5.8087981
   6.0403562   6.0403562   6.0403562   6.0403562   6.0461060   6.0333292
   6.0461060   6.0333292   6.0461060   6.0333292   6.0461060   6.0333292
   5.7397183   5.7397183   5.7397183   5.7397183   5.7198902   5.7292952
   5.7198902   5.7292952   5.7198902   5.7292952   5.7198902   5.7292952
   6.0336417   6.0336417   6.0336417   6.0336417   6.0196740   6.0334354
   6.0196740   6.0334354   6.0196740   6.0334354   6.0196740   6.0334354
   0.8490185   0.8490185   0.8490185   0.8490185   0.8512735   0.8476036
   0.8512735   0.8476036   0.8512735   0.8476036   0.8512735   0.8476036
   0.8550060   0.8550060   0.8550060   0.8550060   0.8560203   0.8538683
   0.8560203   0.8538683   0.8560203   0.8538683   0.8560203   0.8538683
   0.8477428   0.8477428   0.8477428   0.8477428   0.8480254   0.8456890
   0.8480254   0.8456890   0.8480254   0.8456890   0.8480254   0.8456890
   7.5896409   7.5896409   7.5896409   7.5896409   7.6046258   7.6133427
   7.6046258   7.6133427   7.6046258   7.6133427   7.6046258   7.6133427
   7.5951267   7.5951267   7.5951267   7.5951267   7.6214486   7.6022824
   7.6214486   7.6022824   7.6214486   7.6022824   7.6214486   7.6022824
   8.3414774   8.3414774   8.3414774   8.3414774   8.3261651   8.3325857
   8.3261651   8.3325857   8.3261651   8.3325857   8.3261651   8.3325857
  18.5991762  18.5991762  18.6040491  18.6054596  18.6054596  18.6040491
 TTTTTTTTTTTTTTTTTTTTTTTTTTTTTT MOQGAD      TELAPSE     4074.92 TCPU     2482.30
 TTTTTTTTTTTTTTTTTTTTTTTTTTTTTT SHELLXN     TELAPSE     4129.51 TCPU     2521.10
 TTTTTTTTTTTTTTTTTTTTTTTTTTTTTT MONMO3      TELAPSE     4132.82 TCPU     2524.41
 NUMERICALLY INTEGRATED DENSITY    708.0017389198
 TTTTTTTTTTTTTTTTTTTTTTTTTTTTTT NUMDFT      TELAPSE     4139.98 TCPU     2531.57
 CYC   1 ETOT(AU) -5.431106624309E+03 DETOT -8.54E-01 tst  0.00E+00 PX  5.16E-03
 TTTTTTTTTTTTTTTTTTTTTTTTTTTTTT DIIS        TELAPSE     4145.56 TCPU     2537.15
 DIIS TEST: 0.10045E-01 AT SCF   CYCLE   1 - MIX   30 %
 TTTTTTTTTTTTTTTTTTTTTTTTTTTTTT FDIK        TELAPSE     4158.44 TCPU     2540.60
 INSULATING STATE
 TOP OF VALENCE BANDS -    BAND    354; K    5; EIG -2.8451860E-01 AU
 TOP OF VALENCE BANDS -    BAND    354; K    1; EIG -2.8467479E-01 AU
 BOTTOM OF VIRTUAL BANDS - BAND    355; K    1; EIG -3.7860754E-02 AU
 INDIRECT ENERGY BAND GAP:   6.7119 eV
 TTTTTTTTTTTTTTTTTTTTTTTTTTTTTT PDIG        TELAPSE     4158.80 TCPU     2540.96
 CHARGE NORMALIZATION FACTOR   1.00000000
 TOTAL ATOMIC CHARGES:
   5.8100631   5.8100631   5.8100631   5.8100631   5.8095774   5.8087131
   5.8095774   5.8087131   5.8095774   5.8087131   5.8095774   5.8087131
   6.0441359   6.0441359   6.0441359   6.0441359   6.0446558   6.0397998
   6.0446558   6.0397998   6.0446558   6.0397998   6.0446558   6.0397998
   5.7322156   5.7322156   5.7322156   5.7322156   5.7288238   5.7296485
   5.7288238   5.7296485   5.7288238   5.7296485   5.7288238   5.7296485
   6.0329624   6.0329624   6.0329624   6.0329624   6.0264214   6.0377187
   6.0264214   6.0377187   6.0264214   6.0377187   6.0264214   6.0377187
   0.8525495   0.8525495   0.8525495   0.8525495   0.8499179   0.8498597
   0.8499179   0.8498597   0.8499179   0.8498597   0.8499179   0.8498597
   0.8576426   0.8576426   0.8576426   0.8576426   0.8567241   0.8550661
   0.8567241   0.8550661   0.8567241   0.8550661   0.8567241   0.8550661
   0.8498826   0.8498826   0.8498826   0.8498826   0.8477323   0.8479879
   0.8477323   0.8479879   0.8477323   0.8479879   0.8477323   0.8479879
   7.5951135   7.5951135   7.5951135   7.5951135   7.5970049   7.5989448
   7.5970049   7.5989448   7.5970049   7.5989448   7.5970049   7.5989448
   7.5944988   7.5944988   7.5944988   7.5944988   7.6094399   7.5998609
   7.6094399   7.5998609   7.6094399   7.5998609   7.6094399   7.5998609
   8.3322065   8.3322065   8.3322065   8.3322065   8.3257959   8.3306376
   8.3257959   8.3306376   8.3257959   8.3306376   8.3257959   8.3306376
  18.5988676  18.5988676  18.6037471  18.6061834  18.6061834  18.6037471
 TTTTTTTTTTTTTTTTTTTTTTTTTTTTTT MOQGAD      TELAPSE     4158.83 TCPU     2540.98
 TTTTTTTTTTTTTTTTTTTTTTTTTTTTTT SHELLXN     TELAPSE     4220.35 TCPU     2579.77
 TTTTTTTTTTTTTTTTTTTTTTTTTTTTTT MONMO3      TELAPSE     4224.38 TCPU     2583.80
 NUMERICALLY INTEGRATED DENSITY    708.0017433917
 TTTTTTTTTTTTTTTTTTTTTTTTTTTTTT NUMDFT      TELAPSE     4231.67 TCPU     2591.09
 CYC   2 ETOT(AU) -5.431107600805E+03 DETOT -9.76E-04 tst  1.53E-06 PX  5.32E-03
 TTTTTTTTTTTTTTTTTTTTTTTTTTTTTT DIIS        TELAPSE     4232.03 TCPU     2591.45
 DIIS TEST: 0.35464E-02 AT SCF   CYCLE   2 - DIIS ACTIVE - HISTORY:     2 CYCLES
 TTTTTTTTTTTTTTTTTTTTTTTTTTTTTT FDIK        TELAPSE     4234.59 TCPU     2592.53
 INSULATING STATE
 TOP OF VALENCE BANDS -    BAND    354; K    5; EIG -2.8455514E-01 AU
 TOP OF VALENCE BANDS -    BAND    354; K    1; EIG -2.8471510E-01 AU
 BOTTOM OF VIRTUAL BANDS - BAND    355; K    1; EIG -3.8286706E-02 AU
 INDIRECT ENERGY BAND GAP:   6.7013 eV
 TTTTTTTTTTTTTTTTTTTTTTTTTTTTTT PDIG        TELAPSE     4234.95 TCPU     2592.89
 CHARGE NORMALIZATION FACTOR   1.00000000
 TOTAL ATOMIC CHARGES:
   5.8063204   5.8063204   5.8063204   5.8063204   5.8078465   5.8075815
   5.8078465   5.8075815   5.8078465   5.8075815   5.8078465   5.8075815
   6.0394158   6.0394158   6.0394158   6.0394158   6.0454521   6.0362045
   6.0454521   6.0362045   6.0454521   6.0362045   6.0454521   6.0362045
   5.7348536   5.7348536   5.7348536   5.7348536   5.7235438   5.7300379
   5.7235438   5.7300379   5.7235438   5.7300379   5.7235438   5.7300379
   6.0315131   6.0315131   6.0315131   6.0315131   6.0240771   6.0333579
   6.0240771   6.0333579   6.0240771   6.0333579   6.0240771   6.0333579
   0.8517214   0.8517214   0.8517214   0.8517214   0.8507303   0.8497854
   0.8507303   0.8497854   0.8507303   0.8497854   0.8507303   0.8497854
   0.8584673   0.8584673   0.8584673   0.8584673   0.8568308   0.8550564
   0.8568308   0.8550564   0.8568308   0.8550564   0.8568308   0.8550564
   0.8502302   0.8502302   0.8502302   0.8502302   0.8478803   0.8484683
   0.8478803   0.8484683   0.8478803   0.8484683   0.8478803   0.8484683
   7.5918400   7.5918400   7.5918400   7.5918400   7.6010543   7.6067683
   7.6010543   7.6067683   7.6010543   7.6067683   7.6010543   7.6067683
   7.5979512   7.5979512   7.5979512   7.5979512   7.6149400   7.6000554
   7.6149400   7.6000554   7.6149400   7.6000554   7.6149400   7.6000554
   8.3383930   8.3383930   8.3383930   8.3383930   8.3256000   8.3313555
   8.3256000   8.3313555   8.3256000   8.3313555   8.3256000   8.3313555
  18.5986705  18.5986705  18.6020804  18.6045846  18.6045846  18.6020804
 TTTTTTTTTTTTTTTTTTTTTTTTTTTTTT MOQGAD      TELAPSE     4234.97 TCPU     2592.91
 TTTTTTTTTTTTTTTTTTTTTTTTTTTTTT SHELLXN     TELAPSE     4283.90 TCPU     2631.72
 TTTTTTTTTTTTTTTTTTTTTTTTTTTTTT MONMO3      TELAPSE     4288.68 TCPU     2636.49
 NUMERICALLY INTEGRATED DENSITY    708.0017434546
 TTTTTTTTTTTTTTTTTTTTTTTTTTTTTT NUMDFT      TELAPSE     4295.97 TCPU     2643.78
 CYC   3 ETOT(AU) -5.431108095564E+03 DETOT -4.95E-04 tst  1.77E-06 PX  2.35E-03
 TTTTTTTTTTTTTTTTTTTTTTTTTTTTTT DIIS        TELAPSE     4297.16 TCPU     2644.97
 DIIS TEST: 0.36762E-03 AT SCF   CYCLE   3 - DIIS ACTIVE - HISTORY:     3 CYCLES
 TTTTTTTTTTTTTTTTTTTTTTTTTTTTTT FDIK        TELAPSE     4301.93 TCPU     2647.10
 INSULATING STATE
 TOP OF VALENCE BANDS -    BAND    354; K    5; EIG -2.8503762E-01 AU
 TOP OF VALENCE BANDS -    BAND    354; K    1; EIG -2.8520805E-01 AU
 BOTTOM OF VIRTUAL BANDS - BAND    355; K    1; EIG -3.8538957E-02 AU
 INDIRECT ENERGY BAND GAP:   6.7076 eV
 TTTTTTTTTTTTTTTTTTTTTTTTTTTTTT PDIG        TELAPSE     4302.33 TCPU     2647.50
 CHARGE NORMALIZATION FACTOR   1.00000000
 TOTAL ATOMIC CHARGES:
   5.8081703   5.8081703   5.8081703   5.8081703   5.8070773   5.8073412
   5.8070773   5.8073412   5.8070773   5.8073412   5.8070773   5.8073412
   6.0414084   6.0414084   6.0414084   6.0414084   6.0451278   6.0360351
   6.0451278   6.0360351   6.0451278   6.0360351   6.0451278   6.0360351
   5.7348047   5.7348047   5.7348047   5.7348047   5.7241752   5.7293029
   5.7241752   5.7293029   5.7241752   5.7293029   5.7241752   5.7293029
   6.0319288   6.0319288   6.0319288   6.0319288   6.0231561   6.0355631
   6.0231561   6.0355631   6.0231561   6.0355631   6.0231561   6.0355631
   0.8517814   0.8517814   0.8517814   0.8517814   0.8506186   0.8494192
   0.8506186   0.8494192   0.8506186   0.8494192   0.8506186   0.8494192
   0.8578001   0.8578001   0.8578001   0.8578001   0.8566560   0.8548685
   0.8566560   0.8548685   0.8566560   0.8548685   0.8566560   0.8548685
   0.8498093   0.8498093   0.8498093   0.8498093   0.8478936   0.8479818
   0.8478936   0.8479818   0.8478936   0.8479818   0.8478936   0.8479818
   7.5941952   7.5941952   7.5941952   7.5941952   7.6013456   7.6050309
   7.6013456   7.6050309   7.6013456   7.6050309   7.6013456   7.6050309
   7.5956339   7.5956339   7.5956339   7.5956339   7.6159648   7.6017108
   7.6159648   7.6017108   7.6159648   7.6017108   7.6159648   7.6017108
   8.3361697   8.3361697   8.3361697   8.3361697   8.3258141   8.3320987
   8.3258141   8.3320987   8.3258141   8.3320987   8.3258141   8.3320987
  18.5971704  18.5971704  18.6014292  18.6036342  18.6036342  18.6014292
 TTTTTTTTTTTTTTTTTTTTTTTTTTTTTT MOQGAD      TELAPSE     4302.35 TCPU     2647.52
 TTTTTTTTTTTTTTTTTTTTTTTTTTTTTT SHELLXN     TELAPSE     4378.34 TCPU     2686.29
 TTTTTTTTTTTTTTTTTTTTTTTTTTTTTT MONMO3      TELAPSE     4383.08 TCPU     2691.03
 NUMERICALLY INTEGRATED DENSITY    708.0017428452
 TTTTTTTTTTTTTTTTTTTTTTTTTTTTTT NUMDFT      TELAPSE     4390.36 TCPU     2698.31
 CYC   4 ETOT(AU) -5.431108138572E+03 DETOT -4.30E-05 tst  9.65E-08 PX  5.24E-04
 TTTTTTTTTTTTTTTTTTTTTTTTTTTTTT DIIS        TELAPSE     4392.47 TCPU     2700.42
 DIIS TEST: 0.10961E-03 AT SCF   CYCLE   4 - DIIS ACTIVE - HISTORY:     4 CYCLES
 TTTTTTTTTTTTTTTTTTTTTTTTTTTTTT FDIK        TELAPSE     4404.96 TCPU     2703.38
 INSULATING STATE
 TOP OF VALENCE BANDS -    BAND    354; K    5; EIG -2.8500891E-01 AU
 TOP OF VALENCE BANDS -    BAND    354; K    1; EIG -2.8517861E-01 AU
 BOTTOM OF VIRTUAL BANDS - BAND    355; K    1; EIG -3.8573556E-02 AU
 INDIRECT ENERGY BAND GAP:   6.7058 eV
 TTTTTTTTTTTTTTTTTTTTTTTTTTTTTT PDIG        TELAPSE     4405.32 TCPU     2703.75
 CHARGE NORMALIZATION FACTOR   1.00000000
 TOTAL ATOMIC CHARGES:
   5.8074876   5.8074876   5.8074876   5.8074876   5.8073786   5.8080230
   5.8073786   5.8080230   5.8073786   5.8080230   5.8073786   5.8080230
   6.0408443   6.0408443   6.0408443   6.0408443   6.0454657   6.0364880
   6.0454657   6.0364880   6.0454657   6.0364880   6.0454657   6.0364880
   5.7346076   5.7346076   5.7346076   5.7346076   5.7243777   5.7297631
   5.7243777   5.7297631   5.7243777   5.7297631   5.7243777   5.7297631
   6.0322378   6.0322378   6.0322378   6.0322378   6.0237214   6.0350192
   6.0237214   6.0350192   6.0237214   6.0350192   6.0237214   6.0350192
   0.8516796   0.8516796   0.8516796   0.8516796   0.8505905   0.8494393
   0.8505905   0.8494393   0.8505905   0.8494393   0.8505905   0.8494393
   0.8578822   0.8578822   0.8578822   0.8578822   0.8567125   0.8547413
   0.8567125   0.8547413   0.8567125   0.8547413   0.8567125   0.8547413
   0.8497416   0.8497416   0.8497416   0.8497416   0.8478943   0.8480243
   0.8478943   0.8480243   0.8478943   0.8480243   0.8478943   0.8480243
   7.5927288   7.5927288   7.5927288   7.5927288   7.6009226   7.6059076
   7.6009226   7.6059076   7.6009226   7.6059076   7.6009226   7.6059076
   7.5971503   7.5971503   7.5971503   7.5971503   7.6149715   7.6004049
   7.6149715   7.6004049   7.6149715   7.6004049   7.6149715   7.6004049
   8.3372174   8.3372174   8.3372174   8.3372174   8.3256760   8.3312823
   8.3256760   8.3312823   8.3256760   8.3312823   8.3256760   8.3312823
  18.5974721  18.5974721  18.6017751  18.6039906  18.6039906  18.6017751
 TTTTTTTTTTTTTTTTTTTTTTTTTTTTTT MOQGAD      TELAPSE     4405.34 TCPU     2703.77
 TTTTTTTTTTTTTTTTTTTTTTTTTTTTTT SHELLXN     TELAPSE     4466.50 TCPU     2742.58
 TTTTTTTTTTTTTTTTTTTTTTTTTTTTTT MONMO3      TELAPSE     4473.72 TCPU     2749.80
 NUMERICALLY INTEGRATED DENSITY    708.0017428886
 TTTTTTTTTTTTTTTTTTTTTTTTTTTTTT NUMDFT      TELAPSE     4480.90 TCPU     2756.97
 CYC   5 ETOT(AU) -5.431108147161E+03 DETOT -8.59E-06 tst  3.69E-08 PX  3.38E-04
 TTTTTTTTTTTTTTTTTTTTTTTTTTTTTT DIIS        TELAPSE     4482.23 TCPU     2758.30
 DIIS TEST: 0.28873E-04 AT SCF   CYCLE   5 - DIIS ACTIVE - HISTORY:     5 CYCLES
 TTTTTTTTTTTTTTTTTTTTTTTTTTTTTT FDIK        TELAPSE     4489.54 TCPU     2763.59
 INSULATING STATE
 TOP OF VALENCE BANDS -    BAND    354; K    5; EIG -2.8490342E-01 AU
 TOP OF VALENCE BANDS -    BAND    354; K    1; EIG -2.8506960E-01 AU
 BOTTOM OF VIRTUAL BANDS - BAND    355; K    1; EIG -3.8503001E-02 AU
 INDIRECT ENERGY BAND GAP:   6.7049 eV
 TTTTTTTTTTTTTTTTTTTTTTTTTTTTTT PDIG        TELAPSE     4489.90 TCPU     2763.95
 CHARGE NORMALIZATION FACTOR   1.00000000
 TOTAL ATOMIC CHARGES:
   5.8075720   5.8075720   5.8075720   5.8075720   5.8076124   5.8076490
   5.8076124   5.8076490   5.8076124   5.8076490   5.8076124   5.8076490
   6.0409107   6.0409107   6.0409107   6.0409107   6.0453179   6.0362559
   6.0453179   6.0362559   6.0453179   6.0362559   6.0453179   6.0362559
   5.7347368   5.7347368   5.7347368   5.7347368   5.7243168   5.7297490
   5.7243168   5.7297490   5.7243168   5.7297490   5.7243168   5.7297490
   6.0319104   6.0319104   6.0319104   6.0319104   6.0237044   6.0351249
   6.0237044   6.0351249   6.0237044   6.0351249   6.0237044   6.0351249
   0.8518273   0.8518273   0.8518273   0.8518273   0.8505234   0.8494479
   0.8505234   0.8494479   0.8505234   0.8494479   0.8505234   0.8494479
   0.8579508   0.8579508   0.8579508   0.8579508   0.8567013   0.8548222
   0.8567013   0.8548222   0.8567013   0.8548222   0.8567013   0.8548222
   0.8498438   0.8498438   0.8498438   0.8498438   0.8478567   0.8480941
   0.8478567   0.8480941   0.8478567   0.8480941   0.8478567   0.8480941
   7.5933540   7.5933540   7.5933540   7.5933540   7.6008567   7.6053067
   7.6008567   7.6053067   7.6008567   7.6053067   7.6008567   7.6053067
   7.5964415   7.5964415   7.5964415   7.5964415   7.6151299   7.6008278
   7.6151299   7.6008278   7.6151299   7.6008278   7.6151299   7.6008278
   8.3369264   8.3369264   8.3369264   8.3369264   8.3255675   8.3317011
   8.3255675   8.3317011   8.3255675   8.3317011   8.3255675   8.3317011
  18.5977227  18.5977227  18.6020124  18.6041858  18.6041858  18.6020124
 TTTTTTTTTTTTTTTTTTTTTTTTTTTTTT MOQGAD      TELAPSE     4489.92 TCPU     2763.97
 TTTTTTTTTTTTTTTTTTTTTTTTTTTTTT SHELLXN     TELAPSE     4551.19 TCPU     2802.78
 TTTTTTTTTTTTTTTTTTTTTTTTTTTTTT MONMO3      TELAPSE     4556.62 TCPU     2808.21
 NUMERICALLY INTEGRATED DENSITY    708.0017429699
 TTTTTTTTTTTTTTTTTTTTTTTTTTTTTT NUMDFT      TELAPSE     4563.78 TCPU     2815.36
 CYC   6 ETOT(AU) -5.431108149645E+03 DETOT -2.48E-06 tst  8.67E-09 PX  1.90E-04
 TTTTTTTTTTTTTTTTTTTTTTTTTTTTTT DIIS        TELAPSE     4564.42 TCPU     2816.01
 DIIS TEST: 0.48310E-05 AT SCF   CYCLE   6 - DIIS ACTIVE - HISTORY:     6 CYCLES
 TTTTTTTTTTTTTTTTTTTTTTTTTTTTTT FDIK        TELAPSE     4568.46 TCPU     2819.44
 INSULATING STATE
 TOP OF VALENCE BANDS -    BAND    354; K    5; EIG -2.8494274E-01 AU
 TOP OF VALENCE BANDS -    BAND    354; K    1; EIG -2.8511022E-01 AU
 BOTTOM OF VIRTUAL BANDS - BAND    355; K    1; EIG -3.8510961E-02 AU
 INDIRECT ENERGY BAND GAP:   6.7058 eV
 TTTTTTTTTTTTTTTTTTTTTTTTTTTTTT PDIG        TELAPSE     4568.84 TCPU     2819.82
 CHARGE NORMALIZATION FACTOR   1.00000000
 TOTAL ATOMIC CHARGES:
   5.8075502   5.8075502   5.8075502   5.8075502   5.8075398   5.8077838
   5.8075398   5.8077838   5.8075398   5.8077838   5.8075398   5.8077838
   6.0410060   6.0410060   6.0410060   6.0410060   6.0454248   6.0363380
   6.0454248   6.0363380   6.0454248   6.0363380   6.0454248   6.0363380
   5.7347538   5.7347538   5.7347538   5.7347538   5.7243050   5.7297251
   5.7243050   5.7297251   5.7243050   5.7297251   5.7243050   5.7297251
   6.0321536   6.0321536   6.0321536   6.0321536   6.0235888   6.0352776
   6.0235888   6.0352776   6.0235888   6.0352776   6.0235888   6.0352776
   0.8518315   0.8518315   0.8518315   0.8518315   0.8505407   0.8494693
   0.8505407   0.8494693   0.8505407   0.8494693   0.8505407   0.8494693
   0.8579157   0.8579157   0.8579157   0.8579157   0.8567152   0.8547587
   0.8567152   0.8547587   0.8567152   0.8547587   0.8567152   0.8547587
   0.8497772   0.8497772   0.8497772   0.8497772   0.8478803   0.8480658
   0.8478803   0.8480658   0.8478803   0.8480658   0.8478803   0.8480658
   7.5930874   7.5930874   7.5930874   7.5930874   7.6009257   7.6055289
   7.6009257   7.6055289   7.6009257   7.6055289   7.6009257   7.6055289
   7.5966000   7.5966000   7.5966000   7.5966000   7.6151579   7.6006582
   7.6151579   7.6006582   7.6151579   7.6006582   7.6151579   7.6006582
   8.3369208   8.3369208   8.3369208   8.3369208   8.3255811   8.3314761
   8.3255811   8.3314761   8.3255811   8.3314761   8.3255811   8.3314761
  18.5974978  18.5974978  18.6018252  18.6040027  18.6040027  18.6018252
 TTTTTTTTTTTTTTTTTTTTTTTTTTTTTT MOQGAD      TELAPSE     4568.86 TCPU     2819.84
 TTTTTTTTTTTTTTTTTTTTTTTTTTTTTT SHELLXN     TELAPSE     4617.53 TCPU     2858.64
 TTTTTTTTTTTTTTTTTTTTTTTTTTTTTT MONMO3      TELAPSE     4622.28 TCPU     2863.39
 NUMERICALLY INTEGRATED DENSITY    708.0017429548
 TTTTTTTTTTTTTTTTTTTTTTTTTTTTTT NUMDFT      TELAPSE     4629.44 TCPU     2870.55
 CYC   7 ETOT(AU) -5.431108150729E+03 DETOT -1.08E-06 tst  2.33E-09 PX  7.31E-05
 TTTTTTTTTTTTTTTTTTTTTTTTTTTTTT DIIS        TELAPSE     4630.46 TCPU     2871.57
 DIIS TEST: 0.11693E-05 AT SCF   CYCLE   7 - DIIS ACTIVE - HISTORY:     7 CYCLES
 TTTTTTTTTTTTTTTTTTTTTTTTTTTTTT FDIK        TELAPSE     4632.99 TCPU     2873.45
 INSULATING STATE
 TOP OF VALENCE BANDS -    BAND    354; K    5; EIG -2.8492868E-01 AU
 TOP OF VALENCE BANDS -    BAND    354; K    1; EIG -2.8509553E-01 AU
 BOTTOM OF VIRTUAL BANDS - BAND    355; K    1; EIG -3.8518868E-02 AU
 INDIRECT ENERGY BAND GAP:   6.7052 eV
 TTTTTTTTTTTTTTTTTTTTTTTTTTTTTT PDIG        TELAPSE     4633.35 TCPU     2873.81
 CHARGE NORMALIZATION FACTOR   1.00000000
 TOTAL ATOMIC CHARGES:
   5.8075420   5.8075420   5.8075420   5.8075420   5.8076171   5.8077459
   5.8076171   5.8077459   5.8076171   5.8077459   5.8076171   5.8077459
   6.0409575   6.0409575   6.0409575   6.0409575   6.0453901   6.0363142
   6.0453901   6.0363142   6.0453901   6.0363142   6.0453901   6.0363142
   5.7347429   5.7347429   5.7347429   5.7347429   5.7243592   5.7297742
   5.7243592   5.7297742   5.7243592   5.7297742   5.7243592   5.7297742
   6.0320316   6.0320316   6.0320316   6.0320316   6.0236682   6.0352225
   6.0236682   6.0352225   6.0236682   6.0352225   6.0236682   6.0352225
   0.8518270   0.8518270   0.8518270   0.8518270   0.8505189   0.8494441
   0.8505189   0.8494441   0.8505189   0.8494441   0.8505189   0.8494441
   0.8579282   0.8579282   0.8579282   0.8579282   0.8567195   0.8547746
   0.8567195   0.8547746   0.8567195   0.8547746   0.8567195   0.8547746
   0.8497985   0.8497985   0.8497985   0.8497985   0.8478709   0.8480817
   0.8478709   0.8480817   0.8478709   0.8480817   0.8478709   0.8480817
   7.5932109   7.5932109   7.5932109   7.5932109   7.6008268   7.6053866
   7.6008268   7.6053866   7.6008268   7.6053866   7.6008268   7.6053866
   7.5965683   7.5965683   7.5965683   7.5965683   7.6150736   7.6007023
   7.6150736   7.6007023   7.6150736   7.6007023   7.6150736   7.6007023
   8.3369888   8.3369888   8.3369888   8.3369888   8.3255456   8.3316023
   8.3255456   8.3316023   8.3255456   8.3316023   8.3255456   8.3316023
  18.5975517  18.5975517  18.6019086  18.6040722  18.6040722  18.6019086
 TTTTTTTTTTTTTTTTTTTTTTTTTTTTTT MOQGAD      TELAPSE     4633.37 TCPU     2873.83
 TTTTTTTTTTTTTTTTTTTTTTTTTTTTTT SHELLXN     TELAPSE     4683.07 TCPU     2912.64
 TTTTTTTTTTTTTTTTTTTTTTTTTTTTTT MONMO3      TELAPSE     4691.64 TCPU     2921.21
 NUMERICALLY INTEGRATED DENSITY    708.0017429574
 TTTTTTTTTTTTTTTTTTTTTTTTTTTTTT NUMDFT      TELAPSE     4698.82 TCPU     2928.39
 CYC   8 ETOT(AU) -5.431108150724E+03 DETOT  5.12E-09 tst  1.18E-09 PX  4.28E-05
 TTTTTTTTTTTTTTTTTTTTTTTTTTTTTT DIIS        TELAPSE     4701.88 TCPU     2931.45
 DIIS TEST: 0.27453E-06 AT SCF   CYCLE   8 - DIIS ACTIVE - HISTORY:     8 CYCLES
 TTTTTTTTTTTTTTTTTTTTTTTTTTTTTT FDIK        TELAPSE     4705.01 TCPU     2931.47
 INSULATING STATE
 TOP OF VALENCE BANDS -    BAND    354; K    5; EIG -2.8492446E-01 AU
 TOP OF VALENCE BANDS -    BAND    354; K    1; EIG -2.8509122E-01 AU
 BOTTOM OF VIRTUAL BANDS - BAND    355; K    1; EIG -3.8509209E-02 AU
 INDIRECT ENERGY BAND GAP:   6.7053 eV
 TTTTTTTTTTTTTTTTTTTTTTTTTTTTTT PDIG        TELAPSE     4705.38 TCPU     2931.84
 CHARGE NORMALIZATION FACTOR   1.00000000
 TOTAL ATOMIC CHARGES:
   5.8075539   5.8075539   5.8075539   5.8075539   5.8076020   5.8077578
   5.8076020   5.8077578   5.8076020   5.8077578   5.8076020   5.8077578
   6.0409839   6.0409839   6.0409839   6.0409839   6.0453898   6.0363082
   6.0453898   6.0363082   6.0453898   6.0363082   6.0453898   6.0363082
   5.7347431   5.7347431   5.7347431   5.7347431   5.7243137   5.7297462
   5.7243137   5.7297462   5.7243137   5.7297462   5.7243137   5.7297462
   6.0320640   6.0320640   6.0320640   6.0320640   6.0236341   6.0352425
   6.0236341   6.0352425   6.0236341   6.0352425   6.0236341   6.0352425
   0.8518422   0.8518422   0.8518422   0.8518422   0.8505204   0.8494578
   0.8505204   0.8494578   0.8505204   0.8494578   0.8505204   0.8494578
   0.8579290   0.8579290   0.8579290   0.8579290   0.8567171   0.8547706
   0.8567171   0.8547706   0.8567171   0.8547706   0.8567171   0.8547706
   0.8497957   0.8497957   0.8497957   0.8497957   0.8478707   0.8480818
   0.8478707   0.8480818   0.8478707   0.8480818   0.8478707   0.8480818
   7.5931800   7.5931800   7.5931800   7.5931800   7.6008823   7.6054471
   7.6008823   7.6054471   7.6008823   7.6054471   7.6008823   7.6054471
   7.5965515   7.5965515   7.5965515   7.5965515   7.6151285   7.6006953
   7.6151285   7.6006953   7.6151285   7.6006953   7.6151285   7.6006953
   8.3369341   8.3369341   8.3369341   8.3369341   8.3255520   8.3315419
   8.3255520   8.3315419   8.3255520   8.3315419   8.3255520   8.3315419
  18.5975537  18.5975537  18.6019061  18.6040658  18.6040658  18.6019061
 TTTTTTTTTTTTTTTTTTTTTTTTTTTTTT MOQGAD      TELAPSE     4705.41 TCPU     2931.86
 TTTTTTTTTTTTTTTTTTTTTTTTTTTTTT SHELLXN     TELAPSE     4744.20 TCPU     2970.65
 +++ ENERGIES IN A.U. +++
 ::: EXT EL-POLE                                  -6.2342986043199E+03
 ::: EXT EL-SPHEROPOLE                             5.2383389665229E+01
 ::: BIELET ZONE E-E                               1.0318409916741E+04
 ::: TOTAL E-E                                     4.1364947020867E+03
 ::: TOTAL E-N + N-E                              -1.5458424826233E+04
 ::: TOTAL N-N                                     1.2352812772655E+03
 ::: KINETIC ENERGY                                4.9802594690284E+03
 ::: PSEUDO TOTAL   ENERGY                        -5.1063893778520E+03
 ::: VIRIAL COEFFICIENT                            9.8749536037803E-01
 TTTTTTTTTTTTTTTTTTTTTTTTTTTTTT MONMO3      TELAPSE     4748.95 TCPU     2975.40
 NUMERICALLY INTEGRATED DENSITY    708.0017429650
 TTTTTTTTTTTTTTTTTTTTTTTTTTTTTT NUMDFT      TELAPSE     4756.11 TCPU     2982.56
 CYC   9 ETOT(AU) -5.431108150741E+03 DETOT -1.72E-08 tst  1.20E-10 PX  4.28E-05

 == SCF ENDED - CONVERGENCE ON ENERGY      E(AU) -5.4311081507413E+03 CYCLES   9


 ENERGY EXPRESSION=HARTREE+FOCK EXCH*0.54000+(M06-2X     EXCH)*0.46000+M06-2X     CORR


 TOTAL ENERGY(DFT)(AU)(  9) -5.4311081507413E+03 DE-1.7E-08 tester 1.2E-10
 TTTTTTTTTTTTTTTTTTTTTTTTTTTTTT EDFT        TELAPSE     4756.16 TCPU     2982.61

 *******************************************************************************
 *                             FORCE CALCULATION                               *
 *******************************************************************************

 TTTTTTTTTTTTTTTTTTTTTTTTTTTTTT NUMDFG      TELAPSE     4785.52 TCPU     3011.97
 INFORMATION **** EXCPOG **** EXCH. BIPO BUFFER LENGTH (WORDS) =    16000000
 WARNING **** EXCPOG **** EXCH. BIPO BUFFER TOO SMALL - TO AVOID I/O SET EXCHSIZE =     8296317
 WARNING **** GENPOG **** COULOMB BIPO BUFFER TOO SMALL - TO AVOID I/O SET BIPOSIZE =     5360100
 INFORMATION **** GENPOG **** BIPO BUFFER LENGTH (WORDS) =     4000000
 TTTTTTTTTTTTTTTTTTTTTTTTTTTTTT SHELXG      TELAPSE     5016.03 TCPU     3182.12

 CARTESIAN FORCES IN HARTREE/BOHR (ANALYTICAL)
   ATOM                     X                   Y                   Z
   1   6            -2.825604192546E-03  2.876241893203E-03  9.336415647416E-04
   2   6             2.825604192537E-03 -2.876241893200E-03  9.336415647399E-04
   3   6            -2.825604192543E-03 -2.876241893182E-03 -9.336415647274E-04
   4   6             2.825604192537E-03  2.876241893220E-03 -9.336415647390E-04
   5   6             1.380429652050E-02  5.194594653048E-03  5.742388181938E-03
   6   6             5.182810905691E-04  1.343949394241E-03  5.804269819798E-04
   7   6            -1.380429652048E-02 -5.194594653062E-03  5.742388181938E-03
   8   6            -5.182810905859E-04  1.343949394280E-03 -5.804269819834E-04
   9   6             1.380429652046E-02 -5.194594653050E-03 -5.742388181930E-03
  10   6            -5.182810905753E-04 -1.343949394249E-03  5.804269819691E-04
  11   6            -1.380429652046E-02  5.194594653037E-03 -5.742388181931E-03
  12   6             5.182810905611E-04 -1.343949394236E-03 -5.804269819780E-04
  13   6             7.619175083073E-03 -4.564900914939E-03  1.730854658894E-03
  14   6            -7.619175083027E-03  4.564900914916E-03  1.730854658896E-03
  15   6             7.619175083050E-03  4.564900914944E-03 -1.730854658884E-03
  16   6            -7.619175083043E-03 -4.564900914962E-03 -1.730854658925E-03
  17   6             6.939451366257E-03 -1.053998560554E-04  4.907733445362E-03
  18   6            -2.243663211399E-04  2.530515006075E-03  2.113866153586E-03
  19   6            -6.939451366233E-03  1.053998560714E-04  4.907733445355E-03
  20   6             2.243663212065E-04  2.530515006084E-03 -2.113866153621E-03
  21   6             6.939451366233E-03  1.053998560376E-04 -4.907733445341E-03
  22   6             2.243663212305E-04 -2.530515006111E-03  2.113866153545E-03
  23   6            -6.939451366275E-03 -1.053998560341E-04 -4.907733445352E-03
  24   6            -2.243663211665E-04 -2.530515006097E-03 -2.113866153582E-03
  25   6            -4.792695550487E-03  2.975265274324E-03 -6.206088685208E-04
  26   6             4.792695550499E-03 -2.975265274360E-03 -6.206088685310E-04
  27   6            -4.792695550468E-03 -2.975265274340E-03  6.206088685210E-04
  28   6             4.792695550524E-03  2.975265274330E-03  6.206088684961E-04
  29   6            -3.706604837011E-03 -1.422518959563E-03 -1.514182650861E-03
  30   6             3.509868564462E-03  2.500261045519E-03 -2.858427700609E-03
  31   6             3.706604836977E-03  1.422518959553E-03 -1.514182650870E-03
  32   6            -3.509868564563E-03  2.500261045519E-03  2.858427700630E-03
  33   6            -3.706604837009E-03  1.422518959557E-03  1.514182650910E-03
  34   6            -3.509868564523E-03 -2.500261045500E-03 -2.858427700594E-03
  35   6             3.706604836997E-03 -1.422518959580E-03  1.514182650906E-03
  36   6             3.509868564456E-03 -2.500261045423E-03  2.858427700585E-03
  37   6             7.162014926905E-03 -2.854351774100E-03  4.218324614777E-03
  38   6            -7.162014926942E-03  2.854351774076E-03  4.218324614798E-03
  39   6             7.162014926916E-03  2.854351774068E-03 -4.218324614754E-03
  40   6            -7.162014926925E-03 -2.854351774078E-03 -4.218324614751E-03
  41   6            -3.519227132836E-03  2.469398417166E-03 -4.092457575836E-03
  42   6            -3.185631292868E-03 -3.563328923376E-03  1.103347279342E-03
  43   6             3.519227132853E-03 -2.469398417203E-03 -4.092457575804E-03
  44   6             3.185631292875E-03 -3.563328923390E-03 -1.103347279368E-03
  45   6            -3.519227132821E-03 -2.469398417192E-03  4.092457575816E-03
  46   6             3.185631292856E-03  3.563328923371E-03  1.103347279333E-03
  47   6             3.519227132845E-03  2.469398417240E-03  4.092457575816E-03
  48   6            -3.185631292848E-03  3.563328923385E-03 -1.103347279352E-03
  49   1            -2.222856803771E-03  1.872622103692E-03  2.237013870846E-04
  50   1             2.222856803773E-03 -1.872622103693E-03  2.237013870824E-04
  51   1            -2.222856803773E-03 -1.872622103692E-03 -2.237013870816E-04
  52   1             2.222856803773E-03  1.872622103694E-03 -2.237013870844E-04
  53   1             2.866528000467E-03 -2.871225907950E-04  2.291733898079E-03
  54   1             4.060285094494E-03  2.728346231011E-03 -2.905801260219E-03
  55   1            -2.866528000467E-03  2.871225907959E-04  2.291733898077E-03
  56   1            -4.060285094496E-03  2.728346231013E-03  2.905801260216E-03
  57   1             2.866528000469E-03  2.871225908003E-04 -2.291733898082E-03
  58   1            -4.060285094495E-03 -2.728346231015E-03 -2.905801260220E-03
  59   1            -2.866528000464E-03 -2.871225907963E-04 -2.291733898081E-03
  60   1             4.060285094497E-03 -2.728346231012E-03  2.905801260221E-03
  61   1             3.775855538034E-03 -7.741674182660E-04  3.195513232613E-03
  62   1            -3.775855538031E-03  7.741674182662E-04  3.195513232608E-03
  63   1             3.775855538042E-03  7.741674182613E-04 -3.195513232618E-03
  64   1            -3.775855538033E-03 -7.741674182673E-04 -3.195513232614E-03
  65   1             5.999796027718E-03  4.094183559006E-03  9.743088158041E-04
  66   1             3.848429992304E-05  4.891496688475E-05 -4.073270507821E-05
  67   1            -5.999796027721E-03 -4.094183559013E-03  9.743088158025E-04
  68   1            -3.848429992304E-05  4.891496688120E-05  4.073270507243E-05
  69   1             5.999796027716E-03 -4.094183559007E-03 -9.743088158023E-04
  70   1            -3.848429992193E-05 -4.891496688275E-05 -4.073270507643E-05
  71   1            -5.999796027709E-03  4.094183559007E-03 -9.743088158034E-04
  72   1             3.848429992614E-05 -4.891496688297E-05  4.073270507554E-05
  73   1             4.796300642461E-03 -3.763424597344E-03 -4.904809363723E-04
  74   1            -4.796300642464E-03  3.763424597344E-03 -4.904809363700E-04
  75   1             4.796300642461E-03  3.763424597346E-03  4.904809363730E-04
  76   1            -4.796300642462E-03 -3.763424597345E-03  4.904809363732E-04
  77   1            -7.500010217135E-04  1.370706536736E-04 -6.433682923539E-04
  78   1            -3.555210090782E-03 -1.784292930830E-03  3.601877498828E-03
  79   1             7.500010217119E-04 -1.370706536710E-04 -6.433682923532E-04
  80   1             3.555210090789E-03 -1.784292930831E-03 -3.601877498831E-03
  81   1            -7.500010217102E-04 -1.370706536719E-04  6.433682923521E-04
  82   1             3.555210090788E-03  1.784292930828E-03  3.601877498828E-03
  83   1             7.500010217102E-04  1.370706536719E-04  6.433682923537E-04
  84   1            -3.555210090788E-03  1.784292930830E-03 -3.601877498829E-03
  85   7            -5.432465638805E-03  3.902332460426E-03 -2.168014657919E-04
  86   7             5.432465638765E-03 -3.902332460440E-03 -2.168014657755E-04
  87   7            -5.432465638793E-03 -3.902332460415E-03  2.168014658004E-04
  88   7             5.432465638725E-03  3.902332460517E-03  2.168014658221E-04
  89   7             1.148683442225E-02  4.877966708948E-03  4.110899340660E-03
  90   7             4.660199601982E-03  2.946944854443E-03 -5.168971870603E-03
  91   7            -1.148683442222E-02 -4.877966708916E-03  4.110899340592E-03
  92   7            -4.660199601996E-03  2.946944854407E-03  5.168971870693E-03
  93   7             1.148683442224E-02 -4.877966708943E-03 -4.110899340631E-03
  94   7            -4.660199601989E-03 -2.946944854384E-03 -5.168971870625E-03
  95   7            -1.148683442228E-02  4.877966708936E-03 -4.110899340641E-03
  96   7             4.660199601946E-03 -2.946944854441E-03  5.168971870605E-03
  97   7            -2.817987050843E-03  1.589095846759E-04 -3.139386982694E-03
  98   7             2.817987050833E-03 -1.589095846515E-04 -3.139386982705E-03
  99   7            -2.817987050836E-03 -1.589095846586E-04  3.139386982701E-03
 100   7             2.817987050824E-03  1.589095846546E-04  3.139386982665E-03
 101   7            -1.049319485718E-02 -5.304092796468E-03 -3.739966379245E-03
 102   7            -5.354197913130E-03 -3.320642421422E-03  4.841966624226E-03
 103   7             1.049319485719E-02  5.304092796491E-03 -3.739966379315E-03
 104   7             5.354197913208E-03 -3.320642421479E-03 -4.841966624204E-03
 105   7            -1.049319485719E-02  5.304092796507E-03  3.739966379215E-03
 106   7             5.354197913169E-03  3.320642421394E-03  4.841966624183E-03
 107   7             1.049319485718E-02 -5.304092796463E-03  3.739966379225E-03
 108   7            -5.354197913111E-03  3.320642421387E-03 -4.841966624179E-03
 109   8            -4.043791349339E-03 -7.307197563229E-04 -5.630344966867E-03
 110   8             4.043791349321E-03  7.307197563153E-04 -5.630344966894E-03
 111   8            -4.043791349329E-03  7.307197563069E-04  5.630344966878E-03
 112   8             4.043791349346E-03 -7.307197562998E-04  5.630344966881E-03
 113   8            -2.030773239291E-02 -9.239593139487E-03 -7.526342767422E-03
 114   8            -1.555956286005E-03 -3.326055254206E-03 -2.244079983633E-04
 115   8             2.030773239291E-02  9.239593139501E-03 -7.526342767434E-03
 116   8             1.555956286015E-03 -3.326055254233E-03  2.244079983633E-04
 117   8            -2.030773239290E-02  9.239593139476E-03  7.526342767434E-03
 118   8             1.555956286025E-03  3.326055254234E-03 -2.244079983456E-04
 119   8             2.030773239292E-02 -9.239593139490E-03  7.526342767415E-03
 120   8            -1.555956286026E-03  3.326055254213E-03  2.244079983491E-04
 121 230            -5.062487350846E-15  2.387936288396E-03  3.175237850428E-14
 122 230            -1.446208395388E-14 -2.387936288434E-03 -3.574918139293E-14
 123 230            -2.955761127593E-14 -4.586709385405E-14 -2.778980498859E-03
 124 230             1.180910210315E-03 -1.510543797086E-14  8.437694987151E-15
 125 230            -1.180910210377E-03  2.426364671353E-14  1.088018564133E-14
 126 230             6.616929226766E-14 -9.809459620417E-15  2.778980498877E-03

 RESULTANT FORCE    -1.405472960236E-14  2.053912595557E-15  1.043609643148E-14

 SYMMETRY ALLOWED FORCES (ANALYTICAL) (DIRECTION, FORCE)

    1  7.6620012E-03    2 -3.1309075E-03    3  7.1612523E-05    4 -3.3108887E-03
    5  1.6407073E-02    6  2.6868490E-02    7  1.6236190E-03    8  2.7367795E-04
    9  2.6335916E-03   10 -1.2070340E-02   11  1.2774730E-02   12  4.3193960E-03
   13 -2.4677310E-03   14  1.3766392E-02   15  9.6648083E-03   16  5.6219453E-03
   17  1.2025778E-03   18  3.2613867E-03   19  8.2530512E-03   20 -7.3559635E-03
   21 -2.5702345E-03   22  8.8900767E-04   23 -4.3375982E-03   24 -7.2536764E-03
   25 -4.4664224E-03   26 -3.8434518E-03   27  8.4996068E-03   28 -6.6950023E-03
   29  1.5066824E-02   30  6.0919557E-03   31  2.1895062E-03   32 -1.1572648E-02
   33 -1.4846820E-03   34  8.3790804E-04   35  2.1101474E-03   36 -9.5444711E-03
   37  4.9873598E-03   38 -2.9786417E-03   39 -4.9530666E-04   40 -9.9525567E-04
   41  6.3173307E-03   42  3.6478301E-03   43 -4.8933208E-03   44 -3.6576301E-03
   45  9.6005745E-03   46 -1.5640531E-03   47  8.9333294E-03   48  4.2450280E-03
   49 -1.0753768E-03   50  3.1469657E-03   51  1.4275043E-02   52 -3.4989780E-05
   53 -7.5032833E-05   54  1.2360123E-04   55 -1.0450278E-02   56  6.1880344E-03
   57  1.4607073E-03   58  2.8140443E-04   59 -1.7749070E-03   60 -8.6681444E-04
   61  6.2039689E-03   62  4.4358935E-03   63 -7.5511976E-03   64  1.0528556E-02
   65 -7.9758660E-03   66 -2.1639351E-03   67 -2.8844054E-03   68  1.2109188E-02
   69  2.3143324E-02   70 -7.9469108E-03   71 -7.0420291E-03   72  1.0758127E-02
   73 -1.8762769E-04   74 -7.5572234E-03   75 -3.7605034E-03   76  1.6733178E-03
   77 -1.0344224E-02   78 -2.2340738E-02   79  7.9391691E-03   80  6.2465073E-03
   81 -1.2268077E-02   82 -2.6757568E-03   83 -1.1899426E-02   84 -6.7521784E-03
   85  4.0897143E-03   86 -2.1327564E-02   87 -4.1786228E-02   88 -2.3030583E-03
   89  1.0788230E-03   90 -6.9042069E-03   91  3.3770519E-03   92 -3.9300719E-03
   93 -1.6700592E-03
 TTTTTTTTTTTTTTTTTTTTTTTTTTTTTT TOTGRA      TELAPSE     5044.27 TCPU     3210.36
 INFORMATION **** opta001 **** GEOMETRY OUTPUT FILE
 CLASSICAL MODEL (SCHLEGEL) USED AS INITIAL HESSIAN MATRIX
 REFERENCE GEOMETRY DEFINED

 MAX GRADIENT      0.041786  THRESHOLD              0.000450 CONVERGED NO
 RMS GRADIENT      0.009230  THRESHOLD              0.000300 CONVERGED NO

 GRADIENT NORM     0.089011  GRADIENT THRESHOLD     0.500000

 PREDICTED ENERGY CHANGE    -0.298E-03

 INITIAL DISPLACEMENTS
  0.002192 -0.000526 -0.000902 -0.002240  0.001278  0.001069 -0.000639  0.001673
  0.003276 -0.000031  0.000763  0.000514  0.000593  0.001025  0.002137  0.000900
 -0.000366  0.000438  0.001195 -0.000389  0.000076 -0.000909  0.000769  0.001242
  0.000030  0.000680  0.001884 -0.000165  0.000180  0.001200  0.000116  0.000730
  0.000939 -0.000516  0.002405  0.000565  0.002712  0.000276 -0.002228 -0.001801
  0.001547  0.002402  0.001737 -0.003576  0.003089 -0.000372  0.001329  0.000264
  0.001348  0.001115  0.002679  0.001609 -0.001437 -0.000133 -0.000560  0.000296
  0.001441 -0.000107  0.000488  0.000475 -0.001323  0.004050  0.000272  0.000496
  0.000296  0.000074 -0.000533  0.000934  0.002093  0.001060 -0.000883  0.001308
  0.000646 -0.000549  0.001477 -0.000081  0.000622  0.000431 -0.000761  0.002128
  0.001419  0.002720 -0.001663 -0.000227 -0.003691  0.001703 -0.000201 -0.003965
  0.008794  0.004553  0.001513  0.000413 -0.001798
 TTTTTTTTTTTTTTTTTTTTTTTTTTTTTT OPTI        TELAPSE     5045.85 TCPU     3210.77

 OPTOPTOPTOPTOPTOPTOPTOPTOPTOPTOPTOPTOPTOPTOPTOPTOPTOPTOPTOPTOPTOPTOPTOPTOPTOPT

 - INFORMATION ON SCF MOVED TO SCFOUT.LOG
 GEOMETRY OPTIMIZATION INFORMATION STORED IN OPTINFO.DAT

 OPTOPTOPTOPTOPTOPTOPTOPTOPTOPTOPTOPTOPTOPTOPTOPTOPTOPTOPTOPTOPTOPTOPTOPTOPTOPT
 *******************************************************************************
 COORDINATE OPTIMIZATION - POINT    2
 *******************************************************************************
 LATTICE PARAMETERS (ANGSTROMS AND DEGREES) - BOHR = 0.5291772083 ANGSTROM
 PRIMITIVE CELL - CENTRING CODE 6/1 VOLUME=  2422.034406 - DENSITY  1.045 g/cm^3
         A              B              C           ALPHA      BETA       GAMMA 
    14.65399492    14.65399492    14.65399492   110.285563 109.065590 109.065590
 *******************************************************************************
 ATOMS IN THE ASYMMETRIC UNIT   33 - ATOMS IN THE UNIT CELL:  126
     ATOM                 X/A                 Y/B                 Z/C    
 *******************************************************************************
      1 T   6 C     3.571260329080E-02 -4.662161878463E-01  3.482906844534E-01
      2 F   6 C     1.854931277003E-01 -3.125780811626E-01 -3.482906844534E-01
      3 F   6 C    -3.571260329080E-02  3.125780811626E-01  4.980712088629E-01
      4 F   6 C    -1.854931277003E-01  4.662161878463E-01 -4.980712088629E-01
      5 T   6 C     3.482906702298E-01  3.572320695014E-02 -4.661716045221E-01
      6 T   6 C    -4.661605578975E-01  3.483797451277E-01  3.575937269903E-02
      7 F   6 C    -4.981051885278E-01 -1.855377252481E-01  4.661716045221E-01
      8 F   6 C    -3.126203724287E-01 -3.483797451277E-01  1.854596969748E-01
      9 F   6 C    -3.482906702298E-01  1.855377252481E-01 -3.125674632797E-01
     10 F   6 C     3.126203724287E-01  4.980800694035E-01 -3.575937269903E-02
     11 F   6 C     4.981051885278E-01 -3.572320695014E-02  3.125674632797E-01
     12 F   6 C     4.661605578975E-01 -4.980800694035E-01 -1.854596969748E-01
     13 T   6 C     8.410001601043E-02 -1.878454443425E-01  4.597118129049E-01
     14 F   6 C     3.524427427526E-01 -3.756117968944E-01 -4.597118129049E-01
     15 F   6 C    -8.410001601043E-02  3.756117968944E-01 -2.719454603529E-01
     16 F   6 C    -3.524427427526E-01  1.878454443425E-01  2.719454603529E-01
     17 T   6 C     4.597410220743E-01  8.413349069927E-02 -1.878184073052E-01
     18 T   6 C    -1.878471327072E-01  4.596981029576E-01  8.409962510594E-02
     19 F   6 C     2.719518980045E-01 -3.524405706205E-01  1.878184073052E-01
     20 F   6 C    -3.755984778517E-01 -4.596981029576E-01  3.524547643352E-01
     21 F   6 C    -4.597410220743E-01  3.524405706205E-01 -3.756075313751E-01
     22 F   6 C     3.755984778517E-01 -2.719467578131E-01 -8.409962510594E-02
     23 F   6 C    -2.719518980045E-01 -8.413349069927E-02  3.756075313751E-01
     24 F   6 C     1.878471327072E-01  2.719467578131E-01 -3.524547643352E-01
     25 T   6 C     3.652987975302E-02 -3.603862658833E-01  3.863734204372E-01
     26 F   6 C     2.532403136794E-01 -3.498435406842E-01 -3.863734204372E-01
     27 F   6 C    -3.652987975302E-02  3.498435406842E-01 -3.969161456364E-01
     28 F   6 C    -2.532403136794E-01  3.603862658833E-01  3.969161456364E-01
     29 T   6 C     3.863741530290E-01  3.653876419117E-02 -3.603517776739E-01
     30 T   6 C    -3.603539283587E-01  3.864060056925E-01  3.655187357368E-02
     31 F   6 C     3.968905418650E-01 -2.532740692972E-01  3.603517776739E-01
     32 F   6 C    -3.498541321188E-01 -3.864060056925E-01  2.532400659488E-01
     33 F   6 C    -3.863741530290E-01  2.532740692972E-01 -3.498353888378E-01
     34 F   6 C     3.498541321188E-01 -3.969058019324E-01 -3.655187357368E-02
     35 F   6 C    -3.968905418650E-01 -3.653876419117E-02  3.498353888378E-01
     36 F   6 C     3.603539283587E-01  3.969058019324E-01 -2.532400659488E-01
     37 T   6 C    -2.921292294265E-02 -2.505727568468E-01  4.170304564579E-01
     38 F   6 C     3.323967866953E-01 -4.462433794006E-01 -4.170304564579E-01
     39 F   6 C     2.921292294265E-02  4.462433794006E-01 -2.213598339041E-01
     40 F   6 C    -3.323967866953E-01  2.505727568468E-01  2.213598339041E-01
     41 T   6 C     4.170208676722E-01 -2.919985682677E-02 -2.505687628499E-01
     42 T   6 C    -2.505774057850E-01  4.170562568201E-01 -2.921147665628E-02
     43 F   6 C     2.213689060231E-01 -3.324103694780E-01  2.505687628499E-01
     44 F   6 C    -4.462677334763E-01 -4.170562568201E-01  3.323663373949E-01
     45 F   6 C    -4.170208676722E-01  3.324103694780E-01 -4.462207244989E-01
     46 F   6 C     4.462677334763E-01 -2.213659291288E-01  2.921147665628E-02
     47 F   6 C    -2.213689060231E-01  2.919985682677E-02  4.462207244989E-01
     48 F   6 C     2.505774057850E-01  2.213659291288E-01 -3.323663373949E-01
     49 T   1 H     1.158915336301E-01 -4.631377561837E-01  3.659090119137E-01
     50 F   1 H     1.709532319025E-01 -2.500174782837E-01 -3.659090119137E-01
     51 F   1 H    -1.158915336301E-01  2.500174782837E-01  4.209707101862E-01
     52 F   1 H    -1.709532319025E-01  4.631377561837E-01 -4.209707101862E-01
     53 T   1 H     3.659626573775E-01  1.159222738328E-01 -4.630641328310E-01
     54 T   1 H    -4.630753078256E-01  3.659245419174E-01  1.159334724000E-01
     55 F   1 H    -4.210135933362E-01 -1.709732097915E-01  4.630641328310E-01
     56 F   1 H    -2.499910695174E-01 -3.659245419174E-01  1.710001502570E-01
     57 F   1 H    -3.659626573775E-01  1.709732097915E-01 -2.500403835447E-01
     58 F   1 H     2.499910695174E-01  4.209912197744E-01 -1.159334724000E-01
     59 F   1 H     4.210135933362E-01 -1.159222738328E-01  2.500403835447E-01
     60 F   1 H     4.630753078256E-01 -4.209912197744E-01 -1.710001502570E-01
     61 T   1 H     1.367463652925E-01 -9.890283425913E-02 -4.980782637836E-01
     62 F   1 H     3.991754295244E-01 -3.651753709239E-01  4.980782637836E-01
     63 F   1 H    -1.367463652925E-01  3.651753709239E-01 -2.356491995516E-01
     64 F   1 H    -3.991754295244E-01  9.890283425913E-02  2.356491995516E-01
     65 T   1 H    -4.980235224386E-01  1.367927986716E-01 -9.887195665620E-02
     66 T   1 H    -9.891296530999E-02 -4.981135368830E-01  1.367383911647E-01
     67 F   1 H     2.356647553278E-01 -3.991515657824E-01  9.887195665620E-02
     68 F   1 H    -3.651480719523E-01  4.981135368830E-01  3.992005715730E-01
     69 F   1 H     4.980235224386E-01  3.991515657824E-01 -3.651836788898E-01
     70 F   1 H     3.651480719523E-01 -2.356513564747E-01 -1.367383911647E-01
     71 F   1 H    -2.356647553278E-01 -1.367927986716E-01  3.651836788898E-01
     72 F   1 H     9.891296530999E-02  2.356513564747E-01 -3.992005715730E-01
     73 T   1 H    -8.912426031945E-02 -2.243138557894E-01  4.186809417704E-01
     74 F   1 H     3.570052024402E-01  4.921947979101E-01 -4.186809417704E-01
     75 F   1 H     8.912426031945E-02 -4.921947979101E-01 -1.351895954699E-01
     76 F   1 H    -3.570052024402E-01  2.243138557894E-01  1.351895954699E-01
     77 T   1 H     4.186552883404E-01 -8.911727387886E-02 -2.243251005692E-01
     78 T   1 H    -2.243307352812E-01  4.187296705440E-01 -8.912532383635E-02
     79 F   1 H     1.352078266903E-01 -3.570196110904E-01  2.243251005692E-01
     80 F   1 H     4.921450056197E-01 -4.187296705440E-01  3.569395941748E-01
     81 F   1 H    -4.186552883404E-01  3.570196110904E-01  4.922274377807E-01
     82 F   1 H    -4.921450056197E-01 -1.352054114448E-01  8.912532383635E-02
     83 F   1 H    -1.352078266903E-01  8.911727387886E-02 -4.922274377807E-01
     84 F   1 H     2.243307352812E-01  1.352054114448E-01 -3.569395941748E-01
     85 T   7 N     1.249967323656E-01 -2.578245768511E-01  4.401651216119E-01
     86 F   7 N     3.020103015369E-01 -3.151683892463E-01 -4.401651216119E-01
     87 F   7 N    -1.249967323656E-01  3.151683892463E-01 -3.828213092168E-01
     88 F   7 N    -3.020103015369E-01  2.578245768511E-01  3.828213092168E-01
     89 T   7 N     4.401829052720E-01  1.250264731545E-01 -2.577844432599E-01
     90 T   7 N    -2.578031894222E-01  4.401610611255E-01  1.250138915195E-01
     91 F   7 N     3.828109164145E-01 -3.020326514680E-01  2.577844432599E-01
     92 F   7 N    -3.151471696060E-01 -4.401610611255E-01  3.020357494522E-01
     93 F   7 N    -4.401829052720E-01  3.020326514680E-01 -3.151564321175E-01
     94 F   7 N     3.151471696060E-01 -3.828170809418E-01 -1.250138915195E-01
     95 F   7 N    -3.828109164145E-01 -1.250264731545E-01  3.151564321175E-01
     96 F   7 N     2.578031894222E-01  3.828170809418E-01 -3.020357494522E-01
     97 T   7 N    -5.807079241860E-02 -3.590526006723E-01  3.705212379450E-01
     98 F   7 N     2.704261613826E-01 -4.285920303636E-01 -3.705212379450E-01
     99 F   7 N     5.807079241860E-02  4.285920303636E-01 -3.009818082537E-01
    100 F   7 N    -2.704261613826E-01  3.590526006723E-01  3.009818082537E-01
    101 T   7 N     3.704958816934E-01 -5.807842684290E-02 -3.590488528835E-01
    102 T   7 N    -3.590430274925E-01  3.705453548992E-01 -5.806338594529E-02
    103 F   7 N     3.009704260407E-01 -2.704552654231E-01  3.590488528835E-01
    104 F   7 N    -4.286087408445E-01 -3.705453548992E-01  2.704116176083E-01
    105 F   7 N    -3.704958816934E-01  2.704552654231E-01 -4.285743085363E-01
    106 F   7 N     4.286087408445E-01 -3.009796415472E-01  5.806338594529E-02
    107 F   7 N    -3.009704260407E-01  5.807842684290E-02  4.285743085363E-01
    108 F   7 N     3.590430274925E-01  3.009796415472E-01 -2.704116176083E-01
    109 T   8 O    -5.068825102568E-02  4.463423949380E-01  2.987508753865E-01
    110 F   8 O     1.475915195516E-01 -3.494391264121E-01 -2.987508753865E-01
    111 F   8 O     5.068825102568E-02  3.494391264121E-01  4.970306459637E-01
    112 F   8 O    -1.475915195516E-01 -4.463423949380E-01 -4.970306459637E-01
    113 T   8 O     2.986987397901E-01 -5.069317080490E-02  4.463733769565E-01
    114 T   8 O     4.464118783789E-01  2.989762692788E-01 -5.062171701391E-02
    115 F   8 O    -4.970665477614E-01 -1.476746371663E-01 -4.463733769565E-01
    116 F   8 O    -3.495979862927E-01 -2.989762692788E-01  1.474356091001E-01
    117 F   8 O    -2.986987397901E-01  1.476746371663E-01 -3.493919105950E-01
    118 F   8 O     3.495979862927E-01  4.970335953928E-01  5.062171701391E-02
    119 F   8 O     4.970665477614E-01  5.069317080490E-02  3.493919105950E-01
    120 F   8 O    -4.464118783789E-01 -4.970335953928E-01 -1.474356091001E-01
    121 T 230 ZN   -2.064946868212E-01 -5.000000000000E-01  2.935053131788E-01
    122 F 230 ZN    2.064946868212E-01 -5.000000000000E-01 -2.935053131788E-01
    123 T 230 ZN    2.934811211587E-01 -2.065188788413E-01 -5.000000000000E-01
    124 T 230 ZN   -5.000000000000E-01  2.935122000401E-01 -2.064877999599E-01
    125 F 230 ZN   -5.000000000000E-01 -2.935122000401E-01  2.064877999599E-01
    126 F 230 ZN   -2.934811211587E-01  2.065188788413E-01  5.000000000000E-01

 TRANSFORMATION MATRIX PRIMITIVE-CRYSTALLOGRAPHIC CELL
  0.0000  1.0000  1.0000  1.0000  0.0000  1.0000  1.0000  1.0000  0.0000

 *******************************************************************************
 CRYSTALLOGRAPHIC CELL (VOLUME=       4844.06881236)
         A              B              C           ALPHA      BETA       GAMMA 
    16.75049279    17.00557644    17.00557644    90.000000  90.000000  90.000000

 COORDINATES IN THE CRYSTALLOGRAPHIC CELL
     ATOM                 X/A                 Y/B                 Z/C    
 *******************************************************************************
      1 T   6 C     4.231809466581E-01 -7.489026220473E-02  1.106028654955E-01
      2 F   6 C    -4.231809466581E-01  7.489026220473E-02  1.106028654955E-01
      3 F   6 C     4.231809466581E-01  7.489026220473E-02 -1.106028654955E-01
      4 F   6 C    -4.231809466581E-01 -7.489026220473E-02 -1.106028654955E-01
      5 T   6 C     1.106304660991E-01  4.231979293788E-01 -7.490725914898E-02
      6 T   6 C    -7.485016213790E-02  1.106095348369E-01  4.232299072656E-01
      7 F   6 C    -1.106304660991E-01 -4.231979293788E-01 -7.490725914898E-02
      8 F   6 C     7.485016213790E-02  1.106095348369E-01 -4.232299072656E-01
      9 F   6 C     1.106304660991E-01 -4.231979293788E-01  7.490725914898E-02
     10 F   6 C     7.485016213790E-02 -1.106095348369E-01  4.232299072656E-01
     11 F   6 C    -1.106304660991E-01  4.231979293788E-01  7.490725914898E-02
     12 F   6 C    -7.485016213790E-02 -1.106095348369E-01 -4.232299072656E-01
     13 T   6 C    -4.061168237240E-01 -1.341713633711E-01  2.182713793815E-01
     14 F   6 C     4.061168237240E-01  1.341713633711E-01  2.182713793815E-01
     15 F   6 C    -4.061168237240E-01  1.341713633711E-01 -2.182713793815E-01
     16 F   6 C     4.061168237240E-01 -1.341713633711E-01 -2.182713793815E-01
     17 T   6 C     2.182870306599E-01 -4.061054379651E-01 -1.341535399606E-01
     18 T   6 C    -1.341775696146E-01  2.182771947206E-01 -4.061243274278E-01
     19 F   6 C    -2.182870306599E-01  4.061054379651E-01 -1.341535399606E-01
     20 F   6 C     1.341775696146E-01  2.182771947206E-01  4.061243274278E-01
     21 F   6 C     2.182870306599E-01  4.061054379651E-01  1.341535399606E-01
     22 F   6 C     1.341775696146E-01 -2.182771947206E-01 -4.061243274278E-01
     23 F   6 C    -2.182870306599E-01 -4.061054379651E-01  1.341535399606E-01
     24 F   6 C    -1.341775696146E-01 -2.182771947206E-01  4.061243274278E-01
     25 T   6 C     4.947286374004E-01 -1.083552169632E-01  1.448850967162E-01
     26 F   6 C    -4.947286374004E-01  1.083552169632E-01  1.448850967162E-01
     27 F   6 C     4.947286374004E-01  1.083552169632E-01 -1.448850967162E-01
     28 F   6 C    -4.947286374004E-01 -1.083552169632E-01 -1.448850967162E-01
     29 T   6 C     1.449064167442E-01  4.947418055820E-01 -1.083676525530E-01
     30 T   6 C    -1.083440961876E-01  1.448959697612E-01  4.947501018800E-01
     31 F   6 C    -1.449064167442E-01 -4.947418055820E-01 -1.083676525530E-01
     32 F   6 C     1.083440961876E-01  1.448959697612E-01 -4.947501018800E-01
     33 F   6 C     1.449064167442E-01 -4.947418055820E-01  1.083676525530E-01
     34 F   6 C     1.083440961876E-01 -1.448959697612E-01  4.947501018800E-01
     35 F   6 C    -1.449064167442E-01  4.947418055820E-01  1.083676525530E-01
     36 F   6 C    -1.083440961876E-01 -1.448959697612E-01 -4.947501018800E-01
     37 T   6 C    -4.021646887231E-01 -1.808048548190E-01  1.515919318763E-01
     38 F   6 C     4.021646887231E-01  1.808048548190E-01  1.515919318763E-01
     39 F   6 C    -4.021646887231E-01  1.808048548190E-01 -1.515919318763E-01
     40 F   6 C     4.021646887231E-01 -1.808048548190E-01 -1.515919318763E-01
     41 T   6 C     1.516052563256E-01 -4.021740191755E-01 -1.808051131524E-01
     42 T   6 C    -1.807889070256E-01  1.515774303693E-01 -4.021548361544E-01
     43 F   6 C    -1.516052563256E-01  4.021740191755E-01 -1.808051131524E-01
     44 F   6 C     1.807889070256E-01  1.515774303693E-01  4.021548361544E-01
     45 F   6 C     1.516052563256E-01  4.021740191755E-01  1.808051131524E-01
     46 F   6 C     1.807889070256E-01 -1.515774303693E-01 -4.021548361544E-01
     47 F   6 C    -1.516052563256E-01 -4.021740191755E-01  1.808051131524E-01
     48 F   6 C    -1.807889070256E-01 -1.515774303693E-01  4.021548361544E-01
     49 T   1 H     3.934398610500E-01 -2.753084913623E-02  1.434223827663E-01
     50 F   1 H    -3.934398610500E-01  2.753084913623E-02  1.434223827663E-01
     51 F   1 H     3.934398610500E-01  2.753084913623E-02 -1.434223827663E-01
     52 F   1 H    -3.934398610500E-01 -2.753084913623E-02 -1.434223827663E-01
     53 T   1 H     1.434477418122E-01  3.934881253568E-01 -2.752546797937E-02
     54 T   1 H    -2.753333892849E-02  1.434668113285E-01  3.934578808459E-01
     55 F   1 H    -1.434477418122E-01 -3.934881253568E-01 -2.752546797937E-02
     56 F   1 H     2.753333892849E-02  1.434668113285E-01 -3.934578808459E-01
     57 F   1 H     1.434477418122E-01 -3.934881253568E-01  2.752546797937E-02
     58 F   1 H     2.753333892849E-02 -1.434668113285E-01  3.934578808459E-01
     59 F   1 H    -1.434477418122E-01  3.934881253568E-01  2.752546797937E-02
     60 F   1 H    -2.753333892849E-02 -1.434668113285E-01 -3.934578808459E-01
     61 T   1 H    -3.668637316676E-01 -1.312145321160E-01  2.679608974085E-01
     62 F   1 H     3.668637316676E-01  1.312145321160E-01  2.679608974085E-01
     63 F   1 H    -3.668637316676E-01  1.312145321160E-01 -2.679608974085E-01
     64 F   1 H     3.668637316676E-01 -1.312145321160E-01 -2.679608974085E-01
     65 T   1 H     2.679721822270E-01 -3.668441388832E-01 -1.311793835554E-01
     66 T   1 H    -1.312310902042E-01  2.679694813689E-01 -3.668824466788E-01
     67 F   1 H    -2.679721822270E-01  3.668441388832E-01 -1.311793835554E-01
     68 F   1 H     1.312310902042E-01  2.679694813689E-01  3.668824466788E-01
     69 F   1 H     2.679721822270E-01  3.668441388832E-01  1.311793835554E-01
     70 F   1 H     1.312310902042E-01 -2.679694813689E-01 -3.668824466788E-01
     71 F   1 H    -2.679721822270E-01 -3.668441388832E-01  1.311793835554E-01
     72 F   1 H    -1.312310902042E-01 -2.679694813689E-01  3.668824466788E-01
     73 T   1 H    -3.582543268498E-01 -2.230647313798E-01  1.339404710604E-01
     74 F   1 H     3.582543268498E-01  2.230647313798E-01  1.339404710604E-01
     75 F   1 H    -3.582543268498E-01  2.230647313798E-01 -1.339404710604E-01
     76 F   1 H     3.582543268498E-01 -2.230647313798E-01 -1.339404710604E-01
     77 T   1 H     1.339511686058E-01 -3.582762691750E-01 -2.230684424846E-01
     78 T   1 H    -2.230324590056E-01  1.339071351692E-01 -3.582378704504E-01
     79 F   1 H    -1.339511686058E-01  3.582762691750E-01 -2.230684424846E-01
     80 F   1 H     2.230324590056E-01  1.339071351692E-01  3.582378704504E-01
     81 F   1 H     1.339511686058E-01  3.582762691750E-01  2.230684424846E-01
     82 F   1 H     2.230324590056E-01 -1.339071351692E-01 -3.582378704504E-01
     83 F   1 H    -1.339511686058E-01 -3.582762691750E-01  2.230684424846E-01
     84 F   1 H    -2.230324590056E-01 -1.339071351692E-01  3.582378704504E-01
     85 T   7 N     2.867190619757E-02  4.114932154143E-01 -2.864964830487E-01
     86 F   7 N    -2.867190619757E-02 -4.114932154143E-01 -2.864964830487E-01
     87 F   7 N     2.867190619757E-02 -4.114932154143E-01  2.864964830487E-01
     88 F   7 N    -2.867190619757E-02  4.114932154143E-01  2.864964830487E-01
     89 T   7 N    -2.864704376887E-01  2.868599442879E-02  4.114969108433E-01
     90 T   7 N     4.114890710337E-01 -2.864751795141E-01  2.867199009189E-02
     91 F   7 N     2.864704376887E-01 -2.868599442879E-02  4.114969108433E-01
     92 F   7 N    -4.114890710337E-01 -2.864751795141E-01 -2.867199009189E-02
     93 F   7 N    -2.864704376887E-01 -2.868599442879E-02 -4.114969108433E-01
     94 F   7 N    -4.114890710337E-01  2.864751795141E-01  2.867199009189E-02
     95 F   7 N     2.864704376887E-01  2.868599442879E-02 -4.114969108433E-01
     96 F   7 N     4.114890710337E-01  2.864751795141E-01 -2.867199009189E-02
     97 T   7 N    -4.652302851544E-01 -1.642484769006E-01  1.061776844820E-01
     98 F   7 N     4.652302851544E-01  1.642484769006E-01  1.061776844820E-01
     99 F   7 N    -4.652302851544E-01  1.642484769006E-01 -1.061776844820E-01
    100 F   7 N     4.652302851544E-01 -1.642484769006E-01 -1.061776844820E-01
    101 T   7 N     1.061884192901E-01 -4.652372721736E-01 -1.642668461330E-01
    102 T   7 N    -1.642375017768E-01  1.061741158315E-01 -4.652171433240E-01
    103 F   7 N    -1.061884192901E-01  4.652372721736E-01 -1.642668461330E-01
    104 F   7 N     1.642375017768E-01  1.061741158315E-01  4.652171433240E-01
    105 F   7 N     1.061884192901E-01  4.652372721736E-01  1.642668461330E-01
    106 F   7 N     1.642375017768E-01 -1.061741158315E-01 -4.652171433240E-01
    107 F   7 N    -1.061884192901E-01 -4.652372721736E-01  1.642668461330E-01
    108 F   7 N    -1.642375017768E-01 -1.061741158315E-01  4.652171433240E-01
    109 T   8 O     3.978907606751E-01 -9.913988528863E-02  4.845163426295E-02
    110 F   8 O    -3.978907606751E-01  9.913988528863E-02  4.845163426295E-02
    111 F   8 O     3.978907606751E-01  9.913988528863E-02 -4.845163426294E-02
    112 F   8 O    -3.978907606751E-01 -9.913988528863E-02 -4.845163426295E-02
    113 T   8 O     4.849073318072E-02  3.978826437758E-01 -9.918390398562E-02
    114 T   8 O    -9.902866305699E-02  4.840694604309E-02  3.980049323358E-01
    115 F   8 O    -4.849073318072E-02 -3.978826437758E-01 -9.918390398562E-02
    116 F   8 O     9.902866305699E-02  4.840694604309E-02 -3.980049323358E-01
    117 F   8 O     4.849073318072E-02 -3.978826437758E-01  9.918390398562E-02
    118 F   8 O     9.902866305699E-02 -4.840694604309E-02  3.980049323358E-01
    119 F   8 O    -4.849073318072E-02  3.978826437758E-01  9.918390398562E-02
    120 F   8 O    -9.902866305699E-02 -4.840694604309E-02 -3.980049323358E-01
    121 T 230 ZN    6.691562330537E-17  2.935053131788E-01  5.000000000000E-01
    122 F 230 ZN   -9.455383823602E-17 -2.935053131788E-01 -5.000000000000E-01
    123 T 230 ZN   -5.000000000000E-01 -9.449661101934E-17  2.934811211587E-01
    124 T 230 ZN    2.935122000401E-01  5.000000000000E-01  1.393646815030E-17
    125 F 230 ZN   -2.935122000401E-01  5.000000000000E-01  6.921289801161E-17
    126 F 230 ZN    5.000000000000E-01  3.898545978808E-17 -2.934811211587E-01

 T = ATOM BELONGING TO THE ASYMMETRIC UNIT

 TOTAL ENERGY(DFT)(AU)(  8) -5.4311084486632E+03     DE (AU)   -2.979E-04

 SYMMETRY ALLOWED FORCES  (COORDINATE, FORCE)

    1  7.5251427E-03    2 -3.1385644E-03    3  8.0028071E-05    4 -3.2489335E-03
    5  1.6135493E-02    6  2.6474506E-02    7  1.5687046E-03    8  3.5570587E-04
    9  2.5492950E-03   10 -1.1906222E-02   11  1.2496523E-02   12  4.2250759E-03
   13 -2.4809914E-03   14  1.3512915E-02   15  9.3805555E-03   16  5.5205079E-03
   17  1.2511305E-03   18  3.2027404E-03   19  8.0319285E-03   20 -7.1712522E-03
   21 -2.4433874E-03   22  8.8680445E-04   23 -4.2368365E-03   24 -7.1861126E-03
   25 -4.3687255E-03   26 -3.8125987E-03   27  8.3416538E-03   28 -6.5046784E-03
   29  1.4796331E-02   30  6.0227362E-03   31  2.2018533E-03   32 -1.1399147E-02
   33 -1.4503046E-03   34  7.9554088E-04   35  1.9724162E-03   36 -9.3462977E-03
   37  4.9091474E-03   38 -2.9288253E-03   39 -4.8481490E-04   40 -9.8954383E-04
   41  6.2105438E-03   42  3.5957985E-03   43 -4.8263694E-03   44 -3.6138674E-03
   45  9.4682005E-03   46 -1.5354464E-03   47  8.7971188E-03   48  4.1817655E-03
   49 -1.0652361E-03   50  3.1086840E-03   51  1.4087091E-02   52 -3.7308885E-05
   53 -6.4518154E-05   54  1.2536490E-04   55 -1.0307846E-02   56  6.0837865E-03
   57  1.4445880E-03   58  2.9986447E-04   59 -1.7488529E-03   60 -8.5629064E-04
   61  6.1212555E-03   62  4.3579546E-03   63 -7.4527078E-03   64  1.0411851E-02
   65 -7.8216197E-03   66 -2.1711439E-03   67 -2.8118771E-03   68  1.1906958E-02
   69  2.2807477E-02   70 -7.7489618E-03   71 -6.9819248E-03   72  1.0546616E-02
   73 -1.9756234E-04   74 -7.4586030E-03   75 -3.7802312E-03   76  1.5938399E-03
   77 -1.0126800E-02   78 -2.1902644E-02   79  7.8085576E-03   80  6.2027187E-03
   81 -1.2068200E-02   82 -2.6138556E-03   83 -1.1620400E-02   84 -6.6146360E-03
   85  4.0343522E-03   86 -2.1005522E-02   87 -4.1091942E-02   88 -2.1985688E-03
   89  9.7224724E-04   90 -6.7996997E-03   91  3.3507258E-03   92 -3.9172343E-03
   93 -1.7378421E-03

 GRADIENT NORM     0.087524  GRADIENT THRESHOLD     0.500000

 PREDICTED ENERGY CHANGE    -0.197E-01
 SCSCSCSCSCSCSCSCSCSCSCSCSCSCSCSCSCSCSCSCSCSCSCSCSCSCSCSCSCSCSCSCSCSCSCSCSCSCSC
 DISPLACEMENT SCALED BY  0.2479
 NO CONVERGENCE TESTS PERFORMED
           GRADIENT INFORMATIONS AT   --    PREDICTED POINT WRT CURR.POINT
   I  PREV.GRAD   CURR.GRAD   PRED.POINT  OLD.DISP NEW.DISP
    1   -0.0077     -0.0075     -0.0030      0.2192      0.0543
    2    0.0031      0.0031      0.0034     -0.2505     -0.0621
    3   -0.0001     -0.0001     -0.0004      0.3185      0.0789
    4    0.0033      0.0032      0.0012     -0.0579     -0.0143
    5   -0.0164     -0.0161     -0.0072      0.1910      0.0473
    6   -0.0269     -0.0265     -0.0134      0.1626      0.0403
    7   -0.0016     -0.0016      0.0002      0.2332      0.0578
    8   -0.0003     -0.0004     -0.0031     -0.5243     -0.1299
    9   -0.0026     -0.0025      0.0002      0.3189      0.0790
   10    0.0121      0.0119      0.0065     -0.0603     -0.0150
   11   -0.0128     -0.0125     -0.0033      0.0293      0.0073
   12   -0.0043     -0.0042     -0.0011      0.2663      0.0660
   13    0.0025      0.0025      0.0029     -0.2582     -0.0640
   14   -0.0138     -0.0135     -0.0051      0.1016      0.0252
   15   -0.0097     -0.0094      0.0000      0.2898      0.0718
   16   -0.0056     -0.0055     -0.0022      0.0601      0.0149
   17   -0.0012     -0.0013     -0.0029      0.1859      0.0461
   18   -0.0033     -0.0032     -0.0013      0.0979      0.0243
   19   -0.0083     -0.0080     -0.0007      0.1129      0.0280
   20    0.0074      0.0072      0.0011     -0.1294     -0.0321
   21    0.0026      0.0024     -0.0018      0.2360      0.0585
   22   -0.0009     -0.0009     -0.0008     -0.0443     -0.0110
   23    0.0043      0.0042      0.0009      0.1207      0.0299
   24    0.0073      0.0072      0.0050      0.1831      0.0454
   25    0.0045      0.0044      0.0011      0.1274      0.0316
   26    0.0038      0.0038      0.0028     -0.1524     -0.0378
   27   -0.0085     -0.0083     -0.0031      0.2315      0.0574
   28    0.0067      0.0065      0.0002     -0.0924     -0.0229
   29   -0.0151     -0.0148     -0.0058     -0.1069     -0.0265
   30   -0.0061     -0.0060     -0.0037      0.4552      0.1128
   31   -0.0022     -0.0022     -0.0026      0.3258      0.0807
   32    0.0116      0.0114      0.0057      0.1598      0.0396
   33    0.0015      0.0015      0.0003      0.1607      0.0398
   34   -0.0008     -0.0008      0.0006      0.1455      0.0361
   35   -0.0021     -0.0020      0.0026     -0.1711     -0.0424
   36    0.0095      0.0093      0.0028     -0.0286     -0.0071
   37   -0.0050     -0.0049     -0.0023      0.2194      0.0544
   38    0.0030      0.0029      0.0013     -0.2923     -0.0725
   39    0.0005      0.0005      0.0001      0.4456      0.1104
   40    0.0010      0.0010      0.0008     -0.3209     -0.0795
   41   -0.0063     -0.0062     -0.0027      0.1879      0.0466
   42   -0.0036     -0.0036     -0.0019      0.3207      0.0795
   43    0.0049      0.0048      0.0026      0.0544      0.0135
   44    0.0037      0.0036      0.0022     -0.0275     -0.0068
   45   -0.0096     -0.0095     -0.0051      0.4797      0.1189
   46    0.0016      0.0015      0.0006     -0.1292     -0.0320
   47   -0.0089     -0.0088     -0.0043      0.0873      0.0216
   48   -0.0042     -0.0042     -0.0021      0.2847      0.0706
   49    0.0011      0.0011      0.0007     -0.5413     -0.1342
   50   -0.0031     -0.0031     -0.0018      0.0632      0.0157
   51   -0.0143     -0.0141     -0.0079      0.3561      0.0883
   52    0.0000      0.0000      0.0001      0.0002      0.0000
   53    0.0001      0.0001     -0.0003      0.4472      0.1108
   54   -0.0001     -0.0001     -0.0002      0.0875      0.0217
   55    0.0105      0.0103      0.0056     -0.1939     -0.0481
   56   -0.0062     -0.0061     -0.0026     -0.2138     -0.0530
   57   -0.0015     -0.0014     -0.0009      0.7114      0.1763
   58   -0.0003     -0.0003     -0.0009      0.8054      0.1996
   59    0.0018      0.0017      0.0009      0.2262      0.0561
   60    0.0009      0.0009      0.0005      0.1185      0.0294
   61   -0.0062     -0.0061     -0.0034      0.2845      0.0705
   62   -0.0044     -0.0044     -0.0018     -0.5461     -0.1353
   63    0.0076      0.0075      0.0042     -0.2191     -0.0543
   64   -0.0105     -0.0104     -0.0066      0.0545      0.0135
   65    0.0080      0.0078      0.0027      0.0484      0.0120
   66    0.0022      0.0022      0.0024      0.0614      0.0152
   67    0.0029      0.0028      0.0004     -0.1381     -0.0342
   68   -0.0121     -0.0119     -0.0052      0.1335      0.0331
   69   -0.0231     -0.0228     -0.0117      0.2923      0.0724
   70    0.0079      0.0077      0.0012      0.1821      0.0451
   71    0.0070      0.0070      0.0050     -0.1151     -0.0285
   72   -0.0108     -0.0105     -0.0035      0.1925      0.0477
   73    0.0002      0.0002      0.0005      0.0687      0.0170
   74    0.0076      0.0075      0.0042     -0.0908     -0.0225
   75    0.0038      0.0038      0.0044      0.2648      0.0656
   76   -0.0017     -0.0016      0.0010      0.0437      0.0108
   77    0.0103      0.0101      0.0029      0.0958      0.0238
   78    0.0223      0.0219      0.0074      0.0801      0.0199
   79   -0.0079     -0.0078     -0.0035     -0.0584     -0.0145
   80   -0.0062     -0.0062     -0.0048      0.1873      0.0464
   81    0.0123      0.0121      0.0055      0.1853      0.0459
   82    0.0027      0.0026      0.0006      0.3813      0.0945
   83    0.0119      0.0116      0.0024     -0.2202     -0.0546
   84    0.0068      0.0066      0.0021      0.0527      0.0131
   85   -0.0041     -0.0040     -0.0022      0.1986      0.0492
   86    0.0213      0.0210      0.0104      0.2772      0.0687
   87    0.0418      0.0411      0.0181      0.0144      0.0036
   88    0.0023      0.0022     -0.0013      0.7785      0.1929
   89   -0.0011     -0.0010      0.0026     -2.0173     -0.5000
   90    0.0069      0.0068      0.0033      0.0950      0.0235
   91   -0.0034     -0.0034     -0.0025      0.2281      0.0565
   92    0.0039      0.0039      0.0035      0.0626      0.0155
   93    0.0017      0.0017      0.0040     -0.2650     -0.0657
 TTTTTTTTTTTTTTTTTTTTTTTTTTTTTT OPTI        TELAPSE     6167.05 TCPU     3944.16
 *******************************************************************************
 COORDINATE OPTIMIZATION - POINT    3
 *******************************************************************************
 LATTICE PARAMETERS (ANGSTROMS AND DEGREES) - BOHR = 0.5291772083 ANGSTROM
 PRIMITIVE CELL - CENTRING CODE 6/1 VOLUME=  2422.034406 - DENSITY  1.045 g/cm^3
         A              B              C           ALPHA      BETA       GAMMA 
    14.65399492    14.65399492    14.65399492   110.285563 109.065590 109.065590
 *******************************************************************************
 ATOMS IN THE ASYMMETRIC UNIT   33 - ATOMS IN THE UNIT CELL:  126
     ATOM                 X/A                 Y/B                 Z/C    
 *******************************************************************************
      1 T   6 C     3.716292947170E-02 -4.665308367624E-01  3.500274651654E-01
      2 F   6 C     1.834416980722E-01 -3.128645356937E-01 -3.500274651654E-01
      3 F   6 C    -3.716292947170E-02  3.128645356937E-01  4.963062337659E-01
      4 F   6 C    -1.834416980722E-01  4.665308367624E-01 -4.963062337659E-01
      5 T   6 C     3.487772258660E-01  3.708214332024E-02 -4.652713570204E-01
      6 T   6 C    -4.650778825415E-01  3.467658248672E-01  3.749115358938E-02
      7 F   6 C    -4.976464996593E-01 -1.859514171135E-01  4.652713570204E-01
      8 F   6 C    -3.092746712778E-01 -3.467658248672E-01  1.881562925913E-01
      9 F   6 C    -3.487772258660E-01  1.859514171135E-01 -3.116950825458E-01
     10 F   6 C     3.092746712778E-01  4.974309638691E-01 -3.749115358938E-02
     11 F   6 C     4.976464996593E-01 -3.708214332024E-02  3.116950825458E-01
     12 F   6 C     4.650778825415E-01 -4.974309638691E-01 -1.881562925913E-01
     13 T   6 C     8.460355060781E-02 -1.869671849688E-01  4.611779013558E-01
     14 F   6 C     3.518549136753E-01 -3.765743507480E-01 -4.611779013558E-01
     15 F   6 C    -8.460355060781E-02  3.765743507480E-01 -2.715707355767E-01
     16 F   6 C    -3.518549136753E-01  1.869671849688E-01  2.715707355767E-01
     17 T   6 C     4.595414665413E-01  8.542670621079E-02 -1.862147154762E-01
     18 T   6 C    -1.870200409411E-01  4.608494855224E-01  8.464028993339E-02
     19 F   6 C     2.716414216870E-01 -3.542438179825E-01  1.862147154762E-01
     20 F   6 C    -3.762091955890E-01 -4.608494855224E-01  3.521304735365E-01
     21 F   6 C    -4.595414665413E-01  3.542438179825E-01 -3.741147603306E-01
     22 F   6 C     3.762091955890E-01 -2.716603308745E-01 -8.464028993339E-02
     23 F   6 C    -2.716414216870E-01 -8.542670621079E-02  3.741147603306E-01
     24 F   6 C     1.870200409411E-01  2.716603308745E-01 -3.521304735365E-01
     25 T   6 C     3.747231894764E-02 -3.603512166935E-01  3.876634471082E-01
     26 F   6 C     2.519853361983E-01 -3.501911281606E-01 -3.876634471082E-01
     27 F   6 C    -3.747231894764E-02  3.501911281606E-01 -3.978235356411E-01
     28 F   6 C    -2.519853361983E-01  3.603512166935E-01  3.978235356411E-01
     29 T   6 C     3.868663772039E-01  3.762021742065E-02 -3.593412709179E-01
     30 T   6 C    -3.593953757512E-01  3.863189237444E-01  3.781604186041E-02
     31 F   6 C     3.969614883385E-01 -2.537923518783E-01  3.593412709179E-01
     32 F   6 C    -3.485028818840E-01 -3.863189237444E-01  2.542857005043E-01
     33 F   6 C    -3.868663772039E-01  2.537923518783E-01 -3.492461597832E-01
     34 F   6 C     3.485028818840E-01 -3.972114176117E-01 -3.781604186041E-02
     35 F   6 C    -3.969614883385E-01 -3.762021742065E-02  3.492461597832E-01
     36 F   6 C     3.593953757512E-01  3.972114176117E-01 -2.542857005043E-01
     37 T   6 C    -2.855137272121E-02 -2.498169705576E-01  4.195322709095E-01
     38 F   6 C     3.306507585329E-01 -4.480836436307E-01 -4.195322709095E-01
     39 F   6 C     2.855137272121E-02  4.480836436307E-01 -2.212655978364E-01
     40 F   6 C    -3.306507585329E-01  2.498169705576E-01  2.212655978364E-01
     41 T   6 C     4.191613761621E-01 -2.800721805177E-02 -2.496928355295E-01
     42 T   6 C    -2.502767585663E-01  4.161600701346E-01 -2.937753681791E-02
     43 F   6 C     2.216856174777E-01 -3.311457883084E-01  2.496928355295E-01
     44 F   6 C    -4.455376069525E-01 -4.161600701346E-01  3.335631712992E-01
     45 F   6 C    -4.191613761621E-01  3.311457883084E-01 -4.471685942139E-01
     46 F   6 C     4.455376069525E-01 -2.208992217483E-01  2.937753681791E-02
     47 F   6 C    -2.216856174777E-01  2.800721805177E-02  4.471685942139E-01
     48 F   6 C     2.502767585663E-01  2.208992217483E-01 -3.335631712992E-01
     49 T   1 H     1.176234590486E-01 -4.632993267295E-01  3.683433092879E-01
     50 F   1 H     1.683573639827E-01 -2.507198502393E-01 -3.683433092879E-01
     51 F   1 H    -1.176234590486E-01  2.507198502393E-01  4.190772142219E-01
     52 F   1 H    -1.683573639827E-01  4.632993267295E-01 -4.190772142219E-01
     53 T   1 H     3.657039755327E-01  1.177128174127E-01 -4.612863959532E-01
     54 T   1 H    -4.615685600402E-01  3.671200122334E-01  1.185669618623E-01
     55 F   1 H    -4.210007866341E-01 -1.730096285141E-01  4.612863959532E-01
     56 F   1 H    -2.485530503711E-01 -3.671200122334E-01  1.713114277265E-01
     57 F   1 H    -3.657039755327E-01  1.730096285141E-01 -2.479911581200E-01
     58 F   1 H     2.485530503711E-01  4.198644780976E-01 -1.185669618623E-01
     59 F   1 H     4.210007866341E-01 -1.177128174127E-01  2.479911581200E-01
     60 F   1 H     4.615685600402E-01 -4.198644780976E-01 -1.713114277265E-01
     61 T   1 H     1.370844971259E-01 -9.769611190582E-02 -4.965074442534E-01
     62 F   1 H     3.988113323476E-01 -3.664080586207E-01  4.965074442534E-01
     63 F   1 H    -1.370844971259E-01  3.664080586207E-01 -2.347806090317E-01
     64 F   1 H    -3.988113323476E-01  9.769611190582E-02  2.347806090317E-01
     65 T   1 H    -4.993635601174E-01  1.380967395529E-01 -9.689540717375E-02
     66 T   1 H    -9.796973491771E-02 -4.957486338785E-01  1.372298518326E-01
     67 F   1 H     2.349921467266E-01 -4.024681529437E-01  9.689540717375E-02
     68 F   1 H    -3.670215142889E-01  4.957486338785E-01  3.977788989608E-01
     69 F   1 H     4.993635601174E-01  4.024681529437E-01 -3.625397003297E-01
     70 F   1 H     3.670215142889E-01 -2.351995867503E-01 -1.372298518326E-01
     71 F   1 H    -2.349921467266E-01 -1.380967395529E-01  3.625397003297E-01
     72 F   1 H     9.796973491771E-02  2.351995867503E-01 -3.977788989608E-01
     73 T   1 H    -8.838449075102E-02 -2.233528105518E-01  4.225918021895E-01
     74 F   1 H     3.540553872586E-01  4.890237070595E-01 -4.225918021895E-01
     75 F   1 H     8.838449075102E-02 -4.890237070595E-01 -1.349683198008E-01
     76 F   1 H    -3.540553872586E-01  2.233528105518E-01  1.349683198008E-01
     77 T   1 H     4.229209355692E-01 -8.774286282805E-02 -2.236957382846E-01
     78 T   1 H    -2.245213741341E-01  4.155211082686E-01 -9.035227256296E-02
     79 F   1 H     1.359528754566E-01 -3.533833261462E-01  2.236957382846E-01
     80 F   1 H     4.941266191684E-01 -4.155211082686E-01  3.599575175973E-01
     81 F   1 H    -4.229209355692E-01  3.533833261462E-01  4.893362016028E-01
     82 F   1 H    -4.941266191684E-01 -1.341691015711E-01  9.035227256296E-02
     83 F   1 H    -1.359528754566E-01  8.774286282805E-02 -4.893362016028E-01
     84 F   1 H     2.245213741341E-01  1.341691015711E-01 -3.599575175973E-01
     85 T   7 N     1.254827033874E-01 -2.574270153776E-01  4.405015846526E-01
     86 F   7 N     3.020713999698E-01 -3.150188812653E-01 -4.405015846526E-01
     87 F   7 N    -1.254827033874E-01  3.150188812653E-01 -3.829097187649E-01
     88 F   7 N    -3.020713999698E-01  2.574270153776E-01  3.829097187649E-01
     89 T   7 N     4.405751763380E-01  1.264739736019E-01 -2.561702667938E-01
     90 T   7 N    -2.566486590561E-01  4.401414153505E-01  1.260628872849E-01
     91 F   7 N     3.826442403957E-01 -3.032545568681E-01  2.561702667938E-01
     92 F   7 N    -3.140785280657E-01 -4.401414153505E-01  3.032099255933E-01
     93 F   7 N    -4.405751763380E-01  3.032545568681E-01 -3.141012027361E-01
     94 F   7 N     3.140785280657E-01 -3.827115463410E-01 -1.260628872849E-01
     95 F   7 N    -3.826442403957E-01 -1.264739736019E-01  3.141012027361E-01
     96 F   7 N     2.566486590561E-01  3.827115463410E-01 -3.032099255933E-01
     97 T   7 N    -5.718565999176E-02 -3.587527706735E-01  3.719717573172E-01
     98 F   7 N     2.692754720093E-01 -4.291574173090E-01 -3.719717573172E-01
     99 F   7 N     5.718565999176E-02  4.291574173090E-01 -3.015671106817E-01
    100 F   7 N    -2.692754720093E-01  3.587527706735E-01  3.015671106817E-01
    101 T   7 N     3.710600211561E-01 -5.740307417635E-02 -3.586076576122E-01
    102 T   7 N    -3.585029751981E-01  3.719492284860E-01 -5.703870679723E-02
    103 F   7 N     3.012045834359E-01 -2.703323212317E-01  3.586076576122E-01
    104 F   7 N    -4.289879352832E-01 -3.719492284860E-01  2.695477963159E-01
    105 F   7 N    -3.710600211561E-01  2.703323212317E-01 -4.284630953324E-01
    106 F   7 N     4.289879352832E-01 -3.014642684009E-01  5.703870679723E-02
    107 F   7 N    -3.012045834359E-01  5.740307417635E-02  4.284630953324E-01
    108 F   7 N     3.585029751981E-01  3.014642684009E-01 -2.695477963159E-01
    109 T   8 O    -4.919292381953E-02  4.454304074756E-01  2.990225326134E-01
    110 F   8 O     1.464078748622E-01 -3.482154564329E-01 -2.990225326134E-01
    111 F   8 O     4.919292381953E-02  3.482154564329E-01  4.946233312951E-01
    112 F   8 O    -1.464078748622E-01 -4.454304074756E-01 -4.946233312951E-01
    113 T   8 O     3.000586002179E-01 -4.934419611660E-02  4.464522491679E-01
    114 T   8 O     4.469615226482E-01  2.896366776787E-01 -5.017436415560E-02
    115 F   8 O    -4.957964452845E-01 -1.463936489500E-01 -4.464522491679E-01
    116 F   8 O    -3.398110418343E-01 -2.896366776787E-01  1.573248449695E-01
    117 F   8 O    -3.000586002179E-01  1.463936489500E-01 -3.494027963345E-01
    118 F   8 O     3.398110418343E-01  4.971358868038E-01  5.017436415560E-02
    119 F   8 O     4.957964452845E-01  4.934419611660E-02  3.494027963345E-01
    120 F   8 O    -4.469615226482E-01 -4.971358868038E-01 -1.573248449695E-01
    121 T 230 ZN   -2.052508259171E-01 -5.000000000000E-01  2.947491740829E-01
    122 F 230 ZN    2.052508259171E-01 -5.000000000000E-01 -2.947491740829E-01
    123 T 230 ZN    2.938226673705E-01 -2.061773326295E-01 -5.000000000000E-01
    124 T 230 ZN   -5.000000000000E-01  2.949795407736E-01 -2.050204592264E-01
    125 F 230 ZN   -5.000000000000E-01 -2.949795407736E-01  2.050204592264E-01
    126 F 230 ZN   -2.938226673705E-01  2.061773326295E-01  5.000000000000E-01

 TRANSFORMATION MATRIX PRIMITIVE-CRYSTALLOGRAPHIC CELL
  0.0000  1.0000  1.0000  1.0000  0.0000  1.0000  1.0000  1.0000  0.0000

 *******************************************************************************
 CRYSTALLOGRAPHIC CELL (VOLUME=       4844.06881236)
         A              B              C           ALPHA      BETA       GAMMA 
    16.75049279    17.00557644    17.00557644    90.000000  90.000000  90.000000

 COORDINATES IN THE CRYSTALLOGRAPHIC CELL
     ATOM                 X/A                 Y/B                 Z/C    
 *******************************************************************************
      1 T   6 C     4.231668494656E-01 -7.313938430024E-02  1.103023137719E-01
      2 F   6 C    -4.231668494656E-01  7.313938430024E-02  1.103023137719E-01
      3 F   6 C     4.231668494656E-01  7.313938430024E-02 -1.103023137719E-01
      4 F   6 C    -4.231668494656E-01 -7.313938430024E-02 -1.103023137719E-01
      5 T   6 C     1.115167802169E-01  4.232118627627E-01 -7.443463689665E-02
      6 T   6 C    -7.533256950096E-02  1.128237230903E-01  4.220983943681E-01
      7 F   6 C    -1.115167802169E-01 -4.232118627627E-01 -7.443463689665E-02
      8 F   6 C     7.533256950096E-02  1.128237230903E-01 -4.220983943681E-01
      9 F   6 C     1.115167802169E-01 -4.232118627627E-01  7.443463689665E-02
     10 F   6 C     7.533256950096E-02 -1.128237230903E-01  4.220983943681E-01
     11 F   6 C    -1.115167802169E-01  4.232118627627E-01  7.443463689665E-02
     12 F   6 C    -7.533256950096E-02 -1.128237230903E-01 -4.220983943681E-01
     13 T   6 C    -4.051964171104E-01 -1.336256815338E-01  2.182292321416E-01
     14 F   6 C     4.051964171104E-01  1.336256815338E-01  2.182292321416E-01
     15 F   6 C    -4.051964171104E-01  1.336256815338E-01 -2.182292321416E-01
     16 F   6 C     4.051964171104E-01 -1.336256815338E-01 -2.182292321416E-01
     17 T   6 C     2.198352620966E-01 -4.060499775728E-01 -1.344085558858E-01
     18 T   6 C    -1.337450918015E-01  2.183853817349E-01 -4.054054226760E-01
     19 F   6 C    -2.198352620966E-01  4.060499775728E-01 -1.344085558858E-01
     20 F   6 C     1.337450918015E-01  2.183853817349E-01  4.054054226760E-01
     21 F   6 C     2.198352620966E-01  4.060499775728E-01  1.344085558858E-01
     22 F   6 C     1.337450918015E-01 -2.183853817349E-01 -4.054054226760E-01
     23 F   6 C    -2.198352620966E-01 -4.060499775728E-01  1.344085558858E-01
     24 F   6 C    -1.337450918015E-01 -2.183853817349E-01  4.054054226760E-01
     25 T   6 C     4.949199557336E-01 -1.072565086253E-01  1.447288275730E-01
     26 F   6 C    -4.949199557336E-01  1.072565086253E-01  1.447288275730E-01
     27 F   6 C     4.949199557336E-01  1.072565086253E-01 -1.447288275730E-01
     28 F   6 C    -4.949199557336E-01 -1.072565086253E-01 -1.447288275730E-01
     29 T   6 C     1.457062846494E-01  4.949524444327E-01 -1.080860672288E-01
     30 T   6 C    -1.082348293220E-01  1.460508711824E-01  4.945537530664E-01
     31 F   6 C    -1.457062846494E-01 -4.949524444327E-01 -1.080860672288E-01
     32 F   6 C     1.082348293220E-01  1.460508711824E-01 -4.945537530664E-01
     33 F   6 C     1.457062846494E-01 -4.949524444327E-01  1.080860672288E-01
     34 F   6 C     1.082348293220E-01 -1.460508711824E-01  4.945537530664E-01
     35 F   6 C    -1.457062846494E-01  4.949524444327E-01  1.080860672288E-01
     36 F   6 C    -1.082348293220E-01 -1.460508711824E-01 -4.945537530664E-01
     37 T   6 C    -4.008666634635E-01 -1.796010656270E-01  1.510496929058E-01
     38 F   6 C     4.008666634635E-01  1.796010656270E-01  1.510496929058E-01
     39 F   6 C    -4.008666634635E-01  1.796010656270E-01 -1.510496929058E-01
     40 F   6 C     4.008666634635E-01 -1.796010656270E-01 -1.510496929058E-01
     41 T   6 C     1.515692851283E-01 -4.012621206578E-01 -1.795765031801E-01
     42 T   6 C    -1.814703540585E-01  1.520928172406E-01 -4.023695758069E-01
     43 F   6 C    -1.515692851283E-01  4.012621206578E-01 -1.795765031801E-01
     44 F   6 C     1.814703540585E-01  1.520928172406E-01  4.023695758069E-01
     45 F   6 C     1.515692851283E-01  4.012621206578E-01  1.795765031801E-01
     46 F   6 C     1.814703540585E-01 -1.520928172406E-01 -4.023695758069E-01
     47 F   6 C    -1.515692851283E-01 -4.012621206578E-01  1.795765031801E-01
     48 F   6 C    -1.814703540585E-01 -1.520928172406E-01  4.023695758069E-01
     49 T   1 H     3.937102617549E-01 -2.536695246703E-02  1.429904115156E-01
     50 F   1 H    -3.937102617549E-01  2.536695246703E-02  1.429904115156E-01
     51 F   1 H     3.937102617549E-01  2.536695246703E-02 -1.429904115156E-01
     52 F   1 H    -3.937102617549E-01 -2.536695246703E-02 -1.429904115156E-01
     53 T   1 H     1.453612229634E-01  3.933523810834E-01 -2.764840555072E-02
     54 T   1 H    -2.637223293211E-02  1.449391947944E-01  3.934922451655E-01
     55 F   1 H    -1.453612229634E-01 -3.933523810834E-01 -2.764840555072E-02
     56 F   1 H     2.637223293211E-02  1.449391947944E-01 -3.934922451655E-01
     57 F   1 H     1.453612229634E-01 -3.933523810834E-01  2.764840555072E-02
     58 F   1 H     2.637223293211E-02 -1.449391947944E-01  3.934922451655E-01
     59 F   1 H    -1.453612229634E-01  3.933523810834E-01  2.764840555072E-02
     60 F   1 H    -2.637223293211E-02 -1.449391947944E-01 -3.934922451655E-01
     61 T   1 H    -3.656440266426E-01 -1.308634176108E-01  2.679479147367E-01
     62 F   1 H     3.656440266426E-01  1.308634176108E-01  2.679479147367E-01
     63 F   1 H    -3.656440266426E-01  1.308634176108E-01 -2.679479147367E-01
     64 F   1 H     3.656440266426E-01 -1.308634176108E-01 -2.679479147367E-01
     65 T   1 H     2.702824462483E-01 -3.671778534220E-01 -1.321857066954E-01
     66 T   1 H    -1.302745235641E-01  2.675043753967E-01 -3.654741103144E-01
     67 F   1 H    -2.702824462483E-01  3.671778534220E-01 -1.321857066954E-01
     68 F   1 H     1.302745235641E-01  2.675043753967E-01  3.654741103144E-01
     69 F   1 H     2.702824462483E-01  3.671778534220E-01  1.321857066954E-01
     70 F   1 H     1.302745235641E-01 -2.675043753967E-01 -3.654741103144E-01
     71 F   1 H    -2.702824462483E-01 -3.671778534220E-01  1.321857066954E-01
     72 F   1 H    -1.302745235641E-01 -2.675043753967E-01  3.654741103144E-01
     73 T   1 H    -3.561882588056E-01 -2.212199390048E-01  1.328354482538E-01
     74 F   1 H     3.561882588056E-01  2.212199390048E-01  1.328354482538E-01
     75 F   1 H    -3.561882588056E-01  2.212199390048E-01 -1.328354482538E-01
     76 F   1 H     3.561882588056E-01 -2.212199390048E-01 -1.328354482538E-01
     77 T   1 H     1.328202316591E-01 -3.565159699437E-01 -2.205630944871E-01
     78 T   1 H    -2.251548950801E-01  1.348026225172E-01 -3.593239966513E-01
     79 F   1 H    -1.328202316591E-01  3.565159699437E-01 -2.205630944871E-01
     80 F   1 H     2.251548950801E-01  1.348026225172E-01  3.593239966513E-01
     81 F   1 H     1.328202316591E-01  3.565159699437E-01  2.205630944871E-01
     82 F   1 H     2.251548950801E-01 -1.348026225172E-01 -3.593239966513E-01
     83 F   1 H    -1.328202316591E-01 -3.565159699437E-01  2.205630944871E-01
     84 F   1 H    -2.251548950801E-01 -1.348026225172E-01  3.593239966513E-01
     85 T   7 N     2.879593294384E-02  4.117056517088E-01 -2.862229483214E-01
     86 F   7 N    -2.879593294384E-02 -4.117056517088E-01 -2.862229483214E-01
     87 F   7 N     2.879593294384E-02 -4.117056517088E-01  2.862229483214E-01
     88 F   7 N    -2.879593294384E-02  4.117056517088E-01  2.862229483214E-01
     89 T   7 N    -2.851357347650E-01  2.896546797115E-02  4.116097083669E-01
     90 T   7 N     4.114264808458E-01 -2.853635935609E-01  2.871493450478E-02
     91 F   7 N     2.851357347650E-01 -2.896546797115E-02  4.116097083669E-01
     92 F   7 N    -4.114264808458E-01 -2.853635935609E-01 -2.871493450478E-02
     93 F   7 N    -2.851357347650E-01 -2.896546797115E-02 -4.116097083669E-01
     94 F   7 N    -4.114264808458E-01  2.853635935609E-01  2.871493450478E-02
     95 F   7 N     2.851357347650E-01  2.896546797115E-02 -4.116097083669E-01
     96 F   7 N     4.114264808458E-01  2.853635935609E-01 -2.871493450478E-02
     97 T   7 N    -4.647976766823E-01 -1.632305660005E-01  1.060449060088E-01
     98 F   7 N     4.647976766823E-01  1.632305660005E-01  1.060449060088E-01
     99 F   7 N    -4.647976766823E-01  1.632305660005E-01 -1.060449060088E-01
    100 F   7 N     4.647976766823E-01 -1.632305660005E-01 -1.060449060088E-01
    101 T   7 N     1.064646235277E-01 -4.650722811399E-01 -1.638676977040E-01
    102 T   7 N    -1.632932515566E-01  1.062545447593E-01 -4.647575199575E-01
    103 F   7 N    -1.064646235277E-01  4.650722811399E-01 -1.638676977040E-01
    104 F   7 N     1.632932515566E-01  1.062545447593E-01  4.647575199575E-01
    105 F   7 N     1.064646235277E-01  4.650722811399E-01  1.638676977040E-01
    106 F   7 N     1.632932515566E-01 -1.062545447593E-01 -4.647575199575E-01
    107 F   7 N    -1.064646235277E-01 -4.650722811399E-01  1.638676977040E-01
    108 F   7 N    -1.632932515566E-01 -1.062545447593E-01  4.647575199575E-01
    109 T   8 O     3.968229319543E-01 -9.780039934088E-02  4.860747552135E-02
    110 F   8 O    -3.968229319543E-01  9.780039934088E-02  4.860747552135E-02
    111 F   8 O     3.968229319543E-01  9.780039934088E-02 -4.860747552135E-02
    112 F   8 O    -3.968229319543E-01 -9.780039934088E-02 -4.860747552135E-02
    113 T   8 O     4.852472641670E-02  3.979275227512E-01 -9.786892253330E-02
    114 T   8 O    -1.037496045626E-01  5.357524040697E-02  3.933862822413E-01
    115 F   8 O    -4.852472641670E-02 -3.979275227512E-01 -9.786892253330E-02
    116 F   8 O     1.037496045626E-01  5.357524040697E-02 -3.933862822413E-01
    117 F   8 O     4.852472641670E-02 -3.979275227512E-01  9.786892253330E-02
    118 F   8 O     1.037496045626E-01 -5.357524040697E-02  3.933862822413E-01
    119 F   8 O    -4.852472641670E-02  3.979275227512E-01  9.786892253330E-02
    120 F   8 O    -1.037496045626E-01 -5.357524040697E-02 -3.933862822413E-01
    121 T 230 ZN    6.691562330537E-17  2.947491740829E-01  5.000000000000E-01
    122 F 230 ZN   -9.455383823602E-17 -2.947491740829E-01 -5.000000000000E-01
    123 T 230 ZN   -5.000000000000E-01 -9.449661101934E-17  2.938226673705E-01
    124 T 230 ZN    2.949795407736E-01  5.000000000000E-01  1.393646815030E-17
    125 F 230 ZN   -2.949795407736E-01  5.000000000000E-01  6.921289801161E-17
    126 F 230 ZN    5.000000000000E-01  3.898545978808E-17 -2.938226673705E-01

 T = ATOM BELONGING TO THE ASYMMETRIC UNIT

 TOTAL ENERGY(DFT)(AU)( 13) -5.4311102755128E+03     DE (AU)   -1.827E-03

 SYMMETRY ALLOWED FORCES  (COORDINATE, FORCE)

    1  4.7302380E-03    2 -1.3498879E-03    3 -6.3835150E-03    4 -1.2093189E-03
    5  6.0204136E-03    6  1.2375276E-02    7  2.2169686E-04    8 -1.2023635E-02
    9 -8.9094653E-03   10 -6.2725507E-03   11  4.0853240E-03   12  7.8376944E-04
   13  8.1357401E-03   14  5.9234286E-03   15  1.9856523E-03   16  5.8312088E-03
   17 -8.3289423E-03   18 -9.5199820E-04   19  2.9535891E-03   20  1.0727486E-03
   21 -3.9911579E-03   22 -9.0850441E-04   23 -1.6184916E-03   24 -4.8068054E-03
   25 -6.3911390E-03   26  5.6430065E-03   27  5.4262188E-03   28 -7.2046754E-04
   29  7.9477429E-03   30  9.0323679E-04   31 -6.5379642E-03   32 -5.5954259E-03
   33 -5.5445407E-04   34 -4.5100287E-03   35  1.0549661E-02   36 -1.2017885E-03
   37  1.5608862E-03   38 -1.6391236E-03   39  2.8753417E-04   40 -1.6835694E-05
   41  2.6982515E-03   42  1.4361737E-03   43 -2.8645075E-03   44  2.1097137E-04
   45  3.2419230E-03   46 -4.7119919E-04   47  3.9971191E-03   48  1.7313831E-03
   49  8.0421085E-04   50  1.1572111E-03   51  4.7935734E-03   52  7.9291175E-04
   53 -1.9246667E-03   54 -9.3410293E-05   55 -4.2781836E-03   56  2.9504782E-03
   57 -2.5150700E-05   58 -2.0807118E-03   59 -9.1765384E-04   60 -7.7612314E-04
   61  9.1287285E-04   62  4.8310227E-03   63 -2.3568815E-03   64  4.1954200E-03
   65 -4.8745283E-03   66  2.4567041E-03   67 -6.5919252E-03   68  2.7671902E-03
   69  9.5454256E-03   70 -4.4932938E-03   71  3.0097039E-03   72  3.8350982E-03
   73 -1.7314432E-03   74 -6.8628050E-03   75  2.5149668E-03   76  7.5788424E-03
   77 -2.2575875E-03   78 -7.4051432E-03   79  7.7450218E-03   80 -7.4638664E-03
   81 -8.4662471E-03   82 -1.5359974E-03   83 -3.4326447E-03   84  2.8414948E-04
   85  7.0027857E-04   86 -9.3469166E-03   87 -1.6959161E-02   88  6.3444666E-04
   89  1.1111448E-02   90  1.0061979E-02   91  2.9816323E-03   92 -1.4345492E-03
   93  1.7740887E-03

 GRADIENT NORM     0.050402  GRADIENT THRESHOLD     0.500000

 PREDICTED ENERGY CHANGE    -0.124E-01
 SCSCSCSCSCSCSCSCSCSCSCSCSCSCSCSCSCSCSCSCSCSCSCSCSCSCSCSCSCSCSCSCSCSCSCSCSCSCSC
 DISPLACEMENT SCALED BY  0.5699
 NO CONVERGENCE TESTS PERFORMED
           GRADIENT INFORMATIONS AT   --    PREDICTED POINT WRT CURR.POINT
   I  PREV.GRAD   CURR.GRAD   PRED.POINT  OLD.DISP NEW.DISP
    1   -0.0075     -0.0047     -0.0058      0.2042      0.1164
    2    0.0031      0.0013      0.0020      0.0489      0.0278
    3   -0.0001      0.0064      0.0039     -0.0796     -0.0454
    4    0.0032      0.0012      0.0020     -0.0613     -0.0349
    5   -0.0161     -0.0060     -0.0099      0.1097      0.0625
    6   -0.0265     -0.0124     -0.0178      0.1366      0.0778
    7   -0.0016     -0.0002     -0.0007     -0.0139     -0.0079
    8   -0.0004      0.0120      0.0073      0.1066      0.0607
    9   -0.0025      0.0089      0.0045      0.2692      0.1534
   10    0.0119      0.0063      0.0084     -0.0176     -0.0100
   11   -0.0125     -0.0041     -0.0073      0.0131      0.0074
   12   -0.0042     -0.0008     -0.0021      0.1553      0.0885
   13    0.0025     -0.0081     -0.0040      0.2109      0.1202
   14   -0.0135     -0.0059     -0.0088      0.0957      0.0545
   15   -0.0094     -0.0020     -0.0048      0.1736      0.0990
   16   -0.0055     -0.0058     -0.0057      0.2090      0.1191
   17   -0.0013      0.0083      0.0046     -0.3130     -0.1784
   18   -0.0032      0.0010     -0.0006      0.0023      0.0013
   19   -0.0080     -0.0030     -0.0049      0.1054      0.0601
   20    0.0072     -0.0011      0.0021      0.0096      0.0055
   21    0.0024      0.0040      0.0034      0.0563      0.0321
   22   -0.0009      0.0009      0.0002     -0.0221     -0.0126
   23    0.0042      0.0016      0.0026      0.0860      0.0490
   24    0.0072      0.0048      0.0057      0.1346      0.0767
   25    0.0044      0.0064      0.0056      0.0111      0.0064
   26    0.0038     -0.0056     -0.0020      0.0810      0.0462
   27   -0.0083     -0.0054     -0.0065      0.1821      0.1038
   28    0.0065      0.0007      0.0029     -0.0140     -0.0080
   29   -0.0148     -0.0079     -0.0106     -0.0573     -0.0327
   30   -0.0060     -0.0009     -0.0029      0.2218      0.1264
   31   -0.0022      0.0065      0.0032     -0.0454     -0.0259
   32    0.0114      0.0056      0.0078      0.0411      0.0234
   33    0.0015      0.0006      0.0009      0.0824      0.0470
   34   -0.0008      0.0045      0.0025     -0.1287     -0.0733
   35   -0.0020     -0.0105     -0.0072      0.3852      0.2195
   36    0.0093      0.0012      0.0043      0.1163      0.0663
   37   -0.0049     -0.0016     -0.0029      0.2074      0.1182
   38    0.0029      0.0016      0.0021      0.0264      0.0150
   39    0.0005     -0.0003      0.0000     -0.0367     -0.0209
   40    0.0010      0.0000      0.0004     -0.1972     -0.1124
   41   -0.0062     -0.0027     -0.0041      0.1067      0.0608
   42   -0.0036     -0.0014     -0.0023      0.2061      0.1175
   43    0.0048      0.0029      0.0036     -0.0113     -0.0065
   44    0.0036     -0.0002      0.0013      0.1097      0.0625
   45   -0.0095     -0.0032     -0.0056      0.3105      0.1770
   46    0.0015      0.0005      0.0009     -0.0667     -0.0380
   47   -0.0088     -0.0040     -0.0058      0.0476      0.0271
   48   -0.0042     -0.0017     -0.0027      0.1593      0.0908
   49    0.0011     -0.0008     -0.0001      0.4829      0.2752
   50   -0.0031     -0.0012     -0.0019      0.1309      0.0746
   51   -0.0141     -0.0048     -0.0084      0.2285      0.1302
   52    0.0000     -0.0008     -0.0005      0.4258      0.2427
   53    0.0001      0.0019      0.0012     -0.7730     -0.4405
   54   -0.0001      0.0001      0.0000     -0.1259     -0.0717
   55    0.0103      0.0043      0.0066     -0.0668     -0.0380
   56   -0.0061     -0.0030     -0.0042     -0.1107     -0.0631
   57   -0.0014      0.0000     -0.0005      0.3174      0.1809
   58   -0.0003      0.0021      0.0012     -0.1769     -0.1008
   59    0.0017      0.0009      0.0012     -0.0053     -0.0030
   60    0.0009      0.0008      0.0008      0.0262      0.0149
   61   -0.0061     -0.0009     -0.0029     -0.3573     -0.2036
   62   -0.0044     -0.0048     -0.0046      0.8774      0.5000
   63    0.0075      0.0024      0.0043      0.1632      0.0930
   64   -0.0104     -0.0042     -0.0066      0.0604      0.0344
   65    0.0078      0.0049      0.0060      0.0644      0.0367
   66    0.0022     -0.0025     -0.0007      0.0275      0.0157
   67    0.0028      0.0066      0.0051     -0.0551     -0.0314
   68   -0.0119     -0.0028     -0.0063      0.0791      0.0451
   69   -0.0228     -0.0095     -0.0147      0.1942      0.1107
   70    0.0077      0.0045      0.0057      0.1360      0.0775
   71    0.0070     -0.0030      0.0008     -0.1311     -0.0747
   72   -0.0105     -0.0038     -0.0064      0.1168      0.0666
   73    0.0002      0.0017      0.0011      0.0668      0.0381
   74    0.0075      0.0069      0.0071     -0.0596     -0.0340
   75    0.0038     -0.0025     -0.0001      0.1612      0.0919
   76   -0.0016     -0.0076     -0.0053      0.0461      0.0263
   77    0.0101      0.0023      0.0053      0.0797      0.0454
   78    0.0219      0.0074      0.0130      0.0653      0.0372
   79   -0.0078     -0.0077     -0.0078     -0.0651     -0.0371
   80   -0.0062      0.0075      0.0022      0.1830      0.1043
   81    0.0121      0.0085      0.0099      0.1439      0.0820
   82    0.0026      0.0015      0.0020      0.2429      0.1384
   83    0.0116      0.0034      0.0066      0.0471      0.0268
   84    0.0066     -0.0003      0.0024     -0.1295     -0.0738
   85   -0.0040     -0.0007     -0.0020     -0.0162     -0.0092
   86    0.0210      0.0093      0.0138      0.1222      0.0696
[truncated: 8,762,737 more chars]
