# Supplementary material for: Structure–Property Relationship of Piezoelectric Properties in Zeolitic Imidazolate Frameworks: A Computational Study
Source: ACS Appl Mater Interfaces. 2022 Nov 2;14(45):50803–14. doi: 10.1021/acsami.2c13506 (PMC9674201; doi:10.1021/acsami.2c13506)
Supplement: Supplementary file 5 — am2c13506_si_005.zip [file am2c13506_si_005.zip › Outputfiles_crystal17/ZIF-90/Piezoelectric_results/Elapiezo_PBE0-D3.out]

ZIF90
EXTERNAL
ELAPIEZO
PRINT
END
END
6 5
0 0 6 2.0 1.00
  0.4563240000D+04  0.1966650000D-02
  0.6820240000D+03  0.1523060000D-01
  0.1549730000D+03  0.7612690000D-01
  0.4445530000D+02  0.2608010000D+00
  0.1302900000D+02  0.6164620000D+00
  0.1827730000D+01  0.2210060000D+00
0 1 3 4.0 1.00
  0.2096420000D+02  0.1146600000D+00  0.4024870000D-01
  0.4803310000D+01  0.9199990000D+00  0.2375940000D+00
  0.1459330000D+01 -0.3030680000D-02  0.8158540000D+00
0 1 1 0.0 1.00
  0.4834560000D+00  0.1000000000D+01  0.1000000000D+01
0 1 1 0.0 1.00
  0.1455850000D+00  0.1000000000D+01  0.1000000000D+01
0 3 1 0.0 1.00
  0.6260000000D+00  0.1000000000D+01
7 5
0 0 6 2.0 1.00
  0.6293480000D+04  0.1969790000D-02
  0.9490440000D+03  0.1496130000D-01
  0.2187760000D+03  0.7350060000D-01
  0.6369160000D+02  0.2489370000D+00
  0.1882820000D+02  0.6024600000D+00
  0.2720230000D+01  0.2562020000D+00
0 1 3 5.0 1.00
  0.3063310000D+02  0.1119060000D+00  0.3831190000D-01
  0.7026140000D+01  0.9216660000D+00  0.2374030000D+00
  0.2112050000D+01 -0.2569190000D-02  0.8175920000D+00
0 1 1 0.0 1.00
  0.6840090000D+00  0.1000000000D+01  0.1000000000D+01
0 1 1 0.0 1.00
  0.2008780000D+00  0.1000000000D+01  0.1000000000D+01
0 3 1 0.0 1.00
  0.9130000000D+00  0.1000000000D+01
1 4
0 0 3 1.0 1.00
  0.3386500000D+02  0.2549380000D-01
  0.5094790000D+01  0.1903730000D+00
  0.1158790000D+01  0.8521610000D+00
0 0 1 0.0 1.00
  0.3258400000D+00  0.1000000000D+01
0 0 1 0.0 1.00
  0.1027410000D+00  0.1000000000D+01
0 2 1 0.0 1.00
  0.7500000000D+00  0.1000000000D+01
8 5
0 0 6 2. 1.
       8588.50000         0.189515000E-02
       1297.23000         0.143859000E-01
       299.296000         0.707320000E-01
       87.3771000         0.240001000
       25.6789000         0.594797000
       3.74004000         0.280802000
0 1 3 6. 1.
       42.1175000         0.113889000         0.365114000E-01
       9.62837000         0.920811000         0.237153000
       2.85332000        -0.327447000E-02     0.819702000
0 1 1 0. 1.
      0.905661000          1.00000000          1.00000000
0 1 1 0. 1.
      0.255611000          1.00000000          1.00000000
0 3 1 0. 1.
       1.29200000          1.00000000
230 14
INPUT
20. 0 2 2 2 0 0
 34.150000 399.987282 0
 14.590000 85.485655 0
 39.780000 277.148960 0
 14.950000 69.052205 0
 43.800000 -34.149349 0
 14.980000 -3.291831 0
0 0 3 2. 1.
       30.3241270         0.219143000
       16.3166820        -0.232556000
       11.4081480        -0.954685000
0 0 1 2. 1.
       2.56949200          1.00000000
0 0 1 0. 1.
       1.06259500          1.00000000
0 0 1 0. 1.
      0.250000000          1.00000000
0 0 1 0. 1.
      0.120000000          1.00000000
0 2 2 6. 1.
       111.824980         0.232770000E-01
       19.1319100         -1.00953900
0 2 2 0. 1.
       5.46883800         0.320151000
       2.50567500         0.718085000
0 2 1 0. 1.
      0.941868000          1.00000000
0 2 1 0. 1.
      0.250000000          1.00000000
0 2 1 0. 1.
      0.120000000          1.00000000
0 3 4 10. 1.
       44.6456290         0.472490000E-01
       13.4383770         0.218926000
       4.68200000         0.452512000
       1.60321100         0.518576000
0 3 1 0. 1.
      0.482766000          1.00000000
0 3 1 0. 1.
      0.110000000          1.00000000
0 4 1 0. 1.
      2.614   1.0000
99 0
END
DFT
PBE0-D3
xxlgrid
END
TOLINTEG
7 7 7 10 40
SHRINK
2 2
TOLDEE
8
DFTD3
ABC
END
END
          48 PROCESSORS WORKING

         
 *******************************************************************************
 *                                                                             *
 *                               CRYSTAL17                                     *
 *                      public : 1.0.2 - March 1st, 2018                       *
 *                       HTTP://WWW.CRYSTAL.UNITO.IT                           *
 *                                                                             *
 *                              MAIN AUTHORS                                   *
 *                                                                             *
 *  R. DOVESI(1,11), V.R. SAUNDERS(2), C. ROETTI(1,11), R. ORLANDO(1,11),      *
 *  C.M. ZICOVICH-WILSON(1,3), F. PASCALE(4), B. CIVALLERI(1,11),              *
 *  K. DOLL(5), N.M. HARRISON(2,6), I.J. BUSH(7), Ph. D'ARCO(8),               *
 *  M. LLUNELL(9), M. CAUSA'(10), Y. NOEL(8), L. MASCHIO(1,11), A. ERBA(1,11)  *
 *  M. RE'RAT(14), S. CASASSA(1,11)                                            *
 *                                                                             *
 *        CONTRIBUTIONS TO THE CODE HAVE ALSO BEEN GIVEN BY                    *
 *                                                                             *
 *  M. FERRABONE(1,11), M. DE LA PIERRE(1,11), M. FERRERO(1,11),               *
 *  J. BAIMA(1,11), E. ALBANESE(1,11), M.F. PEINTINGER(12), R. BAST(13),       *
 *  B. KIRTMAN(15), V. LACIVITA(1,11), R. DEMICHELIS(1,16)                     *
 *  G. BRANDEBURG(17), S. SALUSTRO(1,11), G. SANSONE(1,11)                     *
 *  M.T. RUGGIERO(18)                                                          *
 *                                                                             *
 * (1) THEORETICAL CHEMISTRY GROUP - UNIVERSITA' DI TORINO - TORINO (ITALY)    *
 * (2) COMPUTATIONAL SCIENCE & ENGINEERING DEPARTMENT - STFC DARESBURY (UK)    *
 * (3) UNIVERSIDAD AUTONOMA DEL ESTADO DE MORELOS - CUERNAVACA (MEXICO)        *
 * (4) UNIVERSITE' DE LORRAINE - NANCY (FRANCE)                                *
 * (5) UNIVERSITAET STUTTGART- STUTTGART (GERMANY)                             *
 * (6) IMPERIAL COLLEGE - LONDON (UK)                                          *
 * (7) OXFORD E-RESEARCH CENTRE - OXFORD (UK)                                  *
 * (8) UPMC - SORBONNE UNIVERSITES - PARIS (FRANCE)                            *
 * (9) UNIVERSIDAD DE BARCELONA - BARCELONA (SPAIN)                            *
 *(10) UNIVERSITA' DI NAPOLI "FEDERICO II" - NAPOLI (ITALY)                    *
 *(11) NIS - NANOSTRUCTURED INTERFACES AND SURFACES - TORINO (ITALY)           *
 *(12) MPI FUER CHEMISCHE ENERGIEKONVERSION - MUELHEIM AN DER RUHR (GERMANY)   *
 *(13) UNIVERSITY OF TROMSO - TROMSO (NORWAY)                                  *
 *(14) UNIVERSITE' DE PAU ET DES PAYS DE L'ADOUR - PAU (FRANCE)                *
 *(15) UNIVERSITY OF CALIFORNIA SANTA BARBARA - SANTA BARBARA (USA)            *
 *(16) CURTIN UNIVERSITY - PERTH (AUSTRALIA)                                   *
 *(17) UNIVERSITY COLLEGE LONDON - LONDON (UK)                                 *
 *(18) CAMBRIDGE UNIVERSITY - CAMBRIDGE (UK)                                   *
 *                                                                             *
 *******************************************************************************
 EEEEEEEEEE STARTING  DATE 07 01 2020 TIME 17:48:54.6
 ZIF90                                                                           

 GEOMETRY INPUT FROM EXTERNAL FILE (FORTRAN UNIT 34)
 3D - CRYSTAL 

 *******************************************************************************
 LATTICE PARAMETERS  (ANGSTROMS AND DEGREES) - PRIMITIVE CELL
       A          B          C        ALPHA      BETA     GAMMA        VOLUME
   14.75944   14.75944   14.75944   109.47122 109.47122 109.47122   2475.070141
 INFORMATION **** CHKGRP **** SPGR WITH NO INVERSION

 NUMBER OF IRREDUCIBLE ATOMS IN THE CELL:   11

 CARTESIAN COORDINATES (ANGSTROM) - IRREDUCIBLE ATOMS AND SYMMETRY RELATED

 AT.IRR.  AT  AT.N.          X                   Y                   Z
     1     1     6    7.147223820867E+00 -1.355035346896E+00  1.784637007335E+00
     1     2     6   -7.147223820867E+00  1.355035346896E+00  1.784637007335E+00
     1     3     6    7.147223820867E+00  1.355035346896E+00 -1.784637007335E+00
     1     4     6   -7.147223820867E+00 -1.355035346896E+00 -1.784637007335E+00
     1     5     6    1.784637007335E+00  7.147223820867E+00 -1.355035346896E+00
     1     6     6   -1.355035346896E+00  1.784637007335E+00  7.147223820867E+00
     1     7     6   -1.784637007335E+00 -7.147223820867E+00 -1.355035346896E+00
     1     8     6    1.355035346896E+00  1.784637007335E+00 -7.147223820867E+00
     1     9     6    1.784637007335E+00 -7.147223820867E+00  1.355035346896E+00
     1    10     6    1.355035346896E+00 -1.784637007335E+00  7.147223820867E+00
     1    11     6   -1.784637007335E+00  7.147223820867E+00  1.355035346896E+00
     1    12     6   -1.355035346896E+00 -1.784637007335E+00 -7.147223820867E+00
    13    13     6   -6.944913226090E+00 -2.285223045876E+00  3.559696714652E+00
    13    14     6    6.944913226090E+00  2.285223045876E+00  3.559696714652E+00
    13    15     6   -6.944913226090E+00  2.285223045876E+00 -3.559696714652E+00
    13    16     6    6.944913226090E+00 -2.285223045876E+00 -3.559696714652E+00
    13    17     6    3.559696714652E+00 -6.944913226090E+00 -2.285223045876E+00
    13    18     6   -2.285223045876E+00  3.559696714652E+00 -6.944913226090E+00
    13    19     6   -3.559696714652E+00  6.944913226090E+00 -2.285223045876E+00
    13    20     6    2.285223045876E+00  3.559696714652E+00  6.944913226090E+00
    13    21     6    3.559696714652E+00  6.944913226090E+00  2.285223045876E+00
    13    22     6    2.285223045876E+00 -3.559696714652E+00 -6.944913226090E+00
    13    23     6   -3.559696714652E+00 -6.944913226090E+00  2.285223045876E+00
    13    24     6   -2.285223045876E+00 -3.559696714652E+00  6.944913226090E+00
    25    25     6    8.372494180744E+00 -1.914238504631E+00  2.330781055693E+00
    25    26     6   -8.372494180744E+00  1.914238504631E+00  2.330781055693E+00
    25    27     6    8.372494180744E+00  1.914238504631E+00 -2.330781055693E+00
    25    28     6   -8.372494180744E+00 -1.914238504631E+00 -2.330781055693E+00
    25    29     6    2.330781055693E+00  8.372494180744E+00 -1.914238504631E+00
    25    30     6   -1.914238504631E+00  2.330781055693E+00  8.372494180744E+00
    25    31     6   -2.330781055693E+00 -8.372494180744E+00 -1.914238504631E+00
    25    32     6    1.914238504631E+00  2.330781055693E+00 -8.372494180744E+00
    25    33     6    2.330781055693E+00 -8.372494180744E+00  1.914238504631E+00
    25    34     6    1.914238504631E+00 -2.330781055693E+00  8.372494180744E+00
    25    35     6   -2.330781055693E+00  8.372494180744E+00  1.914238504631E+00
    25    36     6   -1.914238504631E+00 -2.330781055693E+00 -8.372494180744E+00
    37    37     6   -6.913767459724E+00 -3.147285084615E+00  2.478927965025E+00
    37    38     6    6.913767459724E+00  3.147285084615E+00  2.478927965025E+00
    37    39     6   -6.913767459724E+00  3.147285084615E+00 -2.478927965025E+00
    37    40     6    6.913767459724E+00 -3.147285084615E+00 -2.478927965025E+00
    37    41     6    2.478927965025E+00 -6.913767459724E+00 -3.147285084615E+00
    37    42     6   -3.147285084615E+00  2.478927965025E+00 -6.913767459724E+00
    37    43     6   -2.478927965025E+00  6.913767459724E+00 -3.147285084615E+00
    37    44     6    3.147285084615E+00  2.478927965025E+00  6.913767459724E+00
    37    45     6    2.478927965025E+00  6.913767459724E+00  3.147285084615E+00
    37    46     6    3.147285084615E+00 -2.478927965025E+00 -6.913767459724E+00
    37    47     6   -2.478927965025E+00 -6.913767459724E+00  3.147285084615E+00
    37    48     6   -3.147285084615E+00 -2.478927965025E+00  6.913767459724E+00
    49    49     1    6.718492247202E+00 -4.943361586910E-01  2.327645922092E+00
    49    50     1   -6.718492247202E+00  4.943361586910E-01  2.327645922092E+00
    49    51     1    6.718492247202E+00  4.943361586910E-01 -2.327645922092E+00
    49    52     1   -6.718492247202E+00 -4.943361586910E-01 -2.327645922092E+00
    49    53     1    2.327645922092E+00  6.718492247202E+00 -4.943361586910E-01
    49    54     1   -4.943361586910E-01  2.327645922092E+00  6.718492247202E+00
    49    55     1   -2.327645922092E+00 -6.718492247202E+00 -4.943361586910E-01
    49    56     1    4.943361586910E-01  2.327645922092E+00 -6.718492247202E+00
    49    57     1    2.327645922092E+00 -6.718492247202E+00  4.943361586910E-01
    49    58     1    4.943361586910E-01 -2.327645922092E+00  6.718492247202E+00
    49    59     1   -2.327645922092E+00  6.718492247202E+00  4.943361586910E-01
    49    60     1   -4.943361586910E-01 -2.327645922092E+00 -6.718492247202E+00
    61    61     1   -6.255395687343E+00 -2.185486222766E+00  4.382537346098E+00
    61    62     1    6.255395687343E+00  2.185486222766E+00  4.382537346098E+00
    61    63     1   -6.255395687343E+00  2.185486222766E+00 -4.382537346098E+00
    61    64     1    6.255395687343E+00 -2.185486222766E+00 -4.382537346098E+00
    61    65     1    4.382537346098E+00 -6.255395687343E+00 -2.185486222766E+00
    61    66     1   -2.185486222766E+00  4.382537346098E+00 -6.255395687343E+00
    61    67     1   -4.382537346098E+00  6.255395687343E+00 -2.185486222766E+00
    61    68     1    2.185486222766E+00  4.382537346098E+00  6.255395687343E+00
    61    69     1    4.382537346098E+00  6.255395687343E+00  2.185486222766E+00
    61    70     1    2.185486222766E+00 -4.382537346098E+00 -6.255395687343E+00
    61    71     1   -4.382537346098E+00 -6.255395687343E+00  2.185486222766E+00
    61    72     1   -2.185486222766E+00 -4.382537346098E+00  6.255395687343E+00
    73    73     1   -6.175794680045E+00 -3.884946464520E+00  2.203247070334E+00
    73    74     1    6.175794680045E+00  3.884946464520E+00  2.203247070334E+00
    73    75     1   -6.175794680045E+00  3.884946464520E+00 -2.203247070334E+00
    73    76     1    6.175794680045E+00 -3.884946464520E+00 -2.203247070334E+00
    73    77     1    2.203247070334E+00 -6.175794680045E+00 -3.884946464520E+00
    73    78     1   -3.884946464520E+00  2.203247070334E+00 -6.175794680045E+00
    73    79     1   -2.203247070334E+00  6.175794680045E+00 -3.884946464520E+00
    73    80     1    3.884946464520E+00  2.203247070334E+00  6.175794680045E+00
    73    81     1    2.203247070334E+00  6.175794680045E+00  3.884946464520E+00
    73    82     1    3.884946464520E+00 -2.203247070334E+00 -6.175794680045E+00
    73    83     1   -2.203247070334E+00 -6.175794680045E+00  3.884946464520E+00
    73    84     1   -3.884946464520E+00 -2.203247070334E+00  6.175794680045E+00
    85    85     7    4.709122727360E-01  7.011208034550E+00 -5.064154915343E+00
    85    86     7   -4.709122727360E-01 -7.011208034550E+00 -5.064154915343E+00
    85    87     7    4.709122727360E-01 -7.011208034550E+00  5.064154915343E+00
    85    88     7   -4.709122727360E-01  7.011208034550E+00  5.064154915343E+00
    85    89     7   -5.064154915343E+00  4.709122727360E-01  7.011208034550E+00
    85    90     7    7.011208034550E+00 -5.064154915343E+00  4.709122727360E-01
    85    91     7    5.064154915343E+00 -4.709122727360E-01  7.011208034550E+00
    85    92     7   -7.011208034550E+00 -5.064154915343E+00 -4.709122727360E-01
    85    93     7   -5.064154915343E+00 -4.709122727360E-01 -7.011208034550E+00
    85    94     7   -7.011208034550E+00  5.064154915343E+00  4.709122727360E-01
    85    95     7    5.064154915343E+00  4.709122727360E-01 -7.011208034550E+00
    85    96     7    7.011208034550E+00  5.064154915343E+00 -4.709122727360E-01
    97    97     7   -8.006405820744E+00 -2.911603976029E+00  1.720483710554E+00
    97    98     7    8.006405820744E+00  2.911603976029E+00  1.720483710554E+00
    97    99     7   -8.006405820744E+00  2.911603976029E+00 -1.720483710554E+00
    97   100     7    8.006405820744E+00 -2.911603976029E+00 -1.720483710554E+00
    97   101     7    1.720483710554E+00 -8.006405820744E+00 -2.911603976029E+00
    97   102     7   -2.911603976029E+00  1.720483710554E+00 -8.006405820744E+00
    97   103     7   -1.720483710554E+00  8.006405820744E+00 -2.911603976029E+00
    97   104     7    2.911603976029E+00  1.720483710554E+00  8.006405820744E+00
    97   105     7    1.720483710554E+00  8.006405820744E+00  2.911603976029E+00
    97   106     7    2.911603976029E+00 -1.720483710554E+00 -8.006405820744E+00
    97   107     7   -1.720483710554E+00 -8.006405820744E+00  2.911603976029E+00
    97   108     7   -2.911603976029E+00 -1.720483710554E+00  8.006405820744E+00
   109   109     8    6.620456632942E+00 -1.805703322153E+00  7.877565523930E-01
   109   110     8   -6.620456632942E+00  1.805703322153E+00  7.877565523930E-01
   109   111     8    6.620456632942E+00  1.805703322153E+00 -7.877565523930E-01
   109   112     8   -6.620456632942E+00 -1.805703322153E+00 -7.877565523930E-01
   109   113     8    7.877565523930E-01  6.620456632942E+00 -1.805703322153E+00
   109   114     8   -1.805703322153E+00  7.877565523930E-01  6.620456632942E+00
   109   115     8   -7.877565523930E-01 -6.620456632942E+00 -1.805703322153E+00
   109   116     8    1.805703322153E+00  7.877565523930E-01 -6.620456632942E+00
   109   117     8    7.877565523930E-01 -6.620456632942E+00  1.805703322153E+00
   109   118     8    1.805703322153E+00 -7.877565523930E-01  6.620456632942E+00
   109   119     8   -7.877565523930E-01  6.620456632942E+00  1.805703322153E+00
   109   120     8   -1.805703322153E+00 -7.877565523930E-01 -6.620456632942E+00
   121   121   230    0.000000000000E+00 -1.229149862254E+01  8.521365101079E+00
   121   122   230    0.000000000000E+00 -4.751231579622E+00  8.521365101079E+00
   121   123   230    8.521365101079E+00  0.000000000000E+00 -1.229149862254E+01
   121   124   230   -1.229149862254E+01  8.521365101079E+00  0.000000000000E+00
   121   125   230   -4.751231579622E+00  8.521365101079E+00  0.000000000000E+00
   121   126   230    8.521365101079E+00  0.000000000000E+00 -4.751231579622E+00

 SPACE  GROUP  N.                     :  197
 NUMBER OF SYMMETRY OPERATORS         :   12
 *******************************************************************************
 LATTICE PARAMETERS (ANGSTROMS AND DEGREES) - BOHR = 0.5291772083 ANGSTROM
 PRIMITIVE CELL - CENTRING CODE 6/0 VOLUME=  2475.070141 - DENSITY  1.022 g/cm^3
         A              B              C           ALPHA      BETA       GAMMA 
    14.75943730    14.75943730    14.75943730   109.471221 109.471221 109.471221
 *******************************************************************************
 ATOMS IN THE ASYMMETRIC UNIT   11 - ATOMS IN THE UNIT CELL:  126
     ATOM                 X/A                 Y/B                 Z/C    
 *******************************************************************************
      1 T   6 C     2.520732625249E-02 -4.759137343458E-01  3.398627100978E-01
      2 F   6 C     1.842235555564E-01 -3.146553838453E-01 -3.398627100978E-01
      3 F   6 C    -2.520732625249E-02  3.146553838453E-01  4.988789394017E-01
      4 F   6 C    -1.842235555564E-01  4.759137343458E-01 -4.988789394017E-01
      5 F   6 C     3.398627100978E-01  2.520732625249E-02 -4.759137343458E-01
      6 F   6 C    -4.759137343458E-01  3.398627100978E-01  2.520732625249E-02
      7 F   6 C    -4.988789394017E-01 -1.842235555564E-01  4.759137343458E-01
      8 F   6 C    -3.146553838453E-01 -3.398627100978E-01  1.842235555564E-01
      9 F   6 C    -3.398627100978E-01  1.842235555564E-01 -3.146553838453E-01
     10 F   6 C     3.146553838453E-01  4.988789394017E-01 -2.520732625249E-02
     11 F   6 C     4.988789394017E-01 -2.520732625249E-02  3.146553838453E-01
     12 F   6 C     4.759137343458E-01 -4.988789394017E-01 -1.842235555564E-01
     13 T   6 C     7.478107402149E-02 -1.986311155128E-01  4.584121110598E-01
     14 F   6 C     3.429567734275E-01 -3.836310370383E-01 -4.584121110598E-01
     15 F   6 C    -7.478107402149E-02  3.836310370383E-01 -2.734121895342E-01
     16 F   6 C    -3.429567734275E-01  1.986311155128E-01  2.734121895342E-01
     17 F   6 C     4.584121110598E-01  7.478107402149E-02 -1.986311155128E-01
     18 F   6 C    -1.986311155128E-01  4.584121110598E-01  7.478107402149E-02
     19 F   6 C     2.734121895342E-01 -3.429567734275E-01  1.986311155128E-01
     20 F   6 C    -3.836310370383E-01 -4.584121110598E-01  3.429567734275E-01
     21 F   6 C    -4.584121110598E-01  3.429567734275E-01 -3.836310370383E-01
     22 F   6 C     3.836310370383E-01 -2.734121895342E-01 -7.478107402149E-02
     23 F   6 C    -2.734121895342E-01 -7.478107402149E-02  3.836310370383E-01
     24 F   6 C     1.986311155128E-01  2.734121895342E-01 -3.429567734275E-01
     25 T   6 C     2.444106936629E-02 -3.719741432578E-01  3.789448990570E-01
     26 F   6 C     2.490809576852E-01 -3.545038296907E-01 -3.789448990570E-01
     27 F   6 C    -2.444106936629E-02  3.545038296907E-01 -3.964152126241E-01
     28 F   6 C    -2.490809576852E-01  3.719741432578E-01  3.964152126241E-01
     29 F   6 C     3.789448990570E-01  2.444106936629E-02 -3.719741432578E-01
     30 F   6 C    -3.719741432578E-01  3.789448990570E-01  2.444106936629E-02
     31 F   6 C     3.964152126241E-01 -2.490809576852E-01  3.719741432578E-01
     32 F   6 C    -3.545038296907E-01 -3.789448990570E-01  2.490809576852E-01
     33 F   6 C    -3.789448990570E-01  2.490809576852E-01 -3.545038296907E-01
     34 F   6 C     3.545038296907E-01 -3.964152126241E-01 -2.444106936629E-02
     35 F   6 C    -3.964152126241E-01 -2.444106936629E-02  3.545038296907E-01
     36 F   6 C     3.719741432578E-01  3.964152126241E-01 -2.490809576852E-01
     37 T   6 C    -3.921655225788E-02 -2.602188406490E-01  4.096572306787E-01
     38 F   6 C     3.301239286724E-01 -4.488737829366E-01 -4.096572306787E-01
     39 F   6 C     3.921655225788E-02  4.488737829366E-01 -2.210022883911E-01
     40 F   6 C    -3.301239286724E-01  2.602188406490E-01  2.210022883911E-01
     41 F   6 C     4.096572306787E-01 -3.921655225788E-02 -2.602188406490E-01
     42 F   6 C    -2.602188406490E-01  4.096572306787E-01 -3.921655225788E-02
     43 F   6 C     2.210022883911E-01 -3.301239286724E-01  2.602188406490E-01
     44 F   6 C    -4.488737829366E-01 -4.096572306787E-01  3.301239286724E-01
     45 F   6 C    -4.096572306787E-01  3.301239286724E-01 -4.488737829366E-01
     46 F   6 C     4.488737829366E-01 -2.210022883911E-01  3.921655225788E-02
     47 F   6 C    -2.210022883911E-01  3.921655225788E-02  4.488737829366E-01
     48 F   6 C     2.602188406490E-01  2.210022883911E-01 -3.301239286724E-01
     49 T   1 H     1.075713657175E-01 -4.692083919660E-01  3.652088611790E-01
     50 F   1 H     1.655827468550E-01 -2.576374954615E-01 -3.652088611790E-01
     51 F   1 H    -1.075713657175E-01  2.576374954615E-01  4.232202423165E-01
     52 F   1 H    -1.655827468550E-01  4.692083919660E-01 -4.232202423165E-01
     53 F   1 H     3.652088611790E-01  1.075713657175E-01 -4.692083919660E-01
     54 F   1 H    -4.692083919660E-01  3.652088611790E-01  1.075713657175E-01
     55 F   1 H    -4.232202423165E-01 -1.655827468550E-01  4.692083919660E-01
     56 F   1 H    -2.576374954615E-01 -3.652088611790E-01  1.655827468550E-01
     57 F   1 H    -3.652088611790E-01  1.655827468550E-01 -2.576374954615E-01
     58 F   1 H     2.576374954615E-01  4.232202423165E-01 -1.075713657175E-01
     59 F   1 H     4.232202423165E-01 -1.075713657175E-01  2.576374954615E-01
     60 F   1 H     4.692083919660E-01 -4.232202423165E-01 -1.655827468550E-01
     61 T   1 H     1.289142700301E-01 -1.098919198409E-01 -4.952775646850E-01
     62 F   1 H     3.853856448441E-01 -3.758081652849E-01  4.952775646850E-01
     63 F   1 H    -1.289142700301E-01  3.758081652849E-01 -2.388061898710E-01
     64 F   1 H    -3.853856448441E-01  1.098919198409E-01  2.388061898710E-01
     65 F   1 H    -4.952775646850E-01  1.289142700301E-01 -1.098919198409E-01
     66 F   1 H    -1.098919198409E-01 -4.952775646850E-01  1.289142700301E-01
     67 F   1 H     2.388061898710E-01 -3.853856448441E-01  1.098919198409E-01
     68 F   1 H    -3.758081652849E-01  4.952775646850E-01  3.853856448441E-01
     69 F   1 H     4.952775646850E-01  3.853856448441E-01 -3.758081652849E-01
     70 F   1 H     3.758081652849E-01 -2.388061898710E-01 -1.289142700301E-01
     71 F   1 H    -2.388061898710E-01 -1.289142700301E-01  3.758081652849E-01
     72 F   1 H     1.098919198409E-01  2.388061898710E-01 -3.853856448441E-01
     73 T   1 H    -9.867546890890E-02 -2.330933813179E-01  4.096755023858E-01
     74 F   1 H     3.572311162963E-01  4.916490287053E-01 -4.096755023858E-01
     75 F   1 H     9.867546890890E-02 -4.916490287053E-01 -1.344179124090E-01
     76 F   1 H    -3.572311162963E-01  2.330933813179E-01  1.344179124090E-01
     77 F   1 H     4.096755023858E-01 -9.867546890890E-02 -2.330933813179E-01
     78 F   1 H    -2.330933813179E-01  4.096755023858E-01 -9.867546890890E-02
     79 F   1 H     1.344179124090E-01 -3.572311162963E-01  2.330933813179E-01
     80 F   1 H     4.916490287053E-01 -4.096755023858E-01  3.572311162963E-01
     81 F   1 H    -4.096755023858E-01  3.572311162963E-01  4.916490287053E-01
     82 F   1 H    -4.916490287053E-01 -1.344179124090E-01  9.867546890890E-02
     83 F   1 H    -1.344179124090E-01  9.867546890890E-02 -4.916490287053E-01
     84 F   1 H     2.330933813179E-01  1.344179124090E-01 -3.572311162963E-01
     85 T   7 N     1.142453759527E-01 -2.695133108441E-01  4.390212259734E-01
     86 F   7 N     2.914654631825E-01 -3.247758500206E-01 -4.390212259734E-01
     87 F   7 N    -1.142453759527E-01  3.247758500206E-01 -3.837586867969E-01
     88 F   7 N    -2.914654631825E-01  2.695133108441E-01  3.837586867969E-01
     89 F   7 N     4.390212259734E-01  1.142453759527E-01 -2.695133108441E-01
     90 F   7 N    -2.695133108441E-01  4.390212259734E-01  1.142453759527E-01
     91 F   7 N     3.837586867969E-01 -2.914654631825E-01  2.695133108441E-01
     92 F   7 N    -3.247758500206E-01 -4.390212259734E-01  2.914654631825E-01
     93 F   7 N    -4.390212259734E-01  2.914654631825E-01 -3.247758500206E-01
     94 F   7 N     3.247758500206E-01 -3.837586867969E-01 -1.142453759527E-01
     95 F   7 N    -3.837586867969E-01 -1.142453759527E-01  3.247758500206E-01
     96 F   7 N     2.695133108441E-01  3.837586867969E-01 -2.914654631825E-01
     97 T   7 N    -6.989022599936E-02 -3.688330470310E-01  3.593743685862E-01
     98 F   7 N     2.717925843827E-01 -4.292645945856E-01 -3.593743685862E-01
     99 F   7 N     6.989022599936E-02  4.292645945856E-01 -2.989428210316E-01
    100 F   7 N    -2.717925843827E-01  3.688330470310E-01  2.989428210316E-01
    101 F   7 N     3.593743685862E-01 -6.989022599936E-02 -3.688330470310E-01
    102 F   7 N    -3.688330470310E-01  3.593743685862E-01 -6.989022599936E-02
    103 F   7 N     2.989428210316E-01 -2.717925843827E-01  3.688330470310E-01
    104 F   7 N    -4.292645945856E-01 -3.593743685862E-01  2.717925843827E-01
    105 F   7 N    -3.593743685862E-01  2.717925843827E-01 -4.292645945856E-01
    106 F   7 N     4.292645945856E-01 -2.989428210316E-01  6.989022599936E-02
    107 F   7 N    -2.989428210316E-01  6.989022599936E-02  4.292645945856E-01
    108 F   7 N     3.688330470310E-01  2.989428210316E-01 -2.717925843827E-01
    109 T   8 O    -5.972909021531E-02  4.346846483785E-01  2.825106807229E-01
    110 F   8 O     1.521739676556E-01 -3.422397709382E-01 -2.825106807229E-01
    111 F   8 O     5.972909021531E-02  3.422397709382E-01  4.944137385938E-01
    112 F   8 O    -1.521739676556E-01 -4.346846483785E-01 -4.944137385938E-01
    113 F   8 O     2.825106807229E-01 -5.972909021531E-02  4.346846483785E-01
    114 F   8 O     4.346846483785E-01  2.825106807229E-01 -5.972909021531E-02
    115 F   8 O    -4.944137385938E-01 -1.521739676556E-01 -4.346846483785E-01
    116 F   8 O    -3.422397709382E-01 -2.825106807229E-01  1.521739676556E-01
    117 F   8 O    -2.825106807229E-01  1.521739676556E-01 -3.422397709382E-01
    118 F   8 O     3.422397709382E-01  4.944137385938E-01  5.972909021531E-02
    119 F   8 O     4.944137385938E-01  5.972909021531E-02  3.422397709382E-01
    120 F   8 O    -4.346846483785E-01 -4.944137385938E-01 -1.521739676556E-01
    121 T 230 ZN   -2.212165232176E-01  4.999999999999E-01  2.787834767824E-01
    122 F 230 ZN    2.212165232176E-01  4.999999999999E-01 -2.787834767824E-01
    123 F 230 ZN    2.787834767824E-01 -2.212165232176E-01  4.999999999999E-01
    124 F 230 ZN    4.999999999999E-01  2.787834767824E-01 -2.212165232176E-01
    125 F 230 ZN    4.999999999999E-01 -2.787834767824E-01  2.212165232176E-01
    126 F 230 ZN   -2.787834767824E-01  2.212165232176E-01  4.999999999999E-01

 TRANSFORMATION MATRIX PRIMITIVE-CRYSTALLOGRAPHIC CELL
  0.0000  1.0000  1.0000  1.0000  0.0000  1.0000  1.0000  1.0000  0.0000

 *******************************************************************************
 CRYSTALLOGRAPHIC CELL (VOLUME=       4950.14028267)
         A              B              C           ALPHA      BETA       GAMMA 
    17.04273020    17.04273020    17.04273020    90.000000  90.000000  90.000000

 COORDINATES IN THE CRYSTALLOGRAPHIC CELL
     ATOM                 X/A                 Y/B                 Z/C    
 *******************************************************************************
      1 T   6 C     4.193708247497E-01 -7.950811465197E-02  1.047154409045E-01
      2 F   6 C    -4.193708247497E-01  7.950811465197E-02  1.047154409045E-01
      3 F   6 C     4.193708247497E-01  7.950811465197E-02 -1.047154409045E-01
      4 F   6 C    -4.193708247497E-01 -7.950811465197E-02 -1.047154409045E-01
      5 F   6 C     1.047154409045E-01  4.193708247497E-01 -7.950811465197E-02
      6 F   6 C    -7.950811465197E-02  1.047154409045E-01  4.193708247497E-01
      7 F   6 C    -1.047154409045E-01 -4.193708247497E-01 -7.950811465197E-02
      8 F   6 C     7.950811465197E-02  1.047154409045E-01 -4.193708247497E-01
      9 F   6 C     1.047154409045E-01 -4.193708247497E-01  7.950811465197E-02
     10 F   6 C     7.950811465197E-02 -1.047154409045E-01  4.193708247497E-01
     11 F   6 C    -1.047154409045E-01  4.193708247497E-01  7.950811465197E-02
     12 F   6 C    -7.950811465197E-02 -1.047154409045E-01 -4.193708247497E-01
     13 T   6 C    -4.075000392372E-01 -1.340878497030E-01  2.088689237245E-01
     14 F   6 C     4.075000392372E-01  1.340878497030E-01  2.088689237245E-01
     15 F   6 C    -4.075000392372E-01  1.340878497030E-01 -2.088689237245E-01
     16 F   6 C     4.075000392372E-01 -1.340878497030E-01 -2.088689237245E-01
     17 F   6 C     2.088689237245E-01 -4.075000392372E-01 -1.340878497030E-01
     18 F   6 C    -1.340878497030E-01  2.088689237245E-01 -4.075000392372E-01
     19 F   6 C    -2.088689237245E-01  4.075000392372E-01 -1.340878497030E-01
     20 F   6 C     1.340878497030E-01  2.088689237245E-01  4.075000392372E-01
     21 F   6 C     2.088689237245E-01  4.075000392372E-01  1.340878497030E-01
     22 F   6 C     1.340878497030E-01 -2.088689237245E-01 -4.075000392372E-01
     23 F   6 C    -2.088689237245E-01 -4.075000392372E-01  1.340878497030E-01
     24 F   6 C    -1.340878497030E-01 -2.088689237245E-01  4.075000392372E-01
     25 T   6 C     4.912648432164E-01 -1.123199441594E-01  1.367610135257E-01
     26 F   6 C    -4.912648432164E-01  1.123199441594E-01  1.367610135257E-01
     27 F   6 C     4.912648432164E-01  1.123199441594E-01 -1.367610135257E-01
     28 F   6 C    -4.912648432164E-01 -1.123199441594E-01 -1.367610135257E-01
     29 F   6 C     1.367610135257E-01  4.912648432164E-01 -1.123199441594E-01
     30 F   6 C    -1.123199441594E-01  1.367610135257E-01  4.912648432164E-01
     31 F   6 C    -1.367610135257E-01 -4.912648432164E-01 -1.123199441594E-01
     32 F   6 C     1.123199441594E-01  1.367610135257E-01 -4.912648432164E-01
     33 F   6 C     1.367610135257E-01 -4.912648432164E-01  1.123199441594E-01
     34 F   6 C     1.123199441594E-01 -1.367610135257E-01  4.912648432164E-01
     35 F   6 C    -1.367610135257E-01  4.912648432164E-01  1.123199441594E-01
     36 F   6 C    -1.123199441594E-01 -1.367610135257E-01 -4.912648432164E-01
     37 T   6 C    -4.056725288562E-01 -1.846702404651E-01  1.454536882072E-01
     38 F   6 C     4.056725288562E-01  1.846702404651E-01  1.454536882072E-01
     39 F   6 C    -4.056725288562E-01  1.846702404651E-01 -1.454536882072E-01
     40 F   6 C     4.056725288562E-01 -1.846702404651E-01 -1.454536882072E-01
     41 F   6 C     1.454536882072E-01 -4.056725288562E-01 -1.846702404651E-01
     42 F   6 C    -1.846702404651E-01  1.454536882072E-01 -4.056725288562E-01
     43 F   6 C    -1.454536882072E-01  4.056725288562E-01 -1.846702404651E-01
     44 F   6 C     1.846702404651E-01  1.454536882072E-01  4.056725288562E-01
     45 F   6 C     1.454536882072E-01  4.056725288562E-01  1.846702404651E-01
     46 F   6 C     1.846702404651E-01 -1.454536882072E-01 -4.056725288562E-01
     47 F   6 C    -1.454536882072E-01 -4.056725288562E-01  1.846702404651E-01
     48 F   6 C    -1.846702404651E-01 -1.454536882072E-01  4.056725288562E-01
     49 T   1 H     3.942145517477E-01 -2.900569056878E-02  1.365770562863E-01
     50 F   1 H    -3.942145517477E-01  2.900569056878E-02  1.365770562863E-01
     51 F   1 H     3.942145517477E-01  2.900569056878E-02 -1.365770562863E-01
     52 F   1 H    -3.942145517477E-01 -2.900569056878E-02 -1.365770562863E-01
     53 F   1 H     1.365770562863E-01  3.942145517477E-01 -2.900569056878E-02
     54 F   1 H    -2.900569056878E-02  1.365770562863E-01  3.942145517477E-01
     55 F   1 H    -1.365770562863E-01 -3.942145517477E-01 -2.900569056878E-02
     56 F   1 H     2.900569056878E-02  1.365770562863E-01 -3.942145517477E-01
     57 F   1 H     1.365770562863E-01 -3.942145517477E-01  2.900569056878E-02
     58 F   1 H     2.900569056878E-02 -1.365770562863E-01  3.942145517477E-01
     59 F   1 H    -1.365770562863E-01  3.942145517477E-01  2.900569056878E-02
     60 F   1 H    -2.900569056878E-02 -1.365770562863E-01 -3.942145517477E-01
     61 T   1 H    -3.670418772780E-01 -1.282356874070E-01  2.571499574371E-01
     62 F   1 H     3.670418772780E-01  1.282356874070E-01  2.571499574371E-01
     63 F   1 H    -3.670418772780E-01  1.282356874070E-01 -2.571499574371E-01
     64 F   1 H     3.670418772780E-01 -1.282356874070E-01 -2.571499574371E-01
     65 F   1 H     2.571499574371E-01 -3.670418772780E-01 -1.282356874070E-01
     66 F   1 H    -1.282356874070E-01  2.571499574371E-01 -3.670418772780E-01
     67 F   1 H    -2.571499574371E-01  3.670418772780E-01 -1.282356874070E-01
     68 F   1 H     1.282356874070E-01  2.571499574371E-01  3.670418772780E-01
     69 F   1 H     2.571499574371E-01  3.670418772780E-01  1.282356874070E-01
     70 F   1 H     1.282356874070E-01 -2.571499574371E-01 -3.670418772780E-01
     71 F   1 H    -2.571499574371E-01 -3.670418772780E-01  1.282356874070E-01
     72 F   1 H    -1.282356874070E-01 -2.571499574371E-01  3.670418772780E-01
     73 T   1 H    -3.623712050116E-01 -2.279532926026E-01  1.292778236937E-01
     74 F   1 H     3.623712050116E-01  2.279532926026E-01  1.292778236937E-01
     75 F   1 H    -3.623712050116E-01  2.279532926026E-01 -1.292778236937E-01
     76 F   1 H     3.623712050116E-01 -2.279532926026E-01 -1.292778236937E-01
     77 F   1 H     1.292778236937E-01 -3.623712050116E-01 -2.279532926026E-01
     78 F   1 H    -2.279532926026E-01  1.292778236937E-01 -3.623712050116E-01
     79 F   1 H    -1.292778236937E-01  3.623712050116E-01 -2.279532926026E-01
     80 F   1 H     2.279532926026E-01  1.292778236937E-01  3.623712050116E-01
     81 F   1 H     1.292778236937E-01  3.623712050116E-01  2.279532926026E-01
     82 F   1 H     2.279532926026E-01 -1.292778236937E-01 -3.623712050116E-01
     83 F   1 H    -1.292778236937E-01 -3.623712050116E-01  2.279532926026E-01
     84 F   1 H    -2.279532926026E-01 -1.292778236937E-01  3.623712050116E-01
     85 T   7 N     2.763126958827E-02  4.113899563851E-01 -2.971445804324E-01
     86 F   7 N    -2.763126958827E-02 -4.113899563851E-01 -2.971445804324E-01
     87 F   7 N     2.763126958827E-02 -4.113899563851E-01  2.971445804324E-01
     88 F   7 N    -2.763126958827E-02  4.113899563851E-01  2.971445804324E-01
     89 F   7 N    -2.971445804324E-01  2.763126958827E-02  4.113899563851E-01
     90 F   7 N     4.113899563851E-01 -2.971445804324E-01  2.763126958827E-02
     91 F   7 N     2.971445804324E-01 -2.763126958827E-02  4.113899563851E-01
     92 F   7 N    -4.113899563851E-01 -2.971445804324E-01 -2.763126958827E-02
     93 F   7 N    -2.971445804324E-01 -2.763126958827E-02 -4.113899563851E-01
     94 F   7 N    -4.113899563851E-01  2.971445804324E-01  2.763126958827E-02
     95 F   7 N     2.971445804324E-01  2.763126958827E-02 -4.113899563851E-01
     96 F   7 N     4.113899563851E-01  2.971445804324E-01 -2.763126958827E-02
     97 T   7 N    -4.697842262227E-01 -1.708414051911E-01  1.009511791917E-01
     98 F   7 N     4.697842262227E-01  1.708414051911E-01  1.009511791917E-01
     99 F   7 N    -4.697842262227E-01  1.708414051911E-01 -1.009511791917E-01
    100 F   7 N     4.697842262227E-01 -1.708414051911E-01 -1.009511791917E-01
    101 F   7 N     1.009511791917E-01 -4.697842262227E-01 -1.708414051911E-01
    102 F   7 N    -1.708414051911E-01  1.009511791917E-01 -4.697842262227E-01
    103 F   7 N    -1.009511791917E-01  4.697842262227E-01 -1.708414051911E-01
    104 F   7 N     1.708414051911E-01  1.009511791917E-01  4.697842262227E-01
    105 F   7 N     1.009511791917E-01  4.697842262227E-01  1.708414051911E-01
    106 F   7 N     1.708414051911E-01 -1.009511791917E-01 -4.697842262227E-01
    107 F   7 N    -1.009511791917E-01 -4.697842262227E-01  1.708414051911E-01
    108 F   7 N    -1.708414051911E-01 -1.009511791917E-01  4.697842262227E-01
    109 T   8 O     3.884622096583E-01 -1.059515289354E-01  4.622243872013E-02
    110 F   8 O    -3.884622096583E-01  1.059515289354E-01  4.622243872013E-02
    111 F   8 O     3.884622096583E-01  1.059515289354E-01 -4.622243872013E-02
    112 F   8 O    -3.884622096583E-01 -1.059515289354E-01 -4.622243872013E-02
    113 F   8 O     4.622243872013E-02  3.884622096583E-01 -1.059515289354E-01
    114 F   8 O    -1.059515289354E-01  4.622243872013E-02  3.884622096583E-01
    115 F   8 O    -4.622243872013E-02 -3.884622096583E-01 -1.059515289354E-01
    116 F   8 O     1.059515289354E-01  4.622243872013E-02 -3.884622096583E-01
    117 F   8 O     4.622243872013E-02 -3.884622096583E-01  1.059515289354E-01
    118 F   8 O     1.059515289354E-01 -4.622243872013E-02  3.884622096583E-01
    119 F   8 O    -4.622243872013E-02  3.884622096583E-01  1.059515289354E-01
    120 F   8 O    -1.059515289354E-01 -4.622243872013E-02 -3.884622096583E-01
    121 T 230 ZN    0.000000000000E+00  2.787834767824E-01  4.999999999999E-01
    122 F 230 ZN    0.000000000000E+00 -2.787834767824E-01  4.999999999999E-01
    123 F 230 ZN    4.999999999999E-01  0.000000000000E+00  2.787834767824E-01
    124 F 230 ZN    2.787834767824E-01  4.999999999999E-01  0.000000000000E+00
    125 F 230 ZN   -2.787834767824E-01  4.999999999999E-01  0.000000000000E+00
    126 F 230 ZN    4.999999999999E-01  0.000000000000E+00 -2.787834767824E-01

 T = ATOM BELONGING TO THE ASYMMETRIC UNIT
 *******************************************************************************
 * GEOMETRY EDITING - INPUT COORDINATES ARE GIVEN IN ANGSTROM         
 *******************************************************************************

 GEOMETRY NOW FULLY CONSISTENT WITH THE GROUP
 INFORMATION **** NEW DEFAULT **** FINALRUN 4 FOR GEOMETRY OPTIMIZATIONS
 INFORMATION **** NEW DEFAULT **** OPTGEOM OPTIMIZES BOTH ATOMIC COORDINATES AND CELL PARAMETERS
 INFORMATION **** NEW DEFAULT **** TOL. ON ATOMIC DISP TO REDEFINE REF. GEOMETRY: 0.8 Angs
 INFORMATION **** NEW DEFAULT **** N POINTS TO REDEFINE REF. GEOMETRY: N OF OPT DEGS OF FREEDOM
 INFORMATION **** NEW DEFAULT **** TOL. ON ENERGY TO REDEFINE REF. GEOMETRY: 10**-3*(5*N. ATOMS)

 IMPORTANT INFORMATION:
 THE COORDINATE SYSTEM ADOPTED IN THE OPTIMIZATION IS NOT IN
 GENERAL HOMOGENEOUS UNITS. FOR THIS REASON THE GRADIENT AND 
 HESSIAN MATRIX IN TERMS OF THIS SYSTEM ARE GIVEN WITHOUT
 UNITS. FOR MORE DETAILS SEE THE MANUAL.

 INITIAL TRUST RADIUS         0.50000 MAXIMUM TRUST RADIUS               4.00000
 MAXIMUM GRADIENT COMPONENT   0.00045 MAXIMUM DISPLACEMENT COMPONENT     0.00180
 R.M.S. OF GRADIENT COMPONENT 0.00030 R.M.S. OF DISPLACEMENT COMPONENTS  0.00120
 THRESHOLD ON ENERGY CHANGE 0.100E-06 EXTRAPOLATING POLYNOMIAL ORDER           2
 MAXIMUM ALLOWED NUMBER OF STEPS   -1 SORTING OF ENERGY POINTS:               NO
 ANALYTICAL  GRADIENT                 HESSIAN UPDATING                      BFGS
 STEP SIZE NUMERICAL GRADIENT 0.00100
 INITIAL HESSIAN MATRIX: SCHLEGEL MODEL 2
 *******************************************************************************


 ELAELAELAELAELAELAELAELAELAELAELAELAELAELAELAELAELAELAELAELAELAELAELAELAELAELA

                       ELASTIC CALCULATION

 INFORMATION **** TOLDEX ****  CONVERGENCE CRITERION FOR RMS DISPLACEMENT MODIFIED  6.200000E-04
 INFORMATION **** TOLDEG **** MODIFY CONVERGENCE CRITERION FOR RMS GRADIENT  3.000000E-04
 INFORMATION **** TOLDEE **** CONVERGENCE CRITERION FOR ENERGY MODIFIED: 10**-           8

 GCALCO - MAX INDICES DIRECT LATTICE VECTOR    14    14    14
 NO.OF VECTORS CREATED 6999 STARS  122 RMAX   303.83167 BOHR

 GEOMETRY FOR WAVE FUNCTION - DIMENSIONALITY OF THE SYSTEM    3
 (NON PERIODIC DIRECTION: LATTICE PARAMETER FORMALLY SET TO 500)
 *******************************************************************************
 LATTICE PARAMETERS (ANGSTROMS AND DEGREES) - BOHR = 0.5291772083 ANGSTROM
 PRIMITIVE CELL - CENTRING CODE 6/0 VOLUME=  2475.070141 - DENSITY  1.022 g/cm^3
         A              B              C           ALPHA      BETA       GAMMA 
    14.75943730    14.75943730    14.75943730   109.471221 109.471221 109.471221
 *******************************************************************************
 ATOMS IN THE ASYMMETRIC UNIT   11 - ATOMS IN THE UNIT CELL:  126
     ATOM                 X/A                 Y/B                 Z/C    
 *******************************************************************************
      1 T   6 C     2.520732625249E-02 -4.759137343458E-01  3.398627100978E-01
      2 F   6 C     1.842235555564E-01 -3.146553838453E-01 -3.398627100978E-01
      3 F   6 C    -2.520732625249E-02  3.146553838453E-01  4.988789394017E-01
      4 F   6 C    -1.842235555564E-01  4.759137343458E-01 -4.988789394017E-01
      5 F   6 C     3.398627100978E-01  2.520732625249E-02 -4.759137343458E-01
      6 F   6 C    -4.759137343458E-01  3.398627100978E-01  2.520732625249E-02
      7 F   6 C    -4.988789394017E-01 -1.842235555564E-01  4.759137343458E-01
      8 F   6 C    -3.146553838453E-01 -3.398627100978E-01  1.842235555564E-01
      9 F   6 C    -3.398627100978E-01  1.842235555564E-01 -3.146553838453E-01
     10 F   6 C     3.146553838453E-01  4.988789394017E-01 -2.520732625249E-02
     11 F   6 C     4.988789394017E-01 -2.520732625249E-02  3.146553838453E-01
     12 F   6 C     4.759137343458E-01 -4.988789394017E-01 -1.842235555564E-01
     13 T   6 C     7.478107402149E-02 -1.986311155128E-01  4.584121110598E-01
     14 F   6 C     3.429567734275E-01 -3.836310370383E-01 -4.584121110598E-01
     15 F   6 C    -7.478107402149E-02  3.836310370383E-01 -2.734121895342E-01
     16 F   6 C    -3.429567734275E-01  1.986311155128E-01  2.734121895342E-01
     17 F   6 C     4.584121110598E-01  7.478107402149E-02 -1.986311155128E-01
     18 F   6 C    -1.986311155128E-01  4.584121110598E-01  7.478107402149E-02
     19 F   6 C     2.734121895342E-01 -3.429567734275E-01  1.986311155128E-01
     20 F   6 C    -3.836310370383E-01 -4.584121110598E-01  3.429567734275E-01
     21 F   6 C    -4.584121110598E-01  3.429567734275E-01 -3.836310370383E-01
     22 F   6 C     3.836310370383E-01 -2.734121895342E-01 -7.478107402149E-02
     23 F   6 C    -2.734121895342E-01 -7.478107402149E-02  3.836310370383E-01
     24 F   6 C     1.986311155128E-01  2.734121895342E-01 -3.429567734275E-01
     25 T   6 C     2.444106936629E-02 -3.719741432578E-01  3.789448990570E-01
     26 F   6 C     2.490809576852E-01 -3.545038296907E-01 -3.789448990570E-01
     27 F   6 C    -2.444106936629E-02  3.545038296907E-01 -3.964152126241E-01
     28 F   6 C    -2.490809576852E-01  3.719741432578E-01  3.964152126241E-01
     29 F   6 C     3.789448990570E-01  2.444106936629E-02 -3.719741432578E-01
     30 F   6 C    -3.719741432578E-01  3.789448990570E-01  2.444106936629E-02
     31 F   6 C     3.964152126241E-01 -2.490809576852E-01  3.719741432578E-01
     32 F   6 C    -3.545038296907E-01 -3.789448990570E-01  2.490809576852E-01
     33 F   6 C    -3.789448990570E-01  2.490809576852E-01 -3.545038296907E-01
     34 F   6 C     3.545038296907E-01 -3.964152126241E-01 -2.444106936629E-02
     35 F   6 C    -3.964152126241E-01 -2.444106936629E-02  3.545038296907E-01
     36 F   6 C     3.719741432578E-01  3.964152126241E-01 -2.490809576852E-01
     37 T   6 C    -3.921655225788E-02 -2.602188406490E-01  4.096572306787E-01
     38 F   6 C     3.301239286724E-01 -4.488737829366E-01 -4.096572306787E-01
     39 F   6 C     3.921655225788E-02  4.488737829366E-01 -2.210022883911E-01
     40 F   6 C    -3.301239286724E-01  2.602188406490E-01  2.210022883911E-01
     41 F   6 C     4.096572306787E-01 -3.921655225788E-02 -2.602188406490E-01
     42 F   6 C    -2.602188406490E-01  4.096572306787E-01 -3.921655225788E-02
     43 F   6 C     2.210022883911E-01 -3.301239286724E-01  2.602188406490E-01
     44 F   6 C    -4.488737829366E-01 -4.096572306787E-01  3.301239286724E-01
     45 F   6 C    -4.096572306787E-01  3.301239286724E-01 -4.488737829366E-01
     46 F   6 C     4.488737829366E-01 -2.210022883911E-01  3.921655225788E-02
     47 F   6 C    -2.210022883911E-01  3.921655225788E-02  4.488737829366E-01
     48 F   6 C     2.602188406490E-01  2.210022883911E-01 -3.301239286724E-01
     49 T   1 H     1.075713657175E-01 -4.692083919660E-01  3.652088611790E-01
     50 F   1 H     1.655827468550E-01 -2.576374954615E-01 -3.652088611790E-01
     51 F   1 H    -1.075713657175E-01  2.576374954615E-01  4.232202423165E-01
     52 F   1 H    -1.655827468550E-01  4.692083919660E-01 -4.232202423165E-01
     53 F   1 H     3.652088611790E-01  1.075713657175E-01 -4.692083919660E-01
     54 F   1 H    -4.692083919660E-01  3.652088611790E-01  1.075713657175E-01
     55 F   1 H    -4.232202423165E-01 -1.655827468550E-01  4.692083919660E-01
     56 F   1 H    -2.576374954615E-01 -3.652088611790E-01  1.655827468550E-01
     57 F   1 H    -3.652088611790E-01  1.655827468550E-01 -2.576374954615E-01
     58 F   1 H     2.576374954615E-01  4.232202423165E-01 -1.075713657175E-01
     59 F   1 H     4.232202423165E-01 -1.075713657175E-01  2.576374954615E-01
     60 F   1 H     4.692083919660E-01 -4.232202423165E-01 -1.655827468550E-01
     61 T   1 H     1.289142700301E-01 -1.098919198408E-01 -4.952775646850E-01
     62 F   1 H     3.853856448441E-01 -3.758081652849E-01  4.952775646850E-01
     63 F   1 H    -1.289142700301E-01  3.758081652849E-01 -2.388061898710E-01
     64 F   1 H    -3.853856448441E-01  1.098919198408E-01  2.388061898710E-01
     65 F   1 H    -4.952775646850E-01  1.289142700301E-01 -1.098919198408E-01
     66 F   1 H    -1.098919198409E-01 -4.952775646850E-01  1.289142700301E-01
     67 F   1 H     2.388061898710E-01 -3.853856448441E-01  1.098919198408E-01
     68 F   1 H    -3.758081652849E-01  4.952775646850E-01  3.853856448441E-01
     69 F   1 H     4.952775646850E-01  3.853856448441E-01 -3.758081652849E-01
     70 F   1 H     3.758081652849E-01 -2.388061898710E-01 -1.289142700301E-01
     71 F   1 H    -2.388061898710E-01 -1.289142700301E-01  3.758081652849E-01
     72 F   1 H     1.098919198408E-01  2.388061898710E-01 -3.853856448441E-01
     73 T   1 H    -9.867546890890E-02 -2.330933813179E-01  4.096755023858E-01
     74 F   1 H     3.572311162963E-01  4.916490287053E-01 -4.096755023858E-01
     75 F   1 H     9.867546890890E-02 -4.916490287053E-01 -1.344179124090E-01
     76 F   1 H    -3.572311162963E-01  2.330933813179E-01  1.344179124090E-01
     77 F   1 H     4.096755023858E-01 -9.867546890890E-02 -2.330933813179E-01
     78 F   1 H    -2.330933813179E-01  4.096755023858E-01 -9.867546890890E-02
     79 F   1 H     1.344179124090E-01 -3.572311162963E-01  2.330933813179E-01
     80 F   1 H     4.916490287053E-01 -4.096755023858E-01  3.572311162963E-01
     81 F   1 H    -4.096755023858E-01  3.572311162963E-01  4.916490287053E-01
     82 F   1 H    -4.916490287053E-01 -1.344179124090E-01  9.867546890890E-02
     83 F   1 H    -1.344179124090E-01  9.867546890890E-02 -4.916490287053E-01
     84 F   1 H     2.330933813179E-01  1.344179124090E-01 -3.572311162963E-01
     85 T   7 N     1.142453759527E-01 -2.695133108441E-01  4.390212259734E-01
     86 F   7 N     2.914654631825E-01 -3.247758500206E-01 -4.390212259734E-01
     87 F   7 N    -1.142453759527E-01  3.247758500206E-01 -3.837586867969E-01
     88 F   7 N    -2.914654631825E-01  2.695133108441E-01  3.837586867969E-01
     89 F   7 N     4.390212259734E-01  1.142453759527E-01 -2.695133108441E-01
     90 F   7 N    -2.695133108441E-01  4.390212259734E-01  1.142453759527E-01
     91 F   7 N     3.837586867969E-01 -2.914654631825E-01  2.695133108441E-01
     92 F   7 N    -3.247758500206E-01 -4.390212259734E-01  2.914654631825E-01
     93 F   7 N    -4.390212259734E-01  2.914654631825E-01 -3.247758500206E-01
     94 F   7 N     3.247758500206E-01 -3.837586867969E-01 -1.142453759527E-01
     95 F   7 N    -3.837586867969E-01 -1.142453759527E-01  3.247758500206E-01
     96 F   7 N     2.695133108441E-01  3.837586867969E-01 -2.914654631825E-01
     97 T   7 N    -6.989022599936E-02 -3.688330470310E-01  3.593743685862E-01
     98 F   7 N     2.717925843827E-01 -4.292645945856E-01 -3.593743685862E-01
     99 F   7 N     6.989022599936E-02  4.292645945856E-01 -2.989428210316E-01
    100 F   7 N    -2.717925843827E-01  3.688330470310E-01  2.989428210316E-01
    101 F   7 N     3.593743685862E-01 -6.989022599936E-02 -3.688330470310E-01
    102 F   7 N    -3.688330470310E-01  3.593743685862E-01 -6.989022599936E-02
    103 F   7 N     2.989428210316E-01 -2.717925843827E-01  3.688330470310E-01
    104 F   7 N    -4.292645945856E-01 -3.593743685862E-01  2.717925843827E-01
    105 F   7 N    -3.593743685862E-01  2.717925843827E-01 -4.292645945856E-01
    106 F   7 N     4.292645945856E-01 -2.989428210316E-01  6.989022599936E-02
    107 F   7 N    -2.989428210316E-01  6.989022599936E-02  4.292645945856E-01
    108 F   7 N     3.688330470310E-01  2.989428210316E-01 -2.717925843827E-01
    109 T   8 O    -5.972909021531E-02  4.346846483785E-01  2.825106807229E-01
    110 F   8 O     1.521739676556E-01 -3.422397709382E-01 -2.825106807229E-01
    111 F   8 O     5.972909021531E-02  3.422397709382E-01  4.944137385938E-01
    112 F   8 O    -1.521739676556E-01 -4.346846483785E-01 -4.944137385938E-01
    113 F   8 O     2.825106807229E-01 -5.972909021531E-02  4.346846483785E-01
    114 F   8 O     4.346846483785E-01  2.825106807229E-01 -5.972909021531E-02
    115 F   8 O    -4.944137385938E-01 -1.521739676556E-01 -4.346846483785E-01
    116 F   8 O    -3.422397709382E-01 -2.825106807229E-01  1.521739676556E-01
    117 F   8 O    -2.825106807229E-01  1.521739676556E-01 -3.422397709382E-01
    118 F   8 O     3.422397709382E-01  4.944137385938E-01  5.972909021531E-02
    119 F   8 O     4.944137385938E-01  5.972909021531E-02  3.422397709382E-01
    120 F   8 O    -4.346846483785E-01 -4.944137385938E-01 -1.521739676556E-01
    121 T 230 ZN   -2.212165232176E-01 -5.000000000000E-01  2.787834767824E-01
    122 F 230 ZN    2.212165232176E-01 -5.000000000000E-01 -2.787834767824E-01
    123 F 230 ZN    2.787834767824E-01 -2.212165232176E-01 -5.000000000000E-01
    124 F 230 ZN   -5.000000000000E-01  2.787834767824E-01 -2.212165232176E-01
    125 F 230 ZN    5.000000000000E-01 -2.787834767824E-01  2.212165232176E-01
    126 F 230 ZN   -2.787834767824E-01  2.212165232176E-01 -5.000000000000E-01

 TRANSFORMATION MATRIX PRIMITIVE-CRYSTALLOGRAPHIC CELL
  0.0000  1.0000  1.0000  1.0000  0.0000  1.0000  1.0000  1.0000  0.0000

 *******************************************************************************
 CRYSTALLOGRAPHIC CELL (VOLUME=       4950.14028267)
         A              B              C           ALPHA      BETA       GAMMA 
    17.04273020    17.04273020    17.04273020    90.000000  90.000000  90.000000

 COORDINATES IN THE CRYSTALLOGRAPHIC CELL
     ATOM                 X/A                 Y/B                 Z/C    
 *******************************************************************************
      1 T   6 C     4.193708247497E-01 -7.950811465197E-02  1.047154409045E-01
      2 F   6 C    -4.193708247497E-01  7.950811465197E-02  1.047154409045E-01
      3 F   6 C     4.193708247497E-01  7.950811465197E-02 -1.047154409045E-01
      4 F   6 C    -4.193708247497E-01 -7.950811465197E-02 -1.047154409045E-01
      5 F   6 C     1.047154409045E-01  4.193708247497E-01 -7.950811465197E-02
      6 F   6 C    -7.950811465197E-02  1.047154409045E-01  4.193708247497E-01
      7 F   6 C    -1.047154409045E-01 -4.193708247497E-01 -7.950811465197E-02
      8 F   6 C     7.950811465197E-02  1.047154409045E-01 -4.193708247497E-01
      9 F   6 C     1.047154409045E-01 -4.193708247497E-01  7.950811465197E-02
     10 F   6 C     7.950811465197E-02 -1.047154409045E-01  4.193708247497E-01
     11 F   6 C    -1.047154409045E-01  4.193708247497E-01  7.950811465197E-02
     12 F   6 C    -7.950811465197E-02 -1.047154409045E-01 -4.193708247497E-01
     13 T   6 C    -4.075000392372E-01 -1.340878497030E-01  2.088689237245E-01
     14 F   6 C     4.075000392372E-01  1.340878497030E-01  2.088689237245E-01
     15 F   6 C    -4.075000392372E-01  1.340878497030E-01 -2.088689237245E-01
     16 F   6 C     4.075000392372E-01 -1.340878497030E-01 -2.088689237245E-01
     17 F   6 C     2.088689237245E-01 -4.075000392372E-01 -1.340878497030E-01
     18 F   6 C    -1.340878497030E-01  2.088689237245E-01 -4.075000392372E-01
     19 F   6 C    -2.088689237245E-01  4.075000392372E-01 -1.340878497030E-01
     20 F   6 C     1.340878497030E-01  2.088689237245E-01  4.075000392372E-01
     21 F   6 C     2.088689237245E-01  4.075000392372E-01  1.340878497030E-01
     22 F   6 C     1.340878497030E-01 -2.088689237245E-01 -4.075000392372E-01
     23 F   6 C    -2.088689237245E-01 -4.075000392372E-01  1.340878497030E-01
     24 F   6 C    -1.340878497030E-01 -2.088689237245E-01  4.075000392372E-01
     25 T   6 C     4.912648432164E-01 -1.123199441594E-01  1.367610135257E-01
     26 F   6 C    -4.912648432164E-01  1.123199441594E-01  1.367610135257E-01
     27 F   6 C     4.912648432164E-01  1.123199441594E-01 -1.367610135257E-01
     28 F   6 C    -4.912648432164E-01 -1.123199441594E-01 -1.367610135257E-01
     29 F   6 C     1.367610135257E-01  4.912648432164E-01 -1.123199441594E-01
     30 F   6 C    -1.123199441594E-01  1.367610135257E-01  4.912648432164E-01
     31 F   6 C    -1.367610135257E-01 -4.912648432164E-01 -1.123199441594E-01
     32 F   6 C     1.123199441594E-01  1.367610135257E-01 -4.912648432164E-01
     33 F   6 C     1.367610135257E-01 -4.912648432164E-01  1.123199441594E-01
     34 F   6 C     1.123199441594E-01 -1.367610135257E-01  4.912648432164E-01
     35 F   6 C    -1.367610135257E-01  4.912648432164E-01  1.123199441594E-01
     36 F   6 C    -1.123199441594E-01 -1.367610135257E-01 -4.912648432164E-01
     37 T   6 C    -4.056725288562E-01 -1.846702404651E-01  1.454536882072E-01
     38 F   6 C     4.056725288562E-01  1.846702404651E-01  1.454536882072E-01
     39 F   6 C    -4.056725288562E-01  1.846702404651E-01 -1.454536882072E-01
     40 F   6 C     4.056725288562E-01 -1.846702404651E-01 -1.454536882072E-01
     41 F   6 C     1.454536882072E-01 -4.056725288562E-01 -1.846702404651E-01
     42 F   6 C    -1.846702404651E-01  1.454536882072E-01 -4.056725288562E-01
     43 F   6 C    -1.454536882072E-01  4.056725288562E-01 -1.846702404651E-01
     44 F   6 C     1.846702404651E-01  1.454536882072E-01  4.056725288562E-01
     45 F   6 C     1.454536882072E-01  4.056725288562E-01  1.846702404651E-01
     46 F   6 C     1.846702404651E-01 -1.454536882072E-01 -4.056725288562E-01
     47 F   6 C    -1.454536882072E-01 -4.056725288562E-01  1.846702404651E-01
     48 F   6 C    -1.846702404651E-01 -1.454536882072E-01  4.056725288562E-01
     49 T   1 H     3.942145517477E-01 -2.900569056878E-02  1.365770562863E-01
     50 F   1 H    -3.942145517477E-01  2.900569056878E-02  1.365770562863E-01
     51 F   1 H     3.942145517477E-01  2.900569056878E-02 -1.365770562863E-01
     52 F   1 H    -3.942145517477E-01 -2.900569056878E-02 -1.365770562863E-01
     53 F   1 H     1.365770562863E-01  3.942145517477E-01 -2.900569056878E-02
     54 F   1 H    -2.900569056878E-02  1.365770562863E-01  3.942145517477E-01
     55 F   1 H    -1.365770562863E-01 -3.942145517477E-01 -2.900569056878E-02
     56 F   1 H     2.900569056878E-02  1.365770562863E-01 -3.942145517477E-01
     57 F   1 H     1.365770562863E-01 -3.942145517477E-01  2.900569056878E-02
     58 F   1 H     2.900569056878E-02 -1.365770562863E-01  3.942145517477E-01
     59 F   1 H    -1.365770562863E-01  3.942145517477E-01  2.900569056878E-02
     60 F   1 H    -2.900569056878E-02 -1.365770562863E-01 -3.942145517477E-01
     61 T   1 H    -3.670418772780E-01 -1.282356874070E-01  2.571499574371E-01
     62 F   1 H     3.670418772780E-01  1.282356874070E-01  2.571499574371E-01
     63 F   1 H    -3.670418772780E-01  1.282356874070E-01 -2.571499574371E-01
     64 F   1 H     3.670418772780E-01 -1.282356874070E-01 -2.571499574371E-01
     65 F   1 H     2.571499574371E-01 -3.670418772780E-01 -1.282356874070E-01
     66 F   1 H    -1.282356874070E-01  2.571499574371E-01 -3.670418772780E-01
     67 F   1 H    -2.571499574371E-01  3.670418772780E-01 -1.282356874070E-01
     68 F   1 H     1.282356874070E-01  2.571499574371E-01  3.670418772780E-01
     69 F   1 H     2.571499574371E-01  3.670418772780E-01  1.282356874070E-01
     70 F   1 H     1.282356874070E-01 -2.571499574371E-01 -3.670418772780E-01
     71 F   1 H    -2.571499574371E-01 -3.670418772780E-01  1.282356874070E-01
     72 F   1 H    -1.282356874070E-01 -2.571499574371E-01  3.670418772780E-01
     73 T   1 H    -3.623712050116E-01 -2.279532926026E-01  1.292778236937E-01
     74 F   1 H     3.623712050116E-01  2.279532926026E-01  1.292778236937E-01
     75 F   1 H    -3.623712050116E-01  2.279532926026E-01 -1.292778236937E-01
     76 F   1 H     3.623712050116E-01 -2.279532926026E-01 -1.292778236937E-01
     77 F   1 H     1.292778236937E-01 -3.623712050116E-01 -2.279532926026E-01
     78 F   1 H    -2.279532926026E-01  1.292778236937E-01 -3.623712050116E-01
     79 F   1 H    -1.292778236937E-01  3.623712050116E-01 -2.279532926026E-01
     80 F   1 H     2.279532926026E-01  1.292778236937E-01  3.623712050116E-01
     81 F   1 H     1.292778236937E-01  3.623712050116E-01  2.279532926026E-01
     82 F   1 H     2.279532926026E-01 -1.292778236937E-01 -3.623712050116E-01
     83 F   1 H    -1.292778236937E-01 -3.623712050116E-01  2.279532926026E-01
     84 F   1 H    -2.279532926026E-01 -1.292778236937E-01  3.623712050116E-01
     85 T   7 N     2.763126958827E-02  4.113899563851E-01 -2.971445804324E-01
     86 F   7 N    -2.763126958827E-02 -4.113899563851E-01 -2.971445804324E-01
     87 F   7 N     2.763126958827E-02 -4.113899563851E-01  2.971445804324E-01
     88 F   7 N    -2.763126958827E-02  4.113899563851E-01  2.971445804324E-01
     89 F   7 N    -2.971445804324E-01  2.763126958827E-02  4.113899563851E-01
     90 F   7 N     4.113899563851E-01 -2.971445804324E-01  2.763126958827E-02
     91 F   7 N     2.971445804324E-01 -2.763126958827E-02  4.113899563851E-01
     92 F   7 N    -4.113899563851E-01 -2.971445804324E-01 -2.763126958827E-02
     93 F   7 N    -2.971445804324E-01 -2.763126958827E-02 -4.113899563851E-01
     94 F   7 N    -4.113899563851E-01  2.971445804324E-01  2.763126958827E-02
     95 F   7 N     2.971445804324E-01  2.763126958827E-02 -4.113899563851E-01
     96 F   7 N     4.113899563851E-01  2.971445804324E-01 -2.763126958827E-02
     97 T   7 N    -4.697842262227E-01 -1.708414051911E-01  1.009511791917E-01
     98 F   7 N     4.697842262227E-01  1.708414051911E-01  1.009511791917E-01
     99 F   7 N    -4.697842262227E-01  1.708414051911E-01 -1.009511791917E-01
    100 F   7 N     4.697842262227E-01 -1.708414051911E-01 -1.009511791917E-01
    101 F   7 N     1.009511791917E-01 -4.697842262227E-01 -1.708414051911E-01
    102 F   7 N    -1.708414051911E-01  1.009511791917E-01 -4.697842262227E-01
    103 F   7 N    -1.009511791917E-01  4.697842262227E-01 -1.708414051911E-01
    104 F   7 N     1.708414051911E-01  1.009511791917E-01  4.697842262227E-01
    105 F   7 N     1.009511791917E-01  4.697842262227E-01  1.708414051911E-01
    106 F   7 N     1.708414051911E-01 -1.009511791917E-01 -4.697842262227E-01
    107 F   7 N    -1.009511791917E-01 -4.697842262227E-01  1.708414051911E-01
    108 F   7 N    -1.708414051911E-01 -1.009511791917E-01  4.697842262227E-01
    109 T   8 O     3.884622096583E-01 -1.059515289354E-01  4.622243872013E-02
    110 F   8 O    -3.884622096583E-01  1.059515289354E-01  4.622243872013E-02
    111 F   8 O     3.884622096583E-01  1.059515289354E-01 -4.622243872013E-02
    112 F   8 O    -3.884622096583E-01 -1.059515289354E-01 -4.622243872013E-02
    113 F   8 O     4.622243872013E-02  3.884622096583E-01 -1.059515289354E-01
    114 F   8 O    -1.059515289354E-01  4.622243872013E-02  3.884622096583E-01
    115 F   8 O    -4.622243872013E-02 -3.884622096583E-01 -1.059515289354E-01
    116 F   8 O     1.059515289354E-01  4.622243872013E-02 -3.884622096583E-01
    117 F   8 O     4.622243872013E-02 -3.884622096583E-01  1.059515289354E-01
    118 F   8 O     1.059515289354E-01 -4.622243872013E-02  3.884622096583E-01
    119 F   8 O    -4.622243872013E-02  3.884622096583E-01  1.059515289354E-01
    120 F   8 O    -1.059515289354E-01 -4.622243872013E-02 -3.884622096583E-01
    121 T 230 ZN    5.515592525776E-17  2.787834767824E-01  5.000000000000E-01
    122 F 230 ZN    0.000000000000E+00 -2.787834767824E-01 -5.000000000000E-01
    123 F 230 ZN    5.000000000000E-01  5.515592525776E-17  2.787834767824E-01
    124 F 230 ZN    2.787834767824E-01 -5.000000000000E-01  4.136694394332E-17
    125 F 230 ZN   -2.787834767824E-01 -5.000000000000E-01 -4.136694394332E-17
    126 F 230 ZN   -5.000000000000E-01 -5.515592525776E-17 -2.787834767824E-01

 T = ATOM BELONGING TO THE ASYMMETRIC UNIT

 ****   12 SYMMOPS - TRANSLATORS IN FRACTIONAL UNITS
 **** MATRICES AND TRANSLATORS IN THE CRYSTALLOGRAPHIC REFERENCE FRAME
   V INV                    ROTATION MATRICES                   TRANSLATORS
   1   1  1.00  0.00  0.00  0.00  1.00  0.00  0.00  0.00  1.00  0.00  0.00  0.00
   2   2  0.00  1.00 -1.00  1.00  0.00 -1.00  0.00  0.00 -1.00  0.00  0.00  0.00
   3   3 -1.00  0.00  0.00 -1.00  0.00  1.00 -1.00  1.00  0.00  0.00  0.00  0.00
   4   4  0.00 -1.00  1.00  0.00 -1.00  0.00  1.00 -1.00  0.00  0.00  0.00  0.00
   5   6  0.00  0.00  1.00  1.00  0.00  0.00  0.00  1.00  0.00  0.00  0.00  0.00
   6   5  0.00  1.00  0.00  0.00  0.00  1.00  1.00  0.00  0.00  0.00  0.00  0.00
   7   8  1.00 -1.00  0.00  0.00 -1.00  1.00  0.00 -1.00  0.00  0.00  0.00  0.00
   8   7  1.00  0.00 -1.00  0.00  0.00 -1.00  0.00  1.00 -1.00  0.00  0.00  0.00
   9  10  0.00  0.00 -1.00  0.00  1.00 -1.00  1.00  0.00 -1.00  0.00  0.00  0.00
  10   9 -1.00  0.00  1.00 -1.00  1.00  0.00 -1.00  0.00  0.00  0.00  0.00  0.00
  11  12 -1.00  1.00  0.00 -1.00  0.00  0.00 -1.00  0.00  1.00  0.00  0.00  0.00
  12  11  0.00 -1.00  0.00  1.00 -1.00  0.00  0.00 -1.00  1.00  0.00  0.00  0.00

 DIRECT LATTICE VECTORS CARTESIAN COMPONENTS (ANGSTROM)
          X                    Y                    Z
  -0.852136510108E+01   0.852136510108E+01   0.852136510108E+01
   0.852136510108E+01  -0.852136510108E+01   0.852136510108E+01
   0.852136510108E+01   0.852136510108E+01  -0.852136510108E+01


 CARTESIAN COORDINATES - PRIMITIVE CELL
 *******************************************************************************
 *      ATOM          X(ANGSTROM)         Y(ANGSTROM)         Z(ANGSTROM)
 *******************************************************************************
    1     6 C     7.147223820867E+00 -1.355035346896E+00  1.784637007335E+00
    2     6 C    -7.147223820867E+00  1.355035346896E+00  1.784637007335E+00
    3     6 C     7.147223820867E+00  1.355035346896E+00 -1.784637007335E+00
    4     6 C    -7.147223820867E+00 -1.355035346896E+00 -1.784637007335E+00
    5     6 C     1.784637007335E+00  7.147223820867E+00 -1.355035346896E+00
    6     6 C    -1.355035346896E+00  1.784637007335E+00  7.147223820867E+00
    7     6 C    -1.784637007335E+00 -7.147223820867E+00 -1.355035346896E+00
    8     6 C     1.355035346896E+00  1.784637007335E+00 -7.147223820867E+00
    9     6 C     1.784637007335E+00 -7.147223820867E+00  1.355035346896E+00
   10     6 C     1.355035346896E+00 -1.784637007335E+00  7.147223820867E+00
   11     6 C    -1.784637007335E+00  7.147223820867E+00  1.355035346896E+00
   12     6 C    -1.355035346896E+00 -1.784637007335E+00 -7.147223820867E+00
   13     6 C    -6.944913226090E+00 -2.285223045876E+00  3.559696714652E+00
   14     6 C     6.944913226090E+00  2.285223045876E+00  3.559696714652E+00
   15     6 C    -6.944913226090E+00  2.285223045876E+00 -3.559696714652E+00
   16     6 C     6.944913226090E+00 -2.285223045876E+00 -3.559696714652E+00
   17     6 C     3.559696714652E+00 -6.944913226090E+00 -2.285223045876E+00
   18     6 C    -2.285223045876E+00  3.559696714652E+00 -6.944913226090E+00
   19     6 C    -3.559696714652E+00  6.944913226090E+00 -2.285223045876E+00
   20     6 C     2.285223045876E+00  3.559696714652E+00  6.944913226090E+00
   21     6 C     3.559696714652E+00  6.944913226090E+00  2.285223045876E+00
   22     6 C     2.285223045876E+00 -3.559696714652E+00 -6.944913226090E+00
   23     6 C    -3.559696714652E+00 -6.944913226090E+00  2.285223045876E+00
   24     6 C    -2.285223045876E+00 -3.559696714652E+00  6.944913226090E+00
   25     6 C     8.372494180744E+00 -1.914238504631E+00  2.330781055693E+00
   26     6 C    -8.372494180744E+00  1.914238504631E+00  2.330781055693E+00
   27     6 C     8.372494180744E+00  1.914238504631E+00 -2.330781055693E+00
   28     6 C    -8.372494180744E+00 -1.914238504631E+00 -2.330781055693E+00
   29     6 C     2.330781055693E+00  8.372494180744E+00 -1.914238504631E+00
   30     6 C    -1.914238504631E+00  2.330781055693E+00  8.372494180744E+00
   31     6 C    -2.330781055693E+00 -8.372494180744E+00 -1.914238504631E+00
   32     6 C     1.914238504631E+00  2.330781055693E+00 -8.372494180744E+00
   33     6 C     2.330781055693E+00 -8.372494180744E+00  1.914238504631E+00
   34     6 C     1.914238504631E+00 -2.330781055693E+00  8.372494180744E+00
   35     6 C    -2.330781055693E+00  8.372494180744E+00  1.914238504631E+00
   36     6 C    -1.914238504631E+00 -2.330781055693E+00 -8.372494180744E+00
   37     6 C    -6.913767459724E+00 -3.147285084615E+00  2.478927965025E+00
   38     6 C     6.913767459724E+00  3.147285084615E+00  2.478927965025E+00
   39     6 C    -6.913767459724E+00  3.147285084615E+00 -2.478927965025E+00
   40     6 C     6.913767459724E+00 -3.147285084615E+00 -2.478927965025E+00
   41     6 C     2.478927965025E+00 -6.913767459724E+00 -3.147285084615E+00
   42     6 C    -3.147285084615E+00  2.478927965025E+00 -6.913767459724E+00
   43     6 C    -2.478927965025E+00  6.913767459724E+00 -3.147285084615E+00
   44     6 C     3.147285084615E+00  2.478927965025E+00  6.913767459724E+00
   45     6 C     2.478927965025E+00  6.913767459724E+00  3.147285084615E+00
   46     6 C     3.147285084615E+00 -2.478927965025E+00 -6.913767459724E+00
   47     6 C    -2.478927965025E+00 -6.913767459724E+00  3.147285084615E+00
   48     6 C    -3.147285084615E+00 -2.478927965025E+00  6.913767459724E+00
   49     1 H     6.718492247202E+00 -4.943361586910E-01  2.327645922092E+00
   50     1 H    -6.718492247202E+00  4.943361586910E-01  2.327645922092E+00
   51     1 H     6.718492247202E+00  4.943361586910E-01 -2.327645922092E+00
   52     1 H    -6.718492247202E+00 -4.943361586910E-01 -2.327645922092E+00
   53     1 H     2.327645922092E+00  6.718492247202E+00 -4.943361586910E-01
   54     1 H    -4.943361586910E-01  2.327645922092E+00  6.718492247202E+00
   55     1 H    -2.327645922092E+00 -6.718492247202E+00 -4.943361586910E-01
   56     1 H     4.943361586910E-01  2.327645922092E+00 -6.718492247202E+00
   57     1 H     2.327645922092E+00 -6.718492247202E+00  4.943361586910E-01
   58     1 H     4.943361586910E-01 -2.327645922092E+00  6.718492247202E+00
   59     1 H    -2.327645922092E+00  6.718492247202E+00  4.943361586910E-01
   60     1 H    -4.943361586910E-01 -2.327645922092E+00 -6.718492247202E+00
   61     1 H    -6.255395687343E+00 -2.185486222766E+00  4.382537346098E+00
   62     1 H     6.255395687343E+00  2.185486222766E+00  4.382537346098E+00
   63     1 H    -6.255395687343E+00  2.185486222766E+00 -4.382537346098E+00
   64     1 H     6.255395687343E+00 -2.185486222766E+00 -4.382537346098E+00
   65     1 H     4.382537346098E+00 -6.255395687343E+00 -2.185486222766E+00
   66     1 H    -2.185486222766E+00  4.382537346098E+00 -6.255395687343E+00
   67     1 H    -4.382537346098E+00  6.255395687343E+00 -2.185486222766E+00
   68     1 H     2.185486222766E+00  4.382537346098E+00  6.255395687343E+00
   69     1 H     4.382537346098E+00  6.255395687343E+00  2.185486222766E+00
   70     1 H     2.185486222766E+00 -4.382537346098E+00 -6.255395687343E+00
   71     1 H    -4.382537346098E+00 -6.255395687343E+00  2.185486222766E+00
   72     1 H    -2.185486222766E+00 -4.382537346098E+00  6.255395687343E+00
   73     1 H    -6.175794680045E+00 -3.884946464520E+00  2.203247070334E+00
   74     1 H     6.175794680045E+00  3.884946464520E+00  2.203247070334E+00
   75     1 H    -6.175794680045E+00  3.884946464520E+00 -2.203247070334E+00
   76     1 H     6.175794680045E+00 -3.884946464520E+00 -2.203247070334E+00
   77     1 H     2.203247070334E+00 -6.175794680045E+00 -3.884946464520E+00
   78     1 H    -3.884946464520E+00  2.203247070334E+00 -6.175794680045E+00
   79     1 H    -2.203247070334E+00  6.175794680045E+00 -3.884946464520E+00
   80     1 H     3.884946464520E+00  2.203247070334E+00  6.175794680045E+00
   81     1 H     2.203247070334E+00  6.175794680045E+00  3.884946464520E+00
   82     1 H     3.884946464520E+00 -2.203247070334E+00 -6.175794680045E+00
   83     1 H    -2.203247070334E+00 -6.175794680045E+00  3.884946464520E+00
   84     1 H    -3.884946464520E+00 -2.203247070334E+00  6.175794680045E+00
   85     7 N     4.709122727360E-01  7.011208034550E+00 -5.064154915343E+00
   86     7 N    -4.709122727360E-01 -7.011208034550E+00 -5.064154915343E+00
   87     7 N     4.709122727360E-01 -7.011208034550E+00  5.064154915343E+00
   88     7 N    -4.709122727360E-01  7.011208034550E+00  5.064154915343E+00
   89     7 N    -5.064154915343E+00  4.709122727360E-01  7.011208034550E+00
   90     7 N     7.011208034550E+00 -5.064154915343E+00  4.709122727360E-01
   91     7 N     5.064154915343E+00 -4.709122727360E-01  7.011208034550E+00
   92     7 N    -7.011208034550E+00 -5.064154915343E+00 -4.709122727360E-01
   93     7 N    -5.064154915343E+00 -4.709122727360E-01 -7.011208034550E+00
   94     7 N    -7.011208034550E+00  5.064154915343E+00  4.709122727360E-01
   95     7 N     5.064154915343E+00  4.709122727360E-01 -7.011208034550E+00
   96     7 N     7.011208034550E+00  5.064154915343E+00 -4.709122727360E-01
   97     7 N    -8.006405820744E+00 -2.911603976029E+00  1.720483710554E+00
   98     7 N     8.006405820744E+00  2.911603976029E+00  1.720483710554E+00
   99     7 N    -8.006405820744E+00  2.911603976029E+00 -1.720483710554E+00
  100     7 N     8.006405820744E+00 -2.911603976029E+00 -1.720483710554E+00
  101     7 N     1.720483710554E+00 -8.006405820744E+00 -2.911603976029E+00
  102     7 N    -2.911603976029E+00  1.720483710554E+00 -8.006405820744E+00
  103     7 N    -1.720483710554E+00  8.006405820744E+00 -2.911603976029E+00
  104     7 N     2.911603976029E+00  1.720483710554E+00  8.006405820744E+00
  105     7 N     1.720483710554E+00  8.006405820744E+00  2.911603976029E+00
  106     7 N     2.911603976029E+00 -1.720483710554E+00 -8.006405820744E+00
  107     7 N    -1.720483710554E+00 -8.006405820744E+00  2.911603976029E+00
  108     7 N    -2.911603976029E+00 -1.720483710554E+00  8.006405820744E+00
  109     8 O     6.620456632942E+00 -1.805703322153E+00  7.877565523930E-01
  110     8 O    -6.620456632942E+00  1.805703322153E+00  7.877565523930E-01
  111     8 O     6.620456632942E+00  1.805703322153E+00 -7.877565523930E-01
  112     8 O    -6.620456632942E+00 -1.805703322153E+00 -7.877565523930E-01
  113     8 O     7.877565523930E-01  6.620456632942E+00 -1.805703322153E+00
  114     8 O    -1.805703322153E+00  7.877565523930E-01  6.620456632942E+00
  115     8 O    -7.877565523930E-01 -6.620456632942E+00 -1.805703322153E+00
  116     8 O     1.805703322153E+00  7.877565523930E-01 -6.620456632942E+00
  117     8 O     7.877565523930E-01 -6.620456632942E+00  1.805703322153E+00
  118     8 O     1.805703322153E+00 -7.877565523930E-01  6.620456632942E+00
  119     8 O    -7.877565523930E-01  6.620456632942E+00  1.805703322153E+00
  120     8 O    -1.805703322153E+00 -7.877565523930E-01 -6.620456632942E+00
  121   230 ZN    9.400075532184E-16 -1.229149862254E+01  8.521365101080E+00
  122   230 ZN    0.000000000000E+00 -4.751231579623E+00  8.521365101080E+00
  123   230 ZN    8.521365101080E+00  9.400075532184E-16 -1.229149862254E+01
  124   230 ZN   -1.229149862254E+01  8.521365101080E+00  7.050056649138E-16
  125   230 ZN   -4.751231579623E+00  8.521365101080E+00 -7.050056649138E-16
  126   230 ZN    8.521365101080E+00 -9.400075532184E-16 -4.751231579623E+00

 *******************************************************************************
 *** PSEUDOPOTENTIAL INFORMATION ***
 *******************************************************************************

 ATOMIC NUMBER  30, NUCLEAR CHARGE 20.000, GIVEN IN INPUT       PSEUDOPOTENTIAL
   TYPE       EXPONENT      COEFF.    N      EXPONENT      COEFF.    N
  P0 TMS    34.1500000  399.9872820   0    14.5900000   85.4856550   0
  P1 TMS    39.7800000  277.1489600   0    14.9500000   69.0522050   0
  P2 TMS    43.8000000  -34.1493490   0    14.9800000   -3.2918310   0

 *******************************************************************************
 LOCAL ATOMIC FUNCTIONS BASIS SET
 *******************************************************************************
   ATOM   X(AU)   Y(AU)   Z(AU)  N. TYPE  EXPONENT  S COEF   P COEF   D/F/G COEF
 *******************************************************************************
   1 C   13.506  -2.561   3.372
                                  1 S  
                                         4.563E+03 1.967E-03 0.000E+00 0.000E+00
                                         6.820E+02 1.523E-02 0.000E+00 0.000E+00
                                         1.550E+02 7.613E-02 0.000E+00 0.000E+00
                                         4.446E+01 2.608E-01 0.000E+00 0.000E+00
                                         1.303E+01 6.165E-01 0.000E+00 0.000E+00
                                         1.828E+00 2.210E-01 0.000E+00 0.000E+00
                           2-     5 SP 
                                         2.096E+01 1.147E-01 4.025E-02 0.000E+00
                                         4.803E+00 9.200E-01 2.376E-01 0.000E+00
                                         1.459E+00-3.031E-03 8.159E-01 0.000E+00
                           6-     9 SP 
                                         4.835E-01 1.000E+00 1.000E+00 0.000E+00
                          10-    13 SP 
                                         1.456E-01 1.000E+00 1.000E+00 0.000E+00
                          14-    18 D  
                                         6.260E-01 0.000E+00 0.000E+00 1.000E+00
   2 C  -13.506   2.561   3.372
   3 C   13.506   2.561  -3.372
   4 C  -13.506  -2.561  -3.372
   5 C    3.372  13.506  -2.561
   6 C   -2.561   3.372  13.506
   7 C   -3.372 -13.506  -2.561
   8 C    2.561   3.372 -13.506
   9 C    3.372 -13.506   2.561
  10 C    2.561  -3.372  13.506
  11 C   -3.372  13.506   2.561
  12 C   -2.561  -3.372 -13.506
  13 C  -13.124  -4.318   6.727
  14 C   13.124   4.318   6.727
  15 C  -13.124   4.318  -6.727
  16 C   13.124  -4.318  -6.727
  17 C    6.727 -13.124  -4.318
  18 C   -4.318   6.727 -13.124
  19 C   -6.727  13.124  -4.318
  20 C    4.318   6.727  13.124
  21 C    6.727  13.124   4.318
  22 C    4.318  -6.727 -13.124
  23 C   -6.727 -13.124   4.318
  24 C   -4.318  -6.727  13.124
  25 C   15.822  -3.617   4.405
  26 C  -15.822   3.617   4.405
  27 C   15.822   3.617  -4.405
  28 C  -15.822  -3.617  -4.405
  29 C    4.405  15.822  -3.617
  30 C   -3.617   4.405  15.822
  31 C   -4.405 -15.822  -3.617
  32 C    3.617   4.405 -15.822
  33 C    4.405 -15.822   3.617
  34 C    3.617  -4.405  15.822
  35 C   -4.405  15.822   3.617
  36 C   -3.617  -4.405 -15.822
  37 C  -13.065  -5.948   4.684
  38 C   13.065   5.948   4.684
  39 C  -13.065   5.948  -4.684
  40 C   13.065  -5.948  -4.684
  41 C    4.684 -13.065  -5.948
  42 C   -5.948   4.684 -13.065
  43 C   -4.684  13.065  -5.948
  44 C    5.948   4.684  13.065
  45 C    4.684  13.065   5.948
  46 C    5.948  -4.684 -13.065
  47 C   -4.684 -13.065   5.948
  48 C   -5.948  -4.684  13.065
  49 H   12.696  -0.934   4.399
                                865 S  
                                         3.387E+01 2.549E-02 0.000E+00 0.000E+00
                                         5.095E+00 1.904E-01 0.000E+00 0.000E+00
                                         1.159E+00 8.522E-01 0.000E+00 0.000E+00
                                866 S  
                                         3.258E-01 1.000E+00 0.000E+00 0.000E+00
                                867 S  
                                         1.027E-01 1.000E+00 0.000E+00 0.000E+00
                         868-   870 P  
                                         7.500E-01 0.000E+00 1.000E+00 0.000E+00
  50 H  -12.696   0.934   4.399
  51 H   12.696   0.934  -4.399
  52 H  -12.696  -0.934  -4.399
  53 H    4.399  12.696  -0.934
  54 H   -0.934   4.399  12.696
  55 H   -4.399 -12.696  -0.934
  56 H    0.934   4.399 -12.696
  57 H    4.399 -12.696   0.934
  58 H    0.934  -4.399  12.696
  59 H   -4.399  12.696   0.934
  60 H   -0.934  -4.399 -12.696
  61 H  -11.821  -4.130   8.282
  62 H   11.821   4.130   8.282
  63 H  -11.821   4.130  -8.282
  64 H   11.821  -4.130  -8.282
  65 H    8.282 -11.821  -4.130
  66 H   -4.130   8.282 -11.821
  67 H   -8.282  11.821  -4.130
  68 H    4.130   8.282  11.821
  69 H    8.282  11.821   4.130
  70 H    4.130  -8.282 -11.821
  71 H   -8.282 -11.821   4.130
  72 H   -4.130  -8.282  11.821
  73 H  -11.671  -7.341   4.164
  74 H   11.671   7.341   4.164
  75 H  -11.671   7.341  -4.164
  76 H   11.671  -7.341  -4.164
  77 H    4.164 -11.671  -7.341
  78 H   -7.341   4.164 -11.671
  79 H   -4.164  11.671  -7.341
  80 H    7.341   4.164  11.671
  81 H    4.164  11.671   7.341
  82 H    7.341  -4.164 -11.671
  83 H   -4.164 -11.671   7.341
  84 H   -7.341  -4.164  11.671
  85 N    0.890  13.249  -9.570
                               1081 S  
                                         6.293E+03 1.970E-03 0.000E+00 0.000E+00
                                         9.490E+02 1.496E-02 0.000E+00 0.000E+00
                                         2.188E+02 7.350E-02 0.000E+00 0.000E+00
                                         6.369E+01 2.489E-01 0.000E+00 0.000E+00
                                         1.883E+01 6.025E-01 0.000E+00 0.000E+00
                                         2.720E+00 2.562E-01 0.000E+00 0.000E+00
                        1082-  1085 SP 
                                         3.063E+01 1.119E-01 3.831E-02 0.000E+00
                                         7.026E+00 9.217E-01 2.374E-01 0.000E+00
                                         2.112E+00-2.569E-03 8.176E-01 0.000E+00
                        1086-  1089 SP 
                                         6.840E-01 1.000E+00 1.000E+00 0.000E+00
                        1090-  1093 SP 
                                         2.009E-01 1.000E+00 1.000E+00 0.000E+00
                        1094-  1098 D  
                                         9.130E-01 0.000E+00 0.000E+00 1.000E+00
  86 N   -0.890 -13.249  -9.570
  87 N    0.890 -13.249   9.570
  88 N   -0.890  13.249   9.570
  89 N   -9.570   0.890  13.249
  90 N   13.249  -9.570   0.890
  91 N    9.570  -0.890  13.249
  92 N  -13.249  -9.570  -0.890
  93 N   -9.570  -0.890 -13.249
  94 N  -13.249   9.570   0.890
  95 N    9.570   0.890 -13.249
  96 N   13.249   9.570  -0.890
  97 N  -15.130  -5.502   3.251
  98 N   15.130   5.502   3.251
  99 N  -15.130   5.502  -3.251
 100 N   15.130  -5.502  -3.251
 101 N    3.251 -15.130  -5.502
 102 N   -5.502   3.251 -15.130
 103 N   -3.251  15.130  -5.502
 104 N    5.502   3.251  15.130
 105 N    3.251  15.130   5.502
 106 N    5.502  -3.251 -15.130
 107 N   -3.251 -15.130   5.502
 108 N   -5.502  -3.251  15.130
 109 O   12.511  -3.412   1.489
                               1513 S  
                                         8.588E+03 1.895E-03 0.000E+00 0.000E+00
                                         1.297E+03 1.439E-02 0.000E+00 0.000E+00
                                         2.993E+02 7.073E-02 0.000E+00 0.000E+00
                                         8.738E+01 2.400E-01 0.000E+00 0.000E+00
                                         2.568E+01 5.948E-01 0.000E+00 0.000E+00
                                         3.740E+00 2.808E-01 0.000E+00 0.000E+00
                        1514-  1517 SP 
                                         4.212E+01 1.139E-01 3.651E-02 0.000E+00
                                         9.628E+00 9.208E-01 2.372E-01 0.000E+00
                                         2.853E+00-3.274E-03 8.197E-01 0.000E+00
                        1518-  1521 SP 
                                         9.057E-01 1.000E+00 1.000E+00 0.000E+00
                        1522-  1525 SP 
                                         2.556E-01 1.000E+00 1.000E+00 0.000E+00
                        1526-  1530 D  
                                         1.292E+00 0.000E+00 0.000E+00 1.000E+00
 110 O  -12.511   3.412   1.489
 111 O   12.511   3.412  -1.489
 112 O  -12.511  -3.412  -1.489
 113 O    1.489  12.511  -3.412
 114 O   -3.412   1.489  12.511
 115 O   -1.489 -12.511  -3.412
 116 O    3.412   1.489 -12.511
 117 O    1.489 -12.511   3.412
 118 O    3.412  -1.489  12.511
 119 O   -1.489  12.511   3.412
 120 O   -3.412  -1.489 -12.511
 121 ZN   0.000 -23.228  16.103
                               1729 S  
                                         3.032E+01 2.191E-01 0.000E+00 0.000E+00
                                         1.632E+01-2.326E-01 0.000E+00 0.000E+00
                                         1.141E+01-9.547E-01 0.000E+00 0.000E+00
                               1730 S  
                                         2.569E+00 1.000E+00 0.000E+00 0.000E+00
                               1731 S  
                                         1.063E+00 1.000E+00 0.000E+00 0.000E+00
                               1732 S  
                                         2.500E-01 1.000E+00 0.000E+00 0.000E+00
                               1733 S  
                                         1.200E-01 1.000E+00 0.000E+00 0.000E+00
                        1734-  1736 P  
                                         1.118E+02 0.000E+00 2.328E-02 0.000E+00
                                         1.913E+01 0.000E+00-1.010E+00 0.000E+00
                        1737-  1739 P  
                                         5.469E+00 0.000E+00 3.202E-01 0.000E+00
                                         2.506E+00 0.000E+00 7.181E-01 0.000E+00
                        1740-  1742 P  
                                         9.419E-01 0.000E+00 1.000E+00 0.000E+00
                        1743-  1745 P  
                                         2.500E-01 0.000E+00 1.000E+00 0.000E+00
                        1746-  1748 P  
                                         1.200E-01 0.000E+00 1.000E+00 0.000E+00
                        1749-  1753 D  
                                         4.465E+01 0.000E+00 0.000E+00 4.725E-02
                                         1.344E+01 0.000E+00 0.000E+00 2.189E-01
                                         4.682E+00 0.000E+00 0.000E+00 4.525E-01
                                         1.603E+00 0.000E+00 0.000E+00 5.186E-01
                        1754-  1758 D  
                                         4.828E-01 0.000E+00 0.000E+00 1.000E+00
                        1759-  1763 D  
                                         1.100E-01 0.000E+00 0.000E+00 1.000E+00
                        1764-  1770 F  
                                         2.614E+00 0.000E+00 0.000E+00 1.000E+00
 122 ZN   0.000  -8.979  16.103
 123 ZN  16.103   0.000 -23.228
 124 ZN -23.228  16.103   0.000
 125 ZN  -8.979  16.103  -0.000
 126 ZN  16.103  -0.000  -8.979
 INFORMATION **** SET_MPP **** PCRYSTAL CALCULATION
 INFORMATION **** READM2 **** NEW DEFAULT: FOCK/KS MATRIX MIXING SET TO 30 %
 INFORMATION **** READM2 **** NEW DEFAULT: FULL DIRECT SCF MODE
 INFORMATION **** READM2 **** NEW DEFAULT: COULOMB BIPOLAR BUFFER SET TO 32 Mb
 INFORMATION **** READM2 **** NEW DEFAULT: EXCHANGE BIPOLAR BUFFER SET TO 32 Mb

 *******************************************************************************
 NEW DEFAULT: DFT INTEGRATION GRID INCREASED TO XLGRID
 NEW DEFAULT: DIIS ACCELERATOR ACTIVE
 USE KEYWORD NODIIS TO TURN IT OFF
 *******************************************************************************

 INFORMATION **** DFTD3_INPUT **** PERFORM LATEST DISPERSION CORRECTION DFT-D3(BJ) WITH AUTOMATIC PARAMETER SETUP
 PLEASE CITE:
 (1) DFT-D3 Reference
  S. Grimme, J. Antony, S. Ehrlich, and H. Krieg, J. Chem. Phys. 132 (2010), 154104
 (2) BJ-Damping Reference
  S. Grimme, S. Ehrlich, and L. Goerigk, J. Comput. Chem. 32 (2011), 1456-1465
 (3) General DFT-D Review
  S. Grimme, A. Hansen, J. G. Brandenburg, and C. Bannwarth,
  Chem. Rev. 116 (2016), 5105-5154

 INFORMATION **** TOLINTEG **** COULOMB AND EXCHANGE SERIES TOLERANCES MODIFIED
 INFORMATION **** TOLDEE **** SCF TOL ON TOTAL ENERGY SET TO           8
 INFORMATION **** DFTD3_INPUT **** PERFORM DISPERSION CORRECTION DFT-D3(BJ) IN THE BECKE-JOHNSON DAMPING SCHEME

 PLEASE CITE:
 (1) DFT-D3 Reference
  S. Grimme, J. Antony, S. Ehrlich, and H. Krieg, J. Chem. Phys. 132 (2010), 154104
 (2) BJ-Damping Reference
  S. Grimme, S. Ehrlich, and L. Goerigk, J. Comput. Chem. 32 (2011), 1456-1465
 (3) General DFT-D Review
  S. Grimme, A. Hansen, J. G. Brandenburg, and C. Bannwarth,
  Chem. Rev. 116 (2016), 5105-5154

 *******************************************************************************
 N. OF ATOMS PER CELL       126  COULOMB OVERLAP TOL         (T1) 10**   -7
 NUMBER OF SHELLS           648  COULOMB PENETRATION TOL     (T2) 10**   -7
 NUMBER OF AO              1980  EXCHANGE OVERLAP TOL        (T3) 10**   -7
 N. OF ELECTRONS PER CELL   708  EXCHANGE PSEUDO OVP (F(G))  (T4) 10**  -10
 CORE ELECTRONS PER CELL    168  EXCHANGE PSEUDO OVP (P(G))  (T5) 10**  -40
 N. OF SYMMETRY OPERATORS    12  POLE ORDER IN MONO ZONE                  4
 *******************************************************************************
 TYPE OF CALCULATION :  RESTRICTED CLOSED SHELL
 KOHN-SHAM HAMILTONIAN

 (EXCHANGE)[CORRELATION] FUNCTIONAL:(PERDEW-BURKE-ERNZERHOF)[PERDEW-BURKE-ERNZERHOF]


 HYBRID EXCHANGE - PERCENTAGE OF FOCK EXCHANGE    25.0000
 CORE  PSEUDO POTENTIAL         TOL. ON PSEUDO              (TP) 10**- 6

 CAPPA:IS1  2;IS2  2;IS3  2; K PTS MONK NET   3; SYMMOPS:K SPACE  24;G SPACE  12

 *******************************************************************************
 MAX NUMBER OF SCF CYCLES      50  CONVERGENCE ON DELTAP        10**-18
 WEIGHT OF F(I) IN F(I+1)      30% CONVERGENCE ON ENERGY        10**- 8
 SHRINK. FACT.(MONKH.)    2  2  2  NUMBER OF K POINTS IN THE IBZ      3
 SHRINKING FACTOR(GILAT NET)    2  NUMBER OF K POINTS(GILAT NET)      3
 *******************************************************************************
 *** K POINTS COORDINATES (OBLIQUE COORDINATES IN UNITS OF IS =  2)
   1-R(  0  0  0)   2-R(  1  0  0)   3-R(  1  1  1)

 DIRECT LATTICE VECTORS COMPON. (A.U.)     RECIP. LATTICE VECTORS COMPON. (A.U.) 
        X            Y            Z              X            Y            Z
  -16.1030463   16.1030463   16.1030463      0.0000000    0.1950931    0.1950931
   16.1030463  -16.1030463   16.1030463      0.1950931    0.0000000    0.1950931
   16.1030463   16.1030463  -16.1030463      0.1950931    0.1950931    0.0000000

 DISK SPACE FOR EIGENVECTORS (FTN 10)    11761200 REALS

 SYMMETRY ADAPTION OF THE BLOCH FUNCTIONS ENABLED
 TTTTTTTTTTTTTTTTTTTTTTTTTTTTTT gordsh1     TELAPSE       11.65 TCPU        0.74

 MATRIX SIZE: P(G)10617804, F(G)  744576, P(G) IRR  447082, F(G) IRR   63263
 MAX G-VECTOR INDEX FOR 1- AND 2-ELECTRON INTEGRALS 133

 TTTTTTTTTTTTTTTTTTTTTTTTTTTTTT INPUT       TELAPSE       11.76 TCPU        0.86

 NEIGHBORS OF THE NON-EQUIVALENT ATOMS

 N = NUMBER OF NEIGHBORS AT DISTANCE R
    ATOM  N     R/ANG      R/AU   NEIGHBORS (ATOM LABELS AND CELL INDICES)
   1 C    1     1.1043     2.0868   49 H    0 0 0
   1 C    1     1.2142     2.2946  109 O    0 0 0
   1 C    1     1.4534     2.7465   25 C    0 0 0
   1 C    1     2.4486     4.6272   97 N    0 1 1
   1 C    1     2.4952     4.7152   85 N    0 1 0
   1 C    1     2.9393     5.5545   66 H    0 1 0

  13 C    1     1.0782     2.0374   61 H    0 0 0
  13 C    1     1.3540     2.5588   85 N    0 0-1
  13 C    1     1.3828     2.6131   37 C    0 0 0
  13 C    1     2.1505     4.0638   25 C    0-1-1
  13 C    1     2.2140     4.1839   97 N    0 0 0
  13 C    1     2.2340     4.2216   73 H    0 0 0

  25 C    1     1.3446     2.5409   97 N    0 1 1
  25 C    1     1.3477     2.5468   85 N    0 1 0
  25 C    1     1.4534     2.7465    1 C    0 0 0
  25 C    1     2.1505     4.0638   13 C    0 1 1
  25 C    1     2.1512     4.0651   37 C    0 1 1
  25 C    1     2.1799     4.1194   49 H    0 0 0

  37 C    1     1.0792     2.0395   73 H    0 0 0
  37 C    1     1.3508     2.5526   97 N    0 0 0
  37 C    1     1.3828     2.6131   13 C    0 0 0
  37 C    1     2.1512     4.0651   25 C    0-1-1
  37 C    1     2.2202     4.1956   85 N    0 0-1
  37 C    1     2.2321     4.2180   61 H    0 0 0

  49 H    1     1.1043     2.0868    1 C    0 0 0
  49 H    1     2.0250     3.8267  109 O    0 0 0
  49 H    1     2.1799     4.1194   25 C    0 0 0
  49 H    1     2.6586     5.0240   86 N    1 1 1
  49 H    1     2.7346     5.1676   85 N    0 1 0
  49 H    1     2.9863     5.6432   79 H    0 1 0

  61 H    1     1.0782     2.0374   13 C    0 0 0
  61 H    1     2.1294     4.0241   85 N    0 0-1
  61 H    1     2.2321     4.2180   37 C    0 0 0
  61 H    1     2.7647     5.2246   73 H    0 0 0
  61 H    1     2.7766     5.2470  113 O    0 0-1
  61 H    1     2.9393     5.5545    5 C    0 0-1

  73 H    1     1.0792     2.0395   37 C    0 0 0
  73 H    1     2.1288     4.0228   97 N    0 0 0
  73 H    1     2.2340     4.2216   13 C    0 0 0
  73 H    1     2.7647     5.2246   61 H    0 0 0
  73 H    1     2.9724     5.6170   71 H    0 0 0
  73 H    1     2.9863     5.6432   56 H    0 0-1

  85 N    1     1.3477     2.5468   25 C    0-1 0
  85 N    1     1.3540     2.5588   13 C    0 0 1
  85 N    1     2.0437     3.8621  123 ZN   1 0 0
  85 N    1     2.1294     4.0241   61 H    0 0 1
  85 N    1     2.2202     4.1956   37 C    0 0 1
  85 N    1     2.2321     4.2180   97 N    0 0 1

  97 N    1     1.3446     2.5409   25 C    0-1-1
  97 N    1     1.3508     2.5526   37 C    0 0 0
  97 N    1     1.9906     3.7616  121 ZN   0-1 0
  97 N    1     2.1288     4.0228   73 H    0 0 0
  97 N    1     2.2140     4.1839   13 C    0 0 0
  97 N    1     2.2321     4.2180   85 N    0 0-1

 109 O    1     1.2142     2.2946    1 C    0 0 0
 109 O    1     2.0250     3.8267   49 H    0 0 0
 109 O    1     2.3372     4.4166   25 C    0 0 0
 109 O    1     2.7766     5.2470   66 H    0 1 0
 109 O    1     2.8159     5.3213   97 N    0 1 1
 109 O    1     2.8448     5.3759  121 ZN   0 0 1

 121 ZN   2     1.9906     3.7616   97 N    0 1 0  100 N    0 0-1
 121 ZN   2     2.0437     3.8621   90 N    0 0-1   92 N    0 1 0
 121 ZN   2     2.8448     5.3759  109 O    0 0-1  112 O    0 1 0
 121 ZN   2     2.9831     5.6373   25 C    0 0-1   28 C    0 1 0
 121 ZN   2     3.0195     5.7060   37 C    0 1 0   40 C    0 0-1
 121 ZN   2     3.0211     5.7091   18 C    0 1-1   20 C   -1 0-1


 SYMMETRY ALLOWED ELASTIC DISTORTION 1
  0.5773503  0.0000000  0.0000000
  0.0000000  0.5773503  0.0000000
  0.0000000  0.0000000  0.5773503

 SYMMETRY ALLOWED INTERNAL DEGREE(S) OF FREEDOM:  31
 TTTTTTTTTTTTTTTTTTTTTTTTTTTTTT SYMM        TELAPSE       11.85 TCPU        0.94
 TTTTTTTTTTTTTTTTTTTTTTTTTTTTTT INT_SCREEN  TELAPSE       11.89 TCPU        0.98

 ************************************************************************
 ************************************************************************
 * ELAPIEZO OPTION, E. ALBANESE, A. ERBA, B. CIVALLERI, R. DOVESI       *
 *                                                                      *
 * IT IS ASSUMED THAT THE INPUT IS FROM AN OPTIMIZED RUN                *

 CONVERGENCE CRITERION FOR ENERGY, TOLDEE =          1.0000E-08
 CONVERGENCE CRITERION FOR RMS GRADIENT, TOLDEG =    3.0000E-04
 CONVERGENCE CRITERION FOR RMS DISPLACEMENT, TOLDEX  6.2000E-04
 MAGNITUDE OF STEPSIZE FOR ADIMENSIONAL STRAINS =    1.5000E-02
 NUMBER OF POINTS (TOTAL) IN NUMERICAL 2ND DERIVATIVE=        3
 ************************************************************************
 ************************************************************************

 ************************************************************************

  Y. NOEL POST DOC. TURIN 2002

  THIS ROUTINE EVALUATES THE NON ZERO ELEMENTS OF THE ELASTIC TENSOR 

  ORDER OF THE TENSOR : 4

 |  1 A    1 B    1 B     .      .      .     |
 |         1 A    1 B     .      .      .     |
 |                1 A     .      .      .     |
 |                       1 C     .      .     |
 |                              1 C     .     |
 |                                     1 C    |

 EACH  LETTER   CORRESPONDS  TO  AN  INDEPENDENT  COMPONENT.
 INTERDEPENDENT COMPONENTS (WITH SAME LETTER) ARE RELATED BY
 THE COEFFICIENT THAT PRECEEDS EACH LETTER.

 ************************************************************************


 ************************************************************************

  Y. NOEL POST DOC. TURIN 2002

  THIS ROUTINE EVALUATES THE NON ZERO ELEMENTS OF THE PIEZOELECTRIC TENSOR 

  ORDER OF THE TENSOR : 3

 |   .      .      .     1 A     .      .     |
 |   .      .      .      .     1 A     .     |
 |   .      .      .      .      .     1 A    |

 EACH  LETTER   CORRESPONDS  TO  AN  INDEPENDENT  COMPONENT.
 INTERDEPENDENT COMPONENTS (WITH SAME LETTER) ARE RELATED BY
 THE COEFFICIENT THAT PRECEEDS EACH LETTER.

 ************************************************************************


 LIST OF ACTIVE DEFORMATIONS: 
             1
             4
 INFORMATION **** EXCBUF **** EXCH. BIPO BUFFER: WORDS USED =     4000000
 WARNING **** EXCBUF **** EXCH. BIPO BUFFER TOO SMALL - TO AVOID I/O SET EXCHSIZE =     7150914

 DFT PARAMETERS

     ATOM       ELECTRONS   NET CHARGE   R(ANGSTROM)
   1   6  C       6.0000      0.0000     0.77000000
  49   1  H       1.0000      0.0000     1.11000000
  85   7  N       7.0000      0.0000     0.74000000
 109   8  O       8.0000      0.0000     0.74000000
 121 230  ZN     20.0000      0.0000     1.37000000

 SIZE OF GRID=     637713
 TTTTTTTTTTTTTTTTTTTTTTTTTTTTTT MAKE_GRID2  TELAPSE       14.37 TCPU        3.34
 BECKE WEIGHT FUNCTION
 RADSAFE =     2.00
 TOLERANCES - DENSITY:10**- 6; POTENTIAL:10**- 9; GRID WGT:10**-14

 RADIAL INTEGRATION  - INTERVALS (POINTS,UPPER LIMIT):            1( 99,  4.0*R)

 ANGULAR INTEGRATION - INTERVALS (ACCURACY LEVEL [N. POINTS] UPPER LIMIT):
  1(  6[ 146]   0.2)  2( 11[ 302]   0.5)  3( 14[ 590]   0.9)  4( 18[1454]   3.5)
  5( 14[ 590]9999.0)
 TTTTTTTTTTTTTTTTTTTTTTTTTTTTTT INT_CALC    TELAPSE       14.42 TCPU        3.38
 EEEEEEEEEE INT_CALC TERMINATION  DATE 07 01 2020 TIME 17:49:08.2

 *******************************************************************************
 ZIF90                                                                           
 CRYSTAL - SCF - TYPE OF CALCULATION :  RESTRICTED CLOSED SHELL
 *******************************************************************************

 CAPPA:IS1  2;IS2  2;IS3  2; K PTS MONK NET   3; SYMMOPS:K SPACE  24;G SPACE  12

 TTTTTTTTTTTTTTTTTTTTTTTTTTTTTT SDIK        TELAPSE       15.04 TCPU        4.01

 AAAAAAAAAAAAAAAAAAAAAAAAAAAAAAAAAAAAAAAAAAAAAAAAAAAAAAAAAAAAAAAAAAAAAAAAAAAAAAA
         ATOMIC WAVEFUNCTION(S)


 NUCLEAR CHARGE  6.0  SYMMETRY SPECIES            S    P
 N. ELECTRONS    6.0  NUMBER OF PRIMITIVE GTOS   11    5
                      NUMBER OF CONTRACTED GTOS   4    3
                      NUMBER OF CLOSED SHELLS     2    0
                      OPEN SHELL OCCUPATION       0    2

  ZNUC SCFIT  TOTAL HF ENERGY   KINETIC ENERGY   VIRIAL THEOREM ACCURACY
   6.0  11   -3.768480057E+01  3.769831118E+01 -1.999641612E+00  2.0E-06

 NUCLEAR CHARGE  1.0  SYMMETRY SPECIES            S
 N. ELECTRONS    1.0  NUMBER OF PRIMITIVE GTOS    5
                      NUMBER OF CONTRACTED GTOS   3
                      NUMBER OF CLOSED SHELLS     0
                      OPEN SHELL OCCUPATION       1

  ZNUC SCFIT  TOTAL HF ENERGY   KINETIC ENERGY   VIRIAL THEOREM ACCURACY
   1.0   1   -4.998098153E-01  4.997907537E-01 -2.000038139E+00  9.6E-17

 NUCLEAR CHARGE  7.0  SYMMETRY SPECIES            S    P
 N. ELECTRONS    7.0  NUMBER OF PRIMITIVE GTOS   11    5
                      NUMBER OF CONTRACTED GTOS   4    3
                      NUMBER OF CLOSED SHELLS     2    0
                      OPEN SHELL OCCUPATION       0    3

  ZNUC SCFIT  TOTAL HF ENERGY   KINETIC ENERGY   VIRIAL THEOREM ACCURACY
   7.0  11   -5.439473665E+01  5.441433682E+01 -1.999639798E+00  3.6E-06

 NUCLEAR CHARGE  8.0  SYMMETRY SPECIES            S    P
 N. ELECTRONS    8.0  NUMBER OF PRIMITIVE GTOS   11    5
                      NUMBER OF CONTRACTED GTOS   4    3
                      NUMBER OF CLOSED SHELLS     2    0
                      OPEN SHELL OCCUPATION       0    4

  ZNUC SCFIT  TOTAL HF ENERGY   KINETIC ENERGY   VIRIAL THEOREM ACCURACY
   8.0  13   -7.479861895E+01  7.482603849E+01 -1.999633556E+00  2.7E-06

 NUCLEAR CHARGE 20.0  SYMMETRY SPECIES            S    P    D
 N. ELECTRONS   20.0  NUMBER OF PRIMITIVE GTOS    7    7    6
                      NUMBER OF CONTRACTED GTOS   5    5    3
                      NUMBER OF CLOSED SHELLS     2    1    1
                      OPEN SHELL OCCUPATION       0    0    0

  ZNUC SCFIT  TOTAL HF ENERGY   KINETIC ENERGY   VIRIAL THEOREM ACCURACY
  20.0  35   -2.259494290E+02  1.538488917E+02 -2.468645152E+00  3.9E-06

 AAAAAAAAAAAAAAAAAAAAAAAAAAAAAAAAAAAAAAAAAAAAAAAAAAAAAAAAAAAAAAAAAAAAAAAAAAAAAAA

 CHARGE NORMALIZATION FACTOR   1.00000000
 TOTAL ATOMIC CHARGES:
   6.0000000   6.0000000   6.0000000   6.0000000   6.0000000   6.0000000
   6.0000000   6.0000000   6.0000000   6.0000000   6.0000000   6.0000000
   6.0000000   6.0000000   6.0000000   6.0000000   6.0000000   6.0000000
   6.0000000   6.0000000   6.0000000   6.0000000   6.0000000   6.0000000
   6.0000000   6.0000000   6.0000000   6.0000000   6.0000000   6.0000000
   6.0000000   6.0000000   6.0000000   6.0000000   6.0000000   6.0000000
   6.0000000   6.0000000   6.0000000   6.0000000   6.0000000   6.0000000
   6.0000000   6.0000000   6.0000000   6.0000000   6.0000000   6.0000000
   1.0000000   1.0000000   1.0000000   1.0000000   1.0000000   1.0000000
   1.0000000   1.0000000   1.0000000   1.0000000   1.0000000   1.0000000
   1.0000000   1.0000000   1.0000000   1.0000000   1.0000000   1.0000000
   1.0000000   1.0000000   1.0000000   1.0000000   1.0000000   1.0000000
   1.0000000   1.0000000   1.0000000   1.0000000   1.0000000   1.0000000
   1.0000000   1.0000000   1.0000000   1.0000000   1.0000000   1.0000000
   7.0000000   7.0000000   7.0000000   7.0000000   7.0000000   7.0000000
   7.0000000   7.0000000   7.0000000   7.0000000   7.0000000   7.0000000
   7.0000000   7.0000000   7.0000000   7.0000000   7.0000000   7.0000000
   7.0000000   7.0000000   7.0000000   7.0000000   7.0000000   7.0000000
   8.0000000   8.0000000   8.0000000   8.0000000   8.0000000   8.0000000
   8.0000000   8.0000000   8.0000000   8.0000000   8.0000000   8.0000000
  20.0000000  20.0000000  20.0000000  20.0000000  20.0000000  20.0000000
 TTTTTTTTTTTTTTTTTTTTTTTTTTTTTT MOQGAD      TELAPSE       15.74 TCPU        4.70
 TTTTTTTTTTTTTTTTTTTTTTTTTTTTTT SHELLXN     TELAPSE       36.00 TCPU       15.75
 TTTTTTTTTTTTTTTTTTTTTTTTTTTTTT MONMO3      TELAPSE       36.51 TCPU       16.26
 NUMERICALLY INTEGRATED DENSITY    708.0000481657
 TTTTTTTTTTTTTTTTTTTTTTTTTTTTTT NUMDFT      TELAPSE       37.37 TCPU       17.12
 CYC   0 ETOT(AU) -5.450970600386E+03 DETOT -5.45E+03 tst  0.00E+00 PX  1.00E+00
 TTTTTTTTTTTTTTTTTTTTTTTTTTTTTT DIIS        TELAPSE       37.41 TCPU       17.16
 TTTTTTTTTTTTTTTTTTTTTTTTTTTTTT FDIK        TELAPSE       43.15 TCPU       22.64
 INSULATING STATE
 TOP OF VALENCE BANDS -    BAND    354; K    2; EIG -3.0799416E-01 AU
 TOP OF VALENCE BANDS -    BAND    354; K    1; EIG -3.0841415E-01 AU
 BOTTOM OF VIRTUAL BANDS - BAND    355; K    1; EIG -1.7172476E-01 AU
 INDIRECT ENERGY BAND GAP:   3.7081 eV
 TTTTTTTTTTTTTTTTTTTTTTTTTTTTTT PDIG        TELAPSE       43.60 TCPU       23.09
 CHARGE NORMALIZATION FACTOR   1.00000000
 TOTAL ATOMIC CHARGES:
   5.6234096   5.6234096   5.6234096   5.6234096   5.6234096   5.6234096
   5.6234096   5.6234096   5.6234096   5.6234096   5.6234096   5.6234096
   6.1412367   6.1412367   6.1412367   6.1412367   6.1412367   6.1412367
   6.1412367   6.1412367   6.1412367   6.1412367   6.1412367   6.1412367
   5.6788858   5.6788858   5.6788858   5.6788858   5.6788858   5.6788858
   5.6788858   5.6788858   5.6788858   5.6788858   5.6788858   5.6788858
   6.1169766   6.1169766   6.1169766   6.1169766   6.1169766   6.1169766
   6.1169766   6.1169766   6.1169766   6.1169766   6.1169766   6.1169766
   0.8295057   0.8295057   0.8295057   0.8295057   0.8295057   0.8295057
   0.8295057   0.8295057   0.8295057   0.8295057   0.8295057   0.8295057
   0.7884534   0.7884534   0.7884534   0.7884534   0.7884534   0.7884534
   0.7884534   0.7884534   0.7884534   0.7884534   0.7884534   0.7884534
   0.7898790   0.7898790   0.7898790   0.7898790   0.7898790   0.7898790
   0.7898790   0.7898790   0.7898790   0.7898790   0.7898790   0.7898790
   7.6101690   7.6101690   7.6101690   7.6101690   7.6101690   7.6101690
   7.6101690   7.6101690   7.6101690   7.6101690   7.6101690   7.6101690
   7.6206766   7.6206766   7.6206766   7.6206766   7.6206766   7.6206766
   7.6206766   7.6206766   7.6206766   7.6206766   7.6206766   7.6206766
   8.6091370   8.6091370   8.6091370   8.6091370   8.6091370   8.6091370
   8.6091370   8.6091370   8.6091370   8.6091370   8.6091370   8.6091370
  18.3833413  18.3833413  18.3833413  18.3833413  18.3833413  18.3833413
 TTTTTTTTTTTTTTTTTTTTTTTTTTTTTT MOQGAD      TELAPSE       43.63 TCPU       23.12
 TTTTTTTTTTTTTTTTTTTTTTTTTTTTTT SHELLXN     TELAPSE       58.77 TCPU       34.55
 TTTTTTTTTTTTTTTTTTTTTTTTTTTTTT MONMO3      TELAPSE       63.15 TCPU       38.94
 NUMERICALLY INTEGRATED DENSITY    708.0000412636
 TTTTTTTTTTTTTTTTTTTTTTTTTTTTTT NUMDFT      TELAPSE       64.85 TCPU       40.64
 CYC   1 ETOT(AU) -5.425843326535E+03 DETOT  2.51E+01 tst  0.00E+00 PX  1.00E+00
 TTTTTTTTTTTTTTTTTTTTTTTTTTTTTT DIIS        TELAPSE       65.24 TCPU       41.02
 DIIS TEST: 0.19863E+02 AT SCF   CYCLE   1 - MIX   30 %
 TTTTTTTTTTTTTTTTTTTTTTTTTTTTTT FDIK        TELAPSE       67.33 TCPU       42.76
 INSULATING STATE
 TOP OF VALENCE BANDS -    BAND    354; K    2; EIG -2.2937407E-01 AU
 TOP OF VALENCE BANDS -    BAND    354; K    1; EIG -2.2989398E-01 AU
 BOTTOM OF VIRTUAL BANDS - BAND    355; K    3; EIG -7.1245101E-02 AU
 INDIRECT ENERGY BAND GAP:   4.3029 eV
 BOTTOM OF VIRTUAL BANDS - BAND    355; K    1; EIG -7.0475820E-02 AU
 TTTTTTTTTTTTTTTTTTTTTTTTTTTTTT PDIG        TELAPSE       67.59 TCPU       43.02
 CHARGE NORMALIZATION FACTOR   1.00000000
 TOTAL ATOMIC CHARGES:
   6.1450130   6.1450130   6.1450130   6.1450130   6.1450130   6.1450130
   6.1450130   6.1450130   6.1450130   6.1450130   6.1450130   6.1450130
   5.9427315   5.9427315   5.9427315   5.9427315   5.9427315   5.9427315
   5.9427315   5.9427315   5.9427315   5.9427315   5.9427315   5.9427315
   5.8193810   5.8193810   5.8193810   5.8193810   5.8193810   5.8193810
   5.8193810   5.8193810   5.8193810   5.8193810   5.8193810   5.8193810
   5.9310734   5.9310734   5.9310734   5.9310734   5.9310734   5.9310734
   5.9310734   5.9310734   5.9310734   5.9310734   5.9310734   5.9310734
   0.8846453   0.8846453   0.8846453   0.8846453   0.8846453   0.8846453
   0.8846453   0.8846453   0.8846453   0.8846453   0.8846453   0.8846453
   0.9001139   0.9001139   0.9001139   0.9001139   0.9001139   0.9001139
   0.9001139   0.9001139   0.9001139   0.9001139   0.9001139   0.9001139
   0.8964949   0.8964949   0.8964949   0.8964949   0.8964949   0.8964949
   0.8964949   0.8964949   0.8964949   0.8964949   0.8964949   0.8964949
   7.5851399   7.5851399   7.5851399   7.5851399   7.5851399   7.5851399
   7.5851399   7.5851399   7.5851399   7.5851399   7.5851399   7.5851399
   7.5578418   7.5578418   7.5578418   7.5578418   7.5578418   7.5578418
   7.5578418   7.5578418   7.5578418   7.5578418   7.5578418   7.5578418
   7.9414799   7.9414799   7.9414799   7.9414799   7.9414799   7.9414799
   7.9414799   7.9414799   7.9414799   7.9414799   7.9414799   7.9414799
  18.7921708  18.7921708  18.7921708  18.7921708  18.7921708  18.7921708
 TTTTTTTTTTTTTTTTTTTTTTTTTTTTTT MOQGAD      TELAPSE       67.62 TCPU       43.04
 TTTTTTTTTTTTTTTTTTTTTTTTTTTTTT SHELLXN     TELAPSE       80.64 TCPU       54.46
 TTTTTTTTTTTTTTTTTTTTTTTTTTTTTT MONMO3      TELAPSE       81.33 TCPU       55.15
 NUMERICALLY INTEGRATED DENSITY    708.0000460327
 TTTTTTTTTTTTTTTTTTTTTTTTTTTTTT NUMDFT      TELAPSE       83.09 TCPU       56.92
 CYC   2 ETOT(AU) -5.425988431703E+03 DETOT -1.45E-01 tst  6.86E-03 PX  2.09E-01
 TTTTTTTTTTTTTTTTTTTTTTTTTTTTTT DIIS        TELAPSE       83.19 TCPU       57.02
 DIIS TEST: 0.21404E+02 AT SCF   CYCLE   2 - DIIS ACTIVE - HISTORY:     2 CYCLES
 TTTTTTTTTTTTTTTTTTTTTTTTTTTTTT FDIK        TELAPSE       85.20 TCPU       58.74
 INSULATING STATE
 TOP OF VALENCE BANDS -    BAND    354; K    2; EIG -2.3313091E-01 AU
 TOP OF VALENCE BANDS -    BAND    354; K    1; EIG -2.3358752E-01 AU
 BOTTOM OF VIRTUAL BANDS - BAND    355; K    1; EIG -5.5285317E-02 AU
 INDIRECT ENERGY BAND GAP:   4.8394 eV
 TTTTTTTTTTTTTTTTTTTTTTTTTTTTTT PDIG        TELAPSE       85.43 TCPU       58.96
 CHARGE NORMALIZATION FACTOR   1.00000000
 TOTAL ATOMIC CHARGES:
   5.7598547   5.7598547   5.7598547   5.7598547   5.7598547   5.7598547
   5.7598547   5.7598547   5.7598547   5.7598547   5.7598547   5.7598547
   6.0047146   6.0047146   6.0047146   6.0047146   6.0047146   6.0047146
   6.0047146   6.0047146   6.0047146   6.0047146   6.0047146   6.0047146
   5.6609027   5.6609027   5.6609027   5.6609027   5.6609027   5.6609027
   5.6609027   5.6609027   5.6609027   5.6609027   5.6609027   5.6609027
   5.9895546   5.9895546   5.9895546   5.9895546   5.9895546   5.9895546
   5.9895546   5.9895546   5.9895546   5.9895546   5.9895546   5.9895546
   0.8888538   0.8888538   0.8888538   0.8888538   0.8888538   0.8888538
   0.8888538   0.8888538   0.8888538   0.8888538   0.8888538   0.8888538
   0.8947608   0.8947608   0.8947608   0.8947608   0.8947608   0.8947608
   0.8947608   0.8947608   0.8947608   0.8947608   0.8947608   0.8947608
   0.8916152   0.8916152   0.8916152   0.8916152   0.8916152   0.8916152
   0.8916152   0.8916152   0.8916152   0.8916152   0.8916152   0.8916152
   7.5918322   7.5918322   7.5918322   7.5918322   7.5918322   7.5918322
   7.5918322   7.5918322   7.5918322   7.5918322   7.5918322   7.5918322
   7.6146158   7.6146158   7.6146158   7.6146158   7.6146158   7.6146158
   7.6146158   7.6146158   7.6146158   7.6146158   7.6146158   7.6146158
   8.3932879   8.3932879   8.3932879   8.3932879   8.3932879   8.3932879
   8.3932879   8.3932879   8.3932879   8.3932879   8.3932879   8.3932879
  18.6200150  18.6200150  18.6200150  18.6200150  18.6200150  18.6200150
 TTTTTTTTTTTTTTTTTTTTTTTTTTTTTT MOQGAD      TELAPSE       85.44 TCPU       58.98
 TTTTTTTTTTTTTTTTTTTTTTTTTTTTTT SHELLXN     TELAPSE      101.73 TCPU       70.37
 TTTTTTTTTTTTTTTTTTTTTTTTTTTTTT MONMO3      TELAPSE      102.57 TCPU       71.21
 NUMERICALLY INTEGRATED DENSITY    708.0000448903
 TTTTTTTTTTTTTTTTTTTTTTTTTTTTTT NUMDFT      TELAPSE      104.26 TCPU       72.90
 CYC   3 ETOT(AU) -5.426957388475E+03 DETOT -9.69E-01 tst  3.80E-03 PX  1.13E-01
 TTTTTTTTTTTTTTTTTTTTTTTTTTTTTT DIIS        TELAPSE      104.36 TCPU       73.01
 DIIS TEST: 0.14402E+01 AT SCF   CYCLE   3 - DIIS ACTIVE - HISTORY:     3 CYCLES
 TTTTTTTTTTTTTTTTTTTTTTTTTTTTTT FDIK        TELAPSE      106.46 TCPU       74.75
 INSULATING STATE
 TOP OF VALENCE BANDS -    BAND    354; K    3; EIG -2.5025083E-01 AU
 TOP OF VALENCE BANDS -    BAND    354; K    1; EIG -2.5070217E-01 AU
 BOTTOM OF VIRTUAL BANDS - BAND    355; K    1; EIG -6.7485881E-02 AU
 INDIRECT ENERGY BAND GAP:   4.9733 eV
 TTTTTTTTTTTTTTTTTTTTTTTTTTTTTT PDIG        TELAPSE      106.69 TCPU       74.98
 CHARGE NORMALIZATION FACTOR   1.00000000
 TOTAL ATOMIC CHARGES:
   5.8371357   5.8371357   5.8371357   5.8371357   5.8371357   5.8371357
   5.8371357   5.8371357   5.8371357   5.8371357   5.8371357   5.8371357
   6.0164083   6.0164083   6.0164083   6.0164083   6.0164083   6.0164083
   6.0164083   6.0164083   6.0164083   6.0164083   6.0164083   6.0164083
   5.7000706   5.7000706   5.7000706   5.7000706   5.7000706   5.7000706
   5.7000706   5.7000706   5.7000706   5.7000706   5.7000706   5.7000706
   6.0017588   6.0017588   6.0017588   6.0017588   6.0017588   6.0017588
   6.0017588   6.0017588   6.0017588   6.0017588   6.0017588   6.0017588
   0.8720882   0.8720882   0.8720882   0.8720882   0.8720882   0.8720882
   0.8720882   0.8720882   0.8720882   0.8720882   0.8720882   0.8720882
   0.8702406   0.8702406   0.8702406   0.8702406   0.8702406   0.8702406
   0.8702406   0.8702406   0.8702406   0.8702406   0.8702406   0.8702406
   0.8679669   0.8679669   0.8679669   0.8679669   0.8679669   0.8679669
   0.8679669   0.8679669   0.8679669   0.8679669   0.8679669   0.8679669
   7.6452477   7.6452477   7.6452477   7.6452477   7.6452477   7.6452477
   7.6452477   7.6452477   7.6452477   7.6452477   7.6452477   7.6452477
   7.6327609   7.6327609   7.6327609   7.6327609   7.6327609   7.6327609
   7.6327609   7.6327609   7.6327609   7.6327609   7.6327609   7.6327609
   8.2943869   8.2943869   8.2943869   8.2943869   8.2943869   8.2943869
   8.2943869   8.2943869   8.2943869   8.2943869   8.2943869   8.2943869
  18.5238711  18.5238711  18.5238711  18.5238711  18.5238711  18.5238711
 TTTTTTTTTTTTTTTTTTTTTTTTTTTTTT MOQGAD      TELAPSE      106.71 TCPU       75.00
 TTTTTTTTTTTTTTTTTTTTTTTTTTTTTT SHELLXN     TELAPSE      121.39 TCPU       86.31
 TTTTTTTTTTTTTTTTTTTTTTTTTTTTTT MONMO3      TELAPSE      122.22 TCPU       87.13
 NUMERICALLY INTEGRATED DENSITY    708.0000446742
 TTTTTTTTTTTTTTTTTTTTTTTTTTTTTT NUMDFT      TELAPSE      123.97 TCPU       88.88
 CYC   4 ETOT(AU) -5.427029208932E+03 DETOT -7.18E-02 tst  1.92E-04 PX  2.02E-02
 TTTTTTTTTTTTTTTTTTTTTTTTTTTTTT DIIS        TELAPSE      124.11 TCPU       89.02
 DIIS TEST: 0.13570E+00 AT SCF   CYCLE   4 - DIIS ACTIVE - HISTORY:     4 CYCLES
 TTTTTTTTTTTTTTTTTTTTTTTTTTTTTT FDIK        TELAPSE      126.11 TCPU       90.72
 INSULATING STATE
 TOP OF VALENCE BANDS -    BAND    354; K    2; EIG -2.5083428E-01 AU
 TOP OF VALENCE BANDS -    BAND    354; K    1; EIG -2.5125079E-01 AU
 BOTTOM OF VIRTUAL BANDS - BAND    355; K    1; EIG -6.9497647E-02 AU
 INDIRECT ENERGY BAND GAP:   4.9344 eV
 TTTTTTTTTTTTTTTTTTTTTTTTTTTTTT PDIG        TELAPSE      126.34 TCPU       90.94
 CHARGE NORMALIZATION FACTOR   1.00000000
 TOTAL ATOMIC CHARGES:
   5.8351080   5.8351080   5.8351080   5.8351080   5.8351080   5.8351080
   5.8351080   5.8351080   5.8351080   5.8351080   5.8351080   5.8351080
   6.0209474   6.0209474   6.0209474   6.0209474   6.0209474   6.0209474
   6.0209474   6.0209474   6.0209474   6.0209474   6.0209474   6.0209474
   5.7001693   5.7001693   5.7001693   5.7001693   5.7001693   5.7001693
   5.7001693   5.7001693   5.7001693   5.7001693   5.7001693   5.7001693
   6.0065684   6.0065684   6.0065684   6.0065684   6.0065684   6.0065684
   6.0065684   6.0065684   6.0065684   6.0065684   6.0065684   6.0065684
   0.8661012   0.8661012   0.8661012   0.8661012   0.8661012   0.8661012
   0.8661012   0.8661012   0.8661012   0.8661012   0.8661012   0.8661012
   0.8690536   0.8690536   0.8690536   0.8690536   0.8690536   0.8690536
   0.8690536   0.8690536   0.8690536   0.8690536   0.8690536   0.8690536
   0.8664927   0.8664927   0.8664927   0.8664927   0.8664927   0.8664927
   0.8664927   0.8664927   0.8664927   0.8664927   0.8664927   0.8664927
   7.6221889   7.6221889   7.6221889   7.6221889   7.6221889   7.6221889
   7.6221889   7.6221889   7.6221889   7.6221889   7.6221889   7.6221889
   7.6273482   7.6273482   7.6273482   7.6273482   7.6273482   7.6273482
   7.6273482   7.6273482   7.6273482   7.6273482   7.6273482   7.6273482
   8.3186143   8.3186143   8.3186143   8.3186143   8.3186143   8.3186143
   8.3186143   8.3186143   8.3186143   8.3186143   8.3186143   8.3186143
  18.5348159  18.5348159  18.5348159  18.5348159  18.5348159  18.5348159
 TTTTTTTTTTTTTTTTTTTTTTTTTTTTTT MOQGAD      TELAPSE      126.36 TCPU       90.96
 TTTTTTTTTTTTTTTTTTTTTTTTTTTTTT SHELLXN     TELAPSE      140.61 TCPU      102.13
 TTTTTTTTTTTTTTTTTTTTTTTTTTTTTT MONMO3      TELAPSE      141.55 TCPU      103.06
 NUMERICALLY INTEGRATED DENSITY    708.0000449558
 TTTTTTTTTTTTTTTTTTTTTTTTTTTTTT NUMDFT      TELAPSE      143.24 TCPU      104.75
 CYC   5 ETOT(AU) -5.427034614335E+03 DETOT -5.41E-03 tst  1.10E-05 PX  1.25E-02
 TTTTTTTTTTTTTTTTTTTTTTTTTTTTTT DIIS        TELAPSE      144.40 TCPU      105.92
 DIIS TEST: 0.27830E-01 AT SCF   CYCLE   5 - DIIS ACTIVE - HISTORY:     5 CYCLES
 TTTTTTTTTTTTTTTTTTTTTTTTTTTTTT FDIK        TELAPSE      148.36 TCPU      108.17
 INSULATING STATE
 TOP OF VALENCE BANDS -    BAND    354; K    2; EIG -2.4975280E-01 AU
 TOP OF VALENCE BANDS -    BAND    354; K    1; EIG -2.5016821E-01 AU
 BOTTOM OF VIRTUAL BANDS - BAND    355; K    1; EIG -6.7777056E-02 AU
 INDIRECT ENERGY BAND GAP:   4.9518 eV
 TTTTTTTTTTTTTTTTTTTTTTTTTTTTTT PDIG        TELAPSE      148.62 TCPU      108.43
 CHARGE NORMALIZATION FACTOR   1.00000000
 TOTAL ATOMIC CHARGES:
   5.8312861   5.8312861   5.8312861   5.8312861   5.8312861   5.8312861
   5.8312861   5.8312861   5.8312861   5.8312861   5.8312861   5.8312861
   6.0207625   6.0207625   6.0207625   6.0207625   6.0207625   6.0207625
   6.0207625   6.0207625   6.0207625   6.0207625   6.0207625   6.0207625
   5.6955154   5.6955154   5.6955154   5.6955154   5.6955154   5.6955154
   5.6955154   5.6955154   5.6955154   5.6955154   5.6955154   5.6955154
   6.0060052   6.0060052   6.0060052   6.0060052   6.0060052   6.0060052
   6.0060052   6.0060052   6.0060052   6.0060052   6.0060052   6.0060052
   0.8687935   0.8687935   0.8687935   0.8687935   0.8687935   0.8687935
   0.8687935   0.8687935   0.8687935   0.8687935   0.8687935   0.8687935
   0.8699273   0.8699273   0.8699273   0.8699273   0.8699273   0.8699273
   0.8699273   0.8699273   0.8699273   0.8699273   0.8699273   0.8699273
   0.8677653   0.8677653   0.8677653   0.8677653   0.8677653   0.8677653
   0.8677653   0.8677653   0.8677653   0.8677653   0.8677653   0.8677653
   7.6321747   7.6321747   7.6321747   7.6321747   7.6321747   7.6321747
   7.6321747   7.6321747   7.6321747   7.6321747   7.6321747   7.6321747
   7.6274609   7.6274609   7.6274609   7.6274609   7.6274609   7.6274609
   7.6274609   7.6274609   7.6274609   7.6274609   7.6274609   7.6274609
   8.3156808   8.3156808   8.3156808   8.3156808   8.3156808   8.3156808
   8.3156808   8.3156808   8.3156808   8.3156808   8.3156808   8.3156808
  18.5292565  18.5292565  18.5292565  18.5292565  18.5292565  18.5292565
 TTTTTTTTTTTTTTTTTTTTTTTTTTTTTT MOQGAD      TELAPSE      148.64 TCPU      108.44
 TTTTTTTTTTTTTTTTTTTTTTTTTTTTTT SHELLXN     TELAPSE      164.24 TCPU      119.59
 TTTTTTTTTTTTTTTTTTTTTTTTTTTTTT MONMO3      TELAPSE      168.29 TCPU      123.64
 NUMERICALLY INTEGRATED DENSITY    708.0000448340
 TTTTTTTTTTTTTTTTTTTTTTTTTTTTTT NUMDFT      TELAPSE      169.99 TCPU      125.33
 CYC   6 ETOT(AU) -5.427036097840E+03 DETOT -1.48E-03 tst  1.57E-06 PX  5.33E-03
 TTTTTTTTTTTTTTTTTTTTTTTTTTTTTT DIIS        TELAPSE      170.25 TCPU      125.60
 DIIS TEST: 0.27300E-02 AT SCF   CYCLE   6 - DIIS ACTIVE - HISTORY:     6 CYCLES
 TTTTTTTTTTTTTTTTTTTTTTTTTTTTTT FDIK        TELAPSE      172.63 TCPU      127.40
 INSULATING STATE
 TOP OF VALENCE BANDS -    BAND    354; K    2; EIG -2.4988882E-01 AU
 TOP OF VALENCE BANDS -    BAND    354; K    1; EIG -2.5030373E-01 AU
 BOTTOM OF VIRTUAL BANDS - BAND    355; K    1; EIG -6.7849371E-02 AU
 INDIRECT ENERGY BAND GAP:   4.9535 eV
 TTTTTTTTTTTTTTTTTTTTTTTTTTTTTT PDIG        TELAPSE      172.86 TCPU      127.64
 CHARGE NORMALIZATION FACTOR   1.00000000
 TOTAL ATOMIC CHARGES:
   5.8288721   5.8288721   5.8288721   5.8288721   5.8288721   5.8288721
   5.8288721   5.8288721   5.8288721   5.8288721   5.8288721   5.8288721
   6.0191795   6.0191795   6.0191795   6.0191795   6.0191795   6.0191795
   6.0191795   6.0191795   6.0191795   6.0191795   6.0191795   6.0191795
   5.6979384   5.6979384   5.6979384   5.6979384   5.6979384   5.6979384
   5.6979384   5.6979384   5.6979384   5.6979384   5.6979384   5.6979384
   6.0048539   6.0048539   6.0048539   6.0048539   6.0048539   6.0048539
   6.0048539   6.0048539   6.0048539   6.0048539   6.0048539   6.0048539
   0.8688173   0.8688173   0.8688173   0.8688173   0.8688173   0.8688173
   0.8688173   0.8688173   0.8688173   0.8688173   0.8688173   0.8688173
   0.8700266   0.8700266   0.8700266   0.8700266   0.8700266   0.8700266
   0.8700266   0.8700266   0.8700266   0.8700266   0.8700266   0.8700266
   0.8676171   0.8676171   0.8676171   0.8676171   0.8676171   0.8676171
   0.8676171   0.8676171   0.8676171   0.8676171   0.8676171   0.8676171
   7.6301661   7.6301661   7.6301661   7.6301661   7.6301661   7.6301661
   7.6301661   7.6301661   7.6301661   7.6301661   7.6301661   7.6301661
   7.6311417   7.6311417   7.6311417   7.6311417   7.6311417   7.6311417
   7.6311417   7.6311417   7.6311417   7.6311417   7.6311417   7.6311417
   8.3169840   8.3169840   8.3169840   8.3169840   8.3169840   8.3169840
   8.3169840   8.3169840   8.3169840   8.3169840   8.3169840   8.3169840
  18.5288064  18.5288064  18.5288064  18.5288064  18.5288064  18.5288064
 TTTTTTTTTTTTTTTTTTTTTTTTTTTTTT MOQGAD      TELAPSE      172.88 TCPU      127.66
 TTTTTTTTTTTTTTTTTTTTTTTTTTTTTT SHELLXN     TELAPSE      187.50 TCPU      138.78
 TTTTTTTTTTTTTTTTTTTTTTTTTTTTTT MONMO3      TELAPSE      188.54 TCPU      139.83
 NUMERICALLY INTEGRATED DENSITY    708.0000448753
 TTTTTTTTTTTTTTTTTTTTTTTTTTTTTT NUMDFT      TELAPSE      190.24 TCPU      141.52
 CYC   7 ETOT(AU) -5.427036231050E+03 DETOT -1.33E-04 tst  1.37E-07 PX  1.31E-03
 TTTTTTTTTTTTTTTTTTTTTTTTTTTTTT DIIS        TELAPSE      190.95 TCPU      142.23
 DIIS TEST: 0.70872E-03 AT SCF   CYCLE   7 - DIIS ACTIVE - HISTORY:     7 CYCLES
 TTTTTTTTTTTTTTTTTTTTTTTTTTTTTT FDIK        TELAPSE      192.70 TCPU      143.77
 INSULATING STATE
 TOP OF VALENCE BANDS -    BAND    354; K    2; EIG -2.4986545E-01 AU
 TOP OF VALENCE BANDS -    BAND    354; K    1; EIG -2.5028050E-01 AU
 BOTTOM OF VIRTUAL BANDS - BAND    355; K    1; EIG -6.7832963E-02 AU
 INDIRECT ENERGY BAND GAP:   4.9534 eV
 TTTTTTTTTTTTTTTTTTTTTTTTTTTTTT PDIG        TELAPSE      192.93 TCPU      143.99
 CHARGE NORMALIZATION FACTOR   1.00000000
 TOTAL ATOMIC CHARGES:
   5.8302385   5.8302385   5.8302385   5.8302385   5.8302385   5.8302385
   5.8302385   5.8302385   5.8302385   5.8302385   5.8302385   5.8302385
   6.0203836   6.0203836   6.0203836   6.0203836   6.0203836   6.0203836
   6.0203836   6.0203836   6.0203836   6.0203836   6.0203836   6.0203836
   5.6970788   5.6970788   5.6970788   5.6970788   5.6970788   5.6970788
   5.6970788   5.6970788   5.6970788   5.6970788   5.6970788   5.6970788
   6.0057833   6.0057833   6.0057833   6.0057833   6.0057833   6.0057833
   6.0057833   6.0057833   6.0057833   6.0057833   6.0057833   6.0057833
   0.8686259   0.8686259   0.8686259   0.8686259   0.8686259   0.8686259
   0.8686259   0.8686259   0.8686259   0.8686259   0.8686259   0.8686259
   0.8699303   0.8699303   0.8699303   0.8699303   0.8699303   0.8699303
   0.8699303   0.8699303   0.8699303   0.8699303   0.8699303   0.8699303
   0.8676707   0.8676707   0.8676707   0.8676707   0.8676707   0.8676707
   0.8676707   0.8676707   0.8676707   0.8676707   0.8676707   0.8676707
   7.6307029   7.6307029   7.6307029   7.6307029   7.6307029   7.6307029
   7.6307029   7.6307029   7.6307029   7.6307029   7.6307029   7.6307029
   7.6283835   7.6283835   7.6283835   7.6283835   7.6283835   7.6283835
   7.6283835   7.6283835   7.6283835   7.6283835   7.6283835   7.6283835
   8.3167504   8.3167504   8.3167504   8.3167504   8.3167504   8.3167504
   8.3167504   8.3167504   8.3167504   8.3167504   8.3167504   8.3167504
  18.5289041  18.5289041  18.5289041  18.5289041  18.5289041  18.5289041
 TTTTTTTTTTTTTTTTTTTTTTTTTTTTTT MOQGAD      TELAPSE      192.94 TCPU      144.01
 TTTTTTTTTTTTTTTTTTTTTTTTTTTTTT SHELLXN     TELAPSE      210.31 TCPU      155.13
 TTTTTTTTTTTTTTTTTTTTTTTTTTTTTT MONMO3      TELAPSE      211.31 TCPU      156.13
 NUMERICALLY INTEGRATED DENSITY    708.0000448661
 TTTTTTTTTTTTTTTTTTTTTTTTTTTTTT NUMDFT      TELAPSE      212.99 TCPU      157.81
 CYC   8 ETOT(AU) -5.427036259234E+03 DETOT -2.82E-05 tst  4.46E-08 PX  4.48E-04
 TTTTTTTTTTTTTTTTTTTTTTTTTTTTTT DIIS        TELAPSE      214.32 TCPU      159.14
 DIIS TEST: 0.11449E-03 AT SCF   CYCLE   8 - DIIS ACTIVE - HISTORY:     8 CYCLES
 TTTTTTTTTTTTTTTTTTTTTTTTTTTTTT FDIK        TELAPSE      216.49 TCPU      161.01
 INSULATING STATE
 TOP OF VALENCE BANDS -    BAND    354; K    2; EIG -2.4984758E-01 AU
 TOP OF VALENCE BANDS -    BAND    354; K    1; EIG -2.5026271E-01 AU
 BOTTOM OF VIRTUAL BANDS - BAND    355; K    1; EIG -6.7884958E-02 AU
 INDIRECT ENERGY BAND GAP:   4.9515 eV
 TTTTTTTTTTTTTTTTTTTTTTTTTTTTTT PDIG        TELAPSE      216.72 TCPU      161.24
 CHARGE NORMALIZATION FACTOR   1.00000000
 TOTAL ATOMIC CHARGES:
   5.8305211   5.8305211   5.8305211   5.8305211   5.8305211   5.8305211
   5.8305211   5.8305211   5.8305211   5.8305211   5.8305211   5.8305211
   6.0198761   6.0198761   6.0198761   6.0198761   6.0198761   6.0198761
   6.0198761   6.0198761   6.0198761   6.0198761   6.0198761   6.0198761
   5.6969293   5.6969293   5.6969293   5.6969293   5.6969293   5.6969293
   5.6969293   5.6969293   5.6969293   5.6969293   5.6969293   5.6969293
   6.0054399   6.0054399   6.0054399   6.0054399   6.0054399   6.0054399
   6.0054399   6.0054399   6.0054399   6.0054399   6.0054399   6.0054399
   0.8685041   0.8685041   0.8685041   0.8685041   0.8685041   0.8685041
   0.8685041   0.8685041   0.8685041   0.8685041   0.8685041   0.8685041
   0.8700165   0.8700165   0.8700165   0.8700165   0.8700165   0.8700165
   0.8700165   0.8700165   0.8700165   0.8700165   0.8700165   0.8700165
   0.8676790   0.8676790   0.8676790   0.8676790   0.8676790   0.8676790
   0.8676790   0.8676790   0.8676790   0.8676790   0.8676790   0.8676790
   7.6303404   7.6303404   7.6303404   7.6303404   7.6303404   7.6303404
   7.6303404   7.6303404   7.6303404   7.6303404   7.6303404   7.6303404
   7.6295946   7.6295946   7.6295946   7.6295946   7.6295946   7.6295946
   7.6295946   7.6295946   7.6295946   7.6295946   7.6295946   7.6295946
   8.3166815   8.3166815   8.3166815   8.3166815   8.3166815   8.3166815
   8.3166815   8.3166815   8.3166815   8.3166815   8.3166815   8.3166815
  18.5288354  18.5288354  18.5288354  18.5288354  18.5288354  18.5288354
 TTTTTTTTTTTTTTTTTTTTTTTTTTTTTT MOQGAD      TELAPSE      216.74 TCPU      161.25
 TTTTTTTTTTTTTTTTTTTTTTTTTTTTTT SHELLXN     TELAPSE      233.09 TCPU      172.41
 TTTTTTTTTTTTTTTTTTTTTTTTTTTTTT MONMO3      TELAPSE      234.08 TCPU      173.40
 NUMERICALLY INTEGRATED DENSITY    708.0000448749
 TTTTTTTTTTTTTTTTTTTTTTTTTTTTTT NUMDFT      TELAPSE      235.78 TCPU      175.10
 CYC   9 ETOT(AU) -5.427036261477E+03 DETOT -2.24E-06 tst  1.29E-08 PX  1.88E-04
 TTTTTTTTTTTTTTTTTTTTTTTTTTTTTT DIIS        TELAPSE      236.18 TCPU      175.50
 DIIS TEST: 0.42324E-04 AT SCF   CYCLE   9 - DIIS ACTIVE - HISTORY:     9 CYCLES
 TTTTTTTTTTTTTTTTTTTTTTTTTTTTTT FDIK        TELAPSE      238.77 TCPU      176.92
 INSULATING STATE
 TOP OF VALENCE BANDS -    BAND    354; K    2; EIG -2.4986403E-01 AU
 TOP OF VALENCE BANDS -    BAND    354; K    1; EIG -2.5027912E-01 AU
 BOTTOM OF VIRTUAL BANDS - BAND    355; K    1; EIG -6.7846661E-02 AU
 INDIRECT ENERGY BAND GAP:   4.9529 eV
 TTTTTTTTTTTTTTTTTTTTTTTTTTTTTT PDIG        TELAPSE      239.05 TCPU      177.21
 CHARGE NORMALIZATION FACTOR   1.00000000
 TOTAL ATOMIC CHARGES:
   5.8301267   5.8301267   5.8301267   5.8301267   5.8301267   5.8301267
   5.8301267   5.8301267   5.8301267   5.8301267   5.8301267   5.8301267
   6.0200962   6.0200962   6.0200962   6.0200962   6.0200962   6.0200962
   6.0200962   6.0200962   6.0200962   6.0200962   6.0200962   6.0200962
   5.6970707   5.6970707   5.6970707   5.6970707   5.6970707   5.6970707
   5.6970707   5.6970707   5.6970707   5.6970707   5.6970707   5.6970707
   6.0055511   6.0055511   6.0055511   6.0055511   6.0055511   6.0055511
   6.0055511   6.0055511   6.0055511   6.0055511   6.0055511   6.0055511
   0.8686038   0.8686038   0.8686038   0.8686038   0.8686038   0.8686038
   0.8686038   0.8686038   0.8686038   0.8686038   0.8686038   0.8686038
   0.8699519   0.8699519   0.8699519   0.8699519   0.8699519   0.8699519
   0.8699519   0.8699519   0.8699519   0.8699519   0.8699519   0.8699519
   0.8676630   0.8676630   0.8676630   0.8676630   0.8676630   0.8676630
   0.8676630   0.8676630   0.8676630   0.8676630   0.8676630   0.8676630
   7.6307101   7.6307101   7.6307101   7.6307101   7.6307101   7.6307101
   7.6307101   7.6307101   7.6307101   7.6307101   7.6307101   7.6307101
   7.6290450   7.6290450   7.6290450   7.6290450   7.6290450   7.6290450
   7.6290450   7.6290450   7.6290450   7.6290450   7.6290450   7.6290450
   8.3167171   8.3167171   8.3167171   8.3167171   8.3167171   8.3167171
   8.3167171   8.3167171   8.3167171   8.3167171   8.3167171   8.3167171
  18.5289286  18.5289286  18.5289286  18.5289286  18.5289286  18.5289286
 TTTTTTTTTTTTTTTTTTTTTTTTTTTTTT MOQGAD      TELAPSE      239.07 TCPU      177.22
 TTTTTTTTTTTTTTTTTTTTTTTTTTTTTT SHELLXN     TELAPSE      255.54 TCPU      188.34
 TTTTTTTTTTTTTTTTTTTTTTTTTTTTTT MONMO3      TELAPSE      256.49 TCPU      189.29
 NUMERICALLY INTEGRATED DENSITY    708.0000448681
 TTTTTTTTTTTTTTTTTTTTTTTTTTTTTT NUMDFT      TELAPSE      258.21 TCPU      191.00
 CYC  10 ETOT(AU) -5.427036262603E+03 DETOT -1.13E-06 tst  5.22E-09 PX  9.45E-05
 TTTTTTTTTTTTTTTTTTTTTTTTTTTTTT DIIS        TELAPSE      258.81 TCPU      191.61
 DIIS TEST: 0.11594E-04 AT SCF   CYCLE  10 - DIIS ACTIVE - HISTORY:    10 CYCLES
 TTTTTTTTTTTTTTTTTTTTTTTTTTTTTT FDIK        TELAPSE      260.74 TCPU      193.01
 INSULATING STATE
 TOP OF VALENCE BANDS -    BAND    354; K    2; EIG -2.4985996E-01 AU
 TOP OF VALENCE BANDS -    BAND    354; K    1; EIG -2.5027503E-01 AU
 BOTTOM OF VIRTUAL BANDS - BAND    355; K    1; EIG -6.7859815E-02 AU
 INDIRECT ENERGY BAND GAP:   4.9525 eV
 TTTTTTTTTTTTTTTTTTTTTTTTTTTTTT PDIG        TELAPSE      260.96 TCPU      193.24
 CHARGE NORMALIZATION FACTOR   1.00000000
 TOTAL ATOMIC CHARGES:
   5.8303196   5.8303196   5.8303196   5.8303196   5.8303196   5.8303196
   5.8303196   5.8303196   5.8303196   5.8303196   5.8303196   5.8303196
   6.0200745   6.0200745   6.0200745   6.0200745   6.0200745   6.0200745
   6.0200745   6.0200745   6.0200745   6.0200745   6.0200745   6.0200745
   5.6971210   5.6971210   5.6971210   5.6971210   5.6971210   5.6971210
   5.6971210   5.6971210   5.6971210   5.6971210   5.6971210   5.6971210
   6.0055836   6.0055836   6.0055836   6.0055836   6.0055836   6.0055836
   6.0055836   6.0055836   6.0055836   6.0055836   6.0055836   6.0055836
   0.8685607   0.8685607   0.8685607   0.8685607   0.8685607   0.8685607
   0.8685607   0.8685607   0.8685607   0.8685607   0.8685607   0.8685607
   0.8699756   0.8699756   0.8699756   0.8699756   0.8699756   0.8699756
   0.8699756   0.8699756   0.8699756   0.8699756   0.8699756   0.8699756
   0.8676676   0.8676676   0.8676676   0.8676676   0.8676676   0.8676676
   0.8676676   0.8676676   0.8676676   0.8676676   0.8676676   0.8676676
   7.6303840   7.6303840   7.6303840   7.6303840   7.6303840   7.6303840
   7.6303840   7.6303840   7.6303840   7.6303840   7.6303840   7.6303840
   7.6291521   7.6291521   7.6291521   7.6291521   7.6291521   7.6291521
   7.6291521   7.6291521   7.6291521   7.6291521   7.6291521   7.6291521
   8.3167103   8.3167103   8.3167103   8.3167103   8.3167103   8.3167103
   8.3167103   8.3167103   8.3167103   8.3167103   8.3167103   8.3167103
  18.5289021  18.5289021  18.5289021  18.5289021  18.5289021  18.5289021
 TTTTTTTTTTTTTTTTTTTTTTTTTTTTTT MOQGAD      TELAPSE      260.98 TCPU      193.25
 TTTTTTTTTTTTTTTTTTTTTTTTTTTTTT SHELLXN     TELAPSE      276.54 TCPU      204.37
 TTTTTTTTTTTTTTTTTTTTTTTTTTTTTT MONMO3      TELAPSE      277.53 TCPU      205.36
 NUMERICALLY INTEGRATED DENSITY    708.0000448720
 TTTTTTTTTTTTTTTTTTTTTTTTTTTTTT NUMDFT      TELAPSE      279.28 TCPU      207.11
 CYC  11 ETOT(AU) -5.427036262831E+03 DETOT -2.28E-07 tst  1.29E-09 PX  5.04E-05
 TTTTTTTTTTTTTTTTTTTTTTTTTTTTTT DIIS        TELAPSE      279.70 TCPU      207.53
 DIIS TEST: 0.27166E-05 AT SCF   CYCLE  11 - DIIS ACTIVE - HISTORY:    11 CYCLES
 TTTTTTTTTTTTTTTTTTTTTTTTTTTTTT FDIK        TELAPSE      281.71 TCPU      208.94
 INSULATING STATE
 TOP OF VALENCE BANDS -    BAND    354; K    2; EIG -2.4985589E-01 AU
 TOP OF VALENCE BANDS -    BAND    354; K    1; EIG -2.5027102E-01 AU
 BOTTOM OF VIRTUAL BANDS - BAND    355; K    1; EIG -6.7862728E-02 AU
 INDIRECT ENERGY BAND GAP:   4.9523 eV
 TTTTTTTTTTTTTTTTTTTTTTTTTTTTTT PDIG        TELAPSE      281.93 TCPU      209.17
 CHARGE NORMALIZATION FACTOR   1.00000000
 TOTAL ATOMIC CHARGES:
   5.8302857   5.8302857   5.8302857   5.8302857   5.8302857   5.8302857
   5.8302857   5.8302857   5.8302857   5.8302857   5.8302857   5.8302857
   6.0200244   6.0200244   6.0200244   6.0200244   6.0200244   6.0200244
   6.0200244   6.0200244   6.0200244   6.0200244   6.0200244   6.0200244
   5.6969991   5.6969991   5.6969991   5.6969991   5.6969991   5.6969991
   5.6969991   5.6969991   5.6969991   5.6969991   5.6969991   5.6969991
   6.0055131   6.0055131   6.0055131   6.0055131   6.0055131   6.0055131
   6.0055131   6.0055131   6.0055131   6.0055131   6.0055131   6.0055131
   0.8685644   0.8685644   0.8685644   0.8685644   0.8685644   0.8685644
   0.8685644   0.8685644   0.8685644   0.8685644   0.8685644   0.8685644
   0.8699752   0.8699752   0.8699752   0.8699752   0.8699752   0.8699752
   0.8699752   0.8699752   0.8699752   0.8699752   0.8699752   0.8699752
   0.8676727   0.8676727   0.8676727   0.8676727   0.8676727   0.8676727
   0.8676727   0.8676727   0.8676727   0.8676727   0.8676727   0.8676727
   7.6305966   7.6305966   7.6305966   7.6305966   7.6305966   7.6305966
   7.6305966   7.6305966   7.6305966   7.6305966   7.6305966   7.6305966
   7.6291847   7.6291847   7.6291847   7.6291847   7.6291847   7.6291847
   7.6291847   7.6291847   7.6291847   7.6291847   7.6291847   7.6291847
   8.3167261   8.3167261   8.3167261   8.3167261   8.3167261   8.3167261
   8.3167261   8.3167261   8.3167261   8.3167261   8.3167261   8.3167261
  18.5289159  18.5289159  18.5289159  18.5289159  18.5289159  18.5289159
 TTTTTTTTTTTTTTTTTTTTTTTTTTTTTT MOQGAD      TELAPSE      281.95 TCPU      209.18
 TTTTTTTTTTTTTTTTTTTTTTTTTTTTTT SHELLXN     TELAPSE      297.18 TCPU      220.31
 TTTTTTTTTTTTTTTTTTTTTTTTTTTTTT MONMO3      TELAPSE      298.14 TCPU      221.26
 NUMERICALLY INTEGRATED DENSITY    708.0000448706
 TTTTTTTTTTTTTTTTTTTTTTTTTTTTTT NUMDFT      TELAPSE      299.82 TCPU      222.95
 CYC  12 ETOT(AU) -5.427036262954E+03 DETOT -1.23E-07 tst  2.02E-10 PX  3.35E-05
 TTTTTTTTTTTTTTTTTTTTTTTTTTTTTT DIIS        TELAPSE      301.95 TCPU      225.07
 DIIS TEST: 0.95025E-06 AT SCF   CYCLE  12 - DIIS ACTIVE - HISTORY:    12 CYCLES
 TTTTTTTTTTTTTTTTTTTTTTTTTTTTTT FDIK        TELAPSE      303.78 TCPU      226.70
 INSULATING STATE
 TOP OF VALENCE BANDS -    BAND    354; K    2; EIG -2.4986056E-01 AU
 TOP OF VALENCE BANDS -    BAND    354; K    1; EIG -2.5027564E-01 AU
 BOTTOM OF VIRTUAL BANDS - BAND    355; K    1; EIG -6.7857128E-02 AU
 INDIRECT ENERGY BAND GAP:   4.9526 eV
 TTTTTTTTTTTTTTTTTTTTTTTTTTTTTT PDIG        TELAPSE      304.00 TCPU      226.93
 CHARGE NORMALIZATION FACTOR   1.00000000
 TOTAL ATOMIC CHARGES:
   5.8302610   5.8302610   5.8302610   5.8302610   5.8302610   5.8302610
   5.8302610   5.8302610   5.8302610   5.8302610   5.8302610   5.8302610
   6.0200663   6.0200663   6.0200663   6.0200663   6.0200663   6.0200663
   6.0200663   6.0200663   6.0200663   6.0200663   6.0200663   6.0200663
   5.6970841   5.6970841   5.6970841   5.6970841   5.6970841   5.6970841
   5.6970841   5.6970841   5.6970841   5.6970841   5.6970841   5.6970841
   6.0055595   6.0055595   6.0055595   6.0055595   6.0055595   6.0055595
   6.0055595   6.0055595   6.0055595   6.0055595   6.0055595   6.0055595
   0.8685724   0.8685724   0.8685724   0.8685724   0.8685724   0.8685724
   0.8685724   0.8685724   0.8685724   0.8685724   0.8685724   0.8685724
   0.8699724   0.8699724   0.8699724   0.8699724   0.8699724   0.8699724
   0.8699724   0.8699724   0.8699724   0.8699724   0.8699724   0.8699724
   0.8676667   0.8676667   0.8676667   0.8676667   0.8676667   0.8676667
   0.8676667   0.8676667   0.8676667   0.8676667   0.8676667   0.8676667
   7.6304929   7.6304929   7.6304929   7.6304929   7.6304929   7.6304929
   7.6304929   7.6304929   7.6304929   7.6304929   7.6304929   7.6304929
   7.6291577   7.6291577   7.6291577   7.6291577   7.6291577   7.6291577
   7.6291577   7.6291577   7.6291577   7.6291577   7.6291577   7.6291577
   8.3167098   8.3167098   8.3167098   8.3167098   8.3167098   8.3167098
   8.3167098   8.3167098   8.3167098   8.3167098   8.3167098   8.3167098
  18.5289142  18.5289142  18.5289142  18.5289142  18.5289142  18.5289142
 TTTTTTTTTTTTTTTTTTTTTTTTTTTTTT MOQGAD      TELAPSE      304.02 TCPU      226.94
 TTTTTTTTTTTTTTTTTTTTTTTTTTTTTT SHELLXN     TELAPSE      318.66 TCPU      238.10
 TTTTTTTTTTTTTTTTTTTTTTTTTTTTTT MONMO3      TELAPSE      319.64 TCPU      239.08
 NUMERICALLY INTEGRATED DENSITY    708.0000448706
 TTTTTTTTTTTTTTTTTTTTTTTTTTTTTT NUMDFT      TELAPSE      321.39 TCPU      240.84
 CYC  13 ETOT(AU) -5.427036262923E+03 DETOT  3.10E-08 tst  5.59E-11 PX  1.65E-05
 TTTTTTTTTTTTTTTTTTTTTTTTTTTTTT DIIS        TELAPSE      322.20 TCPU      241.64
 DIIS TEST: 0.10161E-06 AT SCF   CYCLE  13 - DIIS ACTIVE - HISTORY:    13 CYCLES
 TTTTTTTTTTTTTTTTTTTTTTTTTTTTTT FDIK        TELAPSE      324.40 TCPU      243.37
 INSULATING STATE
 TOP OF VALENCE BANDS -    BAND    354; K    2; EIG -2.4985865E-01 AU
 TOP OF VALENCE BANDS -    BAND    354; K    1; EIG -2.5027376E-01 AU
 BOTTOM OF VIRTUAL BANDS - BAND    355; K    1; EIG -6.7860525E-02 AU
 INDIRECT ENERGY BAND GAP:   4.9524 eV
 TTTTTTTTTTTTTTTTTTTTTTTTTTTTTT PDIG        TELAPSE      324.63 TCPU      243.60
 CHARGE NORMALIZATION FACTOR   1.00000000
 TOTAL ATOMIC CHARGES:
   5.8302769   5.8302769   5.8302769   5.8302769   5.8302769   5.8302769
   5.8302769   5.8302769   5.8302769   5.8302769   5.8302769   5.8302769
   6.0200456   6.0200456   6.0200456   6.0200456   6.0200456   6.0200456
   6.0200456   6.0200456   6.0200456   6.0200456   6.0200456   6.0200456
   5.6970727   5.6970727   5.6970727   5.6970727   5.6970727   5.6970727
   5.6970727   5.6970727   5.6970727   5.6970727   5.6970727   5.6970727
   6.0055379   6.0055379   6.0055379   6.0055379   6.0055379   6.0055379
   6.0055379   6.0055379   6.0055379   6.0055379   6.0055379   6.0055379
   0.8685672   0.8685672   0.8685672   0.8685672   0.8685672   0.8685672
   0.8685672   0.8685672   0.8685672   0.8685672   0.8685672   0.8685672
   0.8699746   0.8699746   0.8699746   0.8699746   0.8699746   0.8699746
   0.8699746   0.8699746   0.8699746   0.8699746   0.8699746   0.8699746
   0.8676700   0.8676700   0.8676700   0.8676700   0.8676700   0.8676700
   0.8676700   0.8676700   0.8676700   0.8676700   0.8676700   0.8676700
   7.6305183   7.6305183   7.6305183   7.6305183   7.6305183   7.6305183
   7.6305183   7.6305183   7.6305183   7.6305183   7.6305183   7.6305183
   7.6291580   7.6291580   7.6291580   7.6291580   7.6291580   7.6291580
   7.6291580   7.6291580   7.6291580   7.6291580   7.6291580   7.6291580
   8.3167211   8.3167211   8.3167211   8.3167211   8.3167211   8.3167211
   8.3167211   8.3167211   8.3167211   8.3167211   8.3167211   8.3167211
  18.5289158  18.5289158  18.5289158  18.5289158  18.5289158  18.5289158
 TTTTTTTTTTTTTTTTTTTTTTTTTTTTTT MOQGAD      TELAPSE      324.64 TCPU      243.61
 TTTTTTTTTTTTTTTTTTTTTTTTTTTTTT SHELLXN     TELAPSE      340.01 TCPU      254.78
 TTTTTTTTTTTTTTTTTTTTTTTTTTTTTT MONMO3      TELAPSE      340.98 TCPU      255.75
 NUMERICALLY INTEGRATED DENSITY    708.0000448711
 TTTTTTTTTTTTTTTTTTTTTTTTTTTTTT NUMDFT      TELAPSE      342.69 TCPU      257.46
 CYC  14 ETOT(AU) -5.427036262958E+03 DETOT -3.45E-08 tst  2.98E-11 PX  5.05E-06
 TTTTTTTTTTTTTTTTTTTTTTTTTTTTTT DIIS        TELAPSE      344.21 TCPU      258.99
 DIIS TEST: 0.25461E-07 AT SCF   CYCLE  14 - DIIS ACTIVE - HISTORY:    14 CYCLES
 TTTTTTTTTTTTTTTTTTTTTTTTTTTTTT FDIK        TELAPSE      346.01 TCPU      260.56
 INSULATING STATE
 TOP OF VALENCE BANDS -    BAND    354; K    2; EIG -2.4985880E-01 AU
 TOP OF VALENCE BANDS -    BAND    354; K    1; EIG -2.5027389E-01 AU
 BOTTOM OF VIRTUAL BANDS - BAND    355; K    1; EIG -6.7858836E-02 AU
 INDIRECT ENERGY BAND GAP:   4.9525 eV
 TTTTTTTTTTTTTTTTTTTTTTTTTTTTTT PDIG        TELAPSE      346.24 TCPU      260.79
 CHARGE NORMALIZATION FACTOR   1.00000000
 TOTAL ATOMIC CHARGES:
   5.8302747   5.8302747   5.8302747   5.8302747   5.8302747   5.8302747
   5.8302747   5.8302747   5.8302747   5.8302747   5.8302747   5.8302747
   6.0200557   6.0200557   6.0200557   6.0200557   6.0200557   6.0200557
   6.0200557   6.0200557   6.0200557   6.0200557   6.0200557   6.0200557
   5.6970583   5.6970583   5.6970583   5.6970583   5.6970583   5.6970583
   5.6970583   5.6970583   5.6970583   5.6970583   5.6970583   5.6970583
   6.0055490   6.0055490   6.0055490   6.0055490   6.0055490   6.0055490
   6.0055490   6.0055490   6.0055490   6.0055490   6.0055490   6.0055490
   0.8685698   0.8685698   0.8685698   0.8685698   0.8685698   0.8685698
   0.8685698   0.8685698   0.8685698   0.8685698   0.8685698   0.8685698
   0.8699736   0.8699736   0.8699736   0.8699736   0.8699736   0.8699736
   0.8699736   0.8699736   0.8699736   0.8699736   0.8699736   0.8699736
   0.8676684   0.8676684   0.8676684   0.8676684   0.8676684   0.8676684
   0.8676684   0.8676684   0.8676684   0.8676684   0.8676684   0.8676684
   7.6305136   7.6305136   7.6305136   7.6305136   7.6305136   7.6305136
   7.6305136   7.6305136   7.6305136   7.6305136   7.6305136   7.6305136
   7.6291662   7.6291662   7.6291662   7.6291662   7.6291662   7.6291662
   7.6291662   7.6291662   7.6291662   7.6291662   7.6291662   7.6291662
   8.3167135   8.3167135   8.3167135   8.3167135   8.3167135   8.3167135
   8.3167135   8.3167135   8.3167135   8.3167135   8.3167135   8.3167135
  18.5289145  18.5289145  18.5289145  18.5289145  18.5289145  18.5289145
 TTTTTTTTTTTTTTTTTTTTTTTTTTTTTT MOQGAD      TELAPSE      346.25 TCPU      260.80
 TTTTTTTTTTTTTTTTTTTTTTTTTTTTTT SHELLXN     TELAPSE      361.16 TCPU      271.95
 TTTTTTTTTTTTTTTTTTTTTTTTTTTTTT MONMO3      TELAPSE      363.09 TCPU      273.88
 NUMERICALLY INTEGRATED DENSITY    708.0000448707
 TTTTTTTTTTTTTTTTTTTTTTTTTTTTTT NUMDFT      TELAPSE      365.58 TCPU      276.37
 CYC  15 ETOT(AU) -5.427036262955E+03 DETOT  2.27E-09 tst  1.26E-11 PX  3.01E-06
 TTTTTTTTTTTTTTTTTTTTTTTTTTTTTT DIIS        TELAPSE      368.76 TCPU      279.55
 DIIS TEST: 0.69906E-08 AT SCF   CYCLE  15 - DIIS ACTIVE - HISTORY:    15 CYCLES
 TTTTTTTTTTTTTTTTTTTTTTTTTTTTTT FDIK        TELAPSE      370.50 TCPU      281.02
 INSULATING STATE
 TOP OF VALENCE BANDS -    BAND    354; K    2; EIG -2.4985901E-01 AU
 TOP OF VALENCE BANDS -    BAND    354; K    1; EIG -2.5027411E-01 AU
 BOTTOM OF VIRTUAL BANDS - BAND    355; K    1; EIG -6.7859317E-02 AU
 INDIRECT ENERGY BAND GAP:   4.9525 eV
 TTTTTTTTTTTTTTTTTTTTTTTTTTTTTT PDIG        TELAPSE      370.74 TCPU      281.26
 CHARGE NORMALIZATION FACTOR   1.00000000
 TOTAL ATOMIC CHARGES:
   5.8302731   5.8302731   5.8302731   5.8302731   5.8302731   5.8302731
   5.8302731   5.8302731   5.8302731   5.8302731   5.8302731   5.8302731
   6.0200520   6.0200520   6.0200520   6.0200520   6.0200520   6.0200520
   6.0200520   6.0200520   6.0200520   6.0200520   6.0200520   6.0200520
   5.6970675   5.6970675   5.6970675   5.6970675   5.6970675   5.6970675
   5.6970675   5.6970675   5.6970675   5.6970675   5.6970675   5.6970675
   6.0055451   6.0055451   6.0055451   6.0055451   6.0055451   6.0055451
   6.0055451   6.0055451   6.0055451   6.0055451   6.0055451   6.0055451
   0.8685689   0.8685689   0.8685689   0.8685689   0.8685689   0.8685689
   0.8685689   0.8685689   0.8685689   0.8685689   0.8685689   0.8685689
   0.8699741   0.8699741   0.8699741   0.8699741   0.8699741   0.8699741
   0.8699741   0.8699741   0.8699741   0.8699741   0.8699741   0.8699741
   0.8676690   0.8676690   0.8676690   0.8676690   0.8676690   0.8676690
   0.8676690   0.8676690   0.8676690   0.8676690   0.8676690   0.8676690
   7.6305146   7.6305146   7.6305146   7.6305146   7.6305146   7.6305146
   7.6305146   7.6305146   7.6305146   7.6305146   7.6305146   7.6305146
   7.6291621   7.6291621   7.6291621   7.6291621   7.6291621   7.6291621
   7.6291621   7.6291621   7.6291621   7.6291621   7.6291621   7.6291621
   8.3167163   8.3167163   8.3167163   8.3167163   8.3167163   8.3167163
   8.3167163   8.3167163   8.3167163   8.3167163   8.3167163   8.3167163
  18.5289144  18.5289144  18.5289144  18.5289144  18.5289144  18.5289144
 TTTTTTTTTTTTTTTTTTTTTTTTTTTTTT MOQGAD      TELAPSE      370.75 TCPU      281.28
 TTTTTTTTTTTTTTTTTTTTTTTTTTTTTT SHELLXN     TELAPSE      381.74 TCPU      292.26
 +++ ENERGIES IN A.U. +++
 ::: EXT EL-POLE                                  -6.0397859648140E+03
 ::: EXT EL-SPHEROPOLE                             5.0950561034791E+01
 ::: BIELET ZONE E-E                               1.0302257171914E+04
 ::: TOTAL E-E                                     4.3134217681350E+03
 ::: TOTAL E-N + N-E                              -1.5434138297618E+04
 ::: TOTAL N-N                                     1.2282485150147E+03
 ::: KINETIC ENERGY                                4.9710979980914E+03
 ::: PSEUDO TOTAL   ENERGY                        -4.9213700163773E+03
 ::: VIRIAL COEFFICIENT                            1.0050268529189E+00
 TTTTTTTTTTTTTTTTTTTTTTTTTTTTTT MONMO3      TELAPSE      382.71 TCPU      293.24
 NUMERICALLY INTEGRATED DENSITY    708.0000448708
 TTTTTTTTTTTTTTTTTTTTTTTTTTTTTT NUMDFT      TELAPSE      384.44 TCPU      294.96
 CYC  16 ETOT(AU) -5.427036262952E+03 DETOT  3.92E-09 tst  1.46E-12 PX  3.01E-06

 == SCF ENDED - CONVERGENCE ON ENERGY      E(AU) -5.4270362629515E+03 CYCLES  16


 ENERGY EXPRESSION=HARTREE+FOCK EXCH*0.25000+(PBE        EXCH)*0.75000+PBE        CORR


 TOTAL ENERGY(DFT)(AU)( 16) -5.4270362629515E+03 DE 3.9E-09 tester 1.5E-12
 TTTTTTTTTTTTTTTTTTTTTTTTTTTTTT EDFT        TELAPSE      384.45 TCPU      294.97

 *******************************************************************************
 *                             FORCE CALCULATION                               *
 *******************************************************************************

 TTTTTTTTTTTTTTTTTTTTTTTTTTTTTT NUMDFG      TELAPSE      400.36 TCPU      310.88
 INFORMATION **** EXCPOG **** EXCH. BIPO BUFFER LENGTH (WORDS) =    16000000
 WARNING **** EXCPOG **** EXCH. BIPO BUFFER TOO SMALL - TO AVOID I/O SET EXCHSIZE =     7150914
 WARNING **** GENPOG **** COULOMB BIPO BUFFER TOO SMALL - TO AVOID I/O SET BIPOSIZE =     5333700
 INFORMATION **** GENPOG **** BIPO BUFFER LENGTH (WORDS) =     4000000
 TTTTTTTTTTTTTTTTTTTTTTTTTTTTTT SHELXG      TELAPSE      565.75 TCPU      384.27


 D3 DISPERSION ENERGY (AU)       -2.7909113349197E-01
 TOTAL ENERGY + DISP (AU)        -5.4273153540850E+03

 CARTESIAN FORCES IN HARTREE/BOHR (ANALYTICAL)
   ATOM                     X                   Y                   Z
   1   6             1.711303607266E-06 -3.253172651263E-06  1.164019889366E-06
   2   6            -1.711303616148E-06  3.253172645046E-06  1.164019880040E-06
   3   6             1.711303616148E-06  3.253172645934E-06 -1.164019884481E-06
   4   6            -1.711303607266E-06 -3.253172644158E-06 -1.164019879596E-06
   5   6             1.164019880484E-06  1.711303598384E-06 -3.253172654816E-06
   6   6            -3.253172655704E-06  1.164019877820E-06  1.711303594831E-06
   7   6            -1.164019869382E-06 -1.711303600160E-06 -3.253172653039E-06
   8   6             3.253172651263E-06  1.164019892474E-06 -1.711303612595E-06
   9   6             1.164019879596E-06 -1.711303603713E-06  3.253172652151E-06
  10   6             3.253172645934E-06 -1.164019877820E-06  1.711303619700E-06
  11   6            -1.164019892474E-06  1.711303596608E-06  3.253172646822E-06
  12   6            -3.253172638829E-06 -1.164019872490E-06 -1.711303593055E-06
  13   6             1.301702603485E-06  2.788939920784E-06 -1.568303095389E-06
  14   6            -1.301702607037E-06 -2.788939922560E-06 -1.568303103383E-06
  15   6             1.301702601708E-06 -2.788939899467E-06  1.568303093613E-06
  16   6            -1.301702639012E-06  2.788939924336E-06  1.568303108712E-06
  17   6            -1.568303102495E-06  1.301702615919E-06  2.788939909237E-06
  18   6             2.788939908349E-06 -1.568303109600E-06  1.301702608814E-06
  19   6             1.568303100719E-06 -1.301702626577E-06  2.788939924336E-06
  20   6            -2.788939913678E-06 -1.568303103383E-06 -1.301702621248E-06
  21   6            -1.568303098942E-06 -1.301702639012E-06 -2.788939909237E-06
  22   6            -2.788939894138E-06  1.568303105159E-06  1.301702610590E-06
  23   6             1.568303095389E-06  1.301702592826E-06 -2.788939903908E-06
  24   6             2.788939929665E-06  1.568303104271E-06 -1.301702623024E-06
  25   6            -3.118426437076E-06 -1.352321011852E-06 -2.840757103328E-06
  26   6             3.118426437965E-06  1.352321003012E-06 -2.840757091782E-06
  27   6            -3.118426426418E-06  1.352321011727E-06  2.840757124201E-06
  28   6             3.118426424642E-06 -1.352321011876E-06  2.840757123757E-06
  29   6            -2.840757103328E-06 -3.118426419313E-06 -1.352321022496E-06
  30   6            -1.352321014805E-06 -2.840757080902E-06 -3.118426424642E-06
  31   6             2.840757120870E-06  3.118426417537E-06 -1.352321008508E-06
  32   6             1.352321002698E-06 -2.840757115763E-06  3.118426440629E-06
  33   6            -2.840757095779E-06  3.118426436188E-06  1.352320992559E-06
  34   6             1.352321006756E-06  2.840757105105E-06 -3.118426418425E-06
  35   6             2.840757085121E-06 -3.118426423754E-06  1.352321017131E-06
  36   6            -1.352321027128E-06  2.840757091116E-06  3.118426420201E-06
  37   6             9.272057255316E-08 -1.324342026265E-06 -3.116870478159E-06
  38   6            -9.272057432952E-08  1.324342028042E-06 -3.116870481712E-06
  39   6             9.272057788223E-08  1.324342014719E-06  3.116870477271E-06
  40   6            -9.272057432952E-08 -1.324342036035E-06  3.116870460396E-06
  41   6            -3.116870466613E-06  9.272058321130E-08 -1.324342019160E-06
  42   6            -1.324342020936E-06 -3.116870467501E-06  9.272058143495E-08
  43   6             3.116870461284E-06 -9.272057965859E-08 -1.324342041364E-06
  44   6             1.324342019160E-06 -3.116870466613E-06 -9.272057610588E-08
  45   6            -3.116870472830E-06 -9.272058143495E-08  1.324342024489E-06
  46   6             1.324342011166E-06  3.116870478159E-06  9.272057788223E-08
  47   6             3.116870483488E-06  9.272058676402E-08  1.324342010278E-06
  48   6            -1.324342036035E-06  3.116870480824E-06 -9.272056544773E-08
  49   1             8.925043863961E-07 -7.853736982977E-07 -4.619073751377E-06
  50   1            -8.925043872843E-07  7.853736958552E-07 -4.619073748158E-06
  51   1             8.925043859520E-07  7.853736982977E-07  4.619073748602E-06
  52   1            -8.925043837316E-07 -7.853736940788E-07  4.619073747492E-06
  53   1            -4.619073753820E-06  8.925043899488E-07 -7.853736989638E-07
  54   1            -7.853736967434E-07 -4.619073753653E-06  8.925043863961E-07
  55   1             4.619073749268E-06 -8.925043841757E-07 -7.853736943009E-07
  56   1             7.853736980756E-07 -4.619073750489E-06 -8.925043877284E-07
  57   1            -4.619073750045E-06 -8.925043863961E-07  7.853736954111E-07
  58   1             7.853736971875E-07  4.619073749157E-06  8.925043859520E-07
  59   1             4.619073750156E-06  8.925043872843E-07  7.853736989638E-07
  60   1            -7.853736927466E-07  4.619073748491E-06 -8.925043846197E-07
  61   1             3.831313913238E-06  4.685672645444E-07 -6.366882368214E-06
  62   1            -3.831313915015E-06 -4.685672629900E-07 -6.366882366882E-06
  63   1             3.831313914127E-06 -4.685672623239E-07  6.366882369546E-06
  64   1            -3.831313911462E-06  4.685672618798E-07  6.366882368214E-06
  65   1            -6.366882372211E-06  3.831313911018E-06  4.685672616578E-07
  66   1             4.685672621019E-07 -6.366882365549E-06  3.831313916791E-06
  67   1             6.366882371101E-06 -3.831313910574E-06  4.685672623239E-07
  68   1            -4.685672605476E-07 -6.366882371545E-06 -3.831313911462E-06
  69   1            -6.366882367104E-06 -3.831313913683E-06 -4.685672616578E-07
  70   1            -4.685672625460E-07  6.366882364217E-06  3.831313915903E-06
  71   1             6.366882360442E-06  3.831313918123E-06 -4.685672634341E-07
  72   1             4.685672623239E-07  6.366882369102E-06 -3.831313910574E-06
  73   1             1.541115894010E-06 -2.640594047199E-06 -6.679504682694E-08
  74   1            -1.541115894899E-06  2.640594051195E-06 -6.679504738205E-08
  75   1             1.541115891790E-06  2.640594050307E-06  6.679504416240E-08
  76   1            -1.541115893566E-06 -2.640594047199E-06  6.679504616081E-08
  77   1            -6.679504671592E-08  1.541115892678E-06 -2.640594046088E-06
  78   1            -2.640594046532E-06 -6.679504627183E-08  1.541115894899E-06
  79   1             6.679504749307E-08 -1.541115894899E-06 -2.640594048309E-06
  80   1             2.640594055858E-06 -6.679504771512E-08 -1.541115899784E-06
  81   1            -6.679504738205E-08 -1.541115896675E-06  2.640594050529E-06
  82   1             2.640594051639E-06  6.679504438445E-08  1.541115892234E-06
  83   1             6.679504616081E-08  1.541115891790E-06  2.640594051195E-06
  84   1            -2.640594050751E-06  6.679504704898E-08 -1.541115894010E-06
  85   7             6.981498722247E-06 -1.227505329826E-06  5.920576402474E-07
  86   7            -6.981498701819E-06  1.227505338264E-06  5.920576140461E-07
  87   7             6.981498710257E-06  1.227505348034E-06 -5.920576251484E-07
  88   7            -6.981498719139E-06 -1.227505335599E-06 -5.920576349183E-07
  89   7             5.920576304774E-07  6.981498690717E-06 -1.227505323609E-06
  90   7            -1.227505334711E-06  5.920576207075E-07  6.981498705816E-06
  91   7            -5.920576313656E-07 -6.981498707148E-06 -1.227505348478E-06
  92   7             1.227505341372E-06  5.920576118257E-07 -6.981498668956E-06
  93   7             5.920576180429E-07 -6.981498673397E-06  1.227505315615E-06
  94   7             1.227505342705E-06 -5.920575958385E-07  6.981498704040E-06
  95   7            -5.920575949503E-07  6.981498712921E-06  1.227505345813E-06
  96   7            -1.227505330270E-06 -5.920576215956E-07 -6.981498719583E-06
  97   7             1.069480686233E-06 -2.632560083260E-06  3.911662149747E-07
  98   7            -1.069480694671E-06  2.632560086369E-06  3.911662216360E-07
  99   7             1.069480680904E-06  2.632560081040E-06 -3.911662513900E-07
 100   7            -1.069480687121E-06 -2.632560078375E-06 -3.911662496137E-07
 101   7             3.911662274092E-07  1.069480674243E-06 -2.632560070381E-06
 102   7            -2.632560079707E-06  3.911662345146E-07  1.069480689786E-06
 103   7            -3.911662260769E-07 -1.069480684457E-06 -2.632560063276E-06
 104   7             2.632560085036E-06  3.911662149747E-07 -1.069480685345E-06
 105   7             3.911662296296E-07 -1.069480698224E-06  2.632560072602E-06
 106   7             2.632560093474E-06 -3.911662229683E-07  1.069480680904E-06
 107   7            -3.911662012079E-07  1.069480684901E-06  2.632560095694E-06
 108   7            -2.632560083704E-06 -3.911662473932E-07 -1.069480678240E-06
 109   8            -2.837757442364E-07 -5.830021619913E-06 -2.179310916617E-06
 110   8             2.837757477892E-07  5.830021613695E-06 -2.179310897077E-06
 111   8            -2.837757513419E-07  5.830021617470E-06  2.179310902406E-06
 112   8             2.837757477892E-07 -5.830021612363E-06  2.179310910400E-06
 113   8            -2.179310899741E-06 -2.837757371310E-07 -5.830021609476E-06
 114   8            -5.830021609476E-06 -2.179310907735E-06 -2.837757513419E-07
 115   8             2.179310898853E-06  2.837757406837E-07 -5.830021603259E-06
 116   8             5.830021627018E-06 -2.179310916617E-06  2.837757477892E-07
 117   8            -2.179310905959E-06  2.837757406837E-07  5.830021609032E-06
 118   8             5.830021614361E-06  2.179310902406E-06 -2.837757477892E-07
 119   8             2.179310910400E-06 -2.837757513419E-07  5.830021611697E-06
 120   8            -5.830021607256E-06  2.179310904182E-06  2.837757513419E-07
 121 230             9.702461336784E-15 -6.395497635148E-06  2.087219286295E-14
 122 230            -2.080295230732E-14  6.395497631151E-06  1.702341971092E-15
 123 230             1.060717659187E-14 -4.897399684259E-15 -6.395497649136E-06
 124 230            -6.395497670786E-06  2.754102676398E-15 -1.095420050963E-14
 125 230             6.395497622158E-06 -4.026636733389E-15  9.473903143468E-15
 126 230            -1.794860556477E-14  3.431383613841E-15  6.395497625433E-06

 RESULTANT FORCE    -1.272947568796E-14 -2.588323074389E-14  1.693263669604E-14

 ATOMIC PART

 SYMMETRY ALLOWED FORCES (ANALYTICAL) (DIRECTION, FORCE)

    1 -7.6009127E-06    2  1.0313175E-05    3 -3.7767924E-06    4 -1.6213161E-07
    5 -6.5391022E-06    6  1.0019987E-05    7 -2.1493034E-06    8 -1.0532525E-05
    9 -1.0951050E-05   10 -9.0678661E-06   11 -6.8118118E-06   12 -3.0168441E-06
   13 -1.2593904E-05   14 -1.0691836E-05   15  2.6241553E-07   16 -1.9459258E-05
   17 -1.3252621E-05   18  1.0532515E-05   19 -8.4970100E-06   20  5.7249060E-06
   21 -2.6931605E-06   22 -1.5233893E-05   23  1.3283877E-05   24  1.4094348E-05
   25 -6.6217491E-06   26  6.3418614E-06   27 -3.8287469E-06   28 -1.5451114E-05
   29  1.6795540E-06   30 -1.4975684E-05   31 -1.5665706E-05

 CELL PART

 GRADIENT WITH RESPECT TO THE CELL PARAMETER IN HARTREE/BOHR
ORDER: -D/DA1X, -D/DA1Y, -D/DA1Z
       -D/DA2X, -D/DA2Y, -D/DA2Z
       -D/DA3X, -D/DA3Y, -D/DA3Z
 -0.291912129214E-13  0.945922449347E-05  0.945922403162E-05
  0.945922395879E-05 -0.207815364469E-13  0.945922420748E-05
  0.945922429985E-05  0.945922401030E-05 -0.319573813742E-13

STRESS TENSOR, IN HARTREE/BOHR^3:
ORDER: 11 12 13
       21 22 23
       31 32 33
 -0.182393533131E-07 -0.300674467227E-15  0.356961202444E-15
  0.485860829512E-15 -0.182393535413E-07 -0.445789700628E-15
 -0.138736455338E-15  0.200356939321E-15 -0.182393532969E-07

PRESSURE FROM THE STRESS TENSOR,
IN HARTREE/BOHR^3:  0.18239E-07
PRESSURE IN GIGAPASCAL:  0.5366E-03
CONVERSION FACTOR: 1 HARTREE/BOHR^3= 29421 GIGAPASCAL
WHEN USING VALUES FOR BOHR RADIUS AND HARTREE
FROM IUPAC WEBSITE, APRIL 2009
ENTHALPY: -5.4273150494404E+03

 SYMMETRY ALLOWED FORCES (ANALYTICAL) (DIRECTION, FORCE)

    1  5.2766001E-04
 TTTTTTTTTTTTTTTTTTTTTTTTTTTTTT TOTGRA_C    TELAPSE      627.58 TCPU      446.10
 TTTTTTTTTTTTTTTTTTTTTTTTTTTTTT SMAT        TELAPSE     1840.18 TCPU      730.40
 TTTTTTTTTTTTTTTTTTTTTTTTTTTTTT POLAR2      TELAPSE     1840.83 TCPU      731.05

 CELL FORCES OF CENTRAL POINT

 | -2.91912E-14  9.45922E-06  9.45922E-06 |
 |  9.45922E-06 -2.07815E-14  9.45922E-06 |
 |  9.45922E-06  9.45922E-06 -3.19574E-14 |

 ENERGY OF CENTRAL POINT:   -0.5427315354E+04


 VOLUME OF THE CELL: **********

 DENSITY OF THE CRYSTAL =          1.0224 g/cm^3

 STRAIN MATRIX   1 :

  | 1 0 0 |
  | 0 0 0 |
  | 0 0 0 |
  
 *******************************************************************************
 LATTICE PARAMETERS (ANGSTROMS AND DEGREES) - BOHR = 0.5291772083 ANGSTROM
 PRIMITIVE CELL - CENTRING CODE 6/0 VOLUME=  2475.070141 - DENSITY  1.022 g/cm^3
         A              B              C           ALPHA      BETA       GAMMA 
    14.75943730    14.75943730    14.75943730   109.471221 109.471221 109.471221
 *******************************************************************************
 ATOMS IN THE ASYMMETRIC UNIT   11 - ATOMS IN THE UNIT CELL:  126
     ATOM                 X/A                 Y/B                 Z/C    
 *******************************************************************************
      1 T   6 C     2.520732625249E-02 -4.759137343458E-01  3.398627100978E-01
      2 F   6 C     1.842235555564E-01 -3.146553838453E-01 -3.398627100978E-01
      3 F   6 C    -2.520732625249E-02  3.146553838453E-01  4.988789394017E-01
      4 F   6 C    -1.842235555564E-01  4.759137343458E-01 -4.988789394017E-01
      5 F   6 C     3.398627100978E-01  2.520732625249E-02 -4.759137343458E-01
      6 F   6 C    -4.759137343458E-01  3.398627100978E-01  2.520732625249E-02
      7 F   6 C    -4.988789394017E-01 -1.842235555564E-01  4.759137343458E-01
      8 F   6 C    -3.146553838453E-01 -3.398627100978E-01  1.842235555564E-01
      9 F   6 C    -3.398627100978E-01  1.842235555564E-01 -3.146553838453E-01
     10 F   6 C     3.146553838453E-01  4.988789394017E-01 -2.520732625249E-02
     11 F   6 C     4.988789394017E-01 -2.520732625249E-02  3.146553838453E-01
     12 F   6 C     4.759137343458E-01 -4.988789394017E-01 -1.842235555564E-01
     13 T   6 C     7.478107402149E-02 -1.986311155128E-01  4.584121110598E-01
     14 F   6 C     3.429567734275E-01 -3.836310370383E-01 -4.584121110598E-01
     15 F   6 C    -7.478107402149E-02  3.836310370383E-01 -2.734121895342E-01
     16 F   6 C    -3.429567734275E-01  1.986311155128E-01  2.734121895342E-01
     17 F   6 C     4.584121110598E-01  7.478107402149E-02 -1.986311155128E-01
     18 F   6 C    -1.986311155128E-01  4.584121110598E-01  7.478107402149E-02
     19 F   6 C     2.734121895342E-01 -3.429567734275E-01  1.986311155128E-01
     20 F   6 C    -3.836310370383E-01 -4.584121110598E-01  3.429567734275E-01
     21 F   6 C    -4.584121110598E-01  3.429567734275E-01 -3.836310370383E-01
     22 F   6 C     3.836310370383E-01 -2.734121895342E-01 -7.478107402149E-02
     23 F   6 C    -2.734121895342E-01 -7.478107402149E-02  3.836310370383E-01
     24 F   6 C     1.986311155128E-01  2.734121895342E-01 -3.429567734275E-01
     25 T   6 C     2.444106936629E-02 -3.719741432578E-01  3.789448990570E-01
     26 F   6 C     2.490809576852E-01 -3.545038296907E-01 -3.789448990570E-01
     27 F   6 C    -2.444106936629E-02  3.545038296907E-01 -3.964152126241E-01
     28 F   6 C    -2.490809576852E-01  3.719741432578E-01  3.964152126241E-01
     29 F   6 C     3.789448990570E-01  2.444106936629E-02 -3.719741432578E-01
     30 F   6 C    -3.719741432578E-01  3.789448990570E-01  2.444106936629E-02
     31 F   6 C     3.964152126241E-01 -2.490809576852E-01  3.719741432578E-01
     32 F   6 C    -3.545038296907E-01 -3.789448990570E-01  2.490809576852E-01
     33 F   6 C    -3.789448990570E-01  2.490809576852E-01 -3.545038296907E-01
     34 F   6 C     3.545038296907E-01 -3.964152126241E-01 -2.444106936629E-02
     35 F   6 C    -3.964152126241E-01 -2.444106936629E-02  3.545038296907E-01
     36 F   6 C     3.719741432578E-01  3.964152126241E-01 -2.490809576852E-01
     37 T   6 C    -3.921655225788E-02 -2.602188406490E-01  4.096572306787E-01
     38 F   6 C     3.301239286724E-01 -4.488737829366E-01 -4.096572306787E-01
     39 F   6 C     3.921655225788E-02  4.488737829366E-01 -2.210022883911E-01
     40 F   6 C    -3.301239286724E-01  2.602188406490E-01  2.210022883911E-01
     41 F   6 C     4.096572306787E-01 -3.921655225788E-02 -2.602188406490E-01
     42 F   6 C    -2.602188406490E-01  4.096572306787E-01 -3.921655225788E-02
     43 F   6 C     2.210022883911E-01 -3.301239286724E-01  2.602188406490E-01
     44 F   6 C    -4.488737829366E-01 -4.096572306787E-01  3.301239286724E-01
     45 F   6 C    -4.096572306787E-01  3.301239286724E-01 -4.488737829366E-01
     46 F   6 C     4.488737829366E-01 -2.210022883911E-01  3.921655225788E-02
     47 F   6 C    -2.210022883911E-01  3.921655225788E-02  4.488737829366E-01
     48 F   6 C     2.602188406490E-01  2.210022883911E-01 -3.301239286724E-01
     49 T   1 H     1.075713657175E-01 -4.692083919660E-01  3.652088611790E-01
     50 F   1 H     1.655827468550E-01 -2.576374954615E-01 -3.652088611790E-01
     51 F   1 H    -1.075713657175E-01  2.576374954615E-01  4.232202423165E-01
     52 F   1 H    -1.655827468550E-01  4.692083919660E-01 -4.232202423165E-01
     53 F   1 H     3.652088611790E-01  1.075713657175E-01 -4.692083919660E-01
     54 F   1 H    -4.692083919660E-01  3.652088611790E-01  1.075713657175E-01
     55 F   1 H    -4.232202423165E-01 -1.655827468550E-01  4.692083919660E-01
     56 F   1 H    -2.576374954615E-01 -3.652088611790E-01  1.655827468550E-01
     57 F   1 H    -3.652088611790E-01  1.655827468550E-01 -2.576374954615E-01
     58 F   1 H     2.576374954615E-01  4.232202423165E-01 -1.075713657175E-01
     59 F   1 H     4.232202423165E-01 -1.075713657175E-01  2.576374954615E-01
     60 F   1 H     4.692083919660E-01 -4.232202423165E-01 -1.655827468550E-01
     61 T   1 H     1.289142700301E-01 -1.098919198408E-01 -4.952775646850E-01
     62 F   1 H     3.853856448441E-01 -3.758081652849E-01  4.952775646850E-01
     63 F   1 H    -1.289142700301E-01  3.758081652849E-01 -2.388061898710E-01
     64 F   1 H    -3.853856448441E-01  1.098919198408E-01  2.388061898710E-01
     65 F   1 H    -4.952775646850E-01  1.289142700301E-01 -1.098919198408E-01
     66 F   1 H    -1.098919198409E-01 -4.952775646850E-01  1.289142700301E-01
     67 F   1 H     2.388061898710E-01 -3.853856448441E-01  1.098919198408E-01
     68 F   1 H    -3.758081652849E-01  4.952775646850E-01  3.853856448441E-01
     69 F   1 H     4.952775646850E-01  3.853856448441E-01 -3.758081652849E-01
     70 F   1 H     3.758081652849E-01 -2.388061898710E-01 -1.289142700301E-01
     71 F   1 H    -2.388061898710E-01 -1.289142700301E-01  3.758081652849E-01
     72 F   1 H     1.098919198408E-01  2.388061898710E-01 -3.853856448441E-01
     73 T   1 H    -9.867546890890E-02 -2.330933813179E-01  4.096755023858E-01
     74 F   1 H     3.572311162963E-01  4.916490287053E-01 -4.096755023858E-01
     75 F   1 H     9.867546890890E-02 -4.916490287053E-01 -1.344179124090E-01
     76 F   1 H    -3.572311162963E-01  2.330933813179E-01  1.344179124090E-01
     77 F   1 H     4.096755023858E-01 -9.867546890890E-02 -2.330933813179E-01
     78 F   1 H    -2.330933813179E-01  4.096755023858E-01 -9.867546890890E-02
     79 F   1 H     1.344179124090E-01 -3.572311162963E-01  2.330933813179E-01
     80 F   1 H     4.916490287053E-01 -4.096755023858E-01  3.572311162963E-01
     81 F   1 H    -4.096755023858E-01  3.572311162963E-01  4.916490287053E-01
     82 F   1 H    -4.916490287053E-01 -1.344179124090E-01  9.867546890890E-02
     83 F   1 H    -1.344179124090E-01  9.867546890890E-02 -4.916490287053E-01
     84 F   1 H     2.330933813179E-01  1.344179124090E-01 -3.572311162963E-01
     85 T   7 N     1.142453759527E-01 -2.695133108441E-01  4.390212259734E-01
     86 F   7 N     2.914654631825E-01 -3.247758500206E-01 -4.390212259734E-01
     87 F   7 N    -1.142453759527E-01  3.247758500206E-01 -3.837586867969E-01
     88 F   7 N    -2.914654631825E-01  2.695133108441E-01  3.837586867969E-01
     89 F   7 N     4.390212259734E-01  1.142453759527E-01 -2.695133108441E-01
     90 F   7 N    -2.695133108441E-01  4.390212259734E-01  1.142453759527E-01
     91 F   7 N     3.837586867969E-01 -2.914654631825E-01  2.695133108441E-01
     92 F   7 N    -3.247758500206E-01 -4.390212259734E-01  2.914654631825E-01
     93 F   7 N    -4.390212259734E-01  2.914654631825E-01 -3.247758500206E-01
     94 F   7 N     3.247758500206E-01 -3.837586867969E-01 -1.142453759527E-01
     95 F   7 N    -3.837586867969E-01 -1.142453759527E-01  3.247758500206E-01
     96 F   7 N     2.695133108441E-01  3.837586867969E-01 -2.914654631825E-01
     97 T   7 N    -6.989022599936E-02 -3.688330470310E-01  3.593743685862E-01
     98 F   7 N     2.717925843827E-01 -4.292645945856E-01 -3.593743685862E-01
     99 F   7 N     6.989022599936E-02  4.292645945856E-01 -2.989428210316E-01
    100 F   7 N    -2.717925843827E-01  3.688330470310E-01  2.989428210316E-01
    101 F   7 N     3.593743685862E-01 -6.989022599936E-02 -3.688330470310E-01
    102 F   7 N    -3.688330470310E-01  3.593743685862E-01 -6.989022599936E-02
    103 F   7 N     2.989428210316E-01 -2.717925843827E-01  3.688330470310E-01
    104 F   7 N    -4.292645945856E-01 -3.593743685862E-01  2.717925843827E-01
    105 F   7 N    -3.593743685862E-01  2.717925843827E-01 -4.292645945856E-01
    106 F   7 N     4.292645945856E-01 -2.989428210316E-01  6.989022599936E-02
    107 F   7 N    -2.989428210316E-01  6.989022599936E-02  4.292645945856E-01
    108 F   7 N     3.688330470310E-01  2.989428210316E-01 -2.717925843827E-01
    109 T   8 O    -5.972909021531E-02  4.346846483785E-01  2.825106807229E-01
    110 F   8 O     1.521739676556E-01 -3.422397709382E-01 -2.825106807229E-01
    111 F   8 O     5.972909021531E-02  3.422397709382E-01  4.944137385938E-01
    112 F   8 O    -1.521739676556E-01 -4.346846483785E-01 -4.944137385938E-01
    113 F   8 O     2.825106807229E-01 -5.972909021531E-02  4.346846483785E-01
    114 F   8 O     4.346846483785E-01  2.825106807229E-01 -5.972909021531E-02
    115 F   8 O    -4.944137385938E-01 -1.521739676556E-01 -4.346846483785E-01
    116 F   8 O    -3.422397709382E-01 -2.825106807229E-01  1.521739676556E-01
    117 F   8 O    -2.825106807229E-01  1.521739676556E-01 -3.422397709382E-01
    118 F   8 O     3.422397709382E-01  4.944137385938E-01  5.972909021531E-02
    119 F   8 O     4.944137385938E-01  5.972909021531E-02  3.422397709382E-01
    120 F   8 O    -4.346846483785E-01 -4.944137385938E-01 -1.521739676556E-01
    121 T 230 ZN   -2.212165232176E-01 -5.000000000000E-01  2.787834767824E-01
    122 F 230 ZN    2.212165232176E-01 -5.000000000000E-01 -2.787834767824E-01
    123 F 230 ZN    2.787834767824E-01 -2.212165232176E-01 -5.000000000000E-01
    124 F 230 ZN   -5.000000000000E-01  2.787834767824E-01 -2.212165232176E-01
    125 F 230 ZN    5.000000000000E-01 -2.787834767824E-01  2.212165232176E-01
    126 F 230 ZN   -2.787834767824E-01  2.212165232176E-01 -5.000000000000E-01

 TRANSFORMATION MATRIX PRIMITIVE-CRYSTALLOGRAPHIC CELL
  0.0000  1.0000  1.0000  1.0000  0.0000  1.0000  1.0000  1.0000  0.0000

 *******************************************************************************
 CRYSTALLOGRAPHIC CELL (VOLUME=       4950.14028267)
         A              B              C           ALPHA      BETA       GAMMA 
    17.04273020    17.04273020    17.04273020    90.000000  90.000000  90.000000

 COORDINATES IN THE CRYSTALLOGRAPHIC CELL
     ATOM                 X/A                 Y/B                 Z/C    
 *******************************************************************************
      1 T   6 C     4.193708247497E-01 -7.950811465197E-02  1.047154409045E-01
      2 F   6 C    -4.193708247497E-01  7.950811465197E-02  1.047154409045E-01
      3 F   6 C     4.193708247497E-01  7.950811465197E-02 -1.047154409045E-01
      4 F   6 C    -4.193708247497E-01 -7.950811465197E-02 -1.047154409045E-01
      5 F   6 C     1.047154409045E-01  4.193708247497E-01 -7.950811465197E-02
      6 F   6 C    -7.950811465197E-02  1.047154409045E-01  4.193708247497E-01
      7 F   6 C    -1.047154409045E-01 -4.193708247497E-01 -7.950811465197E-02
      8 F   6 C     7.950811465197E-02  1.047154409045E-01 -4.193708247497E-01
      9 F   6 C     1.047154409045E-01 -4.193708247497E-01  7.950811465197E-02
     10 F   6 C     7.950811465197E-02 -1.047154409045E-01  4.193708247497E-01
     11 F   6 C    -1.047154409045E-01  4.193708247497E-01  7.950811465197E-02
     12 F   6 C    -7.950811465197E-02 -1.047154409045E-01 -4.193708247497E-01
     13 T   6 C    -4.075000392372E-01 -1.340878497030E-01  2.088689237245E-01
     14 F   6 C     4.075000392372E-01  1.340878497030E-01  2.088689237245E-01
     15 F   6 C    -4.075000392372E-01  1.340878497030E-01 -2.088689237245E-01
     16 F   6 C     4.075000392372E-01 -1.340878497030E-01 -2.088689237245E-01
     17 F   6 C     2.088689237245E-01 -4.075000392372E-01 -1.340878497030E-01
     18 F   6 C    -1.340878497030E-01  2.088689237245E-01 -4.075000392372E-01
     19 F   6 C    -2.088689237245E-01  4.075000392372E-01 -1.340878497030E-01
     20 F   6 C     1.340878497030E-01  2.088689237245E-01  4.075000392372E-01
     21 F   6 C     2.088689237245E-01  4.075000392372E-01  1.340878497030E-01
     22 F   6 C     1.340878497030E-01 -2.088689237245E-01 -4.075000392372E-01
     23 F   6 C    -2.088689237245E-01 -4.075000392372E-01  1.340878497030E-01
     24 F   6 C    -1.340878497030E-01 -2.088689237245E-01  4.075000392372E-01
     25 T   6 C     4.912648432164E-01 -1.123199441594E-01  1.367610135257E-01
     26 F   6 C    -4.912648432164E-01  1.123199441594E-01  1.367610135257E-01
     27 F   6 C     4.912648432164E-01  1.123199441594E-01 -1.367610135257E-01
     28 F   6 C    -4.912648432164E-01 -1.123199441594E-01 -1.367610135257E-01
     29 F   6 C     1.367610135257E-01  4.912648432164E-01 -1.123199441594E-01
     30 F   6 C    -1.123199441594E-01  1.367610135257E-01  4.912648432164E-01
     31 F   6 C    -1.367610135257E-01 -4.912648432164E-01 -1.123199441594E-01
     32 F   6 C     1.123199441594E-01  1.367610135257E-01 -4.912648432164E-01
     33 F   6 C     1.367610135257E-01 -4.912648432164E-01  1.123199441594E-01
     34 F   6 C     1.123199441594E-01 -1.367610135257E-01  4.912648432164E-01
     35 F   6 C    -1.367610135257E-01  4.912648432164E-01  1.123199441594E-01
     36 F   6 C    -1.123199441594E-01 -1.367610135257E-01 -4.912648432164E-01
     37 T   6 C    -4.056725288562E-01 -1.846702404651E-01  1.454536882072E-01
     38 F   6 C     4.056725288562E-01  1.846702404651E-01  1.454536882072E-01
     39 F   6 C    -4.056725288562E-01  1.846702404651E-01 -1.454536882072E-01
     40 F   6 C     4.056725288562E-01 -1.846702404651E-01 -1.454536882072E-01
     41 F   6 C     1.454536882072E-01 -4.056725288562E-01 -1.846702404651E-01
     42 F   6 C    -1.846702404651E-01  1.454536882072E-01 -4.056725288562E-01
     43 F   6 C    -1.454536882072E-01  4.056725288562E-01 -1.846702404651E-01
     44 F   6 C     1.846702404651E-01  1.454536882072E-01  4.056725288562E-01
     45 F   6 C     1.454536882072E-01  4.056725288562E-01  1.846702404651E-01
     46 F   6 C     1.846702404651E-01 -1.454536882072E-01 -4.056725288562E-01
     47 F   6 C    -1.454536882072E-01 -4.056725288562E-01  1.846702404651E-01
     48 F   6 C    -1.846702404651E-01 -1.454536882072E-01  4.056725288562E-01
     49 T   1 H     3.942145517477E-01 -2.900569056878E-02  1.365770562863E-01
     50 F   1 H    -3.942145517477E-01  2.900569056878E-02  1.365770562863E-01
     51 F   1 H     3.942145517477E-01  2.900569056878E-02 -1.365770562863E-01
     52 F   1 H    -3.942145517477E-01 -2.900569056878E-02 -1.365770562863E-01
     53 F   1 H     1.365770562863E-01  3.942145517477E-01 -2.900569056878E-02
     54 F   1 H    -2.900569056878E-02  1.365770562863E-01  3.942145517477E-01
     55 F   1 H    -1.365770562863E-01 -3.942145517477E-01 -2.900569056878E-02
     56 F   1 H     2.900569056878E-02  1.365770562863E-01 -3.942145517477E-01
     57 F   1 H     1.365770562863E-01 -3.942145517477E-01  2.900569056878E-02
     58 F   1 H     2.900569056878E-02 -1.365770562863E-01  3.942145517477E-01
     59 F   1 H    -1.365770562863E-01  3.942145517477E-01  2.900569056878E-02
     60 F   1 H    -2.900569056878E-02 -1.365770562863E-01 -3.942145517477E-01
     61 T   1 H    -3.670418772780E-01 -1.282356874070E-01  2.571499574371E-01
     62 F   1 H     3.670418772780E-01  1.282356874070E-01  2.571499574371E-01
     63 F   1 H    -3.670418772780E-01  1.282356874070E-01 -2.571499574371E-01
     64 F   1 H     3.670418772780E-01 -1.282356874070E-01 -2.571499574371E-01
     65 F   1 H     2.571499574371E-01 -3.670418772780E-01 -1.282356874070E-01
     66 F   1 H    -1.282356874070E-01  2.571499574371E-01 -3.670418772780E-01
     67 F   1 H    -2.571499574371E-01  3.670418772780E-01 -1.282356874070E-01
     68 F   1 H     1.282356874070E-01  2.571499574371E-01  3.670418772780E-01
     69 F   1 H     2.571499574371E-01  3.670418772780E-01  1.282356874070E-01
     70 F   1 H     1.282356874070E-01 -2.571499574371E-01 -3.670418772780E-01
     71 F   1 H    -2.571499574371E-01 -3.670418772780E-01  1.282356874070E-01
     72 F   1 H    -1.282356874070E-01 -2.571499574371E-01  3.670418772780E-01
     73 T   1 H    -3.623712050116E-01 -2.279532926026E-01  1.292778236937E-01
     74 F   1 H     3.623712050116E-01  2.279532926026E-01  1.292778236937E-01
     75 F   1 H    -3.623712050116E-01  2.279532926026E-01 -1.292778236937E-01
     76 F   1 H     3.623712050116E-01 -2.279532926026E-01 -1.292778236937E-01
     77 F   1 H     1.292778236937E-01 -3.623712050116E-01 -2.279532926026E-01
     78 F   1 H    -2.279532926026E-01  1.292778236937E-01 -3.623712050116E-01
     79 F   1 H    -1.292778236937E-01  3.623712050116E-01 -2.279532926026E-01
     80 F   1 H     2.279532926026E-01  1.292778236937E-01  3.623712050116E-01
     81 F   1 H     1.292778236937E-01  3.623712050116E-01  2.279532926026E-01
     82 F   1 H     2.279532926026E-01 -1.292778236937E-01 -3.623712050116E-01
     83 F   1 H    -1.292778236937E-01 -3.623712050116E-01  2.279532926026E-01
     84 F   1 H    -2.279532926026E-01 -1.292778236937E-01  3.623712050116E-01
     85 T   7 N     2.763126958827E-02  4.113899563851E-01 -2.971445804324E-01
     86 F   7 N    -2.763126958827E-02 -4.113899563851E-01 -2.971445804324E-01
     87 F   7 N     2.763126958827E-02 -4.113899563851E-01  2.971445804324E-01
     88 F   7 N    -2.763126958827E-02  4.113899563851E-01  2.971445804324E-01
     89 F   7 N    -2.971445804324E-01  2.763126958827E-02  4.113899563851E-01
     90 F   7 N     4.113899563851E-01 -2.971445804324E-01  2.763126958827E-02
     91 F   7 N     2.971445804324E-01 -2.763126958827E-02  4.113899563851E-01
     92 F   7 N    -4.113899563851E-01 -2.971445804324E-01 -2.763126958827E-02
     93 F   7 N    -2.971445804324E-01 -2.763126958827E-02 -4.113899563851E-01
     94 F   7 N    -4.113899563851E-01  2.971445804324E-01  2.763126958827E-02
     95 F   7 N     2.971445804324E-01  2.763126958827E-02 -4.113899563851E-01
     96 F   7 N     4.113899563851E-01  2.971445804324E-01 -2.763126958827E-02
     97 T   7 N    -4.697842262227E-01 -1.708414051911E-01  1.009511791917E-01
     98 F   7 N     4.697842262227E-01  1.708414051911E-01  1.009511791917E-01
     99 F   7 N    -4.697842262227E-01  1.708414051911E-01 -1.009511791917E-01
    100 F   7 N     4.697842262227E-01 -1.708414051911E-01 -1.009511791917E-01
    101 F   7 N     1.009511791917E-01 -4.697842262227E-01 -1.708414051911E-01
    102 F   7 N    -1.708414051911E-01  1.009511791917E-01 -4.697842262227E-01
    103 F   7 N    -1.009511791917E-01  4.697842262227E-01 -1.708414051911E-01
    104 F   7 N     1.708414051911E-01  1.009511791917E-01  4.697842262227E-01
    105 F   7 N     1.009511791917E-01  4.697842262227E-01  1.708414051911E-01
    106 F   7 N     1.708414051911E-01 -1.009511791917E-01 -4.697842262227E-01
    107 F   7 N    -1.009511791917E-01 -4.697842262227E-01  1.708414051911E-01
    108 F   7 N    -1.708414051911E-01 -1.009511791917E-01  4.697842262227E-01
    109 T   8 O     3.884622096583E-01 -1.059515289354E-01  4.622243872013E-02
    110 F   8 O    -3.884622096583E-01  1.059515289354E-01  4.622243872013E-02
    111 F   8 O     3.884622096583E-01  1.059515289354E-01 -4.622243872013E-02
    112 F   8 O    -3.884622096583E-01 -1.059515289354E-01 -4.622243872013E-02
    113 F   8 O     4.622243872013E-02  3.884622096583E-01 -1.059515289354E-01
    114 F   8 O    -1.059515289354E-01  4.622243872013E-02  3.884622096583E-01
    115 F   8 O    -4.622243872013E-02 -3.884622096583E-01 -1.059515289354E-01
    116 F   8 O     1.059515289354E-01  4.622243872013E-02 -3.884622096583E-01
    117 F   8 O     4.622243872013E-02 -3.884622096583E-01  1.059515289354E-01
    118 F   8 O     1.059515289354E-01 -4.622243872013E-02  3.884622096583E-01
    119 F   8 O    -4.622243872013E-02  3.884622096583E-01  1.059515289354E-01
    120 F   8 O    -1.059515289354E-01 -4.622243872013E-02 -3.884622096583E-01
    121 T 230 ZN    5.515592525776E-17  2.787834767824E-01  5.000000000000E-01
    122 F 230 ZN    0.000000000000E+00 -2.787834767824E-01 -5.000000000000E-01
    123 F 230 ZN    5.000000000000E-01  5.515592525776E-17  2.787834767824E-01
    124 F 230 ZN    2.787834767824E-01 -5.000000000000E-01  4.136694394332E-17
    125 F 230 ZN   -2.787834767824E-01 -5.000000000000E-01 -4.136694394332E-17
    126 F 230 ZN   -5.000000000000E-01 -5.515592525776E-17 -2.787834767824E-01

 T = ATOM BELONGING TO THE ASYMMETRIC UNIT

 *******************************************************************************
 * CELL DEFORMATION
 *******************************************************************************

    ELASTIC STRAIN MATRIX (ADIMENSIONAL)

    1    0.0001000000    0.0000000000    0.0000000000
    2    0.0000000000    0.0000000000    0.0000000000
    3    0.0000000000    0.0000000000    0.0000000000

 LATTICE PARAMETERS (ANGSTROMS AND DEGREES) OF
 (1) ORIGINAL PRIMITIVE CELL
 (2) ORIGINAL CRYSTALLOGRAPHIC CELL
 (3) DEFORMED PRIMITIVE CELL
 (4) DEFORMED CRYSTALLOGRAPHIC CELL

            A           B           C        ALPHA       BETA        GAMMA         VOL
 (1)   14.759437   14.759437   14.759437  109.471221  109.471221  109.471221 2475.070141
 (2)   17.042730   17.042730   17.042730   90.000000   90.000000   90.000000 4950.140283
 (3)   14.759929   14.759929   14.759929  109.465819  109.473922  109.473922 2475.317648
 (4)   17.044434   17.042730   17.042730   90.000000   90.000000   90.000000 4950.635297

 * CELL DEFORMATION COMPLETE - NO. OF SYMMOPS   4

 *******************************************************************************
 * CELL DEFORMATION
 *******************************************************************************

    ELASTIC STRAIN MATRIX (ADIMENSIONAL)

    1   -0.0001000000    0.0000000000    0.0000000000
    2    0.0000000000    0.0000000000    0.0000000000
    3    0.0000000000    0.0000000000    0.0000000000

 LATTICE PARAMETERS (ANGSTROMS AND DEGREES) OF
 (1) ORIGINAL PRIMITIVE CELL
 (2) ORIGINAL CRYSTALLOGRAPHIC CELL
 (3) DEFORMED PRIMITIVE CELL
 (4) DEFORMED CRYSTALLOGRAPHIC CELL

            A           B           C        ALPHA       BETA        GAMMA         VOL
 (1)   14.759929   14.759929   14.759929  109.465819  109.473922  109.473922 2475.317648
 (2)   17.044434   17.042730   17.042730   90.000000   90.000000   90.000000 4950.635297
 (3)   14.759437   14.759437   14.759437  109.471221  109.471220  109.471220 2475.070117
 (4)   17.042730   17.042730   17.042730   90.000000   90.000000   90.000000 4950.140233

 * CELL DEFORMATION COMPLETE - NO. OF SYMMOPS   4

 *****    4 SYMMOPS - TRANSLATORS IN ANGSTROM
 ***** MATRICES AND TRANSLATORS IN THE CARTESIAN REFERENCE FRAME

 ORDER   : ORDER OF THE OPERATOR

 TRANSLA : REAL TRANSLATION (WITHOUT ORIGIN SHIFT) IN CARTESIAN COORDINATES

 uvw/hkl : ORIENTATION OF THE OPERATOR IN CARTESIAN COORDINATES

 LOCATED : ORIGIN OF THE OPERATOR IN CARTESIAN COORDINATES

   NO.   1 INVERSE   1    ORDER   1        NO.   2 INVERSE   2    ORDER   2
    1.000   0.000   0.000     0.000        -1.000   0.000   0.000     0.000
    0.000   1.000   0.000     0.000         0.000  -1.000   0.000     0.000
    0.000   0.000   1.000     0.000         0.000   0.000   1.000     0.000
             OPERATION E(   1)                       OPERATION C(   2)
 DETERMINANT 1.; ROTATION(DEG)   0.      DETERMINANT 1.; ROTATION(DEG) 180.
 TRANSLA (  0.000    0.000    0.000)     TRANSLA (  0.000    0.000    0.000)
 uvw/hkl (  0.000    0.000    0.000)     uvw/hkl (  0.000    0.000    4.000)
 LOCATED (  0.000    0.000    0.000)     LOCATED (  0.000    0.000    0.000)

   NO.   3 INVERSE   3    ORDER   2        NO.   4 INVERSE   4    ORDER   2
    1.000   0.000   0.000     0.000        -1.000   0.000   0.000     0.000
    0.000  -1.000   0.000     0.000         0.000   1.000   0.000     0.000
    0.000   0.000  -1.000     0.000         0.000   0.000  -1.000     0.000
             OPERATION C(   2)                       OPERATION C(   2)
 DETERMINANT 1.; ROTATION(DEG) 180.      DETERMINANT 1.; ROTATION(DEG) 180.
 TRANSLA (  0.000    0.000    0.000)     TRANSLA (  0.000    0.000    0.000)
 uvw/hkl (  4.000    0.000    0.000)     uvw/hkl (  0.000   -4.000    0.000)
 LOCATED (  0.000    0.000    0.000)     LOCATED (  0.000    0.000    0.000)

 GCALCO - MAX INDICES DIRECT LATTICE VECTOR    14    14    14
 NO.OF VECTORS CREATED 6999 STARS  122 RMAX   303.83167 BOHR

 CAPPA:IS1  2;IS2  2;IS3  2; K PTS MONK NET   5; SYMMOPS:K SPACE   8;G SPACE   4

 *******************************************************************************
 MAX NUMBER OF SCF CYCLES      50  CONVERGENCE ON DELTAP        10**-18
 WEIGHT OF F(I) IN F(I+1)      30% CONVERGENCE ON ENERGY        10**- 8
 SHRINK. FACT.(MONKH.)    2  2  2  NUMBER OF K POINTS IN THE IBZ      5
 SHRINKING FACTOR(GILAT NET)    2  NUMBER OF K POINTS(GILAT NET)      5
 *******************************************************************************
 *** K POINTS COORDINATES (OBLIQUE COORDINATES IN UNITS OF IS =  2)
   1-R(  0  0  0)   2-R(  1  0  0)   3-R(  0  1  0)   4-R(  1  1  0)
   5-R(  1  1  1)

 DIRECT LATTICE VECTORS COMPON. (A.U.)     RECIP. LATTICE VECTORS COMPON. (A.U.) 
        X            Y            Z              X            Y            Z
  -16.1030463   16.1030463   16.1030463      0.0000000    0.1950931    0.1950931
   16.1030463  -16.1030463   16.1030463      0.1950931    0.0000000    0.1950931
   16.1030463   16.1030463  -16.1030463      0.1950931    0.1950931    0.0000000

 DISK SPACE FOR EIGENVECTORS (FTN 10)    19602000 REALS
 TTTTTTTTTTTTTTTTTTTTTTTTTTTTTT gordsh1     TELAPSE     2034.20 TCPU      922.47

 MATRIX SIZE: P(G)10617804, F(G)  744576, P(G) IRR 1341246, F(G) IRR  189789
 MAX G-VECTOR INDEX FOR 1- AND 2-ELECTRON INTEGRALS 133

 TTTTTTTTTTTTTTTTTTTTTTTTTTTTTT INPUT       TELAPSE     2034.35 TCPU      922.61

 SYMMETRY ALLOWED ELASTIC DISTORTION 1
  0.5773503  0.0000000  0.0000000
  0.0000000  0.5773503  0.0000000
  0.0000000  0.0000000  0.5773503

 SYMMETRY ALLOWED ELASTIC DISTORTION 2
  0.8164966  0.0000000  0.0000000
  0.0000000 -0.4082483  0.0000000
  0.0000000  0.0000000 -0.4082483

 SYMMETRY ALLOWED ELASTIC DISTORTION 3
  0.0000000  0.0000000  0.0000000
  0.0000000  0.7071068  0.0000000
  0.0000000  0.0000000 -0.7071068

 SYMMETRY ALLOWED INTERNAL DEGREE(S) OF FREEDOM:  93
 TTTTTTTTTTTTTTTTTTTTTTTTTTTTTT SYMM        TELAPSE     2034.84 TCPU      923.11
 TTTTTTTTTTTTTTTTTTTTTTTTTTTTTT INT_SCREEN  TELAPSE     2034.90 TCPU      923.17
 INFORMATION **** EXCBUF **** EXCH. BIPO BUFFER: WORDS USED =     4000000
 WARNING **** EXCBUF **** EXCH. BIPO BUFFER TOO SMALL - TO AVOID I/O SET EXCHSIZE =     8220744

 DFT PARAMETERS

     ATOM       ELECTRONS   NET CHARGE   R(ANGSTROM)
   1   6  C       6.0000      0.0000     0.77000000
  49   1  H       1.0000      0.0000     1.11000000
  85   7  N       7.0000      0.0000     0.74000000
 109   8  O       8.0000      0.0000     0.74000000
 121 230  ZN     20.0000      0.0000     1.37000000

 SIZE OF GRID=    1913139
 TTTTTTTTTTTTTTTTTTTTTTTTTTTTTT MAKE_GRID2  TELAPSE     2042.57 TCPU      930.22
 BECKE WEIGHT FUNCTION
 RADSAFE =     2.00
 TOLERANCES - DENSITY:10**- 6; POTENTIAL:10**- 9; GRID WGT:10**-14

 RADIAL INTEGRATION  - INTERVALS (POINTS,UPPER LIMIT):            1( 99,  4.0*R)

 ANGULAR INTEGRATION - INTERVALS (ACCURACY LEVEL [N. POINTS] UPPER LIMIT):
  1(  6[ 146]   0.2)  2( 11[ 302]   0.5)  3( 14[ 590]   0.9)  4( 18[1454]   3.5)
  5( 14[ 590]9999.0)
 TTTTTTTTTTTTTTTTTTTTTTTTTTTTTT INT_CALC    TELAPSE     2042.62 TCPU      930.28

 *******************************************************************************
 ZIF90                                                                           
 CRYSTAL - SCF - TYPE OF CALCULATION :  RESTRICTED CLOSED SHELL
 *******************************************************************************

 CAPPA:IS1  2;IS2  2;IS3  2; K PTS MONK NET   5; SYMMOPS:K SPACE   8;G SPACE   4

 TTTTTTTTTTTTTTTTTTTTTTTTTTTTTT SDIK        TELAPSE     2044.44 TCPU      932.09

 AAAAAAAAAAAAAAAAAAAAAAAAAAAAAAAAAAAAAAAAAAAAAAAAAAAAAAAAAAAAAAAAAAAAAAAAAAAAAAA
         ATOMIC WAVEFUNCTION(S)


 NUCLEAR CHARGE  6.0  SYMMETRY SPECIES            S    P
 N. ELECTRONS    6.0  NUMBER OF PRIMITIVE GTOS   11    5
                      NUMBER OF CONTRACTED GTOS   4    3
                      NUMBER OF CLOSED SHELLS     2    0
                      OPEN SHELL OCCUPATION       0    2

  ZNUC SCFIT  TOTAL HF ENERGY   KINETIC ENERGY   VIRIAL THEOREM ACCURACY
   6.0  11   -3.768480057E+01  3.769831118E+01 -1.999641612E+00  2.0E-06

 NUCLEAR CHARGE  1.0  SYMMETRY SPECIES            S
 N. ELECTRONS    1.0  NUMBER OF PRIMITIVE GTOS    5
                      NUMBER OF CONTRACTED GTOS   3
                      NUMBER OF CLOSED SHELLS     0
                      OPEN SHELL OCCUPATION       1

  ZNUC SCFIT  TOTAL HF ENERGY   KINETIC ENERGY   VIRIAL THEOREM ACCURACY
   1.0   1   -4.998098153E-01  4.997907537E-01 -2.000038139E+00  9.6E-17

 NUCLEAR CHARGE  7.0  SYMMETRY SPECIES            S    P
 N. ELECTRONS    7.0  NUMBER OF PRIMITIVE GTOS   11    5
                      NUMBER OF CONTRACTED GTOS   4    3
                      NUMBER OF CLOSED SHELLS     2    0
                      OPEN SHELL OCCUPATION       0    3

  ZNUC SCFIT  TOTAL HF ENERGY   KINETIC ENERGY   VIRIAL THEOREM ACCURACY
   7.0  11   -5.439473665E+01  5.441433682E+01 -1.999639798E+00  3.6E-06

 NUCLEAR CHARGE  8.0  SYMMETRY SPECIES            S    P
 N. ELECTRONS    8.0  NUMBER OF PRIMITIVE GTOS   11    5
                      NUMBER OF CONTRACTED GTOS   4    3
                      NUMBER OF CLOSED SHELLS     2    0
                      OPEN SHELL OCCUPATION       0    4

  ZNUC SCFIT  TOTAL HF ENERGY   KINETIC ENERGY   VIRIAL THEOREM ACCURACY
   8.0  13   -7.479861895E+01  7.482603849E+01 -1.999633556E+00  2.7E-06

 NUCLEAR CHARGE 20.0  SYMMETRY SPECIES            S    P    D
 N. ELECTRONS   20.0  NUMBER OF PRIMITIVE GTOS    7    7    6
                      NUMBER OF CONTRACTED GTOS   5    5    3
                      NUMBER OF CLOSED SHELLS     2    1    1
                      OPEN SHELL OCCUPATION       0    0    0

  ZNUC SCFIT  TOTAL HF ENERGY   KINETIC ENERGY   VIRIAL THEOREM ACCURACY
  20.0  35   -2.259494290E+02  1.538488917E+02 -2.468645152E+00  3.9E-06

 AAAAAAAAAAAAAAAAAAAAAAAAAAAAAAAAAAAAAAAAAAAAAAAAAAAAAAAAAAAAAAAAAAAAAAAAAAAAAAA

 CHARGE NORMALIZATION FACTOR   1.00000000
 TOTAL ATOMIC CHARGES:
   6.0000000   6.0000000   6.0000000   6.0000000   6.0000000   6.0000000
   6.0000000   6.0000000   6.0000000   6.0000000   6.0000000   6.0000000
   6.0000000   6.0000000   6.0000000   6.0000000   6.0000000   6.0000000
   6.0000000   6.0000000   6.0000000   6.0000000   6.0000000   6.0000000
   6.0000000   6.0000000   6.0000000   6.0000000   6.0000000   6.0000000
   6.0000000   6.0000000   6.0000000   6.0000000   6.0000000   6.0000000
   6.0000000   6.0000000   6.0000000   6.0000000   6.0000000   6.0000000
   6.0000000   6.0000000   6.0000000   6.0000000   6.0000000   6.0000000
   1.0000000   1.0000000   1.0000000   1.0000000   1.0000000   1.0000000
   1.0000000   1.0000000   1.0000000   1.0000000   1.0000000   1.0000000
   1.0000000   1.0000000   1.0000000   1.0000000   1.0000000   1.0000000
   1.0000000   1.0000000   1.0000000   1.0000000   1.0000000   1.0000000
   1.0000000   1.0000000   1.0000000   1.0000000   1.0000000   1.0000000
   1.0000000   1.0000000   1.0000000   1.0000000   1.0000000   1.0000000
   7.0000000   7.0000000   7.0000000   7.0000000   7.0000000   7.0000000
   7.0000000   7.0000000   7.0000000   7.0000000   7.0000000   7.0000000
   7.0000000   7.0000000   7.0000000   7.0000000   7.0000000   7.0000000
   7.0000000   7.0000000   7.0000000   7.0000000   7.0000000   7.0000000
   8.0000000   8.0000000   8.0000000   8.0000000   8.0000000   8.0000000
   8.0000000   8.0000000   8.0000000   8.0000000   8.0000000   8.0000000
  20.0000000  20.0000000  20.0000000  20.0000000  20.0000000  20.0000000
 TTTTTTTTTTTTTTTTTTTTTTTTTTTTTT MOQGAD      TELAPSE     2047.08 TCPU      934.73
 TTTTTTTTTTTTTTTTTTTTTTTTTTTTTT SHELLXN     TELAPSE     2085.23 TCPU      965.23
 TTTTTTTTTTTTTTTTTTTTTTTTTTTTTT MONMO3      TELAPSE     2093.33 TCPU      973.33
 NUMERICALLY INTEGRATED DENSITY    708.0000471372
 TTTTTTTTTTTTTTTTTTTTTTTTTTTTTT NUMDFT      TELAPSE     2095.65 TCPU      975.64
 CYC   0 ETOT(AU) -5.450970600140E+03 DETOT -5.45E+03 tst  1.46E-12 PX  1.00E+00
 TTTTTTTTTTTTTTTTTTTTTTTTTTTTTT DIIS        TELAPSE     2095.83 TCPU      975.83
 TTTTTTTTTTTTTTTTTTTTTTTTTTTTTT FDIK        TELAPSE     2103.78 TCPU      982.07
 INSULATING STATE
 TOP OF VALENCE BANDS -    BAND    354; K    4; EIG -3.0799416E-01 AU
 TOP OF VALENCE BANDS -    BAND    354; K    1; EIG -3.0841415E-01 AU
 BOTTOM OF VIRTUAL BANDS - BAND    355; K    1; EIG -1.7172476E-01 AU
 INDIRECT ENERGY BAND GAP:   3.7081 eV
 TTTTTTTTTTTTTTTTTTTTTTTTTTTTTT PDIG        TELAPSE     2104.30 TCPU      982.59
 CHARGE NORMALIZATION FACTOR   1.00000000
 TOTAL ATOMIC CHARGES:
   5.6234097   5.6234097   5.6234097   5.6234097   5.6234097   5.6234098
   5.6234097   5.6234098   5.6234097   5.6234098   5.6234097   5.6234098
   6.1412375   6.1412375   6.1412375   6.1412375   6.1412376   6.1412375
   6.1412376   6.1412375   6.1412376   6.1412375   6.1412376   6.1412375
   5.6788857   5.6788857   5.6788857   5.6788857   5.6788857   5.6788856
   5.6788857   5.6788856   5.6788857   5.6788856   5.6788857   5.6788856
   6.1169765   6.1169765   6.1169765   6.1169765   6.1169764   6.1169765
   6.1169764   6.1169765   6.1169764   6.1169765   6.1169764   6.1169765
   0.8295058   0.8295058   0.8295058   0.8295058   0.8295058   0.8295058
   0.8295058   0.8295058   0.8295058   0.8295058   0.8295058   0.8295058
   0.7884527   0.7884527   0.7884527   0.7884527   0.7884527   0.7884527
   0.7884527   0.7884527   0.7884527   0.7884527   0.7884527   0.7884527
   0.7898787   0.7898787   0.7898787   0.7898787   0.7898787   0.7898787
   0.7898787   0.7898787   0.7898787   0.7898787   0.7898787   0.7898787
   7.6101686   7.6101686   7.6101686   7.6101686   7.6101686   7.6101685
   7.6101686   7.6101685   7.6101686   7.6101685   7.6101686   7.6101685
   7.6206767   7.6206767   7.6206767   7.6206767   7.6206768   7.6206768
   7.6206768   7.6206768   7.6206768   7.6206768   7.6206768   7.6206768
   8.6091370   8.6091370   8.6091370   8.6091370   8.6091369   8.6091369
   8.6091369   8.6091369   8.6091369   8.6091369   8.6091369   8.6091369
  18.3833424  18.3833424  18.3833420  18.3833422  18.3833422  18.3833420
 TTTTTTTTTTTTTTTTTTTTTTTTTTTTTT MOQGAD      TELAPSE     2104.32 TCPU      982.61
 TTTTTTTTTTTTTTTTTTTTTTTTTTTTTT SHELLXN     TELAPSE     2141.20 TCPU     1014.35
 TTTTTTTTTTTTTTTTTTTTTTTTTTTTTT MONMO3      TELAPSE     2145.24 TCPU     1018.38
 NUMERICALLY INTEGRATED DENSITY    708.0000402951
 TTTTTTTTTTTTTTTTTTTTTTTTTTTTTT NUMDFT      TELAPSE     2149.65 TCPU     1022.80
 CYC   1 ETOT(AU) -5.425843326288E+03 DETOT  2.51E+01 tst  0.00E+00 PX  1.00E+00
 TTTTTTTTTTTTTTTTTTTTTTTTTTTTTT DIIS        TELAPSE     2151.32 TCPU     1024.47
 DIIS TEST: 0.79677E+01 AT SCF   CYCLE   1 - MIX   30 %
 TTTTTTTTTTTTTTTTTTTTTTTTTTTTTT FDIK        TELAPSE     2155.75 TCPU     1027.87
 INSULATING STATE
 TOP OF VALENCE BANDS -    BAND    354; K    2; EIG -2.2935179E-01 AU
 TOP OF VALENCE BANDS -    BAND    354; K    1; EIG -2.2989839E-01 AU
 BOTTOM OF VIRTUAL BANDS - BAND    355; K    5; EIG -7.1246218E-02 AU
 INDIRECT ENERGY BAND GAP:   4.3023 eV
 BOTTOM OF VIRTUAL BANDS - BAND    355; K    1; EIG -7.0469048E-02 AU
 TTTTTTTTTTTTTTTTTTTTTTTTTTTTTT PDIG        TELAPSE     2156.14 TCPU     1028.26
 CHARGE NORMALIZATION FACTOR   1.00000000
 TOTAL ATOMIC CHARGES:
   6.1453504   6.1453504   6.1453504   6.1453504   6.1451923   6.1444629
   6.1451923   6.1444629   6.1451923   6.1444629   6.1451923   6.1444629
   5.9424353   5.9424353   5.9424353   5.9424353   5.9429697   5.9419956
   5.9429697   5.9419956   5.9429697   5.9419956   5.9429697   5.9419956
   5.8204602   5.8204602   5.8204602   5.8204602   5.8208718   5.8210970
   5.8208718   5.8210970   5.8208718   5.8210970   5.8208718   5.8210970
   5.9313837   5.9313837   5.9313837   5.9313837   5.9304757   5.9313519
   5.9304757   5.9313519   5.9304757   5.9313519   5.9304757   5.9313519
   0.8842790   0.8842790   0.8842790   0.8842790   0.8842084   0.8851366
   0.8842084   0.8851366   0.8842084   0.8851366   0.8842084   0.8851366
   0.8999236   0.8999236   0.8999236   0.8999236   0.8999590   0.9001307
   0.8999590   0.9001307   0.8999590   0.9001307   0.8999590   0.9001307
   0.8951420   0.8951420   0.8951420   0.8951420   0.8956309   0.8954626
   0.8956309   0.8954626   0.8956309   0.8954626   0.8956309   0.8954626
   7.5854132   7.5854132   7.5854132   7.5854132   7.5853616   7.5842024
   7.5853616   7.5842024   7.5853616   7.5842024   7.5853616   7.5842024
   7.5579863   7.5579863   7.5579863   7.5579863   7.5584954   7.5577867
   7.5584954   7.5577867   7.5584954   7.5577867   7.5584954   7.5577867
   7.9411484   7.9411484   7.9411484   7.9411484   7.9411277   7.9412626
   7.9411277   7.9412626   7.9411277   7.9412626   7.9411277   7.9412626
  18.7946132  18.7946132  18.7920575  18.7919223  18.7919223  18.7920575
 TTTTTTTTTTTTTTTTTTTTTTTTTTTTTT MOQGAD      TELAPSE     2156.16 TCPU     1028.28
 TTTTTTTTTTTTTTTTTTTTTTTTTTTTTT SHELLXN     TELAPSE     2200.18 TCPU     1060.03
 TTTTTTTTTTTTTTTTTTTTTTTTTTTTTT MONMO3      TELAPSE     2204.27 TCPU     1064.11
 NUMERICALLY INTEGRATED DENSITY    708.0000449426
 TTTTTTTTTTTTTTTTTTTTTTTTTTTTTT NUMDFT      TELAPSE     2208.67 TCPU     1068.52
 CYC   2 ETOT(AU) -5.425989476258E+03 DETOT -1.46E-01 tst  6.86E-03 PX  2.11E-01
 TTTTTTTTTTTTTTTTTTTTTTTTTTTTTT DIIS        TELAPSE     2210.35 TCPU     1070.19
 DIIS TEST: 0.85814E+01 AT SCF   CYCLE   2 - DIIS ACTIVE - HISTORY:     2 CYCLES
 TTTTTTTTTTTTTTTTTTTTTTTTTTTTTT FDIK        TELAPSE     2216.43 TCPU     1074.92
 INSULATING STATE
 TOP OF VALENCE BANDS -    BAND    354; K    4; EIG -2.3314696E-01 AU
 TOP OF VALENCE BANDS -    BAND    354; K    1; EIG -2.3359485E-01 AU
 BOTTOM OF VIRTUAL BANDS - BAND    355; K    1; EIG -5.5279672E-02 AU
 INDIRECT ENERGY BAND GAP:   4.8400 eV
 TTTTTTTTTTTTTTTTTTTTTTTTTTTTTT PDIG        TELAPSE     2216.84 TCPU     1075.33
 CHARGE NORMALIZATION FACTOR   1.00000000
 TOTAL ATOMIC CHARGES:
   5.7604873   5.7604873   5.7604873   5.7604873   5.7606586   5.7606446
   5.7606586   5.7606446   5.7606586   5.7606446   5.7606586   5.7606446
   6.0041247   6.0041247   6.0041247   6.0041247   6.0056401   6.0058056
   6.0056401   6.0058056   6.0056401   6.0058056   6.0056401   6.0058056
   5.6616161   5.6616161   5.6616161   5.6616161   5.6612328   5.6614057
   5.6612328   5.6614057   5.6612328   5.6614057   5.6612328   5.6614057
   5.9906843   5.9906843   5.9906843   5.9906843   5.9899370   5.9893214
   5.9899370   5.9893214   5.9899370   5.9893214   5.9899370   5.9893214
   0.8883488   0.8883488   0.8883488   0.8883488   0.8885582   0.8885239
   0.8885582   0.8885239   0.8885582   0.8885239   0.8885582   0.8885239
   0.8944520   0.8944520   0.8944520   0.8944520   0.8943284   0.8947165
   0.8943284   0.8947165   0.8943284   0.8947165   0.8943284   0.8947165
   0.8916530   0.8916530   0.8916530   0.8916530   0.8914363   0.8913036
   0.8914363   0.8913036   0.8914363   0.8913036   0.8914363   0.8913036
   7.5913101   7.5913101   7.5913101   7.5913101   7.5907054   7.5911649
   7.5907054   7.5911649   7.5907054   7.5911649   7.5907054   7.5911649
   7.6139222   7.6139222   7.6139222   7.6139222   7.6142407   7.6138541
   7.6142407   7.6138541   7.6142407   7.6138541   7.6142407   7.6138541
   8.3928631   8.3928631   8.3928631   8.3928631   8.3925350   8.3926597
   8.3925350   8.3926597   8.3925350   8.3926597   8.3925350   8.3926597
  18.6210017  18.6210017  18.6208667  18.6218632  18.6218632  18.6208667
 TTTTTTTTTTTTTTTTTTTTTTTTTTTTTT MOQGAD      TELAPSE     2216.86 TCPU     1075.34
 TTTTTTTTTTTTTTTTTTTTTTTTTTTTTT SHELLXN     TELAPSE     2257.99 TCPU     1107.04
 TTTTTTTTTTTTTTTTTTTTTTTTTTTTTT MONMO3      TELAPSE     2263.00 TCPU     1112.05
 NUMERICALLY INTEGRATED DENSITY    708.0000439340
 TTTTTTTTTTTTTTTTTTTTTTTTTTTTTT NUMDFT      TELAPSE     2267.51 TCPU     1116.56
 CYC   3 ETOT(AU) -5.426957048233E+03 DETOT -9.68E-01 tst  3.86E-03 PX  1.14E-01
 TTTTTTTTTTTTTTTTTTTTTTTTTTTTTT DIIS        TELAPSE     2267.80 TCPU     1116.85
 DIIS TEST: 0.57424E+00 AT SCF   CYCLE   3 - DIIS ACTIVE - HISTORY:     3 CYCLES
 TTTTTTTTTTTTTTTTTTTTTTTTTTTTTT FDIK        TELAPSE     2271.13 TCPU     1117.24
 INSULATING STATE
 TOP OF VALENCE BANDS -    BAND    354; K    5; EIG -2.5026874E-01 AU
 TOP OF VALENCE BANDS -    BAND    354; K    1; EIG -2.5071889E-01 AU
 BOTTOM OF VIRTUAL BANDS - BAND    355; K    1; EIG -6.7506352E-02 AU
 INDIRECT ENERGY BAND GAP:   4.9732 eV
 TTTTTTTTTTTTTTTTTTTTTTTTTTTTTT PDIG        TELAPSE     2271.54 TCPU     1117.65
 CHARGE NORMALIZATION FACTOR   1.00000000
 TOTAL ATOMIC CHARGES:
   5.8372549   5.8372549   5.8372549   5.8372549   5.8373829   5.8370482
   5.8373829   5.8370482   5.8373829   5.8370482   5.8373829   5.8370482
   6.0166405   6.0166405   6.0166405   6.0166405   6.0164881   6.0169435
   6.0164881   6.0169435   6.0164881   6.0169435   6.0164881   6.0169435
   5.7002819   5.7002819   5.7002819   5.7002819   5.7004737   5.7006347
   5.7004737   5.7006347   5.7004737   5.7006347   5.7004737   5.7006347
   6.0014987   6.0014987   6.0014987   6.0014987   6.0017415   6.0014171
   6.0017415   6.0014171   6.0017415   6.0014171   6.0017415   6.0014171
   0.8720556   0.8720556   0.8720556   0.8720556   0.8719454   0.8719687
   0.8719454   0.8719687   0.8719454   0.8719687   0.8719454   0.8719687
   0.8701985   0.8701985   0.8701985   0.8701985   0.8700385   0.8700878
   0.8700385   0.8700878   0.8700385   0.8700878   0.8700385   0.8700878
   0.8680062   0.8680062   0.8680062   0.8680062   0.8679075   0.8680169
   0.8679075   0.8680169   0.8679075   0.8680169   0.8679075   0.8680169
   7.6453968   7.6453968   7.6453968   7.6453968   7.6450969   7.6449665
   7.6450969   7.6449665   7.6450969   7.6449665   7.6450969   7.6449665
   7.6324839   7.6324839   7.6324839   7.6324839   7.6326165   7.6327066
   7.6326165   7.6327066   7.6326165   7.6327066   7.6326165   7.6327066
   8.2940533   8.2940533   8.2940533   8.2940533   8.2941051   8.2941802
   8.2941051   8.2941802   8.2941051   8.2941802   8.2941051   8.2941802
  18.5242646  18.5242646  18.5243492  18.5241127  18.5241127  18.5243492
 TTTTTTTTTTTTTTTTTTTTTTTTTTTTTT MOQGAD      TELAPSE     2271.56 TCPU     1117.67
 TTTTTTTTTTTTTTTTTTTTTTTTTTTTTT SHELLXN     TELAPSE     2314.03 TCPU     1149.35
 TTTTTTTTTTTTTTTTTTTTTTTTTTTTTT MONMO3      TELAPSE     2318.51 TCPU     1153.83
 NUMERICALLY INTEGRATED DENSITY    708.0000436995
 TTTTTTTTTTTTTTTTTTTTTTTTTTTTTT NUMDFT      TELAPSE     2323.03 TCPU     1158.35
 CYC   4 ETOT(AU) -5.427029103824E+03 DETOT -7.21E-02 tst  1.96E-04 PX  2.01E-02
 TTTTTTTTTTTTTTTTTTTTTTTTTTTTTT DIIS        TELAPSE     2323.21 TCPU     1158.53
 DIIS TEST: 0.55377E-01 AT SCF   CYCLE   4 - DIIS ACTIVE - HISTORY:     4 CYCLES
 TTTTTTTTTTTTTTTTTTTTTTTTTTTTTT FDIK        TELAPSE     2325.94 TCPU     1160.54
 INSULATING STATE
 TOP OF VALENCE BANDS -    BAND    354; K    2; EIG -2.5085110E-01 AU
 TOP OF VALENCE BANDS -    BAND    354; K    1; EIG -2.5126533E-01 AU
 BOTTOM OF VIRTUAL BANDS - BAND    355; K    1; EIG -6.9504814E-02 AU
 INDIRECT ENERGY BAND GAP:   4.9347 eV
 TTTTTTTTTTTTTTTTTTTTTTTTTTTTTT PDIG        TELAPSE     2326.30 TCPU     1160.91
 CHARGE NORMALIZATION FACTOR   1.00000000
 TOTAL ATOMIC CHARGES:
   5.8349985   5.8349985   5.8349985   5.8349985   5.8350759   5.8350781
   5.8350759   5.8350781   5.8350759   5.8350781   5.8350759   5.8350781
   6.0210405   6.0210405   6.0210405   6.0210405   6.0210812   6.0209981
   6.0210812   6.0209981   6.0210812   6.0209981   6.0210812   6.0209981
   5.7001374   5.7001374   5.7001374   5.7001374   5.7000516   5.7001124
   5.7000516   5.7001124   5.7000516   5.7001124   5.7000516   5.7001124
   6.0065320   6.0065320   6.0065320   6.0065320   6.0064909   6.0064488
   6.0064909   6.0064488   6.0064909   6.0064488   6.0064909   6.0064488
   0.8661061   0.8661061   0.8661061   0.8661061   0.8661097   0.8661261
   0.8661097   0.8661261   0.8661097   0.8661261   0.8661097   0.8661261
   0.8690108   0.8690108   0.8690108   0.8690108   0.8690175   0.8690331
   0.8690175   0.8690331   0.8690175   0.8690331   0.8690175   0.8690331
   0.8664857   0.8664857   0.8664857   0.8664857   0.8664855   0.8665216
   0.8664855   0.8665216   0.8664855   0.8665216   0.8664855   0.8665216
   7.6223305   7.6223305   7.6223305   7.6223305   7.6223228   7.6224885
   7.6223228   7.6224885   7.6223228   7.6224885   7.6223228   7.6224885
   7.6274728   7.6274728   7.6274728   7.6274728   7.6275507   7.6273196
   7.6275507   7.6273196   7.6275507   7.6273196   7.6275507   7.6273196
   8.3185692   8.3185692   8.3185692   8.3185692   8.3184980   8.3185121
   8.3184980   8.3185121   8.3184980   8.3185121   8.3184980   8.3185121
  18.5347094  18.5347094  18.5346117  18.5346670  18.5346670  18.5346117
 TTTTTTTTTTTTTTTTTTTTTTTTTTTTTT MOQGAD      TELAPSE     2326.32 TCPU     1160.93
 TTTTTTTTTTTTTTTTTTTTTTTTTTTTTT SHELLXN     TELAPSE     2370.86 TCPU     1192.64
 TTTTTTTTTTTTTTTTTTTTTTTTTTTTTT MONMO3      TELAPSE     2375.07 TCPU     1196.84
 NUMERICALLY INTEGRATED DENSITY    708.0000439883
 TTTTTTTTTTTTTTTTTTTTTTTTTTTTTT NUMDFT      TELAPSE     2379.47 TCPU     1201.25
 CYC   5 ETOT(AU) -5.427034642602E+03 DETOT -5.54E-03 tst  1.12E-05 PX  1.25E-02
 TTTTTTTTTTTTTTTTTTTTTTTTTTTTTT DIIS        TELAPSE     2381.70 TCPU     1203.47
 DIIS TEST: 0.11077E-01 AT SCF   CYCLE   5 - DIIS ACTIVE - HISTORY:     5 CYCLES
 TTTTTTTTTTTTTTTTTTTTTTTTTTTTTT FDIK        TELAPSE     2384.28 TCPU     1205.55
 INSULATING STATE
 TOP OF VALENCE BANDS -    BAND    354; K    4; EIG -2.4974780E-01 AU
 TOP OF VALENCE BANDS -    BAND    354; K    1; EIG -2.5016287E-01 AU
 BOTTOM OF VIRTUAL BANDS - BAND    355; K    1; EIG -6.7788929E-02 AU
 INDIRECT ENERGY BAND GAP:   4.9514 eV
 TTTTTTTTTTTTTTTTTTTTTTTTTTTTTT PDIG        TELAPSE     2384.66 TCPU     1205.93
 CHARGE NORMALIZATION FACTOR   1.00000000
 TOTAL ATOMIC CHARGES:
   5.8313953   5.8313953   5.8313953   5.8313953   5.8314132   5.8313846
   5.8314132   5.8313846   5.8314132   5.8313846   5.8314132   5.8313846
   6.0207394   6.0207394   6.0207394   6.0207394   6.0207555   6.0207087
   6.0207555   6.0207087   6.0207555   6.0207087   6.0207555   6.0207087
   5.6956423   5.6956423   5.6956423   5.6956423   5.6956103   5.6955740
   5.6956103   5.6955740   5.6956103   5.6955740   5.6956103   5.6955740
   6.0059697   6.0059697   6.0059697   6.0059697   6.0059337   6.0059923
   6.0059337   6.0059923   6.0059337   6.0059923   6.0059337   6.0059923
   0.8687720   0.8687720   0.8687720   0.8687720   0.8687623   0.8687571
   0.8687623   0.8687571   0.8687623   0.8687571   0.8687623   0.8687571
   0.8699634   0.8699634   0.8699634   0.8699634   0.8699524   0.8699689
   0.8699524   0.8699689   0.8699524   0.8699689   0.8699524   0.8699689
   0.8677924   0.8677924   0.8677924   0.8677924   0.8677680   0.8677749
   0.8677680   0.8677749   0.8677680   0.8677749   0.8677680   0.8677749
   7.6320228   7.6320228   7.6320228   7.6320228   7.6320034   7.6318987
   7.6320034   7.6318987   7.6320034   7.6318987   7.6320034   7.6318987
   7.6273138   7.6273138   7.6273138   7.6273138   7.6273771   7.6274257
   7.6273771   7.6274257   7.6273771   7.6274257   7.6273771   7.6274257
   8.3156788   8.3156788   8.3156788   8.3156788   8.3156830   8.3157351
   8.3156830   8.3157351   8.3156830   8.3157351   8.3156830   8.3157351
  18.5294993  18.5294993  18.5294420  18.5295214  18.5295214  18.5294420
 TTTTTTTTTTTTTTTTTTTTTTTTTTTTTT MOQGAD      TELAPSE     2384.68 TCPU     1205.95
 TTTTTTTTTTTTTTTTTTTTTTTTTTTTTT SHELLXN     TELAPSE     2426.64 TCPU     1237.69
 TTTTTTTTTTTTTTTTTTTTTTTTTTTTTT MONMO3      TELAPSE     2430.72 TCPU     1241.77
 NUMERICALLY INTEGRATED DENSITY    708.0000438691
 TTTTTTTTTTTTTTTTTTTTTTTTTTTTTT NUMDFT      TELAPSE     2436.10 TCPU     1247.15
 CYC   6 ETOT(AU) -5.427036112946E+03 DETOT -1.47E-03 tst  1.51E-06 PX  5.23E-03
 TTTTTTTTTTTTTTTTTTTTTTTTTTTTTT DIIS        TELAPSE     2436.92 TCPU     1247.97
 DIIS TEST: 0.11900E-02 AT SCF   CYCLE   6 - DIIS ACTIVE - HISTORY:     6 CYCLES
 TTTTTTTTTTTTTTTTTTTTTTTTTTTTTT FDIK        TELAPSE     2439.41 TCPU     1249.80
 INSULATING STATE
 TOP OF VALENCE BANDS -    BAND    354; K    2; EIG -2.4988298E-01 AU
 TOP OF VALENCE BANDS -    BAND    354; K    1; EIG -2.5029744E-01 AU
 BOTTOM OF VIRTUAL BANDS - BAND    355; K    1; EIG -6.7861421E-02 AU
 INDIRECT ENERGY BAND GAP:   4.9531 eV
 TTTTTTTTTTTTTTTTTTTTTTTTTTTTTT PDIG        TELAPSE     2439.79 TCPU     1250.18
 CHARGE NORMALIZATION FACTOR   1.00000000
 TOTAL ATOMIC CHARGES:
   5.8291307   5.8291307   5.8291307   5.8291307   5.8291567   5.8291798
   5.8291567   5.8291798   5.8291567   5.8291798   5.8291567   5.8291798
   6.0192671   6.0192671   6.0192671   6.0192671   6.0192783   6.0192727
   6.0192783   6.0192727   6.0192783   6.0192727   6.0192783   6.0192727
   5.6977959   5.6977959   5.6977959   5.6977959   5.6977957   5.6978217
   5.6977957   5.6978217   5.6977957   5.6978217   5.6977957   5.6978217
   6.0049958   6.0049958   6.0049958   6.0049958   6.0049943   6.0049685
   6.0049943   6.0049685   6.0049943   6.0049685   6.0049943   6.0049685
   0.8687804   0.8687804   0.8687804   0.8687804   0.8687866   0.8687885
   0.8687866   0.8687885   0.8687866   0.8687885   0.8687866   0.8687885
   0.8700219   0.8700219   0.8700219   0.8700219   0.8700242   0.8700260
   0.8700242   0.8700260   0.8700242   0.8700260   0.8700242   0.8700260
   0.8676168   0.8676168   0.8676168   0.8676168   0.8676137   0.8676254
   0.8676137   0.8676254   0.8676137   0.8676254   0.8676137   0.8676254
   7.6301699   7.6301699   7.6301699   7.6301699   7.6301661   7.6302749
   7.6301661   7.6302749   7.6301661   7.6302749   7.6301661   7.6302749
   7.6308319   7.6308319   7.6308319   7.6308319   7.6308172   7.6307107
   7.6308172   7.6307107   7.6308172   7.6307107   7.6308172   7.6307107
   8.3169214   8.3169214   8.3169214   8.3169214   8.3169071   8.3168592
   8.3169071   8.3168592   8.3169071   8.3168592   8.3169071   8.3168592
  18.5289484  18.5289484  18.5289245  18.5289283  18.5289283  18.5289245
 TTTTTTTTTTTTTTTTTTTTTTTTTTTTTT MOQGAD      TELAPSE     2439.80 TCPU     1250.20
 TTTTTTTTTTTTTTTTTTTTTTTTTTTTTT SHELLXN     TELAPSE     2481.53 TCPU     1281.92
 TTTTTTTTTTTTTTTTTTTTTTTTTTTTTT MONMO3      TELAPSE     2485.70 TCPU     1286.09
 NUMERICALLY INTEGRATED DENSITY    708.0000439059
 TTTTTTTTTTTTTTTTTTTTTTTTTTTTTT NUMDFT      TELAPSE     2490.32 TCPU     1290.71
 CYC   7 ETOT(AU) -5.427036242329E+03 DETOT -1.29E-04 tst  1.13E-07 PX  1.20E-03
 TTTTTTTTTTTTTTTTTTTTTTTTTTTTTT DIIS        TELAPSE     2492.23 TCPU     1292.61
 DIIS TEST: 0.19896E-03 AT SCF   CYCLE   7 - DIIS ACTIVE - HISTORY:     7 CYCLES
 TTTTTTTTTTTTTTTTTTTTTTTTTTTTTT FDIK        TELAPSE     2495.25 TCPU     1293.26
 INSULATING STATE
 TOP OF VALENCE BANDS -    BAND    354; K    4; EIG -2.4986243E-01 AU
 TOP OF VALENCE BANDS -    BAND    354; K    1; EIG -2.5027703E-01 AU
 BOTTOM OF VIRTUAL BANDS - BAND    355; K    1; EIG -6.7840114E-02 AU
 INDIRECT ENERGY BAND GAP:   4.9531 eV
 TTTTTTTTTTTTTTTTTTTTTTTTTTTTTT PDIG        TELAPSE     2495.65 TCPU     1293.66
 CHARGE NORMALIZATION FACTOR   1.00000000
 TOTAL ATOMIC CHARGES:
   5.8305942   5.8305942   5.8305942   5.8305942   5.8306134   5.8305605
   5.8306134   5.8305605   5.8306134   5.8305605   5.8306134   5.8305605
   6.0206422   6.0206422   6.0206422   6.0206422   6.0206153   6.0205831
   6.0206153   6.0205831   6.0206153   6.0205831   6.0206153   6.0205831
   5.6969630   5.6969630   5.6969630   5.6969630   5.6969594   5.6969459
   5.6969594   5.6969459   5.6969594   5.6969459   5.6969594   5.6969459
   6.0059843   6.0059843   6.0059843   6.0059843   6.0059535   6.0060231
   6.0059535   6.0060231   6.0059535   6.0060231   6.0059535   6.0060231
   0.8685677   0.8685677   0.8685677   0.8685677   0.8685654   0.8685577
   0.8685654   0.8685577   0.8685654   0.8685577   0.8685654   0.8685577
   0.8699040   0.8699040   0.8699040   0.8699040   0.8699029   0.8699120
   0.8699029   0.8699120   0.8699029   0.8699120   0.8699029   0.8699120
   0.8676727   0.8676727   0.8676727   0.8676727   0.8676734   0.8676779
   0.8676734   0.8676779   0.8676734   0.8676779   0.8676734   0.8676779
   7.6307622   7.6307622   7.6307622   7.6307622   7.6307646   7.6306392
   7.6307646   7.6306392   7.6307646   7.6306392   7.6307646   7.6306392
   7.6277159   7.6277159   7.6277159   7.6277159   7.6277403   7.6278241
   7.6277403   7.6278241   7.6277403   7.6278241   7.6277403   7.6278241
   8.3166676   8.3166676   8.3166676   8.3166676   8.3166657   8.3167363
   8.3166657   8.3167363   8.3166657   8.3167363   8.3166657   8.3167363
  18.5290600  18.5290600  18.5290798  18.5290848  18.5290848  18.5290798
 TTTTTTTTTTTTTTTTTTTTTTTTTTTTTT MOQGAD      TELAPSE     2495.67 TCPU     1293.68
 TTTTTTTTTTTTTTTTTTTTTTTTTTTTTT SHELLXN     TELAPSE     2541.96 TCPU     1325.39
 TTTTTTTTTTTTTTTTTTTTTTTTTTTTTT MONMO3      TELAPSE     2546.05 TCPU     1329.48
 NUMERICALLY INTEGRATED DENSITY    708.0000438971
 TTTTTTTTTTTTTTTTTTTTTTTTTTTTTT NUMDFT      TELAPSE     2550.46 TCPU     1333.89
 CYC   8 ETOT(AU) -5.427036252104E+03 DETOT -9.78E-06 tst  5.48E-08 PX  5.14E-04
 TTTTTTTTTTTTTTTTTTTTTTTTTTTTTT DIIS        TELAPSE     2551.04 TCPU     1334.47
 DIIS TEST: 0.95957E-04 AT SCF   CYCLE   8 - DIIS ACTIVE - HISTORY:     8 CYCLES
 TTTTTTTTTTTTTTTTTTTTTTTTTTTTTT FDIK        TELAPSE     2553.45 TCPU     1336.28
 INSULATING STATE
 TOP OF VALENCE BANDS -    BAND    354; K    2; EIG -2.4984929E-01 AU
 TOP OF VALENCE BANDS -    BAND    354; K    1; EIG -2.5026369E-01 AU
 BOTTOM OF VIRTUAL BANDS - BAND    355; K    1; EIG -6.7884684E-02 AU
 INDIRECT ENERGY BAND GAP:   4.9515 eV
 TTTTTTTTTTTTTTTTTTTTTTTTTTTTTT PDIG        TELAPSE     2553.85 TCPU     1336.68
 CHARGE NORMALIZATION FACTOR   1.00000000
 TOTAL ATOMIC CHARGES:
   5.8305076   5.8305076   5.8305076   5.8305076   5.8305150   5.8305435
   5.8305150   5.8305435   5.8305150   5.8305435   5.8305150   5.8305435
   6.0198881   6.0198881   6.0198881   6.0198881   6.0199107   6.0199197
   6.0199107   6.0199197   6.0199107   6.0199197   6.0199107   6.0199197
   5.6969637   5.6969637   5.6969637   5.6969637   5.6969482   5.6969648
   5.6969482   5.6969648   5.6969482   5.6969648   5.6969482   5.6969648
   6.0054843   6.0054843   6.0054843   6.0054843   6.0054824   6.0054623
   6.0054824   6.0054623   6.0054824   6.0054623   6.0054824   6.0054623
   0.8685016   0.8685016   0.8685016   0.8685016   0.8685090   0.8685132
   0.8685090   0.8685132   0.8685090   0.8685132   0.8685090   0.8685132
   0.8700127   0.8700127   0.8700127   0.8700127   0.8700154   0.8700075
   0.8700154   0.8700075   0.8700154   0.8700075   0.8700154   0.8700075
   0.8676731   0.8676731   0.8676731   0.8676731   0.8676757   0.8676795
   0.8676757   0.8676795   0.8676757   0.8676795   0.8676757   0.8676795
   7.6302950   7.6302950   7.6302950   7.6302950   7.6302973   7.6303824
   7.6302973   7.6303824   7.6302973   7.6303824   7.6302973   7.6303824
   7.6295354   7.6295354   7.6295354   7.6295354   7.6295205   7.6294468
   7.6295205   7.6294468   7.6295205   7.6294468   7.6295205   7.6294468
   8.3166978   8.3166978   8.3166978   8.3166978   8.3166898   8.3166444
   8.3166898   8.3166444   8.3166898   8.3166444   8.3166898   8.3166444
  18.5288796  18.5288796  18.5288738  18.5288718  18.5288718  18.5288738
 TTTTTTTTTTTTTTTTTTTTTTTTTTTTTT MOQGAD      TELAPSE     2553.87 TCPU     1336.70
 TTTTTTTTTTTTTTTTTTTTTTTTTTTTTT SHELLXN     TELAPSE     2596.31 TCPU     1368.42
 TTTTTTTTTTTTTTTTTTTTTTTTTTTTTT MONMO3      TELAPSE     2600.35 TCPU     1372.46
 NUMERICALLY INTEGRATED DENSITY    708.0000439065
 TTTTTTTTTTTTTTTTTTTTTTTTTTTTTT NUMDFT      TELAPSE     2604.87 TCPU     1376.98
 CYC   9 ETOT(AU) -5.427036261199E+03 DETOT -9.10E-06 tst  2.03E-08 PX  2.60E-04
 TTTTTTTTTTTTTTTTTTTTTTTTTTTTTT DIIS        TELAPSE     2606.67 TCPU     1378.78
 DIIS TEST: 0.19642E-04 AT SCF   CYCLE   9 - DIIS ACTIVE - HISTORY:     9 CYCLES
 TTTTTTTTTTTTTTTTTTTTTTTTTTTTTT FDIK        TELAPSE     2610.37 TCPU     1381.95
 INSULATING STATE
 TOP OF VALENCE BANDS -    BAND    354; K    4; EIG -2.4986445E-01 AU
 TOP OF VALENCE BANDS -    BAND    354; K    1; EIG -2.5027916E-01 AU
 BOTTOM OF VIRTUAL BANDS - BAND    355; K    1; EIG -6.7847184E-02 AU
 INDIRECT ENERGY BAND GAP:   4.9529 eV
 TTTTTTTTTTTTTTTTTTTTTTTTTTTTTT PDIG        TELAPSE     2610.75 TCPU     1382.34
 CHARGE NORMALIZATION FACTOR   1.00000000
 TOTAL ATOMIC CHARGES:
   5.8301108   5.8301108   5.8301108   5.8301108   5.8301169   5.8300789
   5.8301169   5.8300789   5.8301169   5.8300789   5.8301169   5.8300789
   6.0200984   6.0200984   6.0200984   6.0200984   6.0200804   6.0200613
   6.0200804   6.0200613   6.0200804   6.0200613   6.0200804   6.0200613
   5.6971008   5.6971008   5.6971008   5.6971008   5.6971118   5.6970985
   5.6971118   5.6970985   5.6971118   5.6970985   5.6971118   5.6970985
   6.0055300   6.0055300   6.0055300   6.0055300   6.0055151   6.0055500
   6.0055151   6.0055500   6.0055151   6.0055500   6.0055151   6.0055500
   0.8686125   0.8686125   0.8686125   0.8686125   0.8686100   0.8686046
   0.8686100   0.8686046   0.8686100   0.8686046   0.8686100   0.8686046
   0.8699544   0.8699544   0.8699544   0.8699544   0.8699507   0.8699558
   0.8699507   0.8699558   0.8699507   0.8699558   0.8699507   0.8699558
   0.8676639   0.8676639   0.8676639   0.8676639   0.8676615   0.8676630
   0.8676615   0.8676630   0.8676615   0.8676630   0.8676615   0.8676630
   7.6307149   7.6307149   7.6307149   7.6307149   7.6307106   7.6306341
   7.6307106   7.6306341   7.6307106   7.6306341   7.6307106   7.6306341
   7.6290438   7.6290438   7.6290438   7.6290438   7.6290628   7.6291224
   7.6290628   7.6291224   7.6290628   7.6291224   7.6290628   7.6291224
   8.3167043   8.3167043   8.3167043   8.3167043   8.3167056   8.3167585
   8.3167056   8.3167585   8.3167056   8.3167585   8.3167056   8.3167585
  18.5289341  18.5289341  18.5289436  18.5289497  18.5289497  18.5289436
 TTTTTTTTTTTTTTTTTTTTTTTTTTTTTT MOQGAD      TELAPSE     2610.77 TCPU     1382.36
 TTTTTTTTTTTTTTTTTTTTTTTTTTTTTT SHELLXN     TELAPSE     2653.84 TCPU     1414.06
 TTTTTTTTTTTTTTTTTTTTTTTTTTTTTT MONMO3      TELAPSE     2658.18 TCPU     1418.40
 NUMERICALLY INTEGRATED DENSITY    708.0000439004
 TTTTTTTTTTTTTTTTTTTTTTTTTTTTTT NUMDFT      TELAPSE     2662.69 TCPU     1422.91
 CYC  10 ETOT(AU) -5.427036262388E+03 DETOT -1.19E-06 tst  3.94E-09 PX  1.13E-04
 TTTTTTTTTTTTTTTTTTTTTTTTTTTTTT DIIS        TELAPSE     2664.93 TCPU     1425.15
 DIIS TEST: 0.41237E-05 AT SCF   CYCLE  10 - DIIS ACTIVE - HISTORY:    10 CYCLES
 TTTTTTTTTTTTTTTTTTTTTTTTTTTTTT FDIK        TELAPSE     2667.54 TCPU     1426.61
 INSULATING STATE
 TOP OF VALENCE BANDS -    BAND    354; K    2; EIG -2.4985790E-01 AU
 TOP OF VALENCE BANDS -    BAND    354; K    1; EIG -2.5027198E-01 AU
 BOTTOM OF VIRTUAL BANDS - BAND    355; K    1; EIG -6.7861947E-02 AU
 INDIRECT ENERGY BAND GAP:   4.9524 eV
 TTTTTTTTTTTTTTTTTTTTTTTTTTTTTT PDIG        TELAPSE     2667.93 TCPU     1427.00
 CHARGE NORMALIZATION FACTOR   1.00000000
 TOTAL ATOMIC CHARGES:
   5.8303330   5.8303330   5.8303330   5.8303330   5.8303287   5.8303806
   5.8303287   5.8303806   5.8303287   5.8303806   5.8303287   5.8303806
   6.0200477   6.0200477   6.0200477   6.0200477   6.0200725   6.0200956
   6.0200725   6.0200956   6.0200725   6.0200956   6.0200725   6.0200956
   5.6971331   5.6971331   5.6971331   5.6971331   5.6971131   5.6971337
   5.6971131   5.6971337   5.6971131   5.6971337   5.6971131   5.6971337
   6.0055814   6.0055814   6.0055814   6.0055814   6.0056018   6.0055563
   6.0056018   6.0055563   6.0056018   6.0055563   6.0056018   6.0055563
   0.8685486   0.8685486   0.8685486   0.8685486   0.8685549   0.8685609
   0.8685549   0.8685609   0.8685549   0.8685609   0.8685549   0.8685609
   0.8699802   0.8699802   0.8699802   0.8699802   0.8699833   0.8699751
   0.8699833   0.8699751   0.8699833   0.8699751   0.8699833   0.8699751
   0.8676646   0.8676646   0.8676646   0.8676646   0.8676681   0.8676693
   0.8676681   0.8676693   0.8676681   0.8676693   0.8676681   0.8676693
   7.6302995   7.6302995   7.6302995   7.6302995   7.6303057   7.6304222
   7.6303057   7.6304222   7.6303057   7.6304222   7.6303057   7.6304222
   7.6292160   7.6292160   7.6292160   7.6292160   7.6291909   7.6291013
   7.6291909   7.6291013   7.6291909   7.6291013   7.6291909   7.6291013
   8.3167329   8.3167329   8.3167329   8.3167329   8.3167290   8.3166512
   8.3167290   8.3166512   8.3167290   8.3166512   8.3167290   8.3166512
  18.5289188  18.5289188  18.5289134  18.5289053  18.5289053  18.5289134
 TTTTTTTTTTTTTTTTTTTTTTTTTTTTTT MOQGAD      TELAPSE     2667.95 TCPU     1427.02
 TTTTTTTTTTTTTTTTTTTTTTTTTTTTTT SHELLXN     TELAPSE     2710.33 TCPU     1458.74
 TTTTTTTTTTTTTTTTTTTTTTTTTTTTTT MONMO3      TELAPSE     2714.22 TCPU     1462.63
 NUMERICALLY INTEGRATED DENSITY    708.0000439046
 TTTTTTTTTTTTTTTTTTTTTTTTTTTTTT NUMDFT      TELAPSE     2718.63 TCPU     1467.04
 CYC  11 ETOT(AU) -5.427036262511E+03 DETOT -1.23E-07 tst  1.35E-09 PX  6.06E-05
 TTTTTTTTTTTTTTTTTTTTTTTTTTTTTT DIIS        TELAPSE     2720.10 TCPU     1468.51
 DIIS TEST: 0.19176E-05 AT SCF   CYCLE  11 - DIIS ACTIVE - HISTORY:    11 CYCLES
 TTTTTTTTTTTTTTTTTTTTTTTTTTTTTT FDIK        TELAPSE     2722.81 TCPU     1470.43
 INSULATING STATE
 TOP OF VALENCE BANDS -    BAND    354; K    4; EIG -2.4985585E-01 AU
 TOP OF VALENCE BANDS -    BAND    354; K    1; EIG -2.5027051E-01 AU
 BOTTOM OF VIRTUAL BANDS - BAND    355; K    1; EIG -6.7862796E-02 AU
 INDIRECT ENERGY BAND GAP:   4.9523 eV
 TTTTTTTTTTTTTTTTTTTTTTTTTTTTTT PDIG        TELAPSE     2723.18 TCPU     1470.80
 CHARGE NORMALIZATION FACTOR   1.00000000
 TOTAL ATOMIC CHARGES:
   5.8303075   5.8303075   5.8303075   5.8303075   5.8303125   5.8302610
   5.8303125   5.8302610   5.8303125   5.8302610   5.8303125   5.8302610
   6.0200550   6.0200550   6.0200550   6.0200550   6.0200298   6.0200100
   6.0200298   6.0200100   6.0200298   6.0200100   6.0200298   6.0200100
   5.6970117   5.6970117   5.6970117   5.6970117   5.6970257   5.6970125
   5.6970257   5.6970125   5.6970257   5.6970125   5.6970257   5.6970125
   6.0055143   6.0055143   6.0055143   6.0055143   6.0054993   6.0055386
   6.0054993   6.0055386   6.0054993   6.0055386   6.0054993   6.0055386
   0.8685689   0.8685689   0.8685689   0.8685689   0.8685636   0.8685579
   0.8685636   0.8685579   0.8685636   0.8685579   0.8685636   0.8685579
   0.8699752   0.8699752   0.8699752   0.8699752   0.8699721   0.8699788
   0.8699721   0.8699788   0.8699721   0.8699788   0.8699721   0.8699788
   0.8676733   0.8676733   0.8676733   0.8676733   0.8676712   0.8676699
   0.8676712   0.8676699   0.8676712   0.8676699   0.8676712   0.8676699
   7.6306026   7.6306026   7.6306026   7.6306026   7.6305984   7.6304997
   7.6305984   7.6304997   7.6305984   7.6304997   7.6305984   7.6304997
   7.6291424   7.6291424   7.6291424   7.6291424   7.6291643   7.6292407
   7.6291643   7.6292407   7.6291643   7.6292407   7.6291643   7.6292407
   8.3166964   8.3166964   8.3166964   8.3166964   8.3166995   8.3167700
   8.3166995   8.3167700   8.3166995   8.3167700   8.3166995   8.3167700
  18.5289086  18.5289086  18.5289199  18.5289258  18.5289258  18.5289199
 TTTTTTTTTTTTTTTTTTTTTTTTTTTTTT MOQGAD      TELAPSE     2723.20 TCPU     1470.82
 TTTTTTTTTTTTTTTTTTTTTTTTTTTTTT SHELLXN     TELAPSE     2774.57 TCPU     1502.51
 TTTTTTTTTTTTTTTTTTTTTTTTTTTTTT MONMO3      TELAPSE     2779.18 TCPU     1507.12
 NUMERICALLY INTEGRATED DENSITY    708.0000439030
 TTTTTTTTTTTTTTTTTTTTTTTTTTTTTT NUMDFT      TELAPSE     2783.60 TCPU     1511.55
 CYC  12 ETOT(AU) -5.427036262683E+03 DETOT -1.71E-07 tst  4.98E-10 PX  4.00E-05
 TTTTTTTTTTTTTTTTTTTTTTTTTTTTTT DIIS        TELAPSE     2787.16 TCPU     1515.10
 DIIS TEST: 0.60649E-06 AT SCF   CYCLE  12 - DIIS ACTIVE - HISTORY:    12 CYCLES
 TTTTTTTTTTTTTTTTTTTTTTTTTTTTTT FDIK        TELAPSE     2790.25 TCPU     1517.56
 INSULATING STATE
 TOP OF VALENCE BANDS -    BAND    354; K    2; EIG -2.4985933E-01 AU
 TOP OF VALENCE BANDS -    BAND    354; K    1; EIG -2.5027374E-01 AU
 BOTTOM OF VIRTUAL BANDS - BAND    355; K    1; EIG -6.7857405E-02 AU
 INDIRECT ENERGY BAND GAP:   4.9525 eV
 TTTTTTTTTTTTTTTTTTTTTTTTTTTTTT PDIG        TELAPSE     2790.68 TCPU     1517.99
 CHARGE NORMALIZATION FACTOR   1.00000000
 TOTAL ATOMIC CHARGES:
   5.8302464   5.8302464   5.8302464   5.8302464   5.8302442   5.8302828
   5.8302442   5.8302828   5.8302442   5.8302828   5.8302442   5.8302828
   6.0200464   6.0200464   6.0200464   6.0200464   6.0200640   6.0200781
   6.0200640   6.0200781   6.0200640   6.0200781   6.0200640   6.0200781
   5.6970763   5.6970763   5.6970763   5.6970763   5.6970634   5.6970752
   5.6970634   5.6970752   5.6970634   5.6970752   5.6970634   5.6970752
   6.0055528   6.0055528   6.0055528   6.0055528   6.0055651   6.0055358
   6.0055651   6.0055358   6.0055651   6.0055358   6.0055651   6.0055358
   0.8685688   0.8685688   0.8685688   0.8685688   0.8685730   0.8685776
   0.8685730   0.8685776   0.8685730   0.8685776   0.8685730   0.8685776
   0.8699715   0.8699715   0.8699715   0.8699715   0.8699739   0.8699684
   0.8699739   0.8699684   0.8699739   0.8699684   0.8699739   0.8699684
   0.8676653   0.8676653   0.8676653   0.8676653   0.8676680   0.8676681
   0.8676680   0.8676681   0.8676680   0.8676681   0.8676680   0.8676681
   7.6304883   7.6304883   7.6304883   7.6304883   7.6304916   7.6305728
   7.6304916   7.6305728   7.6304916   7.6305728   7.6304916   7.6305728
   7.6291881   7.6291881   7.6291881   7.6291881   7.6291707   7.6291104
   7.6291707   7.6291104   7.6291707   7.6291104   7.6291707   7.6291104
   8.3167321   8.3167321   8.3167321   8.3167321   8.3167302   8.3166737
   8.3167302   8.3166737   8.3167302   8.3166737   8.3167302   8.3166737
  18.5289224  18.5289224  18.5289188  18.5289135  18.5289135  18.5289188
 TTTTTTTTTTTTTTTTTTTTTTTTTTTTTT MOQGAD      TELAPSE     2790.70 TCPU     1518.01
 TTTTTTTTTTTTTTTTTTTTTTTTTTTTTT SHELLXN     TELAPSE     2834.12 TCPU     1549.73
 TTTTTTTTTTTTTTTTTTTTTTTTTTTTTT MONMO3      TELAPSE     2839.33 TCPU     1554.93
 NUMERICALLY INTEGRATED DENSITY    708.0000439026
 TTTTTTTTTTTTTTTTTTTTTTTTTTTTTT NUMDFT      TELAPSE     2843.83 TCPU     1559.44
 CYC  13 ETOT(AU) -5.427036262702E+03 DETOT -1.99E-08 tst  2.12E-10 PX  3.66E-05
 TTTTTTTTTTTTTTTTTTTTTTTTTTTTTT DIIS        TELAPSE     2844.27 TCPU     1559.87
 DIIS TEST: 0.21612E-06 AT SCF   CYCLE  13 - DIIS ACTIVE - HISTORY:    13 CYCLES
 TTTTTTTTTTTTTTTTTTTTTTTTTTTTTT FDIK        TELAPSE     2846.42 TCPU     1561.47
 INSULATING STATE
 TOP OF VALENCE BANDS -    BAND    354; K    4; EIG -2.4985941E-01 AU
 TOP OF VALENCE BANDS -    BAND    354; K    1; EIG -2.5027426E-01 AU
 BOTTOM OF VIRTUAL BANDS - BAND    355; K    1; EIG -6.7859168E-02 AU
 INDIRECT ENERGY BAND GAP:   4.9525 eV
 TTTTTTTTTTTTTTTTTTTTTTTTTTTTTT PDIG        TELAPSE     2846.84 TCPU     1561.88
 CHARGE NORMALIZATION FACTOR   1.00000000
 TOTAL ATOMIC CHARGES:
   5.8302802   5.8302802   5.8302802   5.8302802   5.8302822   5.8302525
   5.8302822   5.8302525   5.8302822   5.8302525   5.8302822   5.8302525
   6.0200682   6.0200682   6.0200682   6.0200682   6.0200555   6.0200441
   6.0200555   6.0200441   6.0200555   6.0200441   6.0200555   6.0200441
   5.6970854   5.6970854   5.6970854   5.6970854   5.6970928   5.6970864
   5.6970928   5.6970864   5.6970928   5.6970864   5.6970928   5.6970864
   6.0055468   6.0055468   6.0055468   6.0055468   6.0055394   6.0055605
   6.0055394   6.0055605   6.0055394   6.0055605   6.0055394   6.0055605
   0.8685717   0.8685717   0.8685717   0.8685717   0.8685691   0.8685660
   0.8685691   0.8685660   0.8685691   0.8685660   0.8685691   0.8685660
   0.8699732   0.8699732   0.8699732   0.8699732   0.8699714   0.8699754
   0.8699714   0.8699754   0.8699714   0.8699754   0.8699714   0.8699754
   0.8676690   0.8676690   0.8676690   0.8676690   0.8676677   0.8676672
   0.8676677   0.8676672   0.8676677   0.8676672   0.8676677   0.8676672
   7.6305125   7.6305125   7.6305125   7.6305125   7.6305094   7.6304524
   7.6305094   7.6304524   7.6305094   7.6304524   7.6305094   7.6304524
   7.6291358   7.6291358   7.6291358   7.6291358   7.6291484   7.6291917
   7.6291484   7.6291917   7.6291484   7.6291917   7.6291484   7.6291917
   8.3167019   8.3167019   8.3167019   8.3167019   8.3167034   8.3167441
   8.3167034   8.3167441   8.3167034   8.3167441   8.3167034   8.3167441
  18.5289162  18.5289162  18.5289167  18.5289181  18.5289181  18.5289167
 TTTTTTTTTTTTTTTTTTTTTTTTTTTTTT MOQGAD      TELAPSE     2846.86 TCPU     1561.90
 TTTTTTTTTTTTTTTTTTTTTTTTTTTTTT SHELLXN     TELAPSE     2888.74 TCPU     1593.63
 TTTTTTTTTTTTTTTTTTTTTTTTTTTTTT MONMO3      TELAPSE     2893.02 TCPU     1597.90
 NUMERICALLY INTEGRATED DENSITY    708.0000439031
 TTTTTTTTTTTTTTTTTTTTTTTTTTTTTT NUMDFT      TELAPSE     2897.53 TCPU     1602.42
 CYC  14 ETOT(AU) -5.427036262710E+03 DETOT -7.67E-09 tst  1.64E-10 PX  2.52E-05
 TTTTTTTTTTTTTTTTTTTTTTTTTTTTTT DIIS        TELAPSE     2907.15 TCPU     1612.04
 DIIS TEST: 0.12096E-06 AT SCF   CYCLE  14 - DIIS ACTIVE - HISTORY:    14 CYCLES
 TTTTTTTTTTTTTTTTTTTTTTTTTTTTTT FDIK        TELAPSE     2911.19 TCPU     1614.32
 INSULATING STATE
 TOP OF VALENCE BANDS -    BAND    354; K    2; EIG -2.4985843E-01 AU
 TOP OF VALENCE BANDS -    BAND    354; K    1; EIG -2.5027348E-01 AU
 BOTTOM OF VIRTUAL BANDS - BAND    355; K    1; EIG -6.7859898E-02 AU
 INDIRECT ENERGY BAND GAP:   4.9524 eV
 TTTTTTTTTTTTTTTTTTTTTTTTTTTTTT PDIG        TELAPSE     2911.59 TCPU     1614.72
 CHARGE NORMALIZATION FACTOR   1.00000000
 TOTAL ATOMIC CHARGES:
   5.8302768   5.8302768   5.8302768   5.8302768   5.8302771   5.8302796
   5.8302771   5.8302796   5.8302771   5.8302796   5.8302771   5.8302796
   6.0200491   6.0200491   6.0200491   6.0200491   6.0200493   6.0200507
   6.0200493   6.0200507   6.0200493   6.0200507   6.0200493   6.0200507
   5.6970608   5.6970608   5.6970608   5.6970608   5.6970603   5.6970610
   5.6970603   5.6970610   5.6970603   5.6970610   5.6970603   5.6970610
   6.0055421   6.0055421   6.0055421   6.0055421   6.0055427   6.0055408
   6.0055427   6.0055408   6.0055427   6.0055408   6.0055427   6.0055408
   0.8685679   0.8685679   0.8685679   0.8685679   0.8685681   0.8685685
   0.8685681   0.8685685   0.8685681   0.8685685   0.8685681   0.8685685
   0.8699733   0.8699733   0.8699733   0.8699733   0.8699736   0.8699734
   0.8699736   0.8699734   0.8699736   0.8699734   0.8699736   0.8699734
   0.8676687   0.8676687   0.8676687   0.8676687   0.8676690   0.8676690
   0.8676690   0.8676690   0.8676690   0.8676690   0.8676690   0.8676690
   7.6305182   7.6305182   7.6305182   7.6305182   7.6305181   7.6305230
   7.6305181   7.6305230   7.6305181   7.6305230   7.6305181   7.6305230
   7.6291653   7.6291653   7.6291653   7.6291653   7.6291649   7.6291612
   7.6291649   7.6291612   7.6291649   7.6291612   7.6291649   7.6291612
   8.3167193   8.3167193   8.3167193   8.3167193   8.3167190   8.3167150
   8.3167190   8.3167150   8.3167190   8.3167150   8.3167190   8.3167150
  18.5289162  18.5289162  18.5289159  18.5289163  18.5289163  18.5289159
 TTTTTTTTTTTTTTTTTTTTTTTTTTTTTT MOQGAD      TELAPSE     2911.60 TCPU     1614.74
 TTTTTTTTTTTTTTTTTTTTTTTTTTTTTT SHELLXN     TELAPSE     2944.77 TCPU     1646.40
 +++ ENERGIES IN A.U. +++
 ::: EXT EL-POLE                                  -6.0397858004402E+03
 ::: EXT EL-SPHEROPOLE                             5.0950554551481E+01
 ::: BIELET ZONE E-E                               1.0302257267333E+04
 ::: TOTAL E-E                                     4.3134220214439E+03
 ::: TOTAL E-N + N-E                              -1.5434138591790E+04
 ::: TOTAL N-N                                     1.2282485150147E+03
 ::: KINETIC ENERGY                                4.9710980474256E+03
 ::: PSEUDO TOTAL   ENERGY                        -4.9213700079060E+03
 ::: VIRIAL COEFFICIENT                            1.0050268587416E+00
 TTTTTTTTTTTTTTTTTTTTTTTTTTTTTT MONMO3      TELAPSE     2947.35 TCPU     1648.98
 NUMERICALLY INTEGRATED DENSITY    708.0000439030
 TTTTTTTTTTTTTTTTTTTTTTTTTTTTTT NUMDFT      TELAPSE     2951.79 TCPU     1653.42
 CYC  15 ETOT(AU) -5.427036262725E+03 DETOT -1.47E-08 tst  3.49E-11 PX  2.52E-05

 == SCF ENDED - CONVERGENCE ON ENERGY      E(AU) -5.4270362627248E+03 CYCLES  15


 ENERGY EXPRESSION=HARTREE+FOCK EXCH*0.25000+(PBE        EXCH)*0.75000+PBE        CORR


 TOTAL ENERGY(DFT)(AU)( 15) -5.4270362627248E+03 DE-1.5E-08 tester 3.5E-11
 TTTTTTTTTTTTTTTTTTTTTTTTTTTTTT EDFT        TELAPSE     2951.82 TCPU     1653.45

 *******************************************************************************
 *                             FORCE CALCULATION                               *
 *******************************************************************************

 TTTTTTTTTTTTTTTTTTTTTTTTTTTTTT NUMDFG      TELAPSE     2993.02 TCPU     1694.65
 INFORMATION **** EXCPOG **** EXCH. BIPO BUFFER LENGTH (WORDS) =    16000000
 WARNING **** EXCPOG **** EXCH. BIPO BUFFER TOO SMALL - TO AVOID I/O SET EXCHSIZE =     8220744
 WARNING **** GENPOG **** COULOMB BIPO BUFFER TOO SMALL - TO AVOID I/O SET BIPOSIZE =     5333700
 INFORMATION **** GENPOG **** BIPO BUFFER LENGTH (WORDS) =     4000000
 TTTTTTTTTTTTTTTTTTTTTTTTTTTTTT SHELXG      TELAPSE     3249.77 TCPU     1900.01


 D3 DISPERSION ENERGY (AU)       -2.7909113349197E-01
 TOTAL ENERGY + DISP (AU)        -5.4273153538583E+03

 CARTESIAN FORCES IN HARTREE/BOHR (ANALYTICAL)
   ATOM                     X                   Y                   Z
   1   6             3.906748814231E-06 -2.883872780579E-06  3.614449607614E-06
   2   6            -3.906748823113E-06  2.883872774362E-06  3.614449598288E-06
   3   6             3.906748823113E-06  2.883872775250E-06 -3.614449600953E-06
   4   6            -3.906748812454E-06 -2.883872773474E-06 -3.614449596512E-06
   5   6             3.251417552530E-06  4.764363000120E-06 -4.405424766318E-06
   6   6            -3.678346962133E-06  1.838089199957E-06  1.854530863099E-06
   7   6            -3.251417541428E-06 -4.764363001897E-06 -4.405424763654E-06
   8   6             3.678346957692E-06  1.838089214612E-06 -1.854530880863E-06
   9   6             3.251417550754E-06 -4.764363005449E-06  4.405424764542E-06
  10   6             3.678346952363E-06 -1.838089199513E-06  1.854530887968E-06
  11   6            -3.251417563188E-06  4.764362998344E-06  4.405424759213E-06
  12   6            -3.678346946145E-06 -1.838089194184E-06 -1.854530863099E-06
  13   6             1.804179818876E-06  1.373508874636E-06 -2.794967124409E-06
  14   6            -1.804179822429E-06 -1.373508876412E-06 -2.794967132402E-06
  15   6             1.804179817100E-06 -1.373508853320E-06  2.794967122632E-06
  16   6            -1.804179854403E-06  1.373508878189E-06  2.794967137731E-06
  17   6            -5.777474862967E-07  2.895469677355E-06  1.970773347182E-06
  18   6             2.559190846796E-06 -1.864328712742E-06  1.434581593074E-06
  19   6             5.777474836322E-07 -2.895469684461E-06  1.970773361393E-06
  20   6            -2.559190851237E-06 -1.864328706525E-06 -1.434581605508E-06
  21   6            -5.777474827440E-07 -2.895469696895E-06 -1.970773347182E-06
  22   6            -2.559190831697E-06  1.864328709189E-06  1.434581594850E-06
  23   6             5.777474783031E-07  2.895469654263E-06 -1.970773341853E-06
  24   6             2.559190869000E-06  1.864328708301E-06 -1.434581607285E-06
  25   6            -5.557935004674E-06 -2.771637198917E-08 -3.715013858097E-06
  26   6             5.557935005562E-06  2.771636314902E-08 -3.715013846550E-06
  27   6            -5.557934994016E-06  2.771637186427E-08  3.715013878969E-06
  28   6             5.557934992240E-06 -2.771637214183E-08  3.715013877859E-06
  29   6            -4.046552114279E-06 -6.751102445079E-06  9.308810217101E-07
  30   6             3.506974401574E-07 -3.479691427000E-06 -5.890125920338E-06
  31   6             4.046552131820E-06  6.751102444191E-06  9.308810356989E-07
  32   6            -3.506974524115E-07 -3.479691461861E-06  5.890125937213E-06
  33   6            -4.046552107173E-06  6.751102461955E-06 -9.308810513531E-07
  34   6            -3.506974480399E-07  3.479691451647E-06 -5.890125914121E-06
  35   6             4.046552096515E-06 -6.751102449520E-06 -9.308810269282E-07
  36   6             3.506974279588E-07  3.479691437214E-06  5.890125915009E-06
  37   6             7.905961965093E-07 -7.162473947275E-07 -1.852453275220E-06
  38   6            -7.905961982857E-07  7.162473965039E-07 -1.852453278772E-06
  39   6             7.905962018384E-07  7.162473814049E-07  1.852453274331E-06
  40   6            -7.905961982857E-07 -7.162474027211E-07  1.852453256568E-06
  41   6            -3.952068836632E-06  7.308925731309E-08 -1.887017528013E-06
  42   6            -1.933625410899E-07 -3.338919833951E-07  1.275739236917E-06
  43   6             3.952068832191E-06 -7.308925376037E-08 -1.887017550217E-06
  44   6             1.933625402017E-07 -3.338919825069E-07 -1.275739231588E-06
  45   6            -3.952068842850E-06 -7.308925553673E-08  1.887017534230E-06
  46   6             1.933625295436E-07  3.338919940532E-07  1.275739233364E-06
  47   6             3.952068852620E-06  7.308926086580E-08  1.887017519131E-06
  48   6            -1.933625561890E-07  3.338919958296E-07 -1.275739219153E-06
  49   1             7.572441580450E-07 -1.023080339113E-06 -5.072325111988E-06
  50   1            -7.572441589332E-07  1.023080336671E-06 -5.072325108768E-06
  51   1             7.572441576009E-07  1.023080339113E-06  5.072325109268E-06
  52   1            -7.572441553805E-07 -1.023080334894E-06  5.072325108046E-06
  53   1            -4.524513395665E-06  1.009178896005E-07 -4.287356691890E-08
  54   1            -1.010634625764E-06 -4.613206099291E-06  1.062662758677E-06
  55   1             4.524513391058E-06 -1.009178838274E-07 -4.287356225596E-08
  56   1             1.010634626875E-06 -4.613206096071E-06 -1.062662760454E-06
  57   1            -4.524513391946E-06 -1.009178864919E-07  4.287356336619E-08
  58   1             1.010634626208E-06  4.613206094850E-06  1.062662758677E-06
  59   1             4.524513392168E-06  1.009178873801E-07  4.287356691890E-08
  60   1            -1.010634621768E-06  4.613206094073E-06 -1.062662756901E-06
  61   1             3.893477648287E-06  4.663786656867E-07 -6.231916113597E-06
  62   1            -3.893477650063E-06 -4.663786641323E-07 -6.231916112265E-06
  63   1             3.893477649175E-06 -4.663786634662E-07  6.231916114707E-06
  64   1            -3.893477646510E-06  4.663786630221E-07  6.231916113375E-06
  65   1            -6.748830150283E-06  3.683494231854E-06  3.492910742864E-07
  66   1             8.031375076101E-07 -7.117316011884E-06  2.600077825488E-06
  67   1             6.748830149395E-06 -3.683494231410E-06  3.492910749525E-07
  68   1            -8.031375062778E-07 -7.117316017879E-06 -2.600077820158E-06
  69   1            -6.748830145176E-06 -3.683494235407E-06 -3.492910742864E-07
  70   1            -8.031375082762E-07  7.117316010330E-06  2.600077824599E-06
  71   1             6.748830138736E-06  3.683494239404E-06 -3.492910760627E-07
  72   1             8.031375078321E-07  7.117316015215E-06 -2.600077819270E-06
  73   1             1.080434302025E-06 -2.391586228612E-06 -1.251363840327E-07
  74   1            -1.080434302914E-06  2.391586232608E-06 -1.251363845878E-07
  75   1             1.080434299805E-06  2.391586231720E-06  1.251363813681E-07
  76   1            -1.080434301581E-06 -2.391586228612E-06  1.251363831445E-07
  77   1             6.760818505036E-08  1.298974696695E-06 -2.394824855756E-06
  78   1            -2.910278181334E-06  2.810126614738E-07  2.140088952718E-06
  79   1            -6.760818427320E-08 -1.298974699360E-06 -2.394824857976E-06
  80   1             2.910278190660E-06  2.810126602526E-07 -2.140088958047E-06
  81   1             6.760818438423E-08 -1.298974701136E-06  2.394824860197E-06
  82   1             2.910278186441E-06 -2.810126635833E-07  2.140088950497E-06
  83   1            -6.760818549445E-08  1.298974696251E-06  2.394824861085E-06
  84   1            -2.910278185331E-06 -2.810126606967E-07 -2.140088952274E-06
  85   7             7.389052395279E-06 -1.483581258288E-06  2.780001979730E-07
  86   7            -7.389052374851E-06  1.483581266726E-06  2.780001717717E-07
  87   7             7.389052382845E-06  1.483581276496E-06 -2.780001828739E-07
  88   7            -7.389052392170E-06 -1.483581263617E-06 -2.780001926439E-07
  89   7             1.261498875582E-06  7.539918835064E-06 -7.817334859439E-07
  90   7            -3.908356063675E-06 -4.555114281324E-07  9.632460405751E-06
  91   7            -1.261498876470E-06 -7.539918851496E-06 -7.817335108129E-07
  92   7             3.908356070781E-06 -4.555114356819E-07 -9.632460368891E-06
  93   7             1.261498863592E-06 -7.539918817301E-06  7.817334779503E-07
  94   7             3.908356072113E-06  4.555114530014E-07  9.632460403530E-06
  95   7            -1.261498840055E-06  7.539918857269E-06  7.817335081484E-07
  96   7            -3.908356059235E-06  4.555114281324E-07 -9.632460418629E-06
  97   7             1.949204164298E-06 -3.605444287569E-06  1.053438479115E-06
  98   7            -1.949204172735E-06  3.605444290677E-06  1.053438485776E-06
  99   7             1.949204158969E-06  3.605444284016E-06 -1.053438515086E-06
 100   7            -1.949204165186E-06 -3.605444281796E-06 -1.053438512866E-06
 101   7             1.102219485016E-06  2.793119469935E-06 -4.034768647188E-06
 102   7            -3.196120977655E-06 -3.612540955267E-07  8.461488461009E-07
 103   7            -1.102219483684E-06 -2.793119479705E-06 -4.034768640082E-06
 104   7             3.196120982984E-06 -3.612541150666E-07 -8.461488412159E-07
 105   7             1.102219486793E-06 -2.793119493916E-06  4.034768651184E-06
 106   7             3.196120990534E-06  3.612541070730E-07  8.461488367750E-07
 107   7            -1.102219458815E-06  2.793119480593E-06  4.034768673833E-06
 108   7            -3.196120982096E-06  3.612540835363E-07 -8.461488341105E-07
 109   8            -1.864065474422E-06 -6.434294199664E-06 -4.147854901326E-06
 110   8             1.864065477974E-06  6.434294193447E-06 -4.147854881786E-06
 111   8            -1.864065481527E-06  6.434294197666E-06  4.147854887115E-06
 112   8             1.864065474422E-06 -6.434294192337E-06  4.147854893333E-06
 113   8            -4.319365927152E-06 -2.209730105562E-06 -6.192752474155E-06
 114   8            -5.461034374932E-06 -2.291294380896E-06 -7.204596883525E-07
 115   8             4.319365926264E-06  2.209730105562E-06 -6.192752467493E-06
 116   8             5.461034392473E-06 -2.291294388002E-06  7.204596812471E-07
 117   8            -4.319365931593E-06  2.209730105562E-06  6.192752474155E-06
 118   8             5.461034379817E-06  2.291294375567E-06 -7.204596812471E-07
 119   8             4.319365936034E-06 -2.209730116220E-06  6.192752476153E-06
 120   8            -5.461034372489E-06  2.291294378232E-06  7.204596812471E-07
 121 230             9.702461336784E-15 -5.245796845132E-06  2.087219286295E-14
 122 230            -2.035886309747E-14  5.245796841136E-06  2.442490654175E-15
 123 230             1.090323606510E-14 -4.897399684259E-15 -6.065884765816E-06
 124 230            -5.255309653229E-06  2.754102676398E-15 -1.154631945610E-14
 125 230             5.255309604602E-06 -4.026636733389E-15  1.010302952409E-14
 126 230            -1.842970220878E-14  3.283353877224E-15  6.065884742723E-06

 RESULTANT FORCE    -1.504648744602E-14 -1.389166559562E-14  1.920685832602E-14

 ATOMIC PART

 SYMMETRY ALLOWED FORCES (ANALYTICAL) (DIRECTION, FORCE)

    1 -3.6675275E-06    2  1.1446891E-05    3  1.4465652E-06    4 -3.3399474E-06
    5 -8.4293433E-06    6  1.1336026E-05    7  8.5112596E-06    8 -1.4757150E-06
    9 -2.6025175E-06   10 -3.7246460E-06   11 -4.2125208E-06   12  4.4939305E-06
   13  6.2861788E-06   14  3.8238947E-07   15  3.2777542E-06   16 -3.4513283E-06
   17  5.9544505E-06   18  9.8268346E-07   19  2.0960179E-06   20 -1.0581997E-05
   21 -7.8993039E-06   22 -2.0480569E-06   23  3.7283785E-06   24 -1.5270190E-05
   25 -1.1224284E-05   26 -6.4910359E-06   27 -4.4250658E-06   28 -3.8789819E-06
   29 -1.7947109E-06   30  1.0514509E-07   31  2.4689121E-06   32 -6.3680146E-06
   33 -5.4857055E-06   34  1.3108273E-06   35  2.1980153E-06   36 -7.4565051E-07
   37 -7.9127582E-06   38 -6.8294434E-06   39 -3.7594913E-07   40  5.2914819E-06
   41 -3.8466611E-06   42 -6.2559088E-06   43 -2.9328340E-06   44  4.6768083E-06
   45 -7.9533118E-06   46 -1.1153270E-05   47 -7.3784618E-06   48  6.1657679E-06
   49  1.2449537E-05   50 -7.9475673E-06   51 -4.3350396E-06   52 -6.1434407E-06
   53  1.0712933E-05   54 -8.9295969E-06   55 -4.1536390E-06   56  2.6305460E-06
   57 -1.8542488E-06   58 -1.3434460E-06   59 -4.9161392E-06   60  1.9326400E-06
   61  6.1561471E-06   62  8.8907256E-07   63 -3.7183430E-06   64 -9.9242279E-06
   65  7.6984474E-06   66  8.3515974E-06   67  6.3470268E-06   68 -6.4028739E-06
   69  1.2447084E-05   70  1.5109609E-05   71  1.2910506E-05   72 -6.1714406E-06
   73 -5.1975496E-06   74  6.2556093E-06   75 -2.3422772E-06   76 -2.7064664E-06
   77 -7.9693637E-06   78  5.5088412E-06   79  4.2504708E-06   80 -9.3290385E-07
   81 -5.0308881E-06   82 -1.0066776E-05   83 -3.0418426E-06   84 -1.1735653E-05
   85 -4.7147770E-06   86 -1.1835233E-05   87 -9.2335362E-06   88  2.8281853E-06
   89 -3.7645876E-06   90 -1.0963448E-05   91 -7.4186770E-06   92 -8.5784565E-06
   93  7.4321302E-06

 CELL PART

 GRADIENT WITH RESPECT TO THE CELL PARAMETER IN HARTREE/BOHR
ORDER: -D/DA1X, -D/DA1Y, -D/DA1Z
       -D/DA2X, -D/DA2Y, -D/DA2Z
       -D/DA3X, -D/DA3Y, -D/DA3Z
 -0.291912129214E-13  0.975343754206E-05  0.109248758715E-04
  0.109101000731E-04 -0.190051796075E-13  0.109248760403E-04
  0.109101004142E-04  0.975343706067E-05 -0.331416192671E-13

STRESS TENSOR, IN HARTREE/BOHR^3:
ORDER: 11 12 13
       21 22 23
       31 32 33
 -0.210369444961E-07 -0.300674467227E-15  0.356961202444E-15
  0.482435646150E-15 -0.188066575465E-07 -0.445789702251E-15
 -0.130744353530E-15  0.194648294697E-15 -0.210654351490E-07

PRESSURE FROM THE STRESS TENSOR,
IN HARTREE/BOHR^3:  0.20303E-07
PRESSURE IN GIGAPASCAL:  0.5973E-03
CONVERSION FACTOR: 1 HARTREE/BOHR^3= 29421 GIGAPASCAL
WHEN USING VALUES FOR BOHR RADIUS AND HARTREE
FROM IUPAC WEBSITE, APRIL 2009
ENTHALPY: -5.4273150147452E+03

 SYMMETRY ALLOWED FORCES (ANALYTICAL) (DIRECTION, FORCE)

    1  5.8736116E-04    2  1.5013627E-05    3 -2.6677344E-05
 TTTTTTTTTTTTTTTTTTTTTTTTTTTTTT TOTGRA_C    TELAPSE     3300.04 TCPU     1950.27
 *******************************************************************************
 LATTICE PARAMETERS (ANGSTROMS AND DEGREES) - BOHR = 0.5291772083 ANGSTROM
 PRIMITIVE CELL - CENTRING CODE 6/1 VOLUME=  2475.070141 - DENSITY  1.022 g/cm^3
         A              B              C           ALPHA      BETA       GAMMA 
    14.75943730    14.75943730    14.75943730   109.471221 109.471221 109.471221
 *******************************************************************************
 ATOMS IN THE ASYMMETRIC UNIT   33 - ATOMS IN THE UNIT CELL:  126
     ATOM                 X/A                 Y/B                 Z/C    
 *******************************************************************************
      1 T   6 C     2.520732625249E-02 -4.759137343458E-01  3.398627100978E-01
      2 F   6 C     1.842235555564E-01 -3.146553838453E-01 -3.398627100978E-01
      3 F   6 C    -2.520732625249E-02  3.146553838453E-01  4.988789394017E-01
      4 F   6 C    -1.842235555564E-01  4.759137343458E-01 -4.988789394017E-01
      5 T   6 C     3.398627100978E-01  2.520732625249E-02 -4.759137343458E-01
      6 T   6 C    -4.759137343458E-01  3.398627100978E-01  2.520732625249E-02
      7 F   6 C    -4.988789394017E-01 -1.842235555564E-01  4.759137343458E-01
      8 F   6 C    -3.146553838453E-01 -3.398627100978E-01  1.842235555564E-01
      9 F   6 C    -3.398627100978E-01  1.842235555564E-01 -3.146553838453E-01
     10 F   6 C     3.146553838453E-01  4.988789394017E-01 -2.520732625249E-02
     11 F   6 C     4.988789394017E-01 -2.520732625249E-02  3.146553838453E-01
     12 F   6 C     4.759137343458E-01 -4.988789394017E-01 -1.842235555564E-01
     13 T   6 C     7.478107402149E-02 -1.986311155128E-01  4.584121110598E-01
     14 F   6 C     3.429567734275E-01 -3.836310370383E-01 -4.584121110598E-01
     15 F   6 C    -7.478107402149E-02  3.836310370383E-01 -2.734121895342E-01
     16 F   6 C    -3.429567734275E-01  1.986311155128E-01  2.734121895342E-01
     17 T   6 C     4.584121110598E-01  7.478107402149E-02 -1.986311155128E-01
     18 T   6 C    -1.986311155128E-01  4.584121110598E-01  7.478107402149E-02
     19 F   6 C     2.734121895342E-01 -3.429567734275E-01  1.986311155128E-01
     20 F   6 C    -3.836310370383E-01 -4.584121110598E-01  3.429567734275E-01
     21 F   6 C    -4.584121110598E-01  3.429567734275E-01 -3.836310370383E-01
     22 F   6 C     3.836310370383E-01 -2.734121895342E-01 -7.478107402149E-02
     23 F   6 C    -2.734121895342E-01 -7.478107402149E-02  3.836310370383E-01
     24 F   6 C     1.986311155128E-01  2.734121895342E-01 -3.429567734275E-01
     25 T   6 C     2.444106936629E-02 -3.719741432578E-01  3.789448990570E-01
     26 F   6 C     2.490809576852E-01 -3.545038296907E-01 -3.789448990570E-01
     27 F   6 C    -2.444106936629E-02  3.545038296907E-01 -3.964152126241E-01
     28 F   6 C    -2.490809576852E-01  3.719741432578E-01  3.964152126241E-01
     29 T   6 C     3.789448990570E-01  2.444106936629E-02 -3.719741432578E-01
     30 T   6 C    -3.719741432578E-01  3.789448990570E-01  2.444106936629E-02
     31 F   6 C     3.964152126241E-01 -2.490809576852E-01  3.719741432578E-01
     32 F   6 C    -3.545038296907E-01 -3.789448990570E-01  2.490809576852E-01
     33 F   6 C    -3.789448990570E-01  2.490809576852E-01 -3.545038296907E-01
     34 F   6 C     3.545038296907E-01 -3.964152126241E-01 -2.444106936629E-02
     35 F   6 C    -3.964152126241E-01 -2.444106936629E-02  3.545038296907E-01
     36 F   6 C     3.719741432578E-01  3.964152126241E-01 -2.490809576852E-01
     37 T   6 C    -3.921655225788E-02 -2.602188406490E-01  4.096572306787E-01
     38 F   6 C     3.301239286724E-01 -4.488737829366E-01 -4.096572306787E-01
     39 F   6 C     3.921655225788E-02  4.488737829366E-01 -2.210022883911E-01
     40 F   6 C    -3.301239286724E-01  2.602188406490E-01  2.210022883911E-01
     41 T   6 C     4.096572306787E-01 -3.921655225788E-02 -2.602188406490E-01
     42 T   6 C    -2.602188406490E-01  4.096572306787E-01 -3.921655225788E-02
     43 F   6 C     2.210022883911E-01 -3.301239286724E-01  2.602188406490E-01
     44 F   6 C    -4.488737829366E-01 -4.096572306787E-01  3.301239286724E-01
     45 F   6 C    -4.096572306787E-01  3.301239286724E-01 -4.488737829366E-01
     46 F   6 C     4.488737829366E-01 -2.210022883911E-01  3.921655225788E-02
     47 F   6 C    -2.210022883911E-01  3.921655225788E-02  4.488737829366E-01
     48 F   6 C     2.602188406490E-01  2.210022883911E-01 -3.301239286724E-01
     49 T   1 H     1.075713657175E-01 -4.692083919660E-01  3.652088611790E-01
     50 F   1 H     1.655827468550E-01 -2.576374954615E-01 -3.652088611790E-01
     51 F   1 H    -1.075713657175E-01  2.576374954615E-01  4.232202423165E-01
     52 F   1 H    -1.655827468550E-01  4.692083919660E-01 -4.232202423165E-01
     53 T   1 H     3.652088611790E-01  1.075713657175E-01 -4.692083919660E-01
     54 T   1 H    -4.692083919660E-01  3.652088611790E-01  1.075713657175E-01
     55 F   1 H    -4.232202423165E-01 -1.655827468550E-01  4.692083919660E-01
     56 F   1 H    -2.576374954615E-01 -3.652088611790E-01  1.655827468550E-01
     57 F   1 H    -3.652088611790E-01  1.655827468550E-01 -2.576374954615E-01
     58 F   1 H     2.576374954615E-01  4.232202423165E-01 -1.075713657175E-01
     59 F   1 H     4.232202423165E-01 -1.075713657175E-01  2.576374954615E-01
     60 F   1 H     4.692083919660E-01 -4.232202423165E-01 -1.655827468550E-01
     61 T   1 H     1.289142700301E-01 -1.098919198408E-01 -4.952775646850E-01
     62 F   1 H     3.853856448441E-01 -3.758081652849E-01  4.952775646850E-01
     63 F   1 H    -1.289142700301E-01  3.758081652849E-01 -2.388061898710E-01
     64 F   1 H    -3.853856448441E-01  1.098919198408E-01  2.388061898710E-01
     65 T   1 H    -4.952775646850E-01  1.289142700301E-01 -1.098919198408E-01
     66 T   1 H    -1.098919198409E-01 -4.952775646850E-01  1.289142700301E-01
     67 F   1 H     2.388061898710E-01 -3.853856448441E-01  1.098919198408E-01
     68 F   1 H    -3.758081652849E-01  4.952775646850E-01  3.853856448441E-01
     69 F   1 H     4.952775646850E-01  3.853856448441E-01 -3.758081652849E-01
     70 F   1 H     3.758081652849E-01 -2.388061898710E-01 -1.289142700301E-01
     71 F   1 H    -2.388061898710E-01 -1.289142700301E-01  3.758081652849E-01
     72 F   1 H     1.098919198408E-01  2.388061898710E-01 -3.853856448441E-01
     73 T   1 H    -9.867546890890E-02 -2.330933813179E-01  4.096755023858E-01
     74 F   1 H     3.572311162963E-01  4.916490287053E-01 -4.096755023858E-01
     75 F   1 H     9.867546890890E-02 -4.916490287053E-01 -1.344179124090E-01
     76 F   1 H    -3.572311162963E-01  2.330933813179E-01  1.344179124090E-01
     77 T   1 H     4.096755023858E-01 -9.867546890890E-02 -2.330933813179E-01
     78 T   1 H    -2.330933813179E-01  4.096755023858E-01 -9.867546890890E-02
     79 F   1 H     1.344179124090E-01 -3.572311162963E-01  2.330933813179E-01
     80 F   1 H     4.916490287053E-01 -4.096755023858E-01  3.572311162963E-01
     81 F   1 H    -4.096755023858E-01  3.572311162963E-01  4.916490287053E-01
     82 F   1 H    -4.916490287053E-01 -1.344179124090E-01  9.867546890890E-02
     83 F   1 H    -1.344179124090E-01  9.867546890890E-02 -4.916490287053E-01
     84 F   1 H     2.330933813179E-01  1.344179124090E-01 -3.572311162963E-01
     85 T   7 N     1.142453759527E-01 -2.695133108441E-01  4.390212259734E-01
     86 F   7 N     2.914654631825E-01 -3.247758500206E-01 -4.390212259734E-01
     87 F   7 N    -1.142453759527E-01  3.247758500206E-01 -3.837586867969E-01
     88 F   7 N    -2.914654631825E-01  2.695133108441E-01  3.837586867969E-01
     89 T   7 N     4.390212259734E-01  1.142453759527E-01 -2.695133108441E-01
     90 T   7 N    -2.695133108441E-01  4.390212259734E-01  1.142453759527E-01
     91 F   7 N     3.837586867969E-01 -2.914654631825E-01  2.695133108441E-01
     92 F   7 N    -3.247758500206E-01 -4.390212259734E-01  2.914654631825E-01
     93 F   7 N    -4.390212259734E-01  2.914654631825E-01 -3.247758500206E-01
     94 F   7 N     3.247758500206E-01 -3.837586867969E-01 -1.142453759527E-01
     95 F   7 N    -3.837586867969E-01 -1.142453759527E-01  3.247758500206E-01
     96 F   7 N     2.695133108441E-01  3.837586867969E-01 -2.914654631825E-01
     97 T   7 N    -6.989022599936E-02 -3.688330470310E-01  3.593743685862E-01
     98 F   7 N     2.717925843827E-01 -4.292645945856E-01 -3.593743685862E-01
     99 F   7 N     6.989022599936E-02  4.292645945856E-01 -2.989428210316E-01
    100 F   7 N    -2.717925843827E-01  3.688330470310E-01  2.989428210316E-01
    101 T   7 N     3.593743685862E-01 -6.989022599936E-02 -3.688330470310E-01
    102 T   7 N    -3.688330470310E-01  3.593743685862E-01 -6.989022599936E-02
    103 F   7 N     2.989428210316E-01 -2.717925843827E-01  3.688330470310E-01
    104 F   7 N    -4.292645945856E-01 -3.593743685862E-01  2.717925843827E-01
    105 F   7 N    -3.593743685862E-01  2.717925843827E-01 -4.292645945856E-01
    106 F   7 N     4.292645945856E-01 -2.989428210316E-01  6.989022599936E-02
    107 F   7 N    -2.989428210316E-01  6.989022599936E-02  4.292645945856E-01
    108 F   7 N     3.688330470310E-01  2.989428210316E-01 -2.717925843827E-01
    109 T   8 O    -5.972909021531E-02  4.346846483785E-01  2.825106807229E-01
    110 F   8 O     1.521739676556E-01 -3.422397709382E-01 -2.825106807229E-01
    111 F   8 O     5.972909021531E-02  3.422397709382E-01  4.944137385938E-01
    112 F   8 O    -1.521739676556E-01 -4.346846483785E-01 -4.944137385938E-01
    113 T   8 O     2.825106807229E-01 -5.972909021531E-02  4.346846483785E-01
    114 T   8 O     4.346846483785E-01  2.825106807229E-01 -5.972909021531E-02
    115 F   8 O    -4.944137385938E-01 -1.521739676556E-01 -4.346846483785E-01
    116 F   8 O    -3.422397709382E-01 -2.825106807229E-01  1.521739676556E-01
    117 F   8 O    -2.825106807229E-01  1.521739676556E-01 -3.422397709382E-01
    118 F   8 O     3.422397709382E-01  4.944137385938E-01  5.972909021531E-02
    119 F   8 O     4.944137385938E-01  5.972909021531E-02  3.422397709382E-01
    120 F   8 O    -4.346846483785E-01 -4.944137385938E-01 -1.521739676556E-01
    121 T 230 ZN   -2.212165232176E-01 -5.000000000000E-01  2.787834767824E-01
    122 F 230 ZN    2.212165232176E-01 -5.000000000000E-01 -2.787834767824E-01
    123 T 230 ZN    2.787834767824E-01 -2.212165232176E-01 -5.000000000000E-01
    124 T 230 ZN   -5.000000000000E-01  2.787834767824E-01 -2.212165232176E-01
    125 F 230 ZN    5.000000000000E-01 -2.787834767824E-01  2.212165232176E-01
    126 F 230 ZN   -2.787834767824E-01  2.212165232176E-01 -5.000000000000E-01

 TRANSFORMATION MATRIX PRIMITIVE-CRYSTALLOGRAPHIC CELL
  0.0000  1.0000  1.0000  1.0000  0.0000  1.0000  1.0000  1.0000  0.0000

 *******************************************************************************
 CRYSTALLOGRAPHIC CELL (VOLUME=       4950.14028267)
         A              B              C           ALPHA      BETA       GAMMA 
    17.04273020    17.04273020    17.04273020    90.000000  90.000000  90.000000

 COORDINATES IN THE CRYSTALLOGRAPHIC CELL
     ATOM                 X/A                 Y/B                 Z/C    
 *******************************************************************************
      1 T   6 C     4.193708247497E-01 -7.950811465197E-02  1.047154409045E-01
      2 F   6 C    -4.193708247497E-01  7.950811465197E-02  1.047154409045E-01
      3 F   6 C     4.193708247497E-01  7.950811465197E-02 -1.047154409045E-01
      4 F   6 C    -4.193708247497E-01 -7.950811465197E-02 -1.047154409045E-01
      5 T   6 C     1.047154409045E-01  4.193708247497E-01 -7.950811465197E-02
      6 T   6 C    -7.950811465197E-02  1.047154409045E-01  4.193708247497E-01
      7 F   6 C    -1.047154409045E-01 -4.193708247497E-01 -7.950811465197E-02
      8 F   6 C     7.950811465197E-02  1.047154409045E-01 -4.193708247497E-01
      9 F   6 C     1.047154409045E-01 -4.193708247497E-01  7.950811465197E-02
     10 F   6 C     7.950811465197E-02 -1.047154409045E-01  4.193708247497E-01
     11 F   6 C    -1.047154409045E-01  4.193708247497E-01  7.950811465197E-02
     12 F   6 C    -7.950811465197E-02 -1.047154409045E-01 -4.193708247497E-01
     13 T   6 C    -4.075000392372E-01 -1.340878497030E-01  2.088689237245E-01
     14 F   6 C     4.075000392372E-01  1.340878497030E-01  2.088689237245E-01
     15 F   6 C    -4.075000392372E-01  1.340878497030E-01 -2.088689237245E-01
     16 F   6 C     4.075000392372E-01 -1.340878497030E-01 -2.088689237245E-01
     17 T   6 C     2.088689237245E-01 -4.075000392372E-01 -1.340878497030E-01
     18 T   6 C    -1.340878497030E-01  2.088689237245E-01 -4.075000392372E-01
     19 F   6 C    -2.088689237245E-01  4.075000392372E-01 -1.340878497030E-01
     20 F   6 C     1.340878497030E-01  2.088689237245E-01  4.075000392372E-01
     21 F   6 C     2.088689237245E-01  4.075000392372E-01  1.340878497030E-01
     22 F   6 C     1.340878497030E-01 -2.088689237245E-01 -4.075000392372E-01
     23 F   6 C    -2.088689237245E-01 -4.075000392372E-01  1.340878497030E-01
     24 F   6 C    -1.340878497030E-01 -2.088689237245E-01  4.075000392372E-01
     25 T   6 C     4.912648432164E-01 -1.123199441594E-01  1.367610135257E-01
     26 F   6 C    -4.912648432164E-01  1.123199441594E-01  1.367610135257E-01
     27 F   6 C     4.912648432164E-01  1.123199441594E-01 -1.367610135257E-01
     28 F   6 C    -4.912648432164E-01 -1.123199441594E-01 -1.367610135257E-01
     29 T   6 C     1.367610135257E-01  4.912648432164E-01 -1.123199441594E-01
     30 T   6 C    -1.123199441594E-01  1.367610135257E-01  4.912648432164E-01
     31 F   6 C    -1.367610135257E-01 -4.912648432164E-01 -1.123199441594E-01
     32 F   6 C     1.123199441594E-01  1.367610135257E-01 -4.912648432164E-01
     33 F   6 C     1.367610135257E-01 -4.912648432164E-01  1.123199441594E-01
     34 F   6 C     1.123199441594E-01 -1.367610135257E-01  4.912648432164E-01
     35 F   6 C    -1.367610135257E-01  4.912648432164E-01  1.123199441594E-01
     36 F   6 C    -1.123199441594E-01 -1.367610135257E-01 -4.912648432164E-01
     37 T   6 C    -4.056725288562E-01 -1.846702404651E-01  1.454536882072E-01
     38 F   6 C     4.056725288562E-01  1.846702404651E-01  1.454536882072E-01
     39 F   6 C    -4.056725288562E-01  1.846702404651E-01 -1.454536882072E-01
     40 F   6 C     4.056725288562E-01 -1.846702404651E-01 -1.454536882072E-01
     41 T   6 C     1.454536882072E-01 -4.056725288562E-01 -1.846702404651E-01
     42 T   6 C    -1.846702404651E-01  1.454536882072E-01 -4.056725288562E-01
     43 F   6 C    -1.454536882072E-01  4.056725288562E-01 -1.846702404651E-01
     44 F   6 C     1.846702404651E-01  1.454536882072E-01  4.056725288562E-01
     45 F   6 C     1.454536882072E-01  4.056725288562E-01  1.846702404651E-01
     46 F   6 C     1.846702404651E-01 -1.454536882072E-01 -4.056725288562E-01
     47 F   6 C    -1.454536882072E-01 -4.056725288562E-01  1.846702404651E-01
     48 F   6 C    -1.846702404651E-01 -1.454536882072E-01  4.056725288562E-01
     49 T   1 H     3.942145517477E-01 -2.900569056878E-02  1.365770562863E-01
     50 F   1 H    -3.942145517477E-01  2.900569056878E-02  1.365770562863E-01
     51 F   1 H     3.942145517477E-01  2.900569056878E-02 -1.365770562863E-01
     52 F   1 H    -3.942145517477E-01 -2.900569056878E-02 -1.365770562863E-01
     53 T   1 H     1.365770562863E-01  3.942145517477E-01 -2.900569056878E-02
     54 T   1 H    -2.900569056878E-02  1.365770562863E-01  3.942145517477E-01
     55 F   1 H    -1.365770562863E-01 -3.942145517477E-01 -2.900569056878E-02
     56 F   1 H     2.900569056878E-02  1.365770562863E-01 -3.942145517477E-01
     57 F   1 H     1.365770562863E-01 -3.942145517477E-01  2.900569056878E-02
     58 F   1 H     2.900569056878E-02 -1.365770562863E-01  3.942145517477E-01
     59 F   1 H    -1.365770562863E-01  3.942145517477E-01  2.900569056878E-02
     60 F   1 H    -2.900569056878E-02 -1.365770562863E-01 -3.942145517477E-01
     61 T   1 H    -3.670418772780E-01 -1.282356874070E-01  2.571499574371E-01
     62 F   1 H     3.670418772780E-01  1.282356874070E-01  2.571499574371E-01
     63 F   1 H    -3.670418772780E-01  1.282356874070E-01 -2.571499574371E-01
     64 F   1 H     3.670418772780E-01 -1.282356874070E-01 -2.571499574371E-01
     65 T   1 H     2.571499574371E-01 -3.670418772780E-01 -1.282356874070E-01
     66 T   1 H    -1.282356874070E-01  2.571499574371E-01 -3.670418772780E-01
     67 F   1 H    -2.571499574371E-01  3.670418772780E-01 -1.282356874070E-01
     68 F   1 H     1.282356874070E-01  2.571499574371E-01  3.670418772780E-01
     69 F   1 H     2.571499574371E-01  3.670418772780E-01  1.282356874070E-01
     70 F   1 H     1.282356874070E-01 -2.571499574371E-01 -3.670418772780E-01
     71 F   1 H    -2.571499574371E-01 -3.670418772780E-01  1.282356874070E-01
     72 F   1 H    -1.282356874070E-01 -2.571499574371E-01  3.670418772780E-01
     73 T   1 H    -3.623712050116E-01 -2.279532926026E-01  1.292778236937E-01
     74 F   1 H     3.623712050116E-01  2.279532926026E-01  1.292778236937E-01
     75 F   1 H    -3.623712050116E-01  2.279532926026E-01 -1.292778236937E-01
     76 F   1 H     3.623712050116E-01 -2.279532926026E-01 -1.292778236937E-01
     77 T   1 H     1.292778236937E-01 -3.623712050116E-01 -2.279532926026E-01
     78 T   1 H    -2.279532926026E-01  1.292778236937E-01 -3.623712050116E-01
     79 F   1 H    -1.292778236937E-01  3.623712050116E-01 -2.279532926026E-01
     80 F   1 H     2.279532926026E-01  1.292778236937E-01  3.623712050116E-01
     81 F   1 H     1.292778236937E-01  3.623712050116E-01  2.279532926026E-01
     82 F   1 H     2.279532926026E-01 -1.292778236937E-01 -3.623712050116E-01
     83 F   1 H    -1.292778236937E-01 -3.623712050116E-01  2.279532926026E-01
     84 F   1 H    -2.279532926026E-01 -1.292778236937E-01  3.623712050116E-01
     85 T   7 N     2.763126958827E-02  4.113899563851E-01 -2.971445804324E-01
     86 F   7 N    -2.763126958827E-02 -4.113899563851E-01 -2.971445804324E-01
     87 F   7 N     2.763126958827E-02 -4.113899563851E-01  2.971445804324E-01
     88 F   7 N    -2.763126958827E-02  4.113899563851E-01  2.971445804324E-01
     89 T   7 N    -2.971445804324E-01  2.763126958827E-02  4.113899563851E-01
     90 T   7 N     4.113899563851E-01 -2.971445804324E-01  2.763126958827E-02
     91 F   7 N     2.971445804324E-01 -2.763126958827E-02  4.113899563851E-01
     92 F   7 N    -4.113899563851E-01 -2.971445804324E-01 -2.763126958827E-02
     93 F   7 N    -2.971445804324E-01 -2.763126958827E-02 -4.113899563851E-01
     94 F   7 N    -4.113899563851E-01  2.971445804324E-01  2.763126958827E-02
     95 F   7 N     2.971445804324E-01  2.763126958827E-02 -4.113899563851E-01
     96 F   7 N     4.113899563851E-01  2.971445804324E-01 -2.763126958827E-02
     97 T   7 N    -4.697842262227E-01 -1.708414051911E-01  1.009511791917E-01
     98 F   7 N     4.697842262227E-01  1.708414051911E-01  1.009511791917E-01
     99 F   7 N    -4.697842262227E-01  1.708414051911E-01 -1.009511791917E-01
    100 F   7 N     4.697842262227E-01 -1.708414051911E-01 -1.009511791917E-01
    101 T   7 N     1.009511791917E-01 -4.697842262227E-01 -1.708414051911E-01
    102 T   7 N    -1.708414051911E-01  1.009511791917E-01 -4.697842262227E-01
    103 F   7 N    -1.009511791917E-01  4.697842262227E-01 -1.708414051911E-01
    104 F   7 N     1.708414051911E-01  1.009511791917E-01  4.697842262227E-01
    105 F   7 N     1.009511791917E-01  4.697842262227E-01  1.708414051911E-01
    106 F   7 N     1.708414051911E-01 -1.009511791917E-01 -4.697842262227E-01
    107 F   7 N    -1.009511791917E-01 -4.697842262227E-01  1.708414051911E-01
    108 F   7 N    -1.708414051911E-01 -1.009511791917E-01  4.697842262227E-01
    109 T   8 O     3.884622096583E-01 -1.059515289354E-01  4.622243872013E-02
    110 F   8 O    -3.884622096583E-01  1.059515289354E-01  4.622243872013E-02
    111 F   8 O     3.884622096583E-01  1.059515289354E-01 -4.622243872013E-02
    112 F   8 O    -3.884622096583E-01 -1.059515289354E-01 -4.622243872013E-02
    113 T   8 O     4.622243872013E-02  3.884622096583E-01 -1.059515289354E-01
    114 T   8 O    -1.059515289354E-01  4.622243872013E-02  3.884622096583E-01
    115 F   8 O    -4.622243872013E-02 -3.884622096583E-01 -1.059515289354E-01
    116 F   8 O     1.059515289354E-01  4.622243872013E-02 -3.884622096583E-01
    117 F   8 O     4.622243872013E-02 -3.884622096583E-01  1.059515289354E-01
    118 F   8 O     1.059515289354E-01 -4.622243872013E-02  3.884622096583E-01
    119 F   8 O    -4.622243872013E-02  3.884622096583E-01  1.059515289354E-01
    120 F   8 O    -1.059515289354E-01 -4.622243872013E-02 -3.884622096583E-01
    121 T 230 ZN    5.515592525776E-17  2.787834767824E-01  5.000000000000E-01
    122 F 230 ZN    0.000000000000E+00 -2.787834767824E-01 -5.000000000000E-01
    123 T 230 ZN    5.000000000000E-01  5.515592525776E-17  2.787834767824E-01
    124 T 230 ZN    2.787834767824E-01 -5.000000000000E-01  4.136694394332E-17
    125 F 230 ZN   -2.787834767824E-01 -5.000000000000E-01 -4.136694394332E-17
    126 F 230 ZN   -5.000000000000E-01 -5.515592525776E-17 -2.787834767824E-01

 T = ATOM BELONGING TO THE ASYMMETRIC UNIT

 *******************************************************************************
 * CELL DEFORMATION
 *******************************************************************************

    ELASTIC STRAIN MATRIX (ADIMENSIONAL)

    1   -0.0150000000    0.0000000000    0.0000000000
    2    0.0000000000    0.0000000000    0.0000000000
    3    0.0000000000    0.0000000000    0.0000000000

 LATTICE PARAMETERS (ANGSTROMS AND DEGREES) OF
 (1) ORIGINAL PRIMITIVE CELL
 (2) ORIGINAL CRYSTALLOGRAPHIC CELL
 (3) DEFORMED PRIMITIVE CELL
 (4) DEFORMED CRYSTALLOGRAPHIC CELL

            A           B           C        ALPHA       BETA        GAMMA         VOL
 (1)   14.759437   14.759437   14.759437  109.471221  109.471221  109.471221 2475.070141
 (2)   17.042730   17.042730   17.042730   90.000000   90.000000   90.000000 4950.140283
 (3)   14.686011   14.686011   14.686011  110.285563  109.065590  109.065590 2437.944089
 (4)   16.787089   17.042730   17.042730   90.000000   90.000000   90.000000 4875.888178

 * CELL DEFORMATION COMPLETE - NO. OF SYMMOPS   4
 *******************************************************************************
 LATTICE PARAMETERS (ANGSTROMS AND DEGREES) - BOHR = 0.5291772083 ANGSTROM
 PRIMITIVE CELL - CENTRING CODE 6/1 VOLUME=  2437.944089 - DENSITY  1.038 g/cm^3
         A              B              C           ALPHA      BETA       GAMMA 
    14.68601095    14.68601095    14.68601095   110.285563 109.065590 109.065590
 *******************************************************************************
 ATOMS IN THE ASYMMETRIC UNIT   33 - ATOMS IN THE UNIT CELL:  126
     ATOM                 X/A                 Y/B                 Z/C    
 *******************************************************************************
      1 T   6 C     2.520732625249E-02 -4.759137343458E-01  3.398627100978E-01
      2 F   6 C     1.842235555564E-01 -3.146553838453E-01 -3.398627100978E-01
      3 F   6 C    -2.520732625249E-02  3.146553838453E-01  4.988789394017E-01
      4 F   6 C    -1.842235555564E-01  4.759137343458E-01 -4.988789394017E-01
      5 T   6 C     3.398627100978E-01  2.520732625249E-02 -4.759137343458E-01
      6 T   6 C    -4.759137343458E-01  3.398627100978E-01  2.520732625249E-02
      7 F   6 C    -4.988789394017E-01 -1.842235555564E-01  4.759137343458E-01
      8 F   6 C    -3.146553838453E-01 -3.398627100978E-01  1.842235555564E-01
      9 F   6 C    -3.398627100978E-01  1.842235555564E-01 -3.146553838453E-01
     10 F   6 C     3.146553838453E-01  4.988789394017E-01 -2.520732625249E-02
     11 F   6 C     4.988789394017E-01 -2.520732625249E-02  3.146553838453E-01
     12 F   6 C     4.759137343458E-01 -4.988789394017E-01 -1.842235555564E-01
     13 T   6 C     7.478107402149E-02 -1.986311155128E-01  4.584121110598E-01
     14 F   6 C     3.429567734275E-01 -3.836310370383E-01 -4.584121110598E-01
     15 F   6 C    -7.478107402149E-02  3.836310370383E-01 -2.734121895342E-01
     16 F   6 C    -3.429567734275E-01  1.986311155128E-01  2.734121895342E-01
     17 T   6 C     4.584121110598E-01  7.478107402149E-02 -1.986311155128E-01
     18 T   6 C    -1.986311155128E-01  4.584121110598E-01  7.478107402149E-02
     19 F   6 C     2.734121895342E-01 -3.429567734275E-01  1.986311155128E-01
     20 F   6 C    -3.836310370383E-01 -4.584121110598E-01  3.429567734275E-01
     21 F   6 C    -4.584121110598E-01  3.429567734275E-01 -3.836310370383E-01
     22 F   6 C     3.836310370383E-01 -2.734121895342E-01 -7.478107402149E-02
     23 F   6 C    -2.734121895342E-01 -7.478107402149E-02  3.836310370383E-01
     24 F   6 C     1.986311155128E-01  2.734121895342E-01 -3.429567734275E-01
     25 T   6 C     2.444106936629E-02 -3.719741432578E-01  3.789448990570E-01
     26 F   6 C     2.490809576852E-01 -3.545038296907E-01 -3.789448990570E-01
     27 F   6 C    -2.444106936629E-02  3.545038296907E-01 -3.964152126241E-01
     28 F   6 C    -2.490809576852E-01  3.719741432578E-01  3.964152126241E-01
     29 T   6 C     3.789448990570E-01  2.444106936629E-02 -3.719741432578E-01
     30 T   6 C    -3.719741432578E-01  3.789448990570E-01  2.444106936629E-02
     31 F   6 C     3.964152126241E-01 -2.490809576852E-01  3.719741432578E-01
     32 F   6 C    -3.545038296907E-01 -3.789448990570E-01  2.490809576852E-01
     33 F   6 C    -3.789448990570E-01  2.490809576852E-01 -3.545038296907E-01
     34 F   6 C     3.545038296907E-01 -3.964152126241E-01 -2.444106936629E-02
     35 F   6 C    -3.964152126241E-01 -2.444106936629E-02  3.545038296907E-01
     36 F   6 C     3.719741432578E-01  3.964152126241E-01 -2.490809576852E-01
     37 T   6 C    -3.921655225788E-02 -2.602188406490E-01  4.096572306787E-01
     38 F   6 C     3.301239286724E-01 -4.488737829366E-01 -4.096572306787E-01
     39 F   6 C     3.921655225788E-02  4.488737829366E-01 -2.210022883911E-01
     40 F   6 C    -3.301239286724E-01  2.602188406490E-01  2.210022883911E-01
     41 T   6 C     4.096572306787E-01 -3.921655225788E-02 -2.602188406490E-01
     42 T   6 C    -2.602188406490E-01  4.096572306787E-01 -3.921655225788E-02
     43 F   6 C     2.210022883911E-01 -3.301239286724E-01  2.602188406490E-01
     44 F   6 C    -4.488737829366E-01 -4.096572306787E-01  3.301239286724E-01
     45 F   6 C    -4.096572306787E-01  3.301239286724E-01 -4.488737829366E-01
     46 F   6 C     4.488737829366E-01 -2.210022883911E-01  3.921655225788E-02
     47 F   6 C    -2.210022883911E-01  3.921655225788E-02  4.488737829366E-01
     48 F   6 C     2.602188406490E-01  2.210022883911E-01 -3.301239286724E-01
     49 T   1 H     1.075713657175E-01 -4.692083919660E-01  3.652088611790E-01
     50 F   1 H     1.655827468550E-01 -2.576374954615E-01 -3.652088611790E-01
     51 F   1 H    -1.075713657175E-01  2.576374954615E-01  4.232202423165E-01
     52 F   1 H    -1.655827468550E-01  4.692083919660E-01 -4.232202423165E-01
     53 T   1 H     3.652088611790E-01  1.075713657175E-01 -4.692083919660E-01
     54 T   1 H    -4.692083919660E-01  3.652088611790E-01  1.075713657175E-01
     55 F   1 H    -4.232202423165E-01 -1.655827468550E-01  4.692083919660E-01
     56 F   1 H    -2.576374954615E-01 -3.652088611790E-01  1.655827468550E-01
     57 F   1 H    -3.652088611790E-01  1.655827468550E-01 -2.576374954615E-01
     58 F   1 H     2.576374954615E-01  4.232202423165E-01 -1.075713657175E-01
     59 F   1 H     4.232202423165E-01 -1.075713657175E-01  2.576374954615E-01
     60 F   1 H     4.692083919660E-01 -4.232202423165E-01 -1.655827468550E-01
     61 T   1 H     1.289142700301E-01 -1.098919198409E-01 -4.952775646850E-01
     62 F   1 H     3.853856448441E-01 -3.758081652849E-01  4.952775646850E-01
     63 F   1 H    -1.289142700301E-01  3.758081652849E-01 -2.388061898710E-01
     64 F   1 H    -3.853856448441E-01  1.098919198408E-01  2.388061898710E-01
     65 T   1 H    -4.952775646850E-01  1.289142700301E-01 -1.098919198408E-01
     66 T   1 H    -1.098919198409E-01 -4.952775646850E-01  1.289142700301E-01
     67 F   1 H     2.388061898710E-01 -3.853856448441E-01  1.098919198408E-01
     68 F   1 H    -3.758081652849E-01  4.952775646850E-01  3.853856448441E-01
     69 F   1 H     4.952775646850E-01  3.853856448441E-01 -3.758081652849E-01
     70 F   1 H     3.758081652849E-01 -2.388061898710E-01 -1.289142700301E-01
     71 F   1 H    -2.388061898710E-01 -1.289142700301E-01  3.758081652849E-01
     72 F   1 H     1.098919198408E-01  2.388061898710E-01 -3.853856448441E-01
     73 T   1 H    -9.867546890890E-02 -2.330933813179E-01  4.096755023858E-01
     74 F   1 H     3.572311162963E-01  4.916490287053E-01 -4.096755023858E-01
     75 F   1 H     9.867546890890E-02 -4.916490287053E-01 -1.344179124090E-01
     76 F   1 H    -3.572311162963E-01  2.330933813179E-01  1.344179124090E-01
     77 T   1 H     4.096755023858E-01 -9.867546890890E-02 -2.330933813179E-01
     78 T   1 H    -2.330933813179E-01  4.096755023858E-01 -9.867546890890E-02
     79 F   1 H     1.344179124090E-01 -3.572311162963E-01  2.330933813179E-01
     80 F   1 H     4.916490287053E-01 -4.096755023858E-01  3.572311162963E-01
     81 F   1 H    -4.096755023858E-01  3.572311162963E-01  4.916490287053E-01
     82 F   1 H    -4.916490287053E-01 -1.344179124090E-01  9.867546890890E-02
     83 F   1 H    -1.344179124090E-01  9.867546890890E-02 -4.916490287053E-01
     84 F   1 H     2.330933813179E-01  1.344179124090E-01 -3.572311162963E-01
     85 T   7 N     1.142453759527E-01 -2.695133108441E-01  4.390212259734E-01
     86 F   7 N     2.914654631825E-01 -3.247758500206E-01 -4.390212259734E-01
     87 F   7 N    -1.142453759527E-01  3.247758500206E-01 -3.837586867969E-01
     88 F   7 N    -2.914654631825E-01  2.695133108441E-01  3.837586867969E-01
     89 T   7 N     4.390212259734E-01  1.142453759527E-01 -2.695133108441E-01
     90 T   7 N    -2.695133108441E-01  4.390212259734E-01  1.142453759527E-01
     91 F   7 N     3.837586867969E-01 -2.914654631825E-01  2.695133108441E-01
     92 F   7 N    -3.247758500206E-01 -4.390212259734E-01  2.914654631825E-01
     93 F   7 N    -4.390212259734E-01  2.914654631825E-01 -3.247758500206E-01
     94 F   7 N     3.247758500206E-01 -3.837586867969E-01 -1.142453759527E-01
     95 F   7 N    -3.837586867969E-01 -1.142453759527E-01  3.247758500206E-01
     96 F   7 N     2.695133108441E-01  3.837586867969E-01 -2.914654631825E-01
     97 T   7 N    -6.989022599936E-02 -3.688330470310E-01  3.593743685862E-01
     98 F   7 N     2.717925843827E-01 -4.292645945856E-01 -3.593743685862E-01
     99 F   7 N     6.989022599936E-02  4.292645945856E-01 -2.989428210316E-01
    100 F   7 N    -2.717925843827E-01  3.688330470310E-01  2.989428210316E-01
    101 T   7 N     3.593743685862E-01 -6.989022599936E-02 -3.688330470310E-01
    102 T   7 N    -3.688330470310E-01  3.593743685862E-01 -6.989022599936E-02
    103 F   7 N     2.989428210316E-01 -2.717925843827E-01  3.688330470310E-01
    104 F   7 N    -4.292645945856E-01 -3.593743685862E-01  2.717925843827E-01
    105 F   7 N    -3.593743685862E-01  2.717925843827E-01 -4.292645945856E-01
    106 F   7 N     4.292645945856E-01 -2.989428210316E-01  6.989022599936E-02
    107 F   7 N    -2.989428210316E-01  6.989022599936E-02  4.292645945856E-01
    108 F   7 N     3.688330470310E-01  2.989428210316E-01 -2.717925843827E-01
    109 T   8 O    -5.972909021531E-02  4.346846483785E-01  2.825106807229E-01
    110 F   8 O     1.521739676556E-01 -3.422397709382E-01 -2.825106807229E-01
    111 F   8 O     5.972909021531E-02  3.422397709382E-01  4.944137385938E-01
    112 F   8 O    -1.521739676556E-01 -4.346846483785E-01 -4.944137385938E-01
    113 T   8 O     2.825106807229E-01 -5.972909021531E-02  4.346846483785E-01
    114 T   8 O     4.346846483785E-01  2.825106807229E-01 -5.972909021531E-02
    115 F   8 O    -4.944137385938E-01 -1.521739676556E-01 -4.346846483785E-01
    116 F   8 O    -3.422397709382E-01 -2.825106807229E-01  1.521739676556E-01
    117 F   8 O    -2.825106807229E-01  1.521739676556E-01 -3.422397709382E-01
    118 F   8 O     3.422397709382E-01  4.944137385938E-01  5.972909021531E-02
    119 F   8 O     4.944137385938E-01  5.972909021531E-02  3.422397709382E-01
    120 F   8 O    -4.346846483785E-01 -4.944137385938E-01 -1.521739676556E-01
    121 T 230 ZN   -2.212165232176E-01  5.000000000000E-01  2.787834767824E-01
    122 F 230 ZN    2.212165232176E-01  5.000000000000E-01 -2.787834767824E-01
    123 T 230 ZN    2.787834767824E-01 -2.212165232176E-01 -5.000000000000E-01
    124 T 230 ZN   -5.000000000000E-01  2.787834767824E-01 -2.212165232176E-01
    125 F 230 ZN    5.000000000000E-01 -2.787834767824E-01  2.212165232176E-01
    126 F 230 ZN   -2.787834767824E-01  2.212165232176E-01 -5.000000000000E-01

 TRANSFORMATION MATRIX PRIMITIVE-CRYSTALLOGRAPHIC CELL
  0.0000  1.0000  1.0000  1.0000  0.0000  1.0000  1.0000  1.0000  0.0000

 *******************************************************************************
 CRYSTALLOGRAPHIC CELL (VOLUME=       4875.88817843)
         A              B              C           ALPHA      BETA       GAMMA 
    16.78708925    17.04273020    17.04273020    90.000000  90.000000  90.000000

 COORDINATES IN THE CRYSTALLOGRAPHIC CELL
     ATOM                 X/A                 Y/B                 Z/C    
 *******************************************************************************
      1 T   6 C     4.193708247497E-01 -7.950811465197E-02  1.047154409045E-01
      2 F   6 C    -4.193708247497E-01  7.950811465197E-02  1.047154409045E-01
      3 F   6 C     4.193708247497E-01  7.950811465197E-02 -1.047154409045E-01
      4 F   6 C    -4.193708247497E-01 -7.950811465197E-02 -1.047154409045E-01
      5 T   6 C     1.047154409045E-01  4.193708247497E-01 -7.950811465197E-02
      6 T   6 C    -7.950811465197E-02  1.047154409045E-01  4.193708247497E-01
      7 F   6 C    -1.047154409045E-01 -4.193708247497E-01 -7.950811465197E-02
      8 F   6 C     7.950811465197E-02  1.047154409045E-01 -4.193708247497E-01
      9 F   6 C     1.047154409045E-01 -4.193708247497E-01  7.950811465197E-02
     10 F   6 C     7.950811465197E-02 -1.047154409045E-01  4.193708247497E-01
     11 F   6 C    -1.047154409045E-01  4.193708247497E-01  7.950811465197E-02
     12 F   6 C    -7.950811465197E-02 -1.047154409045E-01 -4.193708247497E-01
     13 T   6 C    -4.075000392372E-01 -1.340878497030E-01  2.088689237245E-01
     14 F   6 C     4.075000392372E-01  1.340878497030E-01  2.088689237245E-01
     15 F   6 C    -4.075000392372E-01  1.340878497030E-01 -2.088689237245E-01
     16 F   6 C     4.075000392372E-01 -1.340878497030E-01 -2.088689237245E-01
     17 T   6 C     2.088689237245E-01 -4.075000392372E-01 -1.340878497030E-01
     18 T   6 C    -1.340878497030E-01  2.088689237245E-01 -4.075000392372E-01
     19 F   6 C    -2.088689237245E-01  4.075000392372E-01 -1.340878497030E-01
     20 F   6 C     1.340878497030E-01  2.088689237245E-01  4.075000392372E-01
     21 F   6 C     2.088689237245E-01  4.075000392372E-01  1.340878497030E-01
     22 F   6 C     1.340878497030E-01 -2.088689237245E-01 -4.075000392372E-01
     23 F   6 C    -2.088689237245E-01 -4.075000392372E-01  1.340878497030E-01
     24 F   6 C    -1.340878497030E-01 -2.088689237245E-01  4.075000392372E-01
     25 T   6 C     4.912648432164E-01 -1.123199441594E-01  1.367610135257E-01
     26 F   6 C    -4.912648432164E-01  1.123199441594E-01  1.367610135257E-01
     27 F   6 C     4.912648432164E-01  1.123199441594E-01 -1.367610135257E-01
     28 F   6 C    -4.912648432164E-01 -1.123199441594E-01 -1.367610135257E-01
     29 T   6 C     1.367610135257E-01  4.912648432164E-01 -1.123199441594E-01
     30 T   6 C    -1.123199441594E-01  1.367610135257E-01  4.912648432164E-01
     31 F   6 C    -1.367610135257E-01 -4.912648432164E-01 -1.123199441594E-01
     32 F   6 C     1.123199441594E-01  1.367610135257E-01 -4.912648432164E-01
     33 F   6 C     1.367610135257E-01 -4.912648432164E-01  1.123199441594E-01
     34 F   6 C     1.123199441594E-01 -1.367610135257E-01  4.912648432164E-01
     35 F   6 C    -1.367610135257E-01  4.912648432164E-01  1.123199441594E-01
     36 F   6 C    -1.123199441594E-01 -1.367610135257E-01 -4.912648432164E-01
     37 T   6 C    -4.056725288562E-01 -1.846702404651E-01  1.454536882072E-01
     38 F   6 C     4.056725288562E-01  1.846702404651E-01  1.454536882072E-01
     39 F   6 C    -4.056725288562E-01  1.846702404651E-01 -1.454536882072E-01
     40 F   6 C     4.056725288562E-01 -1.846702404651E-01 -1.454536882072E-01
     41 T   6 C     1.454536882072E-01 -4.056725288562E-01 -1.846702404651E-01
     42 T   6 C    -1.846702404651E-01  1.454536882072E-01 -4.056725288562E-01
     43 F   6 C    -1.454536882072E-01  4.056725288562E-01 -1.846702404651E-01
     44 F   6 C     1.846702404651E-01  1.454536882072E-01  4.056725288562E-01
     45 F   6 C     1.454536882072E-01  4.056725288562E-01  1.846702404651E-01
     46 F   6 C     1.846702404651E-01 -1.454536882072E-01 -4.056725288562E-01
     47 F   6 C    -1.454536882072E-01 -4.056725288562E-01  1.846702404651E-01
     48 F   6 C    -1.846702404651E-01 -1.454536882072E-01  4.056725288562E-01
     49 T   1 H     3.942145517477E-01 -2.900569056878E-02  1.365770562863E-01
     50 F   1 H    -3.942145517477E-01  2.900569056878E-02  1.365770562863E-01
     51 F   1 H     3.942145517477E-01  2.900569056878E-02 -1.365770562863E-01
     52 F   1 H    -3.942145517477E-01 -2.900569056878E-02 -1.365770562863E-01
     53 T   1 H     1.365770562863E-01  3.942145517477E-01 -2.900569056878E-02
     54 T   1 H    -2.900569056878E-02  1.365770562863E-01  3.942145517477E-01
     55 F   1 H    -1.365770562863E-01 -3.942145517477E-01 -2.900569056878E-02
     56 F   1 H     2.900569056878E-02  1.365770562863E-01 -3.942145517477E-01
     57 F   1 H     1.365770562863E-01 -3.942145517477E-01  2.900569056878E-02
     58 F   1 H     2.900569056878E-02 -1.365770562863E-01  3.942145517477E-01
     59 F   1 H    -1.365770562863E-01  3.942145517477E-01  2.900569056878E-02
     60 F   1 H    -2.900569056878E-02 -1.365770562863E-01 -3.942145517477E-01
     61 T   1 H    -3.670418772780E-01 -1.282356874070E-01  2.571499574371E-01
     62 F   1 H     3.670418772780E-01  1.282356874070E-01  2.571499574371E-01
     63 F   1 H    -3.670418772780E-01  1.282356874070E-01 -2.571499574371E-01
     64 F   1 H     3.670418772780E-01 -1.282356874070E-01 -2.571499574371E-01
     65 T   1 H     2.571499574371E-01 -3.670418772780E-01 -1.282356874070E-01
     66 T   1 H    -1.282356874070E-01  2.571499574371E-01 -3.670418772780E-01
     67 F   1 H    -2.571499574371E-01  3.670418772780E-01 -1.282356874070E-01
     68 F   1 H     1.282356874070E-01  2.571499574371E-01  3.670418772780E-01
     69 F   1 H     2.571499574371E-01  3.670418772780E-01  1.282356874070E-01
     70 F   1 H     1.282356874070E-01 -2.571499574371E-01 -3.670418772780E-01
     71 F   1 H    -2.571499574371E-01 -3.670418772780E-01  1.282356874070E-01
     72 F   1 H    -1.282356874070E-01 -2.571499574371E-01  3.670418772780E-01
     73 T   1 H    -3.623712050116E-01 -2.279532926026E-01  1.292778236937E-01
     74 F   1 H     3.623712050116E-01  2.279532926026E-01  1.292778236937E-01
     75 F   1 H    -3.623712050116E-01  2.279532926026E-01 -1.292778236937E-01
     76 F   1 H     3.623712050116E-01 -2.279532926026E-01 -1.292778236937E-01
     77 T   1 H     1.292778236937E-01 -3.623712050116E-01 -2.279532926026E-01
     78 T   1 H    -2.279532926026E-01  1.292778236937E-01 -3.623712050116E-01
     79 F   1 H    -1.292778236937E-01  3.623712050116E-01 -2.279532926026E-01
     80 F   1 H     2.279532926026E-01  1.292778236937E-01  3.623712050116E-01
     81 F   1 H     1.292778236937E-01  3.623712050116E-01  2.279532926026E-01
     82 F   1 H     2.279532926026E-01 -1.292778236937E-01 -3.623712050116E-01
     83 F   1 H    -1.292778236937E-01 -3.623712050116E-01  2.279532926026E-01
     84 F   1 H    -2.279532926026E-01 -1.292778236937E-01  3.623712050116E-01
     85 T   7 N     2.763126958827E-02  4.113899563851E-01 -2.971445804324E-01
     86 F   7 N    -2.763126958827E-02 -4.113899563851E-01 -2.971445804324E-01
     87 F   7 N     2.763126958827E-02 -4.113899563851E-01  2.971445804324E-01
     88 F   7 N    -2.763126958827E-02  4.113899563851E-01  2.971445804324E-01
     89 T   7 N    -2.971445804324E-01  2.763126958827E-02  4.113899563851E-01
     90 T   7 N     4.113899563851E-01 -2.971445804324E-01  2.763126958827E-02
     91 F   7 N     2.971445804324E-01 -2.763126958827E-02  4.113899563851E-01
     92 F   7 N    -4.113899563851E-01 -2.971445804324E-01 -2.763126958827E-02
     93 F   7 N    -2.971445804324E-01 -2.763126958827E-02 -4.113899563851E-01
     94 F   7 N    -4.113899563851E-01  2.971445804324E-01  2.763126958827E-02
     95 F   7 N     2.971445804324E-01  2.763126958827E-02 -4.113899563851E-01
     96 F   7 N     4.113899563851E-01  2.971445804324E-01 -2.763126958827E-02
     97 T   7 N    -4.697842262227E-01 -1.708414051911E-01  1.009511791917E-01
     98 F   7 N     4.697842262227E-01  1.708414051911E-01  1.009511791917E-01
     99 F   7 N    -4.697842262227E-01  1.708414051911E-01 -1.009511791917E-01
    100 F   7 N     4.697842262227E-01 -1.708414051911E-01 -1.009511791917E-01
    101 T   7 N     1.009511791917E-01 -4.697842262227E-01 -1.708414051911E-01
    102 T   7 N    -1.708414051911E-01  1.009511791917E-01 -4.697842262227E-01
    103 F   7 N    -1.009511791917E-01  4.697842262227E-01 -1.708414051911E-01
    104 F   7 N     1.708414051911E-01  1.009511791917E-01  4.697842262227E-01
    105 F   7 N     1.009511791917E-01  4.697842262227E-01  1.708414051911E-01
    106 F   7 N     1.708414051911E-01 -1.009511791917E-01 -4.697842262227E-01
    107 F   7 N    -1.009511791917E-01 -4.697842262227E-01  1.708414051911E-01
    108 F   7 N    -1.708414051911E-01 -1.009511791917E-01  4.697842262227E-01
    109 T   8 O     3.884622096583E-01 -1.059515289354E-01  4.622243872013E-02
    110 F   8 O    -3.884622096583E-01  1.059515289354E-01  4.622243872013E-02
    111 F   8 O     3.884622096583E-01  1.059515289354E-01 -4.622243872013E-02
    112 F   8 O    -3.884622096583E-01 -1.059515289354E-01 -4.622243872013E-02
    113 T   8 O     4.622243872013E-02  3.884622096583E-01 -1.059515289354E-01
    114 T   8 O    -1.059515289354E-01  4.622243872013E-02  3.884622096583E-01
    115 F   8 O    -4.622243872013E-02 -3.884622096583E-01 -1.059515289354E-01
    116 F   8 O     1.059515289354E-01  4.622243872013E-02 -3.884622096583E-01
    117 F   8 O     4.622243872013E-02 -3.884622096583E-01  1.059515289354E-01
    118 F   8 O     1.059515289354E-01 -4.622243872013E-02  3.884622096583E-01
    119 F   8 O    -4.622243872013E-02  3.884622096583E-01  1.059515289354E-01
    120 F   8 O    -1.059515289354E-01 -4.622243872013E-02 -3.884622096583E-01
    121 T 230 ZN    5.515592525776E-17  2.787834767824E-01  5.000000000000E-01
    122 F 230 ZN    0.000000000000E+00 -2.787834767824E-01 -5.000000000000E-01
    123 T 230 ZN   -5.000000000000E-01  5.515592525776E-17  2.787834767824E-01
    124 T 230 ZN    2.787834767824E-01 -5.000000000000E-01  4.136694394332E-17
    125 F 230 ZN   -2.787834767824E-01 -5.000000000000E-01 -4.136694394332E-17
    126 F 230 ZN   -5.000000000000E-01 -5.515592525776E-17 -2.787834767824E-01

 T = ATOM BELONGING TO THE ASYMMETRIC UNIT

 ****    4 SYMMOPS - TRANSLATORS IN FRACTIONAL UNITS
 **** MATRICES AND TRANSLATORS IN THE CRYSTALLOGRAPHIC REFERENCE FRAME
   V INV                    ROTATION MATRICES                   TRANSLATORS
   1   1  1.00  0.00  0.00  0.00  1.00  0.00  0.00  0.00  1.00  0.00  0.00  0.00
   2   2  0.00  1.00 -1.00  1.00 -0.00 -1.00 -0.00 -0.00 -1.00  0.00  0.00  0.00
   3   3 -1.00  0.00  0.00 -1.00 -0.00  1.00 -1.00  1.00 -0.00  0.00  0.00  0.00
   4   4  0.00 -1.00  1.00 -0.00 -1.00 -0.00  1.00 -1.00 -0.00  0.00  0.00  0.00

 DIRECT LATTICE VECTORS CARTESIAN COMPONENTS (ANGSTROM)
          X                    Y                    Z
  -0.839354462456E+01   0.852136510108E+01   0.852136510108E+01
   0.839354462456E+01  -0.852136510108E+01   0.852136510108E+01
   0.839354462456E+01   0.852136510108E+01  -0.852136510108E+01


 CARTESIAN COORDINATES - PRIMITIVE CELL
 *******************************************************************************
 *      ATOM          X(ANGSTROM)         Y(ANGSTROM)         Z(ANGSTROM)
 *******************************************************************************
    1     6 C     7.040015463554E+00 -1.355035346896E+00  1.784637007335E+00
    2     6 C    -7.040015463554E+00  1.355035346896E+00  1.784637007335E+00
    3     6 C     7.040015463554E+00  1.355035346896E+00 -1.784637007335E+00
    4     6 C    -7.040015463554E+00 -1.355035346896E+00 -1.784637007335E+00
    5     6 C     1.757867452225E+00  7.147223820867E+00 -1.355035346896E+00
    6     6 C    -1.334709816693E+00  1.784637007335E+00  7.147223820867E+00
    7     6 C    -1.757867452225E+00 -7.147223820867E+00 -1.355035346896E+00
    8     6 C     1.334709816693E+00  1.784637007335E+00 -7.147223820867E+00
    9     6 C     1.757867452225E+00 -7.147223820867E+00  1.355035346896E+00
   10     6 C     1.334709816693E+00 -1.784637007335E+00  7.147223820867E+00
   11     6 C    -1.757867452225E+00  7.147223820867E+00  1.355035346896E+00
   12     6 C    -1.334709816693E+00 -1.784637007335E+00 -7.147223820867E+00
   13     6 C    -6.840739527699E+00 -2.285223045876E+00  3.559696714652E+00
   14     6 C     6.840739527699E+00  2.285223045876E+00  3.559696714652E+00
   15     6 C    -6.840739527699E+00  2.285223045876E+00 -3.559696714652E+00
   16     6 C     6.840739527699E+00 -2.285223045876E+00 -3.559696714652E+00
   17     6 C     3.506301263932E+00 -6.944913226090E+00 -2.285223045876E+00
   18     6 C    -2.250944700188E+00  3.559696714652E+00 -6.944913226090E+00
   19     6 C    -3.506301263932E+00  6.944913226090E+00 -2.285223045876E+00
   20     6 C     2.250944700188E+00  3.559696714652E+00  6.944913226090E+00
   21     6 C     3.506301263932E+00  6.944913226090E+00  2.285223045876E+00
   22     6 C     2.250944700188E+00 -3.559696714652E+00 -6.944913226090E+00
   23     6 C    -3.506301263932E+00 -6.944913226090E+00  2.285223045876E+00
   24     6 C    -2.250944700188E+00 -3.559696714652E+00  6.944913226090E+00
   25     6 C     8.246906768033E+00 -1.914238504631E+00  2.330781055693E+00
   26     6 C    -8.246906768033E+00  1.914238504631E+00  2.330781055693E+00
   27     6 C     8.246906768033E+00  1.914238504631E+00 -2.330781055693E+00
   28     6 C    -8.246906768033E+00 -1.914238504631E+00 -2.330781055693E+00
   29     6 C     2.295819339858E+00  8.372494180744E+00 -1.914238504631E+00
   30     6 C    -1.885524927062E+00  2.330781055693E+00  8.372494180744E+00
   31     6 C    -2.295819339858E+00 -8.372494180744E+00 -1.914238504631E+00
   32     6 C     1.885524927062E+00  2.330781055693E+00 -8.372494180744E+00
   33     6 C     2.295819339858E+00 -8.372494180744E+00  1.914238504631E+00
   34     6 C     1.885524927062E+00 -2.330781055693E+00  8.372494180744E+00
   35     6 C    -2.295819339858E+00  8.372494180744E+00  1.914238504631E+00
   36     6 C    -1.885524927062E+00 -2.330781055693E+00 -8.372494180744E+00
   37     6 C    -6.810060947828E+00 -3.147285084615E+00  2.478927965025E+00
   38     6 C     6.810060947828E+00  3.147285084615E+00  2.478927965025E+00
   39     6 C    -6.810060947828E+00  3.147285084615E+00 -2.478927965025E+00
   40     6 C     6.810060947828E+00 -3.147285084615E+00 -2.478927965025E+00
   41     6 C     2.441744045550E+00 -6.913767459724E+00 -3.147285084615E+00
   42     6 C    -3.100075808346E+00  2.478927965025E+00 -6.913767459724E+00
   43     6 C    -2.441744045550E+00  6.913767459724E+00 -3.147285084615E+00
   44     6 C     3.100075808346E+00  2.478927965025E+00  6.913767459724E+00
   45     6 C     2.441744045550E+00  6.913767459724E+00  3.147285084615E+00
   46     6 C     3.100075808346E+00 -2.478927965025E+00 -6.913767459724E+00
   47     6 C    -2.441744045550E+00 -6.913767459724E+00  3.147285084615E+00
   48     6 C    -3.100075808346E+00 -2.478927965025E+00  6.913767459724E+00
   49     1 H     6.617714863494E+00 -4.943361586910E-01  2.327645922092E+00
   50     1 H    -6.617714863494E+00  4.943361586910E-01  2.327645922092E+00
   51     1 H     6.617714863494E+00  4.943361586910E-01 -2.327645922092E+00
   52     1 H    -6.617714863494E+00 -4.943361586910E-01 -2.327645922092E+00
   53     1 H     2.292731233261E+00  6.718492247202E+00 -4.943361586910E-01
   54     1 H    -4.869211163106E-01  2.327645922092E+00  6.718492247202E+00
   55     1 H    -2.292731233261E+00 -6.718492247202E+00 -4.943361586910E-01
   56     1 H     4.869211163106E-01  2.327645922092E+00 -6.718492247202E+00
   57     1 H     2.292731233261E+00 -6.718492247202E+00  4.943361586910E-01
   58     1 H     4.869211163106E-01 -2.327645922092E+00  6.718492247202E+00
   59     1 H    -2.292731233261E+00  6.718492247202E+00  4.943361586910E-01
   60     1 H    -4.869211163106E-01 -2.327645922092E+00 -6.718492247202E+00
   61     1 H    -6.161564752033E+00 -2.185486222766E+00  4.382537346098E+00
   62     1 H     6.161564752033E+00  2.185486222766E+00  4.382537346098E+00
   63     1 H    -6.161564752033E+00  2.185486222766E+00 -4.382537346098E+00
   64     1 H     6.161564752033E+00 -2.185486222766E+00 -4.382537346098E+00
   65     1 H     4.316799285907E+00 -6.255395687343E+00 -2.185486222766E+00
   66     1 H    -2.152703929425E+00  4.382537346098E+00 -6.255395687343E+00
   67     1 H    -4.316799285907E+00  6.255395687343E+00 -2.185486222766E+00
   68     1 H     2.152703929425E+00  4.382537346098E+00  6.255395687343E+00
   69     1 H     4.316799285907E+00  6.255395687343E+00  2.185486222766E+00
   70     1 H     2.152703929425E+00 -4.382537346098E+00 -6.255395687343E+00
   71     1 H    -4.316799285907E+00 -6.255395687343E+00  2.185486222766E+00
   72     1 H    -2.152703929425E+00 -4.382537346098E+00  6.255395687343E+00
   73     1 H    -6.083157759844E+00 -3.884946464520E+00  2.203247070334E+00
   74     1 H     6.083157759844E+00  3.884946464520E+00  2.203247070334E+00
   75     1 H    -6.083157759844E+00  3.884946464520E+00 -2.203247070334E+00
   76     1 H     6.083157759844E+00 -3.884946464520E+00 -2.203247070334E+00
   77     1 H     2.170198364279E+00 -6.175794680045E+00 -3.884946464520E+00
   78     1 H    -3.826672267552E+00  2.203247070334E+00 -6.175794680045E+00
   79     1 H    -2.170198364279E+00  6.175794680045E+00 -3.884946464520E+00
   80     1 H     3.826672267552E+00  2.203247070334E+00  6.175794680045E+00
   81     1 H     2.170198364279E+00  6.175794680045E+00  3.884946464520E+00
   82     1 H     3.826672267552E+00 -2.203247070334E+00 -6.175794680045E+00
   83     1 H    -2.170198364279E+00 -6.175794680045E+00  3.884946464520E+00
   84     1 H    -3.826672267552E+00 -2.203247070334E+00  6.175794680045E+00
   85     7 N     4.638485886450E-01  7.011208034550E+00 -5.064154915343E+00
   86     7 N    -4.638485886450E-01 -7.011208034550E+00 -5.064154915343E+00
   87     7 N     4.638485886450E-01 -7.011208034550E+00  5.064154915343E+00
   88     7 N    -4.638485886450E-01  7.011208034550E+00  5.064154915343E+00
   89     7 N    -4.988192591613E+00  4.709122727360E-01  7.011208034550E+00
   90     7 N     6.906039914032E+00 -5.064154915343E+00  4.709122727360E-01
   91     7 N     4.988192591613E+00 -4.709122727360E-01  7.011208034550E+00
   92     7 N    -6.906039914032E+00 -5.064154915343E+00 -4.709122727360E-01
   93     7 N    -4.988192591613E+00 -4.709122727360E-01 -7.011208034550E+00
   94     7 N    -6.906039914032E+00  5.064154915343E+00  4.709122727360E-01
   95     7 N     4.988192591613E+00  4.709122727360E-01 -7.011208034550E+00
   96     7 N     6.906039914032E+00  5.064154915343E+00 -4.709122727360E-01
   97     7 N    -7.886309733433E+00 -2.911603976029E+00  1.720483710554E+00
   98     7 N     7.886309733433E+00  2.911603976029E+00  1.720483710554E+00
   99     7 N    -7.886309733433E+00  2.911603976029E+00 -1.720483710554E+00
  100     7 N     7.886309733433E+00 -2.911603976029E+00 -1.720483710554E+00
  101     7 N     1.694676454896E+00 -8.006405820744E+00 -2.911603976029E+00
  102     7 N    -2.867929916389E+00  1.720483710554E+00 -8.006405820744E+00
  103     7 N    -1.694676454896E+00  8.006405820744E+00 -2.911603976029E+00
  104     7 N     2.867929916389E+00  1.720483710554E+00  8.006405820744E+00
  105     7 N     1.694676454896E+00  8.006405820744E+00  2.911603976029E+00
  106     7 N     2.867929916389E+00 -1.720483710554E+00 -8.006405820744E+00
  107     7 N    -1.694676454896E+00 -8.006405820744E+00  2.911603976029E+00
  108     7 N    -2.867929916389E+00 -1.720483710554E+00  8.006405820744E+00
  109     8 O     6.521149783448E+00 -1.805703322153E+00  7.877565523930E-01
  110     8 O    -6.521149783448E+00  1.805703322153E+00  7.877565523930E-01
  111     8 O     6.521149783448E+00  1.805703322153E+00 -7.877565523930E-01
  112     8 O    -6.521149783448E+00 -1.805703322153E+00 -7.877565523930E-01
  113     8 O     7.759402041071E-01  6.620456632942E+00 -1.805703322153E+00
  114     8 O    -1.778617772321E+00  7.877565523930E-01  6.620456632942E+00
  115     8 O    -7.759402041071E-01 -6.620456632942E+00 -1.805703322153E+00
  116     8 O     1.778617772321E+00  7.877565523930E-01 -6.620456632942E+00
  117     8 O     7.759402041071E-01 -6.620456632942E+00  1.805703322153E+00
  118     8 O     1.778617772321E+00 -7.877565523930E-01  6.620456632942E+00
  119     8 O    -7.759402041071E-01  6.620456632942E+00  1.805703322153E+00
  120     8 O    -1.778617772321E+00 -7.877565523930E-01 -6.620456632942E+00
  121   230 ZN    9.259074399202E-16 -1.229149862254E+01  8.521365101080E+00
  122   230 ZN    0.000000000000E+00 -4.751231579623E+00  8.521365101080E+00
  123   230 ZN    8.393544624564E+00  9.400075532184E-16 -1.229149862254E+01
  124   230 ZN   -1.210712614320E+01  8.521365101080E+00  7.050056649138E-16
  125   230 ZN   -4.679963105929E+00  8.521365101080E+00 -7.050056649138E-16
  126   230 ZN    8.393544624564E+00 -9.400075532184E-16 -4.751231579623E+00

 *******************************************************************************
 *                             OPTIMIZATION STARTS                             *
 *******************************************************************************
 RECLASIFICATION OF INDICES FOR INTEGRAL CALC ACCORDING TO DIFFERENT CRITERIA:
           FIXDELTE                  FIXDELTX              FIXDELTN
           0.0000000                0.0000000              *****
 *******************************************************************************

 *******************************************************************************
 COORDINATE OPTIMIZATION - POINT    1
 INFORMATION **** EXCBUF **** EXCH. BIPO BUFFER: WORDS USED =     4000000
 WARNING **** EXCBUF **** EXCH. BIPO BUFFER TOO SMALL - TO AVOID I/O SET EXCHSIZE =     8220744

 DFT PARAMETERS

     ATOM       ELECTRONS   NET CHARGE   R(ANGSTROM)
   1   6  C       6.0000      0.0000     0.77000000
  49   1  H       1.0000      0.0000     1.11000000
  85   7  N       7.0000      0.0000     0.74000000
 109   8  O       8.0000      0.0000     0.74000000
 121 230  ZN     20.0000      0.0000     1.37000000

 SIZE OF GRID=    1913139
 TTTTTTTTTTTTTTTTTTTTTTTTTTTTTT MAKE_GRID2  TELAPSE     3313.87 TCPU     1959.71
 BECKE WEIGHT FUNCTION
 RADSAFE =     2.00
 TOLERANCES - DENSITY:10**- 6; POTENTIAL:10**- 9; GRID WGT:10**-14

 RADIAL INTEGRATION  - INTERVALS (POINTS,UPPER LIMIT):            1( 99,  4.0*R)

 ANGULAR INTEGRATION - INTERVALS (ACCURACY LEVEL [N. POINTS] UPPER LIMIT):
  1(  6[ 146]   0.2)  2( 11[ 302]   0.5)  3( 14[ 590]   0.9)  4( 18[1454]   3.5)
  5( 14[ 590]9999.0)

 *******************************************************************************
 ZIF90                                                                           
 CRYSTAL - SCF - TYPE OF CALCULATION :  RESTRICTED CLOSED SHELL
 *******************************************************************************

 CAPPA:IS1  2;IS2  2;IS3  2; K PTS MONK NET   5; SYMMOPS:K SPACE   8;G SPACE   4

 TTTTTTTTTTTTTTTTTTTTTTTTTTTTTT SDIK        TELAPSE     3316.86 TCPU     1962.55

 INFORMATION FROM INTEGRAL EVALUATION

 RESTART FROM A PREVIOUS DENSITY MATRIX - DEP ACTIVE
 NUMBER OF COUPLE SETS (NEW, OLD, FOUND):   43359   43359   43359
 NUMBER OF IRREDUCIBLE G VECTORS        :  159048  159048  159048
 CHARGE NORMALIZATION FACTOR   0.99947811
 TOTAL ATOMIC CHARGES:
   5.8339446   5.8339446   5.8339446   5.8339446   5.8368987   5.8319329
   5.8368987   5.8319329   5.8368987   5.8319329   5.8368987   5.8319329
   6.0204303   6.0204303   6.0204303   6.0204303   6.0222981   6.0224136
   6.0222981   6.0224136   6.0222981   6.0224136   6.0222981   6.0224136
   5.6920962   5.6920962   5.6920962   5.6920962   5.6972142   5.6963832
   5.6972142   5.6963832   5.6972142   5.6963832   5.6972142   5.6963832
   6.0064190   6.0064190   6.0064190   6.0064190   6.0098672   6.0057512
   6.0098672   6.0057512   6.0098672   6.0057512   6.0098672   6.0057512
   0.8670361   0.8670361   0.8670361   0.8670361   0.8690268   0.8700436
   0.8690268   0.8700436   0.8690268   0.8700436   0.8690268   0.8700436
   0.8712100   0.8712100   0.8712100   0.8712100   0.8717868   0.8690255
   0.8717868   0.8690255   0.8717868   0.8690255   0.8717868   0.8690255
   0.8690050   0.8690050   0.8690050   0.8690050   0.8669998   0.8691667
   0.8669998   0.8691667   0.8669998   0.8691667   0.8669998   0.8691667
   7.6318171   7.6318171   7.6318171   7.6318171   7.6296517   7.6275043
   7.6296517   7.6275043   7.6296517   7.6275043   7.6296517   7.6275043
   7.6299697   7.6299697   7.6299697   7.6299697   7.6274286   7.6279153
   7.6274286   7.6279153   7.6274286   7.6279153   7.6274286   7.6279153
   8.3132445   8.3132445   8.3132445   8.3132445   8.3162381   8.3142736
   8.3162381   8.3142736   8.3162381   8.3142736   8.3162381   8.3142736
  18.5226387  18.5226387  18.5213759  18.5220010  18.5220010  18.5213759
 TTTTTTTTTTTTTTTTTTTTTTTTTTTTTT MOQGAD      TELAPSE     3318.13 TCPU     1963.72
 TTTTTTTTTTTTTTTTTTTTTTTTTTTTTT SHELLXN     TELAPSE     3354.38 TCPU     1995.65
 TTTTTTTTTTTTTTTTTTTTTTTTTTTTTT MONMO3      TELAPSE     3363.54 TCPU     2004.81
 NUMERICALLY INTEGRATED DENSITY    708.0017146474
 TTTTTTTTTTTTTTTTTTTTTTTTTTTTTT NUMDFT      TELAPSE     3368.06 TCPU     2009.33
 CYC   0 ETOT(AU) -5.426031879974E+03 DETOT -5.43E+03 tst  3.49E-11 PX  1.00E+00
 TTTTTTTTTTTTTTTTTTTTTTTTTTTTTT DIIS        TELAPSE     3368.13 TCPU     2009.39
 TTTTTTTTTTTTTTTTTTTTTTTTTTTTTT FDIK        TELAPSE     3374.26 TCPU     2014.88
 INSULATING STATE
 TOP OF VALENCE BANDS -    BAND    354; K    5; EIG -2.5033800E-01 AU
 TOP OF VALENCE BANDS -    BAND    354; K    1; EIG -2.5065146E-01 AU
 BOTTOM OF VIRTUAL BANDS - BAND    355; K    1; EIG -6.9120883E-02 AU
 INDIRECT ENERGY BAND GAP:   4.9312 eV
 TTTTTTTTTTTTTTTTTTTTTTTTTTTTTT PDIG        TELAPSE     3374.65 TCPU     2015.26
 CHARGE NORMALIZATION FACTOR   1.00000000
 TOTAL ATOMIC CHARGES:
   5.8301233   5.8301233   5.8301233   5.8301233   5.8245525   5.8299510
   5.8245525   5.8299510   5.8245525   5.8299510   5.8245525   5.8299510
   6.0216720   6.0216720   6.0216720   6.0216720   6.0253213   6.0126379
   6.0253213   6.0126379   6.0253213   6.0126379   6.0253213   6.0126379
   5.7096099   5.7096099   5.7096099   5.7096099   5.6906700   5.6974560
   5.6906700   5.6974560   5.6906700   5.6974560   5.6906700   5.6974560
   6.0093603   6.0093603   6.0093603   6.0093603   5.9966817   6.0097455
   5.9966817   6.0097455   5.9966817   6.0097455   5.9966817   6.0097455
   0.8694192   0.8694192   0.8694192   0.8694192   0.8701864   0.8669084
   0.8701864   0.8669084   0.8701864   0.8669084   0.8701864   0.8669084
   0.8699768   0.8699768   0.8699768   0.8699768   0.8715035   0.8684608
   0.8715035   0.8684608   0.8715035   0.8684608   0.8715035   0.8684608
   0.8684225   0.8684225   0.8684225   0.8684225   0.8680324   0.8660056
   0.8680324   0.8660056   0.8680324   0.8660056   0.8680324   0.8660056
   7.6178918   7.6178918   7.6178918   7.6178918   7.6317604   7.6439897
   7.6317604   7.6439897   7.6317604   7.6439897   7.6317604   7.6439897
   7.6161597   7.6161597   7.6161597   7.6161597   7.6440599   7.6261950
   7.6440599   7.6261950   7.6440599   7.6261950   7.6440599   7.6261950
   8.3269560   8.3269560   8.3269560   8.3269560   8.3092064   8.3169700
   8.3092064   8.3169700   8.3092064   8.3169700   8.3092064   8.3169700
  18.5234671  18.5234671  18.5277055  18.5290557  18.5290557  18.5277055
 TTTTTTTTTTTTTTTTTTTTTTTTTTTTTT MOQGAD      TELAPSE     3374.66 TCPU     2015.28
 TTTTTTTTTTTTTTTTTTTTTTTTTTTTTT SHELLXN     TELAPSE     3417.87 TCPU     2047.23
 TTTTTTTTTTTTTTTTTTTTTTTTTTTTTT MONMO3      TELAPSE     3421.43 TCPU     2050.79
 NUMERICALLY INTEGRATED DENSITY    708.0017022014
 TTTTTTTTTTTTTTTTTTTTTTTTTTTTTT NUMDFT      TELAPSE     3425.85 TCPU     2055.21
 CYC   1 ETOT(AU) -5.427023053959E+03 DETOT -9.91E-01 tst  0.00E+00 PX  5.21E-03
 TTTTTTTTTTTTTTTTTTTTTTTTTTTTTT DIIS        TELAPSE     3429.53 TCPU     2058.89
 DIIS TEST: 0.12223E-01 AT SCF   CYCLE   1 - MIX   30 %
 TTTTTTTTTTTTTTTTTTTTTTTTTTTTTT FDIK        TELAPSE     3436.66 TCPU     2064.85
 INSULATING STATE
 TOP OF VALENCE BANDS -    BAND    354; K    5; EIG -2.4742342E-01 AU
 TOP OF VALENCE BANDS -    BAND    354; K    1; EIG -2.4758481E-01 AU
 BOTTOM OF VIRTUAL BANDS - BAND    355; K    1; EIG -6.5983279E-02 AU
 INDIRECT ENERGY BAND GAP:   4.9372 eV
 TTTTTTTTTTTTTTTTTTTTTTTTTTTTTT PDIG        TELAPSE     3437.05 TCPU     2065.24
 CHARGE NORMALIZATION FACTOR   1.00000000
 TOTAL ATOMIC CHARGES:
   5.8338467   5.8338467   5.8338467   5.8338467   5.8337367   5.8313031
   5.8337367   5.8313031   5.8337367   5.8313031   5.8337367   5.8313031
   6.0260087   6.0260087   6.0260087   6.0260087   6.0217041   6.0210671
   6.0217041   6.0210671   6.0217041   6.0210671   6.0217041   6.0210671
   5.6989515   5.6989515   5.6989515   5.6989515   5.7019672   5.6993942
   5.7019672   5.6993942   5.7019672   5.6993942   5.7019672   5.6993942
   6.0101794   6.0101794   6.0101794   6.0101794   6.0027204   6.0140729
   6.0027204   6.0140729   6.0027204   6.0140729   6.0027204   6.0140729
   0.8735606   0.8735606   0.8735606   0.8735606   0.8689271   0.8696184
   0.8689271   0.8696184   0.8689271   0.8696184   0.8689271   0.8696184
   0.8733923   0.8733923   0.8733923   0.8733923   0.8729404   0.8700187
   0.8729404   0.8700187   0.8729404   0.8700187   0.8729404   0.8700187
   0.8709468   0.8709468   0.8709468   0.8709468   0.8683655   0.8690954
   0.8683655   0.8690954   0.8683655   0.8690954   0.8683655   0.8690954
   7.6261312   7.6261312   7.6261312   7.6261312   7.6253118   7.6262976
   7.6253118   7.6262976   7.6253118   7.6262976   7.6253118   7.6262976
   7.6197354   7.6197354   7.6197354   7.6197354   7.6292271   7.6248989
   7.6292271   7.6248989   7.6292271   7.6248989   7.6292271   7.6248989
   8.3115602   8.3115602   8.3115602   8.3115602   8.3110015   8.3134518
   8.3110015   8.3134518   8.3110015   8.3134518   8.3110015   8.3134518
  18.5156538  18.5156538  18.5222137  18.5232675  18.5232675  18.5222137
 TTTTTTTTTTTTTTTTTTTTTTTTTTTTTT MOQGAD      TELAPSE     3437.07 TCPU     2065.26
 TTTTTTTTTTTTTTTTTTTTTTTTTTTTTT SHELLXN     TELAPSE     3483.04 TCPU     2097.12
 TTTTTTTTTTTTTTTTTTTTTTTTTTTTTT MONMO3      TELAPSE     3487.34 TCPU     2101.42
 NUMERICALLY INTEGRATED DENSITY    708.0017075751
 TTTTTTTTTTTTTTTTTTTTTTTTTTTTTT NUMDFT      TELAPSE     3492.15 TCPU     2106.23
 CYC   2 ETOT(AU) -5.427023610606E+03 DETOT -5.57E-04 tst  5.54E-06 PX  7.91E-03
 TTTTTTTTTTTTTTTTTTTTTTTTTTTTTT DIIS        TELAPSE     3492.38 TCPU     2106.47
 DIIS TEST: 0.86753E-02 AT SCF   CYCLE   2 - DIIS ACTIVE - HISTORY:     2 CYCLES
 TTTTTTTTTTTTTTTTTTTTTTTTTTTTTT FDIK        TELAPSE     3494.77 TCPU     2108.08
 INSULATING STATE
 TOP OF VALENCE BANDS -    BAND    354; K    5; EIG -2.4737933E-01 AU
 TOP OF VALENCE BANDS -    BAND    354; K    1; EIG -2.4754611E-01 AU
 BOTTOM OF VIRTUAL BANDS - BAND    355; K    1; EIG -6.6367780E-02 AU
 INDIRECT ENERGY BAND GAP:   4.9256 eV
 TTTTTTTTTTTTTTTTTTTTTTTTTTTTTT PDIG        TELAPSE     3495.15 TCPU     2108.46
 CHARGE NORMALIZATION FACTOR   1.00000000
 TOTAL ATOMIC CHARGES:
   5.8277360   5.8277360   5.8277360   5.8277360   5.8303963   5.8290493
   5.8303963   5.8290493   5.8303963   5.8290493   5.8303963   5.8290493
   6.0186559   6.0186559   6.0186559   6.0186559   6.0237708   6.0162330
   6.0237708   6.0162330   6.0237708   6.0162330   6.0237708   6.0162330
   5.7028943   5.7028943   5.7028943   5.7028943   5.6934972   5.6983236
   5.6934972   5.6983236   5.6934972   5.6983236   5.6934972   5.6983236
   6.0069286   6.0069286   6.0069286   6.0069286   6.0009775   6.0080141
   6.0009775   6.0080141   6.0009775   6.0080141   6.0009775   6.0080141
   0.8720311   0.8720311   0.8720311   0.8720311   0.8703685   0.8695534
   0.8703685   0.8695534   0.8703685   0.8695534   0.8703685   0.8695534
   0.8742925   0.8742925   0.8742925   0.8742925   0.8728360   0.8701777
   0.8728360   0.8701777   0.8728360   0.8701777   0.8728360   0.8701777
   0.8715741   0.8715741   0.8715741   0.8715741   0.8684668   0.8694349
   0.8684668   0.8694349   0.8684668   0.8694349   0.8684668   0.8694349
   7.6212045   7.6212045   7.6212045   7.6212045   7.6293374   7.6376687
   7.6293374   7.6376687   7.6293374   7.6376687   7.6293374   7.6376687
   7.6221075   7.6221075   7.6221075   7.6221075   7.6367725   7.6243988
   7.6367725   7.6243988   7.6367725   7.6243988   7.6367725   7.6243988
   8.3238343   8.3238343   8.3238343   8.3238343   8.3100131   8.3157033
   8.3100131   8.3157033   8.3100131   8.3157033   8.3100131   8.3157033
  18.5193713  18.5193713  18.5235583  18.5245673  18.5245673  18.5235583
 TTTTTTTTTTTTTTTTTTTTTTTTTTTTTT MOQGAD      TELAPSE     3495.17 TCPU     2108.48
 TTTTTTTTTTTTTTTTTTTTTTTTTTTTTT SHELLXN     TELAPSE     3538.95 TCPU     2140.39
 TTTTTTTTTTTTTTTTTTTTTTTTTTTTTT MONMO3      TELAPSE     3542.66 TCPU     2144.10
 NUMERICALLY INTEGRATED DENSITY    708.0017076299
 TTTTTTTTTTTTTTTTTTTTTTTTTTTTTT NUMDFT      TELAPSE     3547.11 TCPU     2148.55
 CYC   3 ETOT(AU) -5.427024812657E+03 DETOT -1.20E-03 tst  4.61E-06 PX  3.73E-03
 TTTTTTTTTTTTTTTTTTTTTTTTTTTTTT DIIS        TELAPSE     3547.48 TCPU     2148.92
 DIIS TEST: 0.77737E-03 AT SCF   CYCLE   3 - DIIS ACTIVE - HISTORY:     3 CYCLES
 TTTTTTTTTTTTTTTTTTTTTTTTTTTTTT FDIK        TELAPSE     3549.81 TCPU     2150.53
 INSULATING STATE
 TOP OF VALENCE BANDS -    BAND    354; K    5; EIG -2.4801308E-01 AU
 TOP OF VALENCE BANDS -    BAND    354; K    1; EIG -2.4819720E-01 AU
 BOTTOM OF VIRTUAL BANDS - BAND    355; K    1; EIG -6.6671366E-02 AU
 INDIRECT ENERGY BAND GAP:   4.9346 eV
 TTTTTTTTTTTTTTTTTTTTTTTTTTTTTT PDIG        TELAPSE     3550.18 TCPU     2150.90
 CHARGE NORMALIZATION FACTOR   1.00000000
 TOTAL ATOMIC CHARGES:
   5.8309627   5.8309627   5.8309627   5.8309627   5.8291294   5.8288909
   5.8291294   5.8288909   5.8291294   5.8288909   5.8291294   5.8288909
   6.0222837   6.0222837   6.0222837   6.0222837   6.0229746   6.0157134
   6.0229746   6.0157134   6.0229746   6.0157134   6.0229746   6.0157134
   5.7028188   5.7028188   5.7028188   5.7028188   5.6946789   5.6974535
   5.6946789   5.6974535   5.6946789   5.6974535   5.6946789   5.6974535
   6.0082300   6.0082300   6.0082300   6.0082300   5.9993445   6.0111109
   5.9993445   6.0111109   5.9993445   6.0111109   5.9993445   6.0111109
   0.8721512   0.8721512   0.8721512   0.8721512   0.8699974   0.8689131
   0.8699974   0.8689131   0.8699974   0.8689131   0.8699974   0.8689131
   0.8730995   0.8730995   0.8730995   0.8730995   0.8724754   0.8697991
   0.8724754   0.8697991   0.8724754   0.8697991   0.8724754   0.8697991
   0.8706543   0.8706543   0.8706543   0.8706543   0.8683654   0.8685686
   0.8683654   0.8685686   0.8683654   0.8685686   0.8683654   0.8685686
   7.6244619   7.6244619   7.6244619   7.6244619   7.6304046   7.6357496
   7.6304046   7.6357496   7.6304046   7.6357496   7.6304046   7.6357496
   7.6191255   7.6191255   7.6191255   7.6191255   7.6382847   7.6272469
   7.6382847   7.6272469   7.6382847   7.6272469   7.6382847   7.6272469
   8.3189047   8.3189047   8.3189047   8.3189047   8.3108379   8.3162980
   8.3108379   8.3162980   8.3108379   8.3162980   8.3108379   8.3162980
  18.5167736  18.5167736  18.5221924  18.5231755  18.5231755  18.5221924
 TTTTTTTTTTTTTTTTTTTTTTTTTTTTTT MOQGAD      TELAPSE     3550.20 TCPU     2150.91
 TTTTTTTTTTTTTTTTTTTTTTTTTTTTTT SHELLXN     TELAPSE     3593.33 TCPU     2182.83
 TTTTTTTTTTTTTTTTTTTTTTTTTTTTTT MONMO3      TELAPSE     3597.15 TCPU     2186.64
 NUMERICALLY INTEGRATED DENSITY    708.0017066584
 TTTTTTTTTTTTTTTTTTTTTTTTTTTTTT NUMDFT      TELAPSE     3601.58 TCPU     2191.07
 CYC   4 ETOT(AU) -5.427024893269E+03 DETOT -8.06E-05 tst  3.20E-07 PX  1.10E-03
 TTTTTTTTTTTTTTTTTTTTTTTTTTTTTT DIIS        TELAPSE     3601.76 TCPU     2191.25
 DIIS TEST: 0.18713E-03 AT SCF   CYCLE   4 - DIIS ACTIVE - HISTORY:     4 CYCLES
 TTTTTTTTTTTTTTTTTTTTTTTTTTTTTT FDIK        TELAPSE     3604.11 TCPU     2192.97
 INSULATING STATE
 TOP OF VALENCE BANDS -    BAND    354; K    5; EIG -2.4807824E-01 AU
 TOP OF VALENCE BANDS -    BAND    354; K    1; EIG -2.4826604E-01 AU
 BOTTOM OF VIRTUAL BANDS - BAND    355; K    1; EIG -6.6753101E-02 AU
 INDIRECT ENERGY BAND GAP:   4.9341 eV
 TTTTTTTTTTTTTTTTTTTTTTTTTTTTTT PDIG        TELAPSE     3604.51 TCPU     2193.36
 CHARGE NORMALIZATION FACTOR   1.00000000
 TOTAL ATOMIC CHARGES:
   5.8298382   5.8298382   5.8298382   5.8298382   5.8295280   5.8299355
   5.8295280   5.8299355   5.8295280   5.8299355   5.8295280   5.8299355
   6.0213616   6.0213616   6.0213616   6.0213616   6.0235312   6.0165928
   6.0235312   6.0165928   6.0235312   6.0165928   6.0235312   6.0165928
   5.7026892   5.7026892   5.7026892   5.7026892   5.6950259   5.6979931
   5.6950259   5.6979931   5.6950259   5.6979931   5.6950259   5.6979931
   6.0085859   6.0085859   6.0085859   6.0085859   6.0002191   6.0105328
   6.0002191   6.0105328   6.0002191   6.0105328   6.0002191   6.0105328
   0.8718730   0.8718730   0.8718730   0.8718730   0.8699591   0.8688940
   0.8699591   0.8688940   0.8699591   0.8688940   0.8699591   0.8688940
   0.8731373   0.8731373   0.8731373   0.8731373   0.8724936   0.8696277
   0.8724936   0.8696277   0.8724936   0.8696277   0.8724936   0.8696277
   0.8705622   0.8705622   0.8705622   0.8705622   0.8683455   0.8685207
   0.8683455   0.8685207   0.8683455   0.8685207   0.8683455   0.8685207
   7.6224231   7.6224231   7.6224231   7.6224231   7.6298172   7.6368582
   7.6298172   7.6368582   7.6298172   7.6368582   7.6298172   7.6368582
   7.6212482   7.6212482   7.6212482   7.6212482   7.6370292   7.6254037
   7.6370292   7.6254037   7.6370292   7.6254037   7.6370292   7.6254037
   8.3209945   8.3209945   8.3209945   8.3209945   8.3106006   8.3152666
   8.3106006   8.3152666   8.3106006   8.3152666   8.3106006   8.3152666
  18.5169941  18.5169941  18.5221098  18.5231208  18.5231208  18.5221098
 TTTTTTTTTTTTTTTTTTTTTTTTTTTTTT MOQGAD      TELAPSE     3604.52 TCPU     2193.38
 TTTTTTTTTTTTTTTTTTTTTTTTTTTTTT SHELLXN     TELAPSE     3647.97 TCPU     2225.32
 TTTTTTTTTTTTTTTTTTTTTTTTTTTTTT MONMO3      TELAPSE     3651.39 TCPU     2228.74
 NUMERICALLY INTEGRATED DENSITY    708.0017065900
 TTTTTTTTTTTTTTTTTTTTTTTTTTTTTT NUMDFT      TELAPSE     3655.83 TCPU     2233.17
 CYC   5 ETOT(AU) -5.427024909175E+03 DETOT -1.59E-05 tst  9.14E-08 PX  7.13E-04
 TTTTTTTTTTTTTTTTTTTTTTTTTTTTTT DIIS        TELAPSE     3657.16 TCPU     2234.51
 DIIS TEST: 0.46924E-04 AT SCF   CYCLE   5 - DIIS ACTIVE - HISTORY:     5 CYCLES
 TTTTTTTTTTTTTTTTTTTTTTTTTTTTTT FDIK        TELAPSE     3662.64 TCPU     2235.50
 INSULATING STATE
 TOP OF VALENCE BANDS -    BAND    354; K    5; EIG -2.4796189E-01 AU
 TOP OF VALENCE BANDS -    BAND    354; K    1; EIG -2.4814463E-01 AU
 BOTTOM OF VIRTUAL BANDS - BAND    355; K    1; EIG -6.6683473E-02 AU
 INDIRECT ENERGY BAND GAP:   4.9328 eV
 TTTTTTTTTTTTTTTTTTTTTTTTTTTTTT PDIG        TELAPSE     3663.05 TCPU     2235.92
 CHARGE NORMALIZATION FACTOR   1.00000000
 TOTAL ATOMIC CHARGES:
   5.8301458   5.8301458   5.8301458   5.8301458   5.8297853   5.8294988
   5.8297853   5.8294988   5.8297853   5.8294988   5.8297853   5.8294988
   6.0213993   6.0213993   6.0213993   6.0213993   6.0233404   6.0162932
   6.0233404   6.0162932   6.0233404   6.0162932   6.0233404   6.0162932
   5.7027115   5.7027115   5.7027115   5.7027115   5.6949323   5.6980230
   5.6949323   5.6980230   5.6949323   5.6980230   5.6949323   5.6980230
   6.0080867   6.0080867   6.0080867   6.0080867   6.0002578   6.0105045
   6.0002578   6.0105045   6.0002578   6.0105045   6.0002578   6.0105045
   0.8720443   0.8720443   0.8720443   0.8720443   0.8699325   0.8688959
   0.8699325   0.8688959   0.8699325   0.8688959   0.8699325   0.8688959
   0.8732496   0.8732496   0.8732496   0.8732496   0.8724872   0.8697708
   0.8724872   0.8697708   0.8724872   0.8697708   0.8724872   0.8697708
   0.8707332   0.8707332   0.8707332   0.8707332   0.8683020   0.8686295
   0.8683020   0.8686295   0.8683020   0.8686295   0.8683020   0.8686295
   7.6233182   7.6233182   7.6233182   7.6233182   7.6296198   7.6359919
   7.6296198   7.6359919   7.6296198   7.6359919   7.6296198   7.6359919
   7.6203143   7.6203143   7.6203143   7.6203143   7.6371786   7.6259177
   7.6371786   7.6259177   7.6371786   7.6259177   7.6371786   7.6259177
   8.3204701   8.3204701   8.3204701   8.3204701   8.3104968   8.3158893
   8.3104968   8.3158893   8.3104968   8.3158893   8.3104968   8.3158893
  18.5174366  18.5174366  18.5225844  18.5235384  18.5235384  18.5225844
 TTTTTTTTTTTTTTTTTTTTTTTTTTTTTT MOQGAD      TELAPSE     3663.07 TCPU     2235.94
 TTTTTTTTTTTTTTTTTTTTTTTTTTTTTT SHELLXN     TELAPSE     3704.37 TCPU     2267.84
 TTTTTTTTTTTTTTTTTTTTTTTTTTTTTT MONMO3      TELAPSE     3707.97 TCPU     2271.44
 NUMERICALLY INTEGRATED DENSITY    708.0017066807
 TTTTTTTTTTTTTTTTTTTTTTTTTTTTTT NUMDFT      TELAPSE     3712.48 TCPU     2275.95
 CYC   6 ETOT(AU) -5.427024912990E+03 DETOT -3.82E-06 tst  1.57E-08 PX  2.49E-04
 TTTTTTTTTTTTTTTTTTTTTTTTTTTTTT DIIS        TELAPSE     3713.33 TCPU     2276.79
 DIIS TEST: 0.68024E-05 AT SCF   CYCLE   6 - DIIS ACTIVE - HISTORY:     6 CYCLES
 TTTTTTTTTTTTTTTTTTTTTTTTTTTTTT FDIK        TELAPSE     3719.15 TCPU     2280.68
 INSULATING STATE
 TOP OF VALENCE BANDS -    BAND    354; K    5; EIG -2.4798446E-01 AU
 TOP OF VALENCE BANDS -    BAND    354; K    1; EIG -2.4816884E-01 AU
 BOTTOM OF VIRTUAL BANDS - BAND    355; K    1; EIG -6.6672860E-02 AU
 INDIRECT ENERGY BAND GAP:   4.9337 eV
 TTTTTTTTTTTTTTTTTTTTTTTTTTTTTT PDIG        TELAPSE     3719.55 TCPU     2281.09
 CHARGE NORMALIZATION FACTOR   1.00000000
 TOTAL ATOMIC CHARGES:
   5.8301212   5.8301212   5.8301212   5.8301212   5.8296029   5.8296502
   5.8296029   5.8296502   5.8296029   5.8296502   5.8296029   5.8296502
   6.0215600   6.0215600   6.0215600   6.0215600   6.0233965   6.0163388
   6.0233965   6.0163388   6.0233965   6.0163388   6.0233965   6.0163388
   5.7026844   5.7026844   5.7026844   5.7026844   5.6949336   5.6979220
   5.6949336   5.6979220   5.6949336   5.6979220   5.6949336   5.6979220
   6.0084565   6.0084565   6.0084565   6.0084565   5.9999866   6.0106854
   5.9999866   6.0106854   5.9999866   6.0106854   5.9999866   6.0106854
   0.8720793   0.8720793   0.8720793   0.8720793   0.8699663   0.8689569
   0.8699663   0.8689569   0.8699663   0.8689569   0.8699663   0.8689569
   0.8732167   0.8732167   0.8732167   0.8732167   0.8724996   0.8697091
   0.8724996   0.8697091   0.8724996   0.8697091   0.8724996   0.8697091
   0.8706592   0.8706592   0.8706592   0.8706592   0.8683365   0.8685837
   0.8683365   0.8685837   0.8683365   0.8685837   0.8683365   0.8685837
   7.6229452   7.6229452   7.6229452   7.6229452   7.6298918   7.6363861
   7.6298918   7.6363861   7.6298918   7.6363861   7.6298918   7.6363861
   7.6205773   7.6205773   7.6205773   7.6205773   7.6372485   7.6258565
   7.6372485   7.6258565   7.6372485   7.6258565   7.6372485   7.6258565
   8.3202673   8.3202673   8.3202673   8.3202673   8.3106189   8.3154390
   8.3106189   8.3154390   8.3106189   8.3154390   8.3106189   8.3154390
  18.5171989  18.5171989  18.5223200  18.5233289  18.5233289  18.5223200
 TTTTTTTTTTTTTTTTTTTTTTTTTTTTTT MOQGAD      TELAPSE     3719.57 TCPU     2281.11
 TTTTTTTTTTTTTTTTTTTTTTTTTTTTTT SHELLXN     TELAPSE     3761.05 TCPU     2313.01
 TTTTTTTTTTTTTTTTTTTTTTTTTTTTTT MONMO3      TELAPSE     3764.53 TCPU     2316.49
 NUMERICALLY INTEGRATED DENSITY    708.0017066797
 TTTTTTTTTTTTTTTTTTTTTTTTTTTTTT NUMDFT      TELAPSE     3768.94 TCPU     2320.91
 CYC   7 ETOT(AU) -5.427024914387E+03 DETOT -1.40E-06 tst  3.99E-09 PX  1.60E-04
 TTTTTTTTTTTTTTTTTTTTTTTTTTTTTT DIIS        TELAPSE     3769.65 TCPU     2321.61
 DIIS TEST: 0.29151E-05 AT SCF   CYCLE   7 - DIIS ACTIVE - HISTORY:     7 CYCLES
 TTTTTTTTTTTTTTTTTTTTTTTTTTTTTT FDIK        TELAPSE     3773.79 TCPU     2323.33
 INSULATING STATE
 TOP OF VALENCE BANDS -    BAND    354; K    5; EIG -2.4799205E-01 AU
 TOP OF VALENCE BANDS -    BAND    354; K    1; EIG -2.4817634E-01 AU
 BOTTOM OF VIRTUAL BANDS - BAND    355; K    1; EIG -6.6690832E-02 AU
 INDIRECT ENERGY BAND GAP:   4.9335 eV
 TTTTTTTTTTTTTTTTTTTTTTTTTTTTTT PDIG        TELAPSE     3774.18 TCPU     2323.73
 CHARGE NORMALIZATION FACTOR   1.00000000
 TOTAL ATOMIC CHARGES:
   5.8300818   5.8300818   5.8300818   5.8300818   5.8297001   5.8295527
   5.8297001   5.8295527   5.8297001   5.8295527   5.8297001   5.8295527
   6.0214612   6.0214612   6.0214612   6.0214612   6.0234088   6.0163687
   6.0234088   6.0163687   6.0234088   6.0163687   6.0234088   6.0163687
   5.7027416   5.7027416   5.7027416   5.7027416   5.6950014   5.6980082
   5.6950014   5.6980082   5.6950014   5.6980082   5.6950014   5.6980082
   6.0082714   6.0082714   6.0082714   6.0082714   6.0001555   6.0106325
   6.0001555   6.0106325   6.0001555   6.0106325   6.0001555   6.0106325
   0.8720417   0.8720417   0.8720417   0.8720417   0.8699427   0.8689038
   0.8699427   0.8689038   0.8699427   0.8689038   0.8699427   0.8689038
   0.8732177   0.8732177   0.8732177   0.8732177   0.8724976   0.8697240
   0.8724976   0.8697240   0.8724976   0.8697240   0.8724976   0.8697240
   0.8706766   0.8706766   0.8706766   0.8706766   0.8683183   0.8685939
   0.8683183   0.8685939   0.8683183   0.8685939   0.8683183   0.8685939
   7.6231439   7.6231439   7.6231439   7.6231439   7.6296637   7.6361300
   7.6296637   7.6361300   7.6296637   7.6361300   7.6296637   7.6361300
   7.6204914   7.6204914   7.6204914   7.6204914   7.6371870   7.6258472
   7.6371870   7.6258472   7.6371870   7.6258472   7.6371870   7.6258472
   8.3205008   8.3205008   8.3205008   8.3205008   8.3105475   8.3157618
   8.3105475   8.3157618   8.3105475   8.3157618   8.3105475   8.3157618
  18.5171866  18.5171866  18.5223341  18.5233325  18.5233325  18.5223341
 TTTTTTTTTTTTTTTTTTTTTTTTTTTTTT MOQGAD      TELAPSE     3774.20 TCPU     2323.75
 TTTTTTTTTTTTTTTTTTTTTTTTTTTTTT SHELLXN     TELAPSE     3815.35 TCPU     2355.64
 TTTTTTTTTTTTTTTTTTTTTTTTTTTTTT MONMO3      TELAPSE     3819.26 TCPU     2359.54
 NUMERICALLY INTEGRATED DENSITY    708.0017066620
 TTTTTTTTTTTTTTTTTTTTTTTTTTTTTT NUMDFT      TELAPSE     3823.66 TCPU     2363.95
 CYC   8 ETOT(AU) -5.427024914502E+03 DETOT -1.15E-07 tst  2.75E-09 PX  1.10E-04
 TTTTTTTTTTTTTTTTTTTTTTTTTTTTTT DIIS        TELAPSE     3825.21 TCPU     2365.49
 DIIS TEST: 0.74332E-06 AT SCF   CYCLE   8 - DIIS ACTIVE - HISTORY:     8 CYCLES
 TTTTTTTTTTTTTTTTTTTTTTTTTTTTTT FDIK        TELAPSE     3828.36 TCPU     2367.52
 INSULATING STATE
 TOP OF VALENCE BANDS -    BAND    354; K    5; EIG -2.4798258E-01 AU
 TOP OF VALENCE BANDS -    BAND    354; K    1; EIG -2.4816653E-01 AU
 BOTTOM OF VIRTUAL BANDS - BAND    355; K    1; EIG -6.6685387E-02 AU
 INDIRECT ENERGY BAND GAP:   4.9333 eV
 TTTTTTTTTTTTTTTTTTTTTTTTTTTTTT PDIG        TELAPSE     3828.75 TCPU     2367.91
 CHARGE NORMALIZATION FACTOR   1.00000000
 TOTAL ATOMIC CHARGES:
   5.8301519   5.8301519   5.8301519   5.8301519   5.8297216   5.8296549
   5.8297216   5.8296549   5.8297216   5.8296549   5.8297216   5.8296549
   6.0214915   6.0214915   6.0214915   6.0214915   6.0233754   6.0163631
   6.0233754   6.0163631   6.0233754   6.0163631   6.0233754   6.0163631
   5.7026731   5.7026731   5.7026731   5.7026731   5.6949893   5.6980044
   5.6949893   5.6980044   5.6949893   5.6980044   5.6949893   5.6980044
   6.0083073   6.0083073   6.0083073   6.0083073   6.0001363   6.0106057
   6.0001363   6.0106057   6.0001363   6.0106057   6.0001363   6.0106057
   0.8720579   0.8720579   0.8720579   0.8720579   0.8699376   0.8689129
   0.8699376   0.8689129   0.8699376   0.8689129   0.8699376   0.8689129
   0.8732224   0.8732224   0.8732224   0.8732224   0.8724999   0.8697227
   0.8724999   0.8697227   0.8724999   0.8697227   0.8724999   0.8697227
   0.8706792   0.8706792   0.8706792   0.8706792   0.8683195   0.8685980
   0.8683195   0.8685980   0.8683195   0.8685980   0.8683195   0.8685980
   7.6231149   7.6231149   7.6231149   7.6231149   7.6297325   7.6361948
   7.6297325   7.6361948   7.6297325   7.6361948   7.6297325   7.6361948
   7.6205156   7.6205156   7.6205156   7.6205156   7.6371596   7.6258418
   7.6371596   7.6258418   7.6371596   7.6258418   7.6371596   7.6258418
   8.3203696   8.3203696   8.3203696   8.3203696   8.3105511   8.3156050
   8.3105511   8.3156050   8.3105511   8.3156050   8.3105511   8.3156050
  18.5172348  18.5172348  18.5223778  18.5233686  18.5233686  18.5223778
 TTTTTTTTTTTTTTTTTTTTTTTTTTTTTT MOQGAD      TELAPSE     3828.77 TCPU     2367.93
 TTTTTTTTTTTTTTTTTTTTTTTTTTTTTT SHELLXN     TELAPSE     3870.92 TCPU     2399.83
 TTTTTTTTTTTTTTTTTTTTTTTTTTTTTT MONMO3      TELAPSE     3875.09 TCPU     2404.00
 NUMERICALLY INTEGRATED DENSITY    708.0017066736
 TTTTTTTTTTTTTTTTTTTTTTTTTTTTTT NUMDFT      TELAPSE     3879.51 TCPU     2408.41
 CYC   9 ETOT(AU) -5.427024914539E+03 DETOT -3.63E-08 tst  4.53E-10 PX  4.45E-05
 TTTTTTTTTTTTTTTTTTTTTTTTTTTTTT DIIS        TELAPSE     3880.38 TCPU     2409.28
 DIIS TEST: 0.12562E-06 AT SCF   CYCLE   9 - DIIS ACTIVE - HISTORY:     9 CYCLES
 TTTTTTTTTTTTTTTTTTTTTTTTTTTTTT FDIK        TELAPSE     3885.87 TCPU     2412.75
 INSULATING STATE
 TOP OF VALENCE BANDS -    BAND    354; K    5; EIG -2.4798223E-01 AU
 TOP OF VALENCE BANDS -    BAND    354; K    1; EIG -2.4816615E-01 AU
 BOTTOM OF VIRTUAL BANDS - BAND    355; K    1; EIG -6.6681696E-02 AU
 INDIRECT ENERGY BAND GAP:   4.9334 eV
 TTTTTTTTTTTTTTTTTTTTTTTTTTTTTT PDIG        TELAPSE     3886.27 TCPU     2413.15
 CHARGE NORMALIZATION FACTOR   1.00000000
 TOTAL ATOMIC CHARGES:
   5.8300972   5.8300972   5.8300972   5.8300972   5.8296845   5.8295715
   5.8296845   5.8295715   5.8296845   5.8295715   5.8296845   5.8295715
   6.0214899   6.0214899   6.0214899   6.0214899   6.0233978   6.0163599
   6.0233978   6.0163599   6.0233978   6.0163599   6.0233978   6.0163599
   5.7026975   5.7026975   5.7026975   5.7026975   5.6949658   5.6979688
   5.6949658   5.6979688   5.6949658   5.6979688   5.6949658   5.6979688
   6.0083155   6.0083155   6.0083155   6.0083155   6.0001138   6.0106420
   6.0001138   6.0106420   6.0001138   6.0106420   6.0001138   6.0106420
   0.8720633   0.8720633   0.8720633   0.8720633   0.8699453   0.8689218
   0.8699453   0.8689218   0.8699453   0.8689218   0.8699453   0.8689218
   0.8732261   0.8732261   0.8732261   0.8732261   0.8724961   0.8697226
   0.8724961   0.8697226   0.8724961   0.8697226   0.8724961   0.8697226
   0.8706795   0.8706795   0.8706795   0.8706795   0.8683199   0.8685952
   0.8683199   0.8685952   0.8683199   0.8685952   0.8683199   0.8685952
   7.6230888   7.6230888   7.6230888   7.6230888   7.6297445   7.6361975
   7.6297445   7.6361975   7.6297445   7.6361975   7.6297445   7.6361975
   7.6205159   7.6205159   7.6205159   7.6205159   7.6372039   7.6258615
   7.6372039   7.6258615   7.6372039   7.6258615   7.6372039   7.6258615
   8.3204154   8.3204154   8.3204154   8.3204154   8.3105689   8.3156710
   8.3105689   8.3156710   8.3105689   8.3156710   8.3105689   8.3156710
  18.5172133  18.5172133  18.5223533  18.5233502  18.5233502  18.5223533
 TTTTTTTTTTTTTTTTTTTTTTTTTTTTTT MOQGAD      TELAPSE     3886.29 TCPU     2413.17
 TTTTTTTTTTTTTTTTTTTTTTTTTTTTTT SHELLXN     TELAPSE     3929.49 TCPU     2445.07
 TTTTTTTTTTTTTTTTTTTTTTTTTTTTTT MONMO3      TELAPSE     3933.03 TCPU     2448.61
 NUMERICALLY INTEGRATED DENSITY    708.0017066720
 TTTTTTTTTTTTTTTTTTTTTTTTTTTTTT NUMDFT      TELAPSE     3937.44 TCPU     2453.02
 CYC  10 ETOT(AU) -5.427024914549E+03 DETOT -1.03E-08 tst  9.64E-11 PX  1.42E-05
 TTTTTTTTTTTTTTTTTTTTTTTTTTTTTT DIIS        TELAPSE     3939.35 TCPU     2454.93
 DIIS TEST: 0.38244E-07 AT SCF   CYCLE  10 - DIIS ACTIVE - HISTORY:    10 CYCLES
 TTTTTTTTTTTTTTTTTTTTTTTTTTTTTT FDIK        TELAPSE     3942.64 TCPU     2457.57
 INSULATING STATE
 TOP OF VALENCE BANDS -    BAND    354; K    5; EIG -2.4798421E-01 AU
 TOP OF VALENCE BANDS -    BAND    354; K    1; EIG -2.4816826E-01 AU
 BOTTOM OF VIRTUAL BANDS - BAND    355; K    1; EIG -6.6683970E-02 AU
 INDIRECT ENERGY BAND GAP:   4.9334 eV
 TTTTTTTTTTTTTTTTTTTTTTTTTTTTTT PDIG        TELAPSE     3943.04 TCPU     2457.97
 CHARGE NORMALIZATION FACTOR   1.00000000
 TOTAL ATOMIC CHARGES:
   5.8301174   5.8301174   5.8301174   5.8301174   5.8296985   5.8296172
   5.8296985   5.8296172   5.8296985   5.8296172   5.8296985   5.8296172
   6.0214846   6.0214846   6.0214846   6.0214846   6.0233912   6.0163555
   6.0233912   6.0163555   6.0233912   6.0163555   6.0233912   6.0163555
   5.7027055   5.7027055   5.7027055   5.7027055   5.6949840   5.6980039
   5.6949840   5.6980039   5.6949840   5.6980039   5.6949840   5.6980039
   6.0083064   6.0083064   6.0083064   6.0083064   6.0001228   6.0106215
   6.0001228   6.0106215   6.0001228   6.0106215   6.0001228   6.0106215
   0.8720609   0.8720609   0.8720609   0.8720609   0.8699433   0.8689167
   0.8699433   0.8689167   0.8699433   0.8689167   0.8699433   0.8689167
   0.8732234   0.8732234   0.8732234   0.8732234   0.8724995   0.8697229
   0.8724995   0.8697229   0.8724995   0.8697229   0.8724995   0.8697229
   0.8706789   0.8706789   0.8706789   0.8706789   0.8683207   0.8685974
   0.8683207   0.8685974   0.8683207   0.8685974   0.8683207   0.8685974
   7.6231127   7.6231127   7.6231127   7.6231127   7.6297265   7.6361984
   7.6297265   7.6361984   7.6297265   7.6361984   7.6297265   7.6361984
   7.6205085   7.6205085   7.6205085   7.6205085   7.6371875   7.6258456
   7.6371875   7.6258456   7.6371875   7.6258456   7.6371875   7.6258456
   8.3203969   8.3203969   8.3203969   8.3203969   8.3105570   8.3156336
   8.3105570   8.3156336   8.3105570   8.3156336   8.3105570   8.3156336
  18.5172138  18.5172138  18.5223566  18.5233516  18.5233516  18.5223566
 TTTTTTTTTTTTTTTTTTTTTTTTTTTTTT MOQGAD      TELAPSE     3943.06 TCPU     2457.99
 TTTTTTTTTTTTTTTTTTTTTTTTTTTTTT SHELLXN     TELAPSE     3987.39 TCPU     2489.93
 TTTTTTTTTTTTTTTTTTTTTTTTTTTTTT MONMO3      TELAPSE     3990.74 TCPU     2493.28
 NUMERICALLY INTEGRATED DENSITY    708.0017066733
 TTTTTTTTTTTTTTTTTTTTTTTTTTTTTT NUMDFT      TELAPSE     3996.00 TCPU     2498.54
 CYC  11 ETOT(AU) -5.427024914580E+03 DETOT -3.06E-08 tst  3.38E-11 PX  9.06E-06
 TTTTTTTTTTTTTTTTTTTTTTTTTTTTTT DIIS        TELAPSE     3997.46 TCPU     2500.00
 DIIS TEST: 0.11564E-07 AT SCF   CYCLE  11 - DIIS ACTIVE - HISTORY:    11 CYCLES
 TTTTTTTTTTTTTTTTTTTTTTTTTTTTTT FDIK        TELAPSE     4000.00 TCPU     2501.87
 INSULATING STATE
 TOP OF VALENCE BANDS -    BAND    354; K    5; EIG -2.4798298E-01 AU
 TOP OF VALENCE BANDS -    BAND    354; K    1; EIG -2.4816696E-01 AU
 BOTTOM OF VIRTUAL BANDS - BAND    355; K    1; EIG -6.6683688E-02 AU
 INDIRECT ENERGY BAND GAP:   4.9334 eV
 TTTTTTTTTTTTTTTTTTTTTTTTTTTTTT PDIG        TELAPSE     4000.35 TCPU     2502.22
 CHARGE NORMALIZATION FACTOR   1.00000000
 TOTAL ATOMIC CHARGES:
   5.8301175   5.8301175   5.8301175   5.8301175   5.8296994   5.8296059
   5.8296994   5.8296059   5.8296994   5.8296059   5.8296994   5.8296059
   6.0214911   6.0214911   6.0214911   6.0214911   6.0233894   6.0163614
   6.0233894   6.0163614   6.0233894   6.0163614   6.0233894   6.0163614
   5.7026909   5.7026909   5.7026909   5.7026909   5.6949800   5.6979872
   5.6949800   5.6979872   5.6949800   5.6979872   5.6949800   5.6979872
   6.0083128   6.0083128   6.0083128   6.0083128   6.0001220   6.0106281
   6.0001220   6.0106281   6.0001220   6.0106281   6.0001220   6.0106281
   0.8720612   0.8720612   0.8720612   0.8720612   0.8699427   0.8689170
   0.8699427   0.8689170   0.8699427   0.8689170   0.8699427   0.8689170
   0.8732244   0.8732244   0.8732244   0.8732244   0.8724989   0.8697221
   0.8724989   0.8697221   0.8724989   0.8697221   0.8724989   0.8697221
   0.8706788   0.8706788   0.8706788   0.8706788   0.8683205   0.8685968
   0.8683205   0.8685968   0.8683205   0.8685968   0.8683205   0.8685968
   7.6231006   7.6231006   7.6231006   7.6231006   7.6297370   7.6361918
   7.6297370   7.6361918   7.6297370   7.6361918   7.6297370   7.6361918
   7.6205154   7.6205154   7.6205154   7.6205154   7.6371825   7.6258530
   7.6371825   7.6258530   7.6371825   7.6258530   7.6371825   7.6258530
   8.3204002   8.3204002   8.3204002   8.3204002   8.3105606   8.3156476
   8.3105606   8.3156476   8.3105606   8.3156476   8.3105606   8.3156476
  18.5172157  18.5172157  18.5223580  18.5233535  18.5233535  18.5223580
 TTTTTTTTTTTTTTTTTTTTTTTTTTTTTT MOQGAD      TELAPSE     4000.37 TCPU     2502.24
 TTTTTTTTTTTTTTTTTTTTTTTTTTTTTT SHELLXN     TELAPSE     4041.80 TCPU     2534.06
 TTTTTTTTTTTTTTTTTTTTTTTTTTTTTT MONMO3      TELAPSE     4045.33 TCPU     2537.59
 NUMERICALLY INTEGRATED DENSITY    708.0017066726
 TTTTTTTTTTTTTTTTTTTTTTTTTTTTTT NUMDFT      TELAPSE     4049.76 TCPU     2542.02
 CYC  12 ETOT(AU) -5.427024914565E+03 DETOT  1.46E-08 tst  5.04E-12 PX  4.66E-06
 TTTTTTTTTTTTTTTTTTTTTTTTTTTTTT DIIS        TELAPSE     4050.26 TCPU     2542.52
 DIIS TEST: 0.21080E-08 AT SCF   CYCLE  12 - DIIS ACTIVE - HISTORY:    12 CYCLES
 TTTTTTTTTTTTTTTTTTTTTTTTTTTTTT FDIK        TELAPSE     4052.99 TCPU     2544.33
 INSULATING STATE
 TOP OF VALENCE BANDS -    BAND    354; K    5; EIG -2.4798305E-01 AU
 TOP OF VALENCE BANDS -    BAND    354; K    1; EIG -2.4816704E-01 AU
 BOTTOM OF VIRTUAL BANDS - BAND    355; K    1; EIG -6.6683261E-02 AU
 INDIRECT ENERGY BAND GAP:   4.9334 eV
 TTTTTTTTTTTTTTTTTTTTTTTTTTTTTT PDIG        TELAPSE     4053.38 TCPU     2544.72
 CHARGE NORMALIZATION FACTOR   1.00000000
 TOTAL ATOMIC CHARGES:
   5.8301163   5.8301163   5.8301163   5.8301163   5.8296965   5.8296054
   5.8296965   5.8296054   5.8296965   5.8296054   5.8296965   5.8296054
   6.0214874   6.0214874   6.0214874   6.0214874   6.0233907   6.0163592
   6.0233907   6.0163592   6.0233907   6.0163592   6.0233907   6.0163592
   5.7026966   5.7026966   5.7026966   5.7026966   5.6949760   5.6979883
   5.6949760   5.6979883   5.6949760   5.6979883   5.6949760   5.6979883
   6.0083091   6.0083091   6.0083091   6.0083091   6.0001223   6.0106274
   6.0001223   6.0106274   6.0001223   6.0106274   6.0001223   6.0106274
   0.8720614   0.8720614   0.8720614   0.8720614   0.8699429   0.8689178
   0.8699429   0.8689178   0.8699429   0.8689178   0.8699429   0.8689178
   0.8732246   0.8732246   0.8732246   0.8732246   0.8724985   0.8697225
   0.8724985   0.8697225   0.8724985   0.8697225   0.8724985   0.8697225
   0.8706794   0.8706794   0.8706794   0.8706794   0.8683200   0.8685969
   0.8683200   0.8685969   0.8683200   0.8685969   0.8683200   0.8685969
   7.6231053   7.6231053   7.6231053   7.6231053   7.6297331   7.6361985
   7.6297331   7.6361985   7.6297331   7.6361985   7.6297331   7.6361985
   7.6205117   7.6205117   7.6205117   7.6205117   7.6371925   7.6258515
   7.6371925   7.6258515   7.6371925   7.6258515   7.6371925   7.6258515
   8.3204001   8.3204001   8.3204001   8.3204001   8.3105615   8.3156446
   8.3105615   8.3156446   8.3105615   8.3156446   8.3105615   8.3156446
  18.5172151  18.5172151  18.5223570  18.5233515  18.5233515  18.5223570
 TTTTTTTTTTTTTTTTTTTTTTTTTTTTTT MOQGAD      TELAPSE     4053.40 TCPU     2544.74
 TTTTTTTTTTTTTTTTTTTTTTTTTTTTTT SHELLXN     TELAPSE     4097.10 TCPU     2576.54
 TTTTTTTTTTTTTTTTTTTTTTTTTTTTTT MONMO3      TELAPSE     4101.10 TCPU     2580.54
 NUMERICALLY INTEGRATED DENSITY    708.0017066728
 TTTTTTTTTTTTTTTTTTTTTTTTTTTTTT NUMDFT      TELAPSE     4105.52 TCPU     2584.96
 CYC  13 ETOT(AU) -5.427024914567E+03 DETOT -2.45E-09 tst  6.97E-13 PX  1.49E-06
 TTTTTTTTTTTTTTTTTTTTTTTTTTTTTT DIIS        TELAPSE     4107.83 TCPU     2587.28
 DIIS TEST: 0.71134E-09 AT SCF   CYCLE  13 - DIIS ACTIVE - HISTORY:    13 CYCLES
 TTTTTTTTTTTTTTTTTTTTTTTTTTTTTT FDIK        TELAPSE     4112.55 TCPU     2589.79
 INSULATING STATE
 TOP OF VALENCE BANDS -    BAND    354; K    5; EIG -2.4798309E-01 AU
 TOP OF VALENCE BANDS -    BAND    354; K    1; EIG -2.4816707E-01 AU
 BOTTOM OF VIRTUAL BANDS - BAND    355; K    1; EIG -6.6683526E-02 AU
 INDIRECT ENERGY BAND GAP:   4.9334 eV
 TTTTTTTTTTTTTTTTTTTTTTTTTTTTTT PDIG        TELAPSE     4112.96 TCPU     2590.20
 CHARGE NORMALIZATION FACTOR   1.00000000
 TOTAL ATOMIC CHARGES:
   5.8301141   5.8301141   5.8301141   5.8301141   5.8296977   5.8296047
   5.8296977   5.8296047   5.8296977   5.8296047   5.8296977   5.8296047
   6.0214883   6.0214883   6.0214883   6.0214883   6.0233918   6.0163577
   6.0233918   6.0163577   6.0233918   6.0163577   6.0233918   6.0163577
   5.7026968   5.7026968   5.7026968   5.7026968   5.6949790   5.6979908
   5.6949790   5.6979908   5.6949790   5.6979908   5.6949790   5.6979908
   6.0083109   6.0083109   6.0083109   6.0083109   6.0001203   6.0106277
   6.0001203   6.0106277   6.0001203   6.0106277   6.0001203   6.0106277
   0.8720617   0.8720617   0.8720617   0.8720617   0.8699432   0.8689175
   0.8699432   0.8689175   0.8699432   0.8689175   0.8699432   0.8689175
   0.8732245   0.8732245   0.8732245   0.8732245   0.8724985   0.8697225
   0.8724985   0.8697225   0.8724985   0.8697225   0.8724985   0.8697225
   0.8706791   0.8706791   0.8706791   0.8706791   0.8683203   0.8685968
   0.8683203   0.8685968   0.8683203   0.8685968   0.8683203   0.8685968
   7.6231035   7.6231035   7.6231035   7.6231035   7.6297362   7.6361948
   7.6297362   7.6361948   7.6297362   7.6361948   7.6297362   7.6361948
   7.6205129   7.6205129   7.6205129   7.6205129   7.6371869   7.6258529
   7.6371869   7.6258529   7.6371869   7.6258529   7.6371869   7.6258529
   8.3204010   8.3204010   8.3204010   8.3204010   8.3105595   8.3156460
   8.3105595   8.3156460   8.3105595   8.3156460   8.3105595   8.3156460
  18.5172151  18.5172151  18.5223570  18.5233529  18.5233529  18.5223570
 TTTTTTTTTTTTTTTTTTTTTTTTTTTTTT MOQGAD      TELAPSE     4112.98 TCPU     2590.22
 TTTTTTTTTTTTTTTTTTTTTTTTTTTTTT SHELLXN     TELAPSE     4144.63 TCPU     2621.87
 +++ ENERGIES IN A.U. +++
 ::: EXT EL-POLE                                  -6.0519618149490E+03
 ::: EXT EL-SPHEROPOLE                             5.1499310426684E+01
 ::: BIELET ZONE E-E                               1.0321424597187E+04
 ::: TOTAL E-E                                     4.3209620926643E+03
 ::: TOTAL E-N + N-E                              -1.5449316000624E+04
 ::: TOTAL N-N                                     1.2343442303860E+03
 ::: KINETIC ENERGY                                4.9730217183384E+03
 ::: PSEUDO TOTAL   ENERGY                        -4.9209879592350E+03
 ::: VIRIAL COEFFICIENT                            1.0052591174659E+00
 TTTTTTTTTTTTTTTTTTTTTTTTTTTTTT MONMO3      TELAPSE     4148.52 TCPU     2625.76
 NUMERICALLY INTEGRATED DENSITY    708.0017066729
 TTTTTTTTTTTTTTTTTTTTTTTTTTTTTT NUMDFT      TELAPSE     4153.54 TCPU     2630.78
 CYC  14 ETOT(AU) -5.427024914568E+03 DETOT -2.63E-10 tst  2.84E-13 PX  1.49E-06

 == SCF ENDED - CONVERGENCE ON ENERGY      E(AU) -5.4270249145676E+03 CYCLES  14


 ENERGY EXPRESSION=HARTREE+FOCK EXCH*0.25000+(PBE        EXCH)*0.75000+PBE        CORR


 TOTAL ENERGY(DFT)(AU)( 14) -5.4270249145676E+03 DE-2.6E-10 tester 2.8E-13
 TTTTTTTTTTTTTTTTTTTTTTTTTTTTTT EDFT        TELAPSE     4153.57 TCPU     2630.81

 *******************************************************************************
 *                             FORCE CALCULATION                               *
 *******************************************************************************

 TTTTTTTTTTTTTTTTTTTTTTTTTTTTTT NUMDFG      TELAPSE     4170.87 TCPU     2648.11
 INFORMATION **** EXCPOG **** EXCH. BIPO BUFFER LENGTH (WORDS) =    16000000
 WARNING **** EXCPOG **** EXCH. BIPO BUFFER TOO SMALL - TO AVOID I/O SET EXCHSIZE =     8220744
 WARNING **** GENPOG **** COULOMB BIPO BUFFER TOO SMALL - TO AVOID I/O SET BIPOSIZE =     5333700
 INFORMATION **** GENPOG **** BIPO BUFFER LENGTH (WORDS) =     4000000
 TTTTTTTTTTTTTTTTTTTTTTTTTTTTTT SHELXG      TELAPSE     4377.56 TCPU     2787.33


 D3 DISPERSION ENERGY (AU)       -2.8111429332033E-01
 TOTAL ENERGY + DISP (AU)        -5.4273060288609E+03

 CARTESIAN FORCES IN HARTREE/BOHR (ANALYTICAL)
   ATOM                     X                   Y                   Z
   1   6            -2.597698771575E-03  3.873416253595E-03  1.861137742740E-03
   2   6             2.597698771568E-03 -3.873416253602E-03  1.861137742734E-03
   3   6            -2.597698771565E-03 -3.873416253596E-03 -1.861137742736E-03
   4   6             2.597698771567E-03  3.873416253602E-03 -1.861137742731E-03
   5   6             1.085527556499E-02  5.681728278466E-03  5.126242196421E-03
   6   6             3.792393878843E-04  1.432746871949E-03  9.972199463579E-04
   7   6            -1.085527556498E-02 -5.681728278462E-03  5.126242196422E-03
   8   6            -3.792393878879E-04  1.432746871969E-03 -9.972199463757E-04
   9   6             1.085527556499E-02 -5.681728278473E-03 -5.126242196422E-03
  10   6            -3.792393878923E-04 -1.432746871951E-03  9.972199463757E-04
  11   6            -1.085527556500E-02  5.681728278464E-03 -5.126242196424E-03
  12   6             3.792393878976E-04 -1.432746871941E-03 -9.972199463615E-04
  13   6             7.881061662477E-03 -4.703188525656E-03  1.817288149279E-03
  14   6            -7.881061662475E-03  4.703188525648E-03  1.817288149274E-03
  15   6             7.881061662468E-03  4.703188525676E-03 -1.817288149281E-03
  16   6            -7.881061662513E-03 -4.703188525647E-03 -1.817288149272E-03
  17   6             6.157303088116E-03  1.510235881064E-04  4.989049247327E-03
  18   6             3.707212908530E-04  2.966436341659E-03  2.068948455365E-03
  19   6            -6.157303088122E-03 -1.510235881081E-04  4.989049247346E-03
  20   6            -3.707212908575E-04  2.966436341667E-03 -2.068948455365E-03
  21   6             6.157303088117E-03 -1.510235881224E-04 -4.989049247328E-03
  22   6            -3.707212908362E-04 -2.966436341662E-03  2.068948455365E-03
  23   6            -6.157303088110E-03  1.510235880779E-04 -4.989049247324E-03
  24   6             3.707212908735E-04 -2.966436341665E-03 -2.068948455383E-03
  25   6            -4.153074307899E-03  2.497589476364E-03 -7.541226149390E-04
  26   6             4.153074307899E-03 -2.497589476384E-03 -7.541226149312E-04
  27   6            -4.153074307887E-03 -2.497589476378E-03  7.541226149561E-04
  28   6             4.153074307887E-03  2.497589476381E-03  7.541226149481E-04
  29   6            -3.633804888288E-03 -1.465928146125E-03 -1.748943123447E-03
  30   6             3.633369866595E-03  2.352024010632E-03 -2.688167765410E-03
  31   6             3.633804888310E-03  1.465928146131E-03 -1.748943123427E-03
  32   6            -3.633369866617E-03  2.352024010589E-03  2.688167765431E-03
  33   6            -3.633804888282E-03  1.465928146149E-03  1.748943123411E-03
  34   6            -3.633369866609E-03 -2.352024010616E-03 -2.688167765412E-03
  35   6             3.633804888273E-03 -1.465928146136E-03  1.748943123435E-03
  36   6             3.633369866596E-03 -2.352024010626E-03  2.688167765418E-03
  37   6             7.544279731754E-03 -2.483372342771E-03  4.604451972309E-03
  38   6            -7.544279731752E-03  2.483372342772E-03  4.604451972300E-03
  39   6             7.544279731761E-03  2.483372342759E-03 -4.604451972307E-03
  40   6            -7.544279731757E-03 -2.483372342780E-03 -4.604451972323E-03
  41   6            -2.887391923996E-03  2.199771461310E-03 -3.918185678453E-03
  42   6            -3.972035440806E-03 -4.194664651495E-03  8.711862575552E-04
  43   6             2.887391923995E-03 -2.199771461312E-03 -3.918185678484E-03
  44   6             3.972035440814E-03 -4.194664651496E-03 -8.711862575499E-04
  45   6            -2.887391923998E-03 -2.199771461308E-03  3.918185678458E-03
  46   6             3.972035440801E-03  4.194664651512E-03  8.711862575517E-04
  47   6             2.887391924010E-03  2.199771461312E-03  3.918185678447E-03
  48   6            -3.972035440827E-03  4.194664651513E-03 -8.711862575339E-04
  49   1            -1.851312624088E-03  1.587009255233E-03  7.011616346086E-05
  50   1             1.851312624089E-03 -1.587009255235E-03  7.011616346220E-05
  51   1            -1.851312624090E-03 -1.587009255232E-03 -7.011616346270E-05
  52   1             1.851312624092E-03  1.587009255236E-03 -7.011616346309E-05
  53   1             2.508688079932E-03  1.690830061607E-05  2.327059955568E-03
  54   1             4.934108668757E-03  3.076896966925E-03 -2.741769074388E-03
  55   1            -2.508688079936E-03 -1.690830061030E-05  2.327059955572E-03
  56   1            -4.934108668755E-03  3.076896966928E-03  2.741769074387E-03
  57   1             2.508688079935E-03 -1.690830061252E-05 -2.327059955570E-03
  58   1            -4.934108668756E-03 -3.076896966930E-03 -2.741769074389E-03
  59   1            -2.508688079935E-03  1.690830061385E-05 -2.327059955568E-03
  60   1             4.934108668759E-03 -3.076896966931E-03  2.741769074391E-03
  61   1             4.055712420341E-03 -5.607590457406E-04  3.336632448815E-03
  62   1            -4.055712420342E-03  5.607590457413E-04  3.336632448816E-03
  63   1             4.055712420342E-03  5.607590457428E-04 -3.336632448814E-03
  64   1            -4.055712420339E-03 -5.607590457433E-04 -3.336632448815E-03
  65   1             5.489325283723E-03  4.024817829628E-03  1.282662972047E-03
  66   1             1.025549630893E-04  8.282612115362E-05 -8.879960705466E-05
  67   1            -5.489325283726E-03 -4.024817829627E-03  1.282662972048E-03
  68   1            -1.025549630882E-04  8.282612114763E-05  8.879960705910E-05
  69   1             5.489325283729E-03 -4.024817829630E-03 -1.282662972048E-03
  70   1            -1.025549630898E-04 -8.282612115540E-05 -8.879960705244E-05
  71   1            -5.489325283735E-03  4.024817829636E-03 -1.282662972049E-03
  72   1             1.025549630900E-04 -8.282612115051E-05  8.879960706043E-05
  73   1             4.700822383049E-03 -3.685567087948E-03 -3.196395159347E-04
  74   1            -4.700822383052E-03  3.685567087953E-03 -3.196395159357E-04
  75   1             4.700822383048E-03  3.685567087950E-03  3.196395159322E-04
  76   1            -4.700822383049E-03 -3.685567087947E-03  3.196395159336E-04
  77   1            -5.904454356139E-04  4.598528113320E-05 -5.561717236751E-04
  78   1            -3.857211849492E-03 -1.832368701579E-03  3.664117324581E-03
  79   1             5.904454356149E-04 -4.598528113453E-05 -5.561717236768E-04
  80   1             3.857211849501E-03 -1.832368701580E-03 -3.664117324586E-03
  81   1            -5.904454356147E-04 -4.598528113720E-05  5.561717236808E-04
  82   1             3.857211849497E-03  1.832368701577E-03  3.664117324580E-03
  83   1             5.904454356136E-04  4.598528113187E-05  5.561717236808E-04
  84   1            -3.857211849495E-03  1.832368701579E-03 -3.664117324583E-03
  85   7            -5.168008291977E-03  3.979268933163E-03 -1.821330057106E-04
  86   7             5.168008291985E-03 -3.979268933153E-03 -1.821330057230E-04
  87   7            -5.168008291986E-03 -3.979268933139E-03  1.821330057212E-04
  88   7             5.168008291959E-03  3.979268933156E-03  1.821330057186E-04
  89   7             9.676222043714E-03  4.961092641067E-03  4.123318389275E-03
  90   7             5.637020461490E-03  3.523505737694E-03 -5.213149941553E-03
  91   7            -9.676222043711E-03 -4.961092641077E-03  4.123318389246E-03
  92   7            -5.637020461475E-03  3.523505737700E-03  5.213149941567E-03
  93   7             9.676222043701E-03 -4.961092641048E-03 -4.123318389282E-03
  94   7            -5.637020461479E-03 -3.523505737681E-03 -5.213149941550E-03
  95   7            -9.676222043687E-03  4.961092641086E-03 -4.123318389253E-03
  96   7             5.637020461490E-03 -3.523505737707E-03  5.213149941534E-03
  97   7            -4.090962621648E-03  4.052183982912E-04 -3.584280793088E-03
  98   7             4.090962621634E-03 -4.052183982699E-04 -3.584280793088E-03
  99   7            -4.090962621650E-03 -4.052183982854E-04  3.584280793058E-03
 100   7             4.090962621652E-03  4.052183982854E-04  3.584280793065E-03
 101   7            -8.838151825379E-03 -5.325290349400E-03 -3.816264049917E-03
 102   7            -6.139068452895E-03 -3.606439585731E-03  4.974367734697E-03
 103   7             8.838151825395E-03  5.325290349392E-03 -3.816264049929E-03
 104   7             6.139068452900E-03 -3.606439585754E-03 -4.974367734688E-03
 105   7            -8.838151825378E-03  5.325290349374E-03  3.816264049930E-03
 106   7             6.139068452909E-03  3.606439585755E-03  4.974367734691E-03
 107   7             8.838151825412E-03 -5.325290349392E-03  3.816264049963E-03
 108   7            -6.139068452907E-03  3.606439585725E-03 -4.974367734697E-03
 109   8            -5.190712488009E-03 -1.603586004426E-03 -6.703947635190E-03
 110   8             5.190712488019E-03  1.603586004418E-03 -6.703947635177E-03
 111   8            -5.190712488027E-03  1.603586004422E-03  6.703947635180E-03
 112   8             5.190712488019E-03 -1.603586004418E-03  6.703947635188E-03
 113   8            -1.666580870918E-02 -9.590319399329E-03 -7.345893351629E-03
 114   8            -2.254499946609E-03 -3.730595362137E-03 -7.188139732541E-04
 115   8             1.666580870917E-02  9.590319399326E-03 -7.345893351621E-03
 116   8             2.254499946626E-03 -3.730595362152E-03  7.188139732470E-04
 117   8            -1.666580870918E-02  9.590319399329E-03  7.345893351628E-03
 118   8             2.254499946616E-03  3.730595362139E-03 -7.188139732470E-04
 119   8             1.666580870919E-02 -9.590319399344E-03  7.345893351628E-03
 120   8            -2.254499946609E-03  3.730595362143E-03  7.188139732399E-04
 121 230             8.738274909281E-15  2.375544701398E-03  2.375877272698E-14
 122 230            -2.604462459875E-14 -2.375544701387E-03  4.884981308351E-15
 123 230             3.583417153627E-15 -1.155042675445E-14 -2.791685192687E-03
 124 230             7.763979918189E-04  3.306141892762E-15 -6.217248937901E-15
 125 230            -7.763979918589E-04 -2.999088343728E-15  8.437694987151E-15
 126 230            -1.265654248073E-14 -3.411570719632E-15  2.791685192656E-03

 RESULTANT FORCE     8.425985603688E-15  1.104671909502E-14 -2.553512956638E-15

 SYMMETRY ALLOWED FORCES (ANALYTICAL) (DIRECTION, FORCE)

    1  9.6212568E-03    2 -2.2444181E-03    3  1.8041370E-03    4 -5.4623213E-05
    5  1.2595302E-02    6  2.3386855E-02    7  2.3679761E-03    8  7.6826809E-04
    9  2.5625355E-03   10 -1.2432617E-02   11  1.3242616E-02   12  4.4941913E-03
   13 -1.1745963E-03   14  1.3051190E-02   15  8.9213211E-03   16  5.3862895E-03
   17  1.2591862E-03   18  4.7194536E-03   19  6.8087393E-03   20 -6.6617213E-03
   21 -2.3412091E-03   22  4.8374288E-04   23 -4.6260761E-03   24 -7.2121116E-03
   25 -4.5835995E-03   26 -3.3435451E-03   27  8.4646252E-03   28 -6.2621721E-03
   29  1.5706582E-02   30  7.1572039E-03   31  1.3498192E-03   32 -1.0552022E-02
   33 -9.7244218E-04   34  7.4888917E-04   35  1.6044172E-03   36 -1.1549458E-02
   37  4.0511953E-03   38 -2.6928788E-03   39 -3.7378141E-04   40 -1.9020207E-04
   41  5.8346027E-03   42  3.5717327E-03   43 -5.3104456E-03   44 -2.9608831E-03
   45  1.1329273E-02   46 -1.4778308E-03   47  9.2180311E-03   48  4.9426105E-03
   49 -2.0997592E-04   50  3.2903452E-03   51  1.3455030E-02   52 -1.2531786E-04
   53 -1.2890062E-04   54  2.6216844E-04   55 -1.0052856E-02   56  6.3254892E-03
   57  1.4357878E-03   58  9.2675103E-05   59 -1.4278681E-03   60 -7.6998293E-04
   61  6.5690457E-03   62  4.3302010E-03   63 -8.0462820E-03   64  1.0352057E-02
   65 -7.7661425E-03   66 -1.6811313E-03   67 -6.8336450E-04   68  1.0583238E-02
   69  2.0700289E-02   70 -8.4601036E-03   71 -6.7873607E-03   72  1.2954940E-02
   73  1.0529717E-03   74 -9.5242225E-03   75 -5.2124295E-03   76 -3.5033912E-04
   77 -9.1001725E-03   78 -2.0030132E-02   79  8.6683330E-03   80  6.0552257E-03
   81 -1.3782230E-02   82 -3.5989951E-03   83 -1.3876377E-02   84 -9.6085891E-03
   85 -3.1223569E-04   86 -1.7772906E-02   87 -3.7131772E-02   88 -2.5344631E-03
   89  3.1408557E-05   90 -8.4642030E-03   91  3.3595275E-03   92 -3.9480391E-03
   93 -1.0979926E-03
 TTTTTTTTTTTTTTTTTTTTTTTTTTTTTT TOTGRA      TELAPSE     4401.98 TCPU     2811.75
 INFORMATION **** opta001 **** GEOMETRY OUTPUT FILE
 CLASSICAL MODEL (SCHLEGEL) USED AS INITIAL HESSIAN MATRIX
 REFERENCE GEOMETRY DEFINED

 MAX GRADIENT      0.037132  THRESHOLD              0.000450 CONVERGED NO
 RMS GRADIENT      0.008767  THRESHOLD              0.000300 CONVERGED NO

 GRADIENT NORM     0.084542  GRADIENT THRESHOLD     0.500000

 PREDICTED ENERGY CHANGE    -0.307E-03

 INITIAL DISPLACEMENTS
  0.001745 -0.000888 -0.000963 -0.001457  0.000422  0.000756 -0.000357  0.001638
  0.002582 -0.000338  0.000554  0.001044  0.001359  0.000828  0.002010  0.001130
 -0.000324  0.000258  0.000883 -0.000630  0.000162 -0.000451  0.000228  0.001061
  0.000273  0.000800  0.001472 -0.000434  0.000253  0.001271  0.000071  0.000322
  0.001018 -0.000103  0.002349  0.000020  0.002197 -0.000535 -0.001806  0.000362
  0.000718  0.001637  0.001537 -0.002582  0.003024 -0.000698  0.000955  0.001236
  0.002643  0.001165  0.002513  0.001801 -0.001421 -0.000131 -0.000805  0.000546
  0.001403 -0.000562  0.000081  0.000722 -0.000874  0.004003 -0.000405  0.000176
 -0.000001  0.000344  0.000125  0.000599  0.001799  0.001137 -0.000661  0.001169
  0.000373 -0.000532  0.001348 -0.000218  0.000033  0.000459 -0.000303  0.001993
  0.000826  0.002248 -0.001556 -0.001087 -0.004291  0.000502 -0.000126 -0.002949
  0.007155  0.002873  0.001293  0.000019 -0.001217
 TTTTTTTTTTTTTTTTTTTTTTTTTTTTTT OPTI        TELAPSE     4402.35 TCPU     2812.11

 OPTOPTOPTOPTOPTOPTOPTOPTOPTOPTOPTOPTOPTOPTOPTOPTOPTOPTOPTOPTOPTOPTOPTOPTOPTOPT

 - INFORMATION ON SCF MOVED TO SCFOUT.LOG
 GEOMETRY OPTIMIZATION INFORMATION STORED IN OPTINFO.DAT

 OPTOPTOPTOPTOPTOPTOPTOPTOPTOPTOPTOPTOPTOPTOPTOPTOPTOPTOPTOPTOPTOPTOPTOPTOPTOPT
 *******************************************************************************
 COORDINATE OPTIMIZATION - POINT    2
 *******************************************************************************
 LATTICE PARAMETERS (ANGSTROMS AND DEGREES) - BOHR = 0.5291772083 ANGSTROM
 PRIMITIVE CELL - CENTRING CODE 6/1 VOLUME=  2437.944089 - DENSITY  1.038 g/cm^3
         A              B              C           ALPHA      BETA       GAMMA 
    14.68601095    14.68601095    14.68601095   110.285563 109.065590 109.065590
 *******************************************************************************
 ATOMS IN THE ASYMMETRIC UNIT   33 - ATOMS IN THE UNIT CELL:  126
     ATOM                 X/A                 Y/B                 Z/C    
 *******************************************************************************
      1 T   6 C     2.522241105208E-02 -4.759416756713E-01  3.398410848304E-01
      2 F   6 C     1.842172394983E-01 -3.146186737783E-01 -3.398410848304E-01
      3 F   6 C    -2.522241105208E-02  3.146186737783E-01  4.988359132766E-01
      4 F   6 C    -1.842172394983E-01  4.759416756713E-01 -4.988359132766E-01
      5 T   6 C     3.398475638022E-01  2.522400829244E-02 -4.758967732878E-01
      6 T   6 C    -4.758814142254E-01  3.399228350924E-01  2.526465660375E-02
      7 F   6 C    -4.988792184198E-01 -1.842556629101E-01  4.758967732878E-01
      8 F   6 C    -3.146581784886E-01 -3.399228350924E-01  1.841957506822E-01
      9 F   6 C    -3.398475638022E-01  1.842556629101E-01 -3.146235555097E-01
     10 F   6 C     3.146581784886E-01  4.988539291708E-01 -2.526465660375E-02
     11 F   6 C     4.988792184198E-01 -2.522400829244E-02  3.146235555097E-01
     12 F   6 C     4.758814142254E-01 -4.988539291708E-01 -1.841957506822E-01
     13 T   6 C     7.478997724568E-02 -1.986088520454E-01  4.584352980555E-01
     14 F   6 C     3.429558498991E-01 -3.836453208098E-01 -4.584352980555E-01
     15 F   6 C    -7.478997724568E-02  3.836453208098E-01 -2.733988292911E-01
     16 F   6 C    -3.429558498991E-01  1.986088520454E-01  2.733988292911E-01
     17 T   6 C     4.584637861769E-01  7.481910995945E-02 -1.985867436403E-01
     18 T   6 C    -1.986100810878E-01  4.584086331258E-01  7.478658997063E-02
     19 F   6 C     2.734058535997E-01 -3.429494701828E-01  1.985867436403E-01
     20 F   6 C    -3.836220431551E-01 -4.584086331258E-01  3.429812857865E-01
     21 F   6 C    -4.584637861769E-01  3.429494701828E-01 -3.836446762175E-01
     22 F   6 C     3.836220431551E-01 -2.733966710584E-01 -7.478658997063E-02
     23 F   6 C    -2.734058535997E-01 -7.481910995945E-02  3.836446762175E-01
     24 F   6 C     1.986100810878E-01  2.733966710584E-01 -3.429812857865E-01
     25 T   6 C     2.445469078041E-02 -3.719844929451E-01  3.789483035092E-01
     26 F   6 C     2.490672035457E-01 -3.544936127288E-01 -3.789483035092E-01
     27 F   6 C    -2.445469078041E-02  3.544936127288E-01 -3.964391837255E-01
     28 F   6 C    -2.490672035457E-01  3.719844929451E-01  3.964391837255E-01
     29 T   6 C     3.789499095092E-01  2.445731209654E-02 -3.719505945245E-01
     30 T   6 C    -3.719480087836E-01  3.789765634733E-01  2.447368293507E-02
     31 F   6 C     3.964079066210E-01 -2.490994959663E-01  3.719505945245E-01
     32 F   6 C    -3.545028805383E-01 -3.789765634733E-01  2.490754277431E-01
     33 F   6 C    -3.789499095092E-01  2.490994959663E-01 -3.544925974127E-01
     34 F   6 C     3.545028805383E-01 -3.964216917187E-01 -2.447368293507E-02
     35 F   6 C    -3.964079066210E-01 -2.445731209654E-02  3.544925974127E-01
     36 F   6 C     3.719480087836E-01  3.964216917187E-01 -2.490754277431E-01
     37 T   6 C    -3.920877445301E-02 -2.601997737481E-01  4.096854335077E-01
     38 F   6 C     3.301147927442E-01 -4.488942079607E-01 -4.096854335077E-01
     39 F   6 C     3.920877445301E-02  4.488942079607E-01 -2.209909992951E-01
     40 F   6 C    -3.301147927442E-01  2.601997737481E-01  2.209909992951E-01
     41 T   6 C     4.096717296952E-01 -3.919905866540E-02 -2.601962968003E-01
     42 T   6 C    -2.602055869929E-01  4.097023594295E-01 -3.921587544397E-02
     43 F   6 C     2.209972381349E-01 -3.301319735046E-01  2.601962968003E-01
     44 F   6 C    -4.489182348734E-01 -4.097023594295E-01  3.300920535776E-01
     45 F   6 C    -4.096717296952E-01  3.301319735046E-01 -4.488707883606E-01
     46 F   6 C     4.489182348734E-01 -2.209897115490E-01  3.921587544397E-02
     47 F   6 C    -2.209972381349E-01  3.919905866540E-02  4.488707883606E-01
     48 F   6 C     2.602055869929E-01  2.209897115490E-01 -3.300920535776E-01
     49 T   1 H     1.075875245123E-01 -4.692390484336E-01  3.651685572070E-01
     50 F   1 H     1.655923943594E-01 -2.575810326947E-01 -3.651685572070E-01
     51 F   1 H    -1.075875245123E-01  2.575810326947E-01  4.231734270541E-01
     52 F   1 H    -1.655923943594E-01  4.692390484336E-01 -4.231734270541E-01
     53 T   1 H     3.652378683918E-01  1.076032865280E-01 -4.691721592709E-01
     54 T   1 H    -4.691639962290E-01  3.651930110247E-01  1.076378098086E-01
     55 F   1 H    -4.232245542011E-01 -1.655899723373E-01  4.691721592709E-01
     56 F   1 H    -2.575552012161E-01 -3.651930110247E-01  1.656429927463E-01
     57 F   1 H    -3.652378683918E-01  1.655899723373E-01 -2.576345818637E-01
     58 F   1 H     2.575552012161E-01  4.231981939624E-01 -1.076378098086E-01
     59 F   1 H     4.232245542011E-01 -1.076032865280E-01  2.576345818637E-01
     60 F   1 H     4.691639962290E-01 -4.231981939624E-01 -1.656429927463E-01
     61 T   1 H     1.289213800537E-01 -1.098597925757E-01 -4.952500321194E-01
     62 F   1 H     3.853902395437E-01 -3.758285878269E-01  4.952500321194E-01
     63 F   1 H    -1.289213800537E-01  3.758285878269E-01 -2.387811726294E-01
     64 F   1 H    -3.853902395437E-01  1.098597925757E-01  2.387811726294E-01
     65 T   1 H    -4.951952139842E-01  1.289641911256E-01 -1.098365628682E-01
     66 T   1 H    -1.098700854666E-01 -4.953064325837E-01  1.289109851113E-01
     67 F   1 H     2.388007539938E-01 -3.853586511160E-01  1.098365628682E-01
     68 F   1 H    -3.757825823051E-01  4.953064325837E-01  3.854363471171E-01
     69 F   1 H     4.951952139842E-01  3.853586511160E-01 -3.758405948902E-01
     70 F   1 H     3.757825823051E-01 -2.387810705779E-01 -1.289109851113E-01
     71 F   1 H    -2.388007539938E-01 -1.289641911256E-01  3.758405948902E-01
     72 F   1 H     1.098700854666E-01  2.387810705779E-01 -3.854363471171E-01
     73 T   1 H    -9.867102886025E-02 -2.330671919093E-01  4.097067049229E-01
     74 F   1 H     3.572261031677E-01  4.916222662168E-01 -4.097067049229E-01
     75 F   1 H     9.867102886025E-02 -4.916222662168E-01 -1.343961630491E-01
     76 F   1 H    -3.572261031677E-01  2.330671919093E-01  1.343961630491E-01
     77 T   1 H     4.096738640543E-01 -9.866580605546E-02 -2.330773318070E-01
     78 T   1 H    -2.330881243468E-01  4.097476069731E-01 -9.868392889376E-02
     79 F   1 H     1.344115257515E-01 -3.572488041387E-01  2.330773318070E-01
     80 F   1 H     4.915684641332E-01 -4.097476069731E-01  3.571642686801E-01
     81 F   1 H    -4.096738640543E-01  3.572488041387E-01  4.916603298903E-01
     82 F   1 H    -4.915684641332E-01 -1.344041954531E-01  9.868392889376E-02
     83 F   1 H    -1.344115257515E-01  9.866580605546E-02 -4.916603298903E-01
     84 F   1 H     2.330881243468E-01  1.344041954531E-01 -3.571642686801E-01
     85 T   7 N     1.142523043165E-01 -2.695095052237E-01  4.390288232248E-01
     86 F   7 N     2.914616715515E-01 -3.247765189083E-01 -4.390288232248E-01
     87 F   7 N    -1.142523043165E-01  3.247765189083E-01 -3.837618095402E-01
     88 F   7 N    -2.914616715515E-01  2.695095052237E-01  3.837618095402E-01
     89 T   7 N     4.390470102092E-01  1.142768529397E-01 -2.694734660737E-01
     90 T   7 N    -2.694842904774E-01  4.390214598993E-01  1.142710209794E-01
     91 F   7 N     3.837503190134E-01 -2.914795237171E-01  2.694734660737E-01
     92 F   7 N    -3.247504389200E-01 -4.390214598993E-01  2.914942496232E-01
     93 F   7 N    -4.390470102092E-01  2.914795237171E-01 -3.247701572695E-01
     94 F   7 N     3.247504389200E-01 -3.837553114568E-01 -1.142710209794E-01
     95 F   7 N    -3.837503190134E-01 -1.142768529397E-01  3.247701572695E-01
     96 F   7 N     2.694842904774E-01  3.837553114568E-01 -2.914942496232E-01
     97 T   7 N    -6.987211728985E-02 -3.688282377594E-01  3.594040868695E-01
     98 F   7 N     2.717676753711E-01 -4.292762041593E-01 -3.594040868695E-01
     99 F   7 N     6.987211728985E-02  4.292762041593E-01 -2.989561204696E-01
    100 F   7 N    -2.717676753711E-01  3.688282377594E-01  2.989561204696E-01
    101 T   7 N     3.593757019664E-01 -6.988445718124E-02 -3.688228660570E-01
    102 T   7 N    -3.688167790227E-01  3.594217049002E-01 -6.987171869882E-02
    103 F   7 N     2.989384088758E-01 -2.718014319766E-01  3.688228660570E-01
    104 F   7 N    -4.292934235990E-01 -3.594217049002E-01  2.717615160771E-01
    105 F   7 N    -3.593757019664E-01  2.718014319766E-01 -4.292601591476E-01
    106 F   7 N     4.292934235990E-01 -2.989450603239E-01  6.987171869882E-02
    107 F   7 N    -2.989384088758E-01  6.988445718124E-02  4.292601591476E-01
    108 F   7 N     3.688167790227E-01  2.989450603239E-01 -2.717615160771E-01
    109 T   8 O    -5.971058285698E-02  4.346424936343E-01  2.824861782462E-01
    110 F   8 O     1.521563153881E-01 -3.421967611031E-01 -2.824861782462E-01
    111 F   8 O     5.971058285698E-02  3.421967611031E-01  4.943530764912E-01
    112 F   8 O    -1.521563153881E-01 -4.346424936343E-01 -4.943530764912E-01
    113 T   8 O     2.824355507046E-01 -5.972032345654E-02  4.346824869622E-01
    114 T   8 O     4.347086696940E-01  2.826798357578E-01 -5.966442979308E-02
    115 F   8 O    -4.944028104187E-01 -1.522469362576E-01 -4.346824869622E-01
    116 F   8 O    -3.423442655509E-01 -2.826798357578E-01  1.520288339362E-01
    117 F   8 O    -2.824355507046E-01  1.522469362576E-01 -3.421558741612E-01
    118 F   8 O     3.423442655509E-01  4.943730994871E-01  5.966442979308E-02
    119 F   8 O     4.944028104187E-01  5.972032345654E-02  3.421558741612E-01
    120 F   8 O    -4.347086696940E-01 -4.943730994871E-01 -1.520288339362E-01
    121 T 230 ZN   -2.211881308609E-01  5.000000000000E-01  2.788118691391E-01
    122 F 230 ZN    2.211881308609E-01  5.000000000000E-01 -2.788118691391E-01
    123 T 230 ZN    2.787838953688E-01 -2.212161046312E-01 -5.000000000000E-01
    124 T 230 ZN   -5.000000000000E-01  2.788105927086E-01 -2.211894072914E-01
    125 F 230 ZN    5.000000000000E-01 -2.788105927086E-01  2.211894072914E-01
    126 F 230 ZN   -2.787838953688E-01  2.212161046312E-01 -5.000000000000E-01

 TRANSFORMATION MATRIX PRIMITIVE-CRYSTALLOGRAPHIC CELL
  0.0000  1.0000  1.0000  1.0000  0.0000  1.0000  1.0000  1.0000  0.0000

 *******************************************************************************
 CRYSTALLOGRAPHIC CELL (VOLUME=       4875.88817843)
         A              B              C           ALPHA      BETA       GAMMA 
    16.78708925    17.04273020    17.04273020    90.000000  90.000000  90.000000

 COORDINATES IN THE CRYSTALLOGRAPHIC CELL
     ATOM                 X/A                 Y/B                 Z/C    
 *******************************************************************************
      1 T   6 C     4.193384990535E-01 -7.949741422310E-02  1.047198252752E-01
      2 F   6 C    -4.193384990535E-01  7.949741422310E-02  1.047198252752E-01
      3 F   6 C     4.193384990535E-01  7.949741422310E-02 -1.047198252752E-01
      4 F   6 C    -4.193384990535E-01 -7.949741422310E-02 -1.047198252752E-01
      5 T   6 C     1.047398356013E-01  4.193633911110E-01 -7.951582730882E-02
      6 T   6 C    -7.946554703922E-02  1.047302036430E-01  4.193883821316E-01
      7 F   6 C    -1.047398356013E-01 -4.193633911110E-01 -7.951582730881E-02
      8 F   6 C     7.946554703922E-02  1.047302036430E-01 -4.193883821316E-01
      9 F   6 C     1.047398356013E-01 -4.193633911110E-01  7.951582730881E-02
     10 F   6 C     7.946554703922E-02 -1.047302036430E-01  4.193883821316E-01
     11 F   6 C    -1.047398356013E-01  4.193633911110E-01  7.951582730882E-02
     12 F   6 C    -7.946554703922E-02 -1.047302036430E-01 -4.193883821316E-01
     13 T   6 C    -4.074817656178E-01 -1.340829363267E-01  2.088729135724E-01
     14 F   6 C     4.074817656178E-01  1.340829363267E-01  2.088729135724E-01
     15 F   6 C    -4.074817656178E-01  1.340829363267E-01 -2.088729135724E-01
     16 F   6 C     4.074817656178E-01 -1.340829363267E-01 -2.088729135724E-01
     17 T   6 C     2.088842900711E-01 -4.074710337114E-01 -1.340651801117E-01
     18 T   6 C    -1.340973479079E-01  2.088839378786E-01 -4.074940189663E-01
     19 F   6 C    -2.088842900711E-01  4.074710337114E-01 -1.340651801117E-01
     20 F   6 C     1.340973479079E-01  2.088839378786E-01  4.074940189663E-01
     21 F   6 C     2.088842900711E-01  4.074710337114E-01  1.340651801117E-01
     22 F   6 C     1.340973479079E-01 -2.088839378786E-01 -4.074940189663E-01
     23 F   6 C    -2.088842900711E-01 -4.074710337114E-01  1.340651801117E-01
     24 F   6 C    -1.340973479079E-01 -2.088839378786E-01  4.074940189663E-01
     25 T   6 C     4.912545598918E-01 -1.123062563827E-01  1.367609471631E-01
     26 F   6 C    -4.912545598918E-01  1.123062563827E-01  1.367609471631E-01
     27 F   6 C     4.912545598918E-01  1.123062563827E-01 -1.367609471631E-01
     28 F   6 C    -4.912545598918E-01 -1.123062563827E-01 -1.367609471631E-01
     29 T   6 C     1.367784040314E-01  4.912710014441E-01 -1.123210919349E-01
     30 T   6 C    -1.123008724040E-01  1.367745553391E-01  4.912774358773E-01
     31 F   6 C    -1.367784040314E-01 -4.912710014441E-01 -1.123210919349E-01
     32 F   6 C     1.123008724040E-01  1.367745553391E-01 -4.912774358773E-01
     33 F   6 C     1.367784040314E-01 -4.912710014441E-01  1.123210919349E-01
     34 F   6 C     1.123008724040E-01 -1.367745553391E-01  4.912774358773E-01
     35 F   6 C    -1.367784040314E-01  4.912710014441E-01  1.123210919349E-01
     36 F   6 C    -1.123008724040E-01 -1.367745553391E-01 -4.912774358773E-01
     37 T   6 C    -4.056527828937E-01 -1.846617835986E-01  1.454530091456E-01
     38 F   6 C     4.056527828937E-01  1.846617835986E-01  1.454530091456E-01
     39 F   6 C    -4.056527828937E-01  1.846617835986E-01 -1.454530091456E-01
     40 F   6 C     4.056527828937E-01 -1.846617835986E-01 -1.454530091456E-01
     41 T   6 C     1.454664574196E-01 -4.056627542199E-01 -1.846655160850E-01
     42 T   6 C    -1.846539645108E-01  1.454380890668E-01 -4.056436760598E-01
     43 F   6 C    -1.454664574196E-01  4.056627542199E-01 -1.846655160850E-01
     44 F   6 C     1.846539645108E-01  1.454380890668E-01  4.056436760598E-01
     45 F   6 C     1.454664574196E-01  4.056627542199E-01  1.846655160850E-01
     46 F   6 C     1.846539645108E-01 -1.454380890668E-01 -4.056436760598E-01
     47 F   6 C    -1.454664574196E-01 -4.056627542199E-01  1.846655160850E-01
     48 F   6 C    -1.846539645108E-01 -1.454380890668E-01  4.056436760598E-01
     49 T   1 H     3.941709921306E-01 -2.900243492356E-02  1.365899594358E-01
     50 F   1 H    -3.941709921306E-01  2.900243492356E-02  1.365899594358E-01
     51 F   1 H     3.941709921306E-01  2.900243492356E-02 -1.365899594358E-01
     52 F   1 H    -3.941709921306E-01 -2.900243492356E-02 -1.365899594358E-01
     53 T   1 H     1.365966294327E-01  3.942312112964E-01 -2.899334290464E-02
     54 T   1 H    -2.900259146884E-02  1.366404012774E-01  3.941956024936E-01
     55 F   1 H    -1.365966294327E-01 -3.942312112964E-01 -2.899334290464E-02
     56 F   1 H     2.900259146884E-02  1.366404012774E-01 -3.941956024936E-01
     57 F   1 H     1.365966294327E-01 -3.942312112964E-01  2.899334290464E-02
     58 F   1 H     2.900259146884E-02 -1.366404012774E-01  3.941956024936E-01
     59 F   1 H    -1.365966294327E-01  3.942312112964E-01  2.899334290464E-02
     60 F   1 H    -2.900259146884E-02 -1.366404012774E-01 -3.941956024936E-01
     61 T   1 H    -3.670156023744E-01 -1.282344297450E-01  2.571558097987E-01
     62 F   1 H     3.670156023744E-01  1.282344297450E-01  2.571558097987E-01
     63 F   1 H    -3.670156023744E-01  1.282344297450E-01 -2.571558097987E-01
     64 F   1 H     3.670156023744E-01 -1.282344297450E-01 -2.571558097987E-01
     65 T   1 H     2.571614211208E-01 -3.669979839890E-01 -1.281972299952E-01
     66 T   1 H    -1.282626810029E-01  2.571736661142E-01 -3.670437515808E-01
     67 F   1 H    -2.571614211208E-01  3.669979839890E-01 -1.281972299952E-01
     68 F   1 H     1.282626810029E-01  2.571736661142E-01  3.670437515808E-01
     69 F   1 H     2.571614211208E-01  3.669979839890E-01  1.281972299952E-01
     70 F   1 H     1.282626810029E-01 -2.571736661142E-01 -3.670437515808E-01
     71 F   1 H    -2.571614211208E-01 -3.669979839890E-01  1.281972299952E-01
     72 F   1 H    -1.282626810029E-01 -2.571736661142E-01  3.670437515808E-01
     73 T   1 H    -3.623447290631E-01 -2.279485660140E-01  1.292775371537E-01
     74 F   1 H     3.623447290631E-01  2.279485660140E-01  1.292775371537E-01
     75 F   1 H    -3.623447290631E-01  2.279485660140E-01 -1.292775371537E-01
     76 F   1 H     3.623447290631E-01 -2.279485660140E-01 -1.292775371537E-01
     77 T   1 H     1.292914990416E-01 -3.623688308486E-01 -2.279573050971E-01
     78 T   1 H    -2.279240987869E-01  1.292401698932E-01 -3.623282942400E-01
     79 F   1 H    -1.292914990416E-01  3.623688308486E-01 -2.279573050971E-01
     80 F   1 H     2.279240987869E-01  1.292401698932E-01  3.623282942400E-01
     81 F   1 H     1.292914990416E-01  3.623688308486E-01  2.279573050971E-01
     82 F   1 H     2.279240987869E-01 -1.292401698932E-01 -3.623282942400E-01
     83 F   1 H    -1.292914990416E-01 -3.623688308486E-01  2.279573050971E-01
     84 F   1 H    -2.279240987869E-01 -1.292401698932E-01  3.623282942400E-01
     85 T   7 N     2.763350684227E-02  4.113953163825E-01 -2.971430120660E-01
     86 F   7 N    -2.763350684227E-02 -4.113953163825E-01 -2.971430120660E-01
     87 F   7 N     2.763350684227E-02 -4.113953163825E-01  2.971430120660E-01
     88 F   7 N    -2.763350684227E-02  4.113953163825E-01  2.971430120660E-01
     89 T   7 N    -2.971218116716E-01  2.764834559793E-02  4.113986646113E-01
     90 T   7 N     4.113883856781E-01 -2.971173646987E-01  2.763307422127E-02
     91 F   7 N     2.971218116716E-01 -2.764834559793E-02  4.113986646113E-01
     92 F   7 N    -4.113883856781E-01 -2.971173646987E-01 -2.763307422127E-02
     93 F   7 N    -2.971218116716E-01 -2.764834559793E-02 -4.113986646113E-01
     94 F   7 N    -4.113883856781E-01  2.971173646987E-01  2.763307422127E-02
     95 F   7 N     2.971218116716E-01  2.764834559793E-02 -4.113986646113E-01
     96 F   7 N     4.113883856781E-01  2.971173646987E-01 -2.763307422127E-02
     97 T   7 N    -4.697760168001E-01 -1.708198963305E-01  1.009477790406E-01
     98 F   7 N     4.697760168001E-01  1.708198963305E-01  1.009477790406E-01
     99 F   7 N    -4.697760168001E-01  1.708198963305E-01 -1.009477790406E-01
    100 F   7 N     4.697760168001E-01 -1.708198963305E-01 -1.009477790406E-01
    101 T   7 N     1.009584873977E-01 -4.697813534547E-01 -1.708429445789E-01
    102 T   7 N    -1.708166173880E-01  1.009448986892E-01 -4.697616777119E-01
    103 F   7 N    -1.009584873977E-01  4.697813534547E-01 -1.708429445789E-01
    104 F   7 N     1.708166173880E-01  1.009448986892E-01  4.697616777119E-01
    105 F   7 N     1.009584873977E-01  4.697813534547E-01  1.708429445789E-01
    106 F   7 N     1.708166173880E-01 -1.009448986892E-01 -4.697616777119E-01
    107 F   7 N    -1.009584873977E-01 -4.697813534547E-01  1.708429445789E-01
    108 F   7 N    -1.708166173880E-01 -1.009448986892E-01  4.697616777119E-01
    109 T   8 O     3.884196273687E-01 -1.059334491225E-01  4.622286626556E-02
    110 F   8 O    -3.884196273687E-01  1.059334491225E-01  4.622286626556E-02
    111 F   8 O     3.884196273687E-01  1.059334491225E-01 -4.622286626556E-02
    112 F   8 O    -3.884196273687E-01 -1.059334491225E-01 -4.622286626556E-02
    113 T   8 O     4.626330640052E-02  3.884191805617E-01 -1.059836298571E-01
    114 T   8 O    -1.058466318646E-01  4.618220207154E-02  3.885264676225E-01
    115 F   8 O    -4.626330640052E-02 -3.884191805617E-01 -1.059836298571E-01
    116 F   8 O     1.058466318646E-01  4.618220207154E-02 -3.885264676225E-01
    117 F   8 O     4.626330640052E-02 -3.884191805617E-01  1.059836298571E-01
    118 F   8 O     1.058466318646E-01 -4.618220207154E-02  3.885264676225E-01
    119 F   8 O    -4.626330640052E-02  3.884191805617E-01  1.059836298571E-01
    120 F   8 O    -1.058466318646E-01 -4.618220207154E-02 -3.885264676225E-01
    121 T 230 ZN    5.515592525776E-17  2.788118691391E-01  5.000000000000E-01
    122 F 230 ZN    0.000000000000E+00 -2.788118691391E-01 -5.000000000000E-01
    123 T 230 ZN   -5.000000000000E-01  5.515592525776E-17  2.787838953688E-01
    124 T 230 ZN    2.788105927086E-01 -5.000000000000E-01  4.136694394332E-17
    125 F 230 ZN   -2.788105927086E-01 -5.000000000000E-01 -4.136694394332E-17
    126 F 230 ZN   -5.000000000000E-01 -5.515592525776E-17 -2.787838953688E-01

 T = ATOM BELONGING TO THE ASYMMETRIC UNIT

 TOTAL ENERGY(DFT)(AU)(  5) -5.4273063351573E+03     DE (AU)   -3.063E-04

 SYMMETRY ALLOWED FORCES  (COORDINATE, FORCE)

    1  9.4407497E-03    2 -2.2638714E-03    3  1.7445059E-03    4 -6.0397413E-05
    5  1.2383623E-02    6  2.3030655E-02    7  2.3098687E-03    8  7.9658377E-04
    9  2.4625929E-03   10 -1.2240216E-02   11  1.2935546E-02   12  4.3691666E-03
   13 -1.2377787E-03   14  1.2782288E-02   15  8.6319955E-03   16  5.2725498E-03
   17  1.3097194E-03   18  4.6197738E-03   19  6.6062437E-03   20 -6.4870515E-03
   21 -2.2366170E-03   22  4.7290597E-04   23 -4.5041243E-03   24 -7.1263545E-03
   25 -4.4984598E-03   26 -3.3260451E-03   27  8.2946003E-03   28 -6.0758930E-03
   29  1.5389584E-02   30  7.0623502E-03   31  1.3859240E-03   32 -1.0361129E-02
   33 -9.3311286E-04   34  6.9625400E-04   35  1.4600388E-03   36 -1.1274757E-02
   37  3.9771067E-03   38 -2.6413336E-03   39 -3.6553346E-04   40 -1.9232731E-04
   41  5.7274688E-03   42  3.5114975E-03   43 -5.2256359E-03   44 -2.9188923E-03
   45  1.1154177E-02   46 -1.4440169E-03   47  9.0623208E-03   48  4.8542018E-03
   49 -2.1400752E-04   50  3.2412717E-03   51  1.3250804E-02   52 -1.2711567E-04
   53 -1.1563514E-04   54  2.6154193E-04   55 -9.8891693E-03   56  6.2081743E-03
   57  1.4186869E-03   58  1.1786789E-04   59 -1.4091937E-03   60 -7.6198967E-04
   61  6.4670719E-03   62  4.2443464E-03   63 -7.9228179E-03   64  1.0214496E-02
   65 -7.5988689E-03   66 -1.6485129E-03   67 -5.9009944E-04   68  1.0385423E-02
   69  2.0358192E-02   70 -8.2136347E-03   71 -6.7064729E-03   72  1.2670063E-02
   73  1.0107977E-03   74 -9.3488353E-03   75 -5.1835907E-03   76 -4.0279598E-04
   77 -8.9086516E-03   78 -1.9574251E-02   79  8.5171036E-03   80  6.0275654E-03
   81 -1.3530991E-02   82 -3.5139610E-03   83 -1.3548389E-02   84 -9.3855844E-03
   85 -2.9623246E-04   86 -1.7483629E-02   87 -3.6481513E-02   88 -2.4461167E-03
   89 -1.5999602E-05   90 -8.3014866E-03   91  3.3324350E-03   92 -3.9490635E-03
   93 -1.1508319E-03

 GRADIENT NORM     0.082976  GRADIENT THRESHOLD     0.500000

 PREDICTED ENERGY CHANGE    -0.148E-01
 SCSCSCSCSCSCSCSCSCSCSCSCSCSCSCSCSCSCSCSCSCSCSCSCSCSCSCSCSCSCSCSCSCSCSCSCSCSCSC
 DISPLACEMENT SCALED BY  0.4457
 NO CONVERGENCE TESTS PERFORMED
           GRADIENT INFORMATIONS AT   --    PREDICTED POINT WRT CURR.POINT
   I  PREV.GRAD   CURR.GRAD   PRED.POINT  OLD.DISP NEW.DISP
    1   -0.0096     -0.0094     -0.0022      0.1279      0.0570
    2    0.0022      0.0023      0.0030     -0.1781     -0.0794
    3   -0.0018     -0.0017      0.0007      0.1457      0.0649
    4    0.0001      0.0001      0.0003     -0.1148     -0.0512
    5   -0.0126     -0.0124     -0.0039      0.0410      0.0183
    6   -0.0234     -0.0230     -0.0087      0.0940      0.0419
    7   -0.0024     -0.0023      0.0000      0.2052      0.0914
    8   -0.0008     -0.0008     -0.0019     -0.3758     -0.1675
    9   -0.0026     -0.0025      0.0016      0.2348      0.1047
   10    0.0124      0.0122      0.0045     -0.0610     -0.0272
   11   -0.0132     -0.0129     -0.0006      0.0303      0.0135
   12   -0.0045     -0.0044      0.0007      0.1950      0.0869
   13    0.0012      0.0012      0.0038     -0.2760     -0.1230
   14   -0.0131     -0.0128     -0.0019      0.0479      0.0213
   15   -0.0089     -0.0086      0.0030      0.2192      0.0977
   16   -0.0054     -0.0053     -0.0007      0.0199      0.0089
   17   -0.0013     -0.0013     -0.0033      0.2501      0.1115
   18   -0.0047     -0.0046     -0.0006      0.0634      0.0282
   19   -0.0068     -0.0066      0.0016      0.0534      0.0238
   20    0.0067      0.0065     -0.0006     -0.1060     -0.0473
   21    0.0023      0.0022     -0.0020      0.1653      0.0737
   22   -0.0005     -0.0005     -0.0000     -0.0358     -0.0160
   23    0.0046      0.0045     -0.0004      0.0315      0.0140
   24    0.0072      0.0071      0.0037      0.1248      0.0556
   25    0.0046      0.0045      0.0011      0.1253      0.0559
   26    0.0033      0.0033      0.0026     -0.1125     -0.0501
   27   -0.0085     -0.0083     -0.0014      0.1551      0.0691
   28    0.0063      0.0061     -0.0014     -0.1181     -0.0526
   29   -0.0157     -0.0154     -0.0026     -0.1260     -0.0561
   30   -0.0072     -0.0071     -0.0032      0.4259      0.1898
   31   -0.0013     -0.0014     -0.0028      0.4071      0.1814
   32    0.0106      0.0104      0.0027      0.0897      0.0400
   33    0.0010      0.0009     -0.0007      0.1224      0.0545
   34   -0.0007     -0.0007      0.0014      0.1871      0.0834
   35   -0.0016     -0.0015      0.0044     -0.2164     -0.0965
   36    0.0115      0.0113      0.0002     -0.0486     -0.0217
   37   -0.0041     -0.0040     -0.0010      0.1551      0.0691
   38    0.0027      0.0026      0.0006     -0.1680     -0.0749
   39    0.0004      0.0004      0.0000      0.1185      0.0528
   40    0.0002      0.0002      0.0003     -0.1992     -0.0888
   41   -0.0058     -0.0057     -0.0014      0.0573      0.0255
   42   -0.0036     -0.0035     -0.0011      0.1829      0.0815
   43    0.0053      0.0052      0.0018      0.1176      0.0524
   44    0.0030      0.0029      0.0012     -0.1709     -0.0761
   45   -0.0113     -0.0112     -0.0041      0.3118      0.1389
   46    0.0015      0.0014      0.0001     -0.0847     -0.0377
   47   -0.0092     -0.0091     -0.0028      0.1205      0.0537
   48   -0.0049     -0.0049     -0.0013      0.1349      0.0601
   49    0.0002      0.0002      0.0004     -0.6532     -0.2911
   50   -0.0033     -0.0032     -0.0013      0.0290      0.0129
   51   -0.0135     -0.0133     -0.0050      0.2780      0.1239
   52    0.0001      0.0001      0.0002     -0.0962     -0.0429
   53    0.0001      0.0001     -0.0004      0.5916      0.2637
   54   -0.0003     -0.0003     -0.0002      0.0695      0.0310
   55    0.0101      0.0099      0.0033     -0.2190     -0.0976
   56   -0.0063     -0.0062     -0.0015     -0.2512     -0.1120
   57   -0.0014     -0.0014     -0.0007      0.6964      0.3104
   58   -0.0001     -0.0001     -0.0011      0.9836      0.4384
   59    0.0014      0.0014      0.0007      0.1604      0.0715
   60    0.0008      0.0008      0.0004      0.0844      0.0376
   61   -0.0066     -0.0065     -0.0024      0.3604      0.1606
   62   -0.0043     -0.0042     -0.0008     -0.6247     -0.2784
   63    0.0080      0.0079      0.0029     -0.1950     -0.0869
   64   -0.0104     -0.0102     -0.0047      0.0130      0.0058
   65    0.0078      0.0076      0.0009      0.0129      0.0058
   66    0.0017      0.0016      0.0003      0.0776      0.0346
   67    0.0007      0.0006     -0.0032     -0.0286     -0.0127
   68   -0.0106     -0.0104     -0.0024      0.0695      0.0310
   69   -0.0207     -0.0204     -0.0066      0.1975      0.0880
   70    0.0085      0.0082     -0.0017      0.1508      0.0672
   71    0.0068      0.0067      0.0034     -0.0694     -0.0309
   72   -0.0130     -0.0127     -0.0012      0.1367      0.0609
   73   -0.0011     -0.0010      0.0007      0.0226      0.0101
   74    0.0095      0.0093      0.0023     -0.0701     -0.0312
   75    0.0052      0.0052      0.0040      0.2029      0.0904
   76    0.0004      0.0004      0.0025      0.0256      0.0114
   77    0.0091      0.0089      0.0012      0.0134      0.0060
   78    0.0200      0.0196      0.0012      0.0719      0.0320
   79   -0.0087     -0.0085     -0.0024     -0.0101     -0.0045
   80   -0.0061     -0.0060     -0.0049      0.1442      0.0643
   81    0.0138      0.0135      0.0034      0.0976      0.0435
   82    0.0036      0.0035      0.0001      0.1935      0.0862
   83    0.0139      0.0135      0.0003     -0.2224     -0.0991
   84    0.0096      0.0094      0.0004      0.1010      0.0450
   85    0.0003      0.0003     -0.0003     -0.0527     -0.0235
   86    0.0178      0.0175      0.0058      0.0498      0.0222
   87    0.0371      0.0365      0.0103     -0.0002     -0.0001
   88    0.0025      0.0024     -0.0011      0.5017      0.2236
   89   -0.0000      0.0000      0.0019     -1.1218     -0.5000
   90    0.0085      0.0083      0.0017      0.1850      0.0824
   91   -0.0034     -0.0033     -0.0022      0.1586      0.0707
   92    0.0039      0.0039      0.0040      0.0097      0.0043
   93    0.0011      0.0012      0.0033     -0.1491     -0.0665
 TTTTTTTTTTTTTTTTTTTTTTTTTTTTTT OPTI        TELAPSE     4967.91 TCPU     3258.51
 *******************************************************************************
 COORDINATE OPTIMIZATION - POINT    3
 *******************************************************************************
 LATTICE PARAMETERS (ANGSTROMS AND DEGREES) - BOHR = 0.5291772083 ANGSTROM
 PRIMITIVE CELL - CENTRING CODE 6/1 VOLUME=  2437.944089 - DENSITY  1.038 g/cm^3
         A              B              C           ALPHA      BETA       GAMMA 
    14.68601095    14.68601095    14.68601095   110.285563 109.065590 109.065590
 *******************************************************************************
 ATOMS IN THE ASYMMETRIC UNIT   33 - ATOMS IN THE UNIT CELL:  126
     ATOM                 X/A                 Y/B                 Z/C    
 *******************************************************************************
      1 T   6 C     2.645386491993E-02 -4.767431658783E-01  3.412620487416E-01
      2 F   6 C     1.819947853801E-01 -3.148081838217E-01 -3.412620487416E-01
      3 F   6 C    -2.645386491993E-02  3.148081838217E-01  4.968029692017E-01
      4 F   6 C    -1.819947853801E-01  4.767431658783E-01 -4.968029692017E-01
      5 T   6 C     3.395063100005E-01  2.604728164886E-02 -4.749614324979E-01
      6 T   6 C    -4.741548285316E-01  3.378761130238E-01  2.755126737613E-02
      7 F   6 C    -4.989912858533E-01 -1.855322575017E-01  4.749614324979E-01
      8 F   6 C    -3.103248456477E-01 -3.378761130238E-01  1.879690584446E-01
      9 F   6 C    -3.395063100005E-01  1.855322575017E-01 -3.134590283516E-01
     10 F   6 C     3.103248456477E-01  4.982939040923E-01 -2.755126737613E-02
     11 F   6 C     4.989912858533E-01 -2.604728164886E-02  3.134590283516E-01
     12 F   6 C     4.741548285316E-01 -4.982939040923E-01 -1.879690584446E-01
     13 T   6 C     7.534225968533E-02 -1.973785818057E-01  4.603631249566E-01
     14 F   6 C     3.422582932377E-01 -3.850208652713E-01 -4.603631249566E-01
     15 F   6 C    -7.534225968533E-02  3.850208652713E-01 -2.727208414910E-01
     16 F   6 C    -3.422582932377E-01  1.973785818057E-01  2.727208414910E-01
     17 T   6 C     4.574664223735E-01  7.633246073488E-02 -1.964064136168E-01
     18 T   6 C    -1.974346639627E-01  4.608521883775E-01  7.542096309348E-02
     19 F   6 C     2.727388743517E-01 -3.461271640097E-01  1.964064136168E-01
     20 F   6 C    -3.854312252840E-01 -4.608521883775E-01  3.417131476599E-01
     21 F   6 C    -4.574664223735E-01  3.461271640097E-01 -3.811339616386E-01
     22 F   6 C     3.854312252840E-01 -2.728556270561E-01 -7.542096309348E-02
     23 F   6 C    -2.727388743517E-01 -7.633246073488E-02  3.811339616386E-01
     24 F   6 C     1.974346639627E-01  2.728556270561E-01 -3.417131476599E-01
     25 T   6 C     2.539072858868E-02 -3.720697316627E-01  3.805706305434E-01
     26 F   6 C     2.473596377940E-01 -3.551799019547E-01 -3.805706305434E-01
     27 F   6 C    -2.539072858868E-02  3.551799019547E-01 -3.974604602513E-01
     28 F   6 C    -2.473596377940E-01  3.720697316627E-01  3.974604602513E-01
     29 T   6 C     3.793629826247E-01  2.534765016936E-02 -3.707168685008E-01
     30 T   6 C    -3.705054383506E-01  3.787812778898E-01  2.599034971272E-02
     31 F   6 C     3.960645186701E-01 -2.499201488745E-01  3.707168685008E-01
     32 F   6 C    -3.527909281771E-01 -3.787812778898E-01  2.507132837596E-01
     33 F   6 C    -3.793629826247E-01  2.499201488745E-01 -3.540153324554E-01
     34 F   6 C     3.527909281771E-01 -3.964957880633E-01 -2.599034971272E-02
     35 F   6 C    -3.960645186701E-01 -2.534765016936E-02  3.540153324554E-01
     36 F   6 C     3.705054383506E-01  3.964957880633E-01 -2.507132837596E-01
     37 T   6 C    -3.842427370188E-02 -2.591498012299E-01  4.138866736724E-01
     38 F   6 C     3.269635250977E-01 -4.523109473743E-01 -4.138866736724E-01
     39 F   6 C     3.842427370188E-02  4.523109473743E-01 -2.207255275280E-01
     40 F   6 C    -3.269635250977E-01  2.591498012299E-01  2.207255275280E-01
     41 T   6 C     4.137764203096E-01 -3.785174674395E-02 -2.590105045026E-01
     42 T   6 C    -2.595597479808E-01  4.076060927873E-01 -3.971580954773E-02
     43 F   6 C     2.211587577586E-01 -3.272130751878E-01  2.590105045026E-01
     44 F   6 C    -4.473219023351E-01 -4.076060927873E-01  3.328341592319E-01
     45 F   6 C    -4.137764203096E-01  3.272130751878E-01 -4.516281670536E-01
     46 F   6 C     4.473219023351E-01 -2.198439384331E-01  3.971580954773E-02
     47 F   6 C    -2.211587577586E-01  3.785174674395E-02  4.516281670536E-01
     48 F   6 C     2.595597479808E-01  2.198439384331E-01 -3.328341592319E-01
     49 T   1 H     1.089313807704E-01 -4.700913375753E-01  3.663198879796E-01
     50 F   1 H     1.635887744452E-01 -2.573885072092E-01 -3.663198879796E-01
     51 F   1 H    -1.089313807704E-01  2.573885072092E-01  4.209772816544E-01
     52 F   1 H    -1.635887744452E-01  4.700913375753E-01 -4.209772816544E-01
     53 T   1 H     3.647029382503E-01  1.090120669192E-01 -4.673539363002E-01
     54 T   1 H    -4.671813076463E-01  3.652791984091E-01  1.106972637823E-01
     55 F   1 H    -4.236339967805E-01 -1.679431254495E-01  4.673539363002E-01
     56 F   1 H    -2.545819346268E-01 -3.652791984091E-01  1.675394939446E-01
     57 F   1 H    -3.647029382503E-01  1.679431254495E-01 -2.556908713311E-01
     58 F   1 H     2.545819346268E-01  4.221214285714E-01 -1.106972637823E-01
     59 F   1 H     4.236339967805E-01 -1.090120669192E-01  2.556908713311E-01
     60 F   1 H     4.671813076463E-01 -4.221214285714E-01 -1.675394939446E-01
     61 T   1 H     1.292452448668E-01 -1.081580091314E-01 -4.939092695526E-01
     62 F   1 H     3.857512604213E-01 -3.768454855806E-01  4.939092695526E-01
     63 F   1 H    -1.292452448668E-01  3.768454855806E-01 -2.374032539981E-01
     64 F   1 H    -3.857512604213E-01  1.081580091314E-01  2.374032539981E-01
     65 T   1 H    -4.989723481493E-01  1.306320498310E-01 -1.070548285684E-01
     66 T   1 H    -1.086280767879E-01 -4.899167835767E-01  1.296271529093E-01
     67 F   1 H     2.376868783994E-01 -3.919175195809E-01  1.070548285684E-01
     68 F   1 H    -3.804560635140E-01  4.899167835767E-01  3.812887067888E-01
     69 F   1 H     4.989723481493E-01  3.919175195809E-01 -3.703956020197E-01
     70 F   1 H     3.804560635140E-01 -2.382552296972E-01 -1.296271529093E-01
     71 F   1 H    -2.376868783994E-01 -1.306320498310E-01  3.703956020197E-01
     72 F   1 H     1.086280767879E-01  2.382552296972E-01 -3.812887067888E-01
     73 T   1 H    -9.772321333560E-02 -2.317343155546E-01  4.165761820015E-01
     74 F   1 H     3.516895024439E-01  4.857006046629E-01 -4.165761820015E-01
     75 F   1 H     9.772321333560E-02 -4.857006046629E-01 -1.340111022190E-01
     76 F   1 H    -3.516895024439E-01  2.317343155546E-01  1.340111022190E-01
     77 T   1 H     4.183991816558E-01 -9.694017164938E-02 -2.322979151650E-01
     78 T   1 H    -2.329280295004E-01  4.034354352624E-01 -1.006559457933E-01
     79 F   1 H     1.353577435156E-01 -3.493029031791E-01  2.322979151650E-01
     80 F   1 H     4.959086189443E-01 -4.034354352624E-01  3.636365352372E-01
     81 F   1 H    -4.183991816558E-01  3.493029031791E-01  4.846606466948E-01
     82 F   1 H    -4.959086189443E-01 -1.322720837071E-01  1.006559457933E-01
     83 F   1 H    -1.353577435156E-01  9.694017164938E-02 -4.846606466948E-01
     84 F   1 H     2.329280295004E-01  1.322720837071E-01 -3.636365352372E-01
     85 T   7 N     1.147722235057E-01 -2.690146948639E-01  4.397940594304E-01
     86 F   7 N     2.911912457057E-01 -3.250218359246E-01 -4.397940594304E-01
     87 F   7 N    -1.147722235057E-01  3.250218359246E-01 -3.837869183696E-01
     88 F   7 N    -2.911912457057E-01  2.690146948639E-01  3.837869183696E-01
     89 T   7 N     4.399812441900E-01  1.158515825605E-01 -2.675214303694E-01
     90 T   7 N    -2.678065879698E-01  4.390999137806E-01  1.156063999299E-01
     91 F   7 N     3.833730129299E-01 -2.924973254406E-01  2.675214303694E-01
     92 F   7 N    -3.234935138507E-01 -4.390999137806E-01  2.930934982496E-01
     93 F   7 N    -4.399812441900E-01  2.924973254406E-01 -3.241296616295E-01
     94 F   7 N     3.234935138507E-01 -3.834129878997E-01 -1.156063999299E-01
     95 F   7 N    -3.833730129299E-01 -1.158515825605E-01  3.241296616295E-01
     96 F   7 N     2.678065879698E-01  3.834129878997E-01 -2.930934982496E-01
     97 T   7 N    -6.889645795558E-02 -3.684184758035E-01  3.614006018612E-01
     98 F   7 N     2.701809223353E-01 -4.302970598168E-01 -3.614006018612E-01
     99 F   7 N     6.889645795558E-02  4.302970598168E-01 -2.995220178479E-01
    100 F   7 N    -2.701809223353E-01  3.684184758035E-01  2.995220178479E-01
    101 T   7 N     3.599700987344E-01 -6.941466933246E-02 -3.681148396339E-01
    102 T   7 N    -3.680130069062E-01  3.611350922852E-01 -6.890242665338E-02
    103 F   7 N     2.987001703014E-01 -2.719150616317E-01  3.681148396339E-01
    104 F   7 N    -4.300375189386E-01 -3.611350922852E-01  2.708519008086E-01
    105 F   7 N    -3.599700987344E-01  2.719150616317E-01 -4.293847680668E-01
    106 F   7 N     4.300375189386E-01 -2.991105802528E-01  6.890242665338E-02
    107 F   7 N    -2.987001703014E-01  6.941466933246E-02  4.293847680668E-01
    108 F   7 N     3.680130069062E-01  2.991105802528E-01 -2.708519008086E-01
    109 T   8 O    -5.829845583001E-02  4.332381337810E-01  2.834612023402E-01
    110 F   8 O     1.497769314409E-01 -3.417596581702E-01 -2.834612023402E-01
    111 F   8 O     5.829845583001E-02  3.417596581702E-01  4.915365896110E-01
    112 F   8 O    -1.497769314409E-01 -4.332381337810E-01 -4.915365896110E-01
    113 T   8 O     2.821543833351E-01 -5.929408327838E-02  4.346855305076E-01
    114 T   8 O     4.364529618490E-01  2.740127206739E-01 -5.791948173977E-02
    115 F   8 O    -4.939796137860E-01 -1.525311471725E-01 -4.346855305076E-01
    116 F   8 O    -3.319322024136E-01 -2.740127206739E-01  1.624402411751E-01
    117 F   8 O    -2.821543833351E-01  1.525311471725E-01 -3.414484666135E-01
    118 F   8 O     3.319322024136E-01  4.943724435888E-01  5.791948173977E-02
    119 F   8 O     4.939796137860E-01  5.929408327838E-02  3.414484666135E-01
    120 F   8 O    -4.364529618490E-01 -4.943724435888E-01 -1.624402411751E-01
    121 T 230 ZN   -2.196362865825E-01  5.000000000000E-01  2.803637134175E-01
    122 F 230 ZN    2.196362865825E-01  5.000000000000E-01 -2.803637134175E-01
    123 T 230 ZN    2.788786811284E-01 -2.211213188716E-01 -5.000000000000E-01
    124 T 230 ZN   -5.000000000000E-01  2.802917747022E-01 -2.197082252978E-01
    125 F 230 ZN    5.000000000000E-01 -2.802917747022E-01  2.197082252978E-01
    126 F 230 ZN   -2.788786811284E-01  2.211213188716E-01 -5.000000000000E-01

 TRANSFORMATION MATRIX PRIMITIVE-CRYSTALLOGRAPHIC CELL
  0.0000  1.0000  1.0000  1.0000  0.0000  1.0000  1.0000  1.0000  0.0000

 *******************************************************************************
 CRYSTALLOGRAPHIC CELL (VOLUME=       4875.88817843)
         A              B              C           ALPHA      BETA       GAMMA 
    16.78708925    17.04273020    17.04273020    90.000000  90.000000  90.000000

 COORDINATES IN THE CRYSTALLOGRAPHIC CELL
     ATOM                 X/A                 Y/B                 Z/C    
 *******************************************************************************
      1 T   6 C     4.190325089717E-01 -7.777046023007E-02  1.042243251500E-01
      2 F   6 C    -4.190325089717E-01  7.777046023007E-02  1.042243251500E-01
      3 F   6 C     4.190325089717E-01  7.777046023007E-02 -1.042243251500E-01
      4 F   6 C    -4.190325089717E-01 -7.777046023007E-02 -1.042243251500E-01
      5 T   6 C     1.057897695753E-01  4.192487979269E-01 -7.974248792641E-02
      6 T   6 C    -8.020889553422E-02  1.077601629104E-01  4.180850085581E-01
      7 F   6 C    -1.057897695753E-01 -4.192487979269E-01 -7.974248792641E-02
      8 F   6 C     8.020889553422E-02  1.077601629104E-01 -4.180850085581E-01
[truncated: 8,627,439 more chars]
