# Supplementary material for: Structure–Property Relationship of Piezoelectric Properties in Zeolitic Imidazolate Frameworks: A Computational Study
Source: ACS Appl Mater Interfaces. 2022 Nov 2;14(45):50803–14. doi: 10.1021/acsami.2c13506 (PMC9674201; doi:10.1021/acsami.2c13506)
Supplement: Supplementary file 5 — am2c13506_si_005.zip [file am2c13506_si_005.zip › Outputfiles_crystal17/ZIF-90/ClampedIon_results/Clamped_M06-D3.out]

ZIF90
EXTERNAL
PIEZOCON
CLAMPION
PRINT
END
END
6 5
0 0 6 2.0 1.00
  0.4563240000D+04  0.1966650000D-02
  0.6820240000D+03  0.1523060000D-01
  0.1549730000D+03  0.7612690000D-01
  0.4445530000D+02  0.2608010000D+00
  0.1302900000D+02  0.6164620000D+00
  0.1827730000D+01  0.2210060000D+00
0 1 3 4.0 1.00
  0.2096420000D+02  0.1146600000D+00  0.4024870000D-01
  0.4803310000D+01  0.9199990000D+00  0.2375940000D+00
  0.1459330000D+01 -0.3030680000D-02  0.8158540000D+00
0 1 1 0.0 1.00
  0.4834560000D+00  0.1000000000D+01  0.1000000000D+01
0 1 1 0.0 1.00
  0.1455850000D+00  0.1000000000D+01  0.1000000000D+01
0 3 1 0.0 1.00
  0.6260000000D+00  0.1000000000D+01
7 5
0 0 6 2.0 1.00
  0.6293480000D+04  0.1969790000D-02
  0.9490440000D+03  0.1496130000D-01
  0.2187760000D+03  0.7350060000D-01
  0.6369160000D+02  0.2489370000D+00
  0.1882820000D+02  0.6024600000D+00
  0.2720230000D+01  0.2562020000D+00
0 1 3 5.0 1.00
  0.3063310000D+02  0.1119060000D+00  0.3831190000D-01
  0.7026140000D+01  0.9216660000D+00  0.2374030000D+00
  0.2112050000D+01 -0.2569190000D-02  0.8175920000D+00
0 1 1 0.0 1.00
  0.6840090000D+00  0.1000000000D+01  0.1000000000D+01
0 1 1 0.0 1.00
  0.2008780000D+00  0.1000000000D+01  0.1000000000D+01
0 3 1 0.0 1.00
  0.9130000000D+00  0.1000000000D+01
1 4
0 0 3 1.0 1.00
  0.3386500000D+02  0.2549380000D-01
  0.5094790000D+01  0.1903730000D+00
  0.1158790000D+01  0.8521610000D+00
0 0 1 0.0 1.00
  0.3258400000D+00  0.1000000000D+01
0 0 1 0.0 1.00
  0.1027410000D+00  0.1000000000D+01
0 2 1 0.0 1.00
  0.7500000000D+00  0.1000000000D+01
8 5
0 0 6 2. 1.
       8588.50000         0.189515000E-02
       1297.23000         0.143859000E-01
       299.296000         0.707320000E-01
       87.3771000         0.240001000
       25.6789000         0.594797000
       3.74004000         0.280802000
0 1 3 6. 1.
       42.1175000         0.113889000         0.365114000E-01
       9.62837000         0.920811000         0.237153000
       2.85332000        -0.327447000E-02     0.819702000
0 1 1 0. 1.
      0.905661000          1.00000000          1.00000000
0 1 1 0. 1.
      0.255611000          1.00000000          1.00000000
0 3 1 0. 1.
       1.29200000          1.00000000
230 14
INPUT
20. 0 2 2 2 0 0
 34.150000 399.987282 0
 14.590000 85.485655 0
 39.780000 277.148960 0
 14.950000 69.052205 0
 43.800000 -34.149349 0
 14.980000 -3.291831 0
0 0 3 2. 1.
       30.3241270         0.219143000
       16.3166820        -0.232556000
       11.4081480        -0.954685000
0 0 1 2. 1.
       2.56949200          1.00000000
0 0 1 0. 1.
       1.06259500          1.00000000
0 0 1 0. 1.
      0.250000000          1.00000000
0 0 1 0. 1.
      0.120000000          1.00000000
0 2 2 6. 1.
       111.824980         0.232770000E-01
       19.1319100         -1.00953900
0 2 2 0. 1.
       5.46883800         0.320151000
       2.50567500         0.718085000
0 2 1 0. 1.
      0.941868000          1.00000000
0 2 1 0. 1.
      0.250000000          1.00000000
0 2 1 0. 1.
      0.120000000          1.00000000
0 3 4 10. 1.
       44.6456290         0.472490000E-01
       13.4383770         0.218926000
       4.68200000         0.452512000
       1.60321100         0.518576000
0 3 1 0. 1.
      0.482766000          1.00000000
0 3 1 0. 1.
      0.110000000          1.00000000
0 4 1 0. 1.
      2.614   1.0000
99 0
END
DFT
M06-D3
xxlgrid
END
TOLINTEG
7 7 7 10 40
SHRINK
2 2
TOLDEE
8
DFTD3
ABC
END
END

          60 PROCESSORS WORKING

         
 *******************************************************************************
 *                                                                             *
 *                               CRYSTAL17                                     *
 *                      public : 1.0.2 - March 1st, 2018                       *
 *                       HTTP://WWW.CRYSTAL.UNITO.IT                           *
 *                                                                             *
 *                              MAIN AUTHORS                                   *
 *                                                                             *
 *  R. DOVESI(1,11), V.R. SAUNDERS(2), C. ROETTI(1,11), R. ORLANDO(1,11),      *
 *  C.M. ZICOVICH-WILSON(1,3), F. PASCALE(4), B. CIVALLERI(1,11),              *
 *  K. DOLL(5), N.M. HARRISON(2,6), I.J. BUSH(7), Ph. D'ARCO(8),               *
 *  M. LLUNELL(9), M. CAUSA'(10), Y. NOEL(8), L. MASCHIO(1,11), A. ERBA(1,11)  *
 *  M. RE'RAT(14), S. CASASSA(1,11)                                            *
 *                                                                             *
 *        CONTRIBUTIONS TO THE CODE HAVE ALSO BEEN GIVEN BY                    *
 *                                                                             *
 *  M. FERRABONE(1,11), M. DE LA PIERRE(1,11), M. FERRERO(1,11),               *
 *  J. BAIMA(1,11), E. ALBANESE(1,11), M.F. PEINTINGER(12), R. BAST(13),       *
 *  B. KIRTMAN(15), V. LACIVITA(1,11), R. DEMICHELIS(1,16)                     *
 *  G. BRANDEBURG(17), S. SALUSTRO(1,11), G. SANSONE(1,11)                     *
 *  M.T. RUGGIERO(18)                                                          *
 *                                                                             *
 * (1) THEORETICAL CHEMISTRY GROUP - UNIVERSITA' DI TORINO - TORINO (ITALY)    *
 * (2) COMPUTATIONAL SCIENCE & ENGINEERING DEPARTMENT - STFC DARESBURY (UK)    *
 * (3) UNIVERSIDAD AUTONOMA DEL ESTADO DE MORELOS - CUERNAVACA (MEXICO)        *
 * (4) UNIVERSITE' DE LORRAINE - NANCY (FRANCE)                                *
 * (5) UNIVERSITAET STUTTGART- STUTTGART (GERMANY)                             *
 * (6) IMPERIAL COLLEGE - LONDON (UK)                                          *
 * (7) OXFORD E-RESEARCH CENTRE - OXFORD (UK)                                  *
 * (8) UPMC - SORBONNE UNIVERSITES - PARIS (FRANCE)                            *
 * (9) UNIVERSIDAD DE BARCELONA - BARCELONA (SPAIN)                            *
 *(10) UNIVERSITA' DI NAPOLI "FEDERICO II" - NAPOLI (ITALY)                    *
 *(11) NIS - NANOSTRUCTURED INTERFACES AND SURFACES - TORINO (ITALY)           *
 *(12) MPI FUER CHEMISCHE ENERGIEKONVERSION - MUELHEIM AN DER RUHR (GERMANY)   *
 *(13) UNIVERSITY OF TROMSO - TROMSO (NORWAY)                                  *
 *(14) UNIVERSITE' DE PAU ET DES PAYS DE L'ADOUR - PAU (FRANCE)                *
 *(15) UNIVERSITY OF CALIFORNIA SANTA BARBARA - SANTA BARBARA (USA)            *
 *(16) CURTIN UNIVERSITY - PERTH (AUSTRALIA)                                   *
 *(17) UNIVERSITY COLLEGE LONDON - LONDON (UK)                                 *
 *(18) CAMBRIDGE UNIVERSITY - CAMBRIDGE (UK)                                   *
 *                                                                             *
 *******************************************************************************
 EEEEEEEEEE STARTING  DATE 04 05 2020 TIME 16:52:36.8
 ZIF90                                                                           

 GEOMETRY INPUT FROM EXTERNAL FILE (FORTRAN UNIT 34)
 3D - CRYSTAL 

 *******************************************************************************
 LATTICE PARAMETERS  (ANGSTROMS AND DEGREES) - PRIMITIVE CELL
       A          B          C        ALPHA      BETA     GAMMA        VOLUME
   14.78922   14.78922   14.78922   109.47122 109.47122 109.47122   2490.081200
 INFORMATION **** CHKGRP **** SPGR WITH NO INVERSION

 NUMBER OF IRREDUCIBLE ATOMS IN THE CELL:   11

 CARTESIAN COORDINATES (ANGSTROM) - IRREDUCIBLE ATOMS AND SYMMETRY RELATED

 AT.IRR.  AT  AT.N.          X                   Y                   Z
     1     1     6    7.273033286705E+00 -1.271498350559E+00  1.588967563895E+00
     1     2     6   -7.273033286705E+00  1.271498350559E+00  1.588967563895E+00
     1     3     6    7.273033286705E+00  1.271498350559E+00 -1.588967563895E+00
     1     4     6   -7.273033286705E+00 -1.271498350559E+00 -1.588967563895E+00
     1     5     6    1.588967563895E+00  7.273033286705E+00 -1.271498350559E+00
     1     6     6   -1.271498350559E+00  1.588967563895E+00  7.273033286705E+00
     1     7     6   -1.588967563895E+00 -7.273033286705E+00 -1.271498350559E+00
     1     8     6    1.271498350559E+00  1.588967563895E+00 -7.273033286705E+00
     1     9     6    1.588967563895E+00 -7.273033286705E+00  1.271498350559E+00
     1    10     6    1.271498350559E+00 -1.588967563895E+00  7.273033286705E+00
     1    11     6   -1.588967563895E+00  7.273033286705E+00  1.271498350559E+00
     1    12     6   -1.271498350559E+00 -1.588967563895E+00 -7.273033286705E+00
    13    13     6   -7.164801397483E+00 -2.459538936551E+00  3.670581549069E+00
    13    14     6    7.164801397483E+00  2.459538936551E+00  3.670581549069E+00
    13    15     6   -7.164801397483E+00  2.459538936551E+00 -3.670581549069E+00
    13    16     6    7.164801397483E+00 -2.459538936551E+00 -3.670581549069E+00
    13    17     6    3.670581549069E+00 -7.164801397483E+00 -2.459538936551E+00
    13    18     6   -2.459538936551E+00  3.670581549069E+00 -7.164801397483E+00
    13    19     6   -3.670581549069E+00  7.164801397483E+00 -2.459538936551E+00
    13    20     6    2.459538936551E+00  3.670581549069E+00  7.164801397483E+00
    13    21     6    3.670581549069E+00  7.164801397483E+00  2.459538936551E+00
    13    22     6    2.459538936551E+00 -3.670581549069E+00 -7.164801397483E+00
    13    23     6   -3.670581549069E+00 -7.164801397483E+00  2.459538936551E+00
    13    24     6   -2.459538936551E+00 -3.670581549069E+00  7.164801397483E+00
    25    25     6    8.353597773773E+00 -1.954795371991E+00  2.284640658776E+00
    25    26     6   -8.353597773773E+00  1.954795371991E+00  2.284640658776E+00
    25    27     6    8.353597773773E+00  1.954795371991E+00 -2.284640658776E+00
    25    28     6   -8.353597773773E+00 -1.954795371991E+00 -2.284640658776E+00
    25    29     6    2.284640658776E+00  8.353597773773E+00 -1.954795371991E+00
    25    30     6   -1.954795371991E+00  2.284640658776E+00  8.353597773773E+00
    25    31     6   -2.284640658776E+00 -8.353597773773E+00 -1.954795371991E+00
    25    32     6    1.954795371991E+00  2.284640658776E+00 -8.353597773773E+00
    25    33     6    2.284640658776E+00 -8.353597773773E+00  1.954795371991E+00
    25    34     6    1.954795371991E+00 -2.284640658776E+00  8.353597773773E+00
    25    35     6   -2.284640658776E+00  8.353597773773E+00  1.954795371991E+00
    25    36     6   -1.954795371991E+00 -2.284640658776E+00 -8.353597773773E+00
    37    37     6   -7.141844873149E+00 -3.364641619197E+00  2.628421697212E+00
    37    38     6    7.141844873149E+00  3.364641619197E+00  2.628421697212E+00
    37    39     6   -7.141844873149E+00  3.364641619197E+00 -2.628421697212E+00
    37    40     6    7.141844873149E+00 -3.364641619197E+00 -2.628421697212E+00
    37    41     6    2.628421697212E+00 -7.141844873149E+00 -3.364641619197E+00
    37    42     6   -3.364641619197E+00  2.628421697212E+00 -7.141844873149E+00
    37    43     6   -2.628421697212E+00  7.141844873149E+00 -3.364641619197E+00
    37    44     6    3.364641619197E+00  2.628421697212E+00  7.141844873149E+00
    37    45     6    2.628421697212E+00  7.141844873149E+00  3.364641619197E+00
    37    46     6    3.364641619197E+00 -2.628421697212E+00 -7.141844873149E+00
    37    47     6   -2.628421697212E+00 -7.141844873149E+00  3.364641619197E+00
    37    48     6   -3.364641619197E+00 -2.628421697212E+00  7.141844873149E+00
    49    49     1    6.899887795612E+00 -3.371965648840E-01  2.062254962495E+00
    49    50     1   -6.899887795612E+00  3.371965648840E-01  2.062254962495E+00
    49    51     1    6.899887795612E+00  3.371965648840E-01 -2.062254962495E+00
    49    52     1   -6.899887795612E+00 -3.371965648840E-01 -2.062254962495E+00
    49    53     1    2.062254962495E+00  6.899887795612E+00 -3.371965648840E-01
    49    54     1   -3.371965648840E-01  2.062254962495E+00  6.899887795612E+00
    49    55     1   -2.062254962495E+00 -6.899887795612E+00 -3.371965648840E-01
    49    56     1    3.371965648840E-01  2.062254962495E+00 -6.899887795612E+00
    49    57     1    2.062254962495E+00 -6.899887795612E+00  3.371965648840E-01
    49    58     1    3.371965648840E-01 -2.062254962495E+00  6.899887795612E+00
    49    59     1   -2.062254962495E+00  6.899887795612E+00  3.371965648840E-01
    49    60     1   -3.371965648840E-01 -2.062254962495E+00 -6.899887795612E+00
    61    61     1   -6.537284995091E+00 -2.403135348903E+00  4.548013345395E+00
    61    62     1    6.537284995091E+00  2.403135348903E+00  4.548013345395E+00
    61    63     1   -6.537284995091E+00  2.403135348903E+00 -4.548013345395E+00
    61    64     1    6.537284995091E+00 -2.403135348903E+00 -4.548013345395E+00
    61    65     1    4.548013345395E+00 -6.537284995091E+00 -2.403135348903E+00
    61    66     1   -2.403135348903E+00  4.548013345395E+00 -6.537284995091E+00
    61    67     1   -4.548013345395E+00  6.537284995091E+00 -2.403135348903E+00
    61    68     1    2.403135348903E+00  4.548013345395E+00  6.537284995091E+00
    61    69     1    4.548013345395E+00  6.537284995091E+00  2.403135348903E+00
    61    70     1    2.403135348903E+00 -4.548013345395E+00 -6.537284995091E+00
    61    71     1   -4.548013345395E+00 -6.537284995091E+00  2.403135348903E+00
    61    72     1   -2.403135348903E+00 -4.548013345395E+00  6.537284995091E+00
    73    73     1   -6.472681144104E+00 -4.195090353302E+00  2.448710771750E+00
    73    74     1    6.472681144104E+00  4.195090353302E+00  2.448710771750E+00
    73    75     1   -6.472681144104E+00  4.195090353302E+00 -2.448710771750E+00
    73    76     1    6.472681144104E+00 -4.195090353302E+00 -2.448710771750E+00
    73    77     1    2.448710771750E+00 -6.472681144104E+00 -4.195090353302E+00
    73    78     1   -4.195090353302E+00  2.448710771750E+00 -6.472681144104E+00
    73    79     1   -2.448710771750E+00  6.472681144104E+00 -4.195090353302E+00
    73    80     1    4.195090353302E+00  2.448710771750E+00  6.472681144104E+00
    73    81     1    2.448710771750E+00  6.472681144104E+00  4.195090353302E+00
    73    82     1    4.195090353302E+00 -2.448710771750E+00 -6.472681144104E+00
    73    83     1   -2.448710771750E+00 -6.472681144104E+00  4.195090353302E+00
    73    84     1   -4.195090353302E+00 -2.448710771750E+00  6.472681144104E+00
    85    85     7    3.762961311780E-01  6.966138678189E+00 -5.091285002376E+00
    85    86     7   -3.762961311780E-01 -6.966138678189E+00 -5.091285002376E+00
    85    87     7    3.762961311780E-01 -6.966138678189E+00  5.091285002376E+00
    85    88     7   -3.762961311780E-01  6.966138678189E+00  5.091285002376E+00
    85    89     7   -5.091285002376E+00  3.762961311780E-01  6.966138678189E+00
    85    90     7    6.966138678189E+00 -5.091285002376E+00  3.762961311780E-01
    85    91     7    5.091285002376E+00 -3.762961311780E-01  6.966138678189E+00
    85    92     7   -6.966138678189E+00 -5.091285002376E+00 -3.762961311780E-01
    85    93     7   -5.091285002376E+00 -3.762961311780E-01 -6.966138678189E+00
    85    94     7   -6.966138678189E+00  5.091285002376E+00  3.762961311780E-01
    85    95     7    5.091285002376E+00  3.762961311780E-01 -6.966138678189E+00
    85    96     7    6.966138678189E+00  5.091285002376E+00 -3.762961311780E-01
    97    97     7   -8.131544467354E+00 -3.044092920314E+00  1.769741354062E+00
    97    98     7    8.131544467354E+00  3.044092920314E+00  1.769741354062E+00
    97    99     7   -8.131544467354E+00  3.044092920314E+00 -1.769741354062E+00
    97   100     7    8.131544467354E+00 -3.044092920314E+00 -1.769741354062E+00
    97   101     7    1.769741354062E+00 -8.131544467354E+00 -3.044092920314E+00
    97   102     7   -3.044092920314E+00  1.769741354062E+00 -8.131544467354E+00
    97   103     7   -1.769741354062E+00  8.131544467354E+00 -3.044092920314E+00
    97   104     7    3.044092920314E+00  1.769741354062E+00  8.131544467354E+00
    97   105     7    1.769741354062E+00  8.131544467354E+00  3.044092920314E+00
    97   106     7    3.044092920314E+00 -1.769741354062E+00 -8.131544467354E+00
    97   107     7   -1.769741354062E+00 -8.131544467354E+00  3.044092920314E+00
    97   108     7   -3.044092920314E+00 -1.769741354062E+00  8.131544467354E+00
   109   109     8    6.807858683494E+00 -1.689128575606E+00  5.509887060870E-01
   109   110     8   -6.807858683494E+00  1.689128575606E+00  5.509887060870E-01
   109   111     8    6.807858683494E+00  1.689128575606E+00 -5.509887060870E-01
   109   112     8   -6.807858683494E+00 -1.689128575606E+00 -5.509887060870E-01
   109   113     8    5.509887060870E-01  6.807858683494E+00 -1.689128575606E+00
   109   114     8   -1.689128575606E+00  5.509887060870E-01  6.807858683494E+00
   109   115     8   -5.509887060870E-01 -6.807858683494E+00 -1.689128575606E+00
   109   116     8    1.689128575606E+00  5.509887060870E-01 -6.807858683494E+00
   109   117     8    5.509887060870E-01 -6.807858683494E+00  1.689128575606E+00
   109   118     8    1.689128575606E+00 -5.509887060870E-01  6.807858683494E+00
   109   119     8   -5.509887060870E-01  6.807858683494E+00  1.689128575606E+00
   109   120     8   -1.689128575606E+00 -5.509887060870E-01 -6.807858683494E+00
   121   121   230    0.000000000000E+00 -1.239156943264E+01  8.538557473291E+00
   121   122   230    0.000000000000E+00 -4.685545513936E+00  8.538557473291E+00
   121   123   230    8.538557473291E+00  0.000000000000E+00 -1.239156943264E+01
   121   124   230   -1.239156943264E+01  8.538557473291E+00  0.000000000000E+00
   121   125   230   -4.685545513936E+00  8.538557473291E+00  0.000000000000E+00
   121   126   230    8.538557473291E+00  0.000000000000E+00 -4.685545513936E+00

 SPACE  GROUP  N.                     :  197
 NUMBER OF SYMMETRY OPERATORS         :   12
 *******************************************************************************
 LATTICE PARAMETERS (ANGSTROMS AND DEGREES) - BOHR = 0.5291772083 ANGSTROM
 PRIMITIVE CELL - CENTRING CODE 6/0 VOLUME=  2490.081200 - DENSITY  1.016 g/cm^3
         A              B              C           ALPHA      BETA       GAMMA 
    14.78921537    14.78921537    14.78921537   109.471221 109.471221 109.471221
 *******************************************************************************
 ATOMS IN THE ASYMMETRIC UNIT   11 - ATOMS IN THE UNIT CELL:  126
     ATOM                 X/A                 Y/B                 Z/C    
 *******************************************************************************
      1 T   6 C     1.859033064596E-02 -4.810598348537E-01  3.514372863871E-01
      2 F   6 C     1.675028787592E-01 -3.328469557411E-01 -3.514372863871E-01
      3 F   6 C    -1.859033064596E-02  3.328469557411E-01 -4.996501654997E-01
      4 F   6 C    -1.675028787592E-01  4.810598348537E-01  4.996501654997E-01
      5 F   6 C     3.514372863871E-01  1.859033064596E-02 -4.810598348537E-01
      6 F   6 C    -4.810598348537E-01  3.514372863871E-01  1.859033064596E-02
      7 F   6 C     4.996501654997E-01 -1.675028787592E-01  4.810598348537E-01
      8 F   6 C    -3.328469557411E-01 -3.514372863871E-01  1.675028787592E-01
      9 F   6 C    -3.514372863871E-01  1.675028787592E-01 -3.328469557411E-01
     10 F   6 C     3.328469557411E-01 -4.996501654997E-01 -1.859033064596E-02
     11 F   6 C    -4.996501654997E-01 -1.859033064596E-02  3.328469557411E-01
     12 F   6 C     4.810598348537E-01  4.996501654997E-01 -1.675028787592E-01
     13 T   6 C     7.091611295622E-02 -2.046141786446E-01  4.364188351404E-01
     14 F   6 C     3.589669862149E-01 -3.655027221842E-01 -4.364188351404E-01
     15 F   6 C    -7.091611295622E-02  3.655027221842E-01 -2.755302916008E-01
     16 F   6 C    -3.589669862149E-01  2.046141786446E-01  2.755302916008E-01
     17 F   6 C     4.364188351404E-01  7.091611295622E-02 -2.046141786446E-01
     18 F   6 C    -2.046141786446E-01  4.364188351404E-01  7.091611295622E-02
     19 F   6 C     2.755302916008E-01 -3.589669862149E-01  2.046141786446E-01
     20 F   6 C    -3.655027221842E-01 -4.364188351404E-01  3.589669862149E-01
     21 F   6 C    -4.364188351404E-01  3.589669862149E-01 -3.655027221842E-01
     22 F   6 C     3.655027221842E-01 -2.755302916008E-01 -7.091611295622E-02
     23 F   6 C    -2.755302916008E-01 -7.091611295622E-02  3.655027221842E-01
     24 F   6 C     2.046141786446E-01  2.755302916008E-01 -3.589669862149E-01
     25 T   6 C     1.931504752511E-02 -3.770470910439E-01  3.747004351612E-01
     26 F   6 C     2.482524737948E-01 -3.553853876361E-01 -3.747004351612E-01
     27 F   6 C    -1.931504752511E-02  3.553853876361E-01 -3.963621385691E-01
     28 F   6 C    -2.482524737948E-01  3.770470910439E-01  3.963621385691E-01
     29 F   6 C     3.747004351612E-01  1.931504752511E-02 -3.770470910439E-01
     30 F   6 C    -3.770470910439E-01  3.747004351612E-01  1.931504752511E-02
     31 F   6 C     3.963621385691E-01 -2.482524737948E-01  3.770470910439E-01
     32 F   6 C    -3.553853876361E-01 -3.747004351612E-01  2.482524737948E-01
     33 F   6 C    -3.747004351612E-01  2.482524737948E-01 -3.553853876361E-01
     34 F   6 C     3.553853876361E-01 -3.963621385691E-01 -1.931504752511E-02
     35 F   6 C    -3.963621385691E-01 -1.931504752511E-02  3.553853876361E-01
     36 F   6 C     3.770470910439E-01  3.963621385691E-01 -2.482524737948E-01
     37 T   6 C    -4.311149302959E-02 -2.642965858142E-01  3.847622080655E-01
     38 F   6 C     3.509412061204E-01 -4.278737010951E-01 -3.847622080655E-01
     39 F   6 C     4.311149302959E-02  4.278737010951E-01 -2.211850927846E-01
     40 F   6 C    -3.509412061204E-01  2.642965858142E-01  2.211850927846E-01
     41 F   6 C     3.847622080655E-01 -4.311149302959E-02 -2.642965858142E-01
     42 F   6 C    -2.642965858142E-01  3.847622080655E-01 -4.311149302959E-02
     43 F   6 C     2.211850927846E-01 -3.509412061204E-01  2.642965858142E-01
     44 F   6 C    -4.278737010951E-01 -3.847622080655E-01  3.509412061204E-01
     45 F   6 C    -3.847622080655E-01  3.509412061204E-01 -4.278737010951E-01
     46 F   6 C     4.278737010951E-01 -2.211850927846E-01  4.311149302959E-02
     47 F   6 C    -2.211850927846E-01  4.311149302959E-02  4.278737010951E-01
     48 F   6 C     2.642965858142E-01  2.211850927846E-01 -3.509412061204E-01
     49 T   1 H     1.010157982193E-01 -4.751957349856E-01  3.842974209202E-01
     50 F   1 H     1.405068440943E-01 -2.832816227009E-01 -3.842974209202E-01
     51 F   1 H    -1.010157982193E-01  2.832816227009E-01  4.237884667952E-01
     52 F   1 H    -1.405068440943E-01  4.751957349856E-01 -4.237884667952E-01
     53 F   1 H     3.842974209202E-01  1.010157982193E-01 -4.751957349856E-01
     54 F   1 H    -4.751957349856E-01  3.842974209202E-01  1.010157982193E-01
     55 F   1 H    -4.237884667952E-01 -1.405068440943E-01  4.751957349856E-01
     56 F   1 H    -2.832816227009E-01 -3.842974209202E-01  1.405068440943E-01
     57 F   1 H    -3.842974209202E-01  1.405068440943E-01 -2.832816227009E-01
     58 F   1 H     2.832816227009E-01  4.237884667952E-01 -1.010157982193E-01
     59 F   1 H     4.237884667952E-01 -1.010157982193E-01  2.832816227009E-01
     60 F   1 H     4.751957349856E-01 -4.237884667952E-01 -1.405068440943E-01
     61 T   1 H     1.255995525709E-01 -1.164875715786E-01  4.764677539525E-01
     62 F   1 H     4.070446744689E-01 -3.508682013816E-01 -4.764677539525E-01
     63 F   1 H    -1.255995525709E-01  3.508682013816E-01 -2.420871241495E-01
     64 F   1 H    -4.070446744689E-01  1.164875715786E-01  2.420871241495E-01
     65 F   1 H     4.764677539525E-01  1.255995525709E-01 -1.164875715786E-01
     66 F   1 H    -1.164875715786E-01  4.764677539525E-01  1.255995525709E-01
     67 F   1 H     2.420871241495E-01 -4.070446744689E-01  1.164875715786E-01
     68 F   1 H    -3.508682013816E-01 -4.764677539525E-01  4.070446744689E-01
     69 F   1 H    -4.764677539525E-01  4.070446744689E-01 -3.508682013816E-01
     70 F   1 H     3.508682013816E-01 -2.420871241495E-01 -1.255995525709E-01
     71 F   1 H    -2.420871241495E-01 -1.255995525709E-01  3.508682013816E-01
     72 F   1 H     1.164875715786E-01  2.420871241495E-01 -4.070446744689E-01
     73 T   1 H    -1.022643219897E-01 -2.356352571814E-01  3.753176967669E-01
     74 F   1 H     3.890470460517E-01 -4.775820187566E-01 -3.753176967669E-01
     75 F   1 H     1.022643219897E-01  4.775820187566E-01 -1.333709351917E-01
     76 F   1 H    -3.890470460517E-01  2.356352571814E-01  1.333709351917E-01
     77 F   1 H     3.753176967669E-01 -1.022643219897E-01 -2.356352571814E-01
     78 F   1 H    -2.356352571814E-01  3.753176967669E-01 -1.022643219897E-01
     79 F   1 H     1.333709351917E-01 -3.890470460517E-01  2.356352571814E-01
     80 F   1 H    -4.775820187566E-01 -3.753176967669E-01  3.890470460517E-01
     81 F   1 H    -3.753176967669E-01  3.890470460517E-01 -4.775820187566E-01
     82 F   1 H     4.775820187566E-01 -1.333709351917E-01  1.022643219897E-01
     83 F   1 H    -1.333709351917E-01  1.022643219897E-01  4.775820187566E-01
     84 F   1 H     2.356352571814E-01  1.333709351917E-01 -3.890470460517E-01
     85 T   7 N     1.097874952343E-01 -2.760998497666E-01  4.299575679109E-01
     86 F   7 N     2.939425823224E-01 -3.201700726766E-01 -4.299575679109E-01
     87 F   7 N    -1.097874952343E-01  3.201700726766E-01 -3.858873450009E-01
     88 F   7 N    -2.939425823224E-01  2.760998497666E-01  3.858873450009E-01
     89 F   7 N     4.299575679109E-01  1.097874952343E-01 -2.760998497666E-01
     90 F   7 N    -2.760998497666E-01  4.299575679109E-01  1.097874952343E-01
     91 F   7 N     3.858873450009E-01 -2.939425823224E-01  2.760998497666E-01
     92 F   7 N    -3.201700726766E-01 -4.299575679109E-01  2.939425823224E-01
     93 F   7 N    -4.299575679109E-01  2.939425823224E-01 -3.201700726766E-01
     94 F   7 N     3.201700726766E-01 -3.858873450009E-01 -1.097874952343E-01
     95 F   7 N    -3.858873450009E-01 -1.097874952343E-01  3.201700726766E-01
     96 F   7 N     2.760998497666E-01  3.858873450009E-01 -2.939425823224E-01
     97 T   7 N    -7.462335237763E-02 -3.725338345027E-01  3.455781364342E-01
     98 F   7 N     2.818880290631E-01 -4.202014888118E-01 -3.455781364342E-01
     99 F   7 N     7.462335237763E-02  4.202014888118E-01 -2.979104821250E-01
    100 F   7 N    -2.818880290631E-01  3.725338345027E-01  2.979104821250E-01
    101 F   7 N     3.455781364342E-01 -7.462335237763E-02 -3.725338345027E-01
    102 F   7 N    -3.725338345027E-01  3.455781364342E-01 -7.462335237763E-02
    103 F   7 N     2.979104821250E-01 -2.818880290631E-01  3.725338345027E-01
    104 F   7 N    -4.202014888118E-01 -3.455781364342E-01  2.818880290631E-01
    105 F   7 N    -3.455781364342E-01  2.818880290631E-01 -4.202014888118E-01
    106 F   7 N     4.202014888118E-01 -2.979104821250E-01  7.462335237763E-02
    107 F   7 N    -2.979104821250E-01  7.462335237763E-02  4.202014888118E-01
    108 F   7 N     3.725338345027E-01  2.979104821250E-01 -2.818880290631E-01
    109 T   8 O    -6.664708137641E-02  4.309186541521E-01  2.997420889828E-01
    110 F   8 O     1.311765651693E-01 -3.663891703593E-01 -2.997420889828E-01
    111 F   8 O     6.664708137641E-02  3.663891703593E-01  4.975657355285E-01
    112 F   8 O    -1.311765651693E-01 -4.309186541521E-01 -4.975657355285E-01
    113 F   8 O     2.997420889828E-01 -6.664708137641E-02  4.309186541521E-01
    114 F   8 O     4.309186541521E-01  2.997420889828E-01 -6.664708137641E-02
    115 F   8 O    -4.975657355285E-01 -1.311765651693E-01 -4.309186541521E-01
    116 F   8 O    -3.663891703593E-01 -2.997420889828E-01  1.311765651693E-01
    117 F   8 O    -2.997420889828E-01  1.311765651693E-01 -3.663891703593E-01
    118 F   8 O     3.663891703593E-01  4.975657355285E-01  6.664708137641E-02
    119 F   8 O     4.975657355285E-01  6.664708137641E-02  3.663891703593E-01
    120 F   8 O    -4.309186541521E-01 -4.975657355285E-01 -1.311765651693E-01
    121 T 230 ZN   -2.256242914220E-01 -4.999999999999E-01  2.743757085780E-01
    122 F 230 ZN    2.256242914220E-01 -4.999999999999E-01 -2.743757085780E-01
    123 F 230 ZN    2.743757085780E-01 -2.256242914220E-01 -4.999999999999E-01
    124 F 230 ZN   -4.999999999999E-01  2.743757085780E-01 -2.256242914220E-01
    125 F 230 ZN   -4.999999999999E-01 -2.743757085780E-01  2.256242914220E-01
    126 F 230 ZN   -2.743757085780E-01  2.256242914220E-01 -4.999999999999E-01

 TRANSFORMATION MATRIX PRIMITIVE-CRYSTALLOGRAPHIC CELL
  0.0000  1.0000  1.0000  1.0000  0.0000  1.0000  1.0000  1.0000  0.0000

 *******************************************************************************
 CRYSTALLOGRAPHIC CELL (VOLUME=       4980.16239973)
         A              B              C           ALPHA      BETA       GAMMA 
    17.07711495    17.07711495    17.07711495    90.000000  90.000000  90.000000

 COORDINATES IN THE CRYSTALLOGRAPHIC CELL
     ATOM                 X/A                 Y/B                 Z/C    
 *******************************************************************************
      1 T   6 C     4.258935604437E-01 -7.445627405662E-02  9.304660470258E-02
      2 F   6 C    -4.258935604437E-01  7.445627405662E-02  9.304660470258E-02
      3 F   6 C     4.258935604437E-01  7.445627405662E-02 -9.304660470258E-02
      4 F   6 C    -4.258935604437E-01 -7.445627405662E-02 -9.304660470258E-02
      5 F   6 C     9.304660470258E-02  4.258935604437E-01 -7.445627405662E-02
      6 F   6 C    -7.445627405662E-02  9.304660470258E-02  4.258935604437E-01
      7 F   6 C    -9.304660470258E-02 -4.258935604437E-01 -7.445627405662E-02
      8 F   6 C     7.445627405662E-02  9.304660470258E-02 -4.258935604437E-01
      9 F   6 C     9.304660470258E-02 -4.258935604437E-01  7.445627405662E-02
     10 F   6 C     7.445627405662E-02 -9.304660470258E-02  4.258935604437E-01
     11 F   6 C    -9.304660470258E-02  4.258935604437E-01  7.445627405662E-02
     12 F   6 C    -7.445627405662E-02 -9.304660470258E-02 -4.258935604437E-01
     13 T   6 C    -4.195557282302E-01 -1.440254366294E-01  2.149415495856E-01
     14 F   6 C     4.195557282302E-01  1.440254366294E-01  2.149415495856E-01
     15 F   6 C    -4.195557282302E-01  1.440254366294E-01 -2.149415495856E-01
     16 F   6 C     4.195557282302E-01 -1.440254366294E-01 -2.149415495856E-01
     17 F   6 C     2.149415495856E-01 -4.195557282302E-01 -1.440254366294E-01
     18 F   6 C    -1.440254366294E-01  2.149415495856E-01 -4.195557282302E-01
     19 F   6 C    -2.149415495856E-01  4.195557282302E-01 -1.440254366294E-01
     20 F   6 C     1.440254366294E-01  2.149415495856E-01  4.195557282302E-01
     21 F   6 C     2.149415495856E-01  4.195557282302E-01  1.440254366294E-01
     22 F   6 C     1.440254366294E-01 -2.149415495856E-01 -4.195557282302E-01
     23 F   6 C    -2.149415495856E-01 -4.195557282302E-01  1.440254366294E-01
     24 F   6 C    -1.440254366294E-01 -2.149415495856E-01  4.195557282302E-01
     25 T   6 C     4.891691482961E-01 -1.144687131349E-01  1.337837606600E-01
     26 F   6 C    -4.891691482961E-01  1.144687131349E-01  1.337837606600E-01
     27 F   6 C     4.891691482961E-01  1.144687131349E-01 -1.337837606600E-01
     28 F   6 C    -4.891691482961E-01 -1.144687131349E-01 -1.337837606600E-01
     29 F   6 C     1.337837606600E-01  4.891691482961E-01 -1.144687131349E-01
     30 F   6 C    -1.144687131349E-01  1.337837606600E-01  4.891691482961E-01
     31 F   6 C    -1.337837606600E-01 -4.891691482961E-01 -1.144687131349E-01
     32 F   6 C     1.144687131349E-01  1.337837606600E-01 -4.891691482961E-01
     33 F   6 C     1.337837606600E-01 -4.891691482961E-01  1.144687131349E-01
     34 F   6 C     1.144687131349E-01 -1.337837606600E-01  4.891691482961E-01
     35 F   6 C    -1.337837606600E-01  4.891691482961E-01  1.144687131349E-01
     36 F   6 C    -1.144687131349E-01 -1.337837606600E-01 -4.891691482961E-01
     37 T   6 C    -4.182114423595E-01 -1.970263495750E-01  1.539148565454E-01
     38 F   6 C     4.182114423595E-01  1.970263495750E-01  1.539148565454E-01
     39 F   6 C    -4.182114423595E-01  1.970263495750E-01 -1.539148565454E-01
     40 F   6 C     4.182114423595E-01 -1.970263495750E-01 -1.539148565454E-01
     41 F   6 C     1.539148565454E-01 -4.182114423595E-01 -1.970263495750E-01
     42 F   6 C    -1.970263495750E-01  1.539148565454E-01 -4.182114423595E-01
     43 F   6 C    -1.539148565454E-01  4.182114423595E-01 -1.970263495750E-01
     44 F   6 C     1.970263495750E-01  1.539148565454E-01  4.182114423595E-01
     45 F   6 C     1.539148565454E-01  4.182114423595E-01  1.970263495750E-01
     46 F   6 C     1.970263495750E-01 -1.539148565454E-01 -4.182114423595E-01
     47 F   6 C    -1.539148565454E-01 -4.182114423595E-01  1.970263495750E-01
     48 F   6 C    -1.970263495750E-01 -1.539148565454E-01  4.182114423595E-01
     49 T   1 H     4.040429438577E-01 -1.974552293750E-02  1.207613211568E-01
     50 F   1 H    -4.040429438577E-01  1.974552293750E-02  1.207613211568E-01
     51 F   1 H     4.040429438577E-01  1.974552293750E-02 -1.207613211568E-01
     52 F   1 H    -4.040429438577E-01 -1.974552293750E-02 -1.207613211568E-01
     53 F   1 H     1.207613211568E-01  4.040429438577E-01 -1.974552293750E-02
     54 F   1 H    -1.974552293750E-02  1.207613211568E-01  4.040429438577E-01
     55 F   1 H    -1.207613211568E-01 -4.040429438577E-01 -1.974552293750E-02
     56 F   1 H     1.974552293750E-02  1.207613211568E-01 -4.040429438577E-01
     57 F   1 H     1.207613211568E-01 -4.040429438577E-01  1.974552293750E-02
     58 F   1 H     1.974552293750E-02 -1.207613211568E-01  4.040429438577E-01
     59 F   1 H    -1.207613211568E-01  4.040429438577E-01  1.974552293750E-02
     60 F   1 H    -1.974552293750E-02 -1.207613211568E-01 -4.040429438577E-01
     61 T   1 H    -3.828096850985E-01 -1.407225609490E-01  2.663221135199E-01
     62 F   1 H     3.828096850985E-01  1.407225609490E-01  2.663221135199E-01
     63 F   1 H    -3.828096850985E-01  1.407225609490E-01 -2.663221135199E-01
     64 F   1 H     3.828096850985E-01 -1.407225609490E-01 -2.663221135199E-01
     65 F   1 H     2.663221135199E-01 -3.828096850985E-01 -1.407225609490E-01
     66 F   1 H    -1.407225609490E-01  2.663221135199E-01 -3.828096850985E-01
     67 F   1 H    -2.663221135199E-01  3.828096850985E-01 -1.407225609490E-01
     68 F   1 H     1.407225609490E-01  2.663221135199E-01  3.828096850985E-01
     69 F   1 H     2.663221135199E-01  3.828096850985E-01  1.407225609490E-01
     70 F   1 H     1.407225609490E-01 -2.663221135199E-01 -3.828096850985E-01
     71 F   1 H    -2.663221135199E-01 -3.828096850985E-01  1.407225609490E-01
     72 F   1 H    -1.407225609490E-01 -2.663221135199E-01  3.828096850985E-01
     73 T   1 H    -3.790266192124E-01 -2.456556840207E-01  1.433913620310E-01
     74 F   1 H     3.790266192124E-01  2.456556840207E-01  1.433913620310E-01
     75 F   1 H    -3.790266192124E-01  2.456556840207E-01 -1.433913620310E-01
     76 F   1 H     3.790266192124E-01 -2.456556840207E-01 -1.433913620310E-01
     77 F   1 H     1.433913620310E-01 -3.790266192124E-01 -2.456556840207E-01
     78 F   1 H    -2.456556840207E-01  1.433913620310E-01 -3.790266192124E-01
     79 F   1 H    -1.433913620310E-01  3.790266192124E-01 -2.456556840207E-01
     80 F   1 H     2.456556840207E-01  1.433913620310E-01  3.790266192124E-01
     81 F   1 H     1.433913620310E-01  3.790266192124E-01  2.456556840207E-01
     82 F   1 H     2.456556840207E-01 -1.433913620310E-01 -3.790266192124E-01
     83 F   1 H    -1.433913620310E-01 -3.790266192124E-01  2.456556840207E-01
     84 F   1 H    -2.456556840207E-01 -1.433913620310E-01  3.790266192124E-01
     85 T   7 N     2.203511145502E-02  4.079224564559E-01 -2.981349612216E-01
     86 F   7 N    -2.203511145502E-02 -4.079224564559E-01 -2.981349612216E-01
     87 F   7 N     2.203511145502E-02 -4.079224564559E-01  2.981349612216E-01
     88 F   7 N    -2.203511145502E-02  4.079224564559E-01  2.981349612216E-01
     89 F   7 N    -2.981349612216E-01  2.203511145502E-02  4.079224564559E-01
     90 F   7 N     4.079224564559E-01 -2.981349612216E-01  2.203511145502E-02
     91 F   7 N     2.981349612216E-01 -2.203511145502E-02  4.079224564559E-01
     92 F   7 N    -4.079224564559E-01 -2.981349612216E-01 -2.203511145502E-02
     93 F   7 N    -2.981349612216E-01 -2.203511145502E-02 -4.079224564559E-01
     94 F   7 N    -4.079224564559E-01  2.981349612216E-01  2.203511145502E-02
     95 F   7 N     2.981349612216E-01  2.203511145502E-02 -4.079224564559E-01
     96 F   7 N     4.079224564559E-01  2.981349612216E-01 -2.203511145502E-02
     97 T   7 N    -4.761661728454E-01 -1.782556907204E-01  1.036323383427E-01
     98 F   7 N     4.761661728454E-01  1.782556907204E-01  1.036323383427E-01
     99 F   7 N    -4.761661728454E-01  1.782556907204E-01 -1.036323383427E-01
    100 F   7 N     4.761661728454E-01 -1.782556907204E-01 -1.036323383427E-01
    101 F   7 N     1.036323383427E-01 -4.761661728454E-01 -1.782556907204E-01
    102 F   7 N    -1.782556907204E-01  1.036323383427E-01 -4.761661728454E-01
    103 F   7 N    -1.036323383427E-01  4.761661728454E-01 -1.782556907204E-01
    104 F   7 N     1.782556907204E-01  1.036323383427E-01  4.761661728454E-01
    105 F   7 N     1.036323383427E-01  4.761661728454E-01  1.782556907204E-01
    106 F   7 N     1.782556907204E-01 -1.036323383427E-01 -4.761661728454E-01
    107 F   7 N    -1.036323383427E-01 -4.761661728454E-01  1.782556907204E-01
    108 F   7 N    -1.782556907204E-01 -1.036323383427E-01  4.761661728454E-01
    109 T   8 O     3.986539122557E-01 -9.891182327283E-02  3.226474189643E-02
    110 F   8 O    -3.986539122557E-01  9.891182327283E-02  3.226474189643E-02
    111 F   8 O     3.986539122557E-01  9.891182327283E-02 -3.226474189643E-02
    112 F   8 O    -3.986539122557E-01 -9.891182327283E-02 -3.226474189643E-02
    113 F   8 O     3.226474189643E-02  3.986539122557E-01 -9.891182327283E-02
    114 F   8 O    -9.891182327283E-02  3.226474189643E-02  3.986539122557E-01
    115 F   8 O    -3.226474189643E-02 -3.986539122557E-01 -9.891182327283E-02
    116 F   8 O     9.891182327283E-02  3.226474189643E-02 -3.986539122557E-01
    117 F   8 O     3.226474189643E-02 -3.986539122557E-01  9.891182327283E-02
    118 F   8 O     9.891182327283E-02 -3.226474189643E-02  3.986539122557E-01
    119 F   8 O    -3.226474189643E-02  3.986539122557E-01  9.891182327283E-02
    120 F   8 O    -9.891182327283E-02 -3.226474189643E-02 -3.986539122557E-01
    121 T 230 ZN    0.000000000000E+00  2.743757085780E-01 -4.999999999999E-01
    122 F 230 ZN    0.000000000000E+00 -2.743757085780E-01 -4.999999999999E-01
    123 F 230 ZN   -4.999999999999E-01  0.000000000000E+00  2.743757085780E-01
    124 F 230 ZN    2.743757085780E-01 -4.999999999999E-01  0.000000000000E+00
    125 F 230 ZN   -2.743757085780E-01 -4.999999999999E-01  0.000000000000E+00
    126 F 230 ZN   -4.999999999999E-01  0.000000000000E+00 -2.743757085780E-01

 T = ATOM BELONGING TO THE ASYMMETRIC UNIT
 *******************************************************************************
 * GEOMETRY EDITING - INPUT COORDINATES ARE GIVEN IN ANGSTROM         
 *******************************************************************************

 GEOMETRY NOW FULLY CONSISTENT WITH THE GROUP
 INFORMATION **** NEW DEFAULT **** FINALRUN 4 FOR GEOMETRY OPTIMIZATIONS
 INFORMATION **** NEW DEFAULT **** OPTGEOM OPTIMIZES BOTH ATOMIC COORDINATES AND CELL PARAMETERS
 INFORMATION **** NEW DEFAULT **** TOL. ON ATOMIC DISP TO REDEFINE REF. GEOMETRY: 0.8 Angs
 INFORMATION **** NEW DEFAULT **** N POINTS TO REDEFINE REF. GEOMETRY: N OF OPT DEGS OF FREEDOM
 INFORMATION **** NEW DEFAULT **** TOL. ON ENERGY TO REDEFINE REF. GEOMETRY: 10**-3*(5*N. ATOMS)

 IMPORTANT INFORMATION:
 THE COORDINATE SYSTEM ADOPTED IN THE OPTIMIZATION IS NOT IN
 GENERAL HOMOGENEOUS UNITS. FOR THIS REASON THE GRADIENT AND 
 HESSIAN MATRIX IN TERMS OF THIS SYSTEM ARE GIVEN WITHOUT
 UNITS. FOR MORE DETAILS SEE THE MANUAL.

 INITIAL TRUST RADIUS         0.50000 MAXIMUM TRUST RADIUS               4.00000
 MAXIMUM GRADIENT COMPONENT   0.00045 MAXIMUM DISPLACEMENT COMPONENT     0.00180
 R.M.S. OF GRADIENT COMPONENT 0.00030 R.M.S. OF DISPLACEMENT COMPONENTS  0.00120
 THRESHOLD ON ENERGY CHANGE 0.100E-06 EXTRAPOLATING POLYNOMIAL ORDER           2
 MAXIMUM ALLOWED NUMBER OF STEPS   -1 SORTING OF ENERGY POINTS:               NO
 ANALYTICAL  GRADIENT                 HESSIAN UPDATING                      BFGS
 STEP SIZE NUMERICAL GRADIENT 0.00100
 INITIAL HESSIAN MATRIX: SCHLEGEL MODEL 2
 *******************************************************************************


 ELAELAELAELAELAELAELAELAELAELAELAELAELAELAELAELAELAELAELAELAELAELAELAELAELAELA

                       ELASTIC CALCULATION

 INFORMATION **** TOLDEX ****  CONVERGENCE CRITERION FOR RMS DISPLACEMENT MODIFIED  6.200000E-04
 INFORMATION **** TOLDEG **** MODIFY CONVERGENCE CRITERION FOR RMS GRADIENT  3.000000E-04
 INFORMATION **** TOLDEE **** CONVERGENCE CRITERION FOR ENERGY MODIFIED: 10**-           8

 GCALCO - MAX INDICES DIRECT LATTICE VECTOR    14    14    14
 NO.OF VECTORS CREATED 6999 STARS  122 RMAX   304.44467 BOHR

 GEOMETRY FOR WAVE FUNCTION - DIMENSIONALITY OF THE SYSTEM    3
 (NON PERIODIC DIRECTION: LATTICE PARAMETER FORMALLY SET TO 500)
 *******************************************************************************
 LATTICE PARAMETERS (ANGSTROMS AND DEGREES) - BOHR = 0.5291772083 ANGSTROM
 PRIMITIVE CELL - CENTRING CODE 6/0 VOLUME=  2490.081200 - DENSITY  1.016 g/cm^3
         A              B              C           ALPHA      BETA       GAMMA 
    14.78921537    14.78921537    14.78921537   109.471221 109.471221 109.471221
 *******************************************************************************
 ATOMS IN THE ASYMMETRIC UNIT   11 - ATOMS IN THE UNIT CELL:  126
     ATOM                 X/A                 Y/B                 Z/C    
 *******************************************************************************
      1 T   6 C     1.859033064596E-02 -4.810598348537E-01  3.514372863871E-01
      2 F   6 C     1.675028787592E-01 -3.328469557411E-01 -3.514372863871E-01
      3 F   6 C    -1.859033064596E-02  3.328469557411E-01 -4.996501654997E-01
      4 F   6 C    -1.675028787592E-01  4.810598348537E-01  4.996501654997E-01
      5 F   6 C     3.514372863871E-01  1.859033064596E-02 -4.810598348537E-01
      6 F   6 C    -4.810598348537E-01  3.514372863871E-01  1.859033064596E-02
      7 F   6 C     4.996501654997E-01 -1.675028787592E-01  4.810598348537E-01
      8 F   6 C    -3.328469557411E-01 -3.514372863871E-01  1.675028787592E-01
      9 F   6 C    -3.514372863871E-01  1.675028787592E-01 -3.328469557411E-01
     10 F   6 C     3.328469557411E-01 -4.996501654997E-01 -1.859033064596E-02
     11 F   6 C    -4.996501654997E-01 -1.859033064596E-02  3.328469557411E-01
     12 F   6 C     4.810598348537E-01  4.996501654997E-01 -1.675028787592E-01
     13 T   6 C     7.091611295622E-02 -2.046141786446E-01  4.364188351404E-01
     14 F   6 C     3.589669862149E-01 -3.655027221842E-01 -4.364188351404E-01
     15 F   6 C    -7.091611295622E-02  3.655027221842E-01 -2.755302916008E-01
     16 F   6 C    -3.589669862149E-01  2.046141786446E-01  2.755302916008E-01
     17 F   6 C     4.364188351404E-01  7.091611295622E-02 -2.046141786446E-01
     18 F   6 C    -2.046141786446E-01  4.364188351404E-01  7.091611295622E-02
     19 F   6 C     2.755302916008E-01 -3.589669862149E-01  2.046141786446E-01
     20 F   6 C    -3.655027221842E-01 -4.364188351404E-01  3.589669862149E-01
     21 F   6 C    -4.364188351404E-01  3.589669862149E-01 -3.655027221842E-01
     22 F   6 C     3.655027221842E-01 -2.755302916008E-01 -7.091611295622E-02
     23 F   6 C    -2.755302916008E-01 -7.091611295622E-02  3.655027221842E-01
     24 F   6 C     2.046141786446E-01  2.755302916008E-01 -3.589669862149E-01
     25 T   6 C     1.931504752511E-02 -3.770470910439E-01  3.747004351612E-01
     26 F   6 C     2.482524737948E-01 -3.553853876361E-01 -3.747004351612E-01
     27 F   6 C    -1.931504752511E-02  3.553853876361E-01 -3.963621385691E-01
     28 F   6 C    -2.482524737948E-01  3.770470910439E-01  3.963621385691E-01
     29 F   6 C     3.747004351612E-01  1.931504752511E-02 -3.770470910439E-01
     30 F   6 C    -3.770470910439E-01  3.747004351612E-01  1.931504752511E-02
     31 F   6 C     3.963621385691E-01 -2.482524737948E-01  3.770470910439E-01
     32 F   6 C    -3.553853876361E-01 -3.747004351612E-01  2.482524737948E-01
     33 F   6 C    -3.747004351612E-01  2.482524737948E-01 -3.553853876361E-01
     34 F   6 C     3.553853876361E-01 -3.963621385691E-01 -1.931504752511E-02
     35 F   6 C    -3.963621385691E-01 -1.931504752511E-02  3.553853876361E-01
     36 F   6 C     3.770470910439E-01  3.963621385691E-01 -2.482524737948E-01
     37 T   6 C    -4.311149302959E-02 -2.642965858142E-01  3.847622080655E-01
     38 F   6 C     3.509412061204E-01 -4.278737010951E-01 -3.847622080655E-01
     39 F   6 C     4.311149302959E-02  4.278737010951E-01 -2.211850927846E-01
     40 F   6 C    -3.509412061204E-01  2.642965858142E-01  2.211850927846E-01
     41 F   6 C     3.847622080655E-01 -4.311149302959E-02 -2.642965858142E-01
     42 F   6 C    -2.642965858142E-01  3.847622080655E-01 -4.311149302959E-02
     43 F   6 C     2.211850927846E-01 -3.509412061204E-01  2.642965858142E-01
     44 F   6 C    -4.278737010951E-01 -3.847622080655E-01  3.509412061204E-01
     45 F   6 C    -3.847622080655E-01  3.509412061204E-01 -4.278737010951E-01
     46 F   6 C     4.278737010951E-01 -2.211850927846E-01  4.311149302959E-02
     47 F   6 C    -2.211850927846E-01  4.311149302959E-02  4.278737010951E-01
     48 F   6 C     2.642965858142E-01  2.211850927846E-01 -3.509412061204E-01
     49 T   1 H     1.010157982193E-01 -4.751957349856E-01  3.842974209202E-01
     50 F   1 H     1.405068440943E-01 -2.832816227009E-01 -3.842974209202E-01
     51 F   1 H    -1.010157982193E-01  2.832816227009E-01  4.237884667952E-01
     52 F   1 H    -1.405068440943E-01  4.751957349856E-01 -4.237884667952E-01
     53 F   1 H     3.842974209202E-01  1.010157982193E-01 -4.751957349856E-01
     54 F   1 H    -4.751957349856E-01  3.842974209202E-01  1.010157982193E-01
     55 F   1 H    -4.237884667952E-01 -1.405068440943E-01  4.751957349856E-01
     56 F   1 H    -2.832816227009E-01 -3.842974209202E-01  1.405068440943E-01
     57 F   1 H    -3.842974209202E-01  1.405068440943E-01 -2.832816227009E-01
     58 F   1 H     2.832816227009E-01  4.237884667952E-01 -1.010157982193E-01
     59 F   1 H     4.237884667952E-01 -1.010157982193E-01  2.832816227009E-01
     60 F   1 H     4.751957349856E-01 -4.237884667952E-01 -1.405068440943E-01
     61 T   1 H     1.255995525709E-01 -1.164875715786E-01  4.764677539525E-01
     62 F   1 H     4.070446744689E-01 -3.508682013816E-01 -4.764677539525E-01
     63 F   1 H    -1.255995525709E-01  3.508682013816E-01 -2.420871241495E-01
     64 F   1 H    -4.070446744689E-01  1.164875715786E-01  2.420871241495E-01
     65 F   1 H     4.764677539525E-01  1.255995525709E-01 -1.164875715786E-01
     66 F   1 H    -1.164875715786E-01  4.764677539525E-01  1.255995525709E-01
     67 F   1 H     2.420871241495E-01 -4.070446744689E-01  1.164875715786E-01
     68 F   1 H    -3.508682013816E-01 -4.764677539525E-01  4.070446744689E-01
     69 F   1 H    -4.764677539525E-01  4.070446744689E-01 -3.508682013816E-01
     70 F   1 H     3.508682013816E-01 -2.420871241495E-01 -1.255995525709E-01
     71 F   1 H    -2.420871241495E-01 -1.255995525709E-01  3.508682013816E-01
     72 F   1 H     1.164875715786E-01  2.420871241495E-01 -4.070446744689E-01
     73 T   1 H    -1.022643219897E-01 -2.356352571814E-01  3.753176967669E-01
     74 F   1 H     3.890470460517E-01 -4.775820187566E-01 -3.753176967669E-01
     75 F   1 H     1.022643219897E-01  4.775820187566E-01 -1.333709351917E-01
     76 F   1 H    -3.890470460517E-01  2.356352571814E-01  1.333709351917E-01
     77 F   1 H     3.753176967669E-01 -1.022643219897E-01 -2.356352571814E-01
     78 F   1 H    -2.356352571814E-01  3.753176967669E-01 -1.022643219897E-01
     79 F   1 H     1.333709351917E-01 -3.890470460517E-01  2.356352571814E-01
     80 F   1 H    -4.775820187566E-01 -3.753176967669E-01  3.890470460517E-01
     81 F   1 H    -3.753176967669E-01  3.890470460517E-01 -4.775820187566E-01
     82 F   1 H     4.775820187566E-01 -1.333709351917E-01  1.022643219897E-01
     83 F   1 H    -1.333709351917E-01  1.022643219897E-01  4.775820187566E-01
     84 F   1 H     2.356352571814E-01  1.333709351917E-01 -3.890470460517E-01
     85 T   7 N     1.097874952343E-01 -2.760998497666E-01  4.299575679109E-01
     86 F   7 N     2.939425823224E-01 -3.201700726766E-01 -4.299575679109E-01
     87 F   7 N    -1.097874952343E-01  3.201700726766E-01 -3.858873450009E-01
     88 F   7 N    -2.939425823224E-01  2.760998497666E-01  3.858873450009E-01
     89 F   7 N     4.299575679109E-01  1.097874952343E-01 -2.760998497666E-01
     90 F   7 N    -2.760998497666E-01  4.299575679109E-01  1.097874952343E-01
     91 F   7 N     3.858873450009E-01 -2.939425823224E-01  2.760998497666E-01
     92 F   7 N    -3.201700726766E-01 -4.299575679109E-01  2.939425823224E-01
     93 F   7 N    -4.299575679109E-01  2.939425823224E-01 -3.201700726766E-01
     94 F   7 N     3.201700726766E-01 -3.858873450009E-01 -1.097874952343E-01
     95 F   7 N    -3.858873450009E-01 -1.097874952343E-01  3.201700726766E-01
     96 F   7 N     2.760998497666E-01  3.858873450009E-01 -2.939425823224E-01
     97 T   7 N    -7.462335237763E-02 -3.725338345027E-01  3.455781364342E-01
     98 F   7 N     2.818880290631E-01 -4.202014888118E-01 -3.455781364342E-01
     99 F   7 N     7.462335237763E-02  4.202014888118E-01 -2.979104821250E-01
    100 F   7 N    -2.818880290631E-01  3.725338345027E-01  2.979104821250E-01
    101 F   7 N     3.455781364342E-01 -7.462335237763E-02 -3.725338345027E-01
    102 F   7 N    -3.725338345027E-01  3.455781364342E-01 -7.462335237763E-02
    103 F   7 N     2.979104821250E-01 -2.818880290631E-01  3.725338345027E-01
    104 F   7 N    -4.202014888118E-01 -3.455781364342E-01  2.818880290631E-01
    105 F   7 N    -3.455781364342E-01  2.818880290631E-01 -4.202014888118E-01
    106 F   7 N     4.202014888118E-01 -2.979104821250E-01  7.462335237763E-02
    107 F   7 N    -2.979104821250E-01  7.462335237763E-02  4.202014888118E-01
    108 F   7 N     3.725338345027E-01  2.979104821250E-01 -2.818880290631E-01
    109 T   8 O    -6.664708137641E-02  4.309186541521E-01  2.997420889828E-01
    110 F   8 O     1.311765651693E-01 -3.663891703593E-01 -2.997420889828E-01
    111 F   8 O     6.664708137641E-02  3.663891703593E-01  4.975657355285E-01
    112 F   8 O    -1.311765651693E-01 -4.309186541521E-01 -4.975657355285E-01
    113 F   8 O     2.997420889828E-01 -6.664708137641E-02  4.309186541521E-01
    114 F   8 O     4.309186541521E-01  2.997420889828E-01 -6.664708137641E-02
    115 F   8 O    -4.975657355285E-01 -1.311765651693E-01 -4.309186541521E-01
    116 F   8 O    -3.663891703593E-01 -2.997420889828E-01  1.311765651693E-01
    117 F   8 O    -2.997420889828E-01  1.311765651693E-01 -3.663891703593E-01
    118 F   8 O     3.663891703593E-01  4.975657355285E-01  6.664708137641E-02
    119 F   8 O     4.975657355285E-01  6.664708137641E-02  3.663891703593E-01
    120 F   8 O    -4.309186541521E-01 -4.975657355285E-01 -1.311765651693E-01
    121 T 230 ZN   -2.256242914220E-01 -5.000000000000E-01  2.743757085780E-01
    122 F 230 ZN    2.256242914220E-01 -5.000000000000E-01 -2.743757085780E-01
    123 F 230 ZN    2.743757085780E-01 -2.256242914220E-01 -5.000000000000E-01
    124 F 230 ZN   -5.000000000000E-01  2.743757085780E-01 -2.256242914220E-01
    125 F 230 ZN    5.000000000000E-01 -2.743757085780E-01  2.256242914220E-01
    126 F 230 ZN   -2.743757085780E-01  2.256242914220E-01 -5.000000000000E-01

 TRANSFORMATION MATRIX PRIMITIVE-CRYSTALLOGRAPHIC CELL
  0.0000  1.0000  1.0000  1.0000  0.0000  1.0000  1.0000  1.0000  0.0000

 *******************************************************************************
 CRYSTALLOGRAPHIC CELL (VOLUME=       4980.16239973)
         A              B              C           ALPHA      BETA       GAMMA 
    17.07711495    17.07711495    17.07711495    90.000000  90.000000  90.000000

 COORDINATES IN THE CRYSTALLOGRAPHIC CELL
     ATOM                 X/A                 Y/B                 Z/C    
 *******************************************************************************
      1 T   6 C     4.258935604437E-01 -7.445627405662E-02  9.304660470258E-02
      2 F   6 C    -4.258935604437E-01  7.445627405662E-02  9.304660470258E-02
      3 F   6 C     4.258935604437E-01  7.445627405662E-02 -9.304660470258E-02
      4 F   6 C    -4.258935604437E-01 -7.445627405662E-02 -9.304660470258E-02
      5 F   6 C     9.304660470258E-02  4.258935604437E-01 -7.445627405662E-02
      6 F   6 C    -7.445627405662E-02  9.304660470258E-02  4.258935604437E-01
      7 F   6 C    -9.304660470258E-02 -4.258935604437E-01 -7.445627405662E-02
      8 F   6 C     7.445627405662E-02  9.304660470258E-02 -4.258935604437E-01
      9 F   6 C     9.304660470258E-02 -4.258935604437E-01  7.445627405662E-02
     10 F   6 C     7.445627405662E-02 -9.304660470258E-02  4.258935604437E-01
     11 F   6 C    -9.304660470258E-02  4.258935604437E-01  7.445627405662E-02
     12 F   6 C    -7.445627405662E-02 -9.304660470258E-02 -4.258935604437E-01
     13 T   6 C    -4.195557282302E-01 -1.440254366294E-01  2.149415495856E-01
     14 F   6 C     4.195557282302E-01  1.440254366294E-01  2.149415495856E-01
     15 F   6 C    -4.195557282302E-01  1.440254366294E-01 -2.149415495856E-01
     16 F   6 C     4.195557282302E-01 -1.440254366294E-01 -2.149415495856E-01
     17 F   6 C     2.149415495856E-01 -4.195557282302E-01 -1.440254366294E-01
     18 F   6 C    -1.440254366294E-01  2.149415495856E-01 -4.195557282302E-01
     19 F   6 C    -2.149415495856E-01  4.195557282302E-01 -1.440254366294E-01
     20 F   6 C     1.440254366294E-01  2.149415495856E-01  4.195557282302E-01
     21 F   6 C     2.149415495856E-01  4.195557282302E-01  1.440254366294E-01
     22 F   6 C     1.440254366294E-01 -2.149415495856E-01 -4.195557282302E-01
     23 F   6 C    -2.149415495856E-01 -4.195557282302E-01  1.440254366294E-01
     24 F   6 C    -1.440254366294E-01 -2.149415495856E-01  4.195557282302E-01
     25 T   6 C     4.891691482961E-01 -1.144687131349E-01  1.337837606600E-01
     26 F   6 C    -4.891691482961E-01  1.144687131349E-01  1.337837606600E-01
     27 F   6 C     4.891691482961E-01  1.144687131349E-01 -1.337837606600E-01
     28 F   6 C    -4.891691482961E-01 -1.144687131349E-01 -1.337837606600E-01
     29 F   6 C     1.337837606600E-01  4.891691482961E-01 -1.144687131349E-01
     30 F   6 C    -1.144687131349E-01  1.337837606600E-01  4.891691482961E-01
     31 F   6 C    -1.337837606600E-01 -4.891691482961E-01 -1.144687131349E-01
     32 F   6 C     1.144687131349E-01  1.337837606600E-01 -4.891691482961E-01
     33 F   6 C     1.337837606600E-01 -4.891691482961E-01  1.144687131349E-01
     34 F   6 C     1.144687131349E-01 -1.337837606600E-01  4.891691482961E-01
     35 F   6 C    -1.337837606600E-01  4.891691482961E-01  1.144687131349E-01
     36 F   6 C    -1.144687131349E-01 -1.337837606600E-01 -4.891691482961E-01
     37 T   6 C    -4.182114423595E-01 -1.970263495750E-01  1.539148565454E-01
     38 F   6 C     4.182114423595E-01  1.970263495750E-01  1.539148565454E-01
     39 F   6 C    -4.182114423595E-01  1.970263495750E-01 -1.539148565454E-01
     40 F   6 C     4.182114423595E-01 -1.970263495750E-01 -1.539148565454E-01
     41 F   6 C     1.539148565454E-01 -4.182114423595E-01 -1.970263495750E-01
     42 F   6 C    -1.970263495750E-01  1.539148565454E-01 -4.182114423595E-01
     43 F   6 C    -1.539148565454E-01  4.182114423595E-01 -1.970263495750E-01
     44 F   6 C     1.970263495750E-01  1.539148565454E-01  4.182114423595E-01
     45 F   6 C     1.539148565454E-01  4.182114423595E-01  1.970263495750E-01
     46 F   6 C     1.970263495750E-01 -1.539148565454E-01 -4.182114423595E-01
     47 F   6 C    -1.539148565454E-01 -4.182114423595E-01  1.970263495750E-01
     48 F   6 C    -1.970263495750E-01 -1.539148565454E-01  4.182114423595E-01
     49 T   1 H     4.040429438577E-01 -1.974552293750E-02  1.207613211568E-01
     50 F   1 H    -4.040429438577E-01  1.974552293750E-02  1.207613211568E-01
     51 F   1 H     4.040429438577E-01  1.974552293750E-02 -1.207613211568E-01
     52 F   1 H    -4.040429438577E-01 -1.974552293750E-02 -1.207613211568E-01
     53 F   1 H     1.207613211568E-01  4.040429438577E-01 -1.974552293750E-02
     54 F   1 H    -1.974552293750E-02  1.207613211568E-01  4.040429438577E-01
     55 F   1 H    -1.207613211568E-01 -4.040429438577E-01 -1.974552293750E-02
     56 F   1 H     1.974552293750E-02  1.207613211568E-01 -4.040429438577E-01
     57 F   1 H     1.207613211568E-01 -4.040429438577E-01  1.974552293750E-02
     58 F   1 H     1.974552293750E-02 -1.207613211568E-01  4.040429438577E-01
     59 F   1 H    -1.207613211568E-01  4.040429438577E-01  1.974552293750E-02
     60 F   1 H    -1.974552293750E-02 -1.207613211568E-01 -4.040429438577E-01
     61 T   1 H    -3.828096850985E-01 -1.407225609490E-01  2.663221135199E-01
     62 F   1 H     3.828096850985E-01  1.407225609490E-01  2.663221135199E-01
     63 F   1 H    -3.828096850985E-01  1.407225609490E-01 -2.663221135199E-01
     64 F   1 H     3.828096850985E-01 -1.407225609490E-01 -2.663221135199E-01
     65 F   1 H     2.663221135199E-01 -3.828096850985E-01 -1.407225609490E-01
     66 F   1 H    -1.407225609490E-01  2.663221135199E-01 -3.828096850985E-01
     67 F   1 H    -2.663221135199E-01  3.828096850985E-01 -1.407225609490E-01
     68 F   1 H     1.407225609490E-01  2.663221135199E-01  3.828096850985E-01
     69 F   1 H     2.663221135199E-01  3.828096850985E-01  1.407225609490E-01
     70 F   1 H     1.407225609490E-01 -2.663221135199E-01 -3.828096850985E-01
     71 F   1 H    -2.663221135199E-01 -3.828096850985E-01  1.407225609490E-01
     72 F   1 H    -1.407225609490E-01 -2.663221135199E-01  3.828096850985E-01
     73 T   1 H    -3.790266192124E-01 -2.456556840207E-01  1.433913620310E-01
     74 F   1 H     3.790266192124E-01  2.456556840207E-01  1.433913620310E-01
     75 F   1 H    -3.790266192124E-01  2.456556840207E-01 -1.433913620310E-01
     76 F   1 H     3.790266192124E-01 -2.456556840207E-01 -1.433913620310E-01
     77 F   1 H     1.433913620310E-01 -3.790266192124E-01 -2.456556840207E-01
     78 F   1 H    -2.456556840207E-01  1.433913620310E-01 -3.790266192124E-01
     79 F   1 H    -1.433913620310E-01  3.790266192124E-01 -2.456556840207E-01
     80 F   1 H     2.456556840207E-01  1.433913620310E-01  3.790266192124E-01
     81 F   1 H     1.433913620310E-01  3.790266192124E-01  2.456556840207E-01
     82 F   1 H     2.456556840207E-01 -1.433913620310E-01 -3.790266192124E-01
     83 F   1 H    -1.433913620310E-01 -3.790266192124E-01  2.456556840207E-01
     84 F   1 H    -2.456556840207E-01 -1.433913620310E-01  3.790266192124E-01
     85 T   7 N     2.203511145502E-02  4.079224564559E-01 -2.981349612216E-01
     86 F   7 N    -2.203511145502E-02 -4.079224564559E-01 -2.981349612216E-01
     87 F   7 N     2.203511145502E-02 -4.079224564559E-01  2.981349612216E-01
     88 F   7 N    -2.203511145502E-02  4.079224564559E-01  2.981349612216E-01
     89 F   7 N    -2.981349612216E-01  2.203511145502E-02  4.079224564559E-01
     90 F   7 N     4.079224564559E-01 -2.981349612216E-01  2.203511145502E-02
     91 F   7 N     2.981349612216E-01 -2.203511145502E-02  4.079224564559E-01
     92 F   7 N    -4.079224564559E-01 -2.981349612216E-01 -2.203511145502E-02
     93 F   7 N    -2.981349612216E-01 -2.203511145502E-02 -4.079224564559E-01
     94 F   7 N    -4.079224564559E-01  2.981349612216E-01  2.203511145502E-02
     95 F   7 N     2.981349612216E-01  2.203511145502E-02 -4.079224564559E-01
     96 F   7 N     4.079224564559E-01  2.981349612216E-01 -2.203511145502E-02
     97 T   7 N    -4.761661728454E-01 -1.782556907204E-01  1.036323383427E-01
     98 F   7 N     4.761661728454E-01  1.782556907204E-01  1.036323383427E-01
     99 F   7 N    -4.761661728454E-01  1.782556907204E-01 -1.036323383427E-01
    100 F   7 N     4.761661728454E-01 -1.782556907204E-01 -1.036323383427E-01
    101 F   7 N     1.036323383427E-01 -4.761661728454E-01 -1.782556907204E-01
    102 F   7 N    -1.782556907204E-01  1.036323383427E-01 -4.761661728454E-01
    103 F   7 N    -1.036323383427E-01  4.761661728454E-01 -1.782556907204E-01
    104 F   7 N     1.782556907204E-01  1.036323383427E-01  4.761661728454E-01
    105 F   7 N     1.036323383427E-01  4.761661728454E-01  1.782556907204E-01
    106 F   7 N     1.782556907204E-01 -1.036323383427E-01 -4.761661728454E-01
    107 F   7 N    -1.036323383427E-01 -4.761661728454E-01  1.782556907204E-01
    108 F   7 N    -1.782556907204E-01 -1.036323383427E-01  4.761661728454E-01
    109 T   8 O     3.986539122557E-01 -9.891182327283E-02  3.226474189643E-02
    110 F   8 O    -3.986539122557E-01  9.891182327283E-02  3.226474189643E-02
    111 F   8 O     3.986539122557E-01  9.891182327283E-02 -3.226474189643E-02
    112 F   8 O    -3.986539122557E-01 -9.891182327283E-02 -3.226474189643E-02
    113 F   8 O     3.226474189643E-02  3.986539122557E-01 -9.891182327283E-02
    114 F   8 O    -9.891182327283E-02  3.226474189643E-02  3.986539122557E-01
    115 F   8 O    -3.226474189643E-02 -3.986539122557E-01 -9.891182327283E-02
    116 F   8 O     9.891182327283E-02  3.226474189643E-02 -3.986539122557E-01
    117 F   8 O     3.226474189643E-02 -3.986539122557E-01  9.891182327283E-02
    118 F   8 O     9.891182327283E-02 -3.226474189643E-02  3.986539122557E-01
    119 F   8 O    -3.226474189643E-02  3.986539122557E-01  9.891182327283E-02
    120 F   8 O    -9.891182327283E-02 -3.226474189643E-02 -3.986539122557E-01
    121 T 230 ZN    5.504486888792E-17  2.743757085780E-01 -5.000000000000E-01
    122 F 230 ZN    5.504486888792E-17 -2.743757085780E-01 -5.000000000000E-01
    123 F 230 ZN   -5.000000000000E-01  5.504486888792E-17  2.743757085780E-01
    124 F 230 ZN    2.743757085780E-01 -5.000000000000E-01  6.880608610990E-17
    125 F 230 ZN   -2.743757085780E-01  5.000000000000E-01  6.880608610990E-17
    126 F 230 ZN   -5.000000000000E-01  5.504486888792E-17 -2.743757085780E-01

 T = ATOM BELONGING TO THE ASYMMETRIC UNIT

 ****   12 SYMMOPS - TRANSLATORS IN FRACTIONAL UNITS
 **** MATRICES AND TRANSLATORS IN THE CRYSTALLOGRAPHIC REFERENCE FRAME
   V INV                    ROTATION MATRICES                   TRANSLATORS
   1   1  1.00  0.00  0.00  0.00  1.00  0.00  0.00  0.00  1.00  0.00  0.00  0.00
   2   2  0.00  1.00 -1.00  1.00  0.00 -1.00  0.00  0.00 -1.00  0.00  0.00  0.00
   3   3 -1.00  0.00  0.00 -1.00  0.00  1.00 -1.00  1.00  0.00  0.00  0.00  0.00
   4   4  0.00 -1.00  1.00  0.00 -1.00  0.00  1.00 -1.00  0.00  0.00  0.00  0.00
   5   6  0.00  0.00  1.00  1.00  0.00  0.00  0.00  1.00  0.00  0.00  0.00  0.00
   6   5  0.00  1.00  0.00  0.00  0.00  1.00  1.00  0.00  0.00  0.00  0.00  0.00
   7   8  1.00 -1.00  0.00  0.00 -1.00  1.00  0.00 -1.00  0.00  0.00  0.00  0.00
   8   7  1.00  0.00 -1.00  0.00  0.00 -1.00  0.00  1.00 -1.00  0.00  0.00  0.00
   9  10  0.00  0.00 -1.00  0.00  1.00 -1.00  1.00  0.00 -1.00  0.00  0.00  0.00
  10   9 -1.00  0.00  1.00 -1.00  1.00  0.00 -1.00  0.00  0.00  0.00  0.00  0.00
  11  12 -1.00  1.00  0.00 -1.00  0.00  0.00 -1.00  0.00  1.00  0.00  0.00  0.00
  12  11  0.00 -1.00  0.00  1.00 -1.00  0.00  0.00 -1.00  1.00  0.00  0.00  0.00

 DIRECT LATTICE VECTORS CARTESIAN COMPONENTS (ANGSTROM)
          X                    Y                    Z
  -0.853855747329E+01   0.853855747329E+01   0.853855747329E+01
   0.853855747329E+01  -0.853855747329E+01   0.853855747329E+01
   0.853855747329E+01   0.853855747329E+01  -0.853855747329E+01


 CARTESIAN COORDINATES - PRIMITIVE CELL
 *******************************************************************************
 *      ATOM          X(ANGSTROM)         Y(ANGSTROM)         Z(ANGSTROM)
 *******************************************************************************
    1     6 C     7.273033286705E+00 -1.271498350559E+00  1.588967563895E+00
    2     6 C    -7.273033286705E+00  1.271498350559E+00  1.588967563895E+00
    3     6 C     7.273033286705E+00  1.271498350559E+00 -1.588967563895E+00
    4     6 C    -7.273033286705E+00 -1.271498350559E+00 -1.588967563895E+00
    5     6 C     1.588967563895E+00  7.273033286705E+00 -1.271498350559E+00
    6     6 C    -1.271498350559E+00  1.588967563895E+00  7.273033286705E+00
    7     6 C    -1.588967563895E+00 -7.273033286705E+00 -1.271498350559E+00
    8     6 C     1.271498350559E+00  1.588967563895E+00 -7.273033286705E+00
    9     6 C     1.588967563895E+00 -7.273033286705E+00  1.271498350559E+00
   10     6 C     1.271498350559E+00 -1.588967563895E+00  7.273033286705E+00
   11     6 C    -1.588967563895E+00  7.273033286705E+00  1.271498350559E+00
   12     6 C    -1.271498350559E+00 -1.588967563895E+00 -7.273033286705E+00
   13     6 C    -7.164801397483E+00 -2.459538936551E+00  3.670581549069E+00
   14     6 C     7.164801397483E+00  2.459538936551E+00  3.670581549069E+00
   15     6 C    -7.164801397483E+00  2.459538936551E+00 -3.670581549069E+00
   16     6 C     7.164801397483E+00 -2.459538936551E+00 -3.670581549069E+00
   17     6 C     3.670581549069E+00 -7.164801397483E+00 -2.459538936551E+00
   18     6 C    -2.459538936551E+00  3.670581549069E+00 -7.164801397483E+00
   19     6 C    -3.670581549069E+00  7.164801397483E+00 -2.459538936551E+00
   20     6 C     2.459538936551E+00  3.670581549069E+00  7.164801397483E+00
   21     6 C     3.670581549069E+00  7.164801397483E+00  2.459538936551E+00
   22     6 C     2.459538936551E+00 -3.670581549069E+00 -7.164801397483E+00
   23     6 C    -3.670581549069E+00 -7.164801397483E+00  2.459538936551E+00
   24     6 C    -2.459538936551E+00 -3.670581549069E+00  7.164801397483E+00
   25     6 C     8.353597773773E+00 -1.954795371991E+00  2.284640658776E+00
   26     6 C    -8.353597773773E+00  1.954795371991E+00  2.284640658776E+00
   27     6 C     8.353597773773E+00  1.954795371991E+00 -2.284640658776E+00
   28     6 C    -8.353597773773E+00 -1.954795371991E+00 -2.284640658776E+00
   29     6 C     2.284640658776E+00  8.353597773773E+00 -1.954795371991E+00
   30     6 C    -1.954795371991E+00  2.284640658776E+00  8.353597773773E+00
   31     6 C    -2.284640658776E+00 -8.353597773773E+00 -1.954795371991E+00
   32     6 C     1.954795371991E+00  2.284640658776E+00 -8.353597773773E+00
   33     6 C     2.284640658776E+00 -8.353597773773E+00  1.954795371991E+00
   34     6 C     1.954795371991E+00 -2.284640658776E+00  8.353597773773E+00
   35     6 C    -2.284640658776E+00  8.353597773773E+00  1.954795371991E+00
   36     6 C    -1.954795371991E+00 -2.284640658776E+00 -8.353597773773E+00
   37     6 C    -7.141844873149E+00 -3.364641619197E+00  2.628421697212E+00
   38     6 C     7.141844873149E+00  3.364641619197E+00  2.628421697212E+00
   39     6 C    -7.141844873149E+00  3.364641619197E+00 -2.628421697212E+00
   40     6 C     7.141844873149E+00 -3.364641619197E+00 -2.628421697212E+00
   41     6 C     2.628421697212E+00 -7.141844873149E+00 -3.364641619197E+00
   42     6 C    -3.364641619197E+00  2.628421697212E+00 -7.141844873149E+00
   43     6 C    -2.628421697212E+00  7.141844873149E+00 -3.364641619197E+00
   44     6 C     3.364641619197E+00  2.628421697212E+00  7.141844873149E+00
   45     6 C     2.628421697212E+00  7.141844873149E+00  3.364641619197E+00
   46     6 C     3.364641619197E+00 -2.628421697212E+00 -7.141844873149E+00
   47     6 C    -2.628421697212E+00 -7.141844873149E+00  3.364641619197E+00
   48     6 C    -3.364641619197E+00 -2.628421697212E+00  7.141844873149E+00
   49     1 H     6.899887795612E+00 -3.371965648840E-01  2.062254962495E+00
   50     1 H    -6.899887795612E+00  3.371965648840E-01  2.062254962495E+00
   51     1 H     6.899887795612E+00  3.371965648840E-01 -2.062254962495E+00
   52     1 H    -6.899887795612E+00 -3.371965648840E-01 -2.062254962495E+00
   53     1 H     2.062254962495E+00  6.899887795612E+00 -3.371965648840E-01
   54     1 H    -3.371965648840E-01  2.062254962495E+00  6.899887795612E+00
   55     1 H    -2.062254962495E+00 -6.899887795612E+00 -3.371965648840E-01
   56     1 H     3.371965648840E-01  2.062254962495E+00 -6.899887795612E+00
   57     1 H     2.062254962495E+00 -6.899887795612E+00  3.371965648840E-01
   58     1 H     3.371965648840E-01 -2.062254962495E+00  6.899887795612E+00
   59     1 H    -2.062254962495E+00  6.899887795612E+00  3.371965648840E-01
   60     1 H    -3.371965648840E-01 -2.062254962495E+00 -6.899887795612E+00
   61     1 H    -6.537284995091E+00 -2.403135348903E+00  4.548013345395E+00
   62     1 H     6.537284995091E+00  2.403135348903E+00  4.548013345395E+00
   63     1 H    -6.537284995091E+00  2.403135348903E+00 -4.548013345395E+00
   64     1 H     6.537284995091E+00 -2.403135348903E+00 -4.548013345395E+00
   65     1 H     4.548013345395E+00 -6.537284995091E+00 -2.403135348903E+00
   66     1 H    -2.403135348903E+00  4.548013345395E+00 -6.537284995091E+00
   67     1 H    -4.548013345395E+00  6.537284995091E+00 -2.403135348903E+00
   68     1 H     2.403135348903E+00  4.548013345395E+00  6.537284995091E+00
   69     1 H     4.548013345395E+00  6.537284995091E+00  2.403135348903E+00
   70     1 H     2.403135348903E+00 -4.548013345395E+00 -6.537284995091E+00
   71     1 H    -4.548013345395E+00 -6.537284995091E+00  2.403135348903E+00
   72     1 H    -2.403135348903E+00 -4.548013345395E+00  6.537284995091E+00
   73     1 H    -6.472681144104E+00 -4.195090353302E+00  2.448710771750E+00
   74     1 H     6.472681144104E+00  4.195090353302E+00  2.448710771750E+00
   75     1 H    -6.472681144104E+00  4.195090353302E+00 -2.448710771750E+00
   76     1 H     6.472681144104E+00 -4.195090353302E+00 -2.448710771750E+00
   77     1 H     2.448710771750E+00 -6.472681144104E+00 -4.195090353302E+00
   78     1 H    -4.195090353302E+00  2.448710771750E+00 -6.472681144104E+00
   79     1 H    -2.448710771750E+00  6.472681144104E+00 -4.195090353302E+00
   80     1 H     4.195090353302E+00  2.448710771750E+00  6.472681144104E+00
   81     1 H     2.448710771750E+00  6.472681144104E+00  4.195090353302E+00
   82     1 H     4.195090353302E+00 -2.448710771750E+00 -6.472681144104E+00
   83     1 H    -2.448710771750E+00 -6.472681144104E+00  4.195090353302E+00
   84     1 H    -4.195090353302E+00 -2.448710771750E+00  6.472681144104E+00
   85     7 N     3.762961311780E-01  6.966138678189E+00 -5.091285002376E+00
   86     7 N    -3.762961311780E-01 -6.966138678189E+00 -5.091285002376E+00
   87     7 N     3.762961311780E-01 -6.966138678189E+00  5.091285002376E+00
   88     7 N    -3.762961311780E-01  6.966138678189E+00  5.091285002376E+00
   89     7 N    -5.091285002376E+00  3.762961311780E-01  6.966138678189E+00
   90     7 N     6.966138678189E+00 -5.091285002376E+00  3.762961311780E-01
   91     7 N     5.091285002376E+00 -3.762961311780E-01  6.966138678189E+00
   92     7 N    -6.966138678189E+00 -5.091285002376E+00 -3.762961311780E-01
   93     7 N    -5.091285002376E+00 -3.762961311780E-01 -6.966138678189E+00
   94     7 N    -6.966138678189E+00  5.091285002376E+00  3.762961311780E-01
   95     7 N     5.091285002376E+00  3.762961311780E-01 -6.966138678189E+00
   96     7 N     6.966138678189E+00  5.091285002376E+00 -3.762961311780E-01
   97     7 N    -8.131544467354E+00 -3.044092920314E+00  1.769741354062E+00
   98     7 N     8.131544467354E+00  3.044092920314E+00  1.769741354062E+00
   99     7 N    -8.131544467354E+00  3.044092920314E+00 -1.769741354062E+00
  100     7 N     8.131544467354E+00 -3.044092920314E+00 -1.769741354062E+00
  101     7 N     1.769741354062E+00 -8.131544467354E+00 -3.044092920314E+00
  102     7 N    -3.044092920314E+00  1.769741354062E+00 -8.131544467354E+00
  103     7 N    -1.769741354062E+00  8.131544467354E+00 -3.044092920314E+00
  104     7 N     3.044092920314E+00  1.769741354062E+00  8.131544467354E+00
  105     7 N     1.769741354062E+00  8.131544467354E+00  3.044092920314E+00
  106     7 N     3.044092920314E+00 -1.769741354062E+00 -8.131544467354E+00
  107     7 N    -1.769741354062E+00 -8.131544467354E+00  3.044092920314E+00
  108     7 N    -3.044092920314E+00 -1.769741354062E+00  8.131544467354E+00
  109     8 O     6.807858683494E+00 -1.689128575606E+00  5.509887060870E-01
  110     8 O    -6.807858683494E+00  1.689128575606E+00  5.509887060870E-01
  111     8 O     6.807858683494E+00  1.689128575606E+00 -5.509887060870E-01
  112     8 O    -6.807858683494E+00 -1.689128575606E+00 -5.509887060870E-01
  113     8 O     5.509887060870E-01  6.807858683494E+00 -1.689128575606E+00
  114     8 O    -1.689128575606E+00  5.509887060870E-01  6.807858683494E+00
  115     8 O    -5.509887060870E-01 -6.807858683494E+00 -1.689128575606E+00
  116     8 O     1.689128575606E+00  5.509887060870E-01 -6.807858683494E+00
  117     8 O     5.509887060870E-01 -6.807858683494E+00  1.689128575606E+00
  118     8 O     1.689128575606E+00 -5.509887060870E-01  6.807858683494E+00
  119     8 O    -5.509887060870E-01  6.807858683494E+00  1.689128575606E+00
  120     8 O    -1.689128575606E+00 -5.509887060870E-01 -6.807858683494E+00
  121   230 ZN    9.400075532184E-16 -1.239156943265E+01  8.538557473290E+00
  122   230 ZN    9.400075532184E-16 -4.685545513935E+00  8.538557473290E+00
  123   230 ZN    8.538557473290E+00  9.400075532184E-16 -1.239156943265E+01
  124   230 ZN   -1.239156943265E+01  8.538557473290E+00  1.175009441523E-15
  125   230 ZN   -4.685545513935E+00  8.538557473290E+00  1.175009441523E-15
  126   230 ZN    8.538557473290E+00  9.400075532184E-16 -4.685545513935E+00

 *******************************************************************************
 *** PSEUDOPOTENTIAL INFORMATION ***
 *******************************************************************************

 ATOMIC NUMBER  30, NUCLEAR CHARGE 20.000, GIVEN IN INPUT       PSEUDOPOTENTIAL
   TYPE       EXPONENT      COEFF.    N      EXPONENT      COEFF.    N
  P0 TMS    34.1500000  399.9872820   0    14.5900000   85.4856550   0
  P1 TMS    39.7800000  277.1489600   0    14.9500000   69.0522050   0
  P2 TMS    43.8000000  -34.1493490   0    14.9800000   -3.2918310   0

 *******************************************************************************
 LOCAL ATOMIC FUNCTIONS BASIS SET
 *******************************************************************************
   ATOM   X(AU)   Y(AU)   Z(AU)  N. TYPE  EXPONENT  S COEF   P COEF   D/F/G COEF
 *******************************************************************************
   1 C   13.744  -2.403   3.003
                                  1 S  
                                         4.563E+03 1.967E-03 0.000E+00 0.000E+00
                                         6.820E+02 1.523E-02 0.000E+00 0.000E+00
                                         1.550E+02 7.613E-02 0.000E+00 0.000E+00
                                         4.446E+01 2.608E-01 0.000E+00 0.000E+00
                                         1.303E+01 6.165E-01 0.000E+00 0.000E+00
                                         1.828E+00 2.210E-01 0.000E+00 0.000E+00
                           2-     5 SP 
                                         2.096E+01 1.147E-01 4.025E-02 0.000E+00
                                         4.803E+00 9.200E-01 2.376E-01 0.000E+00
                                         1.459E+00-3.031E-03 8.159E-01 0.000E+00
                           6-     9 SP 
                                         4.835E-01 1.000E+00 1.000E+00 0.000E+00
                          10-    13 SP 
                                         1.456E-01 1.000E+00 1.000E+00 0.000E+00
                          14-    18 D  
                                         6.260E-01 0.000E+00 0.000E+00 1.000E+00
   2 C  -13.744   2.403   3.003
   3 C   13.744   2.403  -3.003
   4 C  -13.744  -2.403  -3.003
   5 C    3.003  13.744  -2.403
   6 C   -2.403   3.003  13.744
   7 C   -3.003 -13.744  -2.403
   8 C    2.403   3.003 -13.744
   9 C    3.003 -13.744   2.403
  10 C    2.403  -3.003  13.744
  11 C   -3.003  13.744   2.403
  12 C   -2.403  -3.003 -13.744
  13 C  -13.540  -4.648   6.936
  14 C   13.540   4.648   6.936
  15 C  -13.540   4.648  -6.936
  16 C   13.540  -4.648  -6.936
  17 C    6.936 -13.540  -4.648
  18 C   -4.648   6.936 -13.540
  19 C   -6.936  13.540  -4.648
  20 C    4.648   6.936  13.540
  21 C    6.936  13.540   4.648
  22 C    4.648  -6.936 -13.540
  23 C   -6.936 -13.540   4.648
  24 C   -4.648  -6.936  13.540
  25 C   15.786  -3.694   4.317
  26 C  -15.786   3.694   4.317
  27 C   15.786   3.694  -4.317
  28 C  -15.786  -3.694  -4.317
  29 C    4.317  15.786  -3.694
  30 C   -3.694   4.317  15.786
  31 C   -4.317 -15.786  -3.694
  32 C    3.694   4.317 -15.786
  33 C    4.317 -15.786   3.694
  34 C    3.694  -4.317  15.786
  35 C   -4.317  15.786   3.694
  36 C   -3.694  -4.317 -15.786
  37 C  -13.496  -6.358   4.967
  38 C   13.496   6.358   4.967
  39 C  -13.496   6.358  -4.967
  40 C   13.496  -6.358  -4.967
  41 C    4.967 -13.496  -6.358
  42 C   -6.358   4.967 -13.496
  43 C   -4.967  13.496  -6.358
  44 C    6.358   4.967  13.496
  45 C    4.967  13.496   6.358
  46 C    6.358  -4.967 -13.496
  47 C   -4.967 -13.496   6.358
  48 C   -6.358  -4.967  13.496
  49 H   13.039  -0.637   3.897
                                865 S  
                                         3.387E+01 2.549E-02 0.000E+00 0.000E+00
                                         5.095E+00 1.904E-01 0.000E+00 0.000E+00
                                         1.159E+00 8.522E-01 0.000E+00 0.000E+00
                                866 S  
                                         3.258E-01 1.000E+00 0.000E+00 0.000E+00
                                867 S  
                                         1.027E-01 1.000E+00 0.000E+00 0.000E+00
                         868-   870 P  
                                         7.500E-01 0.000E+00 1.000E+00 0.000E+00
  50 H  -13.039   0.637   3.897
  51 H   13.039   0.637  -3.897
  52 H  -13.039  -0.637  -3.897
  53 H    3.897  13.039  -0.637
  54 H   -0.637   3.897  13.039
  55 H   -3.897 -13.039  -0.637
  56 H    0.637   3.897 -13.039
  57 H    3.897 -13.039   0.637
  58 H    0.637  -3.897  13.039
  59 H   -3.897  13.039   0.637
  60 H   -0.637  -3.897 -13.039
  61 H  -12.354  -4.541   8.594
  62 H   12.354   4.541   8.594
  63 H  -12.354   4.541  -8.594
  64 H   12.354  -4.541  -8.594
  65 H    8.594 -12.354  -4.541
  66 H   -4.541   8.594 -12.354
  67 H   -8.594  12.354  -4.541
  68 H    4.541   8.594  12.354
  69 H    8.594  12.354   4.541
  70 H    4.541  -8.594 -12.354
  71 H   -8.594 -12.354   4.541
  72 H   -4.541  -8.594  12.354
  73 H  -12.232  -7.928   4.627
  74 H   12.232   7.928   4.627
  75 H  -12.232   7.928  -4.627
  76 H   12.232  -7.928  -4.627
  77 H    4.627 -12.232  -7.928
  78 H   -7.928   4.627 -12.232
  79 H   -4.627  12.232  -7.928
  80 H    7.928   4.627  12.232
  81 H    4.627  12.232   7.928
  82 H    7.928  -4.627 -12.232
  83 H   -4.627 -12.232   7.928
  84 H   -7.928  -4.627  12.232
  85 N    0.711  13.164  -9.621
                               1081 S  
                                         6.293E+03 1.970E-03 0.000E+00 0.000E+00
                                         9.490E+02 1.496E-02 0.000E+00 0.000E+00
                                         2.188E+02 7.350E-02 0.000E+00 0.000E+00
                                         6.369E+01 2.489E-01 0.000E+00 0.000E+00
                                         1.883E+01 6.025E-01 0.000E+00 0.000E+00
                                         2.720E+00 2.562E-01 0.000E+00 0.000E+00
                        1082-  1085 SP 
                                         3.063E+01 1.119E-01 3.831E-02 0.000E+00
                                         7.026E+00 9.217E-01 2.374E-01 0.000E+00
                                         2.112E+00-2.569E-03 8.176E-01 0.000E+00
                        1086-  1089 SP 
                                         6.840E-01 1.000E+00 1.000E+00 0.000E+00
                        1090-  1093 SP 
                                         2.009E-01 1.000E+00 1.000E+00 0.000E+00
                        1094-  1098 D  
                                         9.130E-01 0.000E+00 0.000E+00 1.000E+00
  86 N   -0.711 -13.164  -9.621
  87 N    0.711 -13.164   9.621
  88 N   -0.711  13.164   9.621
  89 N   -9.621   0.711  13.164
  90 N   13.164  -9.621   0.711
  91 N    9.621  -0.711  13.164
  92 N  -13.164  -9.621  -0.711
  93 N   -9.621  -0.711 -13.164
  94 N  -13.164   9.621   0.711
  95 N    9.621   0.711 -13.164
  96 N   13.164   9.621  -0.711
  97 N  -15.366  -5.753   3.344
  98 N   15.366   5.753   3.344
  99 N  -15.366   5.753  -3.344
 100 N   15.366  -5.753  -3.344
 101 N    3.344 -15.366  -5.753
 102 N   -5.753   3.344 -15.366
 103 N   -3.344  15.366  -5.753
 104 N    5.753   3.344  15.366
 105 N    3.344  15.366   5.753
 106 N    5.753  -3.344 -15.366
 107 N   -3.344 -15.366   5.753
 108 N   -5.753  -3.344  15.366
 109 O   12.865  -3.192   1.041
                               1513 S  
                                         8.588E+03 1.895E-03 0.000E+00 0.000E+00
                                         1.297E+03 1.439E-02 0.000E+00 0.000E+00
                                         2.993E+02 7.073E-02 0.000E+00 0.000E+00
                                         8.738E+01 2.400E-01 0.000E+00 0.000E+00
                                         2.568E+01 5.948E-01 0.000E+00 0.000E+00
                                         3.740E+00 2.808E-01 0.000E+00 0.000E+00
                        1514-  1517 SP 
                                         4.212E+01 1.139E-01 3.651E-02 0.000E+00
                                         9.628E+00 9.208E-01 2.372E-01 0.000E+00
                                         2.853E+00-3.274E-03 8.197E-01 0.000E+00
                        1518-  1521 SP 
                                         9.057E-01 1.000E+00 1.000E+00 0.000E+00
                        1522-  1525 SP 
                                         2.556E-01 1.000E+00 1.000E+00 0.000E+00
                        1526-  1530 D  
                                         1.292E+00 0.000E+00 0.000E+00 1.000E+00
 110 O  -12.865   3.192   1.041
 111 O   12.865   3.192  -1.041
 112 O  -12.865  -3.192  -1.041
 113 O    1.041  12.865  -3.192
 114 O   -3.192   1.041  12.865
 115 O   -1.041 -12.865  -3.192
 116 O    3.192   1.041 -12.865
 117 O    1.041 -12.865   3.192
 118 O    3.192  -1.041  12.865
 119 O   -1.041  12.865   3.192
 120 O   -3.192  -1.041 -12.865
 121 ZN   0.000 -23.417  16.136
                               1729 S  
                                         3.032E+01 2.191E-01 0.000E+00 0.000E+00
                                         1.632E+01-2.326E-01 0.000E+00 0.000E+00
                                         1.141E+01-9.547E-01 0.000E+00 0.000E+00
                               1730 S  
                                         2.569E+00 1.000E+00 0.000E+00 0.000E+00
                               1731 S  
                                         1.063E+00 1.000E+00 0.000E+00 0.000E+00
                               1732 S  
                                         2.500E-01 1.000E+00 0.000E+00 0.000E+00
                               1733 S  
                                         1.200E-01 1.000E+00 0.000E+00 0.000E+00
                        1734-  1736 P  
                                         1.118E+02 0.000E+00 2.328E-02 0.000E+00
                                         1.913E+01 0.000E+00-1.010E+00 0.000E+00
                        1737-  1739 P  
                                         5.469E+00 0.000E+00 3.202E-01 0.000E+00
                                         2.506E+00 0.000E+00 7.181E-01 0.000E+00
                        1740-  1742 P  
                                         9.419E-01 0.000E+00 1.000E+00 0.000E+00
                        1743-  1745 P  
                                         2.500E-01 0.000E+00 1.000E+00 0.000E+00
                        1746-  1748 P  
                                         1.200E-01 0.000E+00 1.000E+00 0.000E+00
                        1749-  1753 D  
                                         4.465E+01 0.000E+00 0.000E+00 4.725E-02
                                         1.344E+01 0.000E+00 0.000E+00 2.189E-01
                                         4.682E+00 0.000E+00 0.000E+00 4.525E-01
                                         1.603E+00 0.000E+00 0.000E+00 5.186E-01
                        1754-  1758 D  
                                         4.828E-01 0.000E+00 0.000E+00 1.000E+00
                        1759-  1763 D  
                                         1.100E-01 0.000E+00 0.000E+00 1.000E+00
                        1764-  1770 F  
                                         2.614E+00 0.000E+00 0.000E+00 1.000E+00
 122 ZN   0.000  -8.854  16.136
 123 ZN  16.136   0.000 -23.417
 124 ZN -23.417  16.136   0.000
 125 ZN  -8.854  16.136   0.000
 126 ZN  16.136   0.000  -8.854
 INFORMATION **** SET_MPP **** PCRYSTAL CALCULATION
 INFORMATION **** READM2 **** NEW DEFAULT: FOCK/KS MATRIX MIXING SET TO 30 %
 INFORMATION **** READM2 **** NEW DEFAULT: FULL DIRECT SCF MODE
 INFORMATION **** READM2 **** NEW DEFAULT: COULOMB BIPOLAR BUFFER SET TO 32 Mb
 INFORMATION **** READM2 **** NEW DEFAULT: EXCHANGE BIPOLAR BUFFER SET TO 32 Mb

 *******************************************************************************
 NEW DEFAULT: DFT INTEGRATION GRID INCREASED TO XLGRID
 NEW DEFAULT: DIIS ACCELERATOR ACTIVE
 USE KEYWORD NODIIS TO TURN IT OFF
 *******************************************************************************

 INFORMATION **** DFTD3_INPUT **** PERFORM LATEST DISPERSION CORRECTION DFT-D3(BJ) WITH AUTOMATIC PARAMETER SETUP
 PLEASE CITE:
 (1) DFT-D3 Reference
  S. Grimme, J. Antony, S. Ehrlich, and H. Krieg, J. Chem. Phys. 132 (2010), 154104
 (2) BJ-Damping Reference
  S. Grimme, S. Ehrlich, and L. Goerigk, J. Comput. Chem. 32 (2011), 1456-1465
 (3) General DFT-D Review
  S. Grimme, A. Hansen, J. G. Brandenburg, and C. Bannwarth,
  Chem. Rev. 116 (2016), 5105-5154

 INFORMATION **** TOLINTEG **** COULOMB AND EXCHANGE SERIES TOLERANCES MODIFIED
 INFORMATION **** TOLDEE **** SCF TOL ON TOTAL ENERGY SET TO           8
 INFORMATION **** DFTD3_INPUT **** PERFORM DISPERSION CORRECTION DFT-D3 IN THE ZERO DAMPING SCHEME

 PLEASE CITE:
 (1) DFT-D3 Reference
  S. Grimme, J. Antony, S. Ehrlich, and H. Krieg, J. Chem. Phys. 132 (2010), 154104
 (2) General DFT-D Review
  S. Grimme, A. Hansen, J. G. Brandenburg, and C. Bannwarth,
  Chem. Rev. 116 (2016), 5105-5154

 *******************************************************************************
 N. OF ATOMS PER CELL       126  COULOMB OVERLAP TOL         (T1) 10**   -7
 NUMBER OF SHELLS           648  COULOMB PENETRATION TOL     (T2) 10**   -7
 NUMBER OF AO              1980  EXCHANGE OVERLAP TOL        (T3) 10**   -7
 N. OF ELECTRONS PER CELL   708  EXCHANGE PSEUDO OVP (F(G))  (T4) 10**  -10
 CORE ELECTRONS PER CELL    168  EXCHANGE PSEUDO OVP (P(G))  (T5) 10**  -40
 N. OF SYMMETRY OPERATORS    12  POLE ORDER IN MONO ZONE                  4
 *******************************************************************************
 TYPE OF CALCULATION :  RESTRICTED CLOSED SHELL
 KOHN-SHAM HAMILTONIAN

 (EXCHANGE)[CORRELATION] FUNCTIONAL:(M06)[M06]


 HYBRID EXCHANGE - PERCENTAGE OF FOCK EXCHANGE    27.0000
 CORE  PSEUDO POTENTIAL         TOL. ON PSEUDO              (TP) 10**- 6

 CAPPA:IS1  2;IS2  2;IS3  2; K PTS MONK NET   3; SYMMOPS:K SPACE  24;G SPACE  12

 *******************************************************************************
 MAX NUMBER OF SCF CYCLES      50  CONVERGENCE ON DELTAP        10**-18
 WEIGHT OF F(I) IN F(I+1)      30% CONVERGENCE ON ENERGY        10**- 8
 SHRINK. FACT.(MONKH.)    2  2  2  NUMBER OF K POINTS IN THE IBZ      3
 SHRINKING FACTOR(GILAT NET)    2  NUMBER OF K POINTS(GILAT NET)      3
 *******************************************************************************
 *** K POINTS COORDINATES (OBLIQUE COORDINATES IN UNITS OF IS =  2)
   1-R(  0  0  0)   2-R(  1  0  0)   3-R(  1  1  1)

 DIRECT LATTICE VECTORS COMPON. (A.U.)     RECIP. LATTICE VECTORS COMPON. (A.U.) 
        X            Y            Z              X            Y            Z
  -16.1355352   16.1355352   16.1355352      0.0000000    0.1947002    0.1947002
   16.1355352  -16.1355352   16.1355352      0.1947002    0.0000000    0.1947002
   16.1355352   16.1355352  -16.1355352      0.1947002    0.1947002    0.0000000

 DISK SPACE FOR EIGENVECTORS (FTN 10)    11761200 REALS

 SYMMETRY ADAPTION OF THE BLOCH FUNCTIONS ENABLED
 TTTTTTTTTTTTTTTTTTTTTTTTTTTTTT gordsh1     TELAPSE      133.93 TCPU       13.86

 MATRIX SIZE: P(G)10541040, F(G)  746016, P(G) IRR  443860, F(G) IRR   63396
 MAX G-VECTOR INDEX FOR 1- AND 2-ELECTRON INTEGRALS 133

 TTTTTTTTTTTTTTTTTTTTTTTTTTTTTT INPUT       TELAPSE      137.55 TCPU       17.48

 NEIGHBORS OF THE NON-EQUIVALENT ATOMS

 N = NUMBER OF NEIGHBORS AT DISTANCE R
    ATOM  N     R/ANG      R/AU   NEIGHBORS (ATOM LABELS AND CELL INDICES)
   1 C    1     1.1118     2.1010   49 H    0 0 0
   1 C    1     1.2117     2.2898  109 O    0 0 0
   1 C    1     1.4555     2.7505   25 C    0 0 0
   1 C    1     2.4438     4.6181   97 N    0 1 1
   1 C    1     2.4979     4.7203   85 N    0 1 0
   1 C    1     2.9761     5.6241   66 H    0 1 0

  13 C    1     1.0802     2.0413   61 H    0 0 0
  13 C    1     1.3534     2.5576   85 N    0 0-1
  13 C    1     1.3805     2.6088   37 C    0 0 0
  13 C    1     2.1460     4.0553   25 C    0-1-1
  13 C    1     2.2112     4.1786   97 N    0 0 0
  13 C    1     2.2325     4.2188   73 H    0 0 0

  25 C    1     1.3424     2.5368   97 N    0 1 1
  25 C    1     1.3465     2.5444   85 N    0 1 0
  25 C    1     1.4555     2.7505    1 C    0 0 0
  25 C    1     2.1460     4.0553   13 C    0 1 1
  25 C    1     2.1465     4.0563   37 C    0 1 1
  25 C    1     2.1862     4.1313   49 H    0 0 0

  37 C    1     1.0815     2.0438   73 H    0 0 0
  37 C    1     1.3489     2.5491   97 N    0 0 0
  37 C    1     1.3805     2.6088   13 C    0 0 0
  37 C    1     2.1465     4.0563   25 C    0-1-1
  37 C    1     2.2190     4.1932   85 N    0 0-1
  37 C    1     2.2304     4.2149   61 H    0 0 0

  49 H    1     1.1118     2.1010    1 C    0 0 0
  49 H    1     2.0298     3.8358  109 O    0 0 0
  49 H    1     2.1862     4.1313   25 C    0 0 0
  49 H    1     2.6755     5.0560   86 N    1 1 1
  49 H    1     2.7394     5.1767   85 N    0 1 0
  49 H    1     2.9374     5.5509   26 C    0 1 1

  61 H    1     1.0802     2.0413   13 C    0 0 0
  61 H    1     2.1313     4.0275   85 N    0 0-1
  61 H    1     2.2304     4.2149   37 C    0 0 0
  61 H    1     2.7609     5.2173   73 H    0 0 0
  61 H    1     2.8021     5.2953  113 O    0 0-1
  61 H    1     2.9743     5.6206  101 N    1 0 0

  73 H    1     1.0815     2.0438   37 C    0 0 0
  73 H    1     2.1302     4.0254   97 N    0 0 0
  73 H    1     2.2325     4.2188   13 C    0 0 0
  73 H    1     2.7609     5.2173   61 H    0 0 0
  73 H    1     2.9746     5.6212   56 H    0 0-1
  73 H    1     3.0046     5.6778   92 N    0 0 0

  85 N    1     1.3465     2.5444   25 C    0-1 0
  85 N    1     1.3534     2.5576   13 C    0 0 1
  85 N    1     2.0365     3.8485  123 ZN   1 0 0
  85 N    1     2.1313     4.0275   61 H    0 0 1
  85 N    1     2.2190     4.1932   37 C    0 0 1
  85 N    1     2.2318     4.2175   97 N    0 0 1

  97 N    1     1.3424     2.5368   25 C    0-1-1
  97 N    1     1.3489     2.5491   37 C    0 0 0
  97 N    1     1.9880     3.7567  121 ZN   0-1 0
  97 N    1     2.1302     4.0254   73 H    0 0 0
  97 N    1     2.2112     4.1786   13 C    0 0 0
  97 N    1     2.2318     4.2175   85 N    0 0-1

 109 O    1     1.2117     2.2898    1 C    0 0 0
 109 O    1     2.0298     3.8358   49 H    0 0 0
 109 O    1     2.3378     4.4179   25 C    0 0 0
 109 O    1     2.8021     5.2953   66 H    0 1 0
 109 O    1     2.8091     5.3084   97 N    0 1 1
 109 O    1     2.8251     5.3387  121 ZN   0 0 1

 121 ZN   2     1.9880     3.7567   97 N    0 1 0  100 N    0 0-1
 121 ZN   2     2.0365     3.8485   90 N    0 0-1   92 N    0 1 0
 121 ZN   2     2.8251     5.3387  109 O    0 0-1  112 O    0 1 0
 121 ZN   2     2.9761     5.6240   25 C    0 0-1   28 C    0 1 0
 121 ZN   2     2.9944     5.6587   18 C    0 1-1   20 C   -1 0-1
 121 ZN   2     3.0163     5.6999   37 C    0 1 0   40 C    0 0-1


 SYMMETRY ALLOWED ELASTIC DISTORTION 1
  0.5773503  0.0000000  0.0000000
  0.0000000  0.5773503  0.0000000
  0.0000000  0.0000000  0.5773503

 SYMMETRY ALLOWED INTERNAL DEGREE(S) OF FREEDOM:  31
 TTTTTTTTTTTTTTTTTTTTTTTTTTTTTT SYMM        TELAPSE      138.96 TCPU       18.89
 TTTTTTTTTTTTTTTTTTTTTTTTTTTTTT INT_SCREEN  TELAPSE      139.00 TCPU       18.93

 ************************************************************************
 ************************************************************************
 * ELAPIEZO OPTION, E. ALBANESE, A. ERBA, B. CIVALLERI, R. DOVESI       *
 *                                                                      *
 * IT IS ASSUMED THAT THE INPUT IS FROM AN OPTIMIZED RUN                *

 CONVERGENCE CRITERION FOR ENERGY, TOLDEE =          1.0000E-08
 CONVERGENCE CRITERION FOR RMS GRADIENT, TOLDEG =    3.0000E-04
 CONVERGENCE CRITERION FOR RMS DISPLACEMENT, TOLDEX  6.2000E-04
 MAGNITUDE OF STEPSIZE FOR ADIMENSIONAL STRAINS =    1.5000E-02
 NUMBER OF POINTS (TOTAL) IN NUMERICAL 2ND DERIVATIVE=        3
 ************************************************************************
 ************************************************************************

 ************************************************************************

  Y. NOEL POST DOC. TURIN 2002

  THIS ROUTINE EVALUATES THE NON ZERO ELEMENTS OF THE ELASTIC TENSOR 

  ORDER OF THE TENSOR : 4

 |  1 A    1 B    1 B     .      .      .     |
 |         1 A    1 B     .      .      .     |
 |                1 A     .      .      .     |
 |                       1 C     .      .     |
 |                              1 C     .     |
 |                                     1 C    |

 EACH  LETTER   CORRESPONDS  TO  AN  INDEPENDENT  COMPONENT.
 INTERDEPENDENT COMPONENTS (WITH SAME LETTER) ARE RELATED BY
 THE COEFFICIENT THAT PRECEEDS EACH LETTER.

 ************************************************************************


 ************************************************************************

  Y. NOEL POST DOC. TURIN 2002

  THIS ROUTINE EVALUATES THE NON ZERO ELEMENTS OF THE PIEZOELECTRIC TENSOR 

  ORDER OF THE TENSOR : 3

 |   .      .      .     1 A     .      .     |
 |   .      .      .      .     1 A     .     |
 |   .      .      .      .      .     1 A    |

 EACH  LETTER   CORRESPONDS  TO  AN  INDEPENDENT  COMPONENT.
 INTERDEPENDENT COMPONENTS (WITH SAME LETTER) ARE RELATED BY
 THE COEFFICIENT THAT PRECEEDS EACH LETTER.

 ************************************************************************


 LIST OF ACTIVE DEFORMATIONS: 
             4

 ************************************************************************
 CLAMPED ION APPROXIMATION - NO RELAXATION OF ATOMIC POSITIONS
 ************************************************************************

 INFORMATION **** EXCBUF **** EXCH. BIPO BUFFER: WORDS USED =     4000000
 WARNING **** EXCBUF **** EXCH. BIPO BUFFER TOO SMALL - TO AVOID I/O SET EXCHSIZE =     7189875

 DFT PARAMETERS

     ATOM       ELECTRONS   NET CHARGE   R(ANGSTROM)
   1   6  C       6.0000      0.0000     0.77000000
  49   1  H       1.0000      0.0000     1.11000000
  85   7  N       7.0000      0.0000     0.74000000
 109   8  O       8.0000      0.0000     0.74000000
 121 230  ZN     20.0000      0.0000     1.37000000

 SIZE OF GRID=     636136
 TTTTTTTTTTTTTTTTTTTTTTTTTTTTTT MAKE_GRID2  TELAPSE      144.63 TCPU       21.67
 BECKE WEIGHT FUNCTION
 RADSAFE =     2.00
 TOLERANCES - DENSITY:10**- 6; POTENTIAL:10**- 9; GRID WGT:10**-14

 RADIAL INTEGRATION  - INTERVALS (POINTS,UPPER LIMIT):            1( 99,  4.0*R)

 ANGULAR INTEGRATION - INTERVALS (ACCURACY LEVEL [N. POINTS] UPPER LIMIT):
  1(  6[ 146]   0.2)  2( 11[ 302]   0.5)  3( 14[ 590]   0.9)  4( 18[1454]   3.5)
  5( 14[ 590]9999.0)
 TTTTTTTTTTTTTTTTTTTTTTTTTTTTTT INT_CALC    TELAPSE      144.68 TCPU       21.72
 EEEEEEEEEE INT_CALC TERMINATION  DATE 04 05 2020 TIME 16:54:44.4

 *******************************************************************************
 ZIF90                                                                           
 CRYSTAL - SCF - TYPE OF CALCULATION :  RESTRICTED CLOSED SHELL
 *******************************************************************************

 CAPPA:IS1  2;IS2  2;IS3  2; K PTS MONK NET   3; SYMMOPS:K SPACE  24;G SPACE  12

 TTTTTTTTTTTTTTTTTTTTTTTTTTTTTT SDIK        TELAPSE      145.33 TCPU       22.37

 AAAAAAAAAAAAAAAAAAAAAAAAAAAAAAAAAAAAAAAAAAAAAAAAAAAAAAAAAAAAAAAAAAAAAAAAAAAAAAA
         ATOMIC WAVEFUNCTION(S)


 NUCLEAR CHARGE  6.0  SYMMETRY SPECIES            S    P
 N. ELECTRONS    6.0  NUMBER OF PRIMITIVE GTOS   11    5
                      NUMBER OF CONTRACTED GTOS   4    3
                      NUMBER OF CLOSED SHELLS     2    0
                      OPEN SHELL OCCUPATION       0    2

  ZNUC SCFIT  TOTAL HF ENERGY   KINETIC ENERGY   VIRIAL THEOREM ACCURACY
   6.0  11   -3.768480057E+01  3.769831118E+01 -1.999641612E+00  2.0E-06

 NUCLEAR CHARGE  1.0  SYMMETRY SPECIES            S
 N. ELECTRONS    1.0  NUMBER OF PRIMITIVE GTOS    5
                      NUMBER OF CONTRACTED GTOS   3
                      NUMBER OF CLOSED SHELLS     0
                      OPEN SHELL OCCUPATION       1

  ZNUC SCFIT  TOTAL HF ENERGY   KINETIC ENERGY   VIRIAL THEOREM ACCURACY
   1.0   1   -4.998098153E-01  4.997907537E-01 -2.000038139E+00  9.6E-17

 NUCLEAR CHARGE  7.0  SYMMETRY SPECIES            S    P
 N. ELECTRONS    7.0  NUMBER OF PRIMITIVE GTOS   11    5
                      NUMBER OF CONTRACTED GTOS   4    3
                      NUMBER OF CLOSED SHELLS     2    0
                      OPEN SHELL OCCUPATION       0    3

  ZNUC SCFIT  TOTAL HF ENERGY   KINETIC ENERGY   VIRIAL THEOREM ACCURACY
   7.0  11   -5.439473665E+01  5.441433682E+01 -1.999639798E+00  3.6E-06

 NUCLEAR CHARGE  8.0  SYMMETRY SPECIES            S    P
 N. ELECTRONS    8.0  NUMBER OF PRIMITIVE GTOS   11    5
                      NUMBER OF CONTRACTED GTOS   4    3
                      NUMBER OF CLOSED SHELLS     2    0
                      OPEN SHELL OCCUPATION       0    4

  ZNUC SCFIT  TOTAL HF ENERGY   KINETIC ENERGY   VIRIAL THEOREM ACCURACY
   8.0  13   -7.479861895E+01  7.482603849E+01 -1.999633556E+00  2.7E-06

 NUCLEAR CHARGE 20.0  SYMMETRY SPECIES            S    P    D
 N. ELECTRONS   20.0  NUMBER OF PRIMITIVE GTOS    7    7    6
                      NUMBER OF CONTRACTED GTOS   5    5    3
                      NUMBER OF CLOSED SHELLS     2    1    1
                      OPEN SHELL OCCUPATION       0    0    0

  ZNUC SCFIT  TOTAL HF ENERGY   KINETIC ENERGY   VIRIAL THEOREM ACCURACY
  20.0  35   -2.259494290E+02  1.538488917E+02 -2.468645152E+00  3.9E-06

 AAAAAAAAAAAAAAAAAAAAAAAAAAAAAAAAAAAAAAAAAAAAAAAAAAAAAAAAAAAAAAAAAAAAAAAAAAAAAAA

 CHARGE NORMALIZATION FACTOR   1.00000000
 TOTAL ATOMIC CHARGES:
   6.0000000   6.0000000   6.0000000   6.0000000   6.0000000   6.0000000
   6.0000000   6.0000000   6.0000000   6.0000000   6.0000000   6.0000000
   6.0000000   6.0000000   6.0000000   6.0000000   6.0000000   6.0000000
   6.0000000   6.0000000   6.0000000   6.0000000   6.0000000   6.0000000
   6.0000000   6.0000000   6.0000000   6.0000000   6.0000000   6.0000000
   6.0000000   6.0000000   6.0000000   6.0000000   6.0000000   6.0000000
   6.0000000   6.0000000   6.0000000   6.0000000   6.0000000   6.0000000
   6.0000000   6.0000000   6.0000000   6.0000000   6.0000000   6.0000000
   1.0000000   1.0000000   1.0000000   1.0000000   1.0000000   1.0000000
   1.0000000   1.0000000   1.0000000   1.0000000   1.0000000   1.0000000
   1.0000000   1.0000000   1.0000000   1.0000000   1.0000000   1.0000000
   1.0000000   1.0000000   1.0000000   1.0000000   1.0000000   1.0000000
   1.0000000   1.0000000   1.0000000   1.0000000   1.0000000   1.0000000
   1.0000000   1.0000000   1.0000000   1.0000000   1.0000000   1.0000000
   7.0000000   7.0000000   7.0000000   7.0000000   7.0000000   7.0000000
   7.0000000   7.0000000   7.0000000   7.0000000   7.0000000   7.0000000
   7.0000000   7.0000000   7.0000000   7.0000000   7.0000000   7.0000000
   7.0000000   7.0000000   7.0000000   7.0000000   7.0000000   7.0000000
   8.0000000   8.0000000   8.0000000   8.0000000   8.0000000   8.0000000
   8.0000000   8.0000000   8.0000000   8.0000000   8.0000000   8.0000000
  20.0000000  20.0000000  20.0000000  20.0000000  20.0000000  20.0000000
 TTTTTTTTTTTTTTTTTTTTTTTTTTTTTT MOQGAD      TELAPSE      158.79 TCPU       35.83
 TTTTTTTTTTTTTTTTTTTTTTTTTTTTTT SHELLXN     TELAPSE      195.43 TCPU       43.99
 TTTTTTTTTTTTTTTTTTTTTTTTTTTTTT MONMO3      TELAPSE      203.19 TCPU       51.75
 NUMERICALLY INTEGRATED DENSITY    707.9998558554
 TTTTTTTTTTTTTTTTTTTTTTTTTTTTTT NUMDFT      TELAPSE      204.52 TCPU       53.08
 CYC   0 ETOT(AU) -5.454441705029E+03 DETOT -5.45E+03 tst  0.00E+00 PX  1.00E+00
 TTTTTTTTTTTTTTTTTTTTTTTTTTTTTT DIIS        TELAPSE      206.90 TCPU       55.46
 TTTTTTTTTTTTTTTTTTTTTTTTTTTTTT FDIK        TELAPSE      220.87 TCPU       63.90
 INSULATING STATE
 TOP OF VALENCE BANDS -    BAND    354; K    3; EIG -3.1196175E-01 AU
 TOP OF VALENCE BANDS -    BAND    354; K    1; EIG -3.1208203E-01 AU
 BOTTOM OF VIRTUAL BANDS - BAND    355; K    2; EIG -1.7774186E-01 AU
 INDIRECT ENERGY BAND GAP:   3.6523 eV
 BOTTOM OF VIRTUAL BANDS - BAND    355; K    1; EIG -1.7772753E-01 AU
 TTTTTTTTTTTTTTTTTTTTTTTTTTTTTT PDIG        TELAPSE      223.14 TCPU       66.17
 CHARGE NORMALIZATION FACTOR   1.00000000
 TOTAL ATOMIC CHARGES:
   5.6117132   5.6117132   5.6117132   5.6117132   5.6117132   5.6117132
   5.6117132   5.6117132   5.6117132   5.6117132   5.6117132   5.6117132
   6.1332756   6.1332756   6.1332756   6.1332756   6.1332756   6.1332756
   6.1332756   6.1332756   6.1332756   6.1332756   6.1332756   6.1332756
   5.6251035   5.6251035   5.6251035   5.6251035   5.6251035   5.6251035
   5.6251035   5.6251035   5.6251035   5.6251035   5.6251035   5.6251035
   6.1164595   6.1164595   6.1164595   6.1164595   6.1164595   6.1164595
   6.1164595   6.1164595   6.1164595   6.1164595   6.1164595   6.1164595
   0.8377624   0.8377624   0.8377624   0.8377624   0.8377624   0.8377624
   0.8377624   0.8377624   0.8377624   0.8377624   0.8377624   0.8377624
   0.7914723   0.7914723   0.7914723   0.7914723   0.7914723   0.7914723
   0.7914723   0.7914723   0.7914723   0.7914723   0.7914723   0.7914723
   0.7891157   0.7891157   0.7891157   0.7891157   0.7891157   0.7891157
   0.7891157   0.7891157   0.7891157   0.7891157   0.7891157   0.7891157
   7.6296956   7.6296956   7.6296956   7.6296956   7.6296956   7.6296956
   7.6296956   7.6296956   7.6296956   7.6296956   7.6296956   7.6296956
   7.6323103   7.6323103   7.6323103   7.6323103   7.6323103   7.6323103
   7.6323103   7.6323103   7.6323103   7.6323103   7.6323103   7.6323103
   8.6127352   8.6127352   8.6127352   8.6127352   8.6127352   8.6127352
   8.6127352   8.6127352   8.6127352   8.6127352   8.6127352   8.6127352
  18.4407134  18.4407134  18.4407134  18.4407134  18.4407134  18.4407134
 TTTTTTTTTTTTTTTTTTTTTTTTTTTTTT MOQGAD      TELAPSE      223.17 TCPU       66.19
 TTTTTTTTTTTTTTTTTTTTTTTTTTTTTT SHELLXN     TELAPSE      238.68 TCPU       74.72
 TTTTTTTTTTTTTTTTTTTTTTTTTTTTTT MONMO3      TELAPSE      255.67 TCPU       91.71
 NUMERICALLY INTEGRATED DENSITY    707.9999206622
 TTTTTTTTTTTTTTTTTTTTTTTTTTTTTT NUMDFT      TELAPSE      257.62 TCPU       93.67
 CYC   1 ETOT(AU) -5.428390604710E+03 DETOT  2.61E+01 tst  0.00E+00 PX  1.00E+00
 TTTTTTTTTTTTTTTTTTTTTTTTTTTTTT DIIS        TELAPSE      261.78 TCPU       97.83
 DIIS TEST: 0.23124E+02 AT SCF   CYCLE   1 - MIX   30 %
 TTTTTTTTTTTTTTTTTTTTTTTTTTTTTT FDIK        TELAPSE      269.89 TCPU       99.42
 INSULATING STATE
 TOP OF VALENCE BANDS -    BAND    354; K    2; EIG -2.2878201E-01 AU
 TOP OF VALENCE BANDS -    BAND    354; K    1; EIG -2.3003833E-01 AU
 BOTTOM OF VIRTUAL BANDS - BAND    355; K    2; EIG -7.1354786E-02 AU
 DIRECT ENERGY BAND GAP:   4.2838 eV
 BOTTOM OF VIRTUAL BANDS - BAND    355; K    1; EIG -7.1217714E-02 AU
 TTTTTTTTTTTTTTTTTTTTTTTTTTTTTT PDIG        TELAPSE      270.41 TCPU       99.94
 CHARGE NORMALIZATION FACTOR   1.00000000
 TOTAL ATOMIC CHARGES:
   6.1583701   6.1583701   6.1583701   6.1583701   6.1583701   6.1583701
   6.1583701   6.1583701   6.1583701   6.1583701   6.1583701   6.1583701
   5.9264525   5.9264525   5.9264525   5.9264525   5.9264525   5.9264525
   5.9264525   5.9264525   5.9264525   5.9264525   5.9264525   5.9264525
   5.7984177   5.7984177   5.7984177   5.7984177   5.7984177   5.7984177
   5.7984177   5.7984177   5.7984177   5.7984177   5.7984177   5.7984177
   5.9211936   5.9211936   5.9211936   5.9211936   5.9211936   5.9211936
   5.9211936   5.9211936   5.9211936   5.9211936   5.9211936   5.9211936
   0.8976973   0.8976973   0.8976973   0.8976973   0.8976973   0.8976973
   0.8976973   0.8976973   0.8976973   0.8976973   0.8976973   0.8976973
   0.9074817   0.9074817   0.9074817   0.9074817   0.9074817   0.9074817
   0.9074817   0.9074817   0.9074817   0.9074817   0.9074817   0.9074817
   0.9025007   0.9025007   0.9025007   0.9025007   0.9025007   0.9025007
   0.9025007   0.9025007   0.9025007   0.9025007   0.9025007   0.9025007
   7.5212949   7.5212949   7.5212949   7.5212949   7.5212949   7.5212949
   7.5212949   7.5212949   7.5212949   7.5212949   7.5212949   7.5212949
   7.4841495   7.4841495   7.4841495   7.4841495   7.4841495   7.4841495
   7.4841495   7.4841495   7.4841495   7.4841495   7.4841495   7.4841495
   7.9420613   7.9420613   7.9420613   7.9420613   7.9420613   7.9420613
   7.9420613   7.9420613   7.9420613   7.9420613   7.9420613   7.9420613
  19.0807617  19.0807617  19.0807617  19.0807617  19.0807617  19.0807617
 TTTTTTTTTTTTTTTTTTTTTTTTTTTTTT MOQGAD      TELAPSE      270.43 TCPU       99.96
 TTTTTTTTTTTTTTTTTTTTTTTTTTTTTT SHELLXN     TELAPSE      294.00 TCPU      108.48
 TTTTTTTTTTTTTTTTTTTTTTTTTTTTTT MONMO3      TELAPSE      294.94 TCPU      109.42
 NUMERICALLY INTEGRATED DENSITY    707.9998924331
 TTTTTTTTTTTTTTTTTTTTTTTTTTTTTT NUMDFT      TELAPSE      296.88 TCPU      111.36
 CYC   2 ETOT(AU) -5.428681105210E+03 DETOT -2.91E-01 tst  6.86E-03 PX  2.29E-01
 TTTTTTTTTTTTTTTTTTTTTTTTTTTTTT DIIS        TELAPSE      300.02 TCPU      114.50
 DIIS TEST: 0.23058E+02 AT SCF   CYCLE   2 - DIIS ACTIVE - HISTORY:     2 CYCLES
 TTTTTTTTTTTTTTTTTTTTTTTTTTTTTT FDIK        TELAPSE      309.52 TCPU      116.09
 INSULATING STATE
 TOP OF VALENCE BANDS -    BAND    354; K    2; EIG -2.3620682E-01 AU
 TOP OF VALENCE BANDS -    BAND    354; K    1; EIG -2.3634255E-01 AU
 BOTTOM OF VIRTUAL BANDS - BAND    355; K    2; EIG -5.7976192E-02 AU
 DIRECT ENERGY BAND GAP:   4.8499 eV
 BOTTOM OF VIRTUAL BANDS - BAND    355; K    1; EIG -5.7936594E-02 AU
 TTTTTTTTTTTTTTTTTTTTTTTTTTTTTT PDIG        TELAPSE      309.91 TCPU      116.48
 CHARGE NORMALIZATION FACTOR   1.00000000
 TOTAL ATOMIC CHARGES:
   5.7556969   5.7556969   5.7556969   5.7556969   5.7556969   5.7556969
   5.7556969   5.7556969   5.7556969   5.7556969   5.7556969   5.7556969
   5.9982303   5.9982303   5.9982303   5.9982303   5.9982303   5.9982303
   5.9982303   5.9982303   5.9982303   5.9982303   5.9982303   5.9982303
   5.6423499   5.6423499   5.6423499   5.6423499   5.6423499   5.6423499
   5.6423499   5.6423499   5.6423499   5.6423499   5.6423499   5.6423499
   5.9911624   5.9911624   5.9911624   5.9911624   5.9911624   5.9911624
   5.9911624   5.9911624   5.9911624   5.9911624   5.9911624   5.9911624
   0.9026637   0.9026637   0.9026637   0.9026637   0.9026637   0.9026637
   0.9026637   0.9026637   0.9026637   0.9026637   0.9026637   0.9026637
   0.8913128   0.8913128   0.8913128   0.8913128   0.8913128   0.8913128
   0.8913128   0.8913128   0.8913128   0.8913128   0.8913128   0.8913128
   0.8853018   0.8853018   0.8853018   0.8853018   0.8853018   0.8853018
   0.8853018   0.8853018   0.8853018   0.8853018   0.8853018   0.8853018
   7.5330205   7.5330205   7.5330205   7.5330205   7.5330205   7.5330205
   7.5330205   7.5330205   7.5330205   7.5330205   7.5330205   7.5330205
   7.5616673   7.5616673   7.5616673   7.5616673   7.5616673   7.5616673
   7.5616673   7.5616673   7.5616673   7.5616673   7.5616673   7.5616673
   8.4008316   8.4008316   8.4008316   8.4008316   8.4008316   8.4008316
   8.4008316   8.4008316   8.4008316   8.4008316   8.4008316   8.4008316
  18.8755255  18.8755255  18.8755255  18.8755255  18.8755255  18.8755255
 TTTTTTTTTTTTTTTTTTTTTTTTTTTTTT MOQGAD      TELAPSE      309.93 TCPU      116.50
 TTTTTTTTTTTTTTTTTTTTTTTTTTTTTT SHELLXN     TELAPSE      331.48 TCPU      125.01
 TTTTTTTTTTTTTTTTTTTTTTTTTTTTTT MONMO3      TELAPSE      332.16 TCPU      125.69
 NUMERICALLY INTEGRATED DENSITY    707.9999000965
 TTTTTTTTTTTTTTTTTTTTTTTTTTTTTT NUMDFT      TELAPSE      334.17 TCPU      127.71
 CYC   3 ETOT(AU) -5.429715893126E+03 DETOT -1.03E+00 tst  3.90E-03 PX  1.10E-01
 TTTTTTTTTTTTTTTTTTTTTTTTTTTTTT DIIS        TELAPSE      334.83 TCPU      128.37
 DIIS TEST: 0.16805E+01 AT SCF   CYCLE   3 - DIIS ACTIVE - HISTORY:     3 CYCLES
 TTTTTTTTTTTTTTTTTTTTTTTTTTTTTT FDIK        TELAPSE      340.85 TCPU      131.90
 INSULATING STATE
 TOP OF VALENCE BANDS -    BAND    354; K    2; EIG -2.5451106E-01 AU
 TOP OF VALENCE BANDS -    BAND    354; K    1; EIG -2.5469886E-01 AU
 BOTTOM OF VIRTUAL BANDS - BAND    355; K    2; EIG -7.2401570E-02 AU
 DIRECT ENERGY BAND GAP:   4.9555 eV
 BOTTOM OF VIRTUAL BANDS - BAND    355; K    1; EIG -7.2338830E-02 AU
 TTTTTTTTTTTTTTTTTTTTTTTTTTTTTT PDIG        TELAPSE      341.11 TCPU      132.16
 CHARGE NORMALIZATION FACTOR   1.00000000
 TOTAL ATOMIC CHARGES:
   5.8554253   5.8554253   5.8554253   5.8554253   5.8554253   5.8554253
   5.8554253   5.8554253   5.8554253   5.8554253   5.8554253   5.8554253
   6.0088042   6.0088042   6.0088042   6.0088042   6.0088042   6.0088042
   6.0088042   6.0088042   6.0088042   6.0088042   6.0088042   6.0088042
   5.6743200   5.6743200   5.6743200   5.6743200   5.6743200   5.6743200
   5.6743200   5.6743200   5.6743200   5.6743200   5.6743200   5.6743200
   6.0044063   6.0044063   6.0044063   6.0044063   6.0044063   6.0044063
   6.0044063   6.0044063   6.0044063   6.0044063   6.0044063   6.0044063
   0.8829523   0.8829523   0.8829523   0.8829523   0.8829523   0.8829523
   0.8829523   0.8829523   0.8829523   0.8829523   0.8829523   0.8829523
   0.8666729   0.8666729   0.8666729   0.8666729   0.8666729   0.8666729
   0.8666729   0.8666729   0.8666729   0.8666729   0.8666729   0.8666729
   0.8622693   0.8622693   0.8622693   0.8622693   0.8622693   0.8622693
   0.8622693   0.8622693   0.8622693   0.8622693   0.8622693   0.8622693
   7.6001318   7.6001318   7.6001318   7.6001318   7.6001318   7.6001318
   7.6001318   7.6001318   7.6001318   7.6001318   7.6001318   7.6001318
   7.5848053   7.5848053   7.5848053   7.5848053   7.5848053   7.5848053
   7.5848053   7.5848053   7.5848053   7.5848053   7.5848053   7.5848053
   8.2918020   8.2918020   8.2918020   8.2918020   8.2918020   8.2918020
   8.2918020   8.2918020   8.2918020   8.2918020   8.2918020   8.2918020
  18.7368213  18.7368213  18.7368213  18.7368213  18.7368213  18.7368213
 TTTTTTTTTTTTTTTTTTTTTTTTTTTTTT MOQGAD      TELAPSE      341.12 TCPU      132.17
 TTTTTTTTTTTTTTTTTTTTTTTTTTTTTT SHELLXN     TELAPSE      367.70 TCPU      140.68
 TTTTTTTTTTTTTTTTTTTTTTTTTTTTTT MONMO3      TELAPSE      368.57 TCPU      141.55
 NUMERICALLY INTEGRATED DENSITY    707.9999021278
 TTTTTTTTTTTTTTTTTTTTTTTTTTTTTT NUMDFT      TELAPSE      370.50 TCPU      143.48
 CYC   4 ETOT(AU) -5.429801424436E+03 DETOT -8.55E-02 tst  2.33E-04 PX  1.91E-02
 TTTTTTTTTTTTTTTTTTTTTTTTTTTTTT DIIS        TELAPSE      372.25 TCPU      145.24
 DIIS TEST: 0.15454E+00 AT SCF   CYCLE   4 - DIIS ACTIVE - HISTORY:     4 CYCLES
 TTTTTTTTTTTTTTTTTTTTTTTTTTTTTT FDIK        TELAPSE      377.23 TCPU      147.35
 INSULATING STATE
 TOP OF VALENCE BANDS -    BAND    354; K    2; EIG -2.5502634E-01 AU
 TOP OF VALENCE BANDS -    BAND    354; K    1; EIG -2.5518644E-01 AU
 BOTTOM OF VIRTUAL BANDS - BAND    355; K    2; EIG -7.4494648E-02 AU
 DIRECT ENERGY BAND GAP:   4.9125 eV
 BOTTOM OF VIRTUAL BANDS - BAND    355; K    1; EIG -7.4445054E-02 AU
 TTTTTTTTTTTTTTTTTTTTTTTTTTTTTT PDIG        TELAPSE      377.47 TCPU      147.58
 CHARGE NORMALIZATION FACTOR   1.00000000
 TOTAL ATOMIC CHARGES:
   5.8561625   5.8561625   5.8561625   5.8561625   5.8561625   5.8561625
   5.8561625   5.8561625   5.8561625   5.8561625   5.8561625   5.8561625
   6.0141891   6.0141891   6.0141891   6.0141891   6.0141891   6.0141891
   6.0141891   6.0141891   6.0141891   6.0141891   6.0141891   6.0141891
   5.6743723   5.6743723   5.6743723   5.6743723   5.6743723   5.6743723
   5.6743723   5.6743723   5.6743723   5.6743723   5.6743723   5.6743723
   6.0098025   6.0098025   6.0098025   6.0098025   6.0098025   6.0098025
   6.0098025   6.0098025   6.0098025   6.0098025   6.0098025   6.0098025
   0.8762335   0.8762335   0.8762335   0.8762335   0.8762335   0.8762335
   0.8762335   0.8762335   0.8762335   0.8762335   0.8762335   0.8762335
   0.8668054   0.8668054   0.8668054   0.8668054   0.8668054   0.8668054
   0.8668054   0.8668054   0.8668054   0.8668054   0.8668054   0.8668054
   0.8617534   0.8617534   0.8617534   0.8617534   0.8617534   0.8617534
   0.8617534   0.8617534   0.8617534   0.8617534   0.8617534   0.8617534
   7.5709358   7.5709358   7.5709358   7.5709358   7.5709358   7.5709358
   7.5709358   7.5709358   7.5709358   7.5709358   7.5709358   7.5709358
   7.5769180   7.5769180   7.5769180   7.5769180   7.5769180   7.5769180
   7.5769180   7.5769180   7.5769180   7.5769180   7.5769180   7.5769180
   8.3186747   8.3186747   8.3186747   8.3186747   8.3186747   8.3186747
   8.3186747   8.3186747   8.3186747   8.3186747   8.3186747   8.3186747
  18.7483058  18.7483058  18.7483058  18.7483058  18.7483058  18.7483058
 TTTTTTTTTTTTTTTTTTTTTTTTTTTTTT MOQGAD      TELAPSE      377.48 TCPU      147.60
 TTTTTTTTTTTTTTTTTTTTTTTTTTTTTT SHELLXN     TELAPSE      397.31 TCPU      156.15
 TTTTTTTTTTTTTTTTTTTTTTTTTTTTTT MONMO3      TELAPSE      398.41 TCPU      157.25
 NUMERICALLY INTEGRATED DENSITY    707.9999026085
 TTTTTTTTTTTTTTTTTTTTTTTTTTTTTT NUMDFT      TELAPSE      400.34 TCPU      159.18
 CYC   5 ETOT(AU) -5.429806849911E+03 DETOT -5.43E-03 tst  1.40E-05 PX  1.47E-02
 TTTTTTTTTTTTTTTTTTTTTTTTTTTTTT DIIS        TELAPSE      401.35 TCPU      160.19
 DIIS TEST: 0.39022E-01 AT SCF   CYCLE   5 - DIIS ACTIVE - HISTORY:     5 CYCLES
 TTTTTTTTTTTTTTTTTTTTTTTTTTTTTT FDIK        TELAPSE      406.82 TCPU      162.89
 INSULATING STATE
 TOP OF VALENCE BANDS -    BAND    354; K    2; EIG -2.5416971E-01 AU
 TOP OF VALENCE BANDS -    BAND    354; K    1; EIG -2.5433984E-01 AU
 BOTTOM OF VIRTUAL BANDS - BAND    355; K    2; EIG -7.2802983E-02 AU
 DIRECT ENERGY BAND GAP:   4.9352 eV
 BOTTOM OF VIRTUAL BANDS - BAND    355; K    1; EIG -7.2748494E-02 AU
 TTTTTTTTTTTTTTTTTTTTTTTTTTTTTT PDIG        TELAPSE      407.05 TCPU      163.12
 CHARGE NORMALIZATION FACTOR   1.00000000
 TOTAL ATOMIC CHARGES:
   5.8518027   5.8518027   5.8518027   5.8518027   5.8518027   5.8518027
   5.8518027   5.8518027   5.8518027   5.8518027   5.8518027   5.8518027
   6.0138858   6.0138858   6.0138858   6.0138858   6.0138858   6.0138858
   6.0138858   6.0138858   6.0138858   6.0138858   6.0138858   6.0138858
   5.6680298   5.6680298   5.6680298   5.6680298   5.6680298   5.6680298
   5.6680298   5.6680298   5.6680298   5.6680298   5.6680298   5.6680298
   6.0095812   6.0095812   6.0095812   6.0095812   6.0095812   6.0095812
   6.0095812   6.0095812   6.0095812   6.0095812   6.0095812   6.0095812
   0.8799336   0.8799336   0.8799336   0.8799336   0.8799336   0.8799336
   0.8799336   0.8799336   0.8799336   0.8799336   0.8799336   0.8799336
   0.8672759   0.8672759   0.8672759   0.8672759   0.8672759   0.8672759
   0.8672759   0.8672759   0.8672759   0.8672759   0.8672759   0.8672759
   0.8627140   0.8627140   0.8627140   0.8627140   0.8627140   0.8627140
   0.8627140   0.8627140   0.8627140   0.8627140   0.8627140   0.8627140
   7.5838635   7.5838635   7.5838635   7.5838635   7.5838635   7.5838635
   7.5838635   7.5838635   7.5838635   7.5838635   7.5838635   7.5838635
   7.5777040   7.5777040   7.5777040   7.5777040   7.5777040   7.5777040
   7.5777040   7.5777040   7.5777040   7.5777040   7.5777040   7.5777040
   8.3130981   8.3130981   8.3130981   8.3130981   8.3130981   8.3130981
   8.3130981   8.3130981   8.3130981   8.3130981   8.3130981   8.3130981
  18.7442226  18.7442226  18.7442226  18.7442226  18.7442226  18.7442226
 TTTTTTTTTTTTTTTTTTTTTTTTTTTTTT MOQGAD      TELAPSE      407.06 TCPU      163.14
 TTTTTTTTTTTTTTTTTTTTTTTTTTTTTT SHELLXN     TELAPSE      424.77 TCPU      171.70
 TTTTTTTTTTTTTTTTTTTTTTTTTTTTTT MONMO3      TELAPSE      425.99 TCPU      172.91
 NUMERICALLY INTEGRATED DENSITY    707.9999024247
 TTTTTTTTTTTTTTTTTTTTTTTTTTTTTT NUMDFT      TELAPSE      427.91 TCPU      174.84
 CYC   6 ETOT(AU) -5.429808959628E+03 DETOT -2.11E-03 tst  3.08E-06 PX  5.75E-03
 TTTTTTTTTTTTTTTTTTTTTTTTTTTTTT DIIS        TELAPSE      428.49 TCPU      175.42
 DIIS TEST: 0.45489E-02 AT SCF   CYCLE   6 - DIIS ACTIVE - HISTORY:     6 CYCLES
 TTTTTTTTTTTTTTTTTTTTTTTTTTTTTT FDIK        TELAPSE      432.82 TCPU      177.91
 INSULATING STATE
 TOP OF VALENCE BANDS -    BAND    354; K    2; EIG -2.5444357E-01 AU
 TOP OF VALENCE BANDS -    BAND    354; K    1; EIG -2.5460967E-01 AU
 BOTTOM OF VIRTUAL BANDS - BAND    355; K    2; EIG -7.3104889E-02 AU
 DIRECT ENERGY BAND GAP:   4.9345 eV
 BOTTOM OF VIRTUAL BANDS - BAND    355; K    1; EIG -7.3051989E-02 AU
 TTTTTTTTTTTTTTTTTTTTTTTTTTTTTT PDIG        TELAPSE      433.18 TCPU      178.27
 CHARGE NORMALIZATION FACTOR   1.00000000
 TOTAL ATOMIC CHARGES:
   5.8507852   5.8507852   5.8507852   5.8507852   5.8507852   5.8507852
   5.8507852   5.8507852   5.8507852   5.8507852   5.8507852   5.8507852
   6.0123859   6.0123859   6.0123859   6.0123859   6.0123859   6.0123859
   6.0123859   6.0123859   6.0123859   6.0123859   6.0123859   6.0123859
   5.6710408   5.6710408   5.6710408   5.6710408   5.6710408   5.6710408
   5.6710408   5.6710408   5.6710408   5.6710408   5.6710408   5.6710408
   6.0083916   6.0083916   6.0083916   6.0083916   6.0083916   6.0083916
   6.0083916   6.0083916   6.0083916   6.0083916   6.0083916   6.0083916
   0.8795509   0.8795509   0.8795509   0.8795509   0.8795509   0.8795509
   0.8795509   0.8795509   0.8795509   0.8795509   0.8795509   0.8795509
   0.8673844   0.8673844   0.8673844   0.8673844   0.8673844   0.8673844
   0.8673844   0.8673844   0.8673844   0.8673844   0.8673844   0.8673844
   0.8625330   0.8625330   0.8625330   0.8625330   0.8625330   0.8625330
   0.8625330   0.8625330   0.8625330   0.8625330   0.8625330   0.8625330
   7.5809584   7.5809584   7.5809584   7.5809584   7.5809584   7.5809584
   7.5809584   7.5809584   7.5809584   7.5809584   7.5809584   7.5809584
   7.5805659   7.5805659   7.5805659   7.5805659   7.5805659   7.5805659
   7.5805659   7.5805659   7.5805659   7.5805659   7.5805659   7.5805659
   8.3143320   8.3143320   8.3143320   8.3143320   8.3143320   8.3143320
   8.3143320   8.3143320   8.3143320   8.3143320   8.3143320   8.3143320
  18.7441438  18.7441438  18.7441438  18.7441438  18.7441438  18.7441438
 TTTTTTTTTTTTTTTTTTTTTTTTTTTTTT MOQGAD      TELAPSE      433.19 TCPU      178.28
 TTTTTTTTTTTTTTTTTTTTTTTTTTTTTT SHELLXN     TELAPSE      447.12 TCPU      186.83
 TTTTTTTTTTTTTTTTTTTTTTTTTTTTTT MONMO3      TELAPSE      457.17 TCPU      196.87
 NUMERICALLY INTEGRATED DENSITY    707.9999024035
 TTTTTTTTTTTTTTTTTTTTTTTTTTTTTT NUMDFT      TELAPSE      459.10 TCPU      198.81
 CYC   7 ETOT(AU) -5.429809169398E+03 DETOT -2.10E-04 tst  1.55E-07 PX  1.57E-03
 TTTTTTTTTTTTTTTTTTTTTTTTTTTTTT DIIS        TELAPSE      460.60 TCPU      200.31
 DIIS TEST: 0.73205E-03 AT SCF   CYCLE   7 - DIIS ACTIVE - HISTORY:     7 CYCLES
 TTTTTTTTTTTTTTTTTTTTTTTTTTTTTT FDIK        TELAPSE      465.42 TCPU      202.53
 INSULATING STATE
 TOP OF VALENCE BANDS -    BAND    354; K    2; EIG -2.5445733E-01 AU
 TOP OF VALENCE BANDS -    BAND    354; K    1; EIG -2.5462514E-01 AU
 BOTTOM OF VIRTUAL BANDS - BAND    355; K    2; EIG -7.3114961E-02 AU
 DIRECT ENERGY BAND GAP:   4.9346 eV
 BOTTOM OF VIRTUAL BANDS - BAND    355; K    1; EIG -7.3061816E-02 AU
 TTTTTTTTTTTTTTTTTTTTTTTTTTTTTT PDIG        TELAPSE      465.65 TCPU      202.76
 CHARGE NORMALIZATION FACTOR   1.00000000
 TOTAL ATOMIC CHARGES:
   5.8527110   5.8527110   5.8527110   5.8527110   5.8527110   5.8527110
   5.8527110   5.8527110   5.8527110   5.8527110   5.8527110   5.8527110
   6.0140781   6.0140781   6.0140781   6.0140781   6.0140781   6.0140781
   6.0140781   6.0140781   6.0140781   6.0140781   6.0140781   6.0140781
   5.6698850   5.6698850   5.6698850   5.6698850   5.6698850   5.6698850
   5.6698850   5.6698850   5.6698850   5.6698850   5.6698850   5.6698850
   6.0097670   6.0097670   6.0097670   6.0097670   6.0097670   6.0097670
   6.0097670   6.0097670   6.0097670   6.0097670   6.0097670   6.0097670
   0.8792516   0.8792516   0.8792516   0.8792516   0.8792516   0.8792516
   0.8792516   0.8792516   0.8792516   0.8792516   0.8792516   0.8792516
   0.8672154   0.8672154   0.8672154   0.8672154   0.8672154   0.8672154
   0.8672154   0.8672154   0.8672154   0.8672154   0.8672154   0.8672154
   0.8625564   0.8625564   0.8625564   0.8625564   0.8625564   0.8625564
   0.8625564   0.8625564   0.8625564   0.8625564   0.8625564   0.8625564
   7.5813212   7.5813212   7.5813212   7.5813212   7.5813212   7.5813212
   7.5813212   7.5813212   7.5813212   7.5813212   7.5813212   7.5813212
   7.5772109   7.5772109   7.5772109   7.5772109   7.5772109   7.5772109
   7.5772109   7.5772109   7.5772109   7.5772109   7.5772109   7.5772109
   8.3138606   8.3138606   8.3138606   8.3138606   8.3138606   8.3138606
   8.3138606   8.3138606   8.3138606   8.3138606   8.3138606   8.3138606
  18.7442859  18.7442859  18.7442859  18.7442859  18.7442859  18.7442859
 TTTTTTTTTTTTTTTTTTTTTTTTTTTTTT MOQGAD      TELAPSE      465.67 TCPU      202.78
 TTTTTTTTTTTTTTTTTTTTTTTTTTTTTT SHELLXN     TELAPSE      481.90 TCPU      211.34
 TTTTTTTTTTTTTTTTTTTTTTTTTTTTTT MONMO3      TELAPSE      485.43 TCPU      214.87
 NUMERICALLY INTEGRATED DENSITY    707.9999024153
 TTTTTTTTTTTTTTTTTTTTTTTTTTTTTT NUMDFT      TELAPSE      487.36 TCPU      216.80
 CYC   8 ETOT(AU) -5.429809180966E+03 DETOT -1.16E-05 tst  8.62E-08 PX  5.56E-04
 TTTTTTTTTTTTTTTTTTTTTTTTTTTTTT DIIS        TELAPSE      488.78 TCPU      218.22
 DIIS TEST: 0.34529E-03 AT SCF   CYCLE   8 - DIIS ACTIVE - HISTORY:     8 CYCLES
 TTTTTTTTTTTTTTTTTTTTTTTTTTTTTT FDIK        TELAPSE      493.76 TCPU      219.75
 INSULATING STATE
 TOP OF VALENCE BANDS -    BAND    354; K    2; EIG -2.5445438E-01 AU
 TOP OF VALENCE BANDS -    BAND    354; K    1; EIG -2.5462101E-01 AU
 BOTTOM OF VIRTUAL BANDS - BAND    355; K    2; EIG -7.3171307E-02 AU
 DIRECT ENERGY BAND GAP:   4.9330 eV
 BOTTOM OF VIRTUAL BANDS - BAND    355; K    1; EIG -7.3118688E-02 AU
 TTTTTTTTTTTTTTTTTTTTTTTTTTTTTT PDIG        TELAPSE      494.27 TCPU      220.26
 CHARGE NORMALIZATION FACTOR   1.00000000
 TOTAL ATOMIC CHARGES:
   5.8523592   5.8523592   5.8523592   5.8523592   5.8523592   5.8523592
   5.8523592   5.8523592   5.8523592   5.8523592   5.8523592   5.8523592
   6.0130191   6.0130191   6.0130191   6.0130191   6.0130191   6.0130191
   6.0130191   6.0130191   6.0130191   6.0130191   6.0130191   6.0130191
   5.6699674   5.6699674   5.6699674   5.6699674   5.6699674   5.6699674
   5.6699674   5.6699674   5.6699674   5.6699674   5.6699674   5.6699674
   6.0089101   6.0089101   6.0089101   6.0089101   6.0089101   6.0089101
   6.0089101   6.0089101   6.0089101   6.0089101   6.0089101   6.0089101
   0.8792353   0.8792353   0.8792353   0.8792353   0.8792353   0.8792353
   0.8792353   0.8792353   0.8792353   0.8792353   0.8792353   0.8792353
   0.8673603   0.8673603   0.8673603   0.8673603   0.8673603   0.8673603
   0.8673603   0.8673603   0.8673603   0.8673603   0.8673603   0.8673603
   0.8625769   0.8625769   0.8625769   0.8625769   0.8625769   0.8625769
   0.8625769   0.8625769   0.8625769   0.8625769   0.8625769   0.8625769
   7.5811553   7.5811553   7.5811553   7.5811553   7.5811553   7.5811553
   7.5811553   7.5811553   7.5811553   7.5811553   7.5811553   7.5811553
   7.5795147   7.5795147   7.5795147   7.5795147   7.5795147   7.5795147
   7.5795147   7.5795147   7.5795147   7.5795147   7.5795147   7.5795147
   8.3139077   8.3139077   8.3139077   8.3139077   8.3139077   8.3139077
   8.3139077   8.3139077   8.3139077   8.3139077   8.3139077   8.3139077
  18.7439879  18.7439879  18.7439879  18.7439879  18.7439879  18.7439879
 TTTTTTTTTTTTTTTTTTTTTTTTTTTTTT MOQGAD      TELAPSE      494.29 TCPU      220.28
 TTTTTTTTTTTTTTTTTTTTTTTTTTTTTT SHELLXN     TELAPSE      512.37 TCPU      228.81
 TTTTTTTTTTTTTTTTTTTTTTTTTTTTTT MONMO3      TELAPSE      515.37 TCPU      231.81
 NUMERICALLY INTEGRATED DENSITY    707.9999024139
 TTTTTTTTTTTTTTTTTTTTTTTTTTTTTT NUMDFT      TELAPSE      517.40 TCPU      233.84
 CYC   9 ETOT(AU) -5.429809196045E+03 DETOT -1.51E-05 tst  3.06E-08 PX  3.64E-04
 TTTTTTTTTTTTTTTTTTTTTTTTTTTTTT DIIS        TELAPSE      519.09 TCPU      235.53
 DIIS TEST: 0.65797E-04 AT SCF   CYCLE   9 - DIIS ACTIVE - HISTORY:     9 CYCLES
 TTTTTTTTTTTTTTTTTTTTTTTTTTTTTT FDIK        TELAPSE      524.07 TCPU      238.32
 INSULATING STATE
 TOP OF VALENCE BANDS -    BAND    354; K    2; EIG -2.5447661E-01 AU
 TOP OF VALENCE BANDS -    BAND    354; K    1; EIG -2.5464380E-01 AU
 BOTTOM OF VIRTUAL BANDS - BAND    355; K    2; EIG -7.3127619E-02 AU
 DIRECT ENERGY BAND GAP:   4.9348 eV
 BOTTOM OF VIRTUAL BANDS - BAND    355; K    1; EIG -7.3074512E-02 AU
 TTTTTTTTTTTTTTTTTTTTTTTTTTTTTT PDIG        TELAPSE      524.30 TCPU      238.55
 CHARGE NORMALIZATION FACTOR   1.00000000
 TOTAL ATOMIC CHARGES:
   5.8519233   5.8519233   5.8519233   5.8519233   5.8519233   5.8519233
   5.8519233   5.8519233   5.8519233   5.8519233   5.8519233   5.8519233
   6.0133457   6.0133457   6.0133457   6.0133457   6.0133457   6.0133457
   6.0133457   6.0133457   6.0133457   6.0133457   6.0133457   6.0133457
   5.6701864   5.6701864   5.6701864   5.6701864   5.6701864   5.6701864
   5.6701864   5.6701864   5.6701864   5.6701864   5.6701864   5.6701864
   6.0091473   6.0091473   6.0091473   6.0091473   6.0091473   6.0091473
   6.0091473   6.0091473   6.0091473   6.0091473   6.0091473   6.0091473
   0.8793595   0.8793595   0.8793595   0.8793595   0.8793595   0.8793595
   0.8793595   0.8793595   0.8793595   0.8793595   0.8793595   0.8793595
   0.8672823   0.8672823   0.8672823   0.8672823   0.8672823   0.8672823
   0.8672823   0.8672823   0.8672823   0.8672823   0.8672823   0.8672823
   0.8625463   0.8625463   0.8625463   0.8625463   0.8625463   0.8625463
   0.8625463   0.8625463   0.8625463   0.8625463   0.8625463   0.8625463
   7.5814716   7.5814716   7.5814716   7.5814716   7.5814716   7.5814716
   7.5814716   7.5814716   7.5814716   7.5814716   7.5814716   7.5814716
   7.5787407   7.5787407   7.5787407   7.5787407   7.5787407   7.5787407
   7.5787407   7.5787407   7.5787407   7.5787407   7.5787407   7.5787407
   8.3139682   8.3139682   8.3139682   8.3139682   8.3139682   8.3139682
   8.3139682   8.3139682   8.3139682   8.3139682   8.3139682   8.3139682
  18.7440573  18.7440573  18.7440573  18.7440573  18.7440573  18.7440573
 TTTTTTTTTTTTTTTTTTTTTTTTTTTTTT MOQGAD      TELAPSE      524.32 TCPU      238.57
 TTTTTTTTTTTTTTTTTTTTTTTTTTTTTT SHELLXN     TELAPSE      542.12 TCPU      247.10
 TTTTTTTTTTTTTTTTTTTTTTTTTTTTTT MONMO3      TELAPSE      544.94 TCPU      249.92
 NUMERICALLY INTEGRATED DENSITY    707.9999024162
 TTTTTTTTTTTTTTTTTTTTTTTTTTTTTT NUMDFT      TELAPSE      546.88 TCPU      251.86
 CYC  10 ETOT(AU) -5.429809197017E+03 DETOT -9.72E-07 tst  5.98E-09 PX  1.13E-04
 TTTTTTTTTTTTTTTTTTTTTTTTTTTTTT DIIS        TELAPSE      549.52 TCPU      254.50
 DIIS TEST: 0.16317E-04 AT SCF   CYCLE  10 - DIIS ACTIVE - HISTORY:    10 CYCLES
 TTTTTTTTTTTTTTTTTTTTTTTTTTTTTT FDIK        TELAPSE      558.72 TCPU      259.55
 INSULATING STATE
 TOP OF VALENCE BANDS -    BAND    354; K    2; EIG -2.5446687E-01 AU
 TOP OF VALENCE BANDS -    BAND    354; K    1; EIG -2.5463383E-01 AU
 BOTTOM OF VIRTUAL BANDS - BAND    355; K    2; EIG -7.3147812E-02 AU
 DIRECT ENERGY BAND GAP:   4.9339 eV
 BOTTOM OF VIRTUAL BANDS - BAND    355; K    1; EIG -7.3095054E-02 AU
 TTTTTTTTTTTTTTTTTTTTTTTTTTTTTT PDIG        TELAPSE      559.69 TCPU      260.52
 CHARGE NORMALIZATION FACTOR   1.00000000
 TOTAL ATOMIC CHARGES:
   5.8522483   5.8522483   5.8522483   5.8522483   5.8522483   5.8522483
   5.8522483   5.8522483   5.8522483   5.8522483   5.8522483   5.8522483
   6.0133096   6.0133096   6.0133096   6.0133096   6.0133096   6.0133096
   6.0133096   6.0133096   6.0133096   6.0133096   6.0133096   6.0133096
   5.6701244   5.6701244   5.6701244   5.6701244   5.6701244   5.6701244
   5.6701244   5.6701244   5.6701244   5.6701244   5.6701244   5.6701244
   6.0091577   6.0091577   6.0091577   6.0091577   6.0091577   6.0091577
   6.0091577   6.0091577   6.0091577   6.0091577   6.0091577   6.0091577
   0.8792823   0.8792823   0.8792823   0.8792823   0.8792823   0.8792823
   0.8792823   0.8792823   0.8792823   0.8792823   0.8792823   0.8792823
   0.8673129   0.8673129   0.8673129   0.8673129   0.8673129   0.8673129
   0.8673129   0.8673129   0.8673129   0.8673129   0.8673129   0.8673129
   0.8625531   0.8625531   0.8625531   0.8625531   0.8625531   0.8625531
   0.8625531   0.8625531   0.8625531   0.8625531   0.8625531   0.8625531
   7.5811478   7.5811478   7.5811478   7.5811478   7.5811478   7.5811478
   7.5811478   7.5811478   7.5811478   7.5811478   7.5811478   7.5811478
   7.5789228   7.5789228   7.5789228   7.5789228   7.5789228   7.5789228
   7.5789228   7.5789228   7.5789228   7.5789228   7.5789228   7.5789228
   8.3139341   8.3139341   8.3139341   8.3139341   8.3139341   8.3139341
   8.3139341   8.3139341   8.3139341   8.3139341   8.3139341   8.3139341
  18.7440142  18.7440142  18.7440142  18.7440142  18.7440142  18.7440142
 TTTTTTTTTTTTTTTTTTTTTTTTTTTTTT MOQGAD      TELAPSE      559.71 TCPU      260.54
 TTTTTTTTTTTTTTTTTTTTTTTTTTTTTT SHELLXN     TELAPSE      575.14 TCPU      269.09
 TTTTTTTTTTTTTTTTTTTTTTTTTTTTTT MONMO3      TELAPSE      582.69 TCPU      276.64
 NUMERICALLY INTEGRATED DENSITY    707.9999024132
 TTTTTTTTTTTTTTTTTTTTTTTTTTTTTT NUMDFT      TELAPSE      584.63 TCPU      278.58
 CYC  11 ETOT(AU) -5.429809197651E+03 DETOT -6.34E-07 tst  1.55E-09 PX  7.79E-05
 TTTTTTTTTTTTTTTTTTTTTTTTTTTTTT DIIS        TELAPSE      587.68 TCPU      281.63
 DIIS TEST: 0.44902E-05 AT SCF   CYCLE  11 - DIIS ACTIVE - HISTORY:    11 CYCLES
 TTTTTTTTTTTTTTTTTTTTTTTTTTTTTT FDIK        TELAPSE      592.82 TCPU      284.31
 INSULATING STATE
 TOP OF VALENCE BANDS -    BAND    354; K    2; EIG -2.5446497E-01 AU
 TOP OF VALENCE BANDS -    BAND    354; K    1; EIG -2.5463199E-01 AU
 BOTTOM OF VIRTUAL BANDS - BAND    355; K    2; EIG -7.3145992E-02 AU
 DIRECT ENERGY BAND GAP:   4.9339 eV
 BOTTOM OF VIRTUAL BANDS - BAND    355; K    1; EIG -7.3093063E-02 AU
 TTTTTTTTTTTTTTTTTTTTTTTTTTTTTT PDIG        TELAPSE      593.05 TCPU      284.54
 CHARGE NORMALIZATION FACTOR   1.00000000
 TOTAL ATOMIC CHARGES:
   5.8521544   5.8521544   5.8521544   5.8521544   5.8521544   5.8521544
   5.8521544   5.8521544   5.8521544   5.8521544   5.8521544   5.8521544
   6.0132845   6.0132845   6.0132845   6.0132845   6.0132845   6.0132845
   6.0132845   6.0132845   6.0132845   6.0132845   6.0132845   6.0132845
   5.6700107   5.6700107   5.6700107   5.6700107   5.6700107   5.6700107
   5.6700107   5.6700107   5.6700107   5.6700107   5.6700107   5.6700107
   6.0091069   6.0091069   6.0091069   6.0091069   6.0091069   6.0091069
   6.0091069   6.0091069   6.0091069   6.0091069   6.0091069   6.0091069
   0.8792999   0.8792999   0.8792999   0.8792999   0.8792999   0.8792999
   0.8792999   0.8792999   0.8792999   0.8792999   0.8792999   0.8792999
   0.8673036   0.8673036   0.8673036   0.8673036   0.8673036   0.8673036
   0.8673036   0.8673036   0.8673036   0.8673036   0.8673036   0.8673036
   0.8625567   0.8625567   0.8625567   0.8625567   0.8625567   0.8625567
   0.8625567   0.8625567   0.8625567   0.8625567   0.8625567   0.8625567
   7.5814110   7.5814110   7.5814110   7.5814110   7.5814110   7.5814110
   7.5814110   7.5814110   7.5814110   7.5814110   7.5814110   7.5814110
   7.5788990   7.5788990   7.5788990   7.5788990   7.5788990   7.5788990
   7.5788990   7.5788990   7.5788990   7.5788990   7.5788990   7.5788990
   8.3139610   8.3139610   8.3139610   8.3139610   8.3139610   8.3139610
   8.3139610   8.3139610   8.3139610   8.3139610   8.3139610   8.3139610
  18.7440249  18.7440249  18.7440249  18.7440249  18.7440249  18.7440249
 TTTTTTTTTTTTTTTTTTTTTTTTTTTTTT MOQGAD      TELAPSE      593.07 TCPU      284.55
 TTTTTTTTTTTTTTTTTTTTTTTTTTTTTT SHELLXN     TELAPSE      610.74 TCPU      293.06
 TTTTTTTTTTTTTTTTTTTTTTTTTTTTTT MONMO3      TELAPSE      613.48 TCPU      295.80
 NUMERICALLY INTEGRATED DENSITY    707.9999024162
 TTTTTTTTTTTTTTTTTTTTTTTTTTTTTT NUMDFT      TELAPSE      615.51 TCPU      297.83
 CYC  12 ETOT(AU) -5.429809197807E+03 DETOT -1.56E-07 tst  4.58E-10 PX  4.17E-05
 TTTTTTTTTTTTTTTTTTTTTTTTTTTTTT DIIS        TELAPSE      617.48 TCPU      299.80
 DIIS TEST: 0.14767E-05 AT SCF   CYCLE  12 - DIIS ACTIVE - HISTORY:    12 CYCLES
 TTTTTTTTTTTTTTTTTTTTTTTTTTTTTT FDIK        TELAPSE      623.23 TCPU      303.20
 INSULATING STATE
 TOP OF VALENCE BANDS -    BAND    354; K    2; EIG -2.5446976E-01 AU
 TOP OF VALENCE BANDS -    BAND    354; K    1; EIG -2.5463681E-01 AU
 BOTTOM OF VIRTUAL BANDS - BAND    355; K    2; EIG -7.3140462E-02 AU
 DIRECT ENERGY BAND GAP:   4.9342 eV
 BOTTOM OF VIRTUAL BANDS - BAND    355; K    1; EIG -7.3087574E-02 AU
 TTTTTTTTTTTTTTTTTTTTTTTTTTTTTT PDIG        TELAPSE      623.46 TCPU      303.43
 CHARGE NORMALIZATION FACTOR   1.00000000
 TOTAL ATOMIC CHARGES:
   5.8521245   5.8521245   5.8521245   5.8521245   5.8521245   5.8521245
   5.8521245   5.8521245   5.8521245   5.8521245   5.8521245   5.8521245
   6.0133186   6.0133186   6.0133186   6.0133186   6.0133186   6.0133186
   6.0133186   6.0133186   6.0133186   6.0133186   6.0133186   6.0133186
   5.6701123   5.6701123   5.6701123   5.6701123   5.6701123   5.6701123
   5.6701123   5.6701123   5.6701123   5.6701123   5.6701123   5.6701123
   6.0091493   6.0091493   6.0091493   6.0091493   6.0091493   6.0091493
   6.0091493   6.0091493   6.0091493   6.0091493   6.0091493   6.0091493
   0.8793083   0.8793083   0.8793083   0.8793083   0.8793083   0.8793083
   0.8793083   0.8793083   0.8793083   0.8793083   0.8793083   0.8793083
   0.8673019   0.8673019   0.8673019   0.8673019   0.8673019   0.8673019
   0.8673019   0.8673019   0.8673019   0.8673019   0.8673019   0.8673019
   0.8625503   0.8625503   0.8625503   0.8625503   0.8625503   0.8625503
   0.8625503   0.8625503   0.8625503   0.8625503   0.8625503   0.8625503
   7.5812874   7.5812874   7.5812874   7.5812874   7.5812874   7.5812874
   7.5812874   7.5812874   7.5812874   7.5812874   7.5812874   7.5812874
   7.5788887   7.5788887   7.5788887   7.5788887   7.5788887   7.5788887
   7.5788887   7.5788887   7.5788887   7.5788887   7.5788887   7.5788887
   8.3139489   8.3139489   8.3139489   8.3139489   8.3139489   8.3139489
   8.3139489   8.3139489   8.3139489   8.3139489   8.3139489   8.3139489
  18.7440197  18.7440197  18.7440197  18.7440197  18.7440197  18.7440197
 TTTTTTTTTTTTTTTTTTTTTTTTTTTTTT MOQGAD      TELAPSE      623.47 TCPU      303.45
 TTTTTTTTTTTTTTTTTTTTTTTTTTTTTT SHELLXN     TELAPSE      637.97 TCPU      311.96
 TTTTTTTTTTTTTTTTTTTTTTTTTTTTTT MONMO3      TELAPSE      649.90 TCPU      323.89
 NUMERICALLY INTEGRATED DENSITY    707.9999024152
 TTTTTTTTTTTTTTTTTTTTTTTTTTTTTT NUMDFT      TELAPSE      651.83 TCPU      325.83
 CYC  13 ETOT(AU) -5.429809197814E+03 DETOT -7.68E-09 tst  5.84E-11 PX  1.99E-05
 TTTTTTTTTTTTTTTTTTTTTTTTTTTTTT DIIS        TELAPSE      652.96 TCPU      326.95
 DIIS TEST: 0.16739E-06 AT SCF   CYCLE  13 - DIIS ACTIVE - HISTORY:    13 CYCLES
 TTTTTTTTTTTTTTTTTTTTTTTTTTTTTT FDIK        TELAPSE      657.33 TCPU      329.41
 INSULATING STATE
 TOP OF VALENCE BANDS -    BAND    354; K    2; EIG -2.5446732E-01 AU
 TOP OF VALENCE BANDS -    BAND    354; K    1; EIG -2.5463434E-01 AU
 BOTTOM OF VIRTUAL BANDS - BAND    355; K    2; EIG -7.3144342E-02 AU
 DIRECT ENERGY BAND GAP:   4.9341 eV
 BOTTOM OF VIRTUAL BANDS - BAND    355; K    1; EIG -7.3091459E-02 AU
 TTTTTTTTTTTTTTTTTTTTTTTTTTTTTT PDIG        TELAPSE      657.56 TCPU      329.65
 CHARGE NORMALIZATION FACTOR   1.00000000
 TOTAL ATOMIC CHARGES:
   5.8521485   5.8521485   5.8521485   5.8521485   5.8521485   5.8521485
   5.8521485   5.8521485   5.8521485   5.8521485   5.8521485   5.8521485
   6.0133000   6.0133000   6.0133000   6.0133000   6.0133000   6.0133000
   6.0133000   6.0133000   6.0133000   6.0133000   6.0133000   6.0133000
   5.6700849   5.6700849   5.6700849   5.6700849   5.6700849   5.6700849
   5.6700849   5.6700849   5.6700849   5.6700849   5.6700849   5.6700849
   6.0091285   6.0091285   6.0091285   6.0091285   6.0091285   6.0091285
   6.0091285   6.0091285   6.0091285   6.0091285   6.0091285   6.0091285
   0.8793016   0.8793016   0.8793016   0.8793016   0.8793016   0.8793016
   0.8793016   0.8793016   0.8793016   0.8793016   0.8793016   0.8793016
   0.8673036   0.8673036   0.8673036   0.8673036   0.8673036   0.8673036
   0.8673036   0.8673036   0.8673036   0.8673036   0.8673036   0.8673036
   0.8625534   0.8625534   0.8625534   0.8625534   0.8625534   0.8625534
   0.8625534   0.8625534   0.8625534   0.8625534   0.8625534   0.8625534
   7.5813208   7.5813208   7.5813208   7.5813208   7.5813208   7.5813208
   7.5813208   7.5813208   7.5813208   7.5813208   7.5813208   7.5813208
   7.5788900   7.5788900   7.5788900   7.5788900   7.5788900   7.5788900
   7.5788900   7.5788900   7.5788900   7.5788900   7.5788900   7.5788900
   8.3139588   8.3139588   8.3139588   8.3139588   8.3139588   8.3139588
   8.3139588   8.3139588   8.3139588   8.3139588   8.3139588   8.3139588
  18.7440200  18.7440200  18.7440200  18.7440200  18.7440200  18.7440200
 TTTTTTTTTTTTTTTTTTTTTTTTTTTTTT MOQGAD      TELAPSE      657.57 TCPU      329.66
 TTTTTTTTTTTTTTTTTTTTTTTTTTTTTT SHELLXN     TELAPSE      666.15 TCPU      338.17
 +++ ENERGIES IN A.U. +++
 ::: EXT EL-POLE                                  -6.0493372228300E+03
 ::: EXT EL-SPHEROPOLE                             5.0783594783309E+01
 ::: BIELET ZONE E-E                               1.0379274248353E+04
 ::: TOTAL E-E                                     4.3807206203060E+03
 ::: TOTAL E-N + N-E                              -1.5594598595185E+04
 ::: TOTAL N-N                                     1.3070945006805E+03
 ::: KINETIC ENERGY                                4.9728312613205E+03
 ::: PSEUDO TOTAL   ENERGY                        -4.9339522128783E+03
 ::: VIRIAL COEFFICIENT                            1.0039244875537E+00
 TTTTTTTTTTTTTTTTTTTTTTTTTTTTTT MONMO3      TELAPSE      667.59 TCPU      339.61
 NUMERICALLY INTEGRATED DENSITY    707.9999024150
 TTTTTTTTTTTTTTTTTTTTTTTTTTTTTT NUMDFT      TELAPSE      669.82 TCPU      341.84
 CYC  14 ETOT(AU) -5.429809197853E+03 DETOT -3.83E-08 tst  2.61E-11 PX  1.99E-05

 == SCF ENDED - CONVERGENCE ON ENERGY      E(AU) -5.4298091978527E+03 CYCLES  14


 ENERGY EXPRESSION=HARTREE+FOCK EXCH*0.27000+(M06        EXCH)*0.73000+M06        CORR


 TOTAL ENERGY(DFT)(AU)( 14) -5.4298091978527E+03 DE-3.8E-08 tester 2.6E-11
 TTTTTTTTTTTTTTTTTTTTTTTTTTTTTT EDFT        TELAPSE      669.83 TCPU      341.85

 *******************************************************************************
 *                             FORCE CALCULATION                               *
 *******************************************************************************

 TTTTTTTTTTTTTTTTTTTTTTTTTTTTTT NUMDFG      TELAPSE      685.56 TCPU      357.57
 INFORMATION **** EXCPOG **** EXCH. BIPO BUFFER LENGTH (WORDS) =    16000000
 WARNING **** EXCPOG **** EXCH. BIPO BUFFER TOO SMALL - TO AVOID I/O SET EXCHSIZE =     7189875
 WARNING **** GENPOG **** COULOMB BIPO BUFFER TOO SMALL - TO AVOID I/O SET BIPOSIZE =     5361300
 INFORMATION **** GENPOG **** BIPO BUFFER LENGTH (WORDS) =     4000000
 TTTTTTTTTTTTTTTTTTTTTTTTTTTTTT SHELXG      TELAPSE      758.74 TCPU      416.52


 D3 DISPERSION ENERGY (AU)       -7.9748467651320E-02
 TOTAL ENERGY + DISP (AU)        -5.4298889463203E+03

 CARTESIAN FORCES IN HARTREE/BOHR (ANALYTICAL)
   ATOM                     X                   Y                   Z
   1   6            -7.443663161588E-05 -5.199881180395E-05 -2.542207728817E-05
   2   6             7.443663161055E-05  5.199881179596E-05 -2.542207729350E-05
   3   6            -7.443663161766E-05  5.199881180307E-05  2.542207729528E-05
   4   6             7.443663159989E-05 -5.199881179951E-05  2.542207727263E-05
   5   6            -2.542207728551E-05 -7.443663160345E-05 -5.199881178974E-05
   6   6            -5.199881180751E-05 -2.542207728329E-05 -7.443663161055E-05
   7   6             2.542207727485E-05  7.443663160700E-05 -5.199881179774E-05
   8   6             5.199881179063E-05 -2.542207730105E-05  7.443663161588E-05
   9   6            -2.542207731260E-05  7.443663162299E-05  5.199881179951E-05
  10   6             5.199881180040E-05  2.542207730238E-05 -7.443663161943E-05
  11   6             2.542207731215E-05 -7.443663162121E-05  5.199881181017E-05
  12   6            -5.199881181106E-05  2.542207726552E-05  7.443663160167E-05
  13   6             2.216969278024E-05 -2.561988009120E-05 -2.436907164061E-05
  14   6            -2.216969277669E-05  2.561988011518E-05 -2.436907165304E-05
  15   6             2.216969276780E-05  2.561988011252E-05  2.436907163883E-05
  16   6            -2.216969276780E-05 -2.561988010186E-05  2.436907164594E-05
  17   6            -2.436907164505E-05  2.216969278557E-05 -2.561988010008E-05
  18   6            -2.561988009386E-05 -2.436907165304E-05  2.216969278379E-05
  19   6             2.436907164682E-05 -2.216969276603E-05 -2.561988007166E-05
  20   6             2.561988009830E-05 -2.436907167791E-05 -2.216969277491E-05
  21   6            -2.436907165482E-05 -2.216969274826E-05  2.561988010097E-05
  22   6             2.561988009830E-05  2.436907163705E-05  2.216969276425E-05
  23   6             2.436907164327E-05  2.216969277669E-05  2.561988011252E-05
  24   6            -2.561988009653E-05  2.436907162817E-05 -2.216969278557E-05
  25   6            -5.536451318999E-05  3.418086578125E-05 -2.117873876650E-05
  26   6             5.536451316956E-05 -3.418086578533E-05 -2.117873874008E-05
  27   6            -5.536451318733E-05 -3.418086580162E-05  2.117873874674E-05
  28   6             5.536451318378E-05  3.418086578533E-05  2.117873877205E-05
  29   6            -2.117873875473E-05 -5.536451320154E-05  3.418086579610E-05
  30   6             3.418086578999E-05 -2.117873877050E-05 -5.536451318111E-05
  31   6             2.117873875540E-05  5.536451316601E-05  3.418086579274E-05
  32   6            -3.418086577350E-05 -2.117873873786E-05  5.536451317045E-05
  33   6            -2.117873874785E-05  5.536451317489E-05 -3.418086576631E-05
  34   6            -3.418086579676E-05  2.117873876251E-05 -5.536451318999E-05
  35   6             2.117873876584E-05 -5.536451317489E-05 -3.418086579055E-05
  36   6             3.418086582629E-05  2.117873880225E-05  5.536451316512E-05
  37   6             6.462733839463E-05  4.834514832908E-07  2.842719495533E-05
  38   6            -6.462733841595E-05 -4.834515348051E-07  2.842719497398E-05
  39   6             6.462733842305E-05 -4.834514939489E-07 -2.842719494822E-05
  40   6            -6.462733839108E-05  4.834514886198E-07 -2.842719496332E-05
  41   6             2.842719496776E-05  6.462733839285E-05  4.834514797381E-07
  42   6             4.834514815144E-07  2.842719497220E-05  6.462733838930E-05
  43   6            -2.842719494822E-05 -6.462733839108E-05  4.834514797381E-07
  44   6            -4.834515188179E-07  2.842719497753E-05 -6.462733839996E-05
  45   6             2.842719495355E-05 -6.462733840351E-05 -4.834515152652E-07
  46   6            -4.834515028307E-07 -2.842719495355E-05  6.462733841950E-05
  47   6            -2.842719494200E-05  6.462733841950E-05 -4.834515081598E-07
  48   6             4.834514815144E-07 -2.842719495000E-05 -6.462733839818E-05
  49   1             6.450660269319E-05 -3.605517612359E-05 -2.814292616987E-05
  50   1            -6.450660269364E-05  3.605517612693E-05 -2.814292617270E-05
  51   1             6.450660269275E-05  3.605517612626E-05  2.814292617237E-05
  52   1            -6.450660269497E-05 -3.605517612737E-05  2.814292617143E-05
  53   1            -2.814292617248E-05  6.450660269319E-05 -3.605517612715E-05
  54   1            -3.605517612715E-05 -2.814292617287E-05  6.450660269319E-05
  55   1             2.814292617215E-05 -6.450660269497E-05 -3.605517612737E-05
  56   1             3.605517612715E-05 -2.814292617237E-05 -6.450660269275E-05
  57   1            -2.814292617309E-05 -6.450660269230E-05  3.605517612493E-05
  58   1             3.605517612648E-05  2.814292617215E-05  6.450660269319E-05
  59   1             2.814292617237E-05  6.450660269408E-05  3.605517612471E-05
  60   1            -3.605517612626E-05  2.814292617104E-05 -6.450660269497E-05
  61   1             4.905437904013E-05  6.581139864625E-06  4.709200089126E-05
  62   1            -4.905437904634E-05 -6.581139865292E-06  4.709200089348E-05
  63   1             4.905437904279E-05 -6.581139865514E-06 -4.709200088771E-05
  64   1            -4.905437904279E-05  6.581139864847E-06 -4.709200089348E-05
  65   1             4.709200089104E-05  4.905437904279E-05  6.581139864847E-06
  66   1             6.581139865514E-06  4.709200089370E-05  4.905437904146E-05
  67   1            -4.709200089370E-05 -4.905437904190E-05  6.581139865292E-06
  68   1            -6.581139865069E-06  4.709200089281E-05 -4.905437904457E-05
  69   1             4.709200089170E-05 -4.905437904457E-05 -6.581139865292E-06
  70   1            -6.581139865736E-06 -4.709200089081E-05  4.905437904545E-05
  71   1            -4.709200089170E-05  4.905437904723E-05 -6.581139865069E-06
  72   1             6.581139866180E-06 -4.709200088926E-05 -4.905437904190E-05
  73   1            -2.176459580827E-05  1.774678498823E-05  1.644017568914E-05
  74   1             2.176459579939E-05 -1.774678497690E-05  1.644017569002E-05
  75   1            -2.176459581094E-05 -1.774678498445E-05 -1.644017569302E-05
  76   1             2.176459580694E-05  1.774678499356E-05 -1.644017568836E-05
  77   1             1.644017568914E-05 -2.176459580872E-05  1.774678499422E-05
  78   1             1.774678499200E-05  1.644017569002E-05 -2.176459580694E-05
  79   1            -1.644017568958E-05  2.176459580694E-05  1.774678498934E-05
  80   1            -1.774678497934E-05  1.644017568936E-05  2.176459580117E-05
  81   1             1.644017568847E-05  2.176459580472E-05 -1.774678498090E-05
  82   1            -1.774678498734E-05 -1.644017569302E-05 -2.176459581049E-05
  83   1            -1.644017569113E-05 -2.176459580738E-05 -1.774678498423E-05
  84   1             1.774678499000E-05 -1.644017568936E-05  2.176459580738E-05
  85   7            -1.420087503501E-05  2.868698077751E-05  2.270891623501E-05
  86   7             1.420087503390E-05 -2.868698076330E-05  2.270891622169E-05
  87   7            -1.420087501969E-05 -2.868698078728E-05 -2.270891622924E-05
  88   7             1.420087500836E-05  2.868698081127E-05 -2.270891622747E-05
  89   7             2.270891623679E-05 -1.420087503012E-05  2.868698078062E-05
  90   7             2.868698078773E-05  2.270891623901E-05 -1.420087502879E-05
  91   7            -2.270891622125E-05  1.420087500770E-05  2.868698078329E-05
  92   7            -2.868698073932E-05  2.270891621681E-05  1.420087501680E-05
  93   7             2.270891620570E-05  1.420087500104E-05 -2.868698074820E-05
  94   7            -2.868698079794E-05 -2.270891623546E-05 -1.420087500925E-05
  95   7            -2.270891623635E-05 -1.420087502924E-05 -2.868698080061E-05
  96   7             2.868698079972E-05 -2.270891625988E-05  1.420087504211E-05
  97   7            -1.061859797651E-04 -2.401326862600E-05 -7.576640113971E-05
  98   7             1.061859797664E-04  2.401326863222E-05 -7.576640111395E-05
  99   7            -1.061859797562E-04  2.401326864465E-05  7.576640114149E-05
 100   7             1.061859797651E-04 -2.401326863399E-05  7.576640113527E-05
 101   7            -7.576640115081E-05 -1.061859797655E-04 -2.401326864288E-05
 102   7            -2.401326861889E-05 -7.576640113749E-05 -1.061859797638E-04
 103   7             7.576640113971E-05  1.061859797775E-04 -2.401326863399E-05
 104   7             2.401326862334E-05 -7.576640111973E-05  1.061859797731E-04
 105   7            -7.576640110685E-05  1.061859797491E-04  2.401326862245E-05
 106   7             2.401326862689E-05  7.576640110907E-05 -1.061859797549E-04
 107   7             7.576640111573E-05 -1.061859797624E-04  2.401326863488E-05
 108   7            -2.401326863843E-05  7.576640114682E-05  1.061859797664E-04
 109   8             6.237275215426E-05  3.287565769616E-05  5.197547034186E-05
 110   8            -6.237275212229E-05 -3.287565772681E-05  5.197547035696E-05
 111   8             6.237275213650E-05 -3.287565771659E-05 -5.197547035785E-05
 112   8            -6.237275213294E-05  3.287565769994E-05 -5.197547033298E-05
 113   8             5.197547034363E-05  6.237275214360E-05  3.287565769372E-05
 114   8             3.287565770438E-05  5.197547034808E-05  6.237275215426E-05
 115   8            -5.197547034008E-05 -6.237275214360E-05  3.287565770127E-05
 116   8            -3.287565772903E-05  5.197547036229E-05 -6.237275213294E-05
 117   8             5.197547037117E-05 -6.237275214005E-05 -3.287565773125E-05
 118   8            -3.287565772170E-05 -5.197547036495E-05  6.237275213650E-05
 119   8            -5.197547037028E-05  6.237275214716E-05 -3.287565772059E-05
 120   8             3.287565770593E-05 -5.197547033475E-05 -6.237275213650E-05
 121 230            -1.111366973866E-14  6.939693640406E-06 -1.998401444325E-15
 122 230            -1.641673952162E-15 -6.939693612873E-06 -1.961394010171E-14
 123 230             3.101598911915E-15  5.485239861593E-15  6.939693654839E-06
 124 230             6.939693668162E-06  4.166742447752E-15 -2.886579864025E-15
 125 230            -6.939693625085E-06 -3.553893705360E-15  2.368475785867E-15
 126 230            -1.350771346627E-14 -1.298147135666E-14 -6.939693639074E-06

 RESULTANT FORCE    -7.063224223348E-15 -1.587618925214E-14  2.216745362304E-14

 ATOMIC PART

 SYMMETRY ALLOWED FORCES (ANALYTICAL) (DIRECTION, FORCE)

    1 -5.9685150E-06    2 -1.0363636E-04    3 -3.0970232E-04    4 -1.4431729E-04
    5 -1.3414812E-06    6 -8.4511985E-06    7  1.3673328E-04    8 -1.8653881E-04
    9 -5.1889127E-05   10 -7.1433384E-05   11  1.7111740E-04   12  1.5948821E-04
   13 -2.5740941E-04   14  6.2615616E-05   15  6.9691478E-05   16  9.2375234E-06
   17  1.9326252E-04   18  1.3627863E-04   19  1.1190311E-04   20 -9.3776917E-06
   21 -9.8415864E-06   22  1.3119354E-04   23  3.5779273E-06   24  3.5483567E-05
   25  1.2812620E-05   26 -3.3050951E-04   27 -3.1892172E-04   28  4.4956752E-05
   29  1.8872402E-04   30  2.3331000E-04   31  1.6998708E-05

 CELL PART

 GRADIENT WITH RESPECT TO THE CELL PARAMETER IN HARTREE/BOHR
ORDER: -D/DA1X, -D/DA1Y, -D/DA1Z
       -D/DA2X, -D/DA2Y, -D/DA2Z
       -D/DA3X, -D/DA3Y, -D/DA3Z
  0.643764391407E-14 -0.341344808579E-04 -0.341344808152E-04
 -0.341344807815E-04  0.755251159155E-14 -0.341344808774E-04
 -0.341344805967E-04 -0.341344807566E-04 -0.151090944184E-15

STRESS TENSOR, IN HARTREE/BOHR^3:
ORDER: 11 12 13
       21 22 23
       31 32 33
  0.655536010916E-07 -0.183574728779E-15  0.171211551035E-15
 -0.104477198349E-15  0.655536013195E-07  0.899729732485E-16
  0.598446987549E-16 -0.595545359845E-16  0.655536013871E-07

PRESSURE FROM THE STRESS TENSOR,
IN HARTREE/BOHR^3: -0.65554E-07
PRESSURE IN GIGAPASCAL: -0.1929E-02
CONVERSION FACTOR: 1 HARTREE/BOHR^3= 29421 GIGAPASCAL
WHEN USING VALUES FOR BOHR RADIUS AND HARTREE
FROM IUPAC WEBSITE, APRIL 2009
ENTHALPY: -5.4298900478766E+03

 SYMMETRY ALLOWED FORCES (ANALYTICAL) (DIRECTION, FORCE)

    1 -1.9079514E-03
 TTTTTTTTTTTTTTTTTTTTTTTTTTTTTT TOTGRA_C    TELAPSE      778.94 TCPU      436.73
 TTTTTTTTTTTTTTTTTTTTTTTTTTTTTT SMAT        TELAPSE      868.00 TCPU      466.71
 TTTTTTTTTTTTTTTTTTTTTTTTTTTTTT POLAR2      TELAPSE      868.74 TCPU      467.45

 CELL FORCES OF CENTRAL POINT

 |  6.43764E-15 -3.41345E-05 -3.41345E-05 |
 | -3.41345E-05  7.55251E-15 -3.41345E-05 |
 | -3.41345E-05 -3.41345E-05 -1.51091E-16 |

 ENERGY OF CENTRAL POINT:   -0.5429888946E+04


 VOLUME OF THE CELL: **********

 DENSITY OF THE CRYSTAL =          1.0162 g/cm^3

 STRAIN MATRIX   4 :

  | 0 0 0 |
  | 0 0 1 |
  | 0 1 0 |
  
 *******************************************************************************
 LATTICE PARAMETERS (ANGSTROMS AND DEGREES) - BOHR = 0.5291772083 ANGSTROM
 PRIMITIVE CELL - CENTRING CODE 6/0 VOLUME=  2490.081200 - DENSITY  1.016 g/cm^3
         A              B              C           ALPHA      BETA       GAMMA 
    14.78921537    14.78921537    14.78921537   109.471221 109.471221 109.471221
 *******************************************************************************
 ATOMS IN THE ASYMMETRIC UNIT   11 - ATOMS IN THE UNIT CELL:  126
     ATOM                 X/A                 Y/B                 Z/C    
 *******************************************************************************
      1 T   6 C     1.859033064596E-02 -4.810598348537E-01  3.514372863871E-01
      2 F   6 C     1.675028787592E-01 -3.328469557411E-01 -3.514372863871E-01
      3 F   6 C    -1.859033064596E-02  3.328469557411E-01 -4.996501654997E-01
      4 F   6 C    -1.675028787592E-01  4.810598348537E-01  4.996501654997E-01
      5 F   6 C     3.514372863871E-01  1.859033064596E-02 -4.810598348537E-01
      6 F   6 C    -4.810598348537E-01  3.514372863871E-01  1.859033064596E-02
      7 F   6 C     4.996501654997E-01 -1.675028787592E-01  4.810598348537E-01
      8 F   6 C    -3.328469557411E-01 -3.514372863871E-01  1.675028787592E-01
      9 F   6 C    -3.514372863871E-01  1.675028787592E-01 -3.328469557411E-01
     10 F   6 C     3.328469557411E-01 -4.996501654997E-01 -1.859033064596E-02
     11 F   6 C    -4.996501654997E-01 -1.859033064596E-02  3.328469557411E-01
     12 F   6 C     4.810598348537E-01  4.996501654997E-01 -1.675028787592E-01
     13 T   6 C     7.091611295622E-02 -2.046141786446E-01  4.364188351404E-01
     14 F   6 C     3.589669862149E-01 -3.655027221842E-01 -4.364188351404E-01
     15 F   6 C    -7.091611295622E-02  3.655027221842E-01 -2.755302916008E-01
     16 F   6 C    -3.589669862149E-01  2.046141786446E-01  2.755302916008E-01
     17 F   6 C     4.364188351404E-01  7.091611295622E-02 -2.046141786446E-01
     18 F   6 C    -2.046141786446E-01  4.364188351404E-01  7.091611295622E-02
     19 F   6 C     2.755302916008E-01 -3.589669862149E-01  2.046141786446E-01
     20 F   6 C    -3.655027221842E-01 -4.364188351404E-01  3.589669862149E-01
     21 F   6 C    -4.364188351404E-01  3.589669862149E-01 -3.655027221842E-01
     22 F   6 C     3.655027221842E-01 -2.755302916008E-01 -7.091611295622E-02
     23 F   6 C    -2.755302916008E-01 -7.091611295622E-02  3.655027221842E-01
     24 F   6 C     2.046141786446E-01  2.755302916008E-01 -3.589669862149E-01
     25 T   6 C     1.931504752511E-02 -3.770470910439E-01  3.747004351612E-01
     26 F   6 C     2.482524737948E-01 -3.553853876361E-01 -3.747004351612E-01
     27 F   6 C    -1.931504752511E-02  3.553853876361E-01 -3.963621385691E-01
     28 F   6 C    -2.482524737948E-01  3.770470910439E-01  3.963621385691E-01
     29 F   6 C     3.747004351612E-01  1.931504752511E-02 -3.770470910439E-01
     30 F   6 C    -3.770470910439E-01  3.747004351612E-01  1.931504752511E-02
     31 F   6 C     3.963621385691E-01 -2.482524737948E-01  3.770470910439E-01
     32 F   6 C    -3.553853876361E-01 -3.747004351612E-01  2.482524737948E-01
     33 F   6 C    -3.747004351612E-01  2.482524737948E-01 -3.553853876361E-01
     34 F   6 C     3.553853876361E-01 -3.963621385691E-01 -1.931504752511E-02
     35 F   6 C    -3.963621385691E-01 -1.931504752511E-02  3.553853876361E-01
     36 F   6 C     3.770470910439E-01  3.963621385691E-01 -2.482524737948E-01
     37 T   6 C    -4.311149302959E-02 -2.642965858142E-01  3.847622080655E-01
     38 F   6 C     3.509412061204E-01 -4.278737010951E-01 -3.847622080655E-01
     39 F   6 C     4.311149302959E-02  4.278737010951E-01 -2.211850927846E-01
     40 F   6 C    -3.509412061204E-01  2.642965858142E-01  2.211850927846E-01
     41 F   6 C     3.847622080655E-01 -4.311149302959E-02 -2.642965858142E-01
     42 F   6 C    -2.642965858142E-01  3.847622080655E-01 -4.311149302959E-02
     43 F   6 C     2.211850927846E-01 -3.509412061204E-01  2.642965858142E-01
     44 F   6 C    -4.278737010951E-01 -3.847622080655E-01  3.509412061204E-01
     45 F   6 C    -3.847622080655E-01  3.509412061204E-01 -4.278737010951E-01
     46 F   6 C     4.278737010951E-01 -2.211850927846E-01  4.311149302959E-02
     47 F   6 C    -2.211850927846E-01  4.311149302959E-02  4.278737010951E-01
     48 F   6 C     2.642965858142E-01  2.211850927846E-01 -3.509412061204E-01
     49 T   1 H     1.010157982193E-01 -4.751957349856E-01  3.842974209202E-01
     50 F   1 H     1.405068440943E-01 -2.832816227009E-01 -3.842974209202E-01
     51 F   1 H    -1.010157982193E-01  2.832816227009E-01  4.237884667952E-01
     52 F   1 H    -1.405068440943E-01  4.751957349856E-01 -4.237884667952E-01
     53 F   1 H     3.842974209202E-01  1.010157982193E-01 -4.751957349856E-01
     54 F   1 H    -4.751957349856E-01  3.842974209202E-01  1.010157982193E-01
     55 F   1 H    -4.237884667952E-01 -1.405068440943E-01  4.751957349856E-01
     56 F   1 H    -2.832816227009E-01 -3.842974209202E-01  1.405068440943E-01
     57 F   1 H    -3.842974209202E-01  1.405068440943E-01 -2.832816227009E-01
     58 F   1 H     2.832816227009E-01  4.237884667952E-01 -1.010157982193E-01
     59 F   1 H     4.237884667952E-01 -1.010157982193E-01  2.832816227009E-01
     60 F   1 H     4.751957349856E-01 -4.237884667952E-01 -1.405068440943E-01
     61 T   1 H     1.255995525709E-01 -1.164875715786E-01  4.764677539525E-01
     62 F   1 H     4.070446744689E-01 -3.508682013816E-01 -4.764677539525E-01
     63 F   1 H    -1.255995525709E-01  3.508682013816E-01 -2.420871241495E-01
     64 F   1 H    -4.070446744689E-01  1.164875715786E-01  2.420871241495E-01
     65 F   1 H     4.764677539525E-01  1.255995525709E-01 -1.164875715786E-01
     66 F   1 H    -1.164875715786E-01  4.764677539525E-01  1.255995525709E-01
     67 F   1 H     2.420871241495E-01 -4.070446744689E-01  1.164875715786E-01
     68 F   1 H    -3.508682013816E-01 -4.764677539525E-01  4.070446744689E-01
     69 F   1 H    -4.764677539525E-01  4.070446744689E-01 -3.508682013816E-01
     70 F   1 H     3.508682013816E-01 -2.420871241495E-01 -1.255995525709E-01
     71 F   1 H    -2.420871241495E-01 -1.255995525709E-01  3.508682013816E-01
     72 F   1 H     1.164875715786E-01  2.420871241495E-01 -4.070446744689E-01
     73 T   1 H    -1.022643219897E-01 -2.356352571814E-01  3.753176967669E-01
     74 F   1 H     3.890470460517E-01 -4.775820187566E-01 -3.753176967669E-01
     75 F   1 H     1.022643219897E-01  4.775820187566E-01 -1.333709351917E-01
     76 F   1 H    -3.890470460517E-01  2.356352571814E-01  1.333709351917E-01
     77 F   1 H     3.753176967669E-01 -1.022643219897E-01 -2.356352571814E-01
     78 F   1 H    -2.356352571814E-01  3.753176967669E-01 -1.022643219897E-01
     79 F   1 H     1.333709351917E-01 -3.890470460517E-01  2.356352571814E-01
     80 F   1 H    -4.775820187566E-01 -3.753176967669E-01  3.890470460517E-01
     81 F   1 H    -3.753176967669E-01  3.890470460517E-01 -4.775820187566E-01
     82 F   1 H     4.775820187566E-01 -1.333709351917E-01  1.022643219897E-01
     83 F   1 H    -1.333709351917E-01  1.022643219897E-01  4.775820187566E-01
     84 F   1 H     2.356352571814E-01  1.333709351917E-01 -3.890470460517E-01
     85 T   7 N     1.097874952343E-01 -2.760998497666E-01  4.299575679109E-01
     86 F   7 N     2.939425823224E-01 -3.201700726766E-01 -4.299575679109E-01
     87 F   7 N    -1.097874952343E-01  3.201700726766E-01 -3.858873450009E-01
     88 F   7 N    -2.939425823224E-01  2.760998497666E-01  3.858873450009E-01
     89 F   7 N     4.299575679109E-01  1.097874952343E-01 -2.760998497666E-01
     90 F   7 N    -2.760998497666E-01  4.299575679109E-01  1.097874952343E-01
     91 F   7 N     3.858873450009E-01 -2.939425823224E-01  2.760998497666E-01
     92 F   7 N    -3.201700726766E-01 -4.299575679109E-01  2.939425823224E-01
     93 F   7 N    -4.299575679109E-01  2.939425823224E-01 -3.201700726766E-01
     94 F   7 N     3.201700726766E-01 -3.858873450009E-01 -1.097874952343E-01
     95 F   7 N    -3.858873450009E-01 -1.097874952343E-01  3.201700726766E-01
     96 F   7 N     2.760998497666E-01  3.858873450009E-01 -2.939425823224E-01
     97 T   7 N    -7.462335237763E-02 -3.725338345027E-01  3.455781364342E-01
     98 F   7 N     2.818880290631E-01 -4.202014888118E-01 -3.455781364342E-01
     99 F   7 N     7.462335237763E-02  4.202014888118E-01 -2.979104821250E-01
    100 F   7 N    -2.818880290631E-01  3.725338345027E-01  2.979104821250E-01
    101 F   7 N     3.455781364342E-01 -7.462335237763E-02 -3.725338345027E-01
    102 F   7 N    -3.725338345027E-01  3.455781364342E-01 -7.462335237763E-02
    103 F   7 N     2.979104821250E-01 -2.818880290631E-01  3.725338345027E-01
    104 F   7 N    -4.202014888118E-01 -3.455781364342E-01  2.818880290631E-01
    105 F   7 N    -3.455781364342E-01  2.818880290631E-01 -4.202014888118E-01
    106 F   7 N     4.202014888118E-01 -2.979104821250E-01  7.462335237763E-02
    107 F   7 N    -2.979104821250E-01  7.462335237763E-02  4.202014888118E-01
    108 F   7 N     3.725338345027E-01  2.979104821250E-01 -2.818880290631E-01
    109 T   8 O    -6.664708137641E-02  4.309186541521E-01  2.997420889828E-01
    110 F   8 O     1.311765651693E-01 -3.663891703593E-01 -2.997420889828E-01
    111 F   8 O     6.664708137641E-02  3.663891703593E-01  4.975657355285E-01
    112 F   8 O    -1.311765651693E-01 -4.309186541521E-01 -4.975657355285E-01
    113 F   8 O     2.997420889828E-01 -6.664708137641E-02  4.309186541521E-01
    114 F   8 O     4.309186541521E-01  2.997420889828E-01 -6.664708137641E-02
    115 F   8 O    -4.975657355285E-01 -1.311765651693E-01 -4.309186541521E-01
    116 F   8 O    -3.663891703593E-01 -2.997420889828E-01  1.311765651693E-01
    117 F   8 O    -2.997420889828E-01  1.311765651693E-01 -3.663891703593E-01
    118 F   8 O     3.663891703593E-01  4.975657355285E-01  6.664708137641E-02
    119 F   8 O     4.975657355285E-01  6.664708137641E-02  3.663891703593E-01
    120 F   8 O    -4.309186541521E-01 -4.975657355285E-01 -1.311765651693E-01
    121 T 230 ZN   -2.256242914220E-01 -5.000000000000E-01  2.743757085780E-01
    122 F 230 ZN    2.256242914220E-01 -5.000000000000E-01 -2.743757085780E-01
    123 F 230 ZN    2.743757085780E-01 -2.256242914220E-01 -5.000000000000E-01
    124 F 230 ZN   -5.000000000000E-01  2.743757085780E-01 -2.256242914220E-01
    125 F 230 ZN    5.000000000000E-01 -2.743757085780E-01  2.256242914220E-01
    126 F 230 ZN   -2.743757085780E-01  2.256242914220E-01 -5.000000000000E-01

 TRANSFORMATION MATRIX PRIMITIVE-CRYSTALLOGRAPHIC CELL
  0.0000  1.0000  1.0000  1.0000  0.0000  1.0000  1.0000  1.0000  0.0000

 *******************************************************************************
 CRYSTALLOGRAPHIC CELL (VOLUME=       4980.16239973)
         A              B              C           ALPHA      BETA       GAMMA 
    17.07711495    17.07711495    17.07711495    90.000000  90.000000  90.000000

 COORDINATES IN THE CRYSTALLOGRAPHIC CELL
     ATOM                 X/A                 Y/B                 Z/C    
 *******************************************************************************
      1 T   6 C     4.258935604437E-01 -7.445627405662E-02  9.304660470258E-02
      2 F   6 C    -4.258935604437E-01  7.445627405662E-02  9.304660470258E-02
      3 F   6 C     4.258935604437E-01  7.445627405662E-02 -9.304660470258E-02
      4 F   6 C    -4.258935604437E-01 -7.445627405662E-02 -9.304660470258E-02
      5 F   6 C     9.304660470258E-02  4.258935604437E-01 -7.445627405662E-02
      6 F   6 C    -7.445627405662E-02  9.304660470258E-02  4.258935604437E-01
      7 F   6 C    -9.304660470258E-02 -4.258935604437E-01 -7.445627405662E-02
      8 F   6 C     7.445627405662E-02  9.304660470258E-02 -4.258935604437E-01
      9 F   6 C     9.304660470258E-02 -4.258935604437E-01  7.445627405662E-02
     10 F   6 C     7.445627405662E-02 -9.304660470258E-02  4.258935604437E-01
     11 F   6 C    -9.304660470258E-02  4.258935604437E-01  7.445627405662E-02
     12 F   6 C    -7.445627405662E-02 -9.304660470258E-02 -4.258935604437E-01
     13 T   6 C    -4.195557282302E-01 -1.440254366294E-01  2.149415495856E-01
     14 F   6 C     4.195557282302E-01  1.440254366294E-01  2.149415495856E-01
     15 F   6 C    -4.195557282302E-01  1.440254366294E-01 -2.149415495856E-01
     16 F   6 C     4.195557282302E-01 -1.440254366294E-01 -2.149415495856E-01
     17 F   6 C     2.149415495856E-01 -4.195557282302E-01 -1.440254366294E-01
     18 F   6 C    -1.440254366294E-01  2.149415495856E-01 -4.195557282302E-01
     19 F   6 C    -2.149415495856E-01  4.195557282302E-01 -1.440254366294E-01
     20 F   6 C     1.440254366294E-01  2.149415495856E-01  4.195557282302E-01
     21 F   6 C     2.149415495856E-01  4.195557282302E-01  1.440254366294E-01
     22 F   6 C     1.440254366294E-01 -2.149415495856E-01 -4.195557282302E-01
     23 F   6 C    -2.149415495856E-01 -4.195557282302E-01  1.440254366294E-01
     24 F   6 C    -1.440254366294E-01 -2.149415495856E-01  4.195557282302E-01
     25 T   6 C     4.891691482961E-01 -1.144687131349E-01  1.337837606600E-01
     26 F   6 C    -4.891691482961E-01  1.144687131349E-01  1.337837606600E-01
     27 F   6 C     4.891691482961E-01  1.144687131349E-01 -1.337837606600E-01
     28 F   6 C    -4.891691482961E-01 -1.144687131349E-01 -1.337837606600E-01
     29 F   6 C     1.337837606600E-01  4.891691482961E-01 -1.144687131349E-01
     30 F   6 C    -1.144687131349E-01  1.337837606600E-01  4.891691482961E-01
     31 F   6 C    -1.337837606600E-01 -4.891691482961E-01 -1.144687131349E-01
     32 F   6 C     1.144687131349E-01  1.337837606600E-01 -4.891691482961E-01
     33 F   6 C     1.337837606600E-01 -4.891691482961E-01  1.144687131349E-01
     34 F   6 C     1.144687131349E-01 -1.337837606600E-01  4.891691482961E-01
     35 F   6 C    -1.337837606600E-01  4.891691482961E-01  1.144687131349E-01
     36 F   6 C    -1.144687131349E-01 -1.337837606600E-01 -4.891691482961E-01
     37 T   6 C    -4.182114423595E-01 -1.970263495750E-01  1.539148565454E-01
     38 F   6 C     4.182114423595E-01  1.970263495750E-01  1.539148565454E-01
     39 F   6 C    -4.182114423595E-01  1.970263495750E-01 -1.539148565454E-01
     40 F   6 C     4.182114423595E-01 -1.970263495750E-01 -1.539148565454E-01
     41 F   6 C     1.539148565454E-01 -4.182114423595E-01 -1.970263495750E-01
     42 F   6 C    -1.970263495750E-01  1.539148565454E-01 -4.182114423595E-01
     43 F   6 C    -1.539148565454E-01  4.182114423595E-01 -1.970263495750E-01
     44 F   6 C     1.970263495750E-01  1.539148565454E-01  4.182114423595E-01
     45 F   6 C     1.539148565454E-01  4.182114423595E-01  1.970263495750E-01
     46 F   6 C     1.970263495750E-01 -1.539148565454E-01 -4.182114423595E-01
     47 F   6 C    -1.539148565454E-01 -4.182114423595E-01  1.970263495750E-01
     48 F   6 C    -1.970263495750E-01 -1.539148565454E-01  4.182114423595E-01
     49 T   1 H     4.040429438577E-01 -1.974552293750E-02  1.207613211568E-01
     50 F   1 H    -4.040429438577E-01  1.974552293750E-02  1.207613211568E-01
     51 F   1 H     4.040429438577E-01  1.974552293750E-02 -1.207613211568E-01
     52 F   1 H    -4.040429438577E-01 -1.974552293750E-02 -1.207613211568E-01
     53 F   1 H     1.207613211568E-01  4.040429438577E-01 -1.974552293750E-02
     54 F   1 H    -1.974552293750E-02  1.207613211568E-01  4.040429438577E-01
     55 F   1 H    -1.207613211568E-01 -4.040429438577E-01 -1.974552293750E-02
     56 F   1 H     1.974552293750E-02  1.207613211568E-01 -4.040429438577E-01
     57 F   1 H     1.207613211568E-01 -4.040429438577E-01  1.974552293750E-02
     58 F   1 H     1.974552293750E-02 -1.207613211568E-01  4.040429438577E-01
     59 F   1 H    -1.207613211568E-01  4.040429438577E-01  1.974552293750E-02
     60 F   1 H    -1.974552293750E-02 -1.207613211568E-01 -4.040429438577E-01
     61 T   1 H    -3.828096850985E-01 -1.407225609490E-01  2.663221135199E-01
     62 F   1 H     3.828096850985E-01  1.407225609490E-01  2.663221135199E-01
     63 F   1 H    -3.828096850985E-01  1.407225609490E-01 -2.663221135199E-01
     64 F   1 H     3.828096850985E-01 -1.407225609490E-01 -2.663221135199E-01
     65 F   1 H     2.663221135199E-01 -3.828096850985E-01 -1.407225609490E-01
     66 F   1 H    -1.407225609490E-01  2.663221135199E-01 -3.828096850985E-01
     67 F   1 H    -2.663221135199E-01  3.828096850985E-01 -1.407225609490E-01
     68 F   1 H     1.407225609490E-01  2.663221135199E-01  3.828096850985E-01
     69 F   1 H     2.663221135199E-01  3.828096850985E-01  1.407225609490E-01
     70 F   1 H     1.407225609490E-01 -2.663221135199E-01 -3.828096850985E-01
     71 F   1 H    -2.663221135199E-01 -3.828096850985E-01  1.407225609490E-01
     72 F   1 H    -1.407225609490E-01 -2.663221135199E-01  3.828096850985E-01
     73 T   1 H    -3.790266192124E-01 -2.456556840207E-01  1.433913620310E-01
     74 F   1 H     3.790266192124E-01  2.456556840207E-01  1.433913620310E-01
     75 F   1 H    -3.790266192124E-01  2.456556840207E-01 -1.433913620310E-01
     76 F   1 H     3.790266192124E-01 -2.456556840207E-01 -1.433913620310E-01
     77 F   1 H     1.433913620310E-01 -3.790266192124E-01 -2.456556840207E-01
     78 F   1 H    -2.456556840207E-01  1.433913620310E-01 -3.790266192124E-01
     79 F   1 H    -1.433913620310E-01  3.790266192124E-01 -2.456556840207E-01
     80 F   1 H     2.456556840207E-01  1.433913620310E-01  3.790266192124E-01
     81 F   1 H     1.433913620310E-01  3.790266192124E-01  2.456556840207E-01
     82 F   1 H     2.456556840207E-01 -1.433913620310E-01 -3.790266192124E-01
     83 F   1 H    -1.433913620310E-01 -3.790266192124E-01  2.456556840207E-01
     84 F   1 H    -2.456556840207E-01 -1.433913620310E-01  3.790266192124E-01
     85 T   7 N     2.203511145502E-02  4.079224564559E-01 -2.981349612216E-01
     86 F   7 N    -2.203511145502E-02 -4.079224564559E-01 -2.981349612216E-01
     87 F   7 N     2.203511145502E-02 -4.079224564559E-01  2.981349612216E-01
     88 F   7 N    -2.203511145502E-02  4.079224564559E-01  2.981349612216E-01
     89 F   7 N    -2.981349612216E-01  2.203511145502E-02  4.079224564559E-01
     90 F   7 N     4.079224564559E-01 -2.981349612216E-01  2.203511145502E-02
     91 F   7 N     2.981349612216E-01 -2.203511145502E-02  4.079224564559E-01
     92 F   7 N    -4.079224564559E-01 -2.981349612216E-01 -2.203511145502E-02
     93 F   7 N    -2.981349612216E-01 -2.203511145502E-02 -4.079224564559E-01
     94 F   7 N    -4.079224564559E-01  2.981349612216E-01  2.203511145502E-02
     95 F   7 N     2.981349612216E-01  2.203511145502E-02 -4.079224564559E-01
     96 F   7 N     4.079224564559E-01  2.981349612216E-01 -2.203511145502E-02
     97 T   7 N    -4.761661728454E-01 -1.782556907204E-01  1.036323383427E-01
     98 F   7 N     4.761661728454E-01  1.782556907204E-01  1.036323383427E-01
     99 F   7 N    -4.761661728454E-01  1.782556907204E-01 -1.036323383427E-01
    100 F   7 N     4.761661728454E-01 -1.782556907204E-01 -1.036323383427E-01
    101 F   7 N     1.036323383427E-01 -4.761661728454E-01 -1.782556907204E-01
    102 F   7 N    -1.782556907204E-01  1.036323383427E-01 -4.761661728454E-01
    103 F   7 N    -1.036323383427E-01  4.761661728454E-01 -1.782556907204E-01
    104 F   7 N     1.782556907204E-01  1.036323383427E-01  4.761661728454E-01
    105 F   7 N     1.036323383427E-01  4.761661728454E-01  1.782556907204E-01
    106 F   7 N     1.782556907204E-01 -1.036323383427E-01 -4.761661728454E-01
    107 F   7 N    -1.036323383427E-01 -4.761661728454E-01  1.782556907204E-01
    108 F   7 N    -1.782556907204E-01 -1.036323383427E-01  4.761661728454E-01
    109 T   8 O     3.986539122557E-01 -9.891182327283E-02  3.226474189643E-02
    110 F   8 O    -3.986539122557E-01  9.891182327283E-02  3.226474189643E-02
    111 F   8 O     3.986539122557E-01  9.891182327283E-02 -3.226474189643E-02
    112 F   8 O    -3.986539122557E-01 -9.891182327283E-02 -3.226474189643E-02
    113 F   8 O     3.226474189643E-02  3.986539122557E-01 -9.891182327283E-02
    114 F   8 O    -9.891182327283E-02  3.226474189643E-02  3.986539122557E-01
    115 F   8 O    -3.226474189643E-02 -3.986539122557E-01 -9.891182327283E-02
    116 F   8 O     9.891182327283E-02  3.226474189643E-02 -3.986539122557E-01
    117 F   8 O     3.226474189643E-02 -3.986539122557E-01  9.891182327283E-02
    118 F   8 O     9.891182327283E-02 -3.226474189643E-02  3.986539122557E-01
    119 F   8 O    -3.226474189643E-02  3.986539122557E-01  9.891182327283E-02
    120 F   8 O    -9.891182327283E-02 -3.226474189643E-02 -3.986539122557E-01
    121 T 230 ZN    5.504486888792E-17  2.743757085780E-01 -5.000000000000E-01
    122 F 230 ZN    5.504486888792E-17 -2.743757085780E-01 -5.000000000000E-01
    123 F 230 ZN   -5.000000000000E-01  5.504486888792E-17  2.743757085780E-01
    124 F 230 ZN    2.743757085780E-01 -5.000000000000E-01  6.880608610990E-17
    125 F 230 ZN   -2.743757085780E-01  5.000000000000E-01  6.880608610990E-17
    126 F 230 ZN   -5.000000000000E-01  5.504486888792E-17 -2.743757085780E-01

 T = ATOM BELONGING TO THE ASYMMETRIC UNIT

 *******************************************************************************
 * CELL DEFORMATION
 *******************************************************************************

    ELASTIC STRAIN MATRIX (ADIMENSIONAL)

    1    0.0000000000    0.0000000000    0.0000000000
    2    0.0000000000    0.0000000000    0.0001000000
    3    0.0000000000    0.0001000000    0.0000000000

 LATTICE PARAMETERS (ANGSTROMS AND DEGREES) OF
 (1) ORIGINAL PRIMITIVE CELL
 (2) ORIGINAL CRYSTALLOGRAPHIC CELL
 (3) DEFORMED PRIMITIVE CELL
 (4) DEFORMED CRYSTALLOGRAPHIC CELL

            A           B           C        ALPHA       BETA        GAMMA         VOL
 (1)   14.789215   14.789215   14.789215  109.471221  109.471221  109.471221 2490.081200
 (2)   17.077115   17.077115   17.077115   90.000000   90.000000   90.000000 4980.162400
 (3)   14.790201   14.788229   14.788229  109.465818  109.471221  109.471221 2490.081175
 (4)   17.077115   17.077115   17.077115   89.988541   90.000000   90.000000 4980.162350

 * CELL DEFORMATION COMPLETE - NO. OF SYMMOPS   2

 *******************************************************************************
 * CELL DEFORMATION
 *******************************************************************************

    ELASTIC STRAIN MATRIX (ADIMENSIONAL)

    1    0.0000000000    0.0000000000    0.0000000000
    2    0.0000000000    0.0000000000   -0.0001000000
    3    0.0000000000   -0.0001000000    0.0000000000

 LATTICE PARAMETERS (ANGSTROMS AND DEGREES) OF
 (1) ORIGINAL PRIMITIVE CELL
 (2) ORIGINAL CRYSTALLOGRAPHIC CELL
 (3) DEFORMED PRIMITIVE CELL
 (4) DEFORMED CRYSTALLOGRAPHIC CELL

            A           B           C        ALPHA       BETA        GAMMA         VOL
 (1)   14.790201   14.788229   14.788229  109.465818  109.471221  109.471221 2490.081175
 (2)   17.077115   17.077115   17.077115   89.988541   90.000000   90.000000 4980.162350
 (3)   14.789215   14.789215   14.789215  109.471220  109.471221  109.471221 2490.081150
 (4)   17.077115   17.077115   17.077115   90.000000   90.000000   90.000000 4980.162300

 * CELL DEFORMATION COMPLETE - NO. OF SYMMOPS   2

 *****    2 SYMMOPS - TRANSLATORS IN ANGSTROM
 ***** MATRICES AND TRANSLATORS IN THE CARTESIAN REFERENCE FRAME

 ORDER   : ORDER OF THE OPERATOR

 TRANSLA : REAL TRANSLATION (WITHOUT ORIGIN SHIFT) IN CARTESIAN COORDINATES

 uvw/hkl : ORIENTATION OF THE OPERATOR IN CARTESIAN COORDINATES

 LOCATED : ORIGIN OF THE OPERATOR IN CARTESIAN COORDINATES

   NO.   1 INVERSE   1    ORDER   1        NO.   2 INVERSE   2    ORDER   2
    1.000   0.000   0.000     0.000         1.000   0.000   0.000     0.000
    0.000   1.000   0.000     0.000         0.000  -1.000   0.000     0.000
    0.000   0.000   1.000     0.000         0.000   0.000  -1.000     0.000
             OPERATION E(   1)                       OPERATION C(   2)
 DETERMINANT 1.; ROTATION(DEG)   0.      DETERMINANT 1.; ROTATION(DEG) 180.
 TRANSLA (  0.000    0.000    0.000)     TRANSLA (  0.000    0.000    0.000)
 uvw/hkl (  0.000    0.000    0.000)     uvw/hkl (  4.000    0.000    0.000)
 LOCATED (  0.000    0.000    0.000)     LOCATED (  0.000    0.000    0.000)

 GCALCO - MAX INDICES DIRECT LATTICE VECTOR    14    14    14
 NO.OF VECTORS CREATED 6999 STARS  122 RMAX   304.44467 BOHR

 CAPPA:IS1  2;IS2  2;IS3  2; K PTS MONK NET   6; SYMMOPS:K SPACE   4;G SPACE   2

 *******************************************************************************
 MAX NUMBER OF SCF CYCLES      50  CONVERGENCE ON DELTAP        10**-18
 WEIGHT OF F(I) IN F(I+1)      30% CONVERGENCE ON ENERGY        10**- 8
 SHRINK. FACT.(MONKH.)    2  2  2  NUMBER OF K POINTS IN THE IBZ      6
 SHRINKING FACTOR(GILAT NET)    2  NUMBER OF K POINTS(GILAT NET)      6
 *******************************************************************************
 *** K POINTS COORDINATES (OBLIQUE COORDINATES IN UNITS OF IS =  2)
   1-R(  0  0  0)   2-R(  1  0  0)   3-R(  0  1  0)   4-R(  1  1  0)
   5-R(  0  1  1)   6-R(  1  1  1)

 DIRECT LATTICE VECTORS COMPON. (A.U.)     RECIP. LATTICE VECTORS COMPON. (A.U.) 
        X            Y            Z              X            Y            Z
  -16.1355352   16.1355352   16.1355352      0.0000000    0.1947002    0.1947002
   16.1355352  -16.1355352   16.1355352      0.1947002    0.0000000    0.1947002
   16.1355352   16.1355352  -16.1355352      0.1947002    0.1947002    0.0000000

 DISK SPACE FOR EIGENVECTORS (FTN 10)    23522400 REALS
 TTTTTTTTTTTTTTTTTTTTTTTTTTTTTT gordsh1     TELAPSE      891.42 TCPU      473.22

 MATRIX SIZE: P(G)10541040, F(G)  746016, P(G) IRR 2649070, F(G) IRR  376416
 MAX G-VECTOR INDEX FOR 1- AND 2-ELECTRON INTEGRALS 133

 TTTTTTTTTTTTTTTTTTTTTTTTTTTTTT INPUT       TELAPSE      899.72 TCPU      481.52

 SYMMETRY ALLOWED ELASTIC DISTORTION 1
  0.5773503  0.0000000  0.0000000
  0.0000000  0.5773503  0.0000000
  0.0000000  0.0000000  0.5773503

 SYMMETRY ALLOWED ELASTIC DISTORTION 2
  0.8164966  0.0000000  0.0000000
  0.0000000 -0.4082483  0.0000000
  0.0000000  0.0000000 -0.4082483

 SYMMETRY ALLOWED ELASTIC DISTORTION 3
  0.0000000  0.0000000  0.0000000
  0.0000000  0.7071068  0.0000000
  0.0000000  0.0000000 -0.7071068

 SYMMETRY ALLOWED ELASTIC DISTORTION 4
  0.0000000  0.0000000  0.0000000
  0.0000000  0.0000000  0.7071068
  0.0000000  0.7071068  0.0000000

 SYMMETRY ALLOWED INTERNAL DEGREE(S) OF FREEDOM: 187
 TTTTTTTTTTTTTTTTTTTTTTTTTTTTTT SYMM        TELAPSE      901.10 TCPU      482.90
 TTTTTTTTTTTTTTTTTTTTTTTTTTTTTT INT_SCREEN  TELAPSE      901.17 TCPU      482.96
 INFORMATION **** EXCBUF **** EXCH. BIPO BUFFER: WORDS USED =     4000000
 WARNING **** EXCBUF **** EXCH. BIPO BUFFER TOO SMALL - TO AVOID I/O SET EXCHSIZE =     8591634

 DFT PARAMETERS

     ATOM       ELECTRONS   NET CHARGE   R(ANGSTROM)
   1   6  C       6.0000      0.0000     0.77000000
  49   1  H       1.0000      0.0000     1.11000000
  85   7  N       7.0000      0.0000     0.74000000
 109   8  O       8.0000      0.0000     0.74000000
 121 230  ZN     20.0000      0.0000     1.37000000

 SIZE OF GRID=    3816522
 TTTTTTTTTTTTTTTTTTTTTTTTTTTTTT MAKE_GRID2  TELAPSE      915.56 TCPU      495.27
 BECKE WEIGHT FUNCTION
 RADSAFE =     2.00
 TOLERANCES - DENSITY:10**- 6; POTENTIAL:10**- 9; GRID WGT:10**-14

 RADIAL INTEGRATION  - INTERVALS (POINTS,UPPER LIMIT):            1( 99,  4.0*R)

 ANGULAR INTEGRATION - INTERVALS (ACCURACY LEVEL [N. POINTS] UPPER LIMIT):
  1(  6[ 146]   0.2)  2( 11[ 302]   0.5)  3( 14[ 590]   0.9)  4( 18[1454]   3.5)
  5( 14[ 590]9999.0)
 TTTTTTTTTTTTTTTTTTTTTTTTTTTTTT INT_CALC    TELAPSE      915.64 TCPU      495.35

 *******************************************************************************
 ZIF90                                                                           
 CRYSTAL - SCF - TYPE OF CALCULATION :  RESTRICTED CLOSED SHELL
 *******************************************************************************

 CAPPA:IS1  2;IS2  2;IS3  2; K PTS MONK NET   6; SYMMOPS:K SPACE   4;G SPACE   2

 TTTTTTTTTTTTTTTTTTTTTTTTTTTTTT SDIK        TELAPSE      919.40 TCPU      499.11

 AAAAAAAAAAAAAAAAAAAAAAAAAAAAAAAAAAAAAAAAAAAAAAAAAAAAAAAAAAAAAAAAAAAAAAAAAAAAAAA
         ATOMIC WAVEFUNCTION(S)


 NUCLEAR CHARGE  6.0  SYMMETRY SPECIES            S    P
 N. ELECTRONS    6.0  NUMBER OF PRIMITIVE GTOS   11    5
                      NUMBER OF CONTRACTED GTOS   4    3
                      NUMBER OF CLOSED SHELLS     2    0
                      OPEN SHELL OCCUPATION       0    2

  ZNUC SCFIT  TOTAL HF ENERGY   KINETIC ENERGY   VIRIAL THEOREM ACCURACY
   6.0  11   -3.768480057E+01  3.769831118E+01 -1.999641612E+00  2.0E-06

 NUCLEAR CHARGE  1.0  SYMMETRY SPECIES            S
 N. ELECTRONS    1.0  NUMBER OF PRIMITIVE GTOS    5
                      NUMBER OF CONTRACTED GTOS   3
                      NUMBER OF CLOSED SHELLS     0
                      OPEN SHELL OCCUPATION       1

  ZNUC SCFIT  TOTAL HF ENERGY   KINETIC ENERGY   VIRIAL THEOREM ACCURACY
   1.0   1   -4.998098153E-01  4.997907537E-01 -2.000038139E+00  9.6E-17

 NUCLEAR CHARGE  7.0  SYMMETRY SPECIES            S    P
 N. ELECTRONS    7.0  NUMBER OF PRIMITIVE GTOS   11    5
                      NUMBER OF CONTRACTED GTOS   4    3
                      NUMBER OF CLOSED SHELLS     2    0
                      OPEN SHELL OCCUPATION       0    3

  ZNUC SCFIT  TOTAL HF ENERGY   KINETIC ENERGY   VIRIAL THEOREM ACCURACY
   7.0  11   -5.439473665E+01  5.441433682E+01 -1.999639798E+00  3.6E-06

 NUCLEAR CHARGE  8.0  SYMMETRY SPECIES            S    P
 N. ELECTRONS    8.0  NUMBER OF PRIMITIVE GTOS   11    5
                      NUMBER OF CONTRACTED GTOS   4    3
                      NUMBER OF CLOSED SHELLS     2    0
                      OPEN SHELL OCCUPATION       0    4

  ZNUC SCFIT  TOTAL HF ENERGY   KINETIC ENERGY   VIRIAL THEOREM ACCURACY
   8.0  13   -7.479861895E+01  7.482603849E+01 -1.999633556E+00  2.7E-06

 NUCLEAR CHARGE 20.0  SYMMETRY SPECIES            S    P    D
 N. ELECTRONS   20.0  NUMBER OF PRIMITIVE GTOS    7    7    6
                      NUMBER OF CONTRACTED GTOS   5    5    3
                      NUMBER OF CLOSED SHELLS     2    1    1
                      OPEN SHELL OCCUPATION       0    0    0

  ZNUC SCFIT  TOTAL HF ENERGY   KINETIC ENERGY   VIRIAL THEOREM ACCURACY
  20.0  35   -2.259494290E+02  1.538488917E+02 -2.468645152E+00  3.9E-06

 AAAAAAAAAAAAAAAAAAAAAAAAAAAAAAAAAAAAAAAAAAAAAAAAAAAAAAAAAAAAAAAAAAAAAAAAAAAAAAA

 CHARGE NORMALIZATION FACTOR   1.00000000
 TOTAL ATOMIC CHARGES:
   6.0000000   6.0000000   6.0000000   6.0000000   6.0000000   6.0000000
   6.0000000   6.0000000   6.0000000   6.0000000   6.0000000   6.0000000
   6.0000000   6.0000000   6.0000000   6.0000000   6.0000000   6.0000000
   6.0000000   6.0000000   6.0000000   6.0000000   6.0000000   6.0000000
   6.0000000   6.0000000   6.0000000   6.0000000   6.0000000   6.0000000
   6.0000000   6.0000000   6.0000000   6.0000000   6.0000000   6.0000000
   6.0000000   6.0000000   6.0000000   6.0000000   6.0000000   6.0000000
   6.0000000   6.0000000   6.0000000   6.0000000   6.0000000   6.0000000
   1.0000000   1.0000000   1.0000000   1.0000000   1.0000000   1.0000000
   1.0000000   1.0000000   1.0000000   1.0000000   1.0000000   1.0000000
   1.0000000   1.0000000   1.0000000   1.0000000   1.0000000   1.0000000
   1.0000000   1.0000000   1.0000000   1.0000000   1.0000000   1.0000000
   1.0000000   1.0000000   1.0000000   1.0000000   1.0000000   1.0000000
   1.0000000   1.0000000   1.0000000   1.0000000   1.0000000   1.0000000
   7.0000000   7.0000000   7.0000000   7.0000000   7.0000000   7.0000000
   7.0000000   7.0000000   7.0000000   7.0000000   7.0000000   7.0000000
   7.0000000   7.0000000   7.0000000   7.0000000   7.0000000   7.0000000
   7.0000000   7.0000000   7.0000000   7.0000000   7.0000000   7.0000000
   8.0000000   8.0000000   8.0000000   8.0000000   8.0000000   8.0000000
   8.0000000   8.0000000   8.0000000   8.0000000   8.0000000   8.0000000
  20.0000000  20.0000000  20.0000000  20.0000000  20.0000000  20.0000000
 TTTTTTTTTTTTTTTTTTTTTTTTTTTTTT MOQGAD      TELAPSE      927.07 TCPU      506.79
 TTTTTTTTTTTTTTTTTTTTTTTTTTTTTT SHELLXN     TELAPSE     1015.15 TCPU      559.03
 TTTTTTTTTTTTTTTTTTTTTTTTTTTTTT MONMO3      TELAPSE     1023.94 TCPU      567.82
 NUMERICALLY INTEGRATED DENSITY    707.9998524175
 TTTTTTTTTTTTTTTTTTTTTTTTTTTTTT NUMDFT      TELAPSE     1029.84 TCPU      573.72
 CYC   0 ETOT(AU) -5.454441703520E+03 DETOT -5.45E+03 tst  2.61E-11 PX  1.00E+00
 TTTTTTTTTTTTTTTTTTTTTTTTTTTTTT DIIS        TELAPSE     1030.60 TCPU      574.48
 TTTTTTTTTTTTTTTTTTTTTTTTTTTTTT FDIK        TELAPSE     1103.98 TCPU      631.66
 INSULATING STATE
 TOP OF VALENCE BANDS -    BAND    354; K    6; EIG -3.1196174E-01 AU
 TOP OF VALENCE BANDS -    BAND    354; K    1; EIG -3.1208202E-01 AU
 BOTTOM OF VIRTUAL BANDS - BAND    355; K    5; EIG -1.7774183E-01 AU
 INDIRECT ENERGY BAND GAP:   3.6523 eV
 BOTTOM OF VIRTUAL BANDS - BAND    355; K    1; EIG -1.7772751E-01 AU
 TTTTTTTTTTTTTTTTTTTTTTTTTTTTTT PDIG        TELAPSE     1105.88 TCPU      633.56
 CHARGE NORMALIZATION FACTOR   1.00000000
 TOTAL ATOMIC CHARGES:
   5.6117131   5.6117144   5.6117131   5.6117144   5.6117138   5.6117137
   5.6117142   5.6117140   5.6117138   5.6117140   5.6117142   5.6117137
   6.1332765   6.1332762   6.1332765   6.1332762   6.1332763   6.1332764
   6.1332772   6.1332762   6.1332763   6.1332762   6.1332772   6.1332764
   5.6251033   5.6251031   5.6251033   5.6251031   5.6251029   5.6251030
   5.6251030   5.6251036   5.6251029   5.6251036   5.6251030   5.6251030
   6.1164592   6.1164600   6.1164592   6.1164600   6.1164593   6.1164592
   6.1164585   6.1164599   6.1164593   6.1164599   6.1164585   6.1164592
   0.8377625   0.8377626   0.8377625   0.8377626   0.8377624   0.8377623
   0.8377623   0.8377622   0.8377624   0.8377622   0.8377623   0.8377623
   0.7914711   0.7914707   0.7914711   0.7914707   0.7914711   0.7914711
   0.7914715   0.7914708   0.7914711   0.7914708   0.7914715   0.7914711
   0.7891149   0.7891148   0.7891149   0.7891148   0.7891149   0.7891149
   0.7891145   0.7891148   0.7891149   0.7891148   0.7891145   0.7891149
   7.6296945   7.6296941   7.6296945   7.6296941   7.6296945   7.6296945
   7.6296939   7.6296943   7.6296945   7.6296943   7.6296939   7.6296945
   7.6323104   7.6323101   7.6323104   7.6323101   7.6323103   7.6323105
   7.6323105   7.6323101   7.6323103   7.6323101   7.6323105   7.6323105
   8.6127355   8.6127353   8.6127355   8.6127353   8.6127355   8.6127355
   8.6127356   8.6127354   8.6127355   8.6127354   8.6127356   8.6127355
  18.4407179  18.4407179  18.4407176  18.4407178  18.4407174  18.4407176
 TTTTTTTTTTTTTTTTTTTTTTTTTTTTTT MOQGAD      TELAPSE     1105.91 TCPU      633.59
 TTTTTTTTTTTTTTTTTTTTTTTTTTTTTT SHELLXN     TELAPSE     1211.94 TCPU      687.77
 TTTTTTTTTTTTTTTTTTTTTTTTTTTTTT MONMO3      TELAPSE     1216.94 TCPU      692.78
 NUMERICALLY INTEGRATED DENSITY    707.9999174489
 TTTTTTTTTTTTTTTTTTTTTTTTTTTTTT NUMDFT      TELAPSE     1226.04 TCPU      701.87
 CYC   1 ETOT(AU) -5.428390603008E+03 DETOT  2.61E+01 tst  0.00E+00 PX  1.00E+00
 TTTTTTTTTTTTTTTTTTTTTTTTTTTTTT DIIS        TELAPSE     1228.45 TCPU      704.28
 DIIS TEST: 0.92940E+01 AT SCF   CYCLE   1 - MIX   30 %
 TTTTTTTTTTTTTTTTTTTTTTTTTTTTTT FDIK        TELAPSE     1247.96 TCPU      716.32
 INSULATING STATE
 TOP OF VALENCE BANDS -    BAND    354; K    5; EIG -2.2876261E-01 AU
 TOP OF VALENCE BANDS -    BAND    354; K    1; EIG -2.3003764E-01 AU
 BOTTOM OF VIRTUAL BANDS - BAND    355; K    5; EIG -7.1355352E-02 AU
 DIRECT ENERGY BAND GAP:   4.2833 eV
 BOTTOM OF VIRTUAL BANDS - BAND    355; K    1; EIG -7.1226242E-02 AU
 TTTTTTTTTTTTTTTTTTTTTTTTTTTTTT PDIG        TELAPSE     1249.49 TCPU      717.84
 CHARGE NORMALIZATION FACTOR   1.00000000
 TOTAL ATOMIC CHARGES:
   6.1593406   6.1592882   6.1593406   6.1592882   6.1591160   6.1591522
   6.1584030   6.1584833   6.1591160   6.1584833   6.1584030   6.1591522
   5.9253973   5.9267320   5.9253973   5.9267320   5.9249100   5.9261435
   5.9255240   5.9273117   5.9249100   5.9273117   5.9255240   5.9261435
   5.7985386   5.7988210   5.7985386   5.7988210   5.7974555   5.8001685
   5.7980587   5.7996503   5.7974555   5.7996503   5.7980587   5.8001685
   5.9231676   5.9223539   5.9231676   5.9223539   5.9239484   5.9222158
   5.9228443   5.9221998   5.9239484   5.9221998   5.9228443   5.9222158
   0.8984177   0.8983348   0.8984177   0.8983348   0.8981876   0.8986140
   0.8986049   0.8986104   0.8981876   0.8986104   0.8986049   0.8986140
   0.9075069   0.9071254   0.9075069   0.9071254   0.9067039   0.9074072
   0.9069491   0.9067187   0.9067039   0.9067187   0.9069491   0.9074072
   0.9026900   0.9019172   0.9026900   0.9019172   0.9032918   0.9031185
   0.9032134   0.9028392   0.9032918   0.9028392   0.9032134   0.9031185
   7.5212587   7.5211714   7.5212587   7.5211714   7.5214774   7.5200118
   7.5221330   7.5198473   7.5214774   7.5198473   7.5221330   7.5200118
   7.4828788   7.4841341   7.4828788   7.4841341   7.4828537   7.4820368
   7.4821785   7.4823824   7.4828537   7.4823824   7.4821785   7.4820368
   7.9409355   7.9407579   7.9409355   7.9407579   7.9420009   7.9410766
   7.9419956   7.9420214   7.9420009   7.9420214   7.9419956   7.9410766
  19.0788243  19.0788243  19.0797023  19.0810338  19.0806603  19.0797023
 TTTTTTTTTTTTTTTTTTTTTTTTTTTTTT MOQGAD      TELAPSE     1249.51 TCPU      717.87
 TTTTTTTTTTTTTTTTTTTTTTTTTTTTTT SHELLXN     TELAPSE     1342.56 TCPU      772.05
 TTTTTTTTTTTTTTTTTTTTTTTTTTTTTT MONMO3      TELAPSE     1346.22 TCPU      775.71
 NUMERICALLY INTEGRATED DENSITY    707.9998892316
 TTTTTTTTTTTTTTTTTTTTTTTTTTTTTT NUMDFT      TELAPSE     1355.32 TCPU      784.82
 CYC   2 ETOT(AU) -5.428682718412E+03 DETOT -2.92E-01 tst  6.86E-03 PX  2.31E-01
 TTTTTTTTTTTTTTTTTTTTTTTTTTTTTT DIIS        TELAPSE     1358.49 TCPU      787.99
 DIIS TEST: 0.92945E+01 AT SCF   CYCLE   2 - DIIS ACTIVE - HISTORY:     2 CYCLES
 TTTTTTTTTTTTTTTTTTTTTTTTTTTTTT FDIK        TELAPSE     1379.08 TCPU      799.96
 INSULATING STATE
 TOP OF VALENCE BANDS -    BAND    354; K    5; EIG -2.3616246E-01 AU
 TOP OF VALENCE BANDS -    BAND    354; K    1; EIG -2.3629527E-01 AU
 BOTTOM OF VIRTUAL BANDS - BAND    355; K    4; EIG -5.7991468E-02 AU
 INDIRECT ENERGY BAND GAP:   4.8483 eV
 BOTTOM OF VIRTUAL BANDS - BAND    355; K    1; EIG -5.7951690E-02 AU
 TTTTTTTTTTTTTTTTTTTTTTTTTTTTTT PDIG        TELAPSE     1380.58 TCPU      801.46
 CHARGE NORMALIZATION FACTOR   1.00000000
 TOTAL ATOMIC CHARGES:
   5.7555772   5.7557943   5.7555772   5.7557943   5.7556437   5.7554335
   5.7559604   5.7552298   5.7556437   5.7552298   5.7559604   5.7554335
   5.9990471   5.9990887   5.9990471   5.9990887   5.9989046   5.9986119
   5.9992964   5.9982936   5.9989046   5.9982936   5.9992964   5.9986119
   5.6431732   5.6432820   5.6431732   5.6432820   5.6433980   5.6439169
   5.6428750   5.6439989   5.6433980   5.6439989   5.6428750   5.6439169
   5.9908126   5.9909508   5.9908126   5.9909508   5.9914484   5.9897455
   5.9906789   5.9904978   5.9914484   5.9904978   5.9906789   5.9897455
   0.9027602   0.9028269   0.9027602   0.9028269   0.9027384   0.9030781
   0.9026563   0.9028287   0.9027384   0.9028287   0.9026563   0.9030781
   0.8912108   0.8908143   0.8912108   0.8908143   0.8905598   0.8912668
   0.8908071   0.8910537   0.8905598   0.8910537   0.8908071   0.8912668
   0.8855558   0.8853319   0.8855558   0.8853319   0.8855896   0.8857147
   0.8856657   0.8860015   0.8855896   0.8860015   0.8856657   0.8857147
   7.5331763   7.5332594   7.5331763   7.5332594   7.5338938   7.5334479
   7.5336809   7.5343388   7.5338938   7.5343388   7.5336809   7.5334479
   7.5612118   7.5613426   7.5612118   7.5613426   7.5610500   7.5612415
   7.5618658   7.5607373   7.5610500   7.5607373   7.5618658   7.5612415
   8.4006799   8.4004368   8.4006799   8.4004368   8.4003194   8.4008507
   8.4004535   8.4005994   8.4003194   8.4005994   8.4004535   8.4008507
  18.8729890  18.8729890  18.8731449  18.8732696  18.8730523  18.8731449
 TTTTTTTTTTTTTTTTTTTTTTTTTTTTTT MOQGAD      TELAPSE     1380.61 TCPU      801.49
 TTTTTTTTTTTTTTTTTTTTTTTTTTTTTT SHELLXN     TELAPSE     1460.64 TCPU      855.66
 TTTTTTTTTTTTTTTTTTTTTTTTTTTTTT MONMO3      TELAPSE     1465.27 TCPU      860.28
 NUMERICALLY INTEGRATED DENSITY    707.9998969910
 TTTTTTTTTTTTTTTTTTTTTTTTTTTTTT NUMDFT      TELAPSE     1474.35 TCPU      869.36
 CYC   3 ETOT(AU) -5.429717159378E+03 DETOT -1.03E+00 tst  3.90E-03 PX  1.12E-01
 TTTTTTTTTTTTTTTTTTTTTTTTTTTTTT DIIS        TELAPSE     1477.17 TCPU      872.18
 DIIS TEST: 0.67485E+00 AT SCF   CYCLE   3 - DIIS ACTIVE - HISTORY:     3 CYCLES
 TTTTTTTTTTTTTTTTTTTTTTTTTTTTTT FDIK        TELAPSE     1497.48 TCPU      885.52
 INSULATING STATE
 TOP OF VALENCE BANDS -    BAND    354; K    3; EIG -2.5437875E-01 AU
 TOP OF VALENCE BANDS -    BAND    354; K    1; EIG -2.5456585E-01 AU
 BOTTOM OF VIRTUAL BANDS - BAND    355; K    5; EIG -7.2290514E-02 AU
 INDIRECT ENERGY BAND GAP:   4.9549 eV
 BOTTOM OF VIRTUAL BANDS - BAND    355; K    1; EIG -7.2232134E-02 AU
 TTTTTTTTTTTTTTTTTTTTTTTTTTTTTT PDIG        TELAPSE     1498.98 TCPU      887.03
 CHARGE NORMALIZATION FACTOR   1.00000000
 TOTAL ATOMIC CHARGES:
   5.8557194   5.8555262   5.8557194   5.8555262   5.8553769   5.8555233
   5.8555417   5.8556343   5.8553769   5.8556343   5.8555417   5.8555233
   6.0086228   6.0087023   6.0086228   6.0087023   6.0088740   6.0088945
   6.0088845   6.0089435   6.0088740   6.0089435   6.0088845   6.0088945
   5.6741943   5.6742471   5.6741943   5.6742471   5.6744808   5.6743396
   5.6743180   5.6743049   5.6744808   5.6743049   5.6743180   5.6743396
   6.0042553   6.0042552   6.0042553   6.0042552   6.0039926   6.0040284
   6.0039228   6.0040028   6.0039926   6.0040028   6.0039228   6.0040284
   0.8831094   0.8830769   0.8831094   0.8830769   0.8830961   0.8831889
   0.8831340   0.8831067   0.8830961   0.8831067   0.8831340   0.8831889
   0.8668178   0.8667607   0.8668178   0.8667607   0.8668700   0.8669318
   0.8668522   0.8669036   0.8668700   0.8669036   0.8668522   0.8669318
   0.8624996   0.8624228   0.8624996   0.8624228   0.8623570   0.8624328
   0.8624384   0.8624856   0.8623570   0.8624856   0.8624384   0.8624328
   7.6000718   7.6001607   7.6000718   7.6001607   7.5996565   7.5998011
   7.5997475   7.5997910   7.5996565   7.5997910   7.5997475   7.5998011
   7.5846995   7.5847485   7.5846995   7.5847485   7.5849343   7.5846805
   7.5849319   7.5847091   7.5849343   7.5847091   7.5849319   7.5846805
   8.2913479   8.2913816   8.2913479   8.2913816   8.2915181   8.2913838
   8.2914604   8.2913961   8.2915181   8.2913961   8.2914604   8.2913838
  18.7374463  18.7374463  18.7375616  18.7375989  18.7374059  18.7375616
 TTTTTTTTTTTTTTTTTTTTTTTTTTTTTT MOQGAD      TELAPSE     1499.00 TCPU      887.05
 TTTTTTTTTTTTTTTTTTTTTTTTTTTTTT SHELLXN     TELAPSE     1574.33 TCPU      941.33
 TTTTTTTTTTTTTTTTTTTTTTTTTTTTTT MONMO3      TELAPSE     1581.28 TCPU      948.27
 NUMERICALLY INTEGRATED DENSITY    707.9998989757
 TTTTTTTTTTTTTTTTTTTTTTTTTTTTTT NUMDFT      TELAPSE     1590.54 TCPU      957.53
 CYC   4 ETOT(AU) -5.429801420578E+03 DETOT -8.43E-02 tst  2.38E-04 PX  1.93E-02
 TTTTTTTTTTTTTTTTTTTTTTTTTTTTTT DIIS        TELAPSE     1593.42 TCPU      960.42
 DIIS TEST: 0.62617E-01 AT SCF   CYCLE   4 - DIIS ACTIVE - HISTORY:     4 CYCLES
 TTTTTTTTTTTTTTTTTTTTTTTTTTTTTT FDIK        TELAPSE     1610.78 TCPU      971.41
 INSULATING STATE
 TOP OF VALENCE BANDS -    BAND    354; K    4; EIG -2.5498531E-01 AU
 TOP OF VALENCE BANDS -    BAND    354; K    1; EIG -2.5514519E-01 AU
 BOTTOM OF VIRTUAL BANDS - BAND    355; K    4; EIG -7.4473021E-02 AU
 DIRECT ENERGY BAND GAP:   4.9120 eV
 BOTTOM OF VIRTUAL BANDS - BAND    355; K    1; EIG -7.4427684E-02 AU
 TTTTTTTTTTTTTTTTTTTTTTTTTTTTTT PDIG        TELAPSE     1612.28 TCPU      972.92
 CHARGE NORMALIZATION FACTOR   1.00000000
 TOTAL ATOMIC CHARGES:
   5.8564068   5.8564552   5.8564068   5.8564552   5.8564185   5.8564223
   5.8564171   5.8563963   5.8564185   5.8563963   5.8564171   5.8564223
   6.0139051   6.0139764   6.0139051   6.0139764   6.0141469   6.0140529
   6.0140725   6.0139898   6.0141469   6.0139898   6.0140725   6.0140529
   5.6745582   5.6745135   5.6745582   5.6745135   5.6744753   5.6745774
   5.6744689   5.6745655   5.6744753   5.6745655   5.6744689   5.6745774
   6.0097088   6.0095945   6.0097088   6.0095945   6.0094319   6.0094398
   6.0094596   6.0094690   6.0094319   6.0094690   6.0094596   6.0094398
   0.8762331   0.8762248   0.8762331   0.8762248   0.8762304   0.8762292
   0.8762250   0.8762244   0.8762304   0.8762244   0.8762250   0.8762292
   0.8668789   0.8668649   0.8668789   0.8668649   0.8668545   0.8668532
   0.8668543   0.8668802   0.8668545   0.8668802   0.8668543   0.8668532
   0.8618082   0.8618223   0.8618082   0.8618223   0.8618143   0.8618218
   0.8618501   0.8618198   0.8618143   0.8618198   0.8618501   0.8618218
   7.5710221   7.5710433   7.5710221   7.5710433   7.5711601   7.5711277
   7.5712091   7.5711042   7.5711601   7.5711042   7.5712091   7.5711277
   7.5768557   7.5768904   7.5768557   7.5768904   7.5768496   7.5769076
   7.5768494   7.5769331   7.5768496   7.5769331   7.5768494   7.5769076
   8.3183488   8.3183227   8.3183488   8.3183227   8.3183372   8.3183556
   8.3183423   8.3183968   8.3183372   8.3183968   8.3183423   8.3183556
  18.7484697  18.7484697  18.7486093  18.7484609  18.7484464  18.7486093
 TTTTTTTTTTTTTTTTTTTTTTTTTTTTTT MOQGAD      TELAPSE     1612.31 TCPU      972.94
 TTTTTTTTTTTTTTTTTTTTTTTTTTTTTT SHELLXN     TELAPSE     1702.88 TCPU     1027.17
 TTTTTTTTTTTTTTTTTTTTTTTTTTTTTT MONMO3      TELAPSE     1707.58 TCPU     1031.88
 NUMERICALLY INTEGRATED DENSITY    707.9998994782
 TTTTTTTTTTTTTTTTTTTTTTTTTTTTTT NUMDFT      TELAPSE     1716.76 TCPU     1041.05
 CYC   5 ETOT(AU) -5.429806973432E+03 DETOT -5.55E-03 tst  1.40E-05 PX  1.47E-02
 TTTTTTTTTTTTTTTTTTTTTTTTTTTTTT DIIS        TELAPSE     1719.63 TCPU     1043.93
 DIIS TEST: 0.15219E-01 AT SCF   CYCLE   5 - DIIS ACTIVE - HISTORY:     5 CYCLES
 TTTTTTTTTTTTTTTTTTTTTTTTTTTTTT FDIK        TELAPSE     1739.67 TCPU     1055.40
 INSULATING STATE
 TOP OF VALENCE BANDS -    BAND    354; K    3; EIG -2.5414217E-01 AU
 TOP OF VALENCE BANDS -    BAND    354; K    1; EIG -2.5431246E-01 AU
 BOTTOM OF VIRTUAL BANDS - BAND    355; K    2; EIG -7.2751418E-02 AU
 INDIRECT ENERGY BAND GAP:   4.9359 eV
 BOTTOM OF VIRTUAL BANDS - BAND    355; K    1; EIG -7.2697923E-02 AU
 TTTTTTTTTTTTTTTTTTTTTTTTTTTTTT PDIG        TELAPSE     1741.18 TCPU     1056.90
 CHARGE NORMALIZATION FACTOR   1.00000000
 TOTAL ATOMIC CHARGES:
   5.8516716   5.8516520   5.8516716   5.8516520   5.8516564   5.8516645
   5.8516209   5.8516536   5.8516564   5.8516536   5.8516209   5.8516645
   6.0139138   6.0139781   6.0139138   6.0139781   6.0139360   6.0139601
   6.0139232   6.0139414   6.0139360   6.0139414   6.0139232   6.0139601
   5.6677485   5.6677429   5.6677485   5.6677429   5.6677265   5.6677114
   5.6677427   5.6677190   5.6677265   5.6677190   5.6677427   5.6677114
   6.0095459   6.0095026   6.0095459   6.0095026   6.0095832   6.0095941
   6.0095849   6.0095878   6.0095832   6.0095878   6.0095849   6.0095941
   0.8800502   0.8800457   0.8800502   0.8800457   0.8800241   0.8800508
   0.8800331   0.8800557   0.8800241   0.8800557   0.8800331   0.8800508
   0.8672757   0.8672633   0.8672757   0.8672633   0.8672699   0.8672717
   0.8672559   0.8672730   0.8672699   0.8672730   0.8672559   0.8672717
   0.8627508   0.8627528   0.8627508   0.8627528   0.8627429   0.8627325
   0.8627543   0.8627384   0.8627429   0.8627384   0.8627543   0.8627325
   7.5842325   7.5842466   7.5842325   7.5842466   7.5841652   7.5842410
   7.5841657   7.5842516   7.5841652   7.5842516   7.5841657   7.5842410
   7.5778252   7.5778376   7.5778252   7.5778376   7.5779078   7.5777916
   7.5779324   7.5778059   7.5779078   7.5778059   7.5779324   7.5777916
   8.3128923   8.3128888   8.3128923   8.3128888   8.3129107   8.3128749
   8.3129168   8.3128921   8.3129107   8.3128921   8.3129168   8.3128749
  18.7441716  18.7441716  18.7441863  18.7441772  18.7441458  18.7441863
 TTTTTTTTTTTTTTTTTTTTTTTTTTTTTT MOQGAD      TELAPSE     1741.20 TCPU     1056.93
 TTTTTTTTTTTTTTTTTTTTTTTTTTTTTT SHELLXN     TELAPSE     1822.07 TCPU     1111.24
 TTTTTTTTTTTTTTTTTTTTTTTTTTTTTT MONMO3      TELAPSE     1828.19 TCPU     1117.35
 NUMERICALLY INTEGRATED DENSITY    707.9998992912
 TTTTTTTTTTTTTTTTTTTTTTTTTTTTTT NUMDFT      TELAPSE     1837.42 TCPU     1126.59
 CYC   6 ETOT(AU) -5.429808929038E+03 DETOT -1.96E-03 tst  3.38E-06 PX  5.80E-03
 TTTTTTTTTTTTTTTTTTTTTTTTTTTTTT DIIS        TELAPSE     1841.31 TCPU     1130.47
 DIIS TEST: 0.19151E-02 AT SCF   CYCLE   6 - DIIS ACTIVE - HISTORY:     6 CYCLES
 TTTTTTTTTTTTTTTTTTTTTTTTTTTTTT FDIK        TELAPSE     1856.93 TCPU     1140.21
 INSULATING STATE
 TOP OF VALENCE BANDS -    BAND    354; K    4; EIG -2.5445946E-01 AU
 TOP OF VALENCE BANDS -    BAND    354; K    1; EIG -2.5462518E-01 AU
 BOTTOM OF VIRTUAL BANDS - BAND    355; K    4; EIG -7.3107585E-02 AU
 DIRECT ENERGY BAND GAP:   4.9348 eV
 BOTTOM OF VIRTUAL BANDS - BAND    355; K    1; EIG -7.3057467E-02 AU
 TTTTTTTTTTTTTTTTTTTTTTTTTTTTTT PDIG        TELAPSE     1858.45 TCPU     1141.72
 CHARGE NORMALIZATION FACTOR   1.00000000
 TOTAL ATOMIC CHARGES:
   5.8505070   5.8505069   5.8505070   5.8505069   5.8505232   5.8505023
   5.8505198   5.8505195   5.8505232   5.8505195   5.8505198   5.8505023
   6.0123063   6.0123228   6.0123063   6.0123228   6.0123184   6.0122472
   6.0123156   6.0122379   6.0123184   6.0122379   6.0123156   6.0122472
   5.6711446   5.6711442   5.6711446   5.6711442   5.6711470   5.6711696
   5.6711632   5.6711294   5.6711470   5.6711294   5.6711632   5.6711696
   6.0082973   6.0082842   6.0082973   6.0082842   6.0082659   6.0083251
   6.0082665   6.0083302   6.0082659   6.0083302   6.0082665   6.0083251
   0.8795924   0.8795911   0.8795924   0.8795911   0.8795949   0.8795877
   0.8795911   0.8795963   0.8795949   0.8795963   0.8795911   0.8795877
   0.8673802   0.8673817   0.8673802   0.8673817   0.8673815   0.8673772
   0.8673869   0.8673802   0.8673815   0.8673802   0.8673869   0.8673772
   0.8625383   0.8625334   0.8625383   0.8625334   0.8625343   0.8625138
   0.8625352   0.8625202   0.8625343   0.8625202   0.8625352   0.8625138
   7.5809577   7.5809574   7.5809577   7.5809574   7.5810470   7.5809650
   7.5810276   7.5809832   7.5810470   7.5809832   7.5810276   7.5809650
   7.5808611   7.5808735   7.5808611   7.5808735   7.5807984   7.5808748
   7.5807998   7.5808648   7.5807984   7.5808648   7.5807998   7.5808748
   8.3144285   8.3144308   8.3144285   8.3144308   8.3144166   8.3144353
   8.3144144   8.3144296   8.3144166   8.3144296   8.3144144   8.3144353
  18.7439796  18.7439796  18.7439604  18.7439763  18.7439917  18.7439604
 TTTTTTTTTTTTTTTTTTTTTTTTTTTTTT MOQGAD      TELAPSE     1858.47 TCPU     1141.74
 TTTTTTTTTTTTTTTTTTTTTTTTTTTTTT SHELLXN     TELAPSE     1941.05 TCPU     1195.94
 TTTTTTTTTTTTTTTTTTTTTTTTTTTTTT MONMO3      TELAPSE     1946.06 TCPU     1200.95
 NUMERICALLY INTEGRATED DENSITY    707.9998992783
 TTTTTTTTTTTTTTTTTTTTTTTTTTTTTT NUMDFT      TELAPSE     1955.14 TCPU     1210.03
 CYC   7 ETOT(AU) -5.429809157995E+03 DETOT -2.29E-04 tst  1.88E-07 PX  1.69E-03
 TTTTTTTTTTTTTTTTTTTTTTTTTTTTTT DIIS        TELAPSE     1957.72 TCPU     1212.60
 DIIS TEST: 0.32472E-03 AT SCF   CYCLE   7 - DIIS ACTIVE - HISTORY:     7 CYCLES
 TTTTTTTTTTTTTTTTTTTTTTTTTTTTTT FDIK        TELAPSE     1976.51 TCPU     1224.12
 INSULATING STATE
 TOP OF VALENCE BANDS -    BAND    354; K    3; EIG -2.5445881E-01 AU
 TOP OF VALENCE BANDS -    BAND    354; K    1; EIG -2.5462631E-01 AU
 BOTTOM OF VIRTUAL BANDS - BAND    355; K    5; EIG -7.3110746E-02 AU
 INDIRECT ENERGY BAND GAP:   4.9347 eV
 BOTTOM OF VIRTUAL BANDS - BAND    355; K    1; EIG -7.3058477E-02 AU
 TTTTTTTTTTTTTTTTTTTTTTTTTTTTTT PDIG        TELAPSE     1978.02 TCPU     1225.64
 CHARGE NORMALIZATION FACTOR   1.00000000
 TOTAL ATOMIC CHARGES:
   5.8524258   5.8524158   5.8524258   5.8524158   5.8524199   5.8524132
   5.8524162   5.8524234   5.8524199   5.8524234   5.8524162   5.8524132
   6.0138959   6.0139050   6.0138959   6.0139050   6.0138830   6.0139097
   6.0138724   6.0139036   6.0138830   6.0139036   6.0138724   6.0139097
   5.6699642   5.6699785   5.6699642   5.6699785   5.6699515   5.6699607
   5.6699566   5.6699565   5.6699515   5.6699565   5.6699566   5.6699607
   6.0096097   6.0095991   6.0096097   6.0095991   6.0096393   6.0096279
   6.0096398   6.0096258   6.0096393   6.0096258   6.0096398   6.0096279
   0.8793066   0.8793060   0.8793066   0.8793060   0.8793021   0.8793095
   0.8793017   0.8793138   0.8793021   0.8793138   0.8793017   0.8793095
   0.8672202   0.8672222   0.8672202   0.8672222   0.8672280   0.8672256
   0.8672329   0.8672272   0.8672280   0.8672272   0.8672329   0.8672256
   0.8625509   0.8625431   0.8625509   0.8625431   0.8625409   0.8625449
   0.8625419   0.8625484   0.8625409   0.8625484   0.8625419   0.8625449
   7.5813834   7.5813860   7.5813834   7.5813860   7.5813254   7.5813826
   7.5813173   7.5813841   7.5813254   7.5813841   7.5813173   7.5813826
   7.5776420   7.5776467   7.5776420   7.5776467   7.5777047   7.5776379
   7.5777061   7.5776373   7.5777047   7.5776373   7.5777061   7.5776379
   8.3139139   8.3139142   8.3139139   8.3139142   8.3139292   8.3139100
   8.3139295   8.3139083   8.3139292   8.3139083   8.3139295   8.3139100
  18.7441635  18.7441635  18.7441682  18.7441513  18.7441500  18.7441682
 TTTTTTTTTTTTTTTTTTTTTTTTTTTTTT MOQGAD      TELAPSE     1978.05 TCPU     1225.66
 TTTTTTTTTTTTTTTTTTTTTTTTTTTTTT SHELLXN     TELAPSE     2062.20 TCPU     1279.99
 TTTTTTTTTTTTTTTTTTTTTTTTTTTTTT MONMO3      TELAPSE     2067.63 TCPU     1285.42
 NUMERICALLY INTEGRATED DENSITY    707.9998992894
 TTTTTTTTTTTTTTTTTTTTTTTTTTTTTT NUMDFT      TELAPSE     2076.73 TCPU     1294.52
 CYC   8 ETOT(AU) -5.429809186152E+03 DETOT -2.82E-05 tst  7.82E-08 PX  5.15E-04
 TTTTTTTTTTTTTTTTTTTTTTTTTTTTTT DIIS        TELAPSE     2079.09 TCPU     1296.88
 DIIS TEST: 0.87379E-04 AT SCF   CYCLE   8 - DIIS ACTIVE - HISTORY:     8 CYCLES
 TTTTTTTTTTTTTTTTTTTTTTTTTTTTTT FDIK        TELAPSE     2095.64 TCPU     1306.38
 INSULATING STATE
 TOP OF VALENCE BANDS -    BAND    354; K    4; EIG -2.5445294E-01 AU
 TOP OF VALENCE BANDS -    BAND    354; K    1; EIG -2.5461942E-01 AU
 BOTTOM OF VIRTUAL BANDS - BAND    355; K    4; EIG -7.3172039E-02 AU
 DIRECT ENERGY BAND GAP:   4.9329 eV
 BOTTOM OF VIRTUAL BANDS - BAND    355; K    1; EIG -7.3121219E-02 AU
 TTTTTTTTTTTTTTTTTTTTTTTTTTTTTT PDIG        TELAPSE     2097.15 TCPU     1307.88
 CHARGE NORMALIZATION FACTOR   1.00000000
 TOTAL ATOMIC CHARGES:
   5.8523820   5.8523830   5.8523820   5.8523830   5.8524058   5.8523767
   5.8524009   5.8523810   5.8524058   5.8523810   5.8524009   5.8523767
   6.0130659   6.0130658   6.0130659   6.0130658   6.0130735   6.0130403
   6.0130631   6.0130406   6.0130735   6.0130406   6.0130631   6.0130403
   5.6699232   5.6699197   5.6699232   5.6699197   5.6699220   5.6699267
   5.6699262   5.6699254   5.6699220   5.6699254   5.6699262   5.6699267
   6.0089580   6.0089578   6.0089580   6.0089578   6.0089410   6.0089602
   6.0089473   6.0089582   6.0089410   6.0089582   6.0089473   6.0089602
   0.8792272   0.8792281   0.8792272   0.8792281   0.8792310   0.8792263
   0.8792320   0.8792287   0.8792310   0.8792287   0.8792320   0.8792263
   0.8673517   0.8673505   0.8673517   0.8673505   0.8673488   0.8673538
   0.8673515   0.8673530   0.8673488   0.8673530   0.8673515   0.8673538
   0.8625731   0.8625713   0.8625731   0.8625713   0.8625755   0.8625693
   0.8625749   0.8625709   0.8625755   0.8625709   0.8625749   0.8625693
   7.5811470   7.5811489   7.5811470   7.5811489   7.5812197   7.5811549
   7.5812147   7.5811552   7.5812197   7.5811552   7.5812147   7.5811549
   7.5794749   7.5794787   7.5794749   7.5794787   7.5794174   7.5794875
   7.5794208   7.5794883   7.5794174   7.5794883   7.5794208   7.5794875
   8.3139124   8.3139107   8.3139124   8.3139107   8.3138894   8.3139156
   8.3138876   8.3139145   8.3138894   8.3139145   8.3138876   8.3139156
  18.7439769  18.7439769  18.7439572  18.7439634  18.7439677  18.7439572
 TTTTTTTTTTTTTTTTTTTTTTTTTTTTTT MOQGAD      TELAPSE     2097.17 TCPU     1307.90
 TTTTTTTTTTTTTTTTTTTTTTTTTTTTTT SHELLXN     TELAPSE     2176.53 TCPU     1362.12
 TTTTTTTTTTTTTTTTTTTTTTTTTTTTTT MONMO3      TELAPSE     2181.90 TCPU     1367.49
 NUMERICALLY INTEGRATED DENSITY    707.9998992891
 TTTTTTTTTTTTTTTTTTTTTTTTTTTTTT NUMDFT      TELAPSE     2191.00 TCPU     1376.58
 CYC   9 ETOT(AU) -5.429809194229E+03 DETOT -8.08E-06 tst  1.76E-08 PX  2.70E-04
 TTTTTTTTTTTTTTTTTTTTTTTTTTTTTT DIIS        TELAPSE     2194.05 TCPU     1379.64
 DIIS TEST: 0.20619E-04 AT SCF   CYCLE   9 - DIIS ACTIVE - HISTORY:     9 CYCLES
 TTTTTTTTTTTTTTTTTTTTTTTTTTTTTT FDIK        TELAPSE     2211.78 TCPU     1390.93
 INSULATING STATE
 TOP OF VALENCE BANDS -    BAND    354; K    3; EIG -2.5447519E-01 AU
 TOP OF VALENCE BANDS -    BAND    354; K    1; EIG -2.5464229E-01 AU
 BOTTOM OF VIRTUAL BANDS - BAND    355; K    2; EIG -7.3129624E-02 AU
 INDIRECT ENERGY BAND GAP:   4.9347 eV
 BOTTOM OF VIRTUAL BANDS - BAND    355; K    1; EIG -7.3077134E-02 AU
 TTTTTTTTTTTTTTTTTTTTTTTTTTTTTT PDIG        TELAPSE     2213.65 TCPU     1392.79
 CHARGE NORMALIZATION FACTOR   1.00000000
 TOTAL ATOMIC CHARGES:
   5.8519486   5.8519479   5.8519486   5.8519479   5.8519351   5.8519394
   5.8519324   5.8519423   5.8519351   5.8519423   5.8519324   5.8519394
   6.0133581   6.0133591   6.0133581   6.0133591   6.0133425   6.0133721
   6.0133417   6.0133707   6.0133425   6.0133707   6.0133417   6.0133721
   5.6701575   5.6701598   5.6701575   5.6701598   5.6701527   5.6701475
   5.6701548   5.6701461   5.6701527   5.6701461   5.6701548   5.6701475
   6.0091334   6.0091340   6.0091334   6.0091340   6.0091611   6.0091527
   6.0091619   6.0091555   6.0091611   6.0091555   6.0091619   6.0091527
   0.8793540   0.8793543   0.8793540   0.8793543   0.8793499   0.8793587
   0.8793511   0.8793591   0.8793499   0.8793591   0.8793511   0.8793587
   0.8672781   0.8672788   0.8672781   0.8672788   0.8672809   0.8672788
   0.8672821   0.8672782   0.8672809   0.8672782   0.8672821   0.8672788
   0.8625451   0.8625435   0.8625451   0.8625435   0.8625425   0.8625469
   0.8625419   0.8625463   0.8625425   0.8625463   0.8625419   0.8625469
   7.5814997   7.5814944   7.5814997   7.5814944   7.5814480   7.5814972
   7.5814461   7.5814992   7.5814480   7.5814992   7.5814461   7.5814972
   7.5787456   7.5787458   7.5787456   7.5787458   7.5787862   7.5787340
   7.5787847   7.5787330   7.5787862   7.5787330   7.5787847   7.5787340
   8.3139558   8.3139554   8.3139558   8.3139554   8.3139806   8.3139556
   8.3139817   8.3139557   8.3139806   8.3139557   8.3139817   8.3139556
  18.7440439  18.7440439  18.7440473  18.7440340  18.7440318  18.7440473
 TTTTTTTTTTTTTTTTTTTTTTTTTTTTTT MOQGAD      TELAPSE     2213.67 TCPU     1392.82
 TTTTTTTTTTTTTTTTTTTTTTTTTTTTTT SHELLXN     TELAPSE     2288.97 TCPU     1447.08
 TTTTTTTTTTTTTTTTTTTTTTTTTTTTTT MONMO3      TELAPSE     2332.63 TCPU     1490.73
 NUMERICALLY INTEGRATED DENSITY    707.9998992917
 TTTTTTTTTTTTTTTTTTTTTTTTTTTTTT NUMDFT      TELAPSE     2341.73 TCPU     1499.83
 CYC  10 ETOT(AU) -5.429809195257E+03 DETOT -1.03E-06 tst  5.03E-09 PX  1.15E-04
 TTTTTTTTTTTTTTTTTTTTTTTTTTTTTT DIIS        TELAPSE     2344.97 TCPU     1503.07
 DIIS TEST: 0.61168E-05 AT SCF   CYCLE  10 - DIIS ACTIVE - HISTORY:    10 CYCLES
 TTTTTTTTTTTTTTTTTTTTTTTTTTTTTT FDIK        TELAPSE     2364.92 TCPU     1516.13
 INSULATING STATE
 TOP OF VALENCE BANDS -    BAND    354; K    4; EIG -2.5446603E-01 AU
 TOP OF VALENCE BANDS -    BAND    354; K    1; EIG -2.5463283E-01 AU
 BOTTOM OF VIRTUAL BANDS - BAND    355; K    4; EIG -7.3145817E-02 AU
 DIRECT ENERGY BAND GAP:   4.9340 eV
 BOTTOM OF VIRTUAL BANDS - BAND    355; K    1; EIG -7.3094924E-02 AU
 TTTTTTTTTTTTTTTTTTTTTTTTTTTTTT PDIG        TELAPSE     2366.42 TCPU     1517.64
 CHARGE NORMALIZATION FACTOR   1.00000000
 TOTAL ATOMIC CHARGES:
   5.8521982   5.8522003   5.8521982   5.8522003   5.8522188   5.8522007
   5.8522192   5.8522017   5.8522188   5.8522017   5.8522192   5.8522007
   6.0133141   6.0133177   6.0133141   6.0133177   6.0133298   6.0133047
   6.0133329   6.0133020   6.0133298   6.0133020   6.0133329   6.0133047
   5.6701231   5.6701223   5.6701231   5.6701223   5.6701273   5.6701319
   5.6701272   5.6701334   5.6701273   5.6701334   5.6701272   5.6701319
   6.0091742   6.0091718   6.0091742   6.0091718   6.0091503   6.0091583
   6.0091515   6.0091610   6.0091503   6.0091610   6.0091515   6.0091583
   0.8792910   0.8792917   0.8792910   0.8792917   0.8792958   0.8792884
   0.8792962   0.8792884   0.8792958   0.8792884   0.8792962   0.8792884
   0.8673086   0.8673088   0.8673086   0.8673088   0.8673058   0.8673075
   0.8673054   0.8673077   0.8673058   0.8673077   0.8673054   0.8673075
   0.8625513   0.8625511   0.8625513   0.8625511   0.8625512   0.8625481
   0.8625490   0.8625478   0.8625512   0.8625478   0.8625490   0.8625481
   7.5811536   7.5811503   7.5811536   7.5811503   7.5812159   7.5811530
   7.5812143   7.5811525   7.5812159   7.5811525   7.5812143   7.5811530
   7.5789295   7.5789282   7.5789295   7.5789282   7.5788782   7.5789407
   7.5788774   7.5789410   7.5788782   7.5789410   7.5788774   7.5789407
   8.3139529   8.3139519   8.3139529   8.3139519   8.3139211   8.3139550
   8.3139208   8.3139541   8.3139211   8.3139541   8.3139208   8.3139550
  18.7440150  18.7440150  18.7440104  18.7440178  18.7440191  18.7440104
 TTTTTTTTTTTTTTTTTTTTTTTTTTTTTT MOQGAD      TELAPSE     2366.45 TCPU     1517.66
 TTTTTTTTTTTTTTTTTTTTTTTTTTTTTT SHELLXN     TELAPSE     2447.69 TCPU     1571.88
 TTTTTTTTTTTTTTTTTTTTTTTTTTTTTT MONMO3      TELAPSE     2456.09 TCPU     1580.28
 NUMERICALLY INTEGRATED DENSITY    707.9998992886
 TTTTTTTTTTTTTTTTTTTTTTTTTTTTTT NUMDFT      TELAPSE     2465.20 TCPU     1589.39
 CYC  11 ETOT(AU) -5.429809196119E+03 DETOT -8.61E-07 tst  1.29E-09 PX  6.50E-05
 TTTTTTTTTTTTTTTTTTTTTTTTTTTTTT DIIS        TELAPSE     2476.46 TCPU     1600.65
 DIIS TEST: 0.19943E-05 AT SCF   CYCLE  11 - DIIS ACTIVE - HISTORY:    11 CYCLES
 TTTTTTTTTTTTTTTTTTTTTTTTTTTTTT FDIK        TELAPSE     2511.58 TCPU     1629.94
 INSULATING STATE
 TOP OF VALENCE BANDS -    BAND    354; K    3; EIG -2.5446380E-01 AU
 TOP OF VALENCE BANDS -    BAND    354; K    1; EIG -2.5463068E-01 AU
 BOTTOM OF VIRTUAL BANDS - BAND    355; K    5; EIG -7.3148329E-02 AU
 INDIRECT ENERGY BAND GAP:   4.9338 eV
 BOTTOM OF VIRTUAL BANDS - BAND    355; K    1; EIG -7.3096180E-02 AU
 TTTTTTTTTTTTTTTTTTTTTTTTTTTTTT PDIG        TELAPSE     2513.27 TCPU     1631.63
 CHARGE NORMALIZATION FACTOR   1.00000000
 TOTAL ATOMIC CHARGES:
   5.8521692   5.8521688   5.8521692   5.8521688   5.8521393   5.8521643
   5.8521392   5.8521643   5.8521393   5.8521643   5.8521392   5.8521643
   6.0132825   6.0132852   6.0132825   6.0132852   6.0132665   6.0133023
   6.0132675   6.0132998   6.0132665   6.0132998   6.0132675   6.0133023
   5.6700238   5.6700245   5.6700238   5.6700245   5.6700197   5.6700118
   5.6700193   5.6700119   5.6700197   5.6700119   5.6700193   5.6700118
   6.0090926   6.0090912   6.0090926   6.0090912   6.0091191   6.0091049
   6.0091191   6.0091080   6.0091191   6.0091080   6.0091191   6.0091049
   0.8792974   0.8792987   0.8792974   0.8792987   0.8792937   0.8793024
   0.8792942   0.8793026   0.8792937   0.8793026   0.8792942   0.8793024
   0.8672999   0.8672995   0.8672999   0.8672995   0.8673054   0.8673021
   0.8673053   0.8673021   0.8673054   0.8673021   0.8673053   0.8673021
   0.8625548   0.8625550   0.8625548   0.8625550   0.8625543   0.8625571
   0.8625536   0.8625566   0.8625543   0.8625566   0.8625536   0.8625571
   7.5814262   7.5814243   7.5814262   7.5814243   7.5813504   7.5814241
   7.5813498   7.5814242   7.5813504   7.5814242   7.5813498   7.5814241
   7.5788861   7.5788855   7.5788861   7.5788855   7.5789451   7.5788734
   7.5789460   7.5788731   7.5789451   7.5788731   7.5789460   7.5788734
   8.3139508   8.3139500   8.3139508   8.3139500   8.3139912   8.3139484
   8.3139913   8.3139487   8.3139912   8.3139487   8.3139913   8.3139484
  18.7440284  18.7440284  18.7440312  18.7440224  18.7440223  18.7440312
 TTTTTTTTTTTTTTTTTTTTTTTTTTTTTT MOQGAD      TELAPSE     2513.29 TCPU     1631.65
 TTTTTTTTTTTTTTTTTTTTTTTTTTTTTT SHELLXN     TELAPSE     2594.66 TCPU     1685.84
 TTTTTTTTTTTTTTTTTTTTTTTTTTTTTT MONMO3      TELAPSE     2606.55 TCPU     1697.73
 NUMERICALLY INTEGRATED DENSITY    707.9998992913
 TTTTTTTTTTTTTTTTTTTTTTTTTTTTTT NUMDFT      TELAPSE     2615.66 TCPU     1706.84
 CYC  12 ETOT(AU) -5.429809196202E+03 DETOT -8.32E-08 tst  3.47E-10 PX  3.74E-05
 TTTTTTTTTTTTTTTTTTTTTTTTTTTTTT DIIS        TELAPSE     2625.38 TCPU     1716.56
 DIIS TEST: 0.78181E-06 AT SCF   CYCLE  12 - DIIS ACTIVE - HISTORY:    12 CYCLES
 TTTTTTTTTTTTTTTTTTTTTTTTTTTTTT FDIK        TELAPSE     2655.46 TCPU     1741.68
 INSULATING STATE
 TOP OF VALENCE BANDS -    BAND    354; K    4; EIG -2.5446853E-01 AU
 TOP OF VALENCE BANDS -    BAND    354; K    1; EIG -2.5463534E-01 AU
 BOTTOM OF VIRTUAL BANDS - BAND    355; K    4; EIG -7.3141125E-02 AU
 DIRECT ENERGY BAND GAP:   4.9342 eV
 BOTTOM OF VIRTUAL BANDS - BAND    355; K    1; EIG -7.3090473E-02 AU
 TTTTTTTTTTTTTTTTTTTTTTTTTTTTTT PDIG        TELAPSE     2657.09 TCPU     1743.32
 CHARGE NORMALIZATION FACTOR   1.00000000
 TOTAL ATOMIC CHARGES:
   5.8521139   5.8521124   5.8521139   5.8521124   5.8521434   5.8521179
   5.8521438   5.8521184   5.8521434   5.8521184   5.8521438   5.8521179
   6.0133242   6.0133250   6.0133242   6.0133250   6.0133407   6.0133071
   6.0133400   6.0133055   6.0133407   6.0133055   6.0133400   6.0133071
   5.6701046   5.6701066   5.6701046   5.6701066   5.6701126   5.6701175
   5.6701126   5.6701182   5.6701126   5.6701182   5.6701126   5.6701175
   6.0091672   6.0091664   6.0091672   6.0091664   6.0091395   6.0091519
   6.0091398   6.0091545   6.0091395   6.0091545   6.0091398   6.0091519
   0.8793073   0.8793083   0.8793073   0.8793083   0.8793125   0.8793041
   0.8793125   0.8793040   0.8793125   0.8793040   0.8793125   0.8793041
   0.8673020   0.8673017   0.8673020   0.8673017   0.8672975   0.8673009
   0.8672982   0.8673004   0.8672975   0.8673004   0.8672982   0.8673009
   0.8625489   0.8625493   0.8625489   0.8625493   0.8625497   0.8625469
   0.8625492   0.8625466   0.8625497   0.8625466   0.8625492   0.8625469
   7.5812571   7.5812562   7.5812571   7.5812562   7.5813336   7.5812572
   7.5813329   7.5812565   7.5813336   7.5812565   7.5813329   7.5812572
   7.5789041   7.5789038   7.5789041   7.5789038   7.5788416   7.5789173
   7.5788420   7.5789163   7.5788416   7.5789163   7.5788420   7.5789173
   8.3139607   8.3139596   8.3139607   8.3139596   8.3139171   8.3139614
   8.3139174   8.3139617   8.3139171   8.3139617   8.3139174   8.3139614
  18.7440278  18.7440278  18.7440218  18.7440303  18.7440303  18.7440218
 TTTTTTTTTTTTTTTTTTTTTTTTTTTTTT MOQGAD      TELAPSE     2657.12 TCPU     1743.34
 TTTTTTTTTTTTTTTTTTTTTTTTTTTTTT SHELLXN     TELAPSE     2739.48 TCPU     1797.62
 TTTTTTTTTTTTTTTTTTTTTTTTTTTTTT MONMO3      TELAPSE     2750.21 TCPU     1808.35
 NUMERICALLY INTEGRATED DENSITY    707.9998992904
 TTTTTTTTTTTTTTTTTTTTTTTTTTTTTT NUMDFT      TELAPSE     2759.30 TCPU     1817.43
 CYC  13 ETOT(AU) -5.429809196189E+03 DETOT  1.28E-08 tst  1.65E-10 PX  3.06E-05
 TTTTTTTTTTTTTTTTTTTTTTTTTTTTTT DIIS        TELAPSE     2762.55 TCPU     1820.69
 DIIS TEST: 0.35674E-06 AT SCF   CYCLE  13 - DIIS ACTIVE - HISTORY:    13 CYCLES
 TTTTTTTTTTTTTTTTTTTTTTTTTTTTTT FDIK        TELAPSE     2782.17 TCPU     1832.74
 INSULATING STATE
 TOP OF VALENCE BANDS -    BAND    354; K    3; EIG -2.5446683E-01 AU
 TOP OF VALENCE BANDS -    BAND    354; K    1; EIG -2.5463374E-01 AU
 BOTTOM OF VIRTUAL BANDS - BAND    355; K    5; EIG -7.3145264E-02 AU
 INDIRECT ENERGY BAND GAP:   4.9340 eV
 BOTTOM OF VIRTUAL BANDS - BAND    355; K    1; EIG -7.3093077E-02 AU
 TTTTTTTTTTTTTTTTTTTTTTTTTTTTTT PDIG        TELAPSE     2783.68 TCPU     1834.24
 CHARGE NORMALIZATION FACTOR   1.00000000
 TOTAL ATOMIC CHARGES:
   5.8521573   5.8521551   5.8521573   5.8521551   5.8521297   5.8521523
   5.8521300   5.8521529   5.8521297   5.8521529   5.8521300   5.8521523
   6.0133036   6.0133030   6.0133036   6.0133030   6.0132908   6.0133177
   6.0132914   6.0133167   6.0132908   6.0133167   6.0132914   6.0133177
   5.6701014   5.6701040   5.6701014   5.6701040   5.6700960   5.6700926
   5.6700962   5.6700933   5.6700960   5.6700933   5.6700962   5.6700926
   6.0091211   6.0091223   6.0091211   6.0091223   6.0091448   6.0091330
   6.0091439   6.0091340   6.0091448   6.0091340   6.0091439   6.0091330
   0.8793013   0.8793020   0.8793013   0.8793020   0.8792986   0.8793051
   0.8792984   0.8793050   0.8792986   0.8793050   0.8792984   0.8793051
   0.8673004   0.8673003   0.8673004   0.8673003   0.8673045   0.8673024
   0.8673052   0.8673021   0.8673045   0.8673021   0.8673052   0.8673024
   0.8625513   0.8625513   0.8625513   0.8625513   0.8625508   0.8625533
   0.8625503   0.8625533   0.8625508   0.8625533   0.8625503   0.8625533
   7.5813258   7.5813254   7.5813258   7.5813254   7.5812625   7.5813250
   7.5812618   7.5813248   7.5812625   7.5813248   7.5812618   7.5813250
   7.5788759   7.5788755   7.5788759   7.5788755   7.5789259   7.5788659
   7.5789259   7.5788655   7.5789259   7.5788655   7.5789259   7.5788659
   8.3139461   8.3139452   8.3139461   8.3139452   8.3139822   8.3139441
   8.3139825   8.3139438   8.3139822   8.3139438   8.3139825   8.3139441
  18.7440267  18.7440267  18.7440294  18.7440215  18.7440216  18.7440294
 TTTTTTTTTTTTTTTTTTTTTTTTTTTTTT MOQGAD      TELAPSE     2783.70 TCPU     1834.27
 TTTTTTTTTTTTTTTTTTTTTTTTTTTTTT SHELLXN     TELAPSE     2873.33 TCPU     1888.57
 TTTTTTTTTTTTTTTTTTTTTTTTTTTTTT MONMO3      TELAPSE     2898.86 TCPU     1914.10
 NUMERICALLY INTEGRATED DENSITY    707.9998992902
 TTTTTTTTTTTTTTTTTTTTTTTTTTTTTT NUMDFT      TELAPSE     2907.97 TCPU     1923.21
 CYC  14 ETOT(AU) -5.429809196234E+03 DETOT -4.45E-08 tst  1.09E-10 PX  2.51E-05
 TTTTTTTTTTTTTTTTTTTTTTTTTTTTTT DIIS        TELAPSE     2911.95 TCPU     1927.18
 DIIS TEST: 0.14588E-06 AT SCF   CYCLE  14 - DIIS ACTIVE - HISTORY:    14 CYCLES
 TTTTTTTTTTTTTTTTTTTTTTTTTTTTTT FDIK        TELAPSE     2931.95 TCPU     1930.06
 INSULATING STATE
 TOP OF VALENCE BANDS -    BAND    354; K    4; EIG -2.5446614E-01 AU
 TOP OF VALENCE BANDS -    BAND    354; K    1; EIG -2.5463303E-01 AU
 BOTTOM OF VIRTUAL BANDS - BAND    355; K    4; EIG -7.3143969E-02 AU
 DIRECT ENERGY BAND GAP:   4.9340 eV
 BOTTOM OF VIRTUAL BANDS - BAND    355; K    1; EIG -7.3092393E-02 AU
 TTTTTTTTTTTTTTTTTTTTTTTTTTTTTT PDIG        TELAPSE     2933.45 TCPU     1931.56
 CHARGE NORMALIZATION FACTOR   1.00000000
 TOTAL ATOMIC CHARGES:
   5.8521415   5.8521391   5.8521415   5.8521391   5.8521623   5.8521425
   5.8521629   5.8521430   5.8521623   5.8521430   5.8521629   5.8521425
   6.0133061   6.0133056   6.0133061   6.0133056   6.0133154   6.0132959
   6.0133160   6.0132949   6.0133154   6.0132949   6.0133160   6.0132959
   5.6700585   5.6700614   5.6700585   5.6700614   5.6700641   5.6700681
   5.6700646   5.6700685   5.6700641   5.6700685   5.6700646   5.6700681
   6.0091417   6.0091425   6.0091417   6.0091425   6.0091245   6.0091333
   6.0091236   6.0091343   6.0091245   6.0091343   6.0091236   6.0091333
   0.8793022   0.8793028   0.8793022   0.8793028   0.8793060   0.8793006
   0.8793057   0.8793005   0.8793060   0.8793005   0.8793057   0.8793006
   0.8673029   0.8673028   0.8673029   0.8673028   0.8673000   0.8673020
   0.8673007   0.8673016   0.8673000   0.8673016   0.8673007   0.8673020
   0.8625518   0.8625518   0.8625518   0.8625518   0.8625525   0.8625505
   0.8625521   0.8625504   0.8625525   0.8625504   0.8625521   0.8625505
   7.5813121   7.5813116   7.5813121   7.5813116   7.5813634   7.5813115
   7.5813627   7.5813113   7.5813634   7.5813113   7.5813627   7.5813115
   7.5789068   7.5789065   7.5789068   7.5789065   7.5788655   7.5789152
   7.5788653   7.5789151   7.5788655   7.5789151   7.5788653   7.5789152
   8.3139656   8.3139646   8.3139656   8.3139646   8.3139346   8.3139655
   8.3139348   8.3139653   8.3139346   8.3139653   8.3139348   8.3139655
  18.7440264  18.7440264  18.7440260  18.7440231  18.7440231  18.7440260
 TTTTTTTTTTTTTTTTTTTTTTTTTTTTTT MOQGAD      TELAPSE     2933.47 TCPU     1931.58
 TTTTTTTTTTTTTTTTTTTTTTTTTTTTTT SHELLXN     TELAPSE     3031.53 TCPU     1985.85
 TTTTTTTTTTTTTTTTTTTTTTTTTTTTTT MONMO3      TELAPSE     3047.28 TCPU     2001.60
 NUMERICALLY INTEGRATED DENSITY    707.9998992905
 TTTTTTTTTTTTTTTTTTTTTTTTTTTTTT NUMDFT      TELAPSE     3056.36 TCPU     2010.68
 CYC  15 ETOT(AU) -5.429809196233E+03 DETOT  1.01E-09 tst  9.38E-11 PX  1.64E-05
 TTTTTTTTTTTTTTTTTTTTTTTTTTTTTT DIIS        TELAPSE     3060.88 TCPU     2015.20
 DIIS TEST: 0.97660E-07 AT SCF   CYCLE  15 - DIIS ACTIVE - HISTORY:    14 CYCLES
 TTTTTTTTTTTTTTTTTTTTTTTTTTTTTT FDIK        TELAPSE     3084.25 TCPU     2029.35
 INSULATING STATE
 TOP OF VALENCE BANDS -    BAND    354; K    3; EIG -2.5446787E-01 AU
 TOP OF VALENCE BANDS -    BAND    354; K    1; EIG -2.5463490E-01 AU
 BOTTOM OF VIRTUAL BANDS - BAND    355; K    5; EIG -7.3142480E-02 AU
 INDIRECT ENERGY BAND GAP:   4.9341 eV
 BOTTOM OF VIRTUAL BANDS - BAND    355; K    1; EIG -7.3089666E-02 AU
 TTTTTTTTTTTTTTTTTTTTTTTTTTTTTT PDIG        TELAPSE     3085.76 TCPU     2030.85
 CHARGE NORMALIZATION FACTOR   1.00000000
 TOTAL ATOMIC CHARGES:
   5.8521432   5.8521417   5.8521432   5.8521417   5.8521418   5.8521423
   5.8521422   5.8521426   5.8521418   5.8521426   5.8521422   5.8521423
   6.0133107   6.0133104   6.0133107   6.0133104   6.0133095   6.0133110
   6.0133107   6.0133106   6.0133095   6.0133106   6.0133107   6.0133110
   5.6700805   5.6700830   5.6700805   5.6700830   5.6700811   5.6700819
   5.6700815   5.6700824   5.6700811   5.6700824   5.6700815   5.6700819
   6.0091382   6.0091392   6.0091382   6.0091392   6.0091398   6.0091386
   6.0091390   6.0091394   6.0091398   6.0091394   6.0091390   6.0091386
   0.8793032   0.8793039   0.8793032   0.8793039   0.8793040   0.8793042
   0.8793039   0.8793040   0.8793040   0.8793040   0.8793039   0.8793042
   0.8673014   0.8673011   0.8673014   0.8673011   0.8673017   0.8673018
   0.8673020   0.8673015   0.8673017   0.8673015   0.8673020   0.8673018
   0.8625509   0.8625507   0.8625509   0.8625507   0.8625511   0.8625511
   0.8625506   0.8625508   0.8625511   0.8625508   0.8625506   0.8625511
   7.5813116   7.5813108   7.5813116   7.5813108   7.5813097   7.5813107
   7.5813088   7.5813106   7.5813097   7.5813106   7.5813088   7.5813107
   7.5788948   7.5788945   7.5788948   7.5788945   7.5788957   7.5788947
   7.5788958   7.5788943   7.5788957   7.5788943   7.5788958   7.5788947
   8.3139529   8.3139517   8.3139529   8.3139517   8.3139531   8.3139518
   8.3139533   8.3139518   8.3139531   8.3139518   8.3139533   8.3139518
  18.7440256  18.7440256  18.7440256  18.7440231  18.7440232  18.7440256
 TTTTTTTTTTTTTTTTTTTTTTTTTTTTTT MOQGAD      TELAPSE     3085.78 TCPU     2030.88
 TTTTTTTTTTTTTTTTTTTTTTTTTTTTTT SHELLXN     TELAPSE     3140.03 TCPU     2085.11
 +++ ENERGIES IN A.U. +++
 ::: EXT EL-POLE                                  -6.0493365111869E+03
 ::: EXT EL-SPHEROPOLE                             5.0783575861446E+01
 ::: BIELET ZONE E-E                               1.0379273294489E+04
 ::: TOTAL E-E                                     4.3807203591634E+03
 ::: TOTAL E-N + N-E                              -1.5594598884933E+04
 ::: TOTAL N-N                                     1.3070945006805E+03
 ::: KINETIC ENERGY                                4.9728318351470E+03
 ::: PSEUDO TOTAL   ENERGY                        -4.9339521899418E+03
 ::: VIRIAL COEFFICIENT                            1.0039245475733E+00
 TTTTTTTTTTTTTTTTTTTTTTTTTTTTTT MONMO3      TELAPSE     3145.12 TCPU     2090.20
 NUMERICALLY INTEGRATED DENSITY    707.9998992905
 TTTTTTTTTTTTTTTTTTTTTTTTTTTTTT NUMDFT      TELAPSE     3154.22 TCPU     2099.30
 CYC  16 ETOT(AU) -5.429809196234E+03 DETOT -1.19E-09 tst  2.18E-11 PX  1.64E-05

 == SCF ENDED - CONVERGENCE ON ENERGY      E(AU) -5.4298091962338E+03 CYCLES  16


 ENERGY EXPRESSION=HARTREE+FOCK EXCH*0.27000+(M06        EXCH)*0.73000+M06        CORR


 TOTAL ENERGY(DFT)(AU)( 16) -5.4298091962338E+03 DE-1.2E-09 tester 2.2E-11
 TTTTTTTTTTTTTTTTTTTTTTTTTTTTTT EDFT        TELAPSE     3154.28 TCPU     2099.35

 *******************************************************************************
 *                             FORCE CALCULATION                               *
 *******************************************************************************

 TTTTTTTTTTTTTTTTTTTTTTTTTTTTTT NUMDFG      TELAPSE     3229.49 TCPU     2174.57
 INFORMATION **** EXCPOG **** EXCH. BIPO BUFFER LENGTH (WORDS) =    16000000
 WARNING **** EXCPOG **** EXCH. BIPO BUFFER TOO SMALL - TO AVOID I/O SET EXCHSIZE =     8591634
 WARNING **** GENPOG **** COULOMB BIPO BUFFER TOO SMALL - TO AVOID I/O SET BIPOSIZE =     5361300
 INFORMATION **** GENPOG **** BIPO BUFFER LENGTH (WORDS) =     4000000
 TTTTTTTTTTTTTTTTTTTTTTTTTTTTTT SHELXG      TELAPSE     3616.64 TCPU     2515.11


 D3 DISPERSION ENERGY (AU)       -7.9748467651320E-02
 TOTAL ENERGY + DISP (AU)        -5.4298889447014E+03

 CARTESIAN FORCES IN HARTREE/BOHR (ANALYTICAL)
   ATOM                     X                   Y                   Z
   1   6            -8.110143384421E-05 -5.395485613846E-05 -3.102841002711E-05
   2   6             8.141139260509E-05  5.280468014845E-05 -3.113805613486E-05
   3   6            -8.110143384599E-05  5.395485613757E-05  3.102841003422E-05
   4   6             8.141139259443E-05 -5.280468015290E-05  3.113805611399E-05
   5   6            -2.813642632526E-05 -7.789397358593E-05 -5.435521824992E-05
   6   6            -5.397428597842E-05 -3.082999028381E-05 -8.118476865882E-05
   7   6             2.878337416279E-05  7.791071669594E-05 -5.429475066165E-05
   8   6             5.346858620392E-05 -3.062298191647E-05  8.131843498838E-05
   9   6            -2.813642635191E-05  7.789397360547E-05  5.435521825881E-05
  10   6             5.346858621280E-05  3.062298191780E-05 -8.131843499015E-05
  11   6             2.878337420009E-05 -7.791071671015E-05  5.429475067320E-05
  12   6            -5.397428598108E-05  3.082999026605E-05  8.118476864993E-05
  13   6             2.328854346878E-05 -2.475084561393E-05 -2.357018069521E-05
  14   6            -2.335615016946E-05  2.414438094966E-05 -2.292460140918E-05
  15   6             2.328854345635E-05  2.475084563525E-05  2.357018069343E-05
  16   6            -2.335615016058E-05 -2.414438093634E-05  2.292460140207E-05
  17   6            -2.367397018865E-05  2.228840743612E-05 -2.426391836163E-05
  18   6            -2.359791324658E-05 -2.323382070024E-05  2.199314250007E-05
  19   6             2.438651047232E-05 -2.329587779926E-05 -2.611264566976E-05
  20   6             2.310920545145E-05 -2.253628917082E-05 -2.232984230943E-05
  21   6            -2.367397019842E-05 -2.228840739882E-05  2.426391836430E-05
  22   6             2.310920545145E-05  2.253628912996E-05  2.232984229877E-05
  23   6             2.438651046877E-05  2.329587780991E-05  2.611264571062E-05
  24   6            -2.359791324924E-05  2.323382067537E-05 -2.199314250184E-05
  25   6            -5.090946283204E-05  2.905187811045E-05 -1.883039431805E-05
  26   6             5.014378066814E-05 -2.844776643629E-05 -1.824388157701E-05
  27   6            -5.090946282937E-05 -2.905187813051E-05  1.883039429829E-05
  28   6             5.014378068235E-05  2.844776643629E-05  1.824388160898E-05
  29   6            -2.136777393158E-05 -5.316937714106E-05  2.981731397800E-05
  30   6             2.990067665987E-05 -2.074510057870E-05 -5.284850879761E-05
  31   6             2.043637793259E-05  5.280707663946E-05  2.993165917875E-05
  32   6            -2.935772075885E-05 -2.066714662741E-05  5.231721827137E-05
  33   6            -2.136777392447E-05  5.316937711441E-05 -2.981731394813E-05
  34   6            -2.935772078222E-05  2.066714665183E-05 -5.231721829091E-05
  35   6             2.043637794258E-05 -5.280707664834E-05 -2.993165917653E-05
  36   6             2.990067669617E-05  2.074510061023E-05  5.284850878162E-05
  37   6             6.430497394305E-05 -8.035943022122E-07  2.742715531845E-05
  38   6            -6.404791771075E-05  8.788462793063E-07  2.705521160262E-05
  39   6             6.430497397147E-05  8.035942915541E-07 -2.742715531134E-05
  40   6            -6.404791768588E-05 -8.788463254916E-07 -2.705521159196E-05
  41   6             2.614311398830E-05  6.468371449841E-05 -2.203814416291E-06
  42   6            -1.362299245855E-06  2.675328072765E-05  6.422127965067E-05
  43   6            -2.614782416632E-05 -6.326650406052E-05 -3.584837706683E-07
  44   6             1.591058850892E-06  2.648909209579E-05 -6.411044446963E-05
  45   6             2.614311397586E-05 -6.468371450907E-05  2.203814380763E-06
  46   6             1.591058866879E-06 -2.648909207181E-05  6.411044448917E-05
  47   6            -2.614782416011E-05  6.326650408894E-05  3.584837422466E-07
  48   6            -1.362299245855E-06 -2.675328070545E-05 -6.422127966310E-05
  49   1             6.423519601828E-05 -3.555420989709E-05 -2.695181070722E-05
  50   1            -6.427850890534E-05  3.584613391228E-05 -2.715585728247E-05
  51   1             6.423519601784E-05  3.555420989976E-05  2.695181070972E-05
  52   1            -6.427850890667E-05 -3.584613391272E-05  2.715585728119E-05
  53   1            -2.721479532364E-05  6.380551594365E-05 -3.522878646045E-05
  54   1            -3.526568454570E-05 -2.687744016511E-05  6.391011678275E-05
  55   1             2.722821024098E-05 -6.370986771120E-05 -3.525161849827E-05
  56   1             3.558134213621E-05 -2.707844425121E-05 -6.400483549074E-05
  57   1            -2.721479532430E-05 -6.380551594276E-05  3.522878645845E-05
  58   1             3.558134213555E-05  2.707844425115E-05  6.400483549118E-05
  59   1             2.722821024109E-05  6.370986771032E-05  3.525161849582E-05
  60   1            -3.526568454482E-05  2.687744016322E-05 -6.391011678453E-05
  61   1             4.873029472741E-05  5.970075013018E-06  4.646362630378E-05
  62   1            -4.859761145770E-05 -5.970433642588E-06  4.615193362323E-05
  63   1             4.873029473007E-05 -5.970075013906E-06 -4.646362630023E-05
  64   1            -4.859761145415E-05  5.970433642144E-06 -4.615193362323E-05
  65   1             4.711779694766E-05  4.985551125625E-05  5.635124697756E-06
  66   1             5.909356703082E-06  4.648311420685E-05  4.892163992354E-05
  67   1            -4.712411528418E-05 -4.994897003119E-05  5.570914054509E-06
  68   1            -5.842311581628E-06  4.601808476346E-05 -4.869073870051E-05
  69   1             4.711779694855E-05 -4.985551125802E-05 -5.635124698200E-06
  70   1            -5.842311582294E-06 -4.601808476146E-05  4.869073870140E-05
  71   1            -4.712411528196E-05  4.994897003652E-05 -5.570914054287E-06
  72   1             5.909356704192E-06 -4.648311420219E-05 -4.892163992398E-05
  73   1            -2.222808006636E-05  1.848871797971E-05  1.705833064258E-05
  74   1             2.194727901239E-05 -1.823728887285E-05  1.708688551805E-05
  75   1            -2.222808006902E-05 -1.848871797594E-05 -1.705833064647E-05
  76   1             2.194727901994E-05  1.823728888950E-05 -1.708688551638E-05
  77   1             1.697761299391E-05 -2.296006083746E-05  1.916977407146E-05
  78   1             1.859795483972E-05  1.729177202525E-05 -2.213965786790E-05
  79   1            -1.676548843776E-05  2.251129708153E-05  1.859256647219E-05
  80   1            -1.869322598957E-05  1.728954587488E-05  2.221685773263E-05
  81   1             1.697761299335E-05  2.296006083347E-05 -1.916977405814E-05
  82   1            -1.869322599757E-05 -1.728954587854E-05 -2.221685774195E-05
  83   1            -1.676548843932E-05 -2.251129708197E-05 -1.859256646708E-05
  84   1             1.859795483772E-05 -1.729177202459E-05  2.213965786835E-05
  85   7            -1.612736578416E-05  2.903983714253E-05  1.805479083128E-05
  86   7             1.600411258962E-05 -2.885515699536E-05  1.865813649582E-05
  87   7            -1.612736576884E-05 -2.903983715230E-05 -1.805479082551E-05
  88   7             1.600411256453E-05  2.885515704332E-05 -1.865813650159E-05
  89   7             2.021206044578E-05 -1.584821821954E-05  3.062812100607E-05
  90   7             2.833546401648E-05  2.006440145053E-05 -1.397831234762E-05
  91   7            -2.044793724609E-05  1.690668549226E-05  3.152295317754E-05
  92   7            -2.848165537639E-05  2.022468335561E-05  1.400676632946E-05
  93   7             2.021206041514E-05  1.584821819045E-05 -3.062812097365E-05
  94   7            -2.848165543501E-05 -2.022468337248E-05 -1.400676632191E-05
  95   7            -2.044793726208E-05 -1.690668551380E-05 -3.152295319486E-05
  96   7             2.833546402847E-05 -2.006440147184E-05  1.397831236094E-05
  97   7            -1.071134760169E-04 -1.798296021516E-05 -7.351565706948E-05
  98   7             1.074873036808E-04  1.803985429039E-05 -7.398746022425E-05
  99   7            -1.071134760080E-04  1.798296023381E-05  7.351565707125E-05
 100   7             1.074873036795E-04 -1.803985429216E-05  7.398746024645E-05
 101   7            -7.213152984775E-05 -1.060149536563E-04 -1.853015908004E-05
 102   7            -1.912276675764E-05 -7.305352219023E-05 -1.053757733027E-04
 103   7             7.165175880086E-05  1.052374661685E-04 -1.899489493162E-05
 104   7             1.905310927874E-05 -7.339214587043E-05  1.055989317944E-04
 105   7            -7.213152980379E-05  1.060149536398E-04  1.853015906050E-05
 106   7             1.905310928052E-05  7.339214585977E-05 -1.055989317771E-04
 107   7             7.165175877732E-05 -1.052374661525E-04  1.899489493340E-05
 108   7            -1.912276677540E-05  7.305352219955E-05  1.053757733054E-04
 109   8             6.690304648771E-05  3.382899134441E-05  5.675573958808E-05
 110   8            -6.671647528833E-05 -3.357986385844E-05  5.646083863997E-05
 111   8             6.690304646995E-05 -3.382899136484E-05 -5.675573960406E-05
 112   8            -6.671647529899E-05  3.357986383179E-05 -5.646083861599E-05
 113   8             5.436591602770E-05  6.547273574853E-05  3.271210510380E-05
 114   8             3.372832790771E-05  5.636188505953E-05  6.671525704505E-05
 115   8            -5.468772843287E-05 -6.545256184864E-05  3.277405299063E-05
 116   8            -3.390310599727E-05  5.643823467327E-05 -6.663816617802E-05
 117   8             5.436591605346E-05 -6.547273574498E-05 -3.271210514111E-05
 118   8            -3.390310598994E-05 -5.643823467594E-05  6.663816618158E-05
 119   8            -5.468772846129E-05  6.545256185220E-05 -3.277405300972E-05
 120   8             3.372832790949E-05 -5.636188504710E-05 -6.671525702728E-05
 121 230             2.961165779133E-07  6.787220181659E-06 -9.746561269175E-08
 122 230             2.961165873853E-07 -6.787220154125E-06  9.746559048729E-08
 123 230             9.816567774620E-08  1.027927953208E-07  6.989226597254E-06
 124 230             6.595335080961E-06  3.574623501286E-15 -2.442490654175E-15
 125 230            -5.901292633892E-06 -3.109804495509E-15  2.664535259100E-15
 126 230             9.816566154397E-08 -1.027928026690E-07 -6.989226582155E-06

 RESULTANT FORCE    -1.603752700574E-14 -1.501576640806E-14  2.264854970235E-14

 ATOMIC PART

 SYMMETRY ALLOWED FORCES (ANALYTICAL) (DIRECTION, FORCE)

    1 -3.1779212E-06    2 -5.1558292E-05    3 -1.3581782E-04    4 -4.7842131E-05
    5 -2.0038990E-05    6  1.3367443E-04    7 -8.5245095E-05    8 -3.3749636E-05
    9 -1.0605320E-04   10 -4.7142311E-05   11 -1.0733853E-04   12 -8.5827820E-05
   13 -3.0958944E-06   14 -9.1976670E-05   15  1.0532698E-04   16 -1.5222808E-06
   17  1.4213273E-04   18  2.2753940E-05   19 -5.8647167E-05   20  7.6798008E-07
   21 -1.0337732E-06   22  1.9778984E-05   23 -5.3814861E-05   24  7.9161522E-07
   25  1.7764938E-05   26 -5.4709750E-05   27 -1.8085125E-06   28  1.8664459E-05
   29  2.4893235E-05   30 -4.7492921E-05   31 -5.9719143E-05   32 -2.8717439E-06
   33  6.5476588E-07   34 -5.5325922E-05   35  5.7183146E-07   36  5.8198086E-07
   37  5.0067371E-05   38 -6.8246784E-05   39 -2.2750157E-05   40 -7.8506494E-05
   41  2.4139653E-05   42  2.1582947E-05   43 -1.6230585E-06   44  5.2887340E-05
   45 -7.4598085E-05   46 -8.4430237E-05   47 -3.1682164E-05   48  9.2845052E-06
   49  5.0905011E-05   50  1.5747696E-05   51  7.3471559E-05   52  4.9480865E-05
   53  5.5601919E-05   54 -4.9761328E-05   55 -3.0871376E-05   56  6.9545758E-05
   57  6.4584511E-05   58  7.4201423E-05   59 -5.8183226E-06   60 -6.2811678E-05
   61  2.9790051E-05   62 -2.5012891E-05   63  9.0902900E-05   64  7.5189092E-05
   65  5.7971619E-05   66  2.5831297E-05   67 -3.1214855E-05   68  2.1585878E-05
   69 -8.8901833E-05   70 -3.2117085E-05   71 -8.8423076E-05   72  2.7900192E-05
   73 -1.0392748E-04   74  2.7180644E-05   75  3.0171810E-05   76  5.8456922E-05
   77 -8.8749674E-05   78 -2.8245113E-05   79  4.5762597E-05   80 -9.3737126E-05
   81  3.5585460E-05   82  5.9929174E-05   83  6.8281407E-05   84 -6.3479575E-05
   85 -1.0206051E-04   86  1.1483850E-05   87 -3.7248803E-05   88 -1.0307858E-04
   89 -3.7705571E-05   90  8.4458269E-06   91  3.0337319E-06   92  7.8521839E-05
   93  5.5795856E-05   94  7.1612804E-05   95  2.9110485E-05   96 -5.4121941E-05
   97  6.8641041E-06   98  4.8936766E-06   99  9.7744492E-05  100  7.2182834E-05
  101  3.3502088E-05  102  5.3771594E-05  103  7.4351630E-07  104  9.1469417E-06
  105 -9.5996343E-05  106  2.4200371E-06  107 -8.6316718E-05  108  3.9824042E-05
  109  4.7454527E-05  110 -4.2318376E-06  111 -4.5349831E-06  112 -1.8291756E-05
  113  4.2752328E-05  114  3.6786967E-06  115 -1.7075474E-05  116  4.5512534E-05
  117 -5.2154669E-06  118 -1.9863983E-05  119 -2.4288159E-05  120  3.7041800E-05
  121  4.6319359E-05  122 -7.9233167E-07  123  6.5330261E-06  124  4.7175517E-05
  125  4.8858044E-06  126 -1.3755138E-06  127  5.2025387E-05  128 -5.8347506E-06
  129  1.1969885E-05  130 -2.0919996E-05  131  4.7435773E-05  132 -1.2678652E-05
  133 -4.4802436E-06  134  5.6498424E-05  135  5.4190074E-06  136 -1.9268354E-05
  137 -1.0508113E-05  138  5.0525401E-05  139  5.4436873E-05  140  1.5802866E-05
  141 -1.7499952E-06  142  5.0291260E-05  143 -1.1739793E-05  144 -8.1394718E-06
  145  1.2907620E-05  146 -1.3734566E-04  147 -1.3045652E-04  148 -1.2872381E-04
  149 -3.6246929E-05  150  1.2318957E-04  151 -4.3362471E-05  152 -1.0393140E-06
  153 -1.8042706E-04  154 -1.2694894E-04  155 -9.2136876E-05  156 -9.8253181E-05
  157  1.8967709E-05  158 -4.6888027E-05  159  1.7072473E-04  160  1.2541625E-05
  161  1.7540150E-04  162 -5.2936377E-05  163  1.9744225E-05  164  8.4896875E-05
  165  1.0578532E-04  166  6.7799279E-05  167  4.9360067E-05  168 -9.6929243E-05
  169  3.6690792E-05  170  3.0457148E-05  171  1.2380358E-04  172  6.7489535E-05
  173  6.7447645E-05  174  1.0264990E-04  175  3.7519046E-06  176  5.5011491E-05
  177 -1.0545304E-04  178  1.3144015E-05  179 -1.2807278E-04  180  2.0634704E-05
  181  5.7510488E-06  182 -4.6290950E-06  183  6.1364354E-06  184  6.4545866E-06
  185  7.4903757E-06  186 -1.1925974E-07  187 -8.8364502E-06

 CELL PART

 GRADIENT WITH RESPECT TO THE CELL PARAMETER IN HARTREE/BOHR
ORDER: -D/DA1X, -D/DA1Y, -D/DA1Z
       -D/DA2X, -D/DA2Y, -D/DA2Z
       -D/DA3X, -D/DA3Y, -D/DA3Z
  0.762188180700E-14 -0.368760597560E-04 -0.371067816740E-04
 -0.360223455509E-04 -0.144139324150E-07 -0.371096894547E-04
 -0.360223453679E-04 -0.368616457074E-04  0.290772206007E-08

STRESS TENSOR, IN HARTREE/BOHR^3:
ORDER: 11 12 13
       21 22 23
       31 32 33
  0.691791530729E-07 -0.183006158045E-15  0.168368710270E-15
 -0.111584293812E-15  0.707909882640E-07  0.276813639874E-10
  0.562911433585E-16 -0.558419432824E-11  0.712673439842E-07

PRESSURE FROM THE STRESS TENSOR,
IN HARTREE/BOHR^3: -0.70412E-07
PRESSURE IN GIGAPASCAL: -0.2072E-02
CONVERSION FACTOR: 1 HARTREE/BOHR^3= 29421 GIGAPASCAL
WHEN USING VALUES FOR BOHR RADIUS AND HARTREE
FROM IUPAC WEBSITE, APRIL 2009
ENTHALPY: -5.4298901279060E+03

 SYMMETRY ALLOWED FORCES (ANALYTICAL) (DIRECTION, FORCE)

    1 -2.0493705E-03    2  2.5382785E-05    3  5.6601313E-06    4 -2.6256194E-07
 TTTTTTTTTTTTTTTTTTTTTTTTTTTTTT TOTGRA_C    TELAPSE     3892.62 TCPU     2791.05
 *******************************************************************************
 LATTICE PARAMETERS (ANGSTROMS AND DEGREES) - BOHR = 0.5291772083 ANGSTROM
 PRIMITIVE CELL - CENTRING CODE 6/1 VOLUME=  2490.081200 - DENSITY  1.016 g/cm^3
         A              B              C           ALPHA      BETA       GAMMA 
    14.78921537    14.78921537    14.78921537   109.471221 109.471221 109.471221
 *******************************************************************************
 ATOMS IN THE ASYMMETRIC UNIT   64 - ATOMS IN THE UNIT CELL:  126
     ATOM                 X/A                 Y/B                 Z/C    
 *******************************************************************************
      1 T   6 C     1.859033064596E-02 -4.810598348537E-01  3.514372863871E-01
      2 T   6 C     1.675028787592E-01 -3.328469557411E-01 -3.514372863871E-01
      3 F   6 C    -1.859033064596E-02  3.328469557411E-01 -4.996501654997E-01
      4 F   6 C    -1.675028787592E-01  4.810598348537E-01  4.996501654997E-01
      5 T   6 C     3.514372863871E-01  1.859033064596E-02 -4.810598348537E-01
      6 T   6 C    -4.810598348537E-01  3.514372863871E-01  1.859033064596E-02
      7 T   6 C     4.996501654997E-01 -1.675028787592E-01  4.810598348537E-01
      8 T   6 C    -3.328469557411E-01 -3.514372863871E-01  1.675028787592E-01
      9 F   6 C    -3.514372863871E-01  1.675028787592E-01 -3.328469557411E-01
     10 F   6 C     3.328469557411E-01 -4.996501654997E-01 -1.859033064596E-02
     11 F   6 C    -4.996501654997E-01 -1.859033064596E-02  3.328469557411E-01
     12 F   6 C     4.810598348537E-01  4.996501654997E-01 -1.675028787592E-01
     13 T   6 C     7.091611295622E-02 -2.046141786446E-01  4.364188351404E-01
     14 T   6 C     3.589669862149E-01 -3.655027221842E-01 -4.364188351404E-01
     15 F   6 C    -7.091611295622E-02  3.655027221842E-01 -2.755302916008E-01
     16 F   6 C    -3.589669862149E-01  2.046141786446E-01  2.755302916008E-01
     17 T   6 C     4.364188351404E-01  7.091611295622E-02 -2.046141786446E-01
     18 T   6 C    -2.046141786446E-01  4.364188351404E-01  7.091611295622E-02
     19 T   6 C     2.755302916008E-01 -3.589669862149E-01  2.046141786446E-01
     20 T   6 C    -3.655027221842E-01 -4.364188351404E-01  3.589669862149E-01
     21 F   6 C    -4.364188351404E-01  3.589669862149E-01 -3.655027221842E-01
     22 F   6 C     3.655027221842E-01 -2.755302916008E-01 -7.091611295622E-02
     23 F   6 C    -2.755302916008E-01 -7.091611295622E-02  3.655027221842E-01
     24 F   6 C     2.046141786446E-01  2.755302916008E-01 -3.589669862149E-01
     25 T   6 C     1.931504752511E-02 -3.770470910439E-01  3.747004351612E-01
     26 T   6 C     2.482524737948E-01 -3.553853876361E-01 -3.747004351612E-01
     27 F   6 C    -1.931504752511E-02  3.553853876361E-01 -3.963621385691E-01
     28 F   6 C    -2.482524737948E-01  3.770470910439E-01  3.963621385691E-01
     29 T   6 C     3.747004351612E-01  1.931504752511E-02 -3.770470910439E-01
     30 T   6 C    -3.770470910439E-01  3.747004351612E-01  1.931504752511E-02
     31 T   6 C     3.963621385691E-01 -2.482524737948E-01  3.770470910439E-01
     32 T   6 C    -3.553853876361E-01 -3.747004351612E-01  2.482524737948E-01
     33 F   6 C    -3.747004351612E-01  2.482524737948E-01 -3.553853876361E-01
     34 F   6 C     3.553853876361E-01 -3.963621385691E-01 -1.931504752511E-02
     35 F   6 C    -3.963621385691E-01 -1.931504752511E-02  3.553853876361E-01
     36 F   6 C     3.770470910439E-01  3.963621385691E-01 -2.482524737948E-01
     37 T   6 C    -4.311149302959E-02 -2.642965858142E-01  3.847622080655E-01
     38 T   6 C     3.509412061204E-01 -4.278737010951E-01 -3.847622080655E-01
     39 F   6 C     4.311149302959E-02  4.278737010951E-01 -2.211850927846E-01
     40 F   6 C    -3.509412061204E-01  2.642965858142E-01  2.211850927846E-01
     41 T   6 C     3.847622080655E-01 -4.311149302959E-02 -2.642965858142E-01
     42 T   6 C    -2.642965858142E-01  3.847622080655E-01 -4.311149302959E-02
     43 T   6 C     2.211850927846E-01 -3.509412061204E-01  2.642965858142E-01
     44 T   6 C    -4.278737010951E-01 -3.847622080655E-01  3.509412061204E-01
     45 F   6 C    -3.847622080655E-01  3.509412061204E-01 -4.278737010951E-01
     46 F   6 C     4.278737010951E-01 -2.211850927846E-01  4.311149302959E-02
     47 F   6 C    -2.211850927846E-01  4.311149302959E-02  4.278737010951E-01
     48 F   6 C     2.642965858142E-01  2.211850927846E-01 -3.509412061204E-01
     49 T   1 H     1.010157982193E-01 -4.751957349856E-01  3.842974209202E-01
     50 T   1 H     1.405068440943E-01 -2.832816227009E-01 -3.842974209202E-01
     51 F   1 H    -1.010157982193E-01  2.832816227009E-01  4.237884667952E-01
     52 F   1 H    -1.405068440943E-01  4.751957349856E-01 -4.237884667952E-01
     53 T   1 H     3.842974209202E-01  1.010157982193E-01 -4.751957349856E-01
     54 T   1 H    -4.751957349856E-01  3.842974209202E-01  1.010157982193E-01
     55 T   1 H    -4.237884667952E-01 -1.405068440943E-01  4.751957349856E-01
     56 T   1 H    -2.832816227009E-01 -3.842974209202E-01  1.405068440943E-01
     57 F   1 H    -3.842974209202E-01  1.405068440943E-01 -2.832816227009E-01
     58 F   1 H     2.832816227009E-01  4.237884667952E-01 -1.010157982193E-01
     59 F   1 H     4.237884667952E-01 -1.010157982193E-01  2.832816227009E-01
     60 F   1 H     4.751957349856E-01 -4.237884667952E-01 -1.405068440943E-01
     61 T   1 H     1.255995525709E-01 -1.164875715786E-01  4.764677539525E-01
     62 T   1 H     4.070446744689E-01 -3.508682013816E-01 -4.764677539525E-01
     63 F   1 H    -1.255995525709E-01  3.508682013816E-01 -2.420871241495E-01
     64 F   1 H    -4.070446744689E-01  1.164875715786E-01  2.420871241495E-01
     65 T   1 H     4.764677539525E-01  1.255995525709E-01 -1.164875715786E-01
     66 T   1 H    -1.164875715786E-01  4.764677539525E-01  1.255995525709E-01
     67 T   1 H     2.420871241495E-01 -4.070446744689E-01  1.164875715786E-01
     68 T   1 H    -3.508682013816E-01 -4.764677539525E-01  4.070446744689E-01
     69 F   1 H    -4.764677539525E-01  4.070446744689E-01 -3.508682013816E-01
     70 F   1 H     3.508682013816E-01 -2.420871241495E-01 -1.255995525709E-01
     71 F   1 H    -2.420871241495E-01 -1.255995525709E-01  3.508682013816E-01
     72 F   1 H     1.164875715786E-01  2.420871241495E-01 -4.070446744689E-01
     73 T   1 H    -1.022643219897E-01 -2.356352571814E-01  3.753176967669E-01
     74 T   1 H     3.890470460517E-01 -4.775820187566E-01 -3.753176967669E-01
     75 F   1 H     1.022643219897E-01  4.775820187566E-01 -1.333709351917E-01
     76 F   1 H    -3.890470460517E-01  2.356352571814E-01  1.333709351917E-01
     77 T   1 H     3.753176967669E-01 -1.022643219897E-01 -2.356352571814E-01
     78 T   1 H    -2.356352571814E-01  3.753176967669E-01 -1.022643219897E-01
     79 T   1 H     1.333709351917E-01 -3.890470460517E-01  2.356352571814E-01
     80 T   1 H    -4.775820187566E-01 -3.753176967669E-01  3.890470460517E-01
     81 F   1 H    -3.753176967669E-01  3.890470460517E-01 -4.775820187566E-01
     82 F   1 H     4.775820187566E-01 -1.333709351917E-01  1.022643219897E-01
     83 F   1 H    -1.333709351917E-01  1.022643219897E-01  4.775820187566E-01
     84 F   1 H     2.356352571814E-01  1.333709351917E-01 -3.890470460517E-01
     85 T   7 N     1.097874952343E-01 -2.760998497666E-01  4.299575679109E-01
     86 T   7 N     2.939425823224E-01 -3.201700726766E-01 -4.299575679109E-01
     87 F   7 N    -1.097874952343E-01  3.201700726766E-01 -3.858873450009E-01
     88 F   7 N    -2.939425823224E-01  2.760998497666E-01  3.858873450009E-01
     89 T   7 N     4.299575679109E-01  1.097874952343E-01 -2.760998497666E-01
     90 T   7 N    -2.760998497666E-01  4.299575679109E-01  1.097874952343E-01
     91 T   7 N     3.858873450009E-01 -2.939425823224E-01  2.760998497666E-01
     92 T   7 N    -3.201700726766E-01 -4.299575679109E-01  2.939425823224E-01
     93 F   7 N    -4.299575679109E-01  2.939425823224E-01 -3.201700726766E-01
     94 F   7 N     3.201700726766E-01 -3.858873450009E-01 -1.097874952343E-01
     95 F   7 N    -3.858873450009E-01 -1.097874952343E-01  3.201700726766E-01
     96 F   7 N     2.760998497666E-01  3.858873450009E-01 -2.939425823224E-01
     97 T   7 N    -7.462335237763E-02 -3.725338345027E-01  3.455781364342E-01
     98 T   7 N     2.818880290631E-01 -4.202014888118E-01 -3.455781364342E-01
     99 F   7 N     7.462335237763E-02  4.202014888118E-01 -2.979104821250E-01
    100 F   7 N    -2.818880290631E-01  3.725338345027E-01  2.979104821250E-01
    101 T   7 N     3.455781364342E-01 -7.462335237763E-02 -3.725338345027E-01
    102 T   7 N    -3.725338345027E-01  3.455781364342E-01 -7.462335237763E-02
    103 T   7 N     2.979104821250E-01 -2.818880290631E-01  3.725338345027E-01
    104 T   7 N    -4.202014888118E-01 -3.455781364342E-01  2.818880290631E-01
    105 F   7 N    -3.455781364342E-01  2.818880290631E-01 -4.202014888118E-01
    106 F   7 N     4.202014888118E-01 -2.979104821250E-01  7.462335237763E-02
    107 F   7 N    -2.979104821250E-01  7.462335237763E-02  4.202014888118E-01
    108 F   7 N     3.725338345027E-01  2.979104821250E-01 -2.818880290631E-01
    109 T   8 O    -6.664708137641E-02  4.309186541521E-01  2.997420889828E-01
    110 T   8 O     1.311765651693E-01 -3.663891703593E-01 -2.997420889828E-01
    111 F   8 O     6.664708137641E-02  3.663891703593E-01  4.975657355285E-01
    112 F   8 O    -1.311765651693E-01 -4.309186541521E-01 -4.975657355285E-01
    113 T   8 O     2.997420889828E-01 -6.664708137641E-02  4.309186541521E-01
    114 T   8 O     4.309186541521E-01  2.997420889828E-01 -6.664708137641E-02
    115 T   8 O    -4.975657355285E-01 -1.311765651693E-01 -4.309186541521E-01
    116 T   8 O    -3.663891703593E-01 -2.997420889828E-01  1.311765651693E-01
    117 F   8 O    -2.997420889828E-01  1.311765651693E-01 -3.663891703593E-01
    118 F   8 O     3.663891703593E-01  4.975657355285E-01  6.664708137641E-02
    119 F   8 O     4.975657355285E-01  6.664708137641E-02  3.663891703593E-01
    120 F   8 O    -4.309186541521E-01 -4.975657355285E-01 -1.311765651693E-01
    121 T 230 ZN   -2.256242914220E-01 -5.000000000000E-01  2.743757085780E-01
    122 F 230 ZN    2.256242914220E-01 -5.000000000000E-01 -2.743757085780E-01
    123 T 230 ZN    2.743757085780E-01 -2.256242914220E-01 -5.000000000000E-01
    124 T 230 ZN   -5.000000000000E-01  2.743757085780E-01 -2.256242914220E-01
    125 T 230 ZN    5.000000000000E-01 -2.743757085780E-01  2.256242914220E-01
    126 F 230 ZN   -2.743757085780E-01  2.256242914220E-01 -5.000000000000E-01

 TRANSFORMATION MATRIX PRIMITIVE-CRYSTALLOGRAPHIC CELL
  0.0000  1.0000  1.0000  1.0000  0.0000  1.0000  1.0000  1.0000  0.0000

 *******************************************************************************
 CRYSTALLOGRAPHIC CELL (VOLUME=       4980.16239973)
         A              B              C           ALPHA      BETA       GAMMA 
    17.07711495    17.07711495    17.07711495    90.000000  90.000000  90.000000

 COORDINATES IN THE CRYSTALLOGRAPHIC CELL
     ATOM                 X/A                 Y/B                 Z/C    
 *******************************************************************************
      1 T   6 C     4.258935604437E-01 -7.445627405662E-02  9.304660470258E-02
      2 T   6 C    -4.258935604437E-01  7.445627405662E-02  9.304660470258E-02
      3 F   6 C     4.258935604437E-01  7.445627405662E-02 -9.304660470258E-02
      4 F   6 C    -4.258935604437E-01 -7.445627405662E-02 -9.304660470258E-02
      5 T   6 C     9.304660470258E-02  4.258935604437E-01 -7.445627405662E-02
      6 T   6 C    -7.445627405662E-02  9.304660470258E-02  4.258935604437E-01
      7 T   6 C    -9.304660470258E-02 -4.258935604437E-01 -7.445627405662E-02
      8 T   6 C     7.445627405662E-02  9.304660470258E-02 -4.258935604437E-01
      9 F   6 C     9.304660470258E-02 -4.258935604437E-01  7.445627405662E-02
     10 F   6 C     7.445627405662E-02 -9.304660470258E-02  4.258935604437E-01
     11 F   6 C    -9.304660470258E-02  4.258935604437E-01  7.445627405662E-02
     12 F   6 C    -7.445627405662E-02 -9.304660470258E-02 -4.258935604437E-01
     13 T   6 C    -4.195557282302E-01 -1.440254366294E-01  2.149415495856E-01
     14 T   6 C     4.195557282302E-01  1.440254366294E-01  2.149415495856E-01
     15 F   6 C    -4.195557282302E-01  1.440254366294E-01 -2.149415495856E-01
     16 F   6 C     4.195557282302E-01 -1.440254366294E-01 -2.149415495856E-01
     17 T   6 C     2.149415495856E-01 -4.195557282302E-01 -1.440254366294E-01
     18 T   6 C    -1.440254366294E-01  2.149415495856E-01 -4.195557282302E-01
     19 T   6 C    -2.149415495856E-01  4.195557282302E-01 -1.440254366294E-01
     20 T   6 C     1.440254366294E-01  2.149415495856E-01  4.195557282302E-01
     21 F   6 C     2.149415495856E-01  4.195557282302E-01  1.440254366294E-01
     22 F   6 C     1.440254366294E-01 -2.149415495856E-01 -4.195557282302E-01
     23 F   6 C    -2.149415495856E-01 -4.195557282302E-01  1.440254366294E-01
     24 F   6 C    -1.440254366294E-01 -2.149415495856E-01  4.195557282302E-01
     25 T   6 C     4.891691482961E-01 -1.144687131349E-01  1.337837606600E-01
     26 T   6 C    -4.891691482961E-01  1.144687131349E-01  1.337837606600E-01
     27 F   6 C     4.891691482961E-01  1.144687131349E-01 -1.337837606600E-01
     28 F   6 C    -4.891691482961E-01 -1.144687131349E-01 -1.337837606600E-01
     29 T   6 C     1.337837606600E-01  4.891691482961E-01 -1.144687131349E-01
     30 T   6 C    -1.144687131349E-01  1.337837606600E-01  4.891691482961E-01
     31 T   6 C    -1.337837606600E-01 -4.891691482961E-01 -1.144687131349E-01
     32 T   6 C     1.144687131349E-01  1.337837606600E-01 -4.891691482961E-01
     33 F   6 C     1.337837606600E-01 -4.891691482961E-01  1.144687131349E-01
     34 F   6 C     1.144687131349E-01 -1.337837606600E-01  4.891691482961E-01
     35 F   6 C    -1.337837606600E-01  4.891691482961E-01  1.144687131349E-01
     36 F   6 C    -1.144687131349E-01 -1.337837606600E-01 -4.891691482961E-01
     37 T   6 C    -4.182114423595E-01 -1.970263495750E-01  1.539148565454E-01
     38 T   6 C     4.182114423595E-01  1.970263495750E-01  1.539148565454E-01
     39 F   6 C    -4.182114423595E-01  1.970263495750E-01 -1.539148565454E-01
     40 F   6 C     4.182114423595E-01 -1.970263495750E-01 -1.539148565454E-01
     41 T   6 C     1.539148565454E-01 -4.182114423595E-01 -1.970263495750E-01
     42 T   6 C    -1.970263495750E-01  1.539148565454E-01 -4.182114423595E-01
     43 T   6 C    -1.539148565454E-01  4.182114423595E-01 -1.970263495750E-01
     44 T   6 C     1.970263495750E-01  1.539148565454E-01  4.182114423595E-01
     45 F   6 C     1.539148565454E-01  4.182114423595E-01  1.970263495750E-01
     46 F   6 C     1.970263495750E-01 -1.539148565454E-01 -4.182114423595E-01
     47 F   6 C    -1.539148565454E-01 -4.182114423595E-01  1.970263495750E-01
     48 F   6 C    -1.970263495750E-01 -1.539148565454E-01  4.182114423595E-01
     49 T   1 H     4.040429438577E-01 -1.974552293750E-02  1.207613211568E-01
     50 T   1 H    -4.040429438577E-01  1.974552293750E-02  1.207613211568E-01
     51 F   1 H     4.040429438577E-01  1.974552293750E-02 -1.207613211568E-01
     52 F   1 H    -4.040429438577E-01 -1.974552293750E-02 -1.207613211568E-01
     53 T   1 H     1.207613211568E-01  4.040429438577E-01 -1.974552293750E-02
     54 T   1 H    -1.974552293750E-02  1.207613211568E-01  4.040429438577E-01
     55 T   1 H    -1.207613211568E-01 -4.040429438577E-01 -1.974552293750E-02
     56 T   1 H     1.974552293750E-02  1.207613211568E-01 -4.040429438577E-01
     57 F   1 H     1.207613211568E-01 -4.040429438577E-01  1.974552293750E-02
     58 F   1 H     1.974552293750E-02 -1.207613211568E-01  4.040429438577E-01
     59 F   1 H    -1.207613211568E-01  4.040429438577E-01  1.974552293750E-02
     60 F   1 H    -1.974552293750E-02 -1.207613211568E-01 -4.040429438577E-01
     61 T   1 H    -3.828096850985E-01 -1.407225609490E-01  2.663221135199E-01
     62 T   1 H     3.828096850985E-01  1.407225609490E-01  2.663221135199E-01
     63 F   1 H    -3.828096850985E-01  1.407225609490E-01 -2.663221135199E-01
     64 F   1 H     3.828096850985E-01 -1.407225609490E-01 -2.663221135199E-01
     65 T   1 H     2.663221135199E-01 -3.828096850985E-01 -1.407225609490E-01
     66 T   1 H    -1.407225609490E-01  2.663221135199E-01 -3.828096850985E-01
     67 T   1 H    -2.663221135199E-01  3.828096850985E-01 -1.407225609490E-01
     68 T   1 H     1.407225609490E-01  2.663221135199E-01  3.828096850985E-01
     69 F   1 H     2.663221135199E-01  3.828096850985E-01  1.407225609490E-01
     70 F   1 H     1.407225609490E-01 -2.663221135199E-01 -3.828096850985E-01
     71 F   1 H    -2.663221135199E-01 -3.828096850985E-01  1.407225609490E-01
     72 F   1 H    -1.407225609490E-01 -2.663221135199E-01  3.828096850985E-01
     73 T   1 H    -3.790266192124E-01 -2.456556840207E-01  1.433913620310E-01
     74 T   1 H     3.790266192124E-01  2.456556840207E-01  1.433913620310E-01
     75 F   1 H    -3.790266192124E-01  2.456556840207E-01 -1.433913620310E-01
     76 F   1 H     3.790266192124E-01 -2.456556840207E-01 -1.433913620310E-01
     77 T   1 H     1.433913620310E-01 -3.790266192124E-01 -2.456556840207E-01
     78 T   1 H    -2.456556840207E-01  1.433913620310E-01 -3.790266192124E-01
     79 T   1 H    -1.433913620310E-01  3.790266192124E-01 -2.456556840207E-01
     80 T   1 H     2.456556840207E-01  1.433913620310E-01  3.790266192124E-01
     81 F   1 H     1.433913620310E-01  3.790266192124E-01  2.456556840207E-01
     82 F   1 H     2.456556840207E-01 -1.433913620310E-01 -3.790266192124E-01
     83 F   1 H    -1.433913620310E-01 -3.790266192124E-01  2.456556840207E-01
     84 F   1 H    -2.456556840207E-01 -1.433913620310E-01  3.790266192124E-01
     85 T   7 N     2.203511145502E-02  4.079224564559E-01 -2.981349612216E-01
     86 T   7 N    -2.203511145502E-02 -4.079224564559E-01 -2.981349612216E-01
     87 F   7 N     2.203511145502E-02 -4.079224564559E-01  2.981349612216E-01
     88 F   7 N    -2.203511145502E-02  4.079224564559E-01  2.981349612216E-01
     89 T   7 N    -2.981349612216E-01  2.203511145502E-02  4.079224564559E-01
     90 T   7 N     4.079224564559E-01 -2.981349612216E-01  2.203511145502E-02
     91 T   7 N     2.981349612216E-01 -2.203511145502E-02  4.079224564559E-01
     92 T   7 N    -4.079224564559E-01 -2.981349612216E-01 -2.203511145502E-02
     93 F   7 N    -2.981349612216E-01 -2.203511145502E-02 -4.079224564559E-01
     94 F   7 N    -4.079224564559E-01  2.981349612216E-01  2.203511145502E-02
     95 F   7 N     2.981349612216E-01  2.203511145502E-02 -4.079224564559E-01
     96 F   7 N     4.079224564559E-01  2.981349612216E-01 -2.203511145502E-02
     97 T   7 N    -4.761661728454E-01 -1.782556907204E-01  1.036323383427E-01
     98 T   7 N     4.761661728454E-01  1.782556907204E-01  1.036323383427E-01
     99 F   7 N    -4.761661728454E-01  1.782556907204E-01 -1.036323383427E-01
    100 F   7 N     4.761661728454E-01 -1.782556907204E-01 -1.036323383427E-01
    101 T   7 N     1.036323383427E-01 -4.761661728454E-01 -1.782556907204E-01
    102 T   7 N    -1.782556907204E-01  1.036323383427E-01 -4.761661728454E-01
    103 T   7 N    -1.036323383427E-01  4.761661728454E-01 -1.782556907204E-01
    104 T   7 N     1.782556907204E-01  1.036323383427E-01  4.761661728454E-01
    105 F   7 N     1.036323383427E-01  4.761661728454E-01  1.782556907204E-01
    106 F   7 N     1.782556907204E-01 -1.036323383427E-01 -4.761661728454E-01
    107 F   7 N    -1.036323383427E-01 -4.761661728454E-01  1.782556907204E-01
    108 F   7 N    -1.782556907204E-01 -1.036323383427E-01  4.761661728454E-01
    109 T   8 O     3.986539122557E-01 -9.891182327283E-02  3.226474189643E-02
    110 T   8 O    -3.986539122557E-01  9.891182327283E-02  3.226474189643E-02
    111 F   8 O     3.986539122557E-01  9.891182327283E-02 -3.226474189643E-02
    112 F   8 O    -3.986539122557E-01 -9.891182327283E-02 -3.226474189643E-02
    113 T   8 O     3.226474189643E-02  3.986539122557E-01 -9.891182327283E-02
    114 T   8 O    -9.891182327283E-02  3.226474189643E-02  3.986539122557E-01
    115 T   8 O    -3.226474189643E-02 -3.986539122557E-01 -9.891182327283E-02
    116 T   8 O     9.891182327283E-02  3.226474189643E-02 -3.986539122557E-01
    117 F   8 O     3.226474189643E-02 -3.986539122557E-01  9.891182327283E-02
    118 F   8 O     9.891182327283E-02 -3.226474189643E-02  3.986539122557E-01
    119 F   8 O    -3.226474189643E-02  3.986539122557E-01  9.891182327283E-02
    120 F   8 O    -9.891182327283E-02 -3.226474189643E-02 -3.986539122557E-01
    121 T 230 ZN    5.504486888792E-17  2.743757085780E-01 -5.000000000000E-01
    122 F 230 ZN    5.504486888792E-17 -2.743757085780E-01 -5.000000000000E-01
    123 T 230 ZN   -5.000000000000E-01  5.504486888792E-17  2.743757085780E-01
    124 T 230 ZN    2.743757085780E-01 -5.000000000000E-01  6.880608610990E-17
    125 T 230 ZN   -2.743757085780E-01  5.000000000000E-01  6.880608610990E-17
    126 F 230 ZN   -5.000000000000E-01  5.504486888792E-17 -2.743757085780E-01

 T = ATOM BELONGING TO THE ASYMMETRIC UNIT

 *******************************************************************************
 * CELL DEFORMATION
 *******************************************************************************

    ELASTIC STRAIN MATRIX (ADIMENSIONAL)

    1    0.0000000000    0.0000000000    0.0000000000
    2    0.0000000000    0.0000000000   -0.0150000000
    3    0.0000000000   -0.0150000000    0.0000000000

 LATTICE PARAMETERS (ANGSTROMS AND DEGREES) OF
 (1) ORIGINAL PRIMITIVE CELL
 (2) ORIGINAL CRYSTALLOGRAPHIC CELL
 (3) DEFORMED PRIMITIVE CELL
 (4) DEFORMED CRYSTALLOGRAPHIC CELL

            A           B           C        ALPHA       BETA        GAMMA         VOL
 (1)   14.789215   14.789215   14.789215  109.471221  109.471221  109.471221 2490.081200
 (2)   17.077115   17.077115   17.077115   90.000000   90.000000   90.000000 4980.162400
 (3)   14.641697   14.937474   14.937474  110.273470  109.472233  109.472233 2489.520932
 (4)   17.077115   17.079036   17.079036   91.718744   90.000000   90.000000 4979.041863

 * CELL DEFORMATION COMPLETE - NO. OF SYMMOPS   2
 *******************************************************************************
 LATTICE PARAMETERS (ANGSTROMS AND DEGREES) - BOHR = 0.5291772083 ANGSTROM
 PRIMITIVE CELL - CENTRING CODE 6/1 VOLUME=  2489.520932 - DENSITY  1.016 g/cm^3
         A              B              C           ALPHA      BETA       GAMMA 
    14.64169667    14.93747359    14.93747359   110.273470 109.472233 109.472233
 *******************************************************************************
 ATOMS IN THE ASYMMETRIC UNIT   64 - ATOMS IN THE UNIT CELL:  126
     ATOM                 X/A                 Y/B                 Z/C    
 *******************************************************************************
      1 T   6 C     1.859033064596E-02 -4.810598348537E-01  3.514372863871E-01
      2 T   6 C     1.675028787592E-01 -3.328469557411E-01 -3.514372863871E-01
      3 F   6 C    -1.859033064596E-02  3.328469557411E-01 -4.996501654997E-01
      4 F   6 C    -1.675028787592E-01  4.810598348537E-01  4.996501654997E-01
      5 T   6 C     3.514372863871E-01  1.859033064596E-02 -4.810598348537E-01
      6 T   6 C    -4.810598348537E-01  3.514372863871E-01  1.859033064596E-02
      7 T   6 C     4.996501654997E-01 -1.675028787592E-01  4.810598348537E-01
      8 T   6 C    -3.328469557411E-01 -3.514372863871E-01  1.675028787592E-01
      9 F   6 C    -3.514372863871E-01  1.675028787592E-01 -3.328469557411E-01
     10 F   6 C     3.328469557411E-01 -4.996501654997E-01 -1.859033064596E-02
     11 F   6 C    -4.996501654997E-01 -1.859033064596E-02  3.328469557411E-01
     12 F   6 C     4.810598348537E-01  4.996501654997E-01 -1.675028787592E-01
     13 T   6 C     7.091611295622E-02 -2.046141786446E-01  4.364188351404E-01
     14 T   6 C     3.589669862149E-01 -3.655027221842E-01 -4.364188351404E-01
     15 F   6 C    -7.091611295622E-02  3.655027221842E-01 -2.755302916008E-01
     16 F   6 C    -3.589669862149E-01  2.046141786446E-01  2.755302916008E-01
     17 T   6 C     4.364188351404E-01  7.091611295622E-02 -2.046141786446E-01
     18 T   6 C    -2.046141786446E-01  4.364188351404E-01  7.091611295622E-02
     19 T   6 C     2.755302916008E-01 -3.589669862149E-01  2.046141786446E-01
     20 T   6 C    -3.655027221842E-01 -4.364188351404E-01  3.589669862149E-01
     21 F   6 C    -4.364188351404E-01  3.589669862149E-01 -3.655027221842E-01
     22 F   6 C     3.655027221842E-01 -2.755302916008E-01 -7.091611295622E-02
     23 F   6 C    -2.755302916008E-01 -7.091611295622E-02  3.655027221842E-01
     24 F   6 C     2.046141786446E-01  2.755302916008E-01 -3.589669862149E-01
     25 T   6 C     1.931504752511E-02 -3.770470910439E-01  3.747004351612E-01
     26 T   6 C     2.482524737948E-01 -3.553853876361E-01 -3.747004351612E-01
     27 F   6 C    -1.931504752511E-02  3.553853876361E-01 -3.963621385691E-01
     28 F   6 C    -2.482524737948E-01  3.770470910439E-01  3.963621385691E-01
     29 T   6 C     3.747004351612E-01  1.931504752511E-02 -3.770470910439E-01
     30 T   6 C    -3.770470910439E-01  3.747004351612E-01  1.931504752511E-02
     31 T   6 C     3.963621385691E-01 -2.482524737948E-01  3.770470910439E-01
     32 T   6 C    -3.553853876361E-01 -3.747004351612E-01  2.482524737948E-01
     33 F   6 C    -3.747004351612E-01  2.482524737948E-01 -3.553853876361E-01
     34 F   6 C     3.553853876361E-01 -3.963621385691E-01 -1.931504752511E-02
     35 F   6 C    -3.963621385691E-01 -1.931504752511E-02  3.553853876361E-01
     36 F   6 C     3.770470910439E-01  3.963621385691E-01 -2.482524737948E-01
     37 T   6 C    -4.311149302959E-02 -2.642965858142E-01  3.847622080655E-01
     38 T   6 C     3.509412061204E-01 -4.278737010951E-01 -3.847622080655E-01
     39 F   6 C     4.311149302959E-02  4.278737010951E-01 -2.211850927846E-01
     40 F   6 C    -3.509412061204E-01  2.642965858142E-01  2.211850927846E-01
     41 T   6 C     3.847622080655E-01 -4.311149302959E-02 -2.642965858142E-01
     42 T   6 C    -2.642965858142E-01  3.847622080655E-01 -4.311149302959E-02
     43 T   6 C     2.211850927846E-01 -3.509412061204E-01  2.642965858142E-01
     44 T   6 C    -4.278737010951E-01 -3.847622080655E-01  3.509412061204E-01
     45 F   6 C    -3.847622080655E-01  3.509412061204E-01 -4.278737010951E-01
     46 F   6 C     4.278737010951E-01 -2.211850927846E-01  4.311149302959E-02
     47 F   6 C    -2.211850927846E-01  4.311149302959E-02  4.278737010951E-01
     48 F   6 C     2.642965858142E-01  2.211850927846E-01 -3.509412061204E-01
     49 T   1 H     1.010157982193E-01 -4.751957349856E-01  3.842974209202E-01
     50 T   1 H     1.405068440943E-01 -2.832816227009E-01 -3.842974209202E-01
     51 F   1 H    -1.010157982193E-01  2.832816227009E-01  4.237884667952E-01
     52 F   1 H    -1.405068440943E-01  4.751957349856E-01 -4.237884667952E-01
     53 T   1 H     3.842974209202E-01  1.010157982193E-01 -4.751957349856E-01
     54 T   1 H    -4.751957349856E-01  3.842974209202E-01  1.010157982193E-01
     55 T   1 H    -4.237884667952E-01 -1.405068440943E-01  4.751957349856E-01
     56 T   1 H    -2.832816227009E-01 -3.842974209202E-01  1.405068440943E-01
     57 F   1 H    -3.842974209202E-01  1.405068440943E-01 -2.832816227009E-01
     58 F   1 H     2.832816227009E-01  4.237884667952E-01 -1.010157982193E-01
     59 F   1 H     4.237884667952E-01 -1.010157982193E-01  2.832816227009E-01
     60 F   1 H     4.751957349856E-01 -4.237884667952E-01 -1.405068440943E-01
     61 T   1 H     1.255995525709E-01 -1.164875715786E-01  4.764677539525E-01
     62 T   1 H     4.070446744689E-01 -3.508682013816E-01 -4.764677539525E-01
     63 F   1 H    -1.255995525709E-01  3.508682013816E-01 -2.420871241495E-01
     64 F   1 H    -4.070446744689E-01  1.164875715786E-01  2.420871241495E-01
     65 T   1 H     4.764677539525E-01  1.255995525709E-01 -1.164875715786E-01
     66 T   1 H    -1.164875715786E-01  4.764677539525E-01  1.255995525709E-01
     67 T   1 H     2.420871241495E-01 -4.070446744689E-01  1.164875715786E-01
     68 T   1 H    -3.508682013816E-01 -4.764677539525E-01  4.070446744689E-01
     69 F   1 H    -4.764677539525E-01  4.070446744689E-01 -3.508682013816E-01
     70 F   1 H     3.508682013816E-01 -2.420871241495E-01 -1.255995525709E-01
     71 F   1 H    -2.420871241495E-01 -1.255995525709E-01  3.508682013816E-01
     72 F   1 H     1.164875715786E-01  2.420871241495E-01 -4.070446744689E-01
     73 T   1 H    -1.022643219897E-01 -2.356352571814E-01  3.753176967669E-01
     74 T   1 H     3.890470460517E-01 -4.775820187566E-01 -3.753176967669E-01
     75 F   1 H     1.022643219897E-01  4.775820187566E-01 -1.333709351917E-01
     76 F   1 H    -3.890470460517E-01  2.356352571814E-01  1.333709351917E-01
     77 T   1 H     3.753176967669E-01 -1.022643219897E-01 -2.356352571814E-01
     78 T   1 H    -2.356352571814E-01  3.753176967669E-01 -1.022643219897E-01
     79 T   1 H     1.333709351917E-01 -3.890470460517E-01  2.356352571814E-01
     80 T   1 H    -4.775820187566E-01 -3.753176967669E-01  3.890470460517E-01
     81 F   1 H    -3.753176967669E-01  3.890470460517E-01 -4.775820187566E-01
     82 F   1 H     4.775820187566E-01 -1.333709351917E-01  1.022643219897E-01
     83 F   1 H    -1.333709351917E-01  1.022643219897E-01  4.775820187566E-01
     84 F   1 H     2.356352571814E-01  1.333709351917E-01 -3.890470460517E-01
     85 T   7 N     1.097874952343E-01 -2.760998497666E-01  4.299575679109E-01
     86 T   7 N     2.939425823224E-01 -3.201700726766E-01 -4.299575679109E-01
     87 F   7 N    -1.097874952343E-01  3.201700726766E-01 -3.858873450009E-01
     88 F   7 N    -2.939425823224E-01  2.760998497666E-01  3.858873450009E-01
     89 T   7 N     4.299575679109E-01  1.097874952343E-01 -2.760998497666E-01
     90 T   7 N    -2.760998497666E-01  4.299575679109E-01  1.097874952343E-01
     91 T   7 N     3.858873450009E-01 -2.939425823224E-01  2.760998497666E-01
     92 T   7 N    -3.201700726766E-01 -4.299575679109E-01  2.939425823224E-01
     93 F   7 N    -4.299575679109E-01  2.939425823224E-01 -3.201700726766E-01
     94 F   7 N     3.201700726766E-01 -3.858873450009E-01 -1.097874952343E-01
     95 F   7 N    -3.858873450009E-01 -1.097874952343E-01  3.201700726766E-01
     96 F   7 N     2.760998497666E-01  3.858873450009E-01 -2.939425823224E-01
     97 T   7 N    -7.462335237763E-02 -3.725338345027E-01  3.455781364342E-01
     98 T   7 N     2.818880290631E-01 -4.202014888118E-01 -3.455781364342E-01
     99 F   7 N     7.462335237763E-02  4.202014888118E-01 -2.979104821250E-01
    100 F   7 N    -2.818880290631E-01  3.725338345027E-01  2.979104821250E-01
    101 T   7 N     3.455781364342E-01 -7.462335237763E-02 -3.725338345027E-01
    102 T   7 N    -3.725338345027E-01  3.455781364342E-01 -7.462335237763E-02
    103 T   7 N     2.979104821250E-01 -2.818880290631E-01  3.725338345027E-01
    104 T   7 N    -4.202014888118E-01 -3.455781364342E-01  2.818880290631E-01
    105 F   7 N    -3.455781364342E-01  2.818880290631E-01 -4.202014888118E-01
    106 F   7 N     4.202014888118E-01 -2.979104821250E-01  7.462335237763E-02
    107 F   7 N    -2.979104821250E-01  7.462335237763E-02  4.202014888118E-01
    108 F   7 N     3.725338345027E-01  2.979104821250E-01 -2.818880290631E-01
    109 T   8 O    -6.664708137641E-02  4.309186541521E-01  2.997420889828E-01
    110 T   8 O     1.311765651693E-01 -3.663891703593E-01 -2.997420889828E-01
    111 F   8 O     6.664708137641E-02  3.663891703593E-01  4.975657355285E-01
    112 F   8 O    -1.311765651693E-01 -4.309186541521E-01 -4.975657355285E-01
    113 T   8 O     2.997420889828E-01 -6.664708137641E-02  4.309186541521E-01
    114 T   8 O     4.309186541521E-01  2.997420889828E-01 -6.664708137641E-02
    115 T   8 O    -4.975657355285E-01 -1.311765651693E-01 -4.309186541521E-01
    116 T   8 O    -3.663891703593E-01 -2.997420889828E-01  1.311765651693E-01
    117 F   8 O    -2.997420889828E-01  1.311765651693E-01 -3.663891703593E-01
    118 F   8 O     3.663891703593E-01  4.975657355285E-01  6.664708137641E-02
    119 F   8 O     4.975657355285E-01  6.664708137641E-02  3.663891703593E-01
    120 F   8 O    -4.309186541521E-01 -4.975657355285E-01 -1.311765651693E-01
    121 T 230 ZN   -2.256242914220E-01 -5.000000000000E-01  2.743757085780E-01
    122 F 230 ZN    2.256242914220E-01 -5.000000000000E-01 -2.743757085780E-01
    123 T 230 ZN    2.743757085780E-01 -2.256242914220E-01  5.000000000000E-01
    124 T 230 ZN   -5.000000000000E-01  2.743757085780E-01 -2.256242914220E-01
    125 T 230 ZN    5.000000000000E-01 -2.743757085780E-01  2.256242914220E-01
    126 F 230 ZN   -2.743757085780E-01  2.256242914220E-01 -5.000000000000E-01

 TRANSFORMATION MATRIX PRIMITIVE-CRYSTALLOGRAPHIC CELL
  0.0000  1.0000  1.0000  1.0000  0.0000  1.0000  1.0000  1.0000  0.0000

 *******************************************************************************
 CRYSTALLOGRAPHIC CELL (VOLUME=       4979.04186319)
         A              B              C           ALPHA      BETA       GAMMA 
    17.07711495    17.07903601    17.07903601    91.718744  90.000000  90.000000

 COORDINATES IN THE CRYSTALLOGRAPHIC CELL
     ATOM                 X/A                 Y/B                 Z/C    
 *******************************************************************************
      1 T   6 C     4.258935604437E-01 -7.445627405662E-02  9.304660470258E-02
      2 T   6 C    -4.258935604437E-01  7.445627405662E-02  9.304660470258E-02
      3 F   6 C     4.258935604437E-01  7.445627405662E-02 -9.304660470258E-02
      4 F   6 C    -4.258935604437E-01 -7.445627405662E-02 -9.304660470258E-02
      5 T   6 C     9.304660470258E-02  4.258935604437E-01 -7.445627405662E-02
      6 T   6 C    -7.445627405662E-02  9.304660470258E-02  4.258935604437E-01
      7 T   6 C    -9.304660470258E-02 -4.258935604437E-01 -7.445627405662E-02
      8 T   6 C     7.445627405662E-02  9.304660470258E-02 -4.258935604437E-01
      9 F   6 C     9.304660470258E-02 -4.258935604437E-01  7.445627405662E-02
     10 F   6 C     7.445627405662E-02 -9.304660470258E-02  4.258935604437E-01
     11 F   6 C    -9.304660470258E-02  4.258935604437E-01  7.445627405662E-02
     12 F   6 C    -7.445627405662E-02 -9.304660470258E-02 -4.258935604437E-01
     13 T   6 C    -4.195557282302E-01 -1.440254366294E-01  2.149415495856E-01
     14 T   6 C     4.195557282302E-01  1.440254366294E-01  2.149415495856E-01
     15 F   6 C    -4.195557282302E-01  1.440254366294E-01 -2.149415495856E-01
     16 F   6 C     4.195557282302E-01 -1.440254366294E-01 -2.149415495856E-01
     17 T   6 C     2.149415495856E-01 -4.195557282302E-01 -1.440254366294E-01
     18 T   6 C    -1.440254366294E-01  2.149415495856E-01 -4.195557282302E-01
     19 T   6 C    -2.149415495856E-01  4.195557282302E-01 -1.440254366294E-01
     20 T   6 C     1.440254366294E-01  2.149415495856E-01  4.195557282302E-01
     21 F   6 C     2.149415495856E-01  4.195557282302E-01  1.440254366294E-01
     22 F   6 C     1.440254366294E-01 -2.149415495856E-01 -4.195557282302E-01
     23 F   6 C    -2.149415495856E-01 -4.195557282302E-01  1.440254366294E-01
     24 F   6 C    -1.440254366294E-01 -2.149415495856E-01  4.195557282302E-01
     25 T   6 C     4.891691482961E-01 -1.144687131349E-01  1.337837606600E-01
     26 T   6 C    -4.891691482961E-01  1.144687131349E-01  1.337837606600E-01
     27 F   6 C     4.891691482961E-01  1.144687131349E-01 -1.337837606600E-01
     28 F   6 C    -4.891691482961E-01 -1.144687131349E-01 -1.337837606600E-01
     29 T   6 C     1.337837606600E-01  4.891691482961E-01 -1.144687131349E-01
     30 T   6 C    -1.144687131349E-01  1.337837606600E-01  4.891691482961E-01
     31 T   6 C    -1.337837606600E-01 -4.891691482961E-01 -1.144687131349E-01
     32 T   6 C     1.144687131349E-01  1.337837606600E-01 -4.891691482961E-01
     33 F   6 C     1.337837606600E-01 -4.891691482961E-01  1.144687131349E-01
     34 F   6 C     1.144687131349E-01 -1.337837606600E-01  4.891691482961E-01
     35 F   6 C    -1.337837606600E-01  4.891691482961E-01  1.144687131349E-01
     36 F   6 C    -1.144687131349E-01 -1.337837606600E-01 -4.891691482961E-01
     37 T   6 C    -4.182114423595E-01 -1.970263495750E-01  1.539148565454E-01
     38 T   6 C     4.182114423595E-01  1.970263495750E-01  1.539148565454E-01
     39 F   6 C    -4.182114423595E-01  1.970263495750E-01 -1.539148565454E-01
     40 F   6 C     4.182114423595E-01 -1.970263495750E-01 -1.539148565454E-01
     41 T   6 C     1.539148565454E-01 -4.182114423595E-01 -1.970263495750E-01
     42 T   6 C    -1.970263495750E-01  1.539148565454E-01 -4.182114423595E-01
     43 T   6 C    -1.539148565454E-01  4.182114423595E-01 -1.970263495750E-01
     44 T   6 C     1.970263495750E-01  1.539148565454E-01  4.182114423595E-01
     45 F   6 C     1.539148565454E-01  4.182114423595E-01  1.970263495750E-01
     46 F   6 C     1.970263495750E-01 -1.539148565454E-01 -4.182114423595E-01
     47 F   6 C    -1.539148565454E-01 -4.182114423595E-01  1.970263495750E-01
     48 F   6 C    -1.970263495750E-01 -1.539148565454E-01  4.182114423595E-01
     49 T   1 H     4.040429438577E-01 -1.974552293750E-02  1.207613211568E-01
     50 T   1 H    -4.040429438577E-01  1.974552293750E-02  1.207613211568E-01
     51 F   1 H     4.040429438577E-01  1.974552293750E-02 -1.207613211568E-01
     52 F   1 H    -4.040429438577E-01 -1.974552293750E-02 -1.207613211568E-01
     53 T   1 H     1.207613211568E-01  4.040429438577E-01 -1.974552293750E-02
     54 T   1 H    -1.974552293750E-02  1.207613211568E-01  4.040429438577E-01
     55 T   1 H    -1.207613211568E-01 -4.040429438577E-01 -1.974552293750E-02
     56 T   1 H     1.974552293750E-02  1.207613211568E-01 -4.040429438577E-01
     57 F   1 H     1.207613211568E-01 -4.040429438577E-01  1.974552293750E-02
     58 F   1 H     1.974552293750E-02 -1.207613211568E-01  4.040429438577E-01
     59 F   1 H    -1.207613211568E-01  4.040429438577E-01  1.974552293750E-02
     60 F   1 H    -1.974552293750E-02 -1.207613211568E-01 -4.040429438577E-01
     61 T   1 H    -3.828096850985E-01 -1.407225609490E-01  2.663221135199E-01
     62 T   1 H     3.828096850985E-01  1.407225609490E-01  2.663221135199E-01
     63 F   1 H    -3.828096850985E-01  1.407225609490E-01 -2.663221135199E-01
     64 F   1 H     3.828096850985E-01 -1.407225609490E-01 -2.663221135199E-01
     65 T   1 H     2.663221135199E-01 -3.828096850985E-01 -1.407225609490E-01
     66 T   1 H    -1.407225609490E-01  2.663221135199E-01 -3.828096850985E-01
     67 T   1 H    -2.663221135199E-01  3.828096850985E-01 -1.407225609490E-01
     68 T   1 H     1.407225609490E-01  2.663221135199E-01  3.828096850985E-01
     69 F   1 H     2.663221135199E-01  3.828096850985E-01  1.407225609490E-01
     70 F   1 H     1.407225609490E-01 -2.663221135199E-01 -3.828096850985E-01
     71 F   1 H    -2.663221135199E-01 -3.828096850985E-01  1.407225609490E-01
     72 F   1 H    -1.407225609490E-01 -2.663221135199E-01  3.828096850985E-01
     73 T   1 H    -3.790266192124E-01 -2.456556840207E-01  1.433913620310E-01
     74 T   1 H     3.790266192124E-01  2.456556840207E-01  1.433913620310E-01
     75 F   1 H    -3.790266192124E-01  2.456556840207E-01 -1.433913620310E-01
     76 F   1 H     3.790266192124E-01 -2.456556840207E-01 -1.433913620310E-01
     77 T   1 H     1.433913620310E-01 -3.790266192124E-01 -2.456556840207E-01
     78 T   1 H    -2.456556840207E-01  1.433913620310E-01 -3.790266192124E-01
     79 T   1 H    -1.433913620310E-01  3.790266192124E-01 -2.456556840207E-01
     80 T   1 H     2.456556840207E-01  1.433913620310E-01  3.790266192124E-01
     81 F   1 H     1.433913620310E-01  3.790266192124E-01  2.456556840207E-01
     82 F   1 H     2.456556840207E-01 -1.433913620310E-01 -3.790266192124E-01
     83 F   1 H    -1.433913620310E-01 -3.790266192124E-01  2.456556840207E-01
     84 F   1 H    -2.456556840207E-01 -1.433913620310E-01  3.790266192124E-01
     85 T   7 N     2.203511145502E-02  4.079224564559E-01 -2.981349612216E-01
     86 T   7 N    -2.203511145502E-02 -4.079224564559E-01 -2.981349612216E-01
     87 F   7 N     2.203511145502E-02 -4.079224564559E-01  2.981349612216E-01
     88 F   7 N    -2.203511145502E-02  4.079224564559E-01  2.981349612216E-01
     89 T   7 N    -2.981349612216E-01  2.203511145502E-02  4.079224564559E-01
     90 T   7 N     4.079224564559E-01 -2.981349612216E-01  2.203511145502E-02
     91 T   7 N     2.981349612216E-01 -2.203511145502E-02  4.079224564559E-01
     92 T   7 N    -4.079224564559E-01 -2.981349612216E-01 -2.203511145502E-02
     93 F   7 N    -2.981349612216E-01 -2.203511145502E-02 -4.079224564559E-01
     94 F   7 N    -4.079224564559E-01  2.981349612216E-01  2.203511145502E-02
     95 F   7 N     2.981349612216E-01  2.203511145502E-02 -4.079224564559E-01
     96 F   7 N     4.079224564559E-01  2.981349612216E-01 -2.203511145502E-02
     97 T   7 N    -4.761661728454E-01 -1.782556907204E-01  1.036323383427E-01
     98 T   7 N     4.761661728454E-01  1.782556907204E-01  1.036323383427E-01
     99 F   7 N    -4.761661728454E-01  1.782556907204E-01 -1.036323383427E-01
    100 F   7 N     4.761661728454E-01 -1.782556907204E-01 -1.036323383427E-01
    101 T   7 N     1.036323383427E-01 -4.761661728454E-01 -1.782556907204E-01
    102 T   7 N    -1.782556907204E-01  1.036323383427E-01 -4.761661728454E-01
    103 T   7 N    -1.036323383427E-01  4.761661728454E-01 -1.782556907204E-01
    104 T   7 N     1.782556907204E-01  1.036323383427E-01  4.761661728454E-01
    105 F   7 N     1.036323383427E-01  4.761661728454E-01  1.782556907204E-01
    106 F   7 N     1.782556907204E-01 -1.036323383427E-01 -4.761661728454E-01
    107 F   7 N    -1.036323383427E-01 -4.761661728454E-01  1.782556907204E-01
    108 F   7 N    -1.782556907204E-01 -1.036323383427E-01  4.761661728454E-01
    109 T   8 O     3.986539122557E-01 -9.891182327283E-02  3.226474189643E-02
    110 T   8 O    -3.986539122557E-01  9.891182327283E-02  3.226474189643E-02
    111 F   8 O     3.986539122557E-01  9.891182327283E-02 -3.226474189643E-02
    112 F   8 O    -3.986539122557E-01 -9.891182327283E-02 -3.226474189643E-02
    113 T   8 O     3.226474189643E-02  3.986539122557E-01 -9.891182327283E-02
    114 T   8 O    -9.891182327283E-02  3.226474189643E-02  3.986539122557E-01
    115 T   8 O    -3.226474189643E-02 -3.986539122557E-01 -9.891182327283E-02
    116 T   8 O     9.891182327283E-02  3.226474189643E-02 -3.986539122557E-01
    117 F   8 O     3.226474189643E-02 -3.986539122557E-01  9.891182327283E-02
    118 F   8 O     9.891182327283E-02 -3.226474189643E-02  3.986539122557E-01
    119 F   8 O    -3.226474189643E-02  3.986539122557E-01  9.891182327283E-02
    120 F   8 O    -9.891182327283E-02 -3.226474189643E-02 -3.986539122557E-01
    121 T 230 ZN    5.504486888792E-17  2.743757085780E-01  5.000000000000E-01
    122 F 230 ZN    5.504486888792E-17 -2.743757085780E-01  5.000000000000E-01
    123 T 230 ZN    5.000000000000E-01  4.510281037540E-17  2.743757085780E-01
    124 T 230 ZN    2.743757085780E-01  5.000000000000E-01  7.632783294298E-17
    125 T 230 ZN   -2.743757085780E-01  5.000000000000E-01  7.632783294298E-17
    126 F 230 ZN    5.000000000000E-01  5.117434254132E-17 -2.743757085780E-01

 T = ATOM BELONGING TO THE ASYMMETRIC UNIT

 ****    2 SYMMOPS - TRANSLATORS IN FRACTIONAL UNITS
 **** MATRICES AND TRANSLATORS IN THE CRYSTALLOGRAPHIC REFERENCE FRAME
   V INV                    ROTATION MATRICES                   TRANSLATORS
   1   1  1.00  0.00  0.00  0.00  1.00  0.00  0.00  0.00  1.00  0.00  0.00  0.00
   2   2 -1.00  0.00  0.00 -1.00  0.00  1.00 -1.00  1.00  0.00  0.00  0.00  0.00

 DIRECT LATTICE VECTORS CARTESIAN COMPONENTS (ANGSTROM)
          X                    Y                    Z
  -0.853855747329E+01   0.841047911119E+01   0.841047911119E+01
   0.853855747329E+01  -0.866663583539E+01   0.866663583539E+01
   0.853855747329E+01   0.866663583539E+01  -0.866663583539E+01


 CARTESIAN COORDINATES - PRIMITIVE CELL
 *******************************************************************************
 *      ATOM          X(ANGSTROM)         Y(ANGSTROM)         Z(ANGSTROM)
 *******************************************************************************
    1     6 C     7.273033286705E+00 -1.295332864017E+00  1.608040039153E+00
    2     6 C    -7.273033286705E+00  1.247663837101E+00  1.569895088637E+00
    3     6 C     7.273033286705E+00  1.295332864017E+00 -1.608040039153E+00
    4     6 C    -7.273033286705E+00 -1.247663837101E+00 -1.569895088637E+00
    5     6 C     1.588967563895E+00  7.292105761963E+00 -1.380593849860E+00
    6     6 C    -1.271498350559E+00  1.479872064594E+00  7.249198773247E+00
    7     6 C    -1.588967563895E+00 -7.253960811447E+00 -1.162402851258E+00
    8     6 C     1.271498350559E+00  1.698063063196E+00 -7.296867800163E+00
    9     6 C     1.588967563895E+00 -7.292105761963E+00  1.380593849860E+00
   10     6 C     1.271498350559E+00 -1.698063063196E+00  7.296867800163E+00
   11     6 C    -1.588967563895E+00  7.253960811447E+00  1.162402851258E+00
   12     6 C    -1.271498350559E+00 -1.479872064594E+00 -7.249198773247E+00
   13     6 C    -7.164801397483E+00 -2.514597659787E+00  3.707474633117E+00
   14     6 C     7.164801397483E+00  2.404480213315E+00  3.633688465021E+00
   15     6 C    -7.164801397483E+00  2.514597659787E+00 -3.707474633117E+00
   16     6 C     7.164801397483E+00 -2.404480213315E+00 -3.633688465021E+00
   17     6 C     3.670581549069E+00 -7.127908313435E+00 -2.352066915589E+00
   18     6 C    -2.459538936551E+00  3.778053570031E+00 -7.219860120719E+00
   19     6 C    -3.670581549069E+00  7.201694481531E+00 -2.567010957513E+00
   20     6 C     2.459538936551E+00  3.563109528107E+00  7.109742674247E+00
   21     6 C     3.670581549069E+00  7.127908313435E+00  2.352066915589E+00
   22     6 C     2.459538936551E+00 -3.563109528107E+00 -7.109742674247E+00
   23     6 C    -3.670581549069E+00 -7.201694481531E+00  2.567010957513E+00
   24     6 C    -2.459538936551E+00 -3.778053570031E+00  7.219860120719E+00
   25     6 C     8.353597773773E+00 -1.989064981873E+00  2.313962589356E+00
   26     6 C    -8.353597773773E+00  1.920525762109E+00  2.255318728196E+00
   27     6 C     8.353597773773E+00  1.989064981873E+00 -2.313962589356E+00
   28     6 C    -8.353597773773E+00 -1.920525762109E+00 -2.255318728196E+00
   29     6 C     2.284640658776E+00  8.382919704353E+00 -2.080099338598E+00
   30     6 C    -1.954795371991E+00  2.159336692169E+00  8.319328163891E+00
   31     6 C    -2.284640658776E+00 -8.324275843193E+00 -1.829491405384E+00
   32     6 C     1.954795371991E+00  2.409944625383E+00 -8.387867383655E+00
   33     6 C     2.284640658776E+00 -8.382919704353E+00  2.080099338598E+00
   34     6 C     1.954795371991E+00 -2.409944625383E+00  8.387867383655E+00
   35     6 C    -2.284640658776E+00  8.324275843193E+00  1.829491405384E+00
   36     6 C    -1.954795371991E+00 -2.159336692169E+00 -8.319328163891E+00
   37     6 C    -7.141844873149E+00 -3.404067944655E+00  2.678891321500E+00
   38     6 C     7.141844873149E+00  3.325215293739E+00  2.577952072924E+00
   39     6 C    -7.141844873149E+00  3.404067944655E+00 -2.678891321500E+00
   40     6 C     7.141844873149E+00 -3.325215293739E+00 -2.577952072924E+00
   41     6 C     2.628421697212E+00 -7.091375248861E+00 -3.257513946100E+00
   42     6 C    -3.364641619197E+00  2.735549370309E+00 -7.181271198607E+00
   43     6 C    -2.628421697212E+00  7.192314497437E+00 -3.471769292294E+00
   44     6 C     3.364641619197E+00  2.521294024115E+00  7.102418547691E+00
   45     6 C     2.628421697212E+00  7.091375248861E+00  3.257513946100E+00
   46     6 C     3.364641619197E+00 -2.521294024115E+00 -7.102418547691E+00
   47     6 C    -2.628421697212E+00 -7.192314497437E+00  3.471769292294E+00
   48     6 C    -3.364641619197E+00 -2.735549370309E+00  7.181271198607E+00
   49     1 H     6.899887795612E+00 -3.681303893214E-01  2.067312910968E+00
   50     1 H    -6.899887795612E+00  3.062627404466E-01  2.057197014022E+00
   51     1 H     6.899887795612E+00  3.681303893214E-01 -2.067312910968E+00
   52     1 H    -6.899887795612E+00 -3.062627404466E-01 -2.057197014022E+00
   53     1 H     2.062254962495E+00  6.904945744085E+00 -4.406948818182E-01
   54     1 H    -3.371965648840E-01  1.958756645561E+00  6.868953971175E+00
   55     1 H    -2.062254962495E+00 -6.894829847139E+00 -2.336982479498E-01
   56     1 H     3.371965648840E-01  2.165753279429E+00 -6.930821620049E+00
   57     1 H     2.062254962495E+00 -6.904945744085E+00  4.406948818182E-01
   58     1 H     3.371965648840E-01 -2.165753279429E+00  6.930821620049E+00
   59     1 H    -2.062254962495E+00  6.894829847139E+00  2.336982479498E-01
   60     1 H    -3.371965648840E-01 -1.958756645561E+00 -6.868953971175E+00
   61     1 H    -6.537284995091E+00 -2.471355549084E+00  4.584060375629E+00
   62     1 H     6.537284995091E+00  2.334915148722E+00  4.511966315161E+00
   63     1 H    -6.537284995091E+00  2.471355549084E+00 -4.584060375629E+00
   64     1 H     6.537284995091E+00 -2.334915148722E+00 -4.511966315161E+00
   65     1 H     4.548013345395E+00 -6.501237964857E+00 -2.305076073977E+00
   66     1 H    -2.403135348903E+00  4.646072620321E+00 -6.605505195272E+00
   67     1 H    -4.548013345395E+00  6.573332025325E+00 -2.501194623829E+00
   68     1 H     2.403135348903E+00  4.449954070469E+00  6.469064794910E+00
   69     1 H     4.548013345395E+00  6.501237964857E+00  2.305076073977E+00
   70     1 H     2.403135348903E+00 -4.449954070469E+00 -6.469064794910E+00
   71     1 H    -4.548013345395E+00 -6.573332025325E+00  2.501194623829E+00
   72     1 H    -2.403135348903E+00 -4.646072620321E+00  6.605505195272E+00
   73     1 H    -6.472681144104E+00 -4.231821014878E+00  2.511637127050E+00
   74     1 H     6.472681144104E+00  4.158359691726E+00  2.385784416450E+00
   75     1 H    -6.472681144104E+00  4.231821014878E+00 -2.511637127050E+00
   76     1 H     6.472681144104E+00 -4.158359691726E+00 -2.385784416450E+00
   77     1 H     2.448710771750E+00 -6.409754788804E+00 -4.098000136140E+00
   78     1 H    -4.195090353302E+00  2.545800988912E+00 -6.509411805680E+00
   79     1 H    -2.448710771750E+00  6.535607499404E+00 -4.292180570464E+00
   80     1 H     4.195090353302E+00  2.351620554588E+00  6.435950482528E+00
   81     1 H     2.448710771750E+00  6.409754788804E+00  4.098000136140E+00
   82     1 H     4.195090353302E+00 -2.351620554588E+00 -6.435950482528E+00
   83     1 H    -2.448710771750E+00 -6.535607499404E+00  4.292180570464E+00
   84     1 H    -4.195090353302E+00 -2.545800988912E+00  6.509411805680E+00
   85     7 N     3.762961311780E-01  7.042507953225E+00 -5.195777082549E+00
   86     7 N    -3.762961311780E-01 -6.889769403153E+00 -4.986792922203E+00
   87     7 N     3.762961311780E-01 -7.042507953225E+00  5.195777082549E+00
   88     7 N    -3.762961311780E-01  6.889769403153E+00  4.986792922203E+00
   89     7 N    -5.091285002376E+00  2.718040510052E-01  6.960494236221E+00
   90     7 N     6.966138678189E+00 -5.096929444344E+00  4.526654062136E-01
   91     7 N     5.091285002376E+00 -4.807882113508E-01  6.971783120157E+00
   92     7 N    -6.966138678189E+00 -5.085640560408E+00 -2.999268561424E-01
   93     7 N    -5.091285002376E+00 -2.718040510052E-01 -6.960494236221E+00
   94     7 N    -6.966138678189E+00  5.085640560408E+00  2.999268561424E-01
   95     7 N     5.091285002376E+00  4.807882113508E-01 -6.971783120157E+00
   96     7 N     6.966138678189E+00  5.096929444344E+00 -4.526654062136E-01
   97     7 N    -8.131544467354E+00 -3.070639040625E+00  1.815402747867E+00
   98     7 N     8.131544467354E+00  3.017546800003E+00  1.724079960257E+00
   99     7 N    -8.131544467354E+00  3.070639040625E+00 -1.815402747867E+00
  100     7 N     8.131544467354E+00 -3.017546800003E+00 -1.724079960257E+00
  101     7 N     1.769741354062E+00 -8.085883073549E+00 -2.922119753304E+00
  102     7 N    -3.044092920314E+00  1.891714521072E+00 -8.158090587665E+00
  103     7 N    -1.769741354062E+00  8.177205861159E+00 -3.166066087324E+00
  104     7 N     3.044092920314E+00  1.647768187052E+00  8.104998347043E+00
  105     7 N     1.769741354062E+00  8.085883073549E+00  2.922119753304E+00
  106     7 N     3.044092920314E+00 -1.647768187052E+00 -8.104998347043E+00
  107     7 N    -1.769741354062E+00 -8.177205861159E+00  3.166066087324E+00
  108     7 N    -3.044092920314E+00 -1.891714521072E+00  8.158090587665E+00
  109     8 O     6.807858683494E+00 -1.697393406197E+00  5.763256347211E-01
  110     8 O    -6.807858683494E+00  1.680863745015E+00  5.256517774529E-01
  111     8 O     6.807858683494E+00  1.697393406197E+00 -5.763256347211E-01
  112     8 O    -6.807858683494E+00 -1.680863745015E+00 -5.256517774529E-01
  113     8 O     5.509887060870E-01  6.833195612128E+00 -1.791246455858E+00
  114     8 O    -1.689128575606E+00  4.488708258346E-01  6.799593852903E+00
  115     8 O    -5.509887060870E-01 -6.782521754860E+00 -1.587010695354E+00
  116     8 O     1.689128575606E+00  6.531065863394E-01 -6.816123514085E+00
  117     8 O     5.509887060870E-01 -6.833195612128E+00  1.791246455858E+00
  118     8 O     1.689128575606E+00 -6.531065863394E-01  6.816123514085E+00
  119     8 O    -5.509887060870E-01  6.782521754860E+00  1.587010695354E+00
  120     8 O    -1.689128575606E+00 -4.488708258346E-01 -6.799593852903E+00
  121   230 ZN    9.400075532184E-16 -1.251964779474E+01  8.724431014780E+00
  122   230 ZN    9.400075532184E-16 -4.813623876034E+00  8.608840655999E+00
  123   230 ZN    8.538557473290E+00  1.858735414897E-01 -1.239156943265E+01
  124   230 ZN   -1.239156943265E+01  8.538557473290E+00 -1.280783620993E-01
  125   230 ZN   -4.685545513935E+00  8.538557473290E+00 -1.280783620993E-01
  126   230 ZN    8.538557473290E+00  7.028318270903E-02 -4.685545513935E+00
 INFORMATION **** EXCBUF **** EXCH. BIPO BUFFER: WORDS USED =     4000000
 WARNING **** EXCBUF **** EXCH. BIPO BUFFER TOO SMALL - TO AVOID I/O SET EXCHSIZE =     8591634

 DFT PARAMETERS

     ATOM       ELECTRONS   NET CHARGE   R(ANGSTROM)
   1   6  C       6.0000      0.0000     0.77000000
  49   1  H       1.0000      0.0000     1.11000000
  85   7  N       7.0000      0.0000     0.74000000
 109   8  O       8.0000      0.0000     0.74000000
 121 230  ZN     20.0000      0.0000     1.37000000

 SIZE OF GRID=    3816522
 TTTTTTTTTTTTTTTTTTTTTTTTTTTTTT MAKE_GRID2  TELAPSE     3904.91 TCPU     2799.04
 BECKE WEIGHT FUNCTION
 RADSAFE =     2.00
 TOLERANCES - DENSITY:10**- 6; POTENTIAL:10**- 9; GRID WGT:10**-14

 RADIAL INTEGRATION  - INTERVALS (POINTS,UPPER LIMIT):            1( 99,  4.0*R)

 ANGULAR INTEGRATION - INTERVALS (ACCURACY LEVEL [N. POINTS] UPPER LIMIT):
  1(  6[ 146]   0.2)  2( 11[ 302]   0.5)  3( 14[ 590]   0.9)  4( 18[1454]   3.5)
  5( 14[ 590]9999.0)
 EEEEEEEEEE INT_CALC TERMINATION  DATE 04 05 2020 TIME 17:57:27.7

 *******************************************************************************
 ZIF90                                                                           
 CRYSTAL - SCF - TYPE OF CALCULATION :  RESTRICTED CLOSED SHELL
 *******************************************************************************

 CAPPA:IS1  2;IS2  2;IS3  2; K PTS MONK NET   6; SYMMOPS:K SPACE   4;G SPACE   2

 TTTTTTTTTTTTTTTTTTTTTTTTTTTTTT SDIK        TELAPSE     3911.75 TCPU     2802.90

 INFORMATION FROM INTEGRAL EVALUATION

 RESTART FROM A PREVIOUS DENSITY MATRIX - DEP ACTIVE
 NUMBER OF COUPLE SETS (NEW, OLD, FOUND):   86264   86264   86264
 NUMBER OF IRREDUCIBLE G VECTORS        :  314624  314624  314624
 CHARGE NORMALIZATION FACTOR   1.00002622
 TOTAL ATOMIC CHARGES:
   5.8592694   5.8448841   5.8592694   5.8448841   5.8488224   5.8623041
   5.8553493   5.8418471   5.8488224   5.8418471   5.8553493   5.8623041
   6.0217513   6.0048455   6.0217513   6.0048455   6.0070771   6.0132947
   6.0195513   6.0130531   6.0070771   6.0130531   6.0195513   6.0132947
   5.6763818   5.6636870   5.6763818   5.6636870   5.6716497   5.6677213
   5.6684263   5.6723835   5.6716497   5.6723835   5.6684263   5.6677213
   6.0166603   6.0016136   6.0166603   6.0016136   6.0077584   6.0148461
   6.0103179   6.0033955   6.0077584   6.0033955   6.0103179   6.0148461
   0.8828871   0.8757108   0.8828871   0.8757108   0.8791161   0.8768047
   0.8793422   0.8818800   0.8791161   0.8818800   0.8793422   0.8768047
   0.8669963   0.8675154   0.8669963   0.8675154   0.8681394   0.8713769
   0.8664311   0.8632587   0.8681394   0.8632587   0.8664311   0.8713769
   0.8632854   0.8617462   0.8632854   0.8617462   0.8582889   0.8610362
   0.8668300   0.8640272   0.8582889   0.8640272   0.8668300   0.8610362
   7.5815931   7.5808531   7.5815931   7.5808531   7.5771248   7.5871152
   7.5856140   7.5754226   7.5771248   7.5754226   7.5856140   7.5871152
   7.5801265   7.5774943   7.5801265   7.5774943   7.5727744   7.5826686
   7.5848990   7.5752047   7.5727744   7.5752047   7.5848990   7.5826686
   8.3183540   8.3097144   8.3183540   8.3097144   8.3148059   8.3159009
   8.3134167   8.3120278   8.3148059   8.3120278   8.3134167   8.3159009
  18.7444282  18.7444282  18.7444948  18.7445364  18.7442705  18.7444948
 TTTTTTTTTTTTTTTTTTTTTTTTTTTTTT MOQGAD      TELAPSE     3932.74 TCPU     2816.31
 TTTTTTTTTTTTTTTTTTTTTTTTTTTTTT SHELLXN     TELAPSE     4057.91 TCPU     2870.26
 TTTTTTTTTTTTTTTTTTTTTTTTTTTTTT MONMO3      TELAPSE     4058.93 TCPU     2871.28
 NUMERICALLY INTEGRATED DENSITY    708.0000333199
 TTTTTTTTTTTTTTTTTTTTTTTTTTTTTT NUMDFT      TELAPSE     4068.13 TCPU     2880.48
 CYC   0 ETOT(AU) -5.429870183200E+03 DETOT -5.43E+03 tst  2.18E-11 PX  1.00E+00
 TTTTTTTTTTTTTTTTTTTTTTTTTTTTTT DIIS        TELAPSE     4069.06 TCPU     2881.41
 TTTTTTTTTTTTTTTTTTTTTTTTTTTTTT FDIK        TELAPSE     4123.88 TCPU     2931.36
 INSULATING STATE
 TOP OF VALENCE BANDS -    BAND    354; K    2; EIG -2.5108294E-01 AU
 TOP OF VALENCE BANDS -    BAND    354; K    1; EIG -2.5114084E-01 AU
 BOTTOM OF VIRTUAL BANDS - BAND    355; K    5; EIG -7.5969375E-02 AU
 INDIRECT ENERGY BAND GAP:   4.7651 eV
 BOTTOM OF VIRTUAL BANDS - BAND    355; K    1; EIG -7.5965231E-02 AU
 TTTTTTTTTTTTTTTTTTTTTTTTTTTTTT PDIG        TELAPSE     4125.39 TCPU     2932.86
 CHARGE NORMALIZATION FACTOR   1.00000000
 TOTAL ATOMIC CHARGES:
   5.8416951   5.8632143   5.8416951   5.8632143   5.8532820   5.8528510
   5.8519988   5.8519460   5.8532820   5.8519460   5.8519988   5.8528510
   6.0002355   6.0262548   6.0002355   6.0262548   6.0277079   6.0304851
   5.9988549   5.9967604   6.0277079   5.9967604   5.9988549   6.0304851
   5.6537277   5.6894673   5.6537277   5.6894673   5.6665067   5.6753220
   5.6738955   5.6640351   5.6665067   5.6640351   5.6738955   5.6753220
   6.0034228   6.0141022   6.0034228   6.0141022   5.9993217   5.9974807
   6.0190506   6.0213158   5.9993217   6.0213158   6.0190506   5.9974807
   0.8834554   0.8747699   0.8834554   0.8747699   0.8777956   0.8902890
   0.8807130   0.8685382   0.8777956   0.8685382   0.8807130   0.8902890
   0.8715981   0.8628447   0.8715981   0.8628447   0.8624624   0.8685853
   0.8723486   0.8662913   0.8624624   0.8662913   0.8723486   0.8685853
   0.8666930   0.8583975   0.8666930   0.8583975   0.8615619   0.8661541
   0.8636058   0.8591331   0.8615619   0.8591331   0.8636058   0.8661541
   7.6004236   7.5606250   7.6004236   7.5606250   7.5869482   7.5510291
   7.5743133   7.6116605   7.5869482   7.6116605   7.5743133   7.5510291
   7.5927427   7.5633585   7.5927427   7.5633585   7.6098827   7.5763409
   7.5478226   7.5803422   7.6098827   7.5803422   7.5478226   7.5763409
   8.2969851   8.3315858   8.2969851   8.3315858   8.2938542   8.3109860
   8.3340757   8.3165546   8.2938542   8.3165546   8.3340757   8.3109860
  18.7443413  18.7443413  18.7440302  18.7420111  18.7458422  18.7440302
 TTTTTTTTTTTTTTTTTTTTTTTTTTTTTT MOQGAD      TELAPSE     4125.41 TCPU     2932.89
 TTTTTTTTTTTTTTTTTTTTTTTTTTTTTT SHELLXN     TELAPSE     4206.75 TCPU     2987.25
 TTTTTTTTTTTTTTTTTTTTTTTTTTTTTT MONMO3      TELAPSE     4210.63 TCPU     2991.13
 NUMERICALLY INTEGRATED DENSITY    708.0000304798
 TTTTTTTTTTTTTTTTTTTTTTTTTTTTTT NUMDFT      TELAPSE     4219.65 TCPU     3000.15
 CYC   1 ETOT(AU) -5.429787590872E+03 DETOT  8.26E-02 tst  0.00E+00 PX  1.11E-02
 TTTTTTTTTTTTTTTTTTTTTTTTTTTTTT DIIS        TELAPSE     4221.71 TCPU     3002.21
 DIIS TEST: 0.17097E-01 AT SCF   CYCLE   1 - MIX   30 %
 TTTTTTTTTTTTTTTTTTTTTTTTTTTTTT FDIK        TELAPSE     4241.82 TCPU     3015.38
 INSULATING STATE
 TOP OF VALENCE BANDS -    BAND    354; K    4; EIG -2.5140817E-01 AU
 TOP OF VALENCE BANDS -    BAND    354; K    1; EIG -2.5150131E-01 AU
 BOTTOM OF VIRTUAL BANDS - BAND    355; K    1; EIG -7.3910533E-02 AU
 INDIRECT ENERGY BAND GAP:   4.8300 eV
 TTTTTTTTTTTTTTTTTTTTTTTTTTTTTT PDIG        TELAPSE     4243.32 TCPU     3016.89
 CHARGE NORMALIZATION FACTOR   1.00000000
 TOTAL ATOMIC CHARGES:
   5.8440542   5.8590248   5.8440542   5.8590248   5.8488349   5.8551729
   5.8557778   5.8498261   5.8488349   5.8498261   5.8557778   5.8551729
   6.0081102   6.0189130   6.0081102   6.0189130   6.0177028   6.0258450
   6.0088561   6.0004625   6.0177028   6.0004625   6.0088561   6.0258450
   5.6731592   5.6669246   5.6731592   5.6669246   5.6741818   5.6671641
   5.6664554   5.6734758   5.6741818   5.6734758   5.6664554   5.6671641
   6.0104892   6.0077246   6.0104892   6.0077246   5.9959803   6.0026847
   6.0224823   6.0146851   5.9959803   6.0146851   6.0224823   6.0026847
   0.8771489   0.8819857   0.8771489   0.8819857   0.8739659   0.8832139
   0.8845634   0.8751569   0.8739659   0.8751569   0.8845634   0.8832139
   0.8672902   0.8672603   0.8672902   0.8672603   0.8682742   0.8715907
   0.8662784   0.8631269   0.8682742   0.8631269   0.8662784   0.8715907
   0.8623974   0.8627806   0.8623974   0.8627806   0.8617315   0.8623557
   0.8631892   0.8628269   0.8617315   0.8628269   0.8631892   0.8623557
   7.5878598   7.5747963   7.5878598   7.5747963   7.5799090   7.5779939
   7.5837593   7.5828354   7.5799090   7.5828354   7.5837593   7.5779939
   7.5855305   7.5717681   7.5855305   7.5717681   7.5773426   7.5796210
   7.5781019   7.5788654   7.5773426   7.5788654   7.5781019   7.5796210
   8.3083848   8.3192454   8.3083848   8.3192454   8.3229099   8.3101371
   8.3044270   8.3181556   8.3229099   8.3181556   8.3044270   8.3101371
  18.7451264  18.7451264  18.7452581  18.7457217  18.7439745  18.7452581
 TTTTTTTTTTTTTTTTTTTTTTTTTTTTTT MOQGAD      TELAPSE     4243.34 TCPU     3016.91
 TTTTTTTTTTTTTTTTTTTTTTTTTTTTTT SHELLXN     TELAPSE     4330.04 TCPU     3071.29
 TTTTTTTTTTTTTTTTTTTTTTTTTTTTTT MONMO3      TELAPSE     4333.29 TCPU     3074.54
 NUMERICALLY INTEGRATED DENSITY    708.0000327584
 TTTTTTTTTTTTTTTTTTTTTTTTTTTTTT NUMDFT      TELAPSE     4342.36 TCPU     3083.61
 CYC   2 ETOT(AU) -5.429788622661E+03 DETOT -1.03E-03 tst  2.35E-05 PX  1.32E-02
 TTTTTTTTTTTTTTTTTTTTTTTTTTTTTT DIIS        TELAPSE     4344.98 TCPU     3086.23
 DIIS TEST: 0.10400E-01 AT SCF   CYCLE   2 - DIIS ACTIVE - HISTORY:     2 CYCLES
 TTTTTTTTTTTTTTTTTTTTTTTTTTTTTT FDIK        TELAPSE     4362.24 TCPU     3097.64
 INSULATING STATE
 TOP OF VALENCE BANDS -    BAND    354; K    4; EIG -2.5205061E-01 AU
 TOP OF VALENCE BANDS -    BAND    354; K    1; EIG -2.5217533E-01 AU
 BOTTOM OF VIRTUAL BANDS - BAND    355; K    1; EIG -7.3700847E-02 AU
 INDIRECT ENERGY BAND GAP:   4.8531 eV
 TTTTTTTTTTTTTTTTTTTTTTTTTTTTTT PDIG        TELAPSE     4363.75 TCPU     3099.14
 CHARGE NORMALIZATION FACTOR   1.00000000
 TOTAL ATOMIC CHARGES:
   5.8489056   5.8550255   5.8489056   5.8550255   5.8589858   5.8564402
   5.8449156   5.8483037   5.8589858   5.8483037   5.8449156   5.8564402
   6.0083301   6.0176593   6.0083301   6.0176593   6.0206037   6.0241854
   6.0059018   6.0035262   6.0206037   6.0035262   6.0059018   6.0241854
   5.6637605   5.6788301   5.6637605   5.6788301   5.6663587   5.6737658
   5.6736731   5.6652994   5.6663587   5.6652994   5.6736731   5.6737658
   6.0111842   6.0059992   6.0111842   6.0059992   6.0005991   6.0028197
   6.0180441   6.0154607   6.0005991   6.0154607   6.0180441   6.0028197
   0.8781215   0.8804981   0.8781215   0.8804981   0.8764233   0.8826409
   0.8820209   0.8760244   0.8764233   0.8760244   0.8820209   0.8826409
   0.8677106   0.8669427   0.8677106   0.8669427   0.8662712   0.8726752
   0.8682157   0.8620060   0.8662712   0.8620060   0.8682157   0.8726752
   0.8626164   0.8625881   0.8626164   0.8625881   0.8589844   0.8630302
   0.8659047   0.8621372   0.8589844   0.8621372   0.8659047   0.8630302
   7.5959135   7.5655419   7.5959135   7.5655419   7.5806964   7.5614415
   7.5803454   7.6019604   7.5806964   7.6019604   7.5803454   7.5614415
   7.5894840   7.5667615   7.5894840   7.5667615   7.5984872   7.5824457
   7.5599292   7.5738960   7.5984872   7.5738960   7.5599292   7.5824457
   8.3002200   8.3287408   8.3002200   8.3287408   8.2991577   8.3119890
   8.3297886   8.3156005   8.2991577   8.3156005   8.3297886   8.3119890
  18.7448182  18.7448182  18.7448395  18.7438053  18.7453025  18.7448395
 TTTTTTTTTTTTTTTTTTTTTTTTTTTTTT MOQGAD      TELAPSE     4363.77 TCPU     3099.16
 TTTTTTTTTTTTTTTTTTTTTTTTTTTTTT SHELLXN     TELAPSE     4442.90 TCPU     3153.54
 TTTTTTTTTTTTTTTTTTTTTTTTTTTTTT MONMO3      TELAPSE     4446.77 TCPU     3157.41
 NUMERICALLY INTEGRATED DENSITY    708.0000324286
 TTTTTTTTTTTTTTTTTTTTTTTTTTTTTT NUMDFT      TELAPSE     4455.83 TCPU     3166.47
 CYC   3 ETOT(AU) -5.429789841526E+03 DETOT -1.22E-03 tst  1.16E-05 PX  8.16E-03
 TTTTTTTTTTTTTTTTTTTTTTTTTTTTTT DIIS        TELAPSE     4458.97 TCPU     3169.61
 DIIS TEST: 0.18978E-02 AT SCF   CYCLE   3 - DIIS ACTIVE - HISTORY:     3 CYCLES
 TTTTTTTTTTTTTTTTTTTTTTTTTTTTTT FDIK        TELAPSE     4477.51 TCPU     3181.62
 INSULATING STATE
 TOP OF VALENCE BANDS -    BAND    354; K    4; EIG -2.5287065E-01 AU
 TOP OF VALENCE BANDS -    BAND    354; K    1; EIG -2.5301028E-01 AU
 BOTTOM OF VIRTUAL BANDS - BAND    355; K    1; EIG -7.4036894E-02 AU
 INDIRECT ENERGY BAND GAP:   4.8663 eV
 TTTTTTTTTTTTTTTTTTTTTTTTTTTTTT PDIG        TELAPSE     4479.01 TCPU     3183.12
 CHARGE NORMALIZATION FACTOR   1.00000000
 TOTAL ATOMIC CHARGES:
   5.8460348   5.8580601   5.8460348   5.8580601   5.8520825   5.8563740
   5.8526310   5.8483995   5.8520825   5.8483995   5.8526310   5.8563740
   6.0060024   6.0207602   6.0060024   6.0207602   6.0211769   6.0268492
   6.0056401   5.9996746   6.0211769   5.9996746   6.0056401   6.0268492
   5.6626972   5.6791502   5.6626972   5.6791502   5.6680526   5.6730126
   5.6726077   5.6670860   5.6680526   5.6670860   5.6726077   5.6730126
   6.0084716   6.0095347   6.0084716   6.0095347   5.9986745   6.0012642
   6.0197178   6.0169678   5.9986745   6.0169678   6.0197178   6.0012642
   0.8790605   0.8796809   0.8790605   0.8796809   0.8759787   0.8842589
   0.8826478   0.8742104   0.8759787   0.8742104   0.8826478   0.8842589
   0.8687519   0.8657322   0.8687519   0.8657322   0.8664302   0.8723011
   0.8681507   0.8625084   0.8664302   0.8625084   0.8681507   0.8723011
   0.8639452   0.8611781   0.8639452   0.8611781   0.8600297   0.8635297
   0.8649069   0.8616513   0.8600297   0.8616513   0.8649069   0.8635297
   7.5961944   7.5655194   7.5961944   7.5655194   7.5818649   7.5641123
   7.5806770   7.5974892   7.5818649   7.5974892   7.5806770   7.5641123
   7.5899761   7.5665244   7.5899761   7.5665244   7.5941237   7.5792882
   7.5623798   7.5785138   7.5941237   7.5785138   7.5623798   7.5792882
   8.3027139   8.3253103   8.3027139   8.3253103   8.3083549   8.3103912
   8.3192361   8.3177676   8.3083549   8.3177676   8.3192361   8.3103912
  18.7447105  18.7447105  18.7446027  18.7433004  18.7454490  18.7446027
 TTTTTTTTTTTTTTTTTTTTTTTTTTTTTT MOQGAD      TELAPSE     4479.04 TCPU     3183.15
 TTTTTTTTTTTTTTTTTTTTTTTTTTTTTT SHELLXN     TELAPSE     4558.26 TCPU     3237.42
 TTTTTTTTTTTTTTTTTTTTTTTTTTTTTT MONMO3      TELAPSE     4563.95 TCPU     3243.11
 NUMERICALLY INTEGRATED DENSITY    708.0000322684
 TTTTTTTTTTTTTTTTTTTTTTTTTTTTTT NUMDFT      TELAPSE     4572.97 TCPU     3252.13
 CYC   4 ETOT(AU) -5.429790071710E+03 DETOT -2.30E-04 tst  1.43E-06 PX  3.16E-03
 TTTTTTTTTTTTTTTTTTTTTTTTTTTTTT DIIS        TELAPSE     4575.61 TCPU     3254.77
 DIIS TEST: 0.31203E-03 AT SCF   CYCLE   4 - DIIS ACTIVE - HISTORY:     4 CYCLES
 TTTTTTTTTTTTTTTTTTTTTTTTTTTTTT FDIK        TELAPSE     4596.51 TCPU     3269.37
 INSULATING STATE
 TOP OF VALENCE BANDS -    BAND    354; K    4; EIG -2.5282196E-01 AU
 TOP OF VALENCE BANDS -    BAND    354; K    1; EIG -2.5296561E-01 AU
 BOTTOM OF VIRTUAL BANDS - BAND    355; K    1; EIG -7.3950064E-02 AU
 INDIRECT ENERGY BAND GAP:   4.8674 eV
 TTTTTTTTTTTTTTTTTTTTTTTTTTTTTT PDIG        TELAPSE     4598.03 TCPU     3270.89
 CHARGE NORMALIZATION FACTOR   1.00000000
 TOTAL ATOMIC CHARGES:
   5.8456538   5.8581509   5.8456538   5.8581509   5.8544936   5.8548862
   5.8496464   5.8500263   5.8544936   5.8500263   5.8496464   5.8548862
   6.0064375   6.0198578   6.0064375   6.0198578   6.0207258   6.0252894
   6.0056344   6.0016593   6.0207258   6.0016593   6.0056344   6.0252894
   5.6645190   5.6773396   5.6645190   5.6773396   5.6694691   5.6722353
   5.6710460   5.6674832   5.6694691   5.6674832   5.6710460   5.6722353
   6.0089811   6.0085352   6.0089811   6.0085352   5.9986478   6.0018237
   6.0200351   6.0164283   5.9986478   6.0164283   6.0200351   6.0018237
   0.8788756   0.8798308   0.8788756   0.8798308   0.8759309   0.8845976
   0.8825932   0.8739993   0.8759309   0.8739993   0.8825932   0.8845976
   0.8687142   0.8658363   0.8687142   0.8658363   0.8665852   0.8724006
   0.8681101   0.8623014   0.8665852   0.8623014   0.8681101   0.8724006
   0.8637231   0.8614239   0.8637231   0.8614239   0.8601526   0.8633751
   0.8647562   0.8618635   0.8601526   0.8618635   0.8647562   0.8633751
   7.5945536   7.5673117   7.5945536   7.5673117   7.5811551   7.5650846
   7.5806591   7.5975417   7.5811551   7.5975417   7.5806591   7.5650846
   7.5893050   7.5675319   7.5893050   7.5675319   7.5927702   7.5811800
   7.5646329   7.5757426   7.5927702   7.5757426   7.5646329   7.5811800
   8.3028150   8.3257468   8.3028150   8.3257468   8.3058972   8.3111282
   8.3224737   8.3165135   8.3058972   8.3165135   8.3224737   8.3111282
  18.7447595  18.7447595  18.7446785  18.7437534  18.7451361  18.7446785
 TTTTTTTTTTTTTTTTTTTTTTTTTTTTTT MOQGAD      TELAPSE     4598.05 TCPU     3270.91
 TTTTTTTTTTTTTTTTTTTTTTTTTTTTTT SHELLXN     TELAPSE     4678.44 TCPU     3325.14
 TTTTTTTTTTTTTTTTTTTTTTTTTTTTTT MONMO3      TELAPSE     4693.33 TCPU     3340.03
 NUMERICALLY INTEGRATED DENSITY    708.0000322926
 TTTTTTTTTTTTTTTTTTTTTTTTTTTTTT NUMDFT      TELAPSE     4702.53 TCPU     3349.23
 CYC   5 ETOT(AU) -5.429790111431E+03 DETOT -3.97E-05 tst  1.15E-07 PX  8.70E-04
 TTTTTTTTTTTTTTTTTTTTTTTTTTTTTT DIIS        TELAPSE     4705.00 TCPU     3351.70
 DIIS TEST: 0.71566E-04 AT SCF   CYCLE   5 - DIIS ACTIVE - HISTORY:     5 CYCLES
 TTTTTTTTTTTTTTTTTTTTTTTTTTTTTT FDIK        TELAPSE     4722.40 TCPU     3353.92
 INSULATING STATE
 TOP OF VALENCE BANDS -    BAND    354; K    4; EIG -2.5272673E-01 AU
 TOP OF VALENCE BANDS -    BAND    354; K    1; EIG -2.5286228E-01 AU
 BOTTOM OF VIRTUAL BANDS - BAND    355; K    1; EIG -7.3987315E-02 AU
 INDIRECT ENERGY BAND GAP:   4.8637 eV
 TTTTTTTTTTTTTTTTTTTTTTTTTTTTTT PDIG        TELAPSE     4723.91 TCPU     3355.44
 CHARGE NORMALIZATION FACTOR   1.00000000
 TOTAL ATOMIC CHARGES:
   5.8460874   5.8578427   5.8460874   5.8578427   5.8536104   5.8555196
   5.8509766   5.8489191   5.8536104   5.8489191   5.8509766   5.8555196
   6.0068652   6.0197179   6.0068652   6.0197179   6.0207728   6.0253170
   6.0059916   6.0010754   6.0207728   6.0010754   6.0059916   6.0253170
   5.6643509   5.6775328   5.6643509   5.6775328   5.6680716   5.6728586
   5.6722951   5.6669609   5.6680716   5.6669609   5.6722951   5.6728586
   6.0092290   6.0085375   6.0092290   6.0085375   5.9992696   6.0019214
   6.0190484   6.0164769   5.9992696   6.0164769   6.0190484   6.0019214
   0.8786420   0.8801249   0.8786420   0.8801249   0.8759799   0.8844773
   0.8826450   0.8740066   0.8759799   0.8740066   0.8826450   0.8844773
   0.8684418   0.8661129   0.8684418   0.8661129   0.8666660   0.8725318
   0.8679339   0.8622095   0.8666660   0.8622095   0.8679339   0.8725318
   0.8635636   0.8615901   0.8635636   0.8615901   0.8599526   0.8633302
   0.8649287   0.8618581   0.8599526   0.8618581   0.8649287   0.8633302
   7.5952261   7.5664213   7.5952261   7.5664213   7.5804292   7.5647166
   7.5822341   7.5971236   7.5804292   7.5971236   7.5822341   7.5647166
   7.5891851   7.5674139   7.5891851   7.5674139   7.5944429   7.5805438
   7.5625434   7.5774095   7.5944429   7.5774095   7.5625434   7.5805438
   8.3025395   8.3257607   8.3025395   8.3257607   8.3067910   8.3108885
   8.3208352   8.3174104   8.3067910   8.3174104   8.3208352   8.3108885
  18.7447410  18.7447410  18.7446592  18.7437283  18.7451549  18.7446592
 TTTTTTTTTTTTTTTTTTTTTTTTTTTTTT MOQGAD      TELAPSE     4723.94 TCPU     3355.46
 TTTTTTTTTTTTTTTTTTTTTTTTTTTTTT SHELLXN     TELAPSE     4816.75 TCPU     3409.70
 TTTTTTTTTTTTTTTTTTTTTTTTTTTTTT MONMO3      TELAPSE     4820.68 TCPU     3413.62
 NUMERICALLY INTEGRATED DENSITY    708.0000323150
 TTTTTTTTTTTTTTTTTTTTTTTTTTTTTT NUMDFT      TELAPSE     4829.85 TCPU     3422.80
 CYC   6 ETOT(AU) -5.429790112822E+03 DETOT -1.39E-06 tst  2.58E-08 PX  5.47E-04
 TTTTTTTTTTTTTTTTTTTTTTTTTTTTTT DIIS        TELAPSE     4832.78 TCPU     3425.73
 DIIS TEST: 0.50567E-04 AT SCF   CYCLE   6 - DIIS ACTIVE - HISTORY:     6 CYCLES
 TTTTTTTTTTTTTTTTTTTTTTTTTTTTTT FDIK        TELAPSE     4850.34 TCPU     3436.45
 INSULATING STATE
 TOP OF VALENCE BANDS -    BAND    354; K    4; EIG -2.5280052E-01 AU
 TOP OF VALENCE BANDS -    BAND    354; K    1; EIG -2.5294220E-01 AU
 BOTTOM OF VIRTUAL BANDS - BAND    355; K    1; EIG -7.3963491E-02 AU
 INDIRECT ENERGY BAND GAP:   4.8664 eV
 TTTTTTTTTTTTTTTTTTTTTTTTTTTTTT PDIG        TELAPSE     4851.85 TCPU     3437.95
 CHARGE NORMALIZATION FACTOR   1.00000000
 TOTAL ATOMIC CHARGES:
   5.8459425   5.8579445   5.8459425   5.8579445   5.8537525   5.8553696
   5.8504726   5.8494941   5.8537525   5.8494941   5.8504726   5.8553696
   6.0064400   6.0200247   6.0064400   6.0200247   6.0207565   6.0255260
   6.0057532   6.0012648   6.0207565   6.0012648   6.0057532   6.0255260
   5.6642322   5.6776969   5.6642322   5.6776969   5.6687723   5.6725812
   5.6717453   5.6672323   5.6687723   5.6672323   5.6717453   5.6725812
   6.0089351   6.0087047   6.0089351   6.0087047   5.9986013   6.0018920
   6.0199205   6.0163849   5.9986013   6.0163849   6.0199205   6.0018920
   0.8787147   0.8800100   0.8787147   0.8800100   0.8759482   0.8845257
   0.8826014   0.8740286   0.8759482   0.8740286   0.8826014   0.8845257
   0.8686346   0.8658996   0.8686346   0.8658996   0.8666181   0.8725301
   0.8680556   0.8621706   0.8666181   0.8621706   0.8680556   0.8725301
   0.8636915   0.8614339   0.8636915   0.8614339   0.8600477   0.8633445
   0.8648551   0.8618843   0.8600477   0.8618843   0.8648551   0.8633445
   7.5949393   7.5668049   7.5949393   7.5668049   7.5815813   7.5647709
   7.5804164   7.5977344   7.5815813   7.5977344   7.5804164   7.5647709
   7.5893835   7.5673634   7.5893835   7.5673634   7.5932646   7.5805342
   7.5640228   7.5765937   7.5932646   7.5765937   7.5640228   7.5805342
   8.3028627   8.3255112   8.3028627   8.3255112   8.3066298   8.3108691
   8.3215712   8.3168413   8.3066298   8.3168413   8.3215712   8.3108691
  18.7447318  18.7447318  18.7446699  18.7436640  18.7452750  18.7446699
 TTTTTTTTTTTTTTTTTTTTTTTTTTTTTT MOQGAD      TELAPSE     4851.87 TCPU     3437.98
 TTTTTTTTTTTTTTTTTTTTTTTTTTTTTT SHELLXN     TELAPSE     4933.20 TCPU     3492.17
 TTTTTTTTTTTTTTTTTTTTTTTTTTTTTT MONMO3      TELAPSE     4938.35 TCPU     3497.31
 NUMERICALLY INTEGRATED DENSITY    708.0000323256
 TTTTTTTTTTTTTTTTTTTTTTTTTTTTTT NUMDFT      TELAPSE     4947.54 TCPU     3506.51
 CYC   7 ETOT(AU) -5.429790116701E+03 DETOT -3.88E-06 tst  1.65E-08 PX  3.01E-04
 TTTTTTTTTTTTTTTTTTTTTTTTTTTTTT DIIS        TELAPSE     4951.62 TCPU     3510.58
 DIIS TEST: 0.18914E-04 AT SCF   CYCLE   7 - DIIS ACTIVE - HISTORY:     7 CYCLES
 TTTTTTTTTTTTTTTTTTTTTTTTTTTTTT FDIK        TELAPSE     4969.55 TCPU     3512.95
 INSULATING STATE
 TOP OF VALENCE BANDS -    BAND    354; K    4; EIG -2.5280006E-01 AU
 TOP OF VALENCE BANDS -    BAND    354; K    1; EIG -2.5294023E-01 AU
 BOTTOM OF VIRTUAL BANDS - BAND    355; K    1; EIG -7.3980451E-02 AU
 INDIRECT ENERGY BAND GAP:   4.8659 eV
 TTTTTTTTTTTTTTTTTTTTTTTTTTTTTT PDIG        TELAPSE     4971.05 TCPU     3514.45
 CHARGE NORMALIZATION FACTOR   1.00000000
 TOTAL ATOMIC CHARGES:
   5.8459031   5.8579619   5.8459031   5.8579619   5.8539092   5.8552057
   5.8504278   5.8495073   5.8539092   5.8495073   5.8504278   5.8552057
   6.0065900   6.0198673   6.0065900   6.0198673   6.0207426   6.0253462
   6.0058206   6.0013279   6.0207426   6.0013279   6.0058206   6.0253462
   5.6643855   5.6774253   5.6643855   5.6774253   5.6688428   5.6725110
   5.6716253   5.6672460   5.6688428   5.6672460   5.6716253   5.6725110
   6.0090452   6.0085775   6.0090452   6.0085775   5.9988698   6.0018089
   6.0196171   6.0165126   5.9988698   6.0165126   6.0196171   6.0018089
   0.8787378   0.8799890   0.8787378   0.8799890   0.8759232   0.8845712
   0.8826556   0.8739538   0.8759232   0.8739538   0.8826556   0.8845712
   0.8686308   0.8659208   0.8686308   0.8659208   0.8666599   0.8725356
   0.8679964   0.8621854   0.8666599   0.8621854   0.8679964   0.8725356
   0.8637114   0.8614410   0.8637114   0.8614410   0.8600590   0.8633513
   0.8648382   0.8618703   0.8600590   0.8618703   0.8648382   0.8633513
   7.5947482   7.5670545   7.5947482   7.5670545   7.5808649   7.5649342
   7.5814071   7.5972249   7.5808649   7.5972249   7.5814071   7.5649342
   7.5891893   7.5675487   7.5891893   7.5675487   7.5934811   7.5808047
   7.5636453   7.5766677   7.5934811   7.5766677   7.5636453   7.5808047
   8.3027144   8.3257520   8.3027144   8.3257520   8.3065340   8.3110084
   8.3214716   8.3169702   8.3065340   8.3169702   8.3214716   8.3110084
  18.7447330  18.7447330  18.7446656  18.7437331  18.7452130  18.7446656
 TTTTTTTTTTTTTTTTTTTTTTTTTTTTTT MOQGAD      TELAPSE     4971.08 TCPU     3514.47
 TTTTTTTTTTTTTTTTTTTTTTTTTTTTTT SHELLXN     TELAPSE     5059.78 TCPU     3568.70
 TTTTTTTTTTTTTTTTTTTTTTTTTTTTTT MONMO3      TELAPSE     5063.65 TCPU     3572.57
 NUMERICALLY INTEGRATED DENSITY    708.0000323252
 TTTTTTTTTTTTTTTTTTTTTTTTTTTTTT NUMDFT      TELAPSE     5072.82 TCPU     3581.74
 CYC   8 ETOT(AU) -5.429790118523E+03 DETOT -1.82E-06 tst  3.25E-09 PX  1.29E-04
 TTTTTTTTTTTTTTTTTTTTTTTTTTTTTT DIIS        TELAPSE     5074.97 TCPU     3583.89
 DIIS TEST: 0.39946E-05 AT SCF   CYCLE   8 - DIIS ACTIVE - HISTORY:     8 CYCLES
 TTTTTTTTTTTTTTTTTTTTTTTTTTTTTT FDIK        TELAPSE     5092.11 TCPU     3596.53
 INSULATING STATE
 TOP OF VALENCE BANDS -    BAND    354; K    4; EIG -2.5277966E-01 AU
 TOP OF VALENCE BANDS -    BAND    354; K    1; EIG -2.5291957E-01 AU
 BOTTOM OF VIRTUAL BANDS - BAND    355; K    1; EIG -7.3970880E-02 AU
 INDIRECT ENERGY BAND GAP:   4.8656 eV
 TTTTTTTTTTTTTTTTTTTTTTTTTTTTTT PDIG        TELAPSE     5093.61 TCPU     3598.03
 CHARGE NORMALIZATION FACTOR   1.00000000
 TOTAL ATOMIC CHARGES:
   5.8459440   5.8579988   5.8459440   5.8579988   5.8537542   5.8553805
   5.8505548   5.8494117   5.8537542   5.8494117   5.8505548   5.8553805
   6.0066187   6.0198616   6.0066187   6.0198616   6.0207261   6.0253712
   6.0058072   6.0013195   6.0207261   6.0013195   6.0058072   6.0253712
   5.6645013   5.6773641   5.6645013   5.6773641   5.6685557   5.6726235
   5.6718868   5.6671505   5.6685557   5.6671505   5.6718868   5.6726235
   6.0090421   6.0086199   6.0090421   6.0086199   5.9988265   6.0018910
   6.0196940   6.0163738   5.9988265   6.0163738   6.0196940   6.0018910
   0.8786748   0.8800605   0.8786748   0.8800605   0.8759533   0.8845458
   0.8826154   0.8740007   0.8759533   0.8740007   0.8826154   0.8845458
   0.8685865   0.8659518   0.8685865   0.8659518   0.8666760   0.8725418
   0.8679922   0.8621726   0.8666760   0.8621726   0.8679922   0.8725418
   0.8636690   0.8614693   0.8636690   0.8614693   0.8600627   0.8633199
   0.8648378   0.8619093   0.8600627   0.8619093   0.8648378   0.8633199
   7.5948499   7.5668733   7.5948499   7.5668733   7.5812298   7.5648497
   7.5808987   7.5975945   7.5812298   7.5975945   7.5808987   7.5648497
   7.5891760   7.5675692   7.5891760   7.5675692   7.5934984   7.5806236
   7.5637644   7.5766667   7.5934984   7.5766667   7.5637644   7.5806236
   8.3027281   8.3255959   8.3027281   8.3255959   8.3066467   8.3108725
   8.3214206   8.3169617   8.3066467   8.3169617   8.3214206   8.3108725
  18.7447307  18.7447307  18.7446702  18.7436937  18.7452311  18.7446702
 TTTTTTTTTTTTTTTTTTTTTTTTTTTTTT MOQGAD      TELAPSE     5093.64 TCPU     3598.06
 TTTTTTTTTTTTTTTTTTTTTTTTTTTTTT SHELLXN     TELAPSE     5179.86 TCPU     3652.27
 TTTTTTTTTTTTTTTTTTTTTTTTTTTTTT MONMO3      TELAPSE     5184.06 TCPU     3656.47
 NUMERICALLY INTEGRATED DENSITY    708.0000323238
 TTTTTTTTTTTTTTTTTTTTTTTTTTTTTT NUMDFT      TELAPSE     5193.24 TCPU     3665.64
 CYC   9 ETOT(AU) -5.429790118797E+03 DETOT -2.75E-07 tst  6.43E-10 PX  5.96E-05
 TTTTTTTTTTTTTTTTTTTTTTTTTTTTTT DIIS        TELAPSE     5199.75 TCPU     3672.16
 DIIS TEST: 0.18036E-05 AT SCF   CYCLE   9 - DIIS ACTIVE - HISTORY:     9 CYCLES
 TTTTTTTTTTTTTTTTTTTTTTTTTTTTTT FDIK        TELAPSE     5217.61 TCPU     3683.79
 INSULATING STATE
 TOP OF VALENCE BANDS -    BAND    354; K    4; EIG -2.5278950E-01 AU
 TOP OF VALENCE BANDS -    BAND    354; K    1; EIG -2.5292950E-01 AU
 BOTTOM OF VIRTUAL BANDS - BAND    355; K    1; EIG -7.3975210E-02 AU
 INDIRECT ENERGY BAND GAP:   4.8658 eV
 TTTTTTTTTTTTTTTTTTTTTTTTTTTTTT PDIG        TELAPSE     5219.11 TCPU     3685.29
 CHARGE NORMALIZATION FACTOR   1.00000000
 TOTAL ATOMIC CHARGES:
   5.8459680   5.8578703   5.8459680   5.8578703   5.8538594   5.8552819
   5.8504873   5.8494396   5.8538594   5.8494396   5.8504873   5.8552819
   6.0065871   6.0198832   6.0065871   6.0198832   6.0206960   6.0253871
   6.0058571   6.0012837   6.0206960   6.0012837   6.0058571   6.0253871
   5.6643911   5.6774669   5.6643911   5.6774669   5.6688075   5.6725121
   5.6716837   5.6672540   5.6688075   5.6672540   5.6716837   5.6725121
   6.0090409   6.0085888   6.0090409   6.0085888   5.9987943   6.0018761
   6.0196901   6.0164621   5.9987943   6.0164621   6.0196901   6.0018761
   0.8786913   0.8800367   0.8786913   0.8800367   0.8759338   0.8845447
   0.8826391   0.8739831   0.8759338   0.8739831   0.8826391   0.8845447
   0.8686242   0.8659245   0.8686242   0.8659245   0.8666748   0.8725468
   0.8679823   0.8621758   0.8666748   0.8621758   0.8679823   0.8725468
   0.8636979   0.8614515   0.8636979   0.8614515   0.8600622   0.8633311
   0.8648419   0.8618887   0.8600622   0.8618887   0.8648419   0.8633311
   7.5947307   7.5670522   7.5947307   7.5670522   7.5810872   7.5648553
   7.5811818   7.5972918   7.5810872   7.5972918   7.5811818   7.5648553
   7.5892428   7.5674693   7.5892428   7.5674693   7.5934404   7.5807211
   7.5636481   7.5767408   7.5934404   7.5767408   7.5636481   7.5807211
   8.3027554   8.3257267   8.3027554   8.3257267   8.3065518   8.3109949
   8.3214676   8.3169679   8.3065518   8.3169679   8.3214676   8.3109949
  18.7447339  18.7447339  18.7446661  18.7437053  18.7452456  18.7446661
 TTTTTTTTTTTTTTTTTTTTTTTTTTTTTT MOQGAD      TELAPSE     5219.13 TCPU     3685.32
 TTTTTTTTTTTTTTTTTTTTTTTTTTTTTT SHELLXN     TELAPSE     5300.35 TCPU     3739.56
 TTTTTTTTTTTTTTTTTTTTTTTTTTTTTT MONMO3      TELAPSE     5307.36 TCPU     3746.58
 NUMERICALLY INTEGRATED DENSITY    708.0000323292
 TTTTTTTTTTTTTTTTTTTTTTTTTTTTTT NUMDFT      TELAPSE     5316.52 TCPU     3755.73
 CYC  10 ETOT(AU) -5.429790118899E+03 DETOT -1.01E-07 tst  2.94E-10 PX  3.97E-05
 TTTTTTTTTTTTTTTTTTTTTTTTTTTTTT DIIS        TELAPSE     5319.33 TCPU     3758.55
 DIIS TEST: 0.92662E-06 AT SCF   CYCLE  10 - DIIS ACTIVE - HISTORY:    10 CYCLES
 TTTTTTTTTTTTTTTTTTTTTTTTTTTTTT FDIK        TELAPSE     5339.21 TCPU     3771.38
 INSULATING STATE
 TOP OF VALENCE BANDS -    BAND    354; K    4; EIG -2.5279086E-01 AU
 TOP OF VALENCE BANDS -    BAND    354; K    1; EIG -2.5293108E-01 AU
 BOTTOM OF VIRTUAL BANDS - BAND    355; K    1; EIG -7.3973469E-02 AU
 INDIRECT ENERGY BAND GAP:   4.8659 eV
 TTTTTTTTTTTTTTTTTTTTTTTTTTTTTT PDIG        TELAPSE     5340.71 TCPU     3772.89
 CHARGE NORMALIZATION FACTOR   1.00000000
 TOTAL ATOMIC CHARGES:
   5.8459631   5.8579649   5.8459631   5.8579649   5.8537889   5.8553364
   5.8505230   5.8494466   5.8537889   5.8494466   5.8505230   5.8553364
   6.0066086   6.0198520   6.0066086   6.0198520   6.0207281   6.0253350
   6.0058069   6.0013608   6.0207281   6.0013608   6.0058069   6.0253350
   5.6644585   5.6773873   5.6644585   5.6773873   5.6686838   5.6725633
   5.6717631   5.6672048   5.6686838   5.6672048   5.6717631   5.6725633
   6.0090345   6.0086086   6.0090345   6.0086086   5.9988714   6.0018513
   6.0196637   6.0164196   5.9988714   6.0164196   6.0196637   6.0018513
   0.8786931   0.8800356   0.8786931   0.8800356   0.8759413   0.8845567
   0.8826286   0.8739867   0.8759413   0.8739867   0.8826286   0.8845567
   0.8686101   0.8659304   0.8686101   0.8659304   0.8666810   0.8725476
   0.8679856   0.8621693   0.8666810   0.8621693   0.8679856   0.8725476
   0.8636916   0.8614479   0.8636916   0.8614479   0.8600613   0.8633303
   0.8648386   0.8619006   0.8600613   0.8619006   0.8648386   0.8633303
   7.5947966   7.5669600   7.5947966   7.5669600   7.5810369   7.5649222
   7.5811000   7.5974616   7.5810369   7.5974616   7.5811000   7.5649222
   7.5891694   7.5675953   7.5891694   7.5675953   7.5934773   7.5807080
   7.5637596   7.5766002   7.5934773   7.5766002   7.5637596   7.5807080
   8.3027010   8.3256642   8.3027010   8.3256642   8.3066273   8.3109117
   8.3214317   8.3169538   8.3066273   8.3169538   8.3214317   8.3109117
  18.7447293  18.7447293  18.7446642  18.7436927  18.7452451  18.7446642
 TTTTTTTTTTTTTTTTTTTTTTTTTTTTTT MOQGAD      TELAPSE     5340.73 TCPU     3772.91
 TTTTTTTTTTTTTTTTTTTTTTTTTTTTTT SHELLXN     TELAPSE     5423.42 TCPU     3827.11
 TTTTTTTTTTTTTTTTTTTTTTTTTTTTTT MONMO3      TELAPSE     5437.77 TCPU     3841.46
 NUMERICALLY INTEGRATED DENSITY    708.0000323261
 TTTTTTTTTTTTTTTTTTTTTTTTTTTTTT NUMDFT      TELAPSE     5446.93 TCPU     3850.62
 CYC  11 ETOT(AU) -5.429790118946E+03 DETOT -4.76E-08 tst  1.48E-10 PX  3.65E-05
 TTTTTTTTTTTTTTTTTTTTTTTTTTTTTT DIIS        TELAPSE     5456.44 TCPU     3860.13
 DIIS TEST: 0.35996E-06 AT SCF   CYCLE  11 - DIIS ACTIVE - HISTORY:    11 CYCLES
 TTTTTTTTTTTTTTTTTTTTTTTTTTTTTT FDIK        TELAPSE     5489.52 TCPU     3886.88
 INSULATING STATE
 TOP OF VALENCE BANDS -    BAND    354; K    4; EIG -2.5278387E-01 AU
 TOP OF VALENCE BANDS -    BAND    354; K    1; EIG -2.5292365E-01 AU
 BOTTOM OF VIRTUAL BANDS - BAND    355; K    1; EIG -7.3975385E-02 AU
 INDIRECT ENERGY BAND GAP:   4.8656 eV
 TTTTTTTTTTTTTTTTTTTTTTTTTTTTTT PDIG        TELAPSE     5491.22 TCPU     3888.57
 CHARGE NORMALIZATION FACTOR   1.00000000
 TOTAL ATOMIC CHARGES:
   5.8459337   5.8579491   5.8459337   5.8579491   5.8538414   5.8552994
   5.8505081   5.8494289   5.8538414   5.8494289   5.8505081   5.8552994
   6.0066074   6.0198783   6.0066074   6.0198783   6.0206996   6.0253613
   6.0058508   6.0012942   6.0206996   6.0012942   6.0058508   6.0253613
   5.6644671   5.6773819   5.6644671   5.6773819   5.6687037   5.6725477
   5.6717683   5.6672192   5.6687037   5.6672192   5.6717683   5.6725477
   6.0090480   6.0086032   6.0090480   6.0086032   5.9988027   6.0019018
   6.0196786   6.0164161   5.9988027   6.0164161   6.0196786   6.0019018
   0.8786858   0.8800483   0.8786858   0.8800483   0.8759429   0.8845500
   0.8826316   0.8739818   0.8759429   0.8739818   0.8826316   0.8845500
   0.8686117   0.8659346   0.8686117   0.8659346   0.8666794   0.8725459
   0.8679795   0.8621760   0.8666794   0.8621760   0.8679795   0.8725459
   0.8636881   0.8614586   0.8636881   0.8614586   0.8600666   0.8633233
   0.8648372   0.8619006   0.8600666   0.8619006   0.8648372   0.8633233
   7.5947636   7.5669976   7.5947636   7.5669976   7.5811670   7.5648440
   7.5810866   7.5973805   7.5811670   7.5973805   7.5810866   7.5648440
   7.5892049   7.5675057   7.5892049   7.5675057   7.5934421   7.5807059
   7.5636916   7.5767357   7.5934421   7.5767357   7.5636916   7.5807059
   8.3027460   8.3256709   8.3027460   8.3256709   8.3065657   8.3109634
   8.3214490   8.3169793   8.3065657   8.3169793   8.3214490   8.3109634
  18.7447291  18.7447291  18.7446662  18.7436982  18.7452479  18.7446662
 TTTTTTTTTTTTTTTTTTTTTTTTTTTTTT MOQGAD      TELAPSE     5491.24 TCPU     3888.60
 TTTTTTTTTTTTTTTTTTTTTTTTTTTTTT SHELLXN     TELAPSE     5570.74 TCPU     3942.77
 TTTTTTTTTTTTTTTTTTTTTTTTTTTTTT MONMO3      TELAPSE     5582.09 TCPU     3954.11
 NUMERICALLY INTEGRATED DENSITY    708.0000323266
 TTTTTTTTTTTTTTTTTTTTTTTTTTTTTT NUMDFT      TELAPSE     5591.25 TCPU     3963.27
 CYC  12 ETOT(AU) -5.429790118975E+03 DETOT -2.87E-08 tst  7.53E-11 PX  2.36E-05
 TTTTTTTTTTTTTTTTTTTTTTTTTTTTTT DIIS        TELAPSE     5601.92 TCPU     3973.94
 DIIS TEST: 0.19817E-06 AT SCF   CYCLE  12 - DIIS ACTIVE - HISTORY:    12 CYCLES
 TTTTTTTTTTTTTTTTTTTTTTTTTTTTTT FDIK        TELAPSE     5635.02 TCPU     4002.55
 INSULATING STATE
 TOP OF VALENCE BANDS -    BAND    354; K    4; EIG -2.5278911E-01 AU
 TOP OF VALENCE BANDS -    BAND    354; K    1; EIG -2.5292925E-01 AU
 BOTTOM OF VIRTUAL BANDS - BAND    355; K    1; EIG -7.3973062E-02 AU
 INDIRECT ENERGY BAND GAP:   4.8658 eV
 TTTTTTTTTTTTTTTTTTTTTTTTTTTTTT PDIG        TELAPSE     5636.60 TCPU     4004.12
 CHARGE NORMALIZATION FACTOR   1.00000000
 TOTAL ATOMIC CHARGES:
   5.8459689   5.8579208   5.8459689   5.8579208   5.8538000   5.8553277
   5.8505110   5.8494434   5.8538000   5.8494434   5.8505110   5.8553277
   6.0065974   6.0198589   6.0065974   6.0198589   6.0207054   6.0253653
   6.0058323   6.0013327   6.0207054   6.0013327   6.0058323   6.0253653
   5.6644424   5.6774214   5.6644424   5.6774214   5.6687165   5.6725494
   5.6717445   5.6672219   5.6687165   5.6672219   5.6717445   5.6725494
   6.0090375   6.0085981   6.0090375   6.0085981   5.9988384   6.0018659
   6.0196887   6.0164271   5.9988384   6.0164271   6.0196887   6.0018659
   0.8786843   0.8800433   0.8786843   0.8800433   0.8759389   0.8845523
   0.8826318   0.8739885   0.8759389   0.8739885   0.8826318   0.8845523
   0.8686121   0.8659304   0.8686121   0.8659304   0.8666834   0.8725478
   0.8679811   0.8621706   0.8666834   0.8621706   0.8679811   0.8725478
   0.8636903   0.8614521   0.8636903   0.8614521   0.8600638   0.8633285
   0.8648381   0.8619002   0.8600638   0.8619002   0.8648381   0.8633285
   7.5947734   7.5669865   7.5947734   7.5669865   7.5810564   7.5649020
   7.5811013   7.5974204   7.5810564   7.5974204   7.5811013   7.5649020
   7.5892049   7.5675430   7.5892049   7.5675430   7.5934813   7.5806846
   7.5637167   7.5766465   7.5934813   7.5766465   7.5637167   7.5806846
   8.3027278   8.3256879   8.3027278   8.3256879   8.3066183   8.3109333
   8.3214444   8.3169501   8.3066183   8.3169501   8.3214444   8.3109333
  18.7447292  18.7447292  18.7446664  18.7436967  18.7452477  18.7446664
 TTTTTTTTTTTTTTTTTTTTTTTTTTTTTT MOQGAD      TELAPSE     5636.62 TCPU     4004.15
 TTTTTTTTTTTTTTTTTTTTTTTTTTTTTT SHELLXN     TELAPSE     5714.21 TCPU     4058.29
 TTTTTTTTTTTTTTTTTTTTTTTTTTTTTT MONMO3      TELAPSE     5726.39 TCPU     4070.47
 NUMERICALLY INTEGRATED DENSITY    708.0000323275
 TTTTTTTTTTTTTTTTTTTTTTTTTTTTTT NUMDFT      TELAPSE     5735.55 TCPU     4079.63
 CYC  13 ETOT(AU) -5.429790118980E+03 DETOT -5.18E-09 tst  5.70E-11 PX  1.91E-05
 TTTTTTTTTTTTTTTTTTTTTTTTTTTTTT DIIS        TELAPSE     5746.22 TCPU     4090.30
 DIIS TEST: 0.77857E-07 AT SCF   CYCLE  13 - DIIS ACTIVE - HISTORY:    13 CYCLES
 TTTTTTTTTTTTTTTTTTTTTTTTTTTTTT FDIK        TELAPSE     5781.80 TCPU     4119.75
 INSULATING STATE
 TOP OF VALENCE BANDS -    BAND    354; K    4; EIG -2.5278748E-01 AU
 TOP OF VALENCE BANDS -    BAND    354; K    1; EIG -2.5292747E-01 AU
 BOTTOM OF VIRTUAL BANDS - BAND    355; K    1; EIG -7.3974880E-02 AU
 INDIRECT ENERGY BAND GAP:   4.8657 eV
 TTTTTTTTTTTTTTTTTTTTTTTTTTTTTT PDIG        TELAPSE     5783.39 TCPU     4121.34
 CHARGE NORMALIZATION FACTOR   1.00000000
 TOTAL ATOMIC CHARGES:
   5.8459593   5.8579461   5.8459593   5.8579461   5.8538223   5.8553159
   5.8505209   5.8494302   5.8538223   5.8494302   5.8505209   5.8553159
   6.0066113   6.0198707   6.0066113   6.0198707   6.0207157   6.0253373
   6.0058281   6.0013256   6.0207157   6.0013256   6.0058281   6.0253373
   5.6644503   5.6773903   5.6644503   5.6773903   5.6687027   5.6725525
   5.6717608   5.6672179   5.6687027   5.6672179   5.6717608   5.6725525
   6.0090423   6.0086111   6.0090423   6.0086111   5.9988331   6.0018788
   6.0196647   6.0164198   5.9988331   6.0164198   6.0196647   6.0018788
   0.8786892   0.8800436   0.8786892   0.8800436   0.8759435   0.8845505
   0.8826302   0.8739841   0.8759435   0.8739841   0.8826302   0.8845505
   0.8686123   0.8659309   0.8686123   0.8659309   0.8666796   0.8725492
   0.8679815   0.8621716   0.8666796   0.8621716   0.8679815   0.8725492
   0.8636916   0.8614520   0.8636916   0.8614520   0.8600630   0.8633255
   0.8648387   0.8619014   0.8600630   0.8619014   0.8648387   0.8633255
   7.5947831   7.5669802   7.5947831   7.5669802   7.5811165   7.5648721
   7.5811093   7.5974017   7.5811165   7.5974017   7.5811093   7.5648721
   7.5891815   7.5675502   7.5891815   7.5675502   7.5934401   7.5807278
   7.5637241   7.5766755   7.5934401   7.5766755   7.5637241   7.5807278
   8.3027188   8.3256684   8.3027188   8.3256684   8.3065846   8.3109441
   8.3214350   8.3169770   8.3065846   8.3169770   8.3214350   8.3109441
  18.7447271  18.7447271  18.7446648  18.7436977  18.7452465  18.7446648
 TTTTTTTTTTTTTTTTTTTTTTTTTTTTTT MOQGAD      TELAPSE     5783.41 TCPU     4121.36
 TTTTTTTTTTTTTTTTTTTTTTTTTTTTTT SHELLXN     TELAPSE     5837.86 TCPU     4175.51
 +++ ENERGIES IN A.U. +++
 ::: EXT EL-POLE                                  -6.0493548141970E+03
 ::: EXT EL-SPHEROPOLE                             5.0790524929677E+01
 ::: BIELET ZONE E-E                               1.0379454596347E+04
 ::: TOTAL E-E                                     4.3808903070796E+03
 ::: TOTAL E-N + N-E                              -1.5594972164508E+04
 ::: TOTAL N-N                                     1.3072570493494E+03
 ::: KINETIC ENERGY                                4.9728987445787E+03
 ::: PSEUDO TOTAL   ENERGY                        -4.9339260635001E+03
 ::: VIRIAL COEFFICIENT                            1.0039339225063E+00
 TTTTTTTTTTTTTTTTTTTTTTTTTTTTTT MONMO3      TELAPSE     5842.36 TCPU     4180.01
 NUMERICALLY INTEGRATED DENSITY    708.0000323268
 TTTTTTTTTTTTTTTTTTTTTTTTTTTTTT NUMDFT      TELAPSE     5851.51 TCPU     4189.15
 CYC  14 ETOT(AU) -5.429790118982E+03 DETOT -2.42E-09 tst  2.78E-11 PX  1.91E-05

 == SCF ENDED - CONVERGENCE ON ENERGY      E(AU) -5.4297901189824E+03 CYCLES  14


 ENERGY EXPRESSION=HARTREE+FOCK EXCH*0.27000+(M06        EXCH)*0.73000+M06        CORR


 TOTAL ENERGY(DFT)(AU)( 14) -5.4297901189824E+03 DE-2.4E-09 tester 2.8E-11
 TTTTTTTTTTTTTTTTTTTTTTTTTTTTTT EDFT        TELAPSE     5851.56 TCPU     4189.21
 
 INFORMATION **** DFTD3 ENERGY **** CALCULATE DFTD3 ENERGY

           DFT-D V3
 DF                                         m06       
 parameters
 s6       :    1.0000
 s8       :    0.0000
 rs6      :    1.3250
 rs18     :    1.0000
 alpha6   :   14.0000
 alpha8   :   16.0000
 k1 k3    :   16.0000   -4.0000
 Cutoff   :   50.2022
 CN-Cutoff:   21.1671
 
 Edisp /kcal,au:   -50.0411 -0.07974561

 E6    /kcal :   -53.7303
 E8    /kcal :     0.0000
 E6(ABC) "   :   3.689193
 
 INFORMATION **** DFTD3 ENERGY **** NORMAL TERMINATION OF DFTD3 MODULE

 *******************************************************************************

 DFT-D3 DISPERSION ENERGY CORRECTION

 D3 DISPERSION ENERGY (AU)       -7.9745606900604E-02
 TOTAL ENERGY + DISP (AU)        -5.4298698645893E+03

 *******************************************************************************

 TTTTTTTTTTTTTTTTTTTTTTTTTTTTTT SMAT        TELAPSE     5884.67 TCPU     4212.08
 TTTTTTTTTTTTTTTTTTTTTTTTTTTTTT POLAR2      TELAPSE     5885.40 TCPU     4212.81
 *****************************************************************************
 *                                                                           *
 *                             PIEZOELECTRICITY                              *
 *                    EVALUATED THROUGH THE  BERRY  PHASE                    *
 *                                                                           *
 *****************************************************************************

                                   STRAIN TENSOR
                            0.00000   0.00000   0.00000
                            0.00000   0.00000  -0.01500
                            0.00000  -0.01500   0.00000

 %%%%%%%%%%%%%%%%%%%%%%%%%%%%%%%%%%%%%%%%%%%%%%%%%%%%%%%%%%%%%%%%%%%%%%%%%%%%%
          INFORMATION ON SYSTEM A TO THE LEFT ON SYSTEM B TO THE RIGHT
                      (A) SHOULD BE THE EQUILIBRIUM SYSTEM

         a, b, c (ANGSTROM), ALPHA, BETA, GAMMA (DEGREES) V (ANGSTROM**3)
  a= 14.78922    ALPHA= 109.47122           a= 14.64170    ALPHA= 110.27347
  b= 14.78922    BETA = 109.47122           b= 14.93747    BETA = 109.47223
  c= 14.78922    GAMMA= 109.47122           c= 14.93747    GAMMA= 109.47223
          VA= 2490.08120                              VB= 2489.52093

                      DIRECT LATTICE VECTORS COMPONENTS ( ANGSTROM )
           X         Y         Z                  X         Y         Z
       -8.53856   8.53856   8.53856           -8.53856   8.41048   8.41048
        8.53856  -8.53856   8.53856            8.53856  -8.66664   8.66664
        8.53856   8.53856  -8.53856            8.53856   8.66664  -8.66664

                  RECIPROCAL LATTICE VECTORS COMPONENTS (ANGSTROM-1)
           X         Y         Z                  X         Y         Z
        0.00000   0.36793   0.36793            0.00000   0.36793   0.36793
        0.36793   0.00000   0.36793            0.37353   0.00552   0.36801
        0.36793   0.36793   0.00000            0.37353   0.36801   0.00552

                         ATOMIC FRACTIONAL COORDINATES
    ATOM       a        b        c              a        b        c
    1 C     0.01859  0.51894  0.35144        0.01859  0.51894  0.35144
    2 C     0.16750 -0.33285 -0.35144        0.16750 -0.33285 -0.35144
    3 C    -0.01859  0.33285  0.50035       -0.01859  0.33285  0.50035
    4 C    -0.16750 -0.51894 -0.50035       -0.16750 -0.51894 -0.50035
    5 C     0.35144  0.01859  0.51894        0.35144  0.01859  0.51894
    6 C     0.51894  0.35144  0.01859        0.51894  0.35144  0.01859
    7 C    -0.50035 -0.16750 -0.51894       -0.50035 -0.16750 -0.51894
    8 C    -0.33285 -0.35144  0.16750       -0.33285 -0.35144  0.16750
    9 C    -0.35144  0.16750 -0.33285       -0.35144  0.16750 -0.33285
   10 C     0.33285  0.50035 -0.01859        0.33285  0.50035 -0.01859
   11 C     0.50035 -0.01859  0.33285        0.50035 -0.01859  0.33285
   12 C    -0.51894 -0.50035 -0.16750       -0.51894 -0.50035 -0.16750
   13 C     0.07092 -0.20461 -0.56358        0.07092 -0.20461 -0.56358
   14 C     0.35897  0.63450  0.56358        0.35897  0.63450  0.56358
   15 C    -0.07092 -0.63450 -0.27553       -0.07092 -0.63450 -0.27553
   16 C    -0.35897  0.20461  0.27553       -0.35897  0.20461  0.27553
   17 C    -0.56358  0.07092 -0.20461       -0.56358  0.07092 -0.20461
   18 C    -0.20461 -0.56358  0.07092       -0.20461 -0.56358  0.07092
   19 C     0.27553 -0.35897  0.20461        0.27553 -0.35897  0.20461
   20 C     0.63450  0.56358  0.35897        0.63450  0.56358  0.35897
   21 C     0.56358  0.35897  0.63450        0.56358  0.35897  0.63450
   22 C    -0.63450 -0.27553 -0.07092       -0.63450 -0.27553 -0.07092
   23 C    -0.27553 -0.07092 -0.63450       -0.27553 -0.07092 -0.63450
   24 C     0.20461  0.27553 -0.35897        0.20461  0.27553 -0.35897
   25 C     0.01932  0.62295  0.37470        0.01932  0.62295  0.37470
   26 C     0.24825 -0.35539 -0.37470        0.24825 -0.35539 -0.37470
   27 C    -0.01932  0.35539  0.60364       -0.01932  0.35539  0.60364
   28 C    -0.24825 -0.62295 -0.60364       -0.24825 -0.62295 -0.60364
   29 C     0.37470  0.01932  0.62295        0.37470  0.01932  0.62295
   30 C     0.62295  0.37470  0.01932        0.62295  0.37470  0.01932
   31 C    -0.60364 -0.24825 -0.62295       -0.60364 -0.24825 -0.62295
   32 C    -0.35539 -0.37470  0.24825       -0.35539 -0.37470  0.24825
   33 C    -0.37470  0.24825 -0.35539       -0.37470  0.24825 -0.35539
   34 C     0.35539  0.60364 -0.01932        0.35539  0.60364 -0.01932
   35 C     0.60364 -0.01932  0.35539        0.60364 -0.01932  0.35539
   36 C    -0.62295 -0.60364 -0.24825       -0.62295 -0.60364 -0.24825
   37 C    -0.04311 -0.26430 -0.61524       -0.04311 -0.26430 -0.61524
   38 C     0.35094  0.57213  0.61524        0.35094  0.57213  0.61524
   39 C     0.04311 -0.57213 -0.22119        0.04311 -0.57213 -0.22119
   40 C    -0.35094  0.26430  0.22119       -0.35094  0.26430  0.22119
   41 C    -0.61524 -0.04311 -0.26430       -0.61524 -0.04311 -0.26430
   42 C    -0.26430 -0.61524 -0.04311       -0.26430 -0.61524 -0.04311
   43 C     0.22119 -0.35094  0.26430        0.22119 -0.35094  0.26430
   44 C     0.57213  0.61524  0.35094        0.57213  0.61524  0.35094
   45 C     0.61524  0.35094  0.57213        0.61524  0.35094  0.57213
   46 C    -0.57213 -0.22119  0.04311       -0.57213 -0.22119  0.04311
   47 C    -0.22119  0.04311 -0.57213       -0.22119  0.04311 -0.57213
   48 C     0.26430  0.22119 -0.35094        0.26430  0.22119 -0.35094
   49 H     0.10102  0.52480  0.38430        0.10102  0.52480  0.38430
   50 H     0.14051 -0.28328 -0.38430        0.14051 -0.28328 -0.38430
   51 H    -0.10102  0.28328  0.42379       -0.10102  0.28328  0.42379
   52 H    -0.14051 -0.52480 -0.42379       -0.14051 -0.52480 -0.42379
   53 H     0.38430  0.10102  0.52480        0.38430  0.10102  0.52480
   54 H     0.52480  0.38430  0.10102        0.52480  0.38430  0.10102
   55 H    -0.42379 -0.14051 -0.52480       -0.42379 -0.14051 -0.52480
   56 H    -0.28328 -0.38430  0.14051       -0.28328 -0.38430  0.14051
   57 H    -0.38430  0.14051 -0.28328       -0.38430  0.14051 -0.28328
   58 H     0.28328  0.42379 -0.10102        0.28328  0.42379 -0.10102
   59 H     0.42379 -0.10102  0.28328        0.42379 -0.10102  0.28328
   60 H    -0.52480 -0.42379 -0.14051       -0.52480 -0.42379 -0.14051
   61 H     0.12560 -0.11649 -0.52353        0.12560 -0.11649 -0.52353
   62 H     0.40704  0.64913  0.52353        0.40704  0.64913  0.52353
   63 H    -0.12560 -0.64913 -0.24209       -0.12560 -0.64913 -0.24209
   64 H    -0.40704  0.11649  0.24209       -0.40704  0.11649  0.24209
   65 H    -0.52353  0.12560 -0.11649       -0.52353  0.12560 -0.11649
   66 H    -0.11649 -0.52353  0.12560       -0.11649 -0.52353  0.12560
   67 H     0.24209 -0.40704  0.11649        0.24209 -0.40704  0.11649
   68 H     0.64913  0.52353  0.40704        0.64913  0.52353  0.40704
   69 H     0.52353  0.40704  0.64913        0.52353  0.40704  0.64913
   70 H    -0.64913 -0.24209 -0.12560       -0.64913 -0.24209 -0.12560
   71 H    -0.24209 -0.12560 -0.64913       -0.24209 -0.12560 -0.64913
   72 H     0.11649  0.24209 -0.40704        0.11649  0.24209 -0.40704
   73 H    -0.10226 -0.23564 -0.62468       -0.10226 -0.23564 -0.62468
   74 H     0.38905  0.52242  0.62468        0.38905  0.52242  0.62468
   75 H     0.10226 -0.52242 -0.13337        0.10226 -0.52242 -0.13337
   76 H    -0.38905  0.23564  0.13337       -0.38905  0.23564  0.13337
   77 H    -0.62468 -0.10226 -0.23564       -0.62468 -0.10226 -0.23564
   78 H    -0.23564 -0.62468 -0.10226       -0.23564 -0.62468 -0.10226
   79 H     0.13337 -0.38905  0.23564        0.13337 -0.38905  0.23564
   80 H     0.52242  0.62468  0.38905        0.52242  0.62468  0.38905
   81 H     0.62468  0.38905  0.52242        0.62468  0.38905  0.52242
   82 H    -0.52242 -0.13337  0.10226       -0.52242 -0.13337  0.10226
   83 H    -0.13337  0.10226 -0.52242       -0.13337  0.10226 -0.52242
   84 H     0.23564  0.13337 -0.38905        0.23564  0.13337 -0.38905
   85 N     0.10979 -0.27610  0.42996        0.10979 -0.27610  0.42996
   86 N    -0.70606 -0.32017 -0.42996       -0.70606 -0.32017 -0.42996
   87 N    -0.10979  0.32017 -0.38589       -0.10979  0.32017 -0.38589
   88 N     0.70606  0.27610  0.38589        0.70606  0.27610  0.38589
   89 N     0.42996  0.10979 -0.27610        0.42996  0.10979 -0.27610
   90 N    -0.27610  0.42996  0.10979       -0.27610  0.42996  0.10979
   91 N     0.38589  0.70606  0.27610        0.38589  0.70606  0.27610
   92 N    -0.32017 -0.42996 -0.70606       -0.32017 -0.42996 -0.70606
   93 N    -0.42996 -0.70606 -0.32017       -0.42996 -0.70606 -0.32017
   94 N     0.32017 -0.38589 -0.10979        0.32017 -0.38589 -0.10979
   95 N    -0.38589 -0.10979  0.32017       -0.38589 -0.10979  0.32017
   96 N     0.27610  0.38589  0.70606        0.27610  0.38589  0.70606
   97 N    -0.07462 -0.37253 -0.65442       -0.07462 -0.37253 -0.65442
   98 N     0.28189  0.57980  0.65442        0.28189  0.57980  0.65442
   99 N     0.07462 -0.57980 -0.29791        0.07462 -0.57980 -0.29791
  100 N    -0.28189  0.37253  0.29791       -0.28189  0.37253  0.29791
  101 N    -0.65442 -0.07462 -0.37253       -0.65442 -0.07462 -0.37253
  102 N    -0.37253 -0.65442 -0.07462       -0.37253 -0.65442 -0.07462
  103 N     0.29791 -0.28189  0.37253        0.29791 -0.28189  0.37253
  104 N     0.57980  0.65442  0.28189        0.57980  0.65442  0.28189
  105 N     0.65442  0.28189  0.57980        0.65442  0.28189  0.57980
  106 N    -0.57980 -0.29791  0.07462       -0.57980 -0.29791  0.07462
  107 N    -0.29791  0.07462 -0.57980       -0.29791  0.07462 -0.57980
  108 N     0.37253  0.29791 -0.28189        0.37253  0.29791 -0.28189
  109 O    -0.06665  0.43092  0.29974       -0.06665  0.43092  0.29974
  110 O     0.13118 -0.36639 -0.29974        0.13118 -0.36639 -0.29974
  111 O     0.06665  0.36639  0.49757        0.06665  0.36639  0.49757
  112 O    -0.13118 -0.43092 -0.49757       -0.13118 -0.43092 -0.49757
  113 O     0.29974 -0.06665  0.43092        0.29974 -0.06665  0.43092
  114 O     0.43092  0.29974 -0.06665        0.43092  0.29974 -0.06665
  115 O    -0.49757 -0.13118 -0.43092       -0.49757 -0.13118 -0.43092
  116 O    -0.36639 -0.29974  0.13118       -0.36639 -0.29974  0.13118
  117 O    -0.29974  0.13118 -0.36639       -0.29974  0.13118 -0.36639
  118 O     0.36639  0.49757  0.06665        0.36639  0.49757  0.06665
  119 O     0.49757  0.06665  0.36639        0.49757  0.06665  0.36639
  120 O    -0.43092 -0.49757 -0.13118       -0.43092 -0.49757 -0.13118
  121 ZN   -0.22562  0.50000 -0.72562       -0.22562  0.50000 -0.72562
  122 ZN    0.22562  0.50000 -0.27438        0.22562  0.50000 -0.27438
  123 ZN   -0.72562 -0.22562  0.50000       -0.72562 -0.22562  0.50000
  124 ZN    0.50000 -0.72562 -0.22562        0.50000 -0.72562 -0.22562
  125 ZN    0.50000 -0.27438  0.22562        0.50000 -0.27438  0.22562
  126 ZN   -0.27438  0.22562  0.50000       -0.27438  0.22562  0.50000

 %%%%%%%%%%%%%%%%%%%%%%%%%%%%%%%%%%%%%%%%%%%%%%%%%%%%%%%%%%%%%%%%%%%%%%%%%%%%%

            PHASE PROJECTED ALONG THE RECIPROCAL LATTICE VECTORS
                              B1         B2         B3
                     PHI  -0.000000  -0.056114  -0.055778

               PREFACTOR: |e|/(2.PI.VA)=  0.00102405E+10 (C/m**3)


 *******************************************************************************
 * CELL DEFORMATION
 *******************************************************************************

    ELASTIC STRAIN MATRIX (ADIMENSIONAL)

    1    0.0000000000    0.0000000000    0.0000000000
    2    0.0000000000    0.0000000000    0.0150000000
    3    0.0000000000    0.0150000000    0.0000000000

 LATTICE PARAMETERS (ANGSTROMS AND DEGREES) OF
 (1) ORIGINAL PRIMITIVE CELL
 (2) ORIGINAL CRYSTALLOGRAPHIC CELL
 (3) DEFORMED PRIMITIVE CELL
 (4) DEFORMED CRYSTALLOGRAPHIC CELL

            A           B           C        ALPHA       BETA        GAMMA         VOL
 (1)   14.789215   14.789215   14.789215  109.471221  109.471221  109.471221 2490.081200
 (2)   17.077115   17.077115   17.077115   90.000000   90.000000   90.000000 4980.162400
 (3)   14.937474   14.641697   14.641697  108.652765  109.472233  109.472233 2489.520932
 (4)   17.077115   17.079036   17.079036   88.281256   90.000000   90.000000 4979.041863

 * CELL DEFORMATION COMPLETE - NO. OF SYMMOPS   2
 *******************************************************************************
 LATTICE PARAMETERS (ANGSTROMS AND DEGREES) - BOHR = 0.5291772083 ANGSTROM
 PRIMITIVE CELL - CENTRING CODE 6/1 VOLUME=  2489.520932 - DENSITY  1.016 g/cm^3
         A              B              C           ALPHA      BETA       GAMMA 
    14.93747359    14.64169667    14.64169667   108.652765 109.472233 109.472233
 *******************************************************************************
 ATOMS IN THE ASYMMETRIC UNIT   64 - ATOMS IN THE UNIT CELL:  126
     ATOM                 X/A                 Y/B                 Z/C    
 *******************************************************************************
      1 T   6 C     1.859033064596E-02 -4.810598348537E-01  3.514372863871E-01
      2 T   6 C     1.675028787592E-01 -3.328469557411E-01 -3.514372863871E-01
      3 F   6 C    -1.859033064596E-02  3.328469557411E-01 -4.996501654997E-01
      4 F   6 C    -1.675028787592E-01  4.810598348537E-01  4.996501654997E-01
      5 T   6 C     3.514372863871E-01  1.859033064596E-02 -4.810598348537E-01
      6 T   6 C    -4.810598348537E-01  3.514372863871E-01  1.859033064596E-02
      7 T   6 C     4.996501654997E-01 -1.675028787592E-01  4.810598348537E-01
      8 T   6 C    -3.328469557411E-01 -3.514372863871E-01  1.675028787592E-01
      9 F   6 C    -3.514372863871E-01  1.675028787592E-01 -3.328469557411E-01
     10 F   6 C     3.328469557411E-01 -4.996501654997E-01 -1.859033064596E-02
     11 F   6 C    -4.996501654997E-01 -1.859033064596E-02  3.328469557411E-01
     12 F   6 C     4.810598348537E-01  4.996501654997E-01 -1.675028787592E-01
     13 T   6 C     7.091611295622E-02 -2.046141786446E-01  4.364188351404E-01
     14 T   6 C     3.589669862149E-01 -3.655027221842E-01 -4.364188351404E-01
     15 F   6 C    -7.091611295622E-02  3.655027221842E-01 -2.755302916008E-01
     16 F   6 C    -3.589669862149E-01  2.046141786446E-01  2.755302916008E-01
     17 T   6 C     4.364188351404E-01  7.091611295622E-02 -2.046141786446E-01
     18 T   6 C    -2.046141786446E-01  4.364188351404E-01  7.091611295622E-02
     19 T   6 C     2.755302916008E-01 -3.589669862149E-01  2.046141786446E-01
     20 T   6 C    -3.655027221842E-01 -4.364188351404E-01  3.589669862149E-01
     21 F   6 C    -4.364188351404E-01  3.589669862149E-01 -3.655027221842E-01
     22 F   6 C     3.655027221842E-01 -2.755302916008E-01 -7.091611295622E-02
     23 F   6 C    -2.755302916008E-01 -7.091611295622E-02  3.655027221842E-01
     24 F   6 C     2.046141786446E-01  2.755302916008E-01 -3.589669862149E-01
     25 T   6 C     1.931504752511E-02 -3.770470910439E-01  3.747004351612E-01
     26 T   6 C     2.482524737948E-01 -3.553853876361E-01 -3.747004351612E-01
     27 F   6 C    -1.931504752511E-02  3.553853876361E-01 -3.963621385691E-01
     28 F   6 C    -2.482524737948E-01  3.770470910439E-01  3.963621385691E-01
     29 T   6 C     3.747004351612E-01  1.931504752511E-02 -3.770470910439E-01
     30 T   6 C    -3.770470910439E-01  3.747004351612E-01  1.931504752511E-02
     31 T   6 C     3.963621385691E-01 -2.482524737948E-01  3.770470910439E-01
     32 T   6 C    -3.553853876361E-01 -3.747004351612E-01  2.482524737948E-01
     33 F   6 C    -3.747004351612E-01  2.482524737948E-01 -3.553853876361E-01
     34 F   6 C     3.553853876361E-01 -3.963621385691E-01 -1.931504752511E-02
     35 F   6 C    -3.963621385691E-01 -1.931504752511E-02  3.553853876361E-01
     36 F   6 C     3.770470910439E-01  3.963621385691E-01 -2.482524737948E-01
     37 T   6 C    -4.311149302959E-02 -2.642965858142E-01  3.847622080655E-01
     38 T   6 C     3.509412061204E-01 -4.278737010951E-01 -3.847622080655E-01
     39 F   6 C     4.311149302959E-02  4.278737010951E-01 -2.211850927846E-01
     40 F   6 C    -3.509412061204E-01  2.642965858142E-01  2.211850927846E-01
     41 T   6 C     3.847622080655E-01 -4.311149302959E-02 -2.642965858142E-01
     42 T   6 C    -2.642965858142E-01  3.847622080655E-01 -4.311149302959E-02
     43 T   6 C     2.211850927846E-01 -3.509412061204E-01  2.642965858142E-01
     44 T   6 C    -4.278737010951E-01 -3.847622080655E-01  3.509412061204E-01
     45 F   6 C    -3.847622080655E-01  3.509412061204E-01 -4.278737010951E-01
     46 F   6 C     4.278737010951E-01 -2.211850927846E-01  4.311149302959E-02
     47 F   6 C    -2.211850927846E-01  4.311149302959E-02  4.278737010951E-01
     48 F   6 C     2.642965858142E-01  2.211850927846E-01 -3.509412061204E-01
     49 T   1 H     1.010157982193E-01 -4.751957349856E-01  3.842974209202E-01
     50 T   1 H     1.405068440943E-01 -2.832816227009E-01 -3.842974209202E-01
     51 F   1 H    -1.010157982193E-01  2.832816227009E-01  4.237884667952E-01
     52 F   1 H    -1.405068440943E-01  4.751957349856E-01 -4.237884667952E-01
     53 T   1 H     3.842974209202E-01  1.010157982193E-01 -4.751957349856E-01
     54 T   1 H    -4.751957349856E-01  3.842974209202E-01  1.010157982193E-01
     55 T   1 H    -4.237884667952E-01 -1.405068440943E-01  4.751957349856E-01
     56 T   1 H    -2.832816227009E-01 -3.842974209202E-01  1.405068440943E-01
     57 F   1 H    -3.842974209202E-01  1.405068440943E-01 -2.832816227009E-01
     58 F   1 H     2.832816227009E-01  4.237884667952E-01 -1.010157982193E-01
     59 F   1 H     4.237884667952E-01 -1.010157982193E-01  2.832816227009E-01
     60 F   1 H     4.751957349856E-01 -4.237884667952E-01 -1.405068440943E-01
     61 T   1 H     1.255995525709E-01 -1.164875715786E-01  4.764677539525E-01
     62 T   1 H     4.070446744689E-01 -3.508682013816E-01 -4.764677539525E-01
     63 F   1 H    -1.255995525709E-01  3.508682013816E-01 -2.420871241495E-01
     64 F   1 H    -4.070446744689E-01  1.164875715786E-01  2.420871241495E-01
     65 T   1 H     4.764677539525E-01  1.255995525709E-01 -1.164875715786E-01
     66 T   1 H    -1.164875715786E-01  4.764677539525E-01  1.255995525709E-01
     67 T   1 H     2.420871241495E-01 -4.070446744689E-01  1.164875715786E-01
     68 T   1 H    -3.508682013816E-01 -4.764677539525E-01  4.070446744689E-01
     69 F   1 H    -4.764677539525E-01  4.070446744689E-01 -3.508682013816E-01
     70 F   1 H     3.508682013816E-01 -2.420871241495E-01 -1.255995525709E-01
     71 F   1 H    -2.420871241495E-01 -1.255995525709E-01  3.508682013816E-01
     72 F   1 H     1.164875715786E-01  2.420871241495E-01 -4.070446744689E-01
     73 T   1 H    -1.022643219897E-01 -2.356352571814E-01  3.753176967669E-01
     74 T   1 H     3.890470460517E-01 -4.775820187566E-01 -3.753176967669E-01
     75 F   1 H     1.022643219897E-01  4.775820187566E-01 -1.333709351917E-01
     76 F   1 H    -3.890470460517E-01  2.356352571814E-01  1.333709351917E-01
     77 T   1 H     3.753176967669E-01 -1.022643219897E-01 -2.356352571814E-01
     78 T   1 H    -2.356352571814E-01  3.753176967669E-01 -1.022643219897E-01
     79 T   1 H     1.333709351917E-01 -3.890470460517E-01  2.356352571814E-01
     80 T   1 H    -4.775820187566E-01 -3.753176967669E-01  3.890470460517E-01
     81 F   1 H    -3.753176967669E-01  3.890470460517E-01 -4.775820187566E-01
     82 F   1 H     4.775820187566E-01 -1.333709351917E-01  1.022643219897E-01
     83 F   1 H    -1.333709351917E-01  1.022643219897E-01  4.775820187566E-01
     84 F   1 H     2.356352571814E-01  1.333709351917E-01 -3.890470460517E-01
     85 T   7 N     1.097874952343E-01 -2.760998497666E-01  4.299575679109E-01
     86 T   7 N     2.939425823224E-01 -3.201700726766E-01 -4.299575679109E-01
     87 F   7 N    -1.097874952343E-01  3.201700726766E-01 -3.858873450009E-01
     88 F   7 N    -2.939425823224E-01  2.760998497666E-01  3.858873450009E-01
     89 T   7 N     4.299575679109E-01  1.097874952343E-01 -2.760998497666E-01
     90 T   7 N    -2.760998497666E-01  4.299575679109E-01  1.097874952343E-01
     91 T   7 N     3.858873450009E-01 -2.939425823224E-01  2.760998497666E-01
     92 T   7 N    -3.201700726766E-01 -4.299575679109E-01  2.939425823224E-01
     93 F   7 N    -4.299575679109E-01  2.939425823224E-01 -3.201700726766E-01
     94 F   7 N     3.201700726766E-01 -3.858873450009E-01 -1.097874952343E-01
     95 F   7 N    -3.858873450009E-01 -1.097874952343E-01  3.201700726766E-01
     96 F   7 N     2.760998497666E-01  3.858873450009E-01 -2.939425823224E-01
     97 T   7 N    -7.462335237763E-02 -3.725338345027E-01  3.455781364342E-01
     98 T   7 N     2.818880290631E-01 -4.202014888118E-01 -3.455781364342E-01
     99 F   7 N     7.462335237763E-02  4.202014888118E-01 -2.979104821250E-01
    100 F   7 N    -2.818880290631E-01  3.725338345027E-01  2.979104821250E-01
    101 T   7 N     3.455781364342E-01 -7.462335237763E-02 -3.725338345027E-01
    102 T   7 N    -3.725338345027E-01  3.455781364342E-01 -7.462335237763E-02
    103 T   7 N     2.979104821250E-01 -2.818880290631E-01  3.725338345027E-01
    104 T   7 N    -4.202014888118E-01 -3.455781364342E-01  2.818880290631E-01
    105 F   7 N    -3.455781364342E-01  2.818880290631E-01 -4.202014888118E-01
    106 F   7 N     4.202014888118E-01 -2.979104821250E-01  7.462335237763E-02
    107 F   7 N    -2.979104821250E-01  7.462335237763E-02  4.202014888118E-01
    108 F   7 N     3.725338345027E-01  2.979104821250E-01 -2.818880290631E-01
    109 T   8 O    -6.664708137641E-02  4.309186541521E-01  2.997420889828E-01
    110 T   8 O     1.311765651693E-01 -3.663891703593E-01 -2.997420889828E-01
    111 F   8 O     6.664708137641E-02  3.663891703593E-01  4.975657355285E-01
    112 F   8 O    -1.311765651693E-01 -4.309186541521E-01 -4.975657355285E-01
    113 T   8 O     2.997420889828E-01 -6.664708137641E-02  4.309186541521E-01
    114 T   8 O     4.309186541521E-01  2.997420889828E-01 -6.664708137641E-02
    115 T   8 O    -4.975657355285E-01 -1.311765651693E-01 -4.309186541521E-01
    116 T   8 O    -3.663891703593E-01 -2.997420889828E-01  1.311765651693E-01
    117 F   8 O    -2.997420889828E-01  1.311765651693E-01 -3.663891703593E-01
    118 F   8 O     3.663891703593E-01  4.975657355285E-01  6.664708137641E-02
    119 F   8 O     4.975657355285E-01  6.664708137641E-02  3.663891703593E-01
    120 F   8 O    -4.309186541521E-01 -4.975657355285E-01 -1.311765651693E-01
    121 T 230 ZN   -2.256242914220E-01 -5.000000000000E-01  2.743757085780E-01
    122 F 230 ZN    2.256242914220E-01 -5.000000000000E-01 -2.743757085780E-01
    123 T 230 ZN    2.743757085780E-01 -2.256242914220E-01 -5.000000000000E-01
    124 T 230 ZN   -5.000000000000E-01  2.743757085780E-01 -2.256242914220E-01
    125 T 230 ZN    5.000000000000E-01 -2.743757085780E-01  2.256242914220E-01
    126 F 230 ZN   -2.743757085780E-01  2.256242914220E-01 -5.000000000000E-01

 TRANSFORMATION MATRIX PRIMITIVE-CRYSTALLOGRAPHIC CELL
  0.0000  1.0000  1.0000  1.0000  0.0000  1.0000  1.0000  1.0000  0.0000

 *******************************************************************************
 CRYSTALLOGRAPHIC CELL (VOLUME=       4979.04186319)
         A              B              C           ALPHA      BETA       GAMMA 
    17.07711495    17.07903601    17.07903601    88.281256  90.000000  90.000000

 COORDINATES IN THE CRYSTALLOGRAPHIC CELL
     ATOM                 X/A                 Y/B                 Z/C    
 *******************************************************************************
      1 T   6 C     4.258935604437E-01 -7.445627405662E-02  9.304660470258E-02
      2 T   6 C    -4.258935604437E-01  7.445627405662E-02  9.304660470258E-02
      3 F   6 C     4.258935604437E-01  7.445627405662E-02 -9.304660470258E-02
      4 F   6 C    -4.258935604437E-01 -7.445627405662E-02 -9.304660470258E-02
      5 T   6 C     9.304660470258E-02  4.258935604437E-01 -7.445627405662E-02
      6 T   6 C    -7.445627405662E-02  9.304660470258E-02  4.258935604437E-01
      7 T   6 C    -9.304660470258E-02 -4.258935604437E-01 -7.445627405662E-02
      8 T   6 C     7.445627405662E-02  9.304660470258E-02 -4.258935604437E-01
      9 F   6 C     9.304660470258E-02 -4.258935604437E-01  7.445627405662E-02
     10 F   6 C     7.445627405662E-02 -9.304660470258E-02  4.258935604437E-01
     11 F   6 C    -9.304660470258E-02  4.258935604437E-01  7.445627405662E-02
     12 F   6 C    -7.445627405662E-02 -9.304660470258E-02 -4.258935604437E-01
     13 T   6 C    -4.195557282302E-01 -1.440254366294E-01  2.149415495856E-01
     14 T   6 C     4.195557282302E-01  1.440254366294E-01  2.149415495856E-01
     15 F   6 C    -4.195557282302E-01  1.440254366294E-01 -2.149415495856E-01
     16 F   6 C     4.195557282302E-01 -1.440254366294E-01 -2.149415495856E-01
     17 T   6 C     2.149415495856E-01 -4.195557282302E-01 -1.440254366294E-01
     18 T   6 C    -1.440254366294E-01  2.149415495856E-01 -4.195557282302E-01
     19 T   6 C    -2.149415495856E-01  4.195557282302E-01 -1.440254366294E-01
     20 T   6 C     1.440254366294E-01  2.149415495856E-01  4.195557282302E-01
     21 F   6 C     2.149415495856E-01  4.195557282302E-01  1.440254366294E-01
     22 F   6 C     1.440254366294E-01 -2.149415495856E-01 -4.195557282302E-01
     23 F   6 C    -2.149415495856E-01 -4.195557282302E-01  1.440254366294E-01
     24 F   6 C    -1.440254366294E-01 -2.149415495856E-01  4.195557282302E-01
     25 T   6 C     4.891691482961E-01 -1.144687131349E-01  1.337837606600E-01
     26 T   6 C    -4.891691482961E-01  1.144687131349E-01  1.337837606600E-01
     27 F   6 C     4.891691482961E-01  1.144687131349E-01 -1.337837606600E-01
     28 F   6 C    -4.891691482961E-01 -1.144687131349E-01 -1.337837606600E-01
     29 T   6 C     1.337837606600E-01  4.891691482961E-01 -1.144687131349E-01
     30 T   6 C    -1.144687131349E-01  1.337837606600E-01  4.891691482961E-01
     31 T   6 C    -1.337837606600E-01 -4.891691482961E-01 -1.144687131349E-01
     32 T   6 C     1.144687131349E-01  1.337837606600E-01 -4.891691482961E-01
     33 F   6 C     1.337837606600E-01 -4.891691482961E-01  1.144687131349E-01
     34 F   6 C     1.144687131349E-01 -1.337837606600E-01  4.891691482961E-01
     35 F   6 C    -1.337837606600E-01  4.891691482961E-01  1.144687131349E-01
     36 F   6 C    -1.144687131349E-01 -1.337837606600E-01 -4.891691482961E-01
     37 T   6 C    -4.182114423595E-01 -1.970263495750E-01  1.539148565454E-01
     38 T   6 C     4.182114423595E-01  1.970263495750E-01  1.539148565454E-01
     39 F   6 C    -4.182114423595E-01  1.970263495750E-01 -1.539148565454E-01
     40 F   6 C     4.182114423595E-01 -1.970263495750E-01 -1.539148565454E-01
     41 T   6 C     1.539148565454E-01 -4.182114423595E-01 -1.970263495750E-01
     42 T   6 C    -1.970263495750E-01  1.539148565454E-01 -4.182114423595E-01
     43 T   6 C    -1.539148565454E-01  4.182114423595E-01 -1.970263495750E-01
     44 T   6 C     1.970263495750E-01  1.539148565454E-01  4.182114423595E-01
     45 F   6 C     1.539148565454E-01  4.182114423595E-01  1.970263495750E-01
     46 F   6 C     1.970263495750E-01 -1.539148565454E-01 -4.182114423595E-01
     47 F   6 C    -1.539148565454E-01 -4.182114423595E-01  1.970263495750E-01
     48 F   6 C    -1.970263495750E-01 -1.539148565454E-01  4.182114423595E-01
     49 T   1 H     4.040429438577E-01 -1.974552293750E-02  1.207613211568E-01
     50 T   1 H    -4.040429438577E-01  1.974552293750E-02  1.207613211568E-01
     51 F   1 H     4.040429438577E-01  1.974552293750E-02 -1.207613211568E-01
     52 F   1 H    -4.040429438577E-01 -1.974552293750E-02 -1.207613211568E-01
     53 T   1 H     1.207613211568E-01  4.040429438577E-01 -1.974552293750E-02
     54 T   1 H    -1.974552293750E-02  1.207613211568E-01  4.040429438577E-01
     55 T   1 H    -1.207613211568E-01 -4.040429438577E-01 -1.974552293750E-02
     56 T   1 H     1.974552293750E-02  1.207613211568E-01 -4.040429438577E-01
     57 F   1 H     1.207613211568E-01 -4.040429438577E-01  1.974552293750E-02
     58 F   1 H     1.974552293750E-02 -1.207613211568E-01  4.040429438577E-01
     59 F   1 H    -1.207613211568E-01  4.040429438577E-01  1.974552293750E-02
     60 F   1 H    -1.974552293750E-02 -1.207613211568E-01 -4.040429438577E-01
     61 T   1 H    -3.828096850985E-01 -1.407225609490E-01  2.663221135199E-01
     62 T   1 H     3.828096850985E-01  1.407225609490E-01  2.663221135199E-01
     63 F   1 H    -3.828096850985E-01  1.407225609490E-01 -2.663221135199E-01
     64 F   1 H     3.828096850985E-01 -1.407225609490E-01 -2.663221135199E-01
     65 T   1 H     2.663221135199E-01 -3.828096850985E-01 -1.407225609490E-01
     66 T   1 H    -1.407225609490E-01  2.663221135199E-01 -3.828096850985E-01
     67 T   1 H    -2.663221135199E-01  3.828096850985E-01 -1.407225609490E-01
     68 T   1 H     1.407225609490E-01  2.663221135199E-01  3.828096850985E-01
     69 F   1 H     2.663221135199E-01  3.828096850985E-01  1.407225609490E-01
     70 F   1 H     1.407225609490E-01 -2.663221135199E-01 -3.828096850985E-01
     71 F   1 H    -2.663221135199E-01 -3.828096850985E-01  1.407225609490E-01
     72 F   1 H    -1.407225609490E-01 -2.663221135199E-01  3.828096850985E-01
     73 T   1 H    -3.790266192124E-01 -2.456556840207E-01  1.433913620310E-01
     74 T   1 H     3.790266192124E-01  2.456556840207E-01  1.433913620310E-01
     75 F   1 H    -3.790266192124E-01  2.456556840207E-01 -1.433913620310E-01
     76 F   1 H     3.790266192124E-01 -2.456556840207E-01 -1.433913620310E-01
     77 T   1 H     1.433913620310E-01 -3.790266192124E-01 -2.456556840207E-01
     78 T   1 H    -2.456556840207E-01  1.433913620310E-01 -3.790266192124E-01
     79 T   1 H    -1.433913620310E-01  3.790266192124E-01 -2.456556840207E-01
     80 T   1 H     2.456556840207E-01  1.433913620310E-01  3.790266192124E-01
     81 F   1 H     1.433913620310E-01  3.790266192124E-01  2.456556840207E-01
     82 F   1 H     2.456556840207E-01 -1.433913620310E-01 -3.790266192124E-01
     83 F   1 H    -1.433913620310E-01 -3.790266192124E-01  2.456556840207E-01
     84 F   1 H    -2.456556840207E-01 -1.433913620310E-01  3.790266192124E-01
     85 T   7 N     2.203511145502E-02  4.079224564559E-01 -2.981349612216E-01
     86 T   7 N    -2.203511145502E-02 -4.079224564559E-01 -2.981349612216E-01
     87 F   7 N     2.203511145502E-02 -4.079224564559E-01  2.981349612216E-01
     88 F   7 N    -2.203511145502E-02  4.079224564559E-01  2.981349612216E-01
     89 T   7 N    -2.981349612216E-01  2.203511145502E-02  4.079224564559E-01
     90 T   7 N     4.079224564559E-01 -2.981349612216E-01  2.203511145502E-02
     91 T   7 N     2.981349612216E-01 -2.203511145502E-02  4.079224564559E-01
     92 T   7 N    -4.079224564559E-01 -2.981349612216E-01 -2.203511145502E-02
     93 F   7 N    -2.981349612216E-01 -2.203511145502E-02 -4.079224564559E-01
     94 F   7 N    -4.079224564559E-01  2.981349612216E-01  2.203511145502E-02
     95 F   7 N     2.981349612216E-01  2.203511145502E-02 -4.079224564559E-01
     96 F   7 N     4.079224564559E-01  2.981349612216E-01 -2.203511145502E-02
     97 T   7 N    -4.761661728454E-01 -1.782556907204E-01  1.036323383427E-01
     98 T   7 N     4.761661728454E-01  1.782556907204E-01  1.036323383427E-01
     99 F   7 N    -4.761661728454E-01  1.782556907204E-01 -1.036323383427E-01
    100 F   7 N     4.761661728454E-01 -1.782556907204E-01 -1.036323383427E-01
    101 T   7 N     1.036323383427E-01 -4.761661728454E-01 -1.782556907204E-01
    102 T   7 N    -1.782556907204E-01  1.036323383427E-01 -4.761661728454E-01
    103 T   7 N    -1.036323383427E-01  4.761661728454E-01 -1.782556907204E-01
    104 T   7 N     1.782556907204E-01  1.036323383427E-01  4.761661728454E-01
    105 F   7 N     1.036323383427E-01  4.761661728454E-01  1.782556907204E-01
    106 F   7 N     1.782556907204E-01 -1.036323383427E-01 -4.761661728454E-01
    107 F   7 N    -1.036323383427E-01 -4.761661728454E-01  1.782556907204E-01
    108 F   7 N    -1.782556907204E-01 -1.036323383427E-01  4.761661728454E-01
    109 T   8 O     3.986539122557E-01 -9.891182327283E-02  3.226474189643E-02
    110 T   8 O    -3.986539122557E-01  9.891182327283E-02  3.226474189643E-02
    111 F   8 O     3.986539122557E-01  9.891182327283E-02 -3.226474189643E-02
    112 F   8 O    -3.986539122557E-01 -9.891182327283E-02 -3.226474189643E-02
    113 T   8 O     3.226474189643E-02  3.986539122557E-01 -9.891182327283E-02
    114 T   8 O    -9.891182327283E-02  3.226474189643E-02  3.986539122557E-01
    115 T   8 O    -3.226474189643E-02 -3.986539122557E-01 -9.891182327283E-02
    116 T   8 O     9.891182327283E-02  3.226474189643E-02 -3.986539122557E-01
    117 F   8 O     3.226474189643E-02 -3.986539122557E-01  9.891182327283E-02
    118 F   8 O     9.891182327283E-02 -3.226474189643E-02  3.986539122557E-01
    119 F   8 O    -3.226474189643E-02  3.986539122557E-01  9.891182327283E-02
    120 F   8 O    -9.891182327283E-02 -3.226474189643E-02 -3.986539122557E-01
    121 T 230 ZN    5.504486888792E-17  2.743757085780E-01  5.000000000000E-01
    122 F 230 ZN    5.504486888792E-17 -2.743757085780E-01  5.000000000000E-01
    123 T 230 ZN    5.000000000000E-01  6.591949208712E-17  2.743757085780E-01
    124 T 230 ZN    2.743757085780E-01  5.000000000000E-01  6.071532165919E-17
    125 T 230 ZN   -2.743757085780E-01  5.000000000000E-01  6.071532165919E-17
    126 F 230 ZN    5.000000000000E-01  5.898059818321E-17 -2.743757085780E-01

 T = ATOM BELONGING TO THE ASYMMETRIC UNIT

 ****    2 SYMMOPS - TRANSLATORS IN FRACTIONAL UNITS
 **** MATRICES AND TRANSLATORS IN THE CRYSTALLOGRAPHIC REFERENCE FRAME
   V INV                    ROTATION MATRICES                   TRANSLATORS
   1   1  1.00  0.00  0.00  0.00  1.00  0.00  0.00  0.00  1.00  0.00  0.00  0.00
   2   2 -1.00  0.00  0.00 -1.00 -0.00  1.00 -1.00  1.00 -0.00  0.00  0.00  0.00

 DIRECT LATTICE VECTORS CARTESIAN COMPONENTS (ANGSTROM)
          X                    Y                    Z
  -0.853855747329E+01   0.866663583539E+01   0.866663583539E+01
   0.853855747329E+01  -0.841047911119E+01   0.841047911119E+01
   0.853855747329E+01   0.841047911119E+01  -0.841047911119E+01


 CARTESIAN COORDINATES - PRIMITIVE CELL
 *******************************************************************************
 *      ATOM          X(ANGSTROM)         Y(ANGSTROM)         Z(ANGSTROM)
 *******************************************************************************
    1     6 C     7.273033286705E+00 -1.247663837101E+00  1.569895088637E+00
    2     6 C    -7.273033286705E+00  1.295332864017E+00  1.608040039153E+00
    3     6 C     7.273033286705E+00  1.247663837101E+00 -1.569895088637E+00
    4     6 C    -7.273033286705E+00 -1.295332864017E+00 -1.608040039153E+00
    5     6 C     1.588967563895E+00  7.253960811447E+00 -1.162402851258E+00
    6     6 C    -1.271498350559E+00  1.698063063196E+00  7.296867800163E+00
    7     6 C    -1.588967563895E+00 -7.292105761963E+00 -1.380593849860E+00
    8     6 C     1.271498350559E+00  1.479872064594E+00 -7.249198773247E+00
    9     6 C     1.588967563895E+00 -7.253960811447E+00  1.162402851258E+00
   10     6 C     1.271498350559E+00 -1.479872064594E+00  7.249198773247E+00
   11     6 C    -1.588967563895E+00  7.292105761963E+00  1.380593849860E+00
   12     6 C    -1.271498350559E+00 -1.698063063196E+00 -7.296867800163E+00
   13     6 C    -7.164801397483E+00 -2.404480213315E+00  3.633688465021E+00
   14     6 C     7.164801397483E+00  2.514597659787E+00  3.707474633117E+00
   15     6 C    -7.164801397483E+00  2.404480213315E+00 -3.633688465021E+00
   16     6 C     7.164801397483E+00 -2.514597659787E+00 -3.707474633117E+00
   17     6 C     3.670581549069E+00 -7.201694481531E+00 -2.567010957513E+00
   18     6 C    -2.459538936551E+00  3.563109528107E+00 -7.109742674247E+00
   19     6 C    -3.670581549069E+00  7.127908313435E+00 -2.352066915589E+00
   20     6 C     2.459538936551E+00  3.778053570031E+00  7.219860120719E+00
   21     6 C     3.670581549069E+00  7.201694481531E+00  2.567010957513E+00
   22     6 C     2.459538936551E+00 -3.778053570031E+00 -7.219860120719E+00
   23     6 C    -3.670581549069E+00 -7.127908313435E+00  2.352066915589E+00
   24     6 C    -2.459538936551E+00 -3.563109528107E+00  7.109742674247E+00
   25     6 C     8.353597773773E+00 -1.920525762109E+00  2.255318728196E+00
   26     6 C    -8.353597773773E+00  1.989064981873E+00  2.313962589356E+00
   27     6 C     8.353597773773E+00  1.920525762109E+00 -2.255318728196E+00
   28     6 C    -8.353597773773E+00 -1.989064981873E+00 -2.313962589356E+00
   29     6 C     2.284640658776E+00  8.324275843193E+00 -1.829491405384E+00
   30     6 C    -1.954795371991E+00  2.409944625383E+00  8.387867383655E+00
   31     6 C    -2.284640658776E+00 -8.382919704353E+00 -2.080099338598E+00
   32     6 C     1.954795371991E+00  2.159336692169E+00 -8.319328163891E+00
   33     6 C     2.284640658776E+00 -8.324275843193E+00  1.829491405384E+00
   34     6 C     1.954795371991E+00 -2.159336692169E+00  8.319328163891E+00
   35     6 C    -2.284640658776E+00  8.382919704353E+00  2.080099338598E+00
   36     6 C    -1.954795371991E+00 -2.409944625383E+00 -8.387867383655E+00
   37     6 C    -7.141844873149E+00 -3.325215293739E+00  2.577952072924E+00
   38     6 C     7.141844873149E+00  3.404067944655E+00  2.678891321500E+00
   39     6 C    -7.141844873149E+00  3.325215293739E+00 -2.577952072924E+00
   40     6 C     7.141844873149E+00 -3.404067944655E+00 -2.678891321500E+00
   41     6 C     2.628421697212E+00 -7.192314497437E+00 -3.471769292294E+00
   42     6 C    -3.364641619197E+00  2.521294024115E+00 -7.102418547691E+00
   43     6 C    -2.628421697212E+00  7.091375248861E+00 -3.257513946100E+00
   44     6 C     3.364641619197E+00  2.735549370309E+00  7.181271198607E+00
   45     6 C     2.628421697212E+00  7.192314497437E+00  3.471769292294E+00
   46     6 C     3.364641619197E+00 -2.735549370309E+00 -7.181271198607E+00
   47     6 C    -2.628421697212E+00 -7.091375248861E+00  3.257513946100E+00
   48     6 C    -3.364641619197E+00 -2.521294024115E+00  7.102418547691E+00
   49     1 H     6.899887795612E+00 -3.062627404466E-01  2.057197014022E+00
   50     1 H    -6.899887795612E+00  3.681303893214E-01  2.067312910968E+00
   51     1 H     6.899887795612E+00  3.062627404466E-01 -2.057197014022E+00
   52     1 H    -6.899887795612E+00 -3.681303893214E-01 -2.067312910968E+00
   53     1 H     2.062254962495E+00  6.894829847139E+00 -2.336982479498E-01
   54     1 H    -3.371965648840E-01  2.165753279429E+00  6.930821620049E+00
   55     1 H    -2.062254962495E+00 -6.904945744085E+00 -4.406948818182E-01
   56     1 H     3.371965648840E-01  1.958756645561E+00 -6.868953971175E+00
   57     1 H     2.062254962495E+00 -6.894829847139E+00  2.336982479498E-01
   58     1 H     3.371965648840E-01 -1.958756645561E+00  6.868953971175E+00
   59     1 H    -2.062254962495E+00  6.904945744085E+00  4.406948818182E-01
   60     1 H    -3.371965648840E-01 -2.165753279429E+00 -6.930821620049E+00
   61     1 H    -6.537284995091E+00 -2.334915148722E+00  4.511966315161E+00
   62     1 H     6.537284995091E+00  2.471355549084E+00  4.584060375629E+00
   63     1 H    -6.537284995091E+00  2.334915148722E+00 -4.511966315161E+00
   64     1 H     6.537284995091E+00 -2.471355549084E+00 -4.584060375629E+00
   65     1 H     4.548013345395E+00 -6.573332025325E+00 -2.501194623829E+00
   66     1 H    -2.403135348903E+00  4.449954070469E+00 -6.469064794910E+00
   67     1 H    -4.548013345395E+00  6.501237964857E+00 -2.305076073977E+00
   68     1 H     2.403135348903E+00  4.646072620321E+00  6.605505195272E+00
   69     1 H     4.548013345395E+00  6.573332025325E+00  2.501194623829E+00
   70     1 H     2.403135348903E+00 -4.646072620321E+00 -6.605505195272E+00
   71     1 H    -4.548013345395E+00 -6.501237964857E+00  2.305076073977E+00
   72     1 H    -2.403135348903E+00 -4.449954070469E+00  6.469064794910E+00
   73     1 H    -6.472681144104E+00 -4.158359691726E+00  2.385784416450E+00
   74     1 H     6.472681144104E+00  4.231821014878E+00  2.511637127050E+00
   75     1 H    -6.472681144104E+00  4.158359691726E+00 -2.385784416450E+00
   76     1 H     6.472681144104E+00 -4.231821014878E+00 -2.511637127050E+00
   77     1 H     2.448710771750E+00 -6.535607499404E+00 -4.292180570464E+00
   78     1 H    -4.195090353302E+00  2.351620554588E+00 -6.435950482528E+00
   79     1 H    -2.448710771750E+00  6.409754788804E+00 -4.098000136140E+00
   80     1 H     4.195090353302E+00  2.545800988912E+00  6.509411805680E+00
   81     1 H     2.448710771750E+00  6.535607499404E+00  4.292180570464E+00
   82     1 H     4.195090353302E+00 -2.545800988912E+00 -6.509411805680E+00
   83     1 H    -2.448710771750E+00 -6.409754788804E+00  4.098000136140E+00
   84     1 H    -4.195090353302E+00 -2.351620554588E+00  6.435950482528E+00
   85     7 N     3.762961311780E-01  6.889769403153E+00 -4.986792922203E+00
   86     7 N    -3.762961311780E-01 -7.042507953225E+00 -5.195777082549E+00
   87     7 N     3.762961311780E-01 -6.889769403153E+00  4.986792922203E+00
   88     7 N    -3.762961311780E-01  7.042507953225E+00  5.195777082549E+00
   89     7 N    -5.091285002376E+00  4.807882113508E-01  6.971783120157E+00
   90     7 N     6.966138678189E+00 -5.085640560408E+00  2.999268561424E-01
   91     7 N     5.091285002376E+00 -2.718040510052E-01  6.960494236221E+00
   92     7 N    -6.966138678189E+00 -5.096929444344E+00 -4.526654062136E-01
   93     7 N    -5.091285002376E+00 -4.807882113508E-01 -6.971783120157E+00
   94     7 N    -6.966138678189E+00  5.096929444344E+00  4.526654062136E-01
   95     7 N     5.091285002376E+00  2.718040510052E-01 -6.960494236221E+00
   96     7 N     6.966138678189E+00  5.085640560408E+00 -2.999268561424E-01
   97     7 N    -8.131544467354E+00 -3.017546800003E+00  1.724079960257E+00
   98     7 N     8.131544467354E+00  3.070639040625E+00  1.815402747867E+00
   99     7 N    -8.131544467354E+00  3.017546800003E+00 -1.724079960257E+00
  100     7 N     8.131544467354E+00 -3.070639040625E+00 -1.815402747867E+00
  101     7 N     1.769741354062E+00 -8.177205861159E+00 -3.166066087324E+00
  102     7 N    -3.044092920314E+00  1.647768187052E+00 -8.104998347043E+00
  103     7 N    -1.769741354062E+00  8.085883073549E+00 -2.922119753304E+00
  104     7 N     3.044092920314E+00  1.891714521072E+00  8.158090587665E+00
  105     7 N     1.769741354062E+00  8.177205861159E+00  3.166066087324E+00
  106     7 N     3.044092920314E+00 -1.891714521072E+00 -8.158090587665E+00
  107     7 N    -1.769741354062E+00 -8.085883073549E+00  2.922119753304E+00
  108     7 N    -3.044092920314E+00 -1.647768187052E+00  8.104998347043E+00
  109     8 O     6.807858683494E+00 -1.680863745015E+00  5.256517774529E-01
  110     8 O    -6.807858683494E+00  1.697393406197E+00  5.763256347211E-01
  111     8 O     6.807858683494E+00  1.680863745015E+00 -5.256517774529E-01
  112     8 O    -6.807858683494E+00 -1.697393406197E+00 -5.763256347211E-01
  113     8 O     5.509887060870E-01  6.782521754860E+00 -1.587010695354E+00
  114     8 O    -1.689128575606E+00  6.531065863394E-01  6.816123514085E+00
  115     8 O    -5.509887060870E-01 -6.833195612128E+00 -1.791246455858E+00
  116     8 O     1.689128575606E+00  4.488708258346E-01 -6.799593852903E+00
  117     8 O     5.509887060870E-01 -6.782521754860E+00  1.587010695354E+00
  118     8 O     1.689128575606E+00 -4.488708258346E-01  6.799593852903E+00
  119     8 O    -5.509887060870E-01  6.833195612128E+00  1.791246455858E+00
  120     8 O    -1.689128575606E+00 -6.531065863394E-01 -6.816123514085E+00
  121   230 ZN    9.400075532184E-16 -1.226349107055E+01  8.352683931800E+00
  122   230 ZN    9.400075532184E-16 -4.557467151836E+00  8.468274290581E+00
  123   230 ZN    8.538557473290E+00 -1.858735414897E-01 -1.239156943265E+01
  124   230 ZN   -1.239156943265E+01  8.538557473290E+00  1.280783620994E-01
  125   230 ZN   -4.685545513935E+00  8.538557473290E+00  1.280783620994E-01
  126   230 ZN    8.538557473290E+00 -7.028318270902E-02 -4.685545513935E+00
 INFORMATION **** EXCBUF **** EXCH. BIPO BUFFER: WORDS USED =     4000000
 WARNING **** EXCBUF **** EXCH. BIPO BUFFER TOO SMALL - TO AVOID I/O SET EXCHSIZE =     8591634

 DFT PARAMETERS

     ATOM       ELECTRONS   NET CHARGE   R(ANGSTROM)
   1   6  C       6.0000      0.0000     0.77000000
  49   1  H       1.0000      0.0000     1.11000000
  85   7  N       7.0000      0.0000     0.74000000
 109   8  O       8.0000      0.0000     0.74000000
 121 230  ZN     20.0000      0.0000     1.37000000

 SIZE OF GRID=    3816522
 TTTTTTTTTTTTTTTTTTTTTTTTTTTTTT MAKE_GRID2  TELAPSE     5921.90 TCPU     4234.25
 BECKE WEIGHT FUNCTION
 RADSAFE =     2.00
 TOLERANCES - DENSITY:10**- 6; POTENTIAL:10**- 9; GRID WGT:10**-14

 RADIAL INTEGRATION  - INTERVALS (POINTS,UPPER LIMIT):            1( 99,  4.0*R)

 ANGULAR INTEGRATION - INTERVALS (ACCURACY LEVEL [N. POINTS] UPPER LIMIT):
  1(  6[ 146]   0.2)  2( 11[ 302]   0.5)  3( 14[ 590]   0.9)  4( 18[1454]   3.5)
  5( 14[ 590]9999.0)
 EEEEEEEEEE INT_CALC TERMINATION  DATE 04 05 2020 TIME 18:31:02.0

 *******************************************************************************
 ZIF90                                                                           
 CRYSTAL - SCF - TYPE OF CALCULATION :  RESTRICTED CLOSED SHELL
 *******************************************************************************

 CAPPA:IS1  2;IS2  2;IS3  2; K PTS MONK NET   6; SYMMOPS:K SPACE   4;G SPACE   2

 TTTTTTTTTTTTTTTTTTTTTTTTTTTTTT SDIK        TELAPSE     5925.98 TCPU     4238.05

 INFORMATION FROM INTEGRAL EVALUATION

 RESTART FROM A PREVIOUS DENSITY MATRIX - DEP ACTIVE
 NUMBER OF COUPLE SETS (NEW, OLD, FOUND):   86264   86264   86264
 NUMBER OF IRREDUCIBLE G VECTORS        :  314624  314624  314624
 CHARGE NORMALIZATION FACTOR   1.00002622
 TOTAL ATOMIC CHARGES:
   5.8448856   5.8592679   5.8448856   5.8592679   5.8553490   5.8418468
   5.8488228   5.8623044   5.8553490   5.8623044   5.8488228   5.8418468
   6.0048457   6.0217511   6.0048457   6.0217511   6.0195502   6.0130535
   6.0070783   6.0132944   6.0195502   6.0132944   6.0070783   6.0130535
   5.6636846   5.6763842   5.6636846   5.6763842   5.6684259   5.6723830
   5.6716501   5.6677218   5.6684259   5.6677218   5.6716501   5.6723830
   6.0016126   6.0166613   6.0016126   6.0166613   6.0103187   6.0033947
   6.0077576   6.0148468   6.0103187   6.0148468   6.0077576   6.0033947
   0.8757100   0.8828878   0.8757100   0.8828878   0.8793424   0.8818802
   0.8791159   0.8768045   0.8793424   0.8768045   0.8791159   0.8818802
   0.8675157   0.8669960   0.8675157   0.8669960   0.8664307   0.8632589
   0.8681398   0.8713767   0.8664307   0.8713767   0.8681398   0.8632589
   0.8617464   0.8632853   0.8617464   0.8632853   0.8668305   0.8640275
   0.8582884   0.8610360   0.8668305   0.8610360   0.8582884   0.8640275
   7.5808538   7.5815924   7.5808538   7.5815924   7.5856148   7.5754228
   7.5771240   7.5871151   7.5856148   7.5871151   7.5771240   7.5754228
   7.5774946   7.5801262   7.5774946   7.5801262   7.5848990   7.5752050
   7.5727744   7.5826682   7.5848990   7.5826682   7.5727744   7.5752050
   8.3097155   8.3183527   8.3097155   8.3183527   8.3134165   8.3120278
   8.3148060   8.3159009   8.3134165   8.3159009   8.3148060   8.3120278
  18.7444281  18.7444281  18.7444948  18.7442704  18.7445365  18.7444948
 TTTTTTTTTTTTTTTTTTTTTTTTTTTTTT MOQGAD      TELAPSE     5949.94 TCPU     4256.48
 TTTTTTTTTTTTTTTTTTTTTTTTTTTTTT SHELLXN     TELAPSE     6034.09 TCPU     4310.73
 TTTTTTTTTTTTTTTTTTTTTTTTTTTTTT MONMO3      TELAPSE     6041.11 TCPU     4317.74
 NUMERICALLY INTEGRATED DENSITY    708.0000329374
 TTTTTTTTTTTTTTTTTTTTTTTTTTTTTT NUMDFT      TELAPSE     6050.32 TCPU     4326.96
 CYC   0 ETOT(AU) -5.429870185149E+03 DETOT -5.43E+03 tst  2.78E-11 PX  1.00E+00
 TTTTTTTTTTTTTTTTTTTTTTTTTTTTTT DIIS        TELAPSE     6051.33 TCPU     4327.97
 TTTTTTTTTTTTTTTTTTTTTTTTTTTTTT FDIK        TELAPSE     6105.05 TCPU     4376.39
 INSULATING STATE
 TOP OF VALENCE BANDS -    BAND    354; K    5; EIG -2.5108291E-01 AU
 TOP OF VALENCE BANDS -    BAND    354; K    1; EIG -2.5114081E-01 AU
 BOTTOM OF VIRTUAL BANDS - BAND    355; K    2; EIG -7.5970773E-02 AU
 INDIRECT ENERGY BAND GAP:   4.7650 eV
 BOTTOM OF VIRTUAL BANDS - BAND    355; K    1; EIG -7.5966358E-02 AU
 TTTTTTTTTTTTTTTTTTTTTTTTTTTTTT PDIG        TELAPSE     6106.58 TCPU     4377.92
 CHARGE NORMALIZATION FACTOR   1.00000000
 TOTAL ATOMIC CHARGES:
   5.8632036   5.8416998   5.8632036   5.8416998   5.8519997   5.8519457
   5.8532823   5.8528515   5.8519997   5.8528515   5.8532823   5.8519457
   6.0262583   6.0002333   6.0262583   6.0002333   5.9988535   5.9967603
   6.0277093   6.0304843   5.9988535   6.0304843   6.0277093   5.9967603
   5.6894734   5.6537267   5.6894734   5.6537267   5.6738942   5.6640342
   5.6665073   5.6753247   5.6738942   5.6753247   5.6665073   5.6640342
   6.0140996   6.0034250   6.0140996   6.0034250   6.0190515   6.0213153
   5.9993204   5.9974821   6.0190515   5.9974821   5.9993204   6.0213153
   0.8747700   0.8834550   0.8747700   0.8834550   0.8807130   0.8685383
   0.8777956   0.8902894   0.8807130   0.8902894   0.8777956   0.8685383
   0.8628434   0.8715977   0.8628434   0.8715977   0.8723482   0.8662919
   0.8624627   0.8685837   0.8723482   0.8685837   0.8624627   0.8662919
   0.8583980   0.8666931   0.8583980   0.8666931   0.8636066   0.8591333
   0.8615616   0.8661541   0.8636066   0.8661541   0.8615616   0.8591333
   7.5606255   7.6004228   7.5606255   7.6004228   7.5743139   7.6116607
   7.5869476   7.5510281   7.5743139   7.5510281   7.5869476   7.6116607
   7.5633587   7.5927409   7.5633587   7.5927409   7.5478219   7.5803426
   7.6098825   7.5763400   7.5478219   7.5763400   7.6098825   7.5803426
   8.3315854   8.2969861   8.3315854   8.2969861   8.3340755   8.3165550
   8.2938544   8.3109851   8.3340755   8.3109851   8.2938544   8.3165550
  18.7443425  18.7443425  18.7440332  18.7458416  18.7420103  18.7440332
 TTTTTTTTTTTTTTTTTTTTTTTTTTTTTT MOQGAD      TELAPSE     6106.60 TCPU     4377.94
 TTTTTTTTTTTTTTTTTTTTTTTTTTTTTT SHELLXN     TELAPSE     6185.24 TCPU     4432.01
 TTTTTTTTTTTTTTTTTTTTTTTTTTTTTT MONMO3      TELAPSE     6189.12 TCPU     4435.89
 NUMERICALLY INTEGRATED DENSITY    708.0000300838
 TTTTTTTTTTTTTTTTTTTTTTTTTTTTTT NUMDFT      TELAPSE     6198.17 TCPU     4444.94
 CYC   1 ETOT(AU) -5.429787590625E+03 DETOT  8.26E-02 tst  0.00E+00 PX  1.11E-02
 TTTTTTTTTTTTTTTTTTTTTTTTTTTTTT DIIS        TELAPSE     6200.36 TCPU     4447.13
 DIIS TEST: 0.17096E-01 AT SCF   CYCLE   1 - MIX   30 %
 TTTTTTTTTTTTTTTTTTTTTTTTTTTTTT FDIK        TELAPSE     6220.58 TCPU     4448.99
 INSULATING STATE
 TOP OF VALENCE BANDS -    BAND    354; K    4; EIG -2.5140822E-01 AU
 TOP OF VALENCE BANDS -    BAND    354; K    1; EIG -2.5150118E-01 AU
 BOTTOM OF VIRTUAL BANDS - BAND    355; K    1; EIG -7.3910413E-02 AU
 INDIRECT ENERGY BAND GAP:   4.8300 eV
 TTTTTTTTTTTTTTTTTTTTTTTTTTTTTT PDIG        TELAPSE     6222.09 TCPU     4450.50
 CHARGE NORMALIZATION FACTOR   1.00000000
 TOTAL ATOMIC CHARGES:
   5.8591640   5.8440625   5.8591640   5.8440625   5.8558005   5.8497991
   5.8486650   5.8551042   5.8558005   5.8551042   5.8486650   5.8497991
   6.0187808   6.0080771   6.0187808   6.0080771   6.0089191   6.0005345
   6.0177058   6.0257098   6.0089191   6.0257098   6.0177058   6.0005345
   5.6668943   5.6729884   5.6668943   5.6729884   5.6665985   5.6736607
   5.6743194   5.6671861   5.6665985   5.6671861   5.6743194   5.6736607
   6.0077305   6.0106721   6.0077305   6.0106721   6.0224181   6.0146709
   5.9960331   6.0027070   6.0224181   6.0027070   5.9960331   6.0146709
   0.8819420   0.8771187   0.8819420   0.8771187   0.8845786   0.8751408
   0.8739363   0.8832532   0.8845786   0.8832532   0.8739363   0.8751408
   0.8672592   0.8673071   0.8672592   0.8673071   0.8662146   0.8630925
   0.8683113   0.8716642   0.8662146   0.8716642   0.8683113   0.8630925
   0.8628091   0.8624412   0.8628091   0.8624412   0.8631713   0.8628452
   0.8617445   0.8623834   0.8631713   0.8623834   0.8617445   0.8628452
   7.5747843   7.5878176   7.5747843   7.5878176   7.5836792   7.5827389
   7.5798840   7.5780351   7.5836792   7.5780351   7.5798840   7.5827389
   7.5718159   7.5855374   7.5718159   7.5855374   7.5781062   7.5788038
   7.5770949   7.5796532   7.5781062   7.5796532   7.5770949   7.5788038
   8.3191789   8.3084537   8.3191789   8.3084537   8.3044324   8.3181552
   8.3230214   8.3101096   8.3044324   8.3101096   8.3230214   8.3181552
  18.7451510  18.7451510  18.7453495  18.7438575  18.7457088  18.7453495
 TTTTTTTTTTTTTTTTTTTTTTTTTTTTTT MOQGAD      TELAPSE     6222.12 TCPU     4450.53
 TTTTTTTTTTTTTTTTTTTTTTTTTTTTTT SHELLXN     TELAPSE     6310.24 TCPU     4504.72
 TTTTTTTTTTTTTTTTTTTTTTTTTTTTTT MONMO3      TELAPSE     6314.16 TCPU     4508.64
 NUMERICALLY INTEGRATED DENSITY    708.0000323575
 TTTTTTTTTTTTTTTTTTTTTTTTTTTTTT NUMDFT      TELAPSE     6323.17 TCPU     4517.64
 CYC   2 ETOT(AU) -5.429788626893E+03 DETOT -1.04E-03 tst  2.35E-05 PX  1.33E-02
 TTTTTTTTTTTTTTTTTTTTTTTTTTTTTT DIIS        TELAPSE     6324.96 TCPU     4519.43
 DIIS TEST: 0.10019E-01 AT SCF   CYCLE   2 - DIIS ACTIVE - HISTORY:     2 CYCLES
 TTTTTTTTTTTTTTTTTTTTTTTTTTTTTT FDIK        TELAPSE     6339.59 TCPU     4529.00
 INSULATING STATE
 TOP OF VALENCE BANDS -    BAND    354; K    4; EIG -2.5207853E-01 AU
 TOP OF VALENCE BANDS -    BAND    354; K    1; EIG -2.5220410E-01 AU
 BOTTOM OF VIRTUAL BANDS - BAND    355; K    1; EIG -7.3700235E-02 AU
 INDIRECT ENERGY BAND GAP:   4.8539 eV
 TTTTTTTTTTTTTTTTTTTTTTTTTTTTTT PDIG        TELAPSE     6341.10 TCPU     4530.51
 CHARGE NORMALIZATION FACTOR   1.00000000
 TOTAL ATOMIC CHARGES:
   5.8548676   5.8489754   5.8548676   5.8489754   5.8447280   5.8481774
   5.8590578   5.8563294   5.8447280   5.8563294   5.8590578   5.8481774
   6.0175963   6.0082654   6.0175963   6.0082654   6.0056012   6.0034918
   6.0207529   6.0243640   6.0056012   6.0243640   6.0207529   6.0034918
   5.6793045   5.6635471   5.6793045   5.6635471   5.6738094   5.6652746
   5.6662999   5.6740062   5.6738094   5.6740062   5.6662999   5.6652746
   6.0060095   6.0113469   6.0060095   6.0113469   6.0182413   6.0154651
   6.0004619   6.0027765   6.0182413   6.0027765   6.0004619   6.0154651
   0.8804467   0.8781318   0.8804467   0.8781318   0.8820307   0.8760844
   0.8764443   0.8826400   0.8820307   0.8826400   0.8764443   0.8760844
   0.8668771   0.8676741   0.8668771   0.8676741   0.8682576   0.8620767
   0.8662839   0.8726125   0.8682576   0.8726125   0.8662839   0.8620767
   0.8625930   0.8625643   0.8625930   0.8625643   0.8658727   0.8621134
   0.8590068   0.8629983   0.8658727   0.8629983   0.8590068   0.8621134
   7.5653092   7.5960514   7.5653092   7.5960514   7.5802951   7.6024583
   7.5806744   7.5610536   7.5802951   7.5610536   7.5806744   7.6024583
   7.5665940   7.5895128   7.5665940   7.5895128   7.5595492   7.5738493
   7.5989482   7.5824159   7.5595492   7.5824159   7.5989482   7.5738493
   8.3288526   8.3000401   8.3288526   8.3000401   8.3301708   8.3155235
   8.2987771   8.3120254   8.3301708   8.3120254   8.2987771   8.3155235
  18.7449106  18.7449106  18.7449806  18.7452548  18.7438440  18.7449806
[truncated: 47,887 more chars]
