# Supplementary material for: Structure–Property Relationship of Piezoelectric Properties in Zeolitic Imidazolate Frameworks: A Computational Study
Source: ACS Appl Mater Interfaces. 2022 Nov 2;14(45):50803–14. doi: 10.1021/acsami.2c13506 (PMC9674201; doi:10.1021/acsami.2c13506)
Supplement: Supplementary file 5 — am2c13506_si_005.zip [file am2c13506_si_005.zip › Outputfiles_crystal17/ZIF-90/ClampedIon_results/Clamped_PBE0-D3.out]

ZIF90
EXTERNAL
PIEZOCON
CLAMPION
PRINT
END
END
6 5
0 0 6 2.0 1.00
  0.4563240000D+04  0.1966650000D-02
  0.6820240000D+03  0.1523060000D-01
  0.1549730000D+03  0.7612690000D-01
  0.4445530000D+02  0.2608010000D+00
  0.1302900000D+02  0.6164620000D+00
  0.1827730000D+01  0.2210060000D+00
0 1 3 4.0 1.00
  0.2096420000D+02  0.1146600000D+00  0.4024870000D-01
  0.4803310000D+01  0.9199990000D+00  0.2375940000D+00
  0.1459330000D+01 -0.3030680000D-02  0.8158540000D+00
0 1 1 0.0 1.00
  0.4834560000D+00  0.1000000000D+01  0.1000000000D+01
0 1 1 0.0 1.00
  0.1455850000D+00  0.1000000000D+01  0.1000000000D+01
0 3 1 0.0 1.00
  0.6260000000D+00  0.1000000000D+01
7 5
0 0 6 2.0 1.00
  0.6293480000D+04  0.1969790000D-02
  0.9490440000D+03  0.1496130000D-01
  0.2187760000D+03  0.7350060000D-01
  0.6369160000D+02  0.2489370000D+00
  0.1882820000D+02  0.6024600000D+00
  0.2720230000D+01  0.2562020000D+00
0 1 3 5.0 1.00
  0.3063310000D+02  0.1119060000D+00  0.3831190000D-01
  0.7026140000D+01  0.9216660000D+00  0.2374030000D+00
  0.2112050000D+01 -0.2569190000D-02  0.8175920000D+00
0 1 1 0.0 1.00
  0.6840090000D+00  0.1000000000D+01  0.1000000000D+01
0 1 1 0.0 1.00
  0.2008780000D+00  0.1000000000D+01  0.1000000000D+01
0 3 1 0.0 1.00
  0.9130000000D+00  0.1000000000D+01
1 4
0 0 3 1.0 1.00
  0.3386500000D+02  0.2549380000D-01
  0.5094790000D+01  0.1903730000D+00
  0.1158790000D+01  0.8521610000D+00
0 0 1 0.0 1.00
  0.3258400000D+00  0.1000000000D+01
0 0 1 0.0 1.00
  0.1027410000D+00  0.1000000000D+01
0 2 1 0.0 1.00
  0.7500000000D+00  0.1000000000D+01
8 5
0 0 6 2. 1.
       8588.50000         0.189515000E-02
       1297.23000         0.143859000E-01
       299.296000         0.707320000E-01
       87.3771000         0.240001000
       25.6789000         0.594797000
       3.74004000         0.280802000
0 1 3 6. 1.
       42.1175000         0.113889000         0.365114000E-01
       9.62837000         0.920811000         0.237153000
       2.85332000        -0.327447000E-02     0.819702000
0 1 1 0. 1.
      0.905661000          1.00000000          1.00000000
0 1 1 0. 1.
      0.255611000          1.00000000          1.00000000
0 3 1 0. 1.
       1.29200000          1.00000000
230 14
INPUT
20. 0 2 2 2 0 0
 34.150000 399.987282 0
 14.590000 85.485655 0
 39.780000 277.148960 0
 14.950000 69.052205 0
 43.800000 -34.149349 0
 14.980000 -3.291831 0
0 0 3 2. 1.
       30.3241270         0.219143000
       16.3166820        -0.232556000
       11.4081480        -0.954685000
0 0 1 2. 1.
       2.56949200          1.00000000
0 0 1 0. 1.
       1.06259500          1.00000000
0 0 1 0. 1.
      0.250000000          1.00000000
0 0 1 0. 1.
      0.120000000          1.00000000
0 2 2 6. 1.
       111.824980         0.232770000E-01
       19.1319100         -1.00953900
0 2 2 0. 1.
       5.46883800         0.320151000
       2.50567500         0.718085000
0 2 1 0. 1.
      0.941868000          1.00000000
0 2 1 0. 1.
      0.250000000          1.00000000
0 2 1 0. 1.
      0.120000000          1.00000000
0 3 4 10. 1.
       44.6456290         0.472490000E-01
       13.4383770         0.218926000
       4.68200000         0.452512000
       1.60321100         0.518576000
0 3 1 0. 1.
      0.482766000          1.00000000
0 3 1 0. 1.
      0.110000000          1.00000000
0 4 1 0. 1.
      2.614   1.0000
99 0
END
DFT
PBE0-D3
xxlgrid
END
TOLINTEG
7 7 7 10 40
SHRINK
2 2
TOLDEE
8
DFTD3
ABC
END
END

          48 PROCESSORS WORKING

         
 *******************************************************************************
 *                                                                             *
 *                               CRYSTAL17                                     *
 *                      public : 1.0.2 - March 1st, 2018                       *
 *                       HTTP://WWW.CRYSTAL.UNITO.IT                           *
 *                                                                             *
 *                              MAIN AUTHORS                                   *
 *                                                                             *
 *  R. DOVESI(1,11), V.R. SAUNDERS(2), C. ROETTI(1,11), R. ORLANDO(1,11),      *
 *  C.M. ZICOVICH-WILSON(1,3), F. PASCALE(4), B. CIVALLERI(1,11),              *
 *  K. DOLL(5), N.M. HARRISON(2,6), I.J. BUSH(7), Ph. D'ARCO(8),               *
 *  M. LLUNELL(9), M. CAUSA'(10), Y. NOEL(8), L. MASCHIO(1,11), A. ERBA(1,11)  *
 *  M. RE'RAT(14), S. CASASSA(1,11)                                            *
 *                                                                             *
 *        CONTRIBUTIONS TO THE CODE HAVE ALSO BEEN GIVEN BY                    *
 *                                                                             *
 *  M. FERRABONE(1,11), M. DE LA PIERRE(1,11), M. FERRERO(1,11),               *
 *  J. BAIMA(1,11), E. ALBANESE(1,11), M.F. PEINTINGER(12), R. BAST(13),       *
 *  B. KIRTMAN(15), V. LACIVITA(1,11), R. DEMICHELIS(1,16)                     *
 *  G. BRANDEBURG(17), S. SALUSTRO(1,11), G. SANSONE(1,11)                     *
 *  M.T. RUGGIERO(18)                                                          *
 *                                                                             *
 * (1) THEORETICAL CHEMISTRY GROUP - UNIVERSITA' DI TORINO - TORINO (ITALY)    *
 * (2) COMPUTATIONAL SCIENCE & ENGINEERING DEPARTMENT - STFC DARESBURY (UK)    *
 * (3) UNIVERSIDAD AUTONOMA DEL ESTADO DE MORELOS - CUERNAVACA (MEXICO)        *
 * (4) UNIVERSITE' DE LORRAINE - NANCY (FRANCE)                                *
 * (5) UNIVERSITAET STUTTGART- STUTTGART (GERMANY)                             *
 * (6) IMPERIAL COLLEGE - LONDON (UK)                                          *
 * (7) OXFORD E-RESEARCH CENTRE - OXFORD (UK)                                  *
 * (8) UPMC - SORBONNE UNIVERSITES - PARIS (FRANCE)                            *
 * (9) UNIVERSIDAD DE BARCELONA - BARCELONA (SPAIN)                            *
 *(10) UNIVERSITA' DI NAPOLI "FEDERICO II" - NAPOLI (ITALY)                    *
 *(11) NIS - NANOSTRUCTURED INTERFACES AND SURFACES - TORINO (ITALY)           *
 *(12) MPI FUER CHEMISCHE ENERGIEKONVERSION - MUELHEIM AN DER RUHR (GERMANY)   *
 *(13) UNIVERSITY OF TROMSO - TROMSO (NORWAY)                                  *
 *(14) UNIVERSITE' DE PAU ET DES PAYS DE L'ADOUR - PAU (FRANCE)                *
 *(15) UNIVERSITY OF CALIFORNIA SANTA BARBARA - SANTA BARBARA (USA)            *
 *(16) CURTIN UNIVERSITY - PERTH (AUSTRALIA)                                   *
 *(17) UNIVERSITY COLLEGE LONDON - LONDON (UK)                                 *
 *(18) CAMBRIDGE UNIVERSITY - CAMBRIDGE (UK)                                   *
 *                                                                             *
 *******************************************************************************
 EEEEEEEEEE STARTING  DATE 04 05 2020 TIME 20:50:43.1
 ZIF90                                                                           

 GEOMETRY INPUT FROM EXTERNAL FILE (FORTRAN UNIT 34)
 3D - CRYSTAL 

 *******************************************************************************
 LATTICE PARAMETERS  (ANGSTROMS AND DEGREES) - PRIMITIVE CELL
       A          B          C        ALPHA      BETA     GAMMA        VOLUME
   14.75944   14.75944   14.75944   109.47122 109.47122 109.47122   2475.070141
 INFORMATION **** CHKGRP **** SPGR WITH NO INVERSION

 NUMBER OF IRREDUCIBLE ATOMS IN THE CELL:   11

 CARTESIAN COORDINATES (ANGSTROM) - IRREDUCIBLE ATOMS AND SYMMETRY RELATED

 AT.IRR.  AT  AT.N.          X                   Y                   Z
     1     1     6    7.147223820867E+00 -1.355035346896E+00  1.784637007335E+00
     1     2     6   -7.147223820867E+00  1.355035346896E+00  1.784637007335E+00
     1     3     6    7.147223820867E+00  1.355035346896E+00 -1.784637007335E+00
     1     4     6   -7.147223820867E+00 -1.355035346896E+00 -1.784637007335E+00
     1     5     6    1.784637007335E+00  7.147223820867E+00 -1.355035346896E+00
     1     6     6   -1.355035346896E+00  1.784637007335E+00  7.147223820867E+00
     1     7     6   -1.784637007335E+00 -7.147223820867E+00 -1.355035346896E+00
     1     8     6    1.355035346896E+00  1.784637007335E+00 -7.147223820867E+00
     1     9     6    1.784637007335E+00 -7.147223820867E+00  1.355035346896E+00
     1    10     6    1.355035346896E+00 -1.784637007335E+00  7.147223820867E+00
     1    11     6   -1.784637007335E+00  7.147223820867E+00  1.355035346896E+00
     1    12     6   -1.355035346896E+00 -1.784637007335E+00 -7.147223820867E+00
    13    13     6   -6.944913226090E+00 -2.285223045876E+00  3.559696714652E+00
    13    14     6    6.944913226090E+00  2.285223045876E+00  3.559696714652E+00
    13    15     6   -6.944913226090E+00  2.285223045876E+00 -3.559696714652E+00
    13    16     6    6.944913226090E+00 -2.285223045876E+00 -3.559696714652E+00
    13    17     6    3.559696714652E+00 -6.944913226090E+00 -2.285223045876E+00
    13    18     6   -2.285223045876E+00  3.559696714652E+00 -6.944913226090E+00
    13    19     6   -3.559696714652E+00  6.944913226090E+00 -2.285223045876E+00
    13    20     6    2.285223045876E+00  3.559696714652E+00  6.944913226090E+00
    13    21     6    3.559696714652E+00  6.944913226090E+00  2.285223045876E+00
    13    22     6    2.285223045876E+00 -3.559696714652E+00 -6.944913226090E+00
    13    23     6   -3.559696714652E+00 -6.944913226090E+00  2.285223045876E+00
    13    24     6   -2.285223045876E+00 -3.559696714652E+00  6.944913226090E+00
    25    25     6    8.372494180744E+00 -1.914238504631E+00  2.330781055693E+00
    25    26     6   -8.372494180744E+00  1.914238504631E+00  2.330781055693E+00
    25    27     6    8.372494180744E+00  1.914238504631E+00 -2.330781055693E+00
    25    28     6   -8.372494180744E+00 -1.914238504631E+00 -2.330781055693E+00
    25    29     6    2.330781055693E+00  8.372494180744E+00 -1.914238504631E+00
    25    30     6   -1.914238504631E+00  2.330781055693E+00  8.372494180744E+00
    25    31     6   -2.330781055693E+00 -8.372494180744E+00 -1.914238504631E+00
    25    32     6    1.914238504631E+00  2.330781055693E+00 -8.372494180744E+00
    25    33     6    2.330781055693E+00 -8.372494180744E+00  1.914238504631E+00
    25    34     6    1.914238504631E+00 -2.330781055693E+00  8.372494180744E+00
    25    35     6   -2.330781055693E+00  8.372494180744E+00  1.914238504631E+00
    25    36     6   -1.914238504631E+00 -2.330781055693E+00 -8.372494180744E+00
    37    37     6   -6.913767459724E+00 -3.147285084615E+00  2.478927965025E+00
    37    38     6    6.913767459724E+00  3.147285084615E+00  2.478927965025E+00
    37    39     6   -6.913767459724E+00  3.147285084615E+00 -2.478927965025E+00
    37    40     6    6.913767459724E+00 -3.147285084615E+00 -2.478927965025E+00
    37    41     6    2.478927965025E+00 -6.913767459724E+00 -3.147285084615E+00
    37    42     6   -3.147285084615E+00  2.478927965025E+00 -6.913767459724E+00
    37    43     6   -2.478927965025E+00  6.913767459724E+00 -3.147285084615E+00
    37    44     6    3.147285084615E+00  2.478927965025E+00  6.913767459724E+00
    37    45     6    2.478927965025E+00  6.913767459724E+00  3.147285084615E+00
    37    46     6    3.147285084615E+00 -2.478927965025E+00 -6.913767459724E+00
    37    47     6   -2.478927965025E+00 -6.913767459724E+00  3.147285084615E+00
    37    48     6   -3.147285084615E+00 -2.478927965025E+00  6.913767459724E+00
    49    49     1    6.718492247202E+00 -4.943361586910E-01  2.327645922092E+00
    49    50     1   -6.718492247202E+00  4.943361586910E-01  2.327645922092E+00
    49    51     1    6.718492247202E+00  4.943361586910E-01 -2.327645922092E+00
    49    52     1   -6.718492247202E+00 -4.943361586910E-01 -2.327645922092E+00
    49    53     1    2.327645922092E+00  6.718492247202E+00 -4.943361586910E-01
    49    54     1   -4.943361586910E-01  2.327645922092E+00  6.718492247202E+00
    49    55     1   -2.327645922092E+00 -6.718492247202E+00 -4.943361586910E-01
    49    56     1    4.943361586910E-01  2.327645922092E+00 -6.718492247202E+00
    49    57     1    2.327645922092E+00 -6.718492247202E+00  4.943361586910E-01
    49    58     1    4.943361586910E-01 -2.327645922092E+00  6.718492247202E+00
    49    59     1   -2.327645922092E+00  6.718492247202E+00  4.943361586910E-01
    49    60     1   -4.943361586910E-01 -2.327645922092E+00 -6.718492247202E+00
    61    61     1   -6.255395687343E+00 -2.185486222766E+00  4.382537346098E+00
    61    62     1    6.255395687343E+00  2.185486222766E+00  4.382537346098E+00
    61    63     1   -6.255395687343E+00  2.185486222766E+00 -4.382537346098E+00
    61    64     1    6.255395687343E+00 -2.185486222766E+00 -4.382537346098E+00
    61    65     1    4.382537346098E+00 -6.255395687343E+00 -2.185486222766E+00
    61    66     1   -2.185486222766E+00  4.382537346098E+00 -6.255395687343E+00
    61    67     1   -4.382537346098E+00  6.255395687343E+00 -2.185486222766E+00
    61    68     1    2.185486222766E+00  4.382537346098E+00  6.255395687343E+00
    61    69     1    4.382537346098E+00  6.255395687343E+00  2.185486222766E+00
    61    70     1    2.185486222766E+00 -4.382537346098E+00 -6.255395687343E+00
    61    71     1   -4.382537346098E+00 -6.255395687343E+00  2.185486222766E+00
    61    72     1   -2.185486222766E+00 -4.382537346098E+00  6.255395687343E+00
    73    73     1   -6.175794680045E+00 -3.884946464520E+00  2.203247070334E+00
    73    74     1    6.175794680045E+00  3.884946464520E+00  2.203247070334E+00
    73    75     1   -6.175794680045E+00  3.884946464520E+00 -2.203247070334E+00
    73    76     1    6.175794680045E+00 -3.884946464520E+00 -2.203247070334E+00
    73    77     1    2.203247070334E+00 -6.175794680045E+00 -3.884946464520E+00
    73    78     1   -3.884946464520E+00  2.203247070334E+00 -6.175794680045E+00
    73    79     1   -2.203247070334E+00  6.175794680045E+00 -3.884946464520E+00
    73    80     1    3.884946464520E+00  2.203247070334E+00  6.175794680045E+00
    73    81     1    2.203247070334E+00  6.175794680045E+00  3.884946464520E+00
    73    82     1    3.884946464520E+00 -2.203247070334E+00 -6.175794680045E+00
    73    83     1   -2.203247070334E+00 -6.175794680045E+00  3.884946464520E+00
    73    84     1   -3.884946464520E+00 -2.203247070334E+00  6.175794680045E+00
    85    85     7    4.709122727360E-01  7.011208034550E+00 -5.064154915343E+00
    85    86     7   -4.709122727360E-01 -7.011208034550E+00 -5.064154915343E+00
    85    87     7    4.709122727360E-01 -7.011208034550E+00  5.064154915343E+00
    85    88     7   -4.709122727360E-01  7.011208034550E+00  5.064154915343E+00
    85    89     7   -5.064154915343E+00  4.709122727360E-01  7.011208034550E+00
    85    90     7    7.011208034550E+00 -5.064154915343E+00  4.709122727360E-01
    85    91     7    5.064154915343E+00 -4.709122727360E-01  7.011208034550E+00
    85    92     7   -7.011208034550E+00 -5.064154915343E+00 -4.709122727360E-01
    85    93     7   -5.064154915343E+00 -4.709122727360E-01 -7.011208034550E+00
    85    94     7   -7.011208034550E+00  5.064154915343E+00  4.709122727360E-01
    85    95     7    5.064154915343E+00  4.709122727360E-01 -7.011208034550E+00
    85    96     7    7.011208034550E+00  5.064154915343E+00 -4.709122727360E-01
    97    97     7   -8.006405820744E+00 -2.911603976029E+00  1.720483710554E+00
    97    98     7    8.006405820744E+00  2.911603976029E+00  1.720483710554E+00
    97    99     7   -8.006405820744E+00  2.911603976029E+00 -1.720483710554E+00
    97   100     7    8.006405820744E+00 -2.911603976029E+00 -1.720483710554E+00
    97   101     7    1.720483710554E+00 -8.006405820744E+00 -2.911603976029E+00
    97   102     7   -2.911603976029E+00  1.720483710554E+00 -8.006405820744E+00
    97   103     7   -1.720483710554E+00  8.006405820744E+00 -2.911603976029E+00
    97   104     7    2.911603976029E+00  1.720483710554E+00  8.006405820744E+00
    97   105     7    1.720483710554E+00  8.006405820744E+00  2.911603976029E+00
    97   106     7    2.911603976029E+00 -1.720483710554E+00 -8.006405820744E+00
    97   107     7   -1.720483710554E+00 -8.006405820744E+00  2.911603976029E+00
    97   108     7   -2.911603976029E+00 -1.720483710554E+00  8.006405820744E+00
   109   109     8    6.620456632942E+00 -1.805703322153E+00  7.877565523930E-01
   109   110     8   -6.620456632942E+00  1.805703322153E+00  7.877565523930E-01
   109   111     8    6.620456632942E+00  1.805703322153E+00 -7.877565523930E-01
   109   112     8   -6.620456632942E+00 -1.805703322153E+00 -7.877565523930E-01
   109   113     8    7.877565523930E-01  6.620456632942E+00 -1.805703322153E+00
   109   114     8   -1.805703322153E+00  7.877565523930E-01  6.620456632942E+00
   109   115     8   -7.877565523930E-01 -6.620456632942E+00 -1.805703322153E+00
   109   116     8    1.805703322153E+00  7.877565523930E-01 -6.620456632942E+00
   109   117     8    7.877565523930E-01 -6.620456632942E+00  1.805703322153E+00
   109   118     8    1.805703322153E+00 -7.877565523930E-01  6.620456632942E+00
   109   119     8   -7.877565523930E-01  6.620456632942E+00  1.805703322153E+00
   109   120     8   -1.805703322153E+00 -7.877565523930E-01 -6.620456632942E+00
   121   121   230    0.000000000000E+00 -1.229149862254E+01  8.521365101079E+00
   121   122   230    0.000000000000E+00 -4.751231579622E+00  8.521365101079E+00
   121   123   230    8.521365101079E+00  0.000000000000E+00 -1.229149862254E+01
   121   124   230   -1.229149862254E+01  8.521365101079E+00  0.000000000000E+00
   121   125   230   -4.751231579622E+00  8.521365101079E+00  0.000000000000E+00
   121   126   230    8.521365101079E+00  0.000000000000E+00 -4.751231579622E+00

 SPACE  GROUP  N.                     :  197
 NUMBER OF SYMMETRY OPERATORS         :   12
 *******************************************************************************
 LATTICE PARAMETERS (ANGSTROMS AND DEGREES) - BOHR = 0.5291772083 ANGSTROM
 PRIMITIVE CELL - CENTRING CODE 6/0 VOLUME=  2475.070141 - DENSITY  1.022 g/cm^3
         A              B              C           ALPHA      BETA       GAMMA 
    14.75943730    14.75943730    14.75943730   109.471221 109.471221 109.471221
 *******************************************************************************
 ATOMS IN THE ASYMMETRIC UNIT   11 - ATOMS IN THE UNIT CELL:  126
     ATOM                 X/A                 Y/B                 Z/C    
 *******************************************************************************
      1 T   6 C     2.520732625249E-02 -4.759137343458E-01  3.398627100978E-01
      2 F   6 C     1.842235555564E-01 -3.146553838453E-01 -3.398627100978E-01
      3 F   6 C    -2.520732625249E-02  3.146553838453E-01  4.988789394017E-01
      4 F   6 C    -1.842235555564E-01  4.759137343458E-01 -4.988789394017E-01
      5 F   6 C     3.398627100978E-01  2.520732625249E-02 -4.759137343458E-01
      6 F   6 C    -4.759137343458E-01  3.398627100978E-01  2.520732625249E-02
      7 F   6 C    -4.988789394017E-01 -1.842235555564E-01  4.759137343458E-01
      8 F   6 C    -3.146553838453E-01 -3.398627100978E-01  1.842235555564E-01
      9 F   6 C    -3.398627100978E-01  1.842235555564E-01 -3.146553838453E-01
     10 F   6 C     3.146553838453E-01  4.988789394017E-01 -2.520732625249E-02
     11 F   6 C     4.988789394017E-01 -2.520732625249E-02  3.146553838453E-01
     12 F   6 C     4.759137343458E-01 -4.988789394017E-01 -1.842235555564E-01
     13 T   6 C     7.478107402149E-02 -1.986311155128E-01  4.584121110598E-01
     14 F   6 C     3.429567734275E-01 -3.836310370383E-01 -4.584121110598E-01
     15 F   6 C    -7.478107402149E-02  3.836310370383E-01 -2.734121895342E-01
     16 F   6 C    -3.429567734275E-01  1.986311155128E-01  2.734121895342E-01
     17 F   6 C     4.584121110598E-01  7.478107402149E-02 -1.986311155128E-01
     18 F   6 C    -1.986311155128E-01  4.584121110598E-01  7.478107402149E-02
     19 F   6 C     2.734121895342E-01 -3.429567734275E-01  1.986311155128E-01
     20 F   6 C    -3.836310370383E-01 -4.584121110598E-01  3.429567734275E-01
     21 F   6 C    -4.584121110598E-01  3.429567734275E-01 -3.836310370383E-01
     22 F   6 C     3.836310370383E-01 -2.734121895342E-01 -7.478107402149E-02
     23 F   6 C    -2.734121895342E-01 -7.478107402149E-02  3.836310370383E-01
     24 F   6 C     1.986311155128E-01  2.734121895342E-01 -3.429567734275E-01
     25 T   6 C     2.444106936629E-02 -3.719741432578E-01  3.789448990570E-01
     26 F   6 C     2.490809576852E-01 -3.545038296907E-01 -3.789448990570E-01
     27 F   6 C    -2.444106936629E-02  3.545038296907E-01 -3.964152126241E-01
     28 F   6 C    -2.490809576852E-01  3.719741432578E-01  3.964152126241E-01
     29 F   6 C     3.789448990570E-01  2.444106936629E-02 -3.719741432578E-01
     30 F   6 C    -3.719741432578E-01  3.789448990570E-01  2.444106936629E-02
     31 F   6 C     3.964152126241E-01 -2.490809576852E-01  3.719741432578E-01
     32 F   6 C    -3.545038296907E-01 -3.789448990570E-01  2.490809576852E-01
     33 F   6 C    -3.789448990570E-01  2.490809576852E-01 -3.545038296907E-01
     34 F   6 C     3.545038296907E-01 -3.964152126241E-01 -2.444106936629E-02
     35 F   6 C    -3.964152126241E-01 -2.444106936629E-02  3.545038296907E-01
     36 F   6 C     3.719741432578E-01  3.964152126241E-01 -2.490809576852E-01
     37 T   6 C    -3.921655225788E-02 -2.602188406490E-01  4.096572306787E-01
     38 F   6 C     3.301239286724E-01 -4.488737829366E-01 -4.096572306787E-01
     39 F   6 C     3.921655225788E-02  4.488737829366E-01 -2.210022883911E-01
     40 F   6 C    -3.301239286724E-01  2.602188406490E-01  2.210022883911E-01
     41 F   6 C     4.096572306787E-01 -3.921655225788E-02 -2.602188406490E-01
     42 F   6 C    -2.602188406490E-01  4.096572306787E-01 -3.921655225788E-02
     43 F   6 C     2.210022883911E-01 -3.301239286724E-01  2.602188406490E-01
     44 F   6 C    -4.488737829366E-01 -4.096572306787E-01  3.301239286724E-01
     45 F   6 C    -4.096572306787E-01  3.301239286724E-01 -4.488737829366E-01
     46 F   6 C     4.488737829366E-01 -2.210022883911E-01  3.921655225788E-02
     47 F   6 C    -2.210022883911E-01  3.921655225788E-02  4.488737829366E-01
     48 F   6 C     2.602188406490E-01  2.210022883911E-01 -3.301239286724E-01
     49 T   1 H     1.075713657175E-01 -4.692083919660E-01  3.652088611790E-01
     50 F   1 H     1.655827468550E-01 -2.576374954615E-01 -3.652088611790E-01
     51 F   1 H    -1.075713657175E-01  2.576374954615E-01  4.232202423165E-01
     52 F   1 H    -1.655827468550E-01  4.692083919660E-01 -4.232202423165E-01
     53 F   1 H     3.652088611790E-01  1.075713657175E-01 -4.692083919660E-01
     54 F   1 H    -4.692083919660E-01  3.652088611790E-01  1.075713657175E-01
     55 F   1 H    -4.232202423165E-01 -1.655827468550E-01  4.692083919660E-01
     56 F   1 H    -2.576374954615E-01 -3.652088611790E-01  1.655827468550E-01
     57 F   1 H    -3.652088611790E-01  1.655827468550E-01 -2.576374954615E-01
     58 F   1 H     2.576374954615E-01  4.232202423165E-01 -1.075713657175E-01
     59 F   1 H     4.232202423165E-01 -1.075713657175E-01  2.576374954615E-01
     60 F   1 H     4.692083919660E-01 -4.232202423165E-01 -1.655827468550E-01
     61 T   1 H     1.289142700301E-01 -1.098919198409E-01 -4.952775646850E-01
     62 F   1 H     3.853856448441E-01 -3.758081652849E-01  4.952775646850E-01
     63 F   1 H    -1.289142700301E-01  3.758081652849E-01 -2.388061898710E-01
     64 F   1 H    -3.853856448441E-01  1.098919198409E-01  2.388061898710E-01
     65 F   1 H    -4.952775646850E-01  1.289142700301E-01 -1.098919198409E-01
     66 F   1 H    -1.098919198409E-01 -4.952775646850E-01  1.289142700301E-01
     67 F   1 H     2.388061898710E-01 -3.853856448441E-01  1.098919198409E-01
     68 F   1 H    -3.758081652849E-01  4.952775646850E-01  3.853856448441E-01
     69 F   1 H     4.952775646850E-01  3.853856448441E-01 -3.758081652849E-01
     70 F   1 H     3.758081652849E-01 -2.388061898710E-01 -1.289142700301E-01
     71 F   1 H    -2.388061898710E-01 -1.289142700301E-01  3.758081652849E-01
     72 F   1 H     1.098919198409E-01  2.388061898710E-01 -3.853856448441E-01
     73 T   1 H    -9.867546890890E-02 -2.330933813179E-01  4.096755023858E-01
     74 F   1 H     3.572311162963E-01  4.916490287053E-01 -4.096755023858E-01
     75 F   1 H     9.867546890890E-02 -4.916490287053E-01 -1.344179124090E-01
     76 F   1 H    -3.572311162963E-01  2.330933813179E-01  1.344179124090E-01
     77 F   1 H     4.096755023858E-01 -9.867546890890E-02 -2.330933813179E-01
     78 F   1 H    -2.330933813179E-01  4.096755023858E-01 -9.867546890890E-02
     79 F   1 H     1.344179124090E-01 -3.572311162963E-01  2.330933813179E-01
     80 F   1 H     4.916490287053E-01 -4.096755023858E-01  3.572311162963E-01
     81 F   1 H    -4.096755023858E-01  3.572311162963E-01  4.916490287053E-01
     82 F   1 H    -4.916490287053E-01 -1.344179124090E-01  9.867546890890E-02
     83 F   1 H    -1.344179124090E-01  9.867546890890E-02 -4.916490287053E-01
     84 F   1 H     2.330933813179E-01  1.344179124090E-01 -3.572311162963E-01
     85 T   7 N     1.142453759527E-01 -2.695133108441E-01  4.390212259734E-01
     86 F   7 N     2.914654631825E-01 -3.247758500206E-01 -4.390212259734E-01
     87 F   7 N    -1.142453759527E-01  3.247758500206E-01 -3.837586867969E-01
     88 F   7 N    -2.914654631825E-01  2.695133108441E-01  3.837586867969E-01
     89 F   7 N     4.390212259734E-01  1.142453759527E-01 -2.695133108441E-01
     90 F   7 N    -2.695133108441E-01  4.390212259734E-01  1.142453759527E-01
     91 F   7 N     3.837586867969E-01 -2.914654631825E-01  2.695133108441E-01
     92 F   7 N    -3.247758500206E-01 -4.390212259734E-01  2.914654631825E-01
     93 F   7 N    -4.390212259734E-01  2.914654631825E-01 -3.247758500206E-01
     94 F   7 N     3.247758500206E-01 -3.837586867969E-01 -1.142453759527E-01
     95 F   7 N    -3.837586867969E-01 -1.142453759527E-01  3.247758500206E-01
     96 F   7 N     2.695133108441E-01  3.837586867969E-01 -2.914654631825E-01
     97 T   7 N    -6.989022599936E-02 -3.688330470310E-01  3.593743685862E-01
     98 F   7 N     2.717925843827E-01 -4.292645945856E-01 -3.593743685862E-01
     99 F   7 N     6.989022599936E-02  4.292645945856E-01 -2.989428210316E-01
    100 F   7 N    -2.717925843827E-01  3.688330470310E-01  2.989428210316E-01
    101 F   7 N     3.593743685862E-01 -6.989022599936E-02 -3.688330470310E-01
    102 F   7 N    -3.688330470310E-01  3.593743685862E-01 -6.989022599936E-02
    103 F   7 N     2.989428210316E-01 -2.717925843827E-01  3.688330470310E-01
    104 F   7 N    -4.292645945856E-01 -3.593743685862E-01  2.717925843827E-01
    105 F   7 N    -3.593743685862E-01  2.717925843827E-01 -4.292645945856E-01
    106 F   7 N     4.292645945856E-01 -2.989428210316E-01  6.989022599936E-02
    107 F   7 N    -2.989428210316E-01  6.989022599936E-02  4.292645945856E-01
    108 F   7 N     3.688330470310E-01  2.989428210316E-01 -2.717925843827E-01
    109 T   8 O    -5.972909021531E-02  4.346846483785E-01  2.825106807229E-01
    110 F   8 O     1.521739676556E-01 -3.422397709382E-01 -2.825106807229E-01
    111 F   8 O     5.972909021531E-02  3.422397709382E-01  4.944137385938E-01
    112 F   8 O    -1.521739676556E-01 -4.346846483785E-01 -4.944137385938E-01
    113 F   8 O     2.825106807229E-01 -5.972909021531E-02  4.346846483785E-01
    114 F   8 O     4.346846483785E-01  2.825106807229E-01 -5.972909021531E-02
    115 F   8 O    -4.944137385938E-01 -1.521739676556E-01 -4.346846483785E-01
    116 F   8 O    -3.422397709382E-01 -2.825106807229E-01  1.521739676556E-01
    117 F   8 O    -2.825106807229E-01  1.521739676556E-01 -3.422397709382E-01
    118 F   8 O     3.422397709382E-01  4.944137385938E-01  5.972909021531E-02
    119 F   8 O     4.944137385938E-01  5.972909021531E-02  3.422397709382E-01
    120 F   8 O    -4.346846483785E-01 -4.944137385938E-01 -1.521739676556E-01
    121 T 230 ZN   -2.212165232176E-01  4.999999999999E-01  2.787834767824E-01
    122 F 230 ZN    2.212165232176E-01  4.999999999999E-01 -2.787834767824E-01
    123 F 230 ZN    2.787834767824E-01 -2.212165232176E-01  4.999999999999E-01
    124 F 230 ZN    4.999999999999E-01  2.787834767824E-01 -2.212165232176E-01
    125 F 230 ZN    4.999999999999E-01 -2.787834767824E-01  2.212165232176E-01
    126 F 230 ZN   -2.787834767824E-01  2.212165232176E-01  4.999999999999E-01

 TRANSFORMATION MATRIX PRIMITIVE-CRYSTALLOGRAPHIC CELL
  0.0000  1.0000  1.0000  1.0000  0.0000  1.0000  1.0000  1.0000  0.0000

 *******************************************************************************
 CRYSTALLOGRAPHIC CELL (VOLUME=       4950.14028267)
         A              B              C           ALPHA      BETA       GAMMA 
    17.04273020    17.04273020    17.04273020    90.000000  90.000000  90.000000

 COORDINATES IN THE CRYSTALLOGRAPHIC CELL
     ATOM                 X/A                 Y/B                 Z/C    
 *******************************************************************************
      1 T   6 C     4.193708247497E-01 -7.950811465197E-02  1.047154409045E-01
      2 F   6 C    -4.193708247497E-01  7.950811465197E-02  1.047154409045E-01
      3 F   6 C     4.193708247497E-01  7.950811465197E-02 -1.047154409045E-01
      4 F   6 C    -4.193708247497E-01 -7.950811465197E-02 -1.047154409045E-01
      5 F   6 C     1.047154409045E-01  4.193708247497E-01 -7.950811465197E-02
      6 F   6 C    -7.950811465197E-02  1.047154409045E-01  4.193708247497E-01
      7 F   6 C    -1.047154409045E-01 -4.193708247497E-01 -7.950811465197E-02
      8 F   6 C     7.950811465197E-02  1.047154409045E-01 -4.193708247497E-01
      9 F   6 C     1.047154409045E-01 -4.193708247497E-01  7.950811465197E-02
     10 F   6 C     7.950811465197E-02 -1.047154409045E-01  4.193708247497E-01
     11 F   6 C    -1.047154409045E-01  4.193708247497E-01  7.950811465197E-02
     12 F   6 C    -7.950811465197E-02 -1.047154409045E-01 -4.193708247497E-01
     13 T   6 C    -4.075000392372E-01 -1.340878497030E-01  2.088689237245E-01
     14 F   6 C     4.075000392372E-01  1.340878497030E-01  2.088689237245E-01
     15 F   6 C    -4.075000392372E-01  1.340878497030E-01 -2.088689237245E-01
     16 F   6 C     4.075000392372E-01 -1.340878497030E-01 -2.088689237245E-01
     17 F   6 C     2.088689237245E-01 -4.075000392372E-01 -1.340878497030E-01
     18 F   6 C    -1.340878497030E-01  2.088689237245E-01 -4.075000392372E-01
     19 F   6 C    -2.088689237245E-01  4.075000392372E-01 -1.340878497030E-01
     20 F   6 C     1.340878497030E-01  2.088689237245E-01  4.075000392372E-01
     21 F   6 C     2.088689237245E-01  4.075000392372E-01  1.340878497030E-01
     22 F   6 C     1.340878497030E-01 -2.088689237245E-01 -4.075000392372E-01
     23 F   6 C    -2.088689237245E-01 -4.075000392372E-01  1.340878497030E-01
     24 F   6 C    -1.340878497030E-01 -2.088689237245E-01  4.075000392372E-01
     25 T   6 C     4.912648432164E-01 -1.123199441594E-01  1.367610135257E-01
     26 F   6 C    -4.912648432164E-01  1.123199441594E-01  1.367610135257E-01
     27 F   6 C     4.912648432164E-01  1.123199441594E-01 -1.367610135257E-01
     28 F   6 C    -4.912648432164E-01 -1.123199441594E-01 -1.367610135257E-01
     29 F   6 C     1.367610135257E-01  4.912648432164E-01 -1.123199441594E-01
     30 F   6 C    -1.123199441594E-01  1.367610135257E-01  4.912648432164E-01
     31 F   6 C    -1.367610135257E-01 -4.912648432164E-01 -1.123199441594E-01
     32 F   6 C     1.123199441594E-01  1.367610135257E-01 -4.912648432164E-01
     33 F   6 C     1.367610135257E-01 -4.912648432164E-01  1.123199441594E-01
     34 F   6 C     1.123199441594E-01 -1.367610135257E-01  4.912648432164E-01
     35 F   6 C    -1.367610135257E-01  4.912648432164E-01  1.123199441594E-01
     36 F   6 C    -1.123199441594E-01 -1.367610135257E-01 -4.912648432164E-01
     37 T   6 C    -4.056725288562E-01 -1.846702404651E-01  1.454536882072E-01
     38 F   6 C     4.056725288562E-01  1.846702404651E-01  1.454536882072E-01
     39 F   6 C    -4.056725288562E-01  1.846702404651E-01 -1.454536882072E-01
     40 F   6 C     4.056725288562E-01 -1.846702404651E-01 -1.454536882072E-01
     41 F   6 C     1.454536882072E-01 -4.056725288562E-01 -1.846702404651E-01
     42 F   6 C    -1.846702404651E-01  1.454536882072E-01 -4.056725288562E-01
     43 F   6 C    -1.454536882072E-01  4.056725288562E-01 -1.846702404651E-01
     44 F   6 C     1.846702404651E-01  1.454536882072E-01  4.056725288562E-01
     45 F   6 C     1.454536882072E-01  4.056725288562E-01  1.846702404651E-01
     46 F   6 C     1.846702404651E-01 -1.454536882072E-01 -4.056725288562E-01
     47 F   6 C    -1.454536882072E-01 -4.056725288562E-01  1.846702404651E-01
     48 F   6 C    -1.846702404651E-01 -1.454536882072E-01  4.056725288562E-01
     49 T   1 H     3.942145517477E-01 -2.900569056878E-02  1.365770562863E-01
     50 F   1 H    -3.942145517477E-01  2.900569056878E-02  1.365770562863E-01
     51 F   1 H     3.942145517477E-01  2.900569056878E-02 -1.365770562863E-01
     52 F   1 H    -3.942145517477E-01 -2.900569056878E-02 -1.365770562863E-01
     53 F   1 H     1.365770562863E-01  3.942145517477E-01 -2.900569056878E-02
     54 F   1 H    -2.900569056878E-02  1.365770562863E-01  3.942145517477E-01
     55 F   1 H    -1.365770562863E-01 -3.942145517477E-01 -2.900569056878E-02
     56 F   1 H     2.900569056878E-02  1.365770562863E-01 -3.942145517477E-01
     57 F   1 H     1.365770562863E-01 -3.942145517477E-01  2.900569056878E-02
     58 F   1 H     2.900569056878E-02 -1.365770562863E-01  3.942145517477E-01
     59 F   1 H    -1.365770562863E-01  3.942145517477E-01  2.900569056878E-02
     60 F   1 H    -2.900569056878E-02 -1.365770562863E-01 -3.942145517477E-01
     61 T   1 H    -3.670418772780E-01 -1.282356874070E-01  2.571499574371E-01
     62 F   1 H     3.670418772780E-01  1.282356874070E-01  2.571499574371E-01
     63 F   1 H    -3.670418772780E-01  1.282356874070E-01 -2.571499574371E-01
     64 F   1 H     3.670418772780E-01 -1.282356874070E-01 -2.571499574371E-01
     65 F   1 H     2.571499574371E-01 -3.670418772780E-01 -1.282356874070E-01
     66 F   1 H    -1.282356874070E-01  2.571499574371E-01 -3.670418772780E-01
     67 F   1 H    -2.571499574371E-01  3.670418772780E-01 -1.282356874070E-01
     68 F   1 H     1.282356874070E-01  2.571499574371E-01  3.670418772780E-01
     69 F   1 H     2.571499574371E-01  3.670418772780E-01  1.282356874070E-01
     70 F   1 H     1.282356874070E-01 -2.571499574371E-01 -3.670418772780E-01
     71 F   1 H    -2.571499574371E-01 -3.670418772780E-01  1.282356874070E-01
     72 F   1 H    -1.282356874070E-01 -2.571499574371E-01  3.670418772780E-01
     73 T   1 H    -3.623712050116E-01 -2.279532926026E-01  1.292778236937E-01
     74 F   1 H     3.623712050116E-01  2.279532926026E-01  1.292778236937E-01
     75 F   1 H    -3.623712050116E-01  2.279532926026E-01 -1.292778236937E-01
     76 F   1 H     3.623712050116E-01 -2.279532926026E-01 -1.292778236937E-01
     77 F   1 H     1.292778236937E-01 -3.623712050116E-01 -2.279532926026E-01
     78 F   1 H    -2.279532926026E-01  1.292778236937E-01 -3.623712050116E-01
     79 F   1 H    -1.292778236937E-01  3.623712050116E-01 -2.279532926026E-01
     80 F   1 H     2.279532926026E-01  1.292778236937E-01  3.623712050116E-01
     81 F   1 H     1.292778236937E-01  3.623712050116E-01  2.279532926026E-01
     82 F   1 H     2.279532926026E-01 -1.292778236937E-01 -3.623712050116E-01
     83 F   1 H    -1.292778236937E-01 -3.623712050116E-01  2.279532926026E-01
     84 F   1 H    -2.279532926026E-01 -1.292778236937E-01  3.623712050116E-01
     85 T   7 N     2.763126958827E-02  4.113899563851E-01 -2.971445804324E-01
     86 F   7 N    -2.763126958827E-02 -4.113899563851E-01 -2.971445804324E-01
     87 F   7 N     2.763126958827E-02 -4.113899563851E-01  2.971445804324E-01
     88 F   7 N    -2.763126958827E-02  4.113899563851E-01  2.971445804324E-01
     89 F   7 N    -2.971445804324E-01  2.763126958827E-02  4.113899563851E-01
     90 F   7 N     4.113899563851E-01 -2.971445804324E-01  2.763126958827E-02
     91 F   7 N     2.971445804324E-01 -2.763126958827E-02  4.113899563851E-01
     92 F   7 N    -4.113899563851E-01 -2.971445804324E-01 -2.763126958827E-02
     93 F   7 N    -2.971445804324E-01 -2.763126958827E-02 -4.113899563851E-01
     94 F   7 N    -4.113899563851E-01  2.971445804324E-01  2.763126958827E-02
     95 F   7 N     2.971445804324E-01  2.763126958827E-02 -4.113899563851E-01
     96 F   7 N     4.113899563851E-01  2.971445804324E-01 -2.763126958827E-02
     97 T   7 N    -4.697842262227E-01 -1.708414051911E-01  1.009511791917E-01
     98 F   7 N     4.697842262227E-01  1.708414051911E-01  1.009511791917E-01
     99 F   7 N    -4.697842262227E-01  1.708414051911E-01 -1.009511791917E-01
    100 F   7 N     4.697842262227E-01 -1.708414051911E-01 -1.009511791917E-01
    101 F   7 N     1.009511791917E-01 -4.697842262227E-01 -1.708414051911E-01
    102 F   7 N    -1.708414051911E-01  1.009511791917E-01 -4.697842262227E-01
    103 F   7 N    -1.009511791917E-01  4.697842262227E-01 -1.708414051911E-01
    104 F   7 N     1.708414051911E-01  1.009511791917E-01  4.697842262227E-01
    105 F   7 N     1.009511791917E-01  4.697842262227E-01  1.708414051911E-01
    106 F   7 N     1.708414051911E-01 -1.009511791917E-01 -4.697842262227E-01
    107 F   7 N    -1.009511791917E-01 -4.697842262227E-01  1.708414051911E-01
    108 F   7 N    -1.708414051911E-01 -1.009511791917E-01  4.697842262227E-01
    109 T   8 O     3.884622096583E-01 -1.059515289354E-01  4.622243872013E-02
    110 F   8 O    -3.884622096583E-01  1.059515289354E-01  4.622243872013E-02
    111 F   8 O     3.884622096583E-01  1.059515289354E-01 -4.622243872013E-02
    112 F   8 O    -3.884622096583E-01 -1.059515289354E-01 -4.622243872013E-02
    113 F   8 O     4.622243872013E-02  3.884622096583E-01 -1.059515289354E-01
    114 F   8 O    -1.059515289354E-01  4.622243872013E-02  3.884622096583E-01
    115 F   8 O    -4.622243872013E-02 -3.884622096583E-01 -1.059515289354E-01
    116 F   8 O     1.059515289354E-01  4.622243872013E-02 -3.884622096583E-01
    117 F   8 O     4.622243872013E-02 -3.884622096583E-01  1.059515289354E-01
    118 F   8 O     1.059515289354E-01 -4.622243872013E-02  3.884622096583E-01
    119 F   8 O    -4.622243872013E-02  3.884622096583E-01  1.059515289354E-01
    120 F   8 O    -1.059515289354E-01 -4.622243872013E-02 -3.884622096583E-01
    121 T 230 ZN    0.000000000000E+00  2.787834767824E-01  4.999999999999E-01
    122 F 230 ZN    0.000000000000E+00 -2.787834767824E-01  4.999999999999E-01
    123 F 230 ZN    4.999999999999E-01  0.000000000000E+00  2.787834767824E-01
    124 F 230 ZN    2.787834767824E-01  4.999999999999E-01  0.000000000000E+00
    125 F 230 ZN   -2.787834767824E-01  4.999999999999E-01  0.000000000000E+00
    126 F 230 ZN    4.999999999999E-01  0.000000000000E+00 -2.787834767824E-01

 T = ATOM BELONGING TO THE ASYMMETRIC UNIT
 *******************************************************************************
 * GEOMETRY EDITING - INPUT COORDINATES ARE GIVEN IN ANGSTROM         
 *******************************************************************************

 GEOMETRY NOW FULLY CONSISTENT WITH THE GROUP
 INFORMATION **** NEW DEFAULT **** FINALRUN 4 FOR GEOMETRY OPTIMIZATIONS
 INFORMATION **** NEW DEFAULT **** OPTGEOM OPTIMIZES BOTH ATOMIC COORDINATES AND CELL PARAMETERS
 INFORMATION **** NEW DEFAULT **** TOL. ON ATOMIC DISP TO REDEFINE REF. GEOMETRY: 0.8 Angs
 INFORMATION **** NEW DEFAULT **** N POINTS TO REDEFINE REF. GEOMETRY: N OF OPT DEGS OF FREEDOM
 INFORMATION **** NEW DEFAULT **** TOL. ON ENERGY TO REDEFINE REF. GEOMETRY: 10**-3*(5*N. ATOMS)

 IMPORTANT INFORMATION:
 THE COORDINATE SYSTEM ADOPTED IN THE OPTIMIZATION IS NOT IN
 GENERAL HOMOGENEOUS UNITS. FOR THIS REASON THE GRADIENT AND 
 HESSIAN MATRIX IN TERMS OF THIS SYSTEM ARE GIVEN WITHOUT
 UNITS. FOR MORE DETAILS SEE THE MANUAL.

 INITIAL TRUST RADIUS         0.50000 MAXIMUM TRUST RADIUS               4.00000
 MAXIMUM GRADIENT COMPONENT   0.00045 MAXIMUM DISPLACEMENT COMPONENT     0.00180
 R.M.S. OF GRADIENT COMPONENT 0.00030 R.M.S. OF DISPLACEMENT COMPONENTS  0.00120
 THRESHOLD ON ENERGY CHANGE 0.100E-06 EXTRAPOLATING POLYNOMIAL ORDER           2
 MAXIMUM ALLOWED NUMBER OF STEPS   -1 SORTING OF ENERGY POINTS:               NO
 ANALYTICAL  GRADIENT                 HESSIAN UPDATING                      BFGS
 STEP SIZE NUMERICAL GRADIENT 0.00100
 INITIAL HESSIAN MATRIX: SCHLEGEL MODEL 2
 *******************************************************************************


 ELAELAELAELAELAELAELAELAELAELAELAELAELAELAELAELAELAELAELAELAELAELAELAELAELAELA

                       ELASTIC CALCULATION

 INFORMATION **** TOLDEX ****  CONVERGENCE CRITERION FOR RMS DISPLACEMENT MODIFIED  6.200000E-04
 INFORMATION **** TOLDEG **** MODIFY CONVERGENCE CRITERION FOR RMS GRADIENT  3.000000E-04
 INFORMATION **** TOLDEE **** CONVERGENCE CRITERION FOR ENERGY MODIFIED: 10**-           8

 GCALCO - MAX INDICES DIRECT LATTICE VECTOR    14    14    14
 NO.OF VECTORS CREATED 6999 STARS  122 RMAX   303.83167 BOHR

 GEOMETRY FOR WAVE FUNCTION - DIMENSIONALITY OF THE SYSTEM    3
 (NON PERIODIC DIRECTION: LATTICE PARAMETER FORMALLY SET TO 500)
 *******************************************************************************
 LATTICE PARAMETERS (ANGSTROMS AND DEGREES) - BOHR = 0.5291772083 ANGSTROM
 PRIMITIVE CELL - CENTRING CODE 6/0 VOLUME=  2475.070141 - DENSITY  1.022 g/cm^3
         A              B              C           ALPHA      BETA       GAMMA 
    14.75943730    14.75943730    14.75943730   109.471221 109.471221 109.471221
 *******************************************************************************
 ATOMS IN THE ASYMMETRIC UNIT   11 - ATOMS IN THE UNIT CELL:  126
     ATOM                 X/A                 Y/B                 Z/C    
 *******************************************************************************
      1 T   6 C     2.520732625249E-02 -4.759137343458E-01  3.398627100978E-01
      2 F   6 C     1.842235555564E-01 -3.146553838453E-01 -3.398627100978E-01
      3 F   6 C    -2.520732625249E-02  3.146553838453E-01  4.988789394017E-01
      4 F   6 C    -1.842235555564E-01  4.759137343458E-01 -4.988789394017E-01
      5 F   6 C     3.398627100978E-01  2.520732625249E-02 -4.759137343458E-01
      6 F   6 C    -4.759137343458E-01  3.398627100978E-01  2.520732625249E-02
      7 F   6 C    -4.988789394017E-01 -1.842235555564E-01  4.759137343458E-01
      8 F   6 C    -3.146553838453E-01 -3.398627100978E-01  1.842235555564E-01
      9 F   6 C    -3.398627100978E-01  1.842235555564E-01 -3.146553838453E-01
     10 F   6 C     3.146553838453E-01  4.988789394017E-01 -2.520732625249E-02
     11 F   6 C     4.988789394017E-01 -2.520732625249E-02  3.146553838453E-01
     12 F   6 C     4.759137343458E-01 -4.988789394017E-01 -1.842235555564E-01
     13 T   6 C     7.478107402149E-02 -1.986311155128E-01  4.584121110598E-01
     14 F   6 C     3.429567734275E-01 -3.836310370383E-01 -4.584121110598E-01
     15 F   6 C    -7.478107402149E-02  3.836310370383E-01 -2.734121895342E-01
     16 F   6 C    -3.429567734275E-01  1.986311155128E-01  2.734121895342E-01
     17 F   6 C     4.584121110598E-01  7.478107402149E-02 -1.986311155128E-01
     18 F   6 C    -1.986311155128E-01  4.584121110598E-01  7.478107402149E-02
     19 F   6 C     2.734121895342E-01 -3.429567734275E-01  1.986311155128E-01
     20 F   6 C    -3.836310370383E-01 -4.584121110598E-01  3.429567734275E-01
     21 F   6 C    -4.584121110598E-01  3.429567734275E-01 -3.836310370383E-01
     22 F   6 C     3.836310370383E-01 -2.734121895342E-01 -7.478107402149E-02
     23 F   6 C    -2.734121895342E-01 -7.478107402149E-02  3.836310370383E-01
     24 F   6 C     1.986311155128E-01  2.734121895342E-01 -3.429567734275E-01
     25 T   6 C     2.444106936629E-02 -3.719741432578E-01  3.789448990570E-01
     26 F   6 C     2.490809576852E-01 -3.545038296907E-01 -3.789448990570E-01
     27 F   6 C    -2.444106936629E-02  3.545038296907E-01 -3.964152126241E-01
     28 F   6 C    -2.490809576852E-01  3.719741432578E-01  3.964152126241E-01
     29 F   6 C     3.789448990570E-01  2.444106936629E-02 -3.719741432578E-01
     30 F   6 C    -3.719741432578E-01  3.789448990570E-01  2.444106936629E-02
     31 F   6 C     3.964152126241E-01 -2.490809576852E-01  3.719741432578E-01
     32 F   6 C    -3.545038296907E-01 -3.789448990570E-01  2.490809576852E-01
     33 F   6 C    -3.789448990570E-01  2.490809576852E-01 -3.545038296907E-01
     34 F   6 C     3.545038296907E-01 -3.964152126241E-01 -2.444106936629E-02
     35 F   6 C    -3.964152126241E-01 -2.444106936629E-02  3.545038296907E-01
     36 F   6 C     3.719741432578E-01  3.964152126241E-01 -2.490809576852E-01
     37 T   6 C    -3.921655225788E-02 -2.602188406490E-01  4.096572306787E-01
     38 F   6 C     3.301239286724E-01 -4.488737829366E-01 -4.096572306787E-01
     39 F   6 C     3.921655225788E-02  4.488737829366E-01 -2.210022883911E-01
     40 F   6 C    -3.301239286724E-01  2.602188406490E-01  2.210022883911E-01
     41 F   6 C     4.096572306787E-01 -3.921655225788E-02 -2.602188406490E-01
     42 F   6 C    -2.602188406490E-01  4.096572306787E-01 -3.921655225788E-02
     43 F   6 C     2.210022883911E-01 -3.301239286724E-01  2.602188406490E-01
     44 F   6 C    -4.488737829366E-01 -4.096572306787E-01  3.301239286724E-01
     45 F   6 C    -4.096572306787E-01  3.301239286724E-01 -4.488737829366E-01
     46 F   6 C     4.488737829366E-01 -2.210022883911E-01  3.921655225788E-02
     47 F   6 C    -2.210022883911E-01  3.921655225788E-02  4.488737829366E-01
     48 F   6 C     2.602188406490E-01  2.210022883911E-01 -3.301239286724E-01
     49 T   1 H     1.075713657175E-01 -4.692083919660E-01  3.652088611790E-01
     50 F   1 H     1.655827468550E-01 -2.576374954615E-01 -3.652088611790E-01
     51 F   1 H    -1.075713657175E-01  2.576374954615E-01  4.232202423165E-01
     52 F   1 H    -1.655827468550E-01  4.692083919660E-01 -4.232202423165E-01
     53 F   1 H     3.652088611790E-01  1.075713657175E-01 -4.692083919660E-01
     54 F   1 H    -4.692083919660E-01  3.652088611790E-01  1.075713657175E-01
     55 F   1 H    -4.232202423165E-01 -1.655827468550E-01  4.692083919660E-01
     56 F   1 H    -2.576374954615E-01 -3.652088611790E-01  1.655827468550E-01
     57 F   1 H    -3.652088611790E-01  1.655827468550E-01 -2.576374954615E-01
     58 F   1 H     2.576374954615E-01  4.232202423165E-01 -1.075713657175E-01
     59 F   1 H     4.232202423165E-01 -1.075713657175E-01  2.576374954615E-01
     60 F   1 H     4.692083919660E-01 -4.232202423165E-01 -1.655827468550E-01
     61 T   1 H     1.289142700301E-01 -1.098919198408E-01 -4.952775646850E-01
     62 F   1 H     3.853856448441E-01 -3.758081652849E-01  4.952775646850E-01
     63 F   1 H    -1.289142700301E-01  3.758081652849E-01 -2.388061898710E-01
     64 F   1 H    -3.853856448441E-01  1.098919198408E-01  2.388061898710E-01
     65 F   1 H    -4.952775646850E-01  1.289142700301E-01 -1.098919198408E-01
     66 F   1 H    -1.098919198409E-01 -4.952775646850E-01  1.289142700301E-01
     67 F   1 H     2.388061898710E-01 -3.853856448441E-01  1.098919198408E-01
     68 F   1 H    -3.758081652849E-01  4.952775646850E-01  3.853856448441E-01
     69 F   1 H     4.952775646850E-01  3.853856448441E-01 -3.758081652849E-01
     70 F   1 H     3.758081652849E-01 -2.388061898710E-01 -1.289142700301E-01
     71 F   1 H    -2.388061898710E-01 -1.289142700301E-01  3.758081652849E-01
     72 F   1 H     1.098919198408E-01  2.388061898710E-01 -3.853856448441E-01
     73 T   1 H    -9.867546890890E-02 -2.330933813179E-01  4.096755023858E-01
     74 F   1 H     3.572311162963E-01  4.916490287053E-01 -4.096755023858E-01
     75 F   1 H     9.867546890890E-02 -4.916490287053E-01 -1.344179124090E-01
     76 F   1 H    -3.572311162963E-01  2.330933813179E-01  1.344179124090E-01
     77 F   1 H     4.096755023858E-01 -9.867546890890E-02 -2.330933813179E-01
     78 F   1 H    -2.330933813179E-01  4.096755023858E-01 -9.867546890890E-02
     79 F   1 H     1.344179124090E-01 -3.572311162963E-01  2.330933813179E-01
     80 F   1 H     4.916490287053E-01 -4.096755023858E-01  3.572311162963E-01
     81 F   1 H    -4.096755023858E-01  3.572311162963E-01  4.916490287053E-01
     82 F   1 H    -4.916490287053E-01 -1.344179124090E-01  9.867546890890E-02
     83 F   1 H    -1.344179124090E-01  9.867546890890E-02 -4.916490287053E-01
     84 F   1 H     2.330933813179E-01  1.344179124090E-01 -3.572311162963E-01
     85 T   7 N     1.142453759527E-01 -2.695133108441E-01  4.390212259734E-01
     86 F   7 N     2.914654631825E-01 -3.247758500206E-01 -4.390212259734E-01
     87 F   7 N    -1.142453759527E-01  3.247758500206E-01 -3.837586867969E-01
     88 F   7 N    -2.914654631825E-01  2.695133108441E-01  3.837586867969E-01
     89 F   7 N     4.390212259734E-01  1.142453759527E-01 -2.695133108441E-01
     90 F   7 N    -2.695133108441E-01  4.390212259734E-01  1.142453759527E-01
     91 F   7 N     3.837586867969E-01 -2.914654631825E-01  2.695133108441E-01
     92 F   7 N    -3.247758500206E-01 -4.390212259734E-01  2.914654631825E-01
     93 F   7 N    -4.390212259734E-01  2.914654631825E-01 -3.247758500206E-01
     94 F   7 N     3.247758500206E-01 -3.837586867969E-01 -1.142453759527E-01
     95 F   7 N    -3.837586867969E-01 -1.142453759527E-01  3.247758500206E-01
     96 F   7 N     2.695133108441E-01  3.837586867969E-01 -2.914654631825E-01
     97 T   7 N    -6.989022599936E-02 -3.688330470310E-01  3.593743685862E-01
     98 F   7 N     2.717925843827E-01 -4.292645945856E-01 -3.593743685862E-01
     99 F   7 N     6.989022599936E-02  4.292645945856E-01 -2.989428210316E-01
    100 F   7 N    -2.717925843827E-01  3.688330470310E-01  2.989428210316E-01
    101 F   7 N     3.593743685862E-01 -6.989022599936E-02 -3.688330470310E-01
    102 F   7 N    -3.688330470310E-01  3.593743685862E-01 -6.989022599936E-02
    103 F   7 N     2.989428210316E-01 -2.717925843827E-01  3.688330470310E-01
    104 F   7 N    -4.292645945856E-01 -3.593743685862E-01  2.717925843827E-01
    105 F   7 N    -3.593743685862E-01  2.717925843827E-01 -4.292645945856E-01
    106 F   7 N     4.292645945856E-01 -2.989428210316E-01  6.989022599936E-02
    107 F   7 N    -2.989428210316E-01  6.989022599936E-02  4.292645945856E-01
    108 F   7 N     3.688330470310E-01  2.989428210316E-01 -2.717925843827E-01
    109 T   8 O    -5.972909021531E-02  4.346846483785E-01  2.825106807229E-01
    110 F   8 O     1.521739676556E-01 -3.422397709382E-01 -2.825106807229E-01
    111 F   8 O     5.972909021531E-02  3.422397709382E-01  4.944137385938E-01
    112 F   8 O    -1.521739676556E-01 -4.346846483785E-01 -4.944137385938E-01
    113 F   8 O     2.825106807229E-01 -5.972909021531E-02  4.346846483785E-01
    114 F   8 O     4.346846483785E-01  2.825106807229E-01 -5.972909021531E-02
    115 F   8 O    -4.944137385938E-01 -1.521739676556E-01 -4.346846483785E-01
    116 F   8 O    -3.422397709382E-01 -2.825106807229E-01  1.521739676556E-01
    117 F   8 O    -2.825106807229E-01  1.521739676556E-01 -3.422397709382E-01
    118 F   8 O     3.422397709382E-01  4.944137385938E-01  5.972909021531E-02
    119 F   8 O     4.944137385938E-01  5.972909021531E-02  3.422397709382E-01
    120 F   8 O    -4.346846483785E-01 -4.944137385938E-01 -1.521739676556E-01
    121 T 230 ZN   -2.212165232176E-01 -5.000000000000E-01  2.787834767824E-01
    122 F 230 ZN    2.212165232176E-01 -5.000000000000E-01 -2.787834767824E-01
    123 F 230 ZN    2.787834767824E-01 -2.212165232176E-01 -5.000000000000E-01
    124 F 230 ZN   -5.000000000000E-01  2.787834767824E-01 -2.212165232176E-01
    125 F 230 ZN    5.000000000000E-01 -2.787834767824E-01  2.212165232176E-01
    126 F 230 ZN   -2.787834767824E-01  2.212165232176E-01 -5.000000000000E-01

 TRANSFORMATION MATRIX PRIMITIVE-CRYSTALLOGRAPHIC CELL
  0.0000  1.0000  1.0000  1.0000  0.0000  1.0000  1.0000  1.0000  0.0000

 *******************************************************************************
 CRYSTALLOGRAPHIC CELL (VOLUME=       4950.14028267)
         A              B              C           ALPHA      BETA       GAMMA 
    17.04273020    17.04273020    17.04273020    90.000000  90.000000  90.000000

 COORDINATES IN THE CRYSTALLOGRAPHIC CELL
     ATOM                 X/A                 Y/B                 Z/C    
 *******************************************************************************
      1 T   6 C     4.193708247497E-01 -7.950811465197E-02  1.047154409045E-01
      2 F   6 C    -4.193708247497E-01  7.950811465197E-02  1.047154409045E-01
      3 F   6 C     4.193708247497E-01  7.950811465197E-02 -1.047154409045E-01
      4 F   6 C    -4.193708247497E-01 -7.950811465197E-02 -1.047154409045E-01
      5 F   6 C     1.047154409045E-01  4.193708247497E-01 -7.950811465197E-02
      6 F   6 C    -7.950811465197E-02  1.047154409045E-01  4.193708247497E-01
      7 F   6 C    -1.047154409045E-01 -4.193708247497E-01 -7.950811465197E-02
      8 F   6 C     7.950811465197E-02  1.047154409045E-01 -4.193708247497E-01
      9 F   6 C     1.047154409045E-01 -4.193708247497E-01  7.950811465197E-02
     10 F   6 C     7.950811465197E-02 -1.047154409045E-01  4.193708247497E-01
     11 F   6 C    -1.047154409045E-01  4.193708247497E-01  7.950811465197E-02
     12 F   6 C    -7.950811465197E-02 -1.047154409045E-01 -4.193708247497E-01
     13 T   6 C    -4.075000392372E-01 -1.340878497030E-01  2.088689237245E-01
     14 F   6 C     4.075000392372E-01  1.340878497030E-01  2.088689237245E-01
     15 F   6 C    -4.075000392372E-01  1.340878497030E-01 -2.088689237245E-01
     16 F   6 C     4.075000392372E-01 -1.340878497030E-01 -2.088689237245E-01
     17 F   6 C     2.088689237245E-01 -4.075000392372E-01 -1.340878497030E-01
     18 F   6 C    -1.340878497030E-01  2.088689237245E-01 -4.075000392372E-01
     19 F   6 C    -2.088689237245E-01  4.075000392372E-01 -1.340878497030E-01
     20 F   6 C     1.340878497030E-01  2.088689237245E-01  4.075000392372E-01
     21 F   6 C     2.088689237245E-01  4.075000392372E-01  1.340878497030E-01
     22 F   6 C     1.340878497030E-01 -2.088689237245E-01 -4.075000392372E-01
     23 F   6 C    -2.088689237245E-01 -4.075000392372E-01  1.340878497030E-01
     24 F   6 C    -1.340878497030E-01 -2.088689237245E-01  4.075000392372E-01
     25 T   6 C     4.912648432164E-01 -1.123199441594E-01  1.367610135257E-01
     26 F   6 C    -4.912648432164E-01  1.123199441594E-01  1.367610135257E-01
     27 F   6 C     4.912648432164E-01  1.123199441594E-01 -1.367610135257E-01
     28 F   6 C    -4.912648432164E-01 -1.123199441594E-01 -1.367610135257E-01
     29 F   6 C     1.367610135257E-01  4.912648432164E-01 -1.123199441594E-01
     30 F   6 C    -1.123199441594E-01  1.367610135257E-01  4.912648432164E-01
     31 F   6 C    -1.367610135257E-01 -4.912648432164E-01 -1.123199441594E-01
     32 F   6 C     1.123199441594E-01  1.367610135257E-01 -4.912648432164E-01
     33 F   6 C     1.367610135257E-01 -4.912648432164E-01  1.123199441594E-01
     34 F   6 C     1.123199441594E-01 -1.367610135257E-01  4.912648432164E-01
     35 F   6 C    -1.367610135257E-01  4.912648432164E-01  1.123199441594E-01
     36 F   6 C    -1.123199441594E-01 -1.367610135257E-01 -4.912648432164E-01
     37 T   6 C    -4.056725288562E-01 -1.846702404651E-01  1.454536882072E-01
     38 F   6 C     4.056725288562E-01  1.846702404651E-01  1.454536882072E-01
     39 F   6 C    -4.056725288562E-01  1.846702404651E-01 -1.454536882072E-01
     40 F   6 C     4.056725288562E-01 -1.846702404651E-01 -1.454536882072E-01
     41 F   6 C     1.454536882072E-01 -4.056725288562E-01 -1.846702404651E-01
     42 F   6 C    -1.846702404651E-01  1.454536882072E-01 -4.056725288562E-01
     43 F   6 C    -1.454536882072E-01  4.056725288562E-01 -1.846702404651E-01
     44 F   6 C     1.846702404651E-01  1.454536882072E-01  4.056725288562E-01
     45 F   6 C     1.454536882072E-01  4.056725288562E-01  1.846702404651E-01
     46 F   6 C     1.846702404651E-01 -1.454536882072E-01 -4.056725288562E-01
     47 F   6 C    -1.454536882072E-01 -4.056725288562E-01  1.846702404651E-01
     48 F   6 C    -1.846702404651E-01 -1.454536882072E-01  4.056725288562E-01
     49 T   1 H     3.942145517477E-01 -2.900569056878E-02  1.365770562863E-01
     50 F   1 H    -3.942145517477E-01  2.900569056878E-02  1.365770562863E-01
     51 F   1 H     3.942145517477E-01  2.900569056878E-02 -1.365770562863E-01
     52 F   1 H    -3.942145517477E-01 -2.900569056878E-02 -1.365770562863E-01
     53 F   1 H     1.365770562863E-01  3.942145517477E-01 -2.900569056878E-02
     54 F   1 H    -2.900569056878E-02  1.365770562863E-01  3.942145517477E-01
     55 F   1 H    -1.365770562863E-01 -3.942145517477E-01 -2.900569056878E-02
     56 F   1 H     2.900569056878E-02  1.365770562863E-01 -3.942145517477E-01
     57 F   1 H     1.365770562863E-01 -3.942145517477E-01  2.900569056878E-02
     58 F   1 H     2.900569056878E-02 -1.365770562863E-01  3.942145517477E-01
     59 F   1 H    -1.365770562863E-01  3.942145517477E-01  2.900569056878E-02
     60 F   1 H    -2.900569056878E-02 -1.365770562863E-01 -3.942145517477E-01
     61 T   1 H    -3.670418772780E-01 -1.282356874070E-01  2.571499574371E-01
     62 F   1 H     3.670418772780E-01  1.282356874070E-01  2.571499574371E-01
     63 F   1 H    -3.670418772780E-01  1.282356874070E-01 -2.571499574371E-01
     64 F   1 H     3.670418772780E-01 -1.282356874070E-01 -2.571499574371E-01
     65 F   1 H     2.571499574371E-01 -3.670418772780E-01 -1.282356874070E-01
     66 F   1 H    -1.282356874070E-01  2.571499574371E-01 -3.670418772780E-01
     67 F   1 H    -2.571499574371E-01  3.670418772780E-01 -1.282356874070E-01
     68 F   1 H     1.282356874070E-01  2.571499574371E-01  3.670418772780E-01
     69 F   1 H     2.571499574371E-01  3.670418772780E-01  1.282356874070E-01
     70 F   1 H     1.282356874070E-01 -2.571499574371E-01 -3.670418772780E-01
     71 F   1 H    -2.571499574371E-01 -3.670418772780E-01  1.282356874070E-01
     72 F   1 H    -1.282356874070E-01 -2.571499574371E-01  3.670418772780E-01
     73 T   1 H    -3.623712050116E-01 -2.279532926026E-01  1.292778236937E-01
     74 F   1 H     3.623712050116E-01  2.279532926026E-01  1.292778236937E-01
     75 F   1 H    -3.623712050116E-01  2.279532926026E-01 -1.292778236937E-01
     76 F   1 H     3.623712050116E-01 -2.279532926026E-01 -1.292778236937E-01
     77 F   1 H     1.292778236937E-01 -3.623712050116E-01 -2.279532926026E-01
     78 F   1 H    -2.279532926026E-01  1.292778236937E-01 -3.623712050116E-01
     79 F   1 H    -1.292778236937E-01  3.623712050116E-01 -2.279532926026E-01
     80 F   1 H     2.279532926026E-01  1.292778236937E-01  3.623712050116E-01
     81 F   1 H     1.292778236937E-01  3.623712050116E-01  2.279532926026E-01
     82 F   1 H     2.279532926026E-01 -1.292778236937E-01 -3.623712050116E-01
     83 F   1 H    -1.292778236937E-01 -3.623712050116E-01  2.279532926026E-01
     84 F   1 H    -2.279532926026E-01 -1.292778236937E-01  3.623712050116E-01
     85 T   7 N     2.763126958827E-02  4.113899563851E-01 -2.971445804324E-01
     86 F   7 N    -2.763126958827E-02 -4.113899563851E-01 -2.971445804324E-01
     87 F   7 N     2.763126958827E-02 -4.113899563851E-01  2.971445804324E-01
     88 F   7 N    -2.763126958827E-02  4.113899563851E-01  2.971445804324E-01
     89 F   7 N    -2.971445804324E-01  2.763126958827E-02  4.113899563851E-01
     90 F   7 N     4.113899563851E-01 -2.971445804324E-01  2.763126958827E-02
     91 F   7 N     2.971445804324E-01 -2.763126958827E-02  4.113899563851E-01
     92 F   7 N    -4.113899563851E-01 -2.971445804324E-01 -2.763126958827E-02
     93 F   7 N    -2.971445804324E-01 -2.763126958827E-02 -4.113899563851E-01
     94 F   7 N    -4.113899563851E-01  2.971445804324E-01  2.763126958827E-02
     95 F   7 N     2.971445804324E-01  2.763126958827E-02 -4.113899563851E-01
     96 F   7 N     4.113899563851E-01  2.971445804324E-01 -2.763126958827E-02
     97 T   7 N    -4.697842262227E-01 -1.708414051911E-01  1.009511791917E-01
     98 F   7 N     4.697842262227E-01  1.708414051911E-01  1.009511791917E-01
     99 F   7 N    -4.697842262227E-01  1.708414051911E-01 -1.009511791917E-01
    100 F   7 N     4.697842262227E-01 -1.708414051911E-01 -1.009511791917E-01
    101 F   7 N     1.009511791917E-01 -4.697842262227E-01 -1.708414051911E-01
    102 F   7 N    -1.708414051911E-01  1.009511791917E-01 -4.697842262227E-01
    103 F   7 N    -1.009511791917E-01  4.697842262227E-01 -1.708414051911E-01
    104 F   7 N     1.708414051911E-01  1.009511791917E-01  4.697842262227E-01
    105 F   7 N     1.009511791917E-01  4.697842262227E-01  1.708414051911E-01
    106 F   7 N     1.708414051911E-01 -1.009511791917E-01 -4.697842262227E-01
    107 F   7 N    -1.009511791917E-01 -4.697842262227E-01  1.708414051911E-01
    108 F   7 N    -1.708414051911E-01 -1.009511791917E-01  4.697842262227E-01
    109 T   8 O     3.884622096583E-01 -1.059515289354E-01  4.622243872013E-02
    110 F   8 O    -3.884622096583E-01  1.059515289354E-01  4.622243872013E-02
    111 F   8 O     3.884622096583E-01  1.059515289354E-01 -4.622243872013E-02
    112 F   8 O    -3.884622096583E-01 -1.059515289354E-01 -4.622243872013E-02
    113 F   8 O     4.622243872013E-02  3.884622096583E-01 -1.059515289354E-01
    114 F   8 O    -1.059515289354E-01  4.622243872013E-02  3.884622096583E-01
    115 F   8 O    -4.622243872013E-02 -3.884622096583E-01 -1.059515289354E-01
    116 F   8 O     1.059515289354E-01  4.622243872013E-02 -3.884622096583E-01
    117 F   8 O     4.622243872013E-02 -3.884622096583E-01  1.059515289354E-01
    118 F   8 O     1.059515289354E-01 -4.622243872013E-02  3.884622096583E-01
    119 F   8 O    -4.622243872013E-02  3.884622096583E-01  1.059515289354E-01
    120 F   8 O    -1.059515289354E-01 -4.622243872013E-02 -3.884622096583E-01
    121 T 230 ZN    5.515592525776E-17  2.787834767824E-01  5.000000000000E-01
    122 F 230 ZN    0.000000000000E+00 -2.787834767824E-01 -5.000000000000E-01
    123 F 230 ZN    5.000000000000E-01  5.515592525776E-17  2.787834767824E-01
    124 F 230 ZN    2.787834767824E-01 -5.000000000000E-01  4.136694394332E-17
    125 F 230 ZN   -2.787834767824E-01 -5.000000000000E-01 -4.136694394332E-17
    126 F 230 ZN   -5.000000000000E-01 -5.515592525776E-17 -2.787834767824E-01

 T = ATOM BELONGING TO THE ASYMMETRIC UNIT

 ****   12 SYMMOPS - TRANSLATORS IN FRACTIONAL UNITS
 **** MATRICES AND TRANSLATORS IN THE CRYSTALLOGRAPHIC REFERENCE FRAME
   V INV                    ROTATION MATRICES                   TRANSLATORS
   1   1  1.00  0.00  0.00  0.00  1.00  0.00  0.00  0.00  1.00  0.00  0.00  0.00
   2   2  0.00  1.00 -1.00  1.00  0.00 -1.00  0.00  0.00 -1.00  0.00  0.00  0.00
   3   3 -1.00  0.00  0.00 -1.00  0.00  1.00 -1.00  1.00  0.00  0.00  0.00  0.00
   4   4  0.00 -1.00  1.00  0.00 -1.00  0.00  1.00 -1.00  0.00  0.00  0.00  0.00
   5   6  0.00  0.00  1.00  1.00  0.00  0.00  0.00  1.00  0.00  0.00  0.00  0.00
   6   5  0.00  1.00  0.00  0.00  0.00  1.00  1.00  0.00  0.00  0.00  0.00  0.00
   7   8  1.00 -1.00  0.00  0.00 -1.00  1.00  0.00 -1.00  0.00  0.00  0.00  0.00
   8   7  1.00  0.00 -1.00  0.00  0.00 -1.00  0.00  1.00 -1.00  0.00  0.00  0.00
   9  10  0.00  0.00 -1.00  0.00  1.00 -1.00  1.00  0.00 -1.00  0.00  0.00  0.00
  10   9 -1.00  0.00  1.00 -1.00  1.00  0.00 -1.00  0.00  0.00  0.00  0.00  0.00
  11  12 -1.00  1.00  0.00 -1.00  0.00  0.00 -1.00  0.00  1.00  0.00  0.00  0.00
  12  11  0.00 -1.00  0.00  1.00 -1.00  0.00  0.00 -1.00  1.00  0.00  0.00  0.00

 DIRECT LATTICE VECTORS CARTESIAN COMPONENTS (ANGSTROM)
          X                    Y                    Z
  -0.852136510108E+01   0.852136510108E+01   0.852136510108E+01
   0.852136510108E+01  -0.852136510108E+01   0.852136510108E+01
   0.852136510108E+01   0.852136510108E+01  -0.852136510108E+01


 CARTESIAN COORDINATES - PRIMITIVE CELL
 *******************************************************************************
 *      ATOM          X(ANGSTROM)         Y(ANGSTROM)         Z(ANGSTROM)
 *******************************************************************************
    1     6 C     7.147223820867E+00 -1.355035346896E+00  1.784637007335E+00
    2     6 C    -7.147223820867E+00  1.355035346896E+00  1.784637007335E+00
    3     6 C     7.147223820867E+00  1.355035346896E+00 -1.784637007335E+00
    4     6 C    -7.147223820867E+00 -1.355035346896E+00 -1.784637007335E+00
    5     6 C     1.784637007335E+00  7.147223820867E+00 -1.355035346896E+00
    6     6 C    -1.355035346896E+00  1.784637007335E+00  7.147223820867E+00
    7     6 C    -1.784637007335E+00 -7.147223820867E+00 -1.355035346896E+00
    8     6 C     1.355035346896E+00  1.784637007335E+00 -7.147223820867E+00
    9     6 C     1.784637007335E+00 -7.147223820867E+00  1.355035346896E+00
   10     6 C     1.355035346896E+00 -1.784637007335E+00  7.147223820867E+00
   11     6 C    -1.784637007335E+00  7.147223820867E+00  1.355035346896E+00
   12     6 C    -1.355035346896E+00 -1.784637007335E+00 -7.147223820867E+00
   13     6 C    -6.944913226090E+00 -2.285223045876E+00  3.559696714652E+00
   14     6 C     6.944913226090E+00  2.285223045876E+00  3.559696714652E+00
   15     6 C    -6.944913226090E+00  2.285223045876E+00 -3.559696714652E+00
   16     6 C     6.944913226090E+00 -2.285223045876E+00 -3.559696714652E+00
   17     6 C     3.559696714652E+00 -6.944913226090E+00 -2.285223045876E+00
   18     6 C    -2.285223045876E+00  3.559696714652E+00 -6.944913226090E+00
   19     6 C    -3.559696714652E+00  6.944913226090E+00 -2.285223045876E+00
   20     6 C     2.285223045876E+00  3.559696714652E+00  6.944913226090E+00
   21     6 C     3.559696714652E+00  6.944913226090E+00  2.285223045876E+00
   22     6 C     2.285223045876E+00 -3.559696714652E+00 -6.944913226090E+00
   23     6 C    -3.559696714652E+00 -6.944913226090E+00  2.285223045876E+00
   24     6 C    -2.285223045876E+00 -3.559696714652E+00  6.944913226090E+00
   25     6 C     8.372494180744E+00 -1.914238504631E+00  2.330781055693E+00
   26     6 C    -8.372494180744E+00  1.914238504631E+00  2.330781055693E+00
   27     6 C     8.372494180744E+00  1.914238504631E+00 -2.330781055693E+00
   28     6 C    -8.372494180744E+00 -1.914238504631E+00 -2.330781055693E+00
   29     6 C     2.330781055693E+00  8.372494180744E+00 -1.914238504631E+00
   30     6 C    -1.914238504631E+00  2.330781055693E+00  8.372494180744E+00
   31     6 C    -2.330781055693E+00 -8.372494180744E+00 -1.914238504631E+00
   32     6 C     1.914238504631E+00  2.330781055693E+00 -8.372494180744E+00
   33     6 C     2.330781055693E+00 -8.372494180744E+00  1.914238504631E+00
   34     6 C     1.914238504631E+00 -2.330781055693E+00  8.372494180744E+00
   35     6 C    -2.330781055693E+00  8.372494180744E+00  1.914238504631E+00
   36     6 C    -1.914238504631E+00 -2.330781055693E+00 -8.372494180744E+00
   37     6 C    -6.913767459724E+00 -3.147285084615E+00  2.478927965025E+00
   38     6 C     6.913767459724E+00  3.147285084615E+00  2.478927965025E+00
   39     6 C    -6.913767459724E+00  3.147285084615E+00 -2.478927965025E+00
   40     6 C     6.913767459724E+00 -3.147285084615E+00 -2.478927965025E+00
   41     6 C     2.478927965025E+00 -6.913767459724E+00 -3.147285084615E+00
   42     6 C    -3.147285084615E+00  2.478927965025E+00 -6.913767459724E+00
   43     6 C    -2.478927965025E+00  6.913767459724E+00 -3.147285084615E+00
   44     6 C     3.147285084615E+00  2.478927965025E+00  6.913767459724E+00
   45     6 C     2.478927965025E+00  6.913767459724E+00  3.147285084615E+00
   46     6 C     3.147285084615E+00 -2.478927965025E+00 -6.913767459724E+00
   47     6 C    -2.478927965025E+00 -6.913767459724E+00  3.147285084615E+00
   48     6 C    -3.147285084615E+00 -2.478927965025E+00  6.913767459724E+00
   49     1 H     6.718492247202E+00 -4.943361586910E-01  2.327645922092E+00
   50     1 H    -6.718492247202E+00  4.943361586910E-01  2.327645922092E+00
   51     1 H     6.718492247202E+00  4.943361586910E-01 -2.327645922092E+00
   52     1 H    -6.718492247202E+00 -4.943361586910E-01 -2.327645922092E+00
   53     1 H     2.327645922092E+00  6.718492247202E+00 -4.943361586910E-01
   54     1 H    -4.943361586910E-01  2.327645922092E+00  6.718492247202E+00
   55     1 H    -2.327645922092E+00 -6.718492247202E+00 -4.943361586910E-01
   56     1 H     4.943361586910E-01  2.327645922092E+00 -6.718492247202E+00
   57     1 H     2.327645922092E+00 -6.718492247202E+00  4.943361586910E-01
   58     1 H     4.943361586910E-01 -2.327645922092E+00  6.718492247202E+00
   59     1 H    -2.327645922092E+00  6.718492247202E+00  4.943361586910E-01
   60     1 H    -4.943361586910E-01 -2.327645922092E+00 -6.718492247202E+00
   61     1 H    -6.255395687343E+00 -2.185486222766E+00  4.382537346098E+00
   62     1 H     6.255395687343E+00  2.185486222766E+00  4.382537346098E+00
   63     1 H    -6.255395687343E+00  2.185486222766E+00 -4.382537346098E+00
   64     1 H     6.255395687343E+00 -2.185486222766E+00 -4.382537346098E+00
   65     1 H     4.382537346098E+00 -6.255395687343E+00 -2.185486222766E+00
   66     1 H    -2.185486222766E+00  4.382537346098E+00 -6.255395687343E+00
   67     1 H    -4.382537346098E+00  6.255395687343E+00 -2.185486222766E+00
   68     1 H     2.185486222766E+00  4.382537346098E+00  6.255395687343E+00
   69     1 H     4.382537346098E+00  6.255395687343E+00  2.185486222766E+00
   70     1 H     2.185486222766E+00 -4.382537346098E+00 -6.255395687343E+00
   71     1 H    -4.382537346098E+00 -6.255395687343E+00  2.185486222766E+00
   72     1 H    -2.185486222766E+00 -4.382537346098E+00  6.255395687343E+00
   73     1 H    -6.175794680045E+00 -3.884946464520E+00  2.203247070334E+00
   74     1 H     6.175794680045E+00  3.884946464520E+00  2.203247070334E+00
   75     1 H    -6.175794680045E+00  3.884946464520E+00 -2.203247070334E+00
   76     1 H     6.175794680045E+00 -3.884946464520E+00 -2.203247070334E+00
   77     1 H     2.203247070334E+00 -6.175794680045E+00 -3.884946464520E+00
   78     1 H    -3.884946464520E+00  2.203247070334E+00 -6.175794680045E+00
   79     1 H    -2.203247070334E+00  6.175794680045E+00 -3.884946464520E+00
   80     1 H     3.884946464520E+00  2.203247070334E+00  6.175794680045E+00
   81     1 H     2.203247070334E+00  6.175794680045E+00  3.884946464520E+00
   82     1 H     3.884946464520E+00 -2.203247070334E+00 -6.175794680045E+00
   83     1 H    -2.203247070334E+00 -6.175794680045E+00  3.884946464520E+00
   84     1 H    -3.884946464520E+00 -2.203247070334E+00  6.175794680045E+00
   85     7 N     4.709122727360E-01  7.011208034550E+00 -5.064154915343E+00
   86     7 N    -4.709122727360E-01 -7.011208034550E+00 -5.064154915343E+00
   87     7 N     4.709122727360E-01 -7.011208034550E+00  5.064154915343E+00
   88     7 N    -4.709122727360E-01  7.011208034550E+00  5.064154915343E+00
   89     7 N    -5.064154915343E+00  4.709122727360E-01  7.011208034550E+00
   90     7 N     7.011208034550E+00 -5.064154915343E+00  4.709122727360E-01
   91     7 N     5.064154915343E+00 -4.709122727360E-01  7.011208034550E+00
   92     7 N    -7.011208034550E+00 -5.064154915343E+00 -4.709122727360E-01
   93     7 N    -5.064154915343E+00 -4.709122727360E-01 -7.011208034550E+00
   94     7 N    -7.011208034550E+00  5.064154915343E+00  4.709122727360E-01
   95     7 N     5.064154915343E+00  4.709122727360E-01 -7.011208034550E+00
   96     7 N     7.011208034550E+00  5.064154915343E+00 -4.709122727360E-01
   97     7 N    -8.006405820744E+00 -2.911603976029E+00  1.720483710554E+00
   98     7 N     8.006405820744E+00  2.911603976029E+00  1.720483710554E+00
   99     7 N    -8.006405820744E+00  2.911603976029E+00 -1.720483710554E+00
  100     7 N     8.006405820744E+00 -2.911603976029E+00 -1.720483710554E+00
  101     7 N     1.720483710554E+00 -8.006405820744E+00 -2.911603976029E+00
  102     7 N    -2.911603976029E+00  1.720483710554E+00 -8.006405820744E+00
  103     7 N    -1.720483710554E+00  8.006405820744E+00 -2.911603976029E+00
  104     7 N     2.911603976029E+00  1.720483710554E+00  8.006405820744E+00
  105     7 N     1.720483710554E+00  8.006405820744E+00  2.911603976029E+00
  106     7 N     2.911603976029E+00 -1.720483710554E+00 -8.006405820744E+00
  107     7 N    -1.720483710554E+00 -8.006405820744E+00  2.911603976029E+00
  108     7 N    -2.911603976029E+00 -1.720483710554E+00  8.006405820744E+00
  109     8 O     6.620456632942E+00 -1.805703322153E+00  7.877565523930E-01
  110     8 O    -6.620456632942E+00  1.805703322153E+00  7.877565523930E-01
  111     8 O     6.620456632942E+00  1.805703322153E+00 -7.877565523930E-01
  112     8 O    -6.620456632942E+00 -1.805703322153E+00 -7.877565523930E-01
  113     8 O     7.877565523930E-01  6.620456632942E+00 -1.805703322153E+00
  114     8 O    -1.805703322153E+00  7.877565523930E-01  6.620456632942E+00
  115     8 O    -7.877565523930E-01 -6.620456632942E+00 -1.805703322153E+00
  116     8 O     1.805703322153E+00  7.877565523930E-01 -6.620456632942E+00
  117     8 O     7.877565523930E-01 -6.620456632942E+00  1.805703322153E+00
  118     8 O     1.805703322153E+00 -7.877565523930E-01  6.620456632942E+00
  119     8 O    -7.877565523930E-01  6.620456632942E+00  1.805703322153E+00
  120     8 O    -1.805703322153E+00 -7.877565523930E-01 -6.620456632942E+00
  121   230 ZN    9.400075532184E-16 -1.229149862254E+01  8.521365101080E+00
  122   230 ZN    0.000000000000E+00 -4.751231579623E+00  8.521365101080E+00
  123   230 ZN    8.521365101080E+00  9.400075532184E-16 -1.229149862254E+01
  124   230 ZN   -1.229149862254E+01  8.521365101080E+00  7.050056649138E-16
  125   230 ZN   -4.751231579623E+00  8.521365101080E+00 -7.050056649138E-16
  126   230 ZN    8.521365101080E+00 -9.400075532184E-16 -4.751231579623E+00

 *******************************************************************************
 *** PSEUDOPOTENTIAL INFORMATION ***
 *******************************************************************************

 ATOMIC NUMBER  30, NUCLEAR CHARGE 20.000, GIVEN IN INPUT       PSEUDOPOTENTIAL
   TYPE       EXPONENT      COEFF.    N      EXPONENT      COEFF.    N
  P0 TMS    34.1500000  399.9872820   0    14.5900000   85.4856550   0
  P1 TMS    39.7800000  277.1489600   0    14.9500000   69.0522050   0
  P2 TMS    43.8000000  -34.1493490   0    14.9800000   -3.2918310   0

 *******************************************************************************
 LOCAL ATOMIC FUNCTIONS BASIS SET
 *******************************************************************************
   ATOM   X(AU)   Y(AU)   Z(AU)  N. TYPE  EXPONENT  S COEF   P COEF   D/F/G COEF
 *******************************************************************************
   1 C   13.506  -2.561   3.372
                                  1 S  
                                         4.563E+03 1.967E-03 0.000E+00 0.000E+00
                                         6.820E+02 1.523E-02 0.000E+00 0.000E+00
                                         1.550E+02 7.613E-02 0.000E+00 0.000E+00
                                         4.446E+01 2.608E-01 0.000E+00 0.000E+00
                                         1.303E+01 6.165E-01 0.000E+00 0.000E+00
                                         1.828E+00 2.210E-01 0.000E+00 0.000E+00
                           2-     5 SP 
                                         2.096E+01 1.147E-01 4.025E-02 0.000E+00
                                         4.803E+00 9.200E-01 2.376E-01 0.000E+00
                                         1.459E+00-3.031E-03 8.159E-01 0.000E+00
                           6-     9 SP 
                                         4.835E-01 1.000E+00 1.000E+00 0.000E+00
                          10-    13 SP 
                                         1.456E-01 1.000E+00 1.000E+00 0.000E+00
                          14-    18 D  
                                         6.260E-01 0.000E+00 0.000E+00 1.000E+00
   2 C  -13.506   2.561   3.372
   3 C   13.506   2.561  -3.372
   4 C  -13.506  -2.561  -3.372
   5 C    3.372  13.506  -2.561
   6 C   -2.561   3.372  13.506
   7 C   -3.372 -13.506  -2.561
   8 C    2.561   3.372 -13.506
   9 C    3.372 -13.506   2.561
  10 C    2.561  -3.372  13.506
  11 C   -3.372  13.506   2.561
  12 C   -2.561  -3.372 -13.506
  13 C  -13.124  -4.318   6.727
  14 C   13.124   4.318   6.727
  15 C  -13.124   4.318  -6.727
  16 C   13.124  -4.318  -6.727
  17 C    6.727 -13.124  -4.318
  18 C   -4.318   6.727 -13.124
  19 C   -6.727  13.124  -4.318
  20 C    4.318   6.727  13.124
  21 C    6.727  13.124   4.318
  22 C    4.318  -6.727 -13.124
  23 C   -6.727 -13.124   4.318
  24 C   -4.318  -6.727  13.124
  25 C   15.822  -3.617   4.405
  26 C  -15.822   3.617   4.405
  27 C   15.822   3.617  -4.405
  28 C  -15.822  -3.617  -4.405
  29 C    4.405  15.822  -3.617
  30 C   -3.617   4.405  15.822
  31 C   -4.405 -15.822  -3.617
  32 C    3.617   4.405 -15.822
  33 C    4.405 -15.822   3.617
  34 C    3.617  -4.405  15.822
  35 C   -4.405  15.822   3.617
  36 C   -3.617  -4.405 -15.822
  37 C  -13.065  -5.948   4.684
  38 C   13.065   5.948   4.684
  39 C  -13.065   5.948  -4.684
  40 C   13.065  -5.948  -4.684
  41 C    4.684 -13.065  -5.948
  42 C   -5.948   4.684 -13.065
  43 C   -4.684  13.065  -5.948
  44 C    5.948   4.684  13.065
  45 C    4.684  13.065   5.948
  46 C    5.948  -4.684 -13.065
  47 C   -4.684 -13.065   5.948
  48 C   -5.948  -4.684  13.065
  49 H   12.696  -0.934   4.399
                                865 S  
                                         3.387E+01 2.549E-02 0.000E+00 0.000E+00
                                         5.095E+00 1.904E-01 0.000E+00 0.000E+00
                                         1.159E+00 8.522E-01 0.000E+00 0.000E+00
                                866 S  
                                         3.258E-01 1.000E+00 0.000E+00 0.000E+00
                                867 S  
                                         1.027E-01 1.000E+00 0.000E+00 0.000E+00
                         868-   870 P  
                                         7.500E-01 0.000E+00 1.000E+00 0.000E+00
  50 H  -12.696   0.934   4.399
  51 H   12.696   0.934  -4.399
  52 H  -12.696  -0.934  -4.399
  53 H    4.399  12.696  -0.934
  54 H   -0.934   4.399  12.696
  55 H   -4.399 -12.696  -0.934
  56 H    0.934   4.399 -12.696
  57 H    4.399 -12.696   0.934
  58 H    0.934  -4.399  12.696
  59 H   -4.399  12.696   0.934
  60 H   -0.934  -4.399 -12.696
  61 H  -11.821  -4.130   8.282
  62 H   11.821   4.130   8.282
  63 H  -11.821   4.130  -8.282
  64 H   11.821  -4.130  -8.282
  65 H    8.282 -11.821  -4.130
  66 H   -4.130   8.282 -11.821
  67 H   -8.282  11.821  -4.130
  68 H    4.130   8.282  11.821
  69 H    8.282  11.821   4.130
  70 H    4.130  -8.282 -11.821
  71 H   -8.282 -11.821   4.130
  72 H   -4.130  -8.282  11.821
  73 H  -11.671  -7.341   4.164
  74 H   11.671   7.341   4.164
  75 H  -11.671   7.341  -4.164
  76 H   11.671  -7.341  -4.164
  77 H    4.164 -11.671  -7.341
  78 H   -7.341   4.164 -11.671
  79 H   -4.164  11.671  -7.341
  80 H    7.341   4.164  11.671
  81 H    4.164  11.671   7.341
  82 H    7.341  -4.164 -11.671
  83 H   -4.164 -11.671   7.341
  84 H   -7.341  -4.164  11.671
  85 N    0.890  13.249  -9.570
                               1081 S  
                                         6.293E+03 1.970E-03 0.000E+00 0.000E+00
                                         9.490E+02 1.496E-02 0.000E+00 0.000E+00
                                         2.188E+02 7.350E-02 0.000E+00 0.000E+00
                                         6.369E+01 2.489E-01 0.000E+00 0.000E+00
                                         1.883E+01 6.025E-01 0.000E+00 0.000E+00
                                         2.720E+00 2.562E-01 0.000E+00 0.000E+00
                        1082-  1085 SP 
                                         3.063E+01 1.119E-01 3.831E-02 0.000E+00
                                         7.026E+00 9.217E-01 2.374E-01 0.000E+00
                                         2.112E+00-2.569E-03 8.176E-01 0.000E+00
                        1086-  1089 SP 
                                         6.840E-01 1.000E+00 1.000E+00 0.000E+00
                        1090-  1093 SP 
                                         2.009E-01 1.000E+00 1.000E+00 0.000E+00
                        1094-  1098 D  
                                         9.130E-01 0.000E+00 0.000E+00 1.000E+00
  86 N   -0.890 -13.249  -9.570
  87 N    0.890 -13.249   9.570
  88 N   -0.890  13.249   9.570
  89 N   -9.570   0.890  13.249
  90 N   13.249  -9.570   0.890
  91 N    9.570  -0.890  13.249
  92 N  -13.249  -9.570  -0.890
  93 N   -9.570  -0.890 -13.249
  94 N  -13.249   9.570   0.890
  95 N    9.570   0.890 -13.249
  96 N   13.249   9.570  -0.890
  97 N  -15.130  -5.502   3.251
  98 N   15.130   5.502   3.251
  99 N  -15.130   5.502  -3.251
 100 N   15.130  -5.502  -3.251
 101 N    3.251 -15.130  -5.502
 102 N   -5.502   3.251 -15.130
 103 N   -3.251  15.130  -5.502
 104 N    5.502   3.251  15.130
 105 N    3.251  15.130   5.502
 106 N    5.502  -3.251 -15.130
 107 N   -3.251 -15.130   5.502
 108 N   -5.502  -3.251  15.130
 109 O   12.511  -3.412   1.489
                               1513 S  
                                         8.588E+03 1.895E-03 0.000E+00 0.000E+00
                                         1.297E+03 1.439E-02 0.000E+00 0.000E+00
                                         2.993E+02 7.073E-02 0.000E+00 0.000E+00
                                         8.738E+01 2.400E-01 0.000E+00 0.000E+00
                                         2.568E+01 5.948E-01 0.000E+00 0.000E+00
                                         3.740E+00 2.808E-01 0.000E+00 0.000E+00
                        1514-  1517 SP 
                                         4.212E+01 1.139E-01 3.651E-02 0.000E+00
                                         9.628E+00 9.208E-01 2.372E-01 0.000E+00
                                         2.853E+00-3.274E-03 8.197E-01 0.000E+00
                        1518-  1521 SP 
                                         9.057E-01 1.000E+00 1.000E+00 0.000E+00
                        1522-  1525 SP 
                                         2.556E-01 1.000E+00 1.000E+00 0.000E+00
                        1526-  1530 D  
                                         1.292E+00 0.000E+00 0.000E+00 1.000E+00
 110 O  -12.511   3.412   1.489
 111 O   12.511   3.412  -1.489
 112 O  -12.511  -3.412  -1.489
 113 O    1.489  12.511  -3.412
 114 O   -3.412   1.489  12.511
 115 O   -1.489 -12.511  -3.412
 116 O    3.412   1.489 -12.511
 117 O    1.489 -12.511   3.412
 118 O    3.412  -1.489  12.511
 119 O   -1.489  12.511   3.412
 120 O   -3.412  -1.489 -12.511
 121 ZN   0.000 -23.228  16.103
                               1729 S  
                                         3.032E+01 2.191E-01 0.000E+00 0.000E+00
                                         1.632E+01-2.326E-01 0.000E+00 0.000E+00
                                         1.141E+01-9.547E-01 0.000E+00 0.000E+00
                               1730 S  
                                         2.569E+00 1.000E+00 0.000E+00 0.000E+00
                               1731 S  
                                         1.063E+00 1.000E+00 0.000E+00 0.000E+00
                               1732 S  
                                         2.500E-01 1.000E+00 0.000E+00 0.000E+00
                               1733 S  
                                         1.200E-01 1.000E+00 0.000E+00 0.000E+00
                        1734-  1736 P  
                                         1.118E+02 0.000E+00 2.328E-02 0.000E+00
                                         1.913E+01 0.000E+00-1.010E+00 0.000E+00
                        1737-  1739 P  
                                         5.469E+00 0.000E+00 3.202E-01 0.000E+00
                                         2.506E+00 0.000E+00 7.181E-01 0.000E+00
                        1740-  1742 P  
                                         9.419E-01 0.000E+00 1.000E+00 0.000E+00
                        1743-  1745 P  
                                         2.500E-01 0.000E+00 1.000E+00 0.000E+00
                        1746-  1748 P  
                                         1.200E-01 0.000E+00 1.000E+00 0.000E+00
                        1749-  1753 D  
                                         4.465E+01 0.000E+00 0.000E+00 4.725E-02
                                         1.344E+01 0.000E+00 0.000E+00 2.189E-01
                                         4.682E+00 0.000E+00 0.000E+00 4.525E-01
                                         1.603E+00 0.000E+00 0.000E+00 5.186E-01
                        1754-  1758 D  
                                         4.828E-01 0.000E+00 0.000E+00 1.000E+00
                        1759-  1763 D  
                                         1.100E-01 0.000E+00 0.000E+00 1.000E+00
                        1764-  1770 F  
                                         2.614E+00 0.000E+00 0.000E+00 1.000E+00
 122 ZN   0.000  -8.979  16.103
 123 ZN  16.103   0.000 -23.228
 124 ZN -23.228  16.103   0.000
 125 ZN  -8.979  16.103  -0.000
 126 ZN  16.103  -0.000  -8.979
 INFORMATION **** SET_MPP **** PCRYSTAL CALCULATION
 INFORMATION **** READM2 **** NEW DEFAULT: FOCK/KS MATRIX MIXING SET TO 30 %
 INFORMATION **** READM2 **** NEW DEFAULT: FULL DIRECT SCF MODE
 INFORMATION **** READM2 **** NEW DEFAULT: COULOMB BIPOLAR BUFFER SET TO 32 Mb
 INFORMATION **** READM2 **** NEW DEFAULT: EXCHANGE BIPOLAR BUFFER SET TO 32 Mb

 *******************************************************************************
 NEW DEFAULT: DFT INTEGRATION GRID INCREASED TO XLGRID
 NEW DEFAULT: DIIS ACCELERATOR ACTIVE
 USE KEYWORD NODIIS TO TURN IT OFF
 *******************************************************************************

 INFORMATION **** DFTD3_INPUT **** PERFORM LATEST DISPERSION CORRECTION DFT-D3(BJ) WITH AUTOMATIC PARAMETER SETUP
 PLEASE CITE:
 (1) DFT-D3 Reference
  S. Grimme, J. Antony, S. Ehrlich, and H. Krieg, J. Chem. Phys. 132 (2010), 154104
 (2) BJ-Damping Reference
  S. Grimme, S. Ehrlich, and L. Goerigk, J. Comput. Chem. 32 (2011), 1456-1465
 (3) General DFT-D Review
  S. Grimme, A. Hansen, J. G. Brandenburg, and C. Bannwarth,
  Chem. Rev. 116 (2016), 5105-5154

 INFORMATION **** TOLINTEG **** COULOMB AND EXCHANGE SERIES TOLERANCES MODIFIED
 INFORMATION **** TOLDEE **** SCF TOL ON TOTAL ENERGY SET TO           8
 INFORMATION **** DFTD3_INPUT **** PERFORM DISPERSION CORRECTION DFT-D3(BJ) IN THE BECKE-JOHNSON DAMPING SCHEME

 PLEASE CITE:
 (1) DFT-D3 Reference
  S. Grimme, J. Antony, S. Ehrlich, and H. Krieg, J. Chem. Phys. 132 (2010), 154104
 (2) BJ-Damping Reference
  S. Grimme, S. Ehrlich, and L. Goerigk, J. Comput. Chem. 32 (2011), 1456-1465
 (3) General DFT-D Review
  S. Grimme, A. Hansen, J. G. Brandenburg, and C. Bannwarth,
  Chem. Rev. 116 (2016), 5105-5154

 *******************************************************************************
 N. OF ATOMS PER CELL       126  COULOMB OVERLAP TOL         (T1) 10**   -7
 NUMBER OF SHELLS           648  COULOMB PENETRATION TOL     (T2) 10**   -7
 NUMBER OF AO              1980  EXCHANGE OVERLAP TOL        (T3) 10**   -7
 N. OF ELECTRONS PER CELL   708  EXCHANGE PSEUDO OVP (F(G))  (T4) 10**  -10
 CORE ELECTRONS PER CELL    168  EXCHANGE PSEUDO OVP (P(G))  (T5) 10**  -40
 N. OF SYMMETRY OPERATORS    12  POLE ORDER IN MONO ZONE                  4
 *******************************************************************************
 TYPE OF CALCULATION :  RESTRICTED CLOSED SHELL
 KOHN-SHAM HAMILTONIAN

 (EXCHANGE)[CORRELATION] FUNCTIONAL:(PERDEW-BURKE-ERNZERHOF)[PERDEW-BURKE-ERNZERHOF]


 HYBRID EXCHANGE - PERCENTAGE OF FOCK EXCHANGE    25.0000
 CORE  PSEUDO POTENTIAL         TOL. ON PSEUDO              (TP) 10**- 6

 CAPPA:IS1  2;IS2  2;IS3  2; K PTS MONK NET   3; SYMMOPS:K SPACE  24;G SPACE  12

 *******************************************************************************
 MAX NUMBER OF SCF CYCLES      50  CONVERGENCE ON DELTAP        10**-18
 WEIGHT OF F(I) IN F(I+1)      30% CONVERGENCE ON ENERGY        10**- 8
 SHRINK. FACT.(MONKH.)    2  2  2  NUMBER OF K POINTS IN THE IBZ      3
 SHRINKING FACTOR(GILAT NET)    2  NUMBER OF K POINTS(GILAT NET)      3
 *******************************************************************************
 *** K POINTS COORDINATES (OBLIQUE COORDINATES IN UNITS OF IS =  2)
   1-R(  0  0  0)   2-R(  1  0  0)   3-R(  1  1  1)

 DIRECT LATTICE VECTORS COMPON. (A.U.)     RECIP. LATTICE VECTORS COMPON. (A.U.) 
        X            Y            Z              X            Y            Z
  -16.1030463   16.1030463   16.1030463      0.0000000    0.1950931    0.1950931
   16.1030463  -16.1030463   16.1030463      0.1950931    0.0000000    0.1950931
   16.1030463   16.1030463  -16.1030463      0.1950931    0.1950931    0.0000000

 DISK SPACE FOR EIGENVECTORS (FTN 10)    11761200 REALS

 SYMMETRY ADAPTION OF THE BLOCH FUNCTIONS ENABLED
 TTTTTTTTTTTTTTTTTTTTTTTTTTTTTT gordsh1     TELAPSE      102.50 TCPU       22.95

 MATRIX SIZE: P(G)10617804, F(G)  744576, P(G) IRR  447082, F(G) IRR   63263
 MAX G-VECTOR INDEX FOR 1- AND 2-ELECTRON INTEGRALS 133

 TTTTTTTTTTTTTTTTTTTTTTTTTTTTTT INPUT       TELAPSE      107.15 TCPU       27.60

 NEIGHBORS OF THE NON-EQUIVALENT ATOMS

 N = NUMBER OF NEIGHBORS AT DISTANCE R
    ATOM  N     R/ANG      R/AU   NEIGHBORS (ATOM LABELS AND CELL INDICES)
   1 C    1     1.1043     2.0868   49 H    0 0 0
   1 C    1     1.2142     2.2946  109 O    0 0 0
   1 C    1     1.4534     2.7465   25 C    0 0 0
   1 C    1     2.4486     4.6272   97 N    0 1 1
   1 C    1     2.4952     4.7152   85 N    0 1 0
   1 C    1     2.9393     5.5545   66 H    0 1 0

  13 C    1     1.0782     2.0374   61 H    0 0 0
  13 C    1     1.3540     2.5588   85 N    0 0-1
  13 C    1     1.3828     2.6131   37 C    0 0 0
  13 C    1     2.1505     4.0638   25 C    0-1-1
  13 C    1     2.2140     4.1839   97 N    0 0 0
  13 C    1     2.2340     4.2216   73 H    0 0 0

  25 C    1     1.3446     2.5409   97 N    0 1 1
  25 C    1     1.3477     2.5468   85 N    0 1 0
  25 C    1     1.4534     2.7465    1 C    0 0 0
  25 C    1     2.1505     4.0638   13 C    0 1 1
  25 C    1     2.1512     4.0651   37 C    0 1 1
  25 C    1     2.1799     4.1194   49 H    0 0 0

  37 C    1     1.0792     2.0395   73 H    0 0 0
  37 C    1     1.3508     2.5526   97 N    0 0 0
  37 C    1     1.3828     2.6131   13 C    0 0 0
  37 C    1     2.1512     4.0651   25 C    0-1-1
  37 C    1     2.2202     4.1956   85 N    0 0-1
  37 C    1     2.2321     4.2180   61 H    0 0 0

  49 H    1     1.1043     2.0868    1 C    0 0 0
  49 H    1     2.0250     3.8267  109 O    0 0 0
  49 H    1     2.1799     4.1194   25 C    0 0 0
  49 H    1     2.6586     5.0240   86 N    1 1 1
  49 H    1     2.7346     5.1676   85 N    0 1 0
  49 H    1     2.9863     5.6432   79 H    0 1 0

  61 H    1     1.0782     2.0374   13 C    0 0 0
  61 H    1     2.1294     4.0241   85 N    0 0-1
  61 H    1     2.2321     4.2180   37 C    0 0 0
  61 H    1     2.7647     5.2246   73 H    0 0 0
  61 H    1     2.7766     5.2470  113 O    0 0-1
  61 H    1     2.9393     5.5545    5 C    0 0-1

  73 H    1     1.0792     2.0395   37 C    0 0 0
  73 H    1     2.1288     4.0228   97 N    0 0 0
  73 H    1     2.2340     4.2216   13 C    0 0 0
  73 H    1     2.7647     5.2246   61 H    0 0 0
  73 H    1     2.9724     5.6170   71 H    0 0 0
  73 H    1     2.9863     5.6432   56 H    0 0-1

  85 N    1     1.3477     2.5468   25 C    0-1 0
  85 N    1     1.3540     2.5588   13 C    0 0 1
  85 N    1     2.0437     3.8621  123 ZN   1 0 0
  85 N    1     2.1294     4.0241   61 H    0 0 1
  85 N    1     2.2202     4.1956   37 C    0 0 1
  85 N    1     2.2321     4.2180   97 N    0 0 1

  97 N    1     1.3446     2.5409   25 C    0-1-1
  97 N    1     1.3508     2.5526   37 C    0 0 0
  97 N    1     1.9906     3.7616  121 ZN   0-1 0
  97 N    1     2.1288     4.0228   73 H    0 0 0
  97 N    1     2.2140     4.1839   13 C    0 0 0
  97 N    1     2.2321     4.2180   85 N    0 0-1

 109 O    1     1.2142     2.2946    1 C    0 0 0
 109 O    1     2.0250     3.8267   49 H    0 0 0
 109 O    1     2.3372     4.4166   25 C    0 0 0
 109 O    1     2.7766     5.2470   66 H    0 1 0
 109 O    1     2.8159     5.3213   97 N    0 1 1
 109 O    1     2.8448     5.3759  121 ZN   0 0 1

 121 ZN   2     1.9906     3.7616   97 N    0 1 0  100 N    0 0-1
 121 ZN   2     2.0437     3.8621   90 N    0 0-1   92 N    0 1 0
 121 ZN   2     2.8448     5.3759  109 O    0 0-1  112 O    0 1 0
 121 ZN   2     2.9831     5.6373   25 C    0 0-1   28 C    0 1 0
 121 ZN   2     3.0195     5.7060   37 C    0 1 0   40 C    0 0-1
 121 ZN   2     3.0211     5.7091   18 C    0 1-1   20 C   -1 0-1


 SYMMETRY ALLOWED ELASTIC DISTORTION 1
  0.5773503  0.0000000  0.0000000
  0.0000000  0.5773503  0.0000000
  0.0000000  0.0000000  0.5773503

 SYMMETRY ALLOWED INTERNAL DEGREE(S) OF FREEDOM:  31
 TTTTTTTTTTTTTTTTTTTTTTTTTTTTTT SYMM        TELAPSE      108.43 TCPU       28.88
 TTTTTTTTTTTTTTTTTTTTTTTTTTTTTT INT_SCREEN  TELAPSE      108.47 TCPU       28.92

 ************************************************************************
 ************************************************************************
 * ELAPIEZO OPTION, E. ALBANESE, A. ERBA, B. CIVALLERI, R. DOVESI       *
 *                                                                      *
 * IT IS ASSUMED THAT THE INPUT IS FROM AN OPTIMIZED RUN                *

 CONVERGENCE CRITERION FOR ENERGY, TOLDEE =          1.0000E-08
 CONVERGENCE CRITERION FOR RMS GRADIENT, TOLDEG =    3.0000E-04
 CONVERGENCE CRITERION FOR RMS DISPLACEMENT, TOLDEX  6.2000E-04
 MAGNITUDE OF STEPSIZE FOR ADIMENSIONAL STRAINS =    1.5000E-02
 NUMBER OF POINTS (TOTAL) IN NUMERICAL 2ND DERIVATIVE=        3
 ************************************************************************
 ************************************************************************

 ************************************************************************

  Y. NOEL POST DOC. TURIN 2002

  THIS ROUTINE EVALUATES THE NON ZERO ELEMENTS OF THE ELASTIC TENSOR 

  ORDER OF THE TENSOR : 4

 |  1 A    1 B    1 B     .      .      .     |
 |         1 A    1 B     .      .      .     |
 |                1 A     .      .      .     |
 |                       1 C     .      .     |
 |                              1 C     .     |
 |                                     1 C    |

 EACH  LETTER   CORRESPONDS  TO  AN  INDEPENDENT  COMPONENT.
 INTERDEPENDENT COMPONENTS (WITH SAME LETTER) ARE RELATED BY
 THE COEFFICIENT THAT PRECEEDS EACH LETTER.

 ************************************************************************


 ************************************************************************

  Y. NOEL POST DOC. TURIN 2002

  THIS ROUTINE EVALUATES THE NON ZERO ELEMENTS OF THE PIEZOELECTRIC TENSOR 

  ORDER OF THE TENSOR : 3

 |   .      .      .     1 A     .      .     |
 |   .      .      .      .     1 A     .     |
 |   .      .      .      .      .     1 A    |

 EACH  LETTER   CORRESPONDS  TO  AN  INDEPENDENT  COMPONENT.
 INTERDEPENDENT COMPONENTS (WITH SAME LETTER) ARE RELATED BY
 THE COEFFICIENT THAT PRECEEDS EACH LETTER.

 ************************************************************************


 LIST OF ACTIVE DEFORMATIONS: 
             4

 ************************************************************************
 CLAMPED ION APPROXIMATION - NO RELAXATION OF ATOMIC POSITIONS
 ************************************************************************

 INFORMATION **** EXCBUF **** EXCH. BIPO BUFFER: WORDS USED =     4000000
 WARNING **** EXCBUF **** EXCH. BIPO BUFFER TOO SMALL - TO AVOID I/O SET EXCHSIZE =     7150914

 DFT PARAMETERS

     ATOM       ELECTRONS   NET CHARGE   R(ANGSTROM)
   1   6  C       6.0000      0.0000     0.77000000
  49   1  H       1.0000      0.0000     1.11000000
  85   7  N       7.0000      0.0000     0.74000000
 109   8  O       8.0000      0.0000     0.74000000
 121 230  ZN     20.0000      0.0000     1.37000000

 SIZE OF GRID=     637713
 TTTTTTTTTTTTTTTTTTTTTTTTTTTTTT MAKE_GRID2  TELAPSE      114.69 TCPU       31.64
 BECKE WEIGHT FUNCTION
 RADSAFE =     2.00
 TOLERANCES - DENSITY:10**- 6; POTENTIAL:10**- 9; GRID WGT:10**-14

 RADIAL INTEGRATION  - INTERVALS (POINTS,UPPER LIMIT):            1( 99,  4.0*R)

 ANGULAR INTEGRATION - INTERVALS (ACCURACY LEVEL [N. POINTS] UPPER LIMIT):
  1(  6[ 146]   0.2)  2( 11[ 302]   0.5)  3( 14[ 590]   0.9)  4( 18[1454]   3.5)
  5( 14[ 590]9999.0)
 TTTTTTTTTTTTTTTTTTTTTTTTTTTTTT INT_CALC    TELAPSE      114.75 TCPU       31.69
 EEEEEEEEEE INT_CALC TERMINATION  DATE 04 05 2020 TIME 20:52:06.0

 *******************************************************************************
 ZIF90                                                                           
 CRYSTAL - SCF - TYPE OF CALCULATION :  RESTRICTED CLOSED SHELL
 *******************************************************************************

 CAPPA:IS1  2;IS2  2;IS3  2; K PTS MONK NET   3; SYMMOPS:K SPACE  24;G SPACE  12

 TTTTTTTTTTTTTTTTTTTTTTTTTTTTTT SDIK        TELAPSE      115.37 TCPU       32.31

 AAAAAAAAAAAAAAAAAAAAAAAAAAAAAAAAAAAAAAAAAAAAAAAAAAAAAAAAAAAAAAAAAAAAAAAAAAAAAAA
         ATOMIC WAVEFUNCTION(S)


 NUCLEAR CHARGE  6.0  SYMMETRY SPECIES            S    P
 N. ELECTRONS    6.0  NUMBER OF PRIMITIVE GTOS   11    5
                      NUMBER OF CONTRACTED GTOS   4    3
                      NUMBER OF CLOSED SHELLS     2    0
                      OPEN SHELL OCCUPATION       0    2

  ZNUC SCFIT  TOTAL HF ENERGY   KINETIC ENERGY   VIRIAL THEOREM ACCURACY
   6.0  11   -3.768480057E+01  3.769831118E+01 -1.999641612E+00  2.0E-06

 NUCLEAR CHARGE  1.0  SYMMETRY SPECIES            S
 N. ELECTRONS    1.0  NUMBER OF PRIMITIVE GTOS    5
                      NUMBER OF CONTRACTED GTOS   3
                      NUMBER OF CLOSED SHELLS     0
                      OPEN SHELL OCCUPATION       1

  ZNUC SCFIT  TOTAL HF ENERGY   KINETIC ENERGY   VIRIAL THEOREM ACCURACY
   1.0   1   -4.998098153E-01  4.997907537E-01 -2.000038139E+00  9.6E-17

 NUCLEAR CHARGE  7.0  SYMMETRY SPECIES            S    P
 N. ELECTRONS    7.0  NUMBER OF PRIMITIVE GTOS   11    5
                      NUMBER OF CONTRACTED GTOS   4    3
                      NUMBER OF CLOSED SHELLS     2    0
                      OPEN SHELL OCCUPATION       0    3

  ZNUC SCFIT  TOTAL HF ENERGY   KINETIC ENERGY   VIRIAL THEOREM ACCURACY
   7.0  11   -5.439473665E+01  5.441433682E+01 -1.999639798E+00  3.6E-06

 NUCLEAR CHARGE  8.0  SYMMETRY SPECIES            S    P
 N. ELECTRONS    8.0  NUMBER OF PRIMITIVE GTOS   11    5
                      NUMBER OF CONTRACTED GTOS   4    3
                      NUMBER OF CLOSED SHELLS     2    0
                      OPEN SHELL OCCUPATION       0    4

  ZNUC SCFIT  TOTAL HF ENERGY   KINETIC ENERGY   VIRIAL THEOREM ACCURACY
   8.0  13   -7.479861895E+01  7.482603849E+01 -1.999633556E+00  2.7E-06

 NUCLEAR CHARGE 20.0  SYMMETRY SPECIES            S    P    D
 N. ELECTRONS   20.0  NUMBER OF PRIMITIVE GTOS    7    7    6
                      NUMBER OF CONTRACTED GTOS   5    5    3
                      NUMBER OF CLOSED SHELLS     2    1    1
                      OPEN SHELL OCCUPATION       0    0    0

  ZNUC SCFIT  TOTAL HF ENERGY   KINETIC ENERGY   VIRIAL THEOREM ACCURACY
  20.0  35   -2.259494290E+02  1.538488917E+02 -2.468645152E+00  3.9E-06

 AAAAAAAAAAAAAAAAAAAAAAAAAAAAAAAAAAAAAAAAAAAAAAAAAAAAAAAAAAAAAAAAAAAAAAAAAAAAAAA

 CHARGE NORMALIZATION FACTOR   1.00000000
 TOTAL ATOMIC CHARGES:
   6.0000000   6.0000000   6.0000000   6.0000000   6.0000000   6.0000000
   6.0000000   6.0000000   6.0000000   6.0000000   6.0000000   6.0000000
   6.0000000   6.0000000   6.0000000   6.0000000   6.0000000   6.0000000
   6.0000000   6.0000000   6.0000000   6.0000000   6.0000000   6.0000000
   6.0000000   6.0000000   6.0000000   6.0000000   6.0000000   6.0000000
   6.0000000   6.0000000   6.0000000   6.0000000   6.0000000   6.0000000
   6.0000000   6.0000000   6.0000000   6.0000000   6.0000000   6.0000000
   6.0000000   6.0000000   6.0000000   6.0000000   6.0000000   6.0000000
   1.0000000   1.0000000   1.0000000   1.0000000   1.0000000   1.0000000
   1.0000000   1.0000000   1.0000000   1.0000000   1.0000000   1.0000000
   1.0000000   1.0000000   1.0000000   1.0000000   1.0000000   1.0000000
   1.0000000   1.0000000   1.0000000   1.0000000   1.0000000   1.0000000
   1.0000000   1.0000000   1.0000000   1.0000000   1.0000000   1.0000000
   1.0000000   1.0000000   1.0000000   1.0000000   1.0000000   1.0000000
   7.0000000   7.0000000   7.0000000   7.0000000   7.0000000   7.0000000
   7.0000000   7.0000000   7.0000000   7.0000000   7.0000000   7.0000000
   7.0000000   7.0000000   7.0000000   7.0000000   7.0000000   7.0000000
   7.0000000   7.0000000   7.0000000   7.0000000   7.0000000   7.0000000
   8.0000000   8.0000000   8.0000000   8.0000000   8.0000000   8.0000000
   8.0000000   8.0000000   8.0000000   8.0000000   8.0000000   8.0000000
  20.0000000  20.0000000  20.0000000  20.0000000  20.0000000  20.0000000
 TTTTTTTTTTTTTTTTTTTTTTTTTTTTTT MOQGAD      TELAPSE      125.31 TCPU       42.25
 TTTTTTTTTTTTTTTTTTTTTTTTTTTTTT SHELLXN     TELAPSE      182.29 TCPU       53.01
 TTTTTTTTTTTTTTTTTTTTTTTTTTTTTT MONMO3      TELAPSE      429.15 TCPU      299.88
 NUMERICALLY INTEGRATED DENSITY    708.0000481657
 TTTTTTTTTTTTTTTTTTTTTTTTTTTTTT NUMDFT      TELAPSE      430.05 TCPU      300.77
 CYC   0 ETOT(AU) -5.450970600386E+03 DETOT -5.45E+03 tst  0.00E+00 PX  1.00E+00
 TTTTTTTTTTTTTTTTTTTTTTTTTTTTTT DIIS        TELAPSE      430.74 TCPU      301.47
 TTTTTTTTTTTTTTTTTTTTTTTTTTTTTT FDIK        TELAPSE      449.85 TCPU      314.32
 INSULATING STATE
 TOP OF VALENCE BANDS -    BAND    354; K    2; EIG -3.0799416E-01 AU
 TOP OF VALENCE BANDS -    BAND    354; K    1; EIG -3.0841415E-01 AU
 BOTTOM OF VIRTUAL BANDS - BAND    355; K    1; EIG -1.7172476E-01 AU
 INDIRECT ENERGY BAND GAP:   3.7081 eV
 TTTTTTTTTTTTTTTTTTTTTTTTTTTTTT PDIG        TELAPSE      451.27 TCPU      315.74
 CHARGE NORMALIZATION FACTOR   1.00000000
 TOTAL ATOMIC CHARGES:
   5.6234096   5.6234096   5.6234096   5.6234096   5.6234096   5.6234096
   5.6234096   5.6234096   5.6234096   5.6234096   5.6234096   5.6234096
   6.1412367   6.1412367   6.1412367   6.1412367   6.1412367   6.1412367
   6.1412367   6.1412367   6.1412367   6.1412367   6.1412367   6.1412367
   5.6788858   5.6788858   5.6788858   5.6788858   5.6788858   5.6788858
   5.6788858   5.6788858   5.6788858   5.6788858   5.6788858   5.6788858
   6.1169766   6.1169766   6.1169766   6.1169766   6.1169766   6.1169766
   6.1169766   6.1169766   6.1169766   6.1169766   6.1169766   6.1169766
   0.8295057   0.8295057   0.8295057   0.8295057   0.8295057   0.8295057
   0.8295057   0.8295057   0.8295057   0.8295057   0.8295057   0.8295057
   0.7884534   0.7884534   0.7884534   0.7884534   0.7884534   0.7884534
   0.7884534   0.7884534   0.7884534   0.7884534   0.7884534   0.7884534
   0.7898790   0.7898790   0.7898790   0.7898790   0.7898790   0.7898790
   0.7898790   0.7898790   0.7898790   0.7898790   0.7898790   0.7898790
   7.6101690   7.6101690   7.6101690   7.6101690   7.6101690   7.6101690
   7.6101690   7.6101690   7.6101690   7.6101690   7.6101690   7.6101690
   7.6206766   7.6206766   7.6206766   7.6206766   7.6206766   7.6206766
   7.6206766   7.6206766   7.6206766   7.6206766   7.6206766   7.6206766
   8.6091370   8.6091370   8.6091370   8.6091370   8.6091370   8.6091370
   8.6091370   8.6091370   8.6091370   8.6091370   8.6091370   8.6091370
  18.3833413  18.3833413  18.3833413  18.3833413  18.3833413  18.3833413
 TTTTTTTTTTTTTTTTTTTTTTTTTTTTTT MOQGAD      TELAPSE      451.29 TCPU      315.75
 TTTTTTTTTTTTTTTTTTTTTTTTTTTTTT SHELLXN     TELAPSE      508.51 TCPU      327.03
 TTTTTTTTTTTTTTTTTTTTTTTTTTTTTT MONMO3      TELAPSE      509.38 TCPU      327.90
 NUMERICALLY INTEGRATED DENSITY    708.0000412636
 TTTTTTTTTTTTTTTTTTTTTTTTTTTTTT NUMDFT      TELAPSE      511.49 TCPU      330.02
 CYC   1 ETOT(AU) -5.425843326535E+03 DETOT  2.51E+01 tst  0.00E+00 PX  1.00E+00
 TTTTTTTTTTTTTTTTTTTTTTTTTTTTTT DIIS        TELAPSE      512.91 TCPU      331.43
 DIIS TEST: 0.19863E+02 AT SCF   CYCLE   1 - MIX   30 %
 TTTTTTTTTTTTTTTTTTTTTTTTTTTTTT FDIK        TELAPSE      526.48 TCPU      338.51
 INSULATING STATE
 TOP OF VALENCE BANDS -    BAND    354; K    2; EIG -2.2937407E-01 AU
 TOP OF VALENCE BANDS -    BAND    354; K    1; EIG -2.2989398E-01 AU
 BOTTOM OF VIRTUAL BANDS - BAND    355; K    3; EIG -7.1245101E-02 AU
 INDIRECT ENERGY BAND GAP:   4.3029 eV
 BOTTOM OF VIRTUAL BANDS - BAND    355; K    1; EIG -7.0475820E-02 AU
 TTTTTTTTTTTTTTTTTTTTTTTTTTTTTT PDIG        TELAPSE      526.93 TCPU      338.95
 CHARGE NORMALIZATION FACTOR   1.00000000
 TOTAL ATOMIC CHARGES:
   6.1450130   6.1450130   6.1450130   6.1450130   6.1450130   6.1450130
   6.1450130   6.1450130   6.1450130   6.1450130   6.1450130   6.1450130
   5.9427315   5.9427315   5.9427315   5.9427315   5.9427315   5.9427315
   5.9427315   5.9427315   5.9427315   5.9427315   5.9427315   5.9427315
   5.8193810   5.8193810   5.8193810   5.8193810   5.8193810   5.8193810
   5.8193810   5.8193810   5.8193810   5.8193810   5.8193810   5.8193810
   5.9310734   5.9310734   5.9310734   5.9310734   5.9310734   5.9310734
   5.9310734   5.9310734   5.9310734   5.9310734   5.9310734   5.9310734
   0.8846453   0.8846453   0.8846453   0.8846453   0.8846453   0.8846453
   0.8846453   0.8846453   0.8846453   0.8846453   0.8846453   0.8846453
   0.9001139   0.9001139   0.9001139   0.9001139   0.9001139   0.9001139
   0.9001139   0.9001139   0.9001139   0.9001139   0.9001139   0.9001139
   0.8964949   0.8964949   0.8964949   0.8964949   0.8964949   0.8964949
   0.8964949   0.8964949   0.8964949   0.8964949   0.8964949   0.8964949
   7.5851399   7.5851399   7.5851399   7.5851399   7.5851399   7.5851399
   7.5851399   7.5851399   7.5851399   7.5851399   7.5851399   7.5851399
   7.5578418   7.5578418   7.5578418   7.5578418   7.5578418   7.5578418
   7.5578418   7.5578418   7.5578418   7.5578418   7.5578418   7.5578418
   7.9414799   7.9414799   7.9414799   7.9414799   7.9414799   7.9414799
   7.9414799   7.9414799   7.9414799   7.9414799   7.9414799   7.9414799
  18.7921708  18.7921708  18.7921708  18.7921708  18.7921708  18.7921708
 TTTTTTTTTTTTTTTTTTTTTTTTTTTTTT MOQGAD      TELAPSE      526.95 TCPU      338.97
 TTTTTTTTTTTTTTTTTTTTTTTTTTTTTT SHELLXN     TELAPSE      573.85 TCPU      350.32
 TTTTTTTTTTTTTTTTTTTTTTTTTTTTTT MONMO3      TELAPSE      578.37 TCPU      354.84
 NUMERICALLY INTEGRATED DENSITY    708.0000460327
 TTTTTTTTTTTTTTTTTTTTTTTTTTTTTT NUMDFT      TELAPSE      580.06 TCPU      356.53
 CYC   2 ETOT(AU) -5.425988431703E+03 DETOT -1.45E-01 tst  6.86E-03 PX  2.09E-01
 TTTTTTTTTTTTTTTTTTTTTTTTTTTTTT DIIS        TELAPSE      581.56 TCPU      358.03
 DIIS TEST: 0.21404E+02 AT SCF   CYCLE   2 - DIIS ACTIVE - HISTORY:     2 CYCLES
 TTTTTTTTTTTTTTTTTTTTTTTTTTTTTT FDIK        TELAPSE      596.50 TCPU      366.79
 INSULATING STATE
 TOP OF VALENCE BANDS -    BAND    354; K    2; EIG -2.3313091E-01 AU
 TOP OF VALENCE BANDS -    BAND    354; K    1; EIG -2.3358752E-01 AU
 BOTTOM OF VIRTUAL BANDS - BAND    355; K    1; EIG -5.5285317E-02 AU
 INDIRECT ENERGY BAND GAP:   4.8394 eV
 TTTTTTTTTTTTTTTTTTTTTTTTTTTTTT PDIG        TELAPSE      597.01 TCPU      367.30
 CHARGE NORMALIZATION FACTOR   1.00000000
 TOTAL ATOMIC CHARGES:
   5.7598547   5.7598547   5.7598547   5.7598547   5.7598547   5.7598547
   5.7598547   5.7598547   5.7598547   5.7598547   5.7598547   5.7598547
   6.0047146   6.0047146   6.0047146   6.0047146   6.0047146   6.0047146
   6.0047146   6.0047146   6.0047146   6.0047146   6.0047146   6.0047146
   5.6609027   5.6609027   5.6609027   5.6609027   5.6609027   5.6609027
   5.6609027   5.6609027   5.6609027   5.6609027   5.6609027   5.6609027
   5.9895546   5.9895546   5.9895546   5.9895546   5.9895546   5.9895546
   5.9895546   5.9895546   5.9895546   5.9895546   5.9895546   5.9895546
   0.8888538   0.8888538   0.8888538   0.8888538   0.8888538   0.8888538
   0.8888538   0.8888538   0.8888538   0.8888538   0.8888538   0.8888538
   0.8947608   0.8947608   0.8947608   0.8947608   0.8947608   0.8947608
   0.8947608   0.8947608   0.8947608   0.8947608   0.8947608   0.8947608
   0.8916152   0.8916152   0.8916152   0.8916152   0.8916152   0.8916152
   0.8916152   0.8916152   0.8916152   0.8916152   0.8916152   0.8916152
   7.5918322   7.5918322   7.5918322   7.5918322   7.5918322   7.5918322
   7.5918322   7.5918322   7.5918322   7.5918322   7.5918322   7.5918322
   7.6146158   7.6146158   7.6146158   7.6146158   7.6146158   7.6146158
   7.6146158   7.6146158   7.6146158   7.6146158   7.6146158   7.6146158
   8.3932879   8.3932879   8.3932879   8.3932879   8.3932879   8.3932879
   8.3932879   8.3932879   8.3932879   8.3932879   8.3932879   8.3932879
  18.6200150  18.6200150  18.6200150  18.6200150  18.6200150  18.6200150
 TTTTTTTTTTTTTTTTTTTTTTTTTTTTTT MOQGAD      TELAPSE      597.03 TCPU      367.32
 TTTTTTTTTTTTTTTTTTTTTTTTTTTTTT SHELLXN     TELAPSE      642.31 TCPU      378.65
 TTTTTTTTTTTTTTTTTTTTTTTTTTTTTT MONMO3      TELAPSE      647.54 TCPU      383.88
 NUMERICALLY INTEGRATED DENSITY    708.0000448903
 TTTTTTTTTTTTTTTTTTTTTTTTTTTTTT NUMDFT      TELAPSE      650.07 TCPU      386.40
 CYC   3 ETOT(AU) -5.426957388475E+03 DETOT -9.69E-01 tst  3.80E-03 PX  1.13E-01
 TTTTTTTTTTTTTTTTTTTTTTTTTTTTTT DIIS        TELAPSE      653.19 TCPU      389.53
 DIIS TEST: 0.14402E+01 AT SCF   CYCLE   3 - DIIS ACTIVE - HISTORY:     3 CYCLES
 TTTTTTTTTTTTTTTTTTTTTTTTTTTTTT FDIK        TELAPSE      669.97 TCPU      400.53
 INSULATING STATE
 TOP OF VALENCE BANDS -    BAND    354; K    3; EIG -2.5025083E-01 AU
 TOP OF VALENCE BANDS -    BAND    354; K    1; EIG -2.5070217E-01 AU
 BOTTOM OF VIRTUAL BANDS - BAND    355; K    1; EIG -6.7485881E-02 AU
 INDIRECT ENERGY BAND GAP:   4.9733 eV
 TTTTTTTTTTTTTTTTTTTTTTTTTTTTTT PDIG        TELAPSE      670.72 TCPU      401.27
 CHARGE NORMALIZATION FACTOR   1.00000000
 TOTAL ATOMIC CHARGES:
   5.8371357   5.8371357   5.8371357   5.8371357   5.8371357   5.8371357
   5.8371357   5.8371357   5.8371357   5.8371357   5.8371357   5.8371357
   6.0164083   6.0164083   6.0164083   6.0164083   6.0164083   6.0164083
   6.0164083   6.0164083   6.0164083   6.0164083   6.0164083   6.0164083
   5.7000706   5.7000706   5.7000706   5.7000706   5.7000706   5.7000706
   5.7000706   5.7000706   5.7000706   5.7000706   5.7000706   5.7000706
   6.0017588   6.0017588   6.0017588   6.0017588   6.0017588   6.0017588
   6.0017588   6.0017588   6.0017588   6.0017588   6.0017588   6.0017588
   0.8720882   0.8720882   0.8720882   0.8720882   0.8720882   0.8720882
   0.8720882   0.8720882   0.8720882   0.8720882   0.8720882   0.8720882
   0.8702406   0.8702406   0.8702406   0.8702406   0.8702406   0.8702406
   0.8702406   0.8702406   0.8702406   0.8702406   0.8702406   0.8702406
   0.8679669   0.8679669   0.8679669   0.8679669   0.8679669   0.8679669
   0.8679669   0.8679669   0.8679669   0.8679669   0.8679669   0.8679669
   7.6452477   7.6452477   7.6452477   7.6452477   7.6452477   7.6452477
   7.6452477   7.6452477   7.6452477   7.6452477   7.6452477   7.6452477
   7.6327609   7.6327609   7.6327609   7.6327609   7.6327609   7.6327609
   7.6327609   7.6327609   7.6327609   7.6327609   7.6327609   7.6327609
   8.2943869   8.2943869   8.2943869   8.2943869   8.2943869   8.2943869
   8.2943869   8.2943869   8.2943869   8.2943869   8.2943869   8.2943869
  18.5238711  18.5238711  18.5238711  18.5238711  18.5238711  18.5238711
 TTTTTTTTTTTTTTTTTTTTTTTTTTTTTT MOQGAD      TELAPSE      670.73 TCPU      401.29
 TTTTTTTTTTTTTTTTTTTTTTTTTTTTTT SHELLXN     TELAPSE      724.26 TCPU      412.58
 TTTTTTTTTTTTTTTTTTTTTTTTTTTTTT MONMO3      TELAPSE      727.96 TCPU      416.28
 NUMERICALLY INTEGRATED DENSITY    708.0000446742
 TTTTTTTTTTTTTTTTTTTTTTTTTTTTTT NUMDFT      TELAPSE      729.71 TCPU      418.03
 CYC   4 ETOT(AU) -5.427029208932E+03 DETOT -7.18E-02 tst  1.92E-04 PX  2.02E-02
 TTTTTTTTTTTTTTTTTTTTTTTTTTTTTT DIIS        TELAPSE      731.58 TCPU      419.91
 DIIS TEST: 0.13570E+00 AT SCF   CYCLE   4 - DIIS ACTIVE - HISTORY:     4 CYCLES
 TTTTTTTTTTTTTTTTTTTTTTTTTTTTTT FDIK        TELAPSE      744.82 TCPU      424.97
 INSULATING STATE
 TOP OF VALENCE BANDS -    BAND    354; K    2; EIG -2.5083428E-01 AU
 TOP OF VALENCE BANDS -    BAND    354; K    1; EIG -2.5125079E-01 AU
 BOTTOM OF VIRTUAL BANDS - BAND    355; K    1; EIG -6.9497647E-02 AU
 INDIRECT ENERGY BAND GAP:   4.9344 eV
 TTTTTTTTTTTTTTTTTTTTTTTTTTTTTT PDIG        TELAPSE      745.15 TCPU      425.30
 CHARGE NORMALIZATION FACTOR   1.00000000
 TOTAL ATOMIC CHARGES:
   5.8351080   5.8351080   5.8351080   5.8351080   5.8351080   5.8351080
   5.8351080   5.8351080   5.8351080   5.8351080   5.8351080   5.8351080
   6.0209474   6.0209474   6.0209474   6.0209474   6.0209474   6.0209474
   6.0209474   6.0209474   6.0209474   6.0209474   6.0209474   6.0209474
   5.7001693   5.7001693   5.7001693   5.7001693   5.7001693   5.7001693
   5.7001693   5.7001693   5.7001693   5.7001693   5.7001693   5.7001693
   6.0065684   6.0065684   6.0065684   6.0065684   6.0065684   6.0065684
   6.0065684   6.0065684   6.0065684   6.0065684   6.0065684   6.0065684
   0.8661012   0.8661012   0.8661012   0.8661012   0.8661012   0.8661012
   0.8661012   0.8661012   0.8661012   0.8661012   0.8661012   0.8661012
   0.8690536   0.8690536   0.8690536   0.8690536   0.8690536   0.8690536
   0.8690536   0.8690536   0.8690536   0.8690536   0.8690536   0.8690536
   0.8664927   0.8664927   0.8664927   0.8664927   0.8664927   0.8664927
   0.8664927   0.8664927   0.8664927   0.8664927   0.8664927   0.8664927
   7.6221889   7.6221889   7.6221889   7.6221889   7.6221889   7.6221889
   7.6221889   7.6221889   7.6221889   7.6221889   7.6221889   7.6221889
   7.6273482   7.6273482   7.6273482   7.6273482   7.6273482   7.6273482
   7.6273482   7.6273482   7.6273482   7.6273482   7.6273482   7.6273482
   8.3186143   8.3186143   8.3186143   8.3186143   8.3186143   8.3186143
   8.3186143   8.3186143   8.3186143   8.3186143   8.3186143   8.3186143
  18.5348159  18.5348159  18.5348159  18.5348159  18.5348159  18.5348159
 TTTTTTTTTTTTTTTTTTTTTTTTTTTTTT MOQGAD      TELAPSE      745.16 TCPU      425.32
 TTTTTTTTTTTTTTTTTTTTTTTTTTTTTT SHELLXN     TELAPSE      798.33 TCPU      436.62
 TTTTTTTTTTTTTTTTTTTTTTTTTTTTTT MONMO3      TELAPSE      804.13 TCPU      442.42
 NUMERICALLY INTEGRATED DENSITY    708.0000449558
 TTTTTTTTTTTTTTTTTTTTTTTTTTTTTT NUMDFT      TELAPSE      805.82 TCPU      444.11
 CYC   5 ETOT(AU) -5.427034614335E+03 DETOT -5.41E-03 tst  1.10E-05 PX  1.25E-02
 TTTTTTTTTTTTTTTTTTTTTTTTTTTTTT DIIS        TELAPSE      810.09 TCPU      448.37
 DIIS TEST: 0.27830E-01 AT SCF   CYCLE   5 - DIIS ACTIVE - HISTORY:     5 CYCLES
 TTTTTTTTTTTTTTTTTTTTTTTTTTTTTT FDIK        TELAPSE      825.32 TCPU      455.69
 INSULATING STATE
 TOP OF VALENCE BANDS -    BAND    354; K    2; EIG -2.4975280E-01 AU
 TOP OF VALENCE BANDS -    BAND    354; K    1; EIG -2.5016821E-01 AU
 BOTTOM OF VIRTUAL BANDS - BAND    355; K    1; EIG -6.7777056E-02 AU
 INDIRECT ENERGY BAND GAP:   4.9518 eV
 TTTTTTTTTTTTTTTTTTTTTTTTTTTTTT PDIG        TELAPSE      825.99 TCPU      456.36
 CHARGE NORMALIZATION FACTOR   1.00000000
 TOTAL ATOMIC CHARGES:
   5.8312861   5.8312861   5.8312861   5.8312861   5.8312861   5.8312861
   5.8312861   5.8312861   5.8312861   5.8312861   5.8312861   5.8312861
   6.0207625   6.0207625   6.0207625   6.0207625   6.0207625   6.0207625
   6.0207625   6.0207625   6.0207625   6.0207625   6.0207625   6.0207625
   5.6955154   5.6955154   5.6955154   5.6955154   5.6955154   5.6955154
   5.6955154   5.6955154   5.6955154   5.6955154   5.6955154   5.6955154
   6.0060052   6.0060052   6.0060052   6.0060052   6.0060052   6.0060052
   6.0060052   6.0060052   6.0060052   6.0060052   6.0060052   6.0060052
   0.8687935   0.8687935   0.8687935   0.8687935   0.8687935   0.8687935
   0.8687935   0.8687935   0.8687935   0.8687935   0.8687935   0.8687935
   0.8699273   0.8699273   0.8699273   0.8699273   0.8699273   0.8699273
   0.8699273   0.8699273   0.8699273   0.8699273   0.8699273   0.8699273
   0.8677653   0.8677653   0.8677653   0.8677653   0.8677653   0.8677653
   0.8677653   0.8677653   0.8677653   0.8677653   0.8677653   0.8677653
   7.6321747   7.6321747   7.6321747   7.6321747   7.6321747   7.6321747
   7.6321747   7.6321747   7.6321747   7.6321747   7.6321747   7.6321747
   7.6274609   7.6274609   7.6274609   7.6274609   7.6274609   7.6274609
   7.6274609   7.6274609   7.6274609   7.6274609   7.6274609   7.6274609
   8.3156808   8.3156808   8.3156808   8.3156808   8.3156808   8.3156808
   8.3156808   8.3156808   8.3156808   8.3156808   8.3156808   8.3156808
  18.5292565  18.5292565  18.5292565  18.5292565  18.5292565  18.5292565
 TTTTTTTTTTTTTTTTTTTTTTTTTTTTTT MOQGAD      TELAPSE      826.00 TCPU      456.38
 TTTTTTTTTTTTTTTTTTTTTTTTTTTTTT SHELLXN     TELAPSE      882.95 TCPU      467.71
 TTTTTTTTTTTTTTTTTTTTTTTTTTTTTT MONMO3      TELAPSE      883.61 TCPU      468.37
 NUMERICALLY INTEGRATED DENSITY    708.0000448340
 TTTTTTTTTTTTTTTTTTTTTTTTTTTTTT NUMDFT      TELAPSE      885.35 TCPU      470.12
 CYC   6 ETOT(AU) -5.427036097840E+03 DETOT -1.48E-03 tst  1.57E-06 PX  5.33E-03
 TTTTTTTTTTTTTTTTTTTTTTTTTTTTTT DIIS        TELAPSE      888.16 TCPU      472.93
 DIIS TEST: 0.27300E-02 AT SCF   CYCLE   6 - DIIS ACTIVE - HISTORY:     6 CYCLES
 TTTTTTTTTTTTTTTTTTTTTTTTTTTTTT FDIK        TELAPSE      902.07 TCPU      480.87
 INSULATING STATE
 TOP OF VALENCE BANDS -    BAND    354; K    2; EIG -2.4988882E-01 AU
 TOP OF VALENCE BANDS -    BAND    354; K    1; EIG -2.5030373E-01 AU
 BOTTOM OF VIRTUAL BANDS - BAND    355; K    1; EIG -6.7849371E-02 AU
 INDIRECT ENERGY BAND GAP:   4.9535 eV
 TTTTTTTTTTTTTTTTTTTTTTTTTTTTTT PDIG        TELAPSE      902.68 TCPU      481.47
 CHARGE NORMALIZATION FACTOR   1.00000000
 TOTAL ATOMIC CHARGES:
   5.8288721   5.8288721   5.8288721   5.8288721   5.8288721   5.8288721
   5.8288721   5.8288721   5.8288721   5.8288721   5.8288721   5.8288721
   6.0191795   6.0191795   6.0191795   6.0191795   6.0191795   6.0191795
   6.0191795   6.0191795   6.0191795   6.0191795   6.0191795   6.0191795
   5.6979384   5.6979384   5.6979384   5.6979384   5.6979384   5.6979384
   5.6979384   5.6979384   5.6979384   5.6979384   5.6979384   5.6979384
   6.0048539   6.0048539   6.0048539   6.0048539   6.0048539   6.0048539
   6.0048539   6.0048539   6.0048539   6.0048539   6.0048539   6.0048539
   0.8688173   0.8688173   0.8688173   0.8688173   0.8688173   0.8688173
   0.8688173   0.8688173   0.8688173   0.8688173   0.8688173   0.8688173
   0.8700266   0.8700266   0.8700266   0.8700266   0.8700266   0.8700266
   0.8700266   0.8700266   0.8700266   0.8700266   0.8700266   0.8700266
   0.8676171   0.8676171   0.8676171   0.8676171   0.8676171   0.8676171
   0.8676171   0.8676171   0.8676171   0.8676171   0.8676171   0.8676171
   7.6301661   7.6301661   7.6301661   7.6301661   7.6301661   7.6301661
   7.6301661   7.6301661   7.6301661   7.6301661   7.6301661   7.6301661
   7.6311417   7.6311417   7.6311417   7.6311417   7.6311417   7.6311417
   7.6311417   7.6311417   7.6311417   7.6311417   7.6311417   7.6311417
   8.3169840   8.3169840   8.3169840   8.3169840   8.3169840   8.3169840
   8.3169840   8.3169840   8.3169840   8.3169840   8.3169840   8.3169840
  18.5288064  18.5288064  18.5288064  18.5288064  18.5288064  18.5288064
 TTTTTTTTTTTTTTTTTTTTTTTTTTTTTT MOQGAD      TELAPSE      902.70 TCPU      481.49
 TTTTTTTTTTTTTTTTTTTTTTTTTTTTTT SHELLXN     TELAPSE      950.09 TCPU      492.79
 TTTTTTTTTTTTTTTTTTTTTTTTTTTTTT MONMO3      TELAPSE      953.60 TCPU      496.30
 NUMERICALLY INTEGRATED DENSITY    708.0000448753
 TTTTTTTTTTTTTTTTTTTTTTTTTTTTTT NUMDFT      TELAPSE      955.30 TCPU      498.00
 CYC   7 ETOT(AU) -5.427036231050E+03 DETOT -1.33E-04 tst  1.37E-07 PX  1.31E-03
 TTTTTTTTTTTTTTTTTTTTTTTTTTTTTT DIIS        TELAPSE      957.25 TCPU      499.95
 DIIS TEST: 0.70872E-03 AT SCF   CYCLE   7 - DIIS ACTIVE - HISTORY:     7 CYCLES
 TTTTTTTTTTTTTTTTTTTTTTTTTTTTTT FDIK        TELAPSE      968.60 TCPU      504.95
 INSULATING STATE
 TOP OF VALENCE BANDS -    BAND    354; K    2; EIG -2.4986545E-01 AU
 TOP OF VALENCE BANDS -    BAND    354; K    1; EIG -2.5028050E-01 AU
 BOTTOM OF VIRTUAL BANDS - BAND    355; K    1; EIG -6.7832963E-02 AU
 INDIRECT ENERGY BAND GAP:   4.9534 eV
 TTTTTTTTTTTTTTTTTTTTTTTTTTTTTT PDIG        TELAPSE      969.03 TCPU      505.38
 CHARGE NORMALIZATION FACTOR   1.00000000
 TOTAL ATOMIC CHARGES:
   5.8302385   5.8302385   5.8302385   5.8302385   5.8302385   5.8302385
   5.8302385   5.8302385   5.8302385   5.8302385   5.8302385   5.8302385
   6.0203836   6.0203836   6.0203836   6.0203836   6.0203836   6.0203836
   6.0203836   6.0203836   6.0203836   6.0203836   6.0203836   6.0203836
   5.6970788   5.6970788   5.6970788   5.6970788   5.6970788   5.6970788
   5.6970788   5.6970788   5.6970788   5.6970788   5.6970788   5.6970788
   6.0057833   6.0057833   6.0057833   6.0057833   6.0057833   6.0057833
   6.0057833   6.0057833   6.0057833   6.0057833   6.0057833   6.0057833
   0.8686259   0.8686259   0.8686259   0.8686259   0.8686259   0.8686259
   0.8686259   0.8686259   0.8686259   0.8686259   0.8686259   0.8686259
   0.8699303   0.8699303   0.8699303   0.8699303   0.8699303   0.8699303
   0.8699303   0.8699303   0.8699303   0.8699303   0.8699303   0.8699303
   0.8676707   0.8676707   0.8676707   0.8676707   0.8676707   0.8676707
   0.8676707   0.8676707   0.8676707   0.8676707   0.8676707   0.8676707
   7.6307029   7.6307029   7.6307029   7.6307029   7.6307029   7.6307029
   7.6307029   7.6307029   7.6307029   7.6307029   7.6307029   7.6307029
   7.6283835   7.6283835   7.6283835   7.6283835   7.6283835   7.6283835
   7.6283835   7.6283835   7.6283835   7.6283835   7.6283835   7.6283835
   8.3167504   8.3167504   8.3167504   8.3167504   8.3167504   8.3167504
   8.3167504   8.3167504   8.3167504   8.3167504   8.3167504   8.3167504
  18.5289041  18.5289041  18.5289041  18.5289041  18.5289041  18.5289041
 TTTTTTTTTTTTTTTTTTTTTTTTTTTTTT MOQGAD      TELAPSE      969.05 TCPU      505.40
 TTTTTTTTTTTTTTTTTTTTTTTTTTTTTT SHELLXN     TELAPSE     1012.93 TCPU      516.68
 TTTTTTTTTTTTTTTTTTTTTTTTTTTTTT MONMO3      TELAPSE     1017.48 TCPU      521.23
 NUMERICALLY INTEGRATED DENSITY    708.0000448661
 TTTTTTTTTTTTTTTTTTTTTTTTTTTTTT NUMDFT      TELAPSE     1019.17 TCPU      522.92
 CYC   8 ETOT(AU) -5.427036259234E+03 DETOT -2.82E-05 tst  4.46E-08 PX  4.48E-04
 TTTTTTTTTTTTTTTTTTTTTTTTTTTTTT DIIS        TELAPSE     1020.81 TCPU      524.56
 DIIS TEST: 0.11449E-03 AT SCF   CYCLE   8 - DIIS ACTIVE - HISTORY:     8 CYCLES
 TTTTTTTTTTTTTTTTTTTTTTTTTTTTTT FDIK        TELAPSE     1034.49 TCPU      531.36
 INSULATING STATE
 TOP OF VALENCE BANDS -    BAND    354; K    2; EIG -2.4984758E-01 AU
 TOP OF VALENCE BANDS -    BAND    354; K    1; EIG -2.5026271E-01 AU
 BOTTOM OF VIRTUAL BANDS - BAND    355; K    1; EIG -6.7884958E-02 AU
 INDIRECT ENERGY BAND GAP:   4.9515 eV
 TTTTTTTTTTTTTTTTTTTTTTTTTTTTTT PDIG        TELAPSE     1034.89 TCPU      531.76
 CHARGE NORMALIZATION FACTOR   1.00000000
 TOTAL ATOMIC CHARGES:
   5.8305211   5.8305211   5.8305211   5.8305211   5.8305211   5.8305211
   5.8305211   5.8305211   5.8305211   5.8305211   5.8305211   5.8305211
   6.0198761   6.0198761   6.0198761   6.0198761   6.0198761   6.0198761
   6.0198761   6.0198761   6.0198761   6.0198761   6.0198761   6.0198761
   5.6969293   5.6969293   5.6969293   5.6969293   5.6969293   5.6969293
   5.6969293   5.6969293   5.6969293   5.6969293   5.6969293   5.6969293
   6.0054399   6.0054399   6.0054399   6.0054399   6.0054399   6.0054399
   6.0054399   6.0054399   6.0054399   6.0054399   6.0054399   6.0054399
   0.8685041   0.8685041   0.8685041   0.8685041   0.8685041   0.8685041
   0.8685041   0.8685041   0.8685041   0.8685041   0.8685041   0.8685041
   0.8700165   0.8700165   0.8700165   0.8700165   0.8700165   0.8700165
   0.8700165   0.8700165   0.8700165   0.8700165   0.8700165   0.8700165
   0.8676790   0.8676790   0.8676790   0.8676790   0.8676790   0.8676790
   0.8676790   0.8676790   0.8676790   0.8676790   0.8676790   0.8676790
   7.6303404   7.6303404   7.6303404   7.6303404   7.6303404   7.6303404
   7.6303404   7.6303404   7.6303404   7.6303404   7.6303404   7.6303404
   7.6295946   7.6295946   7.6295946   7.6295946   7.6295946   7.6295946
   7.6295946   7.6295946   7.6295946   7.6295946   7.6295946   7.6295946
   8.3166815   8.3166815   8.3166815   8.3166815   8.3166815   8.3166815
   8.3166815   8.3166815   8.3166815   8.3166815   8.3166815   8.3166815
  18.5288354  18.5288354  18.5288354  18.5288354  18.5288354  18.5288354
 TTTTTTTTTTTTTTTTTTTTTTTTTTTTTT MOQGAD      TELAPSE     1034.91 TCPU      531.78
 TTTTTTTTTTTTTTTTTTTTTTTTTTTTTT SHELLXN     TELAPSE     1082.05 TCPU      543.09
 TTTTTTTTTTTTTTTTTTTTTTTTTTTTTT MONMO3      TELAPSE     1090.15 TCPU      551.19
 NUMERICALLY INTEGRATED DENSITY    708.0000448749
 TTTTTTTTTTTTTTTTTTTTTTTTTTTTTT NUMDFT      TELAPSE     1092.18 TCPU      553.22
 CYC   9 ETOT(AU) -5.427036261477E+03 DETOT -2.24E-06 tst  1.29E-08 PX  1.88E-04
 TTTTTTTTTTTTTTTTTTTTTTTTTTTTTT DIIS        TELAPSE     1093.77 TCPU      554.81
 DIIS TEST: 0.42324E-04 AT SCF   CYCLE   9 - DIIS ACTIVE - HISTORY:     9 CYCLES
 TTTTTTTTTTTTTTTTTTTTTTTTTTTTTT FDIK        TELAPSE     1101.29 TCPU      558.09
 INSULATING STATE
 TOP OF VALENCE BANDS -    BAND    354; K    2; EIG -2.4986403E-01 AU
 TOP OF VALENCE BANDS -    BAND    354; K    1; EIG -2.5027912E-01 AU
 BOTTOM OF VIRTUAL BANDS - BAND    355; K    1; EIG -6.7846661E-02 AU
 INDIRECT ENERGY BAND GAP:   4.9529 eV
 TTTTTTTTTTTTTTTTTTTTTTTTTTTTTT PDIG        TELAPSE     1101.58 TCPU      558.38
 CHARGE NORMALIZATION FACTOR   1.00000000
 TOTAL ATOMIC CHARGES:
   5.8301267   5.8301267   5.8301267   5.8301267   5.8301267   5.8301267
   5.8301267   5.8301267   5.8301267   5.8301267   5.8301267   5.8301267
   6.0200962   6.0200962   6.0200962   6.0200962   6.0200962   6.0200962
   6.0200962   6.0200962   6.0200962   6.0200962   6.0200962   6.0200962
   5.6970707   5.6970707   5.6970707   5.6970707   5.6970707   5.6970707
   5.6970707   5.6970707   5.6970707   5.6970707   5.6970707   5.6970707
   6.0055511   6.0055511   6.0055511   6.0055511   6.0055511   6.0055511
   6.0055511   6.0055511   6.0055511   6.0055511   6.0055511   6.0055511
   0.8686038   0.8686038   0.8686038   0.8686038   0.8686038   0.8686038
   0.8686038   0.8686038   0.8686038   0.8686038   0.8686038   0.8686038
   0.8699519   0.8699519   0.8699519   0.8699519   0.8699519   0.8699519
   0.8699519   0.8699519   0.8699519   0.8699519   0.8699519   0.8699519
   0.8676630   0.8676630   0.8676630   0.8676630   0.8676630   0.8676630
   0.8676630   0.8676630   0.8676630   0.8676630   0.8676630   0.8676630
   7.6307101   7.6307101   7.6307101   7.6307101   7.6307101   7.6307101
   7.6307101   7.6307101   7.6307101   7.6307101   7.6307101   7.6307101
   7.6290450   7.6290450   7.6290450   7.6290450   7.6290450   7.6290450
   7.6290450   7.6290450   7.6290450   7.6290450   7.6290450   7.6290450
   8.3167171   8.3167171   8.3167171   8.3167171   8.3167171   8.3167171
   8.3167171   8.3167171   8.3167171   8.3167171   8.3167171   8.3167171
  18.5289286  18.5289286  18.5289286  18.5289286  18.5289286  18.5289286
 TTTTTTTTTTTTTTTTTTTTTTTTTTTTTT MOQGAD      TELAPSE     1101.60 TCPU      558.39
 TTTTTTTTTTTTTTTTTTTTTTTTTTTTTT SHELLXN     TELAPSE     1150.42 TCPU      569.68
 TTTTTTTTTTTTTTTTTTTTTTTTTTTTTT MONMO3      TELAPSE     1157.60 TCPU      576.86
 NUMERICALLY INTEGRATED DENSITY    708.0000448681
 TTTTTTTTTTTTTTTTTTTTTTTTTTTTTT NUMDFT      TELAPSE     1159.29 TCPU      578.55
 CYC  10 ETOT(AU) -5.427036262603E+03 DETOT -1.13E-06 tst  5.22E-09 PX  9.45E-05
 TTTTTTTTTTTTTTTTTTTTTTTTTTTTTT DIIS        TELAPSE     1162.15 TCPU      581.41
 DIIS TEST: 0.11594E-04 AT SCF   CYCLE  10 - DIIS ACTIVE - HISTORY:    10 CYCLES
 TTTTTTTTTTTTTTTTTTTTTTTTTTTTTT FDIK        TELAPSE     1175.53 TCPU      585.95
 INSULATING STATE
 TOP OF VALENCE BANDS -    BAND    354; K    2; EIG -2.4985996E-01 AU
 TOP OF VALENCE BANDS -    BAND    354; K    1; EIG -2.5027503E-01 AU
 BOTTOM OF VIRTUAL BANDS - BAND    355; K    1; EIG -6.7859815E-02 AU
 INDIRECT ENERGY BAND GAP:   4.9525 eV
 TTTTTTTTTTTTTTTTTTTTTTTTTTTTTT PDIG        TELAPSE     1175.95 TCPU      586.37
 CHARGE NORMALIZATION FACTOR   1.00000000
 TOTAL ATOMIC CHARGES:
   5.8303196   5.8303196   5.8303196   5.8303196   5.8303196   5.8303196
   5.8303196   5.8303196   5.8303196   5.8303196   5.8303196   5.8303196
   6.0200745   6.0200745   6.0200745   6.0200745   6.0200745   6.0200745
   6.0200745   6.0200745   6.0200745   6.0200745   6.0200745   6.0200745
   5.6971210   5.6971210   5.6971210   5.6971210   5.6971210   5.6971210
   5.6971210   5.6971210   5.6971210   5.6971210   5.6971210   5.6971210
   6.0055836   6.0055836   6.0055836   6.0055836   6.0055836   6.0055836
   6.0055836   6.0055836   6.0055836   6.0055836   6.0055836   6.0055836
   0.8685607   0.8685607   0.8685607   0.8685607   0.8685607   0.8685607
   0.8685607   0.8685607   0.8685607   0.8685607   0.8685607   0.8685607
   0.8699756   0.8699756   0.8699756   0.8699756   0.8699756   0.8699756
   0.8699756   0.8699756   0.8699756   0.8699756   0.8699756   0.8699756
   0.8676676   0.8676676   0.8676676   0.8676676   0.8676676   0.8676676
   0.8676676   0.8676676   0.8676676   0.8676676   0.8676676   0.8676676
   7.6303840   7.6303840   7.6303840   7.6303840   7.6303840   7.6303840
   7.6303840   7.6303840   7.6303840   7.6303840   7.6303840   7.6303840
   7.6291521   7.6291521   7.6291521   7.6291521   7.6291521   7.6291521
   7.6291521   7.6291521   7.6291521   7.6291521   7.6291521   7.6291521
   8.3167103   8.3167103   8.3167103   8.3167103   8.3167103   8.3167103
   8.3167103   8.3167103   8.3167103   8.3167103   8.3167103   8.3167103
  18.5289021  18.5289021  18.5289021  18.5289021  18.5289021  18.5289021
 TTTTTTTTTTTTTTTTTTTTTTTTTTTTTT MOQGAD      TELAPSE     1175.97 TCPU      586.40
 TTTTTTTTTTTTTTTTTTTTTTTTTTTTTT SHELLXN     TELAPSE     1213.93 TCPU      597.71
 TTTTTTTTTTTTTTTTTTTTTTTTTTTTTT MONMO3      TELAPSE     1217.38 TCPU      601.17
 NUMERICALLY INTEGRATED DENSITY    708.0000448720
 TTTTTTTTTTTTTTTTTTTTTTTTTTTTTT NUMDFT      TELAPSE     1219.08 TCPU      602.86
 CYC  11 ETOT(AU) -5.427036262831E+03 DETOT -2.28E-07 tst  1.29E-09 PX  5.04E-05
 TTTTTTTTTTTTTTTTTTTTTTTTTTTTTT DIIS        TELAPSE     1221.82 TCPU      605.61
 DIIS TEST: 0.27166E-05 AT SCF   CYCLE  11 - DIIS ACTIVE - HISTORY:    11 CYCLES
 TTTTTTTTTTTTTTTTTTTTTTTTTTTTTT FDIK        TELAPSE     1238.29 TCPU      612.13
 INSULATING STATE
 TOP OF VALENCE BANDS -    BAND    354; K    2; EIG -2.4985589E-01 AU
 TOP OF VALENCE BANDS -    BAND    354; K    1; EIG -2.5027102E-01 AU
 BOTTOM OF VIRTUAL BANDS - BAND    355; K    1; EIG -6.7862728E-02 AU
 INDIRECT ENERGY BAND GAP:   4.9523 eV
 TTTTTTTTTTTTTTTTTTTTTTTTTTTTTT PDIG        TELAPSE     1238.71 TCPU      612.54
 CHARGE NORMALIZATION FACTOR   1.00000000
 TOTAL ATOMIC CHARGES:
   5.8302857   5.8302857   5.8302857   5.8302857   5.8302857   5.8302857
   5.8302857   5.8302857   5.8302857   5.8302857   5.8302857   5.8302857
   6.0200244   6.0200244   6.0200244   6.0200244   6.0200244   6.0200244
   6.0200244   6.0200244   6.0200244   6.0200244   6.0200244   6.0200244
   5.6969991   5.6969991   5.6969991   5.6969991   5.6969991   5.6969991
   5.6969991   5.6969991   5.6969991   5.6969991   5.6969991   5.6969991
   6.0055131   6.0055131   6.0055131   6.0055131   6.0055131   6.0055131
   6.0055131   6.0055131   6.0055131   6.0055131   6.0055131   6.0055131
   0.8685644   0.8685644   0.8685644   0.8685644   0.8685644   0.8685644
   0.8685644   0.8685644   0.8685644   0.8685644   0.8685644   0.8685644
   0.8699752   0.8699752   0.8699752   0.8699752   0.8699752   0.8699752
   0.8699752   0.8699752   0.8699752   0.8699752   0.8699752   0.8699752
   0.8676727   0.8676727   0.8676727   0.8676727   0.8676727   0.8676727
   0.8676727   0.8676727   0.8676727   0.8676727   0.8676727   0.8676727
   7.6305966   7.6305966   7.6305966   7.6305966   7.6305966   7.6305966
   7.6305966   7.6305966   7.6305966   7.6305966   7.6305966   7.6305966
   7.6291847   7.6291847   7.6291847   7.6291847   7.6291847   7.6291847
   7.6291847   7.6291847   7.6291847   7.6291847   7.6291847   7.6291847
   8.3167261   8.3167261   8.3167261   8.3167261   8.3167261   8.3167261
   8.3167261   8.3167261   8.3167261   8.3167261   8.3167261   8.3167261
  18.5289159  18.5289159  18.5289159  18.5289159  18.5289159  18.5289159
 TTTTTTTTTTTTTTTTTTTTTTTTTTTTTT MOQGAD      TELAPSE     1238.72 TCPU      612.56
 TTTTTTTTTTTTTTTTTTTTTTTTTTTTTT SHELLXN     TELAPSE     1289.72 TCPU      623.92
 TTTTTTTTTTTTTTTTTTTTTTTTTTTTTT MONMO3      TELAPSE     1297.75 TCPU      631.94
 NUMERICALLY INTEGRATED DENSITY    708.0000448706
 TTTTTTTTTTTTTTTTTTTTTTTTTTTTTT NUMDFT      TELAPSE     1299.50 TCPU      633.70
 CYC  12 ETOT(AU) -5.427036262954E+03 DETOT -1.23E-07 tst  2.02E-10 PX  3.35E-05
 TTTTTTTTTTTTTTTTTTTTTTTTTTTTTT DIIS        TELAPSE     1301.97 TCPU      636.16
 DIIS TEST: 0.95025E-06 AT SCF   CYCLE  12 - DIIS ACTIVE - HISTORY:    12 CYCLES
 TTTTTTTTTTTTTTTTTTTTTTTTTTTTTT FDIK        TELAPSE     1315.59 TCPU      641.52
 INSULATING STATE
 TOP OF VALENCE BANDS -    BAND    354; K    2; EIG -2.4986056E-01 AU
 TOP OF VALENCE BANDS -    BAND    354; K    1; EIG -2.5027564E-01 AU
 BOTTOM OF VIRTUAL BANDS - BAND    355; K    1; EIG -6.7857128E-02 AU
 INDIRECT ENERGY BAND GAP:   4.9526 eV
 TTTTTTTTTTTTTTTTTTTTTTTTTTTTTT PDIG        TELAPSE     1315.87 TCPU      641.79
 CHARGE NORMALIZATION FACTOR   1.00000000
 TOTAL ATOMIC CHARGES:
   5.8302610   5.8302610   5.8302610   5.8302610   5.8302610   5.8302610
   5.8302610   5.8302610   5.8302610   5.8302610   5.8302610   5.8302610
   6.0200663   6.0200663   6.0200663   6.0200663   6.0200663   6.0200663
   6.0200663   6.0200663   6.0200663   6.0200663   6.0200663   6.0200663
   5.6970841   5.6970841   5.6970841   5.6970841   5.6970841   5.6970841
   5.6970841   5.6970841   5.6970841   5.6970841   5.6970841   5.6970841
   6.0055595   6.0055595   6.0055595   6.0055595   6.0055595   6.0055595
   6.0055595   6.0055595   6.0055595   6.0055595   6.0055595   6.0055595
   0.8685724   0.8685724   0.8685724   0.8685724   0.8685724   0.8685724
   0.8685724   0.8685724   0.8685724   0.8685724   0.8685724   0.8685724
   0.8699724   0.8699724   0.8699724   0.8699724   0.8699724   0.8699724
   0.8699724   0.8699724   0.8699724   0.8699724   0.8699724   0.8699724
   0.8676667   0.8676667   0.8676667   0.8676667   0.8676667   0.8676667
   0.8676667   0.8676667   0.8676667   0.8676667   0.8676667   0.8676667
   7.6304929   7.6304929   7.6304929   7.6304929   7.6304929   7.6304929
   7.6304929   7.6304929   7.6304929   7.6304929   7.6304929   7.6304929
   7.6291577   7.6291577   7.6291577   7.6291577   7.6291577   7.6291577
   7.6291577   7.6291577   7.6291577   7.6291577   7.6291577   7.6291577
   8.3167098   8.3167098   8.3167098   8.3167098   8.3167098   8.3167098
   8.3167098   8.3167098   8.3167098   8.3167098   8.3167098   8.3167098
  18.5289142  18.5289142  18.5289142  18.5289142  18.5289142  18.5289142
 TTTTTTTTTTTTTTTTTTTTTTTTTTTTTT MOQGAD      TELAPSE     1315.88 TCPU      641.81
 TTTTTTTTTTTTTTTTTTTTTTTTTTTTTT SHELLXN     TELAPSE     1369.25 TCPU      653.08
 TTTTTTTTTTTTTTTTTTTTTTTTTTTTTT MONMO3      TELAPSE     1374.53 TCPU      658.36
 NUMERICALLY INTEGRATED DENSITY    708.0000448706
 TTTTTTTTTTTTTTTTTTTTTTTTTTTTTT NUMDFT      TELAPSE     1376.28 TCPU      660.11
 CYC  13 ETOT(AU) -5.427036262923E+03 DETOT  3.10E-08 tst  5.59E-11 PX  1.65E-05
 TTTTTTTTTTTTTTTTTTTTTTTTTTTTTT DIIS        TELAPSE     1379.07 TCPU      662.90
 DIIS TEST: 0.10161E-06 AT SCF   CYCLE  13 - DIIS ACTIVE - HISTORY:    13 CYCLES
 TTTTTTTTTTTTTTTTTTTTTTTTTTTTTT FDIK        TELAPSE     1397.69 TCPU      673.14
 INSULATING STATE
 TOP OF VALENCE BANDS -    BAND    354; K    2; EIG -2.4985865E-01 AU
 TOP OF VALENCE BANDS -    BAND    354; K    1; EIG -2.5027376E-01 AU
 BOTTOM OF VIRTUAL BANDS - BAND    355; K    1; EIG -6.7860525E-02 AU
 INDIRECT ENERGY BAND GAP:   4.9524 eV
 TTTTTTTTTTTTTTTTTTTTTTTTTTTTTT PDIG        TELAPSE     1398.20 TCPU      673.64
 CHARGE NORMALIZATION FACTOR   1.00000000
 TOTAL ATOMIC CHARGES:
   5.8302769   5.8302769   5.8302769   5.8302769   5.8302769   5.8302769
   5.8302769   5.8302769   5.8302769   5.8302769   5.8302769   5.8302769
   6.0200456   6.0200456   6.0200456   6.0200456   6.0200456   6.0200456
   6.0200456   6.0200456   6.0200456   6.0200456   6.0200456   6.0200456
   5.6970727   5.6970727   5.6970727   5.6970727   5.6970727   5.6970727
   5.6970727   5.6970727   5.6970727   5.6970727   5.6970727   5.6970727
   6.0055379   6.0055379   6.0055379   6.0055379   6.0055379   6.0055379
   6.0055379   6.0055379   6.0055379   6.0055379   6.0055379   6.0055379
   0.8685672   0.8685672   0.8685672   0.8685672   0.8685672   0.8685672
   0.8685672   0.8685672   0.8685672   0.8685672   0.8685672   0.8685672
   0.8699746   0.8699746   0.8699746   0.8699746   0.8699746   0.8699746
   0.8699746   0.8699746   0.8699746   0.8699746   0.8699746   0.8699746
   0.8676700   0.8676700   0.8676700   0.8676700   0.8676700   0.8676700
   0.8676700   0.8676700   0.8676700   0.8676700   0.8676700   0.8676700
   7.6305183   7.6305183   7.6305183   7.6305183   7.6305183   7.6305183
   7.6305183   7.6305183   7.6305183   7.6305183   7.6305183   7.6305183
   7.6291580   7.6291580   7.6291580   7.6291580   7.6291580   7.6291580
   7.6291580   7.6291580   7.6291580   7.6291580   7.6291580   7.6291580
   8.3167211   8.3167211   8.3167211   8.3167211   8.3167211   8.3167211
   8.3167211   8.3167211   8.3167211   8.3167211   8.3167211   8.3167211
  18.5289158  18.5289158  18.5289158  18.5289158  18.5289158  18.5289158
 TTTTTTTTTTTTTTTTTTTTTTTTTTTTTT MOQGAD      TELAPSE     1398.21 TCPU      673.66
 TTTTTTTTTTTTTTTTTTTTTTTTTTTTTT SHELLXN     TELAPSE     1453.40 TCPU      685.05
 TTTTTTTTTTTTTTTTTTTTTTTTTTTTTT MONMO3      TELAPSE     1472.65 TCPU      704.31
 NUMERICALLY INTEGRATED DENSITY    708.0000448711
 TTTTTTTTTTTTTTTTTTTTTTTTTTTTTT NUMDFT      TELAPSE     1474.42 TCPU      706.07
 CYC  14 ETOT(AU) -5.427036262958E+03 DETOT -3.45E-08 tst  2.98E-11 PX  5.05E-06
 TTTTTTTTTTTTTTTTTTTTTTTTTTTTTT DIIS        TELAPSE     1477.54 TCPU      709.19
 DIIS TEST: 0.25461E-07 AT SCF   CYCLE  14 - DIIS ACTIVE - HISTORY:    14 CYCLES
 TTTTTTTTTTTTTTTTTTTTTTTTTTTTTT FDIK        TELAPSE     1491.08 TCPU      712.54
 INSULATING STATE
 TOP OF VALENCE BANDS -    BAND    354; K    2; EIG -2.4985880E-01 AU
 TOP OF VALENCE BANDS -    BAND    354; K    1; EIG -2.5027389E-01 AU
 BOTTOM OF VIRTUAL BANDS - BAND    355; K    1; EIG -6.7858836E-02 AU
 INDIRECT ENERGY BAND GAP:   4.9525 eV
 TTTTTTTTTTTTTTTTTTTTTTTTTTTTTT PDIG        TELAPSE     1491.67 TCPU      713.12
 CHARGE NORMALIZATION FACTOR   1.00000000
 TOTAL ATOMIC CHARGES:
   5.8302747   5.8302747   5.8302747   5.8302747   5.8302747   5.8302747
   5.8302747   5.8302747   5.8302747   5.8302747   5.8302747   5.8302747
   6.0200557   6.0200557   6.0200557   6.0200557   6.0200557   6.0200557
   6.0200557   6.0200557   6.0200557   6.0200557   6.0200557   6.0200557
   5.6970583   5.6970583   5.6970583   5.6970583   5.6970583   5.6970583
   5.6970583   5.6970583   5.6970583   5.6970583   5.6970583   5.6970583
   6.0055490   6.0055490   6.0055490   6.0055490   6.0055490   6.0055490
   6.0055490   6.0055490   6.0055490   6.0055490   6.0055490   6.0055490
   0.8685698   0.8685698   0.8685698   0.8685698   0.8685698   0.8685698
   0.8685698   0.8685698   0.8685698   0.8685698   0.8685698   0.8685698
   0.8699736   0.8699736   0.8699736   0.8699736   0.8699736   0.8699736
   0.8699736   0.8699736   0.8699736   0.8699736   0.8699736   0.8699736
   0.8676684   0.8676684   0.8676684   0.8676684   0.8676684   0.8676684
   0.8676684   0.8676684   0.8676684   0.8676684   0.8676684   0.8676684
   7.6305136   7.6305136   7.6305136   7.6305136   7.6305136   7.6305136
   7.6305136   7.6305136   7.6305136   7.6305136   7.6305136   7.6305136
   7.6291662   7.6291662   7.6291662   7.6291662   7.6291662   7.6291662
   7.6291662   7.6291662   7.6291662   7.6291662   7.6291662   7.6291662
   8.3167135   8.3167135   8.3167135   8.3167135   8.3167135   8.3167135
   8.3167135   8.3167135   8.3167135   8.3167135   8.3167135   8.3167135
  18.5289145  18.5289145  18.5289145  18.5289145  18.5289145  18.5289145
 TTTTTTTTTTTTTTTTTTTTTTTTTTTTTT MOQGAD      TELAPSE     1491.68 TCPU      713.14
 TTTTTTTTTTTTTTTTTTTTTTTTTTTTTT SHELLXN     TELAPSE     1543.00 TCPU      724.48
 TTTTTTTTTTTTTTTTTTTTTTTTTTTTTT MONMO3      TELAPSE     1556.64 TCPU      738.12
 NUMERICALLY INTEGRATED DENSITY    708.0000448707
 TTTTTTTTTTTTTTTTTTTTTTTTTTTTTT NUMDFT      TELAPSE     1558.34 TCPU      739.82
 CYC  15 ETOT(AU) -5.427036262955E+03 DETOT  2.27E-09 tst  1.26E-11 PX  3.01E-06
 TTTTTTTTTTTTTTTTTTTTTTTTTTTTTT DIIS        TELAPSE     1561.68 TCPU      743.16
 DIIS TEST: 0.69906E-08 AT SCF   CYCLE  15 - DIIS ACTIVE - HISTORY:    15 CYCLES
 TTTTTTTTTTTTTTTTTTTTTTTTTTTTTT FDIK        TELAPSE     1577.08 TCPU      748.33
 INSULATING STATE
 TOP OF VALENCE BANDS -    BAND    354; K    2; EIG -2.4985901E-01 AU
 TOP OF VALENCE BANDS -    BAND    354; K    1; EIG -2.5027411E-01 AU
 BOTTOM OF VIRTUAL BANDS - BAND    355; K    1; EIG -6.7859317E-02 AU
 INDIRECT ENERGY BAND GAP:   4.9525 eV
 TTTTTTTTTTTTTTTTTTTTTTTTTTTTTT PDIG        TELAPSE     1577.50 TCPU      748.74
 CHARGE NORMALIZATION FACTOR   1.00000000
 TOTAL ATOMIC CHARGES:
   5.8302731   5.8302731   5.8302731   5.8302731   5.8302731   5.8302731
   5.8302731   5.8302731   5.8302731   5.8302731   5.8302731   5.8302731
   6.0200520   6.0200520   6.0200520   6.0200520   6.0200520   6.0200520
   6.0200520   6.0200520   6.0200520   6.0200520   6.0200520   6.0200520
   5.6970675   5.6970675   5.6970675   5.6970675   5.6970675   5.6970675
   5.6970675   5.6970675   5.6970675   5.6970675   5.6970675   5.6970675
   6.0055451   6.0055451   6.0055451   6.0055451   6.0055451   6.0055451
   6.0055451   6.0055451   6.0055451   6.0055451   6.0055451   6.0055451
   0.8685689   0.8685689   0.8685689   0.8685689   0.8685689   0.8685689
   0.8685689   0.8685689   0.8685689   0.8685689   0.8685689   0.8685689
   0.8699741   0.8699741   0.8699741   0.8699741   0.8699741   0.8699741
   0.8699741   0.8699741   0.8699741   0.8699741   0.8699741   0.8699741
   0.8676690   0.8676690   0.8676690   0.8676690   0.8676690   0.8676690
   0.8676690   0.8676690   0.8676690   0.8676690   0.8676690   0.8676690
   7.6305146   7.6305146   7.6305146   7.6305146   7.6305146   7.6305146
   7.6305146   7.6305146   7.6305146   7.6305146   7.6305146   7.6305146
   7.6291621   7.6291621   7.6291621   7.6291621   7.6291621   7.6291621
   7.6291621   7.6291621   7.6291621   7.6291621   7.6291621   7.6291621
   8.3167163   8.3167163   8.3167163   8.3167163   8.3167163   8.3167163
   8.3167163   8.3167163   8.3167163   8.3167163   8.3167163   8.3167163
  18.5289144  18.5289144  18.5289144  18.5289144  18.5289144  18.5289144
 TTTTTTTTTTTTTTTTTTTTTTTTTTTTTT MOQGAD      TELAPSE     1577.51 TCPU      748.76
 TTTTTTTTTTTTTTTTTTTTTTTTTTTTTT SHELLXN     TELAPSE     1588.62 TCPU      759.87
 +++ ENERGIES IN A.U. +++
 ::: EXT EL-POLE                                  -6.0397859648232E+03
 ::: EXT EL-SPHEROPOLE                             5.0950561036006E+01
 ::: BIELET ZONE E-E                               1.0302257171915E+04
 ::: TOTAL E-E                                     4.3134217681282E+03
 ::: TOTAL E-N + N-E                              -1.5434138297611E+04
 ::: TOTAL N-N                                     1.2282485150147E+03
 ::: KINETIC ENERGY                                4.9710979980907E+03
 ::: PSEUDO TOTAL   ENERGY                        -4.9213700163776E+03
 ::: VIRIAL COEFFICIENT                            1.0050268529188E+00
 TTTTTTTTTTTTTTTTTTTTTTTTTTTTTT MONMO3      TELAPSE     1589.40 TCPU      760.64
 NUMERICALLY INTEGRATED DENSITY    708.0000448708
 TTTTTTTTTTTTTTTTTTTTTTTTTTTTTT NUMDFT      TELAPSE     1591.17 TCPU      762.41
 CYC  16 ETOT(AU) -5.427036262952E+03 DETOT  3.92E-09 tst  1.46E-12 PX  3.01E-06

 == SCF ENDED - CONVERGENCE ON ENERGY      E(AU) -5.4270362629515E+03 CYCLES  16


 ENERGY EXPRESSION=HARTREE+FOCK EXCH*0.25000+(PBE        EXCH)*0.75000+PBE        CORR


 TOTAL ENERGY(DFT)(AU)( 16) -5.4270362629515E+03 DE 3.9E-09 tester 1.5E-12
 TTTTTTTTTTTTTTTTTTTTTTTTTTTTTT EDFT        TELAPSE     1591.18 TCPU      762.42

 *******************************************************************************
 *                             FORCE CALCULATION                               *
 *******************************************************************************

 TTTTTTTTTTTTTTTTTTTTTTTTTTTTTT NUMDFG      TELAPSE     1607.12 TCPU      778.37
 INFORMATION **** EXCPOG **** EXCH. BIPO BUFFER LENGTH (WORDS) =    16000000
 WARNING **** EXCPOG **** EXCH. BIPO BUFFER TOO SMALL - TO AVOID I/O SET EXCHSIZE =     7150914
 WARNING **** GENPOG **** COULOMB BIPO BUFFER TOO SMALL - TO AVOID I/O SET BIPOSIZE =     5333700
 INFORMATION **** GENPOG **** BIPO BUFFER LENGTH (WORDS) =     4000000
 TTTTTTTTTTTTTTTTTTTTTTTTTTTTTT SHELXG      TELAPSE     1702.79 TCPU      854.21


 D3 DISPERSION ENERGY (AU)       -2.7909113349197E-01
 TOTAL ENERGY + DISP (AU)        -5.4273153540850E+03

 CARTESIAN FORCES IN HARTREE/BOHR (ANALYTICAL)
   ATOM                     X                   Y                   Z
   1   6             1.711369879587E-06 -3.253228482158E-06  1.164164342260E-06
   2   6            -1.711369888469E-06  3.253228475941E-06  1.164164332934E-06
   3   6             1.711369888469E-06  3.253228476829E-06 -1.164164336043E-06
   4   6            -1.711369879587E-06 -3.253228475053E-06 -1.164164331158E-06
   5   6             1.164164333378E-06  1.711369870705E-06 -3.253228487488E-06
   6   6            -3.253228486599E-06  1.164164330714E-06  1.711369867152E-06
   7   6            -1.164164321388E-06 -1.711369872481E-06 -3.253228483047E-06
   8   6             3.253228482158E-06  1.164164345369E-06 -1.711369884916E-06
   9   6             1.164164331158E-06 -1.711369876034E-06  3.253228483047E-06
  10   6             3.253228476829E-06 -1.164164330270E-06  1.711369892021E-06
  11   6            -1.164164344036E-06  1.711369868929E-06  3.253228477718E-06
  12   6            -3.253228469724E-06 -1.164164324052E-06 -1.711369865376E-06
  13   6             1.302040535833E-06  2.788430117917E-06 -1.568353846793E-06
  14   6            -1.302040539386E-06 -2.788430119693E-06 -1.568353854786E-06
  15   6             1.302040528728E-06 -2.788430098377E-06  1.568353845016E-06
  16   6            -1.302040566031E-06  2.788430123246E-06  1.568353860115E-06
  17   6            -1.568353853898E-06  1.302040542939E-06  2.788430106371E-06
  18   6             2.788430105483E-06 -1.568353860115E-06  1.302040535833E-06
  19   6             1.568353851233E-06 -1.302040550044E-06  2.788430120582E-06
  20   6            -2.788430109923E-06 -1.568353854786E-06 -1.302040548268E-06
  21   6            -1.568353850345E-06 -1.302040567808E-06 -2.788430106371E-06
  22   6            -2.788430092160E-06  1.568353856563E-06  1.302040537610E-06
  23   6             1.568353845904E-06  1.302040519846E-06 -2.788430101042E-06
  24   6             2.788430128575E-06  1.568353855674E-06 -1.302040550044E-06
  25   6            -3.118218327103E-06 -1.352477127178E-06 -2.840770800594E-06
  26   6             3.118218327991E-06  1.352477118337E-06 -2.840770789048E-06
  27   6            -3.118218316445E-06  1.352477127053E-06  2.840770821466E-06
  28   6             3.118218314668E-06 -1.352477127053E-06  2.840770820578E-06
  29   6            -2.840770800816E-06 -3.118218309339E-06 -1.352477137525E-06
  30   6            -1.352477130128E-06 -2.840770777723E-06 -3.118218314668E-06
  31   6             2.840770817691E-06  3.118218308451E-06 -1.352477123833E-06
  32   6             1.352477117578E-06 -2.840770812362E-06  3.118218331544E-06
  33   6            -2.840770793267E-06  3.118218326215E-06  1.352477108030E-06
  34   6             1.352477122043E-06  2.840770802148E-06 -3.118218308451E-06
  35   6             2.840770782164E-06 -3.118218313780E-06  1.352477132288E-06
  36   6            -1.352477142249E-06  2.840770788159E-06  3.118218310227E-06
  37   6             9.248558541231E-08 -1.323776690043E-06 -3.116599192943E-06
  38   6            -9.248558718866E-08  1.323776691819E-06 -3.116599196495E-06
  39   6             9.248559074138E-08  1.323776678497E-06  3.116599192055E-06
  40   6            -9.248558718866E-08 -1.323776699813E-06  3.116599174291E-06
  41   6            -3.116599180508E-06  9.248559607045E-08 -1.323776682938E-06
  42   6            -1.323776684714E-06 -3.116599181396E-06  9.248559429409E-08
  43   6             3.116599176956E-06 -9.248559251773E-08 -1.323776705142E-06
  44   6             1.323776683826E-06 -3.116599181396E-06 -9.248558896502E-08
  45   6            -3.116599186725E-06 -9.248559429409E-08  1.323776689155E-06
  46   6             1.323776674944E-06  3.116599192943E-06  9.248559074138E-08
  47   6             3.116599197384E-06  9.248559962316E-08  1.323776674056E-06
  48   6            -1.323776700701E-06  3.116599194719E-06 -9.248557830688E-08
  49   1             8.925231722579E-07 -7.853944070657E-07 -4.619133469497E-06
  50   1            -8.925231731460E-07  7.853944046232E-07 -4.619133466277E-06
  51   1             8.925231718138E-07  7.853944070657E-07  4.619133466721E-06
  52   1            -8.925231695933E-07 -7.853944028469E-07  4.619133465444E-06
  53   1            -4.619133471939E-06  8.925231758106E-07 -7.853944077318E-07
  54   1            -7.853944055114E-07 -4.619133471939E-06  8.925231718138E-07
  55   1             4.619133467498E-06 -8.925231695933E-07 -7.853944030689E-07
  56   1             7.853944066216E-07 -4.619133468664E-06 -8.925231735901E-07
  57   1            -4.619133468275E-06 -8.925231722579E-07  7.853944041791E-07
  58   1             7.853944059555E-07  4.619133467387E-06  8.925231718138E-07
  59   1             4.619133468386E-06  8.925231731460E-07  7.853944077318E-07
  60   1            -7.853944015146E-07  4.619133466721E-06 -8.925231700374E-07
  61   1             3.831236426333E-06  4.686327044201E-07 -6.366948820835E-06
  62   1            -3.831236428109E-06 -4.686327028658E-07 -6.366948819503E-06
  63   1             3.831236427221E-06 -4.686327021997E-07  6.366948821501E-06
  64   1            -3.831236424556E-06  4.686327019776E-07  6.366948820391E-06
  65   1            -6.366948823944E-06  3.831236424112E-06  4.686327015335E-07
  66   1             4.686327019776E-07 -6.366948817504E-06  3.831236429885E-06
  67   1             6.366948823500E-06 -3.831236423668E-06  4.686327021997E-07
  68   1            -4.686327008674E-07 -6.366948823500E-06 -3.831236425000E-06
  69   1            -6.366948819281E-06 -3.831236427665E-06 -4.686327017556E-07
  70   1            -4.686327026437E-07  6.366948816172E-06  3.831236429885E-06
  71   1             6.366948812841E-06  3.831236432106E-06 -4.686327035319E-07
  72   1             4.686327021997E-07  6.366948821279E-06 -3.831236423668E-06
  73   1             1.541112828463E-06 -2.640733076209E-06 -6.680981301521E-08
  74   1            -1.541112829351E-06  2.640733080206E-06 -6.680981357032E-08
  75   1             1.541112826242E-06  2.640733079540E-06  6.680981035068E-08
  76   1            -1.541112828018E-06 -2.640733076209E-06  6.680981212703E-08
  77   1            -6.680981268214E-08  1.541112827130E-06 -2.640733075099E-06
  78   1            -2.640733075765E-06 -6.680981246010E-08  1.541112829351E-06
  79   1             6.680981345930E-08 -1.541112829795E-06 -2.640733077097E-06
  80   1             2.640733085091E-06 -6.680981368135E-08 -1.541112834680E-06
  81   1            -6.680981323726E-08 -1.541112831571E-06  2.640733079540E-06
  82   1             2.640733080872E-06  6.680981035068E-08  1.541112827130E-06
  83   1             6.680981223806E-08  1.541112826686E-06  2.640733080650E-06
  84   1            -2.640733080206E-06  6.680981323726E-08 -1.541112828907E-06
  85   7             6.981066976941E-06 -1.227264956771E-06  5.919137455734E-07
  86   7            -6.981066956513E-06  1.227264965209E-06  5.919137193722E-07
  87   7             6.981066964507E-06  1.227264974979E-06 -5.919137304744E-07
  88   7            -6.981066973832E-06 -1.227264962544E-06 -5.919137402444E-07
  89   7             5.919137358035E-07  6.981066945411E-06 -1.227264950998E-06
  90   7            -1.227264961212E-06  5.919137273658E-07  6.981066960510E-06
  91   7            -5.919137366917E-07 -6.981066961842E-06 -1.227264975423E-06
  92   7             1.227264968762E-06  5.919137198163E-07 -6.981066923650E-06
  93   7             5.919137229249E-07 -6.981066928091E-06  1.227264942560E-06
  94   7             1.227264970094E-06 -5.919137007204E-07  6.981066958733E-06
  95   7            -5.919137002763E-07  6.981066967615E-06  1.227264972758E-06
  96   7            -1.227264956771E-06 -5.919137260335E-07 -6.981066973832E-06
  97   7             1.069470651593E-06 -2.632619755083E-06  3.910076102898E-07
  98   7            -1.069470660031E-06  2.632619758192E-06  3.910076169511E-07
  99   7             1.069470646264E-06  2.632619751530E-06 -3.910076467051E-07
 100   7            -1.069470652482E-06 -2.632619748866E-06 -3.910076435965E-07
 101   7             3.910076227243E-07  1.069470640047E-06 -2.632619740872E-06
 102   7            -2.632619752418E-06  3.910076298297E-07  1.069470655590E-06
 103   7            -3.910076209479E-07 -1.069470649817E-06 -2.632619733767E-06
 104   7             2.632619756415E-06  3.910076098457E-07 -1.069470650705E-06
 105   7             3.910076245006E-07 -1.069470664028E-06  2.632619745313E-06
 106   7             2.632619766185E-06 -3.910076178393E-07  1.069470646264E-06
 107   7            -3.910075956348E-07  1.069470650705E-06  2.632619767517E-06
 108   7            -2.632619755971E-06 -3.910076413760E-07 -1.069470643600E-06
 109   8            -2.838198085442E-07 -5.830085965330E-06 -2.179297983851E-06
 110   8             2.838198120969E-07  5.830085959113E-06 -2.179297964311E-06
 111   8            -2.838198156496E-07  5.830085963332E-06  2.179297969640E-06
 112   8             2.838198120969E-07 -5.830085958225E-06  2.179297974081E-06
 113   8            -2.179297966087E-06 -2.838198014388E-07 -5.830085955338E-06
 114   8            -5.830085955338E-06 -2.179297974081E-06 -2.838198156496E-07
 115   8             2.179297966087E-06  2.838198014388E-07 -5.830085948677E-06
 116   8             5.830085972658E-06 -2.179297981186E-06  2.838198085442E-07
 117   8            -2.179297971416E-06  2.838198014388E-07  5.830085954894E-06
 118   8             5.830085960001E-06  2.179297969640E-06 -2.838198120969E-07
 119   8             2.179297975857E-06 -2.838198120969E-07  5.830085956893E-06
 120   8            -5.830085953118E-06  2.179297972305E-06  2.838198120969E-07
 121 230             9.702461336784E-15 -6.395547199056E-06  2.087219286295E-14
 122 230            -2.080295230732E-14  6.395547195059E-06  2.886579864025E-15
 123 230             1.149535501157E-14 -4.897399684259E-15 -6.395547213045E-06
 124 230            -6.395547234139E-06  2.754102676398E-15 -1.169434919272E-14
 125 230             6.395547187288E-06 -3.138458313689E-15  9.621932880085E-15
 126 230            -1.683838254015E-14  3.579413350458E-15  6.395547189064E-06

 RESULTANT FORCE    -6.234670993904E-15 -1.004289244359E-14  1.202568081194E-14

 ATOMIC PART

 SYMMETRY ALLOWED FORCES (ANALYTICAL) (DIRECTION, FORCE)

    1 -7.6008680E-06    2  1.0313756E-05    3 -3.7767668E-06    4 -1.6392857E-07
    5 -6.5380469E-06    6  1.0019566E-05    7 -2.1500592E-06    8 -1.0532048E-05
    9 -1.0950923E-05   10 -9.0657229E-06   11 -6.8121764E-06   12 -3.0160349E-06
   13 -1.2594102E-05   14 -1.0691949E-05   15  2.6241082E-07   16 -1.9459105E-05
   17 -1.3253011E-05   18  1.0532485E-05   19 -8.4973114E-06   20  5.7250565E-06
   21 -2.6935085E-06   22 -1.5232836E-05   23  1.3282519E-05   24  1.4093879E-05
   25 -6.6221656E-06   26  6.3414830E-06   27 -3.8289177E-06   28 -1.5451128E-05
   29  1.6796193E-06   30 -1.4975949E-05   31 -1.5665827E-05

 CELL PART

 GRADIENT WITH RESPECT TO THE CELL PARAMETER IN HARTREE/BOHR
ORDER: -D/DA1X, -D/DA1Y, -D/DA1Z
       -D/DA2X, -D/DA2Y, -D/DA2Z
       -D/DA3X, -D/DA3Y, -D/DA3Z
 -0.291912129214E-13  0.945895263982E-05  0.945895216731E-05
  0.945895210513E-05 -0.207815364469E-13  0.945895233961E-05
  0.945895244087E-05  0.945895215665E-05 -0.331416192671E-13

STRESS TENSOR, IN HARTREE/BOHR^3:
ORDER: 11 12 13
       21 22 23
       31 32 33
 -0.182388291175E-07 -0.295536688127E-15  0.351823423343E-15
  0.485860829512E-15 -0.182388293509E-07 -0.445789700628E-15
 -0.134169540138E-15  0.198073481305E-15 -0.182388290836E-07

PRESSURE FROM THE STRESS TENSOR,
IN HARTREE/BOHR^3:  0.18239E-07
PRESSURE IN GIGAPASCAL:  0.5366E-03
CONVERSION FACTOR: 1 HARTREE/BOHR^3= 29421 GIGAPASCAL
WHEN USING VALUES FOR BOHR RADIUS AND HARTREE
FROM IUPAC WEBSITE, APRIL 2009
ENTHALPY: -5.4273150494491E+03

 SYMMETRY ALLOWED FORCES (ANALYTICAL) (DIRECTION, FORCE)

    1  5.2764485E-04
 TTTTTTTTTTTTTTTTTTTTTTTTTTTTTT TOTGRA_C    TELAPSE     2571.02 TCPU     1722.47
 TTTTTTTTTTTTTTTTTTTTTTTTTTTTTT SMAT        TELAPSE     2897.33 TCPU     1760.10
 TTTTTTTTTTTTTTTTTTTTTTTTTTTTTT POLAR2      TELAPSE     2898.01 TCPU     1760.78

 CELL FORCES OF CENTRAL POINT

 | -2.91912E-14  9.45895E-06  9.45895E-06 |
 |  9.45895E-06 -2.07815E-14  9.45895E-06 |
 |  9.45895E-06  9.45895E-06 -3.31416E-14 |

 ENERGY OF CENTRAL POINT:   -0.5427315354E+04


 VOLUME OF THE CELL: **********

 DENSITY OF THE CRYSTAL =          1.0224 g/cm^3

 STRAIN MATRIX   4 :

  | 0 0 0 |
  | 0 0 1 |
  | 0 1 0 |
  
 *******************************************************************************
 LATTICE PARAMETERS (ANGSTROMS AND DEGREES) - BOHR = 0.5291772083 ANGSTROM
 PRIMITIVE CELL - CENTRING CODE 6/0 VOLUME=  2475.070141 - DENSITY  1.022 g/cm^3
         A              B              C           ALPHA      BETA       GAMMA 
    14.75943730    14.75943730    14.75943730   109.471221 109.471221 109.471221
 *******************************************************************************
 ATOMS IN THE ASYMMETRIC UNIT   11 - ATOMS IN THE UNIT CELL:  126
     ATOM                 X/A                 Y/B                 Z/C    
 *******************************************************************************
      1 T   6 C     2.520732625249E-02 -4.759137343458E-01  3.398627100978E-01
      2 F   6 C     1.842235555564E-01 -3.146553838453E-01 -3.398627100978E-01
      3 F   6 C    -2.520732625249E-02  3.146553838453E-01  4.988789394017E-01
      4 F   6 C    -1.842235555564E-01  4.759137343458E-01 -4.988789394017E-01
      5 F   6 C     3.398627100978E-01  2.520732625249E-02 -4.759137343458E-01
      6 F   6 C    -4.759137343458E-01  3.398627100978E-01  2.520732625249E-02
      7 F   6 C    -4.988789394017E-01 -1.842235555564E-01  4.759137343458E-01
      8 F   6 C    -3.146553838453E-01 -3.398627100978E-01  1.842235555564E-01
      9 F   6 C    -3.398627100978E-01  1.842235555564E-01 -3.146553838453E-01
     10 F   6 C     3.146553838453E-01  4.988789394017E-01 -2.520732625249E-02
     11 F   6 C     4.988789394017E-01 -2.520732625249E-02  3.146553838453E-01
     12 F   6 C     4.759137343458E-01 -4.988789394017E-01 -1.842235555564E-01
     13 T   6 C     7.478107402149E-02 -1.986311155128E-01  4.584121110598E-01
     14 F   6 C     3.429567734275E-01 -3.836310370383E-01 -4.584121110598E-01
     15 F   6 C    -7.478107402149E-02  3.836310370383E-01 -2.734121895342E-01
     16 F   6 C    -3.429567734275E-01  1.986311155128E-01  2.734121895342E-01
     17 F   6 C     4.584121110598E-01  7.478107402149E-02 -1.986311155128E-01
     18 F   6 C    -1.986311155128E-01  4.584121110598E-01  7.478107402149E-02
     19 F   6 C     2.734121895342E-01 -3.429567734275E-01  1.986311155128E-01
     20 F   6 C    -3.836310370383E-01 -4.584121110598E-01  3.429567734275E-01
     21 F   6 C    -4.584121110598E-01  3.429567734275E-01 -3.836310370383E-01
     22 F   6 C     3.836310370383E-01 -2.734121895342E-01 -7.478107402149E-02
     23 F   6 C    -2.734121895342E-01 -7.478107402149E-02  3.836310370383E-01
     24 F   6 C     1.986311155128E-01  2.734121895342E-01 -3.429567734275E-01
     25 T   6 C     2.444106936629E-02 -3.719741432578E-01  3.789448990570E-01
     26 F   6 C     2.490809576852E-01 -3.545038296907E-01 -3.789448990570E-01
     27 F   6 C    -2.444106936629E-02  3.545038296907E-01 -3.964152126241E-01
     28 F   6 C    -2.490809576852E-01  3.719741432578E-01  3.964152126241E-01
     29 F   6 C     3.789448990570E-01  2.444106936629E-02 -3.719741432578E-01
     30 F   6 C    -3.719741432578E-01  3.789448990570E-01  2.444106936629E-02
     31 F   6 C     3.964152126241E-01 -2.490809576852E-01  3.719741432578E-01
     32 F   6 C    -3.545038296907E-01 -3.789448990570E-01  2.490809576852E-01
     33 F   6 C    -3.789448990570E-01  2.490809576852E-01 -3.545038296907E-01
     34 F   6 C     3.545038296907E-01 -3.964152126241E-01 -2.444106936629E-02
     35 F   6 C    -3.964152126241E-01 -2.444106936629E-02  3.545038296907E-01
     36 F   6 C     3.719741432578E-01  3.964152126241E-01 -2.490809576852E-01
     37 T   6 C    -3.921655225788E-02 -2.602188406490E-01  4.096572306787E-01
     38 F   6 C     3.301239286724E-01 -4.488737829366E-01 -4.096572306787E-01
     39 F   6 C     3.921655225788E-02  4.488737829366E-01 -2.210022883911E-01
     40 F   6 C    -3.301239286724E-01  2.602188406490E-01  2.210022883911E-01
     41 F   6 C     4.096572306787E-01 -3.921655225788E-02 -2.602188406490E-01
     42 F   6 C    -2.602188406490E-01  4.096572306787E-01 -3.921655225788E-02
     43 F   6 C     2.210022883911E-01 -3.301239286724E-01  2.602188406490E-01
     44 F   6 C    -4.488737829366E-01 -4.096572306787E-01  3.301239286724E-01
     45 F   6 C    -4.096572306787E-01  3.301239286724E-01 -4.488737829366E-01
     46 F   6 C     4.488737829366E-01 -2.210022883911E-01  3.921655225788E-02
     47 F   6 C    -2.210022883911E-01  3.921655225788E-02  4.488737829366E-01
     48 F   6 C     2.602188406490E-01  2.210022883911E-01 -3.301239286724E-01
     49 T   1 H     1.075713657175E-01 -4.692083919660E-01  3.652088611790E-01
     50 F   1 H     1.655827468550E-01 -2.576374954615E-01 -3.652088611790E-01
     51 F   1 H    -1.075713657175E-01  2.576374954615E-01  4.232202423165E-01
     52 F   1 H    -1.655827468550E-01  4.692083919660E-01 -4.232202423165E-01
     53 F   1 H     3.652088611790E-01  1.075713657175E-01 -4.692083919660E-01
     54 F   1 H    -4.692083919660E-01  3.652088611790E-01  1.075713657175E-01
     55 F   1 H    -4.232202423165E-01 -1.655827468550E-01  4.692083919660E-01
     56 F   1 H    -2.576374954615E-01 -3.652088611790E-01  1.655827468550E-01
     57 F   1 H    -3.652088611790E-01  1.655827468550E-01 -2.576374954615E-01
     58 F   1 H     2.576374954615E-01  4.232202423165E-01 -1.075713657175E-01
     59 F   1 H     4.232202423165E-01 -1.075713657175E-01  2.576374954615E-01
     60 F   1 H     4.692083919660E-01 -4.232202423165E-01 -1.655827468550E-01
     61 T   1 H     1.289142700301E-01 -1.098919198408E-01 -4.952775646850E-01
     62 F   1 H     3.853856448441E-01 -3.758081652849E-01  4.952775646850E-01
     63 F   1 H    -1.289142700301E-01  3.758081652849E-01 -2.388061898710E-01
     64 F   1 H    -3.853856448441E-01  1.098919198408E-01  2.388061898710E-01
     65 F   1 H    -4.952775646850E-01  1.289142700301E-01 -1.098919198408E-01
     66 F   1 H    -1.098919198409E-01 -4.952775646850E-01  1.289142700301E-01
     67 F   1 H     2.388061898710E-01 -3.853856448441E-01  1.098919198408E-01
     68 F   1 H    -3.758081652849E-01  4.952775646850E-01  3.853856448441E-01
     69 F   1 H     4.952775646850E-01  3.853856448441E-01 -3.758081652849E-01
     70 F   1 H     3.758081652849E-01 -2.388061898710E-01 -1.289142700301E-01
     71 F   1 H    -2.388061898710E-01 -1.289142700301E-01  3.758081652849E-01
     72 F   1 H     1.098919198408E-01  2.388061898710E-01 -3.853856448441E-01
     73 T   1 H    -9.867546890890E-02 -2.330933813179E-01  4.096755023858E-01
     74 F   1 H     3.572311162963E-01  4.916490287053E-01 -4.096755023858E-01
     75 F   1 H     9.867546890890E-02 -4.916490287053E-01 -1.344179124090E-01
     76 F   1 H    -3.572311162963E-01  2.330933813179E-01  1.344179124090E-01
     77 F   1 H     4.096755023858E-01 -9.867546890890E-02 -2.330933813179E-01
     78 F   1 H    -2.330933813179E-01  4.096755023858E-01 -9.867546890890E-02
     79 F   1 H     1.344179124090E-01 -3.572311162963E-01  2.330933813179E-01
     80 F   1 H     4.916490287053E-01 -4.096755023858E-01  3.572311162963E-01
     81 F   1 H    -4.096755023858E-01  3.572311162963E-01  4.916490287053E-01
     82 F   1 H    -4.916490287053E-01 -1.344179124090E-01  9.867546890890E-02
     83 F   1 H    -1.344179124090E-01  9.867546890890E-02 -4.916490287053E-01
     84 F   1 H     2.330933813179E-01  1.344179124090E-01 -3.572311162963E-01
     85 T   7 N     1.142453759527E-01 -2.695133108441E-01  4.390212259734E-01
     86 F   7 N     2.914654631825E-01 -3.247758500206E-01 -4.390212259734E-01
     87 F   7 N    -1.142453759527E-01  3.247758500206E-01 -3.837586867969E-01
     88 F   7 N    -2.914654631825E-01  2.695133108441E-01  3.837586867969E-01
     89 F   7 N     4.390212259734E-01  1.142453759527E-01 -2.695133108441E-01
     90 F   7 N    -2.695133108441E-01  4.390212259734E-01  1.142453759527E-01
     91 F   7 N     3.837586867969E-01 -2.914654631825E-01  2.695133108441E-01
     92 F   7 N    -3.247758500206E-01 -4.390212259734E-01  2.914654631825E-01
     93 F   7 N    -4.390212259734E-01  2.914654631825E-01 -3.247758500206E-01
     94 F   7 N     3.247758500206E-01 -3.837586867969E-01 -1.142453759527E-01
     95 F   7 N    -3.837586867969E-01 -1.142453759527E-01  3.247758500206E-01
     96 F   7 N     2.695133108441E-01  3.837586867969E-01 -2.914654631825E-01
     97 T   7 N    -6.989022599936E-02 -3.688330470310E-01  3.593743685862E-01
     98 F   7 N     2.717925843827E-01 -4.292645945856E-01 -3.593743685862E-01
     99 F   7 N     6.989022599936E-02  4.292645945856E-01 -2.989428210316E-01
    100 F   7 N    -2.717925843827E-01  3.688330470310E-01  2.989428210316E-01
    101 F   7 N     3.593743685862E-01 -6.989022599936E-02 -3.688330470310E-01
    102 F   7 N    -3.688330470310E-01  3.593743685862E-01 -6.989022599936E-02
    103 F   7 N     2.989428210316E-01 -2.717925843827E-01  3.688330470310E-01
    104 F   7 N    -4.292645945856E-01 -3.593743685862E-01  2.717925843827E-01
    105 F   7 N    -3.593743685862E-01  2.717925843827E-01 -4.292645945856E-01
    106 F   7 N     4.292645945856E-01 -2.989428210316E-01  6.989022599936E-02
    107 F   7 N    -2.989428210316E-01  6.989022599936E-02  4.292645945856E-01
    108 F   7 N     3.688330470310E-01  2.989428210316E-01 -2.717925843827E-01
    109 T   8 O    -5.972909021531E-02  4.346846483785E-01  2.825106807229E-01
    110 F   8 O     1.521739676556E-01 -3.422397709382E-01 -2.825106807229E-01
    111 F   8 O     5.972909021531E-02  3.422397709382E-01  4.944137385938E-01
    112 F   8 O    -1.521739676556E-01 -4.346846483785E-01 -4.944137385938E-01
    113 F   8 O     2.825106807229E-01 -5.972909021531E-02  4.346846483785E-01
    114 F   8 O     4.346846483785E-01  2.825106807229E-01 -5.972909021531E-02
    115 F   8 O    -4.944137385938E-01 -1.521739676556E-01 -4.346846483785E-01
    116 F   8 O    -3.422397709382E-01 -2.825106807229E-01  1.521739676556E-01
    117 F   8 O    -2.825106807229E-01  1.521739676556E-01 -3.422397709382E-01
    118 F   8 O     3.422397709382E-01  4.944137385938E-01  5.972909021531E-02
    119 F   8 O     4.944137385938E-01  5.972909021531E-02  3.422397709382E-01
    120 F   8 O    -4.346846483785E-01 -4.944137385938E-01 -1.521739676556E-01
    121 T 230 ZN   -2.212165232176E-01 -5.000000000000E-01  2.787834767824E-01
    122 F 230 ZN    2.212165232176E-01 -5.000000000000E-01 -2.787834767824E-01
    123 F 230 ZN    2.787834767824E-01 -2.212165232176E-01 -5.000000000000E-01
    124 F 230 ZN   -5.000000000000E-01  2.787834767824E-01 -2.212165232176E-01
    125 F 230 ZN    5.000000000000E-01 -2.787834767824E-01  2.212165232176E-01
    126 F 230 ZN   -2.787834767824E-01  2.212165232176E-01 -5.000000000000E-01

 TRANSFORMATION MATRIX PRIMITIVE-CRYSTALLOGRAPHIC CELL
  0.0000  1.0000  1.0000  1.0000  0.0000  1.0000  1.0000  1.0000  0.0000

 *******************************************************************************
 CRYSTALLOGRAPHIC CELL (VOLUME=       4950.14028267)
         A              B              C           ALPHA      BETA       GAMMA 
    17.04273020    17.04273020    17.04273020    90.000000  90.000000  90.000000

 COORDINATES IN THE CRYSTALLOGRAPHIC CELL
     ATOM                 X/A                 Y/B                 Z/C    
 *******************************************************************************
      1 T   6 C     4.193708247497E-01 -7.950811465197E-02  1.047154409045E-01
      2 F   6 C    -4.193708247497E-01  7.950811465197E-02  1.047154409045E-01
      3 F   6 C     4.193708247497E-01  7.950811465197E-02 -1.047154409045E-01
      4 F   6 C    -4.193708247497E-01 -7.950811465197E-02 -1.047154409045E-01
      5 F   6 C     1.047154409045E-01  4.193708247497E-01 -7.950811465197E-02
      6 F   6 C    -7.950811465197E-02  1.047154409045E-01  4.193708247497E-01
      7 F   6 C    -1.047154409045E-01 -4.193708247497E-01 -7.950811465197E-02
      8 F   6 C     7.950811465197E-02  1.047154409045E-01 -4.193708247497E-01
      9 F   6 C     1.047154409045E-01 -4.193708247497E-01  7.950811465197E-02
     10 F   6 C     7.950811465197E-02 -1.047154409045E-01  4.193708247497E-01
     11 F   6 C    -1.047154409045E-01  4.193708247497E-01  7.950811465197E-02
     12 F   6 C    -7.950811465197E-02 -1.047154409045E-01 -4.193708247497E-01
     13 T   6 C    -4.075000392372E-01 -1.340878497030E-01  2.088689237245E-01
     14 F   6 C     4.075000392372E-01  1.340878497030E-01  2.088689237245E-01
     15 F   6 C    -4.075000392372E-01  1.340878497030E-01 -2.088689237245E-01
     16 F   6 C     4.075000392372E-01 -1.340878497030E-01 -2.088689237245E-01
     17 F   6 C     2.088689237245E-01 -4.075000392372E-01 -1.340878497030E-01
     18 F   6 C    -1.340878497030E-01  2.088689237245E-01 -4.075000392372E-01
     19 F   6 C    -2.088689237245E-01  4.075000392372E-01 -1.340878497030E-01
     20 F   6 C     1.340878497030E-01  2.088689237245E-01  4.075000392372E-01
     21 F   6 C     2.088689237245E-01  4.075000392372E-01  1.340878497030E-01
     22 F   6 C     1.340878497030E-01 -2.088689237245E-01 -4.075000392372E-01
     23 F   6 C    -2.088689237245E-01 -4.075000392372E-01  1.340878497030E-01
     24 F   6 C    -1.340878497030E-01 -2.088689237245E-01  4.075000392372E-01
     25 T   6 C     4.912648432164E-01 -1.123199441594E-01  1.367610135257E-01
     26 F   6 C    -4.912648432164E-01  1.123199441594E-01  1.367610135257E-01
     27 F   6 C     4.912648432164E-01  1.123199441594E-01 -1.367610135257E-01
     28 F   6 C    -4.912648432164E-01 -1.123199441594E-01 -1.367610135257E-01
     29 F   6 C     1.367610135257E-01  4.912648432164E-01 -1.123199441594E-01
     30 F   6 C    -1.123199441594E-01  1.367610135257E-01  4.912648432164E-01
     31 F   6 C    -1.367610135257E-01 -4.912648432164E-01 -1.123199441594E-01
     32 F   6 C     1.123199441594E-01  1.367610135257E-01 -4.912648432164E-01
     33 F   6 C     1.367610135257E-01 -4.912648432164E-01  1.123199441594E-01
     34 F   6 C     1.123199441594E-01 -1.367610135257E-01  4.912648432164E-01
     35 F   6 C    -1.367610135257E-01  4.912648432164E-01  1.123199441594E-01
     36 F   6 C    -1.123199441594E-01 -1.367610135257E-01 -4.912648432164E-01
     37 T   6 C    -4.056725288562E-01 -1.846702404651E-01  1.454536882072E-01
     38 F   6 C     4.056725288562E-01  1.846702404651E-01  1.454536882072E-01
     39 F   6 C    -4.056725288562E-01  1.846702404651E-01 -1.454536882072E-01
     40 F   6 C     4.056725288562E-01 -1.846702404651E-01 -1.454536882072E-01
     41 F   6 C     1.454536882072E-01 -4.056725288562E-01 -1.846702404651E-01
     42 F   6 C    -1.846702404651E-01  1.454536882072E-01 -4.056725288562E-01
     43 F   6 C    -1.454536882072E-01  4.056725288562E-01 -1.846702404651E-01
     44 F   6 C     1.846702404651E-01  1.454536882072E-01  4.056725288562E-01
     45 F   6 C     1.454536882072E-01  4.056725288562E-01  1.846702404651E-01
     46 F   6 C     1.846702404651E-01 -1.454536882072E-01 -4.056725288562E-01
     47 F   6 C    -1.454536882072E-01 -4.056725288562E-01  1.846702404651E-01
     48 F   6 C    -1.846702404651E-01 -1.454536882072E-01  4.056725288562E-01
     49 T   1 H     3.942145517477E-01 -2.900569056878E-02  1.365770562863E-01
     50 F   1 H    -3.942145517477E-01  2.900569056878E-02  1.365770562863E-01
     51 F   1 H     3.942145517477E-01  2.900569056878E-02 -1.365770562863E-01
     52 F   1 H    -3.942145517477E-01 -2.900569056878E-02 -1.365770562863E-01
     53 F   1 H     1.365770562863E-01  3.942145517477E-01 -2.900569056878E-02
     54 F   1 H    -2.900569056878E-02  1.365770562863E-01  3.942145517477E-01
     55 F   1 H    -1.365770562863E-01 -3.942145517477E-01 -2.900569056878E-02
     56 F   1 H     2.900569056878E-02  1.365770562863E-01 -3.942145517477E-01
     57 F   1 H     1.365770562863E-01 -3.942145517477E-01  2.900569056878E-02
     58 F   1 H     2.900569056878E-02 -1.365770562863E-01  3.942145517477E-01
     59 F   1 H    -1.365770562863E-01  3.942145517477E-01  2.900569056878E-02
     60 F   1 H    -2.900569056878E-02 -1.365770562863E-01 -3.942145517477E-01
     61 T   1 H    -3.670418772780E-01 -1.282356874070E-01  2.571499574371E-01
     62 F   1 H     3.670418772780E-01  1.282356874070E-01  2.571499574371E-01
     63 F   1 H    -3.670418772780E-01  1.282356874070E-01 -2.571499574371E-01
     64 F   1 H     3.670418772780E-01 -1.282356874070E-01 -2.571499574371E-01
     65 F   1 H     2.571499574371E-01 -3.670418772780E-01 -1.282356874070E-01
     66 F   1 H    -1.282356874070E-01  2.571499574371E-01 -3.670418772780E-01
     67 F   1 H    -2.571499574371E-01  3.670418772780E-01 -1.282356874070E-01
     68 F   1 H     1.282356874070E-01  2.571499574371E-01  3.670418772780E-01
     69 F   1 H     2.571499574371E-01  3.670418772780E-01  1.282356874070E-01
     70 F   1 H     1.282356874070E-01 -2.571499574371E-01 -3.670418772780E-01
     71 F   1 H    -2.571499574371E-01 -3.670418772780E-01  1.282356874070E-01
     72 F   1 H    -1.282356874070E-01 -2.571499574371E-01  3.670418772780E-01
     73 T   1 H    -3.623712050116E-01 -2.279532926026E-01  1.292778236937E-01
     74 F   1 H     3.623712050116E-01  2.279532926026E-01  1.292778236937E-01
     75 F   1 H    -3.623712050116E-01  2.279532926026E-01 -1.292778236937E-01
     76 F   1 H     3.623712050116E-01 -2.279532926026E-01 -1.292778236937E-01
     77 F   1 H     1.292778236937E-01 -3.623712050116E-01 -2.279532926026E-01
     78 F   1 H    -2.279532926026E-01  1.292778236937E-01 -3.623712050116E-01
     79 F   1 H    -1.292778236937E-01  3.623712050116E-01 -2.279532926026E-01
     80 F   1 H     2.279532926026E-01  1.292778236937E-01  3.623712050116E-01
     81 F   1 H     1.292778236937E-01  3.623712050116E-01  2.279532926026E-01
     82 F   1 H     2.279532926026E-01 -1.292778236937E-01 -3.623712050116E-01
     83 F   1 H    -1.292778236937E-01 -3.623712050116E-01  2.279532926026E-01
     84 F   1 H    -2.279532926026E-01 -1.292778236937E-01  3.623712050116E-01
     85 T   7 N     2.763126958827E-02  4.113899563851E-01 -2.971445804324E-01
     86 F   7 N    -2.763126958827E-02 -4.113899563851E-01 -2.971445804324E-01
     87 F   7 N     2.763126958827E-02 -4.113899563851E-01  2.971445804324E-01
     88 F   7 N    -2.763126958827E-02  4.113899563851E-01  2.971445804324E-01
     89 F   7 N    -2.971445804324E-01  2.763126958827E-02  4.113899563851E-01
     90 F   7 N     4.113899563851E-01 -2.971445804324E-01  2.763126958827E-02
     91 F   7 N     2.971445804324E-01 -2.763126958827E-02  4.113899563851E-01
     92 F   7 N    -4.113899563851E-01 -2.971445804324E-01 -2.763126958827E-02
     93 F   7 N    -2.971445804324E-01 -2.763126958827E-02 -4.113899563851E-01
     94 F   7 N    -4.113899563851E-01  2.971445804324E-01  2.763126958827E-02
     95 F   7 N     2.971445804324E-01  2.763126958827E-02 -4.113899563851E-01
     96 F   7 N     4.113899563851E-01  2.971445804324E-01 -2.763126958827E-02
     97 T   7 N    -4.697842262227E-01 -1.708414051911E-01  1.009511791917E-01
     98 F   7 N     4.697842262227E-01  1.708414051911E-01  1.009511791917E-01
     99 F   7 N    -4.697842262227E-01  1.708414051911E-01 -1.009511791917E-01
    100 F   7 N     4.697842262227E-01 -1.708414051911E-01 -1.009511791917E-01
    101 F   7 N     1.009511791917E-01 -4.697842262227E-01 -1.708414051911E-01
    102 F   7 N    -1.708414051911E-01  1.009511791917E-01 -4.697842262227E-01
    103 F   7 N    -1.009511791917E-01  4.697842262227E-01 -1.708414051911E-01
    104 F   7 N     1.708414051911E-01  1.009511791917E-01  4.697842262227E-01
    105 F   7 N     1.009511791917E-01  4.697842262227E-01  1.708414051911E-01
    106 F   7 N     1.708414051911E-01 -1.009511791917E-01 -4.697842262227E-01
    107 F   7 N    -1.009511791917E-01 -4.697842262227E-01  1.708414051911E-01
    108 F   7 N    -1.708414051911E-01 -1.009511791917E-01  4.697842262227E-01
    109 T   8 O     3.884622096583E-01 -1.059515289354E-01  4.622243872013E-02
    110 F   8 O    -3.884622096583E-01  1.059515289354E-01  4.622243872013E-02
    111 F   8 O     3.884622096583E-01  1.059515289354E-01 -4.622243872013E-02
    112 F   8 O    -3.884622096583E-01 -1.059515289354E-01 -4.622243872013E-02
    113 F   8 O     4.622243872013E-02  3.884622096583E-01 -1.059515289354E-01
    114 F   8 O    -1.059515289354E-01  4.622243872013E-02  3.884622096583E-01
    115 F   8 O    -4.622243872013E-02 -3.884622096583E-01 -1.059515289354E-01
    116 F   8 O     1.059515289354E-01  4.622243872013E-02 -3.884622096583E-01
    117 F   8 O     4.622243872013E-02 -3.884622096583E-01  1.059515289354E-01
    118 F   8 O     1.059515289354E-01 -4.622243872013E-02  3.884622096583E-01
    119 F   8 O    -4.622243872013E-02  3.884622096583E-01  1.059515289354E-01
    120 F   8 O    -1.059515289354E-01 -4.622243872013E-02 -3.884622096583E-01
    121 T 230 ZN    5.515592525776E-17  2.787834767824E-01  5.000000000000E-01
    122 F 230 ZN    0.000000000000E+00 -2.787834767824E-01 -5.000000000000E-01
    123 F 230 ZN    5.000000000000E-01  5.515592525776E-17  2.787834767824E-01
    124 F 230 ZN    2.787834767824E-01 -5.000000000000E-01  4.136694394332E-17
    125 F 230 ZN   -2.787834767824E-01 -5.000000000000E-01 -4.136694394332E-17
    126 F 230 ZN   -5.000000000000E-01 -5.515592525776E-17 -2.787834767824E-01

 T = ATOM BELONGING TO THE ASYMMETRIC UNIT

 *******************************************************************************
 * CELL DEFORMATION
 *******************************************************************************

    ELASTIC STRAIN MATRIX (ADIMENSIONAL)

    1    0.0000000000    0.0000000000    0.0000000000
    2    0.0000000000    0.0000000000    0.0001000000
    3    0.0000000000    0.0001000000    0.0000000000

 LATTICE PARAMETERS (ANGSTROMS AND DEGREES) OF
 (1) ORIGINAL PRIMITIVE CELL
 (2) ORIGINAL CRYSTALLOGRAPHIC CELL
 (3) DEFORMED PRIMITIVE CELL
 (4) DEFORMED CRYSTALLOGRAPHIC CELL

            A           B           C        ALPHA       BETA        GAMMA         VOL
 (1)   14.759437   14.759437   14.759437  109.471221  109.471221  109.471221 2475.070141
 (2)   17.042730   17.042730   17.042730   90.000000   90.000000   90.000000 4950.140283
 (3)   14.760421   14.758453   14.758453  109.465818  109.471221  109.471221 2475.070117
 (4)   17.042730   17.042730   17.042730   89.988541   90.000000   90.000000 4950.140233

 * CELL DEFORMATION COMPLETE - NO. OF SYMMOPS   2

 *******************************************************************************
 * CELL DEFORMATION
 *******************************************************************************

    ELASTIC STRAIN MATRIX (ADIMENSIONAL)

    1    0.0000000000    0.0000000000    0.0000000000
    2    0.0000000000    0.0000000000   -0.0001000000
    3    0.0000000000   -0.0001000000    0.0000000000

 LATTICE PARAMETERS (ANGSTROMS AND DEGREES) OF
 (1) ORIGINAL PRIMITIVE CELL
 (2) ORIGINAL CRYSTALLOGRAPHIC CELL
 (3) DEFORMED PRIMITIVE CELL
 (4) DEFORMED CRYSTALLOGRAPHIC CELL

            A           B           C        ALPHA       BETA        GAMMA         VOL
 (1)   14.760421   14.758453   14.758453  109.465818  109.471221  109.471221 2475.070117
 (2)   17.042730   17.042730   17.042730   89.988541   90.000000   90.000000 4950.140233
 (3)   14.759437   14.759437   14.759437  109.471220  109.471221  109.471221 2475.070092
 (4)   17.042730   17.042730   17.042730   90.000000   90.000000   90.000000 4950.140184

 * CELL DEFORMATION COMPLETE - NO. OF SYMMOPS   2

 *****    2 SYMMOPS - TRANSLATORS IN ANGSTROM
 ***** MATRICES AND TRANSLATORS IN THE CARTESIAN REFERENCE FRAME

 ORDER   : ORDER OF THE OPERATOR

 TRANSLA : REAL TRANSLATION (WITHOUT ORIGIN SHIFT) IN CARTESIAN COORDINATES

 uvw/hkl : ORIENTATION OF THE OPERATOR IN CARTESIAN COORDINATES

 LOCATED : ORIGIN OF THE OPERATOR IN CARTESIAN COORDINATES

   NO.   1 INVERSE   1    ORDER   1        NO.   2 INVERSE   2    ORDER   2
    1.000   0.000   0.000     0.000         1.000   0.000   0.000     0.000
    0.000   1.000   0.000     0.000         0.000  -1.000   0.000     0.000
    0.000   0.000   1.000     0.000         0.000   0.000  -1.000     0.000
             OPERATION E(   1)                       OPERATION C(   2)
 DETERMINANT 1.; ROTATION(DEG)   0.      DETERMINANT 1.; ROTATION(DEG) 180.
 TRANSLA (  0.000    0.000    0.000)     TRANSLA (  0.000    0.000    0.000)
 uvw/hkl (  0.000    0.000    0.000)     uvw/hkl (  4.000    0.000    0.000)
 LOCATED (  0.000    0.000    0.000)     LOCATED (  0.000    0.000    0.000)

 GCALCO - MAX INDICES DIRECT LATTICE VECTOR    14    14    14
 NO.OF VECTORS CREATED 6999 STARS  122 RMAX   303.83167 BOHR

 CAPPA:IS1  2;IS2  2;IS3  2; K PTS MONK NET   6; SYMMOPS:K SPACE   4;G SPACE   2

 *******************************************************************************
 MAX NUMBER OF SCF CYCLES      50  CONVERGENCE ON DELTAP        10**-18
 WEIGHT OF F(I) IN F(I+1)      30% CONVERGENCE ON ENERGY        10**- 8
 SHRINK. FACT.(MONKH.)    2  2  2  NUMBER OF K POINTS IN THE IBZ      6
 SHRINKING FACTOR(GILAT NET)    2  NUMBER OF K POINTS(GILAT NET)      6
 *******************************************************************************
 *** K POINTS COORDINATES (OBLIQUE COORDINATES IN UNITS OF IS =  2)
   1-R(  0  0  0)   2-R(  1  0  0)   3-R(  0  1  0)   4-R(  1  1  0)
   5-R(  0  1  1)   6-R(  1  1  1)

 DIRECT LATTICE VECTORS COMPON. (A.U.)     RECIP. LATTICE VECTORS COMPON. (A.U.) 
        X            Y            Z              X            Y            Z
  -16.1030463   16.1030463   16.1030463      0.0000000    0.1950931    0.1950931
   16.1030463  -16.1030463   16.1030463      0.1950931    0.0000000    0.1950931
   16.1030463   16.1030463  -16.1030463      0.1950931    0.1950931    0.0000000

 DISK SPACE FOR EIGENVECTORS (FTN 10)    23522400 REALS
 TTTTTTTTTTTTTTTTTTTTTTTTTTTTTT gordsh1     TELAPSE     2938.88 TCPU     1772.74

 MATRIX SIZE: P(G)10617804, F(G)  744576, P(G) IRR 2668258, F(G) IRR  375670
 MAX G-VECTOR INDEX FOR 1- AND 2-ELECTRON INTEGRALS 133

 TTTTTTTTTTTTTTTTTTTTTTTTTTTTTT INPUT       TELAPSE     2939.28 TCPU     1773.14

 SYMMETRY ALLOWED ELASTIC DISTORTION 1
  0.5773503  0.0000000  0.0000000
  0.0000000  0.5773503  0.0000000
  0.0000000  0.0000000  0.5773503

 SYMMETRY ALLOWED ELASTIC DISTORTION 2
  0.8164966  0.0000000  0.0000000
  0.0000000 -0.4082483  0.0000000
  0.0000000  0.0000000 -0.4082483

 SYMMETRY ALLOWED ELASTIC DISTORTION 3
  0.0000000  0.0000000  0.0000000
  0.0000000  0.7071068  0.0000000
  0.0000000  0.0000000 -0.7071068

 SYMMETRY ALLOWED ELASTIC DISTORTION 4
  0.0000000  0.0000000  0.0000000
  0.0000000  0.0000000  0.7071068
  0.0000000  0.7071068  0.0000000

 SYMMETRY ALLOWED INTERNAL DEGREE(S) OF FREEDOM: 187
 TTTTTTTTTTTTTTTTTTTTTTTTTTTTTT SYMM        TELAPSE     2941.31 TCPU     1775.17
 TTTTTTTTTTTTTTTTTTTTTTTTTTTTTT INT_SCREEN  TELAPSE     2941.37 TCPU     1775.23
 INFORMATION **** EXCBUF **** EXCH. BIPO BUFFER: WORDS USED =     4000000
 WARNING **** EXCBUF **** EXCH. BIPO BUFFER TOO SMALL - TO AVOID I/O SET EXCHSIZE =     8575830

 DFT PARAMETERS

     ATOM       ELECTRONS   NET CHARGE   R(ANGSTROM)
   1   6  C       6.0000      0.0000     0.77000000
  49   1  H       1.0000      0.0000     1.11000000
  85   7  N       7.0000      0.0000     0.74000000
 109   8  O       8.0000      0.0000     0.74000000
 121 230  ZN     20.0000      0.0000     1.37000000

 SIZE OF GRID=    3825974
 TTTTTTTTTTTTTTTTTTTTTTTTTTTTTT MAKE_GRID2  TELAPSE     2954.04 TCPU     1784.02
 BECKE WEIGHT FUNCTION
 RADSAFE =     2.00
 TOLERANCES - DENSITY:10**- 6; POTENTIAL:10**- 9; GRID WGT:10**-14

 RADIAL INTEGRATION  - INTERVALS (POINTS,UPPER LIMIT):            1( 99,  4.0*R)

 ANGULAR INTEGRATION - INTERVALS (ACCURACY LEVEL [N. POINTS] UPPER LIMIT):
  1(  6[ 146]   0.2)  2( 11[ 302]   0.5)  3( 14[ 590]   0.9)  4( 18[1454]   3.5)
  5( 14[ 590]9999.0)
 TTTTTTTTTTTTTTTTTTTTTTTTTTTTTT INT_CALC    TELAPSE     2954.11 TCPU     1784.09

 *******************************************************************************
 ZIF90                                                                           
 CRYSTAL - SCF - TYPE OF CALCULATION :  RESTRICTED CLOSED SHELL
 *******************************************************************************

 CAPPA:IS1  2;IS2  2;IS3  2; K PTS MONK NET   6; SYMMOPS:K SPACE   4;G SPACE   2

 TTTTTTTTTTTTTTTTTTTTTTTTTTTTTT SDIK        TELAPSE     2957.74 TCPU     1787.71

 AAAAAAAAAAAAAAAAAAAAAAAAAAAAAAAAAAAAAAAAAAAAAAAAAAAAAAAAAAAAAAAAAAAAAAAAAAAAAAA
         ATOMIC WAVEFUNCTION(S)


 NUCLEAR CHARGE  6.0  SYMMETRY SPECIES            S    P
 N. ELECTRONS    6.0  NUMBER OF PRIMITIVE GTOS   11    5
                      NUMBER OF CONTRACTED GTOS   4    3
                      NUMBER OF CLOSED SHELLS     2    0
                      OPEN SHELL OCCUPATION       0    2

  ZNUC SCFIT  TOTAL HF ENERGY   KINETIC ENERGY   VIRIAL THEOREM ACCURACY
   6.0  11   -3.768480057E+01  3.769831118E+01 -1.999641612E+00  2.0E-06

 NUCLEAR CHARGE  1.0  SYMMETRY SPECIES            S
 N. ELECTRONS    1.0  NUMBER OF PRIMITIVE GTOS    5
                      NUMBER OF CONTRACTED GTOS   3
                      NUMBER OF CLOSED SHELLS     0
                      OPEN SHELL OCCUPATION       1

  ZNUC SCFIT  TOTAL HF ENERGY   KINETIC ENERGY   VIRIAL THEOREM ACCURACY
   1.0   1   -4.998098153E-01  4.997907537E-01 -2.000038139E+00  9.6E-17

 NUCLEAR CHARGE  7.0  SYMMETRY SPECIES            S    P
 N. ELECTRONS    7.0  NUMBER OF PRIMITIVE GTOS   11    5
                      NUMBER OF CONTRACTED GTOS   4    3
                      NUMBER OF CLOSED SHELLS     2    0
                      OPEN SHELL OCCUPATION       0    3

  ZNUC SCFIT  TOTAL HF ENERGY   KINETIC ENERGY   VIRIAL THEOREM ACCURACY
   7.0  11   -5.439473665E+01  5.441433682E+01 -1.999639798E+00  3.6E-06

 NUCLEAR CHARGE  8.0  SYMMETRY SPECIES            S    P
 N. ELECTRONS    8.0  NUMBER OF PRIMITIVE GTOS   11    5
                      NUMBER OF CONTRACTED GTOS   4    3
                      NUMBER OF CLOSED SHELLS     2    0
                      OPEN SHELL OCCUPATION       0    4

  ZNUC SCFIT  TOTAL HF ENERGY   KINETIC ENERGY   VIRIAL THEOREM ACCURACY
   8.0  13   -7.479861895E+01  7.482603849E+01 -1.999633556E+00  2.7E-06

 NUCLEAR CHARGE 20.0  SYMMETRY SPECIES            S    P    D
 N. ELECTRONS   20.0  NUMBER OF PRIMITIVE GTOS    7    7    6
                      NUMBER OF CONTRACTED GTOS   5    5    3
                      NUMBER OF CLOSED SHELLS     2    1    1
                      OPEN SHELL OCCUPATION       0    0    0

  ZNUC SCFIT  TOTAL HF ENERGY   KINETIC ENERGY   VIRIAL THEOREM ACCURACY
  20.0  35   -2.259494290E+02  1.538488917E+02 -2.468645152E+00  3.9E-06

 AAAAAAAAAAAAAAAAAAAAAAAAAAAAAAAAAAAAAAAAAAAAAAAAAAAAAAAAAAAAAAAAAAAAAAAAAAAAAAA

 CHARGE NORMALIZATION FACTOR   1.00000000
 TOTAL ATOMIC CHARGES:
   6.0000000   6.0000000   6.0000000   6.0000000   6.0000000   6.0000000
   6.0000000   6.0000000   6.0000000   6.0000000   6.0000000   6.0000000
   6.0000000   6.0000000   6.0000000   6.0000000   6.0000000   6.0000000
   6.0000000   6.0000000   6.0000000   6.0000000   6.0000000   6.0000000
   6.0000000   6.0000000   6.0000000   6.0000000   6.0000000   6.0000000
   6.0000000   6.0000000   6.0000000   6.0000000   6.0000000   6.0000000
   6.0000000   6.0000000   6.0000000   6.0000000   6.0000000   6.0000000
   6.0000000   6.0000000   6.0000000   6.0000000   6.0000000   6.0000000
   1.0000000   1.0000000   1.0000000   1.0000000   1.0000000   1.0000000
   1.0000000   1.0000000   1.0000000   1.0000000   1.0000000   1.0000000
   1.0000000   1.0000000   1.0000000   1.0000000   1.0000000   1.0000000
   1.0000000   1.0000000   1.0000000   1.0000000   1.0000000   1.0000000
   1.0000000   1.0000000   1.0000000   1.0000000   1.0000000   1.0000000
   1.0000000   1.0000000   1.0000000   1.0000000   1.0000000   1.0000000
   7.0000000   7.0000000   7.0000000   7.0000000   7.0000000   7.0000000
   7.0000000   7.0000000   7.0000000   7.0000000   7.0000000   7.0000000
   7.0000000   7.0000000   7.0000000   7.0000000   7.0000000   7.0000000
   7.0000000   7.0000000   7.0000000   7.0000000   7.0000000   7.0000000
   8.0000000   8.0000000   8.0000000   8.0000000   8.0000000   8.0000000
   8.0000000   8.0000000   8.0000000   8.0000000   8.0000000   8.0000000
  20.0000000  20.0000000  20.0000000  20.0000000  20.0000000  20.0000000
 TTTTTTTTTTTTTTTTTTTTTTTTTTTTTT MOQGAD      TELAPSE     3277.84 TCPU     2107.83
 TTTTTTTTTTTTTTTTTTTTTTTTTTTTTT SHELLXN     TELAPSE     3496.74 TCPU     2176.25
 TTTTTTTTTTTTTTTTTTTTTTTTTTTTTT MONMO3      TELAPSE     3498.71 TCPU     2178.23
 NUMERICALLY INTEGRATED DENSITY    708.0000447510
 TTTTTTTTTTTTTTTTTTTTTTTTTTTTTT NUMDFT      TELAPSE     3503.36 TCPU     2182.88
 CYC   0 ETOT(AU) -5.450970599540E+03 DETOT -5.45E+03 tst  1.46E-12 PX  1.00E+00
 TTTTTTTTTTTTTTTTTTTTTTTTTTTTTT DIIS        TELAPSE     3504.66 TCPU     2184.17
 TTTTTTTTTTTTTTTTTTTTTTTTTTTTTT FDIK        TELAPSE     3594.24 TCPU     2240.95
 INSULATING STATE
 TOP OF VALENCE BANDS -    BAND    354; K    2; EIG -3.0799416E-01 AU
 TOP OF VALENCE BANDS -    BAND    354; K    1; EIG -3.0841416E-01 AU
 BOTTOM OF VIRTUAL BANDS - BAND    355; K    1; EIG -1.7172476E-01 AU
 INDIRECT ENERGY BAND GAP:   3.7081 eV
 TTTTTTTTTTTTTTTTTTTTTTTTTTTTTT PDIG        TELAPSE     3596.43 TCPU     2243.14
 CHARGE NORMALIZATION FACTOR   1.00000000
 TOTAL ATOMIC CHARGES:
   5.6234100   5.6234103   5.6234100   5.6234103   5.6234100   5.6234101
   5.6234101   5.6234103   5.6234100   5.6234103   5.6234101   5.6234101
   6.1412376   6.1412377   6.1412376   6.1412377   6.1412377   6.1412375
   6.1412377   6.1412378   6.1412377   6.1412378   6.1412377   6.1412375
   5.6788864   5.6788859   5.6788864   5.6788859   5.6788862   5.6788863
   5.6788860   5.6788860   5.6788862   5.6788860   5.6788860   5.6788863
   6.1169768   6.1169768   6.1169768   6.1169768   6.1169767   6.1169769
   6.1169764   6.1169769   6.1169767   6.1169769   6.1169764   6.1169769
   0.8295058   0.8295058   0.8295058   0.8295058   0.8295057   0.8295057
   0.8295058   0.8295058   0.8295057   0.8295058   0.8295058   0.8295057
   0.7884520   0.7884518   0.7884520   0.7884518   0.7884520   0.7884521
   0.7884521   0.7884517   0.7884520   0.7884517   0.7884521   0.7884521
   0.7898780   0.7898781   0.7898780   0.7898781   0.7898781   0.7898781
   0.7898783   0.7898780   0.7898781   0.7898780   0.7898783   0.7898781
   7.6101682   7.6101679   7.6101682   7.6101679   7.6101682   7.6101681
   7.6101679   7.6101681   7.6101682   7.6101681   7.6101679   7.6101681
   7.6206766   7.6206766   7.6206766   7.6206766   7.6206766   7.6206767
   7.6206771   7.6206766   7.6206766   7.6206766   7.6206771   7.6206767
   8.6091370   8.6091370   8.6091370   8.6091370   8.6091370   8.6091369
   8.6091369   8.6091370   8.6091370   8.6091370   8.6091369   8.6091369
  18.3833438  18.3833438  18.3833435  18.3833432  18.3833440  18.3833435
 TTTTTTTTTTTTTTTTTTTTTTTTTTTTTT MOQGAD      TELAPSE     3596.46 TCPU     2243.18
 TTTTTTTTTTTTTTTTTTTTTTTTTTTTTT SHELLXN     TELAPSE     3867.82 TCPU     2314.39
 TTTTTTTTTTTTTTTTTTTTTTTTTTTTTT MONMO3      TELAPSE     3872.43 TCPU     2319.00
 NUMERICALLY INTEGRATED DENSITY    708.0000384144
 TTTTTTTTTTTTTTTTTTTTTTTTTTTTTT NUMDFT      TELAPSE     3881.70 TCPU     2328.28
 CYC   1 ETOT(AU) -5.425843326182E+03 DETOT  2.51E+01 tst  0.00E+00 PX  1.00E+00
 TTTTTTTTTTTTTTTTTTTTTTTTTTTTTT DIIS        TELAPSE     3888.45 TCPU     2335.02
 DIIS TEST: 0.79677E+01 AT SCF   CYCLE   1 - MIX   30 %
 TTTTTTTTTTTTTTTTTTTTTTTTTTTTTT FDIK        TELAPSE     3925.09 TCPU     2348.38
 INSULATING STATE
 TOP OF VALENCE BANDS -    BAND    354; K    5; EIG -2.2935671E-01 AU
 TOP OF VALENCE BANDS -    BAND    354; K    1; EIG -2.2991523E-01 AU
 BOTTOM OF VIRTUAL BANDS - BAND    355; K    6; EIG -7.1249426E-02 AU
 INDIRECT ENERGY BAND GAP:   4.3023 eV
 BOTTOM OF VIRTUAL BANDS - BAND    355; K    1; EIG -7.0471195E-02 AU
 TTTTTTTTTTTTTTTTTTTTTTTTTTTTTT PDIG        TELAPSE     3926.66 TCPU     2349.95
 CHARGE NORMALIZATION FACTOR   1.00000000
 TOTAL ATOMIC CHARGES:
   6.1462271   6.1463667   6.1462271   6.1463667   6.1451425   6.1470613
   6.1446634   6.1464958   6.1451425   6.1464958   6.1446634   6.1470613
   5.9410110   5.9404051   5.9410110   5.9404051   5.9403173   5.9405198
   5.9426817   5.9400160   5.9403173   5.9400160   5.9426817   5.9405198
   5.8191360   5.8191535   5.8191360   5.8191535   5.8206645   5.8192540
   5.8205616   5.8207205   5.8206645   5.8207205   5.8205616   5.8192540
   5.9306325   5.9309155   5.9306325   5.9309155   5.9301183   5.9312030
   5.9295954   5.9314847   5.9301183   5.9314847   5.9295954   5.9312030
   0.8843346   0.8842419   0.8843346   0.8842419   0.8842013   0.8841044
   0.8843426   0.8840916   0.8842013   0.8840916   0.8843426   0.8841044
   0.9007226   0.9009693   0.9007226   0.9009693   0.9008112   0.9015543
   0.9007995   0.9010558   0.9008112   0.9010558   0.9007995   0.9015543
   0.8965344   0.8965261   0.8965344   0.8965261   0.8967338   0.8965586
   0.8968529   0.8962485   0.8967338   0.8962485   0.8968529   0.8965586
   7.5871835   7.5875692   7.5871835   7.5875692   7.5871762   7.5860286
   7.5856178   7.5857166   7.5871762   7.5857166   7.5856178   7.5860286
   7.5579410   7.5572657   7.5579410   7.5572657   7.5573627   7.5571218
   7.5576020   7.5572711   7.5573627   7.5572711   7.5576020   7.5571218
   7.9416137   7.9413085   7.9416137   7.9413085   7.9421514   7.9414002
   7.9422683   7.9413722   7.9421514   7.9413722   7.9422683   7.9414002
  18.7897850  18.7897850  18.7904041  18.7905299  18.7910897  18.7904041
 TTTTTTTTTTTTTTTTTTTTTTTTTTTTTT MOQGAD      TELAPSE     3926.69 TCPU     2349.98
 TTTTTTTTTTTTTTTTTTTTTTTTTTTTTT SHELLXN     TELAPSE     4228.89 TCPU     2421.21
 TTTTTTTTTTTTTTTTTTTTTTTTTTTTTT MONMO3      TELAPSE     4231.71 TCPU     2424.03
 NUMERICALLY INTEGRATED DENSITY    708.0000430970
 TTTTTTTTTTTTTTTTTTTTTTTTTTTTTT NUMDFT      TELAPSE     4240.47 TCPU     2432.80
 CYC   2 ETOT(AU) -5.425987209920E+03 DETOT -1.44E-01 tst  6.86E-03 PX  2.10E-01
 TTTTTTTTTTTTTTTTTTTTTTTTTTTTTT DIIS        TELAPSE     4253.79 TCPU     2446.12
 DIIS TEST: 0.86086E+01 AT SCF   CYCLE   2 - DIIS ACTIVE - HISTORY:     2 CYCLES
 TTTTTTTTTTTTTTTTTTTTTTTTTTTTTT FDIK        TELAPSE     4316.26 TCPU     2481.00
 INSULATING STATE
 TOP OF VALENCE BANDS -    BAND    354; K    5; EIG -2.3312892E-01 AU
 TOP OF VALENCE BANDS -    BAND    354; K    1; EIG -2.3358250E-01 AU
 BOTTOM OF VIRTUAL BANDS - BAND    355; K    1; EIG -5.5259107E-02 AU
 INDIRECT ENERGY BAND GAP:   4.8401 eV
 TTTTTTTTTTTTTTTTTTTTTTTTTTTTTT PDIG        TELAPSE     4318.29 TCPU     2483.03
 CHARGE NORMALIZATION FACTOR   1.00000000
 TOTAL ATOMIC CHARGES:
   5.7603897   5.7601607   5.7603897   5.7601607   5.7602235   5.7602877
   5.7603051   5.7601378   5.7602235   5.7601378   5.7603051   5.7602877
   6.0057953   6.0055749   6.0057953   6.0055749   6.0053082   6.0044421
   6.0052394   6.0044112   6.0053082   6.0044112   6.0052394   6.0044421
   5.6621433   5.6622940   5.6621433   5.6622940   5.6616383   5.6622912
   5.6610658   5.6624638   5.6616383   5.6624638   5.6610658   5.6622912
   5.9894107   5.9897182   5.9894107   5.9897182   5.9901852   5.9898266
   5.9903630   5.9897881   5.9901852   5.9897881   5.9903630   5.9898266
   0.8885752   0.8886004   0.8885752   0.8886004   0.8887662   0.8887599
   0.8888215   0.8887889   0.8887662   0.8887889   0.8888215   0.8887599
   0.8943668   0.8943445   0.8943668   0.8943445   0.8943100   0.8947464
   0.8945297   0.8947572   0.8943100   0.8947572   0.8945297   0.8947464
   0.8914801   0.8915722   0.8914801   0.8915722   0.8914252   0.8915152
   0.8912747   0.8913904   0.8914252   0.8913904   0.8912747   0.8915152
   7.5912287   7.5912153   7.5912287   7.5912153   7.5915131   7.5914844
   7.5914581   7.5917392   7.5915131   7.5917392   7.5914581   7.5914844
   7.6135928   7.6137666   7.6135928   7.6137666   7.6135570   7.6140887
   7.6138722   7.6139690   7.6135570   7.6139690   7.6138722   7.6140887
   8.3929380   8.3928066   8.3929380   8.3928066   8.3924852   8.3926036
   8.3925332   8.3925931   8.3924852   8.3925931   8.3925332   8.3926036
  18.6195119  18.6195119  18.6206634  18.6207451  18.6210376  18.6206634
 TTTTTTTTTTTTTTTTTTTTTTTTTTTTTT MOQGAD      TELAPSE     4318.31 TCPU     2483.05
 TTTTTTTTTTTTTTTTTTTTTTTTTTTTTT SHELLXN     TELAPSE     4600.62 TCPU     2553.26
 TTTTTTTTTTTTTTTTTTTTTTTTTTTTTT MONMO3      TELAPSE     4605.39 TCPU     2558.03
 NUMERICALLY INTEGRATED DENSITY    708.0000420695
 TTTTTTTTTTTTTTTTTTTTTTTTTTTTTT NUMDFT      TELAPSE     4613.89 TCPU     2566.53
 CYC   3 ETOT(AU) -5.426957434199E+03 DETOT -9.70E-01 tst  3.86E-03 PX  1.13E-01
 TTTTTTTTTTTTTTTTTTTTTTTTTTTTTT DIIS        TELAPSE     4620.06 TCPU     2572.70
 DIIS TEST: 0.57110E+00 AT SCF   CYCLE   3 - DIIS ACTIVE - HISTORY:     3 CYCLES
 TTTTTTTTTTTTTTTTTTTTTTTTTTTTTT FDIK        TELAPSE     4685.74 TCPU     2602.83
 INSULATING STATE
 TOP OF VALENCE BANDS -    BAND    354; K    6; EIG -2.5026201E-01 AU
 TOP OF VALENCE BANDS -    BAND    354; K    1; EIG -2.5071162E-01 AU
 BOTTOM OF VIRTUAL BANDS - BAND    355; K    1; EIG -6.7495328E-02 AU
 INDIRECT ENERGY BAND GAP:   4.9733 eV
 TTTTTTTTTTTTTTTTTTTTTTTTTTTTTT PDIG        TELAPSE     4687.44 TCPU     2604.53
 CHARGE NORMALIZATION FACTOR   1.00000000
 TOTAL ATOMIC CHARGES:
   5.8372418   5.8372619   5.8372418   5.8372619   5.8368714   5.8368906
   5.8367216   5.8369973   5.8368714   5.8369973   5.8367216   5.8368906
   6.0167989   6.0167147   6.0167989   6.0167147   6.0169298   6.0170576
   6.0167237   6.0171061   6.0169298   6.0171061   6.0167237   6.0170576
   5.7004007   5.7001081   5.7004007   5.7001081   5.7005881   5.7002706
   5.7006690   5.7003307   5.7005881   5.7003307   5.7006690   5.7002706
   6.0015147   6.0015961   6.0015147   6.0015961   6.0011993   6.0011511
   6.0012856   6.0011916   6.0011993   6.0011916   6.0012856   6.0011511
   0.8720072   0.8720836   0.8720072   0.8720836   0.8720349   0.8720381
   0.8720102   0.8719558   0.8720349   0.8719558   0.8720102   0.8720381
   0.8701179   0.8700503   0.8701179   0.8700503   0.8701231   0.8700633
   0.8701313   0.8700407   0.8701231   0.8700407   0.8701313   0.8700633
   0.8679160   0.8679149   0.8679160   0.8679149   0.8681067   0.8680483
   0.8680797   0.8680624   0.8681067   0.8680624   0.8680797   0.8680483
   7.6452495   7.6452630   7.6452495   7.6452630   7.6451229   7.6452951
   7.6452574   7.6451771   7.6451229   7.6451771   7.6452574   7.6452951
   7.6327742   7.6329550   7.6327742   7.6329550   7.6325338   7.6327911
   7.6325709   7.6327211   7.6325338   7.6327211   7.6325709   7.6327911
   8.2941121   8.2941258   8.2941121   8.2941258   8.2944142   8.2942462
   8.2945214   8.2942826   8.2944142   8.2942826   8.2945214   8.2942462
  18.5240682  18.5240682  18.5239698  18.5242088  18.5240774  18.5239698
 TTTTTTTTTTTTTTTTTTTTTTTTTTTTTT MOQGAD      TELAPSE     4687.47 TCPU     2604.56
 TTTTTTTTTTTTTTTTTTTTTTTTTTTTTT SHELLXN     TELAPSE     4985.03 TCPU     2674.80
 TTTTTTTTTTTTTTTTTTTTTTTTTTTTTT MONMO3      TELAPSE     4990.18 TCPU     2679.95
 NUMERICALLY INTEGRATED DENSITY    708.0000418373
 TTTTTTTTTTTTTTTTTTTTTTTTTTTTTT NUMDFT      TELAPSE     4998.90 TCPU     2688.66
 CYC   4 ETOT(AU) -5.427029147685E+03 DETOT -7.17E-02 tst  1.97E-04 PX  2.04E-02
 TTTTTTTTTTTTTTTTTTTTTTTTTTTTTT DIIS        TELAPSE     5010.08 TCPU     2699.85
 DIIS TEST: 0.55259E-01 AT SCF   CYCLE   4 - DIIS ACTIVE - HISTORY:     4 CYCLES
 TTTTTTTTTTTTTTTTTTTTTTTTTTTTTT FDIK        TELAPSE     5082.82 TCPU     2744.54
 INSULATING STATE
 TOP OF VALENCE BANDS -    BAND    354; K    4; EIG -2.5082590E-01 AU
 TOP OF VALENCE BANDS -    BAND    354; K    1; EIG -2.5124188E-01 AU
 BOTTOM OF VIRTUAL BANDS - BAND    355; K    1; EIG -6.9479490E-02 AU
 INDIRECT ENERGY BAND GAP:   4.9347 eV
 TTTTTTTTTTTTTTTTTTTTTTTTTTTTTT PDIG        TELAPSE     5084.45 TCPU     2746.17
 CHARGE NORMALIZATION FACTOR   1.00000000
 TOTAL ATOMIC CHARGES:
   5.8350015   5.8349962   5.8350015   5.8349962   5.8350436   5.8350383
   5.8350611   5.8350754   5.8350436   5.8350754   5.8350611   5.8350383
   6.0210037   6.0210232   6.0210037   6.0210232   6.0209937   6.0210879
   6.0210779   6.0210519   6.0209937   6.0210519   6.0210779   6.0210879
   5.7001852   5.7001487   5.7001852   5.7001487   5.7002064   5.7002850
   5.7001165   5.7001970   5.7002064   5.7001970   5.7001165   5.7002850
   6.0064259   6.0064479   6.0064259   6.0064479   6.0065722   6.0063497
   6.0065072   6.0064012   6.0065722   6.0064012   6.0065072   6.0063497
   0.8661518   0.8661419   0.8661518   0.8661419   0.8661446   0.8661079
   0.8661488   0.8661130   0.8661446   0.8661130   0.8661488   0.8661079
   0.8690820   0.8690858   0.8690820   0.8690858   0.8690128   0.8690661
   0.8690411   0.8690359   0.8690128   0.8690359   0.8690411   0.8690661
   0.8665192   0.8665307   0.8665192   0.8665307   0.8665472   0.8665207
   0.8665188   0.8665400   0.8665472   0.8665400   0.8665188   0.8665207
   7.6222819   7.6222770   7.6222819   7.6222770   7.6222853   7.6222647
   7.6223045   7.6223604   7.6222853   7.6223604   7.6223045   7.6222647
   7.6274003   7.6273781   7.6274003   7.6273781   7.6273853   7.6274490
   7.6273835   7.6273722   7.6273853   7.6273722   7.6273835   7.6274490
   8.3185430   8.3185584   8.3185430   8.3185584   8.3184478   8.3184509
   8.3184605   8.3184600   8.3184478   8.3184600   8.3184605   8.3184509
  18.5347231  18.5347231  18.5347924  18.5348095  18.5348232  18.5347924
 TTTTTTTTTTTTTTTTTTTTTTTTTTTTTT MOQGAD      TELAPSE     5084.47 TCPU     2746.20
 TTTTTTTTTTTTTTTTTTTTTTTTTTTTTT SHELLXN     TELAPSE     5358.44 TCPU     2816.45
 TTTTTTTTTTTTTTTTTTTTTTTTTTTTTT MONMO3      TELAPSE     5360.86 TCPU     2818.88
 NUMERICALLY INTEGRATED DENSITY    708.0000421245
 TTTTTTTTTTTTTTTTTTTTTTTTTTTTTT NUMDFT      TELAPSE     5369.63 TCPU     2827.65
 CYC   5 ETOT(AU) -5.427034673539E+03 DETOT -5.53E-03 tst  1.10E-05 PX  1.26E-02
 TTTTTTTTTTTTTTTTTTTTTTTTTTTTTT DIIS        TELAPSE     5376.38 TCPU     2834.40
 DIIS TEST: 0.11105E-01 AT SCF   CYCLE   5 - DIIS ACTIVE - HISTORY:     5 CYCLES
 TTTTTTTTTTTTTTTTTTTTTTTTTTTTTT FDIK        TELAPSE     5473.40 TCPU     2897.32
 INSULATING STATE
 TOP OF VALENCE BANDS -    BAND    354; K    3; EIG -2.4973916E-01 AU
 TOP OF VALENCE BANDS -    BAND    354; K    1; EIG -2.5015441E-01 AU
 BOTTOM OF VIRTUAL BANDS - BAND    355; K    1; EIG -6.7762115E-02 AU
 INDIRECT ENERGY BAND GAP:   4.9518 eV
 TTTTTTTTTTTTTTTTTTTTTTTTTTTTTT PDIG        TELAPSE     5475.23 TCPU     2899.15
 CHARGE NORMALIZATION FACTOR   1.00000000
 TOTAL ATOMIC CHARGES:
   5.8313770   5.8313794   5.8313770   5.8313794   5.8314236   5.8313339
   5.8314183   5.8313926   5.8314236   5.8313926   5.8314183   5.8313339
   6.0207088   6.0207521   6.0207088   6.0207521   6.0207294   6.0207280
   6.0207619   6.0207191   6.0207294   6.0207191   6.0207619   6.0207280
   5.6954380   5.6954430   5.6954380   5.6954430   5.6954496   5.6954673
   5.6954511   5.6954120   5.6954496   5.6954120   5.6954511   5.6954673
   6.0059713   6.0059822   6.0059713   6.0059822   6.0059848   6.0060447
   6.0059356   6.0060339   6.0059848   6.0060339   6.0059356   6.0060447
   0.8688230   0.8688151   0.8688230   0.8688151   0.8688023   0.8688018
   0.8688147   0.8688005   0.8688023   0.8688005   0.8688147   0.8688018
   0.8699429   0.8699287   0.8699429   0.8699287   0.8699430   0.8699574
   0.8699664   0.8699465   0.8699430   0.8699465   0.8699664   0.8699574
   0.8677760   0.8677718   0.8677760   0.8677718   0.8677763   0.8677640
   0.8677813   0.8677724   0.8677763   0.8677724   0.8677813   0.8677640
   7.6322607   7.6322285   7.6322607   7.6322285   7.6322427   7.6322099
   7.6322309   7.6322484   7.6322427   7.6322484   7.6322309   7.6322099
   7.6274083   7.6274153   7.6274083   7.6274153   7.6273657   7.6273668
   7.6273734   7.6273858   7.6273657   7.6273858   7.6273734   7.6273668
   8.3156061   8.3156033   8.3156061   8.3156033   8.3156149   8.3156264
   8.3156031   8.3156122   8.3156149   8.3156122   8.3156031   8.3156264
  18.5293241  18.5293241  18.5293981  18.5293684  18.5293395  18.5293981
 TTTTTTTTTTTTTTTTTTTTTTTTTTTTTT MOQGAD      TELAPSE     5475.26 TCPU     2899.17
 TTTTTTTTTTTTTTTTTTTTTTTTTTTTTT SHELLXN     TELAPSE     5712.26 TCPU     2969.45
 TTTTTTTTTTTTTTTTTTTTTTTTTTTTTT MONMO3      TELAPSE     5714.37 TCPU     2971.57
 NUMERICALLY INTEGRATED DENSITY    708.0000419961
 TTTTTTTTTTTTTTTTTTTTTTTTTTTTTT NUMDFT      TELAPSE     5722.88 TCPU     2980.07
 CYC   6 ETOT(AU) -5.427036086973E+03 DETOT -1.41E-03 tst  1.54E-06 PX  5.20E-03
 TTTTTTTTTTTTTTTTTTTTTTTTTTTTTT DIIS        TELAPSE     5727.89 TCPU     2985.08
 DIIS TEST: 0.15411E-02 AT SCF   CYCLE   6 - DIIS ACTIVE - HISTORY:     6 CYCLES
 TTTTTTTTTTTTTTTTTTTTTTTTTTTTTT FDIK        TELAPSE     5814.10 TCPU     3037.01
 INSULATING STATE
 TOP OF VALENCE BANDS -    BAND    354; K    5; EIG -2.4989527E-01 AU
 TOP OF VALENCE BANDS -    BAND    354; K    1; EIG -2.5031008E-01 AU
 BOTTOM OF VIRTUAL BANDS - BAND    355; K    1; EIG -6.7865254E-02 AU
 INDIRECT ENERGY BAND GAP:   4.9533 eV
 TTTTTTTTTTTTTTTTTTTTTTTTTTTTTT PDIG        TELAPSE     5815.91 TCPU     3038.82
 CHARGE NORMALIZATION FACTOR   1.00000000
 TOTAL ATOMIC CHARGES:
   5.8289614   5.8289673   5.8289614   5.8289673   5.8289670   5.8289514
   5.8289493   5.8289594   5.8289670   5.8289594   5.8289493   5.8289514
   6.0191634   6.0191704   6.0191634   6.0191704   6.0191598   6.0191816
   6.0191638   6.0191955   6.0191598   6.0191955   6.0191638   6.0191816
   5.6979404   5.6979437   5.6979404   5.6979437   5.6979486   5.6979781
   5.6979598   5.6979637   5.6979486   5.6979637   5.6979598   5.6979781
   6.0049437   6.0049208   6.0049437   6.0049208   6.0049072   6.0049245
   6.0049037   6.0049142   6.0049072   6.0049142   6.0049037   6.0049245
   0.8687867   0.8687888   0.8687867   0.8687888   0.8687910   0.8687859
   0.8687939   0.8687869   0.8687910   0.8687869   0.8687939   0.8687859
   0.8700167   0.8700189   0.8700167   0.8700189   0.8700256   0.8700179
   0.8700286   0.8700128   0.8700256   0.8700128   0.8700286   0.8700179
   0.8676018   0.8675973   0.8676018   0.8675973   0.8676111   0.8675916
   0.8676054   0.8675987   0.8676111   0.8675987   0.8676054   0.8675916
   7.6301254   7.6301302   7.6301254   7.6301302   7.6301233   7.6301442
   7.6301345   7.6301499   7.6301233   7.6301499   7.6301345   7.6301442
   7.6310322   7.6310478   7.6310322   7.6310478   7.6310596   7.6310193
   7.6310634   7.6310207   7.6310596   7.6310207   7.6310634   7.6310193
   8.3170133   8.3170136   8.3170133   8.3170136   8.3170018   8.3169920
   8.3169958   8.3169875   8.3170018   8.3169875   8.3169958   8.3169920
  18.5288142  18.5288142  18.5288291  18.5288108  18.5287976  18.5288291
 TTTTTTTTTTTTTTTTTTTTTTTTTTTTTT MOQGAD      TELAPSE     5815.93 TCPU     3038.84
 TTTTTTTTTTTTTTTTTTTTTTTTTTTTTT SHELLXN     TELAPSE     6035.24 TCPU     3109.13
 TTTTTTTTTTTTTTTTTTTTTTTTTTTTTT MONMO3      TELAPSE     6038.84 TCPU     3112.74
 NUMERICALLY INTEGRATED DENSITY    708.0000420416
 TTTTTTTTTTTTTTTTTTTTTTTTTTTTTT NUMDFT      TELAPSE     6047.88 TCPU     3121.77
 CYC   7 ETOT(AU) -5.427036235905E+03 DETOT -1.49E-04 tst  1.42E-07 PX  1.31E-03
 TTTTTTTTTTTTTTTTTTTTTTTTTTTTTT DIIS        TELAPSE     6058.82 TCPU     3132.71
 DIIS TEST: 0.26844E-03 AT SCF   CYCLE   7 - DIIS ACTIVE - HISTORY:     7 CYCLES
 TTTTTTTTTTTTTTTTTTTTTTTTTTTTTT FDIK        TELAPSE     6119.45 TCPU     3164.89
 INSULATING STATE
 TOP OF VALENCE BANDS -    BAND    354; K    4; EIG -2.4986321E-01 AU
 TOP OF VALENCE BANDS -    BAND    354; K    1; EIG -2.5027839E-01 AU
 BOTTOM OF VIRTUAL BANDS - BAND    355; K    1; EIG -6.7839465E-02 AU
 INDIRECT ENERGY BAND GAP:   4.9531 eV
 TTTTTTTTTTTTTTTTTTTTTTTTTTTTTT PDIG        TELAPSE     6121.47 TCPU     3166.91
 CHARGE NORMALIZATION FACTOR   1.00000000
 TOTAL ATOMIC CHARGES:
   5.8307876   5.8307848   5.8307876   5.8307848   5.8307987   5.8307743
   5.8307842   5.8307855   5.8307987   5.8307855   5.8307842   5.8307743
   6.0207907   6.0207979   6.0207907   6.0207979   6.0208090   6.0207921
   6.0208048   6.0207969   6.0208090   6.0207969   6.0208048   6.0207921
   5.6968260   5.6968234   5.6968260   5.6968234   5.6967971   5.6968125
   5.6968054   5.6968043   5.6967971   5.6968043   5.6968054   5.6968125
   6.0061257   6.0061142   6.0061257   6.0061142   6.0061081   6.0061198
   6.0061083   6.0061153   6.0061081   6.0061153   6.0061083   6.0061198
   0.8685322   0.8685377   0.8685322   0.8685377   0.8685345   0.8685311
   0.8685380   0.8685305   0.8685345   0.8685305   0.8685380   0.8685311
   0.8698782   0.8698830   0.8698782   0.8698830   0.8698882   0.8698808
   0.8698889   0.8698838   0.8698882   0.8698838   0.8698889   0.8698808
   0.8676773   0.8676740   0.8676773   0.8676740   0.8676779   0.8676716
   0.8676762   0.8676729   0.8676779   0.8676729   0.8676762   0.8676716
   7.6308122   7.6308115   7.6308122   7.6308115   7.6308122   7.6307735
   7.6308189   7.6307755   7.6308122   7.6307755   7.6308189   7.6307735
   7.6273991   7.6274074   7.6273991   7.6274074   7.6273965   7.6274467
   7.6273962   7.6274384   7.6273965   7.6274384   7.6273962   7.6274467
   8.3166503   8.3166466   8.3166503   8.3166466   8.3166450   8.3166586
   8.3166453   8.3166581   8.3166450   8.3166581   8.3166453   8.3166586
  18.5290543  18.5290543  18.5290603  18.5290671  18.5290721  18.5290603
 TTTTTTTTTTTTTTTTTTTTTTTTTTTTTT MOQGAD      TELAPSE     6121.49 TCPU     3166.93
 TTTTTTTTTTTTTTTTTTTTTTTTTTTTTT SHELLXN     TELAPSE     6343.01 TCPU     3237.29
 TTTTTTTTTTTTTTTTTTTTTTTTTTTTTT MONMO3      TELAPSE     6344.95 TCPU     3239.22
 NUMERICALLY INTEGRATED DENSITY    708.0000420297
 TTTTTTTTTTTTTTTTTTTTTTTTTTTTTT NUMDFT      TELAPSE     6353.57 TCPU     3247.84
 CYC   8 ETOT(AU) -5.427036245593E+03 DETOT -9.69E-06 tst  7.74E-08 PX  6.13E-04
 TTTTTTTTTTTTTTTTTTTTTTTTTTTTTT DIIS        TELAPSE     6361.91 TCPU     3256.19
 DIIS TEST: 0.16062E-03 AT SCF   CYCLE   8 - DIIS ACTIVE - HISTORY:     8 CYCLES
 TTTTTTTTTTTTTTTTTTTTTTTTTTTTTT FDIK        TELAPSE     6414.04 TCPU     3278.68
 INSULATING STATE
 TOP OF VALENCE BANDS -    BAND    354; K    5; EIG -2.4985055E-01 AU
 TOP OF VALENCE BANDS -    BAND    354; K    1; EIG -2.5026570E-01 AU
 BOTTOM OF VIRTUAL BANDS - BAND    355; K    1; EIG -6.7889202E-02 AU
 INDIRECT ENERGY BAND GAP:   4.9514 eV
 TTTTTTTTTTTTTTTTTTTTTTTTTTTTTT PDIG        TELAPSE     6417.10 TCPU     3281.74
 CHARGE NORMALIZATION FACTOR   1.00000000
 TOTAL ATOMIC CHARGES:
   5.8305646   5.8305637   5.8305646   5.8305637   5.8305675   5.8305744
   5.8305638   5.8305774   5.8305675   5.8305774   5.8305638   5.8305744
   6.0199024   6.0199020   6.0199024   6.0199020   6.0199013   6.0199035
   6.0198974   6.0198983   6.0199013   6.0198983   6.0198974   6.0199035
   5.6969457   5.6969439   5.6969457   5.6969439   5.6969359   5.6969458
   5.6969370   5.6969465   5.6969359   5.6969465   5.6969370   5.6969458
   6.0054613   6.0054565   6.0054613   6.0054565   6.0054620   6.0054565
   6.0054668   6.0054609   6.0054620   6.0054609   6.0054668   6.0054565
   0.8684955   0.8684996   0.8684955   0.8684996   0.8684941   0.8684976
   0.8684952   0.8684964   0.8684941   0.8684964   0.8684952   0.8684976
   0.8700065   0.8700109   0.8700065   0.8700109   0.8700147   0.8700097
   0.8700138   0.8700111   0.8700147   0.8700111   0.8700138   0.8700097
   0.8676792   0.8676769   0.8676792   0.8676769   0.8676769   0.8676767
   0.8676757   0.8676773   0.8676769   0.8676773   0.8676757   0.8676767
   7.6303038   7.6303032   7.6303038   7.6303032   7.6303044   7.6303147
   7.6303073   7.6303162   7.6303044   7.6303162   7.6303073   7.6303147
   7.6295358   7.6295368   7.6295358   7.6295368   7.6295407   7.6295249
   7.6295380   7.6295189   7.6295407   7.6295189   7.6295380   7.6295249
   8.3166748   8.3166729   8.3166748   8.3166729   8.3166738   8.3166624
   8.3166748   8.3166634   8.3166738   8.3166634   8.3166748   8.3166624
  18.5288678  18.5288678  18.5288565  18.5288644  18.5288672  18.5288565
 TTTTTTTTTTTTTTTTTTTTTTTTTTTTTT MOQGAD      TELAPSE     6417.12 TCPU     3281.77
 TTTTTTTTTTTTTTTTTTTTTTTTTTTTTT SHELLXN     TELAPSE     6650.37 TCPU     3351.99
 TTTTTTTTTTTTTTTTTTTTTTTTTTTTTT MONMO3      TELAPSE     6652.77 TCPU     3354.38
 NUMERICALLY INTEGRATED DENSITY    708.0000420406
 TTTTTTTTTTTTTTTTTTTTTTTTTTTTTT NUMDFT      TELAPSE     6662.11 TCPU     3363.72
 CYC   9 ETOT(AU) -5.427036260543E+03 DETOT -1.49E-05 tst  3.06E-08 PX  3.24E-04
 TTTTTTTTTTTTTTTTTTTTTTTTTTTTTT DIIS        TELAPSE     6669.33 TCPU     3370.94
 DIIS TEST: 0.27646E-04 AT SCF   CYCLE   9 - DIIS ACTIVE - HISTORY:     9 CYCLES
 TTTTTTTTTTTTTTTTTTTTTTTTTTTTTT FDIK        TELAPSE     6717.29 TCPU     3396.00
 INSULATING STATE
 TOP OF VALENCE BANDS -    BAND    354; K    4; EIG -2.4986762E-01 AU
 TOP OF VALENCE BANDS -    BAND    354; K    1; EIG -2.5028264E-01 AU
 BOTTOM OF VIRTUAL BANDS - BAND    355; K    1; EIG -6.7844827E-02 AU
 INDIRECT ENERGY BAND GAP:   4.9531 eV
 TTTTTTTTTTTTTTTTTTTTTTTTTTTTTT PDIG        TELAPSE     6719.10 TCPU     3397.81
 CHARGE NORMALIZATION FACTOR   1.00000000
 TOTAL ATOMIC CHARGES:
   5.8300576   5.8300584   5.8300576   5.8300584   5.8300609   5.8300522
   5.8300580   5.8300571   5.8300609   5.8300571   5.8300580   5.8300522
   6.0200950   6.0200960   6.0200950   6.0200960   6.0200992   6.0200909
   6.0200987   6.0200885   6.0200992   6.0200885   6.0200987   6.0200909
   5.6971447   5.6971474   5.6971447   5.6971474   5.6971441   5.6971447
   5.6971476   5.6971420   5.6971441   5.6971420   5.6971476   5.6971447
   6.0055411   6.0055380   6.0055411   6.0055380   6.0055311   6.0055397
   6.0055308   6.0055442   6.0055311   6.0055442   6.0055308   6.0055397
   0.8686174   0.8686176   0.8686174   0.8686176   0.8686175   0.8686164
   0.8686182   0.8686167   0.8686175   0.8686167   0.8686182   0.8686164
   0.8699485   0.8699487   0.8699485   0.8699487   0.8699474   0.8699487
   0.8699478   0.8699476   0.8699474   0.8699476   0.8699478   0.8699487
   0.8676599   0.8676595   0.8676599   0.8676595   0.8676599   0.8676595
   0.8676595   0.8676590   0.8676599   0.8676590   0.8676595   0.8676595
   7.6307020   7.6307018   7.6307020   7.6307018   7.6307064   7.6306866
   7.6307071   7.6306872   7.6307064   7.6306872   7.6307071   7.6306866
   7.6290271   7.6290275   7.6290271   7.6290275   7.6290270   7.6290453
   7.6290270   7.6290443   7.6290270   7.6290443   7.6290270   7.6290453
   8.3167293   8.3167292   8.3167293   8.3167292   8.3167268   8.3167375
   8.3167262   8.3167357   8.3167268   8.3167357   8.3167262   8.3167375
  18.5289538  18.5289538  18.5289557  18.5289583  18.5289589  18.5289557
 TTTTTTTTTTTTTTTTTTTTTTTTTTTTTT MOQGAD      TELAPSE     6719.12 TCPU     3397.83
 TTTTTTTTTTTTTTTTTTTTTTTTTTTTTT SHELLXN     TELAPSE     6995.79 TCPU     3468.07
 TTTTTTTTTTTTTTTTTTTTTTTTTTTTTT MONMO3      TELAPSE     6999.82 TCPU     3472.09
 NUMERICALLY INTEGRATED DENSITY    708.0000420340
 TTTTTTTTTTTTTTTTTTTTTTTTTTTTTT NUMDFT      TELAPSE     7008.63 TCPU     3480.90
 CYC  10 ETOT(AU) -5.427036261983E+03 DETOT -1.44E-06 tst  5.03E-09 PX  1.32E-04
 TTTTTTTTTTTTTTTTTTTTTTTTTTTTTT DIIS        TELAPSE     7016.43 TCPU     3488.70
 DIIS TEST: 0.65977E-05 AT SCF   CYCLE  10 - DIIS ACTIVE - HISTORY:    10 CYCLES
 TTTTTTTTTTTTTTTTTTTTTTTTTTTTTT FDIK        TELAPSE     7071.55 TCPU     3519.17
 INSULATING STATE
 TOP OF VALENCE BANDS -    BAND    354; K    2; EIG -2.4985753E-01 AU
 TOP OF VALENCE BANDS -    BAND    354; K    1; EIG -2.5027241E-01 AU
 BOTTOM OF VIRTUAL BANDS - BAND    355; K    1; EIG -6.7864854E-02 AU
 INDIRECT ENERGY BAND GAP:   4.9523 eV
 TTTTTTTTTTTTTTTTTTTTTTTTTTTTTT PDIG        TELAPSE     7073.73 TCPU     3521.35
 CHARGE NORMALIZATION FACTOR   1.00000000
 TOTAL ATOMIC CHARGES:
   5.8303868   5.8303886   5.8303868   5.8303886   5.8303856   5.8303950
   5.8303838   5.8303962   5.8303856   5.8303962   5.8303838   5.8303950
   6.0200586   6.0200597   6.0200586   6.0200597   6.0200598   6.0200676
   6.0200588   6.0200663   6.0200598   6.0200663   6.0200588   6.0200676
   5.6971227   5.6971215   5.6971227   5.6971215   5.6971176   5.6971215
   5.6971177   5.6971187   5.6971176   5.6971187   5.6971177   5.6971215
   6.0055808   6.0055799   6.0055808   6.0055799   6.0055885   6.0055781
   6.0055888   6.0055807   6.0055885   6.0055807   6.0055888   6.0055781
   0.8685443   0.8685438   0.8685443   0.8685438   0.8685441   0.8685457
   0.8685447   0.8685465   0.8685441   0.8685465   0.8685447   0.8685457
   0.8699831   0.8699828   0.8699831   0.8699828   0.8699842   0.8699824
   0.8699848   0.8699816   0.8699842   0.8699816   0.8699848   0.8699824
   0.8676664   0.8676669   0.8676664   0.8676669   0.8676666   0.8676683
   0.8676664   0.8676678   0.8676666   0.8676678   0.8676664   0.8676683
   7.6302925   7.6302930   7.6302925   7.6302930   7.6302865   7.6303150
   7.6302860   7.6303162   7.6302865   7.6303162   7.6302860   7.6303150
   7.6292070   7.6292074   7.6292070   7.6292074   7.6292093   7.6291836
   7.6292098   7.6291835   7.6292093   7.6291835   7.6292098   7.6291836
   8.3167015   8.3167019   8.3167015   8.3167019   8.3167057   8.3166899
   8.3167057   8.3166896   8.3167057   8.3166896   8.3167057   8.3166899
  18.5289085  18.5289085  18.5289080  18.5289039  18.5289081  18.5289080
 TTTTTTTTTTTTTTTTTTTTTTTTTTTTTT MOQGAD      TELAPSE     7073.75 TCPU     3521.38
 TTTTTTTTTTTTTTTTTTTTTTTTTTTTTT SHELLXN     TELAPSE     7355.61 TCPU     3591.65
 TTTTTTTTTTTTTTTTTTTTTTTTTTTTTT MONMO3      TELAPSE     7357.53 TCPU     3593.57
 NUMERICALLY INTEGRATED DENSITY    708.0000420388
 TTTTTTTTTTTTTTTTTTTTTTTTTTTTTT NUMDFT      TELAPSE     7366.09 TCPU     3602.13
 CYC  11 ETOT(AU) -5.427036262393E+03 DETOT -4.10E-07 tst  2.27E-09 PX  7.99E-05
 TTTTTTTTTTTTTTTTTTTTTTTTTTTTTT DIIS        TELAPSE     7376.23 TCPU     3612.27
 DIIS TEST: 0.27489E-05 AT SCF   CYCLE  11 - DIIS ACTIVE - HISTORY:    11 CYCLES
 TTTTTTTTTTTTTTTTTTTTTTTTTTTTTT FDIK        TELAPSE     7433.04 TCPU     3646.16
 INSULATING STATE
 TOP OF VALENCE BANDS -    BAND    354; K    4; EIG -2.4985581E-01 AU
 TOP OF VALENCE BANDS -    BAND    354; K    1; EIG -2.5027078E-01 AU
 BOTTOM OF VIRTUAL BANDS - BAND    355; K    1; EIG -6.7862641E-02 AU
 INDIRECT ENERGY BAND GAP:   4.9523 eV
 TTTTTTTTTTTTTTTTTTTTTTTTTTTTTT PDIG        TELAPSE     7437.98 TCPU     3651.11
 CHARGE NORMALIZATION FACTOR   1.00000000
 TOTAL ATOMIC CHARGES:
   5.8302847   5.8302870   5.8302847   5.8302870   5.8302898   5.8302771
   5.8302878   5.8302785   5.8302898   5.8302785   5.8302878   5.8302771
   6.0200317   6.0200305   6.0200317   6.0200305   6.0200280   6.0200203
   6.0200291   6.0200185   6.0200280   6.0200185   6.0200291   6.0200203
   5.6970008   5.6969993   5.6970008   5.6969993   5.6970066   5.6970037
   5.6970066   5.6970037   5.6970066   5.6970037   5.6970066   5.6970037
   6.0055067   6.0055084   6.0055067   6.0055084   6.0055024   6.0055123
   6.0055010   6.0055140   6.0055024   6.0055140   6.0055010   6.0055123
   0.8685662   0.8685649   0.8685662   0.8685649   0.8685650   0.8685641
   0.8685654   0.8685638   0.8685650   0.8685638   0.8685654   0.8685641
   0.8699745   0.8699741   0.8699745   0.8699741   0.8699725   0.8699744
   0.8699729   0.8699739   0.8699725   0.8699739   0.8699729   0.8699744
   0.8676720   0.8676722   0.8676720   0.8676722   0.8676717   0.8676712
   0.8676721   0.8676711   0.8676717   0.8676711   0.8676721   0.8676712
   7.6306085   7.6306089   7.6306085   7.6306089   7.6306170   7.6305889
   7.6306163   7.6305903   7.6306170   7.6305903   7.6306163   7.6305889
   7.6291722   7.6291731   7.6291722   7.6291731   7.6291702   7.6291918
   7.6291705   7.6291913   7.6291702   7.6291913   7.6291705   7.6291918
   8.3167226   8.3167221   8.3167226   8.3167221   8.3167168   8.3167345
   8.3167171   8.3167339   8.3167168   8.3167339   8.3167171   8.3167345
  18.5289212  18.5289212  18.5289197  18.5289210  18.5289240  18.5289197
 TTTTTTTTTTTTTTTTTTTTTTTTTTTTTT MOQGAD      TELAPSE     7438.01 TCPU     3651.13
 TTTTTTTTTTTTTTTTTTTTTTTTTTTTTT SHELLXN     TELAPSE     7667.01 TCPU     3721.31
 TTTTTTTTTTTTTTTTTTTTTTTTTTTTTT MONMO3      TELAPSE     7682.28 TCPU     3736.59
 NUMERICALLY INTEGRATED DENSITY    708.0000420364
 TTTTTTTTTTTTTTTTTTTTTTTTTTTTTT NUMDFT      TELAPSE     7690.81 TCPU     3745.11
 CYC  12 ETOT(AU) -5.427036262649E+03 DETOT -2.56E-07 tst  6.86E-10 PX  4.62E-05
 TTTTTTTTTTTTTTTTTTTTTTTTTTTTTT DIIS        TELAPSE     7697.94 TCPU     3752.24
 DIIS TEST: 0.75365E-06 AT SCF   CYCLE  12 - DIIS ACTIVE - HISTORY:    12 CYCLES
 TTTTTTTTTTTTTTTTTTTTTTTTTTTTTT FDIK        TELAPSE     7828.06 TCPU     3838.29
 INSULATING STATE
 TOP OF VALENCE BANDS -    BAND    354; K    2; EIG -2.4986090E-01 AU
 TOP OF VALENCE BANDS -    BAND    354; K    1; EIG -2.5027577E-01 AU
 BOTTOM OF VIRTUAL BANDS - BAND    355; K    1; EIG -6.7855951E-02 AU
 INDIRECT ENERGY BAND GAP:   4.9526 eV
 TTTTTTTTTTTTTTTTTTTTTTTTTTTTTT PDIG        TELAPSE     7829.71 TCPU     3839.93
 CHARGE NORMALIZATION FACTOR   1.00000000
 TOTAL ATOMIC CHARGES:
   5.8302575   5.8302563   5.8302575   5.8302563   5.8302488   5.8302606
   5.8302491   5.8302612   5.8302488   5.8302612   5.8302491   5.8302606
   6.0200676   6.0200683   6.0200676   6.0200683   6.0200712   6.0200781
   6.0200715   6.0200786   6.0200712   6.0200786   6.0200715   6.0200781
   5.6970941   5.6970978   5.6970941   5.6970978   5.6970923   5.6970951
   5.6970916   5.6970943   5.6970923   5.6970943   5.6970916   5.6970951
   6.0055641   6.0055640   6.0055641   6.0055640   6.0055700   6.0055609
   6.0055697   6.0055610   6.0055700   6.0055610   6.0055697   6.0055609
   0.8685746   0.8685720   0.8685746   0.8685720   0.8685740   0.8685761
   0.8685742   0.8685760   0.8685740   0.8685760   0.8685742   0.8685761
   0.8699698   0.8699697   0.8699698   0.8699697   0.8699711   0.8699696
   0.8699713   0.8699691   0.8699711   0.8699691   0.8699713   0.8699696
   0.8676642   0.8676642   0.8676642   0.8676642   0.8676648   0.8676653
   0.8676651   0.8676652   0.8676648   0.8676652   0.8676651   0.8676653
   7.6304813   7.6304794   7.6304813   7.6304794   7.6304736   7.6305004
   7.6304731   7.6305007   7.6304736   7.6305007   7.6304731   7.6305004
   7.6291577   7.6291583   7.6291577   7.6291583   7.6291606   7.6291387
   7.6291609   7.6291386   7.6291606   7.6291386   7.6291609   7.6291387
   8.3167096   8.3167098   8.3167096   8.3167098   8.3167159   8.3166980
   8.3167156   8.3166980   8.3167159   8.3166980   8.3167156   8.3166980
  18.5289180  18.5289180  18.5289170  18.5289145  18.5289157  18.5289170
 TTTTTTTTTTTTTTTTTTTTTTTTTTTTTT MOQGAD      TELAPSE     7829.73 TCPU     3839.95
 TTTTTTTTTTTTTTTTTTTTTTTTTTTTTT SHELLXN     TELAPSE     8133.24 TCPU     3910.18
 TTTTTTTTTTTTTTTTTTTTTTTTTTTTTT MONMO3      TELAPSE     8135.73 TCPU     3912.67
 NUMERICALLY INTEGRATED DENSITY    708.0000420363
 TTTTTTTTTTTTTTTTTTTTTTTTTTTTTT NUMDFT      TELAPSE     8144.24 TCPU     3921.18
 CYC  13 ETOT(AU) -5.427036262663E+03 DETOT -1.45E-08 tst  1.00E-10 PX  2.59E-05
 TTTTTTTTTTTTTTTTTTTTTTTTTTTTTT DIIS        TELAPSE     8152.17 TCPU     3929.10
 DIIS TEST: 0.11903E-06 AT SCF   CYCLE  13 - DIIS ACTIVE - HISTORY:    13 CYCLES
 TTTTTTTTTTTTTTTTTTTTTTTTTTTTTT FDIK        TELAPSE     8297.66 TCPU     4036.31
 INSULATING STATE
 TOP OF VALENCE BANDS -    BAND    354; K    4; EIG -2.4985782E-01 AU
 TOP OF VALENCE BANDS -    BAND    354; K    1; EIG -2.5027269E-01 AU
 BOTTOM OF VIRTUAL BANDS - BAND    355; K    1; EIG -6.7861228E-02 AU
 INDIRECT ENERGY BAND GAP:   4.9524 eV
 TTTTTTTTTTTTTTTTTTTTTTTTTTTTTT PDIG        TELAPSE     8299.62 TCPU     4038.28
 CHARGE NORMALIZATION FACTOR   1.00000000
 TOTAL ATOMIC CHARGES:
   5.8302861   5.8302856   5.8302861   5.8302856   5.8302915   5.8302723
   5.8302916   5.8302727   5.8302915   5.8302727   5.8302916   5.8302723
   6.0200471   6.0200472   6.0200471   6.0200472   6.0200435   6.0200331
   6.0200437   6.0200336   6.0200435   6.0200336   6.0200437   6.0200331
   5.6970647   5.6970679   5.6970647   5.6970679   5.6970734   5.6970696
   5.6970730   5.6970689   5.6970734   5.6970689   5.6970730   5.6970696
   6.0055352   6.0055353   6.0055352   6.0055353   6.0055259   6.0055395
   6.0055254   6.0055393   6.0055259   6.0055393   6.0055254   6.0055395
   0.8685681   0.8685653   0.8685681   0.8685653   0.8685664   0.8685635
   0.8685665   0.8685635   0.8685664   0.8685635   0.8685665   0.8685635
   0.8699741   0.8699739   0.8699741   0.8699739   0.8699723   0.8699748
   0.8699725   0.8699745   0.8699723   0.8699745   0.8699725   0.8699748
   0.8676701   0.8676702   0.8676701   0.8676702   0.8676694   0.8676688
   0.8676698   0.8676687   0.8676694   0.8676687   0.8676698   0.8676688
   7.6305268   7.6305247   7.6305268   7.6305247   7.6305394   7.6304974
   7.6305389   7.6304974   7.6305394   7.6304974   7.6305389   7.6304974
   7.6291521   7.6291530   7.6291521   7.6291530   7.6291481   7.6291822
   7.6291487   7.6291823   7.6291481   7.6291823   7.6291487   7.6291822
   8.3167198   8.3167202   8.3167198   8.3167202   8.3167110   8.3167394
   8.3167109   8.3167395   8.3167110   8.3167395   8.3167109   8.3167394
  18.5289149  18.5289149  18.5289160  18.5289185  18.5289192  18.5289160
 TTTTTTTTTTTTTTTTTTTTTTTTTTTTTT MOQGAD      TELAPSE     8299.65 TCPU     4038.31
 TTTTTTTTTTTTTTTTTTTTTTTTTTTTTT SHELLXN     TELAPSE     8605.02 TCPU     4108.55
 TTTTTTTTTTTTTTTTTTTTTTTTTTTTTT MONMO3      TELAPSE     8607.05 TCPU     4110.58
 NUMERICALLY INTEGRATED DENSITY    708.0000420370
 TTTTTTTTTTTTTTTTTTTTTTTTTTTTTT NUMDFT      TELAPSE     8615.57 TCPU     4119.10
 CYC  14 ETOT(AU) -5.427036262705E+03 DETOT -4.23E-08 tst  7.52E-11 PX  1.68E-05
 TTTTTTTTTTTTTTTTTTTTTTTTTTTTTT DIIS        TELAPSE     8622.59 TCPU     4126.12
 DIIS TEST: 0.63401E-07 AT SCF   CYCLE  14 - DIIS ACTIVE - HISTORY:    14 CYCLES
 TTTTTTTTTTTTTTTTTTTTTTTTTTTTTT FDIK        TELAPSE     8703.47 TCPU     4175.00
 INSULATING STATE
 TOP OF VALENCE BANDS -    BAND    354; K    2; EIG -2.4985831E-01 AU
 TOP OF VALENCE BANDS -    BAND    354; K    1; EIG -2.5027318E-01 AU
 BOTTOM OF VIRTUAL BANDS - BAND    355; K    1; EIG -6.7858794E-02 AU
 INDIRECT ENERGY BAND GAP:   4.9525 eV
 TTTTTTTTTTTTTTTTTTTTTTTTTTTTTT PDIG        TELAPSE     8708.17 TCPU     4179.70
 CHARGE NORMALIZATION FACTOR   1.00000000
 TOTAL ATOMIC CHARGES:
   5.8302789   5.8302781   5.8302789   5.8302781   5.8302698   5.8302851
   5.8302700   5.8302852   5.8302698   5.8302852   5.8302700   5.8302851
   6.0200511   6.0200508   6.0200511   6.0200508   6.0200541   6.0200621
   6.0200543   6.0200624   6.0200541   6.0200624   6.0200543   6.0200621
   5.6970538   5.6970573   5.6970538   5.6970573   5.6970515   5.6970547
   5.6970515   5.6970544   5.6970515   5.6970544   5.6970515   5.6970547
   6.0055470   6.0055469   6.0055470   6.0055469   6.0055538   6.0055436
   6.0055534   6.0055436   6.0055538   6.0055436   6.0055534   6.0055436
   0.8685697   0.8685667   0.8685697   0.8685667   0.8685689   0.8685713
   0.8685691   0.8685714   0.8685689   0.8685714   0.8685691   0.8685713
   0.8699717   0.8699717   0.8699717   0.8699717   0.8699731   0.8699715
   0.8699732   0.8699710   0.8699731   0.8699710   0.8699732   0.8699715
   0.8676668   0.8676669   0.8676668   0.8676669   0.8676673   0.8676679
   0.8676677   0.8676678   0.8676673   0.8676678   0.8676677   0.8676679
   7.6305115   7.6305093   7.6305115   7.6305093   7.6305025   7.6305340
   7.6305019   7.6305341   7.6305025   7.6305341   7.6305019   7.6305340
   7.6291749   7.6291761   7.6291749   7.6291761   7.6291784   7.6291524
   7.6291787   7.6291522   7.6291784   7.6291522   7.6291787   7.6291524
   8.3167156   8.3167162   8.3167156   8.3167162   8.3167230   8.3167007
   8.3167230   8.3167008   8.3167230   8.3167008   8.3167230   8.3167007
  18.5289169  18.5289169  18.5289162  18.5289141  18.5289150  18.5289162
 TTTTTTTTTTTTTTTTTTTTTTTTTTTTTT MOQGAD      TELAPSE     8708.20 TCPU     4179.72
 TTTTTTTTTTTTTTTTTTTTTTTTTTTTTT SHELLXN     TELAPSE     8989.04 TCPU     4250.02
 TTTTTTTTTTTTTTTTTTTTTTTTTTTTTT MONMO3      TELAPSE     9010.32 TCPU     4271.31
 NUMERICALLY INTEGRATED DENSITY    708.0000420365
 TTTTTTTTTTTTTTTTTTTTTTTTTTTTTT NUMDFT      TELAPSE     9019.27 TCPU     4280.25
 CYC  15 ETOT(AU) -5.427036262703E+03 DETOT  2.76E-09 tst  3.72E-11 PX  1.27E-05
 TTTTTTTTTTTTTTTTTTTTTTTTTTTTTT DIIS        TELAPSE     9026.82 TCPU     4287.81
 DIIS TEST: 0.32235E-07 AT SCF   CYCLE  15 - DIIS ACTIVE - HISTORY:    15 CYCLES
 TTTTTTTTTTTTTTTTTTTTTTTTTTTTTT FDIK        TELAPSE     9115.32 TCPU     4341.52
 INSULATING STATE
 TOP OF VALENCE BANDS -    BAND    354; K    4; EIG -2.4985901E-01 AU
 TOP OF VALENCE BANDS -    BAND    354; K    1; EIG -2.5027406E-01 AU
 BOTTOM OF VIRTUAL BANDS - BAND    355; K    1; EIG -6.7858727E-02 AU
 INDIRECT ENERGY BAND GAP:   4.9525 eV
 TTTTTTTTTTTTTTTTTTTTTTTTTTTTTT PDIG        TELAPSE     9120.20 TCPU     4346.39
 CHARGE NORMALIZATION FACTOR   1.00000000
 TOTAL ATOMIC CHARGES:
   5.8302762   5.8302752   5.8302762   5.8302752   5.8302743   5.8302707
   5.8302744   5.8302710   5.8302743   5.8302710   5.8302744   5.8302707
   6.0200566   6.0200558   6.0200566   6.0200558   6.0200561   6.0200544
   6.0200563   6.0200545   6.0200561   6.0200545   6.0200563   6.0200544
   5.6970632   5.6970671   5.6970632   5.6970671   5.6970669   5.6970663
   5.6970666   5.6970659   5.6970669   5.6970659   5.6970666   5.6970663
   6.0055484   6.0055487   6.0055484   6.0055487   6.0055469   6.0055490
   6.0055462   6.0055491   6.0055469   6.0055491   6.0055462   6.0055490
   0.8685709   0.8685680   0.8685709   0.8685680   0.8685696   0.8685692
   0.8685698   0.8685693   0.8685696   0.8685693   0.8685698   0.8685692
   0.8699723   0.8699721   0.8699723   0.8699721   0.8699720   0.8699724
   0.8699721   0.8699722   0.8699720   0.8699722   0.8699721   0.8699724
   0.8676675   0.8676677   0.8676675   0.8676677   0.8676675   0.8676675
   0.8676678   0.8676674   0.8676675   0.8676674   0.8676678   0.8676675
   7.6305127   7.6305105   7.6305127   7.6305105   7.6305150   7.6305078
   7.6305146   7.6305078   7.6305150   7.6305078   7.6305146   7.6305078
   7.6291616   7.6291628   7.6291616   7.6291628   7.6291613   7.6291669
   7.6291618   7.6291668   7.6291613   7.6291668   7.6291618   7.6291669
   8.3167133   8.3167140   8.3167133   8.3167140   8.3167124   8.3167178
   8.3167122   8.3167177   8.3167124   8.3167177   8.3167122   8.3167178
  18.5289161  18.5289161  18.5289159  18.5289156  18.5289166  18.5289159
 TTTTTTTTTTTTTTTTTTTTTTTTTTTTTT MOQGAD      TELAPSE     9120.22 TCPU     4346.42
 TTTTTTTTTTTTTTTTTTTTTTTTTTTTTT SHELLXN     TELAPSE     9190.26 TCPU     4416.44
 +++ ENERGIES IN A.U. +++
 ::: EXT EL-POLE                                  -6.0397861330616E+03
 ::: EXT EL-SPHEROPOLE                             5.0950551349990E+01
 ::: BIELET ZONE E-E                               1.0302257113062E+04
 ::: TOTAL E-E                                     4.3134215313507E+03
 ::: TOTAL E-N + N-E                              -1.5434138006412E+04
 ::: TOTAL N-N                                     1.2282485150147E+03
 ::: KINETIC ENERGY                                4.9710979365178E+03
 ::: PSEUDO TOTAL   ENERGY                        -4.9213700235291E+03
 ::: VIRIAL COEFFICIENT                            1.0050268459994E+00
 TTTTTTTTTTTTTTTTTTTTTTTTTTTTTT MONMO3      TELAPSE     9194.14 TCPU     4420.32
 NUMERICALLY INTEGRATED DENSITY    708.0000420365
 TTTTTTTTTTTTTTTTTTTTTTTTTTTTTT NUMDFT      TELAPSE     9202.68 TCPU     4428.86
 CYC  16 ETOT(AU) -5.427036262698E+03 DETOT  5.07E-09 tst  7.63E-12 PX  1.27E-05

 == SCF ENDED - CONVERGENCE ON ENERGY      E(AU) -5.4270362626976E+03 CYCLES  16


 ENERGY EXPRESSION=HARTREE+FOCK EXCH*0.25000+(PBE        EXCH)*0.75000+PBE        CORR


 TOTAL ENERGY(DFT)(AU)( 16) -5.4270362626976E+03 DE 5.1E-09 tester 7.6E-12
 TTTTTTTTTTTTTTTTTTTTTTTTTTTTTT EDFT        TELAPSE     9202.73 TCPU     4428.91

 *******************************************************************************
 *                             FORCE CALCULATION                               *
 *******************************************************************************

 TTTTTTTTTTTTTTTTTTTTTTTTTTTTTT NUMDFG      TELAPSE     9279.40 TCPU     4505.58
 INFORMATION **** EXCPOG **** EXCH. BIPO BUFFER LENGTH (WORDS) =    16000000
 WARNING **** EXCPOG **** EXCH. BIPO BUFFER TOO SMALL - TO AVOID I/O SET EXCHSIZE =     8575830
 WARNING **** GENPOG **** COULOMB BIPO BUFFER TOO SMALL - TO AVOID I/O SET BIPOSIZE =     5333700
 INFORMATION **** GENPOG **** BIPO BUFFER LENGTH (WORDS) =     4000000
 TTTTTTTTTTTTTTTTTTTTTTTTTTTTTT SHELXG      TELAPSE     9796.85 TCPU     4950.25


 D3 DISPERSION ENERGY (AU)       -2.7909113349197E-01
 TOTAL ENERGY + DISP (AU)        -5.4273153538311E+03

 CARTESIAN FORCES IN HARTREE/BOHR (ANALYTICAL)
   ATOM                     X                   Y                   Z
   1   6             1.013529601579E-06 -3.962490512599E-06  1.948516774597E-07
   2   6            -1.050943524206E-06  3.463935673409E-06  8.238154860507E-07
   3   6             1.013529610461E-06  3.962490507270E-06 -1.948516712424E-07
   4   6            -1.050943515324E-06 -3.463935672521E-06 -8.238154842743E-07
   5   6            -5.938464378019E-07  3.302638038605E-07 -3.968147545663E-06
   6   6            -3.242904272227E-06  1.854652509792E-06  2.482578565832E-06
   7   6             2.437159003499E-07 -3.307535152430E-07 -3.723010685519E-06
   8   6             3.291953620810E-06  2.019983927681E-06 -2.741551766050E-06
   9   6            -5.938464400224E-07 -3.302638091895E-07  3.968147542999E-06
  10   6             3.291953615481E-06 -2.019983912582E-06  2.741551773155E-06
  11   6             2.437158790336E-07  3.307535116903E-07  3.723010680190E-06
  12   6            -3.242904255352E-06 -1.854652504019E-06 -2.482578564056E-06
  13   6             2.801153460297E-07  3.430244619018E-06 -1.946160617550E-06
  14   6            -1.035487398937E-06 -3.687549609666E-06 -9.511681371421E-07
  15   6             2.801153442533E-07 -3.430244597702E-06  1.946160615773E-06
  16   6            -1.035487430912E-06  3.687549611442E-06  9.511681424712E-07
  17   6            -1.413824630703E-06  1.969537638757E-06  2.558359640581E-06
  18   6             2.819473320592E-06 -1.561978684173E-06  1.093614661940E-06
  19   6             1.223132962913E-06 -2.042566645599E-06  2.631596458080E-06
  20   6            -2.797971408341E-06 -1.452667413027E-06 -1.269750745436E-06
  21   6            -1.413824627150E-06 -1.969537658297E-06 -2.558359640581E-06
  22   6            -2.797971388802E-06  1.452667415691E-06  1.269750734778E-06
  23   6             1.223132957584E-06  2.042566615401E-06 -2.631596438540E-06
  24   6             2.819473341908E-06  1.561978679732E-06 -1.093614676151E-06
  25   6            -2.594371748543E-06 -1.516456035314E-06 -2.515527786517E-06
  26   6             2.097883821328E-06  2.025497757685E-06 -2.758763272936E-06
  27   6            -2.594371737885E-06  1.516456035189E-06  2.515527807390E-06
  28   6             2.097883808005E-06 -2.025497766400E-06  2.758763304467E-06
  29   6            -2.286480137892E-06 -2.233071022317E-06 -1.798404492548E-06
  30   6            -1.283987101960E-06 -2.464654591749E-06 -2.896619515802E-06
  31   6             2.253663397678E-06  1.979792108031E-06 -1.887681773449E-06
  32   6             1.141645959768E-06 -2.601560781468E-06  3.261922643993E-06
  33   6            -2.286480130786E-06  2.233071039193E-06  1.798404462683E-06
  34   6             1.141645964139E-06  2.601560771254E-06 -3.261922620901E-06
  35   6             2.253663362373E-06 -1.979792113360E-06  1.887681781998E-06
  36   6            -1.283987114381E-06  2.464654602186E-06  2.896619511361E-06
  37   6             1.326123211243E-08 -1.422190738509E-06 -3.028476863953E-06
  38   6             3.092193168186E-10  1.857148612672E-06 -3.544190661842E-06
  39   6             1.326123744150E-08  1.422190726963E-06  3.028476863065E-06
  40   6             3.092193168186E-10 -1.857148620665E-06  3.544190640525E-06
  41   6            -2.881602127580E-06  5.625857113500E-08 -1.097667770011E-06
  42   6            -1.865420672154E-06 -3.535411258859E-06  4.613736059866E-07
  43   6             2.633299959420E-06 -1.218984291285E-07 -1.012144130286E-06
  44   6             2.020615466947E-06 -3.603136255137E-06 -7.851329080211E-07
  45   6            -2.881602133797E-06 -5.625856935865E-08  1.097667776229E-06
  46   6             2.020615458065E-06  3.603136266683E-06  7.851329097974E-07
  47   6             2.633299979848E-06  1.218984362339E-07  1.012144099199E-06
  48   6            -1.865420688141E-06  3.535411271294E-06 -4.613735899994E-07
  49   1             7.835902695597E-07 -6.107248924359E-07 -4.461431858116E-06
  50   1            -7.952851208692E-07  7.424826282687E-07 -4.510607144403E-06
  51   1             7.835902691156E-07  6.107248924359E-07  4.461431855340E-06
  52   1            -7.952851173165E-07 -7.424826264923E-07  4.510607143737E-06
  53   1            -4.424554943483E-06  9.599667052385E-07 -8.202258807710E-07
  54   1            -7.559864410034E-07 -4.767112913251E-06  7.206631851275E-07
  55   1             4.488390614843E-06 -9.634443478568E-07 -8.564032143443E-07
  56   1             7.508516326471E-07 -4.760463645614E-06 -6.757349422237E-07
  57   1            -4.424554939764E-06 -9.599667021298E-07  8.202258772183E-07
  58   1             7.508516319810E-07  4.760463644338E-06  6.757349404474E-07
  59   1             4.488390615953E-06  9.634443514095E-07  8.564032190073E-07
  60   1            -7.559864370066E-07  4.767112908033E-06 -7.206631833512E-07
  61   1             4.090604796225E-06  3.730002049451E-07 -6.269441685136E-06
  62   1            -3.844986408819E-06 -3.446573053623E-07 -6.532090456979E-06
  63   1             4.090604797113E-06 -3.730002027247E-07  6.269441686246E-06
  64   1            -3.844986405266E-06  3.446573042520E-07  6.532090458311E-06
  65   1            -6.574587904096E-06  3.542765424580E-06  5.036753736309E-07
  66   1             2.049577030316E-07 -6.236109993729E-06  4.288832211152E-06
  67   1             6.499249212366E-06 -3.593433723026E-06  5.117987234016E-07
  68   1            -1.970870664447E-07 -6.142300041700E-06 -4.343888253544E-06
  69   1            -6.574587898989E-06 -3.542765427689E-06 -5.036753736309E-07
  70   1            -1.970870682211E-07  6.142300034151E-06  4.343888258429E-06
  71   1             6.499249201930E-06  3.593433731020E-06 -5.117987245118E-07
  72   1             2.049577032537E-07  6.236109997060E-06 -4.288832204935E-06
  73   1             1.789302382704E-06 -2.729475341079E-06  8.851984745206E-08
  74   1            -1.689761298440E-06  2.627640357300E-06  1.095317279098E-07
  75   1             1.789302380484E-06  2.729475344188E-06 -8.851985011660E-08
  76   1            -1.689761297108E-06 -2.627640353303E-06 -1.095317293531E-07
  77   1             5.922335888364E-08  1.754916536978E-06 -2.724352081929E-06
  78   1            -2.351743582540E-06 -1.326438126004E-07  1.105289051839E-06
  79   1             3.761823674786E-08 -1.944067267612E-06 -2.928879250019E-06
  80   1             2.374378387460E-06 -1.340849374865E-07 -1.121655200720E-06
  81   1             5.922335821751E-08 -1.754916541419E-06  2.724352086370E-06
  82   1             2.374378383241E-06  1.340849341558E-07  1.121655193170E-06
  83   1             3.761823552662E-08  1.944067264503E-06  2.928879253128E-06
  84   1            -2.351743586759E-06  1.326438133775E-07 -1.105289051395E-06
  85   7             7.377947087495E-06 -1.842240414884E-06  2.426491647611E-07
  86   7            -7.059135599174E-06  1.660759745281E-06  1.075857878341E-07
  87   7             7.377947075060E-06  1.842240433092E-06 -2.426491496621E-07
  88   7            -7.059135616494E-06 -1.660759742617E-06 -1.075858087063E-07
  89   7            -4.274512095392E-07  6.208980058542E-06 -1.414676422229E-06
  90   7            -6.451461906920E-07  2.235296046038E-07  6.335513029754E-06
  91   7             4.063522687225E-07 -6.128892438451E-06 -1.284854541872E-06
  92   7             6.215430707890E-07  6.929278217882E-08 -5.853522361043E-06
  93   7            -4.274512219737E-07 -6.208980040778E-06  1.414676413791E-06
  94   7             6.215430721213E-07 -6.929276485934E-08  5.853522396126E-06
  95   7             4.063523051379E-07  6.128892444224E-06  1.284854539207E-06
  96   7            -6.451461862511E-07 -2.235296050479E-07 -6.335513043076E-06
  97   7             8.077366691062E-07 -1.997608151783E-06  5.066406969512E-07
  98   7            -6.037944983994E-07  1.792512116072E-06  4.222303098267E-07
  99   7             8.077366637771E-07  1.997608148230E-06 -5.066407333665E-07
 100   7            -6.037944908499E-07 -1.792512106746E-06 -4.222303369161E-07
 101   7             3.263617101013E-07  4.493042111697E-07 -1.929281174817E-06
 102   7            -2.196947022082E-06  5.300523517882E-07  7.429803812187E-07
 103   7             5.501352307036E-08  1.052988078953E-07 -1.855457333555E-06
 104   7             2.263549189863E-06  4.784059495222E-07 -6.972995860721E-07
 105   7             3.263617118776E-07 -4.493042351505E-07  1.929281178370E-06
 106   7             2.263549198300E-06 -4.784059575158E-07  6.972995816312E-07
 107   7             5.501354838344E-08 -1.052988070072E-07  1.855457367306E-06
 108   7            -2.196947026523E-06 -5.300523637786E-07 -7.429803692283E-07
 109   8             2.506266305602E-07 -5.287002515342E-06 -1.354230823480E-06
 110   8             1.903943314119E-08  5.502837564064E-06 -1.812285701952E-06
 111   8             2.506266234548E-07  5.287002513343E-06  1.354230809270E-06
 112   8             1.903943314119E-08 -5.502837563176E-06  1.812285712610E-06
 113   8            -6.337841425008E-07  6.702880313014E-07 -5.083412314200E-06
 114   8            -6.165828596583E-06 -2.635023777842E-06 -4.415212053743E-07
 115   8             8.134076470157E-07 -6.604933666665E-07 -5.289150981636E-06
 116   8             6.130357496748E-06 -2.751610303164E-06  5.721039713080E-07
 117   8            -6.337841469417E-07 -6.702880313014E-07  5.083412313756E-06
 118   8             6.130357484091E-06  2.751610290730E-06 -5.721039748607E-07
 119   8             8.134076567856E-07  6.604933560084E-07  5.289150990073E-06
 120   8            -6.165828594362E-06  2.635023775177E-06  4.415212018216E-07
 121 230            -1.218190370365E-07 -6.556420627080E-06  1.523041026630E-08
 122 230            -1.218190675419E-07  6.556420623083E-06 -1.523038650753E-08
 123 230             2.956690306152E-07 -1.464729606617E-07 -6.525901220744E-06
 124 230            -6.628318244217E-06  2.754102676398E-15 -1.154631945610E-14
 125 230             6.741055445847E-06 -4.026636733389E-15  9.547918011776E-15
 126 230             2.956690017264E-07  1.464729597138E-07  6.525901197652E-06

 RESULTANT FORCE     4.047843484690E-13 -1.300348720239E-14  1.620925615953E-14

 ATOMIC PART

 SYMMETRY ALLOWED FORCES (ANALYTICAL) (DIRECTION, FORCE)

    1 -3.9141764E-06    2  3.1167323E-06    3 -2.9208596E-06    4  4.3574077E-06
    5 -1.6648298E-06    6  2.4025524E-06    7 -2.4917627E-06    8 -5.1132856E-06
    9 -2.7296863E-07   10  6.2150330E-06   11 -1.0714809E-07   12 -1.4477938E-06
   13 -3.4650657E-06   14 -3.9970029E-06   15 -1.4899075E-07   16 -3.2352288E-06
   17 -2.4578068E-06   18  5.2828791E-06   19  9.9078634E-07   20 -4.0795020E-06
   21  3.6928681E-06   22 -2.9499668E-06   23  4.4537324E-07   24 -4.7215127E-06
   25  4.8824523E-06   26  9.6976351E-07   27  5.0693278E-07   28 -2.6547974E-06
   29  3.7831212E-06   30  1.2574598E-06   31 -5.2419724E-07   32  4.9377123E-06
   33 -7.8614558E-07   34  3.7709017E-08   35 -2.2296220E-06   36 -4.2545996E-06
   37 -1.1573726E-06   38 -3.5417784E-06   39 -4.1671922E-06   40 -2.2561653E-06
   41 -3.1829688E-06   42  4.0667763E-06   43 -1.4002339E-06   44 -2.1250699E-06
   45 -4.5800507E-06   46 -3.2716463E-06   47 -2.7003392E-06   48 -3.8416659E-06
   49 -1.6782682E-06   50 -2.0823370E-06   51  4.1441168E-06   52 -3.3959451E-07
   53  5.9015993E-06   54 -1.4946277E-06   55 -3.6231226E-06   56 -2.6790024E-06
   57 -1.4444149E-06   58 -1.3471735E-06   59 -5.1924125E-06   60  1.8023319E-06
   61  1.5449902E-06   62 -3.0038212E-06   63 -2.9223509E-06   64 -8.9703132E-07
   65  1.4388321E-06   66 -5.5298534E-06   67 -2.9552668E-06   68  3.4586042E-07
   69  2.3956041E-06   70 -5.1720666E-06   71  2.3175214E-06   72 -1.6237922E-06
   73 -4.7594107E-06   74 -4.3569402E-06   75  1.3956467E-07   76 -2.4114705E-06
   77 -6.1134456E-06   78 -1.0683803E-07   79  3.7885433E-06   80 -4.1211036E-06
   81 -3.6187251E-06   82 -2.5521951E-06   83  3.0684910E-06   84 -5.6885105E-06
   85 -5.0064360E-06   86  2.0787329E-06   87  3.4199477E-06   88 -5.0110561E-06
   89  2.3963816E-06   90 -4.0387436E-06   91 -8.1469659E-06   92 -5.0818801E-06
   93  4.4949794E-06   94 -2.5428805E-06   95 -9.5315016E-06   96 -4.2113530E-06
   97  8.7646276E-06   98 -5.3733488E-06   99 -3.2811328E-06  100 -1.5400788E-06
  101  8.5476203E-06  102 -6.2564563E-06  103 -7.6389788E-06  104  6.3377995E-06
  105  2.8238570E-06  106 -8.4047706E-06  107 -1.5497454E-06  108 -6.3471492E-06
  109 -3.5853882E-06  110  2.7128603E-06  111 -9.3125283E-07  112  3.6379646E-06
  113 -2.4071934E-06  114  8.6172279E-07  115 -7.9000060E-07  116 -4.1704529E-06
  117  1.7282996E-06  118  2.7892542E-06  119 -7.1978561E-08  120 -2.6290971E-06
  121 -3.8964348E-06  122 -2.3060812E-06  123 -2.0624368E-06  124 -2.8391783E-06
  125  8.0532942E-08  126  2.1401997E-06  127 -7.3274711E-06  128  5.6660962E-06
  129  5.7546121E-06  130  7.0293263E-06  131 -4.8466664E-06  132 -5.3937222E-06
  133  4.3556927E-06  134 -5.5825872E-06  135  5.6108724E-06  136  6.0142913E-06
  137  6.7124893E-06  138 -5.5028005E-07  139 -6.3358957E-06  140  2.3108847E-06
  141 -5.7531819E-06  142 -5.1867525E-06  143 -6.4666880E-06  144  5.9460981E-07
  145 -1.8267524E-06  146  2.1963474E-06  147 -1.2034428E-06  148  2.3580404E-06
  149 -9.6215825E-07  150  1.0840658E-06  151 -1.4246663E-06  152 -2.3364752E-06
  153  6.9747902E-07  154  2.9262513E-06  155 -8.1750411E-07  156 -1.8936624E-06
  157 -1.2734553E-06  158 -2.3174927E-06  159 -1.2730253E-07  160 -1.8200947E-06
  161  1.0212884E-07  162  2.5991721E-06  163 -5.6748329E-06  164  1.7605664E-06
  165 -4.9337103E-06  166  3.1032689E-06  167 -5.4399639E-06  168  5.2829719E-06
  169 -3.1172769E-06  170 -6.6294392E-06  171 -1.2636222E-07  172  2.7366873E-06
  173 -2.7974152E-06  174 -9.7593085E-06  175 -4.5031976E-06  176 -5.9727001E-06
  177 -1.3550332E-06  178 -5.7305963E-06  179  5.3461556E-06  180  3.0570651E-06
  181 -5.4928801E-06  182  4.2820116E-06  183 -6.1306352E-06  184 -6.0749713E-06
  185 -6.9544177E-06  186  7.5793300E-08  187  9.4535748E-06

 CELL PART

 GRADIENT WITH RESPECT TO THE CELL PARAMETER IN HARTREE/BOHR
ORDER: -D/DA1X, -D/DA1Y, -D/DA1Z
       -D/DA2X, -D/DA2Y, -D/DA2Z
       -D/DA3X, -D/DA3Y, -D/DA3Z
 -0.291912129214E-13  0.962335716359E-05  0.922192323038E-05
  0.905282152885E-05 -0.159975864021E-06  0.930324545756E-05
  0.905282186991E-05  0.978333252277E-05 -0.813220897859E-07

STRESS TENSOR, IN HARTREE/BOHR^3:
ORDER: 11 12 13
       21 22 23
       31 32 33
 -0.174557248258E-07 -0.300674467227E-15  0.356961202444E-15
  0.486717126569E-15 -0.188643022251E-07  0.308466281915E-09
 -0.132456946793E-15  0.156806050701E-09 -0.179385938026E-07

PRESSURE FROM THE STRESS TENSOR,
IN HARTREE/BOHR^3:  0.18086E-07
PRESSURE IN GIGAPASCAL:  0.5321E-03
CONVERSION FACTOR: 1 HARTREE/BOHR^3= 29421 GIGAPASCAL
WHEN USING VALUES FOR BOHR RADIUS AND HARTREE
FROM IUPAC WEBSITE, APRIL 2009
ENTHALPY: -5.4273150517444E+03

 SYMMETRY ALLOWED FORCES (ANALYTICAL) (DIRECTION, FORCE)

    1  5.2322952E-04    2 -1.2897411E-05    3  1.0933100E-05    4 -5.4951095E-06
 TTTTTTTTTTTTTTTTTTTTTTTTTTTTTT TOTGRA_C    TELAPSE     9918.38 TCPU     5071.78
 *******************************************************************************
 LATTICE PARAMETERS (ANGSTROMS AND DEGREES) - BOHR = 0.5291772083 ANGSTROM
 PRIMITIVE CELL - CENTRING CODE 6/1 VOLUME=  2475.070141 - DENSITY  1.022 g/cm^3
         A              B              C           ALPHA      BETA       GAMMA 
    14.75943730    14.75943730    14.75943730   109.471221 109.471221 109.471221
 *******************************************************************************
 ATOMS IN THE ASYMMETRIC UNIT   64 - ATOMS IN THE UNIT CELL:  126
     ATOM                 X/A                 Y/B                 Z/C    
 *******************************************************************************
      1 T   6 C     2.520732625249E-02 -4.759137343458E-01  3.398627100978E-01
      2 T   6 C     1.842235555564E-01 -3.146553838453E-01 -3.398627100978E-01
      3 F   6 C    -2.520732625249E-02  3.146553838453E-01  4.988789394017E-01
      4 F   6 C    -1.842235555564E-01  4.759137343458E-01 -4.988789394017E-01
      5 T   6 C     3.398627100978E-01  2.520732625249E-02 -4.759137343458E-01
      6 T   6 C    -4.759137343458E-01  3.398627100978E-01  2.520732625249E-02
      7 T   6 C    -4.988789394017E-01 -1.842235555564E-01  4.759137343458E-01
      8 T   6 C    -3.146553838453E-01 -3.398627100978E-01  1.842235555564E-01
      9 F   6 C    -3.398627100978E-01  1.842235555564E-01 -3.146553838453E-01
     10 F   6 C     3.146553838453E-01  4.988789394017E-01 -2.520732625249E-02
     11 F   6 C     4.988789394017E-01 -2.520732625249E-02  3.146553838453E-01
     12 F   6 C     4.759137343458E-01 -4.988789394017E-01 -1.842235555564E-01
     13 T   6 C     7.478107402149E-02 -1.986311155128E-01  4.584121110598E-01
     14 T   6 C     3.429567734275E-01 -3.836310370383E-01 -4.584121110598E-01
     15 F   6 C    -7.478107402149E-02  3.836310370383E-01 -2.734121895342E-01
     16 F   6 C    -3.429567734275E-01  1.986311155128E-01  2.734121895342E-01
     17 T   6 C     4.584121110598E-01  7.478107402149E-02 -1.986311155128E-01
     18 T   6 C    -1.986311155128E-01  4.584121110598E-01  7.478107402149E-02
     19 T   6 C     2.734121895342E-01 -3.429567734275E-01  1.986311155128E-01
     20 T   6 C    -3.836310370383E-01 -4.584121110598E-01  3.429567734275E-01
     21 F   6 C    -4.584121110598E-01  3.429567734275E-01 -3.836310370383E-01
     22 F   6 C     3.836310370383E-01 -2.734121895342E-01 -7.478107402149E-02
     23 F   6 C    -2.734121895342E-01 -7.478107402149E-02  3.836310370383E-01
     24 F   6 C     1.986311155128E-01  2.734121895342E-01 -3.429567734275E-01
     25 T   6 C     2.444106936629E-02 -3.719741432578E-01  3.789448990570E-01
     26 T   6 C     2.490809576852E-01 -3.545038296907E-01 -3.789448990570E-01
     27 F   6 C    -2.444106936629E-02  3.545038296907E-01 -3.964152126241E-01
     28 F   6 C    -2.490809576852E-01  3.719741432578E-01  3.964152126241E-01
     29 T   6 C     3.789448990570E-01  2.444106936629E-02 -3.719741432578E-01
     30 T   6 C    -3.719741432578E-01  3.789448990570E-01  2.444106936629E-02
     31 T   6 C     3.964152126241E-01 -2.490809576852E-01  3.719741432578E-01
     32 T   6 C    -3.545038296907E-01 -3.789448990570E-01  2.490809576852E-01
     33 F   6 C    -3.789448990570E-01  2.490809576852E-01 -3.545038296907E-01
     34 F   6 C     3.545038296907E-01 -3.964152126241E-01 -2.444106936629E-02
     35 F   6 C    -3.964152126241E-01 -2.444106936629E-02  3.545038296907E-01
     36 F   6 C     3.719741432578E-01  3.964152126241E-01 -2.490809576852E-01
     37 T   6 C    -3.921655225788E-02 -2.602188406490E-01  4.096572306787E-01
     38 T   6 C     3.301239286724E-01 -4.488737829366E-01 -4.096572306787E-01
     39 F   6 C     3.921655225788E-02  4.488737829366E-01 -2.210022883911E-01
     40 F   6 C    -3.301239286724E-01  2.602188406490E-01  2.210022883911E-01
     41 T   6 C     4.096572306787E-01 -3.921655225788E-02 -2.602188406490E-01
     42 T   6 C    -2.602188406490E-01  4.096572306787E-01 -3.921655225788E-02
     43 T   6 C     2.210022883911E-01 -3.301239286724E-01  2.602188406490E-01
     44 T   6 C    -4.488737829366E-01 -4.096572306787E-01  3.301239286724E-01
     45 F   6 C    -4.096572306787E-01  3.301239286724E-01 -4.488737829366E-01
     46 F   6 C     4.488737829366E-01 -2.210022883911E-01  3.921655225788E-02
     47 F   6 C    -2.210022883911E-01  3.921655225788E-02  4.488737829366E-01
     48 F   6 C     2.602188406490E-01  2.210022883911E-01 -3.301239286724E-01
     49 T   1 H     1.075713657175E-01 -4.692083919660E-01  3.652088611790E-01
     50 T   1 H     1.655827468550E-01 -2.576374954615E-01 -3.652088611790E-01
     51 F   1 H    -1.075713657175E-01  2.576374954615E-01  4.232202423165E-01
     52 F   1 H    -1.655827468550E-01  4.692083919660E-01 -4.232202423165E-01
     53 T   1 H     3.652088611790E-01  1.075713657175E-01 -4.692083919660E-01
     54 T   1 H    -4.692083919660E-01  3.652088611790E-01  1.075713657175E-01
     55 T   1 H    -4.232202423165E-01 -1.655827468550E-01  4.692083919660E-01
     56 T   1 H    -2.576374954615E-01 -3.652088611790E-01  1.655827468550E-01
     57 F   1 H    -3.652088611790E-01  1.655827468550E-01 -2.576374954615E-01
     58 F   1 H     2.576374954615E-01  4.232202423165E-01 -1.075713657175E-01
     59 F   1 H     4.232202423165E-01 -1.075713657175E-01  2.576374954615E-01
     60 F   1 H     4.692083919660E-01 -4.232202423165E-01 -1.655827468550E-01
     61 T   1 H     1.289142700301E-01 -1.098919198408E-01 -4.952775646850E-01
     62 T   1 H     3.853856448441E-01 -3.758081652849E-01  4.952775646850E-01
     63 F   1 H    -1.289142700301E-01  3.758081652849E-01 -2.388061898710E-01
     64 F   1 H    -3.853856448441E-01  1.098919198408E-01  2.388061898710E-01
     65 T   1 H    -4.952775646850E-01  1.289142700301E-01 -1.098919198408E-01
     66 T   1 H    -1.098919198409E-01 -4.952775646850E-01  1.289142700301E-01
     67 T   1 H     2.388061898710E-01 -3.853856448441E-01  1.098919198408E-01
     68 T   1 H    -3.758081652849E-01  4.952775646850E-01  3.853856448441E-01
     69 F   1 H     4.952775646850E-01  3.853856448441E-01 -3.758081652849E-01
     70 F   1 H     3.758081652849E-01 -2.388061898710E-01 -1.289142700301E-01
     71 F   1 H    -2.388061898710E-01 -1.289142700301E-01  3.758081652849E-01
     72 F   1 H     1.098919198408E-01  2.388061898710E-01 -3.853856448441E-01
     73 T   1 H    -9.867546890890E-02 -2.330933813179E-01  4.096755023858E-01
     74 T   1 H     3.572311162963E-01  4.916490287053E-01 -4.096755023858E-01
     75 F   1 H     9.867546890890E-02 -4.916490287053E-01 -1.344179124090E-01
     76 F   1 H    -3.572311162963E-01  2.330933813179E-01  1.344179124090E-01
     77 T   1 H     4.096755023858E-01 -9.867546890890E-02 -2.330933813179E-01
     78 T   1 H    -2.330933813179E-01  4.096755023858E-01 -9.867546890890E-02
     79 T   1 H     1.344179124090E-01 -3.572311162963E-01  2.330933813179E-01
     80 T   1 H     4.916490287053E-01 -4.096755023858E-01  3.572311162963E-01
     81 F   1 H    -4.096755023858E-01  3.572311162963E-01  4.916490287053E-01
     82 F   1 H    -4.916490287053E-01 -1.344179124090E-01  9.867546890890E-02
     83 F   1 H    -1.344179124090E-01  9.867546890890E-02 -4.916490287053E-01
     84 F   1 H     2.330933813179E-01  1.344179124090E-01 -3.572311162963E-01
     85 T   7 N     1.142453759527E-01 -2.695133108441E-01  4.390212259734E-01
     86 T   7 N     2.914654631825E-01 -3.247758500206E-01 -4.390212259734E-01
     87 F   7 N    -1.142453759527E-01  3.247758500206E-01 -3.837586867969E-01
     88 F   7 N    -2.914654631825E-01  2.695133108441E-01  3.837586867969E-01
     89 T   7 N     4.390212259734E-01  1.142453759527E-01 -2.695133108441E-01
     90 T   7 N    -2.695133108441E-01  4.390212259734E-01  1.142453759527E-01
     91 T   7 N     3.837586867969E-01 -2.914654631825E-01  2.695133108441E-01
     92 T   7 N    -3.247758500206E-01 -4.390212259734E-01  2.914654631825E-01
     93 F   7 N    -4.390212259734E-01  2.914654631825E-01 -3.247758500206E-01
     94 F   7 N     3.247758500206E-01 -3.837586867969E-01 -1.142453759527E-01
     95 F   7 N    -3.837586867969E-01 -1.142453759527E-01  3.247758500206E-01
     96 F   7 N     2.695133108441E-01  3.837586867969E-01 -2.914654631825E-01
     97 T   7 N    -6.989022599936E-02 -3.688330470310E-01  3.593743685862E-01
     98 T   7 N     2.717925843827E-01 -4.292645945856E-01 -3.593743685862E-01
     99 F   7 N     6.989022599936E-02  4.292645945856E-01 -2.989428210316E-01
    100 F   7 N    -2.717925843827E-01  3.688330470310E-01  2.989428210316E-01
    101 T   7 N     3.593743685862E-01 -6.989022599936E-02 -3.688330470310E-01
    102 T   7 N    -3.688330470310E-01  3.593743685862E-01 -6.989022599936E-02
    103 T   7 N     2.989428210316E-01 -2.717925843827E-01  3.688330470310E-01
    104 T   7 N    -4.292645945856E-01 -3.593743685862E-01  2.717925843827E-01
    105 F   7 N    -3.593743685862E-01  2.717925843827E-01 -4.292645945856E-01
    106 F   7 N     4.292645945856E-01 -2.989428210316E-01  6.989022599936E-02
    107 F   7 N    -2.989428210316E-01  6.989022599936E-02  4.292645945856E-01
    108 F   7 N     3.688330470310E-01  2.989428210316E-01 -2.717925843827E-01
    109 T   8 O    -5.972909021531E-02  4.346846483785E-01  2.825106807229E-01
    110 T   8 O     1.521739676556E-01 -3.422397709382E-01 -2.825106807229E-01
    111 F   8 O     5.972909021531E-02  3.422397709382E-01  4.944137385938E-01
    112 F   8 O    -1.521739676556E-01 -4.346846483785E-01 -4.944137385938E-01
    113 T   8 O     2.825106807229E-01 -5.972909021531E-02  4.346846483785E-01
    114 T   8 O     4.346846483785E-01  2.825106807229E-01 -5.972909021531E-02
    115 T   8 O    -4.944137385938E-01 -1.521739676556E-01 -4.346846483785E-01
    116 T   8 O    -3.422397709382E-01 -2.825106807229E-01  1.521739676556E-01
    117 F   8 O    -2.825106807229E-01  1.521739676556E-01 -3.422397709382E-01
    118 F   8 O     3.422397709382E-01  4.944137385938E-01  5.972909021531E-02
    119 F   8 O     4.944137385938E-01  5.972909021531E-02  3.422397709382E-01
    120 F   8 O    -4.346846483785E-01 -4.944137385938E-01 -1.521739676556E-01
    121 T 230 ZN   -2.212165232176E-01 -5.000000000000E-01  2.787834767824E-01
    122 F 230 ZN    2.212165232176E-01 -5.000000000000E-01 -2.787834767824E-01
    123 T 230 ZN    2.787834767824E-01 -2.212165232176E-01 -5.000000000000E-01
    124 T 230 ZN   -5.000000000000E-01  2.787834767824E-01 -2.212165232176E-01
    125 T 230 ZN    5.000000000000E-01 -2.787834767824E-01  2.212165232176E-01
    126 F 230 ZN   -2.787834767824E-01  2.212165232176E-01 -5.000000000000E-01

 TRANSFORMATION MATRIX PRIMITIVE-CRYSTALLOGRAPHIC CELL
  0.0000  1.0000  1.0000  1.0000  0.0000  1.0000  1.0000  1.0000  0.0000

 *******************************************************************************
 CRYSTALLOGRAPHIC CELL (VOLUME=       4950.14028267)
         A              B              C           ALPHA      BETA       GAMMA 
    17.04273020    17.04273020    17.04273020    90.000000  90.000000  90.000000

 COORDINATES IN THE CRYSTALLOGRAPHIC CELL
     ATOM                 X/A                 Y/B                 Z/C    
 *******************************************************************************
      1 T   6 C     4.193708247497E-01 -7.950811465197E-02  1.047154409045E-01
      2 T   6 C    -4.193708247497E-01  7.950811465197E-02  1.047154409045E-01
      3 F   6 C     4.193708247497E-01  7.950811465197E-02 -1.047154409045E-01
      4 F   6 C    -4.193708247497E-01 -7.950811465197E-02 -1.047154409045E-01
      5 T   6 C     1.047154409045E-01  4.193708247497E-01 -7.950811465197E-02
      6 T   6 C    -7.950811465197E-02  1.047154409045E-01  4.193708247497E-01
      7 T   6 C    -1.047154409045E-01 -4.193708247497E-01 -7.950811465197E-02
      8 T   6 C     7.950811465197E-02  1.047154409045E-01 -4.193708247497E-01
      9 F   6 C     1.047154409045E-01 -4.193708247497E-01  7.950811465197E-02
     10 F   6 C     7.950811465197E-02 -1.047154409045E-01  4.193708247497E-01
     11 F   6 C    -1.047154409045E-01  4.193708247497E-01  7.950811465197E-02
     12 F   6 C    -7.950811465197E-02 -1.047154409045E-01 -4.193708247497E-01
     13 T   6 C    -4.075000392372E-01 -1.340878497030E-01  2.088689237245E-01
     14 T   6 C     4.075000392372E-01  1.340878497030E-01  2.088689237245E-01
     15 F   6 C    -4.075000392372E-01  1.340878497030E-01 -2.088689237245E-01
     16 F   6 C     4.075000392372E-01 -1.340878497030E-01 -2.088689237245E-01
     17 T   6 C     2.088689237245E-01 -4.075000392372E-01 -1.340878497030E-01
     18 T   6 C    -1.340878497030E-01  2.088689237245E-01 -4.075000392372E-01
     19 T   6 C    -2.088689237245E-01  4.075000392372E-01 -1.340878497030E-01
     20 T   6 C     1.340878497030E-01  2.088689237245E-01  4.075000392372E-01
     21 F   6 C     2.088689237245E-01  4.075000392372E-01  1.340878497030E-01
     22 F   6 C     1.340878497030E-01 -2.088689237245E-01 -4.075000392372E-01
     23 F   6 C    -2.088689237245E-01 -4.075000392372E-01  1.340878497030E-01
     24 F   6 C    -1.340878497030E-01 -2.088689237245E-01  4.075000392372E-01
     25 T   6 C     4.912648432164E-01 -1.123199441594E-01  1.367610135257E-01
     26 T   6 C    -4.912648432164E-01  1.123199441594E-01  1.367610135257E-01
     27 F   6 C     4.912648432164E-01  1.123199441594E-01 -1.367610135257E-01
     28 F   6 C    -4.912648432164E-01 -1.123199441594E-01 -1.367610135257E-01
     29 T   6 C     1.367610135257E-01  4.912648432164E-01 -1.123199441594E-01
     30 T   6 C    -1.123199441594E-01  1.367610135257E-01  4.912648432164E-01
     31 T   6 C    -1.367610135257E-01 -4.912648432164E-01 -1.123199441594E-01
     32 T   6 C     1.123199441594E-01  1.367610135257E-01 -4.912648432164E-01
     33 F   6 C     1.367610135257E-01 -4.912648432164E-01  1.123199441594E-01
     34 F   6 C     1.123199441594E-01 -1.367610135257E-01  4.912648432164E-01
     35 F   6 C    -1.367610135257E-01  4.912648432164E-01  1.123199441594E-01
     36 F   6 C    -1.123199441594E-01 -1.367610135257E-01 -4.912648432164E-01
     37 T   6 C    -4.056725288562E-01 -1.846702404651E-01  1.454536882072E-01
     38 T   6 C     4.056725288562E-01  1.846702404651E-01  1.454536882072E-01
     39 F   6 C    -4.056725288562E-01  1.846702404651E-01 -1.454536882072E-01
     40 F   6 C     4.056725288562E-01 -1.846702404651E-01 -1.454536882072E-01
     41 T   6 C     1.454536882072E-01 -4.056725288562E-01 -1.846702404651E-01
     42 T   6 C    -1.846702404651E-01  1.454536882072E-01 -4.056725288562E-01
     43 T   6 C    -1.454536882072E-01  4.056725288562E-01 -1.846702404651E-01
     44 T   6 C     1.846702404651E-01  1.454536882072E-01  4.056725288562E-01
     45 F   6 C     1.454536882072E-01  4.056725288562E-01  1.846702404651E-01
     46 F   6 C     1.846702404651E-01 -1.454536882072E-01 -4.056725288562E-01
     47 F   6 C    -1.454536882072E-01 -4.056725288562E-01  1.846702404651E-01
     48 F   6 C    -1.846702404651E-01 -1.454536882072E-01  4.056725288562E-01
     49 T   1 H     3.942145517477E-01 -2.900569056878E-02  1.365770562863E-01
     50 T   1 H    -3.942145517477E-01  2.900569056878E-02  1.365770562863E-01
     51 F   1 H     3.942145517477E-01  2.900569056878E-02 -1.365770562863E-01
     52 F   1 H    -3.942145517477E-01 -2.900569056878E-02 -1.365770562863E-01
     53 T   1 H     1.365770562863E-01  3.942145517477E-01 -2.900569056878E-02
     54 T   1 H    -2.900569056878E-02  1.365770562863E-01  3.942145517477E-01
     55 T   1 H    -1.365770562863E-01 -3.942145517477E-01 -2.900569056878E-02
     56 T   1 H     2.900569056878E-02  1.365770562863E-01 -3.942145517477E-01
     57 F   1 H     1.365770562863E-01 -3.942145517477E-01  2.900569056878E-02
     58 F   1 H     2.900569056878E-02 -1.365770562863E-01  3.942145517477E-01
     59 F   1 H    -1.365770562863E-01  3.942145517477E-01  2.900569056878E-02
     60 F   1 H    -2.900569056878E-02 -1.365770562863E-01 -3.942145517477E-01
     61 T   1 H    -3.670418772780E-01 -1.282356874070E-01  2.571499574371E-01
     62 T   1 H     3.670418772780E-01  1.282356874070E-01  2.571499574371E-01
     63 F   1 H    -3.670418772780E-01  1.282356874070E-01 -2.571499574371E-01
     64 F   1 H     3.670418772780E-01 -1.282356874070E-01 -2.571499574371E-01
     65 T   1 H     2.571499574371E-01 -3.670418772780E-01 -1.282356874070E-01
     66 T   1 H    -1.282356874070E-01  2.571499574371E-01 -3.670418772780E-01
     67 T   1 H    -2.571499574371E-01  3.670418772780E-01 -1.282356874070E-01
     68 T   1 H     1.282356874070E-01  2.571499574371E-01  3.670418772780E-01
     69 F   1 H     2.571499574371E-01  3.670418772780E-01  1.282356874070E-01
     70 F   1 H     1.282356874070E-01 -2.571499574371E-01 -3.670418772780E-01
     71 F   1 H    -2.571499574371E-01 -3.670418772780E-01  1.282356874070E-01
     72 F   1 H    -1.282356874070E-01 -2.571499574371E-01  3.670418772780E-01
     73 T   1 H    -3.623712050116E-01 -2.279532926026E-01  1.292778236937E-01
     74 T   1 H     3.623712050116E-01  2.279532926026E-01  1.292778236937E-01
     75 F   1 H    -3.623712050116E-01  2.279532926026E-01 -1.292778236937E-01
     76 F   1 H     3.623712050116E-01 -2.279532926026E-01 -1.292778236937E-01
     77 T   1 H     1.292778236937E-01 -3.623712050116E-01 -2.279532926026E-01
     78 T   1 H    -2.279532926026E-01  1.292778236937E-01 -3.623712050116E-01
     79 T   1 H    -1.292778236937E-01  3.623712050116E-01 -2.279532926026E-01
     80 T   1 H     2.279532926026E-01  1.292778236937E-01  3.623712050116E-01
     81 F   1 H     1.292778236937E-01  3.623712050116E-01  2.279532926026E-01
     82 F   1 H     2.279532926026E-01 -1.292778236937E-01 -3.623712050116E-01
     83 F   1 H    -1.292778236937E-01 -3.623712050116E-01  2.279532926026E-01
     84 F   1 H    -2.279532926026E-01 -1.292778236937E-01  3.623712050116E-01
     85 T   7 N     2.763126958827E-02  4.113899563851E-01 -2.971445804324E-01
     86 T   7 N    -2.763126958827E-02 -4.113899563851E-01 -2.971445804324E-01
     87 F   7 N     2.763126958827E-02 -4.113899563851E-01  2.971445804324E-01
     88 F   7 N    -2.763126958827E-02  4.113899563851E-01  2.971445804324E-01
     89 T   7 N    -2.971445804324E-01  2.763126958827E-02  4.113899563851E-01
     90 T   7 N     4.113899563851E-01 -2.971445804324E-01  2.763126958827E-02
     91 T   7 N     2.971445804324E-01 -2.763126958827E-02  4.113899563851E-01
     92 T   7 N    -4.113899563851E-01 -2.971445804324E-01 -2.763126958827E-02
     93 F   7 N    -2.971445804324E-01 -2.763126958827E-02 -4.113899563851E-01
     94 F   7 N    -4.113899563851E-01  2.971445804324E-01  2.763126958827E-02
     95 F   7 N     2.971445804324E-01  2.763126958827E-02 -4.113899563851E-01
     96 F   7 N     4.113899563851E-01  2.971445804324E-01 -2.763126958827E-02
     97 T   7 N    -4.697842262227E-01 -1.708414051911E-01  1.009511791917E-01
     98 T   7 N     4.697842262227E-01  1.708414051911E-01  1.009511791917E-01
     99 F   7 N    -4.697842262227E-01  1.708414051911E-01 -1.009511791917E-01
    100 F   7 N     4.697842262227E-01 -1.708414051911E-01 -1.009511791917E-01
    101 T   7 N     1.009511791917E-01 -4.697842262227E-01 -1.708414051911E-01
    102 T   7 N    -1.708414051911E-01  1.009511791917E-01 -4.697842262227E-01
    103 T   7 N    -1.009511791917E-01  4.697842262227E-01 -1.708414051911E-01
    104 T   7 N     1.708414051911E-01  1.009511791917E-01  4.697842262227E-01
    105 F   7 N     1.009511791917E-01  4.697842262227E-01  1.708414051911E-01
    106 F   7 N     1.708414051911E-01 -1.009511791917E-01 -4.697842262227E-01
    107 F   7 N    -1.009511791917E-01 -4.697842262227E-01  1.708414051911E-01
    108 F   7 N    -1.708414051911E-01 -1.009511791917E-01  4.697842262227E-01
    109 T   8 O     3.884622096583E-01 -1.059515289354E-01  4.622243872013E-02
    110 T   8 O    -3.884622096583E-01  1.059515289354E-01  4.622243872013E-02
    111 F   8 O     3.884622096583E-01  1.059515289354E-01 -4.622243872013E-02
    112 F   8 O    -3.884622096583E-01 -1.059515289354E-01 -4.622243872013E-02
    113 T   8 O     4.622243872013E-02  3.884622096583E-01 -1.059515289354E-01
    114 T   8 O    -1.059515289354E-01  4.622243872013E-02  3.884622096583E-01
    115 T   8 O    -4.622243872013E-02 -3.884622096583E-01 -1.059515289354E-01
    116 T   8 O     1.059515289354E-01  4.622243872013E-02 -3.884622096583E-01
    117 F   8 O     4.622243872013E-02 -3.884622096583E-01  1.059515289354E-01
    118 F   8 O     1.059515289354E-01 -4.622243872013E-02  3.884622096583E-01
    119 F   8 O    -4.622243872013E-02  3.884622096583E-01  1.059515289354E-01
    120 F   8 O    -1.059515289354E-01 -4.622243872013E-02 -3.884622096583E-01
    121 T 230 ZN    5.515592525776E-17  2.787834767824E-01  5.000000000000E-01
    122 F 230 ZN    0.000000000000E+00 -2.787834767824E-01 -5.000000000000E-01
    123 T 230 ZN    5.000000000000E-01  5.515592525776E-17  2.787834767824E-01
    124 T 230 ZN    2.787834767824E-01 -5.000000000000E-01  4.136694394332E-17
    125 T 230 ZN   -2.787834767824E-01 -5.000000000000E-01 -4.136694394332E-17
    126 F 230 ZN   -5.000000000000E-01 -5.515592525776E-17 -2.787834767824E-01

 T = ATOM BELONGING TO THE ASYMMETRIC UNIT

 *******************************************************************************
 * CELL DEFORMATION
 *******************************************************************************

    ELASTIC STRAIN MATRIX (ADIMENSIONAL)

    1    0.0000000000    0.0000000000    0.0000000000
    2    0.0000000000    0.0000000000   -0.0150000000
    3    0.0000000000   -0.0150000000    0.0000000000

 LATTICE PARAMETERS (ANGSTROMS AND DEGREES) OF
 (1) ORIGINAL PRIMITIVE CELL
 (2) ORIGINAL CRYSTALLOGRAPHIC CELL
 (3) DEFORMED PRIMITIVE CELL
 (4) DEFORMED CRYSTALLOGRAPHIC CELL

            A           B           C        ALPHA       BETA        GAMMA         VOL
 (1)   14.759437   14.759437   14.759437  109.471221  109.471221  109.471221 2475.070141
 (2)   17.042730   17.042730   17.042730   90.000000   90.000000   90.000000 4950.140283
 (3)   14.612216   14.907397   14.907397  110.273470  109.472233  109.472233 2474.513251
 (4)   17.042730   17.044647   17.044647   91.718744   90.000000   90.000000 4949.026501

 * CELL DEFORMATION COMPLETE - NO. OF SYMMOPS   2
 *******************************************************************************
 LATTICE PARAMETERS (ANGSTROMS AND DEGREES) - BOHR = 0.5291772083 ANGSTROM
 PRIMITIVE CELL - CENTRING CODE 6/1 VOLUME=  2474.513251 - DENSITY  1.023 g/cm^3
         A              B              C           ALPHA      BETA       GAMMA 
    14.61221564    14.90739701    14.90739701   110.273470 109.472233 109.472233
 *******************************************************************************
 ATOMS IN THE ASYMMETRIC UNIT   64 - ATOMS IN THE UNIT CELL:  126
     ATOM                 X/A                 Y/B                 Z/C    
 *******************************************************************************
      1 T   6 C     2.520732625249E-02 -4.759137343458E-01  3.398627100978E-01
      2 T   6 C     1.842235555564E-01 -3.146553838453E-01 -3.398627100978E-01
      3 F   6 C    -2.520732625249E-02  3.146553838453E-01  4.988789394017E-01
      4 F   6 C    -1.842235555564E-01  4.759137343458E-01 -4.988789394017E-01
      5 T   6 C     3.398627100978E-01  2.520732625249E-02 -4.759137343458E-01
      6 T   6 C    -4.759137343458E-01  3.398627100978E-01  2.520732625249E-02
      7 T   6 C    -4.988789394017E-01 -1.842235555564E-01  4.759137343458E-01
      8 T   6 C    -3.146553838453E-01 -3.398627100978E-01  1.842235555564E-01
      9 F   6 C    -3.398627100978E-01  1.842235555564E-01 -3.146553838453E-01
     10 F   6 C     3.146553838453E-01  4.988789394017E-01 -2.520732625249E-02
     11 F   6 C     4.988789394017E-01 -2.520732625249E-02  3.146553838453E-01
     12 F   6 C     4.759137343458E-01 -4.988789394017E-01 -1.842235555564E-01
     13 T   6 C     7.478107402149E-02 -1.986311155128E-01  4.584121110598E-01
     14 T   6 C     3.429567734275E-01 -3.836310370383E-01 -4.584121110598E-01
     15 F   6 C    -7.478107402149E-02  3.836310370383E-01 -2.734121895342E-01
     16 F   6 C    -3.429567734275E-01  1.986311155128E-01  2.734121895342E-01
     17 T   6 C     4.584121110598E-01  7.478107402149E-02 -1.986311155128E-01
     18 T   6 C    -1.986311155128E-01  4.584121110598E-01  7.478107402149E-02
     19 T   6 C     2.734121895342E-01 -3.429567734275E-01  1.986311155128E-01
     20 T   6 C    -3.836310370383E-01 -4.584121110598E-01  3.429567734275E-01
     21 F   6 C    -4.584121110598E-01  3.429567734275E-01 -3.836310370383E-01
     22 F   6 C     3.836310370383E-01 -2.734121895342E-01 -7.478107402149E-02
     23 F   6 C    -2.734121895342E-01 -7.478107402149E-02  3.836310370383E-01
     24 F   6 C     1.986311155128E-01  2.734121895342E-01 -3.429567734275E-01
     25 T   6 C     2.444106936629E-02 -3.719741432578E-01  3.789448990570E-01
     26 T   6 C     2.490809576852E-01 -3.545038296907E-01 -3.789448990570E-01
     27 F   6 C    -2.444106936629E-02  3.545038296907E-01 -3.964152126241E-01
     28 F   6 C    -2.490809576852E-01  3.719741432578E-01  3.964152126241E-01
     29 T   6 C     3.789448990570E-01  2.444106936629E-02 -3.719741432578E-01
     30 T   6 C    -3.719741432578E-01  3.789448990570E-01  2.444106936629E-02
     31 T   6 C     3.964152126241E-01 -2.490809576852E-01  3.719741432578E-01
     32 T   6 C    -3.545038296907E-01 -3.789448990570E-01  2.490809576852E-01
     33 F   6 C    -3.789448990570E-01  2.490809576852E-01 -3.545038296907E-01
     34 F   6 C     3.545038296907E-01 -3.964152126241E-01 -2.444106936629E-02
     35 F   6 C    -3.964152126241E-01 -2.444106936629E-02  3.545038296907E-01
     36 F   6 C     3.719741432578E-01  3.964152126241E-01 -2.490809576852E-01
     37 T   6 C    -3.921655225788E-02 -2.602188406490E-01  4.096572306787E-01
     38 T   6 C     3.301239286724E-01 -4.488737829366E-01 -4.096572306787E-01
     39 F   6 C     3.921655225788E-02  4.488737829366E-01 -2.210022883911E-01
     40 F   6 C    -3.301239286724E-01  2.602188406490E-01  2.210022883911E-01
     41 T   6 C     4.096572306787E-01 -3.921655225788E-02 -2.602188406490E-01
     42 T   6 C    -2.602188406490E-01  4.096572306787E-01 -3.921655225788E-02
     43 T   6 C     2.210022883911E-01 -3.301239286724E-01  2.602188406490E-01
     44 T   6 C    -4.488737829366E-01 -4.096572306787E-01  3.301239286724E-01
     45 F   6 C    -4.096572306787E-01  3.301239286724E-01 -4.488737829366E-01
     46 F   6 C     4.488737829366E-01 -2.210022883911E-01  3.921655225788E-02
     47 F   6 C    -2.210022883911E-01  3.921655225788E-02  4.488737829366E-01
     48 F   6 C     2.602188406490E-01  2.210022883911E-01 -3.301239286724E-01
     49 T   1 H     1.075713657175E-01 -4.692083919660E-01  3.652088611790E-01
     50 T   1 H     1.655827468550E-01 -2.576374954615E-01 -3.652088611790E-01
     51 F   1 H    -1.075713657175E-01  2.576374954615E-01  4.232202423165E-01
     52 F   1 H    -1.655827468550E-01  4.692083919660E-01 -4.232202423165E-01
     53 T   1 H     3.652088611790E-01  1.075713657175E-01 -4.692083919660E-01
     54 T   1 H    -4.692083919660E-01  3.652088611790E-01  1.075713657175E-01
     55 T   1 H    -4.232202423165E-01 -1.655827468550E-01  4.692083919660E-01
     56 T   1 H    -2.576374954615E-01 -3.652088611790E-01  1.655827468550E-01
     57 F   1 H    -3.652088611790E-01  1.655827468550E-01 -2.576374954615E-01
     58 F   1 H     2.576374954615E-01  4.232202423165E-01 -1.075713657175E-01
     59 F   1 H     4.232202423165E-01 -1.075713657175E-01  2.576374954615E-01
     60 F   1 H     4.692083919660E-01 -4.232202423165E-01 -1.655827468550E-01
     61 T   1 H     1.289142700301E-01 -1.098919198408E-01 -4.952775646850E-01
     62 T   1 H     3.853856448441E-01 -3.758081652849E-01  4.952775646850E-01
     63 F   1 H    -1.289142700301E-01  3.758081652849E-01 -2.388061898710E-01
     64 F   1 H    -3.853856448441E-01  1.098919198408E-01  2.388061898710E-01
     65 T   1 H    -4.952775646850E-01  1.289142700301E-01 -1.098919198409E-01
     66 T   1 H    -1.098919198409E-01 -4.952775646850E-01  1.289142700301E-01
     67 T   1 H     2.388061898710E-01 -3.853856448441E-01  1.098919198408E-01
     68 T   1 H    -3.758081652849E-01  4.952775646850E-01  3.853856448441E-01
     69 F   1 H     4.952775646850E-01  3.853856448441E-01 -3.758081652849E-01
     70 F   1 H     3.758081652849E-01 -2.388061898710E-01 -1.289142700301E-01
     71 F   1 H    -2.388061898710E-01 -1.289142700301E-01  3.758081652849E-01
     72 F   1 H     1.098919198408E-01  2.388061898710E-01 -3.853856448441E-01
     73 T   1 H    -9.867546890890E-02 -2.330933813179E-01  4.096755023858E-01
     74 T   1 H     3.572311162963E-01  4.916490287053E-01 -4.096755023858E-01
     75 F   1 H     9.867546890890E-02 -4.916490287053E-01 -1.344179124090E-01
     76 F   1 H    -3.572311162963E-01  2.330933813179E-01  1.344179124090E-01
     77 T   1 H     4.096755023858E-01 -9.867546890890E-02 -2.330933813179E-01
     78 T   1 H    -2.330933813179E-01  4.096755023858E-01 -9.867546890890E-02
     79 T   1 H     1.344179124090E-01 -3.572311162963E-01  2.330933813179E-01
     80 T   1 H     4.916490287053E-01 -4.096755023858E-01  3.572311162963E-01
     81 F   1 H    -4.096755023858E-01  3.572311162963E-01  4.916490287053E-01
     82 F   1 H    -4.916490287053E-01 -1.344179124090E-01  9.867546890890E-02
     83 F   1 H    -1.344179124090E-01  9.867546890890E-02 -4.916490287053E-01
     84 F   1 H     2.330933813179E-01  1.344179124090E-01 -3.572311162963E-01
     85 T   7 N     1.142453759527E-01 -2.695133108441E-01  4.390212259734E-01
     86 T   7 N     2.914654631825E-01 -3.247758500206E-01 -4.390212259734E-01
     87 F   7 N    -1.142453759527E-01  3.247758500206E-01 -3.837586867969E-01
     88 F   7 N    -2.914654631825E-01  2.695133108441E-01  3.837586867969E-01
     89 T   7 N     4.390212259734E-01  1.142453759527E-01 -2.695133108441E-01
     90 T   7 N    -2.695133108441E-01  4.390212259734E-01  1.142453759527E-01
     91 T   7 N     3.837586867969E-01 -2.914654631825E-01  2.695133108441E-01
     92 T   7 N    -3.247758500206E-01 -4.390212259734E-01  2.914654631825E-01
     93 F   7 N    -4.390212259734E-01  2.914654631825E-01 -3.247758500206E-01
     94 F   7 N     3.247758500206E-01 -3.837586867969E-01 -1.142453759527E-01
     95 F   7 N    -3.837586867969E-01 -1.142453759527E-01  3.247758500206E-01
     96 F   7 N     2.695133108441E-01  3.837586867969E-01 -2.914654631825E-01
     97 T   7 N    -6.989022599936E-02 -3.688330470310E-01  3.593743685862E-01
     98 T   7 N     2.717925843827E-01 -4.292645945856E-01 -3.593743685862E-01
     99 F   7 N     6.989022599936E-02  4.292645945856E-01 -2.989428210316E-01
    100 F   7 N    -2.717925843827E-01  3.688330470310E-01  2.989428210316E-01
    101 T   7 N     3.593743685862E-01 -6.989022599936E-02 -3.688330470310E-01
    102 T   7 N    -3.688330470310E-01  3.593743685862E-01 -6.989022599936E-02
    103 T   7 N     2.989428210316E-01 -2.717925843827E-01  3.688330470310E-01
    104 T   7 N    -4.292645945856E-01 -3.593743685862E-01  2.717925843827E-01
    105 F   7 N    -3.593743685862E-01  2.717925843827E-01 -4.292645945856E-01
    106 F   7 N     4.292645945856E-01 -2.989428210316E-01  6.989022599936E-02
    107 F   7 N    -2.989428210316E-01  6.989022599936E-02  4.292645945856E-01
    108 F   7 N     3.688330470310E-01  2.989428210316E-01 -2.717925843827E-01
    109 T   8 O    -5.972909021531E-02  4.346846483785E-01  2.825106807229E-01
    110 T   8 O     1.521739676556E-01 -3.422397709382E-01 -2.825106807229E-01
    111 F   8 O     5.972909021531E-02  3.422397709382E-01  4.944137385938E-01
    112 F   8 O    -1.521739676556E-01 -4.346846483785E-01 -4.944137385938E-01
    113 T   8 O     2.825106807229E-01 -5.972909021531E-02  4.346846483785E-01
    114 T   8 O     4.346846483785E-01  2.825106807229E-01 -5.972909021531E-02
    115 T   8 O    -4.944137385938E-01 -1.521739676556E-01 -4.346846483785E-01
    116 T   8 O    -3.422397709382E-01 -2.825106807229E-01  1.521739676556E-01
    117 F   8 O    -2.825106807229E-01  1.521739676556E-01 -3.422397709382E-01
    118 F   8 O     3.422397709382E-01  4.944137385938E-01  5.972909021531E-02
    119 F   8 O     4.944137385938E-01  5.972909021531E-02  3.422397709382E-01
    120 F   8 O    -4.346846483785E-01 -4.944137385938E-01 -1.521739676556E-01
    121 T 230 ZN   -2.212165232176E-01  5.000000000000E-01  2.787834767824E-01
    122 F 230 ZN    2.212165232176E-01 -5.000000000000E-01 -2.787834767824E-01
    123 T 230 ZN    2.787834767824E-01 -2.212165232176E-01  5.000000000000E-01
    124 T 230 ZN   -5.000000000000E-01  2.787834767824E-01 -2.212165232176E-01
    125 T 230 ZN    5.000000000000E-01 -2.787834767824E-01  2.212165232176E-01
    126 F 230 ZN   -2.787834767824E-01  2.212165232176E-01 -5.000000000000E-01

 TRANSFORMATION MATRIX PRIMITIVE-CRYSTALLOGRAPHIC CELL
  0.0000  1.0000  1.0000  1.0000  0.0000  1.0000  1.0000  1.0000  0.0000

 *******************************************************************************
 CRYSTALLOGRAPHIC CELL (VOLUME=       4949.02650111)
         A              B              C           ALPHA      BETA       GAMMA 
    17.04273020    17.04464740    17.04464740    91.718744  90.000000  90.000000

 COORDINATES IN THE CRYSTALLOGRAPHIC CELL
     ATOM                 X/A                 Y/B                 Z/C    
 *******************************************************************************
      1 T   6 C     4.193708247497E-01 -7.950811465197E-02  1.047154409045E-01
      2 T   6 C    -4.193708247497E-01  7.950811465197E-02  1.047154409045E-01
      3 F   6 C     4.193708247497E-01  7.950811465197E-02 -1.047154409045E-01
      4 F   6 C    -4.193708247497E-01 -7.950811465197E-02 -1.047154409045E-01
      5 T   6 C     1.047154409045E-01  4.193708247497E-01 -7.950811465197E-02
      6 T   6 C    -7.950811465197E-02  1.047154409045E-01  4.193708247497E-01
      7 T   6 C    -1.047154409045E-01 -4.193708247497E-01 -7.950811465197E-02
      8 T   6 C     7.950811465197E-02  1.047154409045E-01 -4.193708247497E-01
      9 F   6 C     1.047154409045E-01 -4.193708247497E-01  7.950811465197E-02
     10 F   6 C     7.950811465197E-02 -1.047154409045E-01  4.193708247497E-01
     11 F   6 C    -1.047154409045E-01  4.193708247497E-01  7.950811465197E-02
     12 F   6 C    -7.950811465197E-02 -1.047154409045E-01 -4.193708247497E-01
     13 T   6 C    -4.075000392372E-01 -1.340878497030E-01  2.088689237245E-01
     14 T   6 C     4.075000392372E-01  1.340878497030E-01  2.088689237245E-01
     15 F   6 C    -4.075000392372E-01  1.340878497030E-01 -2.088689237245E-01
     16 F   6 C     4.075000392372E-01 -1.340878497030E-01 -2.088689237245E-01
     17 T   6 C     2.088689237245E-01 -4.075000392372E-01 -1.340878497030E-01
     18 T   6 C    -1.340878497030E-01  2.088689237245E-01 -4.075000392372E-01
     19 T   6 C    -2.088689237245E-01  4.075000392372E-01 -1.340878497030E-01
     20 T   6 C     1.340878497030E-01  2.088689237245E-01  4.075000392372E-01
     21 F   6 C     2.088689237245E-01  4.075000392372E-01  1.340878497030E-01
     22 F   6 C     1.340878497030E-01 -2.088689237245E-01 -4.075000392372E-01
     23 F   6 C    -2.088689237245E-01 -4.075000392372E-01  1.340878497030E-01
     24 F   6 C    -1.340878497030E-01 -2.088689237245E-01  4.075000392372E-01
     25 T   6 C     4.912648432164E-01 -1.123199441594E-01  1.367610135257E-01
     26 T   6 C    -4.912648432164E-01  1.123199441594E-01  1.367610135257E-01
     27 F   6 C     4.912648432164E-01  1.123199441594E-01 -1.367610135257E-01
     28 F   6 C    -4.912648432164E-01 -1.123199441594E-01 -1.367610135257E-01
     29 T   6 C     1.367610135257E-01  4.912648432164E-01 -1.123199441594E-01
     30 T   6 C    -1.123199441594E-01  1.367610135257E-01  4.912648432164E-01
     31 T   6 C    -1.367610135257E-01 -4.912648432164E-01 -1.123199441594E-01
     32 T   6 C     1.123199441594E-01  1.367610135257E-01 -4.912648432164E-01
     33 F   6 C     1.367610135257E-01 -4.912648432164E-01  1.123199441594E-01
     34 F   6 C     1.123199441594E-01 -1.367610135257E-01  4.912648432164E-01
     35 F   6 C    -1.367610135257E-01  4.912648432164E-01  1.123199441594E-01
     36 F   6 C    -1.123199441594E-01 -1.367610135257E-01 -4.912648432164E-01
     37 T   6 C    -4.056725288562E-01 -1.846702404651E-01  1.454536882072E-01
     38 T   6 C     4.056725288562E-01  1.846702404651E-01  1.454536882072E-01
     39 F   6 C    -4.056725288562E-01  1.846702404651E-01 -1.454536882072E-01
     40 F   6 C     4.056725288562E-01 -1.846702404651E-01 -1.454536882072E-01
     41 T   6 C     1.454536882072E-01 -4.056725288562E-01 -1.846702404651E-01
     42 T   6 C    -1.846702404651E-01  1.454536882072E-01 -4.056725288562E-01
     43 T   6 C    -1.454536882072E-01  4.056725288562E-01 -1.846702404651E-01
     44 T   6 C     1.846702404651E-01  1.454536882072E-01  4.056725288562E-01
     45 F   6 C     1.454536882072E-01  4.056725288562E-01  1.846702404651E-01
     46 F   6 C     1.846702404651E-01 -1.454536882072E-01 -4.056725288562E-01
     47 F   6 C    -1.454536882072E-01 -4.056725288562E-01  1.846702404651E-01
     48 F   6 C    -1.846702404651E-01 -1.454536882072E-01  4.056725288562E-01
     49 T   1 H     3.942145517477E-01 -2.900569056878E-02  1.365770562863E-01
     50 T   1 H    -3.942145517477E-01  2.900569056878E-02  1.365770562863E-01
     51 F   1 H     3.942145517477E-01  2.900569056878E-02 -1.365770562863E-01
     52 F   1 H    -3.942145517477E-01 -2.900569056878E-02 -1.365770562863E-01
     53 T   1 H     1.365770562863E-01  3.942145517477E-01 -2.900569056878E-02
     54 T   1 H    -2.900569056878E-02  1.365770562863E-01  3.942145517477E-01
     55 T   1 H    -1.365770562863E-01 -3.942145517477E-01 -2.900569056878E-02
     56 T   1 H     2.900569056878E-02  1.365770562863E-01 -3.942145517477E-01
     57 F   1 H     1.365770562863E-01 -3.942145517477E-01  2.900569056878E-02
     58 F   1 H     2.900569056878E-02 -1.365770562863E-01  3.942145517477E-01
     59 F   1 H    -1.365770562863E-01  3.942145517477E-01  2.900569056878E-02
     60 F   1 H    -2.900569056878E-02 -1.365770562863E-01 -3.942145517477E-01
     61 T   1 H    -3.670418772780E-01 -1.282356874070E-01  2.571499574371E-01
     62 T   1 H     3.670418772780E-01  1.282356874070E-01  2.571499574371E-01
     63 F   1 H    -3.670418772780E-01  1.282356874070E-01 -2.571499574371E-01
     64 F   1 H     3.670418772780E-01 -1.282356874070E-01 -2.571499574371E-01
     65 T   1 H     2.571499574371E-01 -3.670418772780E-01 -1.282356874070E-01
     66 T   1 H    -1.282356874070E-01  2.571499574371E-01 -3.670418772780E-01
     67 T   1 H    -2.571499574371E-01  3.670418772780E-01 -1.282356874070E-01
     68 T   1 H     1.282356874070E-01  2.571499574371E-01  3.670418772780E-01
     69 F   1 H     2.571499574371E-01  3.670418772780E-01  1.282356874070E-01
     70 F   1 H     1.282356874070E-01 -2.571499574371E-01 -3.670418772780E-01
     71 F   1 H    -2.571499574371E-01 -3.670418772780E-01  1.282356874070E-01
     72 F   1 H    -1.282356874070E-01 -2.571499574371E-01  3.670418772780E-01
     73 T   1 H    -3.623712050116E-01 -2.279532926026E-01  1.292778236937E-01
     74 T   1 H     3.623712050116E-01  2.279532926026E-01  1.292778236937E-01
     75 F   1 H    -3.623712050116E-01  2.279532926026E-01 -1.292778236937E-01
     76 F   1 H     3.623712050116E-01 -2.279532926026E-01 -1.292778236937E-01
     77 T   1 H     1.292778236937E-01 -3.623712050116E-01 -2.279532926026E-01
     78 T   1 H    -2.279532926026E-01  1.292778236937E-01 -3.623712050116E-01
     79 T   1 H    -1.292778236937E-01  3.623712050116E-01 -2.279532926026E-01
     80 T   1 H     2.279532926026E-01  1.292778236937E-01  3.623712050116E-01
     81 F   1 H     1.292778236937E-01  3.623712050116E-01  2.279532926026E-01
     82 F   1 H     2.279532926026E-01 -1.292778236937E-01 -3.623712050116E-01
     83 F   1 H    -1.292778236937E-01 -3.623712050116E-01  2.279532926026E-01
     84 F   1 H    -2.279532926026E-01 -1.292778236937E-01  3.623712050116E-01
     85 T   7 N     2.763126958827E-02  4.113899563851E-01 -2.971445804324E-01
     86 T   7 N    -2.763126958827E-02 -4.113899563851E-01 -2.971445804324E-01
     87 F   7 N     2.763126958827E-02 -4.113899563851E-01  2.971445804324E-01
     88 F   7 N    -2.763126958827E-02  4.113899563851E-01  2.971445804324E-01
     89 T   7 N    -2.971445804324E-01  2.763126958827E-02  4.113899563851E-01
     90 T   7 N     4.113899563851E-01 -2.971445804324E-01  2.763126958827E-02
     91 T   7 N     2.971445804324E-01 -2.763126958827E-02  4.113899563851E-01
     92 T   7 N    -4.113899563851E-01 -2.971445804324E-01 -2.763126958827E-02
     93 F   7 N    -2.971445804324E-01 -2.763126958827E-02 -4.113899563851E-01
     94 F   7 N    -4.113899563851E-01  2.971445804324E-01  2.763126958827E-02
     95 F   7 N     2.971445804324E-01  2.763126958827E-02 -4.113899563851E-01
     96 F   7 N     4.113899563851E-01  2.971445804324E-01 -2.763126958827E-02
     97 T   7 N    -4.697842262227E-01 -1.708414051911E-01  1.009511791917E-01
     98 T   7 N     4.697842262227E-01  1.708414051911E-01  1.009511791917E-01
     99 F   7 N    -4.697842262227E-01  1.708414051911E-01 -1.009511791917E-01
    100 F   7 N     4.697842262227E-01 -1.708414051911E-01 -1.009511791917E-01
    101 T   7 N     1.009511791917E-01 -4.697842262227E-01 -1.708414051911E-01
    102 T   7 N    -1.708414051911E-01  1.009511791917E-01 -4.697842262227E-01
    103 T   7 N    -1.009511791917E-01  4.697842262227E-01 -1.708414051911E-01
    104 T   7 N     1.708414051911E-01  1.009511791917E-01  4.697842262227E-01
    105 F   7 N     1.009511791917E-01  4.697842262227E-01  1.708414051911E-01
    106 F   7 N     1.708414051911E-01 -1.009511791917E-01 -4.697842262227E-01
    107 F   7 N    -1.009511791917E-01 -4.697842262227E-01  1.708414051911E-01
    108 F   7 N    -1.708414051911E-01 -1.009511791917E-01  4.697842262227E-01
    109 T   8 O     3.884622096583E-01 -1.059515289354E-01  4.622243872013E-02
    110 T   8 O    -3.884622096583E-01  1.059515289354E-01  4.622243872013E-02
    111 F   8 O     3.884622096583E-01  1.059515289354E-01 -4.622243872013E-02
    112 F   8 O    -3.884622096583E-01 -1.059515289354E-01 -4.622243872013E-02
    113 T   8 O     4.622243872013E-02  3.884622096583E-01 -1.059515289354E-01
    114 T   8 O    -1.059515289354E-01  4.622243872013E-02  3.884622096583E-01
    115 T   8 O    -4.622243872013E-02 -3.884622096583E-01 -1.059515289354E-01
    116 T   8 O     1.059515289354E-01  4.622243872013E-02 -3.884622096583E-01
    117 F   8 O     4.622243872013E-02 -3.884622096583E-01  1.059515289354E-01
    118 F   8 O     1.059515289354E-01 -4.622243872013E-02  3.884622096583E-01
    119 F   8 O    -4.622243872013E-02  3.884622096583E-01  1.059515289354E-01
    120 F   8 O    -1.059515289354E-01 -4.622243872013E-02 -3.884622096583E-01
    121 T 230 ZN    5.515592525776E-17  2.787834767824E-01 -5.000000000000E-01
    122 F 230 ZN    0.000000000000E+00 -2.787834767824E-01 -5.000000000000E-01
    123 T 230 ZN   -5.000000000000E-01  9.194034422677E-17  2.787834767824E-01
    124 T 230 ZN    2.787834767824E-01 -5.000000000000E-01  1.647987302178E-17
    125 T 230 ZN   -2.787834767824E-01 -5.000000000000E-01 -6.678685382511E-17
    126 F 230 ZN   -5.000000000000E-01 -4.163336342344E-17 -2.787834767824E-01

 T = ATOM BELONGING TO THE ASYMMETRIC UNIT

 ****    2 SYMMOPS - TRANSLATORS IN FRACTIONAL UNITS
 **** MATRICES AND TRANSLATORS IN THE CRYSTALLOGRAPHIC REFERENCE FRAME
   V INV                    ROTATION MATRICES                   TRANSLATORS
   1   1  1.00  0.00  0.00  0.00  1.00  0.00  0.00  0.00  1.00  0.00  0.00  0.00
   2   2 -1.00  0.00  0.00 -1.00 -0.00  1.00 -1.00  1.00 -0.00  0.00  0.00  0.00

 DIRECT LATTICE VECTORS CARTESIAN COMPONENTS (ANGSTROM)
          X                    Y                    Z
  -0.852136510108E+01   0.839354462456E+01   0.839354462456E+01
   0.852136510108E+01  -0.864918557760E+01   0.864918557760E+01
   0.852136510108E+01   0.864918557760E+01  -0.864918557760E+01


 CARTESIAN COORDINATES - PRIMITIVE CELL
 *******************************************************************************
 *      ATOM          X(ANGSTROM)         Y(ANGSTROM)         Z(ANGSTROM)
 *******************************************************************************
    1     6 C     7.147223820867E+00 -1.381804902006E+00  1.804962537538E+00
    2     6 C    -7.147223820867E+00  1.328265791786E+00  1.764311477132E+00
    3     6 C     7.147223820867E+00  1.381804902006E+00 -1.804962537538E+00
    4     6 C    -7.147223820867E+00 -1.328265791786E+00 -1.764311477132E+00
    5     6 C     1.784637007335E+00  7.167549351070E+00 -1.462243704209E+00
    6     6 C    -1.355035346896E+00  1.677428650022E+00  7.120454265757E+00
    7     6 C    -1.784637007335E+00 -7.126898290664E+00 -1.247826989583E+00
    8     6 C     1.355035346896E+00  1.891845364648E+00 -7.173993375977E+00
    9     6 C     1.784637007335E+00 -7.167549351070E+00  1.462243704209E+00
   10     6 C     1.355035346896E+00 -1.891845364648E+00  7.173993375977E+00
   11     6 C    -1.784637007335E+00  7.126898290664E+00  1.247826989583E+00
   12     6 C    -1.355035346896E+00 -1.677428650022E+00 -7.120454265757E+00
   13     6 C    -6.944913226090E+00 -2.338618496596E+00  3.593975060340E+00
   14     6 C     6.944913226090E+00  2.231827595156E+00  3.525418368964E+00
   15     6 C    -6.944913226090E+00  2.338618496596E+00 -3.593975060340E+00
   16     6 C     6.944913226090E+00 -2.231827595156E+00 -3.525418368964E+00
   17     6 C     3.559696714652E+00 -6.910634880402E+00 -2.181049347485E+00
   18     6 C    -2.285223045876E+00  3.663870413043E+00 -6.998308676810E+00
   19     6 C    -3.559696714652E+00  6.979191571778E+00 -2.389396744267E+00
   20     6 C     2.285223045876E+00  3.455523016261E+00  6.891517775370E+00
   21     6 C     3.559696714652E+00  6.910634880402E+00  2.181049347485E+00
   22     6 C     2.285223045876E+00 -3.455523016261E+00 -6.891517775370E+00
   23     6 C    -3.559696714652E+00 -6.979191571778E+00  2.389396744267E+00
   24     6 C    -2.285223045876E+00 -3.663870413043E+00  6.998308676810E+00
   25     6 C     8.372494180744E+00 -1.949200220466E+00  2.359494633262E+00
   26     6 C    -8.372494180744E+00  1.879276788796E+00  2.302067478124E+00
   27     6 C     8.372494180744E+00  1.949200220466E+00 -2.359494633262E+00
   28     6 C    -8.372494180744E+00 -1.879276788796E+00 -2.302067478124E+00
   29     6 C     2.330781055693E+00  8.401207758313E+00 -2.039825917342E+00
   30     6 C    -1.914238504631E+00  2.205193642982E+00  8.337532464909E+00
   31     6 C    -2.330781055693E+00 -8.343780603175E+00 -1.788651091920E+00
   32     6 C     1.914238504631E+00  2.456368468404E+00 -8.407455896579E+00
   33     6 C     2.330781055693E+00 -8.401207758313E+00  2.039825917342E+00
   34     6 C     1.914238504631E+00 -2.456368468404E+00  8.407455896579E+00
   35     6 C    -2.330781055693E+00  8.343780603175E+00  1.788651091920E+00
   36     6 C    -1.914238504631E+00 -2.205193642982E+00 -8.337532464909E+00
   37     6 C    -6.913767459724E+00 -3.184469004090E+00  2.526137241294E+00
   38     6 C     6.913767459724E+00  3.110101165140E+00  2.431718688756E+00
   39     6 C    -6.913767459724E+00  3.184469004090E+00 -2.526137241294E+00
   40     6 C     6.913767459724E+00 -3.110101165140E+00 -2.431718688756E+00
   41     6 C     2.478927965025E+00 -6.866558183455E+00 -3.043578572719E+00
   42     6 C    -3.147285084615E+00  2.582634476921E+00 -6.950951379199E+00
   43     6 C    -2.478927965025E+00  6.960976735993E+00 -3.250991596511E+00
   44     6 C     3.147285084615E+00  2.375221453129E+00  6.876583540249E+00
   45     6 C     2.478927965025E+00  6.866558183455E+00  3.043578572719E+00
   46     6 C     3.147285084615E+00 -2.375221453129E+00 -6.876583540249E+00
   47     6 C    -2.478927965025E+00 -6.960976735993E+00  3.250991596511E+00
   48     6 C    -3.147285084615E+00 -2.582634476921E+00  6.950951379199E+00
   49     1 H     6.718492247202E+00 -5.292508475224E-01  2.335060964472E+00
   50     1 H    -6.718492247202E+00  4.594214698596E-01  2.320230879712E+00
   51     1 H     6.718492247202E+00  5.292508475224E-01 -2.335060964472E+00
   52     1 H    -6.718492247202E+00 -4.594214698596E-01 -2.320230879712E+00
   53     1 H     2.327645922092E+00  6.725907289582E+00 -5.951135423990E-01
   54     1 H    -4.943361586910E-01  2.226868538384E+00  6.683577558371E+00
   55     1 H    -2.327645922092E+00 -6.711077204822E+00 -3.935587749830E-01
   56     1 H     4.943361586910E-01  2.428423305800E+00 -6.753406936033E+00
   57     1 H     2.327645922092E+00 -6.725907289582E+00  5.951135423990E-01
   58     1 H     4.943361586910E-01 -2.428423305800E+00  6.753406936033E+00
   59     1 H    -2.327645922092E+00  6.711077204822E+00  3.935587749830E-01
   60     1 H    -4.943361586910E-01 -2.226868538384E+00 -6.683577558371E+00
   61     1 H    -6.255395687343E+00 -2.251224282957E+00  4.415319639439E+00
   62     1 H     6.255395687343E+00  2.119748162575E+00  4.349755052757E+00
   63     1 H    -6.255395687343E+00  2.251224282957E+00 -4.415319639439E+00
   64     1 H     6.255395687343E+00 -2.119748162575E+00 -4.349755052757E+00
   65     1 H     4.382537346098E+00 -6.222613394002E+00 -2.091655287456E+00
   66     1 H    -2.185486222766E+00  4.476368281408E+00 -6.321133747534E+00
   67     1 H    -4.382537346098E+00  6.288177980684E+00 -2.279317158076E+00
   68     1 H     2.185486222766E+00  4.288706410788E+00  6.189657627152E+00
   69     1 H     4.382537346098E+00  6.222613394002E+00  2.091655287456E+00
   70     1 H     2.185486222766E+00 -4.288706410788E+00 -6.189657627152E+00
   71     1 H    -4.382537346098E+00 -6.288177980684E+00  2.279317158076E+00
   72     1 H    -2.185486222766E+00 -4.476368281408E+00  6.321133747534E+00
   73     1 H    -6.175794680045E+00 -3.917995170575E+00  2.261521267302E+00
   74     1 H     6.175794680045E+00  3.851897758465E+00  2.144972873366E+00
   75     1 H    -6.175794680045E+00  3.917995170575E+00 -2.261521267302E+00
   76     1 H     6.175794680045E+00 -3.851897758465E+00 -2.144972873366E+00
   77     1 H     2.203247070334E+00 -6.117520483077E+00 -3.792309544319E+00
   78     1 H    -3.884946464520E+00  2.295883990535E+00 -6.208843386100E+00
   79     1 H    -2.203247070334E+00  6.234068877013E+00 -3.977583384721E+00
   80     1 H     3.884946464520E+00  2.110610150133E+00  6.142745973990E+00
   81     1 H     2.203247070334E+00  6.117520483077E+00  3.792309544319E+00
   82     1 H     3.884946464520E+00 -2.110610150133E+00 -6.142745973990E+00
   83     1 H    -2.203247070334E+00 -6.234068877013E+00  3.977583384721E+00
   84     1 H    -3.884946464520E+00 -2.295883990535E+00  6.208843386100E+00
   85     7 N     4.709122727360E-01  7.087170358280E+00 -5.169323035861E+00
   86     7 N    -4.709122727360E-01 -6.935245710820E+00 -4.958986794825E+00
   87     7 N     4.709122727360E-01 -7.087170358280E+00  5.169323035861E+00
   88     7 N    -4.709122727360E-01  6.935245710820E+00  4.958986794825E+00
   89     7 N    -5.064154915343E+00  3.657441522177E-01  7.004144350459E+00
   90     7 N     7.011208034550E+00 -5.071218599434E+00  5.468745964661E-01
   91     7 N     5.064154915343E+00 -5.760803932542E-01  7.018271718641E+00
   92     7 N    -7.011208034550E+00 -5.057091231252E+00 -3.949499490059E-01
   93     7 N    -5.064154915343E+00 -3.657441522177E-01 -7.004144350459E+00
   94     7 N    -7.011208034550E+00  5.057091231252E+00  3.949499490059E-01
   95     7 N     5.064154915343E+00  5.760803932543E-01 -7.018271718641E+00
   96     7 N     7.011208034550E+00  5.071218599434E+00 -5.468745964661E-01
   97     7 N    -8.006405820744E+00 -2.937411231687E+00  1.764157770194E+00
   98     7 N     8.006405820744E+00  2.885796720371E+00  1.676809650914E+00
   99     7 N    -8.006405820744E+00  2.937411231687E+00 -1.764157770194E+00
  100     7 N     8.006405820744E+00 -2.885796720371E+00 -1.676809650914E+00
  101     7 N     1.720483710554E+00 -7.962731761104E+00 -2.791507888718E+00
  102     7 N    -2.911603976029E+00  1.840579797865E+00 -8.032213076402E+00
  103     7 N    -1.720483710554E+00  8.050079880384E+00 -3.031700063340E+00
  104     7 N     2.911603976029E+00  1.600387623243E+00  7.980598565086E+00
  105     7 N     1.720483710554E+00  7.962731761104E+00  2.791507888718E+00
  106     7 N     2.911603976029E+00 -1.600387623243E+00 -7.980598565086E+00
  107     7 N    -1.720483710554E+00 -8.050079880384E+00  3.031700063340E+00
  108     7 N    -2.911603976029E+00 -1.840579797865E+00  8.032213076402E+00
  109     8 O     6.620456632942E+00 -1.817519670439E+00  8.148421022253E-01
  110     8 O    -6.620456632942E+00  1.793886973867E+00  7.606710025607E-01
  111     8 O     6.620456632942E+00  1.817519670439E+00 -8.148421022253E-01
  112     8 O    -6.620456632942E+00 -1.793886973867E+00 -7.606710025607E-01
  113     8 O     7.877565523930E-01  6.647542182774E+00 -1.905010171647E+00
  114     8 O    -1.805703322153E+00  6.884497028989E-01  6.608640284656E+00
  115     8 O    -7.877565523930E-01 -6.593371083110E+00 -1.706396472659E+00
  116     8 O     1.805703322153E+00  8.870634018871E-01 -6.632272981228E+00
  117     8 O     7.877565523930E-01 -6.647542182774E+00  1.905010171647E+00
  118     8 O     1.805703322153E+00 -8.870634018871E-01  6.632272981228E+00
  119     8 O    -7.877565523930E-01  6.593371083110E+00  1.706396472659E+00
  120     8 O    -1.805703322153E+00 -6.884497028989E-01 -6.608640284656E+00
  121   230 ZN    9.400075532184E-16 -1.241931909905E+01  8.705737580418E+00
  122   230 ZN    0.000000000000E+00 -4.879052056139E+00  8.592633574774E+00
  123   230 ZN    8.521365101080E+00  1.843724793381E-01 -1.229149862254E+01
  124   230 ZN   -1.229149862254E+01  8.521365101080E+00 -1.278204765162E-01
  125   230 ZN   -4.751231579623E+00  8.521365101080E+00 -1.278204765162E-01
  126   230 ZN    8.521365101080E+00  7.126847369434E-02 -4.751231579623E+00
 INFORMATION **** EXCBUF **** EXCH. BIPO BUFFER: WORDS USED =     4000000
 WARNING **** EXCBUF **** EXCH. BIPO BUFFER TOO SMALL - TO AVOID I/O SET EXCHSIZE =     8575830

 DFT PARAMETERS

     ATOM       ELECTRONS   NET CHARGE   R(ANGSTROM)
   1   6  C       6.0000      0.0000     0.77000000
  49   1  H       1.0000      0.0000     1.11000000
  85   7  N       7.0000      0.0000     0.74000000
 109   8  O       8.0000      0.0000     0.74000000
 121 230  ZN     20.0000      0.0000     1.37000000

 SIZE OF GRID=    3825974
 TTTTTTTTTTTTTTTTTTTTTTTTTTTTTT MAKE_GRID2  TELAPSE    10926.81 TCPU     5269.11
 BECKE WEIGHT FUNCTION
 RADSAFE =     2.00
 TOLERANCES - DENSITY:10**- 6; POTENTIAL:10**- 9; GRID WGT:10**-14

 RADIAL INTEGRATION  - INTERVALS (POINTS,UPPER LIMIT):            1( 99,  4.0*R)

 ANGULAR INTEGRATION - INTERVALS (ACCURACY LEVEL [N. POINTS] UPPER LIMIT):
  1(  6[ 146]   0.2)  2( 11[ 302]   0.5)  3( 14[ 590]   0.9)  4( 18[1454]   3.5)
  5( 14[ 590]9999.0)
 EEEEEEEEEE INT_CALC TERMINATION  DATE 04 05 2020 TIME 23:52:22.0

 *******************************************************************************
 ZIF90                                                                           
 CRYSTAL - SCF - TYPE OF CALCULATION :  RESTRICTED CLOSED SHELL
 *******************************************************************************

 CAPPA:IS1  2;IS2  2;IS3  2; K PTS MONK NET   6; SYMMOPS:K SPACE   4;G SPACE   2

 TTTTTTTTTTTTTTTTTTTTTTTTTTTTTT SDIK        TELAPSE    10934.39 TCPU     5272.77

 INFORMATION FROM INTEGRAL EVALUATION

 RESTART FROM A PREVIOUS DENSITY MATRIX - DEP ACTIVE
 NUMBER OF COUPLE SETS (NEW, OLD, FOUND):   86152   86152   86152
 NUMBER OF IRREDUCIBLE G VECTORS        :  316598  316598  316598
 CHARGE NORMALIZATION FACTOR   1.00002548
 TOTAL ATOMIC CHARGES:
   5.8386664   5.8217975   5.8386664   5.8217975   5.8278564   5.8403597
   5.8325465   5.8200215   5.8278564   5.8200215   5.8325465   5.8403597
   6.0281486   6.0119456   6.0281486   6.0119456   6.0141665   6.0198642
   6.0259473   6.0198932   6.0141665   6.0198932   6.0259473   6.0198642
   5.7032951   5.6907361   5.7032951   5.6907361   5.6973743   5.6948318
   5.6966575   5.6992028   5.6973743   5.6992028   5.6966575   5.6948318
   6.0128829   5.9982066   6.0128829   5.9982066   6.0039567   6.0105529
   6.0069019   6.0004591   6.0039567   6.0004591   6.0069019   6.0105529
   0.8720526   0.8650660   0.8720526   0.8650660   0.8678064   0.8660243
   0.8692032   0.8711827   0.8678064   0.8711827   0.8692032   0.8660243
   0.8696086   0.8702600   0.8696086   0.8702600   0.8709825   0.8743609
   0.8689254   0.8656248   0.8709825   0.8656248   0.8689254   0.8743609
   0.8685523   0.8667280   0.8685523   0.8667280   0.8634370   0.8657646
   0.8719150   0.8695334   0.8634370   0.8695334   0.8719150   0.8657646
   7.6319010   7.6290066   7.6319010   7.6290066   7.6266092   7.6361447
   7.6344950   7.6248056   7.6266092   7.6248056   7.6344950   7.6361447
   7.6316790   7.6265886   7.6316790   7.6265886   7.6231023   7.6323574
   7.6351130   7.6260458   7.6231023   7.6260458   7.6351130   7.6323574
   8.3213989   8.3121982   8.3213989   8.3121982   8.3178323   8.3191460
   8.3158969   8.3143464   8.3178323   8.3143464   8.3158969   8.3191460
  18.5293327  18.5293327  18.5293901  18.5297303  18.5288932  18.5293901
 TTTTTTTTTTTTTTTTTTTTTTTTTTTTTT MOQGAD      TELAPSE    11030.73 TCPU     5341.92
 TTTTTTTTTTTTTTTTTTTTTTTTTTTTTT SHELLXN     TELAPSE    11313.02 TCPU     5412.43
 TTTTTTTTTTTTTTTTTTTTTTTTTTTTTT MONMO3      TELAPSE    11315.21 TCPU     5414.61
 NUMERICALLY INTEGRATED DENSITY    708.0001610680
 TTTTTTTTTTTTTTTTTTTTTTTTTTTTTT NUMDFT      TELAPSE    11323.82 TCPU     5423.23
 CYC   0 ETOT(AU) -5.427095347475E+03 DETOT -5.43E+03 tst  7.63E-12 PX  1.00E+00
 TTTTTTTTTTTTTTTTTTTTTTTTTTTTTT DIIS        TELAPSE    11325.18 TCPU     5424.59
 TTTTTTTTTTTTTTTTTTTTTTTTTTTTTT FDIK        TELAPSE    11420.19 TCPU     5485.43
 INSULATING STATE
 TOP OF VALENCE BANDS -    BAND    354; K    6; EIG -2.4697688E-01 AU
 TOP OF VALENCE BANDS -    BAND    354; K    1; EIG -2.4703392E-01 AU
 BOTTOM OF VIRTUAL BANDS - BAND    355; K    5; EIG -7.1846448E-02 AU
 INDIRECT ENERGY BAND GAP:   4.7655 eV
 BOTTOM OF VIRTUAL BANDS - BAND    355; K    1; EIG -7.1082285E-02 AU
 TTTTTTTTTTTTTTTTTTTTTTTTTTTTTT PDIG        TELAPSE    11421.85 TCPU     5487.10
 CHARGE NORMALIZATION FACTOR   1.00000000
 TOTAL ATOMIC CHARGES:
   5.8198807   5.8413521   5.8198807   5.8413521   5.8324945   5.8277739
   5.8293281   5.8331152   5.8324945   5.8331152   5.8293281   5.8277739
   6.0076098   6.0323226   6.0076098   6.0323226   6.0371494   6.0429769
   6.0024825   5.9983916   6.0371494   5.9983916   6.0024825   6.0429769
   5.6802823   5.7166086   5.6802823   5.7166086   5.6926989   5.7030947
   5.7010574   5.6895631   5.6926989   5.6895631   5.7010574   5.7030947
   6.0032439   6.0072836   6.0032439   6.0072836   5.9935828   5.9908771
   6.0178026   6.0206406   5.9935828   6.0206406   6.0178026   5.9908771
   0.8733851   0.8634490   0.8733851   0.8634490   0.8678696   0.8788095
   0.8692285   0.8586473   0.8678696   0.8586473   0.8692285   0.8788095
   0.8735816   0.8662481   0.8735816   0.8662481   0.8657923   0.8709674
   0.8742618   0.8690237   0.8657923   0.8690237   0.8742618   0.8709674
   0.8714055   0.8638565   0.8714055   0.8638565   0.8657056   0.8696335
   0.8697521   0.8657110   0.8657056   0.8657110   0.8697521   0.8696335
   7.6491483   7.6103098   7.6491483   7.6103098   7.6337540   7.5982179
   7.6264050   7.6630521   7.6337540   7.6630521   7.6264050   7.5982179
   7.6394251   7.6173951   7.6394251   7.6173951   7.6616696   7.6333287
   7.5969509   7.6243789   7.6616696   7.6243789   7.5969509   7.6333287
   8.3016434   8.3324619   8.3016434   8.3324619   8.2945222   8.3133736
   8.3390904   8.3195662   8.2945222   8.3195662   8.3390904   8.3133736
  18.5290105  18.5290105  18.5283856  18.5277574  18.5301829  18.5283856
 TTTTTTTTTTTTTTTTTTTTTTTTTTTTTT MOQGAD      TELAPSE    11421.88 TCPU     5487.12
 TTTTTTTTTTTTTTTTTTTTTTTTTTTTTT SHELLXN     TELAPSE    11676.96 TCPU     5557.48
 TTTTTTTTTTTTTTTTTTTTTTTTTTTTTT MONMO3      TELAPSE    11680.62 TCPU     5561.15
 NUMERICALLY INTEGRATED DENSITY    708.0001585675
 TTTTTTTTTTTTTTTTTTTTTTTTTTTTTT NUMDFT      TELAPSE    11689.11 TCPU     5569.63
 CYC   1 ETOT(AU) -5.427014079111E+03 DETOT  8.13E-02 tst  0.00E+00 PX  9.99E-03
 TTTTTTTTTTTTTTTTTTTTTTTTTTTTTT DIIS        TELAPSE    11694.96 TCPU     5575.49
 DIIS TEST: 0.18133E-01 AT SCF   CYCLE   1 - MIX   30 %
 TTTTTTTTTTTTTTTTTTTTTTTTTTTTTT FDIK        TELAPSE    11733.82 TCPU     5589.89
 INSULATING STATE
 TOP OF VALENCE BANDS -    BAND    354; K    4; EIG -2.4696102E-01 AU
 TOP OF VALENCE BANDS -    BAND    354; K    1; EIG -2.4706133E-01 AU
 BOTTOM OF VIRTUAL BANDS - BAND    355; K    5; EIG -6.9570881E-02 AU
 INDIRECT ENERGY BAND GAP:   4.8270 eV
 BOTTOM OF VIRTUAL BANDS - BAND    355; K    1; EIG -6.9473761E-02 AU
 TTTTTTTTTTTTTTTTTTTTTTTTTTTTTT PDIG        TELAPSE    11735.42 TCPU     5591.50
 CHARGE NORMALIZATION FACTOR   1.00000000
 TOTAL ATOMIC CHARGES:
   5.8231714   5.8366476   5.8231714   5.8366476   5.8253081   5.8306226
   5.8363965   5.8304825   5.8253081   5.8304825   5.8363965   5.8306226
   6.0141821   6.0259327   6.0141821   6.0259327   6.0250026   6.0353164
   6.0142531   6.0046483   6.0250026   6.0046483   6.0142531   6.0353164
   5.7006655   5.6930212   5.7006655   5.6930212   5.6995258   5.6949684
   5.6947619   5.6991914   5.6995258   5.6991914   5.6947619   5.6949684
   6.0072760   6.0038423   6.0072760   6.0038423   5.9922044   5.9978438
   6.0200702   6.0118387   5.9922044   6.0118387   6.0200702   5.9978438
   0.8674307   0.8702403   0.8674307   0.8702403   0.8640247   0.8720527
   0.8730441   0.8648042   0.8640247   0.8648042   0.8730441   0.8720527
   0.8689119   0.8709454   0.8689119   0.8709454   0.8716890   0.8745878
   0.8680958   0.8652928   0.8716890   0.8652928   0.8680958   0.8745878
   0.8670818   0.8682958   0.8670818   0.8682958   0.8661526   0.8661352
   0.8689775   0.8692324   0.8661526   0.8692324   0.8689775   0.8661352
   7.6369166   7.6244737   7.6369166   7.6244737   7.6273249   7.6280192
   7.6351737   7.6314913   7.6273249   7.6314913   7.6351737   7.6280192
   7.6356806   7.6225744   7.6356806   7.6225744   7.6269929   7.6306189
   7.6287565   7.6287883   7.6269929   7.6287883   7.6287565   7.6306189
   8.3129935   8.3201976   8.3129935   8.3201976   8.3289254   8.3132929
   8.3034381   8.3207148   8.3289254   8.3207148   8.3034381   8.3132929
  18.5299154  18.5299154  18.5297887  18.5309325  18.5285767  18.5297887
 TTTTTTTTTTTTTTTTTTTTTTTTTTTTTT MOQGAD      TELAPSE    11735.45 TCPU     5591.52
 TTTTTTTTTTTTTTTTTTTTTTTTTTTTTT SHELLXN     TELAPSE    11970.60 TCPU     5661.74
 TTTTTTTTTTTTTTTTTTTTTTTTTTTTTT MONMO3      TELAPSE    11972.93 TCPU     5664.08
 NUMERICALLY INTEGRATED DENSITY    708.0001599574
 TTTTTTTTTTTTTTTTTTTTTTTTTTTTTT NUMDFT      TELAPSE    11981.42 TCPU     5672.57
 CYC   2 ETOT(AU) -5.427015025485E+03 DETOT -9.46E-04 tst  3.28E-05 PX  1.39E-02
 TTTTTTTTTTTTTTTTTTTTTTTTTTTTTT DIIS        TELAPSE    11988.21 TCPU     5679.36
 DIIS TEST: 0.11664E-01 AT SCF   CYCLE   2 - DIIS ACTIVE - HISTORY:     2 CYCLES
 TTTTTTTTTTTTTTTTTTTTTTTTTTTTTT FDIK        TELAPSE    12025.05 TCPU     5695.14
 INSULATING STATE
 TOP OF VALENCE BANDS -    BAND    354; K    6; EIG -2.4744363E-01 AU
 TOP OF VALENCE BANDS -    BAND    354; K    1; EIG -2.4765617E-01 AU
 BOTTOM OF VIRTUAL BANDS - BAND    355; K    5; EIG -6.9122516E-02 AU
 INDIRECT ENERGY BAND GAP:   4.8524 eV
 BOTTOM OF VIRTUAL BANDS - BAND    355; K    1; EIG -6.9007127E-02 AU
 TTTTTTTTTTTTTTTTTTTTTTTTTTTTTT PDIG        TELAPSE    12026.69 TCPU     5696.78
 CHARGE NORMALIZATION FACTOR   1.00000000
 TOTAL ATOMIC CHARGES:
   5.8271384   5.8327509   5.8271384   5.8327509   5.8380916   5.8316762
   5.8226501   5.8291616   5.8380916   5.8291616   5.8226501   5.8316762
   6.0156316   6.0235342   6.0156316   6.0235342   6.0293256   6.0335905
   6.0096990   6.0077510   6.0293256   6.0077510   6.0096990   6.0335905
   5.6909061   5.7058702   5.6909061   5.7058702   5.6926431   5.7002914
   5.7004494   5.6919656   5.6926431   5.6919656   5.7004494   5.7002914
   6.0102557   5.9997569   6.0102557   5.9997569   5.9961130   5.9976838
   6.0158849   6.0136016   5.9961130   6.0136016   6.0158849   5.9976838
   0.8682615   0.8689068   0.8682615   0.8689068   0.8662371   0.8715168
   0.8706587   0.8657802   0.8662371   0.8657802   0.8706587   0.8715168
   0.8691331   0.8707464   0.8691331   0.8707464   0.8693644   0.8752197
   0.8703066   0.8644232   0.8693644   0.8644232   0.8703066   0.8752197
   0.8670057   0.8684545   0.8670057   0.8684545   0.8634604   0.8665932
   0.8715806   0.8686479   0.8634604   0.8686479   0.8715806   0.8665932
   7.6443404   7.6157639   7.6443404   7.6157639   7.6284527   7.6107659
   7.6319688   7.6515346   7.6284527   7.6515346   7.6319688   7.6107659
   7.6382239   7.6190563   7.6382239   7.6190563   7.6477364   7.6371638
   7.6114855   7.6201225   7.6477364   7.6201225   7.6114855   7.6371638
   8.3051359   8.3295337   8.3051359   8.3295337   8.3010153   8.3151824
   8.3336173   8.3179186   8.3010153   8.3179186   8.3336173   8.3151824
  18.5295155  18.5295155  18.5292214  18.5291131  18.5299387  18.5292214
 TTTTTTTTTTTTTTTTTTTTTTTTTTTTTT MOQGAD      TELAPSE    12026.72 TCPU     5696.81
 TTTTTTTTTTTTTTTTTTTTTTTTTTTTTT SHELLXN     TELAPSE    12288.85 TCPU     5767.03
 TTTTTTTTTTTTTTTTTTTTTTTTTTTTTT MONMO3      TELAPSE    12290.81 TCPU     5768.99
 NUMERICALLY INTEGRATED DENSITY    708.0001597853
 TTTTTTTTTTTTTTTTTTTTTTTTTTTTTT NUMDFT      TELAPSE    12300.29 TCPU     5778.47
 CYC   3 ETOT(AU) -5.427016415589E+03 DETOT -1.39E-03 tst  9.83E-06 PX  9.78E-03
 TTTTTTTTTTTTTTTTTTTTTTTTTTTTTT DIIS        TELAPSE    12306.76 TCPU     5784.95
 DIIS TEST: 0.20700E-02 AT SCF   CYCLE   3 - DIIS ACTIVE - HISTORY:     3 CYCLES
 TTTTTTTTTTTTTTTTTTTTTTTTTTTTTT FDIK        TELAPSE    12361.38 TCPU     5819.15
 INSULATING STATE
 TOP OF VALENCE BANDS -    BAND    354; K    6; EIG -2.4833229E-01 AU
 TOP OF VALENCE BANDS -    BAND    354; K    1; EIG -2.4861529E-01 AU
 BOTTOM OF VIRTUAL BANDS - BAND    355; K    5; EIG -6.9791180E-02 AU
 INDIRECT ENERGY BAND GAP:   4.8584 eV
 BOTTOM OF VIRTUAL BANDS - BAND    355; K    1; EIG -6.9661973E-02 AU
 TTTTTTTTTTTTTTTTTTTTTTTTTTTTTT PDIG        TELAPSE    12363.50 TCPU     5821.26
 CHARGE NORMALIZATION FACTOR   1.00000000
 TOTAL ATOMIC CHARGES:
   5.8247762   5.8356425   5.8247762   5.8356425   5.8302318   5.8316390
   5.8311782   5.8293884   5.8302318   5.8293884   5.8311782   5.8316390
   6.0126916   6.0273772   6.0126916   6.0273772   6.0306374   6.0385372
   6.0092272   6.0020786   6.0306374   6.0020786   6.0092272   6.0385372
   5.6884600   5.7073546   5.6884600   5.7073546   5.6944207   5.7001143
   5.6997574   5.6930535   5.6944207   5.6930535   5.6997574   5.7001143
   6.0071467   6.0037703   6.0071467   6.0037703   5.9933904   5.9949459
   6.0182473   6.0159282   5.9933904   6.0159282   6.0182473   5.9949459
   0.8691874   0.8680782   0.8691874   0.8680782   0.8658995   0.8731227
   0.8712114   0.8639299   0.8658995   0.8639299   0.8712114   0.8731227
   0.8704141   0.8694169   0.8704141   0.8694169   0.8692325   0.8746658
   0.8704925   0.8651948   0.8692325   0.8651948   0.8704925   0.8746658
   0.8683826   0.8669766   0.8683826   0.8669766   0.8644224   0.8673245
   0.8706738   0.8679367   0.8644224   0.8679367   0.8706738   0.8673245
   7.6460644   7.6141518   7.6460644   7.6141518   7.6287152   7.6122424
   7.6328490   7.6479782   7.6287152   7.6479782   7.6328490   7.6122424
   7.6393403   7.6179940   7.6393403   7.6179940   7.6454774   7.6333721
   7.6119407   7.6254103   7.6454774   7.6254103   7.6119407   7.6333721
   8.3070686   8.3265040   8.3070686   8.3265040   8.3108630   8.3132281
   8.3220545   8.3204547   8.3108630   8.3204547   8.3220545   8.3132281
  18.5294129  18.5294129  18.5289616  18.5289142  18.5298059  18.5289616
 TTTTTTTTTTTTTTTTTTTTTTTTTTTTTT MOQGAD      TELAPSE    12363.52 TCPU     5821.29
 TTTTTTTTTTTTTTTTTTTTTTTTTTTTTT SHELLXN     TELAPSE    12659.61 TCPU     5891.59
 TTTTTTTTTTTTTTTTTTTTTTTTTTTTTT MONMO3      TELAPSE    12661.09 TCPU     5893.07
 NUMERICALLY INTEGRATED DENSITY    708.0001597709
 TTTTTTTTTTTTTTTTTTTTTTTTTTTTTT NUMDFT      TELAPSE    12669.59 TCPU     5901.57
 CYC   4 ETOT(AU) -5.427016700056E+03 DETOT -2.84E-04 tst  1.79E-06 PX  3.43E-03
 TTTTTTTTTTTTTTTTTTTTTTTTTTTTTT DIIS        TELAPSE    12680.27 TCPU     5912.25
 DIIS TEST: 0.30315E-03 AT SCF   CYCLE   4 - DIIS ACTIVE - HISTORY:     4 CYCLES
 TTTTTTTTTTTTTTTTTTTTTTTTTTTTTT FDIK        TELAPSE    12761.49 TCPU     5964.56
 INSULATING STATE
 TOP OF VALENCE BANDS -    BAND    354; K    6; EIG -2.4828246E-01 AU
 TOP OF VALENCE BANDS -    BAND    354; K    1; EIG -2.4858576E-01 AU
 BOTTOM OF VIRTUAL BANDS - BAND    355; K    5; EIG -6.9645478E-02 AU
 INDIRECT ENERGY BAND GAP:   4.8610 eV
 BOTTOM OF VIRTUAL BANDS - BAND    355; K    1; EIG -6.9509407E-02 AU
 TTTTTTTTTTTTTTTTTTTTTTTTTTTTTT PDIG        TELAPSE    12763.21 TCPU     5966.28
 CHARGE NORMALIZATION FACTOR   1.00000000
 TOTAL ATOMIC CHARGES:
   5.8244227   5.8357261   5.8244227   5.8357261   5.8325711   5.8294343
   5.8279939   5.8317035   5.8325711   5.8317035   5.8279939   5.8294343
   6.0129004   6.0267191   6.0129004   6.0267191   6.0303410   6.0371487
   6.0089407   6.0039067   6.0303410   6.0039067   6.0089407   6.0371487
   5.6902465   5.7052784   5.6902465   5.7052784   5.6961324   5.6993677
   5.6980151   5.6937145   5.6961324   5.6937145   5.6980151   5.6993677
   6.0073836   6.0030758   6.0073836   6.0030758   5.9931061   5.9950480
   6.0187276   6.0156392   5.9931061   6.0156392   6.0187276   5.9950480
   0.8689419   0.8683093   0.8689419   0.8683093   0.8659122   0.8735380
   0.8711127   0.8636932   0.8659122   0.8636932   0.8711127   0.8735380
   0.8705404   0.8693737   0.8705404   0.8693737   0.8693610   0.8745305
   0.8706126   0.8652691   0.8693610   0.8652691   0.8706126   0.8745305
   0.8682365   0.8671336   0.8682365   0.8671336   0.8647726   0.8673563
   0.8703737   0.8679613   0.8647726   0.8679613   0.8703737   0.8673563
   7.6442112   7.6163142   7.6442112   7.6163142   7.6285079   7.6134387
   7.6320472   7.6479837   7.6285079   7.6479837   7.6320472   7.6134387
   7.6390851   7.6186242   7.6390851   7.6186242   7.6431434   7.6353697
   7.6151212   7.6224510   7.6431434   7.6224510   7.6151212   7.6353697
   8.3072479   8.3268994   8.3072479   8.3268994   8.3085780   8.3144147
   8.3255916   8.3185997   8.3085780   8.3185997   8.3255916   8.3144147
  18.5294358  18.5294358  18.5289805  18.5294227  18.5293437  18.5289805
 TTTTTTTTTTTTTTTTTTTTTTTTTTTTTT MOQGAD      TELAPSE    12763.23 TCPU     5966.30
 TTTTTTTTTTTTTTTTTTTTTTTTTTTTTT SHELLXN     TELAPSE    13030.29 TCPU     6036.54
 TTTTTTTTTTTTTTTTTTTTTTTTTTTTTT MONMO3      TELAPSE    13032.05 TCPU     6038.30
 NUMERICALLY INTEGRATED DENSITY    708.0001597774
 TTTTTTTTTTTTTTTTTTTTTTTTTTTTTT NUMDFT      TELAPSE    13040.58 TCPU     6046.83
 CYC   5 ETOT(AU) -5.427016734448E+03 DETOT -3.44E-05 tst  1.33E-07 PX  9.04E-04
 TTTTTTTTTTTTTTTTTTTTTTTTTTTTTT DIIS        TELAPSE    13048.29 TCPU     6054.53
 DIIS TEST: 0.97790E-04 AT SCF   CYCLE   5 - DIIS ACTIVE - HISTORY:     5 CYCLES
 TTTTTTTTTTTTTTTTTTTTTTTTTTTTTT FDIK        TELAPSE    13145.33 TCPU     6118.67
 INSULATING STATE
 TOP OF VALENCE BANDS -    BAND    354; K    6; EIG -2.4818344E-01 AU
 TOP OF VALENCE BANDS -    BAND    354; K    1; EIG -2.4845101E-01 AU
 BOTTOM OF VIRTUAL BANDS - BAND    355; K    5; EIG -6.9696359E-02 AU
 INDIRECT ENERGY BAND GAP:   4.8569 eV
 BOTTOM OF VIRTUAL BANDS - BAND    355; K    1; EIG -6.9567602E-02 AU
 TTTTTTTTTTTTTTTTTTTTTTTTTTTTTT PDIG        TELAPSE    13147.11 TCPU     6120.45
 CHARGE NORMALIZATION FACTOR   1.00000000
 TOTAL ATOMIC CHARGES:
   5.8248712   5.8354853   5.8248712   5.8354853   5.8317829   5.8303956
   5.8293891   5.8301891   5.8317829   5.8301891   5.8293891   5.8303956
   6.0135290   6.0264009   6.0135290   6.0264009   6.0302590   6.0373266
   6.0094269   6.0031621   6.0302590   6.0031621   6.0094269   6.0373266
   5.6899179   5.7056634   5.6899179   5.7056634   5.6948492   5.6999251
   5.6991913   5.6932444   5.6948492   5.6932444   5.6991913   5.6999251
   6.0078260   6.0028739   6.0078260   6.0028739   5.9937342   5.9952657
   6.0178028   6.0156836   5.9937342   6.0156836   6.0178028   5.9952657
   0.8687119   0.8685933   0.8687119   0.8685933   0.8659763   0.8733944
   0.8711643   0.8637232   0.8659763   0.8637232   0.8711643   0.8733944
   0.8702136   0.8697086   0.8702136   0.8697086   0.8694509   0.8745839
   0.8704234   0.8652654   0.8694509   0.8652654   0.8704234   0.8745839
   0.8680262   0.8673539   0.8680262   0.8673539   0.8646234   0.8673207
   0.8705015   0.8679307   0.8646234   0.8679307   0.8705015   0.8673207
   7.6450973   7.6152009   7.6450973   7.6152009   7.6274263   7.6129462
   7.6340241   7.6474368   7.6274263   7.6474368   7.6340241   7.6129462
   7.6387469   7.6186814   7.6387469   7.6186814   7.6451406   7.6347456
   7.6126952   7.6241471   7.6451406   7.6241471   7.6126952   7.6347456
   8.3069570   8.3268487   8.3069570   8.3268487   8.3093535   8.3138220
   8.3237530   8.3199886   8.3093535   8.3199886   8.3237530   8.3138220
  18.5294442  18.5294442  18.5289739  18.5294255  18.5293944  18.5289739
 TTTTTTTTTTTTTTTTTTTTTTTTTTTTTT MOQGAD      TELAPSE    13147.13 TCPU     6120.47
 TTTTTTTTTTTTTTTTTTTTTTTTTTTTTT SHELLXN     TELAPSE    13364.29 TCPU     6190.58
 TTTTTTTTTTTTTTTTTTTTTTTTTTTTTT MONMO3      TELAPSE    13366.61 TCPU     6192.91
 NUMERICALLY INTEGRATED DENSITY    708.0001597772
 TTTTTTTTTTTTTTTTTTTTTTTTTTTTTT NUMDFT      TELAPSE    13375.07 TCPU     6201.37
 CYC   6 ETOT(AU) -5.427016740187E+03 DETOT -5.74E-06 tst  3.70E-08 PX  5.94E-04
 TTTTTTTTTTTTTTTTTTTTTTTTTTTTTT DIIS        TELAPSE    13380.60 TCPU     6206.90
 DIIS TEST: 0.52834E-04 AT SCF   CYCLE   6 - DIIS ACTIVE - HISTORY:     6 CYCLES
 TTTTTTTTTTTTTTTTTTTTTTTTTTTTTT FDIK        TELAPSE    13425.85 TCPU     6232.95
 INSULATING STATE
 TOP OF VALENCE BANDS -    BAND    354; K    6; EIG -2.4822999E-01 AU
 TOP OF VALENCE BANDS -    BAND    354; K    1; EIG -2.4851346E-01 AU
 BOTTOM OF VIRTUAL BANDS - BAND    355; K    5; EIG -6.9663618E-02 AU
 INDIRECT ENERGY BAND GAP:   4.8590 eV
 BOTTOM OF VIRTUAL BANDS - BAND    355; K    1; EIG -6.9532883E-02 AU
 TTTTTTTTTTTTTTTTTTTTTTTTTTTTTT PDIG        TELAPSE    13427.94 TCPU     6235.05
 CHARGE NORMALIZATION FACTOR   1.00000000
 TOTAL ATOMIC CHARGES:
   5.8249452   5.8353676   5.8249452   5.8353676   5.8316387   5.8302779
   5.8291418   5.8307752   5.8316387   5.8307752   5.8291418   5.8302779
   6.0130505   6.0267840   6.0130505   6.0267840   6.0303849   6.0376468
   6.0091306   6.0031678   6.0303849   6.0031678   6.0091306   6.0376468
   5.6897925   5.7058140   5.6897925   5.7058140   5.6952411   5.6997702
   5.6988833   5.6934522   5.6952411   5.6934522   5.6988833   5.6997702
   6.0075925   6.0030813   6.0075925   6.0030813   5.9930609   5.9951187
   6.0186135   6.0156664   5.9930609   6.0156664   6.0186135   5.9951187
   0.8687260   0.8685400   0.8687260   0.8685400   0.8659583   0.8733982
   0.8711163   0.8637804   0.8659583   0.8637804   0.8711163   0.8733982
   0.8703602   0.8695378   0.8703602   0.8695378   0.8693900   0.8745879
   0.8705429   0.8652249   0.8693900   0.8652249   0.8705429   0.8745879
   0.8681127   0.8672370   0.8681127   0.8672370   0.8646956   0.8673266
   0.8704532   0.8679588   0.8646956   0.8679588   0.8704532   0.8673266
   7.6448610   7.6154763   7.6448610   7.6154763   7.6285687   7.6129689
   7.6322424   7.6481153   7.6285687   7.6481153   7.6322424   7.6129689
   7.6390218   7.6185181   7.6390218   7.6185181   7.6441865   7.6345964
   7.6139394   7.6235437   7.6441865   7.6235437   7.6139394   7.6345964
   8.3071820   8.3266769   8.3071820   8.3266769   8.3095020   8.3138761
   8.3242542   8.3192706   8.3095020   8.3192706   8.3242542   8.3138761
  18.5294398  18.5294398  18.5289669  18.5293620  18.5295358  18.5289669
 TTTTTTTTTTTTTTTTTTTTTTTTTTTTTT MOQGAD      TELAPSE    13427.97 TCPU     6235.07
 TTTTTTTTTTTTTTTTTTTTTTTTTTTTTT SHELLXN     TELAPSE    13697.77 TCPU     6305.20
 TTTTTTTTTTTTTTTTTTTTTTTTTTTTTT MONMO3      TELAPSE    13708.05 TCPU     6315.47
 NUMERICALLY INTEGRATED DENSITY    708.0001597797
 TTTTTTTTTTTTTTTTTTTTTTTTTTTTTT NUMDFT      TELAPSE    13716.57 TCPU     6323.99
 CYC   7 ETOT(AU) -5.427016744873E+03 DETOT -4.69E-06 tst  1.37E-08 PX  2.58E-04
 TTTTTTTTTTTTTTTTTTTTTTTTTTTTTT DIIS        TELAPSE    13723.73 TCPU     6331.16
 DIIS TEST: 0.18727E-04 AT SCF   CYCLE   7 - DIIS ACTIVE - HISTORY:     7 CYCLES
 TTTTTTTTTTTTTTTTTTTTTTTTTTTTTT FDIK        TELAPSE    13830.81 TCPU     6403.06
 INSULATING STATE
 TOP OF VALENCE BANDS -    BAND    354; K    6; EIG -2.4824351E-01 AU
 TOP OF VALENCE BANDS -    BAND    354; K    1; EIG -2.4852659E-01 AU
 BOTTOM OF VIRTUAL BANDS - BAND    355; K    5; EIG -6.9691389E-02 AU
 INDIRECT ENERGY BAND GAP:   4.8587 eV
 BOTTOM OF VIRTUAL BANDS - BAND    355; K    1; EIG -6.9560028E-02 AU
 TTTTTTTTTTTTTTTTTTTTTTTTTTTTTT PDIG        TELAPSE    13832.52 TCPU     6404.78
 CHARGE NORMALIZATION FACTOR   1.00000000
 TOTAL ATOMIC CHARGES:
   5.8248658   5.8353954   5.8248658   5.8353954   5.8318939   5.8300365
   5.8289939   5.8307741   5.8318939   5.8307741   5.8289939   5.8300365
   6.0131389   6.0266568   6.0131389   6.0266568   6.0303533   6.0374171
   6.0092095   6.0032676   6.0303533   6.0032676   6.0092095   6.0374171
   5.6898924   5.7056168   5.6898924   5.7056168   5.6954490   5.6996660
   5.6986736   5.6934830   5.6954490   5.6934830   5.6986736   5.6996660
   6.0076210   6.0030042   6.0076210   6.0030042   5.9932846   5.9950532
   6.0182963   6.0158215   5.9932846   6.0158215   6.0182963   5.9950532
   0.8687810   0.8684876   0.8687810   0.8684876   0.8659277   0.8734413
   0.8711684   0.8637090   0.8659277   0.8637090   0.8711684   0.8734413
   0.8703949   0.8695292   0.8703949   0.8695292   0.8694137   0.8745963
   0.8705004   0.8652344   0.8694137   0.8652344   0.8705004   0.8745963
   0.8681509   0.8672190   0.8681509   0.8672190   0.8646994   0.8673477
   0.8704546   0.8679337   0.8646994   0.8679337   0.8704546   0.8673477
   7.6446544   7.6157846   7.6446544   7.6157846   7.6280101   7.6131561
   7.6331373   7.6475558   7.6280101   7.6475558   7.6331373   7.6131561
   7.6389041   7.6186289   7.6389041   7.6186289   7.6442178   7.6348788
   7.6137045   7.6235707   7.6442178   7.6235707   7.6137045   7.6348788
   8.3070659   8.3269045   8.3070659   8.3269045   8.3092953   8.3140892
   8.3242541   8.3194503   8.3092953   8.3194503   8.3242541   8.3140892
  18.5294380  18.5294380  18.5289740  18.5294245  18.5295208  18.5289740
 TTTTTTTTTTTTTTTTTTTTTTTTTTTTTT MOQGAD      TELAPSE    13832.55 TCPU     6404.80
 TTTTTTTTTTTTTTTTTTTTTTTTTTTTTT SHELLXN     TELAPSE    14125.72 TCPU     6475.06
 TTTTTTTTTTTTTTTTTTTTTTTTTTTTTT MONMO3      TELAPSE    14127.35 TCPU     6476.69
 NUMERICALLY INTEGRATED DENSITY    708.0001597913
 TTTTTTTTTTTTTTTTTTTTTTTTTTTTTT NUMDFT      TELAPSE    14135.82 TCPU     6485.16
 CYC   8 ETOT(AU) -5.427016745837E+03 DETOT -9.65E-07 tst  2.04E-09 PX  1.11E-04
 TTTTTTTTTTTTTTTTTTTTTTTTTTTTTT DIIS        TELAPSE    14143.62 TCPU     6492.96
 DIIS TEST: 0.36706E-05 AT SCF   CYCLE   8 - DIIS ACTIVE - HISTORY:     8 CYCLES
 TTTTTTTTTTTTTTTTTTTTTTTTTTTTTT FDIK        TELAPSE    14221.51 TCPU     6539.65
 INSULATING STATE
 TOP OF VALENCE BANDS -    BAND    354; K    6; EIG -2.4822540E-01 AU
 TOP OF VALENCE BANDS -    BAND    354; K    1; EIG -2.4850622E-01 AU
 BOTTOM OF VIRTUAL BANDS - BAND    355; K    5; EIG -6.9675574E-02 AU
 INDIRECT ENERGY BAND GAP:   4.8586 eV
 BOTTOM OF VIRTUAL BANDS - BAND    355; K    1; EIG -6.9544583E-02 AU
 TTTTTTTTTTTTTTTTTTTTTTTTTTTTTT PDIG        TELAPSE    14223.16 TCPU     6541.30
 CHARGE NORMALIZATION FACTOR   1.00000000
 TOTAL ATOMIC CHARGES:
   5.8248688   5.8354975   5.8248688   5.8354975   5.8317148   5.8302968
   5.8290931   5.8307514   5.8317148   5.8307514   5.8290931   5.8302968
   6.0131922   6.0266357   6.0131922   6.0266357   6.0303248   6.0375123
   6.0091997   6.0032581   6.0303248   6.0032581   6.0091997   6.0375123
   5.6899713   5.7055831   5.6899713   5.7055831   5.6951475   5.6997575
   5.6989272   5.6934303   5.6951475   5.6934303   5.6989272   5.6997575
   6.0076378   6.0030348   6.0076378   6.0030348   5.9932522   5.9951326
   6.0184246   6.0156478   5.9932522   6.0156478   6.0184246   5.9951326
   0.8687354   0.8685372   0.8687354   0.8685372   0.8659503   0.8734348
   0.8711325   0.8637551   0.8659503   0.8637551   0.8711325   0.8734348
   0.8703380   0.8695674   0.8703380   0.8695674   0.8694304   0.8745914
   0.8705090   0.8652247   0.8694304   0.8652247   0.8705090   0.8745914
   0.8680961   0.8672526   0.8680961   0.8672526   0.8646999   0.8673264
   0.8704533   0.8679646   0.8646999   0.8679646   0.8704533   0.8673264
   7.6448129   7.6155121   7.6448129   7.6155121   7.6282463   7.6130859
   7.6325904   7.6480479   7.6282463   7.6480479   7.6325904   7.6130859
   7.6388523   7.6187107   7.6388523   7.6187107   7.6443376   7.6346677
   7.6138347   7.6234778   7.6443376   7.6234778   7.6138347   7.6346677
   8.3070853   8.3267190   8.3070853   8.3267190   8.3094716   8.3138131
   8.3241964   8.3193527   8.3094716   8.3193527   8.3241964   8.3138131
  18.5294483  18.5294483  18.5289914  18.5294043  18.5295056  18.5289914
 TTTTTTTTTTTTTTTTTTTTTTTTTTTTTT MOQGAD      TELAPSE    14223.19 TCPU     6541.33
 TTTTTTTTTTTTTTTTTTTTTTTTTTTTTT SHELLXN     TELAPSE    14475.00 TCPU     6611.63
 TTTTTTTTTTTTTTTTTTTTTTTTTTTTTT MONMO3      TELAPSE    14476.92 TCPU     6613.54
 NUMERICALLY INTEGRATED DENSITY    708.0001597813
 TTTTTTTTTTTTTTTTTTTTTTTTTTTTTT NUMDFT      TELAPSE    14485.39 TCPU     6622.02
 CYC   9 ETOT(AU) -5.427016746068E+03 DETOT -2.31E-07 tst  9.43E-10 PX  6.03E-05
 TTTTTTTTTTTTTTTTTTTTTTTTTTTTTT DIIS        TELAPSE    14493.49 TCPU     6630.12
 DIIS TEST: 0.20596E-05 AT SCF   CYCLE   9 - DIIS ACTIVE - HISTORY:     9 CYCLES
 TTTTTTTTTTTTTTTTTTTTTTTTTTTTTT FDIK        TELAPSE    14553.89 TCPU     6667.87
 INSULATING STATE
 TOP OF VALENCE BANDS -    BAND    354; K    6; EIG -2.4822852E-01 AU
 TOP OF VALENCE BANDS -    BAND    354; K    1; EIG -2.4850945E-01 AU
 BOTTOM OF VIRTUAL BANDS - BAND    355; K    5; EIG -6.9680830E-02 AU
 INDIRECT ENERGY BAND GAP:   4.8585 eV
 BOTTOM OF VIRTUAL BANDS - BAND    355; K    1; EIG -6.9550297E-02 AU
 TTTTTTTTTTTTTTTTTTTTTTTTTTTTTT PDIG        TELAPSE    14558.36 TCPU     6672.33
 CHARGE NORMALIZATION FACTOR   1.00000000
 TOTAL ATOMIC CHARGES:
   5.8249385   5.8353132   5.8249385   5.8353132   5.8318166   5.8301198
   5.8290652   5.8307129   5.8318166   5.8307129   5.8290652   5.8301198
   6.0131380   6.0267046   6.0131380   6.0267046   6.0303495   6.0375225
   6.0092307   6.0031534   6.0303495   6.0031534   6.0092307   6.0375225
   5.6898788   5.7056579   5.6898788   5.7056579   5.6953356   5.6996862
   5.6987976   5.6934725   5.6953356   5.6934725   5.6987976   5.6996862
   6.0076416   6.0030071   6.0076416   6.0030071   5.9931649   5.9950940
   6.0183895   6.0157976   5.9931649   6.0157976   6.0183895   5.9950940
   0.8687377   0.8685380   0.8687377   0.8685380   0.8659465   0.8734109
   0.8711493   0.8637423   0.8659465   0.8637423   0.8711493   0.8734109
   0.8703715   0.8695487   0.8703715   0.8695487   0.8694158   0.8745966
   0.8705011   0.8652330   0.8694158   0.8652330   0.8705011   0.8745966
   0.8681144   0.8672508   0.8681144   0.8672508   0.8647003   0.8673352
   0.8704583   0.8679448   0.8647003   0.8679448   0.8704583   0.8673352
   7.6446917   7.6157083   7.6446917   7.6157083   7.6282850   7.6130158
   7.6328527   7.6477033   7.6282850   7.6477033   7.6328527   7.6130158
   7.6389567   7.6185347   7.6389567   7.6185347   7.6442113   7.6347848
   7.6136901   7.6236523   7.6442113   7.6236523   7.6136901   7.6347848
   8.3071025   8.3268627   8.3071025   8.3268627   8.3093408   8.3140701
   8.3242267   8.3194373   8.3093408   8.3194373   8.3242267   8.3140701
  18.5294389  18.5294389  18.5289810  18.5294152  18.5295249  18.5289810
 TTTTTTTTTTTTTTTTTTTTTTTTTTTTTT MOQGAD      TELAPSE    14558.38 TCPU     6672.36
 TTTTTTTTTTTTTTTTTTTTTTTTTTTTTT SHELLXN     TELAPSE    14828.61 TCPU     6742.66
 TTTTTTTTTTTTTTTTTTTTTTTTTTTTTT MONMO3      TELAPSE    14841.64 TCPU     6755.68
 NUMERICALLY INTEGRATED DENSITY    708.0001597855
 TTTTTTTTTTTTTTTTTTTTTTTTTTTTTT NUMDFT      TELAPSE    14850.15 TCPU     6764.20
 CYC  10 ETOT(AU) -5.427016746193E+03 DETOT -1.25E-07 tst  8.18E-10 PX  7.99E-05
 TTTTTTTTTTTTTTTTTTTTTTTTTTTTTT DIIS        TELAPSE    14860.29 TCPU     6774.33
 DIIS TEST: 0.91531E-06 AT SCF   CYCLE  10 - DIIS ACTIVE - HISTORY:    10 CYCLES
 TTTTTTTTTTTTTTTTTTTTTTTTTTTTTT FDIK        TELAPSE    14975.42 TCPU     6857.90
 INSULATING STATE
 TOP OF VALENCE BANDS -    BAND    354; K    6; EIG -2.4823372E-01 AU
 TOP OF VALENCE BANDS -    BAND    354; K    1; EIG -2.4851560E-01 AU
 BOTTOM OF VIRTUAL BANDS - BAND    355; K    5; EIG -6.9678879E-02 AU
 INDIRECT ENERGY BAND GAP:   4.8587 eV
 BOTTOM OF VIRTUAL BANDS - BAND    355; K    1; EIG -6.9547750E-02 AU
 TTTTTTTTTTTTTTTTTTTTTTTTTTTTTT PDIG        TELAPSE    14977.14 TCPU     6859.61
 CHARGE NORMALIZATION FACTOR   1.00000000
 TOTAL ATOMIC CHARGES:
   5.8249386   5.8353858   5.8249386   5.8353858   5.8317596   5.8302092
   5.8290659   5.8307515   5.8317596   5.8307515   5.8290659   5.8302092
   6.0131614   6.0266444   6.0131614   6.0266444   6.0303358   6.0375036
   6.0092034   6.0032382   6.0303358   6.0032382   6.0092034   6.0375036
   5.6898963   5.7056443   5.6898963   5.7056443   5.6952989   5.6997121
   5.6987978   5.6934583   5.6952989   5.6934583   5.6987978   5.6997121
   6.0076271   6.0030094   6.0076271   6.0030094   5.9932634   5.9950601
   6.0183797   6.0157593   5.9932634   6.0157593   6.0183797   5.9950601
   0.8687423   0.8685253   0.8687423   0.8685253   0.8659410   0.8734311
   0.8711475   0.8637450   0.8659410   0.8637450   0.8711475   0.8734311
   0.8703636   0.8695494   0.8703636   0.8695494   0.8694244   0.8745952
   0.8705054   0.8652263   0.8694244   0.8652263   0.8705054   0.8745952
   0.8681154   0.8672410   0.8681154   0.8672410   0.8646972   0.8673403
   0.8704559   0.8679486   0.8646972   0.8679486   0.8704559   0.8673403
   7.6447366   7.6156400   7.6447366   7.6156400   7.6281080   7.6131385
   7.6328354   7.6478396   7.6281080   7.6478396   7.6328354   7.6131385
   7.6388945   7.6186695   7.6388945   7.6186695   7.6442989   7.6347449
   7.6137776   7.6234949   7.6442989   7.6234949   7.6137776   7.6347449
   8.3070657   8.3268211   8.3070657   8.3268211   8.3094257   8.3139263
   8.3242124   8.3193870   8.3094257   8.3193870   8.3242124   8.3139263
  18.5294394  18.5294394  18.5289832  18.5294037  18.5295196  18.5289832
 TTTTTTTTTTTTTTTTTTTTTTTTTTTTTT MOQGAD      TELAPSE    14977.16 TCPU     6859.64
 TTTTTTTTTTTTTTTTTTTTTTTTTTTTTT SHELLXN     TELAPSE    15214.28 TCPU     6930.04
 TTTTTTTTTTTTTTTTTTTTTTTTTTTTTT MONMO3      TELAPSE    15216.26 TCPU     6932.02
 NUMERICALLY INTEGRATED DENSITY    708.0001597869
 TTTTTTTTTTTTTTTTTTTTTTTTTTTTTT NUMDFT      TELAPSE    15224.75 TCPU     6940.50
 CYC  11 ETOT(AU) -5.427016746284E+03 DETOT -9.09E-08 tst  3.30E-10 PX  5.45E-05
 TTTTTTTTTTTTTTTTTTTTTTTTTTTTTT DIIS        TELAPSE    15230.71 TCPU     6946.47
 DIIS TEST: 0.28246E-06 AT SCF   CYCLE  11 - DIIS ACTIVE - HISTORY:    11 CYCLES
 TTTTTTTTTTTTTTTTTTTTTTTTTTTTTT FDIK        TELAPSE    15340.26 TCPU     7023.86
 INSULATING STATE
 TOP OF VALENCE BANDS -    BAND    354; K    6; EIG -2.4822792E-01 AU
 TOP OF VALENCE BANDS -    BAND    354; K    1; EIG -2.4850872E-01 AU
 BOTTOM OF VIRTUAL BANDS - BAND    355; K    5; EIG -6.9681605E-02 AU
 INDIRECT ENERGY BAND GAP:   4.8585 eV
 BOTTOM OF VIRTUAL BANDS - BAND    355; K    1; EIG -6.9550899E-02 AU
 TTTTTTTTTTTTTTTTTTTTTTTTTTTTTT PDIG        TELAPSE    15341.87 TCPU     7025.48
 CHARGE NORMALIZATION FACTOR   1.00000000
 TOTAL ATOMIC CHARGES:
   5.8248991   5.8354171   5.8248991   5.8354171   5.8317977   5.8301709
   5.8290788   5.8307262   5.8317977   5.8307262   5.8290788   5.8301709
   6.0131747   6.0266770   6.0131747   6.0266770   6.0303389   6.0374927
   6.0092242   6.0031970   6.0303389   6.0031970   6.0092242   6.0374927
   5.6899259   5.7055973   5.6899259   5.7055973   5.6952664   5.6997098
   5.6988414   5.6934575   5.6952664   5.6934575   5.6988414   5.6997098
   6.0076387   6.0030231   6.0076387   6.0030231   5.9932124   5.9951165
   6.0183796   6.0157383   5.9932124   6.0157383   6.0183796   5.9951165
   0.8687437   0.8685330   0.8687437   0.8685330   0.8659484   0.8734254
   0.8711461   0.8637386   0.8659484   0.8637386   0.8711461   0.8734254
   0.8703616   0.8695544   0.8703616   0.8695544   0.8694196   0.8745954
   0.8705026   0.8652307   0.8694196   0.8652307   0.8705026   0.8745954
   0.8681110   0.8672488   0.8681110   0.8672488   0.8647012   0.8673324
   0.8704539   0.8679513   0.8647012   0.8679513   0.8704539   0.8673324
   7.6447364   7.6156380   7.6447364   7.6156380   7.6282654   7.6130387
   7.6327940   7.6478078   7.6282654   7.6478078   7.6327940   7.6130387
   7.6388921   7.6186205   7.6388921   7.6186205   7.6442382   7.6347778
   7.6137525   7.6235905   7.6442382   7.6235905   7.6137525   7.6347778
   8.3070843   8.3267994   8.3070843   8.3267994   8.3093725   8.3139793
   8.3241979   8.3194273   8.3093725   8.3194273   8.3241979   8.3139793
  18.5294397  18.5294397  18.5289842  18.5294066  18.5295218  18.5289842
 TTTTTTTTTTTTTTTTTTTTTTTTTTTTTT MOQGAD      TELAPSE    15341.90 TCPU     7025.50
 TTTTTTTTTTTTTTTTTTTTTTTTTTTTTT SHELLXN     TELAPSE    15569.61 TCPU     7095.76
 TTTTTTTTTTTTTTTTTTTTTTTTTTTTTT MONMO3      TELAPSE    15571.64 TCPU     7097.79
 NUMERICALLY INTEGRATED DENSITY    708.0001597849
 TTTTTTTTTTTTTTTTTTTTTTTTTTTTTT NUMDFT      TELAPSE    15580.12 TCPU     7106.26
 CYC  12 ETOT(AU) -5.427016746296E+03 DETOT -1.19E-08 tst  9.58E-11 PX  2.14E-05
 TTTTTTTTTTTTTTTTTTTTTTTTTTTTTT DIIS        TELAPSE    15587.67 TCPU     7113.82
 DIIS TEST: 0.15957E-06 AT SCF   CYCLE  12 - DIIS ACTIVE - HISTORY:    12 CYCLES
 TTTTTTTTTTTTTTTTTTTTTTTTTTTTTT FDIK        TELAPSE    15630.76 TCPU     7138.97
 INSULATING STATE
 TOP OF VALENCE BANDS -    BAND    354; K    6; EIG -2.4823042E-01 AU
 TOP OF VALENCE BANDS -    BAND    354; K    1; EIG -2.4851161E-01 AU
 BOTTOM OF VIRTUAL BANDS - BAND    355; K    5; EIG -6.9679412E-02 AU
 INDIRECT ENERGY BAND GAP:   4.8586 eV
 BOTTOM OF VIRTUAL BANDS - BAND    355; K    1; EIG -6.9548500E-02 AU
 TTTTTTTTTTTTTTTTTTTTTTTTTTTTTT PDIG        TELAPSE    15632.41 TCPU     7140.62
 CHARGE NORMALIZATION FACTOR   1.00000000
 TOTAL ATOMIC CHARGES:
   5.8249229   5.8353738   5.8249229   5.8353738   5.8317722   5.8301835
   5.8290643   5.8307403   5.8317722   5.8307403   5.8290643   5.8301835
   6.0131511   6.0266676   6.0131511   6.0266676   6.0303339   6.0375225
   6.0092179   6.0032071   6.0303339   6.0032071   6.0092179   6.0375225
   5.6899120   5.7056365   5.6899120   5.7056365   5.6952856   5.6997074
   5.6988182   5.6934608   5.6952856   5.6934608   5.6988182   5.6997074
   6.0076327   6.0030052   6.0076327   6.0030052   5.9932246   5.9950815
   6.0183960   6.0157595   5.9932246   6.0157595   6.0183960   5.9950815
   0.8687375   0.8685326   0.8687375   0.8685326   0.8659441   0.8734265
   0.8711462   0.8637445   0.8659441   0.8637445   0.8711462   0.8734265
   0.8703631   0.8695520   0.8703631   0.8695520   0.8694236   0.8745946
   0.8705028   0.8652292   0.8694236   0.8652292   0.8705028   0.8745946
   0.8681104   0.8672484   0.8681104   0.8672484   0.8647005   0.8673374
   0.8704549   0.8679485   0.8647005   0.8679485   0.8704549   0.8673374
   7.6447203   7.6156559   7.6447203   7.6156559   7.6281825   7.6130945
   7.6328061   7.6478136   7.6281825   7.6478136   7.6328061   7.6130945
   7.6389245   7.6186139   7.6389245   7.6186139   7.6442853   7.6347324
   7.6137434   7.6235552   7.6442853   7.6235552   7.6137434   7.6347324
   8.3070882   8.3268283   8.3070882   8.3268283   8.3094078   8.3139684
   8.3242216   8.3193973   8.3094078   8.3193973   8.3242216   8.3139684
  18.5294404  18.5294404  18.5289842  18.5294038  18.5295213  18.5289842
 TTTTTTTTTTTTTTTTTTTTTTTTTTTTTT MOQGAD      TELAPSE    15632.43 TCPU     7140.65
 TTTTTTTTTTTTTTTTTTTTTTTTTTTTTT SHELLXN     TELAPSE    15899.29 TCPU     7211.04
 TTTTTTTTTTTTTTTTTTTTTTTTTTTTTT MONMO3      TELAPSE    15916.98 TCPU     7228.73
 NUMERICALLY INTEGRATED DENSITY    708.0001597854
 TTTTTTTTTTTTTTTTTTTTTTTTTTTTTT NUMDFT      TELAPSE    15925.47 TCPU     7237.22
 CYC  13 ETOT(AU) -5.427016746284E+03 DETOT  1.18E-08 tst  3.71E-11 PX  1.14E-05
 TTTTTTTTTTTTTTTTTTTTTTTTTTTTTT DIIS        TELAPSE    15934.36 TCPU     7246.11
 DIIS TEST: 0.58180E-07 AT SCF   CYCLE  13 - DIIS ACTIVE - HISTORY:    13 CYCLES
 TTTTTTTTTTTTTTTTTTTTTTTTTTTTTT FDIK        TELAPSE    16056.57 TCPU     7338.82
 INSULATING STATE
 TOP OF VALENCE BANDS -    BAND    354; K    6; EIG -2.4823048E-01 AU
 TOP OF VALENCE BANDS -    BAND    354; K    1; EIG -2.4851182E-01 AU
 BOTTOM OF VIRTUAL BANDS - BAND    355; K    5; EIG -6.9679887E-02 AU
 INDIRECT ENERGY BAND GAP:   4.8586 eV
 BOTTOM OF VIRTUAL BANDS - BAND    355; K    1; EIG -6.9549055E-02 AU
 TTTTTTTTTTTTTTTTTTTTTTTTTTTTTT PDIG        TELAPSE    16058.22 TCPU     7340.47
 CHARGE NORMALIZATION FACTOR   1.00000000
 TOTAL ATOMIC CHARGES:
   5.8249306   5.8353883   5.8249306   5.8353883   5.8317827   5.8301904
   5.8290821   5.8307327   5.8317827   5.8307327   5.8290821   5.8301904
   6.0131693   6.0266662   6.0131693   6.0266662   6.0303438   6.0374940
   6.0092127   6.0032131   6.0303438   6.0032131   6.0092127   6.0374940
   5.6898998   5.7056310   5.6898998   5.7056310   5.6952896   5.6997106
   5.6988183   5.6934616   5.6952896   5.6934616   5.6988183   5.6997106
   6.0076339   6.0030189   6.0076339   6.0030189   5.9932241   5.9950893
   6.0183830   6.0157539   5.9932241   6.0157539   6.0183830   5.9950893
   0.8687413   0.8685324   0.8687413   0.8685324   0.8659461   0.8734248
   0.8711464   0.8637423   0.8659461   0.8637423   0.8711464   0.8734248
   0.8703630   0.8695516   0.8703630   0.8695516   0.8694207   0.8745958
   0.8705032   0.8652290   0.8694207   0.8652290   0.8705032   0.8745958
   0.8681125   0.8672456   0.8681125   0.8672456   0.8646993   0.8673358
   0.8704549   0.8679496   0.8646993   0.8679496   0.8704549   0.8673358
   7.6447439   7.6156370   7.6447439   7.6156370   7.6282070   7.6130713
   7.6328200   7.6478122   7.6282070   7.6478122   7.6328200   7.6130713
   7.6388910   7.6186421   7.6388910   7.6186421   7.6442518   7.6347792
   7.6137595   7.6235458   7.6442518   7.6235458   7.6137595   7.6347792
   8.3070730   8.3268074   8.3070730   8.3268074   8.3093898   8.3139581
   8.3241970   8.3194146   8.3093898   8.3194146   8.3241970   8.3139581
  18.5294385  18.5294385  18.5289830  18.5294057  18.5295212  18.5289830
 TTTTTTTTTTTTTTTTTTTTTTTTTTTTTT MOQGAD      TELAPSE    16058.24 TCPU     7340.49
 TTTTTTTTTTTTTTTTTTTTTTTTTTTTTT SHELLXN     TELAPSE    16309.46 TCPU     7410.67
 TTTTTTTTTTTTTTTTTTTTTTTTTTTTTT MONMO3      TELAPSE    16311.51 TCPU     7412.72
 NUMERICALLY INTEGRATED DENSITY    708.0001597858
 TTTTTTTTTTTTTTTTTTTTTTTTTTTTTT NUMDFT      TELAPSE    16320.03 TCPU     7421.24
 CYC  14 ETOT(AU) -5.427016746301E+03 DETOT -1.73E-08 tst  1.45E-11 PX  8.55E-06
 TTTTTTTTTTTTTTTTTTTTTTTTTTTTTT DIIS        TELAPSE    16326.95 TCPU     7428.16
 DIIS TEST: 0.26647E-07 AT SCF   CYCLE  14 - DIIS ACTIVE - HISTORY:    14 CYCLES
 TTTTTTTTTTTTTTTTTTTTTTTTTTTTTT FDIK        TELAPSE    16478.50 TCPU     7546.23
 INSULATING STATE
 TOP OF VALENCE BANDS -    BAND    354; K    6; EIG -2.4822988E-01 AU
 TOP OF VALENCE BANDS -    BAND    354; K    1; EIG -2.4851101E-01 AU
 BOTTOM OF VIRTUAL BANDS - BAND    355; K    5; EIG -6.9680280E-02 AU
 INDIRECT ENERGY BAND GAP:   4.8586 eV
 BOTTOM OF VIRTUAL BANDS - BAND    355; K    1; EIG -6.9549397E-02 AU
 TTTTTTTTTTTTTTTTTTTTTTTTTTTTTT PDIG        TELAPSE    16480.11 TCPU     7547.84
 CHARGE NORMALIZATION FACTOR   1.00000000
 TOTAL ATOMIC CHARGES:
   5.8249123   5.8353895   5.8249123   5.8353895   5.8317768   5.8301801
   5.8290657   5.8307384   5.8317768   5.8307384   5.8290657   5.8301801
   6.0131592   6.0266685   6.0131592   6.0266685   6.0303342   6.0375131
   6.0092202   6.0032079   6.0303342   6.0032079   6.0092202   6.0375131
   5.6899175   5.7056214   5.6899175   5.7056214   5.6952769   5.6997046
   5.6988238   5.6934606   5.6952769   5.6934606   5.6988238   5.6997046
   6.0076342   6.0030105   6.0076342   6.0030105   5.9932297   5.9950946
   6.0183859   6.0157474   5.9932297   6.0157474   6.0183859   5.9950946
   0.8687400   0.8685313   0.8687400   0.8685313   0.8659453   0.8734275
   0.8711460   0.8637423   0.8659453   0.8637423   0.8711460   0.8734275
   0.8703629   0.8695522   0.8703629   0.8695522   0.8694222   0.8745943
   0.8705032   0.8652296   0.8694222   0.8652296   0.8705032   0.8745943
   0.8681112   0.8672479   0.8681112   0.8672479   0.8646996   0.8673362
   0.8704550   0.8679493   0.8646996   0.8679493   0.8704550   0.8673362
   7.6447213   7.6156524   7.6447213   7.6156524   7.6281976   7.6130874
   7.6328058   7.6478111   7.6281976   7.6478111   7.6328058   7.6130874
   7.6389154   7.6186174   7.6389154   7.6186174   7.6442768   7.6347417
   7.6137489   7.6235664   7.6442768   7.6235664   7.6137489   7.6347417
   8.3070875   8.3268228   8.3070875   8.3268228   8.3094008   8.3139682
   8.3242179   8.3194049   8.3094008   8.3194049   8.3242179   8.3139682
  18.5294397  18.5294397  18.5289842  18.5294053  18.5295209  18.5289842
 TTTTTTTTTTTTTTTTTTTTTTTTTTTTTT MOQGAD      TELAPSE    16480.13 TCPU     7547.86
 TTTTTTTTTTTTTTTTTTTTTTTTTTTTTT SHELLXN     TELAPSE    16737.22 TCPU     7618.15
 TTTTTTTTTTTTTTTTTTTTTTTTTTTTTT MONMO3      TELAPSE    16742.35 TCPU     7623.27
 NUMERICALLY INTEGRATED DENSITY    708.0001597855
 TTTTTTTTTTTTTTTTTTTTTTTTTTTTTT NUMDFT      TELAPSE    16751.95 TCPU     7632.88
 CYC  15 ETOT(AU) -5.427016746293E+03 DETOT  8.32E-09 tst  8.34E-12 PX  6.48E-06
 TTTTTTTTTTTTTTTTTTTTTTTTTTTTTT DIIS        TELAPSE    16761.99 TCPU     7642.91
 DIIS TEST: 0.13572E-07 AT SCF   CYCLE  15 - DIIS ACTIVE - HISTORY:    15 CYCLES
 TTTTTTTTTTTTTTTTTTTTTTTTTTTTTT FDIK        TELAPSE    16806.23 TCPU     7665.06
 INSULATING STATE
 TOP OF VALENCE BANDS -    BAND    354; K    6; EIG -2.4823023E-01 AU
 TOP OF VALENCE BANDS -    BAND    354; K    1; EIG -2.4851142E-01 AU
 BOTTOM OF VIRTUAL BANDS - BAND    355; K    5; EIG -6.9679698E-02 AU
 INDIRECT ENERGY BAND GAP:   4.8586 eV
 BOTTOM OF VIRTUAL BANDS - BAND    355; K    1; EIG -6.9548838E-02 AU
 TTTTTTTTTTTTTTTTTTTTTTTTTTTTTT PDIG        TELAPSE    16807.92 TCPU     7666.75
 CHARGE NORMALIZATION FACTOR   1.00000000
 TOTAL ATOMIC CHARGES:
   5.8249239   5.8353840   5.8249239   5.8353840   5.8317796   5.8301856
   5.8290742   5.8307360   5.8317796   5.8307360   5.8290742   5.8301856
   6.0131605   6.0266672   6.0131605   6.0266672   6.0303384   6.0375064
   6.0092170   6.0032104   6.0303384   6.0032104   6.0092170   6.0375064
   5.6899106   5.7056309   5.6899106   5.7056309   5.6952871   5.6997108
   5.6988204   5.6934599   5.6952871   5.6934599   5.6988204   5.6997108
   6.0076326   6.0030124   6.0076326   6.0030124   5.9932207   5.9950865
   6.0183904   6.0157567   5.9932207   6.0157567   6.0183904   5.9950865
   0.8687394   0.8685327   0.8687394   0.8685327   0.8659451   0.8734258
   0.8711463   0.8637430   0.8659451   0.8637430   0.8711463   0.8734258
   0.8703628   0.8695522   0.8703628   0.8695522   0.8694223   0.8745952
   0.8705026   0.8652291   0.8694223   0.8652291   0.8705026   0.8745952
   0.8681114   0.8672473   0.8681114   0.8672473   0.8647006   0.8673366
   0.8704543   0.8679489   0.8647006   0.8679489   0.8704543   0.8673366
   7.6447332   7.6156458   7.6447332   7.6156458   7.6282003   7.6130786
   7.6328129   7.6478134   7.6282003   7.6478134   7.6328129   7.6130786
   7.6389055   7.6186284   7.6389055   7.6186284   7.6442664   7.6347580
   7.6137494   7.6235519   7.6442664   7.6235519   7.6137494   7.6347580
   8.3070813   8.3268158   8.3070813   8.3268158   8.3093968   8.3139647
   8.3242068   8.3194065   8.3093968   8.3194065   8.3242068   8.3139647
  18.5294394  18.5294394  18.5289835  18.5294056  18.5295214  18.5289835
 TTTTTTTTTTTTTTTTTTTTTTTTTTTTTT MOQGAD      TELAPSE    16807.95 TCPU     7666.78
 TTTTTTTTTTTTTTTTTTTTTTTTTTTTTT SHELLXN     TELAPSE    16878.18 TCPU     7736.96
 +++ ENERGIES IN A.U. +++
 ::: EXT EL-POLE                                  -6.0397816538062E+03
 ::: EXT EL-SPHEROPOLE                             5.0957534959605E+01
 ::: BIELET ZONE E-E                               1.0302430252329E+04
 ::: TOTAL E-E                                     4.3136061334823E+03
 ::: TOTAL E-N + N-E                              -1.5434543859507E+04
 ::: TOTAL N-N                                     1.2284299890388E+03
 ::: KINETIC ENERGY                                4.9711639533680E+03
 ::: PSEUDO TOTAL   ENERGY                        -4.9213437836182E+03
 ::: VIRIAL COEFFICIENT                            1.0050361517094E+00
 TTTTTTTTTTTTTTTTTTTTTTTTTTTTTT MONMO3      TELAPSE    16883.70 TCPU     7742.48
 NUMERICALLY INTEGRATED DENSITY    708.0001597855
 TTTTTTTTTTTTTTTTTTTTTTTTTTTTTT NUMDFT      TELAPSE    16892.20 TCPU     7750.99
 CYC  16 ETOT(AU) -5.427016746299E+03 DETOT -5.83E-09 tst  1.84E-12 PX  6.48E-06

 == SCF ENDED - CONVERGENCE ON ENERGY      E(AU) -5.4270167462986E+03 CYCLES  16


 ENERGY EXPRESSION=HARTREE+FOCK EXCH*0.25000+(PBE        EXCH)*0.75000+PBE        CORR


 TOTAL ENERGY(DFT)(AU)( 16) -5.4270167462986E+03 DE-5.8E-09 tester 1.8E-12
 TTTTTTTTTTTTTTTTTTTTTTTTTTTTTT EDFT        TELAPSE    16892.25 TCPU     7751.04
 
 INFORMATION **** DFTD3 ENERGY **** CALCULATE DFTD3 ENERGY

           DFT-D V3(BJ)
 DF                                         pbe0      
 parameters
 s6       :    1.0000
 s8       :    1.2177
 a1       :    0.4145
 a2       :    4.8593
 k1 k3    :   16.0000   -4.0000
 Cutoff   :   50.2022
 CN-Cutoff:   21.1671
 
 Edisp /kcal,au:  -175.1018 -0.27904238

 E6    /kcal :  -113.2052
 E8    /kcal :   -65.7298
 E6(ABC) "   :   3.833241
 
 INFORMATION **** DFTD3 ENERGY **** NORMAL TERMINATION OF DFTD3 MODULE

 *******************************************************************************

 DFT-D3 DISPERSION ENERGY CORRECTION

 D3 DISPERSION ENERGY (AU)       -2.7904238267713E-01
 TOTAL ENERGY + DISP (AU)        -5.4272957886812E+03

 *******************************************************************************

 TTTTTTTTTTTTTTTTTTTTTTTTTTTTTT SMAT        TELAPSE    17040.55 TCPU     7809.80
 TTTTTTTTTTTTTTTTTTTTTTTTTTTTTT POLAR2      TELAPSE    17041.25 TCPU     7810.50
 *****************************************************************************
 *                                                                           *
 *                             PIEZOELECTRICITY                              *
 *                    EVALUATED THROUGH THE  BERRY  PHASE                    *
 *                                                                           *
 *****************************************************************************

                                   STRAIN TENSOR
                            0.00000   0.00000   0.00000
                            0.00000   0.00000  -0.01500
                            0.00000  -0.01500   0.00000

 %%%%%%%%%%%%%%%%%%%%%%%%%%%%%%%%%%%%%%%%%%%%%%%%%%%%%%%%%%%%%%%%%%%%%%%%%%%%%
          INFORMATION ON SYSTEM A TO THE LEFT ON SYSTEM B TO THE RIGHT
                      (A) SHOULD BE THE EQUILIBRIUM SYSTEM

         a, b, c (ANGSTROM), ALPHA, BETA, GAMMA (DEGREES) V (ANGSTROM**3)
  a= 14.75944    ALPHA= 109.47122           a= 14.61222    ALPHA= 110.27347
  b= 14.75944    BETA = 109.47122           b= 14.90740    BETA = 109.47223
  c= 14.75944    GAMMA= 109.47122           c= 14.90740    GAMMA= 109.47223
          VA= 2475.07014                              VB= 2474.51325

                      DIRECT LATTICE VECTORS COMPONENTS ( ANGSTROM )
           X         Y         Z                  X         Y         Z
       -8.52137   8.52137   8.52137           -8.52137   8.39354   8.39354
        8.52137  -8.52137   8.52137            8.52137  -8.64919   8.64919
        8.52137   8.52137  -8.52137            8.52137   8.64919  -8.64919

                  RECIPROCAL LATTICE VECTORS COMPONENTS (ANGSTROM-1)
           X         Y         Z                  X         Y         Z
        0.00000   0.36867   0.36867            0.00000   0.36867   0.36867
        0.36867   0.00000   0.36867            0.37429   0.00553   0.36876
        0.36867   0.36867   0.00000            0.37429   0.36876   0.00553

                         ATOMIC FRACTIONAL COORDINATES
    ATOM       a        b        c              a        b        c
    1 C     0.02521  0.52409  0.33986        0.02521  0.52409  0.33986
    2 C     0.18422 -0.31466 -0.33986        0.18422 -0.31466 -0.33986
    3 C    -0.02521  0.31466  0.49888       -0.02521  0.31466  0.49888
    4 C    -0.18422 -0.52409 -0.49888       -0.18422 -0.52409 -0.49888
    5 C     0.33986  0.02521  0.52409        0.33986  0.02521  0.52409
    6 C     0.52409  0.33986  0.02521        0.52409  0.33986  0.02521
    7 C    -0.49888 -0.18422 -0.52409       -0.49888 -0.18422 -0.52409
    8 C    -0.31466 -0.33986  0.18422       -0.31466 -0.33986  0.18422
    9 C    -0.33986  0.18422 -0.31466       -0.33986  0.18422 -0.31466
   10 C     0.31466  0.49888 -0.02521        0.31466  0.49888 -0.02521
   11 C     0.49888 -0.02521  0.31466        0.49888 -0.02521  0.31466
   12 C    -0.52409 -0.49888 -0.18422       -0.52409 -0.49888 -0.18422
   13 C     0.07478 -0.19863 -0.54159        0.07478 -0.19863 -0.54159
   14 C     0.34296  0.61637  0.54159        0.34296  0.61637  0.54159
   15 C    -0.07478 -0.61637 -0.27341       -0.07478 -0.61637 -0.27341
   16 C    -0.34296  0.19863  0.27341       -0.34296  0.19863  0.27341
   17 C    -0.54159  0.07478 -0.19863       -0.54159  0.07478 -0.19863
   18 C    -0.19863 -0.54159  0.07478       -0.19863 -0.54159  0.07478
   19 C     0.27341 -0.34296  0.19863        0.27341 -0.34296  0.19863
   20 C     0.61637  0.54159  0.34296        0.61637  0.54159  0.34296
   21 C     0.54159  0.34296  0.61637        0.54159  0.34296  0.61637
   22 C    -0.61637 -0.27341 -0.07478       -0.61637 -0.27341 -0.07478
   23 C    -0.27341 -0.07478 -0.61637       -0.27341 -0.07478 -0.61637
   24 C     0.19863  0.27341 -0.34296        0.19863  0.27341 -0.34296
   25 C     0.02444  0.62803  0.37894        0.02444  0.62803  0.37894
   26 C     0.24908 -0.35450 -0.37894        0.24908 -0.35450 -0.37894
   27 C    -0.02444  0.35450  0.60358       -0.02444  0.35450  0.60358
   28 C    -0.24908 -0.62803 -0.60358       -0.24908 -0.62803 -0.60358
   29 C     0.37894  0.02444  0.62803        0.37894  0.02444  0.62803
   30 C     0.62803  0.37894  0.02444        0.62803  0.37894  0.02444
   31 C    -0.60358 -0.24908 -0.62803       -0.60358 -0.24908 -0.62803
   32 C    -0.35450 -0.37894  0.24908       -0.35450 -0.37894  0.24908
   33 C    -0.37894  0.24908 -0.35450       -0.37894  0.24908 -0.35450
   34 C     0.35450  0.60358 -0.02444        0.35450  0.60358 -0.02444
   35 C     0.60358 -0.02444  0.35450        0.60358 -0.02444  0.35450
   36 C    -0.62803 -0.60358 -0.24908       -0.62803 -0.60358 -0.24908
   37 C    -0.03922 -0.26022 -0.59034       -0.03922 -0.26022 -0.59034
   38 C     0.33012  0.55113  0.59034        0.33012  0.55113  0.59034
   39 C     0.03922 -0.55113 -0.22100        0.03922 -0.55113 -0.22100
   40 C    -0.33012  0.26022  0.22100       -0.33012  0.26022  0.22100
   41 C    -0.59034 -0.03922 -0.26022       -0.59034 -0.03922 -0.26022
   42 C    -0.26022 -0.59034 -0.03922       -0.26022 -0.59034 -0.03922
   43 C     0.22100 -0.33012  0.26022        0.22100 -0.33012  0.26022
   44 C     0.55113  0.59034  0.33012        0.55113  0.59034  0.33012
   45 C     0.59034  0.33012  0.55113        0.59034  0.33012  0.55113
   46 C    -0.55113 -0.22100  0.03922       -0.55113 -0.22100  0.03922
   47 C    -0.22100  0.03922 -0.55113       -0.22100  0.03922 -0.55113
   48 C     0.26022  0.22100 -0.33012        0.26022  0.22100 -0.33012
   49 H     0.10757  0.53079  0.36521        0.10757  0.53079  0.36521
   50 H     0.16558 -0.25764 -0.36521        0.16558 -0.25764 -0.36521
   51 H    -0.10757  0.25764  0.42322       -0.10757  0.25764  0.42322
   52 H    -0.16558 -0.53079 -0.42322       -0.16558 -0.53079 -0.42322
   53 H     0.36521  0.10757  0.53079        0.36521  0.10757  0.53079
   54 H     0.53079  0.36521  0.10757        0.53079  0.36521  0.10757
   55 H    -0.42322 -0.16558 -0.53079       -0.42322 -0.16558 -0.53079
   56 H    -0.25764 -0.36521  0.16558       -0.25764 -0.36521  0.16558
   57 H    -0.36521  0.16558 -0.25764       -0.36521  0.16558 -0.25764
   58 H     0.25764  0.42322 -0.10757        0.25764  0.42322 -0.10757
   59 H     0.42322 -0.10757  0.25764        0.42322 -0.10757  0.25764
   60 H    -0.53079 -0.42322 -0.16558       -0.53079 -0.42322 -0.16558
   61 H     0.12891 -0.10989 -0.49528        0.12891 -0.10989 -0.49528
   62 H     0.38539  0.62419  0.49528        0.38539  0.62419  0.49528
   63 H    -0.12891 -0.62419 -0.23881       -0.12891 -0.62419 -0.23881
   64 H    -0.38539  0.10989  0.23881       -0.38539  0.10989  0.23881
   65 H    -0.49528  0.12891 -0.10989       -0.49528  0.12891 -0.10989
   66 H    -0.10989 -0.49528  0.12891       -0.10989 -0.49528  0.12891
   67 H     0.23881 -0.38539  0.10989        0.23881 -0.38539  0.10989
   68 H     0.62419  0.49528  0.38539        0.62419  0.49528  0.38539
   69 H     0.49528  0.38539  0.62419        0.49528  0.38539  0.62419
   70 H    -0.62419 -0.23881 -0.12891       -0.62419 -0.23881 -0.12891
   71 H    -0.23881 -0.12891 -0.62419       -0.23881 -0.12891 -0.62419
   72 H     0.10989  0.23881 -0.38539        0.10989  0.23881 -0.38539
   73 H    -0.09868 -0.23309 -0.59032       -0.09868 -0.23309 -0.59032
   74 H     0.35723  0.49165  0.59032        0.35723  0.49165  0.59032
   75 H     0.09868 -0.49165 -0.13442        0.09868 -0.49165 -0.13442
   76 H    -0.35723  0.23309  0.13442       -0.35723  0.23309  0.13442
   77 H    -0.59032 -0.09868 -0.23309       -0.59032 -0.09868 -0.23309
   78 H    -0.23309 -0.59032 -0.09868       -0.23309 -0.59032 -0.09868
   79 H     0.13442 -0.35723  0.23309        0.13442 -0.35723  0.23309
   80 H     0.49165  0.59032  0.35723        0.49165  0.59032  0.35723
   81 H     0.59032  0.35723  0.49165        0.59032  0.35723  0.49165
   82 H    -0.49165 -0.13442  0.09868       -0.49165 -0.13442  0.09868
   83 H    -0.13442  0.09868 -0.49165       -0.13442  0.09868 -0.49165
   84 H     0.23309  0.13442 -0.35723        0.23309  0.13442 -0.35723
   85 N     0.11425 -0.26951  0.43902        0.11425 -0.26951  0.43902
   86 N    -0.70853 -0.32478 -0.43902       -0.70853 -0.32478 -0.43902
   87 N    -0.11425  0.32478 -0.38376       -0.11425  0.32478 -0.38376
   88 N     0.70853  0.26951  0.38376        0.70853  0.26951  0.38376
   89 N     0.43902  0.11425 -0.26951        0.43902  0.11425 -0.26951
   90 N    -0.26951  0.43902  0.11425       -0.26951  0.43902  0.11425
   91 N     0.38376  0.70853  0.26951        0.38376  0.70853  0.26951
   92 N    -0.32478 -0.43902 -0.70853       -0.32478 -0.43902 -0.70853
   93 N    -0.43902 -0.70853 -0.32478       -0.43902 -0.70853 -0.32478
   94 N     0.32478 -0.38376 -0.11425        0.32478 -0.38376 -0.11425
   95 N    -0.38376 -0.11425  0.32478       -0.38376 -0.11425  0.32478
   96 N     0.26951  0.38376  0.70853        0.26951  0.38376  0.70853
   97 N    -0.06989 -0.36883 -0.64063       -0.06989 -0.36883 -0.64063
   98 N     0.27179  0.57074  0.64063        0.27179  0.57074  0.64063
   99 N     0.06989 -0.57074 -0.29894        0.06989 -0.57074 -0.29894
  100 N    -0.27179  0.36883  0.29894       -0.27179  0.36883  0.29894
  101 N    -0.64063 -0.06989 -0.36883       -0.64063 -0.06989 -0.36883
  102 N    -0.36883 -0.64063 -0.06989       -0.36883 -0.64063 -0.06989
  103 N     0.29894 -0.27179  0.36883        0.29894 -0.27179  0.36883
  104 N     0.57074  0.64063  0.27179        0.57074  0.64063  0.27179
  105 N     0.64063  0.27179  0.57074        0.64063  0.27179  0.57074
  106 N    -0.57074 -0.29894  0.06989       -0.57074 -0.29894  0.06989
  107 N    -0.29894  0.06989 -0.57074       -0.29894  0.06989 -0.57074
  108 N     0.36883  0.29894 -0.27179        0.36883  0.29894 -0.27179
  109 O    -0.05973  0.43468  0.28251       -0.05973  0.43468  0.28251
  110 O     0.15217 -0.34224 -0.28251        0.15217 -0.34224 -0.28251
  111 O     0.05973  0.34224  0.49441        0.05973  0.34224  0.49441
  112 O    -0.15217 -0.43468 -0.49441       -0.15217 -0.43468 -0.49441
  113 O     0.28251 -0.05973  0.43468        0.28251 -0.05973  0.43468
  114 O     0.43468  0.28251 -0.05973        0.43468  0.28251 -0.05973
  115 O    -0.49441 -0.15217 -0.43468       -0.49441 -0.15217 -0.43468
  116 O    -0.34224 -0.28251  0.15217       -0.34224 -0.28251  0.15217
  117 O    -0.28251  0.15217 -0.34224       -0.28251  0.15217 -0.34224
  118 O     0.34224  0.49441  0.05973        0.34224  0.49441  0.05973
  119 O     0.49441  0.05973  0.34224        0.49441  0.05973  0.34224
  120 O    -0.43468 -0.49441 -0.15217       -0.43468 -0.49441 -0.15217
  121 ZN   -0.22122  0.50000 -0.72122       -0.22122  0.50000 -0.72122
  122 ZN    0.22122  0.50000 -0.27878        0.22122  0.50000 -0.27878
  123 ZN   -0.72122 -0.22122  0.50000       -0.72122 -0.22122  0.50000
  124 ZN    0.50000 -0.72122 -0.22122        0.50000 -0.72122 -0.22122
  125 ZN    0.50000 -0.27878  0.22122        0.50000 -0.27878  0.22122
  126 ZN   -0.27878  0.22122  0.50000       -0.27878  0.22122  0.50000

 %%%%%%%%%%%%%%%%%%%%%%%%%%%%%%%%%%%%%%%%%%%%%%%%%%%%%%%%%%%%%%%%%%%%%%%%%%%%%

            PHASE PROJECTED ALONG THE RECIPROCAL LATTICE VECTORS
                              B1         B2         B3
                     PHI  -0.000000  -0.047964  -0.047475

               PREFACTOR: |e|/(2.PI.VA)=  0.00103026E+10 (C/m**3)


 *******************************************************************************
 * CELL DEFORMATION
 *******************************************************************************

    ELASTIC STRAIN MATRIX (ADIMENSIONAL)

    1    0.0000000000    0.0000000000    0.0000000000
    2    0.0000000000    0.0000000000    0.0150000000
    3    0.0000000000    0.0150000000    0.0000000000

 LATTICE PARAMETERS (ANGSTROMS AND DEGREES) OF
 (1) ORIGINAL PRIMITIVE CELL
 (2) ORIGINAL CRYSTALLOGRAPHIC CELL
 (3) DEFORMED PRIMITIVE CELL
 (4) DEFORMED CRYSTALLOGRAPHIC CELL

            A           B           C        ALPHA       BETA        GAMMA         VOL
 (1)   14.759437   14.759437   14.759437  109.471221  109.471221  109.471221 2475.070141
 (2)   17.042730   17.042730   17.042730   90.000000   90.000000   90.000000 4950.140283
 (3)   14.907397   14.612216   14.612216  108.652765  109.472233  109.472233 2474.513251
 (4)   17.042730   17.044647   17.044647   88.281256   90.000000   90.000000 4949.026501

 * CELL DEFORMATION COMPLETE - NO. OF SYMMOPS   2
 *******************************************************************************
 LATTICE PARAMETERS (ANGSTROMS AND DEGREES) - BOHR = 0.5291772083 ANGSTROM
 PRIMITIVE CELL - CENTRING CODE 6/1 VOLUME=  2474.513251 - DENSITY  1.023 g/cm^3
         A              B              C           ALPHA      BETA       GAMMA 
    14.90739701    14.61221564    14.61221564   108.652765 109.472233 109.472233
 *******************************************************************************
 ATOMS IN THE ASYMMETRIC UNIT   64 - ATOMS IN THE UNIT CELL:  126
     ATOM                 X/A                 Y/B                 Z/C    
 *******************************************************************************
      1 T   6 C     2.520732625249E-02 -4.759137343458E-01  3.398627100978E-01
      2 T   6 C     1.842235555564E-01 -3.146553838453E-01 -3.398627100978E-01
      3 F   6 C    -2.520732625249E-02  3.146553838453E-01  4.988789394017E-01
      4 F   6 C    -1.842235555564E-01  4.759137343458E-01 -4.988789394017E-01
      5 T   6 C     3.398627100978E-01  2.520732625249E-02 -4.759137343458E-01
      6 T   6 C    -4.759137343458E-01  3.398627100978E-01  2.520732625249E-02
      7 T   6 C    -4.988789394017E-01 -1.842235555564E-01  4.759137343458E-01
      8 T   6 C    -3.146553838453E-01 -3.398627100978E-01  1.842235555564E-01
      9 F   6 C    -3.398627100978E-01  1.842235555564E-01 -3.146553838453E-01
     10 F   6 C     3.146553838453E-01  4.988789394017E-01 -2.520732625249E-02
     11 F   6 C     4.988789394017E-01 -2.520732625249E-02  3.146553838453E-01
     12 F   6 C     4.759137343458E-01 -4.988789394017E-01 -1.842235555564E-01
     13 T   6 C     7.478107402149E-02 -1.986311155128E-01  4.584121110598E-01
     14 T   6 C     3.429567734275E-01 -3.836310370383E-01 -4.584121110598E-01
     15 F   6 C    -7.478107402149E-02  3.836310370383E-01 -2.734121895342E-01
     16 F   6 C    -3.429567734275E-01  1.986311155128E-01  2.734121895342E-01
     17 T   6 C     4.584121110598E-01  7.478107402149E-02 -1.986311155128E-01
     18 T   6 C    -1.986311155128E-01  4.584121110598E-01  7.478107402149E-02
     19 T   6 C     2.734121895342E-01 -3.429567734275E-01  1.986311155128E-01
     20 T   6 C    -3.836310370383E-01 -4.584121110598E-01  3.429567734275E-01
     21 F   6 C    -4.584121110598E-01  3.429567734275E-01 -3.836310370383E-01
     22 F   6 C     3.836310370383E-01 -2.734121895342E-01 -7.478107402149E-02
     23 F   6 C    -2.734121895342E-01 -7.478107402149E-02  3.836310370383E-01
     24 F   6 C     1.986311155128E-01  2.734121895342E-01 -3.429567734275E-01
     25 T   6 C     2.444106936629E-02 -3.719741432578E-01  3.789448990570E-01
     26 T   6 C     2.490809576852E-01 -3.545038296907E-01 -3.789448990570E-01
     27 F   6 C    -2.444106936629E-02  3.545038296907E-01 -3.964152126241E-01
     28 F   6 C    -2.490809576852E-01  3.719741432578E-01  3.964152126241E-01
     29 T   6 C     3.789448990570E-01  2.444106936629E-02 -3.719741432578E-01
     30 T   6 C    -3.719741432578E-01  3.789448990570E-01  2.444106936629E-02
     31 T   6 C     3.964152126241E-01 -2.490809576852E-01  3.719741432578E-01
     32 T   6 C    -3.545038296907E-01 -3.789448990570E-01  2.490809576852E-01
     33 F   6 C    -3.789448990570E-01  2.490809576852E-01 -3.545038296907E-01
     34 F   6 C     3.545038296907E-01 -3.964152126241E-01 -2.444106936629E-02
     35 F   6 C    -3.964152126241E-01 -2.444106936629E-02  3.545038296907E-01
     36 F   6 C     3.719741432578E-01  3.964152126241E-01 -2.490809576852E-01
     37 T   6 C    -3.921655225788E-02 -2.602188406490E-01  4.096572306787E-01
     38 T   6 C     3.301239286724E-01 -4.488737829366E-01 -4.096572306787E-01
     39 F   6 C     3.921655225788E-02  4.488737829366E-01 -2.210022883911E-01
     40 F   6 C    -3.301239286724E-01  2.602188406490E-01  2.210022883911E-01
     41 T   6 C     4.096572306787E-01 -3.921655225788E-02 -2.602188406490E-01
     42 T   6 C    -2.602188406490E-01  4.096572306787E-01 -3.921655225788E-02
     43 T   6 C     2.210022883911E-01 -3.301239286724E-01  2.602188406490E-01
     44 T   6 C    -4.488737829366E-01 -4.096572306787E-01  3.301239286724E-01
     45 F   6 C    -4.096572306787E-01  3.301239286724E-01 -4.488737829366E-01
     46 F   6 C     4.488737829366E-01 -2.210022883911E-01  3.921655225788E-02
     47 F   6 C    -2.210022883911E-01  3.921655225788E-02  4.488737829366E-01
     48 F   6 C     2.602188406490E-01  2.210022883911E-01 -3.301239286724E-01
     49 T   1 H     1.075713657175E-01 -4.692083919660E-01  3.652088611790E-01
     50 T   1 H     1.655827468550E-01 -2.576374954615E-01 -3.652088611790E-01
     51 F   1 H    -1.075713657175E-01  2.576374954615E-01  4.232202423165E-01
     52 F   1 H    -1.655827468550E-01  4.692083919660E-01 -4.232202423165E-01
     53 T   1 H     3.652088611790E-01  1.075713657175E-01 -4.692083919660E-01
     54 T   1 H    -4.692083919660E-01  3.652088611790E-01  1.075713657175E-01
     55 T   1 H    -4.232202423165E-01 -1.655827468550E-01  4.692083919660E-01
     56 T   1 H    -2.576374954615E-01 -3.652088611790E-01  1.655827468550E-01
     57 F   1 H    -3.652088611790E-01  1.655827468550E-01 -2.576374954615E-01
     58 F   1 H     2.576374954615E-01  4.232202423165E-01 -1.075713657175E-01
     59 F   1 H     4.232202423165E-01 -1.075713657175E-01  2.576374954615E-01
     60 F   1 H     4.692083919660E-01 -4.232202423165E-01 -1.655827468550E-01
     61 T   1 H     1.289142700301E-01 -1.098919198408E-01 -4.952775646850E-01
     62 T   1 H     3.853856448441E-01 -3.758081652849E-01  4.952775646850E-01
     63 F   1 H    -1.289142700301E-01  3.758081652849E-01 -2.388061898710E-01
     64 F   1 H    -3.853856448441E-01  1.098919198408E-01  2.388061898710E-01
     65 T   1 H    -4.952775646850E-01  1.289142700301E-01 -1.098919198408E-01
     66 T   1 H    -1.098919198409E-01 -4.952775646850E-01  1.289142700301E-01
     67 T   1 H     2.388061898710E-01 -3.853856448441E-01  1.098919198408E-01
     68 T   1 H    -3.758081652849E-01  4.952775646850E-01  3.853856448441E-01
     69 F   1 H     4.952775646850E-01  3.853856448441E-01 -3.758081652849E-01
     70 F   1 H     3.758081652849E-01 -2.388061898710E-01 -1.289142700301E-01
     71 F   1 H    -2.388061898710E-01 -1.289142700301E-01  3.758081652849E-01
     72 F   1 H     1.098919198408E-01  2.388061898710E-01 -3.853856448441E-01
     73 T   1 H    -9.867546890890E-02 -2.330933813179E-01  4.096755023858E-01
     74 T   1 H     3.572311162963E-01  4.916490287053E-01 -4.096755023858E-01
     75 F   1 H     9.867546890890E-02 -4.916490287053E-01 -1.344179124090E-01
     76 F   1 H    -3.572311162963E-01  2.330933813179E-01  1.344179124090E-01
     77 T   1 H     4.096755023858E-01 -9.867546890890E-02 -2.330933813179E-01
     78 T   1 H    -2.330933813179E-01  4.096755023858E-01 -9.867546890890E-02
     79 T   1 H     1.344179124090E-01 -3.572311162963E-01  2.330933813179E-01
     80 T   1 H     4.916490287053E-01 -4.096755023858E-01  3.572311162963E-01
     81 F   1 H    -4.096755023858E-01  3.572311162963E-01  4.916490287053E-01
     82 F   1 H    -4.916490287053E-01 -1.344179124090E-01  9.867546890890E-02
     83 F   1 H    -1.344179124090E-01  9.867546890890E-02 -4.916490287053E-01
     84 F   1 H     2.330933813179E-01  1.344179124090E-01 -3.572311162963E-01
     85 T   7 N     1.142453759527E-01 -2.695133108441E-01  4.390212259734E-01
     86 T   7 N     2.914654631825E-01 -3.247758500206E-01 -4.390212259734E-01
     87 F   7 N    -1.142453759527E-01  3.247758500206E-01 -3.837586867969E-01
     88 F   7 N    -2.914654631825E-01  2.695133108441E-01  3.837586867969E-01
     89 T   7 N     4.390212259734E-01  1.142453759527E-01 -2.695133108441E-01
     90 T   7 N    -2.695133108441E-01  4.390212259734E-01  1.142453759527E-01
     91 T   7 N     3.837586867969E-01 -2.914654631825E-01  2.695133108441E-01
     92 T   7 N    -3.247758500206E-01 -4.390212259734E-01  2.914654631825E-01
     93 F   7 N    -4.390212259734E-01  2.914654631825E-01 -3.247758500206E-01
     94 F   7 N     3.247758500206E-01 -3.837586867969E-01 -1.142453759527E-01
     95 F   7 N    -3.837586867969E-01 -1.142453759527E-01  3.247758500206E-01
     96 F   7 N     2.695133108441E-01  3.837586867969E-01 -2.914654631825E-01
     97 T   7 N    -6.989022599936E-02 -3.688330470310E-01  3.593743685862E-01
     98 T   7 N     2.717925843827E-01 -4.292645945856E-01 -3.593743685862E-01
     99 F   7 N     6.989022599936E-02  4.292645945856E-01 -2.989428210316E-01
    100 F   7 N    -2.717925843827E-01  3.688330470310E-01  2.989428210316E-01
    101 T   7 N     3.593743685862E-01 -6.989022599936E-02 -3.688330470310E-01
    102 T   7 N    -3.688330470310E-01  3.593743685862E-01 -6.989022599936E-02
    103 T   7 N     2.989428210316E-01 -2.717925843827E-01  3.688330470310E-01
    104 T   7 N    -4.292645945856E-01 -3.593743685862E-01  2.717925843827E-01
    105 F   7 N    -3.593743685862E-01  2.717925843827E-01 -4.292645945856E-01
    106 F   7 N     4.292645945856E-01 -2.989428210316E-01  6.989022599936E-02
    107 F   7 N    -2.989428210316E-01  6.989022599936E-02  4.292645945856E-01
    108 F   7 N     3.688330470310E-01  2.989428210316E-01 -2.717925843827E-01
    109 T   8 O    -5.972909021531E-02  4.346846483785E-01  2.825106807229E-01
    110 T   8 O     1.521739676556E-01 -3.422397709382E-01 -2.825106807229E-01
    111 F   8 O     5.972909021531E-02  3.422397709382E-01  4.944137385938E-01
    112 F   8 O    -1.521739676556E-01 -4.346846483785E-01 -4.944137385938E-01
    113 T   8 O     2.825106807229E-01 -5.972909021531E-02  4.346846483785E-01
    114 T   8 O     4.346846483785E-01  2.825106807229E-01 -5.972909021531E-02
    115 T   8 O    -4.944137385938E-01 -1.521739676556E-01 -4.346846483785E-01
    116 T   8 O    -3.422397709382E-01 -2.825106807229E-01  1.521739676556E-01
    117 F   8 O    -2.825106807229E-01  1.521739676556E-01 -3.422397709382E-01
    118 F   8 O     3.422397709382E-01  4.944137385938E-01  5.972909021531E-02
    119 F   8 O     4.944137385938E-01  5.972909021531E-02  3.422397709382E-01
    120 F   8 O    -4.346846483785E-01 -4.944137385938E-01 -1.521739676556E-01
    121 T 230 ZN   -2.212165232176E-01  5.000000000000E-01  2.787834767824E-01
    122 F 230 ZN    2.212165232176E-01 -5.000000000000E-01 -2.787834767824E-01
    123 T 230 ZN    2.787834767824E-01 -2.212165232176E-01  5.000000000000E-01
    124 T 230 ZN   -5.000000000000E-01  2.787834767824E-01 -2.212165232176E-01
    125 T 230 ZN   -5.000000000000E-01 -2.787834767824E-01  2.212165232176E-01
    126 F 230 ZN   -2.787834767824E-01  2.212165232176E-01 -5.000000000000E-01

 TRANSFORMATION MATRIX PRIMITIVE-CRYSTALLOGRAPHIC CELL
  0.0000  1.0000  1.0000  1.0000  0.0000  1.0000  1.0000  1.0000  0.0000

 *******************************************************************************
 CRYSTALLOGRAPHIC CELL (VOLUME=       4949.02650111)
         A              B              C           ALPHA      BETA       GAMMA 
    17.04273020    17.04464740    17.04464740    88.281256  90.000000  90.000000

 COORDINATES IN THE CRYSTALLOGRAPHIC CELL
     ATOM                 X/A                 Y/B                 Z/C    
 *******************************************************************************
      1 T   6 C     4.193708247497E-01 -7.950811465197E-02  1.047154409045E-01
      2 T   6 C    -4.193708247497E-01  7.950811465197E-02  1.047154409045E-01
      3 F   6 C     4.193708247497E-01  7.950811465197E-02 -1.047154409045E-01
      4 F   6 C    -4.193708247497E-01 -7.950811465197E-02 -1.047154409045E-01
      5 T   6 C     1.047154409045E-01  4.193708247497E-01 -7.950811465197E-02
      6 T   6 C    -7.950811465197E-02  1.047154409045E-01  4.193708247497E-01
      7 T   6 C    -1.047154409045E-01 -4.193708247497E-01 -7.950811465197E-02
      8 T   6 C     7.950811465197E-02  1.047154409045E-01 -4.193708247497E-01
      9 F   6 C     1.047154409045E-01 -4.193708247497E-01  7.950811465197E-02
     10 F   6 C     7.950811465197E-02 -1.047154409045E-01  4.193708247497E-01
     11 F   6 C    -1.047154409045E-01  4.193708247497E-01  7.950811465197E-02
     12 F   6 C    -7.950811465197E-02 -1.047154409045E-01 -4.193708247497E-01
     13 T   6 C    -4.075000392372E-01 -1.340878497030E-01  2.088689237245E-01
     14 T   6 C     4.075000392372E-01  1.340878497030E-01  2.088689237245E-01
     15 F   6 C    -4.075000392372E-01  1.340878497030E-01 -2.088689237245E-01
     16 F   6 C     4.075000392372E-01 -1.340878497030E-01 -2.088689237245E-01
     17 T   6 C     2.088689237245E-01 -4.075000392372E-01 -1.340878497030E-01
     18 T   6 C    -1.340878497030E-01  2.088689237245E-01 -4.075000392372E-01
     19 T   6 C    -2.088689237245E-01  4.075000392372E-01 -1.340878497030E-01
     20 T   6 C     1.340878497030E-01  2.088689237245E-01  4.075000392372E-01
     21 F   6 C     2.088689237245E-01  4.075000392372E-01  1.340878497030E-01
     22 F   6 C     1.340878497030E-01 -2.088689237245E-01 -4.075000392372E-01
     23 F   6 C    -2.088689237245E-01 -4.075000392372E-01  1.340878497030E-01
     24 F   6 C    -1.340878497030E-01 -2.088689237245E-01  4.075000392372E-01
     25 T   6 C     4.912648432164E-01 -1.123199441594E-01  1.367610135257E-01
     26 T   6 C    -4.912648432164E-01  1.123199441594E-01  1.367610135257E-01
     27 F   6 C     4.912648432164E-01  1.123199441594E-01 -1.367610135257E-01
     28 F   6 C    -4.912648432164E-01 -1.123199441594E-01 -1.367610135257E-01
     29 T   6 C     1.367610135257E-01  4.912648432164E-01 -1.123199441594E-01
     30 T   6 C    -1.123199441594E-01  1.367610135257E-01  4.912648432164E-01
     31 T   6 C    -1.367610135257E-01 -4.912648432164E-01 -1.123199441594E-01
     32 T   6 C     1.123199441594E-01  1.367610135257E-01 -4.912648432164E-01
     33 F   6 C     1.367610135257E-01 -4.912648432164E-01  1.123199441594E-01
     34 F   6 C     1.123199441594E-01 -1.367610135257E-01  4.912648432164E-01
     35 F   6 C    -1.367610135257E-01  4.912648432164E-01  1.123199441594E-01
     36 F   6 C    -1.123199441594E-01 -1.367610135257E-01 -4.912648432164E-01
     37 T   6 C    -4.056725288562E-01 -1.846702404651E-01  1.454536882072E-01
     38 T   6 C     4.056725288562E-01  1.846702404651E-01  1.454536882072E-01
     39 F   6 C    -4.056725288562E-01  1.846702404651E-01 -1.454536882072E-01
     40 F   6 C     4.056725288562E-01 -1.846702404651E-01 -1.454536882072E-01
     41 T   6 C     1.454536882072E-01 -4.056725288562E-01 -1.846702404651E-01
     42 T   6 C    -1.846702404651E-01  1.454536882072E-01 -4.056725288562E-01
     43 T   6 C    -1.454536882072E-01  4.056725288562E-01 -1.846702404651E-01
     44 T   6 C     1.846702404651E-01  1.454536882072E-01  4.056725288562E-01
     45 F   6 C     1.454536882072E-01  4.056725288562E-01  1.846702404651E-01
     46 F   6 C     1.846702404651E-01 -1.454536882072E-01 -4.056725288562E-01
     47 F   6 C    -1.454536882072E-01 -4.056725288562E-01  1.846702404651E-01
     48 F   6 C    -1.846702404651E-01 -1.454536882072E-01  4.056725288562E-01
     49 T   1 H     3.942145517477E-01 -2.900569056878E-02  1.365770562863E-01
     50 T   1 H    -3.942145517477E-01  2.900569056878E-02  1.365770562863E-01
     51 F   1 H     3.942145517477E-01  2.900569056878E-02 -1.365770562863E-01
     52 F   1 H    -3.942145517477E-01 -2.900569056878E-02 -1.365770562863E-01
     53 T   1 H     1.365770562863E-01  3.942145517477E-01 -2.900569056878E-02
     54 T   1 H    -2.900569056878E-02  1.365770562863E-01  3.942145517477E-01
     55 T   1 H    -1.365770562863E-01 -3.942145517477E-01 -2.900569056878E-02
     56 T   1 H     2.900569056878E-02  1.365770562863E-01 -3.942145517477E-01
     57 F   1 H     1.365770562863E-01 -3.942145517477E-01  2.900569056878E-02
     58 F   1 H     2.900569056878E-02 -1.365770562863E-01  3.942145517477E-01
     59 F   1 H    -1.365770562863E-01  3.942145517477E-01  2.900569056878E-02
     60 F   1 H    -2.900569056878E-02 -1.365770562863E-01 -3.942145517477E-01
     61 T   1 H    -3.670418772780E-01 -1.282356874070E-01  2.571499574371E-01
     62 T   1 H     3.670418772780E-01  1.282356874070E-01  2.571499574371E-01
     63 F   1 H    -3.670418772780E-01  1.282356874070E-01 -2.571499574371E-01
     64 F   1 H     3.670418772780E-01 -1.282356874070E-01 -2.571499574371E-01
     65 T   1 H     2.571499574371E-01 -3.670418772780E-01 -1.282356874070E-01
     66 T   1 H    -1.282356874070E-01  2.571499574371E-01 -3.670418772780E-01
     67 T   1 H    -2.571499574371E-01  3.670418772780E-01 -1.282356874070E-01
     68 T   1 H     1.282356874070E-01  2.571499574371E-01  3.670418772780E-01
     69 F   1 H     2.571499574371E-01  3.670418772780E-01  1.282356874070E-01
     70 F   1 H     1.282356874070E-01 -2.571499574371E-01 -3.670418772780E-01
     71 F   1 H    -2.571499574371E-01 -3.670418772780E-01  1.282356874070E-01
     72 F   1 H    -1.282356874070E-01 -2.571499574371E-01  3.670418772780E-01
     73 T   1 H    -3.623712050116E-01 -2.279532926026E-01  1.292778236937E-01
     74 T   1 H     3.623712050116E-01  2.279532926026E-01  1.292778236937E-01
     75 F   1 H    -3.623712050116E-01  2.279532926026E-01 -1.292778236937E-01
     76 F   1 H     3.623712050116E-01 -2.279532926026E-01 -1.292778236937E-01
     77 T   1 H     1.292778236937E-01 -3.623712050116E-01 -2.279532926026E-01
     78 T   1 H    -2.279532926026E-01  1.292778236937E-01 -3.623712050116E-01
     79 T   1 H    -1.292778236937E-01  3.623712050116E-01 -2.279532926026E-01
     80 T   1 H     2.279532926026E-01  1.292778236937E-01  3.623712050116E-01
     81 F   1 H     1.292778236937E-01  3.623712050116E-01  2.279532926026E-01
     82 F   1 H     2.279532926026E-01 -1.292778236937E-01 -3.623712050116E-01
     83 F   1 H    -1.292778236937E-01 -3.623712050116E-01  2.279532926026E-01
     84 F   1 H    -2.279532926026E-01 -1.292778236937E-01  3.623712050116E-01
     85 T   7 N     2.763126958827E-02  4.113899563851E-01 -2.971445804324E-01
     86 T   7 N    -2.763126958827E-02 -4.113899563851E-01 -2.971445804324E-01
     87 F   7 N     2.763126958827E-02 -4.113899563851E-01  2.971445804324E-01
     88 F   7 N    -2.763126958827E-02  4.113899563851E-01  2.971445804324E-01
     89 T   7 N    -2.971445804324E-01  2.763126958827E-02  4.113899563851E-01
     90 T   7 N     4.113899563851E-01 -2.971445804324E-01  2.763126958827E-02
     91 T   7 N     2.971445804324E-01 -2.763126958827E-02  4.113899563851E-01
     92 T   7 N    -4.113899563851E-01 -2.971445804324E-01 -2.763126958827E-02
     93 F   7 N    -2.971445804324E-01 -2.763126958827E-02 -4.113899563851E-01
     94 F   7 N    -4.113899563851E-01  2.971445804324E-01  2.763126958827E-02
     95 F   7 N     2.971445804324E-01  2.763126958827E-02 -4.113899563851E-01
     96 F   7 N     4.113899563851E-01  2.971445804324E-01 -2.763126958827E-02
     97 T   7 N    -4.697842262227E-01 -1.708414051911E-01  1.009511791917E-01
     98 T   7 N     4.697842262227E-01  1.708414051911E-01  1.009511791917E-01
     99 F   7 N    -4.697842262227E-01  1.708414051911E-01 -1.009511791917E-01
    100 F   7 N     4.697842262227E-01 -1.708414051911E-01 -1.009511791917E-01
    101 T   7 N     1.009511791917E-01 -4.697842262227E-01 -1.708414051911E-01
    102 T   7 N    -1.708414051911E-01  1.009511791917E-01 -4.697842262227E-01
    103 T   7 N    -1.009511791917E-01  4.697842262227E-01 -1.708414051911E-01
    104 T   7 N     1.708414051911E-01  1.009511791917E-01  4.697842262227E-01
    105 F   7 N     1.009511791917E-01  4.697842262227E-01  1.708414051911E-01
    106 F   7 N     1.708414051911E-01 -1.009511791917E-01 -4.697842262227E-01
    107 F   7 N    -1.009511791917E-01 -4.697842262227E-01  1.708414051911E-01
    108 F   7 N    -1.708414051911E-01 -1.009511791917E-01  4.697842262227E-01
    109 T   8 O     3.884622096583E-01 -1.059515289354E-01  4.622243872013E-02
    110 T   8 O    -3.884622096583E-01  1.059515289354E-01  4.622243872013E-02
    111 F   8 O     3.884622096583E-01  1.059515289354E-01 -4.622243872013E-02
    112 F   8 O    -3.884622096583E-01 -1.059515289354E-01 -4.622243872013E-02
    113 T   8 O     4.622243872013E-02  3.884622096583E-01 -1.059515289354E-01
    114 T   8 O    -1.059515289354E-01  4.622243872013E-02  3.884622096583E-01
    115 T   8 O    -4.622243872013E-02 -3.884622096583E-01 -1.059515289354E-01
    116 T   8 O     1.059515289354E-01  4.622243872013E-02 -3.884622096583E-01
    117 F   8 O     4.622243872013E-02 -3.884622096583E-01  1.059515289354E-01
    118 F   8 O     1.059515289354E-01 -4.622243872013E-02  3.884622096583E-01
    119 F   8 O    -4.622243872013E-02  3.884622096583E-01  1.059515289354E-01
    120 F   8 O    -1.059515289354E-01 -4.622243872013E-02 -3.884622096583E-01
    121 T 230 ZN    5.515592525776E-17  2.787834767824E-01 -5.000000000000E-01
    122 F 230 ZN    0.000000000000E+00 -2.787834767824E-01 -5.000000000000E-01
    123 T 230 ZN   -5.000000000000E-01  1.908195823574E-17  2.787834767824E-01
    124 T 230 ZN    2.787834767824E-01 -5.000000000000E-01  6.678685382511E-17
    125 T 230 ZN   -2.787834767824E-01 -5.000000000000E-01 -1.647987302178E-17
    126 F 230 ZN   -5.000000000000E-01 -6.938893903907E-17 -2.787834767824E-01

 T = ATOM BELONGING TO THE ASYMMETRIC UNIT

 ****    2 SYMMOPS - TRANSLATORS IN FRACTIONAL UNITS
 **** MATRICES AND TRANSLATORS IN THE CRYSTALLOGRAPHIC REFERENCE FRAME
   V INV                    ROTATION MATRICES                   TRANSLATORS
   1   1  1.00  0.00  0.00  0.00  1.00  0.00  0.00  0.00  1.00  0.00  0.00  0.00
   2   2 -1.00  0.00  0.00 -1.00  0.00  1.00 -1.00  1.00  0.00  0.00  0.00  0.00

 DIRECT LATTICE VECTORS CARTESIAN COMPONENTS (ANGSTROM)
          X                    Y                    Z
  -0.852136510108E+01   0.864918557760E+01   0.864918557760E+01
   0.852136510108E+01  -0.839354462456E+01   0.839354462456E+01
   0.852136510108E+01   0.839354462456E+01  -0.839354462456E+01


 CARTESIAN COORDINATES - PRIMITIVE CELL
 *******************************************************************************
 *      ATOM          X(ANGSTROM)         Y(ANGSTROM)         Z(ANGSTROM)
 *******************************************************************************
    1     6 C     7.147223820867E+00 -1.328265791786E+00  1.764311477132E+00
    2     6 C    -7.147223820867E+00  1.381804902006E+00  1.804962537538E+00
    3     6 C     7.147223820867E+00  1.328265791786E+00 -1.764311477132E+00
    4     6 C    -7.147223820867E+00 -1.381804902006E+00 -1.804962537538E+00
    5     6 C     1.784637007335E+00  7.126898290664E+00 -1.247826989583E+00
    6     6 C    -1.355035346896E+00  1.891845364648E+00  7.173993375977E+00
    7     6 C    -1.784637007335E+00 -7.167549351070E+00 -1.462243704209E+00
    8     6 C     1.355035346896E+00  1.677428650022E+00 -7.120454265757E+00
    9     6 C     1.784637007335E+00 -7.126898290664E+00  1.247826989583E+00
   10     6 C     1.355035346896E+00 -1.677428650022E+00  7.120454265757E+00
   11     6 C    -1.784637007335E+00  7.167549351070E+00  1.462243704209E+00
   12     6 C    -1.355035346896E+00 -1.891845364648E+00 -7.173993375977E+00
   13     6 C    -6.944913226090E+00 -2.231827595156E+00  3.525418368964E+00
   14     6 C     6.944913226090E+00  2.338618496596E+00  3.593975060340E+00
   15     6 C    -6.944913226090E+00  2.231827595156E+00 -3.525418368964E+00
   16     6 C     6.944913226090E+00 -2.338618496596E+00 -3.593975060340E+00
   17     6 C     3.559696714652E+00 -6.979191571778E+00 -2.389396744267E+00
   18     6 C    -2.285223045876E+00  3.455523016261E+00 -6.891517775370E+00
   19     6 C    -3.559696714652E+00  6.910634880402E+00 -2.181049347485E+00
   20     6 C     2.285223045876E+00  3.663870413043E+00  6.998308676810E+00
   21     6 C     3.559696714652E+00  6.979191571778E+00  2.389396744267E+00
   22     6 C     2.285223045876E+00 -3.663870413043E+00 -6.998308676810E+00
   23     6 C    -3.559696714652E+00 -6.910634880402E+00  2.181049347485E+00
   24     6 C    -2.285223045876E+00 -3.455523016261E+00  6.891517775370E+00
   25     6 C     8.372494180744E+00 -1.879276788796E+00  2.302067478124E+00
   26     6 C    -8.372494180744E+00  1.949200220466E+00  2.359494633262E+00
   27     6 C     8.372494180744E+00  1.879276788796E+00 -2.302067478124E+00
   28     6 C    -8.372494180744E+00 -1.949200220466E+00 -2.359494633262E+00
   29     6 C     2.330781055693E+00  8.343780603175E+00 -1.788651091920E+00
   30     6 C    -1.914238504631E+00  2.456368468404E+00  8.407455896579E+00
   31     6 C    -2.330781055693E+00 -8.401207758313E+00 -2.039825917342E+00
   32     6 C     1.914238504631E+00  2.205193642982E+00 -8.337532464909E+00
   33     6 C     2.330781055693E+00 -8.343780603175E+00  1.788651091920E+00
   34     6 C     1.914238504631E+00 -2.205193642982E+00  8.337532464909E+00
   35     6 C    -2.330781055693E+00  8.401207758313E+00  2.039825917342E+00
   36     6 C    -1.914238504631E+00 -2.456368468404E+00 -8.407455896579E+00
   37     6 C    -6.913767459724E+00 -3.110101165140E+00  2.431718688756E+00
   38     6 C     6.913767459724E+00  3.184469004090E+00  2.526137241294E+00
   39     6 C    -6.913767459724E+00  3.110101165140E+00 -2.431718688756E+00
   40     6 C     6.913767459724E+00 -3.184469004090E+00 -2.526137241294E+00
   41     6 C     2.478927965025E+00 -6.960976735993E+00 -3.250991596511E+00
   42     6 C    -3.147285084615E+00  2.375221453129E+00 -6.876583540249E+00
   43     6 C    -2.478927965025E+00  6.866558183455E+00 -3.043578572719E+00
   44     6 C     3.147285084615E+00  2.582634476921E+00  6.950951379199E+00
   45     6 C     2.478927965025E+00  6.960976735993E+00  3.250991596511E+00
   46     6 C     3.147285084615E+00 -2.582634476921E+00 -6.950951379199E+00
   47     6 C    -2.478927965025E+00 -6.866558183455E+00  3.043578572719E+00
   48     6 C    -3.147285084615E+00 -2.375221453129E+00  6.876583540249E+00
   49     1 H     6.718492247202E+00 -4.594214698596E-01  2.320230879712E+00
   50     1 H    -6.718492247202E+00  5.292508475224E-01  2.335060964472E+00
   51     1 H     6.718492247202E+00  4.594214698596E-01 -2.320230879712E+00
   52     1 H    -6.718492247202E+00 -5.292508475224E-01 -2.335060964472E+00
   53     1 H     2.327645922092E+00  6.711077204822E+00 -3.935587749830E-01
   54     1 H    -4.943361586910E-01  2.428423305800E+00  6.753406936033E+00
   55     1 H    -2.327645922092E+00 -6.725907289582E+00 -5.951135423990E-01
   56     1 H     4.943361586910E-01  2.226868538384E+00 -6.683577558371E+00
   57     1 H     2.327645922092E+00 -6.711077204822E+00  3.935587749830E-01
   58     1 H     4.943361586910E-01 -2.226868538384E+00  6.683577558371E+00
   59     1 H    -2.327645922092E+00  6.725907289582E+00  5.951135423990E-01
   60     1 H    -4.943361586910E-01 -2.428423305800E+00 -6.753406936033E+00
   61     1 H    -6.255395687343E+00 -2.119748162575E+00  4.349755052757E+00
   62     1 H     6.255395687343E+00  2.251224282957E+00  4.415319639439E+00
   63     1 H    -6.255395687343E+00  2.119748162575E+00 -4.349755052757E+00
   64     1 H     6.255395687343E+00 -2.251224282957E+00 -4.415319639439E+00
   65     1 H     4.382537346098E+00 -6.288177980684E+00 -2.279317158076E+00
   66     1 H    -2.185486222766E+00  4.288706410788E+00 -6.189657627152E+00
   67     1 H    -4.382537346098E+00  6.222613394002E+00 -2.091655287456E+00
   68     1 H     2.185486222766E+00  4.476368281408E+00  6.321133747534E+00
   69     1 H     4.382537346098E+00  6.288177980684E+00  2.279317158076E+00
   70     1 H     2.185486222766E+00 -4.476368281408E+00 -6.321133747534E+00
   71     1 H    -4.382537346098E+00 -6.222613394002E+00  2.091655287456E+00
   72     1 H    -2.185486222766E+00 -4.288706410788E+00  6.189657627152E+00
   73     1 H    -6.175794680045E+00 -3.851897758465E+00  2.144972873366E+00
   74     1 H     6.175794680045E+00  3.917995170575E+00  2.261521267302E+00
   75     1 H    -6.175794680045E+00  3.851897758465E+00 -2.144972873366E+00
   76     1 H     6.175794680045E+00 -3.917995170575E+00 -2.261521267302E+00
   77     1 H     2.203247070334E+00 -6.234068877013E+00 -3.977583384721E+00
   78     1 H    -3.884946464520E+00  2.110610150133E+00 -6.142745973990E+00
   79     1 H    -2.203247070334E+00  6.117520483077E+00 -3.792309544319E+00
   80     1 H     3.884946464520E+00  2.295883990535E+00  6.208843386100E+00
   81     1 H     2.203247070334E+00  6.234068877013E+00  3.977583384721E+00
   82     1 H     3.884946464520E+00 -2.295883990535E+00 -6.208843386100E+00
   83     1 H    -2.203247070334E+00 -6.117520483077E+00  3.792309544319E+00
   84     1 H    -3.884946464520E+00 -2.110610150133E+00  6.142745973990E+00
   85     7 N     4.709122727360E-01  6.935245710820E+00 -4.958986794825E+00
   86     7 N    -4.709122727360E-01 -7.087170358280E+00 -5.169323035861E+00
   87     7 N     4.709122727360E-01 -6.935245710820E+00  4.958986794825E+00
   88     7 N    -4.709122727360E-01  7.087170358280E+00  5.169323035861E+00
   89     7 N    -5.064154915343E+00  5.760803932542E-01  7.018271718641E+00
   90     7 N     7.011208034550E+00 -5.057091231252E+00  3.949499490059E-01
   91     7 N     5.064154915343E+00 -3.657441522177E-01  7.004144350459E+00
   92     7 N    -7.011208034550E+00 -5.071218599434E+00 -5.468745964661E-01
   93     7 N    -5.064154915343E+00 -5.760803932543E-01 -7.018271718641E+00
   94     7 N    -7.011208034550E+00  5.071218599434E+00  5.468745964661E-01
   95     7 N     5.064154915343E+00  3.657441522177E-01 -7.004144350459E+00
   96     7 N     7.011208034550E+00  5.057091231252E+00 -3.949499490059E-01
   97     7 N    -8.006405820744E+00 -2.885796720371E+00  1.676809650914E+00
   98     7 N     8.006405820744E+00  2.937411231687E+00  1.764157770194E+00
   99     7 N    -8.006405820744E+00  2.885796720371E+00 -1.676809650914E+00
  100     7 N     8.006405820744E+00 -2.937411231687E+00 -1.764157770194E+00
  101     7 N     1.720483710554E+00 -8.050079880384E+00 -3.031700063340E+00
  102     7 N    -2.911603976029E+00  1.600387623243E+00 -7.980598565086E+00
  103     7 N    -1.720483710554E+00  7.962731761104E+00 -2.791507888718E+00
  104     7 N     2.911603976029E+00  1.840579797865E+00  8.032213076402E+00
  105     7 N     1.720483710554E+00  8.050079880384E+00  3.031700063340E+00
  106     7 N     2.911603976029E+00 -1.840579797865E+00 -8.032213076402E+00
  107     7 N    -1.720483710554E+00 -7.962731761104E+00  2.791507888718E+00
  108     7 N    -2.911603976029E+00 -1.600387623243E+00  7.980598565086E+00
  109     8 O     6.620456632942E+00 -1.793886973867E+00  7.606710025607E-01
  110     8 O    -6.620456632942E+00  1.817519670439E+00  8.148421022253E-01
  111     8 O     6.620456632942E+00  1.793886973867E+00 -7.606710025607E-01
  112     8 O    -6.620456632942E+00 -1.817519670439E+00 -8.148421022253E-01
  113     8 O     7.877565523930E-01  6.593371083110E+00 -1.706396472659E+00
  114     8 O    -1.805703322153E+00  8.870634018871E-01  6.632272981228E+00
  115     8 O    -7.877565523930E-01 -6.647542182774E+00 -1.905010171647E+00
  116     8 O     1.805703322153E+00  6.884497028989E-01 -6.608640284656E+00
  117     8 O     7.877565523930E-01 -6.593371083110E+00  1.706396472659E+00
  118     8 O     1.805703322153E+00 -6.884497028989E-01  6.608640284656E+00
  119     8 O    -7.877565523930E-01  6.647542182774E+00  1.905010171647E+00
  120     8 O    -1.805703322153E+00 -8.870634018871E-01 -6.632272981228E+00
  121   230 ZN    9.400075532184E-16 -1.216367814602E+01  8.336992621742E+00
  122   230 ZN    0.000000000000E+00 -4.623411103107E+00  8.450096627386E+00
  123   230 ZN    8.521365101080E+00 -1.843724793381E-01 -1.229149862254E+01
  124   230 ZN   -1.229149862254E+01  8.521365101080E+00  1.278204765162E-01
  125   230 ZN   -4.751231579623E+00  8.521365101080E+00  1.278204765162E-01
  126   230 ZN    8.521365101080E+00 -7.126847369435E-02 -4.751231579623E+00
 INFORMATION **** EXCBUF **** EXCH. BIPO BUFFER: WORDS USED =     4000000
 WARNING **** EXCBUF **** EXCH. BIPO BUFFER TOO SMALL - TO AVOID I/O SET EXCHSIZE =     8575830

 DFT PARAMETERS

     ATOM       ELECTRONS   NET CHARGE   R(ANGSTROM)
   1   6  C       6.0000      0.0000     0.77000000
  49   1  H       1.0000      0.0000     1.11000000
  85   7  N       7.0000      0.0000     0.74000000
 109   8  O       8.0000      0.0000     0.74000000
 121 230  ZN     20.0000      0.0000     1.37000000

 SIZE OF GRID=    3825974
 TTTTTTTTTTTTTTTTTTTTTTTTTTTTTT MAKE_GRID2  TELAPSE    17131.09 TCPU     7896.44
 BECKE WEIGHT FUNCTION
 RADSAFE =     2.00
 TOLERANCES - DENSITY:10**- 6; POTENTIAL:10**- 9; GRID WGT:10**-14

 RADIAL INTEGRATION  - INTERVALS (POINTS,UPPER LIMIT):            1( 99,  4.0*R)

 ANGULAR INTEGRATION - INTERVALS (ACCURACY LEVEL [N. POINTS] UPPER LIMIT):
  1(  6[ 146]   0.2)  2( 11[ 302]   0.5)  3( 14[ 590]   0.9)  4( 18[1454]   3.5)
  5( 14[ 590]9999.0)
 EEEEEEEEEE INT_CALC TERMINATION  DATE 05 05 2020 TIME 01:35:42.9

 *******************************************************************************
 ZIF90                                                                           
 CRYSTAL - SCF - TYPE OF CALCULATION :  RESTRICTED CLOSED SHELL
 *******************************************************************************
[truncated: 55,995 more chars]
