# Supplementary material for: Structure–Property Relationship of Piezoelectric Properties in Zeolitic Imidazolate Frameworks: A Computational Study
Source: ACS Appl Mater Interfaces. 2022 Nov 2;14(45):50803–14. doi: 10.1021/acsami.2c13506 (PMC9674201; doi:10.1021/acsami.2c13506)
Supplement: Supplementary file 5 — am2c13506_si_005.zip [file am2c13506_si_005.zip › Outputfiles_crystal17/ZIF-90/ClampedIon_results/Clamped_B3LYP-D3.out]

ZIF90
EXTERNAL
PIEZOCON
CLAMPION
PRINT
END
END
6 5
0 0 6 2.0 1.00
  0.4563240000D+04  0.1966650000D-02
  0.6820240000D+03  0.1523060000D-01
  0.1549730000D+03  0.7612690000D-01
  0.4445530000D+02  0.2608010000D+00
  0.1302900000D+02  0.6164620000D+00
  0.1827730000D+01  0.2210060000D+00
0 1 3 4.0 1.00
  0.2096420000D+02  0.1146600000D+00  0.4024870000D-01
  0.4803310000D+01  0.9199990000D+00  0.2375940000D+00
  0.1459330000D+01 -0.3030680000D-02  0.8158540000D+00
0 1 1 0.0 1.00
  0.4834560000D+00  0.1000000000D+01  0.1000000000D+01
0 1 1 0.0 1.00
  0.1455850000D+00  0.1000000000D+01  0.1000000000D+01
0 3 1 0.0 1.00
  0.6260000000D+00  0.1000000000D+01
7 5
0 0 6 2.0 1.00
  0.6293480000D+04  0.1969790000D-02
  0.9490440000D+03  0.1496130000D-01
  0.2187760000D+03  0.7350060000D-01
  0.6369160000D+02  0.2489370000D+00
  0.1882820000D+02  0.6024600000D+00
  0.2720230000D+01  0.2562020000D+00
0 1 3 5.0 1.00
  0.3063310000D+02  0.1119060000D+00  0.3831190000D-01
  0.7026140000D+01  0.9216660000D+00  0.2374030000D+00
  0.2112050000D+01 -0.2569190000D-02  0.8175920000D+00
0 1 1 0.0 1.00
  0.6840090000D+00  0.1000000000D+01  0.1000000000D+01
0 1 1 0.0 1.00
  0.2008780000D+00  0.1000000000D+01  0.1000000000D+01
0 3 1 0.0 1.00
  0.9130000000D+00  0.1000000000D+01
1 4
0 0 3 1.0 1.00
  0.3386500000D+02  0.2549380000D-01
  0.5094790000D+01  0.1903730000D+00
  0.1158790000D+01  0.8521610000D+00
0 0 1 0.0 1.00
  0.3258400000D+00  0.1000000000D+01
0 0 1 0.0 1.00
  0.1027410000D+00  0.1000000000D+01
0 2 1 0.0 1.00
  0.7500000000D+00  0.1000000000D+01
8 5
0 0 6 2. 1.
       8588.50000         0.189515000E-02
       1297.23000         0.143859000E-01
       299.296000         0.707320000E-01
       87.3771000         0.240001000
       25.6789000         0.594797000
       3.74004000         0.280802000
0 1 3 6. 1.
       42.1175000         0.113889000         0.365114000E-01
       9.62837000         0.920811000         0.237153000
       2.85332000        -0.327447000E-02     0.819702000
0 1 1 0. 1.
      0.905661000          1.00000000          1.00000000
0 1 1 0. 1.
      0.255611000          1.00000000          1.00000000
0 3 1 0. 1.
       1.29200000          1.00000000
230 14
INPUT
20. 0 2 2 2 0 0
 34.150000 399.987282 0
 14.590000 85.485655 0
 39.780000 277.148960 0
 14.950000 69.052205 0
 43.800000 -34.149349 0
 14.980000 -3.291831 0
0 0 3 2. 1.
       30.3241270         0.219143000
       16.3166820        -0.232556000
       11.4081480        -0.954685000
0 0 1 2. 1.
       2.56949200          1.00000000
0 0 1 0. 1.
       1.06259500          1.00000000
0 0 1 0. 1.
      0.250000000          1.00000000
0 0 1 0. 1.
      0.120000000          1.00000000
0 2 2 6. 1.
       111.824980         0.232770000E-01
       19.1319100         -1.00953900
0 2 2 0. 1.
       5.46883800         0.320151000
       2.50567500         0.718085000
0 2 1 0. 1.
      0.941868000          1.00000000
0 2 1 0. 1.
      0.250000000          1.00000000
0 2 1 0. 1.
      0.120000000          1.00000000
0 3 4 10. 1.
       44.6456290         0.472490000E-01
       13.4383770         0.218926000
       4.68200000         0.452512000
       1.60321100         0.518576000
0 3 1 0. 1.
      0.482766000          1.00000000
0 3 1 0. 1.
      0.110000000          1.00000000
0 4 1 0. 1.
      2.614   1.0000
99 0
END
DFT
B3LYP-D3
xxlgrid
END
TOLINTEG
7 7 7 10 40
SHRINK
2 2
TOLDEE
8
DFTD3
ABC
END
END

          48 PROCESSORS WORKING

         
 *******************************************************************************
 *                                                                             *
 *                               CRYSTAL17                                     *
 *                      public : 1.0.2 - March 1st, 2018                       *
 *                       HTTP://WWW.CRYSTAL.UNITO.IT                           *
 *                                                                             *
 *                              MAIN AUTHORS                                   *
 *                                                                             *
 *  R. DOVESI(1,11), V.R. SAUNDERS(2), C. ROETTI(1,11), R. ORLANDO(1,11),      *
 *  C.M. ZICOVICH-WILSON(1,3), F. PASCALE(4), B. CIVALLERI(1,11),              *
 *  K. DOLL(5), N.M. HARRISON(2,6), I.J. BUSH(7), Ph. D'ARCO(8),               *
 *  M. LLUNELL(9), M. CAUSA'(10), Y. NOEL(8), L. MASCHIO(1,11), A. ERBA(1,11)  *
 *  M. RE'RAT(14), S. CASASSA(1,11)                                            *
 *                                                                             *
 *        CONTRIBUTIONS TO THE CODE HAVE ALSO BEEN GIVEN BY                    *
 *                                                                             *
 *  M. FERRABONE(1,11), M. DE LA PIERRE(1,11), M. FERRERO(1,11),               *
 *  J. BAIMA(1,11), E. ALBANESE(1,11), M.F. PEINTINGER(12), R. BAST(13),       *
 *  B. KIRTMAN(15), V. LACIVITA(1,11), R. DEMICHELIS(1,16)                     *
 *  G. BRANDEBURG(17), S. SALUSTRO(1,11), G. SANSONE(1,11)                     *
 *  M.T. RUGGIERO(18)                                                          *
 *                                                                             *
 * (1) THEORETICAL CHEMISTRY GROUP - UNIVERSITA' DI TORINO - TORINO (ITALY)    *
 * (2) COMPUTATIONAL SCIENCE & ENGINEERING DEPARTMENT - STFC DARESBURY (UK)    *
 * (3) UNIVERSIDAD AUTONOMA DEL ESTADO DE MORELOS - CUERNAVACA (MEXICO)        *
 * (4) UNIVERSITE' DE LORRAINE - NANCY (FRANCE)                                *
 * (5) UNIVERSITAET STUTTGART- STUTTGART (GERMANY)                             *
 * (6) IMPERIAL COLLEGE - LONDON (UK)                                          *
 * (7) OXFORD E-RESEARCH CENTRE - OXFORD (UK)                                  *
 * (8) UPMC - SORBONNE UNIVERSITES - PARIS (FRANCE)                            *
 * (9) UNIVERSIDAD DE BARCELONA - BARCELONA (SPAIN)                            *
 *(10) UNIVERSITA' DI NAPOLI "FEDERICO II" - NAPOLI (ITALY)                    *
 *(11) NIS - NANOSTRUCTURED INTERFACES AND SURFACES - TORINO (ITALY)           *
 *(12) MPI FUER CHEMISCHE ENERGIEKONVERSION - MUELHEIM AN DER RUHR (GERMANY)   *
 *(13) UNIVERSITY OF TROMSO - TROMSO (NORWAY)                                  *
 *(14) UNIVERSITE' DE PAU ET DES PAYS DE L'ADOUR - PAU (FRANCE)                *
 *(15) UNIVERSITY OF CALIFORNIA SANTA BARBARA - SANTA BARBARA (USA)            *
 *(16) CURTIN UNIVERSITY - PERTH (AUSTRALIA)                                   *
 *(17) UNIVERSITY COLLEGE LONDON - LONDON (UK)                                 *
 *(18) CAMBRIDGE UNIVERSITY - CAMBRIDGE (UK)                                   *
 *                                                                             *
 *******************************************************************************
 EEEEEEEEEE STARTING  DATE 04 05 2020 TIME 20:32:37.2
 ZIF90                                                                           

 GEOMETRY INPUT FROM EXTERNAL FILE (FORTRAN UNIT 34)
 3D - CRYSTAL 

 *******************************************************************************
 LATTICE PARAMETERS  (ANGSTROMS AND DEGREES) - PRIMITIVE CELL
       A          B          C        ALPHA      BETA     GAMMA        VOLUME
   14.94885   14.94885   14.94885   109.47122 109.47122 109.47122   2571.590712
 INFORMATION **** CHKGRP **** SPGR WITH NO INVERSION

 NUMBER OF IRREDUCIBLE ATOMS IN THE CELL:   11

 CARTESIAN COORDINATES (ANGSTROM) - IRREDUCIBLE ATOMS AND SYMMETRY RELATED

 AT.IRR.  AT  AT.N.          X                   Y                   Z
     1     1     6    7.396070360091E+00 -1.265926831770E+00  1.458667613472E+00
     1     2     6   -7.396070360091E+00  1.265926831770E+00  1.458667613472E+00
     1     3     6    7.396070360091E+00  1.265926831770E+00 -1.458667613472E+00
     1     4     6   -7.396070360091E+00 -1.265926831770E+00 -1.458667613472E+00
     1     5     6    1.458667613472E+00  7.396070360091E+00 -1.265926831770E+00
     1     6     6   -1.265926831770E+00  1.458667613472E+00  7.396070360091E+00
     1     7     6   -1.458667613472E+00 -7.396070360091E+00 -1.265926831770E+00
     1     8     6    1.265926831770E+00  1.458667613472E+00 -7.396070360091E+00
     1     9     6    1.458667613472E+00 -7.396070360091E+00  1.265926831770E+00
     1    10     6    1.265926831770E+00 -1.458667613472E+00  7.396070360091E+00
     1    11     6   -1.458667613472E+00  7.396070360091E+00  1.265926831770E+00
     1    12     6   -1.265926831770E+00 -1.458667613472E+00 -7.396070360091E+00
    13    13     6   -7.457279440621E+00 -2.608371506599E+00  3.744067139010E+00
    13    14     6    7.457279440621E+00  2.608371506599E+00  3.744067139010E+00
    13    15     6   -7.457279440621E+00  2.608371506599E+00 -3.744067139010E+00
    13    16     6    7.457279440621E+00 -2.608371506599E+00 -3.744067139010E+00
    13    17     6    3.744067139010E+00 -7.457279440621E+00 -2.608371506599E+00
    13    18     6   -2.608371506599E+00  3.744067139010E+00 -7.457279440621E+00
    13    19     6   -3.744067139010E+00  7.457279440621E+00 -2.608371506599E+00
    13    20     6    2.608371506599E+00  3.744067139010E+00  7.457279440621E+00
    13    21     6    3.744067139010E+00  7.457279440621E+00  2.608371506599E+00
    13    22     6    2.608371506599E+00 -3.744067139010E+00 -7.457279440621E+00
    13    23     6   -3.744067139010E+00 -7.457279440621E+00  2.608371506599E+00
    13    24     6   -2.608371506599E+00 -3.744067139010E+00  7.457279440621E+00
    25    25     6    8.384347005858E+00 -2.012499635382E+00  2.220254451801E+00
    25    26     6   -8.384347005858E+00  2.012499635382E+00  2.220254451801E+00
    25    27     6    8.384347005858E+00  2.012499635382E+00 -2.220254451801E+00
    25    28     6   -8.384347005858E+00 -2.012499635382E+00 -2.220254451801E+00
    25    29     6    2.220254451801E+00  8.384347005858E+00 -2.012499635382E+00
    25    30     6   -2.012499635382E+00  2.220254451801E+00  8.384347005858E+00
    25    31     6   -2.220254451801E+00 -8.384347005858E+00 -2.012499635382E+00
    25    32     6    2.012499635382E+00  2.220254451801E+00 -8.384347005858E+00
    25    33     6    2.220254451801E+00 -8.384347005858E+00  2.012499635382E+00
    25    34     6    2.012499635382E+00 -2.220254451801E+00  8.384347005858E+00
    25    35     6   -2.220254451801E+00  8.384347005858E+00  2.012499635382E+00
    25    36     6   -2.012499635382E+00 -2.220254451801E+00 -8.384347005858E+00
    37    37     6   -7.455384860452E+00 -3.561010034277E+00  2.736873908131E+00
    37    38     6    7.455384860452E+00  3.561010034277E+00  2.736873908131E+00
    37    39     6   -7.455384860452E+00  3.561010034277E+00 -2.736873908131E+00
    37    40     6    7.455384860452E+00 -3.561010034277E+00 -2.736873908131E+00
    37    41     6    2.736873908131E+00 -7.455384860452E+00 -3.561010034277E+00
    37    42     6   -3.561010034277E+00  2.736873908131E+00 -7.455384860452E+00
    37    43     6   -2.736873908131E+00  7.455384860452E+00 -3.561010034277E+00
    37    44     6    3.561010034277E+00  2.736873908131E+00  7.455384860452E+00
    37    45     6    2.736873908131E+00  7.455384860452E+00  3.561010034277E+00
    37    46     6    3.561010034277E+00 -2.736873908131E+00 -7.455384860452E+00
    37    47     6   -2.736873908131E+00 -7.455384860452E+00  3.561010034277E+00
    37    48     6   -3.561010034277E+00 -2.736873908131E+00  7.455384860452E+00
    49    49     1    7.096483896319E+00 -2.881427131470E-01  1.872548316867E+00
    49    50     1   -7.096483896319E+00  2.881427131470E-01  1.872548316867E+00
    49    51     1    7.096483896319E+00  2.881427131470E-01 -1.872548316867E+00
    49    52     1   -7.096483896319E+00 -2.881427131470E-01 -1.872548316867E+00
    49    53     1    1.872548316867E+00  7.096483896319E+00 -2.881427131470E-01
    49    54     1   -2.881427131470E-01  1.872548316867E+00  7.096483896319E+00
    49    55     1   -1.872548316867E+00 -7.096483896319E+00 -2.881427131470E-01
    49    56     1    2.881427131470E-01  1.872548316867E+00 -7.096483896319E+00
    49    57     1    1.872548316867E+00 -7.096483896319E+00  2.881427131470E-01
    49    58     1    2.881427131470E-01 -1.872548316867E+00  7.096483896319E+00
    49    59     1   -1.872548316867E+00  7.096483896319E+00  2.881427131470E-01
    49    60     1   -2.881427131470E-01 -1.872548316867E+00 -7.096483896319E+00
    61    61     1   -6.897223599042E+00 -2.570747360027E+00  4.662770154494E+00
    61    62     1    6.897223599042E+00  2.570747360027E+00  4.662770154494E+00
    61    63     1   -6.897223599042E+00  2.570747360027E+00 -4.662770154494E+00
    61    64     1    6.897223599042E+00 -2.570747360027E+00 -4.662770154494E+00
    61    65     1    4.662770154494E+00 -6.897223599042E+00 -2.570747360027E+00
    61    66     1   -2.570747360027E+00  4.662770154494E+00 -6.897223599042E+00
    61    67     1   -4.662770154494E+00  6.897223599042E+00 -2.570747360027E+00
    61    68     1    2.570747360027E+00  4.662770154494E+00  6.897223599042E+00
    61    69     1    4.662770154494E+00  6.897223599042E+00  2.570747360027E+00
    61    70     1    2.570747360027E+00 -4.662770154494E+00 -6.897223599042E+00
    61    71     1   -4.662770154494E+00 -6.897223599042E+00  2.570747360027E+00
    61    72     1   -2.570747360027E+00 -4.662770154494E+00  6.897223599042E+00
    73    73     1   -6.864889815326E+00 -4.457129921519E+00  2.637095351409E+00
    73    74     1    6.864889815326E+00  4.457129921519E+00  2.637095351409E+00
    73    75     1   -6.864889815326E+00  4.457129921519E+00 -2.637095351409E+00
    73    76     1    6.864889815326E+00 -4.457129921519E+00 -2.637095351409E+00
    73    77     1    2.637095351409E+00 -6.864889815326E+00 -4.457129921519E+00
    73    78     1   -4.457129921519E+00  2.637095351409E+00 -6.864889815326E+00
    73    79     1   -2.637095351409E+00  6.864889815326E+00 -4.457129921519E+00
    73    80     1    4.457129921519E+00  2.637095351409E+00  6.864889815326E+00
    73    81     1    2.637095351409E+00  6.864889815326E+00  4.457129921519E+00
    73    82     1    4.457129921519E+00 -2.637095351409E+00 -6.864889815326E+00
    73    83     1   -2.637095351409E+00 -6.864889815326E+00  4.457129921519E+00
    73    84     1   -4.457129921519E+00 -2.637095351409E+00  6.864889815326E+00
    85    85     7    2.832134898230E-01  6.995089565872E+00 -5.220703045671E+00
    85    86     7   -2.832134898230E-01 -6.995089565872E+00 -5.220703045671E+00
    85    87     7    2.832134898230E-01 -6.995089565872E+00  5.220703045671E+00
    85    88     7   -2.832134898230E-01  6.995089565872E+00  5.220703045671E+00
    85    89     7   -5.220703045671E+00  2.832134898230E-01  6.995089565872E+00
    85    90     7    6.995089565872E+00 -5.220703045671E+00  2.832134898230E-01
    85    91     7    5.220703045671E+00 -2.832134898230E-01  6.995089565872E+00
    85    92     7   -6.995089565872E+00 -5.220703045671E+00 -2.832134898230E-01
    85    93     7   -5.220703045671E+00 -2.832134898230E-01 -6.995089565872E+00
    85    94     7   -6.995089565872E+00  5.220703045671E+00  2.832134898230E-01
    85    95     7    5.220703045671E+00  2.832134898230E-01 -6.995089565872E+00
    85    96     7    6.995089565872E+00  5.220703045671E+00 -2.832134898230E-01
    97    97     7   -8.350872706932E+00 -3.180965529056E+00  1.791028596809E+00
    97    98     7    8.350872706932E+00  3.180965529056E+00  1.791028596809E+00
    97    99     7   -8.350872706932E+00  3.180965529056E+00 -1.791028596809E+00
    97   100     7    8.350872706932E+00 -3.180965529056E+00 -1.791028596809E+00
    97   101     7    1.791028596809E+00 -8.350872706932E+00 -3.180965529056E+00
    97   102     7   -3.180965529056E+00  1.791028596809E+00 -8.350872706932E+00
    97   103     7   -1.791028596809E+00  8.350872706932E+00 -3.180965529056E+00
    97   104     7    3.180965529056E+00  1.791028596809E+00  8.350872706932E+00
    97   105     7    1.791028596809E+00  8.350872706932E+00  3.180965529056E+00
    97   106     7    3.180965529056E+00 -1.791028596809E+00 -8.350872706932E+00
    97   107     7   -1.791028596809E+00 -8.350872706932E+00  3.180965529056E+00
    97   108     7   -3.180965529056E+00 -1.791028596809E+00  8.350872706932E+00
   109   109     8    6.920697692250E+00 -1.683393558907E+00  4.154946822730E-01
   109   110     8   -6.920697692250E+00  1.683393558907E+00  4.154946822730E-01
   109   111     8    6.920697692250E+00  1.683393558907E+00 -4.154946822730E-01
   109   112     8   -6.920697692250E+00 -1.683393558907E+00 -4.154946822730E-01
   109   113     8    4.154946822730E-01  6.920697692250E+00 -1.683393558907E+00
   109   114     8   -1.683393558907E+00  4.154946822730E-01  6.920697692250E+00
   109   115     8   -4.154946822730E-01 -6.920697692250E+00 -1.683393558907E+00
   109   116     8    1.683393558907E+00  4.154946822730E-01 -6.920697692250E+00
   109   117     8    4.154946822730E-01 -6.920697692250E+00  1.683393558907E+00
   109   118     8    1.683393558907E+00 -4.154946822730E-01  6.920697692250E+00
   109   119     8   -4.154946822730E-01  6.920697692250E+00  1.683393558907E+00
   109   120     8   -1.683393558907E+00 -4.154946822730E-01 -6.920697692250E+00
   121   121   230    0.000000000000E+00 -1.266581998292E+01  8.630725134431E+00
   121   122   230    0.000000000000E+00 -4.595630285939E+00  8.630725134431E+00
   121   123   230    8.630725134431E+00  0.000000000000E+00 -1.266581998292E+01
   121   124   230   -1.266581998292E+01  8.630725134431E+00  0.000000000000E+00
   121   125   230   -4.595630285939E+00  8.630725134431E+00  0.000000000000E+00
   121   126   230    8.630725134431E+00  0.000000000000E+00 -4.595630285939E+00

 SPACE  GROUP  N.                     :  197
 NUMBER OF SYMMETRY OPERATORS         :   12
 *******************************************************************************
 LATTICE PARAMETERS (ANGSTROMS AND DEGREES) - BOHR = 0.5291772083 ANGSTROM
 PRIMITIVE CELL - CENTRING CODE 6/0 VOLUME=  2571.590712 - DENSITY  0.984 g/cm^3
         A              B              C           ALPHA      BETA       GAMMA 
    14.94885444    14.94885444    14.94885444   109.471221 109.471221 109.471221
 *******************************************************************************
 ATOMS IN THE ASYMMETRIC UNIT   11 - ATOMS IN THE UNIT CELL:  126
     ATOM                 X/A                 Y/B                 Z/C    
 *******************************************************************************
      1 T   6 C     1.116596686257E-02 -4.870223628001E-01  3.551349065600E-01
      2 F   6 C     1.578427306399E-01 -3.439689396974E-01 -3.551349065600E-01
      3 F   6 C    -1.116596686257E-02  3.439689396974E-01 -4.981883296627E-01
      4 F   6 C    -1.578427306399E-01  4.870223628001E-01  4.981883296627E-01
      5 F   6 C     3.551349065600E-01  1.116596686257E-02 -4.870223628001E-01
      6 F   6 C    -4.870223628001E-01  3.551349065600E-01  1.116596686257E-02
      7 F   6 C     4.981883296627E-01 -1.578427306399E-01  4.870223628001E-01
      8 F   6 C    -3.439689396974E-01 -3.551349065600E-01  1.578427306399E-01
      9 F   6 C    -3.551349065600E-01  1.578427306399E-01 -3.439689396974E-01
     10 F   6 C     3.439689396974E-01 -4.981883296627E-01 -1.116596686257E-02
     11 F   6 C    -4.981883296627E-01 -1.116596686257E-02  3.439689396974E-01
     12 F   6 C     4.870223628001E-01  4.981883296627E-01 -1.578427306399E-01
     13 T   6 C     6.579375514350E-02 -2.151158937271E-01  4.168710745366E-01
     14 F   6 C     3.680130317363E-01 -3.510773193931E-01 -4.168710745366E-01
     15 F   6 C    -6.579375514350E-02  3.510773193931E-01 -2.809096488706E-01
     16 F   6 C    -3.680130317363E-01  2.151158937271E-01  2.809096488706E-01
     17 F   6 C     4.168710745366E-01  6.579375514350E-02 -2.151158937271E-01
     18 F   6 C    -2.151158937271E-01  4.168710745366E-01  6.579375514350E-02
     19 F   6 C     2.809096488706E-01 -3.680130317363E-01  2.151158937271E-01
     20 F   6 C    -3.510773193931E-01 -4.168710745366E-01  3.680130317363E-01
     21 F   6 C    -4.168710745366E-01  3.680130317363E-01 -3.510773193931E-01
     22 F   6 C     3.510773193931E-01 -2.809096488706E-01 -6.579375514350E-02
     23 F   6 C    -2.809096488706E-01 -6.579375514350E-02  3.510773193931E-01
     24 F   6 C     2.151158937271E-01  2.809096488706E-01 -3.680130317363E-01
     25 T   6 C     1.203576832671E-02 -3.856482918594E-01  3.691374288504E-01
     26 F   6 C     2.452142792903E-01 -3.571016605237E-01 -3.691374288504E-01
     27 F   6 C    -1.203576832671E-02  3.571016605237E-01 -3.976840601861E-01
     28 F   6 C    -2.452142792903E-01  3.856482918594E-01  3.976840601861E-01
     29 F   6 C     3.691374288504E-01  1.203576832671E-02 -3.856482918594E-01
     30 F   6 C    -3.856482918594E-01  3.691374288504E-01  1.203576832671E-02
     31 F   6 C     3.976840601861E-01 -2.452142792903E-01  3.856482918594E-01
     32 F   6 C    -3.571016605237E-01 -3.691374288504E-01  2.452142792903E-01
     33 F   6 C    -3.691374288504E-01  2.452142792903E-01 -3.571016605237E-01
     34 F   6 C     3.571016605237E-01 -3.976840601861E-01 -1.203576832671E-02
     35 F   6 C    -3.976840601861E-01 -1.203576832671E-02  3.571016605237E-01
     36 F   6 C     3.856482918594E-01  3.976840601861E-01 -2.452142792903E-01
     37 T   6 C    -4.774431541438E-02 -2.733554179299E-01  3.617920439395E-01
     38 F   6 C     3.648525381306E-01 -4.095363593539E-01 -3.617920439395E-01
     39 F   6 C     4.774431541438E-02  4.095363593539E-01 -2.256111025156E-01
     40 F   6 C    -3.648525381306E-01  2.733554179299E-01  2.256111025156E-01
     41 F   6 C     3.617920439395E-01 -4.774431541438E-02 -2.733554179299E-01
     42 F   6 C    -2.733554179299E-01  3.617920439395E-01 -4.774431541438E-02
     43 F   6 C     2.256111025156E-01 -3.648525381306E-01  2.733554179299E-01
     44 F   6 C    -4.095363593539E-01 -3.617920439395E-01  3.648525381306E-01
     45 F   6 C    -3.617920439395E-01  3.648525381306E-01 -4.095363593539E-01
     46 F   6 C     4.095363593539E-01 -2.256111025156E-01  4.774431541438E-02
     47 F   6 C    -2.256111025156E-01  4.774431541438E-02  4.095363593539E-01
     48 F   6 C     2.733554179299E-01  2.256111025156E-01 -3.648525381306E-01
     49 T   1 H     9.178867239089E-02 -4.804010049279E-01  3.944246327584E-01
     50 F   1 H     1.251743623137E-01 -3.026359603675E-01 -3.944246327584E-01
     51 F   1 H    -9.178867239089E-02  3.026359603675E-01  4.278103226812E-01
     52 F   1 H    -1.251743623137E-01  4.804010049279E-01 -4.278103226812E-01
     53 F   1 H     3.944246327584E-01  9.178867239089E-02 -4.804010049279E-01
     54 F   1 H    -4.804010049279E-01  3.944246327584E-01  9.178867239089E-02
     55 F   1 H    -4.278103226812E-01 -1.251743623137E-01  4.804010049279E-01
     56 F   1 H    -3.026359603675E-01 -3.944246327584E-01  1.251743623137E-01
     57 F   1 H    -3.944246327584E-01  1.251743623137E-01 -3.026359603675E-01
     58 F   1 H     3.026359603675E-01  4.278103226812E-01 -9.178867239089E-02
     59 F   1 H     4.278103226812E-01 -9.178867239089E-02  3.026359603675E-01
     60 F   1 H     4.804010049279E-01 -4.278103226812E-01 -1.251743623137E-01
     61 T   1 H     1.211962356512E-01 -1.294476078049E-01  4.514962061937E-01
     62 F   1 H     4.190561860014E-01 -3.302999705424E-01 -4.514962061937E-01
     63 F   1 H    -1.211962356512E-01  3.302999705424E-01 -2.506438434562E-01
     64 F   1 H    -4.190561860014E-01  1.294476078049E-01  2.506438434562E-01
     65 F   1 H     4.514962061937E-01  1.211962356512E-01 -1.294476078049E-01
     66 F   1 H    -1.294476078049E-01  4.514962061937E-01  1.211962356512E-01
     67 F   1 H     2.506438434562E-01 -4.190561860014E-01  1.294476078049E-01
     68 F   1 H    -3.302999705424E-01 -4.514962061937E-01  4.190561860014E-01
     69 F   1 H    -4.514962061937E-01  4.190561860014E-01 -3.302999705424E-01
     70 F   1 H     3.302999705424E-01 -2.506438434562E-01 -1.211962356512E-01
     71 F   1 H    -2.506438434562E-01 -1.211962356512E-01  3.302999705424E-01
     72 F   1 H     1.294476078049E-01  2.506438434562E-01 -4.190561860014E-01
     73 T   1 H    -1.054392615778E-01 -2.449269556188E-01  3.440864144961E-01
     74 F   1 H     4.109866298851E-01 -4.495256760739E-01 -3.440864144961E-01
     75 F   1 H     1.054392615778E-01  4.495256760739E-01 -1.394876940410E-01
     76 F   1 H    -4.109866298851E-01  2.449269556188E-01  1.394876940410E-01
     77 F   1 H     3.440864144961E-01 -1.054392615778E-01 -2.449269556188E-01
     78 F   1 H    -2.449269556188E-01  3.440864144961E-01 -1.054392615778E-01
     79 F   1 H     1.394876940410E-01 -4.109866298851E-01  2.449269556188E-01
     80 F   1 H    -4.495256760739E-01 -3.440864144961E-01  4.109866298851E-01
     81 F   1 H    -3.440864144961E-01  4.109866298851E-01 -4.495256760739E-01
     82 F   1 H     4.495256760739E-01 -1.394876940410E-01  1.054392615778E-01
     83 F   1 H    -1.394876940410E-01  1.054392615778E-01  4.495256760739E-01
     84 F   1 H     2.449269556188E-01  1.394876940410E-01 -4.109866298851E-01
     85 T   7 N     1.027947531965E-01 -2.860414089745E-01  4.216507270438E-01
     86 F   7 N     2.923078639817E-01 -3.188559738473E-01 -4.216507270438E-01
     87 F   7 N    -1.027947531965E-01  3.188559738473E-01 -3.888361621710E-01
     88 F   7 N    -2.923078639817E-01  2.860414089745E-01  3.888361621710E-01
     89 F   7 N     4.216507270438E-01  1.027947531965E-01 -2.860414089745E-01
     90 F   7 N    -2.860414089745E-01  4.216507270438E-01  1.027947531965E-01
     91 F   7 N     3.888361621710E-01 -2.923078639817E-01  2.860414089745E-01
     92 F   7 N    -3.188559738473E-01 -4.216507270438E-01  2.923078639817E-01
     93 F   7 N    -4.216507270438E-01  2.923078639817E-01 -3.188559738473E-01
     94 F   7 N     3.188559738473E-01 -3.888361621710E-01 -1.027947531965E-01
     95 F   7 N    -3.888361621710E-01 -1.027947531965E-01  3.188559738473E-01
     96 F   7 N     2.860414089745E-01  3.888361621710E-01 -2.923078639817E-01
     97 T   7 N    -8.052260445082E-02 -3.800285612129E-01  3.319310917466E-01
     98 F   7 N     2.880403470405E-01 -4.124536961974E-01 -3.319310917466E-01
     99 F   7 N     8.052260445082E-02  4.124536961974E-01 -2.995059567621E-01
    100 F   7 N    -2.880403470405E-01  3.800285612129E-01  2.995059567621E-01
    101 F   7 N     3.319310917466E-01 -8.052260445082E-02 -3.800285612129E-01
    102 F   7 N    -3.800285612129E-01  3.319310917466E-01 -8.052260445082E-02
    103 F   7 N     2.995059567621E-01 -2.880403470405E-01  3.800285612129E-01
    104 F   7 N    -4.124536961974E-01 -3.319310917466E-01  2.880403470405E-01
    105 F   7 N    -3.319310917466E-01  2.880403470405E-01 -4.124536961974E-01
    106 F   7 N     4.124536961974E-01 -2.995059567621E-01  8.052260445082E-02
    107 F   7 N    -2.995059567621E-01  8.052260445082E-02  4.124536961974E-01
    108 F   7 N     3.800285612129E-01  2.995059567621E-01 -2.880403470405E-01
    109 T   8 O    -7.345262749569E-02  4.250044034688E-01  3.034104349153E-01
    110 F   8 O     1.215939685535E-01 -3.768630624110E-01 -3.034104349153E-01
    111 F   8 O     7.345262749569E-02  3.768630624110E-01  4.984570309645E-01
    112 F   8 O    -1.215939685535E-01 -4.250044034688E-01 -4.984570309645E-01
    113 F   8 O     3.034104349153E-01 -7.345262749569E-02  4.250044034688E-01
    114 F   8 O     4.250044034688E-01  3.034104349153E-01 -7.345262749569E-02
    115 F   8 O    -4.984570309645E-01 -1.215939685535E-01 -4.250044034688E-01
    116 F   8 O    -3.768630624110E-01 -3.034104349153E-01  1.215939685535E-01
    117 F   8 O    -3.034104349153E-01  1.215939685535E-01 -3.768630624110E-01
    118 F   8 O     3.768630624110E-01  4.984570309645E-01  7.345262749569E-02
    119 F   8 O     4.984570309645E-01  7.345262749569E-02  3.768630624110E-01
    120 F   8 O    -4.250044034688E-01 -4.984570309645E-01 -1.215939685535E-01
    121 T 230 ZN   -2.337633736240E-01 -4.999999999999E-01  2.662366263760E-01
    122 F 230 ZN    2.337633736240E-01 -4.999999999999E-01 -2.662366263760E-01
    123 F 230 ZN    2.662366263760E-01 -2.337633736240E-01 -4.999999999999E-01
    124 F 230 ZN   -4.999999999999E-01  2.662366263760E-01 -2.337633736240E-01
    125 F 230 ZN   -4.999999999999E-01 -2.662366263760E-01  2.337633736240E-01
    126 F 230 ZN   -2.662366263760E-01  2.337633736240E-01 -4.999999999999E-01

 TRANSFORMATION MATRIX PRIMITIVE-CRYSTALLOGRAPHIC CELL
  0.0000  1.0000  1.0000  1.0000  0.0000  1.0000  1.0000  1.0000  0.0000

 *******************************************************************************
 CRYSTALLOGRAPHIC CELL (VOLUME=       5143.18142326)
         A              B              C           ALPHA      BETA       GAMMA 
    17.26145027    17.26145027    17.26145027    90.000000  90.000000  90.000000

 COORDINATES IN THE CRYSTALLOGRAPHIC CELL
     ATOM                 X/A                 Y/B                 Z/C    
 *******************************************************************************
      1 T   6 C     4.284732884486E-01 -7.333838188867E-02  8.450434875124E-02
      2 F   6 C    -4.284732884486E-01  7.333838188867E-02  8.450434875124E-02
      3 F   6 C     4.284732884486E-01  7.333838188867E-02 -8.450434875124E-02
      4 F   6 C    -4.284732884486E-01 -7.333838188867E-02 -8.450434875124E-02
      5 F   6 C     8.450434875124E-02  4.284732884486E-01 -7.333838188867E-02
      6 F   6 C    -7.333838188867E-02  8.450434875124E-02  4.284732884486E-01
      7 F   6 C    -8.450434875124E-02 -4.284732884486E-01 -7.333838188867E-02
      8 F   6 C     7.333838188867E-02  8.450434875124E-02 -4.284732884486E-01
      9 F   6 C     8.450434875124E-02 -4.284732884486E-01  7.333838188867E-02
     10 F   6 C     7.333838188867E-02 -8.450434875124E-02  4.284732884486E-01
     11 F   6 C    -8.450434875124E-02  4.284732884486E-01  7.333838188867E-02
     12 F   6 C    -7.333838188867E-02 -8.450434875124E-02 -4.284732884486E-01
     13 T   6 C    -4.320192871670E-01 -1.511096382964E-01  2.169033934399E-01
     14 F   6 C     4.320192871670E-01  1.511096382964E-01  2.169033934399E-01
     15 F   6 C    -4.320192871670E-01  1.511096382964E-01 -2.169033934399E-01
     16 F   6 C     4.320192871670E-01 -1.511096382964E-01 -2.169033934399E-01
     17 F   6 C     2.169033934399E-01 -4.320192871670E-01 -1.511096382964E-01
     18 F   6 C    -1.511096382964E-01  2.169033934399E-01 -4.320192871670E-01
     19 F   6 C    -2.169033934399E-01  4.320192871670E-01 -1.511096382964E-01
     20 F   6 C     1.511096382964E-01  2.169033934399E-01  4.320192871670E-01
     21 F   6 C     2.169033934399E-01  4.320192871670E-01  1.511096382964E-01
     22 F   6 C     1.511096382964E-01 -2.169033934399E-01 -4.320192871670E-01
     23 F   6 C    -2.169033934399E-01 -4.320192871670E-01  1.511096382964E-01
     24 F   6 C    -1.511096382964E-01 -2.169033934399E-01  4.320192871670E-01
     25 T   6 C     4.857266843322E-01 -1.165892554818E-01  1.286250238085E-01
     26 F   6 C    -4.857266843322E-01  1.165892554818E-01  1.286250238085E-01
     27 F   6 C     4.857266843322E-01  1.165892554818E-01 -1.286250238085E-01
     28 F   6 C    -4.857266843322E-01 -1.165892554818E-01 -1.286250238085E-01
     29 F   6 C     1.286250238085E-01  4.857266843322E-01 -1.165892554818E-01
     30 F   6 C    -1.165892554818E-01  1.286250238085E-01  4.857266843322E-01
     31 F   6 C    -1.286250238085E-01 -4.857266843322E-01 -1.165892554818E-01
     32 F   6 C     1.165892554818E-01  1.286250238085E-01 -4.857266843322E-01
     33 F   6 C     1.286250238085E-01 -4.857266843322E-01  1.165892554818E-01
     34 F   6 C     1.165892554818E-01 -1.286250238085E-01  4.857266843322E-01
     35 F   6 C    -1.286250238085E-01  4.857266843322E-01  1.165892554818E-01
     36 F   6 C    -1.165892554818E-01 -1.286250238085E-01 -4.857266843322E-01
     37 T   6 C    -4.319095292880E-01 -2.062984267725E-01  1.585541113581E-01
     38 F   6 C     4.319095292880E-01  2.062984267725E-01  1.585541113581E-01
     39 F   6 C    -4.319095292880E-01  2.062984267725E-01 -1.585541113581E-01
     40 F   6 C     4.319095292880E-01 -2.062984267725E-01 -1.585541113581E-01
     41 F   6 C     1.585541113581E-01 -4.319095292880E-01 -2.062984267725E-01
     42 F   6 C    -2.062984267725E-01  1.585541113581E-01 -4.319095292880E-01
     43 F   6 C    -1.585541113581E-01  4.319095292880E-01 -2.062984267725E-01
     44 F   6 C     2.062984267725E-01  1.585541113581E-01  4.319095292880E-01
     45 F   6 C     1.585541113581E-01  4.319095292880E-01  2.062984267725E-01
     46 F   6 C     2.062984267725E-01 -1.585541113581E-01 -4.319095292880E-01
     47 F   6 C    -1.585541113581E-01 -4.319095292880E-01  2.062984267725E-01
     48 F   6 C    -2.062984267725E-01 -1.585541113581E-01  4.319095292880E-01
     49 T   1 H     4.111174777198E-01 -1.669284496140E-02  1.084815173523E-01
     50 F   1 H    -4.111174777198E-01  1.669284496140E-02  1.084815173523E-01
     51 F   1 H     4.111174777198E-01  1.669284496140E-02 -1.084815173523E-01
     52 F   1 H    -4.111174777198E-01 -1.669284496140E-02 -1.084815173523E-01
     53 F   1 H     1.084815173523E-01  4.111174777198E-01 -1.669284496140E-02
     54 F   1 H    -1.669284496140E-02  1.084815173523E-01  4.111174777198E-01
     55 F   1 H    -1.084815173523E-01 -4.111174777198E-01 -1.669284496140E-02
     56 F   1 H     1.669284496140E-02  1.084815173523E-01 -4.111174777198E-01
     57 F   1 H     1.084815173523E-01 -4.111174777198E-01  1.669284496140E-02
     58 F   1 H     1.669284496140E-02 -1.084815173523E-01  4.111174777198E-01
     59 F   1 H    -1.084815173523E-01  4.111174777198E-01  1.669284496140E-02
     60 F   1 H    -1.669284496140E-02 -1.084815173523E-01 -4.111174777198E-01
     61 T   1 H    -3.995738186313E-01 -1.489299751751E-01  2.701262108263E-01
     62 F   1 H     3.995738186313E-01  1.489299751751E-01  2.701262108263E-01
     63 F   1 H    -3.995738186313E-01  1.489299751751E-01 -2.701262108263E-01
     64 F   1 H     3.995738186313E-01 -1.489299751751E-01 -2.701262108263E-01
     65 F   1 H     2.701262108263E-01 -3.995738186313E-01 -1.489299751751E-01
     66 F   1 H    -1.489299751751E-01  2.701262108263E-01 -3.995738186313E-01
     67 F   1 H    -2.701262108263E-01  3.995738186313E-01 -1.489299751751E-01
     68 F   1 H     1.489299751751E-01  2.701262108263E-01  3.995738186313E-01
     69 F   1 H     2.701262108263E-01  3.995738186313E-01  1.489299751751E-01
     70 F   1 H     1.489299751751E-01 -2.701262108263E-01 -3.995738186313E-01
     71 F   1 H    -2.701262108263E-01 -3.995738186313E-01  1.489299751751E-01
     72 F   1 H    -1.489299751751E-01 -2.701262108263E-01  3.995738186313E-01
     73 T   1 H    -3.977006397725E-01 -2.582129457314E-01  1.527736841537E-01
     74 F   1 H     3.977006397725E-01  2.582129457314E-01  1.527736841537E-01
     75 F   1 H    -3.977006397725E-01  2.582129457314E-01 -1.527736841537E-01
     76 F   1 H     3.977006397725E-01 -2.582129457314E-01 -1.527736841537E-01
     77 F   1 H     1.527736841537E-01 -3.977006397725E-01 -2.582129457314E-01
     78 F   1 H    -2.582129457314E-01  1.527736841537E-01 -3.977006397725E-01
     79 F   1 H    -1.527736841537E-01  3.977006397725E-01 -2.582129457314E-01
     80 F   1 H     2.582129457314E-01  1.527736841537E-01  3.977006397725E-01
     81 F   1 H     1.527736841537E-01  3.977006397725E-01  2.582129457314E-01
     82 F   1 H     2.582129457314E-01 -1.527736841537E-01 -3.977006397725E-01
     83 F   1 H    -1.527736841537E-01 -3.977006397725E-01  2.582129457314E-01
     84 F   1 H    -2.582129457314E-01 -1.527736841537E-01  3.977006397725E-01
     85 T   7 N     1.640728243640E-02  4.052434446074E-01 -3.024486914109E-01
     86 F   7 N    -1.640728243640E-02 -4.052434446074E-01 -3.024486914109E-01
     87 F   7 N     1.640728243640E-02 -4.052434446074E-01  3.024486914109E-01
     88 F   7 N    -1.640728243640E-02  4.052434446074E-01  3.024486914109E-01
     89 F   7 N    -3.024486914109E-01  1.640728243640E-02  4.052434446074E-01
     90 F   7 N     4.052434446074E-01 -3.024486914109E-01  1.640728243640E-02
     91 F   7 N     3.024486914109E-01 -1.640728243640E-02  4.052434446074E-01
     92 F   7 N    -4.052434446074E-01 -3.024486914109E-01 -1.640728243640E-02
     93 F   7 N    -3.024486914109E-01 -1.640728243640E-02 -4.052434446074E-01
     94 F   7 N    -4.052434446074E-01  3.024486914109E-01  1.640728243640E-02
     95 F   7 N     3.024486914109E-01  1.640728243640E-02 -4.052434446074E-01
     96 F   7 N     4.052434446074E-01  3.024486914109E-01 -1.640728243640E-02
     97 T   7 N    -4.837874325078E-01 -1.842814757457E-01  1.037588712948E-01
     98 F   7 N     4.837874325078E-01  1.842814757457E-01  1.037588712948E-01
     99 F   7 N    -4.837874325078E-01  1.842814757457E-01 -1.037588712948E-01
    100 F   7 N     4.837874325078E-01 -1.842814757457E-01 -1.037588712948E-01
    101 F   7 N     1.037588712948E-01 -4.837874325078E-01 -1.842814757457E-01
    102 F   7 N    -1.842814757457E-01  1.037588712948E-01 -4.837874325078E-01
    103 F   7 N    -1.037588712948E-01  4.837874325078E-01 -1.842814757457E-01
    104 F   7 N     1.842814757457E-01  1.037588712948E-01  4.837874325078E-01
    105 F   7 N     1.037588712948E-01  4.837874325078E-01  1.842814757457E-01
    106 F   7 N     1.842814757457E-01 -1.037588712948E-01 -4.837874325078E-01
    107 F   7 N    -1.037588712948E-01 -4.837874325078E-01  1.842814757457E-01
    108 F   7 N    -1.842814757457E-01 -1.037588712948E-01  4.837874325078E-01
    109 T   8 O     4.009337329399E-01 -9.752329802461E-02  2.407067052892E-02
    110 F   8 O    -4.009337329399E-01  9.752329802461E-02  2.407067052892E-02
    111 F   8 O     4.009337329399E-01  9.752329802461E-02 -2.407067052892E-02
    112 F   8 O    -4.009337329399E-01 -9.752329802461E-02 -2.407067052892E-02
    113 F   8 O     2.407067052892E-02  4.009337329399E-01 -9.752329802461E-02
    114 F   8 O    -9.752329802461E-02  2.407067052892E-02  4.009337329399E-01
    115 F   8 O    -2.407067052892E-02 -4.009337329399E-01 -9.752329802461E-02
    116 F   8 O     9.752329802461E-02  2.407067052892E-02 -4.009337329399E-01
    117 F   8 O     2.407067052892E-02 -4.009337329399E-01  9.752329802461E-02
    118 F   8 O     9.752329802461E-02 -2.407067052892E-02  4.009337329399E-01
    119 F   8 O    -2.407067052892E-02  4.009337329399E-01  9.752329802461E-02
    120 F   8 O    -9.752329802461E-02 -2.407067052892E-02 -4.009337329399E-01
    121 T 230 ZN    0.000000000000E+00  2.662366263760E-01 -4.999999999999E-01
    122 F 230 ZN    0.000000000000E+00 -2.662366263760E-01 -4.999999999999E-01
    123 F 230 ZN   -4.999999999999E-01  0.000000000000E+00  2.662366263760E-01
    124 F 230 ZN    2.662366263760E-01 -4.999999999999E-01  0.000000000000E+00
    125 F 230 ZN   -2.662366263760E-01 -4.999999999999E-01  0.000000000000E+00
    126 F 230 ZN   -4.999999999999E-01  0.000000000000E+00 -2.662366263760E-01

 T = ATOM BELONGING TO THE ASYMMETRIC UNIT
 *******************************************************************************
 * GEOMETRY EDITING - INPUT COORDINATES ARE GIVEN IN ANGSTROM         
 *******************************************************************************

 GEOMETRY NOW FULLY CONSISTENT WITH THE GROUP
 INFORMATION **** NEW DEFAULT **** FINALRUN 4 FOR GEOMETRY OPTIMIZATIONS
 INFORMATION **** NEW DEFAULT **** OPTGEOM OPTIMIZES BOTH ATOMIC COORDINATES AND CELL PARAMETERS
 INFORMATION **** NEW DEFAULT **** TOL. ON ATOMIC DISP TO REDEFINE REF. GEOMETRY: 0.8 Angs
 INFORMATION **** NEW DEFAULT **** N POINTS TO REDEFINE REF. GEOMETRY: N OF OPT DEGS OF FREEDOM
 INFORMATION **** NEW DEFAULT **** TOL. ON ENERGY TO REDEFINE REF. GEOMETRY: 10**-3*(5*N. ATOMS)

 IMPORTANT INFORMATION:
 THE COORDINATE SYSTEM ADOPTED IN THE OPTIMIZATION IS NOT IN
 GENERAL HOMOGENEOUS UNITS. FOR THIS REASON THE GRADIENT AND 
 HESSIAN MATRIX IN TERMS OF THIS SYSTEM ARE GIVEN WITHOUT
 UNITS. FOR MORE DETAILS SEE THE MANUAL.

 INITIAL TRUST RADIUS         0.50000 MAXIMUM TRUST RADIUS               4.00000
 MAXIMUM GRADIENT COMPONENT   0.00045 MAXIMUM DISPLACEMENT COMPONENT     0.00180
 R.M.S. OF GRADIENT COMPONENT 0.00030 R.M.S. OF DISPLACEMENT COMPONENTS  0.00120
 THRESHOLD ON ENERGY CHANGE 0.100E-06 EXTRAPOLATING POLYNOMIAL ORDER           2
 MAXIMUM ALLOWED NUMBER OF STEPS   -1 SORTING OF ENERGY POINTS:               NO
 ANALYTICAL  GRADIENT                 HESSIAN UPDATING                      BFGS
 STEP SIZE NUMERICAL GRADIENT 0.00100
 INITIAL HESSIAN MATRIX: SCHLEGEL MODEL 2
 *******************************************************************************


 ELAELAELAELAELAELAELAELAELAELAELAELAELAELAELAELAELAELAELAELAELAELAELAELAELAELA

                       ELASTIC CALCULATION

 INFORMATION **** TOLDEX ****  CONVERGENCE CRITERION FOR RMS DISPLACEMENT MODIFIED  6.200000E-04
 INFORMATION **** TOLDEG **** MODIFY CONVERGENCE CRITERION FOR RMS GRADIENT  3.000000E-04
 INFORMATION **** TOLDEE **** CONVERGENCE CRITERION FOR ENERGY MODIFIED: 10**-           8

 GCALCO - MAX INDICES DIRECT LATTICE VECTOR    14    14    14
 NO.OF VECTORS CREATED 6999 STARS  122 RMAX   307.73093 BOHR

 GEOMETRY FOR WAVE FUNCTION - DIMENSIONALITY OF THE SYSTEM    3
 (NON PERIODIC DIRECTION: LATTICE PARAMETER FORMALLY SET TO 500)
 *******************************************************************************
 LATTICE PARAMETERS (ANGSTROMS AND DEGREES) - BOHR = 0.5291772083 ANGSTROM
 PRIMITIVE CELL - CENTRING CODE 6/0 VOLUME=  2571.590712 - DENSITY  0.984 g/cm^3
         A              B              C           ALPHA      BETA       GAMMA 
    14.94885444    14.94885444    14.94885444   109.471221 109.471221 109.471221
 *******************************************************************************
 ATOMS IN THE ASYMMETRIC UNIT   11 - ATOMS IN THE UNIT CELL:  126
     ATOM                 X/A                 Y/B                 Z/C    
 *******************************************************************************
      1 T   6 C     1.116596686257E-02 -4.870223628001E-01  3.551349065600E-01
      2 F   6 C     1.578427306399E-01 -3.439689396974E-01 -3.551349065600E-01
      3 F   6 C    -1.116596686257E-02  3.439689396974E-01 -4.981883296627E-01
      4 F   6 C    -1.578427306399E-01  4.870223628001E-01  4.981883296627E-01
      5 F   6 C     3.551349065600E-01  1.116596686257E-02 -4.870223628001E-01
      6 F   6 C    -4.870223628001E-01  3.551349065600E-01  1.116596686257E-02
      7 F   6 C     4.981883296627E-01 -1.578427306399E-01  4.870223628001E-01
      8 F   6 C    -3.439689396974E-01 -3.551349065600E-01  1.578427306399E-01
      9 F   6 C    -3.551349065600E-01  1.578427306399E-01 -3.439689396974E-01
     10 F   6 C     3.439689396974E-01 -4.981883296627E-01 -1.116596686257E-02
     11 F   6 C    -4.981883296627E-01 -1.116596686257E-02  3.439689396974E-01
     12 F   6 C     4.870223628001E-01  4.981883296627E-01 -1.578427306399E-01
     13 T   6 C     6.579375514350E-02 -2.151158937271E-01  4.168710745366E-01
     14 F   6 C     3.680130317363E-01 -3.510773193931E-01 -4.168710745366E-01
     15 F   6 C    -6.579375514350E-02  3.510773193931E-01 -2.809096488706E-01
     16 F   6 C    -3.680130317363E-01  2.151158937271E-01  2.809096488706E-01
     17 F   6 C     4.168710745366E-01  6.579375514350E-02 -2.151158937271E-01
     18 F   6 C    -2.151158937271E-01  4.168710745366E-01  6.579375514350E-02
     19 F   6 C     2.809096488706E-01 -3.680130317363E-01  2.151158937271E-01
     20 F   6 C    -3.510773193931E-01 -4.168710745366E-01  3.680130317363E-01
     21 F   6 C    -4.168710745366E-01  3.680130317363E-01 -3.510773193931E-01
     22 F   6 C     3.510773193931E-01 -2.809096488706E-01 -6.579375514350E-02
     23 F   6 C    -2.809096488706E-01 -6.579375514350E-02  3.510773193931E-01
     24 F   6 C     2.151158937271E-01  2.809096488706E-01 -3.680130317363E-01
     25 T   6 C     1.203576832671E-02 -3.856482918594E-01  3.691374288504E-01
     26 F   6 C     2.452142792903E-01 -3.571016605237E-01 -3.691374288504E-01
     27 F   6 C    -1.203576832671E-02  3.571016605237E-01 -3.976840601861E-01
     28 F   6 C    -2.452142792903E-01  3.856482918594E-01  3.976840601861E-01
     29 F   6 C     3.691374288504E-01  1.203576832671E-02 -3.856482918594E-01
     30 F   6 C    -3.856482918594E-01  3.691374288504E-01  1.203576832671E-02
     31 F   6 C     3.976840601861E-01 -2.452142792903E-01  3.856482918594E-01
     32 F   6 C    -3.571016605237E-01 -3.691374288504E-01  2.452142792903E-01
     33 F   6 C    -3.691374288504E-01  2.452142792903E-01 -3.571016605237E-01
     34 F   6 C     3.571016605237E-01 -3.976840601861E-01 -1.203576832671E-02
     35 F   6 C    -3.976840601861E-01 -1.203576832671E-02  3.571016605237E-01
     36 F   6 C     3.856482918594E-01  3.976840601861E-01 -2.452142792903E-01
     37 T   6 C    -4.774431541437E-02 -2.733554179299E-01  3.617920439395E-01
     38 F   6 C     3.648525381306E-01 -4.095363593539E-01 -3.617920439395E-01
     39 F   6 C     4.774431541437E-02  4.095363593539E-01 -2.256111025156E-01
     40 F   6 C    -3.648525381306E-01  2.733554179299E-01  2.256111025156E-01
     41 F   6 C     3.617920439395E-01 -4.774431541437E-02 -2.733554179299E-01
     42 F   6 C    -2.733554179299E-01  3.617920439395E-01 -4.774431541438E-02
     43 F   6 C     2.256111025156E-01 -3.648525381306E-01  2.733554179299E-01
     44 F   6 C    -4.095363593539E-01 -3.617920439395E-01  3.648525381306E-01
     45 F   6 C    -3.617920439395E-01  3.648525381306E-01 -4.095363593539E-01
     46 F   6 C     4.095363593539E-01 -2.256111025156E-01  4.774431541438E-02
     47 F   6 C    -2.256111025156E-01  4.774431541438E-02  4.095363593539E-01
     48 F   6 C     2.733554179299E-01  2.256111025156E-01 -3.648525381306E-01
     49 T   1 H     9.178867239089E-02 -4.804010049279E-01  3.944246327584E-01
     50 F   1 H     1.251743623137E-01 -3.026359603675E-01 -3.944246327584E-01
     51 F   1 H    -9.178867239089E-02  3.026359603675E-01  4.278103226812E-01
     52 F   1 H    -1.251743623137E-01  4.804010049279E-01 -4.278103226812E-01
     53 F   1 H     3.944246327584E-01  9.178867239089E-02 -4.804010049279E-01
     54 F   1 H    -4.804010049279E-01  3.944246327584E-01  9.178867239089E-02
     55 F   1 H    -4.278103226812E-01 -1.251743623137E-01  4.804010049279E-01
     56 F   1 H    -3.026359603675E-01 -3.944246327584E-01  1.251743623137E-01
     57 F   1 H    -3.944246327584E-01  1.251743623137E-01 -3.026359603675E-01
     58 F   1 H     3.026359603675E-01  4.278103226812E-01 -9.178867239089E-02
     59 F   1 H     4.278103226812E-01 -9.178867239089E-02  3.026359603675E-01
     60 F   1 H     4.804010049279E-01 -4.278103226812E-01 -1.251743623137E-01
     61 T   1 H     1.211962356512E-01 -1.294476078049E-01  4.514962061937E-01
     62 F   1 H     4.190561860014E-01 -3.302999705424E-01 -4.514962061937E-01
     63 F   1 H    -1.211962356512E-01  3.302999705424E-01 -2.506438434562E-01
     64 F   1 H    -4.190561860014E-01  1.294476078049E-01  2.506438434562E-01
     65 F   1 H     4.514962061937E-01  1.211962356512E-01 -1.294476078049E-01
     66 F   1 H    -1.294476078049E-01  4.514962061937E-01  1.211962356512E-01
     67 F   1 H     2.506438434562E-01 -4.190561860014E-01  1.294476078049E-01
     68 F   1 H    -3.302999705424E-01 -4.514962061937E-01  4.190561860014E-01
     69 F   1 H    -4.514962061937E-01  4.190561860014E-01 -3.302999705424E-01
     70 F   1 H     3.302999705424E-01 -2.506438434562E-01 -1.211962356512E-01
     71 F   1 H    -2.506438434562E-01 -1.211962356512E-01  3.302999705424E-01
     72 F   1 H     1.294476078049E-01  2.506438434562E-01 -4.190561860014E-01
     73 T   1 H    -1.054392615778E-01 -2.449269556188E-01  3.440864144961E-01
     74 F   1 H     4.109866298851E-01 -4.495256760739E-01 -3.440864144961E-01
     75 F   1 H     1.054392615778E-01  4.495256760739E-01 -1.394876940410E-01
     76 F   1 H    -4.109866298851E-01  2.449269556188E-01  1.394876940410E-01
     77 F   1 H     3.440864144961E-01 -1.054392615778E-01 -2.449269556188E-01
     78 F   1 H    -2.449269556188E-01  3.440864144961E-01 -1.054392615778E-01
     79 F   1 H     1.394876940410E-01 -4.109866298851E-01  2.449269556188E-01
     80 F   1 H    -4.495256760739E-01 -3.440864144961E-01  4.109866298851E-01
     81 F   1 H    -3.440864144961E-01  4.109866298851E-01 -4.495256760739E-01
     82 F   1 H     4.495256760739E-01 -1.394876940410E-01  1.054392615778E-01
     83 F   1 H    -1.394876940410E-01  1.054392615778E-01  4.495256760739E-01
     84 F   1 H     2.449269556188E-01  1.394876940410E-01 -4.109866298851E-01
     85 T   7 N     1.027947531965E-01 -2.860414089745E-01  4.216507270438E-01
     86 F   7 N     2.923078639817E-01 -3.188559738473E-01 -4.216507270438E-01
     87 F   7 N    -1.027947531965E-01  3.188559738473E-01 -3.888361621710E-01
     88 F   7 N    -2.923078639817E-01  2.860414089745E-01  3.888361621710E-01
     89 F   7 N     4.216507270438E-01  1.027947531965E-01 -2.860414089745E-01
     90 F   7 N    -2.860414089745E-01  4.216507270438E-01  1.027947531965E-01
     91 F   7 N     3.888361621710E-01 -2.923078639817E-01  2.860414089745E-01
     92 F   7 N    -3.188559738473E-01 -4.216507270438E-01  2.923078639817E-01
     93 F   7 N    -4.216507270438E-01  2.923078639817E-01 -3.188559738473E-01
     94 F   7 N     3.188559738473E-01 -3.888361621710E-01 -1.027947531965E-01
     95 F   7 N    -3.888361621710E-01 -1.027947531965E-01  3.188559738473E-01
     96 F   7 N     2.860414089745E-01  3.888361621710E-01 -2.923078639817E-01
     97 T   7 N    -8.052260445082E-02 -3.800285612129E-01  3.319310917466E-01
     98 F   7 N     2.880403470405E-01 -4.124536961974E-01 -3.319310917466E-01
     99 F   7 N     8.052260445082E-02  4.124536961974E-01 -2.995059567621E-01
    100 F   7 N    -2.880403470405E-01  3.800285612129E-01  2.995059567621E-01
    101 F   7 N     3.319310917466E-01 -8.052260445082E-02 -3.800285612129E-01
    102 F   7 N    -3.800285612129E-01  3.319310917466E-01 -8.052260445082E-02
    103 F   7 N     2.995059567621E-01 -2.880403470405E-01  3.800285612129E-01
    104 F   7 N    -4.124536961974E-01 -3.319310917466E-01  2.880403470405E-01
    105 F   7 N    -3.319310917466E-01  2.880403470405E-01 -4.124536961974E-01
    106 F   7 N     4.124536961974E-01 -2.995059567621E-01  8.052260445082E-02
    107 F   7 N    -2.995059567621E-01  8.052260445082E-02  4.124536961974E-01
    108 F   7 N     3.800285612129E-01  2.995059567621E-01 -2.880403470405E-01
    109 T   8 O    -7.345262749569E-02  4.250044034688E-01  3.034104349153E-01
    110 F   8 O     1.215939685535E-01 -3.768630624110E-01 -3.034104349153E-01
    111 F   8 O     7.345262749569E-02  3.768630624110E-01  4.984570309645E-01
    112 F   8 O    -1.215939685535E-01 -4.250044034688E-01 -4.984570309645E-01
    113 F   8 O     3.034104349153E-01 -7.345262749569E-02  4.250044034688E-01
    114 F   8 O     4.250044034688E-01  3.034104349153E-01 -7.345262749569E-02
    115 F   8 O    -4.984570309645E-01 -1.215939685535E-01 -4.250044034688E-01
    116 F   8 O    -3.768630624110E-01 -3.034104349153E-01  1.215939685535E-01
    117 F   8 O    -3.034104349153E-01  1.215939685535E-01 -3.768630624110E-01
    118 F   8 O     3.768630624110E-01  4.984570309645E-01  7.345262749569E-02
    119 F   8 O     4.984570309645E-01  7.345262749569E-02  3.768630624110E-01
    120 F   8 O    -4.250044034688E-01 -4.984570309645E-01 -1.215939685535E-01
    121 T 230 ZN   -2.337633736240E-01  5.000000000000E-01  2.662366263760E-01
    122 F 230 ZN    2.337633736240E-01  5.000000000000E-01 -2.662366263760E-01
    123 F 230 ZN    2.662366263760E-01 -2.337633736240E-01  5.000000000000E-01
    124 F 230 ZN   -5.000000000000E-01  2.662366263760E-01 -2.337633736240E-01
    125 F 230 ZN    5.000000000000E-01 -2.662366263760E-01  2.337633736240E-01
    126 F 230 ZN   -2.662366263760E-01  2.337633736240E-01  5.000000000000E-01

 TRANSFORMATION MATRIX PRIMITIVE-CRYSTALLOGRAPHIC CELL
  0.0000  1.0000  1.0000  1.0000  0.0000  1.0000  1.0000  1.0000  0.0000

 *******************************************************************************
 CRYSTALLOGRAPHIC CELL (VOLUME=       5143.18142326)
         A              B              C           ALPHA      BETA       GAMMA 
    17.26145027    17.26145027    17.26145027    90.000000  90.000000  90.000000

 COORDINATES IN THE CRYSTALLOGRAPHIC CELL
     ATOM                 X/A                 Y/B                 Z/C    
 *******************************************************************************
      1 T   6 C     4.284732884486E-01 -7.333838188867E-02  8.450434875124E-02
      2 F   6 C    -4.284732884486E-01  7.333838188867E-02  8.450434875124E-02
      3 F   6 C     4.284732884486E-01  7.333838188867E-02 -8.450434875124E-02
      4 F   6 C    -4.284732884486E-01 -7.333838188867E-02 -8.450434875124E-02
      5 F   6 C     8.450434875124E-02  4.284732884486E-01 -7.333838188867E-02
      6 F   6 C    -7.333838188867E-02  8.450434875124E-02  4.284732884486E-01
      7 F   6 C    -8.450434875124E-02 -4.284732884486E-01 -7.333838188867E-02
      8 F   6 C     7.333838188867E-02  8.450434875124E-02 -4.284732884486E-01
      9 F   6 C     8.450434875124E-02 -4.284732884486E-01  7.333838188867E-02
     10 F   6 C     7.333838188867E-02 -8.450434875124E-02  4.284732884486E-01
     11 F   6 C    -8.450434875124E-02  4.284732884486E-01  7.333838188867E-02
     12 F   6 C    -7.333838188867E-02 -8.450434875124E-02 -4.284732884486E-01
     13 T   6 C    -4.320192871670E-01 -1.511096382964E-01  2.169033934399E-01
     14 F   6 C     4.320192871670E-01  1.511096382964E-01  2.169033934399E-01
     15 F   6 C    -4.320192871670E-01  1.511096382964E-01 -2.169033934399E-01
     16 F   6 C     4.320192871670E-01 -1.511096382964E-01 -2.169033934399E-01
     17 F   6 C     2.169033934399E-01 -4.320192871670E-01 -1.511096382964E-01
     18 F   6 C    -1.511096382964E-01  2.169033934399E-01 -4.320192871670E-01
     19 F   6 C    -2.169033934399E-01  4.320192871670E-01 -1.511096382964E-01
     20 F   6 C     1.511096382964E-01  2.169033934399E-01  4.320192871670E-01
     21 F   6 C     2.169033934399E-01  4.320192871670E-01  1.511096382964E-01
     22 F   6 C     1.511096382964E-01 -2.169033934399E-01 -4.320192871670E-01
     23 F   6 C    -2.169033934399E-01 -4.320192871670E-01  1.511096382964E-01
     24 F   6 C    -1.511096382964E-01 -2.169033934399E-01  4.320192871670E-01
     25 T   6 C     4.857266843322E-01 -1.165892554818E-01  1.286250238085E-01
     26 F   6 C    -4.857266843322E-01  1.165892554818E-01  1.286250238085E-01
     27 F   6 C     4.857266843322E-01  1.165892554818E-01 -1.286250238085E-01
     28 F   6 C    -4.857266843322E-01 -1.165892554818E-01 -1.286250238085E-01
     29 F   6 C     1.286250238085E-01  4.857266843322E-01 -1.165892554818E-01
     30 F   6 C    -1.165892554818E-01  1.286250238085E-01  4.857266843322E-01
     31 F   6 C    -1.286250238085E-01 -4.857266843322E-01 -1.165892554818E-01
     32 F   6 C     1.165892554818E-01  1.286250238085E-01 -4.857266843322E-01
     33 F   6 C     1.286250238085E-01 -4.857266843322E-01  1.165892554818E-01
     34 F   6 C     1.165892554818E-01 -1.286250238085E-01  4.857266843322E-01
     35 F   6 C    -1.286250238085E-01  4.857266843322E-01  1.165892554818E-01
     36 F   6 C    -1.165892554818E-01 -1.286250238085E-01 -4.857266843322E-01
     37 T   6 C    -4.319095292880E-01 -2.062984267725E-01  1.585541113581E-01
     38 F   6 C     4.319095292880E-01  2.062984267725E-01  1.585541113581E-01
     39 F   6 C    -4.319095292880E-01  2.062984267725E-01 -1.585541113581E-01
     40 F   6 C     4.319095292880E-01 -2.062984267725E-01 -1.585541113581E-01
     41 F   6 C     1.585541113581E-01 -4.319095292880E-01 -2.062984267725E-01
     42 F   6 C    -2.062984267725E-01  1.585541113581E-01 -4.319095292880E-01
     43 F   6 C    -1.585541113581E-01  4.319095292880E-01 -2.062984267725E-01
     44 F   6 C     2.062984267725E-01  1.585541113581E-01  4.319095292880E-01
     45 F   6 C     1.585541113581E-01  4.319095292880E-01  2.062984267725E-01
     46 F   6 C     2.062984267725E-01 -1.585541113581E-01 -4.319095292880E-01
     47 F   6 C    -1.585541113581E-01 -4.319095292880E-01  2.062984267725E-01
     48 F   6 C    -2.062984267725E-01 -1.585541113581E-01  4.319095292880E-01
     49 T   1 H     4.111174777198E-01 -1.669284496140E-02  1.084815173523E-01
     50 F   1 H    -4.111174777198E-01  1.669284496140E-02  1.084815173523E-01
     51 F   1 H     4.111174777198E-01  1.669284496140E-02 -1.084815173523E-01
     52 F   1 H    -4.111174777198E-01 -1.669284496140E-02 -1.084815173523E-01
     53 F   1 H     1.084815173523E-01  4.111174777198E-01 -1.669284496140E-02
     54 F   1 H    -1.669284496140E-02  1.084815173523E-01  4.111174777198E-01
     55 F   1 H    -1.084815173523E-01 -4.111174777198E-01 -1.669284496140E-02
     56 F   1 H     1.669284496140E-02  1.084815173523E-01 -4.111174777198E-01
     57 F   1 H     1.084815173523E-01 -4.111174777198E-01  1.669284496140E-02
     58 F   1 H     1.669284496140E-02 -1.084815173523E-01  4.111174777198E-01
     59 F   1 H    -1.084815173523E-01  4.111174777198E-01  1.669284496140E-02
     60 F   1 H    -1.669284496140E-02 -1.084815173523E-01 -4.111174777198E-01
     61 T   1 H    -3.995738186313E-01 -1.489299751751E-01  2.701262108263E-01
     62 F   1 H     3.995738186313E-01  1.489299751751E-01  2.701262108263E-01
     63 F   1 H    -3.995738186313E-01  1.489299751751E-01 -2.701262108263E-01
     64 F   1 H     3.995738186313E-01 -1.489299751751E-01 -2.701262108263E-01
     65 F   1 H     2.701262108263E-01 -3.995738186313E-01 -1.489299751751E-01
     66 F   1 H    -1.489299751751E-01  2.701262108263E-01 -3.995738186313E-01
     67 F   1 H    -2.701262108263E-01  3.995738186313E-01 -1.489299751751E-01
     68 F   1 H     1.489299751751E-01  2.701262108263E-01  3.995738186313E-01
     69 F   1 H     2.701262108263E-01  3.995738186313E-01  1.489299751751E-01
     70 F   1 H     1.489299751751E-01 -2.701262108263E-01 -3.995738186313E-01
     71 F   1 H    -2.701262108263E-01 -3.995738186313E-01  1.489299751751E-01
     72 F   1 H    -1.489299751751E-01 -2.701262108263E-01  3.995738186313E-01
     73 T   1 H    -3.977006397725E-01 -2.582129457314E-01  1.527736841537E-01
     74 F   1 H     3.977006397725E-01  2.582129457314E-01  1.527736841537E-01
     75 F   1 H    -3.977006397725E-01  2.582129457314E-01 -1.527736841537E-01
     76 F   1 H     3.977006397725E-01 -2.582129457314E-01 -1.527736841537E-01
     77 F   1 H     1.527736841537E-01 -3.977006397725E-01 -2.582129457314E-01
     78 F   1 H    -2.582129457314E-01  1.527736841537E-01 -3.977006397725E-01
     79 F   1 H    -1.527736841537E-01  3.977006397725E-01 -2.582129457314E-01
     80 F   1 H     2.582129457314E-01  1.527736841537E-01  3.977006397725E-01
     81 F   1 H     1.527736841537E-01  3.977006397725E-01  2.582129457314E-01
     82 F   1 H     2.582129457314E-01 -1.527736841537E-01 -3.977006397725E-01
     83 F   1 H    -1.527736841537E-01 -3.977006397725E-01  2.582129457314E-01
     84 F   1 H    -2.582129457314E-01 -1.527736841537E-01  3.977006397725E-01
     85 T   7 N     1.640728243640E-02  4.052434446074E-01 -3.024486914109E-01
     86 F   7 N    -1.640728243640E-02 -4.052434446074E-01 -3.024486914109E-01
     87 F   7 N     1.640728243640E-02 -4.052434446074E-01  3.024486914109E-01
     88 F   7 N    -1.640728243640E-02  4.052434446074E-01  3.024486914109E-01
     89 F   7 N    -3.024486914109E-01  1.640728243640E-02  4.052434446074E-01
     90 F   7 N     4.052434446074E-01 -3.024486914109E-01  1.640728243640E-02
     91 F   7 N     3.024486914109E-01 -1.640728243640E-02  4.052434446074E-01
     92 F   7 N    -4.052434446074E-01 -3.024486914109E-01 -1.640728243640E-02
     93 F   7 N    -3.024486914109E-01 -1.640728243640E-02 -4.052434446074E-01
     94 F   7 N    -4.052434446074E-01  3.024486914109E-01  1.640728243640E-02
     95 F   7 N     3.024486914109E-01  1.640728243640E-02 -4.052434446074E-01
     96 F   7 N     4.052434446074E-01  3.024486914109E-01 -1.640728243640E-02
     97 T   7 N    -4.837874325078E-01 -1.842814757457E-01  1.037588712948E-01
     98 F   7 N     4.837874325078E-01  1.842814757457E-01  1.037588712948E-01
     99 F   7 N    -4.837874325078E-01  1.842814757457E-01 -1.037588712948E-01
    100 F   7 N     4.837874325078E-01 -1.842814757457E-01 -1.037588712948E-01
    101 F   7 N     1.037588712948E-01 -4.837874325078E-01 -1.842814757457E-01
    102 F   7 N    -1.842814757457E-01  1.037588712948E-01 -4.837874325078E-01
    103 F   7 N    -1.037588712948E-01  4.837874325078E-01 -1.842814757457E-01
    104 F   7 N     1.842814757457E-01  1.037588712948E-01  4.837874325078E-01
    105 F   7 N     1.037588712948E-01  4.837874325078E-01  1.842814757457E-01
    106 F   7 N     1.842814757457E-01 -1.037588712948E-01 -4.837874325078E-01
    107 F   7 N    -1.037588712948E-01 -4.837874325078E-01  1.842814757457E-01
    108 F   7 N    -1.842814757457E-01 -1.037588712948E-01  4.837874325078E-01
    109 T   8 O     4.009337329399E-01 -9.752329802461E-02  2.407067052892E-02
    110 F   8 O    -4.009337329399E-01  9.752329802461E-02  2.407067052892E-02
    111 F   8 O     4.009337329399E-01  9.752329802461E-02 -2.407067052892E-02
    112 F   8 O    -4.009337329399E-01 -9.752329802461E-02 -2.407067052892E-02
    113 F   8 O     2.407067052892E-02  4.009337329399E-01 -9.752329802461E-02
    114 F   8 O    -9.752329802461E-02  2.407067052892E-02  4.009337329399E-01
    115 F   8 O    -2.407067052892E-02 -4.009337329399E-01 -9.752329802461E-02
    116 F   8 O     9.752329802461E-02  2.407067052892E-02 -4.009337329399E-01
    117 F   8 O     2.407067052892E-02 -4.009337329399E-01  9.752329802461E-02
    118 F   8 O     9.752329802461E-02 -2.407067052892E-02  4.009337329399E-01
    119 F   8 O    -2.407067052892E-02  4.009337329399E-01  9.752329802461E-02
    120 F   8 O    -9.752329802461E-02 -2.407067052892E-02 -4.009337329399E-01
    121 T 230 ZN    1.089140875856E-16  2.662366263760E-01  5.000000000000E-01
    122 F 230 ZN    1.089140875856E-16 -2.662366263760E-01  5.000000000000E-01
    123 F 230 ZN    5.000000000000E-01  1.089140875856E-16  2.662366263760E-01
    124 F 230 ZN    2.662366263760E-01  5.000000000000E-01  9.529982663739E-17
    125 F 230 ZN   -2.662366263760E-01  5.000000000000E-01  9.529982663739E-17
    126 F 230 ZN    5.000000000000E-01  1.089140875856E-16 -2.662366263760E-01

 T = ATOM BELONGING TO THE ASYMMETRIC UNIT

 ****   12 SYMMOPS - TRANSLATORS IN FRACTIONAL UNITS
 **** MATRICES AND TRANSLATORS IN THE CRYSTALLOGRAPHIC REFERENCE FRAME
   V INV                    ROTATION MATRICES                   TRANSLATORS
   1   1  1.00  0.00  0.00  0.00  1.00  0.00  0.00  0.00  1.00  0.00  0.00  0.00
   2   2  0.00  1.00 -1.00  1.00  0.00 -1.00  0.00  0.00 -1.00  0.00  0.00  0.00
   3   3 -1.00  0.00  0.00 -1.00  0.00  1.00 -1.00  1.00  0.00  0.00  0.00  0.00
   4   4  0.00 -1.00  1.00  0.00 -1.00  0.00  1.00 -1.00  0.00  0.00  0.00  0.00
   5   6  0.00  0.00  1.00  1.00  0.00  0.00  0.00  1.00  0.00  0.00  0.00  0.00
   6   5  0.00  1.00  0.00  0.00  0.00  1.00  1.00  0.00  0.00  0.00  0.00  0.00
   7   8  1.00 -1.00  0.00  0.00 -1.00  1.00  0.00 -1.00  0.00  0.00  0.00  0.00
   8   7  1.00  0.00 -1.00  0.00  0.00 -1.00  0.00  1.00 -1.00  0.00  0.00  0.00
   9  10  0.00  0.00 -1.00  0.00  1.00 -1.00  1.00  0.00 -1.00  0.00  0.00  0.00
  10   9 -1.00  0.00  1.00 -1.00  1.00  0.00 -1.00  0.00  0.00  0.00  0.00  0.00
  11  12 -1.00  1.00  0.00 -1.00  0.00  0.00 -1.00  0.00  1.00  0.00  0.00  0.00
  12  11  0.00 -1.00  0.00  1.00 -1.00  0.00  0.00 -1.00  1.00  0.00  0.00  0.00

 DIRECT LATTICE VECTORS CARTESIAN COMPONENTS (ANGSTROM)
          X                    Y                    Z
  -0.863072513443E+01   0.863072513443E+01   0.863072513443E+01
   0.863072513443E+01  -0.863072513443E+01   0.863072513443E+01
   0.863072513443E+01   0.863072513443E+01  -0.863072513443E+01


 CARTESIAN COORDINATES - PRIMITIVE CELL
 *******************************************************************************
 *      ATOM          X(ANGSTROM)         Y(ANGSTROM)         Z(ANGSTROM)
 *******************************************************************************
    1     6 C     7.396070360091E+00 -1.265926831770E+00  1.458667613472E+00
    2     6 C    -7.396070360091E+00  1.265926831770E+00  1.458667613472E+00
    3     6 C     7.396070360091E+00  1.265926831770E+00 -1.458667613472E+00
    4     6 C    -7.396070360091E+00 -1.265926831770E+00 -1.458667613472E+00
    5     6 C     1.458667613472E+00  7.396070360091E+00 -1.265926831770E+00
    6     6 C    -1.265926831770E+00  1.458667613472E+00  7.396070360091E+00
    7     6 C    -1.458667613472E+00 -7.396070360091E+00 -1.265926831770E+00
    8     6 C     1.265926831770E+00  1.458667613472E+00 -7.396070360091E+00
    9     6 C     1.458667613472E+00 -7.396070360091E+00  1.265926831770E+00
   10     6 C     1.265926831770E+00 -1.458667613472E+00  7.396070360091E+00
   11     6 C    -1.458667613472E+00  7.396070360091E+00  1.265926831770E+00
   12     6 C    -1.265926831770E+00 -1.458667613472E+00 -7.396070360091E+00
   13     6 C    -7.457279440621E+00 -2.608371506599E+00  3.744067139010E+00
   14     6 C     7.457279440621E+00  2.608371506599E+00  3.744067139010E+00
   15     6 C    -7.457279440621E+00  2.608371506599E+00 -3.744067139010E+00
   16     6 C     7.457279440621E+00 -2.608371506599E+00 -3.744067139010E+00
   17     6 C     3.744067139010E+00 -7.457279440621E+00 -2.608371506599E+00
   18     6 C    -2.608371506599E+00  3.744067139010E+00 -7.457279440621E+00
   19     6 C    -3.744067139010E+00  7.457279440621E+00 -2.608371506599E+00
   20     6 C     2.608371506599E+00  3.744067139010E+00  7.457279440621E+00
   21     6 C     3.744067139010E+00  7.457279440621E+00  2.608371506599E+00
   22     6 C     2.608371506599E+00 -3.744067139010E+00 -7.457279440621E+00
   23     6 C    -3.744067139010E+00 -7.457279440621E+00  2.608371506599E+00
   24     6 C    -2.608371506599E+00 -3.744067139010E+00  7.457279440621E+00
   25     6 C     8.384347005858E+00 -2.012499635382E+00  2.220254451801E+00
   26     6 C    -8.384347005858E+00  2.012499635382E+00  2.220254451801E+00
   27     6 C     8.384347005858E+00  2.012499635382E+00 -2.220254451801E+00
   28     6 C    -8.384347005858E+00 -2.012499635382E+00 -2.220254451801E+00
   29     6 C     2.220254451801E+00  8.384347005858E+00 -2.012499635382E+00
   30     6 C    -2.012499635382E+00  2.220254451801E+00  8.384347005858E+00
   31     6 C    -2.220254451801E+00 -8.384347005858E+00 -2.012499635382E+00
   32     6 C     2.012499635382E+00  2.220254451801E+00 -8.384347005858E+00
   33     6 C     2.220254451801E+00 -8.384347005858E+00  2.012499635382E+00
   34     6 C     2.012499635382E+00 -2.220254451801E+00  8.384347005858E+00
   35     6 C    -2.220254451801E+00  8.384347005858E+00  2.012499635382E+00
   36     6 C    -2.012499635382E+00 -2.220254451801E+00 -8.384347005858E+00
   37     6 C    -7.455384860452E+00 -3.561010034277E+00  2.736873908131E+00
   38     6 C     7.455384860452E+00  3.561010034277E+00  2.736873908131E+00
   39     6 C    -7.455384860452E+00  3.561010034277E+00 -2.736873908131E+00
   40     6 C     7.455384860452E+00 -3.561010034277E+00 -2.736873908131E+00
   41     6 C     2.736873908131E+00 -7.455384860452E+00 -3.561010034277E+00
   42     6 C    -3.561010034277E+00  2.736873908131E+00 -7.455384860452E+00
   43     6 C    -2.736873908131E+00  7.455384860452E+00 -3.561010034277E+00
   44     6 C     3.561010034277E+00  2.736873908131E+00  7.455384860452E+00
   45     6 C     2.736873908131E+00  7.455384860452E+00  3.561010034277E+00
   46     6 C     3.561010034277E+00 -2.736873908131E+00 -7.455384860452E+00
   47     6 C    -2.736873908131E+00 -7.455384860452E+00  3.561010034277E+00
   48     6 C    -3.561010034277E+00 -2.736873908131E+00  7.455384860452E+00
   49     1 H     7.096483896319E+00 -2.881427131470E-01  1.872548316867E+00
   50     1 H    -7.096483896319E+00  2.881427131470E-01  1.872548316867E+00
   51     1 H     7.096483896319E+00  2.881427131470E-01 -1.872548316867E+00
   52     1 H    -7.096483896319E+00 -2.881427131470E-01 -1.872548316867E+00
   53     1 H     1.872548316867E+00  7.096483896319E+00 -2.881427131470E-01
   54     1 H    -2.881427131470E-01  1.872548316867E+00  7.096483896319E+00
   55     1 H    -1.872548316867E+00 -7.096483896319E+00 -2.881427131470E-01
   56     1 H     2.881427131470E-01  1.872548316867E+00 -7.096483896319E+00
   57     1 H     1.872548316867E+00 -7.096483896319E+00  2.881427131470E-01
   58     1 H     2.881427131470E-01 -1.872548316867E+00  7.096483896319E+00
   59     1 H    -1.872548316867E+00  7.096483896319E+00  2.881427131470E-01
   60     1 H    -2.881427131470E-01 -1.872548316867E+00 -7.096483896319E+00
   61     1 H    -6.897223599042E+00 -2.570747360027E+00  4.662770154494E+00
   62     1 H     6.897223599042E+00  2.570747360027E+00  4.662770154494E+00
   63     1 H    -6.897223599042E+00  2.570747360027E+00 -4.662770154494E+00
   64     1 H     6.897223599042E+00 -2.570747360027E+00 -4.662770154494E+00
   65     1 H     4.662770154494E+00 -6.897223599042E+00 -2.570747360027E+00
   66     1 H    -2.570747360027E+00  4.662770154494E+00 -6.897223599042E+00
   67     1 H    -4.662770154494E+00  6.897223599042E+00 -2.570747360027E+00
   68     1 H     2.570747360027E+00  4.662770154494E+00  6.897223599042E+00
   69     1 H     4.662770154494E+00  6.897223599042E+00  2.570747360027E+00
   70     1 H     2.570747360027E+00 -4.662770154494E+00 -6.897223599042E+00
   71     1 H    -4.662770154494E+00 -6.897223599042E+00  2.570747360027E+00
   72     1 H    -2.570747360027E+00 -4.662770154494E+00  6.897223599042E+00
   73     1 H    -6.864889815326E+00 -4.457129921519E+00  2.637095351409E+00
   74     1 H     6.864889815326E+00  4.457129921519E+00  2.637095351409E+00
   75     1 H    -6.864889815326E+00  4.457129921519E+00 -2.637095351409E+00
   76     1 H     6.864889815326E+00 -4.457129921519E+00 -2.637095351409E+00
   77     1 H     2.637095351409E+00 -6.864889815326E+00 -4.457129921519E+00
   78     1 H    -4.457129921519E+00  2.637095351409E+00 -6.864889815326E+00
   79     1 H    -2.637095351409E+00  6.864889815326E+00 -4.457129921519E+00
   80     1 H     4.457129921519E+00  2.637095351409E+00  6.864889815326E+00
   81     1 H     2.637095351409E+00  6.864889815326E+00  4.457129921519E+00
   82     1 H     4.457129921519E+00 -2.637095351409E+00 -6.864889815326E+00
   83     1 H    -2.637095351409E+00 -6.864889815326E+00  4.457129921519E+00
   84     1 H    -4.457129921519E+00 -2.637095351409E+00  6.864889815326E+00
   85     7 N     2.832134898230E-01  6.995089565872E+00 -5.220703045671E+00
   86     7 N    -2.832134898230E-01 -6.995089565872E+00 -5.220703045671E+00
   87     7 N     2.832134898230E-01 -6.995089565872E+00  5.220703045671E+00
   88     7 N    -2.832134898230E-01  6.995089565872E+00  5.220703045671E+00
   89     7 N    -5.220703045671E+00  2.832134898230E-01  6.995089565872E+00
   90     7 N     6.995089565872E+00 -5.220703045671E+00  2.832134898230E-01
   91     7 N     5.220703045671E+00 -2.832134898230E-01  6.995089565872E+00
   92     7 N    -6.995089565872E+00 -5.220703045671E+00 -2.832134898230E-01
   93     7 N    -5.220703045671E+00 -2.832134898230E-01 -6.995089565872E+00
   94     7 N    -6.995089565872E+00  5.220703045671E+00  2.832134898230E-01
   95     7 N     5.220703045671E+00  2.832134898230E-01 -6.995089565872E+00
   96     7 N     6.995089565872E+00  5.220703045671E+00 -2.832134898230E-01
   97     7 N    -8.350872706932E+00 -3.180965529056E+00  1.791028596809E+00
   98     7 N     8.350872706932E+00  3.180965529056E+00  1.791028596809E+00
   99     7 N    -8.350872706932E+00  3.180965529056E+00 -1.791028596809E+00
  100     7 N     8.350872706932E+00 -3.180965529056E+00 -1.791028596809E+00
  101     7 N     1.791028596809E+00 -8.350872706932E+00 -3.180965529056E+00
  102     7 N    -3.180965529056E+00  1.791028596809E+00 -8.350872706932E+00
  103     7 N    -1.791028596809E+00  8.350872706932E+00 -3.180965529056E+00
  104     7 N     3.180965529056E+00  1.791028596809E+00  8.350872706932E+00
  105     7 N     1.791028596809E+00  8.350872706932E+00  3.180965529056E+00
  106     7 N     3.180965529056E+00 -1.791028596809E+00 -8.350872706932E+00
  107     7 N    -1.791028596809E+00 -8.350872706932E+00  3.180965529056E+00
  108     7 N    -3.180965529056E+00 -1.791028596809E+00  8.350872706932E+00
  109     8 O     6.920697692250E+00 -1.683393558907E+00  4.154946822730E-01
  110     8 O    -6.920697692250E+00  1.683393558907E+00  4.154946822730E-01
  111     8 O     6.920697692250E+00  1.683393558907E+00 -4.154946822730E-01
  112     8 O    -6.920697692250E+00 -1.683393558907E+00 -4.154946822730E-01
  113     8 O     4.154946822730E-01  6.920697692250E+00 -1.683393558907E+00
  114     8 O    -1.683393558907E+00  4.154946822730E-01  6.920697692250E+00
  115     8 O    -4.154946822730E-01 -6.920697692250E+00 -1.683393558907E+00
  116     8 O     1.683393558907E+00  4.154946822730E-01 -6.920697692250E+00
  117     8 O     4.154946822730E-01 -6.920697692250E+00  1.683393558907E+00
  118     8 O     1.683393558907E+00 -4.154946822730E-01  6.920697692250E+00
  119     8 O    -4.154946822730E-01  6.920697692250E+00  1.683393558907E+00
  120     8 O    -1.683393558907E+00 -4.154946822730E-01 -6.920697692250E+00
  121   230 ZN    1.880015106437E-15 -1.266581998292E+01  8.630725134430E+00
  122   230 ZN    1.880015106437E-15 -4.595630285938E+00  8.630725134430E+00
  123   230 ZN    8.630725134430E+00  1.880015106437E-15 -1.266581998292E+01
  124   230 ZN   -1.266581998292E+01  8.630725134430E+00  1.645013218132E-15
  125   230 ZN   -4.595630285938E+00  8.630725134430E+00  1.645013218132E-15
  126   230 ZN    8.630725134430E+00  1.880015106437E-15 -4.595630285938E+00

 *******************************************************************************
 *** PSEUDOPOTENTIAL INFORMATION ***
 *******************************************************************************

 ATOMIC NUMBER  30, NUCLEAR CHARGE 20.000, GIVEN IN INPUT       PSEUDOPOTENTIAL
   TYPE       EXPONENT      COEFF.    N      EXPONENT      COEFF.    N
  P0 TMS    34.1500000  399.9872820   0    14.5900000   85.4856550   0
  P1 TMS    39.7800000  277.1489600   0    14.9500000   69.0522050   0
  P2 TMS    43.8000000  -34.1493490   0    14.9800000   -3.2918310   0

 *******************************************************************************
 LOCAL ATOMIC FUNCTIONS BASIS SET
 *******************************************************************************
   ATOM   X(AU)   Y(AU)   Z(AU)  N. TYPE  EXPONENT  S COEF   P COEF   D/F/G COEF
 *******************************************************************************
   1 C   13.977  -2.392   2.756
                                  1 S  
                                         4.563E+03 1.967E-03 0.000E+00 0.000E+00
                                         6.820E+02 1.523E-02 0.000E+00 0.000E+00
                                         1.550E+02 7.613E-02 0.000E+00 0.000E+00
                                         4.446E+01 2.608E-01 0.000E+00 0.000E+00
                                         1.303E+01 6.165E-01 0.000E+00 0.000E+00
                                         1.828E+00 2.210E-01 0.000E+00 0.000E+00
                           2-     5 SP 
                                         2.096E+01 1.147E-01 4.025E-02 0.000E+00
                                         4.803E+00 9.200E-01 2.376E-01 0.000E+00
                                         1.459E+00-3.031E-03 8.159E-01 0.000E+00
                           6-     9 SP 
                                         4.835E-01 1.000E+00 1.000E+00 0.000E+00
                          10-    13 SP 
                                         1.456E-01 1.000E+00 1.000E+00 0.000E+00
                          14-    18 D  
                                         6.260E-01 0.000E+00 0.000E+00 1.000E+00
   2 C  -13.977   2.392   2.756
   3 C   13.977   2.392  -2.756
   4 C  -13.977  -2.392  -2.756
   5 C    2.756  13.977  -2.392
   6 C   -2.392   2.756  13.977
   7 C   -2.756 -13.977  -2.392
   8 C    2.392   2.756 -13.977
   9 C    2.756 -13.977   2.392
  10 C    2.392  -2.756  13.977
  11 C   -2.756  13.977   2.392
  12 C   -2.392  -2.756 -13.977
  13 C  -14.092  -4.929   7.075
  14 C   14.092   4.929   7.075
  15 C  -14.092   4.929  -7.075
  16 C   14.092  -4.929  -7.075
  17 C    7.075 -14.092  -4.929
  18 C   -4.929   7.075 -14.092
  19 C   -7.075  14.092  -4.929
  20 C    4.929   7.075  14.092
  21 C    7.075  14.092   4.929
  22 C    4.929  -7.075 -14.092
  23 C   -7.075 -14.092   4.929
  24 C   -4.929  -7.075  14.092
  25 C   15.844  -3.803   4.196
  26 C  -15.844   3.803   4.196
  27 C   15.844   3.803  -4.196
  28 C  -15.844  -3.803  -4.196
  29 C    4.196  15.844  -3.803
  30 C   -3.803   4.196  15.844
  31 C   -4.196 -15.844  -3.803
  32 C    3.803   4.196 -15.844
  33 C    4.196 -15.844   3.803
  34 C    3.803  -4.196  15.844
  35 C   -4.196  15.844   3.803
  36 C   -3.803  -4.196 -15.844
  37 C  -14.089  -6.729   5.172
  38 C   14.089   6.729   5.172
  39 C  -14.089   6.729  -5.172
  40 C   14.089  -6.729  -5.172
  41 C    5.172 -14.089  -6.729
  42 C   -6.729   5.172 -14.089
  43 C   -5.172  14.089  -6.729
  44 C    6.729   5.172  14.089
  45 C    5.172  14.089   6.729
  46 C    6.729  -5.172 -14.089
  47 C   -5.172 -14.089   6.729
  48 C   -6.729  -5.172  14.089
  49 H   13.410  -0.545   3.539
                                865 S  
                                         3.387E+01 2.549E-02 0.000E+00 0.000E+00
                                         5.095E+00 1.904E-01 0.000E+00 0.000E+00
                                         1.159E+00 8.522E-01 0.000E+00 0.000E+00
                                866 S  
                                         3.258E-01 1.000E+00 0.000E+00 0.000E+00
                                867 S  
                                         1.027E-01 1.000E+00 0.000E+00 0.000E+00
                         868-   870 P  
                                         7.500E-01 0.000E+00 1.000E+00 0.000E+00
  50 H  -13.410   0.545   3.539
  51 H   13.410   0.545  -3.539
  52 H  -13.410  -0.545  -3.539
  53 H    3.539  13.410  -0.545
  54 H   -0.545   3.539  13.410
  55 H   -3.539 -13.410  -0.545
  56 H    0.545   3.539 -13.410
  57 H    3.539 -13.410   0.545
  58 H    0.545  -3.539  13.410
  59 H   -3.539  13.410   0.545
  60 H   -0.545  -3.539 -13.410
  61 H  -13.034  -4.858   8.811
  62 H   13.034   4.858   8.811
  63 H  -13.034   4.858  -8.811
  64 H   13.034  -4.858  -8.811
  65 H    8.811 -13.034  -4.858
  66 H   -4.858   8.811 -13.034
  67 H   -8.811  13.034  -4.858
  68 H    4.858   8.811  13.034
  69 H    8.811  13.034   4.858
  70 H    4.858  -8.811 -13.034
  71 H   -8.811 -13.034   4.858
  72 H   -4.858  -8.811  13.034
  73 H  -12.973  -8.423   4.983
  74 H   12.973   8.423   4.983
  75 H  -12.973   8.423  -4.983
  76 H   12.973  -8.423  -4.983
  77 H    4.983 -12.973  -8.423
  78 H   -8.423   4.983 -12.973
  79 H   -4.983  12.973  -8.423
  80 H    8.423   4.983  12.973
  81 H    4.983  12.973   8.423
  82 H    8.423  -4.983 -12.973
  83 H   -4.983 -12.973   8.423
  84 H   -8.423  -4.983  12.973
  85 N    0.535  13.219  -9.866
                               1081 S  
                                         6.293E+03 1.970E-03 0.000E+00 0.000E+00
                                         9.490E+02 1.496E-02 0.000E+00 0.000E+00
                                         2.188E+02 7.350E-02 0.000E+00 0.000E+00
                                         6.369E+01 2.489E-01 0.000E+00 0.000E+00
                                         1.883E+01 6.025E-01 0.000E+00 0.000E+00
                                         2.720E+00 2.562E-01 0.000E+00 0.000E+00
                        1082-  1085 SP 
                                         3.063E+01 1.119E-01 3.831E-02 0.000E+00
                                         7.026E+00 9.217E-01 2.374E-01 0.000E+00
                                         2.112E+00-2.569E-03 8.176E-01 0.000E+00
                        1086-  1089 SP 
                                         6.840E-01 1.000E+00 1.000E+00 0.000E+00
                        1090-  1093 SP 
                                         2.009E-01 1.000E+00 1.000E+00 0.000E+00
                        1094-  1098 D  
                                         9.130E-01 0.000E+00 0.000E+00 1.000E+00
  86 N   -0.535 -13.219  -9.866
  87 N    0.535 -13.219   9.866
  88 N   -0.535  13.219   9.866
  89 N   -9.866   0.535  13.219
  90 N   13.219  -9.866   0.535
  91 N    9.866  -0.535  13.219
  92 N  -13.219  -9.866  -0.535
  93 N   -9.866  -0.535 -13.219
  94 N  -13.219   9.866   0.535
  95 N    9.866   0.535 -13.219
  96 N   13.219   9.866  -0.535
  97 N  -15.781  -6.011   3.385
  98 N   15.781   6.011   3.385
  99 N  -15.781   6.011  -3.385
 100 N   15.781  -6.011  -3.385
 101 N    3.385 -15.781  -6.011
 102 N   -6.011   3.385 -15.781
 103 N   -3.385  15.781  -6.011
 104 N    6.011   3.385  15.781
 105 N    3.385  15.781   6.011
 106 N    6.011  -3.385 -15.781
 107 N   -3.385 -15.781   6.011
 108 N   -6.011  -3.385  15.781
 109 O   13.078  -3.181   0.785
                               1513 S  
                                         8.588E+03 1.895E-03 0.000E+00 0.000E+00
                                         1.297E+03 1.439E-02 0.000E+00 0.000E+00
                                         2.993E+02 7.073E-02 0.000E+00 0.000E+00
                                         8.738E+01 2.400E-01 0.000E+00 0.000E+00
                                         2.568E+01 5.948E-01 0.000E+00 0.000E+00
                                         3.740E+00 2.808E-01 0.000E+00 0.000E+00
                        1514-  1517 SP 
                                         4.212E+01 1.139E-01 3.651E-02 0.000E+00
                                         9.628E+00 9.208E-01 2.372E-01 0.000E+00
                                         2.853E+00-3.274E-03 8.197E-01 0.000E+00
                        1518-  1521 SP 
                                         9.057E-01 1.000E+00 1.000E+00 0.000E+00
                        1522-  1525 SP 
                                         2.556E-01 1.000E+00 1.000E+00 0.000E+00
                        1526-  1530 D  
                                         1.292E+00 0.000E+00 0.000E+00 1.000E+00
 110 O  -13.078   3.181   0.785
 111 O   13.078   3.181  -0.785
 112 O  -13.078  -3.181  -0.785
 113 O    0.785  13.078  -3.181
 114 O   -3.181   0.785  13.078
 115 O   -0.785 -13.078  -3.181
 116 O    3.181   0.785 -13.078
 117 O    0.785 -13.078   3.181
 118 O    3.181  -0.785  13.078
 119 O   -0.785  13.078   3.181
 120 O   -3.181  -0.785 -13.078
 121 ZN   0.000 -23.935  16.310
                               1729 S  
                                         3.032E+01 2.191E-01 0.000E+00 0.000E+00
                                         1.632E+01-2.326E-01 0.000E+00 0.000E+00
                                         1.141E+01-9.547E-01 0.000E+00 0.000E+00
                               1730 S  
                                         2.569E+00 1.000E+00 0.000E+00 0.000E+00
                               1731 S  
                                         1.063E+00 1.000E+00 0.000E+00 0.000E+00
                               1732 S  
                                         2.500E-01 1.000E+00 0.000E+00 0.000E+00
                               1733 S  
                                         1.200E-01 1.000E+00 0.000E+00 0.000E+00
                        1734-  1736 P  
                                         1.118E+02 0.000E+00 2.328E-02 0.000E+00
                                         1.913E+01 0.000E+00-1.010E+00 0.000E+00
                        1737-  1739 P  
                                         5.469E+00 0.000E+00 3.202E-01 0.000E+00
                                         2.506E+00 0.000E+00 7.181E-01 0.000E+00
                        1740-  1742 P  
                                         9.419E-01 0.000E+00 1.000E+00 0.000E+00
                        1743-  1745 P  
                                         2.500E-01 0.000E+00 1.000E+00 0.000E+00
                        1746-  1748 P  
                                         1.200E-01 0.000E+00 1.000E+00 0.000E+00
                        1749-  1753 D  
                                         4.465E+01 0.000E+00 0.000E+00 4.725E-02
                                         1.344E+01 0.000E+00 0.000E+00 2.189E-01
                                         4.682E+00 0.000E+00 0.000E+00 4.525E-01
                                         1.603E+00 0.000E+00 0.000E+00 5.186E-01
                        1754-  1758 D  
                                         4.828E-01 0.000E+00 0.000E+00 1.000E+00
                        1759-  1763 D  
                                         1.100E-01 0.000E+00 0.000E+00 1.000E+00
                        1764-  1770 F  
                                         2.614E+00 0.000E+00 0.000E+00 1.000E+00
 122 ZN   0.000  -8.684  16.310
 123 ZN  16.310   0.000 -23.935
 124 ZN -23.935  16.310   0.000
 125 ZN  -8.684  16.310   0.000
 126 ZN  16.310   0.000  -8.684
 INFORMATION **** SET_MPP **** PCRYSTAL CALCULATION
 INFORMATION **** READM2 **** NEW DEFAULT: FOCK/KS MATRIX MIXING SET TO 30 %
 INFORMATION **** READM2 **** NEW DEFAULT: FULL DIRECT SCF MODE
 INFORMATION **** READM2 **** NEW DEFAULT: COULOMB BIPOLAR BUFFER SET TO 32 Mb
 INFORMATION **** READM2 **** NEW DEFAULT: EXCHANGE BIPOLAR BUFFER SET TO 32 Mb

 *******************************************************************************
 NEW DEFAULT: DFT INTEGRATION GRID INCREASED TO XLGRID
 NEW DEFAULT: DIIS ACCELERATOR ACTIVE
 USE KEYWORD NODIIS TO TURN IT OFF
 *******************************************************************************

 INFORMATION **** DFTD3_INPUT **** PERFORM LATEST DISPERSION CORRECTION DFT-D3(BJ) WITH AUTOMATIC PARAMETER SETUP
 PLEASE CITE:
 (1) DFT-D3 Reference
  S. Grimme, J. Antony, S. Ehrlich, and H. Krieg, J. Chem. Phys. 132 (2010), 154104
 (2) BJ-Damping Reference
  S. Grimme, S. Ehrlich, and L. Goerigk, J. Comput. Chem. 32 (2011), 1456-1465
 (3) General DFT-D Review
  S. Grimme, A. Hansen, J. G. Brandenburg, and C. Bannwarth,
  Chem. Rev. 116 (2016), 5105-5154

 INFORMATION **** TOLINTEG **** COULOMB AND EXCHANGE SERIES TOLERANCES MODIFIED
 INFORMATION **** TOLDEE **** SCF TOL ON TOTAL ENERGY SET TO           8
 INFORMATION **** DFTD3_INPUT **** PERFORM DISPERSION CORRECTION DFT-D3(BJ) IN THE BECKE-JOHNSON DAMPING SCHEME

 PLEASE CITE:
 (1) DFT-D3 Reference
  S. Grimme, J. Antony, S. Ehrlich, and H. Krieg, J. Chem. Phys. 132 (2010), 154104
 (2) BJ-Damping Reference
  S. Grimme, S. Ehrlich, and L. Goerigk, J. Comput. Chem. 32 (2011), 1456-1465
 (3) General DFT-D Review
  S. Grimme, A. Hansen, J. G. Brandenburg, and C. Bannwarth,
  Chem. Rev. 116 (2016), 5105-5154

 *******************************************************************************
 N. OF ATOMS PER CELL       126  COULOMB OVERLAP TOL         (T1) 10**   -7
 NUMBER OF SHELLS           648  COULOMB PENETRATION TOL     (T2) 10**   -7
 NUMBER OF AO              1980  EXCHANGE OVERLAP TOL        (T3) 10**   -7
 N. OF ELECTRONS PER CELL   708  EXCHANGE PSEUDO OVP (F(G))  (T4) 10**  -10
 CORE ELECTRONS PER CELL    168  EXCHANGE PSEUDO OVP (P(G))  (T5) 10**  -40
 N. OF SYMMETRY OPERATORS    12  POLE ORDER IN MONO ZONE                  4
 *******************************************************************************
 TYPE OF CALCULATION :  RESTRICTED CLOSED SHELL
 KOHN-SHAM HAMILTONIAN

 (EXCHANGE)[CORRELATION] FUNCTIONAL:(BECKE 88)[LEE-YANG-PARR]

 NON-LOCAL WEIGHTING FACTOR (EXCHANGE) =           0.9000
 NON-LOCAL WEIGHTING FACTOR [CORRELATION] =        0.8100

 HYBRID EXCHANGE - PERCENTAGE OF FOCK EXCHANGE    20.0000
 CORE  PSEUDO POTENTIAL         TOL. ON PSEUDO              (TP) 10**- 6

 CAPPA:IS1  2;IS2  2;IS3  2; K PTS MONK NET   3; SYMMOPS:K SPACE  24;G SPACE  12

 *******************************************************************************
 MAX NUMBER OF SCF CYCLES      50  CONVERGENCE ON DELTAP        10**-18
 WEIGHT OF F(I) IN F(I+1)      30% CONVERGENCE ON ENERGY        10**- 8
 SHRINK. FACT.(MONKH.)    2  2  2  NUMBER OF K POINTS IN THE IBZ      3
 SHRINKING FACTOR(GILAT NET)    2  NUMBER OF K POINTS(GILAT NET)      3
 *******************************************************************************
 *** K POINTS COORDINATES (OBLIQUE COORDINATES IN UNITS OF IS =  2)
   1-R(  0  0  0)   2-R(  1  0  0)   3-R(  1  1  1)

 DIRECT LATTICE VECTORS COMPON. (A.U.)     RECIP. LATTICE VECTORS COMPON. (A.U.) 
        X            Y            Z              X            Y            Z
  -16.3097068   16.3097068   16.3097068      0.0000000    0.1926210    0.1926210
   16.3097068  -16.3097068   16.3097068      0.1926210    0.0000000    0.1926210
   16.3097068   16.3097068  -16.3097068      0.1926210    0.1926210    0.0000000

 DISK SPACE FOR EIGENVECTORS (FTN 10)    11761200 REALS

 SYMMETRY ADAPTION OF THE BLOCH FUNCTIONS ENABLED
 TTTTTTTTTTTTTTTTTTTTTTTTTTTTTT gordsh1     TELAPSE      132.81 TCPU       22.12

 MATRIX SIZE: P(G)10203732, F(G)  726192, P(G) IRR  429700, F(G) IRR   61738
 MAX G-VECTOR INDEX FOR 1- AND 2-ELECTRON INTEGRALS 133

 TTTTTTTTTTTTTTTTTTTTTTTTTTTTTT INPUT       TELAPSE      132.88 TCPU       22.19

 NEIGHBORS OF THE NON-EQUIVALENT ATOMS

 N = NUMBER OF NEIGHBORS AT DISTANCE R
    ATOM  N     R/ANG      R/AU   NEIGHBORS (ATOM LABELS AND CELL INDICES)
   1 C    1     1.1032     2.0848   49 H    0 0 0
   1 C    1     1.2200     2.3055  109 O    0 0 0
   1 C    1     1.4540     2.7476   25 C    0 0 0
   1 C    1     2.4641     4.6564   97 N    0 1 1
   1 C    1     2.4997     4.7237   85 N    0 1 0
   1 C    1     3.0268     5.7199   66 H    0 1 0

  13 C    1     1.0766     2.0345   61 H    0 0 0
  13 C    1     1.3603     2.5705   85 N    0 0-1
  13 C    1     1.3863     2.6198   37 C    0 0 0
  13 C    1     2.1663     4.0938   25 C    0-1-1
  13 C    1     2.2228     4.2004   97 N    0 0 0
  13 C    1     2.2348     4.2231   73 H    0 0 0

  25 C    1     1.3515     2.5539   97 N    0 1 1
  25 C    1     1.3557     2.5620   85 N    0 1 0
  25 C    1     1.4540     2.7476    1 C    0 0 0
  25 C    1     2.1647     4.0908   37 C    0 1 1
  25 C    1     2.1663     4.0938   13 C    0 1 1
  25 C    1     2.1801     4.1198   49 H    0 0 0

  37 C    1     1.0778     2.0368   73 H    0 0 0
  37 C    1     1.3568     2.5640   97 N    0 0 0
  37 C    1     1.3863     2.6198   13 C    0 0 0
  37 C    1     2.1647     4.0908   25 C    0-1-1
  37 C    1     2.2262     4.2070   85 N    0 0-1
  37 C    1     2.2363     4.2261   61 H    0 0 0

  49 H    1     1.1032     2.0848    1 C    0 0 0
  49 H    1     2.0250     3.8267  109 O    0 0 0
  49 H    1     2.1801     4.1198   25 C    0 0 0
  49 H    1     2.7355     5.1693   85 N    0 1 0
  49 H    1     2.7622     5.2198   86 N    1 1 1
  49 H    1     2.9299     5.5368   26 C    0 1 1

  61 H    1     1.0766     2.0345   13 C    0 0 0
  61 H    1     2.1324     4.0297   85 N    0 0-1
  61 H    1     2.2363     4.2261   37 C    0 0 0
  61 H    1     2.7682     5.2311   73 H    0 0 0
  61 H    1     2.7744     5.2428  113 O    0 0-1
  61 H    1     2.9578     5.5894  101 N    1 0 0

  73 H    1     1.0778     2.0368   37 C    0 0 0
  73 H    1     2.1337     4.0321   97 N    0 0 0
  73 H    1     2.2348     4.2231   13 C    0 0 0
  73 H    1     2.7682     5.2311   61 H    0 0 0
  73 H    1     2.9487     5.5722   56 H    0 0-1
  73 H    1     3.0213     5.7094   92 N    0 0 0

  85 N    1     1.3557     2.5620   25 C    0-1 0
  85 N    1     1.3603     2.5705   13 C    0 0 1
  85 N    1     2.0399     3.8548  123 ZN   1 0 0
  85 N    1     2.1324     4.0297   61 H    0 0 1
  85 N    1     2.2262     4.2070   37 C    0 0 1
  85 N    1     2.2381     4.2294   97 N    0 0 1

  97 N    1     1.3515     2.5539   25 C    0-1-1
  97 N    1     1.3568     2.5640   37 C    0 0 0
  97 N    1     2.0039     3.7868  121 ZN   0-1 0
  97 N    1     2.1337     4.0321   73 H    0 0 0
  97 N    1     2.2228     4.2004   13 C    0 0 0
  97 N    1     2.2381     4.2294   85 N    0 0-1

 109 O    1     1.2200     2.3055    1 C    0 0 0
 109 O    1     2.0250     3.8267   49 H    0 0 0
 109 O    1     2.3469     4.4349   25 C    0 0 0
 109 O    1     2.7744     5.2428   66 H    0 1 0
 109 O    1     2.8451     5.3764   97 N    0 1 1
 109 O    1     2.9372     5.5506  121 ZN   0 0 1

 121 ZN   2     2.0039     3.7868   97 N    0 1 0  100 N    0 0-1
 121 ZN   2     2.0399     3.8548   90 N    0 0-1   92 N    0 1 0
 121 ZN   2     2.9372     5.5506  109 O    0 0-1  112 O    0 1 0
 121 ZN   2     2.9842     5.6394   18 C    0 1-1   20 C   -1 0-1
 121 ZN   2     3.0135     5.6947   25 C    0 0-1   28 C    0 1 0
 121 ZN   2     3.0161     5.6995   37 C    0 1 0   40 C    0 0-1


 SYMMETRY ALLOWED ELASTIC DISTORTION 1
  0.5773503  0.0000000  0.0000000
  0.0000000  0.5773503  0.0000000
  0.0000000  0.0000000  0.5773503

 SYMMETRY ALLOWED INTERNAL DEGREE(S) OF FREEDOM:  31
 TTTTTTTTTTTTTTTTTTTTTTTTTTTTTT SYMM        TELAPSE      134.05 TCPU       23.36
 TTTTTTTTTTTTTTTTTTTTTTTTTTTTTT INT_SCREEN  TELAPSE      134.10 TCPU       23.41

 ************************************************************************
 ************************************************************************
 * ELAPIEZO OPTION, E. ALBANESE, A. ERBA, B. CIVALLERI, R. DOVESI       *
 *                                                                      *
 * IT IS ASSUMED THAT THE INPUT IS FROM AN OPTIMIZED RUN                *

 CONVERGENCE CRITERION FOR ENERGY, TOLDEE =          1.0000E-08
 CONVERGENCE CRITERION FOR RMS GRADIENT, TOLDEG =    3.0000E-04
 CONVERGENCE CRITERION FOR RMS DISPLACEMENT, TOLDEX  6.2000E-04
 MAGNITUDE OF STEPSIZE FOR ADIMENSIONAL STRAINS =    1.5000E-02
 NUMBER OF POINTS (TOTAL) IN NUMERICAL 2ND DERIVATIVE=        3
 ************************************************************************
 ************************************************************************

 ************************************************************************

  Y. NOEL POST DOC. TURIN 2002

  THIS ROUTINE EVALUATES THE NON ZERO ELEMENTS OF THE ELASTIC TENSOR 

  ORDER OF THE TENSOR : 4

 |  1 A    1 B    1 B     .      .      .     |
 |         1 A    1 B     .      .      .     |
 |                1 A     .      .      .     |
 |                       1 C     .      .     |
 |                              1 C     .     |
 |                                     1 C    |

 EACH  LETTER   CORRESPONDS  TO  AN  INDEPENDENT  COMPONENT.
 INTERDEPENDENT COMPONENTS (WITH SAME LETTER) ARE RELATED BY
 THE COEFFICIENT THAT PRECEEDS EACH LETTER.

 ************************************************************************


 ************************************************************************

  Y. NOEL POST DOC. TURIN 2002

  THIS ROUTINE EVALUATES THE NON ZERO ELEMENTS OF THE PIEZOELECTRIC TENSOR 

  ORDER OF THE TENSOR : 3

 |   .      .      .     1 A     .      .     |
 |   .      .      .      .     1 A     .     |
 |   .      .      .      .      .     1 A    |

 EACH  LETTER   CORRESPONDS  TO  AN  INDEPENDENT  COMPONENT.
 INTERDEPENDENT COMPONENTS (WITH SAME LETTER) ARE RELATED BY
 THE COEFFICIENT THAT PRECEEDS EACH LETTER.

 ************************************************************************


 LIST OF ACTIVE DEFORMATIONS: 
             4

 ************************************************************************
 CLAMPED ION APPROXIMATION - NO RELAXATION OF ATOMIC POSITIONS
 ************************************************************************

 INFORMATION **** EXCBUF **** EXCH. BIPO BUFFER: WORDS USED =     4000000
 WARNING **** EXCBUF **** EXCH. BIPO BUFFER TOO SMALL - TO AVOID I/O SET EXCHSIZE =     7045524

 DFT PARAMETERS

     ATOM       ELECTRONS   NET CHARGE   R(ANGSTROM)
   1   6  C       6.0000      0.0000     0.77000000
  49   1  H       1.0000      0.0000     1.11000000
  85   7  N       7.0000      0.0000     0.74000000
 109   8  O       8.0000      0.0000     0.74000000
 121 230  ZN     20.0000      0.0000     1.37000000

 SIZE OF GRID=     638988
 TTTTTTTTTTTTTTTTTTTTTTTTTTTTTT MAKE_GRID2  TELAPSE      140.68 TCPU       26.09
 BECKE WEIGHT FUNCTION
 RADSAFE =     2.00
 TOLERANCES - DENSITY:10**- 6; POTENTIAL:10**- 9; GRID WGT:10**-14

 RADIAL INTEGRATION  - INTERVALS (POINTS,UPPER LIMIT):            1( 99,  4.0*R)

 ANGULAR INTEGRATION - INTERVALS (ACCURACY LEVEL [N. POINTS] UPPER LIMIT):
  1(  6[ 146]   0.2)  2( 11[ 302]   0.5)  3( 14[ 590]   0.9)  4( 18[1454]   3.5)
  5( 14[ 590]9999.0)
 TTTTTTTTTTTTTTTTTTTTTTTTTTTTTT INT_CALC    TELAPSE      140.73 TCPU       26.15
 EEEEEEEEEE INT_CALC TERMINATION  DATE 04 05 2020 TIME 20:34:32.1

 *******************************************************************************
 ZIF90                                                                           
 CRYSTAL - SCF - TYPE OF CALCULATION :  RESTRICTED CLOSED SHELL
 *******************************************************************************

 CAPPA:IS1  2;IS2  2;IS3  2; K PTS MONK NET   3; SYMMOPS:K SPACE  24;G SPACE  12

 TTTTTTTTTTTTTTTTTTTTTTTTTTTTTT SDIK        TELAPSE      141.35 TCPU       26.76

 AAAAAAAAAAAAAAAAAAAAAAAAAAAAAAAAAAAAAAAAAAAAAAAAAAAAAAAAAAAAAAAAAAAAAAAAAAAAAAA
         ATOMIC WAVEFUNCTION(S)


 NUCLEAR CHARGE  6.0  SYMMETRY SPECIES            S    P
 N. ELECTRONS    6.0  NUMBER OF PRIMITIVE GTOS   11    5
                      NUMBER OF CONTRACTED GTOS   4    3
                      NUMBER OF CLOSED SHELLS     2    0
                      OPEN SHELL OCCUPATION       0    2

  ZNUC SCFIT  TOTAL HF ENERGY   KINETIC ENERGY   VIRIAL THEOREM ACCURACY
   6.0  11   -3.768480057E+01  3.769831118E+01 -1.999641612E+00  2.0E-06

 NUCLEAR CHARGE  1.0  SYMMETRY SPECIES            S
 N. ELECTRONS    1.0  NUMBER OF PRIMITIVE GTOS    5
                      NUMBER OF CONTRACTED GTOS   3
                      NUMBER OF CLOSED SHELLS     0
                      OPEN SHELL OCCUPATION       1

  ZNUC SCFIT  TOTAL HF ENERGY   KINETIC ENERGY   VIRIAL THEOREM ACCURACY
   1.0   1   -4.998098153E-01  4.997907537E-01 -2.000038139E+00  9.6E-17

 NUCLEAR CHARGE  7.0  SYMMETRY SPECIES            S    P
 N. ELECTRONS    7.0  NUMBER OF PRIMITIVE GTOS   11    5
                      NUMBER OF CONTRACTED GTOS   4    3
                      NUMBER OF CLOSED SHELLS     2    0
                      OPEN SHELL OCCUPATION       0    3

  ZNUC SCFIT  TOTAL HF ENERGY   KINETIC ENERGY   VIRIAL THEOREM ACCURACY
   7.0  11   -5.439473665E+01  5.441433682E+01 -1.999639798E+00  3.6E-06

 NUCLEAR CHARGE  8.0  SYMMETRY SPECIES            S    P
 N. ELECTRONS    8.0  NUMBER OF PRIMITIVE GTOS   11    5
                      NUMBER OF CONTRACTED GTOS   4    3
                      NUMBER OF CLOSED SHELLS     2    0
                      OPEN SHELL OCCUPATION       0    4

  ZNUC SCFIT  TOTAL HF ENERGY   KINETIC ENERGY   VIRIAL THEOREM ACCURACY
   8.0  13   -7.479861895E+01  7.482603849E+01 -1.999633556E+00  2.7E-06

 NUCLEAR CHARGE 20.0  SYMMETRY SPECIES            S    P    D
 N. ELECTRONS   20.0  NUMBER OF PRIMITIVE GTOS    7    7    6
                      NUMBER OF CONTRACTED GTOS   5    5    3
                      NUMBER OF CLOSED SHELLS     2    1    1
                      OPEN SHELL OCCUPATION       0    0    0

  ZNUC SCFIT  TOTAL HF ENERGY   KINETIC ENERGY   VIRIAL THEOREM ACCURACY
  20.0  35   -2.259494290E+02  1.538488917E+02 -2.468645152E+00  3.9E-06

 AAAAAAAAAAAAAAAAAAAAAAAAAAAAAAAAAAAAAAAAAAAAAAAAAAAAAAAAAAAAAAAAAAAAAAAAAAAAAAA

 CHARGE NORMALIZATION FACTOR   1.00000000
 TOTAL ATOMIC CHARGES:
   6.0000000   6.0000000   6.0000000   6.0000000   6.0000000   6.0000000
   6.0000000   6.0000000   6.0000000   6.0000000   6.0000000   6.0000000
   6.0000000   6.0000000   6.0000000   6.0000000   6.0000000   6.0000000
   6.0000000   6.0000000   6.0000000   6.0000000   6.0000000   6.0000000
   6.0000000   6.0000000   6.0000000   6.0000000   6.0000000   6.0000000
   6.0000000   6.0000000   6.0000000   6.0000000   6.0000000   6.0000000
   6.0000000   6.0000000   6.0000000   6.0000000   6.0000000   6.0000000
   6.0000000   6.0000000   6.0000000   6.0000000   6.0000000   6.0000000
   1.0000000   1.0000000   1.0000000   1.0000000   1.0000000   1.0000000
   1.0000000   1.0000000   1.0000000   1.0000000   1.0000000   1.0000000
   1.0000000   1.0000000   1.0000000   1.0000000   1.0000000   1.0000000
   1.0000000   1.0000000   1.0000000   1.0000000   1.0000000   1.0000000
   1.0000000   1.0000000   1.0000000   1.0000000   1.0000000   1.0000000
   1.0000000   1.0000000   1.0000000   1.0000000   1.0000000   1.0000000
   7.0000000   7.0000000   7.0000000   7.0000000   7.0000000   7.0000000
   7.0000000   7.0000000   7.0000000   7.0000000   7.0000000   7.0000000
   7.0000000   7.0000000   7.0000000   7.0000000   7.0000000   7.0000000
   7.0000000   7.0000000   7.0000000   7.0000000   7.0000000   7.0000000
   8.0000000   8.0000000   8.0000000   8.0000000   8.0000000   8.0000000
   8.0000000   8.0000000   8.0000000   8.0000000   8.0000000   8.0000000
  20.0000000  20.0000000  20.0000000  20.0000000  20.0000000  20.0000000
 TTTTTTTTTTTTTTTTTTTTTTTTTTTTTT MOQGAD      TELAPSE      150.61 TCPU       36.02
 TTTTTTTTTTTTTTTTTTTTTTTTTTTTTT SHELLXN     TELAPSE      224.05 TCPU       46.68
 TTTTTTTTTTTTTTTTTTTTTTTTTTTTTT MONMO3      TELAPSE      232.29 TCPU       54.91
 NUMERICALLY INTEGRATED DENSITY    707.9998807946
 TTTTTTTTTTTTTTTTTTTTTTTTTTTTTT NUMDFT      TELAPSE      233.13 TCPU       55.75
 CYC   0 ETOT(AU) -5.451351965642E+03 DETOT -5.45E+03 tst  0.00E+00 PX  1.00E+00
 TTTTTTTTTTTTTTTTTTTTTTTTTTTTTT DIIS        TELAPSE      238.66 TCPU       61.29
 TTTTTTTTTTTTTTTTTTTTTTTTTTTTTT FDIK        TELAPSE      265.23 TCPU       71.75
 INSULATING STATE
 TOP OF VALENCE BANDS -    BAND    354; K    2; EIG -3.0364163E-01 AU
 TOP OF VALENCE BANDS -    BAND    354; K    1; EIG -3.0384770E-01 AU
 BOTTOM OF VIRTUAL BANDS - BAND    355; K    2; EIG -1.7660161E-01 AU
 DIRECT ENERGY BAND GAP:   3.4569 eV
 BOTTOM OF VIRTUAL BANDS - BAND    355; K    1; EIG -1.7658767E-01 AU
 TTTTTTTTTTTTTTTTTTTTTTTTTTTTTT PDIG        TELAPSE      268.64 TCPU       75.15
 CHARGE NORMALIZATION FACTOR   1.00000000
 TOTAL ATOMIC CHARGES:
   5.6314443   5.6314443   5.6314443   5.6314443   5.6314443   5.6314443
   5.6314443   5.6314443   5.6314443   5.6314443   5.6314443   5.6314443
   6.1320980   6.1320980   6.1320980   6.1320980   6.1320980   6.1320980
   6.1320980   6.1320980   6.1320980   6.1320980   6.1320980   6.1320980
   5.6761246   5.6761246   5.6761246   5.6761246   5.6761246   5.6761246
   5.6761246   5.6761246   5.6761246   5.6761246   5.6761246   5.6761246
   6.1175068   6.1175068   6.1175068   6.1175068   6.1175068   6.1175068
   6.1175068   6.1175068   6.1175068   6.1175068   6.1175068   6.1175068
   0.8347322   0.8347322   0.8347322   0.8347322   0.8347322   0.8347322
   0.8347322   0.8347322   0.8347322   0.8347322   0.8347322   0.8347322
   0.7947798   0.7947798   0.7947798   0.7947798   0.7947798   0.7947798
   0.7947798   0.7947798   0.7947798   0.7947798   0.7947798   0.7947798
   0.7938709   0.7938709   0.7938709   0.7938709   0.7938709   0.7938709
   0.7938709   0.7938709   0.7938709   0.7938709   0.7938709   0.7938709
   7.6093891   7.6093891   7.6093891   7.6093891   7.6093891   7.6093891
   7.6093891   7.6093891   7.6093891   7.6093891   7.6093891   7.6093891
   7.6202035   7.6202035   7.6202035   7.6202035   7.6202035   7.6202035
   7.6202035   7.6202035   7.6202035   7.6202035   7.6202035   7.6202035
   8.6320231   8.6320231   8.6320231   8.6320231   8.6320231   8.6320231
   8.6320231   8.6320231   8.6320231   8.6320231   8.6320231   8.6320231
  18.3156556  18.3156556  18.3156556  18.3156556  18.3156556  18.3156556
 TTTTTTTTTTTTTTTTTTTTTTTTTTTTTT MOQGAD      TELAPSE      268.65 TCPU       75.17
 TTTTTTTTTTTTTTTTTTTTTTTTTTTTTT SHELLXN     TELAPSE      324.17 TCPU       85.73
 TTTTTTTTTTTTTTTTTTTTTTTTTTTTTT MONMO3      TELAPSE      375.84 TCPU      137.41
 NUMERICALLY INTEGRATED DENSITY    707.9999163494
 TTTTTTTTTTTTTTTTTTTTTTTTTTTTTT NUMDFT      TELAPSE      377.56 TCPU      139.12
 CYC   1 ETOT(AU) -5.427862139825E+03 DETOT  2.35E+01 tst  0.00E+00 PX  1.00E+00
 TTTTTTTTTTTTTTTTTTTTTTTTTTTTTT DIIS        TELAPSE      380.74 TCPU      142.31
 DIIS TEST: 0.25245E+02 AT SCF   CYCLE   1 - MIX   30 %
 TTTTTTTTTTTTTTTTTTTTTTTTTTTTTT FDIK        TELAPSE      391.49 TCPU      145.69
 INSULATING STATE
 TOP OF VALENCE BANDS -    BAND    354; K    2; EIG -2.0787068E-01 AU
 TOP OF VALENCE BANDS -    BAND    354; K    1; EIG -2.0842321E-01 AU
 BOTTOM OF VIRTUAL BANDS - BAND    355; K    2; EIG -6.9448664E-02 AU
 DIRECT ENERGY BAND GAP:   3.7667 eV
 BOTTOM OF VIRTUAL BANDS - BAND    355; K    1; EIG -6.9404366E-02 AU
 TTTTTTTTTTTTTTTTTTTTTTTTTTTTTT PDIG        TELAPSE      392.26 TCPU      146.46
 CHARGE NORMALIZATION FACTOR   1.00000000
 TOTAL ATOMIC CHARGES:
   6.2266921   6.2266921   6.2266921   6.2266921   6.2266921   6.2266921
   6.2266921   6.2266921   6.2266921   6.2266921   6.2266921   6.2266921
   5.9079073   5.9079073   5.9079073   5.9079073   5.9079073   5.9079073
   5.9079073   5.9079073   5.9079073   5.9079073   5.9079073   5.9079073
   5.8474407   5.8474407   5.8474407   5.8474407   5.8474407   5.8474407
   5.8474407   5.8474407   5.8474407   5.8474407   5.8474407   5.8474407
   5.9201989   5.9201989   5.9201989   5.9201989   5.9201989   5.9201989
   5.9201989   5.9201989   5.9201989   5.9201989   5.9201989   5.9201989
   0.9013477   0.9013477   0.9013477   0.9013477   0.9013477   0.9013477
   0.9013477   0.9013477   0.9013477   0.9013477   0.9013477   0.9013477
   0.9231748   0.9231748   0.9231748   0.9231748   0.9231748   0.9231748
   0.9231748   0.9231748   0.9231748   0.9231748   0.9231748   0.9231748
   0.9268099   0.9268099   0.9268099   0.9268099   0.9268099   0.9268099
   0.9268099   0.9268099   0.9268099   0.9268099   0.9268099   0.9268099
   7.5309035   7.5309035   7.5309035   7.5309035   7.5309035   7.5309035
   7.5309035   7.5309035   7.5309035   7.5309035   7.5309035   7.5309035
   7.4771489   7.4771489   7.4771489   7.4771489   7.4771489   7.4771489
   7.4771489   7.4771489   7.4771489   7.4771489   7.4771489   7.4771489
   7.8995545   7.8995545   7.8995545   7.8995545   7.8995545   7.8995545
   7.8995545   7.8995545   7.8995545   7.8995545   7.8995545   7.8995545
  18.8776434  18.8776434  18.8776434  18.8776434  18.8776434  18.8776434
 TTTTTTTTTTTTTTTTTTTTTTTTTTTTTT MOQGAD      TELAPSE      392.29 TCPU      146.48
 TTTTTTTTTTTTTTTTTTTTTTTTTTTTTT SHELLXN     TELAPSE      428.54 TCPU      157.04
 TTTTTTTTTTTTTTTTTTTTTTTTTTTTTT MONMO3      TELAPSE      431.87 TCPU      160.37
 NUMERICALLY INTEGRATED DENSITY    707.9999019803
 TTTTTTTTTTTTTTTTTTTTTTTTTTTTTT NUMDFT      TELAPSE      433.59 TCPU      162.09
 CYC   2 ETOT(AU) -5.427915688359E+03 DETOT -5.35E-02 tst  8.10E-03 PX  2.36E-01
 TTTTTTTTTTTTTTTTTTTTTTTTTTTTTT DIIS        TELAPSE      435.23 TCPU      163.73
 DIIS TEST: 0.29522E+02 AT SCF   CYCLE   2 - DIIS ACTIVE - HISTORY:     2 CYCLES
 TTTTTTTTTTTTTTTTTTTTTTTTTTTTTT FDIK        TELAPSE      442.90 TCPU      168.32
 INSULATING STATE
 TOP OF VALENCE BANDS -    BAND    354; K    2; EIG -2.1654660E-01 AU
 TOP OF VALENCE BANDS -    BAND    354; K    1; EIG -2.1687661E-01 AU
 BOTTOM OF VIRTUAL BANDS - BAND    355; K    2; EIG -5.8692524E-02 AU
 DIRECT ENERGY BAND GAP:   4.2954 eV
 BOTTOM OF VIRTUAL BANDS - BAND    355; K    1; EIG -5.8688772E-02 AU
 TTTTTTTTTTTTTTTTTTTTTTTTTTTTTT PDIG        TELAPSE      443.28 TCPU      168.69
 CHARGE NORMALIZATION FACTOR   1.00000000
 TOTAL ATOMIC CHARGES:
   5.7616085   5.7616085   5.7616085   5.7616085   5.7616085   5.7616085
   5.7616085   5.7616085   5.7616085   5.7616085   5.7616085   5.7616085
   5.9860722   5.9860722   5.9860722   5.9860722   5.9860722   5.9860722
   5.9860722   5.9860722   5.9860722   5.9860722   5.9860722   5.9860722
   5.6647516   5.6647516   5.6647516   5.6647516   5.6647516   5.6647516
   5.6647516   5.6647516   5.6647516   5.6647516   5.6647516   5.6647516
   5.9840433   5.9840433   5.9840433   5.9840433   5.9840433   5.9840433
   5.9840433   5.9840433   5.9840433   5.9840433   5.9840433   5.9840433
   0.9023571   0.9023571   0.9023571   0.9023571   0.9023571   0.9023571
   0.9023571   0.9023571   0.9023571   0.9023571   0.9023571   0.9023571
   0.9108809   0.9108809   0.9108809   0.9108809   0.9108809   0.9108809
   0.9108809   0.9108809   0.9108809   0.9108809   0.9108809   0.9108809
   0.9134815   0.9134815   0.9134815   0.9134815   0.9134815   0.9134815
   0.9134815   0.9134815   0.9134815   0.9134815   0.9134815   0.9134815
   7.5410281   7.5410281   7.5410281   7.5410281   7.5410281   7.5410281
   7.5410281   7.5410281   7.5410281   7.5410281   7.5410281   7.5410281
   7.5651320   7.5651320   7.5651320   7.5651320   7.5651320   7.5651320
   7.5651320   7.5651320   7.5651320   7.5651320   7.5651320   7.5651320
   8.4305417   8.4305417   8.4305417   8.4305417   8.4305417   8.4305417
   8.4305417   8.4305417   8.4305417   8.4305417   8.4305417   8.4305417
  18.6802062  18.6802062  18.6802062  18.6802062  18.6802062  18.6802062
 TTTTTTTTTTTTTTTTTTTTTTTTTTTTTT MOQGAD      TELAPSE      443.29 TCPU      168.71
 TTTTTTTTTTTTTTTTTTTTTTTTTTTTTT SHELLXN     TELAPSE      477.97 TCPU      179.28
 TTTTTTTTTTTTTTTTTTTTTTTTTTTTTT MONMO3      TELAPSE      479.03 TCPU      180.34
 NUMERICALLY INTEGRATED DENSITY    707.9998996596
 TTTTTTTTTTTTTTTTTTTTTTTTTTTTTT NUMDFT      TELAPSE      480.75 TCPU      182.07
 CYC   3 ETOT(AU) -5.429250423194E+03 DETOT -1.33E+00 tst  5.10E-03 PX  1.28E-01
 TTTTTTTTTTTTTTTTTTTTTTTTTTTTTT DIIS        TELAPSE      481.45 TCPU      182.77
 DIIS TEST: 0.23475E+01 AT SCF   CYCLE   3 - DIIS ACTIVE - HISTORY:     3 CYCLES
 TTTTTTTTTTTTTTTTTTTTTTTTTTTTTT FDIK        TELAPSE      491.05 TCPU      189.22
 INSULATING STATE
 TOP OF VALENCE BANDS -    BAND    354; K    2; EIG -2.3527422E-01 AU
 TOP OF VALENCE BANDS -    BAND    354; K    1; EIG -2.3577563E-01 AU
 BOTTOM OF VIRTUAL BANDS - BAND    355; K    2; EIG -7.3760292E-02 AU
 DIRECT ENERGY BAND GAP:   4.3950 eV
 BOTTOM OF VIRTUAL BANDS - BAND    355; K    1; EIG -7.3719730E-02 AU
 TTTTTTTTTTTTTTTTTTTTTTTTTTTTTT PDIG        TELAPSE      491.81 TCPU      189.98
 CHARGE NORMALIZATION FACTOR   1.00000000
 TOTAL ATOMIC CHARGES:
   5.8730516   5.8730516   5.8730516   5.8730516   5.8730516   5.8730516
   5.8730516   5.8730516   5.8730516   5.8730516   5.8730516   5.8730516
   6.0000557   6.0000557   6.0000557   6.0000557   6.0000557   6.0000557
   6.0000557   6.0000557   6.0000557   6.0000557   6.0000557   6.0000557
   5.7061147   5.7061147   5.7061147   5.7061147   5.7061147   5.7061147
   5.7061147   5.7061147   5.7061147   5.7061147   5.7061147   5.7061147
   6.0004698   6.0004698   6.0004698   6.0004698   6.0004698   6.0004698
   6.0004698   6.0004698   6.0004698   6.0004698   6.0004698   6.0004698
   0.8822973   0.8822973   0.8822973   0.8822973   0.8822973   0.8822973
   0.8822973   0.8822973   0.8822973   0.8822973   0.8822973   0.8822973
   0.8832743   0.8832743   0.8832743   0.8832743   0.8832743   0.8832743
   0.8832743   0.8832743   0.8832743   0.8832743   0.8832743   0.8832743
   0.8860467   0.8860467   0.8860467   0.8860467   0.8860467   0.8860467
   0.8860467   0.8860467   0.8860467   0.8860467   0.8860467   0.8860467
   7.6085036   7.6085036   7.6085036   7.6085036   7.6085036   7.6085036
   7.6085036   7.6085036   7.6085036   7.6085036   7.6085036   7.6085036
   7.5840482   7.5840482   7.5840482   7.5840482   7.5840482   7.5840482
   7.5840482   7.5840482   7.5840482   7.5840482   7.5840482   7.5840482
   8.2959893   8.2959893   8.2959893   8.2959893   8.2959893   8.2959893
   8.2959893   8.2959893   8.2959893   8.2959893   8.2959893   8.2959893
  18.5602975  18.5602975  18.5602975  18.5602975  18.5602975  18.5602975
 TTTTTTTTTTTTTTTTTTTTTTTTTTTTTT MOQGAD      TELAPSE      491.83 TCPU      190.00
 TTTTTTTTTTTTTTTTTTTTTTTTTTTTTT SHELLXN     TELAPSE      530.25 TCPU      200.52
 TTTTTTTTTTTTTTTTTTTTTTTTTTTTTT MONMO3      TELAPSE      531.36 TCPU      201.63
 NUMERICALLY INTEGRATED DENSITY    707.9999035319
 TTTTTTTTTTTTTTTTTTTTTTTTTTTTTT NUMDFT      TELAPSE      533.09 TCPU      203.36
 CYC   4 ETOT(AU) -5.429369215672E+03 DETOT -1.19E-01 tst  3.55E-04 PX  2.34E-02
 TTTTTTTTTTTTTTTTTTTTTTTTTTTTTT DIIS        TELAPSE      536.55 TCPU      206.81
 DIIS TEST: 0.19860E+00 AT SCF   CYCLE   4 - DIIS ACTIVE - HISTORY:     4 CYCLES
 TTTTTTTTTTTTTTTTTTTTTTTTTTTTTT FDIK        TELAPSE      549.40 TCPU      212.56
 INSULATING STATE
 TOP OF VALENCE BANDS -    BAND    354; K    2; EIG -2.3665781E-01 AU
 TOP OF VALENCE BANDS -    BAND    354; K    1; EIG -2.3706378E-01 AU
 BOTTOM OF VIRTUAL BANDS - BAND    355; K    2; EIG -7.6978995E-02 AU
 DIRECT ENERGY BAND GAP:   4.3451 eV
 BOTTOM OF VIRTUAL BANDS - BAND    355; K    1; EIG -7.6940442E-02 AU
 TTTTTTTTTTTTTTTTTTTTTTTTTTTTTT PDIG        TELAPSE      549.91 TCPU      213.07
 CHARGE NORMALIZATION FACTOR   1.00000000
 TOTAL ATOMIC CHARGES:
   5.8720861   5.8720861   5.8720861   5.8720861   5.8720861   5.8720861
   5.8720861   5.8720861   5.8720861   5.8720861   5.8720861   5.8720861
   6.0022784   6.0022784   6.0022784   6.0022784   6.0022784   6.0022784
   6.0022784   6.0022784   6.0022784   6.0022784   6.0022784   6.0022784
   5.7122701   5.7122701   5.7122701   5.7122701   5.7122701   5.7122701
   5.7122701   5.7122701   5.7122701   5.7122701   5.7122701   5.7122701
   6.0014744   6.0014744   6.0014744   6.0014744   6.0014744   6.0014744
   6.0014744   6.0014744   6.0014744   6.0014744   6.0014744   6.0014744
   0.8750692   0.8750692   0.8750692   0.8750692   0.8750692   0.8750692
   0.8750692   0.8750692   0.8750692   0.8750692   0.8750692   0.8750692
   0.8827425   0.8827425   0.8827425   0.8827425   0.8827425   0.8827425
   0.8827425   0.8827425   0.8827425   0.8827425   0.8827425   0.8827425
   0.8851223   0.8851223   0.8851223   0.8851223   0.8851223   0.8851223
   0.8851223   0.8851223   0.8851223   0.8851223   0.8851223   0.8851223
   7.5776958   7.5776958   7.5776958   7.5776958   7.5776958   7.5776958
   7.5776958   7.5776958   7.5776958   7.5776958   7.5776958   7.5776958
   7.5759641   7.5759641   7.5759641   7.5759641   7.5759641   7.5759641
   7.5759641   7.5759641   7.5759641   7.5759641   7.5759641   7.5759641
   8.3273951   8.3273951   8.3273951   8.3273951   8.3273951   8.3273951
   8.3273951   8.3273951   8.3273951   8.3273951   8.3273951   8.3273951
  18.5758039  18.5758039  18.5758039  18.5758039  18.5758039  18.5758039
 TTTTTTTTTTTTTTTTTTTTTTTTTTTTTT MOQGAD      TELAPSE      549.93 TCPU      213.09
 TTTTTTTTTTTTTTTTTTTTTTTTTTTTTT SHELLXN     TELAPSE      593.77 TCPU      223.62
 TTTTTTTTTTTTTTTTTTTTTTTTTTTTTT MONMO3      TELAPSE      594.19 TCPU      224.04
 NUMERICALLY INTEGRATED DENSITY    707.9999032284
 TTTTTTTTTTTTTTTTTTTTTTTTTTTTTT NUMDFT      TELAPSE      595.90 TCPU      225.75
 CYC   5 ETOT(AU) -5.429377552865E+03 DETOT -8.34E-03 tst  2.24E-05 PX  1.46E-02
 TTTTTTTTTTTTTTTTTTTTTTTTTTTTTT DIIS        TELAPSE      597.66 TCPU      227.51
 DIIS TEST: 0.39063E-01 AT SCF   CYCLE   5 - DIIS ACTIVE - HISTORY:     5 CYCLES
 TTTTTTTTTTTTTTTTTTTTTTTTTTTTTT FDIK        TELAPSE      605.47 TCPU      230.14
 INSULATING STATE
 TOP OF VALENCE BANDS -    BAND    354; K    2; EIG -2.3553600E-01 AU
 TOP OF VALENCE BANDS -    BAND    354; K    1; EIG -2.3598102E-01 AU
 BOTTOM OF VIRTUAL BANDS - BAND    355; K    2; EIG -7.4879844E-02 AU
 DIRECT ENERGY BAND GAP:   4.3717 eV
 BOTTOM OF VIRTUAL BANDS - BAND    355; K    1; EIG -7.4839778E-02 AU
 TTTTTTTTTTTTTTTTTTTTTTTTTTTTTT PDIG        TELAPSE      605.93 TCPU      230.60
 CHARGE NORMALIZATION FACTOR   1.00000000
 TOTAL ATOMIC CHARGES:
   5.8659227   5.8659227   5.8659227   5.8659227   5.8659227   5.8659227
   5.8659227   5.8659227   5.8659227   5.8659227   5.8659227   5.8659227
   6.0043804   6.0043804   6.0043804   6.0043804   6.0043804   6.0043804
   6.0043804   6.0043804   6.0043804   6.0043804   6.0043804   6.0043804
   5.7036007   5.7036007   5.7036007   5.7036007   5.7036007   5.7036007
   5.7036007   5.7036007   5.7036007   5.7036007   5.7036007   5.7036007
   6.0043678   6.0043678   6.0043678   6.0043678   6.0043678   6.0043678
   6.0043678   6.0043678   6.0043678   6.0043678   6.0043678   6.0043678
   0.8790564   0.8790564   0.8790564   0.8790564   0.8790564   0.8790564
   0.8790564   0.8790564   0.8790564   0.8790564   0.8790564   0.8790564
   0.8831634   0.8831634   0.8831634   0.8831634   0.8831634   0.8831634
   0.8831634   0.8831634   0.8831634   0.8831634   0.8831634   0.8831634
   0.8859306   0.8859306   0.8859306   0.8859306   0.8859306   0.8859306
   0.8859306   0.8859306   0.8859306   0.8859306   0.8859306   0.8859306
   7.5893792   7.5893792   7.5893792   7.5893792   7.5893792   7.5893792
   7.5893792   7.5893792   7.5893792   7.5893792   7.5893792   7.5893792
   7.5764472   7.5764472   7.5764472   7.5764472   7.5764472   7.5764472
   7.5764472   7.5764472   7.5764472   7.5764472   7.5764472   7.5764472
   8.3218920   8.3218920   8.3218920   8.3218920   8.3218920   8.3218920
   8.3218920   8.3218920   8.3218920   8.3218920   8.3218920   8.3218920
  18.5717192  18.5717192  18.5717192  18.5717192  18.5717192  18.5717192
 TTTTTTTTTTTTTTTTTTTTTTTTTTTTTT MOQGAD      TELAPSE      605.94 TCPU      230.61
 TTTTTTTTTTTTTTTTTTTTTTTTTTTTTT SHELLXN     TELAPSE      641.89 TCPU      241.12
 TTTTTTTTTTTTTTTTTTTTTTTTTTTTTT MONMO3      TELAPSE      642.91 TCPU      242.14
 NUMERICALLY INTEGRATED DENSITY    707.9999034904
 TTTTTTTTTTTTTTTTTTTTTTTTTTTTTT NUMDFT      TELAPSE      644.63 TCPU      243.86
 CYC   6 ETOT(AU) -5.429379630369E+03 DETOT -2.08E-03 tst  5.45E-06 PX  5.26E-03
 TTTTTTTTTTTTTTTTTTTTTTTTTTTTTT DIIS        TELAPSE      646.54 TCPU      245.77
 DIIS TEST: 0.33968E-02 AT SCF   CYCLE   6 - DIIS ACTIVE - HISTORY:     6 CYCLES
 TTTTTTTTTTTTTTTTTTTTTTTTTTTTTT FDIK        TELAPSE      657.53 TCPU      248.93
 INSULATING STATE
 TOP OF VALENCE BANDS -    BAND    354; K    2; EIG -2.3574322E-01 AU
 TOP OF VALENCE BANDS -    BAND    354; K    1; EIG -2.3616677E-01 AU
 BOTTOM OF VIRTUAL BANDS - BAND    355; K    2; EIG -7.5305819E-02 AU
 DIRECT ENERGY BAND GAP:   4.3657 eV
 BOTTOM OF VIRTUAL BANDS - BAND    355; K    1; EIG -7.5266515E-02 AU
 TTTTTTTTTTTTTTTTTTTTTTTTTTTTTT PDIG        TELAPSE      658.54 TCPU      249.93
 CHARGE NORMALIZATION FACTOR   1.00000000
 TOTAL ATOMIC CHARGES:
   5.8642979   5.8642979   5.8642979   5.8642979   5.8642979   5.8642979
   5.8642979   5.8642979   5.8642979   5.8642979   5.8642979   5.8642979
   6.0002803   6.0002803   6.0002803   6.0002803   6.0002803   6.0002803
   6.0002803   6.0002803   6.0002803   6.0002803   6.0002803   6.0002803
   5.7090954   5.7090954   5.7090954   5.7090954   5.7090954   5.7090954
   5.7090954   5.7090954   5.7090954   5.7090954   5.7090954   5.7090954
   6.0002841   6.0002841   6.0002841   6.0002841   6.0002841   6.0002841
   6.0002841   6.0002841   6.0002841   6.0002841   6.0002841   6.0002841
   0.8785130   0.8785130   0.8785130   0.8785130   0.8785130   0.8785130
   0.8785130   0.8785130   0.8785130   0.8785130   0.8785130   0.8785130
   0.8836845   0.8836845   0.8836845   0.8836845   0.8836845   0.8836845
   0.8836845   0.8836845   0.8836845   0.8836845   0.8836845   0.8836845
   0.8861493   0.8861493   0.8861493   0.8861493   0.8861493   0.8861493
   0.8861493   0.8861493   0.8861493   0.8861493   0.8861493   0.8861493
   7.5869772   7.5869772   7.5869772   7.5869772   7.5869772   7.5869772
   7.5869772   7.5869772   7.5869772   7.5869772   7.5869772   7.5869772
   7.5807830   7.5807830   7.5807830   7.5807830   7.5807830   7.5807830
   7.5807830   7.5807830   7.5807830   7.5807830   7.5807830   7.5807830
   8.3244938   8.3244938   8.3244938   8.3244938   8.3244938   8.3244938
   8.3244938   8.3244938   8.3244938   8.3244938   8.3244938   8.3244938
  18.5708830  18.5708830  18.5708830  18.5708830  18.5708830  18.5708830
 TTTTTTTTTTTTTTTTTTTTTTTTTTTTTT MOQGAD      TELAPSE      658.55 TCPU      249.95
 TTTTTTTTTTTTTTTTTTTTTTTTTTTTTT SHELLXN     TELAPSE      701.65 TCPU      260.46
 TTTTTTTTTTTTTTTTTTTTTTTTTTTTTT MONMO3      TELAPSE      703.08 TCPU      261.89
 NUMERICALLY INTEGRATED DENSITY    707.9999032939
 TTTTTTTTTTTTTTTTTTTTTTTTTTTTTT NUMDFT      TELAPSE      704.80 TCPU      263.61
 CYC   7 ETOT(AU) -5.429379755655E+03 DETOT -1.25E-04 tst  6.91E-07 PX  8.94E-04
 TTTTTTTTTTTTTTTTTTTTTTTTTTTTTT DIIS        TELAPSE      706.71 TCPU      265.52
 DIIS TEST: 0.16196E-02 AT SCF   CYCLE   7 - DIIS ACTIVE - HISTORY:     7 CYCLES
 TTTTTTTTTTTTTTTTTTTTTTTTTTTTTT FDIK        TELAPSE      717.57 TCPU      270.38
 INSULATING STATE
 TOP OF VALENCE BANDS -    BAND    354; K    2; EIG -2.3571899E-01 AU
 TOP OF VALENCE BANDS -    BAND    354; K    1; EIG -2.3615242E-01 AU
 BOTTOM OF VIRTUAL BANDS - BAND    355; K    2; EIG -7.5112657E-02 AU
 DIRECT ENERGY BAND GAP:   4.3703 eV
 BOTTOM OF VIRTUAL BANDS - BAND    355; K    1; EIG -7.5072949E-02 AU
 TTTTTTTTTTTTTTTTTTTTTTTTTTTTTT PDIG        TELAPSE      718.32 TCPU      271.13
 CHARGE NORMALIZATION FACTOR   1.00000000
 TOTAL ATOMIC CHARGES:
   5.8651596   5.8651596   5.8651596   5.8651596   5.8651596   5.8651596
   5.8651596   5.8651596   5.8651596   5.8651596   5.8651596   5.8651596
   6.0029482   6.0029482   6.0029482   6.0029482   6.0029482   6.0029482
   6.0029482   6.0029482   6.0029482   6.0029482   6.0029482   6.0029482
   5.7066023   5.7066023   5.7066023   5.7066023   5.7066023   5.7066023
   5.7066023   5.7066023   5.7066023   5.7066023   5.7066023   5.7066023
   6.0028582   6.0028582   6.0028582   6.0028582   6.0028582   6.0028582
   6.0028582   6.0028582   6.0028582   6.0028582   6.0028582   6.0028582
   0.8786262   0.8786262   0.8786262   0.8786262   0.8786262   0.8786262
   0.8786262   0.8786262   0.8786262   0.8786262   0.8786262   0.8786262
   0.8833379   0.8833379   0.8833379   0.8833379   0.8833379   0.8833379
   0.8833379   0.8833379   0.8833379   0.8833379   0.8833379   0.8833379
   0.8859531   0.8859531   0.8859531   0.8859531   0.8859531   0.8859531
   0.8859531   0.8859531   0.8859531   0.8859531   0.8859531   0.8859531
   7.5875273   7.5875273   7.5875273   7.5875273   7.5875273   7.5875273
   7.5875273   7.5875273   7.5875273   7.5875273   7.5875273   7.5875273
   7.5776865   7.5776865   7.5776865   7.5776865   7.5776865   7.5776865
   7.5776865   7.5776865   7.5776865   7.5776865   7.5776865   7.5776865
   8.3237016   8.3237016   8.3237016   8.3237016   8.3237016   8.3237016
   8.3237016   8.3237016   8.3237016   8.3237016   8.3237016   8.3237016
  18.5711984  18.5711984  18.5711984  18.5711984  18.5711984  18.5711984
 TTTTTTTTTTTTTTTTTTTTTTTTTTTTTT MOQGAD      TELAPSE      718.34 TCPU      271.15
 TTTTTTTTTTTTTTTTTTTTTTTTTTTTTT SHELLXN     TELAPSE      769.36 TCPU      281.79
 TTTTTTTTTTTTTTTTTTTTTTTTTTTTTT MONMO3      TELAPSE      770.07 TCPU      282.51
 NUMERICALLY INTEGRATED DENSITY    707.9999033699
 TTTTTTTTTTTTTTTTTTTTTTTTTTTTTT NUMDFT      TELAPSE      771.79 TCPU      284.22
 CYC   8 ETOT(AU) -5.429379834539E+03 DETOT -7.89E-05 tst  1.70E-07 PX  4.94E-04
 TTTTTTTTTTTTTTTTTTTTTTTTTTTTTT DIIS        TELAPSE      773.90 TCPU      286.33
 DIIS TEST: 0.11965E-03 AT SCF   CYCLE   8 - DIIS ACTIVE - HISTORY:     8 CYCLES
 TTTTTTTTTTTTTTTTTTTTTTTTTTTTTT FDIK        TELAPSE      785.74 TCPU      290.40
 INSULATING STATE
 TOP OF VALENCE BANDS -    BAND    354; K    2; EIG -2.3568382E-01 AU
 TOP OF VALENCE BANDS -    BAND    354; K    1; EIG -2.3611483E-01 AU
 BOTTOM OF VIRTUAL BANDS - BAND    355; K    2; EIG -7.5183136E-02 AU
 DIRECT ENERGY BAND GAP:   4.3674 eV
 BOTTOM OF VIRTUAL BANDS - BAND    355; K    1; EIG -7.5143623E-02 AU
 TTTTTTTTTTTTTTTTTTTTTTTTTTTTTT PDIG        TELAPSE      786.15 TCPU      290.81
 CHARGE NORMALIZATION FACTOR   1.00000000
 TOTAL ATOMIC CHARGES:
   5.8657872   5.8657872   5.8657872   5.8657872   5.8657872   5.8657872
   5.8657872   5.8657872   5.8657872   5.8657872   5.8657872   5.8657872
   6.0023636   6.0023636   6.0023636   6.0023636   6.0023636   6.0023636
   6.0023636   6.0023636   6.0023636   6.0023636   6.0023636   6.0023636
   5.7064430   5.7064430   5.7064430   5.7064430   5.7064430   5.7064430
   5.7064430   5.7064430   5.7064430   5.7064430   5.7064430   5.7064430
   6.0023178   6.0023178   6.0023178   6.0023178   6.0023178   6.0023178
   6.0023178   6.0023178   6.0023178   6.0023178   6.0023178   6.0023178
   0.8784375   0.8784375   0.8784375   0.8784375   0.8784375   0.8784375
   0.8784375   0.8784375   0.8784375   0.8784375   0.8784375   0.8784375
   0.8834597   0.8834597   0.8834597   0.8834597   0.8834597   0.8834597
   0.8834597   0.8834597   0.8834597   0.8834597   0.8834597   0.8834597
   0.8860496   0.8860496   0.8860496   0.8860496   0.8860496   0.8860496
   0.8860496   0.8860496   0.8860496   0.8860496   0.8860496   0.8860496
   7.5873814   7.5873814   7.5873814   7.5873814   7.5873814   7.5873814
   7.5873814   7.5873814   7.5873814   7.5873814   7.5873814   7.5873814
   7.5784569   7.5784569   7.5784569   7.5784569   7.5784569   7.5784569
   7.5784569   7.5784569   7.5784569   7.5784569   7.5784569   7.5784569
   8.3237292   8.3237292   8.3237292   8.3237292   8.3237292   8.3237292
   8.3237292   8.3237292   8.3237292   8.3237292   8.3237292   8.3237292
  18.5711482  18.5711482  18.5711482  18.5711482  18.5711482  18.5711482
 TTTTTTTTTTTTTTTTTTTTTTTTTTTTTT MOQGAD      TELAPSE      786.16 TCPU      290.82
 TTTTTTTTTTTTTTTTTTTTTTTTTTTTTT SHELLXN     TELAPSE      831.88 TCPU      301.37
 TTTTTTTTTTTTTTTTTTTTTTTTTTTTTT MONMO3      TELAPSE      832.63 TCPU      302.12
 NUMERICALLY INTEGRATED DENSITY    707.9999033596
 TTTTTTTTTTTTTTTTTTTTTTTTTTTTTT NUMDFT      TELAPSE      834.28 TCPU      303.78
 CYC   9 ETOT(AU) -5.429379838081E+03 DETOT -3.54E-06 tst  1.40E-08 PX  2.04E-04
 TTTTTTTTTTTTTTTTTTTTTTTTTTTTTT DIIS        TELAPSE      836.33 TCPU      305.83
 DIIS TEST: 0.25355E-04 AT SCF   CYCLE   9 - DIIS ACTIVE - HISTORY:     9 CYCLES
 TTTTTTTTTTTTTTTTTTTTTTTTTTTTTT FDIK        TELAPSE      846.95 TCPU      309.77
 INSULATING STATE
 TOP OF VALENCE BANDS -    BAND    354; K    2; EIG -2.3570876E-01 AU
 TOP OF VALENCE BANDS -    BAND    354; K    1; EIG -2.3614109E-01 AU
 BOTTOM OF VIRTUAL BANDS - BAND    355; K    2; EIG -7.5142999E-02 AU
 DIRECT ENERGY BAND GAP:   4.3692 eV
 BOTTOM OF VIRTUAL BANDS - BAND    355; K    1; EIG -7.5103307E-02 AU
 TTTTTTTTTTTTTTTTTTTTTTTTTTTTTT PDIG        TELAPSE      847.42 TCPU      310.24
 CHARGE NORMALIZATION FACTOR   1.00000000
 TOTAL ATOMIC CHARGES:
   5.8651893   5.8651893   5.8651893   5.8651893   5.8651893   5.8651893
   5.8651893   5.8651893   5.8651893   5.8651893   5.8651893   5.8651893
   6.0025294   6.0025294   6.0025294   6.0025294   6.0025294   6.0025294
   6.0025294   6.0025294   6.0025294   6.0025294   6.0025294   6.0025294
   5.7066980   5.7066980   5.7066980   5.7066980   5.7066980   5.7066980
   5.7066980   5.7066980   5.7066980   5.7066980   5.7066980   5.7066980
   6.0024314   6.0024314   6.0024314   6.0024314   6.0024314   6.0024314
   6.0024314   6.0024314   6.0024314   6.0024314   6.0024314   6.0024314
   0.8785682   0.8785682   0.8785682   0.8785682   0.8785682   0.8785682
   0.8785682   0.8785682   0.8785682   0.8785682   0.8785682   0.8785682
   0.8833987   0.8833987   0.8833987   0.8833987   0.8833987   0.8833987
   0.8833987   0.8833987   0.8833987   0.8833987   0.8833987   0.8833987
   0.8860051   0.8860051   0.8860051   0.8860051   0.8860051   0.8860051
   0.8860051   0.8860051   0.8860051   0.8860051   0.8860051   0.8860051
   7.5876208   7.5876208   7.5876208   7.5876208   7.5876208   7.5876208
   7.5876208   7.5876208   7.5876208   7.5876208   7.5876208   7.5876208
   7.5782162   7.5782162   7.5782162   7.5782162   7.5782162   7.5782162
   7.5782162   7.5782162   7.5782162   7.5782162   7.5782162   7.5782162
   8.3237354   8.3237354   8.3237354   8.3237354   8.3237354   8.3237354
   8.3237354   8.3237354   8.3237354   8.3237354   8.3237354   8.3237354
  18.5712150  18.5712150  18.5712150  18.5712150  18.5712150  18.5712150
 TTTTTTTTTTTTTTTTTTTTTTTTTTTTTT MOQGAD      TELAPSE      847.44 TCPU      310.26
 TTTTTTTTTTTTTTTTTTTTTTTTTTTTTT SHELLXN     TELAPSE      879.80 TCPU      320.79
 TTTTTTTTTTTTTTTTTTTTTTTTTTTTTT MONMO3      TELAPSE      880.47 TCPU      321.45
 NUMERICALLY INTEGRATED DENSITY    707.9999033680
 TTTTTTTTTTTTTTTTTTTTTTTTTTTTTT NUMDFT      TELAPSE      882.15 TCPU      323.14
 CYC  10 ETOT(AU) -5.429379838736E+03 DETOT -6.55E-07 tst  5.33E-09 PX  1.37E-04
 TTTTTTTTTTTTTTTTTTTTTTTTTTTTTT DIIS        TELAPSE      883.31 TCPU      324.29
 DIIS TEST: 0.93269E-05 AT SCF   CYCLE  10 - DIIS ACTIVE - HISTORY:    10 CYCLES
 TTTTTTTTTTTTTTTTTTTTTTTTTTTTTT FDIK        TELAPSE      891.67 TCPU      328.33
 INSULATING STATE
 TOP OF VALENCE BANDS -    BAND    354; K    2; EIG -2.3570228E-01 AU
 TOP OF VALENCE BANDS -    BAND    354; K    1; EIG -2.3613419E-01 AU
 BOTTOM OF VIRTUAL BANDS - BAND    355; K    2; EIG -7.5154234E-02 AU
 DIRECT ENERGY BAND GAP:   4.3687 eV
 BOTTOM OF VIRTUAL BANDS - BAND    355; K    1; EIG -7.5114634E-02 AU
 TTTTTTTTTTTTTTTTTTTTTTTTTTTTTT PDIG        TELAPSE      892.04 TCPU      328.71
 CHARGE NORMALIZATION FACTOR   1.00000000
 TOTAL ATOMIC CHARGES:
   5.8654042   5.8654042   5.8654042   5.8654042   5.8654042   5.8654042
   5.8654042   5.8654042   5.8654042   5.8654042   5.8654042   5.8654042
   6.0025231   6.0025231   6.0025231   6.0025231   6.0025231   6.0025231
   6.0025231   6.0025231   6.0025231   6.0025231   6.0025231   6.0025231
   5.7066938   5.7066938   5.7066938   5.7066938   5.7066938   5.7066938
   5.7066938   5.7066938   5.7066938   5.7066938   5.7066938   5.7066938
   6.0024586   6.0024586   6.0024586   6.0024586   6.0024586   6.0024586
   6.0024586   6.0024586   6.0024586   6.0024586   6.0024586   6.0024586
   0.8785295   0.8785295   0.8785295   0.8785295   0.8785295   0.8785295
   0.8785295   0.8785295   0.8785295   0.8785295   0.8785295   0.8785295
   0.8834162   0.8834162   0.8834162   0.8834162   0.8834162   0.8834162
   0.8834162   0.8834162   0.8834162   0.8834162   0.8834162   0.8834162
   0.8860140   0.8860140   0.8860140   0.8860140   0.8860140   0.8860140
   0.8860140   0.8860140   0.8860140   0.8860140   0.8860140   0.8860140
   7.5873904   7.5873904   7.5873904   7.5873904   7.5873904   7.5873904
   7.5873904   7.5873904   7.5873904   7.5873904   7.5873904   7.5873904
   7.5782339   7.5782339   7.5782339   7.5782339   7.5782339   7.5782339
   7.5782339   7.5782339   7.5782339   7.5782339   7.5782339   7.5782339
   8.3237330   8.3237330   8.3237330   8.3237330   8.3237330   8.3237330
   8.3237330   8.3237330   8.3237330   8.3237330   8.3237330   8.3237330
  18.5712068  18.5712068  18.5712068  18.5712068  18.5712068  18.5712068
 TTTTTTTTTTTTTTTTTTTTTTTTTTTTTT MOQGAD      TELAPSE      892.06 TCPU      328.72
 TTTTTTTTTTTTTTTTTTTTTTTTTTTTTT SHELLXN     TELAPSE      923.29 TCPU      339.25
 TTTTTTTTTTTTTTTTTTTTTTTTTTTTTT MONMO3      TELAPSE      923.77 TCPU      339.73
 NUMERICALLY INTEGRATED DENSITY    707.9999033623
 TTTTTTTTTTTTTTTTTTTTTTTTTTTTTT NUMDFT      TELAPSE      925.51 TCPU      341.47
 CYC  11 ETOT(AU) -5.429379839171E+03 DETOT -4.35E-07 tst  6.36E-10 PX  4.65E-05
 TTTTTTTTTTTTTTTTTTTTTTTTTTTTTT DIIS        TELAPSE      927.60 TCPU      343.56
 DIIS TEST: 0.88352E-06 AT SCF   CYCLE  11 - DIIS ACTIVE - HISTORY:    11 CYCLES
 TTTTTTTTTTTTTTTTTTTTTTTTTTTTTT FDIK        TELAPSE      938.53 TCPU      349.74
 INSULATING STATE
 TOP OF VALENCE BANDS -    BAND    354; K    2; EIG -2.3569764E-01 AU
 TOP OF VALENCE BANDS -    BAND    354; K    1; EIG -2.3612942E-01 AU
 BOTTOM OF VIRTUAL BANDS - BAND    355; K    2; EIG -7.5159702E-02 AU
 DIRECT ENERGY BAND GAP:   4.3685 eV
 BOTTOM OF VIRTUAL BANDS - BAND    355; K    1; EIG -7.5120071E-02 AU
 TTTTTTTTTTTTTTTTTTTTTTTTTTTTTT PDIG        TELAPSE      940.21 TCPU      351.42
 CHARGE NORMALIZATION FACTOR   1.00000000
 TOTAL ATOMIC CHARGES:
   5.8654254   5.8654254   5.8654254   5.8654254   5.8654254   5.8654254
   5.8654254   5.8654254   5.8654254   5.8654254   5.8654254   5.8654254
   6.0024688   6.0024688   6.0024688   6.0024688   6.0024688   6.0024688
   6.0024688   6.0024688   6.0024688   6.0024688   6.0024688   6.0024688
   5.7065983   5.7065983   5.7065983   5.7065983   5.7065983   5.7065983
   5.7065983   5.7065983   5.7065983   5.7065983   5.7065983   5.7065983
   6.0023947   6.0023947   6.0023947   6.0023947   6.0023947   6.0023947
   6.0023947   6.0023947   6.0023947   6.0023947   6.0023947   6.0023947
   0.8785221   0.8785221   0.8785221   0.8785221   0.8785221   0.8785221
   0.8785221   0.8785221   0.8785221   0.8785221   0.8785221   0.8785221
   0.8834215   0.8834215   0.8834215   0.8834215   0.8834215   0.8834215
   0.8834215   0.8834215   0.8834215   0.8834215   0.8834215   0.8834215
   0.8860239   0.8860239   0.8860239   0.8860239   0.8860239   0.8860239
   0.8860239   0.8860239   0.8860239   0.8860239   0.8860239   0.8860239
   7.5875317   7.5875317   7.5875317   7.5875317   7.5875317   7.5875317
   7.5875317   7.5875317   7.5875317   7.5875317   7.5875317   7.5875317
   7.5782599   7.5782599   7.5782599   7.5782599   7.5782599   7.5782599
   7.5782599   7.5782599   7.5782599   7.5782599   7.5782599   7.5782599
   8.3237472   8.3237472   8.3237472   8.3237472   8.3237472   8.3237472
   8.3237472   8.3237472   8.3237472   8.3237472   8.3237472   8.3237472
  18.5712133  18.5712133  18.5712133  18.5712133  18.5712133  18.5712133
 TTTTTTTTTTTTTTTTTTTTTTTTTTTTTT MOQGAD      TELAPSE      940.22 TCPU      351.43
 TTTTTTTTTTTTTTTTTTTTTTTTTTTTTT SHELLXN     TELAPSE      970.85 TCPU      361.95
 TTTTTTTTTTTTTTTTTTTTTTTTTTTTTT MONMO3      TELAPSE      971.41 TCPU      362.52
 NUMERICALLY INTEGRATED DENSITY    707.9999033633
 TTTTTTTTTTTTTTTTTTTTTTTTTTTTTT NUMDFT      TELAPSE      973.07 TCPU      364.17
 CYC  12 ETOT(AU) -5.429379839251E+03 DETOT -8.02E-08 tst  1.31E-10 PX  2.29E-05
 TTTTTTTTTTTTTTTTTTTTTTTTTTTTTT DIIS        TELAPSE      978.68 TCPU      369.78
 DIIS TEST: 0.63228E-06 AT SCF   CYCLE  12 - DIIS ACTIVE - HISTORY:    12 CYCLES
 TTTTTTTTTTTTTTTTTTTTTTTTTTTTTT FDIK        TELAPSE      986.64 TCPU      374.20
 INSULATING STATE
 TOP OF VALENCE BANDS -    BAND    354; K    2; EIG -2.3570088E-01 AU
 TOP OF VALENCE BANDS -    BAND    354; K    1; EIG -2.3613278E-01 AU
 BOTTOM OF VIRTUAL BANDS - BAND    355; K    2; EIG -7.5154955E-02 AU
 DIRECT ENERGY BAND GAP:   4.3687 eV
 BOTTOM OF VIRTUAL BANDS - BAND    355; K    1; EIG -7.5115342E-02 AU
 TTTTTTTTTTTTTTTTTTTTTTTTTTTTTT PDIG        TELAPSE      987.14 TCPU      374.70
 CHARGE NORMALIZATION FACTOR   1.00000000
 TOTAL ATOMIC CHARGES:
   5.8654054   5.8654054   5.8654054   5.8654054   5.8654054   5.8654054
   5.8654054   5.8654054   5.8654054   5.8654054   5.8654054   5.8654054
   6.0025040   6.0025040   6.0025040   6.0025040   6.0025040   6.0025040
   6.0025040   6.0025040   6.0025040   6.0025040   6.0025040   6.0025040
   5.7066562   5.7066562   5.7066562   5.7066562   5.7066562   5.7066562
   5.7066562   5.7066562   5.7066562   5.7066562   5.7066562   5.7066562
   6.0024343   6.0024343   6.0024343   6.0024343   6.0024343   6.0024343
   6.0024343   6.0024343   6.0024343   6.0024343   6.0024343   6.0024343
   0.8785279   0.8785279   0.8785279   0.8785279   0.8785279   0.8785279
   0.8785279   0.8785279   0.8785279   0.8785279   0.8785279   0.8785279
   0.8834190   0.8834190   0.8834190   0.8834190   0.8834190   0.8834190
   0.8834190   0.8834190   0.8834190   0.8834190   0.8834190   0.8834190
   0.8860177   0.8860177   0.8860177   0.8860177   0.8860177   0.8860177
   0.8860177   0.8860177   0.8860177   0.8860177   0.8860177   0.8860177
   7.5874403   7.5874403   7.5874403   7.5874403   7.5874403   7.5874403
   7.5874403   7.5874403   7.5874403   7.5874403   7.5874403   7.5874403
   7.5782608   7.5782608   7.5782608   7.5782608   7.5782608   7.5782608
   7.5782608   7.5782608   7.5782608   7.5782608   7.5782608   7.5782608
   8.3237292   8.3237292   8.3237292   8.3237292   8.3237292   8.3237292
   8.3237292   8.3237292   8.3237292   8.3237292   8.3237292   8.3237292
  18.5712105  18.5712105  18.5712105  18.5712105  18.5712105  18.5712105
 TTTTTTTTTTTTTTTTTTTTTTTTTTTTTT MOQGAD      TELAPSE      987.16 TCPU      374.72
 TTTTTTTTTTTTTTTTTTTTTTTTTTTTTT SHELLXN     TELAPSE     1015.51 TCPU      385.30
 TTTTTTTTTTTTTTTTTTTTTTTTTTTTTT MONMO3      TELAPSE     1016.38 TCPU      386.17
 NUMERICALLY INTEGRATED DENSITY    707.9999033638
 TTTTTTTTTTTTTTTTTTTTTTTTTTTTTT NUMDFT      TELAPSE     1018.09 TCPU      387.88
 CYC  13 ETOT(AU) -5.429379839272E+03 DETOT -2.03E-08 tst  4.76E-11 PX  1.46E-05
 TTTTTTTTTTTTTTTTTTTTTTTTTTTTTT DIIS        TELAPSE     1021.38 TCPU      391.17
 DIIS TEST: 0.65865E-07 AT SCF   CYCLE  13 - DIIS ACTIVE - HISTORY:    13 CYCLES
 TTTTTTTTTTTTTTTTTTTTTTTTTTTTTT FDIK        TELAPSE     1030.77 TCPU      396.23
 INSULATING STATE
 TOP OF VALENCE BANDS -    BAND    354; K    2; EIG -2.3570050E-01 AU
 TOP OF VALENCE BANDS -    BAND    354; K    1; EIG -2.3613235E-01 AU
 BOTTOM OF VIRTUAL BANDS - BAND    355; K    2; EIG -7.5156903E-02 AU
 DIRECT ENERGY BAND GAP:   4.3686 eV
 BOTTOM OF VIRTUAL BANDS - BAND    355; K    1; EIG -7.5117285E-02 AU
 TTTTTTTTTTTTTTTTTTTTTTTTTTTTTT PDIG        TELAPSE     1031.32 TCPU      396.77
 CHARGE NORMALIZATION FACTOR   1.00000000
 TOTAL ATOMIC CHARGES:
   5.8654107   5.8654107   5.8654107   5.8654107   5.8654107   5.8654107
   5.8654107   5.8654107   5.8654107   5.8654107   5.8654107   5.8654107
   6.0024940   6.0024940   6.0024940   6.0024940   6.0024940   6.0024940
   6.0024940   6.0024940   6.0024940   6.0024940   6.0024940   6.0024940
   5.7066619   5.7066619   5.7066619   5.7066619   5.7066619   5.7066619
   5.7066619   5.7066619   5.7066619   5.7066619   5.7066619   5.7066619
   6.0024239   6.0024239   6.0024239   6.0024239   6.0024239   6.0024239
   6.0024239   6.0024239   6.0024239   6.0024239   6.0024239   6.0024239
   0.8785262   0.8785262   0.8785262   0.8785262   0.8785262   0.8785262
   0.8785262   0.8785262   0.8785262   0.8785262   0.8785262   0.8785262
   0.8834192   0.8834192   0.8834192   0.8834192   0.8834192   0.8834192
   0.8834192   0.8834192   0.8834192   0.8834192   0.8834192   0.8834192
   0.8860195   0.8860195   0.8860195   0.8860195   0.8860195   0.8860195
   0.8860195   0.8860195   0.8860195   0.8860195   0.8860195   0.8860195
   7.5874603   7.5874603   7.5874603   7.5874603   7.5874603   7.5874603
   7.5874603   7.5874603   7.5874603   7.5874603   7.5874603   7.5874603
   7.5782390   7.5782390   7.5782390   7.5782390   7.5782390   7.5782390
   7.5782390   7.5782390   7.5782390   7.5782390   7.5782390   7.5782390
   8.3237387   8.3237387   8.3237387   8.3237387   8.3237387   8.3237387
   8.3237387   8.3237387   8.3237387   8.3237387   8.3237387   8.3237387
  18.5712136  18.5712136  18.5712136  18.5712136  18.5712136  18.5712136
 TTTTTTTTTTTTTTTTTTTTTTTTTTTTTT MOQGAD      TELAPSE     1031.34 TCPU      396.79
 TTTTTTTTTTTTTTTTTTTTTTTTTTTTTT SHELLXN     TELAPSE     1059.33 TCPU      407.31
 TTTTTTTTTTTTTTTTTTTTTTTTTTTTTT MONMO3      TELAPSE     1060.06 TCPU      408.04
 NUMERICALLY INTEGRATED DENSITY    707.9999033630
 TTTTTTTTTTTTTTTTTTTTTTTTTTTTTT NUMDFT      TELAPSE     1061.71 TCPU      409.69
 CYC  14 ETOT(AU) -5.429379839235E+03 DETOT  3.68E-08 tst  1.51E-11 PX  3.63E-06
 TTTTTTTTTTTTTTTTTTTTTTTTTTTTTT DIIS        TELAPSE     1063.21 TCPU      411.19
 DIIS TEST: 0.20427E-07 AT SCF   CYCLE  14 - DIIS ACTIVE - HISTORY:    14 CYCLES
 TTTTTTTTTTTTTTTTTTTTTTTTTTTTTT FDIK        TELAPSE     1071.21 TCPU      414.78
 INSULATING STATE
 TOP OF VALENCE BANDS -    BAND    354; K    2; EIG -2.3570023E-01 AU
 TOP OF VALENCE BANDS -    BAND    354; K    1; EIG -2.3613210E-01 AU
 BOTTOM OF VIRTUAL BANDS - BAND    355; K    2; EIG -7.5156244E-02 AU
 DIRECT ENERGY BAND GAP:   4.3686 eV
 BOTTOM OF VIRTUAL BANDS - BAND    355; K    1; EIG -7.5116628E-02 AU
 TTTTTTTTTTTTTTTTTTTTTTTTTTTTTT PDIG        TELAPSE     1071.59 TCPU      415.16
 CHARGE NORMALIZATION FACTOR   1.00000000
 TOTAL ATOMIC CHARGES:
   5.8654106   5.8654106   5.8654106   5.8654106   5.8654106   5.8654106
   5.8654106   5.8654106   5.8654106   5.8654106   5.8654106   5.8654106
   6.0024969   6.0024969   6.0024969   6.0024969   6.0024969   6.0024969
   6.0024969   6.0024969   6.0024969   6.0024969   6.0024969   6.0024969
   5.7066478   5.7066478   5.7066478   5.7066478   5.7066478   5.7066478
   5.7066478   5.7066478   5.7066478   5.7066478   5.7066478   5.7066478
   6.0024270   6.0024270   6.0024270   6.0024270   6.0024270   6.0024270
   6.0024270   6.0024270   6.0024270   6.0024270   6.0024270   6.0024270
   0.8785272   0.8785272   0.8785272   0.8785272   0.8785272   0.8785272
   0.8785272   0.8785272   0.8785272   0.8785272   0.8785272   0.8785272
   0.8834190   0.8834190   0.8834190   0.8834190   0.8834190   0.8834190
   0.8834190   0.8834190   0.8834190   0.8834190   0.8834190   0.8834190
   0.8860184   0.8860184   0.8860184   0.8860184   0.8860184   0.8860184
   0.8860184   0.8860184   0.8860184   0.8860184   0.8860184   0.8860184
   7.5874566   7.5874566   7.5874566   7.5874566   7.5874566   7.5874566
   7.5874566   7.5874566   7.5874566   7.5874566   7.5874566   7.5874566
   7.5782558   7.5782558   7.5782558   7.5782558   7.5782558   7.5782558
   7.5782558   7.5782558   7.5782558   7.5782558   7.5782558   7.5782558
   8.3237341   8.3237341   8.3237341   8.3237341   8.3237341   8.3237341
   8.3237341   8.3237341   8.3237341   8.3237341   8.3237341   8.3237341
  18.5712136  18.5712136  18.5712136  18.5712136  18.5712136  18.5712136
 TTTTTTTTTTTTTTTTTTTTTTTTTTTTTT MOQGAD      TELAPSE     1071.61 TCPU      415.18
 TTTTTTTTTTTTTTTTTTTTTTTTTTTTTT SHELLXN     TELAPSE     1103.66 TCPU      425.72
 TTTTTTTTTTTTTTTTTTTTTTTTTTTTTT MONMO3      TELAPSE     1104.12 TCPU      426.18
 NUMERICALLY INTEGRATED DENSITY    707.9999033633
 TTTTTTTTTTTTTTTTTTTTTTTTTTTTTT NUMDFT      TELAPSE     1105.83 TCPU      427.89
 CYC  15 ETOT(AU) -5.429379839248E+03 DETOT -1.28E-08 tst  4.28E-12 PX  2.65E-06
 TTTTTTTTTTTTTTTTTTTTTTTTTTTTTT DIIS        TELAPSE     1107.16 TCPU      429.22
 DIIS TEST: 0.42936E-08 AT SCF   CYCLE  15 - DIIS ACTIVE - HISTORY:    15 CYCLES
 TTTTTTTTTTTTTTTTTTTTTTTTTTTTTT FDIK        TELAPSE     1113.72 TCPU      432.20
 INSULATING STATE
 TOP OF VALENCE BANDS -    BAND    354; K    2; EIG -2.3570033E-01 AU
 TOP OF VALENCE BANDS -    BAND    354; K    1; EIG -2.3613220E-01 AU
 BOTTOM OF VIRTUAL BANDS - BAND    355; K    2; EIG -7.5156368E-02 AU
 DIRECT ENERGY BAND GAP:   4.3686 eV
 BOTTOM OF VIRTUAL BANDS - BAND    355; K    1; EIG -7.5116752E-02 AU
 TTTTTTTTTTTTTTTTTTTTTTTTTTTTTT PDIG        TELAPSE     1114.08 TCPU      432.56
 CHARGE NORMALIZATION FACTOR   1.00000000
 TOTAL ATOMIC CHARGES:
   5.8654102   5.8654102   5.8654102   5.8654102   5.8654102   5.8654102
   5.8654102   5.8654102   5.8654102   5.8654102   5.8654102   5.8654102
   6.0024958   6.0024958   6.0024958   6.0024958   6.0024958   6.0024958
   6.0024958   6.0024958   6.0024958   6.0024958   6.0024958   6.0024958
   5.7066535   5.7066535   5.7066535   5.7066535   5.7066535   5.7066535
   5.7066535   5.7066535   5.7066535   5.7066535   5.7066535   5.7066535
   6.0024255   6.0024255   6.0024255   6.0024255   6.0024255   6.0024255
   6.0024255   6.0024255   6.0024255   6.0024255   6.0024255   6.0024255
   0.8785266   0.8785266   0.8785266   0.8785266   0.8785266   0.8785266
   0.8785266   0.8785266   0.8785266   0.8785266   0.8785266   0.8785266
   0.8834194   0.8834194   0.8834194   0.8834194   0.8834194   0.8834194
   0.8834194   0.8834194   0.8834194   0.8834194   0.8834194   0.8834194
   0.8860191   0.8860191   0.8860191   0.8860191   0.8860191   0.8860191
   0.8860191   0.8860191   0.8860191   0.8860191   0.8860191   0.8860191
   7.5874578   7.5874578   7.5874578   7.5874578   7.5874578   7.5874578
   7.5874578   7.5874578   7.5874578   7.5874578   7.5874578   7.5874578
   7.5782500   7.5782500   7.5782500   7.5782500   7.5782500   7.5782500
   7.5782500   7.5782500   7.5782500   7.5782500   7.5782500   7.5782500
   8.3237356   8.3237356   8.3237356   8.3237356   8.3237356   8.3237356
   8.3237356   8.3237356   8.3237356   8.3237356   8.3237356   8.3237356
  18.5712131  18.5712131  18.5712131  18.5712131  18.5712131  18.5712131
 TTTTTTTTTTTTTTTTTTTTTTTTTTTTTT MOQGAD      TELAPSE     1114.10 TCPU      432.58
 TTTTTTTTTTTTTTTTTTTTTTTTTTTTTT SHELLXN     TELAPSE     1144.79 TCPU      443.10
 TTTTTTTTTTTTTTTTTTTTTTTTTTTTTT MONMO3      TELAPSE     1146.73 TCPU      445.05
 NUMERICALLY INTEGRATED DENSITY    707.9999033633
 TTTTTTTTTTTTTTTTTTTTTTTTTTTTTT NUMDFT      TELAPSE     1148.38 TCPU      446.70
 CYC  16 ETOT(AU) -5.429379839253E+03 DETOT -5.35E-09 tst  4.42E-13 PX  8.27E-07
 TTTTTTTTTTTTTTTTTTTTTTTTTTTTTT DIIS        TELAPSE     1149.88 TCPU      448.20
 DIIS TEST: 0.87638E-09 AT SCF   CYCLE  16 - DIIS ACTIVE - HISTORY:    16 CYCLES
 TTTTTTTTTTTTTTTTTTTTTTTTTTTTTT FDIK        TELAPSE     1157.80 TCPU      450.94
 INSULATING STATE
 TOP OF VALENCE BANDS -    BAND    354; K    2; EIG -2.3570033E-01 AU
 TOP OF VALENCE BANDS -    BAND    354; K    1; EIG -2.3613219E-01 AU
 BOTTOM OF VIRTUAL BANDS - BAND    355; K    2; EIG -7.5156380E-02 AU
 DIRECT ENERGY BAND GAP:   4.3686 eV
 BOTTOM OF VIRTUAL BANDS - BAND    355; K    1; EIG -7.5116763E-02 AU
 TTTTTTTTTTTTTTTTTTTTTTTTTTTTTT PDIG        TELAPSE     1158.16 TCPU      451.29
 CHARGE NORMALIZATION FACTOR   1.00000000
 TOTAL ATOMIC CHARGES:
   5.8654103   5.8654103   5.8654103   5.8654103   5.8654103   5.8654103
   5.8654103   5.8654103   5.8654103   5.8654103   5.8654103   5.8654103
   6.0024958   6.0024958   6.0024958   6.0024958   6.0024958   6.0024958
   6.0024958   6.0024958   6.0024958   6.0024958   6.0024958   6.0024958
   5.7066528   5.7066528   5.7066528   5.7066528   5.7066528   5.7066528
   5.7066528   5.7066528   5.7066528   5.7066528   5.7066528   5.7066528
   6.0024258   6.0024258   6.0024258   6.0024258   6.0024258   6.0024258
   6.0024258   6.0024258   6.0024258   6.0024258   6.0024258   6.0024258
   0.8785268   0.8785268   0.8785268   0.8785268   0.8785268   0.8785268
   0.8785268   0.8785268   0.8785268   0.8785268   0.8785268   0.8785268
   0.8834193   0.8834193   0.8834193   0.8834193   0.8834193   0.8834193
   0.8834193   0.8834193   0.8834193   0.8834193   0.8834193   0.8834193
   0.8860189   0.8860189   0.8860189   0.8860189   0.8860189   0.8860189
   0.8860189   0.8860189   0.8860189   0.8860189   0.8860189   0.8860189
   7.5874577   7.5874577   7.5874577   7.5874577   7.5874577   7.5874577
   7.5874577   7.5874577   7.5874577   7.5874577   7.5874577   7.5874577
   7.5782506   7.5782506   7.5782506   7.5782506   7.5782506   7.5782506
   7.5782506   7.5782506   7.5782506   7.5782506   7.5782506   7.5782506
   8.3237353   8.3237353   8.3237353   8.3237353   8.3237353   8.3237353
   8.3237353   8.3237353   8.3237353   8.3237353   8.3237353   8.3237353
  18.5712134  18.5712134  18.5712134  18.5712134  18.5712134  18.5712134
 TTTTTTTTTTTTTTTTTTTTTTTTTTTTTT MOQGAD      TELAPSE     1158.17 TCPU      451.31
 TTTTTTTTTTTTTTTTTTTTTTTTTTTTTT SHELLXN     TELAPSE     1168.71 TCPU      461.70
 +++ ENERGIES IN A.U. +++
 ::: EXT EL-POLE                                  -5.8491294688549E+03
 ::: EXT EL-SPHEROPOLE                             4.9207080083421E+01
 ::: BIELET ZONE E-E                               1.0260360101513E+04
 ::: TOTAL E-E                                     4.4604377127414E+03
 ::: TOTAL E-N + N-E                              -1.5667194790252E+04
 ::: TOTAL N-N                                     1.3442323223603E+03
 ::: KINETIC ENERGY                                4.9731217854567E+03
 ::: PSEUDO TOTAL   ENERGY                        -4.8894029696939E+03
 ::: VIRIAL COEFFICIENT                            1.0084885785173E+00
 TTTTTTTTTTTTTTTTTTTTTTTTTTTTTT MONMO3      TELAPSE     1169.47 TCPU      462.46
 NUMERICALLY INTEGRATED DENSITY    707.9999033633
 TTTTTTTTTTTTTTTTTTTTTTTTTTTTTT NUMDFT      TELAPSE     1171.12 TCPU      464.11
 CYC  17 ETOT(AU) -5.429379839250E+03 DETOT  2.79E-09 tst  1.14E-14 PX  8.27E-07

 == SCF ENDED - CONVERGENCE ON ENERGY      E(AU) -5.4293798392502E+03 CYCLES  17


 ENERGY EXPRESSION=HARTREE+FOCK EXCH*0.20000+(BECKE      EXCH)*0.80000+LYP        CORR


 TOTAL ENERGY(DFT)(AU)( 17) -5.4293798392502E+03 DE 2.8E-09 tester 1.1E-14
 TTTTTTTTTTTTTTTTTTTTTTTTTTTTTT EDFT        TELAPSE     1171.13 TCPU      464.12

 *******************************************************************************
 *                             FORCE CALCULATION                               *
 *******************************************************************************

 TTTTTTTTTTTTTTTTTTTTTTTTTTTTTT NUMDFG      TELAPSE     1187.01 TCPU      480.00
 INFORMATION **** EXCPOG **** EXCH. BIPO BUFFER LENGTH (WORDS) =    16000000
 WARNING **** EXCPOG **** EXCH. BIPO BUFFER TOO SMALL - TO AVOID I/O SET EXCHSIZE =     7045524
 WARNING **** GENPOG **** COULOMB BIPO BUFFER TOO SMALL - TO AVOID I/O SET BIPOSIZE =     5273700
 INFORMATION **** GENPOG **** BIPO BUFFER LENGTH (WORDS) =     4000000
 TTTTTTTTTTTTTTTTTTTTTTTTTTTTTT SHELXG      TELAPSE     1294.48 TCPU      555.57


 D3 DISPERSION ENERGY (AU)       -4.8576141380694E-01
 TOTAL ENERGY + DISP (AU)        -5.4298656006641E+03

 CARTESIAN FORCES IN HARTREE/BOHR (ANALYTICAL)
   ATOM                     X                   Y                   Z
   1   6            -5.380523112386E-05 -7.541195083327E-05  2.244959280828E-05
   2   6             5.380523113452E-05  7.541195081817E-05  2.244959280073E-05
   3   6            -5.380523113985E-05  7.541195082883E-05 -2.244959279984E-05
   4   6             5.380523111853E-05 -7.541195082883E-05 -2.244959278208E-05
   5   6             2.244959280961E-05 -5.380523111853E-05 -7.541195083416E-05
   6   6            -7.541195083238E-05  2.244959280029E-05 -5.380523111143E-05
   7   6            -2.244959279807E-05  5.380523111320E-05 -7.541195082794E-05
   8   6             7.541195082883E-05  2.244959281006E-05  5.380523113452E-05
   9   6             2.244959280517E-05  5.380523113985E-05  7.541195082084E-05
  10   6             7.541195082172E-05 -2.244959279141E-05 -5.380523114340E-05
  11   6            -2.244959282027E-05 -5.380523113274E-05  7.541195082439E-05
  12   6            -7.541195082794E-05 -2.244959281938E-05  5.380523111853E-05
  13   6            -1.921521008086E-06  4.459693769832E-06  6.622138233325E-06
  14   6             1.921521013415E-06 -4.459693788483E-06  6.622138213785E-06
  15   6            -1.921521025849E-06 -4.459693765391E-06 -6.622138238654E-06
  16   6             1.921521036508E-06  4.459693754733E-06 -6.622138235102E-06
  17   6             6.622138242207E-06 -1.921521029402E-06  4.459693781378E-06
  18   6             4.459693784042E-06  6.622138233325E-06 -1.921521032955E-06
  19   6            -6.622138219115E-06  1.921521022297E-06  4.459693760950E-06
  20   6            -4.459693757397E-06  6.622138222667E-06  1.921521009862E-06
  21   6             6.622138204904E-06  1.921521022297E-06 -4.459693760062E-06
  22   6            -4.459693761838E-06 -6.622138229773E-06 -1.921521024073E-06
  23   6            -6.622138231549E-06 -1.921521025849E-06 -4.459693762726E-06
  24   6             4.459693754733E-06 -6.622138226220E-06  1.921521027626E-06
  25   6            -6.580129381817E-06 -3.137924024998E-05  1.926638897176E-05
  26   6             6.580129376488E-06  3.137924025515E-05  1.926638895799E-05
  27   6            -6.580129368494E-06  3.137924023600E-05 -1.926638896554E-05
  28   6             6.580129404021E-06 -3.137924027197E-05 -1.926638897398E-05
  29   6             1.926638895999E-05 -6.580129385370E-06 -3.137924025415E-05
  30   6            -3.137924025259E-05  1.926638895910E-05 -6.580129384481E-06
  31   6            -1.926638898420E-05  6.580129402245E-06 -3.137924026358E-05
  32   6             3.137924024055E-05  1.926638895244E-05  6.580129372047E-06
  33   6             1.926638896976E-05  6.580129376488E-06  3.137924026075E-05
  34   6             3.137924024632E-05 -1.926638897443E-05 -6.580129375600E-06
  35   6            -1.926638899152E-05 -6.580129374711E-06  3.137924024293E-05
  36   6            -3.137924025987E-05 -1.926638895178E-05  6.580129399580E-06
  37   6             2.663738298914E-05  4.694617588896E-06 -2.338668660684E-05
  38   6            -2.663738297493E-05 -4.694617558698E-06 -2.338668659529E-05
  39   6             2.663738298736E-05 -4.694617578238E-06  2.338668662016E-05
  40   6            -2.663738300512E-05  4.694617585344E-06  2.338668661483E-05
  41   6            -2.338668661395E-05  2.663738297493E-05  4.694617572909E-06
  42   6             4.694617576462E-06 -2.338668658108E-05  2.663738296249E-05
  43   6             2.338668660151E-05 -2.663738299802E-05  4.694617604883E-06
  44   6            -4.694617572909E-06 -2.338668658286E-05 -2.663738298381E-05
  45   6            -2.338668657931E-05 -2.663738296960E-05 -4.694617581791E-06
  46   6            -4.694617585344E-06  2.338668659885E-05  2.663738298558E-05
  47   6             2.338668659085E-05  2.663738298558E-05 -4.694617583567E-06
  48   6             4.694617601331E-06  2.338668661928E-05 -2.663738300512E-05
  49   1            -6.826793227610E-06 -2.402009580327E-05 -1.749960145181E-05
  50   1             6.826793229386E-06  2.402009579883E-05 -1.749960145048E-05
  51   1            -6.826793226722E-06  2.402009579794E-05  1.749960145125E-05
  52   1             6.826793231607E-06 -2.402009579350E-05  1.749960144759E-05
  53   1            -1.749960145020E-05 -6.826793227610E-06 -2.402009580083E-05
  54   1            -2.402009580149E-05 -1.749960145042E-05 -6.826793228054E-06
  55   1             1.749960144937E-05  6.826793228942E-06 -2.402009579705E-05
  56   1             2.402009579638E-05 -1.749960144926E-05  6.826793227610E-06
  57   1            -1.749960145031E-05  6.826793228054E-06  2.402009579816E-05
  58   1             2.402009579727E-05  1.749960145181E-05 -6.826793226278E-06
  59   1             1.749960145159E-05 -6.826793227166E-06  2.402009579905E-05
  60   1            -2.402009579638E-05  1.749960144820E-05  6.826793229830E-06
  61   1             1.381045512083E-05  7.397681146770E-06 -1.377241929834E-06
  62   1            -1.381045512461E-05 -7.397681147658E-06 -1.377241926281E-06
  63   1             1.381045512217E-05 -7.397681148769E-06  1.377241936940E-06
  64   1            -1.381045512239E-05  7.397681146104E-06  1.377241932721E-06
  65   1            -1.377241934275E-06  1.381045512328E-05  7.397681150767E-06
  66   1             7.397681148769E-06 -1.377241933831E-06  1.381045512039E-05
  67   1             1.377241933387E-06 -1.381045512283E-05  7.397681146104E-06
  68   1            -7.397681147436E-06 -1.377241938494E-06 -1.381045512439E-05
  69   1            -1.377241928724E-06 -1.381045512394E-05 -7.397681146548E-06
  70   1            -7.397681148102E-06  1.377241936273E-06  1.381045512172E-05
  71   1             1.377241936940E-06  1.381045512172E-05 -7.397681147658E-06
  72   1             7.397681146326E-06  1.377241934719E-06 -1.381045512283E-05
  73   1            -1.165303022210E-05 -3.851267905919E-06 -1.300816906435E-05
  74   1             1.165303022743E-05  3.851267899480E-06 -1.300816906258E-05
  75   1            -1.165303022521E-05  3.851267905031E-06  1.300816906213E-05
  76   1             1.165303022477E-05 -3.851267904809E-06  1.300816906324E-05
  77   1            -1.300816906058E-05 -1.165303022832E-05 -3.851267901922E-06
  78   1            -3.851267904587E-06 -1.300816906036E-05 -1.165303022455E-05
  79   1             1.300816906280E-05  1.165303022121E-05 -3.851267904809E-06
  80   1             3.851267904587E-06 -1.300816906191E-05  1.165303022588E-05
  81   1            -1.300816906302E-05  1.165303021922E-05  3.851267906363E-06
  82   1             3.851267904587E-06  1.300816905969E-05 -1.165303022610E-05
  83   1             1.300816905969E-05 -1.165303022654E-05  3.851267904809E-06
  84   1            -3.851267905031E-06  1.300816906458E-05  1.165303022277E-05
  85   7            -9.140721078271E-06  5.228856015727E-06 -1.869308760050E-05
  86   7             9.140721043188E-06 -5.228855997075E-06 -1.869308760583E-05
  87   7            -9.140721046297E-06 -5.228856013062E-06  1.869308762448E-05
  88   7             9.140721043854E-06  5.228856052142E-06  1.869308759872E-05
  89   7            -1.869308761737E-05 -9.140721042744E-06  5.228856016615E-06
  90   7             5.228856044592E-06 -1.869308759517E-05 -9.140721040524E-06
  91   7             1.869308761737E-05  9.140721059397E-06  5.228856035711E-06
  92   7            -5.228856027717E-06 -1.869308762714E-05  9.140721060730E-06
  93   7            -1.869308765201E-05  9.140721031198E-06 -5.228856000628E-06
  94   7            -5.228856017947E-06  1.869308762714E-05 -9.140721040746E-06
  95   7             1.869308766178E-05 -9.140721046519E-06 -5.228856018391E-06
  96   7             5.228856050365E-06  1.869308759517E-05  9.140721061840E-06
  97   7             8.522890259544E-06  4.173382579076E-05  2.209917112861E-05
  98   7            -8.522890240448E-06 -4.173382579165E-05  2.209917111795E-05
  99   7             8.522890248441E-06 -4.173382579431E-05 -2.209917117568E-05
 100   7            -8.522890255325E-06  4.173382579431E-05 -2.209917114193E-05
 101   7             2.209917112861E-05  8.522890238005E-06  4.173382578188E-05
 102   7             4.173382581563E-05  2.209917112683E-05  8.522890261098E-06
 103   7            -2.209917114815E-05 -8.522890258433E-06  4.173382580941E-05
 104   7            -4.173382578720E-05  2.209917111795E-05 -8.522890232676E-06
 105   7             2.209917111973E-05 -8.522890248663E-06 -4.173382579609E-05
 106   7            -4.173382581030E-05 -2.209917117568E-05  8.522890249107E-06
 107   7            -2.209917116147E-05  8.522890248219E-06 -4.173382580408E-05
 108   7             4.173382579875E-05 -2.209917113838E-05 -8.522890254881E-06
 109   8             8.595888225571E-05  5.803655982639E-05 -4.129823896548E-05
 110   8            -8.595888225216E-05 -5.803655983838E-05 -4.129823897259E-05
 111   8             8.595888224150E-05 -5.803655983883E-05  4.129823897969E-05
 112   8            -8.595888225216E-05  5.803655984149E-05  4.129823896726E-05
 113   8            -4.129823897436E-05  8.595888225216E-05  5.803655982040E-05
 114   8             5.803655982262E-05 -4.129823896104E-05  8.595888225571E-05
 115   8             4.129823896903E-05 -8.595888224505E-05  5.803655983438E-05
 116   8            -5.803655984349E-05 -4.129823896903E-05 -8.595888225926E-05
 117   8            -4.129823897614E-05 -8.595888225216E-05 -5.803655983816E-05
 118   8            -5.803655983905E-05  4.129823898680E-05  8.595888224860E-05
 119   8             4.129823900190E-05  8.595888224860E-05 -5.803655983572E-05
 120   8             5.803655982906E-05  4.129823898857E-05 -8.595888225926E-05
 121 230            -1.011631558770E-14  1.330403795130E-06 -3.552713678801E-15
 122 230             1.867635640495E-15 -1.330403784472E-06 -3.552713678801E-15
 123 230             6.260409478161E-15  8.230359904398E-15  1.330403812450E-06
 124 230             1.330403835098E-06  3.234161586193E-15 -2.257453483404E-14
 125 230            -1.330403796462E-06  5.432191247591E-15 -7.401486830834E-15
 126 230             5.181040781584E-15 -4.684259467305E-15 -1.330403790245E-06

 RESULTANT FORCE     4.469526753143E-15  1.149080830487E-14 -2.015054789695E-14

 ATOMIC PART

 SYMMETRY ALLOWED FORCES (ANALYTICAL) (DIRECTION, FORCE)

    1  1.6857462E-06    2  9.4053553E-05    3 -3.1651616E-04    4  2.6006706E-05
    5  9.7058349E-06    6  6.2172281E-06    7 -1.1065444E-05    8  8.9564816E-05
    9 -9.2981087E-05   10 -9.0658904E-05   11 -3.5115782E-05   12  7.6747414E-05
   13 -6.9385808E-05   14 -2.5181346E-05   15 -7.5559138E-05   16 -1.5580032E-05
   17  5.1736035E-06   18  5.1949112E-05   19 -1.0412813E-05   20 -4.7826016E-05
   21 -3.7977619E-05   22 -8.6470211E-06   23 -7.3193687E-05   24 -9.5820733E-06
   25  1.1062021E-04   26  1.5538540E-05   27  1.2310331E-04   28 -1.3844112E-04
   29 -7.7320932E-05   30  3.5271536E-04   31  3.2588105E-06

 CELL PART

 GRADIENT WITH RESPECT TO THE CELL PARAMETER IN HARTREE/BOHR
ORDER: -D/DA1X, -D/DA1Y, -D/DA1Z
       -D/DA2X, -D/DA2Y, -D/DA2Z
       -D/DA3X, -D/DA3Y, -D/DA3Z
 -0.140723800443E-13  0.715400778972E-05  0.715400782170E-05
  0.715400796558E-05 -0.154971303282E-13  0.715400797979E-05
  0.715400785722E-05  0.715400787854E-05 -0.150581000864E-13

STRESS TENSOR, IN HARTREE/BOHR^3:
ORDER: 11 12 13
       21 22 23
       31 32 33
 -0.134470528290E-07  0.115063100641E-15 -0.886119079822E-16
 -0.689087497734E-16 -0.134470526851E-07  0.980379784785E-16
 -0.134430586162E-15  0.162734589970E-15 -0.134470528099E-07

PRESSURE FROM THE STRESS TENSOR,
IN HARTREE/BOHR^3:  0.13447E-07
PRESSURE IN GIGAPASCAL:  0.3956E-03
CONVERSION FACTOR: 1 HARTREE/BOHR^3= 29421 GIGAPASCAL
WHEN USING VALUES FOR BOHR RADIUS AND HARTREE
FROM IUPAC WEBSITE, APRIL 2009
ENTHALPY: -5.4298653673045E+03

 SYMMETRY ALLOWED FORCES (ANALYTICAL) (DIRECTION, FORCE)

    1  4.0419058E-04
 TTTTTTTTTTTTTTTTTTTTTTTTTTTTTT TOTGRA_C    TELAPSE     1346.48 TCPU      607.57
 TTTTTTTTTTTTTTTTTTTTTTTTTTTTTT SMAT        TELAPSE     2175.85 TCPU      705.82
 TTTTTTTTTTTTTTTTTTTTTTTTTTTTTT POLAR2      TELAPSE     2176.46 TCPU      706.43

 CELL FORCES OF CENTRAL POINT

 | -1.40724E-14  7.15401E-06  7.15401E-06 |
 |  7.15401E-06 -1.54971E-14  7.15401E-06 |
 |  7.15401E-06  7.15401E-06 -1.50581E-14 |

 ENERGY OF CENTRAL POINT:   -0.5429865601E+04


 VOLUME OF THE CELL: **********

 DENSITY OF THE CRYSTAL =          0.9840 g/cm^3

 STRAIN MATRIX   4 :

  | 0 0 0 |
  | 0 0 1 |
  | 0 1 0 |
  
 *******************************************************************************
 LATTICE PARAMETERS (ANGSTROMS AND DEGREES) - BOHR = 0.5291772083 ANGSTROM
 PRIMITIVE CELL - CENTRING CODE 6/0 VOLUME=  2571.590712 - DENSITY  0.984 g/cm^3
         A              B              C           ALPHA      BETA       GAMMA 
    14.94885444    14.94885444    14.94885444   109.471221 109.471221 109.471221
 *******************************************************************************
 ATOMS IN THE ASYMMETRIC UNIT   11 - ATOMS IN THE UNIT CELL:  126
     ATOM                 X/A                 Y/B                 Z/C    
 *******************************************************************************
      1 T   6 C     1.116596686257E-02 -4.870223628001E-01  3.551349065600E-01
      2 F   6 C     1.578427306399E-01 -3.439689396974E-01 -3.551349065600E-01
      3 F   6 C    -1.116596686257E-02  3.439689396974E-01 -4.981883296627E-01
      4 F   6 C    -1.578427306399E-01  4.870223628001E-01  4.981883296627E-01
      5 F   6 C     3.551349065600E-01  1.116596686257E-02 -4.870223628001E-01
      6 F   6 C    -4.870223628001E-01  3.551349065600E-01  1.116596686257E-02
      7 F   6 C     4.981883296627E-01 -1.578427306399E-01  4.870223628001E-01
      8 F   6 C    -3.439689396974E-01 -3.551349065600E-01  1.578427306399E-01
      9 F   6 C    -3.551349065600E-01  1.578427306399E-01 -3.439689396974E-01
     10 F   6 C     3.439689396974E-01 -4.981883296627E-01 -1.116596686257E-02
     11 F   6 C    -4.981883296627E-01 -1.116596686257E-02  3.439689396974E-01
     12 F   6 C     4.870223628001E-01  4.981883296627E-01 -1.578427306399E-01
     13 T   6 C     6.579375514350E-02 -2.151158937271E-01  4.168710745366E-01
     14 F   6 C     3.680130317363E-01 -3.510773193931E-01 -4.168710745366E-01
     15 F   6 C    -6.579375514350E-02  3.510773193931E-01 -2.809096488706E-01
     16 F   6 C    -3.680130317363E-01  2.151158937271E-01  2.809096488706E-01
     17 F   6 C     4.168710745366E-01  6.579375514350E-02 -2.151158937271E-01
     18 F   6 C    -2.151158937271E-01  4.168710745366E-01  6.579375514350E-02
     19 F   6 C     2.809096488706E-01 -3.680130317363E-01  2.151158937271E-01
     20 F   6 C    -3.510773193931E-01 -4.168710745366E-01  3.680130317363E-01
     21 F   6 C    -4.168710745366E-01  3.680130317363E-01 -3.510773193931E-01
     22 F   6 C     3.510773193931E-01 -2.809096488706E-01 -6.579375514350E-02
     23 F   6 C    -2.809096488706E-01 -6.579375514350E-02  3.510773193931E-01
     24 F   6 C     2.151158937271E-01  2.809096488706E-01 -3.680130317363E-01
     25 T   6 C     1.203576832671E-02 -3.856482918594E-01  3.691374288504E-01
     26 F   6 C     2.452142792903E-01 -3.571016605237E-01 -3.691374288504E-01
     27 F   6 C    -1.203576832671E-02  3.571016605237E-01 -3.976840601861E-01
     28 F   6 C    -2.452142792903E-01  3.856482918594E-01  3.976840601861E-01
     29 F   6 C     3.691374288504E-01  1.203576832671E-02 -3.856482918594E-01
     30 F   6 C    -3.856482918594E-01  3.691374288504E-01  1.203576832671E-02
     31 F   6 C     3.976840601861E-01 -2.452142792903E-01  3.856482918594E-01
     32 F   6 C    -3.571016605237E-01 -3.691374288504E-01  2.452142792903E-01
     33 F   6 C    -3.691374288504E-01  2.452142792903E-01 -3.571016605237E-01
     34 F   6 C     3.571016605237E-01 -3.976840601861E-01 -1.203576832671E-02
     35 F   6 C    -3.976840601861E-01 -1.203576832671E-02  3.571016605237E-01
     36 F   6 C     3.856482918594E-01  3.976840601861E-01 -2.452142792903E-01
     37 T   6 C    -4.774431541437E-02 -2.733554179299E-01  3.617920439395E-01
     38 F   6 C     3.648525381306E-01 -4.095363593539E-01 -3.617920439395E-01
     39 F   6 C     4.774431541437E-02  4.095363593539E-01 -2.256111025156E-01
     40 F   6 C    -3.648525381306E-01  2.733554179299E-01  2.256111025156E-01
     41 F   6 C     3.617920439395E-01 -4.774431541437E-02 -2.733554179299E-01
     42 F   6 C    -2.733554179299E-01  3.617920439395E-01 -4.774431541438E-02
     43 F   6 C     2.256111025156E-01 -3.648525381306E-01  2.733554179299E-01
     44 F   6 C    -4.095363593539E-01 -3.617920439395E-01  3.648525381306E-01
     45 F   6 C    -3.617920439395E-01  3.648525381306E-01 -4.095363593539E-01
     46 F   6 C     4.095363593539E-01 -2.256111025156E-01  4.774431541438E-02
     47 F   6 C    -2.256111025156E-01  4.774431541438E-02  4.095363593539E-01
     48 F   6 C     2.733554179299E-01  2.256111025156E-01 -3.648525381306E-01
     49 T   1 H     9.178867239089E-02 -4.804010049279E-01  3.944246327584E-01
     50 F   1 H     1.251743623137E-01 -3.026359603675E-01 -3.944246327584E-01
     51 F   1 H    -9.178867239089E-02  3.026359603675E-01  4.278103226812E-01
     52 F   1 H    -1.251743623137E-01  4.804010049279E-01 -4.278103226812E-01
     53 F   1 H     3.944246327584E-01  9.178867239089E-02 -4.804010049279E-01
     54 F   1 H    -4.804010049279E-01  3.944246327584E-01  9.178867239089E-02
     55 F   1 H    -4.278103226812E-01 -1.251743623137E-01  4.804010049279E-01
     56 F   1 H    -3.026359603675E-01 -3.944246327584E-01  1.251743623137E-01
     57 F   1 H    -3.944246327584E-01  1.251743623137E-01 -3.026359603675E-01
     58 F   1 H     3.026359603675E-01  4.278103226812E-01 -9.178867239089E-02
     59 F   1 H     4.278103226812E-01 -9.178867239089E-02  3.026359603675E-01
     60 F   1 H     4.804010049279E-01 -4.278103226812E-01 -1.251743623137E-01
     61 T   1 H     1.211962356512E-01 -1.294476078049E-01  4.514962061937E-01
     62 F   1 H     4.190561860014E-01 -3.302999705424E-01 -4.514962061937E-01
     63 F   1 H    -1.211962356512E-01  3.302999705424E-01 -2.506438434562E-01
     64 F   1 H    -4.190561860014E-01  1.294476078049E-01  2.506438434562E-01
     65 F   1 H     4.514962061937E-01  1.211962356512E-01 -1.294476078049E-01
     66 F   1 H    -1.294476078049E-01  4.514962061937E-01  1.211962356512E-01
     67 F   1 H     2.506438434562E-01 -4.190561860014E-01  1.294476078049E-01
     68 F   1 H    -3.302999705424E-01 -4.514962061937E-01  4.190561860014E-01
     69 F   1 H    -4.514962061937E-01  4.190561860014E-01 -3.302999705424E-01
     70 F   1 H     3.302999705424E-01 -2.506438434562E-01 -1.211962356512E-01
     71 F   1 H    -2.506438434562E-01 -1.211962356512E-01  3.302999705424E-01
     72 F   1 H     1.294476078049E-01  2.506438434562E-01 -4.190561860014E-01
     73 T   1 H    -1.054392615778E-01 -2.449269556188E-01  3.440864144961E-01
     74 F   1 H     4.109866298851E-01 -4.495256760739E-01 -3.440864144961E-01
     75 F   1 H     1.054392615778E-01  4.495256760739E-01 -1.394876940410E-01
     76 F   1 H    -4.109866298851E-01  2.449269556188E-01  1.394876940410E-01
     77 F   1 H     3.440864144961E-01 -1.054392615778E-01 -2.449269556188E-01
     78 F   1 H    -2.449269556188E-01  3.440864144961E-01 -1.054392615778E-01
     79 F   1 H     1.394876940410E-01 -4.109866298851E-01  2.449269556188E-01
     80 F   1 H    -4.495256760739E-01 -3.440864144961E-01  4.109866298851E-01
     81 F   1 H    -3.440864144961E-01  4.109866298851E-01 -4.495256760739E-01
     82 F   1 H     4.495256760739E-01 -1.394876940410E-01  1.054392615778E-01
     83 F   1 H    -1.394876940410E-01  1.054392615778E-01  4.495256760739E-01
     84 F   1 H     2.449269556188E-01  1.394876940410E-01 -4.109866298851E-01
     85 T   7 N     1.027947531965E-01 -2.860414089745E-01  4.216507270438E-01
     86 F   7 N     2.923078639817E-01 -3.188559738473E-01 -4.216507270438E-01
     87 F   7 N    -1.027947531965E-01  3.188559738473E-01 -3.888361621710E-01
     88 F   7 N    -2.923078639817E-01  2.860414089745E-01  3.888361621710E-01
     89 F   7 N     4.216507270438E-01  1.027947531965E-01 -2.860414089745E-01
     90 F   7 N    -2.860414089745E-01  4.216507270438E-01  1.027947531965E-01
     91 F   7 N     3.888361621710E-01 -2.923078639817E-01  2.860414089745E-01
     92 F   7 N    -3.188559738473E-01 -4.216507270438E-01  2.923078639817E-01
     93 F   7 N    -4.216507270438E-01  2.923078639817E-01 -3.188559738473E-01
     94 F   7 N     3.188559738473E-01 -3.888361621710E-01 -1.027947531965E-01
     95 F   7 N    -3.888361621710E-01 -1.027947531965E-01  3.188559738473E-01
     96 F   7 N     2.860414089745E-01  3.888361621710E-01 -2.923078639817E-01
     97 T   7 N    -8.052260445082E-02 -3.800285612129E-01  3.319310917466E-01
     98 F   7 N     2.880403470405E-01 -4.124536961974E-01 -3.319310917466E-01
     99 F   7 N     8.052260445082E-02  4.124536961974E-01 -2.995059567621E-01
    100 F   7 N    -2.880403470405E-01  3.800285612129E-01  2.995059567621E-01
    101 F   7 N     3.319310917466E-01 -8.052260445082E-02 -3.800285612129E-01
    102 F   7 N    -3.800285612129E-01  3.319310917466E-01 -8.052260445082E-02
    103 F   7 N     2.995059567621E-01 -2.880403470405E-01  3.800285612129E-01
    104 F   7 N    -4.124536961974E-01 -3.319310917466E-01  2.880403470405E-01
    105 F   7 N    -3.319310917466E-01  2.880403470405E-01 -4.124536961974E-01
    106 F   7 N     4.124536961974E-01 -2.995059567621E-01  8.052260445082E-02
    107 F   7 N    -2.995059567621E-01  8.052260445082E-02  4.124536961974E-01
    108 F   7 N     3.800285612129E-01  2.995059567621E-01 -2.880403470405E-01
    109 T   8 O    -7.345262749569E-02  4.250044034688E-01  3.034104349153E-01
    110 F   8 O     1.215939685535E-01 -3.768630624110E-01 -3.034104349153E-01
    111 F   8 O     7.345262749569E-02  3.768630624110E-01  4.984570309645E-01
    112 F   8 O    -1.215939685535E-01 -4.250044034688E-01 -4.984570309645E-01
    113 F   8 O     3.034104349153E-01 -7.345262749569E-02  4.250044034688E-01
    114 F   8 O     4.250044034688E-01  3.034104349153E-01 -7.345262749569E-02
    115 F   8 O    -4.984570309645E-01 -1.215939685535E-01 -4.250044034688E-01
    116 F   8 O    -3.768630624110E-01 -3.034104349153E-01  1.215939685535E-01
    117 F   8 O    -3.034104349153E-01  1.215939685535E-01 -3.768630624110E-01
    118 F   8 O     3.768630624110E-01  4.984570309645E-01  7.345262749569E-02
    119 F   8 O     4.984570309645E-01  7.345262749569E-02  3.768630624110E-01
    120 F   8 O    -4.250044034688E-01 -4.984570309645E-01 -1.215939685535E-01
    121 T 230 ZN   -2.337633736240E-01  5.000000000000E-01  2.662366263760E-01
    122 F 230 ZN    2.337633736240E-01  5.000000000000E-01 -2.662366263760E-01
    123 F 230 ZN    2.662366263760E-01 -2.337633736240E-01  5.000000000000E-01
    124 F 230 ZN   -5.000000000000E-01  2.662366263760E-01 -2.337633736240E-01
    125 F 230 ZN    5.000000000000E-01 -2.662366263760E-01  2.337633736240E-01
    126 F 230 ZN   -2.662366263760E-01  2.337633736240E-01  5.000000000000E-01

 TRANSFORMATION MATRIX PRIMITIVE-CRYSTALLOGRAPHIC CELL
  0.0000  1.0000  1.0000  1.0000  0.0000  1.0000  1.0000  1.0000  0.0000

 *******************************************************************************
 CRYSTALLOGRAPHIC CELL (VOLUME=       5143.18142326)
         A              B              C           ALPHA      BETA       GAMMA 
    17.26145027    17.26145027    17.26145027    90.000000  90.000000  90.000000

 COORDINATES IN THE CRYSTALLOGRAPHIC CELL
     ATOM                 X/A                 Y/B                 Z/C    
 *******************************************************************************
      1 T   6 C     4.284732884486E-01 -7.333838188867E-02  8.450434875124E-02
      2 F   6 C    -4.284732884486E-01  7.333838188867E-02  8.450434875124E-02
      3 F   6 C     4.284732884486E-01  7.333838188867E-02 -8.450434875124E-02
      4 F   6 C    -4.284732884486E-01 -7.333838188867E-02 -8.450434875124E-02
      5 F   6 C     8.450434875124E-02  4.284732884486E-01 -7.333838188867E-02
      6 F   6 C    -7.333838188867E-02  8.450434875124E-02  4.284732884486E-01
      7 F   6 C    -8.450434875124E-02 -4.284732884486E-01 -7.333838188867E-02
      8 F   6 C     7.333838188867E-02  8.450434875124E-02 -4.284732884486E-01
      9 F   6 C     8.450434875124E-02 -4.284732884486E-01  7.333838188867E-02
     10 F   6 C     7.333838188867E-02 -8.450434875124E-02  4.284732884486E-01
     11 F   6 C    -8.450434875124E-02  4.284732884486E-01  7.333838188867E-02
     12 F   6 C    -7.333838188867E-02 -8.450434875124E-02 -4.284732884486E-01
     13 T   6 C    -4.320192871670E-01 -1.511096382964E-01  2.169033934399E-01
     14 F   6 C     4.320192871670E-01  1.511096382964E-01  2.169033934399E-01
     15 F   6 C    -4.320192871670E-01  1.511096382964E-01 -2.169033934399E-01
     16 F   6 C     4.320192871670E-01 -1.511096382964E-01 -2.169033934399E-01
     17 F   6 C     2.169033934399E-01 -4.320192871670E-01 -1.511096382964E-01
     18 F   6 C    -1.511096382964E-01  2.169033934399E-01 -4.320192871670E-01
     19 F   6 C    -2.169033934399E-01  4.320192871670E-01 -1.511096382964E-01
     20 F   6 C     1.511096382964E-01  2.169033934399E-01  4.320192871670E-01
     21 F   6 C     2.169033934399E-01  4.320192871670E-01  1.511096382964E-01
     22 F   6 C     1.511096382964E-01 -2.169033934399E-01 -4.320192871670E-01
     23 F   6 C    -2.169033934399E-01 -4.320192871670E-01  1.511096382964E-01
     24 F   6 C    -1.511096382964E-01 -2.169033934399E-01  4.320192871670E-01
     25 T   6 C     4.857266843322E-01 -1.165892554818E-01  1.286250238085E-01
     26 F   6 C    -4.857266843322E-01  1.165892554818E-01  1.286250238085E-01
     27 F   6 C     4.857266843322E-01  1.165892554818E-01 -1.286250238085E-01
     28 F   6 C    -4.857266843322E-01 -1.165892554818E-01 -1.286250238085E-01
     29 F   6 C     1.286250238085E-01  4.857266843322E-01 -1.165892554818E-01
     30 F   6 C    -1.165892554818E-01  1.286250238085E-01  4.857266843322E-01
     31 F   6 C    -1.286250238085E-01 -4.857266843322E-01 -1.165892554818E-01
     32 F   6 C     1.165892554818E-01  1.286250238085E-01 -4.857266843322E-01
     33 F   6 C     1.286250238085E-01 -4.857266843322E-01  1.165892554818E-01
     34 F   6 C     1.165892554818E-01 -1.286250238085E-01  4.857266843322E-01
     35 F   6 C    -1.286250238085E-01  4.857266843322E-01  1.165892554818E-01
     36 F   6 C    -1.165892554818E-01 -1.286250238085E-01 -4.857266843322E-01
     37 T   6 C    -4.319095292880E-01 -2.062984267725E-01  1.585541113581E-01
     38 F   6 C     4.319095292880E-01  2.062984267725E-01  1.585541113581E-01
     39 F   6 C    -4.319095292880E-01  2.062984267725E-01 -1.585541113581E-01
     40 F   6 C     4.319095292880E-01 -2.062984267725E-01 -1.585541113581E-01
     41 F   6 C     1.585541113581E-01 -4.319095292880E-01 -2.062984267725E-01
     42 F   6 C    -2.062984267725E-01  1.585541113581E-01 -4.319095292880E-01
     43 F   6 C    -1.585541113581E-01  4.319095292880E-01 -2.062984267725E-01
     44 F   6 C     2.062984267725E-01  1.585541113581E-01  4.319095292880E-01
     45 F   6 C     1.585541113581E-01  4.319095292880E-01  2.062984267725E-01
     46 F   6 C     2.062984267725E-01 -1.585541113581E-01 -4.319095292880E-01
     47 F   6 C    -1.585541113581E-01 -4.319095292880E-01  2.062984267725E-01
     48 F   6 C    -2.062984267725E-01 -1.585541113581E-01  4.319095292880E-01
     49 T   1 H     4.111174777198E-01 -1.669284496140E-02  1.084815173523E-01
     50 F   1 H    -4.111174777198E-01  1.669284496140E-02  1.084815173523E-01
     51 F   1 H     4.111174777198E-01  1.669284496140E-02 -1.084815173523E-01
     52 F   1 H    -4.111174777198E-01 -1.669284496140E-02 -1.084815173523E-01
     53 F   1 H     1.084815173523E-01  4.111174777198E-01 -1.669284496140E-02
     54 F   1 H    -1.669284496140E-02  1.084815173523E-01  4.111174777198E-01
     55 F   1 H    -1.084815173523E-01 -4.111174777198E-01 -1.669284496140E-02
     56 F   1 H     1.669284496140E-02  1.084815173523E-01 -4.111174777198E-01
     57 F   1 H     1.084815173523E-01 -4.111174777198E-01  1.669284496140E-02
     58 F   1 H     1.669284496140E-02 -1.084815173523E-01  4.111174777198E-01
     59 F   1 H    -1.084815173523E-01  4.111174777198E-01  1.669284496140E-02
     60 F   1 H    -1.669284496140E-02 -1.084815173523E-01 -4.111174777198E-01
     61 T   1 H    -3.995738186313E-01 -1.489299751751E-01  2.701262108263E-01
     62 F   1 H     3.995738186313E-01  1.489299751751E-01  2.701262108263E-01
     63 F   1 H    -3.995738186313E-01  1.489299751751E-01 -2.701262108263E-01
     64 F   1 H     3.995738186313E-01 -1.489299751751E-01 -2.701262108263E-01
     65 F   1 H     2.701262108263E-01 -3.995738186313E-01 -1.489299751751E-01
     66 F   1 H    -1.489299751751E-01  2.701262108263E-01 -3.995738186313E-01
     67 F   1 H    -2.701262108263E-01  3.995738186313E-01 -1.489299751751E-01
     68 F   1 H     1.489299751751E-01  2.701262108263E-01  3.995738186313E-01
     69 F   1 H     2.701262108263E-01  3.995738186313E-01  1.489299751751E-01
     70 F   1 H     1.489299751751E-01 -2.701262108263E-01 -3.995738186313E-01
     71 F   1 H    -2.701262108263E-01 -3.995738186313E-01  1.489299751751E-01
     72 F   1 H    -1.489299751751E-01 -2.701262108263E-01  3.995738186313E-01
     73 T   1 H    -3.977006397725E-01 -2.582129457314E-01  1.527736841537E-01
     74 F   1 H     3.977006397725E-01  2.582129457314E-01  1.527736841537E-01
     75 F   1 H    -3.977006397725E-01  2.582129457314E-01 -1.527736841537E-01
     76 F   1 H     3.977006397725E-01 -2.582129457314E-01 -1.527736841537E-01
     77 F   1 H     1.527736841537E-01 -3.977006397725E-01 -2.582129457314E-01
     78 F   1 H    -2.582129457314E-01  1.527736841537E-01 -3.977006397725E-01
     79 F   1 H    -1.527736841537E-01  3.977006397725E-01 -2.582129457314E-01
     80 F   1 H     2.582129457314E-01  1.527736841537E-01  3.977006397725E-01
     81 F   1 H     1.527736841537E-01  3.977006397725E-01  2.582129457314E-01
     82 F   1 H     2.582129457314E-01 -1.527736841537E-01 -3.977006397725E-01
     83 F   1 H    -1.527736841537E-01 -3.977006397725E-01  2.582129457314E-01
     84 F   1 H    -2.582129457314E-01 -1.527736841537E-01  3.977006397725E-01
     85 T   7 N     1.640728243640E-02  4.052434446074E-01 -3.024486914109E-01
     86 F   7 N    -1.640728243640E-02 -4.052434446074E-01 -3.024486914109E-01
     87 F   7 N     1.640728243640E-02 -4.052434446074E-01  3.024486914109E-01
     88 F   7 N    -1.640728243640E-02  4.052434446074E-01  3.024486914109E-01
     89 F   7 N    -3.024486914109E-01  1.640728243640E-02  4.052434446074E-01
     90 F   7 N     4.052434446074E-01 -3.024486914109E-01  1.640728243640E-02
     91 F   7 N     3.024486914109E-01 -1.640728243640E-02  4.052434446074E-01
     92 F   7 N    -4.052434446074E-01 -3.024486914109E-01 -1.640728243640E-02
     93 F   7 N    -3.024486914109E-01 -1.640728243640E-02 -4.052434446074E-01
     94 F   7 N    -4.052434446074E-01  3.024486914109E-01  1.640728243640E-02
     95 F   7 N     3.024486914109E-01  1.640728243640E-02 -4.052434446074E-01
     96 F   7 N     4.052434446074E-01  3.024486914109E-01 -1.640728243640E-02
     97 T   7 N    -4.837874325078E-01 -1.842814757457E-01  1.037588712948E-01
     98 F   7 N     4.837874325078E-01  1.842814757457E-01  1.037588712948E-01
     99 F   7 N    -4.837874325078E-01  1.842814757457E-01 -1.037588712948E-01
    100 F   7 N     4.837874325078E-01 -1.842814757457E-01 -1.037588712948E-01
    101 F   7 N     1.037588712948E-01 -4.837874325078E-01 -1.842814757457E-01
    102 F   7 N    -1.842814757457E-01  1.037588712948E-01 -4.837874325078E-01
    103 F   7 N    -1.037588712948E-01  4.837874325078E-01 -1.842814757457E-01
    104 F   7 N     1.842814757457E-01  1.037588712948E-01  4.837874325078E-01
    105 F   7 N     1.037588712948E-01  4.837874325078E-01  1.842814757457E-01
    106 F   7 N     1.842814757457E-01 -1.037588712948E-01 -4.837874325078E-01
    107 F   7 N    -1.037588712948E-01 -4.837874325078E-01  1.842814757457E-01
    108 F   7 N    -1.842814757457E-01 -1.037588712948E-01  4.837874325078E-01
    109 T   8 O     4.009337329399E-01 -9.752329802461E-02  2.407067052892E-02
    110 F   8 O    -4.009337329399E-01  9.752329802461E-02  2.407067052892E-02
    111 F   8 O     4.009337329399E-01  9.752329802461E-02 -2.407067052892E-02
    112 F   8 O    -4.009337329399E-01 -9.752329802461E-02 -2.407067052892E-02
    113 F   8 O     2.407067052892E-02  4.009337329399E-01 -9.752329802461E-02
    114 F   8 O    -9.752329802461E-02  2.407067052892E-02  4.009337329399E-01
    115 F   8 O    -2.407067052892E-02 -4.009337329399E-01 -9.752329802461E-02
    116 F   8 O     9.752329802461E-02  2.407067052892E-02 -4.009337329399E-01
    117 F   8 O     2.407067052892E-02 -4.009337329399E-01  9.752329802461E-02
    118 F   8 O     9.752329802461E-02 -2.407067052892E-02  4.009337329399E-01
    119 F   8 O    -2.407067052892E-02  4.009337329399E-01  9.752329802461E-02
    120 F   8 O    -9.752329802461E-02 -2.407067052892E-02 -4.009337329399E-01
    121 T 230 ZN    1.089140875856E-16  2.662366263760E-01  5.000000000000E-01
    122 F 230 ZN    1.089140875856E-16 -2.662366263760E-01  5.000000000000E-01
    123 F 230 ZN    5.000000000000E-01  1.089140875856E-16  2.662366263760E-01
    124 F 230 ZN    2.662366263760E-01  5.000000000000E-01  9.529982663739E-17
    125 F 230 ZN   -2.662366263760E-01  5.000000000000E-01  9.529982663739E-17
    126 F 230 ZN    5.000000000000E-01  1.089140875856E-16 -2.662366263760E-01

 T = ATOM BELONGING TO THE ASYMMETRIC UNIT

 *******************************************************************************
 * CELL DEFORMATION
 *******************************************************************************

    ELASTIC STRAIN MATRIX (ADIMENSIONAL)

    1    0.0000000000    0.0000000000    0.0000000000
    2    0.0000000000    0.0000000000    0.0001000000
    3    0.0000000000    0.0001000000    0.0000000000

 LATTICE PARAMETERS (ANGSTROMS AND DEGREES) OF
 (1) ORIGINAL PRIMITIVE CELL
 (2) ORIGINAL CRYSTALLOGRAPHIC CELL
 (3) DEFORMED PRIMITIVE CELL
 (4) DEFORMED CRYSTALLOGRAPHIC CELL

            A           B           C        ALPHA       BETA        GAMMA         VOL
 (1)   14.948854   14.948854   14.948854  109.471221  109.471221  109.471221 2571.590712
 (2)   17.261450   17.261450   17.261450   90.000000   90.000000   90.000000 5143.181423
 (3)   14.949851   14.947858   14.947858  109.465818  109.471221  109.471221 2571.590686
 (4)   17.261450   17.261450   17.261450   89.988541   90.000000   90.000000 5143.181372

 * CELL DEFORMATION COMPLETE - NO. OF SYMMOPS   2

 *******************************************************************************
 * CELL DEFORMATION
 *******************************************************************************

    ELASTIC STRAIN MATRIX (ADIMENSIONAL)

    1    0.0000000000    0.0000000000    0.0000000000
    2    0.0000000000    0.0000000000   -0.0001000000
    3    0.0000000000   -0.0001000000    0.0000000000

 LATTICE PARAMETERS (ANGSTROMS AND DEGREES) OF
 (1) ORIGINAL PRIMITIVE CELL
 (2) ORIGINAL CRYSTALLOGRAPHIC CELL
 (3) DEFORMED PRIMITIVE CELL
 (4) DEFORMED CRYSTALLOGRAPHIC CELL

            A           B           C        ALPHA       BETA        GAMMA         VOL
 (1)   14.949851   14.947858   14.947858  109.465818  109.471221  109.471221 2571.590686
 (2)   17.261450   17.261450   17.261450   89.988541   90.000000   90.000000 5143.181372
 (3)   14.948854   14.948854   14.948854  109.471220  109.471221  109.471221 2571.590660
 (4)   17.261450   17.261450   17.261450   90.000000   90.000000   90.000000 5143.181320

 * CELL DEFORMATION COMPLETE - NO. OF SYMMOPS   2

 *****    2 SYMMOPS - TRANSLATORS IN ANGSTROM
 ***** MATRICES AND TRANSLATORS IN THE CARTESIAN REFERENCE FRAME

 ORDER   : ORDER OF THE OPERATOR

 TRANSLA : REAL TRANSLATION (WITHOUT ORIGIN SHIFT) IN CARTESIAN COORDINATES

 uvw/hkl : ORIENTATION OF THE OPERATOR IN CARTESIAN COORDINATES

 LOCATED : ORIGIN OF THE OPERATOR IN CARTESIAN COORDINATES

   NO.   1 INVERSE   1    ORDER   1        NO.   2 INVERSE   2    ORDER   2
    1.000   0.000   0.000     0.000         1.000   0.000   0.000     0.000
    0.000   1.000   0.000     0.000         0.000  -1.000   0.000     0.000
    0.000   0.000   1.000     0.000         0.000   0.000  -1.000     0.000
             OPERATION E(   1)                       OPERATION C(   2)
 DETERMINANT 1.; ROTATION(DEG)   0.      DETERMINANT 1.; ROTATION(DEG) 180.
 TRANSLA (  0.000    0.000    0.000)     TRANSLA (  0.000    0.000    0.000)
 uvw/hkl (  0.000    0.000    0.000)     uvw/hkl (  4.000    0.000    0.000)
 LOCATED (  0.000    0.000    0.000)     LOCATED (  0.000    0.000    0.000)

 GCALCO - MAX INDICES DIRECT LATTICE VECTOR    14    14    14
 NO.OF VECTORS CREATED 6999 STARS  122 RMAX   307.73093 BOHR

 CAPPA:IS1  2;IS2  2;IS3  2; K PTS MONK NET   6; SYMMOPS:K SPACE   4;G SPACE   2

 *******************************************************************************
 MAX NUMBER OF SCF CYCLES      50  CONVERGENCE ON DELTAP        10**-18
 WEIGHT OF F(I) IN F(I+1)      30% CONVERGENCE ON ENERGY        10**- 8
 SHRINK. FACT.(MONKH.)    2  2  2  NUMBER OF K POINTS IN THE IBZ      6
 SHRINKING FACTOR(GILAT NET)    2  NUMBER OF K POINTS(GILAT NET)      6
 *******************************************************************************
 *** K POINTS COORDINATES (OBLIQUE COORDINATES IN UNITS OF IS =  2)
   1-R(  0  0  0)   2-R(  1  0  0)   3-R(  0  1  0)   4-R(  1  1  0)
   5-R(  0  1  1)   6-R(  1  1  1)

 DIRECT LATTICE VECTORS COMPON. (A.U.)     RECIP. LATTICE VECTORS COMPON. (A.U.) 
        X            Y            Z              X            Y            Z
  -16.3097068   16.3097068   16.3097068      0.0000000    0.1926210    0.1926210
   16.3097068  -16.3097068   16.3097068      0.1926210    0.0000000    0.1926210
   16.3097068   16.3097068  -16.3097068      0.1926210    0.1926210    0.0000000

 DISK SPACE FOR EIGENVECTORS (FTN 10)    23522400 REALS
 TTTTTTTTTTTTTTTTTTTTTTTTTTTTTT gordsh1     TELAPSE     2269.63 TCPU      711.88

 MATRIX SIZE: P(G)10203732, F(G)  726192, P(G) IRR 2564532, F(G) IRR  366492
 MAX G-VECTOR INDEX FOR 1- AND 2-ELECTRON INTEGRALS 133

 TTTTTTTTTTTTTTTTTTTTTTTTTTTTTT INPUT       TELAPSE     2270.02 TCPU      712.27

 SYMMETRY ALLOWED ELASTIC DISTORTION 1
  0.5773503  0.0000000  0.0000000
  0.0000000  0.5773503  0.0000000
  0.0000000  0.0000000  0.5773503

 SYMMETRY ALLOWED ELASTIC DISTORTION 2
  0.8164966  0.0000000  0.0000000
  0.0000000 -0.4082483  0.0000000
  0.0000000  0.0000000 -0.4082483

 SYMMETRY ALLOWED ELASTIC DISTORTION 3
  0.0000000  0.0000000  0.0000000
  0.0000000  0.7071068  0.0000000
  0.0000000  0.0000000 -0.7071068

 SYMMETRY ALLOWED ELASTIC DISTORTION 4
  0.0000000  0.0000000  0.0000000
  0.0000000  0.0000000  0.7071068
  0.0000000  0.7071068  0.0000000

 SYMMETRY ALLOWED INTERNAL DEGREE(S) OF FREEDOM: 187
 TTTTTTTTTTTTTTTTTTTTTTTTTTTTTT SYMM        TELAPSE     2271.89 TCPU      714.15
 TTTTTTTTTTTTTTTTTTTTTTTTTTTTTT INT_SCREEN  TELAPSE     2271.97 TCPU      714.22
 INFORMATION **** EXCBUF **** EXCH. BIPO BUFFER: WORDS USED =     4000000
 WARNING **** EXCBUF **** EXCH. BIPO BUFFER TOO SMALL - TO AVOID I/O SET EXCHSIZE =     8390808

 DFT PARAMETERS

     ATOM       ELECTRONS   NET CHARGE   R(ANGSTROM)
   1   6  C       6.0000      0.0000     0.77000000
  49   1  H       1.0000      0.0000     1.11000000
  85   7  N       7.0000      0.0000     0.74000000
 109   8  O       8.0000      0.0000     0.74000000
 121 230  ZN     20.0000      0.0000     1.37000000

 SIZE OF GRID=    3833642
 TTTTTTTTTTTTTTTTTTTTTTTTTTTTTT MAKE_GRID2  TELAPSE     2449.43 TCPU      888.83
 BECKE WEIGHT FUNCTION
 RADSAFE =     2.00
 TOLERANCES - DENSITY:10**- 6; POTENTIAL:10**- 9; GRID WGT:10**-14

 RADIAL INTEGRATION  - INTERVALS (POINTS,UPPER LIMIT):            1( 99,  4.0*R)

 ANGULAR INTEGRATION - INTERVALS (ACCURACY LEVEL [N. POINTS] UPPER LIMIT):
  1(  6[ 146]   0.2)  2( 11[ 302]   0.5)  3( 14[ 590]   0.9)  4( 18[1454]   3.5)
  5( 14[ 590]9999.0)
 TTTTTTTTTTTTTTTTTTTTTTTTTTTTTT INT_CALC    TELAPSE     2449.50 TCPU      888.90

 *******************************************************************************
 ZIF90                                                                           
 CRYSTAL - SCF - TYPE OF CALCULATION :  RESTRICTED CLOSED SHELL
 *******************************************************************************

 CAPPA:IS1  2;IS2  2;IS3  2; K PTS MONK NET   6; SYMMOPS:K SPACE   4;G SPACE   2

 TTTTTTTTTTTTTTTTTTTTTTTTTTTTTT SDIK        TELAPSE     2453.90 TCPU      893.30

 AAAAAAAAAAAAAAAAAAAAAAAAAAAAAAAAAAAAAAAAAAAAAAAAAAAAAAAAAAAAAAAAAAAAAAAAAAAAAAA
         ATOMIC WAVEFUNCTION(S)


 NUCLEAR CHARGE  6.0  SYMMETRY SPECIES            S    P
 N. ELECTRONS    6.0  NUMBER OF PRIMITIVE GTOS   11    5
                      NUMBER OF CONTRACTED GTOS   4    3
                      NUMBER OF CLOSED SHELLS     2    0
                      OPEN SHELL OCCUPATION       0    2

  ZNUC SCFIT  TOTAL HF ENERGY   KINETIC ENERGY   VIRIAL THEOREM ACCURACY
   6.0  11   -3.768480057E+01  3.769831118E+01 -1.999641612E+00  2.0E-06

 NUCLEAR CHARGE  1.0  SYMMETRY SPECIES            S
 N. ELECTRONS    1.0  NUMBER OF PRIMITIVE GTOS    5
                      NUMBER OF CONTRACTED GTOS   3
                      NUMBER OF CLOSED SHELLS     0
                      OPEN SHELL OCCUPATION       1

  ZNUC SCFIT  TOTAL HF ENERGY   KINETIC ENERGY   VIRIAL THEOREM ACCURACY
   1.0   1   -4.998098153E-01  4.997907537E-01 -2.000038139E+00  9.6E-17

 NUCLEAR CHARGE  7.0  SYMMETRY SPECIES            S    P
 N. ELECTRONS    7.0  NUMBER OF PRIMITIVE GTOS   11    5
                      NUMBER OF CONTRACTED GTOS   4    3
                      NUMBER OF CLOSED SHELLS     2    0
                      OPEN SHELL OCCUPATION       0    3

  ZNUC SCFIT  TOTAL HF ENERGY   KINETIC ENERGY   VIRIAL THEOREM ACCURACY
   7.0  11   -5.439473665E+01  5.441433682E+01 -1.999639798E+00  3.6E-06

 NUCLEAR CHARGE  8.0  SYMMETRY SPECIES            S    P
 N. ELECTRONS    8.0  NUMBER OF PRIMITIVE GTOS   11    5
                      NUMBER OF CONTRACTED GTOS   4    3
                      NUMBER OF CLOSED SHELLS     2    0
                      OPEN SHELL OCCUPATION       0    4

  ZNUC SCFIT  TOTAL HF ENERGY   KINETIC ENERGY   VIRIAL THEOREM ACCURACY
   8.0  13   -7.479861895E+01  7.482603849E+01 -1.999633556E+00  2.7E-06

 NUCLEAR CHARGE 20.0  SYMMETRY SPECIES            S    P    D
 N. ELECTRONS   20.0  NUMBER OF PRIMITIVE GTOS    7    7    6
                      NUMBER OF CONTRACTED GTOS   5    5    3
                      NUMBER OF CLOSED SHELLS     2    1    1
                      OPEN SHELL OCCUPATION       0    0    0

  ZNUC SCFIT  TOTAL HF ENERGY   KINETIC ENERGY   VIRIAL THEOREM ACCURACY
  20.0  35   -2.259494290E+02  1.538488917E+02 -2.468645152E+00  3.9E-06

 AAAAAAAAAAAAAAAAAAAAAAAAAAAAAAAAAAAAAAAAAAAAAAAAAAAAAAAAAAAAAAAAAAAAAAAAAAAAAAA

 CHARGE NORMALIZATION FACTOR   1.00000000
 TOTAL ATOMIC CHARGES:
   6.0000000   6.0000000   6.0000000   6.0000000   6.0000000   6.0000000
   6.0000000   6.0000000   6.0000000   6.0000000   6.0000000   6.0000000
   6.0000000   6.0000000   6.0000000   6.0000000   6.0000000   6.0000000
   6.0000000   6.0000000   6.0000000   6.0000000   6.0000000   6.0000000
   6.0000000   6.0000000   6.0000000   6.0000000   6.0000000   6.0000000
   6.0000000   6.0000000   6.0000000   6.0000000   6.0000000   6.0000000
   6.0000000   6.0000000   6.0000000   6.0000000   6.0000000   6.0000000
   6.0000000   6.0000000   6.0000000   6.0000000   6.0000000   6.0000000
   1.0000000   1.0000000   1.0000000   1.0000000   1.0000000   1.0000000
   1.0000000   1.0000000   1.0000000   1.0000000   1.0000000   1.0000000
   1.0000000   1.0000000   1.0000000   1.0000000   1.0000000   1.0000000
   1.0000000   1.0000000   1.0000000   1.0000000   1.0000000   1.0000000
   1.0000000   1.0000000   1.0000000   1.0000000   1.0000000   1.0000000
   1.0000000   1.0000000   1.0000000   1.0000000   1.0000000   1.0000000
   7.0000000   7.0000000   7.0000000   7.0000000   7.0000000   7.0000000
   7.0000000   7.0000000   7.0000000   7.0000000   7.0000000   7.0000000
   7.0000000   7.0000000   7.0000000   7.0000000   7.0000000   7.0000000
   7.0000000   7.0000000   7.0000000   7.0000000   7.0000000   7.0000000
   8.0000000   8.0000000   8.0000000   8.0000000   8.0000000   8.0000000
   8.0000000   8.0000000   8.0000000   8.0000000   8.0000000   8.0000000
  20.0000000  20.0000000  20.0000000  20.0000000  20.0000000  20.0000000
 TTTTTTTTTTTTTTTTTTTTTTTTTTTTTT MOQGAD      TELAPSE     2490.31 TCPU      929.71
 TTTTTTTTTTTTTTTTTTTTTTTTTTTTTT SHELLXN     TELAPSE     2747.08 TCPU      994.16
 TTTTTTTTTTTTTTTTTTTTTTTTTTTTTT MONMO3      TELAPSE     2749.27 TCPU      996.35
 NUMERICALLY INTEGRATED DENSITY    707.9998777139
 TTTTTTTTTTTTTTTTTTTTTTTTTTTTTT NUMDFT      TELAPSE     2753.87 TCPU     1000.94
 CYC   0 ETOT(AU) -5.451351964829E+03 DETOT -5.45E+03 tst  1.14E-14 PX  1.00E+00
 TTTTTTTTTTTTTTTTTTTTTTTTTTTTTT DIIS        TELAPSE     2755.18 TCPU     1002.26
 TTTTTTTTTTTTTTTTTTTTTTTTTTTTTT FDIK        TELAPSE     2841.13 TCPU     1056.82
 INSULATING STATE
 TOP OF VALENCE BANDS -    BAND    354; K    2; EIG -3.0364162E-01 AU
 TOP OF VALENCE BANDS -    BAND    354; K    1; EIG -3.0384770E-01 AU
 BOTTOM OF VIRTUAL BANDS - BAND    355; K    3; EIG -1.7660158E-01 AU
 INDIRECT ENERGY BAND GAP:   3.4569 eV
 BOTTOM OF VIRTUAL BANDS - BAND    355; K    1; EIG -1.7658765E-01 AU
 TTTTTTTTTTTTTTTTTTTTTTTTTTTTTT PDIG        TELAPSE     2842.98 TCPU     1058.67
 CHARGE NORMALIZATION FACTOR   1.00000000
 TOTAL ATOMIC CHARGES:
   5.6314420   5.6314452   5.6314420   5.6314452   5.6314441   5.6314443
   5.6314447   5.6314450   5.6314441   5.6314450   5.6314447   5.6314443
   6.1320989   6.1320984   6.1320989   6.1320984   6.1320988   6.1320987
   6.1320987   6.1320985   6.1320988   6.1320985   6.1320987   6.1320987
   5.6761247   5.6761249   5.6761247   5.6761249   5.6761249   5.6761246
   5.6761253   5.6761255   5.6761249   5.6761255   5.6761253   5.6761246
   6.1175073   6.1175074   6.1175073   6.1175074   6.1175072   6.1175072
   6.1175067   6.1175075   6.1175072   6.1175075   6.1175067   6.1175072
   0.8347329   0.8347324   0.8347329   0.8347324   0.8347319   0.8347319
   0.8347319   0.8347318   0.8347319   0.8347318   0.8347319   0.8347319
   0.7947786   0.7947785   0.7947786   0.7947785   0.7947786   0.7947786
   0.7947787   0.7947786   0.7947786   0.7947786   0.7947787   0.7947786
   0.7938697   0.7938698   0.7938697   0.7938698   0.7938697   0.7938699
   0.7938704   0.7938697   0.7938697   0.7938697   0.7938704   0.7938699
   7.6093889   7.6093885   7.6093889   7.6093885   7.6093888   7.6093887
   7.6093882   7.6093884   7.6093888   7.6093884   7.6093882   7.6093887
   7.6202038   7.6202032   7.6202038   7.6202032   7.6202038   7.6202040
   7.6202034   7.6202033   7.6202038   7.6202033   7.6202034   7.6202040
   8.6320236   8.6320234   8.6320236   8.6320234   8.6320233   8.6320233
   8.6320234   8.6320232   8.6320233   8.6320232   8.6320234   8.6320233
  18.3156575  18.3156575  18.3156576  18.3156576  18.3156576  18.3156576
 TTTTTTTTTTTTTTTTTTTTTTTTTTTTTT MOQGAD      TELAPSE     2843.00 TCPU     1058.69
 TTTTTTTTTTTTTTTTTTTTTTTTTTTTTT SHELLXN     TELAPSE     3116.27 TCPU     1125.56
 TTTTTTTTTTTTTTTTTTTTTTTTTTTTTT MONMO3      TELAPSE     3119.90 TCPU     1129.19
 NUMERICALLY INTEGRATED DENSITY    707.9999135714
 TTTTTTTTTTTTTTTTTTTTTTTTTTTTTT NUMDFT      TELAPSE     3128.44 TCPU     1137.73
 CYC   1 ETOT(AU) -5.427862139288E+03 DETOT  2.35E+01 tst  0.00E+00 PX  1.00E+00
 TTTTTTTTTTTTTTTTTTTTTTTTTTTTTT DIIS        TELAPSE     3133.76 TCPU     1143.05
 DIIS TEST: 0.10178E+02 AT SCF   CYCLE   1 - MIX   30 %
 TTTTTTTTTTTTTTTTTTTTTTTTTTTTTT FDIK        TELAPSE     3185.18 TCPU     1158.24
 INSULATING STATE
 TOP OF VALENCE BANDS -    BAND    354; K    4; EIG -2.0782945E-01 AU
 TOP OF VALENCE BANDS -    BAND    354; K    1; EIG -2.0841662E-01 AU
 BOTTOM OF VIRTUAL BANDS - BAND    355; K    3; EIG -6.9451329E-02 AU
 INDIRECT ENERGY BAND GAP:   3.7655 eV
 BOTTOM OF VIRTUAL BANDS - BAND    355; K    1; EIG -6.9388151E-02 AU
 TTTTTTTTTTTTTTTTTTTTTTTTTTTTTT PDIG        TELAPSE     3186.78 TCPU     1159.84
 CHARGE NORMALIZATION FACTOR   1.00000000
 TOTAL ATOMIC CHARGES:
   6.2269722   6.2278191   6.2269722   6.2278191   6.2285189   6.2259159
   6.2271093   6.2258116   6.2285189   6.2258116   6.2271093   6.2259159
   5.9078769   5.9075546   5.9078769   5.9075546   5.9057568   5.9087496
   5.9063876   5.9068631   5.9057568   5.9068631   5.9063876   5.9087496
   5.8468502   5.8465331   5.8468502   5.8465331   5.8441105   5.8470355
   5.8445515   5.8476385   5.8441105   5.8476385   5.8445515   5.8470355
   5.9202247   5.9202077   5.9202247   5.9202077   5.9199468   5.9198974
   5.9197939   5.9212174   5.9199468   5.9212174   5.9197939   5.9198974
   0.9016192   0.9017314   0.9016192   0.9017314   0.9011672   0.9012521
   0.9016219   0.9015493   0.9011672   0.9015493   0.9016219   0.9012521
   0.9231478   0.9232018   0.9231478   0.9232018   0.9236890   0.9231292
   0.9235876   0.9227485   0.9236890   0.9227485   0.9235876   0.9231292
   0.9268612   0.9270905   0.9268612   0.9270905   0.9275068   0.9276528
   0.9271696   0.9278170   0.9275068   0.9278170   0.9271696   0.9276528
   7.5300960   7.5306478   7.5300960   7.5306478   7.5319494   7.5300111
   7.5327332   7.5312657   7.5319494   7.5312657   7.5327332   7.5300111
   7.4779735   7.4777186   7.4779735   7.4777186   7.4793615   7.4783189
   7.4783329   7.4781190   7.4793615   7.4781190   7.4783329   7.4783189
   7.8998804   7.8992011   7.8998804   7.8992011   7.8994422   7.8999868
   7.8997499   7.8994747   7.8994422   7.8994747   7.8997499   7.8999868
  18.8770791  18.8770791  18.8775626  18.8752099  18.8752099  18.8775626
 TTTTTTTTTTTTTTTTTTTTTTTTTTTTTT MOQGAD      TELAPSE     3186.81 TCPU     1159.87
 TTTTTTTTTTTTTTTTTTTTTTTTTTTTTT SHELLXN     TELAPSE     3455.76 TCPU     1227.02
 TTTTTTTTTTTTTTTTTTTTTTTTTTTTTT MONMO3      TELAPSE     3459.57 TCPU     1230.83
 NUMERICALLY INTEGRATED DENSITY    707.9998991154
 TTTTTTTTTTTTTTTTTTTTTTTTTTTTTT NUMDFT      TELAPSE     3468.30 TCPU     1239.56
 CYC   2 ETOT(AU) -5.427918671707E+03 DETOT -5.65E-02 tst  8.10E-03 PX  2.38E-01
 TTTTTTTTTTTTTTTTTTTTTTTTTTTTTT DIIS        TELAPSE     3475.77 TCPU     1247.03
 DIIS TEST: 0.11821E+02 AT SCF   CYCLE   2 - DIIS ACTIVE - HISTORY:     2 CYCLES
 TTTTTTTTTTTTTTTTTTTTTTTTTTTTTT FDIK        TELAPSE     3534.79 TCPU     1270.03
 INSULATING STATE
 TOP OF VALENCE BANDS -    BAND    354; K    2; EIG -2.1661907E-01 AU
 TOP OF VALENCE BANDS -    BAND    354; K    1; EIG -2.1694472E-01 AU
 BOTTOM OF VIRTUAL BANDS - BAND    355; K    1; EIG -5.8733622E-02 AU
 INDIRECT ENERGY BAND GAP:   4.2963 eV
 TTTTTTTTTTTTTTTTTTTTTTTTTTTTTT PDIG        TELAPSE     3536.68 TCPU     1271.92
 CHARGE NORMALIZATION FACTOR   1.00000000
 TOTAL ATOMIC CHARGES:
   5.7602452   5.7601112   5.7602452   5.7601112   5.7604147   5.7598349
   5.7607589   5.7599036   5.7604147   5.7599036   5.7607589   5.7598349
   5.9869896   5.9871512   5.9869896   5.9871512   5.9875378   5.9877750
   5.9881600   5.9875016   5.9875378   5.9875016   5.9881600   5.9877750
   5.6643512   5.6642584   5.6643512   5.6642584   5.6640302   5.6646972
   5.6641361   5.6648800   5.6640302   5.6648800   5.6641361   5.6646972
   5.9837052   5.9836966   5.9837052   5.9836966   5.9838951   5.9828812
   5.9834679   5.9833066   5.9838951   5.9833066   5.9834679   5.9828812
   0.9029401   0.9029540   0.9029401   0.9029540   0.9031195   0.9028197
   0.9028865   0.9028661   0.9031195   0.9028661   0.9028865   0.9028197
   0.9113404   0.9113664   0.9113404   0.9113664   0.9117061   0.9114764
   0.9116007   0.9111833   0.9117061   0.9111833   0.9116007   0.9114764
   0.9131659   0.9129936   0.9131659   0.9129936   0.9127608   0.9126623
   0.9126526   0.9123847   0.9127608   0.9123847   0.9126526   0.9126623
   7.5412973   7.5411845   7.5412973   7.5411845   7.5411784   7.5415315
   7.5410706   7.5418954   7.5411784   7.5418954   7.5410706   7.5415315
   7.5647933   7.5650396   7.5647933   7.5650396   7.5646632   7.5652456
   7.5645871   7.5653905   7.5646632   7.5653905   7.5645871   7.5652456
   8.4314073   8.4313260   8.4314073   8.4313260   8.4313328   8.4314168
   8.4312292   8.4313590   8.4313328   8.4313590   8.4312292   8.4314168
  18.6787342  18.6787342  18.6802916  18.6787101  18.6782054  18.6802916
 TTTTTTTTTTTTTTTTTTTTTTTTTTTTTT MOQGAD      TELAPSE     3536.71 TCPU     1271.95
 TTTTTTTTTTTTTTTTTTTTTTTTTTTTTT SHELLXN     TELAPSE     3731.22 TCPU     1338.84
 TTTTTTTTTTTTTTTTTTTTTTTTTTTTTT MONMO3      TELAPSE     3737.17 TCPU     1344.79
 NUMERICALLY INTEGRATED DENSITY    707.9998968988
 TTTTTTTTTTTTTTTTTTTTTTTTTTTTTT NUMDFT      TELAPSE     3745.50 TCPU     1353.12
 CYC   3 ETOT(AU) -5.429250158875E+03 DETOT -1.33E+00 tst  5.26E-03 PX  1.30E-01
 TTTTTTTTTTTTTTTTTTTTTTTTTTTTTT DIIS        TELAPSE     3750.58 TCPU     1358.20
 DIIS TEST: 0.94743E+00 AT SCF   CYCLE   3 - DIIS ACTIVE - HISTORY:     3 CYCLES
 TTTTTTTTTTTTTTTTTTTTTTTTTTTTTT FDIK        TELAPSE     3808.91 TCPU     1382.51
 INSULATING STATE
 TOP OF VALENCE BANDS -    BAND    354; K    4; EIG -2.3544266E-01 AU
 TOP OF VALENCE BANDS -    BAND    354; K    1; EIG -2.3594232E-01 AU
 BOTTOM OF VIRTUAL BANDS - BAND    355; K    2; EIG -7.3926245E-02 AU
 INDIRECT ENERGY BAND GAP:   4.3951 eV
 BOTTOM OF VIRTUAL BANDS - BAND    355; K    1; EIG -7.3889231E-02 AU
 TTTTTTTTTTTTTTTTTTTTTTTTTTTTTT PDIG        TELAPSE     3810.51 TCPU     1384.12
 CHARGE NORMALIZATION FACTOR   1.00000000
 TOTAL ATOMIC CHARGES:
   5.8732319   5.8732829   5.8732319   5.8732829   5.8731779   5.8730682
   5.8734136   5.8730332   5.8731779   5.8730332   5.8734136   5.8730682
   5.9997274   5.9996503   5.9997274   5.9996503   5.9995235   5.9997563
   5.9994329   5.9999419   5.9995235   5.9999419   5.9994329   5.9997563
   5.7061928   5.7059128   5.7061928   5.7059128   5.7060981   5.7063508
   5.7058339   5.7063128   5.7060981   5.7063128   5.7058339   5.7063508
   6.0009153   6.0009542   6.0009153   6.0009542   6.0011554   6.0008982
   6.0012040   6.0010169   6.0011554   6.0010169   6.0012040   6.0008982
   0.8821112   0.8821061   0.8821112   0.8821061   0.8820988   0.8820957
   0.8821512   0.8821178   0.8820988   0.8821178   0.8821512   0.8820957
   0.8831990   0.8832694   0.8831990   0.8832694   0.8831876   0.8833206
   0.8831657   0.8831280   0.8831876   0.8831280   0.8831657   0.8833206
   0.8858607   0.8857731   0.8858607   0.8857731   0.8858718   0.8858771
   0.8859199   0.8858462   0.8858718   0.8858462   0.8859199   0.8858771
   7.6087958   7.6089148   7.6087958   7.6089148   7.6090989   7.6085152
   7.6091107   7.6086707   7.6090989   7.6086707   7.6091107   7.6085152
   7.5843666   7.5845225   7.5843666   7.5845225   7.5841413   7.5844875
   7.5842589   7.5844231   7.5841413   7.5844231   7.5842589   7.5844875
   8.2961227   8.2960854   8.2961227   8.2960854   8.2960226   8.2959170
   8.2959489   8.2959226   8.2960226   8.2959226   8.2959489   8.2959170
  18.5590057  18.5590057  18.5591222  18.5594035  18.5593205  18.5591222
 TTTTTTTTTTTTTTTTTTTTTTTTTTTTTT MOQGAD      TELAPSE     3810.54 TCPU     1384.14
 TTTTTTTTTTTTTTTTTTTTTTTTTTTTTT SHELLXN     TELAPSE     4061.16 TCPU     1451.10
 TTTTTTTTTTTTTTTTTTTTTTTTTTTTTT MONMO3      TELAPSE     4064.89 TCPU     1454.83
 NUMERICALLY INTEGRATED DENSITY    707.9999007644
 TTTTTTTTTTTTTTTTTTTTTTTTTTTTTT NUMDFT      TELAPSE     4073.36 TCPU     1463.30
 CYC   4 ETOT(AU) -5.429369068418E+03 DETOT -1.19E-01 tst  3.65E-04 PX  2.39E-02
 TTTTTTTTTTTTTTTTTTTTTTTTTTTTTT DIIS        TELAPSE     4079.66 TCPU     1469.59
 DIIS TEST: 0.81889E-01 AT SCF   CYCLE   4 - DIIS ACTIVE - HISTORY:     4 CYCLES
 TTTTTTTTTTTTTTTTTTTTTTTTTTTTTT FDIK        TELAPSE     4135.14 TCPU     1492.09
 INSULATING STATE
 TOP OF VALENCE BANDS -    BAND    354; K    2; EIG -2.3672619E-01 AU
 TOP OF VALENCE BANDS -    BAND    354; K    1; EIG -2.3713122E-01 AU
 BOTTOM OF VIRTUAL BANDS - BAND    355; K    3; EIG -7.7044103E-02 AU
 INDIRECT ENERGY BAND GAP:   4.3452 eV
 BOTTOM OF VIRTUAL BANDS - BAND    355; K    1; EIG -7.7008479E-02 AU
 TTTTTTTTTTTTTTTTTTTTTTTTTTTTTT PDIG        TELAPSE     4136.74 TCPU     1493.70
 CHARGE NORMALIZATION FACTOR   1.00000000
 TOTAL ATOMIC CHARGES:
   5.8720057   5.8720602   5.8720057   5.8720602   5.8720436   5.8720577
   5.8720034   5.8721469   5.8720436   5.8721469   5.8720034   5.8720577
   6.0024284   6.0024291   6.0024284   6.0024291   6.0024152   6.0023790
   6.0023598   6.0022434   6.0024152   6.0022434   6.0023598   6.0023790
   5.7122288   5.7121651   5.7122288   5.7121651   5.7121642   5.7122722
   5.7122117   5.7122151   5.7121642   5.7122151   5.7122117   5.7122722
   6.0018053   6.0017596   6.0018053   6.0017596   6.0016441   6.0016160
   6.0017527   6.0017212   6.0016441   6.0017212   6.0017527   6.0016160
   0.8749820   0.8749719   0.8749820   0.8749719   0.8749747   0.8749684
   0.8749673   0.8749850   0.8749747   0.8749850   0.8749673   0.8749684
   0.8825955   0.8826229   0.8825955   0.8826229   0.8826397   0.8826507
   0.8826337   0.8826207   0.8826397   0.8826207   0.8826337   0.8826507
   0.8849506   0.8849578   0.8849506   0.8849578   0.8849785   0.8850004
   0.8849986   0.8850054   0.8849785   0.8850054   0.8849986   0.8850004
   7.5777480   7.5777180   7.5777480   7.5777180   7.5776894   7.5777738
   7.5776833   7.5778593   7.5776894   7.5778593   7.5776833   7.5777738
   7.5759688   7.5760063   7.5759688   7.5760063   7.5760716   7.5759634
   7.5760357   7.5759160   7.5760716   7.5759160   7.5760357   7.5759634
   8.3275722   8.3275744   8.3275722   8.3275744   8.3276241   8.3275961
   8.3276445   8.3275846   8.3276241   8.3275846   8.3276445   8.3275961
  18.5753946  18.5753946  18.5754298  18.5755617  18.5754658  18.5754298
 TTTTTTTTTTTTTTTTTTTTTTTTTTTTTT MOQGAD      TELAPSE     4136.77 TCPU     1493.72
 TTTTTTTTTTTTTTTTTTTTTTTTTTTTTT SHELLXN     TELAPSE     4407.23 TCPU     1561.85
 TTTTTTTTTTTTTTTTTTTTTTTTTTTTTT MONMO3      TELAPSE     4409.99 TCPU     1564.61
 NUMERICALLY INTEGRATED DENSITY    707.9999004712
 TTTTTTTTTTTTTTTTTTTTTTTTTTTTTT NUMDFT      TELAPSE     4418.40 TCPU     1573.02
 CYC   5 ETOT(AU) -5.429377545348E+03 DETOT -8.48E-03 tst  2.28E-05 PX  1.49E-02
 TTTTTTTTTTTTTTTTTTTTTTTTTTTTTT DIIS        TELAPSE     4425.56 TCPU     1580.18
 DIIS TEST: 0.15916E-01 AT SCF   CYCLE   5 - DIIS ACTIVE - HISTORY:     5 CYCLES
 TTTTTTTTTTTTTTTTTTTTTTTTTTTTTT FDIK        TELAPSE     4492.99 TCPU     1614.25
 INSULATING STATE
 TOP OF VALENCE BANDS -    BAND    354; K    2; EIG -2.3554095E-01 AU
 TOP OF VALENCE BANDS -    BAND    354; K    1; EIG -2.3598459E-01 AU
 BOTTOM OF VIRTUAL BANDS - BAND    355; K    4; EIG -7.4884627E-02 AU
 INDIRECT ENERGY BAND GAP:   4.3717 eV
 BOTTOM OF VIRTUAL BANDS - BAND    355; K    1; EIG -7.4844807E-02 AU
 TTTTTTTTTTTTTTTTTTTTTTTTTTTTTT PDIG        TELAPSE     4496.11 TCPU     1617.38
 CHARGE NORMALIZATION FACTOR   1.00000000
 TOTAL ATOMIC CHARGES:
   5.8658067   5.8657730   5.8658067   5.8657730   5.8657891   5.8657645
   5.8658002   5.8657113   5.8657891   5.8657113   5.8658002   5.8657645
   6.0043518   6.0043465   6.0043518   6.0043465   6.0043906   6.0044420
   6.0044017   6.0044065   6.0043906   6.0044065   6.0044017   6.0044420
   5.7035996   5.7036245   5.7035996   5.7036245   5.7035905   5.7035787
   5.7035937   5.7036135   5.7035905   5.7036135   5.7035937   5.7035787
   6.0043652   6.0043547   6.0043652   6.0043547   6.0043617   6.0043416
   6.0043693   6.0043935   6.0043617   6.0043935   6.0043693   6.0043416
   0.8790578   0.8790676   0.8790578   0.8790676   0.8790792   0.8790724
   0.8790820   0.8790748   0.8790792   0.8790748   0.8790820   0.8790724
   0.8831762   0.8831866   0.8831762   0.8831866   0.8831832   0.8831850
   0.8831822   0.8831725   0.8831832   0.8831725   0.8831822   0.8831850
   0.8859273   0.8859483   0.8859273   0.8859483   0.8859426   0.8859193
   0.8859299   0.8859170   0.8859426   0.8859170   0.8859299   0.8859193
   7.5894378   7.5894273   7.5894378   7.5894273   7.5894755   7.5893744
   7.5894623   7.5893956   7.5894755   7.5893956   7.5894623   7.5893744
   7.5764590   7.5764280   7.5764590   7.5764280   7.5764124   7.5765162
   7.5764014   7.5765011   7.5764124   7.5765011   7.5764014   7.5765162
   8.3219900   8.3220029   8.3219900   8.3220029   8.3219519   8.3219817
   8.3219481   8.3220031   8.3219519   8.3220031   8.3219481   8.3219817
  18.5716564  18.5716564  18.5716588  18.5716486  18.5716351  18.5716588
 TTTTTTTTTTTTTTTTTTTTTTTTTTTTTT MOQGAD      TELAPSE     4496.14 TCPU     1617.40
 TTTTTTTTTTTTTTTTTTTTTTTTTTTTTT SHELLXN     TELAPSE     4690.86 TCPU     1685.55
 TTTTTTTTTTTTTTTTTTTTTTTTTTTTTT MONMO3      TELAPSE     4694.09 TCPU     1688.79
 NUMERICALLY INTEGRATED DENSITY    707.9999007075
 TTTTTTTTTTTTTTTTTTTTTTTTTTTTTT NUMDFT      TELAPSE     4702.42 TCPU     1697.11
 CYC   6 ETOT(AU) -5.429379636218E+03 DETOT -2.09E-03 tst  5.54E-06 PX  5.25E-03
 TTTTTTTTTTTTTTTTTTTTTTTTTTTTTT DIIS        TELAPSE     4711.48 TCPU     1706.17
 DIIS TEST: 0.14801E-02 AT SCF   CYCLE   6 - DIIS ACTIVE - HISTORY:     6 CYCLES
 TTTTTTTTTTTTTTTTTTTTTTTTTTTTTT FDIK        TELAPSE     4770.84 TCPU     1736.16
 INSULATING STATE
 TOP OF VALENCE BANDS -    BAND    354; K    4; EIG -2.3574233E-01 AU
 TOP OF VALENCE BANDS -    BAND    354; K    1; EIG -2.3616492E-01 AU
 BOTTOM OF VIRTUAL BANDS - BAND    355; K    3; EIG -7.5308267E-02 AU
 INDIRECT ENERGY BAND GAP:   4.3656 eV
 BOTTOM OF VIRTUAL BANDS - BAND    355; K    1; EIG -7.5269612E-02 AU
 TTTTTTTTTTTTTTTTTTTTTTTTTTTTTT PDIG        TELAPSE     4775.80 TCPU     1741.12
 CHARGE NORMALIZATION FACTOR   1.00000000
 TOTAL ATOMIC CHARGES:
   5.8642834   5.8642853   5.8642834   5.8642853   5.8642794   5.8643175
   5.8642679   5.8643202   5.8642794   5.8643202   5.8642679   5.8643175
   6.0002125   6.0002152   6.0002125   6.0002152   6.0001910   6.0002185
   6.0001622   6.0002264   6.0001910   6.0002264   6.0001622   6.0002185
   5.7091244   5.7091211   5.7091244   5.7091211   5.7091486   5.7091689
   5.7091564   5.7091565   5.7091486   5.7091565   5.7091564   5.7091689
   6.0002791   6.0002702   6.0002791   6.0002702   6.0002419   6.0002237
   6.0002790   6.0002365   6.0002419   6.0002365   6.0002790   6.0002237
   0.8785322   0.8785331   0.8785322   0.8785331   0.8785237   0.8785224
   0.8785221   0.8785316   0.8785237   0.8785316   0.8785221   0.8785224
   0.8837020   0.8837057   0.8837020   0.8837057   0.8837173   0.8837118
   0.8837158   0.8837038   0.8837173   0.8837038   0.8837158   0.8837118
   0.8861585   0.8861605   0.8861585   0.8861605   0.8861652   0.8861687
   0.8861624   0.8861671   0.8861652   0.8861671   0.8861624   0.8861687
   7.5869956   7.5870068   7.5869956   7.5870068   7.5869405   7.5870184
   7.5869342   7.5870287   7.5869405   7.5870287   7.5869342   7.5870184
   7.5808265   7.5808150   7.5808265   7.5808150   7.5808605   7.5807681
   7.5808568   7.5807590   7.5808605   7.5807590   7.5808568   7.5807681
   8.3244894   8.3244887   8.3244894   8.3244887   8.3245396   8.3244827
   8.3245473   8.3244769   8.3245396   8.3244769   8.3245473   8.3244827
  18.5707900  18.5707900  18.5707942  18.5707849  18.5707976  18.5707942
 TTTTTTTTTTTTTTTTTTTTTTTTTTTTTT MOQGAD      TELAPSE     4775.83 TCPU     1741.15
 TTTTTTTTTTTTTTTTTTTTTTTTTTTTTT SHELLXN     TELAPSE     4989.69 TCPU     1807.98
 TTTTTTTTTTTTTTTTTTTTTTTTTTTTTT MONMO3      TELAPSE     4992.94 TCPU     1811.23
 NUMERICALLY INTEGRATED DENSITY    707.9999005100
 TTTTTTTTTTTTTTTTTTTTTTTTTTTTTT NUMDFT      TELAPSE     5001.24 TCPU     1819.53
 CYC   7 ETOT(AU) -5.429379754860E+03 DETOT -1.19E-04 tst  7.12E-07 PX  9.14E-04
 TTTTTTTTTTTTTTTTTTTTTTTTTTTTTT DIIS        TELAPSE     5007.23 TCPU     1825.51
 DIIS TEST: 0.69851E-03 AT SCF   CYCLE   7 - DIIS ACTIVE - HISTORY:     7 CYCLES
 TTTTTTTTTTTTTTTTTTTTTTTTTTTTTT FDIK        TELAPSE     5075.07 TCPU     1864.37
 INSULATING STATE
 TOP OF VALENCE BANDS -    BAND    354; K    5; EIG -2.3571665E-01 AU
 TOP OF VALENCE BANDS -    BAND    354; K    1; EIG -2.3615045E-01 AU
 BOTTOM OF VIRTUAL BANDS - BAND    355; K    4; EIG -7.5100697E-02 AU
 INDIRECT ENERGY BAND GAP:   4.3706 eV
 BOTTOM OF VIRTUAL BANDS - BAND    355; K    1; EIG -7.5061240E-02 AU
 TTTTTTTTTTTTTTTTTTTTTTTTTTTTTT PDIG        TELAPSE     5081.03 TCPU     1870.34
 CHARGE NORMALIZATION FACTOR   1.00000000
 TOTAL ATOMIC CHARGES:
   5.8652355   5.8652408   5.8652355   5.8652408   5.8652582   5.8652321
   5.8652468   5.8652308   5.8652582   5.8652308   5.8652468   5.8652321
   6.0031069   6.0031111   6.0031069   6.0031111   6.0031304   6.0031131
   6.0031303   6.0031215   6.0031304   6.0031215   6.0031303   6.0031131
   5.7064664   5.7064625   5.7064664   5.7064625   5.7064677   5.7064580
   5.7064821   5.7064588   5.7064677   5.7064588   5.7064821   5.7064580
   6.0030398   6.0030306   6.0030398   6.0030306   6.0030097   6.0030355
   6.0030230   6.0030386   6.0030097   6.0030386   6.0030230   6.0030355
   0.8786255   0.8786271   0.8786255   0.8786271   0.8786314   0.8786238
   0.8786292   0.8786269   0.8786314   0.8786269   0.8786292   0.8786238
   0.8833128   0.8833132   0.8833128   0.8833132   0.8833151   0.8833095
   0.8833112   0.8833088   0.8833151   0.8833088   0.8833112   0.8833095
   0.8859344   0.8859368   0.8859344   0.8859368   0.8859404   0.8859331
   0.8859356   0.8859329   0.8859404   0.8859329   0.8859356   0.8859331
   7.5875598   7.5875630   7.5875598   7.5875630   7.5875956   7.5875422
   7.5875862   7.5875453   7.5875956   7.5875453   7.5875862   7.5875422
   7.5774397   7.5774294   7.5774397   7.5774294   7.5774050   7.5774602
   7.5774049   7.5774548   7.5774050   7.5774548   7.5774049   7.5774602
   8.3236515   8.3236526   8.3236515   8.3236526   8.3236161   8.3236560
   8.3236205   8.3236540   8.3236161   8.3236540   8.3236205   8.3236560
  18.5712657  18.5712657  18.5712623  18.5712629  18.5712521  18.5712623
 TTTTTTTTTTTTTTTTTTTTTTTTTTTTTT MOQGAD      TELAPSE     5081.06 TCPU     1870.36
 TTTTTTTTTTTTTTTTTTTTTTTTTTTTTT SHELLXN     TELAPSE     5331.73 TCPU     1936.20
 TTTTTTTTTTTTTTTTTTTTTTTTTTTTTT MONMO3      TELAPSE     5339.41 TCPU     1943.88
 NUMERICALLY INTEGRATED DENSITY    707.9999005942
 TTTTTTTTTTTTTTTTTTTTTTTTTTTTTT NUMDFT      TELAPSE     5347.74 TCPU     1952.21
 CYC   8 ETOT(AU) -5.429379830294E+03 DETOT -7.54E-05 tst  2.01E-07 PX  5.63E-04
 TTTTTTTTTTTTTTTTTTTTTTTTTTTTTT DIIS        TELAPSE     5355.08 TCPU     1959.55
 DIIS TEST: 0.78675E-04 AT SCF   CYCLE   8 - DIIS ACTIVE - HISTORY:     8 CYCLES
 TTTTTTTTTTTTTTTTTTTTTTTTTTTTTT FDIK        TELAPSE     5417.87 TCPU     1997.15
 INSULATING STATE
 TOP OF VALENCE BANDS -    BAND    354; K    4; EIG -2.3568265E-01 AU
 TOP OF VALENCE BANDS -    BAND    354; K    1; EIG -2.3611368E-01 AU
 BOTTOM OF VIRTUAL BANDS - BAND    355; K    5; EIG -7.5182938E-02 AU
 INDIRECT ENERGY BAND GAP:   4.3674 eV
 BOTTOM OF VIRTUAL BANDS - BAND    355; K    1; EIG -7.5143476E-02 AU
 TTTTTTTTTTTTTTTTTTTTTTTTTTTTTT PDIG        TELAPSE     5422.79 TCPU     2002.08
 CHARGE NORMALIZATION FACTOR   1.00000000
 TOTAL ATOMIC CHARGES:
   5.8657955   5.8657977   5.8657955   5.8657977   5.8657858   5.8657986
   5.8657829   5.8658036   5.8657858   5.8658036   5.8657829   5.8657986
   6.0023646   6.0023651   6.0023646   6.0023651   6.0023521   6.0023733
   6.0023581   6.0023775   6.0023521   6.0023775   6.0023581   6.0023733
   5.7064099   5.7064139   5.7064099   5.7064139   5.7064055   5.7064107
   5.7064077   5.7064080   5.7064055   5.7064080   5.7064077   5.7064107
   6.0023300   6.0023280   6.0023300   6.0023280   6.0023286   6.0023233
   6.0023334   6.0023224   6.0023286   6.0023224   6.0023334   6.0023233
   0.8784377   0.8784362   0.8784377   0.8784362   0.8784355   0.8784402
   0.8784361   0.8784398   0.8784355   0.8784398   0.8784361   0.8784402
   0.8834545   0.8834577   0.8834545   0.8834577   0.8834596   0.8834572
   0.8834575   0.8834559   0.8834596   0.8834559   0.8834575   0.8834572
   0.8860473   0.8860476   0.8860473   0.8860476   0.8860507   0.8860481
   0.8860498   0.8860461   0.8860507   0.8860461   0.8860498   0.8860481
   7.5874042   7.5873988   7.5874042   7.5873988   7.5873743   7.5874171
   7.5873712   7.5874144   7.5873743   7.5874144   7.5873712   7.5874171
   7.5784752   7.5784726   7.5784752   7.5784726   7.5784985   7.5784594
   7.5784951   7.5784633   7.5784985   7.5784633   7.5784951   7.5784594
   8.3237068   8.3237084   8.3237068   8.3237084   8.3237351   8.3236997
   8.3237329   8.3237007   8.3237351   8.3237007   8.3237329   8.3236997
  18.5711453  18.5711453  18.5711468  18.5711467  18.5711455  18.5711468
 TTTTTTTTTTTTTTTTTTTTTTTTTTTTTT MOQGAD      TELAPSE     5422.82 TCPU     2002.10
 TTTTTTTTTTTTTTTTTTTTTTTTTTTTTT SHELLXN     TELAPSE     5688.40 TCPU     2067.88
 TTTTTTTTTTTTTTTTTTTTTTTTTTTTTT MONMO3      TELAPSE     5692.85 TCPU     2072.34
 NUMERICALLY INTEGRATED DENSITY    707.9999005799
 TTTTTTTTTTTTTTTTTTTTTTTTTTTTTT NUMDFT      TELAPSE     5701.17 TCPU     2080.65
 CYC   9 ETOT(AU) -5.429379837315E+03 DETOT -7.02E-06 tst  2.07E-08 PX  2.00E-04
 TTTTTTTTTTTTTTTTTTTTTTTTTTTTTT DIIS        TELAPSE     5706.54 TCPU     2086.02
 DIIS TEST: 0.12308E-04 AT SCF   CYCLE   9 - DIIS ACTIVE - HISTORY:     9 CYCLES
 TTTTTTTTTTTTTTTTTTTTTTTTTTTTTT FDIK        TELAPSE     5767.62 TCPU     2113.77
 INSULATING STATE
 TOP OF VALENCE BANDS -    BAND    354; K    5; EIG -2.3571151E-01 AU
 TOP OF VALENCE BANDS -    BAND    354; K    1; EIG -2.3614336E-01 AU
 BOTTOM OF VIRTUAL BANDS - BAND    355; K    4; EIG -7.5141490E-02 AU
 INDIRECT ENERGY BAND GAP:   4.3693 eV
 BOTTOM OF VIRTUAL BANDS - BAND    355; K    1; EIG -7.5102749E-02 AU
 TTTTTTTTTTTTTTTTTTTTTTTTTTTTTT PDIG        TELAPSE     5770.61 TCPU     2116.76
 CHARGE NORMALIZATION FACTOR   1.00000000
 TOTAL ATOMIC CHARGES:
   5.8651252   5.8651292   5.8651252   5.8651292   5.8651547   5.8651208
   5.8651517   5.8651278   5.8651547   5.8651278   5.8651517   5.8651208
   6.0025366   6.0025334   6.0025366   6.0025334   6.0025351   6.0025180
   6.0025375   6.0025242   6.0025351   6.0025242   6.0025375   6.0025180
   5.7067499   5.7067533   5.7067499   5.7067533   5.7067570   5.7067529
   5.7067572   5.7067498   5.7067570   5.7067498   5.7067572   5.7067529
   6.0024462   6.0024475   6.0024462   6.0024475   6.0024384   6.0024454
   6.0024408   6.0024467   6.0024384   6.0024467   6.0024408   6.0024454
   0.8785795   0.8785786   0.8785795   0.8785786   0.8785802   0.8785763
   0.8785810   0.8785764   0.8785802   0.8785764   0.8785810   0.8785763
   0.8833908   0.8833938   0.8833908   0.8833938   0.8833918   0.8833937
   0.8833899   0.8833926   0.8833918   0.8833926   0.8833899   0.8833937
   0.8860020   0.8860027   0.8860020   0.8860027   0.8860024   0.8860019
   0.8860030   0.8859995   0.8860024   0.8859995   0.8860030   0.8860019
   7.5876355   7.5876318   7.5876355   7.5876318   7.5876779   7.5876135
   7.5876763   7.5876119   7.5876779   7.5876119   7.5876763   7.5876135
   7.5781837   7.5781793   7.5781837   7.5781793   7.5781440   7.5782032
   7.5781427   7.5782031   7.5781440   7.5782031   7.5781427   7.5782032
   8.3237485   8.3237509   8.3237485   8.3237509   8.3237116   8.3237631
   8.3237149   8.3237598   8.3237116   8.3237598   8.3237149   8.3237631
  18.5712105  18.5712105  18.5712078  18.5712159  18.5712136  18.5712078
 TTTTTTTTTTTTTTTTTTTTTTTTTTTTTT MOQGAD      TELAPSE     5770.63 TCPU     2116.78
 TTTTTTTTTTTTTTTTTTTTTTTTTTTTTT SHELLXN     TELAPSE     6043.24 TCPU     2182.67
 TTTTTTTTTTTTTTTTTTTTTTTTTTTTTT MONMO3      TELAPSE     6059.59 TCPU     2199.03
 NUMERICALLY INTEGRATED DENSITY    707.9999005875
 TTTTTTTTTTTTTTTTTTTTTTTTTTTTTT NUMDFT      TELAPSE     6068.95 TCPU     2208.38
 CYC  10 ETOT(AU) -5.429379837766E+03 DETOT -4.51E-07 tst  5.86E-09 PX  1.51E-04
 TTTTTTTTTTTTTTTTTTTTTTTTTTTTTT DIIS        TELAPSE     6078.48 TCPU     2217.92
 DIIS TEST: 0.65478E-05 AT SCF   CYCLE  10 - DIIS ACTIVE - HISTORY:    10 CYCLES
 TTTTTTTTTTTTTTTTTTTTTTTTTTTTTT FDIK        TELAPSE     6133.01 TCPU     2248.19
 INSULATING STATE
 TOP OF VALENCE BANDS -    BAND    354; K    4; EIG -2.3570120E-01 AU
 TOP OF VALENCE BANDS -    BAND    354; K    1; EIG -2.3613293E-01 AU
 BOTTOM OF VIRTUAL BANDS - BAND    355; K    5; EIG -7.5155421E-02 AU
 INDIRECT ENERGY BAND GAP:   4.3687 eV
 BOTTOM OF VIRTUAL BANDS - BAND    355; K    1; EIG -7.5116149E-02 AU
 TTTTTTTTTTTTTTTTTTTTTTTTTTTTTT PDIG        TELAPSE     6136.60 TCPU     2251.78
 CHARGE NORMALIZATION FACTOR   1.00000000
 TOTAL ATOMIC CHARGES:
   5.8654156   5.8654195   5.8654156   5.8654195   5.8653976   5.8654200
   5.8653987   5.8654244   5.8653976   5.8654244   5.8653987   5.8654200
   6.0025216   6.0025195   6.0025216   6.0025195   6.0025140   6.0025338
   6.0025123   6.0025342   6.0025140   6.0025342   6.0025123   6.0025338
   5.7066855   5.7066883   5.7066855   5.7066883   5.7066842   5.7066825
   5.7066820   5.7066826   5.7066842   5.7066826   5.7066820   5.7066825
   6.0024547   6.0024555   6.0024547   6.0024555   6.0024659   6.0024574
   6.0024670   6.0024560   6.0024659   6.0024560   6.0024670   6.0024574
   0.8785292   0.8785280   0.8785292   0.8785280   0.8785264   0.8785304
   0.8785269   0.8785300   0.8785264   0.8785300   0.8785269   0.8785304
   0.8834148   0.8834153   0.8834148   0.8834153   0.8834177   0.8834151
   0.8834173   0.8834151   0.8834177   0.8834151   0.8834173   0.8834151
   0.8860127   0.8860125   0.8860127   0.8860125   0.8860132   0.8860134
   0.8860139   0.8860138   0.8860132   0.8860138   0.8860139   0.8860134
   7.5873895   7.5873883   7.5873895   7.5873883   7.5873536   7.5874035
   7.5873534   7.5874039   7.5873536   7.5874039   7.5873534   7.5874035
   7.5782435   7.5782421   7.5782435   7.5782421   7.5782697   7.5782263
   7.5782702   7.5782260   7.5782697   7.5782260   7.5782702   7.5782263
   8.3237262   8.3237263   8.3237262   8.3237263   8.3237535   8.3237159
   8.3237546   8.3237138   8.3237535   8.3237138   8.3237546   8.3237159
  18.5712070  18.5712070  18.5712088  18.5712052  18.5712054  18.5712088
 TTTTTTTTTTTTTTTTTTTTTTTTTTTTTT MOQGAD      TELAPSE     6136.62 TCPU     2251.80
 TTTTTTTTTTTTTTTTTTTTTTTTTTTTTT SHELLXN     TELAPSE     6402.73 TCPU     2317.76
 TTTTTTTTTTTTTTTTTTTTTTTTTTTTTT MONMO3      TELAPSE     6407.10 TCPU     2322.13
 NUMERICALLY INTEGRATED DENSITY    707.9999005816
 TTTTTTTTTTTTTTTTTTTTTTTTTTTTTT NUMDFT      TELAPSE     6415.38 TCPU     2330.41
 CYC  11 ETOT(AU) -5.429379838512E+03 DETOT -7.46E-07 tst  1.07E-09 PX  6.10E-05
 TTTTTTTTTTTTTTTTTTTTTTTTTTTTTT DIIS        TELAPSE     6420.16 TCPU     2335.19
 DIIS TEST: 0.95160E-06 AT SCF   CYCLE  11 - DIIS ACTIVE - HISTORY:    11 CYCLES
 TTTTTTTTTTTTTTTTTTTTTTTTTTTTTT FDIK        TELAPSE     6444.79 TCPU     2345.20
 INSULATING STATE
 TOP OF VALENCE BANDS -    BAND    354; K    2; EIG -2.3569646E-01 AU
 TOP OF VALENCE BANDS -    BAND    354; K    1; EIG -2.3612710E-01 AU
 BOTTOM OF VIRTUAL BANDS - BAND    355; K    4; EIG -7.5162334E-02 AU
 INDIRECT ENERGY BAND GAP:   4.3684 eV
 BOTTOM OF VIRTUAL BANDS - BAND    355; K    1; EIG -7.5124377E-02 AU
 TTTTTTTTTTTTTTTTTTTTTTTTTTTTTT PDIG        TELAPSE     6446.38 TCPU     2346.79
 CHARGE NORMALIZATION FACTOR   1.00000000
 TOTAL ATOMIC CHARGES:
   5.8654153   5.8654191   5.8654153   5.8654191   5.8654545   5.8654084
   5.8654557   5.8654097   5.8654545   5.8654097   5.8654557   5.8654084
   6.0024651   6.0024645   6.0024651   6.0024645   6.0024771   6.0024416
   6.0024766   6.0024414   6.0024771   6.0024414   6.0024766   6.0024416
   5.7065912   5.7065912   5.7065912   5.7065912   5.7065997   5.7066021
   5.7065995   5.7066007   5.7065997   5.7066007   5.7065995   5.7066021
   6.0023951   6.0023955   6.0023951   6.0023955   6.0023717   6.0023888
   6.0023720   6.0023882   6.0023717   6.0023882   6.0023720   6.0023888
   0.8785215   0.8785206   0.8785215   0.8785206   0.8785228   0.8785158
   0.8785234   0.8785154   0.8785228   0.8785154   0.8785234   0.8785158
   0.8834224   0.8834226   0.8834224   0.8834226   0.8834177   0.8834224
   0.8834181   0.8834222   0.8834177   0.8834222   0.8834181   0.8834224
   0.8860258   0.8860258   0.8860258   0.8860258   0.8860252   0.8860225
   0.8860258   0.8860229   0.8860252   0.8860229   0.8860258   0.8860225
   7.5875371   7.5875366   7.5875371   7.5875366   7.5876047   7.5875097
   7.5876047   7.5875096   7.5876047   7.5875096   7.5876047   7.5875097
   7.5782603   7.5782588   7.5782603   7.5782588   7.5782080   7.5782936
   7.5782074   7.5782939   7.5782080   7.5782939   7.5782074   7.5782936
   8.3237628   8.3237628   8.3237628   8.3237628   8.3237119   8.3237834
   8.3237106   8.3237845   8.3237119   8.3237845   8.3237106   8.3237834
  18.5712140  18.5712140  18.5712104  18.5712179  18.5712180  18.5712104
 TTTTTTTTTTTTTTTTTTTTTTTTTTTTTT MOQGAD      TELAPSE     6446.40 TCPU     2346.81
 TTTTTTTTTTTTTTTTTTTTTTTTTTTTTT SHELLXN     TELAPSE     6697.41 TCPU     2412.78
 TTTTTTTTTTTTTTTTTTTTTTTTTTTTTT MONMO3      TELAPSE     6702.37 TCPU     2417.74
 NUMERICALLY INTEGRATED DENSITY    707.9999005828
 TTTTTTTTTTTTTTTTTTTTTTTTTTTTTT NUMDFT      TELAPSE     6710.73 TCPU     2426.10
 CYC  12 ETOT(AU) -5.429379838577E+03 DETOT -6.46E-08 tst  3.08E-10 PX  3.53E-05
 TTTTTTTTTTTTTTTTTTTTTTTTTTTTTT DIIS        TELAPSE     6716.17 TCPU     2431.53
 DIIS TEST: 0.68027E-06 AT SCF   CYCLE  12 - DIIS ACTIVE - HISTORY:    12 CYCLES
 TTTTTTTTTTTTTTTTTTTTTTTTTTTTTT FDIK        TELAPSE     6754.02 TCPU     2449.34
 INSULATING STATE
 TOP OF VALENCE BANDS -    BAND    354; K    4; EIG -2.3570052E-01 AU
 TOP OF VALENCE BANDS -    BAND    354; K    1; EIG -2.3613216E-01 AU
 BOTTOM OF VIRTUAL BANDS - BAND    355; K    2; EIG -7.5155568E-02 AU
 INDIRECT ENERGY BAND GAP:   4.3687 eV
 BOTTOM OF VIRTUAL BANDS - BAND    355; K    1; EIG -7.5116579E-02 AU
 TTTTTTTTTTTTTTTTTTTTTTTTTTTTTT PDIG        TELAPSE     6755.77 TCPU     2451.09
 CHARGE NORMALIZATION FACTOR   1.00000000
 TOTAL ATOMIC CHARGES:
   5.8654065   5.8654103   5.8654065   5.8654103   5.8653755   5.8654171
   5.8653758   5.8654189   5.8653755   5.8654189   5.8653758   5.8654171
   6.0025087   6.0025078   6.0025087   6.0025078   6.0024989   6.0025299
   6.0024980   6.0025299   6.0024989   6.0025299   6.0024980   6.0025299
   5.7066678   5.7066676   5.7066678   5.7066676   5.7066620   5.7066587
   5.7066621   5.7066578   5.7066620   5.7066578   5.7066621   5.7066587
   6.0024336   6.0024342   6.0024336   6.0024342   6.0024549   6.0024416
   6.0024558   6.0024411   6.0024549   6.0024411   6.0024558   6.0024416
   0.8785296   0.8785287   0.8785296   0.8785287   0.8785252   0.8785329
   0.8785255   0.8785324   0.8785252   0.8785324   0.8785255   0.8785329
   0.8834149   0.8834153   0.8834149   0.8834153   0.8834194   0.8834159
   0.8834193   0.8834157   0.8834194   0.8834157   0.8834193   0.8834159
   0.8860137   0.8860137   0.8860137   0.8860137   0.8860148   0.8860161
   0.8860155   0.8860164   0.8860148   0.8860164   0.8860155   0.8860161
   7.5874359   7.5874356   7.5874359   7.5874356   7.5873689   7.5874614
   7.5873687   7.5874615   7.5873689   7.5874615   7.5873687   7.5874614
   7.5782633   7.5782620   7.5782633   7.5782620   7.5783119   7.5782288
   7.5783114   7.5782290   7.5783119   7.5782290   7.5783114   7.5782288
   8.3237154   8.3237154   8.3237154   8.3237154   8.3237615   8.3236950
   8.3237612   8.3236953   8.3237615   8.3236953   8.3237612   8.3236950
  18.5712114  18.5712114  18.5712133  18.5712138  18.5712134  18.5712133
 TTTTTTTTTTTTTTTTTTTTTTTTTTTTTT MOQGAD      TELAPSE     6755.80 TCPU     2451.12
 TTTTTTTTTTTTTTTTTTTTTTTTTTTTTT SHELLXN     TELAPSE     6960.26 TCPU     2517.05
 TTTTTTTTTTTTTTTTTTTTTTTTTTTTTT MONMO3      TELAPSE     6964.55 TCPU     2521.35
 NUMERICALLY INTEGRATED DENSITY    707.9999005835
 TTTTTTTTTTTTTTTTTTTTTTTTTTTTTT NUMDFT      TELAPSE     6972.87 TCPU     2529.66
 CYC  13 ETOT(AU) -5.429379838628E+03 DETOT -5.09E-08 tst  3.45E-10 PX  2.93E-05
 TTTTTTTTTTTTTTTTTTTTTTTTTTTTTT DIIS        TELAPSE     6982.31 TCPU     2539.10
 DIIS TEST: 0.27422E-06 AT SCF   CYCLE  13 - DIIS ACTIVE - HISTORY:    13 CYCLES
 TTTTTTTTTTTTTTTTTTTTTTTTTTTTTT FDIK        TELAPSE     7048.80 TCPU     2574.01
 INSULATING STATE
 TOP OF VALENCE BANDS -    BAND    354; K    5; EIG -2.3570032E-01 AU
 TOP OF VALENCE BANDS -    BAND    354; K    1; EIG -2.3613157E-01 AU
 BOTTOM OF VIRTUAL BANDS - BAND    355; K    4; EIG -7.5157217E-02 AU
 INDIRECT ENERGY BAND GAP:   4.3686 eV
 BOTTOM OF VIRTUAL BANDS - BAND    355; K    1; EIG -7.5118656E-02 AU
 TTTTTTTTTTTTTTTTTTTTTTTTTTTTTT PDIG        TELAPSE     7052.76 TCPU     2577.97
 CHARGE NORMALIZATION FACTOR   1.00000000
 TOTAL ATOMIC CHARGES:
   5.8654043   5.8654080   5.8654043   5.8654080   5.8654233   5.8654020
   5.8654231   5.8654036   5.8654233   5.8654036   5.8654231   5.8654020
   6.0025026   6.0025027   6.0025026   6.0025027   6.0025083   6.0024876
   6.0025075   6.0024879   6.0025083   6.0024879   6.0025075   6.0024876
   5.7066670   5.7066672   5.7066670   5.7066672   5.7066715   5.7066729
   5.7066720   5.7066733   5.7066715   5.7066733   5.7066720   5.7066729
   6.0024375   6.0024372   6.0024375   6.0024372   6.0024218   6.0024320
   6.0024220   6.0024318   6.0024218   6.0024318   6.0024220   6.0024320
   0.8785275   0.8785267   0.8785275   0.8785267   0.8785282   0.8785237
   0.8785281   0.8785235   0.8785282   0.8785235   0.8785281   0.8785237
   0.8834184   0.8834184   0.8834184   0.8834184   0.8834161   0.8834185
   0.8834163   0.8834182   0.8834161   0.8834182   0.8834163   0.8834185
   0.8860181   0.8860180   0.8860181   0.8860180   0.8860179   0.8860165
   0.8860185   0.8860166   0.8860179   0.8860166   0.8860185   0.8860165
   7.5874357   7.5874353   7.5874357   7.5874353   7.5874758   7.5874219
   7.5874752   7.5874219   7.5874758   7.5874219   7.5874752   7.5874219
   7.5782425   7.5782415   7.5782425   7.5782415   7.5782137   7.5782618
   7.5782129   7.5782613   7.5782137   7.5782613   7.5782129   7.5782618
   8.3237407   8.3237407   8.3237407   8.3237407   8.3237163   8.3237531
   8.3237176   8.3237523   8.3237163   8.3237523   8.3237176   8.3237531
  18.5712140  18.5712140  18.5712126  18.5712168  18.5712169  18.5712126
 TTTTTTTTTTTTTTTTTTTTTTTTTTTTTT MOQGAD      TELAPSE     7052.79 TCPU     2578.00
 TTTTTTTTTTTTTTTTTTTTTTTTTTTTTT SHELLXN     TELAPSE     7243.55 TCPU     2643.90
 TTTTTTTTTTTTTTTTTTTTTTTTTTTTTT MONMO3      TELAPSE     7249.05 TCPU     2649.40
 NUMERICALLY INTEGRATED DENSITY    707.9999005823
 TTTTTTTTTTTTTTTTTTTTTTTTTTTTTT NUMDFT      TELAPSE     7257.92 TCPU     2658.27
 CYC  14 ETOT(AU) -5.429379838605E+03 DETOT  2.32E-08 tst  1.28E-10 PX  1.81E-05
 TTTTTTTTTTTTTTTTTTTTTTTTTTTTTT DIIS        TELAPSE     7270.85 TCPU     2671.20
 DIIS TEST: 0.14701E-06 AT SCF   CYCLE  14 - DIIS ACTIVE - HISTORY:    14 CYCLES
 TTTTTTTTTTTTTTTTTTTTTTTTTTTTTT FDIK        TELAPSE     7333.93 TCPU     2705.39
 INSULATING STATE
 TOP OF VALENCE BANDS -    BAND    354; K    4; EIG -2.3569986E-01 AU
 TOP OF VALENCE BANDS -    BAND    354; K    1; EIG -2.3613167E-01 AU
 BOTTOM OF VIRTUAL BANDS - BAND    355; K    5; EIG -7.5156966E-02 AU
 INDIRECT ENERGY BAND GAP:   4.3686 eV
 BOTTOM OF VIRTUAL BANDS - BAND    355; K    1; EIG -7.5117450E-02 AU
 TTTTTTTTTTTTTTTTTTTTTTTTTTTTTT PDIG        TELAPSE     7337.42 TCPU     2708.88
 CHARGE NORMALIZATION FACTOR   1.00000000
 TOTAL ATOMIC CHARGES:
   5.8654105   5.8654143   5.8654105   5.8654143   5.8654075   5.8654137
   5.8654081   5.8654149   5.8654075   5.8654149   5.8654081   5.8654137
   6.0024935   6.0024930   6.0024935   6.0024930   6.0024924   6.0024978
   6.0024922   6.0024977   6.0024924   6.0024977   6.0024922   6.0024978
   5.7066488   5.7066489   5.7066488   5.7066489   5.7066472   5.7066465
   5.7066481   5.7066471   5.7066472   5.7066471   5.7066481   5.7066465
   6.0024218   6.0024219   6.0024218   6.0024219   6.0024264   6.0024239
   6.0024258   6.0024243   6.0024264   6.0024243   6.0024258   6.0024239
   0.8785273   0.8785265   0.8785273   0.8785265   0.8785259   0.8785271
   0.8785259   0.8785270   0.8785259   0.8785270   0.8785259   0.8785271
   0.8834174   0.8834175   0.8834174   0.8834175   0.8834182   0.8834177
   0.8834183   0.8834175   0.8834182   0.8834175   0.8834183   0.8834177
   0.8860178   0.8860177   0.8860178   0.8860177   0.8860178   0.8860181
   0.8860184   0.8860179   0.8860178   0.8860179   0.8860184   0.8860181
   7.5874677   7.5874675   7.5874677   7.5874675   7.5874559   7.5874714
   7.5874554   7.5874711   7.5874559   7.5874711   7.5874554   7.5874714
   7.5782495   7.5782488   7.5782495   7.5782488   7.5782586   7.5782443
   7.5782582   7.5782436   7.5782586   7.5782436   7.5782582   7.5782443
   8.3237364   8.3237362   8.3237364   8.3237362   8.3237423   8.3237324
   8.3237421   8.3237321   8.3237423   8.3237321   8.3237421   8.3237324
  18.5712157  18.5712157  18.5712158  18.5712148  18.5712149  18.5712158
 TTTTTTTTTTTTTTTTTTTTTTTTTTTTTT MOQGAD      TELAPSE     7337.45 TCPU     2708.91
 TTTTTTTTTTTTTTTTTTTTTTTTTTTTTT SHELLXN     TELAPSE     7526.86 TCPU     2774.83
 TTTTTTTTTTTTTTTTTTTTTTTTTTTTTT MONMO3      TELAPSE     7531.21 TCPU     2779.19
 NUMERICALLY INTEGRATED DENSITY    707.9999005825
 TTTTTTTTTTTTTTTTTTTTTTTTTTTTTT NUMDFT      TELAPSE     7539.52 TCPU     2787.49
 CYC  15 ETOT(AU) -5.429379838627E+03 DETOT -2.29E-08 tst  2.20E-11 PX  8.57E-06
 TTTTTTTTTTTTTTTTTTTTTTTTTTTTTT DIIS        TELAPSE     7550.31 TCPU     2798.29
 DIIS TEST: 0.18769E-07 AT SCF   CYCLE  15 - DIIS ACTIVE - HISTORY:    15 CYCLES
 TTTTTTTTTTTTTTTTTTTTTTTTTTTTTT FDIK        TELAPSE     7622.18 TCPU     2835.56
 INSULATING STATE
 TOP OF VALENCE BANDS -    BAND    354; K    2; EIG -2.3570023E-01 AU
 TOP OF VALENCE BANDS -    BAND    354; K    1; EIG -2.3613200E-01 AU
 BOTTOM OF VIRTUAL BANDS - BAND    355; K    4; EIG -7.5155868E-02 AU
 INDIRECT ENERGY BAND GAP:   4.3686 eV
 BOTTOM OF VIRTUAL BANDS - BAND    355; K    1; EIG -7.5116541E-02 AU
 TTTTTTTTTTTTTTTTTTTTTTTTTTTTTT PDIG        TELAPSE     7627.89 TCPU     2841.26
 CHARGE NORMALIZATION FACTOR   1.00000000
 TOTAL ATOMIC CHARGES:
   5.8654065   5.8654104   5.8654065   5.8654104   5.8654111   5.8654080
   5.8654119   5.8654086   5.8654111   5.8654086   5.8654119   5.8654080
   6.0025009   6.0025005   6.0025009   6.0025005   6.0025013   6.0024968
   6.0025013   6.0024966   6.0025013   6.0024966   6.0025013   6.0024968
   5.7066482   5.7066481   5.7066482   5.7066481   5.7066499   5.7066507
   5.7066505   5.7066514   5.7066499   5.7066514   5.7066505   5.7066507
   6.0024308   6.0024312   6.0024308   6.0024312   6.0024272   6.0024289
   6.0024267   6.0024294   6.0024272   6.0024294   6.0024267   6.0024289
   0.8785282   0.8785273   0.8785282   0.8785273   0.8785273   0.8785265
   0.8785272   0.8785263   0.8785273   0.8785263   0.8785272   0.8785265
   0.8834181   0.8834181   0.8834181   0.8834181   0.8834177   0.8834182
   0.8834179   0.8834181   0.8834177   0.8834181   0.8834179   0.8834182
   0.8860173   0.8860173   0.8860173   0.8860173   0.8860174   0.8860173
   0.8860180   0.8860170   0.8860174   0.8860170   0.8860180   0.8860173
   7.5874497   7.5874494   7.5874497   7.5874494   7.5874583   7.5874470
   7.5874578   7.5874466   7.5874583   7.5874466   7.5874578   7.5874470
   7.5782603   7.5782595   7.5782603   7.5782595   7.5782530   7.5782639
   7.5782525   7.5782633   7.5782530   7.5782633   7.5782525   7.5782639
   8.3237328   8.3237325   8.3237328   8.3237325   8.3237297   8.3237353
   8.3237293   8.3237356   8.3237297   8.3237356   8.3237293   8.3237353
  18.5712137  18.5712137  18.5712137  18.5712139  18.5712138  18.5712137
 TTTTTTTTTTTTTTTTTTTTTTTTTTTTTT MOQGAD      TELAPSE     7627.91 TCPU     2841.29
 TTTTTTTTTTTTTTTTTTTTTTTTTTTTTT SHELLXN     TELAPSE     7818.48 TCPU     2907.14
 TTTTTTTTTTTTTTTTTTTTTTTTTTTTTT MONMO3      TELAPSE     7822.90 TCPU     2911.56
 NUMERICALLY INTEGRATED DENSITY    707.9999005830
 TTTTTTTTTTTTTTTTTTTTTTTTTTTTTT NUMDFT      TELAPSE     7831.21 TCPU     2919.87
 CYC  16 ETOT(AU) -5.429379838644E+03 DETOT -1.68E-08 tst  6.52E-12 PX  4.25E-06
 TTTTTTTTTTTTTTTTTTTTTTTTTTTTTT DIIS        TELAPSE     7838.20 TCPU     2926.86
 DIIS TEST: 0.89841E-08 AT SCF   CYCLE  16 - DIIS ACTIVE - HISTORY:    16 CYCLES
 TTTTTTTTTTTTTTTTTTTTTTTTTTTTTT FDIK        TELAPSE     7907.87 TCPU     2957.48
 INSULATING STATE
 TOP OF VALENCE BANDS -    BAND    354; K    4; EIG -2.3570025E-01 AU
 TOP OF VALENCE BANDS -    BAND    354; K    1; EIG -2.3613209E-01 AU
 BOTTOM OF VIRTUAL BANDS - BAND    355; K    5; EIG -7.5156810E-02 AU
 INDIRECT ENERGY BAND GAP:   4.3686 eV
 BOTTOM OF VIRTUAL BANDS - BAND    355; K    1; EIG -7.5117230E-02 AU
 TTTTTTTTTTTTTTTTTTTTTTTTTTTTTT PDIG        TELAPSE     7912.23 TCPU     2961.83
 CHARGE NORMALIZATION FACTOR   1.00000000
 TOTAL ATOMIC CHARGES:
   5.8654092   5.8654130   5.8654092   5.8654130   5.8654095   5.8654110
   5.8654099   5.8654121   5.8654095   5.8654121   5.8654099   5.8654110
   6.0024940   6.0024936   6.0024940   6.0024936   6.0024939   6.0024966
   6.0024938   6.0024964   6.0024939   6.0024964   6.0024938   6.0024966
   5.7066600   5.7066600   5.7066600   5.7066600   5.7066587   5.7066580
   5.7066593   5.7066587   5.7066587   5.7066587   5.7066593   5.7066580
   6.0024225   6.0024227   6.0024225   6.0024227   6.0024251   6.0024239
   6.0024245   6.0024243   6.0024251   6.0024243   6.0024245   6.0024239
   0.8785267   0.8785259   0.8785267   0.8785259   0.8785256   0.8785262
   0.8785256   0.8785261   0.8785256   0.8785261   0.8785256   0.8785262
   0.8834181   0.8834181   0.8834181   0.8834181   0.8834183   0.8834182
   0.8834185   0.8834180   0.8834183   0.8834180   0.8834185   0.8834182
   0.8860183   0.8860184   0.8860183   0.8860184   0.8860183   0.8860186
   0.8860190   0.8860184   0.8860183   0.8860184   0.8860190   0.8860186
   7.5874615   7.5874612   7.5874615   7.5874612   7.5874565   7.5874630
   7.5874558   7.5874627   7.5874565   7.5874627   7.5874558   7.5874630
   7.5782423   7.5782416   7.5782423   7.5782416   7.5782469   7.5782405
   7.5782464   7.5782397   7.5782469   7.5782397   7.5782464   7.5782405
   8.3237385   8.3237382   8.3237385   8.3237382   8.3237396   8.3237366
   8.3237397   8.3237364   8.3237396   8.3237364   8.3237397   8.3237366
  18.5712154  18.5712154  18.5712156  18.5712150  18.5712150  18.5712156
 TTTTTTTTTTTTTTTTTTTTTTTTTTTTTT MOQGAD      TELAPSE     7912.26 TCPU     2961.86
 TTTTTTTTTTTTTTTTTTTTTTTTTTTTTT SHELLXN     TELAPSE     8136.70 TCPU     3027.68
 TTTTTTTTTTTTTTTTTTTTTTTTTTTTTT MONMO3      TELAPSE     8141.32 TCPU     3032.31
 NUMERICALLY INTEGRATED DENSITY    707.9999005825
 TTTTTTTTTTTTTTTTTTTTTTTTTTTTTT NUMDFT      TELAPSE     8149.75 TCPU     3040.74
 CYC  17 ETOT(AU) -5.429379838629E+03 DETOT  1.53E-08 tst  8.01E-12 PX  3.30E-06
 TTTTTTTTTTTTTTTTTTTTTTTTTTTTTT DIIS        TELAPSE     8159.58 TCPU     3050.56
 DIIS TEST: 0.61454E-08 AT SCF   CYCLE  17 - DIIS ACTIVE - HISTORY:    17 CYCLES
 TTTTTTTTTTTTTTTTTTTTTTTTTTTTTT FDIK        TELAPSE     8228.04 TCPU     3090.91
 INSULATING STATE
 TOP OF VALENCE BANDS -    BAND    354; K    3; EIG -2.3570026E-01 AU
 TOP OF VALENCE BANDS -    BAND    354; K    1; EIG -2.3613213E-01 AU
 BOTTOM OF VIRTUAL BANDS - BAND    355; K    3; EIG -7.5156326E-02 AU
 DIRECT ENERGY BAND GAP:   4.3686 eV
 BOTTOM OF VIRTUAL BANDS - BAND    355; K    1; EIG -7.5116720E-02 AU
 TTTTTTTTTTTTTTTTTTTTTTTTTTTTTT PDIG        TELAPSE     8233.67 TCPU     3096.54
 CHARGE NORMALIZATION FACTOR   1.00000000
 TOTAL ATOMIC CHARGES:
   5.8654081   5.8654120   5.8654081   5.8654120   5.8654102   5.8654102
   5.8654108   5.8654113   5.8654102   5.8654113   5.8654108   5.8654102
   6.0024972   6.0024967   6.0024972   6.0024967   6.0024971   6.0024966
   6.0024969   6.0024965   6.0024971   6.0024965   6.0024969   6.0024966
   5.7066511   5.7066510   5.7066511   5.7066510   5.7066514   5.7066513
   5.7066519   5.7066523   5.7066514   5.7066523   5.7066519   5.7066513
   6.0024271   6.0024272   6.0024271   6.0024272   6.0024265   6.0024265
   6.0024259   6.0024269   6.0024265   6.0024269   6.0024259   6.0024265
   0.8785278   0.8785269   0.8785278   0.8785269   0.8785267   0.8785266
   0.8785266   0.8785265   0.8785267   0.8785265   0.8785266   0.8785266
   0.8834177   0.8834177   0.8834177   0.8834177   0.8834178   0.8834178
   0.8834179   0.8834178   0.8834178   0.8834178   0.8834179   0.8834178
   0.8860174   0.8860175   0.8860174   0.8860175   0.8860175   0.8860176
   0.8860182   0.8860174   0.8860175   0.8860174   0.8860182   0.8860176
   7.5874571   7.5874568   7.5874571   7.5874568   7.5874578   7.5874569
   7.5874571   7.5874566   7.5874578   7.5874566   7.5874571   7.5874569
   7.5782528   7.5782521   7.5782528   7.5782521   7.5782521   7.5782533
   7.5782518   7.5782524   7.5782521   7.5782524   7.5782518   7.5782533
   8.3237353   8.3237351   8.3237353   8.3237351   8.3237352   8.3237354
   8.3237353   8.3237350   8.3237352   8.3237350   8.3237353   8.3237354
  18.5712153  18.5712153  18.5712153  18.5712152  18.5712153  18.5712153
 TTTTTTTTTTTTTTTTTTTTTTTTTTTTTT MOQGAD      TELAPSE     8233.69 TCPU     3096.56
 TTTTTTTTTTTTTTTTTTTTTTTTTTTTTT SHELLXN     TELAPSE     8471.83 TCPU     3162.54
 TTTTTTTTTTTTTTTTTTTTTTTTTTTTTT MONMO3      TELAPSE     8476.29 TCPU     3166.99
 NUMERICALLY INTEGRATED DENSITY    707.9999005827
 TTTTTTTTTTTTTTTTTTTTTTTTTTTTTT NUMDFT      TELAPSE     8484.58 TCPU     3175.28
 CYC  18 ETOT(AU) -5.429379838636E+03 DETOT -6.76E-09 tst  2.19E-12 PX  1.47E-06
 TTTTTTTTTTTTTTTTTTTTTTTTTTTTTT DIIS        TELAPSE     8490.11 TCPU     3180.82
 DIIS TEST: 0.90299E-09 AT SCF   CYCLE  18 - DIIS ACTIVE - HISTORY:    18 CYCLES
 TTTTTTTTTTTTTTTTTTTTTTTTTTTTTT FDIK        TELAPSE     8550.16 TCPU     3217.43
 INSULATING STATE
 TOP OF VALENCE BANDS -    BAND    354; K    4; EIG -2.3570029E-01 AU
 TOP OF VALENCE BANDS -    BAND    354; K    1; EIG -2.3613216E-01 AU
 BOTTOM OF VIRTUAL BANDS - BAND    355; K    3; EIG -7.5156277E-02 AU
 INDIRECT ENERGY BAND GAP:   4.3686 eV
 BOTTOM OF VIRTUAL BANDS - BAND    355; K    1; EIG -7.5116656E-02 AU
 TTTTTTTTTTTTTTTTTTTTTTTTTTTTTT PDIG        TELAPSE     8554.90 TCPU     3222.16
 CHARGE NORMALIZATION FACTOR   1.00000000
 TOTAL ATOMIC CHARGES:
   5.8654085   5.8654121   5.8654085   5.8654121   5.8654101   5.8654100
   5.8654109   5.8654106   5.8654101   5.8654106   5.8654109   5.8654100
   6.0024965   6.0024963   6.0024965   6.0024963   6.0024968   6.0024968
   6.0024967   6.0024966   6.0024968   6.0024966   6.0024967   6.0024968
   5.7066534   5.7066535   5.7066534   5.7066535   5.7066534   5.7066531
   5.7066539   5.7066540   5.7066534   5.7066540   5.7066539   5.7066531
   6.0024261   6.0024262   6.0024261   6.0024262   6.0024262   6.0024262
   6.0024257   6.0024265   6.0024262   6.0024265   6.0024257   6.0024262
   0.8785273   0.8785265   0.8785273   0.8785265   0.8785264   0.8785264
   0.8785264   0.8785263   0.8785264   0.8785263   0.8785264   0.8785264
   0.8834180   0.8834180   0.8834180   0.8834180   0.8834180   0.8834180
   0.8834181   0.8834180   0.8834180   0.8834180   0.8834181   0.8834180
   0.8860178   0.8860178   0.8860178   0.8860178   0.8860178   0.8860179
   0.8860185   0.8860177   0.8860178   0.8860177   0.8860185   0.8860179
   7.5874573   7.5874570   7.5874573   7.5874570   7.5874574   7.5874572
   7.5874569   7.5874567   7.5874574   7.5874567   7.5874569   7.5874572
   7.5782511   7.5782504   7.5782511   7.5782504   7.5782510   7.5782512
   7.5782506   7.5782505   7.5782510   7.5782505   7.5782506   7.5782512
   8.3237359   8.3237356   8.3237359   8.3237356   8.3237354   8.3237356
   8.3237352   8.3237359   8.3237354   8.3237359   8.3237352   8.3237356
  18.5712147  18.5712147  18.5712147  18.5712147  18.5712147  18.5712147
 TTTTTTTTTTTTTTTTTTTTTTTTTTTTTT MOQGAD      TELAPSE     8554.92 TCPU     3222.19
 TTTTTTTTTTTTTTTTTTTTTTTTTTTTTT SHELLXN     TELAPSE     8622.08 TCPU     3289.31
 +++ ENERGIES IN A.U. +++
 ::: EXT EL-POLE                                  -5.8491293314147E+03
 ::: EXT EL-SPHEROPOLE                             4.9207071377627E+01
 ::: BIELET ZONE E-E                               1.0260359915934E+04
 ::: TOTAL E-E                                     4.4604376558968E+03
 ::: TOTAL E-N + N-E                              -1.5667194679669E+04
 ::: TOTAL N-N                                     1.3442323223603E+03
 ::: KINETIC ENERGY                                4.9731217284986E+03
 ::: PSEUDO TOTAL   ENERGY                        -4.8894029729129E+03
 ::: VIRIAL COEFFICIENT                            1.0084885724620E+00
 TTTTTTTTTTTTTTTTTTTTTTTTTTTTTT MONMO3      TELAPSE     8625.88 TCPU     3293.11
 NUMERICALLY INTEGRATED DENSITY    707.9999005827
 TTTTTTTTTTTTTTTTTTTTTTTTTTTTTT NUMDFT      TELAPSE     8634.20 TCPU     3301.43
 CYC  19 ETOT(AU) -5.429379838640E+03 DETOT -4.34E-09 tst  7.96E-14 PX  1.47E-06

 == SCF ENDED - CONVERGENCE ON ENERGY      E(AU) -5.4293798386400E+03 CYCLES  19


 ENERGY EXPRESSION=HARTREE+FOCK EXCH*0.20000+(BECKE      EXCH)*0.80000+LYP        CORR


 TOTAL ENERGY(DFT)(AU)( 19) -5.4293798386400E+03 DE-4.3E-09 tester 8.0E-14
 TTTTTTTTTTTTTTTTTTTTTTTTTTTTTT EDFT        TELAPSE     8634.25 TCPU     3301.48

 *******************************************************************************
 *                             FORCE CALCULATION                               *
 *******************************************************************************

 TTTTTTTTTTTTTTTTTTTTTTTTTTTTTT NUMDFG      TELAPSE     8709.49 TCPU     3376.72
 INFORMATION **** EXCPOG **** EXCH. BIPO BUFFER LENGTH (WORDS) =    16000000
 WARNING **** EXCPOG **** EXCH. BIPO BUFFER TOO SMALL - TO AVOID I/O SET EXCHSIZE =     8390808
 WARNING **** GENPOG **** COULOMB BIPO BUFFER TOO SMALL - TO AVOID I/O SET BIPOSIZE =     5273700
 INFORMATION **** GENPOG **** BIPO BUFFER LENGTH (WORDS) =     4000000
 TTTTTTTTTTTTTTTTTTTTTTTTTTTTTT SHELXG      TELAPSE     9198.50 TCPU     3796.16


 D3 DISPERSION ENERGY (AU)       -4.8576141380694E-01
 TOTAL ENERGY + DISP (AU)        -5.4298656000538E+03

 CARTESIAN FORCES IN HARTREE/BOHR (ANALYTICAL)
   ATOM                     X                   Y                   Z
   1   6            -5.409858472838E-05 -7.521771332897E-05  2.264049126977E-05
   2   6             5.408494464376E-05  7.556314263191E-05  2.258673538602E-05
   3   6            -5.409858474437E-05  7.521771332453E-05 -2.264049126044E-05
   4   6             5.408494462777E-05 -7.556314264257E-05 -2.258673536648E-05
   5   6             2.248782963576E-05 -5.404744584148E-05 -7.550237045084E-05
   6   6            -7.550148811042E-05  2.251025759259E-05 -5.408335835533E-05
   7   6            -2.246288387120E-05  5.408444173227E-05 -7.548702877003E-05
   8   6             7.544690477612E-05  2.251611190784E-05  5.407567114446E-05
   9   6             2.248782963132E-05  5.404744586279E-05  7.550237043752E-05
  10   6             7.544690476902E-05 -2.251611188919E-05 -5.407567115334E-05
  11   6            -2.246288389340E-05 -5.408444175181E-05  7.548702876647E-05
  12   6            -7.550148810598E-05 -2.251025761169E-05  5.408335836243E-05
  13   6            -1.981714278898E-06  4.584775063599E-06  6.645604930355E-06
  14   6             1.915499661109E-06 -4.560960506161E-06  6.717792194522E-06
  15   6            -1.981714296662E-06 -4.584775059158E-06 -6.645604935684E-06
  16   6             1.915499684202E-06  4.560960472411E-06 -6.717792215838E-06
  17   6             6.771384921223E-06 -1.897774790649E-06  4.551277307030E-06
  18   6             4.620056867743E-06  6.734656645691E-06 -1.986747056648E-06
  19   6            -6.703502426930E-06  1.911478779704E-06  4.566220789037E-06
  20   6            -4.650181715249E-06  6.714044573641E-06  1.977183792690E-06
  21   6             6.771384883919E-06  1.897774783544E-06 -4.551277285714E-06
  22   6            -4.650181719690E-06 -6.714044580747E-06 -1.977183806900E-06
  23   6            -6.703502439365E-06 -1.911478783256E-06 -4.566220791702E-06
  24   6             4.620056838434E-06 -6.734656638585E-06  1.986747051319E-06
  25   6            -6.503361589694E-06 -3.171636941268E-05  1.940984421522E-05
  26   6             6.522363910300E-06  3.147459861169E-05  1.937059317525E-05
  27   6            -6.503361576371E-06  3.171636939869E-05 -1.940984420901E-05
  28   6             6.522363937833E-06 -3.147459862851E-05 -1.937059319124E-05
  29   6             1.949301170057E-05 -6.494911406918E-06 -3.153579613918E-05
  30   6            -3.153301912739E-05  1.948465878665E-05 -6.452449558658E-06
  31   6            -1.945512598600E-05  6.467212785743E-06 -3.153913216242E-05
  32   6             3.157311034441E-05  1.937403496344E-05  6.487945491074E-06
  33   6             1.949301171034E-05  6.494911398036E-06  3.153579614601E-05
  34   6             3.157311035018E-05 -1.937403498542E-05 -6.487945492850E-06
  35   6            -1.945512599333E-05 -6.467212756434E-06  3.153913214193E-05
  36   6            -3.153301913472E-05 -1.948465877932E-05  6.452449573757E-06
  37   6             2.663027967564E-05  4.703160531250E-06 -2.335116069840E-05
  38   6            -2.665778971611E-05 -4.701381778105E-06 -2.338959767467E-05
  39   6             2.663027967387E-05 -4.703160520592E-06  2.335116071261E-05
  40   6            -2.665778974631E-05  4.701381804750E-06  2.338959769421E-05
  41   6            -2.343458727250E-05  2.656530919865E-05  4.718579154073E-06
  42   6             4.601362553203E-06 -2.336723643470E-05  2.673200278025E-05
  43   6             2.332636921132E-05 -2.666193516276E-05  4.662758948726E-06
  44   6            -4.643697060658E-06 -2.338070422603E-05 -2.666380445682E-05
  45   6            -2.343458723786E-05 -2.656530919332E-05 -4.718579161178E-06
  46   6            -4.643697073092E-06  2.338070424113E-05  2.666380445859E-05
  47   6             2.332636920332E-05  2.666193515033E-05 -4.662758927410E-06
  48   6             4.601362576295E-06  2.336723647201E-05 -2.673200282288E-05
  49   1            -6.882957890308E-06 -2.414254367422E-05 -1.750222265362E-05
  50   1             6.879594613540E-06  2.402893832132E-05 -1.751741534689E-05
  51   1            -6.882957889420E-06  2.414254366889E-05  1.750222265307E-05
  52   1             6.879594615761E-06 -2.402893831599E-05  1.751741534384E-05
  53   1            -1.749704489129E-05 -6.942675325305E-06 -2.405877816325E-05
  54   1            -2.400516025691E-05 -1.746764803634E-05 -6.949989547866E-06
  55   1             1.749889306163E-05  6.952441179653E-06 -2.407122716042E-05
  56   1             2.404486898278E-05 -1.750722756610E-05  6.928758187197E-06
  57   1            -1.749704489129E-05  6.942675325750E-06  2.405877816036E-05
  58   1             2.404486898344E-05  1.750722756855E-05 -6.928758185865E-06
  59   1             1.749889306385E-05 -6.952441177877E-06  2.407122716219E-05
  60   1            -2.400516025158E-05  1.746764803412E-05  6.949989549643E-06
  61   1             1.379815887637E-05  7.382178278004E-06 -1.351935560390E-06
  62   1            -1.380111620608E-05 -7.360952883451E-06 -1.388582920869E-06
  63   1             1.379815887770E-05 -7.382178280002E-06  1.351935567717E-06
  64   1            -1.380111620386E-05  7.360952881896E-06  1.388582927309E-06
  65   1            -1.385197732295E-06  1.379466705687E-05  7.368941151720E-06
  66   1             7.363094983504E-06 -1.401118537636E-06  1.378748485137E-05
  67   1             1.448486047995E-06 -1.382233807901E-05  7.311849123726E-06
  68   1            -7.336063689634E-06 -1.402043611431E-06 -1.381467799422E-05
  69   1            -1.385197726744E-06 -1.379466705775E-05 -7.368941147501E-06
  70   1            -7.336063690300E-06  1.402043609211E-06  1.381467799133E-05
  71   1             1.448486051547E-06  1.382233807790E-05 -7.311849125502E-06
  72   1             7.363094980617E-06  1.401118538524E-06 -1.378748485381E-05
  73   1            -1.158445844429E-05 -3.959588949609E-06 -1.301075058047E-05
  74   1             1.157550668318E-05  3.920984218198E-06 -1.294840072785E-05
  75   1            -1.158445844740E-05  3.959588948721E-06  1.301075057825E-05
  76   1             1.157550668052E-05 -3.920984223527E-06  1.294840072874E-05
  77   1            -1.300499591261E-05 -1.158801332157E-05 -3.963024632236E-06
  78   1            -3.919864959068E-06 -1.298901856361E-05 -1.159797548667E-05
  79   1             1.299813173938E-05  1.160471657813E-05 -3.939270714959E-06
  80   1             3.935466719174E-06 -1.297544348700E-05  1.158227366438E-05
  81   1            -1.300499591506E-05  1.158801331247E-05  3.963024636677E-06
  82   1             3.935466719618E-06  1.297544348455E-05 -1.158227366460E-05
  83   1             1.299813173627E-05 -1.160471658346E-05  3.939270715181E-06
  84   1            -3.919864959734E-06  1.298901856761E-05  1.159797548489E-05
  85   7            -9.054195969638E-06  5.295614950551E-06 -1.889525888954E-05
  86   7             9.156829211543E-06 -5.404055019920E-06 -1.891169501533E-05
  87   7            -9.054195937663E-06 -5.295614947887E-06  1.889525891352E-05
  88   7             9.156829212209E-06  5.404055074987E-06  1.891169500823E-05
  89   7            -1.898765527386E-05 -9.104910027036E-06  5.247916991635E-06
  90   7             5.304599053790E-06 -1.896641179666E-05 -9.073244543467E-06
  91   7             1.884605148339E-05  9.110394068257E-06  5.284465625088E-06
  92   7            -5.273590244048E-06 -1.891253003095E-05  9.067243201377E-06
  93   7            -1.898765530939E-05  9.104910015489E-06 -5.247916975648E-06
  94   7            -5.273590235166E-06  1.891253003317E-05 -9.067243182059E-06
  95   7             1.884605152780E-05 -9.110394055378E-06 -5.284465607769E-06
  96   7             5.304599059563E-06  1.896641179755E-05  9.073244564783E-06
  97   7             8.604738526596E-06  4.178099887042E-05  2.194870615568E-05
  98   7            -8.584664499045E-06 -4.172494823962E-05  2.194740108763E-05
  99   7             8.604738515494E-06 -4.178099887486E-05 -2.194870620276E-05
 100   7            -8.584664513922E-06  4.172494824317E-05 -2.194740111161E-05
 101   7             2.198785500251E-05  8.585710070452E-06  4.185797899403E-05
 102   7             4.180807445131E-05  2.190094728238E-05  8.580280189907E-06
 103   7            -2.191708670640E-05 -8.492825449125E-06  4.185148782909E-05
 104   7            -4.181988105234E-05  2.188033405215E-05 -8.581084692594E-06
 105   7             2.198785499363E-05 -8.585710081110E-06 -4.185797900647E-05
 106   7            -4.181988107543E-05 -2.188033411077E-05  8.581084709025E-06
 107   7            -2.191708671972E-05  8.492825438911E-06 -4.185148782287E-05
 108   7             4.180807443444E-05 -2.190094729393E-05 -8.580280183690E-06
 109   8             8.596582186016E-05  5.808708613775E-05 -4.126799704451E-05
 110   8            -8.598424971851E-05 -5.810475323287E-05 -4.127569790224E-05
 111   8             8.596582184595E-05 -5.808708615018E-05  4.126799705872E-05
 112   8            -8.598424971851E-05  5.810475323598E-05  4.127569789691E-05
 113   8            -4.118633772787E-05  8.597615881456E-05  5.815520532626E-05
 114   8             5.810684252028E-05 -4.127715451130E-05  8.603694502085E-05
 115   8             4.124067241662E-05 -8.604024887404E-05  5.806338470515E-05
 116   8            -5.809877859209E-05 -4.122845929366E-05 -8.607185526444E-05
 117   8            -4.118633772965E-05 -8.597615881456E-05 -5.815520534425E-05
 118   8            -5.809877858742E-05  4.122845931320E-05  8.607185525378E-05
 119   8             4.124067244948E-05  8.604024887759E-05 -5.806338470649E-05
 120   8             5.810684252650E-05  4.127715453883E-05 -8.603694502440E-05
 121 230            -4.337641736015E-08  1.431906665239E-06  2.388419417798E-08
 122 230            -4.337640537620E-08 -1.431906654581E-06 -2.388420083932E-08
 123 230            -6.681443916037E-08  4.801590526654E-08  1.352879477334E-06
 124 230             1.378376042194E-06  2.345983166493E-15 -2.242650509743E-14
 125 230            -1.333129355796E-06  6.468399403907E-15 -7.327471962526E-15
 126 230            -6.681444120193E-08 -4.801590120234E-08 -1.352879455574E-06

 RESULTANT FORCE     1.865961968425E-12  1.537658889106E-14 -1.282307593442E-14

 ATOMIC PART

 SYMMETRY ALLOWED FORCES (ANALYTICAL) (DIRECTION, FORCE)

    1  1.2454867E-06    2  3.8382524E-05    3 -1.2966705E-04    4  3.6790340E-05
    5  1.3054112E-05    6  1.2911976E-04    7 -1.2447861E-04    8 -4.2571311E-05
    9 -3.1055915E-05   10  3.5660739E-05   11 -1.1912791E-04   12 -5.3663092E-05
   13  1.6041074E-06   14 -1.3207260E-04   15  3.0190152E-05   16  2.0032691E-06
   17  9.2374783E-05   18  9.7535405E-05   19  1.0819933E-05   20  3.8428631E-06
   21  2.5555170E-06   22  2.2724913E-07   23  1.1491604E-05   24 -2.6354992E-06
   25 -3.3708416E-06   26  1.0289542E-05   27  4.9740037E-06   28  3.6728269E-09
   29 -3.4491119E-06   30  1.1513399E-05   31  1.0622057E-05   32  3.7486048E-07
   33 -4.6815231E-06   34  1.0856177E-05   35 -4.2835311E-06   36  2.0524199E-06
   37 -4.7526718E-06   38  3.7051510E-05   39 -3.8160903E-05   40  3.6418406E-05
   41  7.7258529E-06   42  3.7803501E-05   43 -4.7127613E-05   44 -2.1219783E-05
   45  1.3333839E-05   46  3.6182523E-05   47 -3.6914773E-05   48 -1.2240715E-05
   49 -4.3916151E-06   50 -5.1603199E-05   51 -1.3600023E-05   52 -4.1180935E-06
   53  1.4185902E-05   54  5.0667001E-05   55 -3.7107710E-05   56 -1.4134954E-05
   57  3.1759307E-05   58 -1.6711764E-06   59 -3.9401034E-05   60 -3.1178478E-05
   61  4.4851673E-05   62 -2.3712107E-05   63  2.5575233E-06   64 -5.5626670E-07
   65  4.6789771E-05   66 -1.9109110E-05   67 -3.6782882E-05   68  3.4262220E-05
   69 -3.2033353E-06   70 -3.7317090E-05   71 -1.9726744E-05   72 -2.7850360E-05
   73 -2.8501762E-05   74 -1.0096048E-05   75 -3.1007325E-05   76 -1.5001264E-07
   77 -3.0301623E-05   78  3.0697592E-05   79 -1.1072847E-05   80 -3.3882926E-05
   81 -2.4758745E-05   82  6.3893484E-08   83 -1.2111456E-05   84 -4.2361539E-05
   85 -2.7424294E-05   86 -2.2261254E-05   87  2.3568099E-05   88 -2.7826397E-05
   89  3.1853305E-05   90  6.4852222E-06   91 -6.3719039E-06   92  2.1925252E-06
   93  2.1441088E-05   94  3.7952745E-06   95 -5.1163299E-06   96 -2.0997207E-05
   97  1.8513926E-05   98 -3.9998687E-07   99  1.2257652E-05  100  4.1655912E-06
  101  2.0977614E-05  102  6.1115953E-06  103 -6.7021025E-06  104  1.7481963E-05
  105 -1.2006100E-05  106 -6.6875854E-06  107 -1.9228490E-05  108 -8.6593061E-06
  109 -4.4241233E-06  110 -1.9448333E-05  111 -1.5839078E-05  112 -1.6564088E-05
  113 -1.0673610E-05  114  1.5342378E-05  115 -2.0916429E-06  116 -5.3934373E-06
  117 -2.4878577E-05  118 -1.6546276E-05  119 -8.3355954E-06  120 -1.7457585E-05
  121 -3.7794917E-06  122 -4.1462053E-06  123  2.4149826E-05  124 -4.2359479E-06
  125  2.3168588E-05  126 -8.9355355E-06  127 -3.7400763E-06  128 -3.0183627E-05
  129 -4.1609736E-06  130 -2.7186999E-05  131 -1.3426687E-05  132  3.7082538E-06
  133  1.2460692E-05  134  2.0119718E-07  135 -2.8746734E-05  136 -2.6615171E-05
  137  3.2967499E-06  138 -1.4254176E-05  139 -3.0104667E-06  140  1.1359808E-05
  141  2.7851990E-05  142 -4.0424130E-06  143  1.8693290E-05  144 -2.3795148E-05
  145  4.5519894E-05  146  5.4964564E-06  147  5.0110844E-05  148 -9.7555594E-06
  149  4.5272754E-05  150 -4.9370323E-05  151  2.3538795E-05  152  5.6007813E-05
  153  3.1749900E-05  154 -1.0895766E-05  155  2.2838962E-05  156  6.7979436E-05
  157  4.1024589E-05  158  4.3370529E-05  159 -2.5591578E-05  160  4.2297374E-05
  161 -4.5678424E-05  162 -1.9403015E-05  163 -5.7537590E-05  164 -3.0310887E-05
  165  1.5018202E-04  166 -2.0140306E-05  167 -5.7573192E-05  168 -1.3919973E-04
  169  1.5504491E-04  170 -1.1760878E-05  171  3.6441606E-05  172 -5.4500502E-06
  173  1.5528652E-04  174  1.9277891E-05  175 -6.1363837E-05  176  1.4815209E-04
  177 -2.8522792E-05  178 -7.1420639E-05  179 -9.8600162E-05  180 -9.1932129E-05
  181  1.2730384E-06  182 -9.4336594E-07  183  1.2617021E-06  184  1.2929967E-06
  185  1.4142813E-06  186 -3.3820824E-08  187 -1.9173239E-06

 CELL PART

 GRADIENT WITH RESPECT TO THE CELL PARAMETER IN HARTREE/BOHR
ORDER: -D/DA1X, -D/DA1Y, -D/DA1Z
       -D/DA2X, -D/DA2Y, -D/DA2Z
       -D/DA3X, -D/DA3Y, -D/DA3Z
 -0.142204097809E-13  0.748001720652E-05  0.750301674302E-05
  0.761197446586E-05 -0.892282497799E-07  0.758612405605E-05
  0.761197435928E-05  0.756924552014E-05 -0.831071692536E-07

STRESS TENSOR, IN HARTREE/BOHR^3:
ORDER: 11 12 13
       21 22 23
       31 32 33
 -0.143078709615E-07  0.113532755170E-15 -0.868033187321E-16
 -0.600049246310E-16 -0.142275553950E-07  0.167718212167E-09
 -0.135126198034E-15  0.156212779586E-09 -0.142592811114E-07

PRESSURE FROM THE STRESS TENSOR,
IN HARTREE/BOHR^3:  0.14265E-07
PRESSURE IN GIGAPASCAL:  0.4197E-03
CONVERSION FACTOR: 1 HARTREE/BOHR^3= 29421 GIGAPASCAL
WHEN USING VALUES FOR BOHR RADIUS AND HARTREE
FROM IUPAC WEBSITE, APRIL 2009
ENTHALPY: -5.4298653525014E+03

 SYMMETRY ALLOWED FORCES (ANALYTICAL) (DIRECTION, FORCE)

    1  4.2877345E-04    2  9.1325908E-07    3 -3.8930941E-07    4 -3.9749893E-06
 TTTTTTTTTTTTTTTTTTTTTTTTTTTTTT TOTGRA_C    TELAPSE     9262.74 TCPU     3860.40
 *******************************************************************************
 LATTICE PARAMETERS (ANGSTROMS AND DEGREES) - BOHR = 0.5291772083 ANGSTROM
 PRIMITIVE CELL - CENTRING CODE 6/1 VOLUME=  2571.590712 - DENSITY  0.984 g/cm^3
         A              B              C           ALPHA      BETA       GAMMA 
    14.94885444    14.94885444    14.94885444   109.471221 109.471221 109.471221
 *******************************************************************************
 ATOMS IN THE ASYMMETRIC UNIT   64 - ATOMS IN THE UNIT CELL:  126
     ATOM                 X/A                 Y/B                 Z/C    
 *******************************************************************************
      1 T   6 C     1.116596686257E-02 -4.870223628001E-01  3.551349065600E-01
      2 T   6 C     1.578427306399E-01 -3.439689396974E-01 -3.551349065600E-01
      3 F   6 C    -1.116596686257E-02  3.439689396974E-01 -4.981883296627E-01
      4 F   6 C    -1.578427306399E-01  4.870223628001E-01  4.981883296627E-01
      5 T   6 C     3.551349065600E-01  1.116596686257E-02 -4.870223628001E-01
      6 T   6 C    -4.870223628001E-01  3.551349065600E-01  1.116596686257E-02
      7 T   6 C     4.981883296627E-01 -1.578427306399E-01  4.870223628001E-01
      8 T   6 C    -3.439689396974E-01 -3.551349065600E-01  1.578427306399E-01
      9 F   6 C    -3.551349065600E-01  1.578427306399E-01 -3.439689396974E-01
     10 F   6 C     3.439689396974E-01 -4.981883296627E-01 -1.116596686257E-02
     11 F   6 C    -4.981883296627E-01 -1.116596686257E-02  3.439689396974E-01
     12 F   6 C     4.870223628001E-01  4.981883296627E-01 -1.578427306399E-01
     13 T   6 C     6.579375514350E-02 -2.151158937271E-01  4.168710745366E-01
     14 T   6 C     3.680130317363E-01 -3.510773193931E-01 -4.168710745366E-01
     15 F   6 C    -6.579375514350E-02  3.510773193931E-01 -2.809096488706E-01
     16 F   6 C    -3.680130317363E-01  2.151158937271E-01  2.809096488706E-01
     17 T   6 C     4.168710745366E-01  6.579375514350E-02 -2.151158937271E-01
     18 T   6 C    -2.151158937271E-01  4.168710745366E-01  6.579375514350E-02
     19 T   6 C     2.809096488706E-01 -3.680130317363E-01  2.151158937271E-01
     20 T   6 C    -3.510773193931E-01 -4.168710745366E-01  3.680130317363E-01
     21 F   6 C    -4.168710745366E-01  3.680130317363E-01 -3.510773193931E-01
     22 F   6 C     3.510773193931E-01 -2.809096488706E-01 -6.579375514350E-02
     23 F   6 C    -2.809096488706E-01 -6.579375514350E-02  3.510773193931E-01
     24 F   6 C     2.151158937271E-01  2.809096488706E-01 -3.680130317363E-01
     25 T   6 C     1.203576832671E-02 -3.856482918594E-01  3.691374288504E-01
     26 T   6 C     2.452142792903E-01 -3.571016605237E-01 -3.691374288504E-01
     27 F   6 C    -1.203576832671E-02  3.571016605237E-01 -3.976840601861E-01
     28 F   6 C    -2.452142792903E-01  3.856482918594E-01  3.976840601861E-01
     29 T   6 C     3.691374288504E-01  1.203576832671E-02 -3.856482918594E-01
     30 T   6 C    -3.856482918594E-01  3.691374288504E-01  1.203576832671E-02
     31 T   6 C     3.976840601861E-01 -2.452142792903E-01  3.856482918594E-01
     32 T   6 C    -3.571016605237E-01 -3.691374288504E-01  2.452142792903E-01
     33 F   6 C    -3.691374288504E-01  2.452142792903E-01 -3.571016605237E-01
     34 F   6 C     3.571016605237E-01 -3.976840601861E-01 -1.203576832671E-02
     35 F   6 C    -3.976840601861E-01 -1.203576832671E-02  3.571016605237E-01
     36 F   6 C     3.856482918594E-01  3.976840601861E-01 -2.452142792903E-01
     37 T   6 C    -4.774431541437E-02 -2.733554179299E-01  3.617920439395E-01
     38 T   6 C     3.648525381306E-01 -4.095363593539E-01 -3.617920439395E-01
     39 F   6 C     4.774431541437E-02  4.095363593539E-01 -2.256111025156E-01
     40 F   6 C    -3.648525381306E-01  2.733554179299E-01  2.256111025156E-01
     41 T   6 C     3.617920439395E-01 -4.774431541437E-02 -2.733554179299E-01
     42 T   6 C    -2.733554179299E-01  3.617920439395E-01 -4.774431541438E-02
     43 T   6 C     2.256111025156E-01 -3.648525381306E-01  2.733554179299E-01
     44 T   6 C    -4.095363593539E-01 -3.617920439395E-01  3.648525381306E-01
     45 F   6 C    -3.617920439395E-01  3.648525381306E-01 -4.095363593539E-01
     46 F   6 C     4.095363593539E-01 -2.256111025156E-01  4.774431541438E-02
     47 F   6 C    -2.256111025156E-01  4.774431541438E-02  4.095363593539E-01
     48 F   6 C     2.733554179299E-01  2.256111025156E-01 -3.648525381306E-01
     49 T   1 H     9.178867239089E-02 -4.804010049279E-01  3.944246327584E-01
     50 T   1 H     1.251743623137E-01 -3.026359603675E-01 -3.944246327584E-01
     51 F   1 H    -9.178867239089E-02  3.026359603675E-01  4.278103226812E-01
     52 F   1 H    -1.251743623137E-01  4.804010049279E-01 -4.278103226812E-01
     53 T   1 H     3.944246327584E-01  9.178867239089E-02 -4.804010049279E-01
     54 T   1 H    -4.804010049279E-01  3.944246327584E-01  9.178867239089E-02
     55 T   1 H    -4.278103226812E-01 -1.251743623137E-01  4.804010049279E-01
     56 T   1 H    -3.026359603675E-01 -3.944246327584E-01  1.251743623137E-01
     57 F   1 H    -3.944246327584E-01  1.251743623137E-01 -3.026359603675E-01
     58 F   1 H     3.026359603675E-01  4.278103226812E-01 -9.178867239089E-02
     59 F   1 H     4.278103226812E-01 -9.178867239089E-02  3.026359603675E-01
     60 F   1 H     4.804010049279E-01 -4.278103226812E-01 -1.251743623137E-01
     61 T   1 H     1.211962356512E-01 -1.294476078049E-01  4.514962061937E-01
     62 T   1 H     4.190561860014E-01 -3.302999705424E-01 -4.514962061937E-01
     63 F   1 H    -1.211962356512E-01  3.302999705424E-01 -2.506438434562E-01
     64 F   1 H    -4.190561860014E-01  1.294476078049E-01  2.506438434562E-01
     65 T   1 H     4.514962061937E-01  1.211962356512E-01 -1.294476078049E-01
     66 T   1 H    -1.294476078049E-01  4.514962061937E-01  1.211962356512E-01
     67 T   1 H     2.506438434562E-01 -4.190561860014E-01  1.294476078049E-01
     68 T   1 H    -3.302999705424E-01 -4.514962061937E-01  4.190561860014E-01
     69 F   1 H    -4.514962061937E-01  4.190561860014E-01 -3.302999705424E-01
     70 F   1 H     3.302999705424E-01 -2.506438434562E-01 -1.211962356512E-01
     71 F   1 H    -2.506438434562E-01 -1.211962356512E-01  3.302999705424E-01
     72 F   1 H     1.294476078049E-01  2.506438434562E-01 -4.190561860014E-01
     73 T   1 H    -1.054392615778E-01 -2.449269556188E-01  3.440864144961E-01
     74 T   1 H     4.109866298851E-01 -4.495256760739E-01 -3.440864144961E-01
     75 F   1 H     1.054392615778E-01  4.495256760739E-01 -1.394876940410E-01
     76 F   1 H    -4.109866298851E-01  2.449269556188E-01  1.394876940410E-01
     77 T   1 H     3.440864144961E-01 -1.054392615778E-01 -2.449269556188E-01
     78 T   1 H    -2.449269556188E-01  3.440864144961E-01 -1.054392615778E-01
     79 T   1 H     1.394876940410E-01 -4.109866298851E-01  2.449269556188E-01
     80 T   1 H    -4.495256760739E-01 -3.440864144961E-01  4.109866298851E-01
     81 F   1 H    -3.440864144961E-01  4.109866298851E-01 -4.495256760739E-01
     82 F   1 H     4.495256760739E-01 -1.394876940410E-01  1.054392615778E-01
     83 F   1 H    -1.394876940410E-01  1.054392615778E-01  4.495256760739E-01
     84 F   1 H     2.449269556188E-01  1.394876940410E-01 -4.109866298851E-01
     85 T   7 N     1.027947531965E-01 -2.860414089745E-01  4.216507270438E-01
     86 T   7 N     2.923078639817E-01 -3.188559738473E-01 -4.216507270438E-01
     87 F   7 N    -1.027947531965E-01  3.188559738473E-01 -3.888361621710E-01
     88 F   7 N    -2.923078639817E-01  2.860414089745E-01  3.888361621710E-01
     89 T   7 N     4.216507270438E-01  1.027947531965E-01 -2.860414089745E-01
     90 T   7 N    -2.860414089745E-01  4.216507270438E-01  1.027947531965E-01
     91 T   7 N     3.888361621710E-01 -2.923078639817E-01  2.860414089745E-01
     92 T   7 N    -3.188559738473E-01 -4.216507270438E-01  2.923078639817E-01
     93 F   7 N    -4.216507270438E-01  2.923078639817E-01 -3.188559738473E-01
     94 F   7 N     3.188559738473E-01 -3.888361621710E-01 -1.027947531965E-01
     95 F   7 N    -3.888361621710E-01 -1.027947531965E-01  3.188559738473E-01
     96 F   7 N     2.860414089745E-01  3.888361621710E-01 -2.923078639817E-01
     97 T   7 N    -8.052260445082E-02 -3.800285612129E-01  3.319310917466E-01
     98 T   7 N     2.880403470405E-01 -4.124536961974E-01 -3.319310917466E-01
     99 F   7 N     8.052260445082E-02  4.124536961974E-01 -2.995059567621E-01
    100 F   7 N    -2.880403470405E-01  3.800285612129E-01  2.995059567621E-01
    101 T   7 N     3.319310917466E-01 -8.052260445082E-02 -3.800285612129E-01
    102 T   7 N    -3.800285612129E-01  3.319310917466E-01 -8.052260445082E-02
    103 T   7 N     2.995059567621E-01 -2.880403470405E-01  3.800285612129E-01
    104 T   7 N    -4.124536961974E-01 -3.319310917466E-01  2.880403470405E-01
    105 F   7 N    -3.319310917466E-01  2.880403470405E-01 -4.124536961974E-01
    106 F   7 N     4.124536961974E-01 -2.995059567621E-01  8.052260445082E-02
    107 F   7 N    -2.995059567621E-01  8.052260445082E-02  4.124536961974E-01
    108 F   7 N     3.800285612129E-01  2.995059567621E-01 -2.880403470405E-01
    109 T   8 O    -7.345262749569E-02  4.250044034688E-01  3.034104349153E-01
    110 T   8 O     1.215939685535E-01 -3.768630624110E-01 -3.034104349153E-01
    111 F   8 O     7.345262749569E-02  3.768630624110E-01  4.984570309645E-01
    112 F   8 O    -1.215939685535E-01 -4.250044034688E-01 -4.984570309645E-01
    113 T   8 O     3.034104349153E-01 -7.345262749569E-02  4.250044034688E-01
    114 T   8 O     4.250044034688E-01  3.034104349153E-01 -7.345262749569E-02
    115 T   8 O    -4.984570309645E-01 -1.215939685535E-01 -4.250044034688E-01
    116 T   8 O    -3.768630624110E-01 -3.034104349153E-01  1.215939685535E-01
    117 F   8 O    -3.034104349153E-01  1.215939685535E-01 -3.768630624110E-01
    118 F   8 O     3.768630624110E-01  4.984570309645E-01  7.345262749569E-02
    119 F   8 O     4.984570309645E-01  7.345262749569E-02  3.768630624110E-01
    120 F   8 O    -4.250044034688E-01 -4.984570309645E-01 -1.215939685535E-01
    121 T 230 ZN   -2.337633736240E-01  5.000000000000E-01  2.662366263760E-01
    122 F 230 ZN    2.337633736240E-01  5.000000000000E-01 -2.662366263760E-01
    123 T 230 ZN    2.662366263760E-01 -2.337633736240E-01  5.000000000000E-01
    124 T 230 ZN   -5.000000000000E-01  2.662366263760E-01 -2.337633736240E-01
    125 T 230 ZN    5.000000000000E-01 -2.662366263760E-01  2.337633736240E-01
    126 F 230 ZN   -2.662366263760E-01  2.337633736240E-01  5.000000000000E-01

 TRANSFORMATION MATRIX PRIMITIVE-CRYSTALLOGRAPHIC CELL
  0.0000  1.0000  1.0000  1.0000  0.0000  1.0000  1.0000  1.0000  0.0000

 *******************************************************************************
 CRYSTALLOGRAPHIC CELL (VOLUME=       5143.18142326)
         A              B              C           ALPHA      BETA       GAMMA 
    17.26145027    17.26145027    17.26145027    90.000000  90.000000  90.000000

 COORDINATES IN THE CRYSTALLOGRAPHIC CELL
     ATOM                 X/A                 Y/B                 Z/C    
 *******************************************************************************
      1 T   6 C     4.284732884486E-01 -7.333838188867E-02  8.450434875124E-02
      2 T   6 C    -4.284732884486E-01  7.333838188867E-02  8.450434875124E-02
      3 F   6 C     4.284732884486E-01  7.333838188867E-02 -8.450434875124E-02
      4 F   6 C    -4.284732884486E-01 -7.333838188867E-02 -8.450434875124E-02
      5 T   6 C     8.450434875124E-02  4.284732884486E-01 -7.333838188867E-02
      6 T   6 C    -7.333838188867E-02  8.450434875124E-02  4.284732884486E-01
      7 T   6 C    -8.450434875124E-02 -4.284732884486E-01 -7.333838188867E-02
      8 T   6 C     7.333838188867E-02  8.450434875124E-02 -4.284732884486E-01
      9 F   6 C     8.450434875124E-02 -4.284732884486E-01  7.333838188867E-02
     10 F   6 C     7.333838188867E-02 -8.450434875124E-02  4.284732884486E-01
     11 F   6 C    -8.450434875124E-02  4.284732884486E-01  7.333838188867E-02
     12 F   6 C    -7.333838188867E-02 -8.450434875124E-02 -4.284732884486E-01
     13 T   6 C    -4.320192871670E-01 -1.511096382964E-01  2.169033934399E-01
     14 T   6 C     4.320192871670E-01  1.511096382964E-01  2.169033934399E-01
     15 F   6 C    -4.320192871670E-01  1.511096382964E-01 -2.169033934399E-01
     16 F   6 C     4.320192871670E-01 -1.511096382964E-01 -2.169033934399E-01
     17 T   6 C     2.169033934399E-01 -4.320192871670E-01 -1.511096382964E-01
     18 T   6 C    -1.511096382964E-01  2.169033934399E-01 -4.320192871670E-01
     19 T   6 C    -2.169033934399E-01  4.320192871670E-01 -1.511096382964E-01
     20 T   6 C     1.511096382964E-01  2.169033934399E-01  4.320192871670E-01
     21 F   6 C     2.169033934399E-01  4.320192871670E-01  1.511096382964E-01
     22 F   6 C     1.511096382964E-01 -2.169033934399E-01 -4.320192871670E-01
     23 F   6 C    -2.169033934399E-01 -4.320192871670E-01  1.511096382964E-01
     24 F   6 C    -1.511096382964E-01 -2.169033934399E-01  4.320192871670E-01
     25 T   6 C     4.857266843322E-01 -1.165892554818E-01  1.286250238085E-01
     26 T   6 C    -4.857266843322E-01  1.165892554818E-01  1.286250238085E-01
     27 F   6 C     4.857266843322E-01  1.165892554818E-01 -1.286250238085E-01
     28 F   6 C    -4.857266843322E-01 -1.165892554818E-01 -1.286250238085E-01
     29 T   6 C     1.286250238085E-01  4.857266843322E-01 -1.165892554818E-01
     30 T   6 C    -1.165892554818E-01  1.286250238085E-01  4.857266843322E-01
     31 T   6 C    -1.286250238085E-01 -4.857266843322E-01 -1.165892554818E-01
     32 T   6 C     1.165892554818E-01  1.286250238085E-01 -4.857266843322E-01
     33 F   6 C     1.286250238085E-01 -4.857266843322E-01  1.165892554818E-01
     34 F   6 C     1.165892554818E-01 -1.286250238085E-01  4.857266843322E-01
     35 F   6 C    -1.286250238085E-01  4.857266843322E-01  1.165892554818E-01
     36 F   6 C    -1.165892554818E-01 -1.286250238085E-01 -4.857266843322E-01
     37 T   6 C    -4.319095292880E-01 -2.062984267725E-01  1.585541113581E-01
     38 T   6 C     4.319095292880E-01  2.062984267725E-01  1.585541113581E-01
     39 F   6 C    -4.319095292880E-01  2.062984267725E-01 -1.585541113581E-01
     40 F   6 C     4.319095292880E-01 -2.062984267725E-01 -1.585541113581E-01
     41 T   6 C     1.585541113581E-01 -4.319095292880E-01 -2.062984267725E-01
     42 T   6 C    -2.062984267725E-01  1.585541113581E-01 -4.319095292880E-01
     43 T   6 C    -1.585541113581E-01  4.319095292880E-01 -2.062984267725E-01
     44 T   6 C     2.062984267725E-01  1.585541113581E-01  4.319095292880E-01
     45 F   6 C     1.585541113581E-01  4.319095292880E-01  2.062984267725E-01
     46 F   6 C     2.062984267725E-01 -1.585541113581E-01 -4.319095292880E-01
     47 F   6 C    -1.585541113581E-01 -4.319095292880E-01  2.062984267725E-01
     48 F   6 C    -2.062984267725E-01 -1.585541113581E-01  4.319095292880E-01
     49 T   1 H     4.111174777198E-01 -1.669284496140E-02  1.084815173523E-01
     50 T   1 H    -4.111174777198E-01  1.669284496140E-02  1.084815173523E-01
     51 F   1 H     4.111174777198E-01  1.669284496140E-02 -1.084815173523E-01
     52 F   1 H    -4.111174777198E-01 -1.669284496140E-02 -1.084815173523E-01
     53 T   1 H     1.084815173523E-01  4.111174777198E-01 -1.669284496140E-02
     54 T   1 H    -1.669284496140E-02  1.084815173523E-01  4.111174777198E-01
     55 T   1 H    -1.084815173523E-01 -4.111174777198E-01 -1.669284496140E-02
     56 T   1 H     1.669284496140E-02  1.084815173523E-01 -4.111174777198E-01
     57 F   1 H     1.084815173523E-01 -4.111174777198E-01  1.669284496140E-02
     58 F   1 H     1.669284496140E-02 -1.084815173523E-01  4.111174777198E-01
     59 F   1 H    -1.084815173523E-01  4.111174777198E-01  1.669284496140E-02
     60 F   1 H    -1.669284496140E-02 -1.084815173523E-01 -4.111174777198E-01
     61 T   1 H    -3.995738186313E-01 -1.489299751751E-01  2.701262108263E-01
     62 T   1 H     3.995738186313E-01  1.489299751751E-01  2.701262108263E-01
     63 F   1 H    -3.995738186313E-01  1.489299751751E-01 -2.701262108263E-01
     64 F   1 H     3.995738186313E-01 -1.489299751751E-01 -2.701262108263E-01
     65 T   1 H     2.701262108263E-01 -3.995738186313E-01 -1.489299751751E-01
     66 T   1 H    -1.489299751751E-01  2.701262108263E-01 -3.995738186313E-01
     67 T   1 H    -2.701262108263E-01  3.995738186313E-01 -1.489299751751E-01
     68 T   1 H     1.489299751751E-01  2.701262108263E-01  3.995738186313E-01
     69 F   1 H     2.701262108263E-01  3.995738186313E-01  1.489299751751E-01
     70 F   1 H     1.489299751751E-01 -2.701262108263E-01 -3.995738186313E-01
     71 F   1 H    -2.701262108263E-01 -3.995738186313E-01  1.489299751751E-01
     72 F   1 H    -1.489299751751E-01 -2.701262108263E-01  3.995738186313E-01
     73 T   1 H    -3.977006397725E-01 -2.582129457314E-01  1.527736841537E-01
     74 T   1 H     3.977006397725E-01  2.582129457314E-01  1.527736841537E-01
     75 F   1 H    -3.977006397725E-01  2.582129457314E-01 -1.527736841537E-01
     76 F   1 H     3.977006397725E-01 -2.582129457314E-01 -1.527736841537E-01
     77 T   1 H     1.527736841537E-01 -3.977006397725E-01 -2.582129457314E-01
     78 T   1 H    -2.582129457314E-01  1.527736841537E-01 -3.977006397725E-01
     79 T   1 H    -1.527736841537E-01  3.977006397725E-01 -2.582129457314E-01
     80 T   1 H     2.582129457314E-01  1.527736841537E-01  3.977006397725E-01
     81 F   1 H     1.527736841537E-01  3.977006397725E-01  2.582129457314E-01
     82 F   1 H     2.582129457314E-01 -1.527736841537E-01 -3.977006397725E-01
     83 F   1 H    -1.527736841537E-01 -3.977006397725E-01  2.582129457314E-01
     84 F   1 H    -2.582129457314E-01 -1.527736841537E-01  3.977006397725E-01
     85 T   7 N     1.640728243640E-02  4.052434446074E-01 -3.024486914109E-01
     86 T   7 N    -1.640728243640E-02 -4.052434446074E-01 -3.024486914109E-01
     87 F   7 N     1.640728243640E-02 -4.052434446074E-01  3.024486914109E-01
     88 F   7 N    -1.640728243640E-02  4.052434446074E-01  3.024486914109E-01
     89 T   7 N    -3.024486914109E-01  1.640728243640E-02  4.052434446074E-01
     90 T   7 N     4.052434446074E-01 -3.024486914109E-01  1.640728243640E-02
     91 T   7 N     3.024486914109E-01 -1.640728243640E-02  4.052434446074E-01
     92 T   7 N    -4.052434446074E-01 -3.024486914109E-01 -1.640728243640E-02
     93 F   7 N    -3.024486914109E-01 -1.640728243640E-02 -4.052434446074E-01
     94 F   7 N    -4.052434446074E-01  3.024486914109E-01  1.640728243640E-02
     95 F   7 N     3.024486914109E-01  1.640728243640E-02 -4.052434446074E-01
     96 F   7 N     4.052434446074E-01  3.024486914109E-01 -1.640728243640E-02
     97 T   7 N    -4.837874325078E-01 -1.842814757457E-01  1.037588712948E-01
     98 T   7 N     4.837874325078E-01  1.842814757457E-01  1.037588712948E-01
     99 F   7 N    -4.837874325078E-01  1.842814757457E-01 -1.037588712948E-01
    100 F   7 N     4.837874325078E-01 -1.842814757457E-01 -1.037588712948E-01
    101 T   7 N     1.037588712948E-01 -4.837874325078E-01 -1.842814757457E-01
    102 T   7 N    -1.842814757457E-01  1.037588712948E-01 -4.837874325078E-01
    103 T   7 N    -1.037588712948E-01  4.837874325078E-01 -1.842814757457E-01
    104 T   7 N     1.842814757457E-01  1.037588712948E-01  4.837874325078E-01
    105 F   7 N     1.037588712948E-01  4.837874325078E-01  1.842814757457E-01
    106 F   7 N     1.842814757457E-01 -1.037588712948E-01 -4.837874325078E-01
    107 F   7 N    -1.037588712948E-01 -4.837874325078E-01  1.842814757457E-01
    108 F   7 N    -1.842814757457E-01 -1.037588712948E-01  4.837874325078E-01
    109 T   8 O     4.009337329399E-01 -9.752329802461E-02  2.407067052892E-02
    110 T   8 O    -4.009337329399E-01  9.752329802461E-02  2.407067052892E-02
    111 F   8 O     4.009337329399E-01  9.752329802461E-02 -2.407067052892E-02
    112 F   8 O    -4.009337329399E-01 -9.752329802461E-02 -2.407067052892E-02
    113 T   8 O     2.407067052892E-02  4.009337329399E-01 -9.752329802461E-02
    114 T   8 O    -9.752329802461E-02  2.407067052892E-02  4.009337329399E-01
    115 T   8 O    -2.407067052892E-02 -4.009337329399E-01 -9.752329802461E-02
    116 T   8 O     9.752329802461E-02  2.407067052892E-02 -4.009337329399E-01
    117 F   8 O     2.407067052892E-02 -4.009337329399E-01  9.752329802461E-02
    118 F   8 O     9.752329802461E-02 -2.407067052892E-02  4.009337329399E-01
    119 F   8 O    -2.407067052892E-02  4.009337329399E-01  9.752329802461E-02
    120 F   8 O    -9.752329802461E-02 -2.407067052892E-02 -4.009337329399E-01
    121 T 230 ZN    1.089140875856E-16  2.662366263760E-01  5.000000000000E-01
    122 F 230 ZN    1.089140875856E-16 -2.662366263760E-01  5.000000000000E-01
    123 T 230 ZN    5.000000000000E-01  1.089140875856E-16  2.662366263760E-01
    124 T 230 ZN    2.662366263760E-01  5.000000000000E-01  9.529982663739E-17
    125 T 230 ZN   -2.662366263760E-01  5.000000000000E-01  9.529982663739E-17
    126 F 230 ZN    5.000000000000E-01  1.089140875856E-16 -2.662366263760E-01

 T = ATOM BELONGING TO THE ASYMMETRIC UNIT

 *******************************************************************************
 * CELL DEFORMATION
 *******************************************************************************

    ELASTIC STRAIN MATRIX (ADIMENSIONAL)

    1    0.0000000000    0.0000000000    0.0000000000
    2    0.0000000000    0.0000000000   -0.0150000000
    3    0.0000000000   -0.0150000000    0.0000000000

 LATTICE PARAMETERS (ANGSTROMS AND DEGREES) OF
 (1) ORIGINAL PRIMITIVE CELL
 (2) ORIGINAL CRYSTALLOGRAPHIC CELL
 (3) DEFORMED PRIMITIVE CELL
 (4) DEFORMED CRYSTALLOGRAPHIC CELL

            A           B           C        ALPHA       BETA        GAMMA         VOL
 (1)   14.948854   14.948854   14.948854  109.471221  109.471221  109.471221 2571.590712
 (2)   17.261450   17.261450   17.261450   90.000000   90.000000   90.000000 5143.181423
 (3)   14.799743   15.098713   15.098713  110.273470  109.472233  109.472233 2571.012104
 (4)   17.261450   17.263392   17.263392   91.718744   90.000000   90.000000 5142.024207

 * CELL DEFORMATION COMPLETE - NO. OF SYMMOPS   2
 *******************************************************************************
 LATTICE PARAMETERS (ANGSTROMS AND DEGREES) - BOHR = 0.5291772083 ANGSTROM
 PRIMITIVE CELL - CENTRING CODE 6/1 VOLUME=  2571.012104 - DENSITY  0.984 g/cm^3
         A              B              C           ALPHA      BETA       GAMMA 
    14.79974339    15.09871300    15.09871300   110.273470 109.472233 109.472233
 *******************************************************************************
 ATOMS IN THE ASYMMETRIC UNIT   64 - ATOMS IN THE UNIT CELL:  126
     ATOM                 X/A                 Y/B                 Z/C    
 *******************************************************************************
      1 T   6 C     1.116596686257E-02 -4.870223628001E-01  3.551349065600E-01
      2 T   6 C     1.578427306399E-01 -3.439689396974E-01 -3.551349065600E-01
      3 F   6 C    -1.116596686257E-02  3.439689396974E-01 -4.981883296627E-01
      4 F   6 C    -1.578427306399E-01  4.870223628001E-01  4.981883296627E-01
      5 T   6 C     3.551349065600E-01  1.116596686257E-02 -4.870223628001E-01
      6 T   6 C    -4.870223628001E-01  3.551349065600E-01  1.116596686257E-02
      7 T   6 C     4.981883296627E-01 -1.578427306399E-01  4.870223628001E-01
      8 T   6 C    -3.439689396974E-01 -3.551349065600E-01  1.578427306399E-01
      9 F   6 C    -3.551349065600E-01  1.578427306399E-01 -3.439689396974E-01
     10 F   6 C     3.439689396974E-01 -4.981883296627E-01 -1.116596686257E-02
     11 F   6 C    -4.981883296627E-01 -1.116596686257E-02  3.439689396974E-01
     12 F   6 C     4.870223628001E-01  4.981883296627E-01 -1.578427306399E-01
     13 T   6 C     6.579375514350E-02 -2.151158937271E-01  4.168710745366E-01
     14 T   6 C     3.680130317363E-01 -3.510773193931E-01 -4.168710745366E-01
     15 F   6 C    -6.579375514350E-02  3.510773193931E-01 -2.809096488706E-01
     16 F   6 C    -3.680130317363E-01  2.151158937271E-01  2.809096488706E-01
     17 T   6 C     4.168710745366E-01  6.579375514350E-02 -2.151158937271E-01
     18 T   6 C    -2.151158937271E-01  4.168710745366E-01  6.579375514350E-02
     19 T   6 C     2.809096488706E-01 -3.680130317363E-01  2.151158937271E-01
     20 T   6 C    -3.510773193931E-01 -4.168710745366E-01  3.680130317363E-01
     21 F   6 C    -4.168710745366E-01  3.680130317363E-01 -3.510773193931E-01
     22 F   6 C     3.510773193931E-01 -2.809096488706E-01 -6.579375514350E-02
     23 F   6 C    -2.809096488706E-01 -6.579375514350E-02  3.510773193931E-01
     24 F   6 C     2.151158937271E-01  2.809096488706E-01 -3.680130317363E-01
     25 T   6 C     1.203576832671E-02 -3.856482918594E-01  3.691374288504E-01
     26 T   6 C     2.452142792903E-01 -3.571016605237E-01 -3.691374288504E-01
     27 F   6 C    -1.203576832671E-02  3.571016605237E-01 -3.976840601861E-01
     28 F   6 C    -2.452142792903E-01  3.856482918594E-01  3.976840601861E-01
     29 T   6 C     3.691374288504E-01  1.203576832671E-02 -3.856482918594E-01
     30 T   6 C    -3.856482918594E-01  3.691374288504E-01  1.203576832671E-02
     31 T   6 C     3.976840601861E-01 -2.452142792903E-01  3.856482918594E-01
     32 T   6 C    -3.571016605237E-01 -3.691374288504E-01  2.452142792903E-01
     33 F   6 C    -3.691374288504E-01  2.452142792903E-01 -3.571016605237E-01
     34 F   6 C     3.571016605237E-01 -3.976840601861E-01 -1.203576832671E-02
     35 F   6 C    -3.976840601861E-01 -1.203576832671E-02  3.571016605237E-01
     36 F   6 C     3.856482918594E-01  3.976840601861E-01 -2.452142792903E-01
     37 T   6 C    -4.774431541437E-02 -2.733554179299E-01  3.617920439395E-01
     38 T   6 C     3.648525381306E-01 -4.095363593539E-01 -3.617920439395E-01
     39 F   6 C     4.774431541437E-02  4.095363593539E-01 -2.256111025156E-01
     40 F   6 C    -3.648525381306E-01  2.733554179299E-01  2.256111025156E-01
     41 T   6 C     3.617920439395E-01 -4.774431541437E-02 -2.733554179299E-01
     42 T   6 C    -2.733554179299E-01  3.617920439395E-01 -4.774431541438E-02
     43 T   6 C     2.256111025156E-01 -3.648525381306E-01  2.733554179299E-01
     44 T   6 C    -4.095363593539E-01 -3.617920439395E-01  3.648525381306E-01
     45 F   6 C    -3.617920439395E-01  3.648525381306E-01 -4.095363593539E-01
     46 F   6 C     4.095363593539E-01 -2.256111025156E-01  4.774431541438E-02
     47 F   6 C    -2.256111025156E-01  4.774431541437E-02  4.095363593539E-01
     48 F   6 C     2.733554179299E-01  2.256111025156E-01 -3.648525381306E-01
     49 T   1 H     9.178867239089E-02 -4.804010049279E-01  3.944246327584E-01
     50 T   1 H     1.251743623137E-01 -3.026359603675E-01 -3.944246327584E-01
     51 F   1 H    -9.178867239089E-02  3.026359603675E-01  4.278103226812E-01
     52 F   1 H    -1.251743623137E-01  4.804010049279E-01 -4.278103226812E-01
     53 T   1 H     3.944246327584E-01  9.178867239089E-02 -4.804010049279E-01
     54 T   1 H    -4.804010049279E-01  3.944246327584E-01  9.178867239089E-02
     55 T   1 H    -4.278103226812E-01 -1.251743623137E-01  4.804010049279E-01
     56 T   1 H    -3.026359603675E-01 -3.944246327584E-01  1.251743623137E-01
     57 F   1 H    -3.944246327584E-01  1.251743623137E-01 -3.026359603675E-01
     58 F   1 H     3.026359603675E-01  4.278103226812E-01 -9.178867239089E-02
     59 F   1 H     4.278103226812E-01 -9.178867239089E-02  3.026359603675E-01
     60 F   1 H     4.804010049279E-01 -4.278103226812E-01 -1.251743623137E-01
     61 T   1 H     1.211962356512E-01 -1.294476078049E-01  4.514962061937E-01
     62 T   1 H     4.190561860014E-01 -3.302999705424E-01 -4.514962061937E-01
     63 F   1 H    -1.211962356512E-01  3.302999705424E-01 -2.506438434562E-01
     64 F   1 H    -4.190561860014E-01  1.294476078049E-01  2.506438434562E-01
     65 T   1 H     4.514962061937E-01  1.211962356512E-01 -1.294476078049E-01
     66 T   1 H    -1.294476078049E-01  4.514962061937E-01  1.211962356512E-01
     67 T   1 H     2.506438434562E-01 -4.190561860014E-01  1.294476078049E-01
     68 T   1 H    -3.302999705424E-01 -4.514962061937E-01  4.190561860014E-01
     69 F   1 H    -4.514962061937E-01  4.190561860014E-01 -3.302999705424E-01
     70 F   1 H     3.302999705424E-01 -2.506438434562E-01 -1.211962356512E-01
     71 F   1 H    -2.506438434562E-01 -1.211962356512E-01  3.302999705424E-01
     72 F   1 H     1.294476078049E-01  2.506438434562E-01 -4.190561860014E-01
     73 T   1 H    -1.054392615778E-01 -2.449269556188E-01  3.440864144961E-01
     74 T   1 H     4.109866298851E-01 -4.495256760739E-01 -3.440864144961E-01
     75 F   1 H     1.054392615778E-01  4.495256760739E-01 -1.394876940410E-01
     76 F   1 H    -4.109866298851E-01  2.449269556188E-01  1.394876940410E-01
     77 T   1 H     3.440864144961E-01 -1.054392615778E-01 -2.449269556188E-01
     78 T   1 H    -2.449269556188E-01  3.440864144961E-01 -1.054392615778E-01
     79 T   1 H     1.394876940410E-01 -4.109866298851E-01  2.449269556188E-01
     80 T   1 H    -4.495256760739E-01 -3.440864144961E-01  4.109866298851E-01
     81 F   1 H    -3.440864144961E-01  4.109866298851E-01 -4.495256760739E-01
     82 F   1 H     4.495256760739E-01 -1.394876940410E-01  1.054392615778E-01
     83 F   1 H    -1.394876940410E-01  1.054392615778E-01  4.495256760739E-01
     84 F   1 H     2.449269556188E-01  1.394876940410E-01 -4.109866298851E-01
     85 T   7 N     1.027947531965E-01 -2.860414089745E-01  4.216507270438E-01
     86 T   7 N     2.923078639817E-01 -3.188559738473E-01 -4.216507270438E-01
     87 F   7 N    -1.027947531965E-01  3.188559738473E-01 -3.888361621710E-01
     88 F   7 N    -2.923078639817E-01  2.860414089745E-01  3.888361621710E-01
     89 T   7 N     4.216507270438E-01  1.027947531965E-01 -2.860414089745E-01
     90 T   7 N    -2.860414089745E-01  4.216507270438E-01  1.027947531965E-01
     91 T   7 N     3.888361621710E-01 -2.923078639817E-01  2.860414089745E-01
     92 T   7 N    -3.188559738473E-01 -4.216507270438E-01  2.923078639817E-01
     93 F   7 N    -4.216507270438E-01  2.923078639817E-01 -3.188559738473E-01
     94 F   7 N     3.188559738473E-01 -3.888361621710E-01 -1.027947531965E-01
     95 F   7 N    -3.888361621710E-01 -1.027947531965E-01  3.188559738473E-01
     96 F   7 N     2.860414089745E-01  3.888361621710E-01 -2.923078639817E-01
     97 T   7 N    -8.052260445082E-02 -3.800285612129E-01  3.319310917466E-01
     98 T   7 N     2.880403470405E-01 -4.124536961974E-01 -3.319310917466E-01
     99 F   7 N     8.052260445082E-02  4.124536961974E-01 -2.995059567621E-01
    100 F   7 N    -2.880403470405E-01  3.800285612129E-01  2.995059567621E-01
    101 T   7 N     3.319310917466E-01 -8.052260445082E-02 -3.800285612129E-01
    102 T   7 N    -3.800285612129E-01  3.319310917466E-01 -8.052260445082E-02
    103 T   7 N     2.995059567621E-01 -2.880403470405E-01  3.800285612129E-01
    104 T   7 N    -4.124536961974E-01 -3.319310917466E-01  2.880403470405E-01
    105 F   7 N    -3.319310917466E-01  2.880403470405E-01 -4.124536961974E-01
    106 F   7 N     4.124536961974E-01 -2.995059567621E-01  8.052260445082E-02
    107 F   7 N    -2.995059567621E-01  8.052260445082E-02  4.124536961974E-01
    108 F   7 N     3.800285612129E-01  2.995059567621E-01 -2.880403470405E-01
    109 T   8 O    -7.345262749569E-02  4.250044034688E-01  3.034104349153E-01
    110 T   8 O     1.215939685535E-01 -3.768630624110E-01 -3.034104349153E-01
    111 F   8 O     7.345262749569E-02  3.768630624110E-01  4.984570309645E-01
    112 F   8 O    -1.215939685535E-01 -4.250044034688E-01 -4.984570309645E-01
    113 T   8 O     3.034104349153E-01 -7.345262749569E-02  4.250044034688E-01
    114 T   8 O     4.250044034688E-01  3.034104349153E-01 -7.345262749569E-02
    115 T   8 O    -4.984570309645E-01 -1.215939685535E-01 -4.250044034688E-01
    116 T   8 O    -3.768630624110E-01 -3.034104349153E-01  1.215939685535E-01
    117 F   8 O    -3.034104349153E-01  1.215939685535E-01 -3.768630624110E-01
    118 F   8 O     3.768630624110E-01  4.984570309645E-01  7.345262749569E-02
    119 F   8 O     4.984570309645E-01  7.345262749569E-02  3.768630624110E-01
    120 F   8 O    -4.250044034688E-01 -4.984570309645E-01 -1.215939685535E-01
    121 T 230 ZN   -2.337633736240E-01  5.000000000000E-01  2.662366263760E-01
    122 F 230 ZN    2.337633736240E-01  5.000000000000E-01 -2.662366263760E-01
    123 T 230 ZN    2.662366263760E-01 -2.337633736240E-01  5.000000000000E-01
    124 T 230 ZN   -5.000000000000E-01  2.662366263760E-01 -2.337633736240E-01
    125 T 230 ZN    5.000000000000E-01 -2.662366263760E-01  2.337633736240E-01
    126 F 230 ZN   -2.662366263760E-01  2.337633736240E-01  5.000000000000E-01

 TRANSFORMATION MATRIX PRIMITIVE-CRYSTALLOGRAPHIC CELL
  0.0000  1.0000  1.0000  1.0000  0.0000  1.0000  1.0000  1.0000  0.0000

 *******************************************************************************
 CRYSTALLOGRAPHIC CELL (VOLUME=       5142.02420744)
         A              B              C           ALPHA      BETA       GAMMA 
    17.26145027    17.26339207    17.26339207    91.718744  90.000000  90.000000

 COORDINATES IN THE CRYSTALLOGRAPHIC CELL
     ATOM                 X/A                 Y/B                 Z/C    
 *******************************************************************************
      1 T   6 C     4.284732884486E-01 -7.333838188867E-02  8.450434875124E-02
      2 T   6 C    -4.284732884486E-01  7.333838188867E-02  8.450434875124E-02
      3 F   6 C     4.284732884486E-01  7.333838188867E-02 -8.450434875124E-02
      4 F   6 C    -4.284732884486E-01 -7.333838188867E-02 -8.450434875124E-02
      5 T   6 C     8.450434875124E-02  4.284732884486E-01 -7.333838188867E-02
      6 T   6 C    -7.333838188867E-02  8.450434875124E-02  4.284732884486E-01
      7 T   6 C    -8.450434875124E-02 -4.284732884486E-01 -7.333838188867E-02
      8 T   6 C     7.333838188867E-02  8.450434875124E-02 -4.284732884486E-01
      9 F   6 C     8.450434875124E-02 -4.284732884486E-01  7.333838188867E-02
     10 F   6 C     7.333838188867E-02 -8.450434875124E-02  4.284732884486E-01
     11 F   6 C    -8.450434875124E-02  4.284732884486E-01  7.333838188867E-02
     12 F   6 C    -7.333838188867E-02 -8.450434875124E-02 -4.284732884486E-01
     13 T   6 C    -4.320192871670E-01 -1.511096382964E-01  2.169033934399E-01
     14 T   6 C     4.320192871670E-01  1.511096382964E-01  2.169033934399E-01
     15 F   6 C    -4.320192871670E-01  1.511096382964E-01 -2.169033934399E-01
     16 F   6 C     4.320192871670E-01 -1.511096382964E-01 -2.169033934399E-01
     17 T   6 C     2.169033934399E-01 -4.320192871670E-01 -1.511096382964E-01
     18 T   6 C    -1.511096382964E-01  2.169033934399E-01 -4.320192871670E-01
     19 T   6 C    -2.169033934399E-01  4.320192871670E-01 -1.511096382964E-01
     20 T   6 C     1.511096382964E-01  2.169033934399E-01  4.320192871670E-01
     21 F   6 C     2.169033934399E-01  4.320192871670E-01  1.511096382964E-01
     22 F   6 C     1.511096382964E-01 -2.169033934399E-01 -4.320192871670E-01
     23 F   6 C    -2.169033934399E-01 -4.320192871670E-01  1.511096382964E-01
     24 F   6 C    -1.511096382964E-01 -2.169033934399E-01  4.320192871670E-01
     25 T   6 C     4.857266843322E-01 -1.165892554818E-01  1.286250238085E-01
     26 T   6 C    -4.857266843322E-01  1.165892554818E-01  1.286250238085E-01
     27 F   6 C     4.857266843322E-01  1.165892554818E-01 -1.286250238085E-01
     28 F   6 C    -4.857266843322E-01 -1.165892554818E-01 -1.286250238085E-01
     29 T   6 C     1.286250238085E-01  4.857266843322E-01 -1.165892554818E-01
     30 T   6 C    -1.165892554818E-01  1.286250238085E-01  4.857266843322E-01
     31 T   6 C    -1.286250238085E-01 -4.857266843322E-01 -1.165892554818E-01
     32 T   6 C     1.165892554818E-01  1.286250238085E-01 -4.857266843322E-01
     33 F   6 C     1.286250238085E-01 -4.857266843322E-01  1.165892554818E-01
     34 F   6 C     1.165892554818E-01 -1.286250238085E-01  4.857266843322E-01
     35 F   6 C    -1.286250238085E-01  4.857266843322E-01  1.165892554818E-01
     36 F   6 C    -1.165892554818E-01 -1.286250238085E-01 -4.857266843322E-01
     37 T   6 C    -4.319095292880E-01 -2.062984267725E-01  1.585541113581E-01
     38 T   6 C     4.319095292880E-01  2.062984267725E-01  1.585541113581E-01
     39 F   6 C    -4.319095292880E-01  2.062984267725E-01 -1.585541113581E-01
     40 F   6 C     4.319095292880E-01 -2.062984267725E-01 -1.585541113581E-01
     41 T   6 C     1.585541113581E-01 -4.319095292880E-01 -2.062984267725E-01
     42 T   6 C    -2.062984267725E-01  1.585541113581E-01 -4.319095292880E-01
     43 T   6 C    -1.585541113581E-01  4.319095292880E-01 -2.062984267725E-01
     44 T   6 C     2.062984267725E-01  1.585541113581E-01  4.319095292880E-01
     45 F   6 C     1.585541113581E-01  4.319095292880E-01  2.062984267725E-01
     46 F   6 C     2.062984267725E-01 -1.585541113581E-01 -4.319095292880E-01
     47 F   6 C    -1.585541113581E-01 -4.319095292880E-01  2.062984267725E-01
     48 F   6 C    -2.062984267725E-01 -1.585541113581E-01  4.319095292880E-01
     49 T   1 H     4.111174777198E-01 -1.669284496140E-02  1.084815173523E-01
     50 T   1 H    -4.111174777198E-01  1.669284496140E-02  1.084815173523E-01
     51 F   1 H     4.111174777198E-01  1.669284496140E-02 -1.084815173523E-01
     52 F   1 H    -4.111174777198E-01 -1.669284496140E-02 -1.084815173523E-01
     53 T   1 H     1.084815173523E-01  4.111174777198E-01 -1.669284496140E-02
     54 T   1 H    -1.669284496140E-02  1.084815173523E-01  4.111174777198E-01
     55 T   1 H    -1.084815173523E-01 -4.111174777198E-01 -1.669284496140E-02
     56 T   1 H     1.669284496140E-02  1.084815173523E-01 -4.111174777198E-01
     57 F   1 H     1.084815173523E-01 -4.111174777198E-01  1.669284496140E-02
     58 F   1 H     1.669284496140E-02 -1.084815173523E-01  4.111174777198E-01
     59 F   1 H    -1.084815173523E-01  4.111174777198E-01  1.669284496140E-02
     60 F   1 H    -1.669284496140E-02 -1.084815173523E-01 -4.111174777198E-01
     61 T   1 H    -3.995738186313E-01 -1.489299751751E-01  2.701262108263E-01
     62 T   1 H     3.995738186313E-01  1.489299751751E-01  2.701262108263E-01
     63 F   1 H    -3.995738186313E-01  1.489299751751E-01 -2.701262108263E-01
     64 F   1 H     3.995738186313E-01 -1.489299751751E-01 -2.701262108263E-01
     65 T   1 H     2.701262108263E-01 -3.995738186313E-01 -1.489299751751E-01
     66 T   1 H    -1.489299751751E-01  2.701262108263E-01 -3.995738186313E-01
     67 T   1 H    -2.701262108263E-01  3.995738186313E-01 -1.489299751751E-01
     68 T   1 H     1.489299751751E-01  2.701262108263E-01  3.995738186313E-01
     69 F   1 H     2.701262108263E-01  3.995738186313E-01  1.489299751751E-01
     70 F   1 H     1.489299751751E-01 -2.701262108263E-01 -3.995738186313E-01
     71 F   1 H    -2.701262108263E-01 -3.995738186313E-01  1.489299751751E-01
     72 F   1 H    -1.489299751751E-01 -2.701262108263E-01  3.995738186313E-01
     73 T   1 H    -3.977006397725E-01 -2.582129457314E-01  1.527736841537E-01
     74 T   1 H     3.977006397725E-01  2.582129457314E-01  1.527736841537E-01
     75 F   1 H    -3.977006397725E-01  2.582129457314E-01 -1.527736841537E-01
     76 F   1 H     3.977006397725E-01 -2.582129457314E-01 -1.527736841537E-01
     77 T   1 H     1.527736841537E-01 -3.977006397725E-01 -2.582129457314E-01
     78 T   1 H    -2.582129457314E-01  1.527736841537E-01 -3.977006397725E-01
     79 T   1 H    -1.527736841537E-01  3.977006397725E-01 -2.582129457314E-01
     80 T   1 H     2.582129457314E-01  1.527736841537E-01  3.977006397725E-01
     81 F   1 H     1.527736841537E-01  3.977006397725E-01  2.582129457314E-01
     82 F   1 H     2.582129457314E-01 -1.527736841537E-01 -3.977006397725E-01
     83 F   1 H    -1.527736841537E-01 -3.977006397725E-01  2.582129457314E-01
     84 F   1 H    -2.582129457314E-01 -1.527736841537E-01  3.977006397725E-01
     85 T   7 N     1.640728243640E-02  4.052434446074E-01 -3.024486914109E-01
     86 T   7 N    -1.640728243640E-02 -4.052434446074E-01 -3.024486914109E-01
     87 F   7 N     1.640728243640E-02 -4.052434446074E-01  3.024486914109E-01
     88 F   7 N    -1.640728243640E-02  4.052434446074E-01  3.024486914109E-01
     89 T   7 N    -3.024486914109E-01  1.640728243640E-02  4.052434446074E-01
     90 T   7 N     4.052434446074E-01 -3.024486914109E-01  1.640728243640E-02
     91 T   7 N     3.024486914109E-01 -1.640728243640E-02  4.052434446074E-01
     92 T   7 N    -4.052434446074E-01 -3.024486914109E-01 -1.640728243640E-02
     93 F   7 N    -3.024486914109E-01 -1.640728243640E-02 -4.052434446074E-01
     94 F   7 N    -4.052434446074E-01  3.024486914109E-01  1.640728243640E-02
     95 F   7 N     3.024486914109E-01  1.640728243640E-02 -4.052434446074E-01
     96 F   7 N     4.052434446074E-01  3.024486914109E-01 -1.640728243640E-02
     97 T   7 N    -4.837874325078E-01 -1.842814757457E-01  1.037588712948E-01
     98 T   7 N     4.837874325078E-01  1.842814757457E-01  1.037588712948E-01
     99 F   7 N    -4.837874325078E-01  1.842814757457E-01 -1.037588712948E-01
    100 F   7 N     4.837874325078E-01 -1.842814757457E-01 -1.037588712948E-01
    101 T   7 N     1.037588712948E-01 -4.837874325078E-01 -1.842814757457E-01
    102 T   7 N    -1.842814757457E-01  1.037588712948E-01 -4.837874325078E-01
    103 T   7 N    -1.037588712948E-01  4.837874325078E-01 -1.842814757457E-01
    104 T   7 N     1.842814757457E-01  1.037588712948E-01  4.837874325078E-01
    105 F   7 N     1.037588712948E-01  4.837874325078E-01  1.842814757457E-01
    106 F   7 N     1.842814757457E-01 -1.037588712948E-01 -4.837874325078E-01
    107 F   7 N    -1.037588712948E-01 -4.837874325078E-01  1.842814757457E-01
    108 F   7 N    -1.842814757457E-01 -1.037588712948E-01  4.837874325078E-01
    109 T   8 O     4.009337329399E-01 -9.752329802461E-02  2.407067052892E-02
    110 T   8 O    -4.009337329399E-01  9.752329802461E-02  2.407067052892E-02
    111 F   8 O     4.009337329399E-01  9.752329802461E-02 -2.407067052892E-02
    112 F   8 O    -4.009337329399E-01 -9.752329802461E-02 -2.407067052892E-02
    113 T   8 O     2.407067052892E-02  4.009337329399E-01 -9.752329802461E-02
    114 T   8 O    -9.752329802461E-02  2.407067052892E-02  4.009337329399E-01
    115 T   8 O    -2.407067052892E-02 -4.009337329399E-01 -9.752329802461E-02
    116 T   8 O     9.752329802461E-02  2.407067052892E-02 -4.009337329399E-01
    117 F   8 O     2.407067052892E-02 -4.009337329399E-01  9.752329802461E-02
    118 F   8 O     9.752329802461E-02 -2.407067052892E-02  4.009337329399E-01
    119 F   8 O    -2.407067052892E-02  4.009337329399E-01  9.752329802461E-02
    120 F   8 O    -9.752329802461E-02 -2.407067052892E-02 -4.009337329399E-01
    121 T 230 ZN    1.089140875856E-16  2.662366263760E-01  5.000000000000E-01
    122 F 230 ZN    1.089140875856E-16 -2.662366263760E-01  5.000000000000E-01
    123 T 230 ZN    5.000000000000E-01  1.040834085586E-16  2.662366263760E-01
    124 T 230 ZN    2.662366263760E-01 -5.000000000000E-01  9.714451465470E-17
    125 T 230 ZN   -2.662366263760E-01  5.000000000000E-01  9.714451465470E-17
    126 F 230 ZN    5.000000000000E-01  1.084202172486E-16 -2.662366263760E-01

 T = ATOM BELONGING TO THE ASYMMETRIC UNIT

 ****    2 SYMMOPS - TRANSLATORS IN FRACTIONAL UNITS
 **** MATRICES AND TRANSLATORS IN THE CRYSTALLOGRAPHIC REFERENCE FRAME
   V INV                    ROTATION MATRICES                   TRANSLATORS
   1   1  1.00  0.00  0.00  0.00  1.00  0.00  0.00  0.00  1.00  0.00  0.00  0.00
   2   2 -1.00  0.00  0.00 -1.00  0.00  1.00 -1.00  1.00  0.00  0.00  0.00  0.00

 DIRECT LATTICE VECTORS CARTESIAN COMPONENTS (ANGSTROM)
          X                    Y                    Z
  -0.863072513443E+01   0.850126425741E+01   0.850126425741E+01
   0.863072513443E+01  -0.876018601145E+01   0.876018601145E+01
   0.863072513443E+01   0.876018601145E+01  -0.876018601145E+01


 CARTESIAN COORDINATES - PRIMITIVE CELL
 *******************************************************************************
 *      ATOM          X(ANGSTROM)         Y(ANGSTROM)         Z(ANGSTROM)
 *******************************************************************************
    1     6 C     7.396070360091E+00 -1.287806845972E+00  1.477656515949E+00
    2     6 C    -7.396070360091E+00  1.244046817568E+00  1.439678710995E+00
    3     6 C     7.396070360091E+00  1.287806845972E+00 -1.477656515949E+00
    4     6 C    -7.396070360091E+00 -1.244046817568E+00 -1.439678710995E+00
    5     6 C     1.458667613472E+00  7.415059262568E+00 -1.376867887171E+00
    6     6 C    -1.265926831770E+00  1.347726558071E+00  7.374190345889E+00
    7     6 C    -1.458667613472E+00 -7.377081457614E+00 -1.154985776369E+00
    8     6 C     1.265926831770E+00  1.569608668873E+00 -7.417950374293E+00
    9     6 C     1.458667613472E+00 -7.415059262568E+00  1.376867887171E+00
   10     6 C     1.265926831770E+00 -1.569608668873E+00  7.417950374293E+00
   11     6 C    -1.458667613472E+00  7.377081457614E+00  1.154985776369E+00
   12     6 C    -1.265926831770E+00 -1.347726558071E+00 -7.374190345889E+00
   13     6 C    -7.457279440621E+00 -2.664532513684E+00  3.783192711609E+00
   14     6 C     7.457279440621E+00  2.552210499514E+00  3.704941566411E+00
   15     6 C    -7.457279440621E+00  2.664532513684E+00 -3.783192711609E+00
   16     6 C     7.457279440621E+00 -2.552210499514E+00 -3.704941566411E+00
   17     6 C     3.744067139010E+00 -7.418153868022E+00 -2.496512314990E+00
   18     6 C    -2.608371506599E+00  3.855926330619E+00 -7.513440447706E+00
   19     6 C    -3.744067139010E+00  7.496405013220E+00 -2.720230698208E+00
   20     6 C     2.608371506599E+00  3.632207947401E+00  7.401118433536E+00
   21     6 C     3.744067139010E+00  7.418153868022E+00  2.496512314990E+00
   22     6 C     2.608371506599E+00 -3.632207947401E+00 -7.401118433536E+00
   23     6 C    -3.744067139010E+00 -7.496405013220E+00  2.720230698208E+00
   24     6 C    -2.608371506599E+00 -3.855926330619E+00  7.513440447706E+00
   25     6 C     8.384347005858E+00 -2.045803452159E+00  2.250441946332E+00
   26     6 C    -8.384347005858E+00  1.979195818605E+00  2.190066957270E+00
   27     6 C     8.384347005858E+00  2.045803452159E+00 -2.250441946332E+00
   28     6 C    -8.384347005858E+00 -1.979195818605E+00 -2.190066957270E+00
   29     6 C     2.220254451801E+00  8.414534500389E+00 -2.138264840470E+00
   30     6 C    -2.012499635382E+00  2.094489246713E+00  8.351043189081E+00
   31     6 C    -2.220254451801E+00 -8.354159511327E+00 -1.886734430294E+00
   32     6 C     2.012499635382E+00  2.346019656889E+00 -8.417650822635E+00
   33     6 C     2.220254451801E+00 -8.414534500389E+00  2.138264840470E+00
   34     6 C     2.012499635382E+00 -2.346019656889E+00  8.417650822635E+00
   35     6 C    -2.220254451801E+00  8.354159511327E+00  1.886734430294E+00
   36     6 C    -2.012499635382E+00 -2.094489246713E+00 -8.351043189081E+00
   37     6 C    -7.455384860452E+00 -3.602063142899E+00  2.790289058645E+00
   38     6 C     7.455384860452E+00  3.519956925655E+00  2.683458757617E+00
   39     6 C    -7.455384860452E+00  3.602063142899E+00 -2.790289058645E+00
   40     6 C     7.455384860452E+00 -3.519956925655E+00 -2.683458757617E+00
   41     6 C     2.736873908131E+00 -7.401969709938E+00 -3.449179261370E+00
   42     6 C    -3.561010034277E+00  2.848704681038E+00 -7.496437969074E+00
   43     6 C    -2.736873908131E+00  7.508800010966E+00 -3.672840807184E+00
   44     6 C     3.561010034277E+00  2.625043135224E+00  7.414331751830E+00
   45     6 C     2.736873908131E+00  7.401969709938E+00  3.449179261370E+00
   46     6 C     3.561010034277E+00 -2.625043135224E+00 -7.414331751830E+00
   47     6 C    -2.736873908131E+00 -7.508800010966E+00  3.672840807184E+00
   48     6 C    -3.561010034277E+00 -2.848704681038E+00  7.496437969074E+00
   49     1 H     7.096483896319E+00 -3.162309379000E-01  1.876870457564E+00
   50     1 H    -7.096483896319E+00  2.600544883940E-01  1.868226176170E+00
   51     1 H     7.096483896319E+00  3.162309379000E-01 -1.876870457564E+00
   52     1 H    -7.096483896319E+00 -2.600544883940E-01 -1.868226176170E+00
   53     1 H     1.872548316867E+00  7.100806037016E+00 -3.945899715918E-01
   54     1 H    -2.881427131470E-01  1.766101058422E+00  7.068395671566E+00
   55     1 H    -1.872548316867E+00 -7.092161755622E+00 -1.816954547022E-01
   56     1 H     2.881427131470E-01  1.978995575312E+00 -7.124572121072E+00
   57     1 H     1.872548316867E+00 -7.100806037016E+00  3.945899715918E-01
   58     1 H     2.881427131470E-01 -1.978995575312E+00  7.124572121072E+00
   59     1 H    -1.872548316867E+00  7.092161755622E+00  1.816954547022E-01
   60     1 H    -2.881427131470E-01 -1.766101058422E+00 -7.068395671566E+00
   61     1 H    -6.897223599042E+00 -2.640688912344E+00  4.701331364894E+00
   62     1 H     6.897223599042E+00  2.500805807710E+00  4.624208944094E+00
   63     1 H    -6.897223599042E+00  2.640688912344E+00 -4.701331364894E+00
   64     1 H     6.897223599042E+00 -2.500805807710E+00 -4.624208944094E+00
   65     1 H     4.662770154494E+00 -6.858662388642E+00 -2.467289006041E+00
   66     1 H    -2.570747360027E+00  4.766228508480E+00 -6.967165151359E+00
   67     1 H    -4.662770154494E+00  6.935784809442E+00 -2.674205714013E+00
   68     1 H     2.570747360027E+00  4.559311800508E+00  6.827282046725E+00
   69     1 H     4.662770154494E+00  6.858662388642E+00  2.467289006041E+00
   70     1 H     2.570747360027E+00 -4.559311800508E+00 -6.827282046725E+00
   71     1 H    -4.662770154494E+00 -6.935784809442E+00  2.674205714013E+00
   72     1 H    -2.570747360027E+00 -4.766228508480E+00  6.967165151359E+00
   73     1 H    -6.864889815326E+00 -4.496686351790E+00  2.703952300232E+00
   74     1 H     6.864889815326E+00  4.417573491248E+00  2.570238402586E+00
   75     1 H    -6.864889815326E+00  4.496686351790E+00 -2.703952300232E+00
   76     1 H     6.864889815326E+00 -4.417573491248E+00 -2.570238402586E+00
   77     1 H     2.637095351409E+00 -6.798032866503E+00 -4.354156574289E+00
   78     1 H    -4.457129921519E+00  2.740068698639E+00 -6.904446245597E+00
   79     1 H    -2.637095351409E+00  6.931746764149E+00 -4.560103268749E+00
   80     1 H     4.457129921519E+00  2.534122004179E+00  6.825333385055E+00
   81     1 H     2.637095351409E+00  6.798032866503E+00  4.354156574289E+00
   82     1 H     4.457129921519E+00 -2.534122004179E+00 -6.825333385055E+00
   83     1 H    -2.637095351409E+00 -6.931746764149E+00  4.560103268749E+00
   84     1 H    -4.457129921519E+00 -2.740068698639E+00  6.904446245597E+00
   85     7 N     2.832134898230E-01  7.073400111557E+00 -5.325629389159E+00
   86     7 N    -2.832134898230E-01 -6.916779020187E+00 -5.115776702183E+00
   87     7 N     2.832134898230E-01 -7.073400111557E+00  5.325629389159E+00
   88     7 N    -2.832134898230E-01  6.916779020187E+00  5.115776702183E+00
   89     7 N    -5.220703045671E+00  1.782871463349E-01  6.990841363525E+00
   90     7 N     6.995089565872E+00 -5.224951248018E+00  3.615240355081E-01
   91     7 N     5.220703045671E+00 -3.881398333111E-01  6.999337768219E+00
   92     7 N    -6.995089565872E+00 -5.216454843324E+00 -2.049029441379E-01
   93     7 N    -5.220703045671E+00 -1.782871463349E-01 -6.990841363525E+00
   94     7 N    -6.995089565872E+00  5.216454843324E+00  2.049029441379E-01
   95     7 N     5.220703045671E+00  3.881398333111E-01 -6.999337768219E+00
   96     7 N     6.995089565872E+00  5.224951248018E+00 -3.615240355081E-01
   97     7 N    -8.350872706932E+00 -3.207830958008E+00  1.838743079745E+00
   98     7 N     8.350872706932E+00  3.154100100104E+00  1.743314113873E+00
   99     7 N    -8.350872706932E+00  3.207830958008E+00 -1.838743079745E+00
  100     7 N     8.350872706932E+00 -3.154100100104E+00 -1.743314113873E+00
  101     7 N     1.791028596809E+00 -8.303158223996E+00 -3.055702438452E+00
  102     7 N    -3.180965529056E+00  1.916291687413E+00 -8.377738135884E+00
  103     7 N    -1.791028596809E+00  8.398587189868E+00 -3.306228619660E+00
  104     7 N     3.180965529056E+00  1.665765506205E+00  8.324007277980E+00
  105     7 N     1.791028596809E+00  8.303158223996E+00  3.055702438452E+00
  106     7 N     3.180965529056E+00 -1.665765506205E+00 -8.324007277980E+00
  107     7 N    -1.791028596809E+00 -8.398587189868E+00  3.306228619660E+00
  108     7 N    -3.180965529056E+00 -1.916291687413E+00  8.377738135884E+00
  109     8 O     6.920697692250E+00 -1.689625979141E+00  4.407455856566E-01
  110     8 O    -6.920697692250E+00  1.677161138673E+00  3.902437788894E-01
  111     8 O     6.920697692250E+00  1.689625979141E+00 -4.407455856566E-01
  112     8 O    -6.920697692250E+00 -1.677161138673E+00 -3.902437788894E-01
  113     8 O     4.154946822730E-01  6.945948595634E+00 -1.787204024291E+00
  114     8 O    -1.683393558907E+00  3.116842168892E-01  6.914465272016E+00
  115     8 O    -4.154946822730E-01 -6.895446788866E+00 -1.579583093523E+00
  116     8 O     1.683393558907E+00  5.193051476568E-01 -6.926930112484E+00
  117     8 O     4.154946822730E-01 -6.945948595634E+00  1.787204024291E+00
  118     8 O     1.683393558907E+00 -5.193051476568E-01  6.926930112484E+00
  119     8 O    -4.154946822730E-01  6.895446788866E+00  1.579583093523E+00
  120     8 O    -1.683393558907E+00 -3.116842168892E-01 -6.914465272016E+00
  121   230 ZN    1.880015106437E-15 -1.279528085994E+01  8.820712434174E+00
  122   230 ZN    1.880015106437E-15 -4.725091162954E+00  8.699659588719E+00
  123   230 ZN    8.630725134430E+00  1.899872997438E-01 -1.266581998292E+01
  124   230 ZN   -1.266581998292E+01  8.630725134430E+00 -1.294608770164E-01
  125   230 ZN   -4.595630285938E+00  8.630725134430E+00 -1.294608770164E-01
  126   230 ZN    8.630725134430E+00  6.893445428907E-02 -4.595630285938E+00
 INFORMATION **** EXCBUF **** EXCH. BIPO BUFFER: WORDS USED =     4000000
 WARNING **** EXCBUF **** EXCH. BIPO BUFFER TOO SMALL - TO AVOID I/O SET EXCHSIZE =     8390808

 DFT PARAMETERS

     ATOM       ELECTRONS   NET CHARGE   R(ANGSTROM)
   1   6  C       6.0000      0.0000     0.77000000
  49   1  H       1.0000      0.0000     1.11000000
  85   7  N       7.0000      0.0000     0.74000000
 109   8  O       8.0000      0.0000     0.74000000
 121 230  ZN     20.0000      0.0000     1.37000000

 SIZE OF GRID=    3833642
 TTTTTTTTTTTTTTTTTTTTTTTTTTTTTT MAKE_GRID2  TELAPSE    10041.79 TCPU     3867.60
 BECKE WEIGHT FUNCTION
 RADSAFE =     2.00
 TOLERANCES - DENSITY:10**- 6; POTENTIAL:10**- 9; GRID WGT:10**-14

 RADIAL INTEGRATION  - INTERVALS (POINTS,UPPER LIMIT):            1( 99,  4.0*R)

 ANGULAR INTEGRATION - INTERVALS (ACCURACY LEVEL [N. POINTS] UPPER LIMIT):
  1(  6[ 146]   0.2)  2( 11[ 302]   0.5)  3( 14[ 590]   0.9)  4( 18[1454]   3.5)
  5( 14[ 590]9999.0)
 EEEEEEEEEE INT_CALC TERMINATION  DATE 04 05 2020 TIME 23:19:34.2

 *******************************************************************************
 ZIF90                                                                           
 CRYSTAL - SCF - TYPE OF CALCULATION :  RESTRICTED CLOSED SHELL
 *******************************************************************************

 CAPPA:IS1  2;IS2  2;IS3  2; K PTS MONK NET   6; SYMMOPS:K SPACE   4;G SPACE   2

 TTTTTTTTTTTTTTTTTTTTTTTTTTTTTT SDIK        TELAPSE    10046.50 TCPU     3871.28

 INFORMATION FROM INTEGRAL EVALUATION

 RESTART FROM A PREVIOUS DENSITY MATRIX - DEP ACTIVE
 NUMBER OF COUPLE SETS (NEW, OLD, FOUND):   85534   85534   85534
 NUMBER OF IRREDUCIBLE G VECTORS        :  304478  304478  304478
 CHARGE NORMALIZATION FACTOR   1.00002608
 TOTAL ATOMIC CHARGES:
   5.8714003   5.8592613   5.8714003   5.8592613   5.8621998   5.8762334
   5.8685197   5.8544968   5.8621998   5.8544968   5.8685197   5.8762334
   6.0092916   5.9956521   6.0092916   5.9956521   5.9964957   6.0040441
   6.0084836   6.0007282   5.9964957   6.0007282   6.0084836   6.0040441
   5.7129589   5.7001968   5.7129589   5.7001968   5.7068412   5.7054342
   5.7063491   5.7077427   5.7068412   5.7077427   5.7063491   5.7054342
   6.0087580   5.9960805   6.0087580   5.9960805   6.0002818   6.0083679
   6.0043836   5.9964653   6.0002818   5.9964653   6.0043836   6.0083679
   0.8819044   0.8751184   0.8819044   0.8751184   0.8782079   0.8764973
   0.8787062   0.8806200   0.8782079   0.8806200   0.8787062   0.8764973
   0.8830217   0.8837041   0.8830217   0.8837041   0.8839860   0.8870200
   0.8828335   0.8798251   0.8839860   0.8798251   0.8828335   0.8870200
   0.8861815   0.8857589   0.8861815   0.8857589   0.8820420   0.8850085
   0.8899966   0.8870019   0.8820420   0.8870019   0.8899966   0.8850085
   7.5868704   7.5878588   7.5868704   7.5878588   7.5828215   7.5940942
   7.5922498   7.5807825   7.5828215   7.5807825   7.5922498   7.5940942
   7.5785496   7.5777286   7.5785496   7.5777286   7.5714321   7.5827828
   7.5849819   7.5738332   7.5714321   7.5738332   7.5849819   7.5827828
   8.3276434   8.3200070   8.3276434   8.3200070   8.3250834   8.3261855
   8.3227183   8.3213377   8.3250834   8.3213377   8.3227183   8.3261855
  18.5716295  18.5716295  18.5716989  18.5713442  18.5718764  18.5716989
 TTTTTTTTTTTTTTTTTTTTTTTTTTTTTT MOQGAD      TELAPSE    10081.23 TCPU     3890.36
 TTTTTTTTTTTTTTTTTTTTTTTTTTTTTT SHELLXN     TELAPSE    10285.75 TCPU     3955.10
 TTTTTTTTTTTTTTTTTTTTTTTTTTTTTT MONMO3      TELAPSE    10301.39 TCPU     3970.75
 NUMERICALLY INTEGRATED DENSITY    708.0000538672
 TTTTTTTTTTTTTTTTTTTTTTTTTTTTTT NUMDFT      TELAPSE    10309.84 TCPU     3979.20
 CYC   0 ETOT(AU) -5.429439247087E+03 DETOT -5.43E+03 tst  7.96E-14 PX  1.00E+00
 TTTTTTTTTTTTTTTTTTTTTTTTTTTTTT DIIS        TELAPSE    10311.07 TCPU     3980.43
 TTTTTTTTTTTTTTTTTTTTTTTTTTTTTT FDIK        TELAPSE    10380.51 TCPU     4035.60
 INSULATING STATE
 TOP OF VALENCE BANDS -    BAND    354; K    4; EIG -2.3124565E-01 AU
 TOP OF VALENCE BANDS -    BAND    354; K    1; EIG -2.3131977E-01 AU
 BOTTOM OF VIRTUAL BANDS - BAND    355; K    1; EIG -7.7882205E-02 AU
 INDIRECT ENERGY BAND GAP:   4.1732 eV
 TTTTTTTTTTTTTTTTTTTTTTTTTTTTTT PDIG        TELAPSE    10382.15 TCPU     4037.25
 CHARGE NORMALIZATION FACTOR   1.00000000
 TOTAL ATOMIC CHARGES:
   5.8571370   5.8748605   5.8571370   5.8748605   5.8675587   5.8636222
   5.8647151   5.8677979   5.8675587   5.8677979   5.8647151   5.8636222
   5.9920208   6.0122699   5.9920208   6.0122699   6.0151661   6.0173635
   5.9895544   5.9884462   6.0151661   5.9884462   5.9895544   6.0173635
   5.6874416   5.7284867   5.6874416   5.7284867   5.7017959   5.7118697
   5.7114148   5.7005498   5.7017959   5.7005498   5.7114148   5.7118697
   5.9967190   6.0070646   5.9967190   6.0070646   5.9954093   5.9934409
   6.0095198   6.0118345   5.9954093   6.0118345   6.0095198   5.9934409
   0.8808896   0.8758555   0.8808896   0.8758555   0.8766999   0.8900446
   0.8802294   0.8672869   0.8766999   0.8672869   0.8802294   0.8900446
   0.8858961   0.8808479   0.8858961   0.8808479   0.8781655   0.8863475
   0.8888420   0.8805311   0.8781655   0.8805311   0.8888420   0.8863475
   0.8887445   0.8832699   0.8887445   0.8832699   0.8838003   0.8905536
   0.8883200   0.8815984   0.8838003   0.8815984   0.8883200   0.8905536
   7.6107390   7.5630936   7.6107390   7.5630936   7.5947592   7.5557978
   7.5787823   7.6192795   7.5947592   7.6192795   7.5787823   7.5557978
   7.5984907   7.5566461   7.5984907   7.5566461   7.6118567   7.5734263
   7.5449738   7.5819459   7.6118567   7.5819459   7.5449738   7.5734263
   8.3024074   8.3460438   8.3024074   8.3460438   8.2997305   8.3220747
   8.3478728   8.3250106   8.2997305   8.3250106   8.3478728   8.3220747
  18.5711870  18.5711870  18.5707506  18.5697234  18.5725771  18.5707506
 TTTTTTTTTTTTTTTTTTTTTTTTTTTTTT MOQGAD      TELAPSE    10382.18 TCPU     4037.27
 TTTTTTTTTTTTTTTTTTTTTTTTTTTTTT SHELLXN     TELAPSE    10658.44 TCPU     4104.64
 TTTTTTTTTTTTTTTTTTTTTTTTTTTTTT MONMO3      TELAPSE    10662.80 TCPU     4109.00
 NUMERICALLY INTEGRATED DENSITY    708.0000513686
 TTTTTTTTTTTTTTTTTTTTTTTTTTTTTT NUMDFT      TELAPSE    10671.07 TCPU     4117.27
 CYC   1 ETOT(AU) -5.429358322302E+03 DETOT  8.09E-02 tst  0.00E+00 PX  8.54E-03
 TTTTTTTTTTTTTTTTTTTTTTTTTTTTTT DIIS        TELAPSE    10675.12 TCPU     4121.32
 DIIS TEST: 0.22228E-01 AT SCF   CYCLE   1 - MIX   30 %
 TTTTTTTTTTTTTTTTTTTTTTTTTTTTTT FDIK        TELAPSE    10714.01 TCPU     4130.36
 INSULATING STATE
 TOP OF VALENCE BANDS -    BAND    354; K    4; EIG -2.3332462E-01 AU
 TOP OF VALENCE BANDS -    BAND    354; K    1; EIG -2.3350100E-01 AU
 BOTTOM OF VIRTUAL BANDS - BAND    355; K    4; EIG -7.5856102E-02 AU
 DIRECT ENERGY BAND GAP:   4.2849 eV
 BOTTOM OF VIRTUAL BANDS - BAND    355; K    1; EIG -7.5847548E-02 AU
 TTTTTTTTTTTTTTTTTTTTTTTTTTTTTT PDIG        TELAPSE    10715.65 TCPU     4132.00
 CHARGE NORMALIZATION FACTOR   1.00000000
 TOTAL ATOMIC CHARGES:
   5.8568483   5.8729187   5.8568483   5.8729187   5.8594003   5.8671643
   5.8725255   5.8641518   5.8594003   5.8641518   5.8725255   5.8671643
   5.9976745   6.0078279   5.9976745   6.0078279   6.0043145   6.0104192
   6.0000228   5.9947368   6.0043145   5.9947368   6.0000228   6.0104192
   5.7108307   5.7014280   5.7108307   5.7014280   5.7091125   5.7070527
   5.7049035   5.7068485   5.7091125   5.7068485   5.7049035   5.7070527
   6.0017226   6.0037637   6.0017226   6.0037637   5.9914991   5.9964376
   6.0143064   6.0073431   5.9914991   6.0073431   6.0143064   5.9964376
   0.8757891   0.8818153   0.8757891   0.8818153   0.8728782   0.8822058
   0.8842631   0.8746399   0.8728782   0.8746399   0.8842631   0.8822058
   0.8830112   0.8838937   0.8830112   0.8838937   0.8855071   0.8880142
   0.8814586   0.8785667   0.8855071   0.8785667   0.8814586   0.8880142
   0.8855231   0.8866502   0.8855231   0.8866502   0.8851081   0.8859961
   0.8868032   0.8860153   0.8851081   0.8860153   0.8868032   0.8859961
   7.5897544   7.5853549   7.5897544   7.5853549   7.5848502   7.5903940
   7.5915925   7.5820213   7.5848502   7.5820213   7.5915925   7.5903940
   7.5824102   7.5743363   7.5824102   7.5743363   7.5682180   7.5789680
   7.5848119   7.5788511   7.5682180   7.5788511   7.5848119   7.5789680
   8.3246896   8.3215211   8.3246896   8.3215211   8.3409867   8.3195105
   8.3053423   8.3286580   8.3409867   8.3286580   8.3053423   8.3195105
  18.5722330  18.5722330  18.5722441  18.5729998  18.5707199  18.5722441
 TTTTTTTTTTTTTTTTTTTTTTTTTTTTTT MOQGAD      TELAPSE    10715.67 TCPU     4132.02
 TTTTTTTTTTTTTTTTTTTTTTTTTTTTTT SHELLXN     TELAPSE    10979.32 TCPU     4198.08
 TTTTTTTTTTTTTTTTTTTTTTTTTTTTTT MONMO3      TELAPSE    10983.40 TCPU     4202.17
 NUMERICALLY INTEGRATED DENSITY    708.0000537082
 TTTTTTTTTTTTTTTTTTTTTTTTTTTTTT NUMDFT      TELAPSE    10991.71 TCPU     4210.47
 CYC   2 ETOT(AU) -5.429358664294E+03 DETOT -3.42E-04 tst  3.96E-05 PX  1.54E-02
 TTTTTTTTTTTTTTTTTTTTTTTTTTTTTT DIIS        TELAPSE    10998.08 TCPU     4216.84
 DIIS TEST: 0.19501E-01 AT SCF   CYCLE   2 - DIIS ACTIVE - HISTORY:     2 CYCLES
 TTTTTTTTTTTTTTTTTTTTTTTTTTTTTT FDIK        TELAPSE    11042.92 TCPU     4228.43
 INSULATING STATE
 TOP OF VALENCE BANDS -    BAND    354; K    4; EIG -2.3341695E-01 AU
 TOP OF VALENCE BANDS -    BAND    354; K    1; EIG -2.3360026E-01 AU
 BOTTOM OF VIRTUAL BANDS - BAND    355; K    4; EIG -7.5663062E-02 AU
 DIRECT ENERGY BAND GAP:   4.2927 eV
 BOTTOM OF VIRTUAL BANDS - BAND    355; K    1; EIG -7.5649933E-02 AU
 TTTTTTTTTTTTTTTTTTTTTTTTTTTTTT PDIG        TELAPSE    11044.52 TCPU     4230.03
 CHARGE NORMALIZATION FACTOR   1.00000000
 TOTAL ATOMIC CHARGES:
   5.8652968   5.8650420   5.8652968   5.8650420   5.8739571   5.8676369
   5.8564652   5.8634282   5.8739571   5.8634282   5.8564652   5.8676369
   6.0000041   6.0034439   6.0000041   6.0034439   6.0072975   6.0100693
   5.9970038   5.9963036   6.0072975   5.9963036   5.9970038   6.0100693
   5.6992421   5.7168674   5.6992421   5.7168674   5.7020702   5.7107283
   5.7109324   5.7011381   5.7020702   5.7011381   5.7109324   5.7107283
   6.0046639   5.9984662   6.0046639   5.9984662   5.9963022   5.9992198
   6.0091227   6.0054543   5.9963022   6.0054543   6.0091227   5.9992198
   0.8766932   0.8801860   0.8766932   0.8801860   0.8753612   0.8812235
   0.8814185   0.8759795   0.8753612   0.8759795   0.8814185   0.8812235
   0.8822625   0.8845791   0.8822625   0.8845791   0.8829590   0.8887075
   0.8838213   0.8778060   0.8829590   0.8778060   0.8838213   0.8887075
   0.8843953   0.8878833   0.8843953   0.8878833   0.8817577   0.8865176
   0.8900752   0.8853843   0.8817577   0.8853843   0.8900752   0.8865176
   7.6013253   7.5724091   7.6013253   7.5724091   7.5868589   7.5712007
   7.5865109   7.6052416   7.5868589   7.6052416   7.5865109   7.5712007
   7.5920246   7.5635424   7.5920246   7.5635424   7.5956612   7.5816370
   7.5621469   7.5738096   7.5956612   7.5738096   7.5621469   7.5816370
   8.3073954   8.3419340   8.3073954   8.3419340   8.3070118   8.3237497
   8.3419543   8.3232355   8.3070118   8.3232355   8.3419543   8.3237497
  18.5718146  18.5718146  18.5716198  18.5715650  18.5719351  18.5716198
 TTTTTTTTTTTTTTTTTTTTTTTTTTTTTT MOQGAD      TELAPSE    11044.55 TCPU     4230.06
 TTTTTTTTTTTTTTTTTTTTTTTTTTTTTT SHELLXN     TELAPSE    11322.85 TCPU     4296.16
 TTTTTTTTTTTTTTTTTTTTTTTTTTTTTT MONMO3      TELAPSE    11326.85 TCPU     4300.17
 NUMERICALLY INTEGRATED DENSITY    708.0000536048
 TTTTTTTTTTTTTTTTTTTTTTTTTTTTTT NUMDFT      TELAPSE    11335.15 TCPU     4308.46
 CYC   3 ETOT(AU) -5.429361129127E+03 DETOT -2.46E-03 tst  1.65E-05 PX  1.09E-02
 TTTTTTTTTTTTTTTTTTTTTTTTTTTTTT DIIS        TELAPSE    11343.80 TCPU     4317.12
 DIIS TEST: 0.29322E-02 AT SCF   CYCLE   3 - DIIS ACTIVE - HISTORY:     3 CYCLES
 TTTTTTTTTTTTTTTTTTTTTTTTTTTTTT FDIK        TELAPSE    11380.31 TCPU     4320.34
 INSULATING STATE
 TOP OF VALENCE BANDS -    BAND    354; K    4; EIG -2.3435455E-01 AU
 TOP OF VALENCE BANDS -    BAND    354; K    1; EIG -2.3457488E-01 AU
 BOTTOM OF VIRTUAL BANDS - BAND    355; K    1; EIG -7.6172901E-02 AU
 INDIRECT ENERGY BAND GAP:   4.3043 eV
 TTTTTTTTTTTTTTTTTTTTTTTTTTTTTT PDIG        TELAPSE    11381.87 TCPU     4321.89
 CHARGE NORMALIZATION FACTOR   1.00000000
 TOTAL ATOMIC CHARGES:
   5.8602407   5.8708982   5.8602407   5.8708982   5.8647015   5.8685104
   5.8669754   5.8625570   5.8647015   5.8625570   5.8669754   5.8685104
   5.9966615   6.0083217   5.9966615   6.0083217   6.0089183   6.0138449
   5.9962401   5.9912242   6.0089183   5.9912242   5.9962401   6.0138449
   5.6962275   5.7183915   5.6962275   5.7183915   5.7027009   5.7108535
   5.7108454   5.7022467   5.7027009   5.7022467   5.7108454   5.7108535
   6.0009840   6.0037503   6.0009840   6.0037503   5.9944040   5.9967041
   6.0106854   6.0081961   5.9944040   6.0081961   6.0106854   5.9967041
   0.8778462   0.8793480   0.8778462   0.8793480   0.8749911   0.8833756
   0.8820402   0.8736896   0.8749911   0.8736896   0.8820402   0.8833756
   0.8837411   0.8830956   0.8837411   0.8830956   0.8824929   0.8885939
   0.8842655   0.8781732   0.8824929   0.8781732   0.8842655   0.8885939
   0.8861036   0.8859661   0.8861036   0.8859661   0.8825888   0.8876332
   0.8892382   0.8843186   0.8825888   0.8843186   0.8892382   0.8876332
   7.6036558   7.5705393   7.6036558   7.5705393   7.5884219   7.5713778
   7.5868715   7.6023553   7.5884219   7.6023553   7.5868715   7.5713778
   7.5926605   7.5629853   7.5926605   7.5629853   7.5931714   7.5767263
   7.5620969   7.5800479   7.5931714   7.5800479   7.5620969   7.5767263
   8.3123863   8.3346565   8.3123863   8.3346565   8.3184229   8.3209740
   8.3284989   8.3269865   8.3184229   8.3269865   8.3284989   8.3209740
  18.5716160  18.5716160  18.5713843  18.5711702  18.5719904  18.5713843
 TTTTTTTTTTTTTTTTTTTTTTTTTTTTTT MOQGAD      TELAPSE    11381.89 TCPU     4321.91
 TTTTTTTTTTTTTTTTTTTTTTTTTTTTTT SHELLXN     TELAPSE    11655.02 TCPU     4387.99
 TTTTTTTTTTTTTTTTTTTTTTTTTTTTTT MONMO3      TELAPSE    11659.25 TCPU     4392.21
 NUMERICALLY INTEGRATED DENSITY    708.0000532046
 TTTTTTTTTTTTTTTTTTTTTTTTTTTTTT NUMDFT      TELAPSE    11667.54 TCPU     4400.51
 CYC   4 ETOT(AU) -5.429361501848E+03 DETOT -3.73E-04 tst  2.31E-06 PX  3.44E-03
 TTTTTTTTTTTTTTTTTTTTTTTTTTTTTT DIIS        TELAPSE    11673.28 TCPU     4406.25
 DIIS TEST: 0.44541E-03 AT SCF   CYCLE   4 - DIIS ACTIVE - HISTORY:     4 CYCLES
 TTTTTTTTTTTTTTTTTTTTTTTTTTTTTT FDIK        TELAPSE    11717.17 TCPU     4416.40
 INSULATING STATE
 TOP OF VALENCE BANDS -    BAND    354; K    4; EIG -2.3440158E-01 AU
 TOP OF VALENCE BANDS -    BAND    354; K    1; EIG -2.3462872E-01 AU
 BOTTOM OF VIRTUAL BANDS - BAND    355; K    1; EIG -7.6072943E-02 AU
 INDIRECT ENERGY BAND GAP:   4.3083 eV
 TTTTTTTTTTTTTTTTTTTTTTTTTTTTTT PDIG        TELAPSE    11719.10 TCPU     4418.34
 CHARGE NORMALIZATION FACTOR   1.00000000
 TOTAL ATOMIC CHARGES:
   5.8605445   5.8697034   5.8605445   5.8697034   5.8678934   5.8660308
   5.8630069   5.8654470   5.8678934   5.8654470   5.8630069   5.8660308
   5.9965281   6.0076760   5.9965281   6.0076760   6.0086130   6.0122428
   5.9958532   5.9934675   6.0086130   5.9934675   5.9958532   6.0122428
   5.6988994   5.7158449   5.6988994   5.7158449   5.7049176   5.7101824
   5.7086825   5.7025951   5.7049176   5.7025951   5.7086825   5.7101824
   6.0013063   6.0024530   6.0013063   6.0024530   5.9938649   5.9963601
   6.0114363   6.0083021   5.9938649   6.0083021   6.0114363   5.9963601
   0.8775359   0.8795400   0.8775359   0.8795400   0.8749325   0.8838697
   0.8820062   0.8733110   0.8749325   0.8733110   0.8820062   0.8838697
   0.8839620   0.8829921   0.8839620   0.8829921   0.8825109   0.8884447
   0.8843754   0.8782622   0.8825109   0.8782622   0.8843754   0.8884447
   0.8861001   0.8860367   0.8861001   0.8860367   0.8830446   0.8876945
   0.8888842   0.8843628   0.8830446   0.8843628   0.8888842   0.8876945
   7.6012594   7.5732084   7.6012594   7.5732084   7.5881911   7.5729447
   7.5859379   7.6022466   7.5881911   7.6022466   7.5859379   7.5729447
   7.5913930   7.5645965   7.5913930   7.5645965   7.5904148   7.5794773
   7.5659449   7.5761533   7.5904148   7.5761533   7.5659449   7.5794773
   8.3120077   8.3366207   8.3120077   8.3366207   8.3154902   8.3220660
   8.3326543   8.3249690   8.3154902   8.3249690   8.3326543   8.3220660
  18.5717299  18.5717299  18.5714298  18.5713811  18.5717145  18.5714298
 TTTTTTTTTTTTTTTTTTTTTTTTTTTTTT MOQGAD      TELAPSE    11719.13 TCPU     4418.36
 TTTTTTTTTTTTTTTTTTTTTTTTTTTTTT SHELLXN     TELAPSE    12005.68 TCPU     4484.39
 TTTTTTTTTTTTTTTTTTTTTTTTTTTTTT MONMO3      TELAPSE    12009.62 TCPU     4488.33
 NUMERICALLY INTEGRATED DENSITY    708.0000532173
 TTTTTTTTTTTTTTTTTTTTTTTTTTTTTT NUMDFT      TELAPSE    12017.93 TCPU     4496.64
 CYC   5 ETOT(AU) -5.429361548370E+03 DETOT -4.65E-05 tst  2.79E-07 PX  9.59E-04
 TTTTTTTTTTTTTTTTTTTTTTTTTTTTTT DIIS        TELAPSE    12026.72 TCPU     4505.43
 DIIS TEST: 0.13848E-03 AT SCF   CYCLE   5 - DIIS ACTIVE - HISTORY:     5 CYCLES
 TTTTTTTTTTTTTTTTTTTTTTTTTTTTTT FDIK        TELAPSE    12085.78 TCPU     4523.89
 INSULATING STATE
 TOP OF VALENCE BANDS -    BAND    354; K    4; EIG -2.3425696E-01 AU
 TOP OF VALENCE BANDS -    BAND    354; K    1; EIG -2.3446048E-01 AU
 BOTTOM OF VIRTUAL BANDS - BAND    355; K    1; EIG -7.6098089E-02 AU
 INDIRECT ENERGY BAND GAP:   4.3037 eV
 TTTTTTTTTTTTTTTTTTTTTTTTTTTTTT PDIG        TELAPSE    12088.68 TCPU     4526.79
 CHARGE NORMALIZATION FACTOR   1.00000000
 TOTAL ATOMIC CHARGES:
   5.8609578   5.8697938   5.8609578   5.8697938   5.8670481   5.8667267
   5.8643919   5.8640301   5.8670481   5.8640301   5.8643919   5.8667267
   5.9973818   6.0073449   5.9973818   6.0073449   6.0083164   6.0124991
   5.9965606   5.9925022   6.0083164   5.9925022   5.9965606   6.0124991
   5.6984766   5.7161131   5.6984766   5.7161131   5.7032240   5.7106559
   5.7100670   5.7022403   5.7032240   5.7022403   5.7100670   5.7106559
   6.0019282   6.0023139   6.0019282   6.0023139   5.9947876   5.9969311
   6.0102389   6.0078733   5.9947876   6.0078733   6.0102389   5.9969311
   0.8773078   0.8798859   0.8773078   0.8798859   0.8749725   0.8836681
   0.8820585   0.8734211   0.8749725   0.8734211   0.8820585   0.8836681
   0.8835563   0.8833535   0.8835563   0.8833535   0.8826563   0.8884039
   0.8841351   0.8783451   0.8826563   0.8783451   0.8841351   0.8884039
   0.8858036   0.8863282   0.8858036   0.8863282   0.8828536   0.8875366
   0.8890093   0.8844801   0.8828536   0.8844801   0.8890093   0.8875366
   7.6021040   7.5723273   7.6021040   7.5723273   7.5867773   7.5727022
   7.5883981   7.6013755   7.5867773   7.6013755   7.5883981   7.5727022
   7.5913428   7.5642956   7.5913428   7.5642956   7.5927397   7.5787211
   7.5632233   7.5782420   7.5927397   7.5782420   7.5632233   7.5787211
   8.3115631   8.3360802   8.3115631   8.3360802   8.3165044   8.3217969
   8.3306801   8.3262549   8.3165044   8.3262549   8.3306801   8.3217969
  18.5717281  18.5717281  18.5714240  18.5714065  18.5716750  18.5714240
 TTTTTTTTTTTTTTTTTTTTTTTTTTTTTT MOQGAD      TELAPSE    12088.70 TCPU     4526.81
 TTTTTTTTTTTTTTTTTTTTTTTTTTTTTT SHELLXN     TELAPSE    12358.90 TCPU     4592.86
 TTTTTTTTTTTTTTTTTTTTTTTTTTTTTT MONMO3      TELAPSE    12363.21 TCPU     4597.18
 NUMERICALLY INTEGRATED DENSITY    708.0000532393
 TTTTTTTTTTTTTTTTTTTTTTTTTTTTTT NUMDFT      TELAPSE    12371.55 TCPU     4605.51
 CYC   6 ETOT(AU) -5.429361555436E+03 DETOT -7.07E-06 tst  6.33E-08 PX  6.29E-04
 TTTTTTTTTTTTTTTTTTTTTTTTTTTTTT DIIS        TELAPSE    12375.96 TCPU     4609.92
 DIIS TEST: 0.69304E-04 AT SCF   CYCLE   6 - DIIS ACTIVE - HISTORY:     6 CYCLES
 TTTTTTTTTTTTTTTTTTTTTTTTTTTTTT FDIK        TELAPSE    12400.62 TCPU     4614.21
 INSULATING STATE
 TOP OF VALENCE BANDS -    BAND    354; K    4; EIG -2.3431379E-01 AU
 TOP OF VALENCE BANDS -    BAND    354; K    1; EIG -2.3452372E-01 AU
 BOTTOM OF VIRTUAL BANDS - BAND    355; K    1; EIG -7.6062670E-02 AU
 INDIRECT ENERGY BAND GAP:   4.3062 eV
 TTTTTTTTTTTTTTTTTTTTTTTTTTTTTT PDIG        TELAPSE    12402.22 TCPU     4615.81
 CHARGE NORMALIZATION FACTOR   1.00000000
 TOTAL ATOMIC CHARGES:
   5.8607403   5.8697885   5.8607403   5.8697885   5.8669130   5.8668753
   5.8642479   5.8643501   5.8669130   5.8643501   5.8642479   5.8668753
   5.9968080   6.0077200   5.9968080   6.0077200   6.0084551   6.0127153
   5.9962217   5.9927057   6.0084551   5.9927057   5.9962217   6.0127153
   5.6983564   5.7163567   5.6983564   5.7163567   5.7037202   5.7105491
   5.7097705   5.7023177   5.7037202   5.7023177   5.7097705   5.7105491
   6.0015133   6.0026245   6.0015133   6.0026245   5.9940750   5.9968141
   6.0110937   6.0079616   5.9940750   6.0079616   6.0110937   5.9968141
   0.8773144   0.8798130   0.8773144   0.8798130   0.8749939   0.8836530
   0.8819763   0.8734955   0.8749939   0.8734955   0.8819763   0.8836530
   0.8837095   0.8832048   0.8837095   0.8832048   0.8825806   0.8884508
   0.8842659   0.8782507   0.8825806   0.8782507   0.8842659   0.8884508
   0.8859052   0.8862033   0.8859052   0.8862033   0.8828994   0.8875691
   0.8890018   0.8844632   0.8828994   0.8844632   0.8890018   0.8875691
   7.6019885   7.5723175   7.6019885   7.5723175   7.5884012   7.5724856
   7.5861100   7.6024196   7.5884012   7.6024196   7.5861100   7.5724856
   7.5916497   7.5642063   7.5916497   7.5642063   7.5914325   7.5785709
   7.5647183   7.5774288   7.5914325   7.5774288   7.5647183   7.5785709
   8.3122678   8.3357416   8.3122678   8.3357416   8.3165094   8.3216607
   8.3312359   8.3256695   8.3165094   8.3256695   8.3312359   8.3216607
  18.5717161  18.5717161  18.5714308  18.5712965  18.5718936  18.5714308
 TTTTTTTTTTTTTTTTTTTTTTTTTTTTTT MOQGAD      TELAPSE    12402.24 TCPU     4615.83
 TTTTTTTTTTTTTTTTTTTTTTTTTTTTTT SHELLXN     TELAPSE    12619.53 TCPU     4681.94
 TTTTTTTTTTTTTTTTTTTTTTTTTTTTTT MONMO3      TELAPSE    12623.79 TCPU     4686.20
 NUMERICALLY INTEGRATED DENSITY    708.0000532469
 TTTTTTTTTTTTTTTTTTTTTTTTTTTTTT NUMDFT      TELAPSE    12633.28 TCPU     4695.69
 CYC   7 ETOT(AU) -5.429361560432E+03 DETOT -5.00E-06 tst  2.06E-08 PX  3.48E-04
 TTTTTTTTTTTTTTTTTTTTTTTTTTTTTT DIIS        TELAPSE    12641.93 TCPU     4704.34
 DIIS TEST: 0.24145E-04 AT SCF   CYCLE   7 - DIIS ACTIVE - HISTORY:     7 CYCLES
 TTTTTTTTTTTTTTTTTTTTTTTTTTTTTT FDIK        TELAPSE    12687.88 TCPU     4715.05
 INSULATING STATE
 TOP OF VALENCE BANDS -    BAND    354; K    4; EIG -2.3432997E-01 AU
 TOP OF VALENCE BANDS -    BAND    354; K    1; EIG -2.3454348E-01 AU
 BOTTOM OF VIRTUAL BANDS - BAND    355; K    1; EIG -7.6096851E-02 AU
 INDIRECT ENERGY BAND GAP:   4.3057 eV
 TTTTTTTTTTTTTTTTTTTTTTTTTTTTTT PDIG        TELAPSE    12689.51 TCPU     4716.68
 CHARGE NORMALIZATION FACTOR   1.00000000
 TOTAL ATOMIC CHARGES:
   5.8609363   5.8695817   5.8609363   5.8695817   5.8670389   5.8666674
   5.8641261   5.8645244   5.8670389   5.8645244   5.8641261   5.8666674
   5.9969267   6.0076008   5.9969267   6.0076008   6.0085130   6.0125371
   5.9962670   5.9927008   6.0085130   5.9927008   5.9962670   6.0125371
   5.6984811   5.7161616   5.6984811   5.7161616   5.7040548   5.7104797
   5.7094254   5.7024155   5.7040548   5.7024155   5.7094254   5.7104797
   6.0015699   6.0024489   6.0015699   6.0024489   5.9942264   5.9965510
   6.0108617   6.0082531   5.9942264   6.0082531   6.0108617   5.9965510
   0.8773738   0.8797533   0.8773738   0.8797533   0.8749298   0.8837168
   0.8820545   0.8733807   0.8749298   0.8733807   0.8820545   0.8837168
   0.8837671   0.8831589   0.8837671   0.8831589   0.8825932   0.8884765
   0.8842357   0.8782531   0.8825932   0.8782531   0.8842357   0.8884765
   0.8859776   0.8861657   0.8859776   0.8861657   0.8829138   0.8876358
   0.8889771   0.8844047   0.8829138   0.8844047   0.8889771   0.8876358
   7.6017020   7.5728072   7.6017020   7.5728072   7.5875498   7.5727198
   7.5871990   7.6016834   7.5875498   7.6016834   7.5871990   7.5727198
   7.5913695   7.5643782   7.5913695   7.5643782   7.5916359   7.5788426
   7.5643903   7.5775458   7.5916359   7.5775458   7.5643903   7.5788426
   8.3118345   8.3362758   8.3118345   8.3362758   8.3164822   8.3218034
   8.3311469   8.3257808   8.3164822   8.3257808   8.3311469   8.3218034
  18.5717024  18.5717024  18.5714249  18.5713539  18.5718629  18.5714249
 TTTTTTTTTTTTTTTTTTTTTTTTTTTTTT MOQGAD      TELAPSE    12689.53 TCPU     4716.71
 TTTTTTTTTTTTTTTTTTTTTTTTTTTTTT SHELLXN     TELAPSE    12849.24 TCPU     4782.66
 TTTTTTTTTTTTTTTTTTTTTTTTTTTTTT MONMO3      TELAPSE    12853.19 TCPU     4786.60
 NUMERICALLY INTEGRATED DENSITY    708.0000532442
 TTTTTTTTTTTTTTTTTTTTTTTTTTTTTT NUMDFT      TELAPSE    12861.51 TCPU     4794.93
 CYC   8 ETOT(AU) -5.429361563573E+03 DETOT -3.14E-06 tst  3.15E-09 PX  1.69E-04
 TTTTTTTTTTTTTTTTTTTTTTTTTTTTTT DIIS        TELAPSE    12870.93 TCPU     4804.35
 DIIS TEST: 0.58861E-05 AT SCF   CYCLE   8 - DIIS ACTIVE - HISTORY:     8 CYCLES
 TTTTTTTTTTTTTTTTTTTTTTTTTTTTTT FDIK        TELAPSE    12922.08 TCPU     4821.71
 INSULATING STATE
 TOP OF VALENCE BANDS -    BAND    354; K    4; EIG -2.3430866E-01 AU
 TOP OF VALENCE BANDS -    BAND    354; K    1; EIG -2.3451841E-01 AU
 BOTTOM OF VIRTUAL BANDS - BAND    355; K    1; EIG -7.6079474E-02 AU
 INDIRECT ENERGY BAND GAP:   4.3056 eV
 TTTTTTTTTTTTTTTTTTTTTTTTTTTTTT PDIG        TELAPSE    12925.39 TCPU     4825.03
 CHARGE NORMALIZATION FACTOR   1.00000000
 TOTAL ATOMIC CHARGES:
   5.8607489   5.8699366   5.8607489   5.8699366   5.8670357   5.8667570
   5.8641500   5.8644370   5.8670357   5.8644370   5.8641500   5.8667570
   5.9970012   6.0075898   5.9970012   6.0075898   6.0084883   6.0125966
   5.9962603   5.9927031   6.0084883   5.9927031   5.9962603   6.0125966
   5.6985605   5.7160411   5.6985605   5.7160411   5.7035921   5.7105725
   5.7098544   5.7022388   5.7035921   5.7022388   5.7098544   5.7105725
   6.0016312   6.0025352   6.0016312   6.0025352   5.9942447   5.9967947
   6.0108593   6.0079663   5.9942447   6.0079663   6.0108593   5.9967947
   0.8773288   0.8798180   0.8773288   0.8798180   0.8749690   0.8837035
   0.8820083   0.8734390   0.8749690   0.8734390   0.8820083   0.8837035
   0.8837011   0.8832109   0.8837011   0.8832109   0.8826089   0.8884379
   0.8842280   0.8782683   0.8826089   0.8782683   0.8842280   0.8884379
   0.8859079   0.8862029   0.8859079   0.8862029   0.8829213   0.8875621
   0.8889767   0.8844814   0.8829213   0.8844814   0.8889767   0.8875621
   7.6017887   7.5725056   7.6017887   7.5725056   7.5879791   7.5726337
   7.5866467   7.6022944   7.5879791   7.6022944   7.5866467   7.5726337
   7.5913627   7.5645335   7.5913627   7.5645335   7.5916646   7.5786948
   7.5645213   7.5774060   7.5916646   7.5774060   7.5645213   7.5786948
   8.3120438   8.3357542   8.3120438   8.3357542   8.3164413   8.3216532
   8.3311954   8.3257870   8.3164413   8.3257870   8.3311954   8.3216532
  18.5716919  18.5716919  18.5714366  18.5713139  18.5718787  18.5714366
 TTTTTTTTTTTTTTTTTTTTTTTTTTTTTT MOQGAD      TELAPSE    12925.42 TCPU     4825.05
 TTTTTTTTTTTTTTTTTTTTTTTTTTTTTT SHELLXN     TELAPSE    13105.57 TCPU     4891.14
 TTTTTTTTTTTTTTTTTTTTTTTTTTTTTT MONMO3      TELAPSE    13110.60 TCPU     4896.18
 NUMERICALLY INTEGRATED DENSITY    708.0000532421
 TTTTTTTTTTTTTTTTTTTTTTTTTTTTTT NUMDFT      TELAPSE    13118.89 TCPU     4904.47
 CYC   9 ETOT(AU) -5.429361563787E+03 DETOT -2.14E-07 tst  2.19E-09 PX  1.34E-04
 TTTTTTTTTTTTTTTTTTTTTTTTTTTTTT DIIS        TELAPSE    13127.63 TCPU     4913.21
 DIIS TEST: 0.31946E-05 AT SCF   CYCLE   9 - DIIS ACTIVE - HISTORY:     9 CYCLES
 TTTTTTTTTTTTTTTTTTTTTTTTTTTTTT FDIK        TELAPSE    13180.30 TCPU     4938.55
 INSULATING STATE
 TOP OF VALENCE BANDS -    BAND    354; K    4; EIG -2.3431203E-01 AU
 TOP OF VALENCE BANDS -    BAND    354; K    1; EIG -2.3452227E-01 AU
 BOTTOM OF VIRTUAL BANDS - BAND    355; K    1; EIG -7.6081601E-02 AU
 INDIRECT ENERGY BAND GAP:   4.3057 eV
 TTTTTTTTTTTTTTTTTTTTTTTTTTTTTT PDIG        TELAPSE    13184.15 TCPU     4942.39
 CHARGE NORMALIZATION FACTOR   1.00000000
 TOTAL ATOMIC CHARGES:
   5.8609268   5.8695446   5.8609268   5.8695446   5.8669824   5.8667751
   5.8641770   5.8644304   5.8669824   5.8644304   5.8641770   5.8667751
   5.9969343   6.0075947   5.9969343   6.0075947   6.0084510   6.0126290
   5.9963284   5.9926252   6.0084510   5.9926252   5.9963284   6.0126290
   5.6985136   5.7161710   5.6985136   5.7161710   5.7038802   5.7105362
   5.7096099   5.7023377   5.7038802   5.7023377   5.7096099   5.7105362
   6.0015608   6.0024645   6.0015608   6.0024645   5.9941271   5.9966803
   6.0109515   6.0081479   5.9941271   6.0081479   6.0109515   5.9966803
   0.8773218   0.8798040   0.8773218   0.8798040   0.8749506   0.8836778
   0.8820302   0.8734349   0.8749506   0.8734349   0.8820302   0.8836778
   0.8837242   0.8832008   0.8837242   0.8832008   0.8826102   0.8884619
   0.8842180   0.8782632   0.8826102   0.8782632   0.8842180   0.8884619
   0.8859266   0.8862128   0.8859266   0.8862128   0.8829196   0.8875932
   0.8889783   0.8844416   0.8829196   0.8844416   0.8889783   0.8875932
   7.6017635   7.5726980   7.6017635   7.5726980   7.5879131   7.5725828
   7.5867978   7.6018926   7.5879131   7.6018926   7.5867978   7.5725828
   7.5914584   7.5642583   7.5914584   7.5642583   7.5915885   7.5787026
   7.5644214   7.5776353   7.5915885   7.5776353   7.5644214   7.5787026
   8.3119404   8.3362269   8.3119404   8.3362269   8.3165168   8.3217589
   8.3311543   8.3257668   8.3165168   8.3257668   8.3311543   8.3217589
  18.5717158  18.5717158  18.5714421  18.5713529  18.5718804  18.5714421
 TTTTTTTTTTTTTTTTTTTTTTTTTTTTTT MOQGAD      TELAPSE    13184.18 TCPU     4942.42
 TTTTTTTTTTTTTTTTTTTTTTTTTTTTTT SHELLXN     TELAPSE    13393.52 TCPU     5008.53
 TTTTTTTTTTTTTTTTTTTTTTTTTTTTTT MONMO3      TELAPSE    13399.01 TCPU     5014.02
 NUMERICALLY INTEGRATED DENSITY    708.0000532463
 TTTTTTTTTTTTTTTTTTTTTTTTTTTTTT NUMDFT      TELAPSE    13407.92 TCPU     5022.93
 CYC  10 ETOT(AU) -5.429361564155E+03 DETOT -3.68E-07 tst  1.78E-09 PX  1.07E-04
 TTTTTTTTTTTTTTTTTTTTTTTTTTTTTT DIIS        TELAPSE    13415.80 TCPU     5030.81
 DIIS TEST: 0.11501E-05 AT SCF   CYCLE  10 - DIIS ACTIVE - HISTORY:    10 CYCLES
 TTTTTTTTTTTTTTTTTTTTTTTTTTTTTT FDIK        TELAPSE    13474.17 TCPU     5067.54
 INSULATING STATE
 TOP OF VALENCE BANDS -    BAND    354; K    4; EIG -2.3431941E-01 AU
 TOP OF VALENCE BANDS -    BAND    354; K    1; EIG -2.3453069E-01 AU
 BOTTOM OF VIRTUAL BANDS - BAND    355; K    1; EIG -7.6083503E-02 AU
 INDIRECT ENERGY BAND GAP:   4.3058 eV
 TTTTTTTTTTTTTTTTTTTTTTTTTTTTTT PDIG        TELAPSE    13478.00 TCPU     5071.37
 CHARGE NORMALIZATION FACTOR   1.00000000
 TOTAL ATOMIC CHARGES:
   5.8608878   5.8697532   5.8608878   5.8697532   5.8669971   5.8667890
   5.8641716   5.8644482   5.8669971   5.8644482   5.8641716   5.8667890
   5.9969809   6.0075867   5.9969809   6.0075867   6.0085153   6.0125832
   5.9962606   5.9927057   6.0085153   5.9927057   5.9962606   6.0125832
   5.6984888   5.7161328   5.6984888   5.7161328   5.7038118   5.7105186
   5.7096500   5.7023238   5.7038118   5.7023238   5.7096500   5.7105186
   6.0015990   6.0025110   6.0015990   6.0025110   5.9942508   5.9966532
   6.0108615   6.0081115   5.9942508   6.0081115   6.0108615   5.9966532
   0.8773400   0.8797952   0.8773400   0.8797952   0.8749574   0.8836988
   0.8820222   0.8734293   0.8749574   0.8734293   0.8820222   0.8836988
   0.8837238   0.8831883   0.8837238   0.8831883   0.8826041   0.8884580
   0.8842298   0.8782544   0.8826041   0.8782544   0.8842298   0.8884580
   0.8859306   0.8861876   0.8859306   0.8861876   0.8829029   0.8875935
   0.8889898   0.8844486   0.8829029   0.8844486   0.8889898   0.8875935
   7.6017435   7.5726407   7.6017435   7.5726407   7.5877530   7.5726833
   7.5868906   7.6020641   7.5877530   7.6020641   7.5868906   7.5726833
   7.5913681   7.5645002   7.5913681   7.5645002   7.5916750   7.5787551
   7.5644450   7.5774081   7.5916750   7.5774081   7.5644450   7.5787551
   8.3119422   8.3359283   8.3119422   8.3359283   8.3164665   8.3216902
   8.3311774   8.3257780   8.3164665   8.3257780   8.3311774   8.3216902
  18.5717043  18.5717043  18.5714333  18.5713368  18.5718770  18.5714333
 TTTTTTTTTTTTTTTTTTTTTTTTTTTTTT MOQGAD      TELAPSE    13478.02 TCPU     5071.39
 TTTTTTTTTTTTTTTTTTTTTTTTTTTTTT SHELLXN     TELAPSE    13746.91 TCPU     5137.55
 TTTTTTTTTTTTTTTTTTTTTTTTTTTTTT MONMO3      TELAPSE    13752.56 TCPU     5143.20
 NUMERICALLY INTEGRATED DENSITY    708.0000532450
 TTTTTTTTTTTTTTTTTTTTTTTTTTTTTT NUMDFT      TELAPSE    13762.08 TCPU     5152.72
 CYC  11 ETOT(AU) -5.429361564218E+03 DETOT -6.38E-08 tst  7.67E-10 PX  7.14E-05
 TTTTTTTTTTTTTTTTTTTTTTTTTTTTTT DIIS        TELAPSE    13769.78 TCPU     5160.41
 DIIS TEST: 0.53629E-06 AT SCF   CYCLE  11 - DIIS ACTIVE - HISTORY:    11 CYCLES
 TTTTTTTTTTTTTTTTTTTTTTTTTTTTTT FDIK        TELAPSE    13808.10 TCPU     5163.24
 INSULATING STATE
 TOP OF VALENCE BANDS -    BAND    354; K    4; EIG -2.3431195E-01 AU
 TOP OF VALENCE BANDS -    BAND    354; K    1; EIG -2.3452222E-01 AU
 BOTTOM OF VIRTUAL BANDS - BAND    355; K    1; EIG -7.6084253E-02 AU
 INDIRECT ENERGY BAND GAP:   4.3056 eV
 TTTTTTTTTTTTTTTTTTTTTTTTTTTTTT PDIG        TELAPSE    13809.72 TCPU     5164.86
 CHARGE NORMALIZATION FACTOR   1.00000000
 TOTAL ATOMIC CHARGES:
   5.8608614   5.8696864   5.8608614   5.8696864   5.8670112   5.8667382
   5.8641735   5.8644423   5.8670112   5.8644423   5.8641735   5.8667382
   5.9969727   6.0075860   5.9969727   6.0075860   6.0084777   6.0125992
   5.9962980   5.9926599   6.0084777   5.9926599   5.9962980   6.0125992
   5.6985438   5.7160956   5.6985438   5.7160956   5.7037831   5.7105223
   5.7096889   5.7023086   5.7037831   5.7023086   5.7096889   5.7105223
   6.0015985   6.0024807   6.0015985   6.0024807   5.9941858   5.9967224
   6.0108841   6.0080813   5.9941858   6.0080813   6.0108841   5.9967224
   0.8773328   0.8797997   0.8773328   0.8797997   0.8749549   0.8836974
   0.8820264   0.8734252   0.8749549   0.8734252   0.8820264   0.8836974
   0.8837197   0.8832014   0.8837197   0.8832014   0.8826071   0.8884545
   0.8842237   0.8782637   0.8826071   0.8782637   0.8842237   0.8884545
   0.8859259   0.8862059   0.8859259   0.8862059   0.8829161   0.8875848
   0.8889797   0.8844510   0.8829161   0.8844510   0.8889797   0.8875848
   7.6017505   7.5726591   7.6017505   7.5726591   7.5879049   7.5726152
   7.5868166   7.6019905   7.5879049   7.6019905   7.5868166   7.5726152
   7.5913929   7.5643815   7.5913929   7.5643815   7.5916116   7.5787452
   7.5644491   7.5775667   7.5916116   7.5775667   7.5644491   7.5787452
   8.3119451   8.3360911   8.3119451   8.3360911   8.3164827   8.3217322
   8.3311511   8.3257943   8.3164827   8.3257943   8.3311511   8.3217322
  18.5717068  18.5717068  18.5714363  18.5713384  18.5718722  18.5714363
 TTTTTTTTTTTTTTTTTTTTTTTTTTTTTT MOQGAD      TELAPSE    13809.75 TCPU     5164.89
 TTTTTTTTTTTTTTTTTTTTTTTTTTTTTT SHELLXN     TELAPSE    14072.03 TCPU     5230.98
 TTTTTTTTTTTTTTTTTTTTTTTTTTTTTT MONMO3      TELAPSE    14075.41 TCPU     5234.36
 NUMERICALLY INTEGRATED DENSITY    708.0000532441
 TTTTTTTTTTTTTTTTTTTTTTTTTTTTTT NUMDFT      TELAPSE    14083.70 TCPU     5242.64
 CYC  12 ETOT(AU) -5.429361564290E+03 DETOT -7.19E-08 tst  2.10E-10 PX  4.71E-05
 TTTTTTTTTTTTTTTTTTTTTTTTTTTTTT DIIS        TELAPSE    14088.29 TCPU     5247.24
 DIIS TEST: 0.17300E-06 AT SCF   CYCLE  12 - DIIS ACTIVE - HISTORY:    12 CYCLES
 TTTTTTTTTTTTTTTTTTTTTTTTTTTTTT FDIK        TELAPSE    14114.11 TCPU     5253.17
 INSULATING STATE
 TOP OF VALENCE BANDS -    BAND    354; K    4; EIG -2.3431545E-01 AU
 TOP OF VALENCE BANDS -    BAND    354; K    1; EIG -2.3452618E-01 AU
 BOTTOM OF VIRTUAL BANDS - BAND    355; K    1; EIG -7.6081880E-02 AU
 INDIRECT ENERGY BAND GAP:   4.3058 eV
 TTTTTTTTTTTTTTTTTTTTTTTTTTTTTT PDIG        TELAPSE    14115.75 TCPU     5254.80
 CHARGE NORMALIZATION FACTOR   1.00000000
 TOTAL ATOMIC CHARGES:
   5.8608875   5.8696833   5.8608875   5.8696833   5.8669897   5.8667862
   5.8641606   5.8644497   5.8669897   5.8644497   5.8641606   5.8667862
   5.9969543   6.0075891   5.9969543   6.0075891   6.0084804   6.0126087
   5.9962985   5.9926723   6.0084804   5.9926723   5.9962985   6.0126087
   5.6985209   5.7161339   5.6985209   5.7161339   5.7038251   5.7105448
   5.7096438   5.7023207   5.7038251   5.7023207   5.7096438   5.7105448
   6.0015804   6.0024899   6.0015804   6.0024899   5.9941941   5.9966655
   6.0109123   6.0081228   5.9941941   6.0081228   6.0109123   5.9966655
   0.8773283   0.8798036   0.8773283   0.8798036   0.8749533   0.8836922
   0.8820260   0.8734326   0.8749533   0.8734326   0.8820260   0.8836922
   0.8837211   0.8831956   0.8837211   0.8831956   0.8826114   0.8884575
   0.8842222   0.8782604   0.8826114   0.8782604   0.8842222   0.8884575
   0.8859267   0.8862007   0.8859267   0.8862007   0.8829134   0.8875927
   0.8889812   0.8844475   0.8829134   0.8844475   0.8889812   0.8875927
   7.6017504   7.5726665   7.6017504   7.5726665   7.5878077   7.5726499
   7.5868368   7.6020073   7.5878077   7.6020073   7.5868368   7.5726499
   7.5914116   7.5644017   7.5914116   7.5644017   7.5916631   7.5787047
   7.5644275   7.5774981   7.5916631   7.5774981   7.5644275   7.5787047
   8.3119564   8.3360325   8.3119564   8.3360325   8.3164964   8.3217117
   8.3311780   8.3257605   8.3164964   8.3257605   8.3311780   8.3217117
  18.5717107  18.5717107  18.5714373  18.5713439  18.5718768  18.5714373
 TTTTTTTTTTTTTTTTTTTTTTTTTTTTTT MOQGAD      TELAPSE    14115.78 TCPU     5254.84
 TTTTTTTTTTTTTTTTTTTTTTTTTTTTTT SHELLXN     TELAPSE    14352.47 TCPU     5320.96
 TTTTTTTTTTTTTTTTTTTTTTTTTTTTTT MONMO3      TELAPSE    14356.52 TCPU     5325.02
 NUMERICALLY INTEGRATED DENSITY    708.0000532451
 TTTTTTTTTTTTTTTTTTTTTTTTTTTTTT NUMDFT      TELAPSE    14364.82 TCPU     5333.32
 CYC  13 ETOT(AU) -5.429361564291E+03 DETOT -8.86E-10 tst  5.29E-11 PX  2.16E-05
 TTTTTTTTTTTTTTTTTTTTTTTTTTTTTT DIIS        TELAPSE    14372.81 TCPU     5341.30
 DIIS TEST: 0.70336E-07 AT SCF   CYCLE  13 - DIIS ACTIVE - HISTORY:    13 CYCLES
 TTTTTTTTTTTTTTTTTTTTTTTTTTTTTT FDIK        TELAPSE    14404.01 TCPU     5352.53
 INSULATING STATE
 TOP OF VALENCE BANDS -    BAND    354; K    4; EIG -2.3431436E-01 AU
 TOP OF VALENCE BANDS -    BAND    354; K    1; EIG -2.3452492E-01 AU
 BOTTOM OF VIRTUAL BANDS - BAND    355; K    1; EIG -7.6083790E-02 AU
 INDIRECT ENERGY BAND GAP:   4.3057 eV
 TTTTTTTTTTTTTTTTTTTTTTTTTTTTTT PDIG        TELAPSE    14405.81 TCPU     5354.34
 CHARGE NORMALIZATION FACTOR   1.00000000
 TOTAL ATOMIC CHARGES:
   5.8608896   5.8696836   5.8608896   5.8696836   5.8670010   5.8667620
   5.8641894   5.8644293   5.8670010   5.8644293   5.8641894   5.8667620
   5.9969781   6.0075896   5.9969781   6.0075896   6.0084979   6.0125937
   5.9962815   5.9926691   6.0084979   5.9926691   5.9962815   6.0125937
   5.6985081   5.7161222   5.6985081   5.7161222   5.7038115   5.7105139
   5.7096651   5.7023231   5.7038115   5.7023231   5.7096651   5.7105139
   6.0016024   6.0024905   6.0016024   6.0024905   5.9941984   5.9966958
   6.0108768   6.0081010   5.9941984   6.0081010   6.0108768   5.9966958
   0.8773338   0.8797998   0.8773338   0.8797998   0.8749573   0.8836941
   0.8820245   0.8734285   0.8749573   0.8734285   0.8820245   0.8836941
   0.8837205   0.8831972   0.8837205   0.8831972   0.8826043   0.8884562
   0.8842260   0.8782609   0.8826043   0.8782609   0.8842260   0.8884562
   0.8859267   0.8862004   0.8859267   0.8862004   0.8829103   0.8875874
   0.8889844   0.8844500   0.8829103   0.8844500   0.8889844   0.8875874
   7.6017517   7.5726487   7.6017517   7.5726487   7.5878671   7.5726195
   7.5868544   7.6020015   7.5878671   7.6020015   7.5868544   7.5726195
   7.5913857   7.5644211   7.5913857   7.5644211   7.5916128   7.5787679
   7.5644438   7.5775124   7.5916128   7.5775124   7.5644438   7.5787679
   8.3119353   8.3360491   8.3119353   8.3360491   8.3164735   8.3217230
   8.3311479   8.3258000   8.3164735   8.3258000   8.3311479   8.3217230
  18.5717075  18.5717075  18.5714352  18.5713386  18.5718738  18.5714352
 TTTTTTTTTTTTTTTTTTTTTTTTTTTTTT MOQGAD      TELAPSE    14405.83 TCPU     5354.36
 TTTTTTTTTTTTTTTTTTTTTTTTTTTTTT SHELLXN     TELAPSE    14471.80 TCPU     5420.26
 +++ ENERGIES IN A.U. +++
 ::: EXT EL-POLE                                  -5.8491621149888E+03
 ::: EXT EL-SPHEROPOLE                             4.9213541220736E+01
 ::: BIELET ZONE E-E                               1.0260530679640E+04
 ::: TOTAL E-E                                     4.4605821058723E+03
 ::: TOTAL E-N + N-E                              -1.5667512834716E+04
 ::: TOTAL N-N                                     1.3443672199984E+03
 ::: KINETIC ENERGY                                4.9731857543201E+03
 ::: PSEUDO TOTAL   ENERGY                        -4.8893777545252E+03
 ::: VIRIAL COEFFICIENT                            1.0084975878452E+00
 TTTTTTTTTTTTTTTTTTTTTTTTTTTTTT MONMO3      TELAPSE    14476.62 TCPU     5425.07
 NUMERICALLY INTEGRATED DENSITY    708.0000532447
 TTTTTTTTTTTTTTTTTTTTTTTTTTTTTT NUMDFT      TELAPSE    14485.09 TCPU     5433.55
 CYC  14 ETOT(AU) -5.429361564299E+03 DETOT -7.36E-09 tst  2.31E-11 PX  2.16E-05

 == SCF ENDED - CONVERGENCE ON ENERGY      E(AU) -5.4293615642985E+03 CYCLES  14


 ENERGY EXPRESSION=HARTREE+FOCK EXCH*0.20000+(BECKE      EXCH)*0.80000+LYP        CORR


 TOTAL ENERGY(DFT)(AU)( 14) -5.4293615642985E+03 DE-7.4E-09 tester 2.3E-11
 TTTTTTTTTTTTTTTTTTTTTTTTTTTTTT EDFT        TELAPSE    14485.14 TCPU     5433.60
 
 INFORMATION **** DFTD3 ENERGY **** CALCULATE DFTD3 ENERGY

           DFT-D V3(BJ)
 DF                                         b3-lyp    
 parameters
 s6       :    1.0000
 s8       :    1.9889
 a1       :    0.3981
 a2       :    4.4211
 k1 k3    :   16.0000   -4.0000
 Cutoff   :   50.2022
 CN-Cutoff:   21.1671
 
 Edisp /kcal,au:  -304.7583 -0.48566321

 E6    /kcal :  -145.9262
 E8    /kcal :  -162.3260
 E6(ABC) "   :   3.493870
 
 INFORMATION **** DFTD3 ENERGY **** NORMAL TERMINATION OF DFTD3 MODULE

 *******************************************************************************

 DFT-D3 DISPERSION ENERGY CORRECTION

 D3 DISPERSION ENERGY (AU)       -4.8566320998251E-01
 TOTAL ENERGY + DISP (AU)        -5.4298472275085E+03

 *******************************************************************************

 TTTTTTTTTTTTTTTTTTTTTTTTTTTTTT SMAT        TELAPSE    14690.17 TCPU     5477.04
 TTTTTTTTTTTTTTTTTTTTTTTTTTTTTT POLAR2      TELAPSE    14690.86 TCPU     5477.73
 *****************************************************************************
 *                                                                           *
 *                             PIEZOELECTRICITY                              *
 *                    EVALUATED THROUGH THE  BERRY  PHASE                    *
 *                                                                           *
 *****************************************************************************

                                   STRAIN TENSOR
                           -0.00000   0.00000   0.00000
                            0.00000  -0.00000  -0.01500
                            0.00000  -0.01500  -0.00000

 %%%%%%%%%%%%%%%%%%%%%%%%%%%%%%%%%%%%%%%%%%%%%%%%%%%%%%%%%%%%%%%%%%%%%%%%%%%%%
          INFORMATION ON SYSTEM A TO THE LEFT ON SYSTEM B TO THE RIGHT
                      (A) SHOULD BE THE EQUILIBRIUM SYSTEM

         a, b, c (ANGSTROM), ALPHA, BETA, GAMMA (DEGREES) V (ANGSTROM**3)
  a= 14.94885    ALPHA= 109.47122           a= 14.79974    ALPHA= 110.27347
  b= 14.94885    BETA = 109.47122           b= 15.09871    BETA = 109.47223
  c= 14.94885    GAMMA= 109.47122           c= 15.09871    GAMMA= 109.47223
          VA= 2571.59071                              VB= 2571.01210

                      DIRECT LATTICE VECTORS COMPONENTS ( ANGSTROM )
           X         Y         Z                  X         Y         Z
       -8.63073   8.63073   8.63073           -8.63073   8.50126   8.50126
        8.63073  -8.63073   8.63073            8.63073  -8.76019   8.76019
        8.63073   8.63073  -8.63073            8.63073   8.76019  -8.76019

                  RECIPROCAL LATTICE VECTORS COMPONENTS (ANGSTROM-1)
           X         Y         Z                  X         Y         Z
        0.00000   0.36400   0.36400            0.00000   0.36400   0.36400
        0.36400   0.00000   0.36400            0.36954   0.00546   0.36408
        0.36400   0.36400   0.00000            0.36954   0.36408   0.00546

                         ATOMIC FRACTIONAL COORDINATES
    ATOM       a        b        c              a        b        c
    1 C     0.01117  0.51298  0.35513        0.01117  0.51298  0.35513
    2 C     0.15784 -0.34397 -0.35513        0.15784 -0.34397 -0.35513
    3 C    -0.01117  0.34397  0.50181       -0.01117  0.34397  0.50181
    4 C    -0.15784 -0.51298 -0.50181       -0.15784 -0.51298 -0.50181
    5 C     0.35513  0.01117  0.51298        0.35513  0.01117  0.51298
    6 C     0.51298  0.35513  0.01117        0.51298  0.35513  0.01117
    7 C    -0.50181 -0.15784 -0.51298       -0.50181 -0.15784 -0.51298
    8 C    -0.34397 -0.35513  0.15784       -0.34397 -0.35513  0.15784
    9 C    -0.35513  0.15784 -0.34397       -0.35513  0.15784 -0.34397
   10 C     0.34397  0.50181 -0.01117        0.34397  0.50181 -0.01117
   11 C     0.50181 -0.01117  0.34397        0.50181 -0.01117  0.34397
   12 C    -0.51298 -0.50181 -0.15784       -0.51298 -0.50181 -0.15784
   13 C     0.06579 -0.21512 -0.58313        0.06579 -0.21512 -0.58313
   14 C     0.36801  0.64892  0.58313        0.36801  0.64892  0.58313
   15 C    -0.06579 -0.64892 -0.28091       -0.06579 -0.64892 -0.28091
   16 C    -0.36801  0.21512  0.28091       -0.36801  0.21512  0.28091
   17 C    -0.58313  0.06579 -0.21512       -0.58313  0.06579 -0.21512
   18 C    -0.21512 -0.58313  0.06579       -0.21512 -0.58313  0.06579
   19 C     0.28091 -0.36801  0.21512        0.28091 -0.36801  0.21512
   20 C     0.64892  0.58313  0.36801        0.64892  0.58313  0.36801
   21 C     0.58313  0.36801  0.64892        0.58313  0.36801  0.64892
   22 C    -0.64892 -0.28091 -0.06579       -0.64892 -0.28091 -0.06579
   23 C    -0.28091 -0.06579 -0.64892       -0.28091 -0.06579 -0.64892
   24 C     0.21512  0.28091 -0.36801        0.21512  0.28091 -0.36801
   25 C     0.01204  0.61435  0.36914        0.01204  0.61435  0.36914
   26 C     0.24521 -0.35710 -0.36914        0.24521 -0.35710 -0.36914
   27 C    -0.01204  0.35710  0.60232       -0.01204  0.35710  0.60232
   28 C    -0.24521 -0.61435 -0.60232       -0.24521 -0.61435 -0.60232
   29 C     0.36914  0.01204  0.61435        0.36914  0.01204  0.61435
   30 C     0.61435  0.36914  0.01204        0.61435  0.36914  0.01204
   31 C    -0.60232 -0.24521 -0.61435       -0.60232 -0.24521 -0.61435
   32 C    -0.35710 -0.36914  0.24521       -0.35710 -0.36914  0.24521
   33 C    -0.36914  0.24521 -0.35710       -0.36914  0.24521 -0.35710
   34 C     0.35710  0.60232 -0.01204        0.35710  0.60232 -0.01204
   35 C     0.60232 -0.01204  0.35710        0.60232 -0.01204  0.35710
   36 C    -0.61435 -0.60232 -0.24521       -0.61435 -0.60232 -0.24521
   37 C    -0.04774 -0.27336 -0.63821       -0.04774 -0.27336 -0.63821
   38 C     0.36485  0.59046  0.63821        0.36485  0.59046  0.63821
   39 C     0.04774 -0.59046 -0.22561        0.04774 -0.59046 -0.22561
   40 C    -0.36485  0.27336  0.22561       -0.36485  0.27336  0.22561
   41 C    -0.63821 -0.04774 -0.27336       -0.63821 -0.04774 -0.27336
   42 C    -0.27336 -0.63821 -0.04774       -0.27336 -0.63821 -0.04774
   43 C     0.22561 -0.36485  0.27336        0.22561 -0.36485  0.27336
   44 C     0.59046  0.63821  0.36485        0.59046  0.63821  0.36485
   45 C     0.63821  0.36485  0.59046        0.63821  0.36485  0.59046
   46 C    -0.59046 -0.22561  0.04774       -0.59046 -0.22561  0.04774
   47 C    -0.22561  0.04774 -0.59046       -0.22561  0.04774 -0.59046
   48 C     0.27336  0.22561 -0.36485        0.27336  0.22561 -0.36485
   49 H     0.09179  0.51960  0.39442        0.09179  0.51960  0.39442
   50 H     0.12517 -0.30264 -0.39442        0.12517 -0.30264 -0.39442
   51 H    -0.09179  0.30264  0.42781       -0.09179  0.30264  0.42781
   52 H    -0.12517 -0.51960 -0.42781       -0.12517 -0.51960 -0.42781
   53 H     0.39442  0.09179  0.51960        0.39442  0.09179  0.51960
   54 H     0.51960  0.39442  0.09179        0.51960  0.39442  0.09179
   55 H    -0.42781 -0.12517 -0.51960       -0.42781 -0.12517 -0.51960
   56 H    -0.30264 -0.39442  0.12517       -0.30264 -0.39442  0.12517
   57 H    -0.39442  0.12517 -0.30264       -0.39442  0.12517 -0.30264
   58 H     0.30264  0.42781 -0.09179        0.30264  0.42781 -0.09179
   59 H     0.42781 -0.09179  0.30264        0.42781 -0.09179  0.30264
   60 H    -0.51960 -0.42781 -0.12517       -0.51960 -0.42781 -0.12517
   61 H     0.12120 -0.12945 -0.54850        0.12120 -0.12945 -0.54850
   62 H     0.41906  0.66970  0.54850        0.41906  0.66970  0.54850
   63 H    -0.12120 -0.66970 -0.25064       -0.12120 -0.66970 -0.25064
   64 H    -0.41906  0.12945  0.25064       -0.41906  0.12945  0.25064
   65 H    -0.54850  0.12120 -0.12945       -0.54850  0.12120 -0.12945
   66 H    -0.12945 -0.54850  0.12120       -0.12945 -0.54850  0.12120
   67 H     0.25064 -0.41906  0.12945        0.25064 -0.41906  0.12945
   68 H     0.66970  0.54850  0.41906        0.66970  0.54850  0.41906
   69 H     0.54850  0.41906  0.66970        0.54850  0.41906  0.66970
   70 H    -0.66970 -0.25064 -0.12120       -0.66970 -0.25064 -0.12120
   71 H    -0.25064 -0.12120 -0.66970       -0.25064 -0.12120 -0.66970
   72 H     0.12945  0.25064 -0.41906        0.12945  0.25064 -0.41906
   73 H    -0.10544 -0.24493 -0.65591       -0.10544 -0.24493 -0.65591
   74 H     0.41099  0.55047  0.65591        0.41099  0.55047  0.65591
   75 H     0.10544 -0.55047 -0.13949        0.10544 -0.55047 -0.13949
   76 H    -0.41099  0.24493  0.13949       -0.41099  0.24493  0.13949
   77 H    -0.65591 -0.10544 -0.24493       -0.65591 -0.10544 -0.24493
   78 H    -0.24493 -0.65591 -0.10544       -0.24493 -0.65591 -0.10544
   79 H     0.13949 -0.41099  0.24493        0.13949 -0.41099  0.24493
   80 H     0.55047  0.65591  0.41099        0.55047  0.65591  0.41099
   81 H     0.65591  0.41099  0.55047        0.65591  0.41099  0.55047
   82 H    -0.55047 -0.13949  0.10544       -0.55047 -0.13949  0.10544
   83 H    -0.13949  0.10544 -0.55047       -0.13949  0.10544 -0.55047
   84 H     0.24493  0.13949 -0.41099        0.24493  0.13949 -0.41099
   85 N     0.10279 -0.28604  0.42165        0.10279 -0.28604  0.42165
   86 N    -0.70769 -0.31886 -0.42165       -0.70769 -0.31886 -0.42165
   87 N    -0.10279  0.31886 -0.38884       -0.10279  0.31886 -0.38884
   88 N     0.70769  0.28604  0.38884        0.70769  0.28604  0.38884
   89 N     0.42165  0.10279 -0.28604        0.42165  0.10279 -0.28604
   90 N    -0.28604  0.42165  0.10279       -0.28604  0.42165  0.10279
   91 N     0.38884  0.70769  0.28604        0.38884  0.70769  0.28604
   92 N    -0.31886 -0.42165 -0.70769       -0.31886 -0.42165 -0.70769
   93 N    -0.42165 -0.70769 -0.31886       -0.42165 -0.70769 -0.31886
   94 N     0.31886 -0.38884 -0.10279        0.31886 -0.38884 -0.10279
   95 N    -0.38884 -0.10279  0.31886       -0.38884 -0.10279  0.31886
   96 N     0.28604  0.38884  0.70769        0.28604  0.38884  0.70769
   97 N    -0.08052 -0.38003 -0.66807       -0.08052 -0.38003 -0.66807
   98 N     0.28804  0.58755  0.66807        0.28804  0.58755  0.66807
   99 N     0.08052 -0.58755 -0.29951        0.08052 -0.58755 -0.29951
  100 N    -0.28804  0.38003  0.29951       -0.28804  0.38003  0.29951
  101 N    -0.66807 -0.08052 -0.38003       -0.66807 -0.08052 -0.38003
  102 N    -0.38003 -0.66807 -0.08052       -0.38003 -0.66807 -0.08052
  103 N     0.29951 -0.28804  0.38003        0.29951 -0.28804  0.38003
  104 N     0.58755  0.66807  0.28804        0.58755  0.66807  0.28804
  105 N     0.66807  0.28804  0.58755        0.66807  0.28804  0.58755
  106 N    -0.58755 -0.29951  0.08052       -0.58755 -0.29951  0.08052
  107 N    -0.29951  0.08052 -0.58755       -0.29951  0.08052 -0.58755
  108 N     0.38003  0.29951 -0.28804        0.38003  0.29951 -0.28804
  109 O    -0.07345  0.42500  0.30341       -0.07345  0.42500  0.30341
  110 O     0.12159 -0.37686 -0.30341        0.12159 -0.37686 -0.30341
  111 O     0.07345  0.37686  0.49846        0.07345  0.37686  0.49846
  112 O    -0.12159 -0.42500 -0.49846       -0.12159 -0.42500 -0.49846
  113 O     0.30341 -0.07345  0.42500        0.30341 -0.07345  0.42500
  114 O     0.42500  0.30341 -0.07345        0.42500  0.30341 -0.07345
  115 O    -0.49846 -0.12159 -0.42500       -0.49846 -0.12159 -0.42500
  116 O    -0.37686 -0.30341  0.12159       -0.37686 -0.30341  0.12159
  117 O    -0.30341  0.12159 -0.37686       -0.30341  0.12159 -0.37686
  118 O     0.37686  0.49846  0.07345        0.37686  0.49846  0.07345
  119 O     0.49846  0.07345  0.37686        0.49846  0.07345  0.37686
  120 O    -0.42500 -0.49846 -0.12159       -0.42500 -0.49846 -0.12159
  121 ZN   -0.23376  0.50000 -0.73376       -0.23376  0.50000 -0.73376
  122 ZN    0.23376  0.50000 -0.26624        0.23376  0.50000 -0.26624
  123 ZN   -0.73376 -0.23376  0.50000       -0.73376 -0.23376  0.50000
  124 ZN    0.50000 -0.73376 -0.23376        0.50000 -0.73376 -0.23376
  125 ZN    0.50000 -0.26624  0.23376        0.50000 -0.26624  0.23376
  126 ZN   -0.26624  0.23376  0.50000       -0.26624  0.23376  0.50000

 %%%%%%%%%%%%%%%%%%%%%%%%%%%%%%%%%%%%%%%%%%%%%%%%%%%%%%%%%%%%%%%%%%%%%%%%%%%%%

            PHASE PROJECTED ALONG THE RECIPROCAL LATTICE VECTORS
                              B1         B2         B3
                     PHI  -0.000000  -0.063113  -0.062854

               PREFACTOR: |e|/(2.PI.VA)=  0.00099159E+10 (C/m**3)


 *******************************************************************************
 * CELL DEFORMATION
 *******************************************************************************

    ELASTIC STRAIN MATRIX (ADIMENSIONAL)

    1    0.0000000000    0.0000000000    0.0000000000
    2    0.0000000000    0.0000000000    0.0150000000
    3    0.0000000000    0.0150000000    0.0000000000

 LATTICE PARAMETERS (ANGSTROMS AND DEGREES) OF
 (1) ORIGINAL PRIMITIVE CELL
 (2) ORIGINAL CRYSTALLOGRAPHIC CELL
 (3) DEFORMED PRIMITIVE CELL
 (4) DEFORMED CRYSTALLOGRAPHIC CELL

            A           B           C        ALPHA       BETA        GAMMA         VOL
 (1)   14.948854   14.948854   14.948854  109.471221  109.471221  109.471221 2571.590712
 (2)   17.261450   17.261450   17.261450   90.000000   90.000000   90.000000 5143.181423
 (3)   15.098713   14.799743   14.799743  108.652765  109.472233  109.472233 2571.012104
 (4)   17.261450   17.263392   17.263392   88.281256   90.000000   90.000000 5142.024207

 * CELL DEFORMATION COMPLETE - NO. OF SYMMOPS   2
 *******************************************************************************
 LATTICE PARAMETERS (ANGSTROMS AND DEGREES) - BOHR = 0.5291772083 ANGSTROM
 PRIMITIVE CELL - CENTRING CODE 6/1 VOLUME=  2571.012104 - DENSITY  0.984 g/cm^3
         A              B              C           ALPHA      BETA       GAMMA 
    15.09871300    14.79974339    14.79974339   108.652765 109.472233 109.472233
 *******************************************************************************
 ATOMS IN THE ASYMMETRIC UNIT   64 - ATOMS IN THE UNIT CELL:  126
     ATOM                 X/A                 Y/B                 Z/C    
 *******************************************************************************
      1 T   6 C     1.116596686257E-02 -4.870223628001E-01  3.551349065600E-01
      2 T   6 C     1.578427306399E-01 -3.439689396974E-01 -3.551349065600E-01
      3 F   6 C    -1.116596686257E-02  3.439689396974E-01 -4.981883296627E-01
      4 F   6 C    -1.578427306399E-01  4.870223628001E-01  4.981883296627E-01
      5 T   6 C     3.551349065600E-01  1.116596686257E-02 -4.870223628001E-01
      6 T   6 C    -4.870223628001E-01  3.551349065600E-01  1.116596686257E-02
      7 T   6 C     4.981883296627E-01 -1.578427306399E-01  4.870223628001E-01
      8 T   6 C    -3.439689396974E-01 -3.551349065600E-01  1.578427306399E-01
      9 F   6 C    -3.551349065600E-01  1.578427306399E-01 -3.439689396974E-01
     10 F   6 C     3.439689396974E-01 -4.981883296627E-01 -1.116596686257E-02
     11 F   6 C    -4.981883296627E-01 -1.116596686257E-02  3.439689396974E-01
     12 F   6 C     4.870223628001E-01  4.981883296627E-01 -1.578427306399E-01
     13 T   6 C     6.579375514350E-02 -2.151158937271E-01  4.168710745366E-01
     14 T   6 C     3.680130317363E-01 -3.510773193931E-01 -4.168710745366E-01
     15 F   6 C    -6.579375514350E-02  3.510773193931E-01 -2.809096488706E-01
     16 F   6 C    -3.680130317363E-01  2.151158937271E-01  2.809096488706E-01
     17 T   6 C     4.168710745366E-01  6.579375514350E-02 -2.151158937271E-01
     18 T   6 C    -2.151158937271E-01  4.168710745366E-01  6.579375514350E-02
     19 T   6 C     2.809096488706E-01 -3.680130317363E-01  2.151158937271E-01
     20 T   6 C    -3.510773193931E-01 -4.168710745366E-01  3.680130317363E-01
     21 F   6 C    -4.168710745366E-01  3.680130317363E-01 -3.510773193931E-01
     22 F   6 C     3.510773193931E-01 -2.809096488706E-01 -6.579375514350E-02
     23 F   6 C    -2.809096488706E-01 -6.579375514350E-02  3.510773193931E-01
     24 F   6 C     2.151158937271E-01  2.809096488706E-01 -3.680130317363E-01
     25 T   6 C     1.203576832671E-02 -3.856482918594E-01  3.691374288504E-01
     26 T   6 C     2.452142792903E-01 -3.571016605237E-01 -3.691374288504E-01
     27 F   6 C    -1.203576832671E-02  3.571016605237E-01 -3.976840601861E-01
     28 F   6 C    -2.452142792903E-01  3.856482918594E-01  3.976840601861E-01
     29 T   6 C     3.691374288504E-01  1.203576832671E-02 -3.856482918594E-01
     30 T   6 C    -3.856482918594E-01  3.691374288504E-01  1.203576832671E-02
     31 T   6 C     3.976840601861E-01 -2.452142792903E-01  3.856482918594E-01
     32 T   6 C    -3.571016605237E-01 -3.691374288504E-01  2.452142792903E-01
     33 F   6 C    -3.691374288504E-01  2.452142792903E-01 -3.571016605237E-01
     34 F   6 C     3.571016605237E-01 -3.976840601861E-01 -1.203576832671E-02
     35 F   6 C    -3.976840601861E-01 -1.203576832671E-02  3.571016605237E-01
     36 F   6 C     3.856482918594E-01  3.976840601861E-01 -2.452142792903E-01
     37 T   6 C    -4.774431541437E-02 -2.733554179299E-01  3.617920439395E-01
     38 T   6 C     3.648525381306E-01 -4.095363593539E-01 -3.617920439395E-01
     39 F   6 C     4.774431541437E-02  4.095363593539E-01 -2.256111025156E-01
     40 F   6 C    -3.648525381306E-01  2.733554179299E-01  2.256111025156E-01
     41 T   6 C     3.617920439395E-01 -4.774431541437E-02 -2.733554179299E-01
     42 T   6 C    -2.733554179299E-01  3.617920439395E-01 -4.774431541438E-02
     43 T   6 C     2.256111025156E-01 -3.648525381306E-01  2.733554179299E-01
     44 T   6 C    -4.095363593539E-01 -3.617920439395E-01  3.648525381306E-01
     45 F   6 C    -3.617920439395E-01  3.648525381306E-01 -4.095363593539E-01
     46 F   6 C     4.095363593539E-01 -2.256111025156E-01  4.774431541438E-02
     47 F   6 C    -2.256111025156E-01  4.774431541438E-02  4.095363593539E-01
     48 F   6 C     2.733554179299E-01  2.256111025156E-01 -3.648525381306E-01
     49 T   1 H     9.178867239089E-02 -4.804010049279E-01  3.944246327584E-01
     50 T   1 H     1.251743623137E-01 -3.026359603675E-01 -3.944246327584E-01
     51 F   1 H    -9.178867239089E-02  3.026359603675E-01  4.278103226812E-01
     52 F   1 H    -1.251743623137E-01  4.804010049279E-01 -4.278103226812E-01
     53 T   1 H     3.944246327584E-01  9.178867239089E-02 -4.804010049279E-01
     54 T   1 H    -4.804010049279E-01  3.944246327584E-01  9.178867239089E-02
     55 T   1 H    -4.278103226812E-01 -1.251743623137E-01  4.804010049279E-01
     56 T   1 H    -3.026359603675E-01 -3.944246327584E-01  1.251743623137E-01
     57 F   1 H    -3.944246327584E-01  1.251743623137E-01 -3.026359603675E-01
     58 F   1 H     3.026359603675E-01  4.278103226812E-01 -9.178867239089E-02
     59 F   1 H     4.278103226812E-01 -9.178867239089E-02  3.026359603675E-01
     60 F   1 H     4.804010049279E-01 -4.278103226812E-01 -1.251743623137E-01
     61 T   1 H     1.211962356512E-01 -1.294476078049E-01  4.514962061937E-01
     62 T   1 H     4.190561860014E-01 -3.302999705424E-01 -4.514962061937E-01
     63 F   1 H    -1.211962356512E-01  3.302999705424E-01 -2.506438434562E-01
     64 F   1 H    -4.190561860014E-01  1.294476078049E-01  2.506438434562E-01
     65 T   1 H     4.514962061937E-01  1.211962356512E-01 -1.294476078049E-01
     66 T   1 H    -1.294476078049E-01  4.514962061937E-01  1.211962356512E-01
     67 T   1 H     2.506438434562E-01 -4.190561860014E-01  1.294476078049E-01
     68 T   1 H    -3.302999705424E-01 -4.514962061937E-01  4.190561860014E-01
     69 F   1 H    -4.514962061937E-01  4.190561860014E-01 -3.302999705424E-01
     70 F   1 H     3.302999705424E-01 -2.506438434562E-01 -1.211962356512E-01
     71 F   1 H    -2.506438434562E-01 -1.211962356512E-01  3.302999705424E-01
     72 F   1 H     1.294476078049E-01  2.506438434562E-01 -4.190561860014E-01
     73 T   1 H    -1.054392615778E-01 -2.449269556188E-01  3.440864144961E-01
     74 T   1 H     4.109866298851E-01 -4.495256760739E-01 -3.440864144961E-01
     75 F   1 H     1.054392615778E-01  4.495256760739E-01 -1.394876940410E-01
     76 F   1 H    -4.109866298851E-01  2.449269556188E-01  1.394876940410E-01
     77 T   1 H     3.440864144961E-01 -1.054392615778E-01 -2.449269556188E-01
     78 T   1 H    -2.449269556188E-01  3.440864144961E-01 -1.054392615778E-01
     79 T   1 H     1.394876940410E-01 -4.109866298851E-01  2.449269556188E-01
     80 T   1 H    -4.495256760739E-01 -3.440864144961E-01  4.109866298851E-01
     81 F   1 H    -3.440864144961E-01  4.109866298851E-01 -4.495256760739E-01
     82 F   1 H     4.495256760739E-01 -1.394876940410E-01  1.054392615778E-01
     83 F   1 H    -1.394876940410E-01  1.054392615778E-01  4.495256760739E-01
     84 F   1 H     2.449269556188E-01  1.394876940410E-01 -4.109866298851E-01
     85 T   7 N     1.027947531965E-01 -2.860414089745E-01  4.216507270438E-01
     86 T   7 N     2.923078639817E-01 -3.188559738473E-01 -4.216507270438E-01
     87 F   7 N    -1.027947531965E-01  3.188559738473E-01 -3.888361621710E-01
     88 F   7 N    -2.923078639817E-01  2.860414089745E-01  3.888361621710E-01
     89 T   7 N     4.216507270438E-01  1.027947531965E-01 -2.860414089745E-01
     90 T   7 N    -2.860414089745E-01  4.216507270438E-01  1.027947531965E-01
     91 T   7 N     3.888361621710E-01 -2.923078639817E-01  2.860414089745E-01
     92 T   7 N    -3.188559738473E-01 -4.216507270438E-01  2.923078639817E-01
     93 F   7 N    -4.216507270438E-01  2.923078639817E-01 -3.188559738473E-01
     94 F   7 N     3.188559738473E-01 -3.888361621710E-01 -1.027947531965E-01
     95 F   7 N    -3.888361621710E-01 -1.027947531965E-01  3.188559738473E-01
     96 F   7 N     2.860414089745E-01  3.888361621710E-01 -2.923078639817E-01
     97 T   7 N    -8.052260445082E-02 -3.800285612129E-01  3.319310917466E-01
     98 T   7 N     2.880403470405E-01 -4.124536961974E-01 -3.319310917466E-01
     99 F   7 N     8.052260445082E-02  4.124536961974E-01 -2.995059567621E-01
    100 F   7 N    -2.880403470405E-01  3.800285612129E-01  2.995059567621E-01
    101 T   7 N     3.319310917466E-01 -8.052260445082E-02 -3.800285612129E-01
    102 T   7 N    -3.800285612129E-01  3.319310917466E-01 -8.052260445082E-02
    103 T   7 N     2.995059567621E-01 -2.880403470405E-01  3.800285612129E-01
    104 T   7 N    -4.124536961974E-01 -3.319310917466E-01  2.880403470405E-01
    105 F   7 N    -3.319310917466E-01  2.880403470405E-01 -4.124536961974E-01
    106 F   7 N     4.124536961974E-01 -2.995059567621E-01  8.052260445082E-02
    107 F   7 N    -2.995059567621E-01  8.052260445082E-02  4.124536961974E-01
    108 F   7 N     3.800285612129E-01  2.995059567621E-01 -2.880403470405E-01
    109 T   8 O    -7.345262749569E-02  4.250044034688E-01  3.034104349153E-01
    110 T   8 O     1.215939685535E-01 -3.768630624110E-01 -3.034104349153E-01
    111 F   8 O     7.345262749569E-02  3.768630624110E-01  4.984570309645E-01
    112 F   8 O    -1.215939685535E-01 -4.250044034688E-01 -4.984570309645E-01
    113 T   8 O     3.034104349153E-01 -7.345262749569E-02  4.250044034688E-01
    114 T   8 O     4.250044034688E-01  3.034104349153E-01 -7.345262749569E-02
    115 T   8 O    -4.984570309645E-01 -1.215939685535E-01 -4.250044034688E-01
    116 T   8 O    -3.768630624110E-01 -3.034104349153E-01  1.215939685535E-01
    117 F   8 O    -3.034104349153E-01  1.215939685535E-01 -3.768630624110E-01
    118 F   8 O     3.768630624110E-01  4.984570309645E-01  7.345262749569E-02
    119 F   8 O     4.984570309645E-01  7.345262749569E-02  3.768630624110E-01
    120 F   8 O    -4.250044034688E-01 -4.984570309645E-01 -1.215939685535E-01
    121 T 230 ZN   -2.337633736240E-01  5.000000000000E-01  2.662366263760E-01
    122 F 230 ZN    2.337633736240E-01  5.000000000000E-01 -2.662366263760E-01
    123 T 230 ZN    2.662366263760E-01 -2.337633736240E-01  5.000000000000E-01
    124 T 230 ZN    5.000000000000E-01  2.662366263760E-01 -2.337633736240E-01
    125 T 230 ZN    5.000000000000E-01 -2.662366263760E-01  2.337633736240E-01
    126 F 230 ZN   -2.662366263760E-01  2.337633736240E-01  5.000000000000E-01

 TRANSFORMATION MATRIX PRIMITIVE-CRYSTALLOGRAPHIC CELL
  0.0000  1.0000  1.0000  1.0000  0.0000  1.0000  1.0000  1.0000  0.0000

 *******************************************************************************
 CRYSTALLOGRAPHIC CELL (VOLUME=       5142.02420744)
         A              B              C           ALPHA      BETA       GAMMA 
    17.26145027    17.26339207    17.26339207    88.281256  90.000000  90.000000

 COORDINATES IN THE CRYSTALLOGRAPHIC CELL
     ATOM                 X/A                 Y/B                 Z/C    
 *******************************************************************************
      1 T   6 C     4.284732884486E-01 -7.333838188867E-02  8.450434875124E-02
      2 T   6 C    -4.284732884486E-01  7.333838188867E-02  8.450434875124E-02
      3 F   6 C     4.284732884486E-01  7.333838188867E-02 -8.450434875124E-02
      4 F   6 C    -4.284732884486E-01 -7.333838188867E-02 -8.450434875124E-02
      5 T   6 C     8.450434875124E-02  4.284732884486E-01 -7.333838188867E-02
      6 T   6 C    -7.333838188867E-02  8.450434875124E-02  4.284732884486E-01
      7 T   6 C    -8.450434875124E-02 -4.284732884486E-01 -7.333838188867E-02
      8 T   6 C     7.333838188867E-02  8.450434875124E-02 -4.284732884486E-01
      9 F   6 C     8.450434875124E-02 -4.284732884486E-01  7.333838188867E-02
     10 F   6 C     7.333838188867E-02 -8.450434875124E-02  4.284732884486E-01
     11 F   6 C    -8.450434875124E-02  4.284732884486E-01  7.333838188867E-02
     12 F   6 C    -7.333838188867E-02 -8.450434875124E-02 -4.284732884486E-01
     13 T   6 C    -4.320192871670E-01 -1.511096382964E-01  2.169033934399E-01
     14 T   6 C     4.320192871670E-01  1.511096382964E-01  2.169033934399E-01
     15 F   6 C    -4.320192871670E-01  1.511096382964E-01 -2.169033934399E-01
     16 F   6 C     4.320192871670E-01 -1.511096382964E-01 -2.169033934399E-01
     17 T   6 C     2.169033934399E-01 -4.320192871670E-01 -1.511096382964E-01
     18 T   6 C    -1.511096382964E-01  2.169033934399E-01 -4.320192871670E-01
     19 T   6 C    -2.169033934399E-01  4.320192871670E-01 -1.511096382964E-01
     20 T   6 C     1.511096382964E-01  2.169033934399E-01  4.320192871670E-01
     21 F   6 C     2.169033934399E-01  4.320192871670E-01  1.511096382964E-01
     22 F   6 C     1.511096382964E-01 -2.169033934399E-01 -4.320192871670E-01
     23 F   6 C    -2.169033934399E-01 -4.320192871670E-01  1.511096382964E-01
     24 F   6 C    -1.511096382964E-01 -2.169033934399E-01  4.320192871670E-01
     25 T   6 C     4.857266843322E-01 -1.165892554818E-01  1.286250238085E-01
     26 T   6 C    -4.857266843322E-01  1.165892554818E-01  1.286250238085E-01
     27 F   6 C     4.857266843322E-01  1.165892554818E-01 -1.286250238085E-01
     28 F   6 C    -4.857266843322E-01 -1.165892554818E-01 -1.286250238085E-01
     29 T   6 C     1.286250238085E-01  4.857266843322E-01 -1.165892554818E-01
     30 T   6 C    -1.165892554818E-01  1.286250238085E-01  4.857266843322E-01
     31 T   6 C    -1.286250238085E-01 -4.857266843322E-01 -1.165892554818E-01
     32 T   6 C     1.165892554818E-01  1.286250238085E-01 -4.857266843322E-01
     33 F   6 C     1.286250238085E-01 -4.857266843322E-01  1.165892554818E-01
     34 F   6 C     1.165892554818E-01 -1.286250238085E-01  4.857266843322E-01
     35 F   6 C    -1.286250238085E-01  4.857266843322E-01  1.165892554818E-01
     36 F   6 C    -1.165892554818E-01 -1.286250238085E-01 -4.857266843322E-01
     37 T   6 C    -4.319095292880E-01 -2.062984267725E-01  1.585541113581E-01
     38 T   6 C     4.319095292880E-01  2.062984267725E-01  1.585541113581E-01
     39 F   6 C    -4.319095292880E-01  2.062984267725E-01 -1.585541113581E-01
     40 F   6 C     4.319095292880E-01 -2.062984267725E-01 -1.585541113581E-01
     41 T   6 C     1.585541113581E-01 -4.319095292880E-01 -2.062984267725E-01
     42 T   6 C    -2.062984267725E-01  1.585541113581E-01 -4.319095292880E-01
     43 T   6 C    -1.585541113581E-01  4.319095292880E-01 -2.062984267725E-01
     44 T   6 C     2.062984267725E-01  1.585541113581E-01  4.319095292880E-01
     45 F   6 C     1.585541113581E-01  4.319095292880E-01  2.062984267725E-01
     46 F   6 C     2.062984267725E-01 -1.585541113581E-01 -4.319095292880E-01
     47 F   6 C    -1.585541113581E-01 -4.319095292880E-01  2.062984267725E-01
     48 F   6 C    -2.062984267725E-01 -1.585541113581E-01  4.319095292880E-01
     49 T   1 H     4.111174777198E-01 -1.669284496140E-02  1.084815173523E-01
     50 T   1 H    -4.111174777198E-01  1.669284496140E-02  1.084815173523E-01
     51 F   1 H     4.111174777198E-01  1.669284496140E-02 -1.084815173523E-01
     52 F   1 H    -4.111174777198E-01 -1.669284496140E-02 -1.084815173523E-01
     53 T   1 H     1.084815173523E-01  4.111174777198E-01 -1.669284496140E-02
     54 T   1 H    -1.669284496140E-02  1.084815173523E-01  4.111174777198E-01
     55 T   1 H    -1.084815173523E-01 -4.111174777198E-01 -1.669284496140E-02
     56 T   1 H     1.669284496140E-02  1.084815173523E-01 -4.111174777198E-01
     57 F   1 H     1.084815173523E-01 -4.111174777198E-01  1.669284496140E-02
     58 F   1 H     1.669284496140E-02 -1.084815173523E-01  4.111174777198E-01
     59 F   1 H    -1.084815173523E-01  4.111174777198E-01  1.669284496140E-02
     60 F   1 H    -1.669284496140E-02 -1.084815173523E-01 -4.111174777198E-01
     61 T   1 H    -3.995738186313E-01 -1.489299751751E-01  2.701262108263E-01
     62 T   1 H     3.995738186313E-01  1.489299751751E-01  2.701262108263E-01
     63 F   1 H    -3.995738186313E-01  1.489299751751E-01 -2.701262108263E-01
     64 F   1 H     3.995738186313E-01 -1.489299751751E-01 -2.701262108263E-01
     65 T   1 H     2.701262108263E-01 -3.995738186313E-01 -1.489299751751E-01
     66 T   1 H    -1.489299751751E-01  2.701262108263E-01 -3.995738186313E-01
     67 T   1 H    -2.701262108263E-01  3.995738186313E-01 -1.489299751751E-01
     68 T   1 H     1.489299751751E-01  2.701262108263E-01  3.995738186313E-01
     69 F   1 H     2.701262108263E-01  3.995738186313E-01  1.489299751751E-01
     70 F   1 H     1.489299751751E-01 -2.701262108263E-01 -3.995738186313E-01
     71 F   1 H    -2.701262108263E-01 -3.995738186313E-01  1.489299751751E-01
     72 F   1 H    -1.489299751751E-01 -2.701262108263E-01  3.995738186313E-01
     73 T   1 H    -3.977006397725E-01 -2.582129457314E-01  1.527736841537E-01
     74 T   1 H     3.977006397725E-01  2.582129457314E-01  1.527736841537E-01
     75 F   1 H    -3.977006397725E-01  2.582129457314E-01 -1.527736841537E-01
     76 F   1 H     3.977006397725E-01 -2.582129457314E-01 -1.527736841537E-01
     77 T   1 H     1.527736841537E-01 -3.977006397725E-01 -2.582129457314E-01
     78 T   1 H    -2.582129457314E-01  1.527736841537E-01 -3.977006397725E-01
     79 T   1 H    -1.527736841537E-01  3.977006397725E-01 -2.582129457314E-01
     80 T   1 H     2.582129457314E-01  1.527736841537E-01  3.977006397725E-01
     81 F   1 H     1.527736841537E-01  3.977006397725E-01  2.582129457314E-01
     82 F   1 H     2.582129457314E-01 -1.527736841537E-01 -3.977006397725E-01
     83 F   1 H    -1.527736841537E-01 -3.977006397725E-01  2.582129457314E-01
     84 F   1 H    -2.582129457314E-01 -1.527736841537E-01  3.977006397725E-01
     85 T   7 N     1.640728243640E-02  4.052434446074E-01 -3.024486914109E-01
     86 T   7 N    -1.640728243640E-02 -4.052434446074E-01 -3.024486914109E-01
     87 F   7 N     1.640728243640E-02 -4.052434446074E-01  3.024486914109E-01
     88 F   7 N    -1.640728243640E-02  4.052434446074E-01  3.024486914109E-01
     89 T   7 N    -3.024486914109E-01  1.640728243640E-02  4.052434446074E-01
     90 T   7 N     4.052434446074E-01 -3.024486914109E-01  1.640728243640E-02
     91 T   7 N     3.024486914109E-01 -1.640728243640E-02  4.052434446074E-01
     92 T   7 N    -4.052434446074E-01 -3.024486914109E-01 -1.640728243640E-02
     93 F   7 N    -3.024486914109E-01 -1.640728243640E-02 -4.052434446074E-01
     94 F   7 N    -4.052434446074E-01  3.024486914109E-01  1.640728243640E-02
     95 F   7 N     3.024486914109E-01  1.640728243640E-02 -4.052434446074E-01
     96 F   7 N     4.052434446074E-01  3.024486914109E-01 -1.640728243640E-02
     97 T   7 N    -4.837874325078E-01 -1.842814757457E-01  1.037588712948E-01
     98 T   7 N     4.837874325078E-01  1.842814757457E-01  1.037588712948E-01
     99 F   7 N    -4.837874325078E-01  1.842814757457E-01 -1.037588712948E-01
    100 F   7 N     4.837874325078E-01 -1.842814757457E-01 -1.037588712948E-01
    101 T   7 N     1.037588712948E-01 -4.837874325078E-01 -1.842814757457E-01
    102 T   7 N    -1.842814757457E-01  1.037588712948E-01 -4.837874325078E-01
    103 T   7 N    -1.037588712948E-01  4.837874325078E-01 -1.842814757457E-01
    104 T   7 N     1.842814757457E-01  1.037588712948E-01  4.837874325078E-01
    105 F   7 N     1.037588712948E-01  4.837874325078E-01  1.842814757457E-01
    106 F   7 N     1.842814757457E-01 -1.037588712948E-01 -4.837874325078E-01
    107 F   7 N    -1.037588712948E-01 -4.837874325078E-01  1.842814757457E-01
    108 F   7 N    -1.842814757457E-01 -1.037588712948E-01  4.837874325078E-01
    109 T   8 O     4.009337329399E-01 -9.752329802461E-02  2.407067052892E-02
    110 T   8 O    -4.009337329399E-01  9.752329802461E-02  2.407067052892E-02
    111 F   8 O     4.009337329399E-01  9.752329802461E-02 -2.407067052892E-02
    112 F   8 O    -4.009337329399E-01 -9.752329802461E-02 -2.407067052892E-02
    113 T   8 O     2.407067052892E-02  4.009337329399E-01 -9.752329802461E-02
    114 T   8 O    -9.752329802461E-02  2.407067052892E-02  4.009337329399E-01
    115 T   8 O    -2.407067052892E-02 -4.009337329399E-01 -9.752329802461E-02
    116 T   8 O     9.752329802461E-02  2.407067052892E-02 -4.009337329399E-01
    117 F   8 O     2.407067052892E-02 -4.009337329399E-01  9.752329802461E-02
    118 F   8 O     9.752329802461E-02 -2.407067052892E-02  4.009337329399E-01
    119 F   8 O    -2.407067052892E-02  4.009337329399E-01  9.752329802461E-02
    120 F   8 O    -9.752329802461E-02 -2.407067052892E-02 -4.009337329399E-01
    121 T 230 ZN    1.089140875856E-16  2.662366263760E-01  5.000000000000E-01
    122 F 230 ZN    1.089140875856E-16 -2.662366263760E-01  5.000000000000E-01
    123 T 230 ZN    5.000000000000E-01  1.144917494145E-16  2.662366263760E-01
    124 T 230 ZN    2.662366263760E-01 -5.000000000000E-01  9.367506770275E-17
    125 T 230 ZN   -2.662366263760E-01  5.000000000000E-01  9.367506770275E-17
    126 F 230 ZN    5.000000000000E-01  1.092875789865E-16 -2.662366263760E-01

 T = ATOM BELONGING TO THE ASYMMETRIC UNIT

 ****    2 SYMMOPS - TRANSLATORS IN FRACTIONAL UNITS
 **** MATRICES AND TRANSLATORS IN THE CRYSTALLOGRAPHIC REFERENCE FRAME
   V INV                    ROTATION MATRICES                   TRANSLATORS
   1   1  1.00  0.00  0.00  0.00  1.00  0.00  0.00  0.00  1.00  0.00  0.00  0.00
   2   2 -1.00  0.00  0.00 -1.00  0.00  1.00 -1.00  1.00  0.00  0.00  0.00  0.00

 DIRECT LATTICE VECTORS CARTESIAN COMPONENTS (ANGSTROM)
          X                    Y                    Z
  -0.863072513443E+01   0.876018601145E+01   0.876018601145E+01
   0.863072513443E+01  -0.850126425741E+01   0.850126425741E+01
   0.863072513443E+01   0.850126425741E+01  -0.850126425741E+01


 CARTESIAN COORDINATES - PRIMITIVE CELL
 *******************************************************************************
 *      ATOM          X(ANGSTROM)         Y(ANGSTROM)         Z(ANGSTROM)
 *******************************************************************************
    1     6 C     7.396070360091E+00 -1.244046817568E+00  1.439678710995E+00
    2     6 C    -7.396070360091E+00  1.287806845972E+00  1.477656515949E+00
    3     6 C     7.396070360091E+00  1.244046817568E+00 -1.439678710995E+00
    4     6 C    -7.396070360091E+00 -1.287806845972E+00 -1.477656515949E+00
    5     6 C     1.458667613472E+00  7.377081457614E+00 -1.154985776369E+00
    6     6 C    -1.265926831770E+00  1.569608668873E+00  7.417950374293E+00
    7     6 C    -1.458667613472E+00 -7.415059262568E+00 -1.376867887171E+00
    8     6 C     1.265926831770E+00  1.347726558071E+00 -7.374190345889E+00
    9     6 C     1.458667613472E+00 -7.377081457614E+00  1.154985776369E+00
   10     6 C     1.265926831770E+00 -1.347726558071E+00  7.374190345889E+00
   11     6 C    -1.458667613472E+00  7.415059262568E+00  1.376867887171E+00
   12     6 C    -1.265926831770E+00 -1.569608668873E+00 -7.417950374293E+00
   13     6 C    -7.457279440621E+00 -2.552210499514E+00  3.704941566411E+00
   14     6 C     7.457279440621E+00  2.664532513684E+00  3.783192711609E+00
   15     6 C    -7.457279440621E+00  2.552210499514E+00 -3.704941566411E+00
   16     6 C     7.457279440621E+00 -2.664532513684E+00 -3.783192711609E+00
   17     6 C     3.744067139010E+00 -7.496405013220E+00 -2.720230698208E+00
   18     6 C    -2.608371506599E+00  3.632207947401E+00 -7.401118433536E+00
   19     6 C    -3.744067139010E+00  7.418153868022E+00 -2.496512314990E+00
   20     6 C     2.608371506599E+00  3.855926330619E+00  7.513440447706E+00
   21     6 C     3.744067139010E+00  7.496405013220E+00  2.720230698208E+00
   22     6 C     2.608371506599E+00 -3.855926330619E+00 -7.513440447706E+00
   23     6 C    -3.744067139010E+00 -7.418153868022E+00  2.496512314990E+00
   24     6 C    -2.608371506599E+00 -3.632207947401E+00  7.401118433536E+00
   25     6 C     8.384347005858E+00 -1.979195818605E+00  2.190066957270E+00
   26     6 C    -8.384347005858E+00  2.045803452159E+00  2.250441946332E+00
   27     6 C     8.384347005858E+00  1.979195818605E+00 -2.190066957270E+00
   28     6 C    -8.384347005858E+00 -2.045803452159E+00 -2.250441946332E+00
   29     6 C     2.220254451801E+00  8.354159511327E+00 -1.886734430294E+00
   30     6 C    -2.012499635382E+00  2.346019656889E+00  8.417650822635E+00
   31     6 C    -2.220254451801E+00 -8.414534500389E+00 -2.138264840470E+00
   32     6 C     2.012499635382E+00  2.094489246713E+00 -8.351043189081E+00
   33     6 C     2.220254451801E+00 -8.354159511327E+00  1.886734430294E+00
   34     6 C     2.012499635382E+00 -2.094489246713E+00  8.351043189081E+00
   35     6 C    -2.220254451801E+00  8.414534500389E+00  2.138264840470E+00
   36     6 C    -2.012499635382E+00 -2.346019656889E+00 -8.417650822635E+00
   37     6 C    -7.455384860452E+00 -3.519956925655E+00  2.683458757617E+00
   38     6 C     7.455384860452E+00  3.602063142899E+00  2.790289058645E+00
   39     6 C    -7.455384860452E+00  3.519956925655E+00 -2.683458757617E+00
   40     6 C     7.455384860452E+00 -3.602063142899E+00 -2.790289058645E+00
   41     6 C     2.736873908131E+00 -7.508800010966E+00 -3.672840807184E+00
   42     6 C    -3.561010034277E+00  2.625043135224E+00 -7.414331751830E+00
   43     6 C    -2.736873908131E+00  7.401969709938E+00 -3.449179261370E+00
   44     6 C     3.561010034277E+00  2.848704681038E+00  7.496437969074E+00
   45     6 C     2.736873908131E+00  7.508800010966E+00  3.672840807184E+00
   46     6 C     3.561010034277E+00 -2.848704681038E+00 -7.496437969074E+00
   47     6 C    -2.736873908131E+00 -7.401969709938E+00  3.449179261370E+00
   48     6 C    -3.561010034277E+00 -2.625043135224E+00  7.414331751830E+00
   49     1 H     7.096483896319E+00 -2.600544883940E-01  1.868226176170E+00
   50     1 H    -7.096483896319E+00  3.162309379000E-01  1.876870457564E+00
   51     1 H     7.096483896319E+00  2.600544883940E-01 -1.868226176170E+00
   52     1 H    -7.096483896319E+00 -3.162309379000E-01 -1.876870457564E+00
   53     1 H     1.872548316867E+00  7.092161755622E+00 -1.816954547022E-01
   54     1 H    -2.881427131470E-01  1.978995575312E+00  7.124572121072E+00
   55     1 H    -1.872548316867E+00 -7.100806037016E+00 -3.945899715918E-01
   56     1 H     2.881427131470E-01  1.766101058422E+00 -7.068395671566E+00
   57     1 H     1.872548316867E+00 -7.092161755622E+00  1.816954547022E-01
[truncated: 64,463 more chars]
