# Supplementary material for: Structure–Property Relationship of Piezoelectric Properties in Zeolitic Imidazolate Frameworks: A Computational Study
Source: ACS Appl Mater Interfaces. 2022 Nov 2;14(45):50803–14. doi: 10.1021/acsami.2c13506 (PMC9674201; doi:10.1021/acsami.2c13506)
Supplement: Supplementary file 5 — am2c13506_si_005.zip [file am2c13506_si_005.zip › Outputfiles_crystal17/ZIF-90/ClampedIon_results/Clamped_M062X.out]

ZIF90
EXTERNAL
PIEZOCON
CLAMPION
PRINT
END
END
6 5
0 0 6 2.0 1.00
  0.4563240000D+04  0.1966650000D-02
  0.6820240000D+03  0.1523060000D-01
  0.1549730000D+03  0.7612690000D-01
  0.4445530000D+02  0.2608010000D+00
  0.1302900000D+02  0.6164620000D+00
  0.1827730000D+01  0.2210060000D+00
0 1 3 4.0 1.00
  0.2096420000D+02  0.1146600000D+00  0.4024870000D-01
  0.4803310000D+01  0.9199990000D+00  0.2375940000D+00
  0.1459330000D+01 -0.3030680000D-02  0.8158540000D+00
0 1 1 0.0 1.00
  0.4834560000D+00  0.1000000000D+01  0.1000000000D+01
0 1 1 0.0 1.00
  0.1455850000D+00  0.1000000000D+01  0.1000000000D+01
0 3 1 0.0 1.00
  0.6260000000D+00  0.1000000000D+01
7 5
0 0 6 2.0 1.00
  0.6293480000D+04  0.1969790000D-02
  0.9490440000D+03  0.1496130000D-01
  0.2187760000D+03  0.7350060000D-01
  0.6369160000D+02  0.2489370000D+00
  0.1882820000D+02  0.6024600000D+00
  0.2720230000D+01  0.2562020000D+00
0 1 3 5.0 1.00
  0.3063310000D+02  0.1119060000D+00  0.3831190000D-01
  0.7026140000D+01  0.9216660000D+00  0.2374030000D+00
  0.2112050000D+01 -0.2569190000D-02  0.8175920000D+00
0 1 1 0.0 1.00
  0.6840090000D+00  0.1000000000D+01  0.1000000000D+01
0 1 1 0.0 1.00
  0.2008780000D+00  0.1000000000D+01  0.1000000000D+01
0 3 1 0.0 1.00
  0.9130000000D+00  0.1000000000D+01
1 4
0 0 3 1.0 1.00
  0.3386500000D+02  0.2549380000D-01
  0.5094790000D+01  0.1903730000D+00
  0.1158790000D+01  0.8521610000D+00
0 0 1 0.0 1.00
  0.3258400000D+00  0.1000000000D+01
0 0 1 0.0 1.00
  0.1027410000D+00  0.1000000000D+01
0 2 1 0.0 1.00
  0.7500000000D+00  0.1000000000D+01
8 5
0 0 6 2. 1.
       8588.50000         0.189515000E-02
       1297.23000         0.143859000E-01
       299.296000         0.707320000E-01
       87.3771000         0.240001000
       25.6789000         0.594797000
       3.74004000         0.280802000
0 1 3 6. 1.
       42.1175000         0.113889000         0.365114000E-01
       9.62837000         0.920811000         0.237153000
       2.85332000        -0.327447000E-02     0.819702000
0 1 1 0. 1.
      0.905661000          1.00000000          1.00000000
0 1 1 0. 1.
      0.255611000          1.00000000          1.00000000
0 3 1 0. 1.
       1.29200000          1.00000000
230 14
INPUT
20. 0 2 2 2 0 0
 34.150000 399.987282 0
 14.590000 85.485655 0
 39.780000 277.148960 0
 14.950000 69.052205 0
 43.800000 -34.149349 0
 14.980000 -3.291831 0
0 0 3 2. 1.
       30.3241270         0.219143000
       16.3166820        -0.232556000
       11.4081480        -0.954685000
0 0 1 2. 1.
       2.56949200          1.00000000
0 0 1 0. 1.
       1.06259500          1.00000000
0 0 1 0. 1.
      0.250000000          1.00000000
0 0 1 0. 1.
      0.120000000          1.00000000
0 2 2 6. 1.
       111.824980         0.232770000E-01
       19.1319100         -1.00953900
0 2 2 0. 1.
       5.46883800         0.320151000
       2.50567500         0.718085000
0 2 1 0. 1.
      0.941868000          1.00000000
0 2 1 0. 1.
      0.250000000          1.00000000
0 2 1 0. 1.
      0.120000000          1.00000000
0 3 4 10. 1.
       44.6456290         0.472490000E-01
       13.4383770         0.218926000
       4.68200000         0.452512000
       1.60321100         0.518576000
0 3 1 0. 1.
      0.482766000          1.00000000
0 3 1 0. 1.
      0.110000000          1.00000000
0 4 1 0. 1.
      2.614   1.0000
99 0
END
DFT
M062X
xxlgrid
END
TOLINTEG
7 7 7 10 40
SHRINK
2 2
TOLDEE
8
END

          60 PROCESSORS WORKING

         
 *******************************************************************************
 *                                                                             *
 *                               CRYSTAL17                                     *
 *                      public : 1.0.2 - March 1st, 2018                       *
 *                       HTTP://WWW.CRYSTAL.UNITO.IT                           *
 *                                                                             *
 *                              MAIN AUTHORS                                   *
 *                                                                             *
 *  R. DOVESI(1,11), V.R. SAUNDERS(2), C. ROETTI(1,11), R. ORLANDO(1,11),      *
 *  C.M. ZICOVICH-WILSON(1,3), F. PASCALE(4), B. CIVALLERI(1,11),              *
 *  K. DOLL(5), N.M. HARRISON(2,6), I.J. BUSH(7), Ph. D'ARCO(8),               *
 *  M. LLUNELL(9), M. CAUSA'(10), Y. NOEL(8), L. MASCHIO(1,11), A. ERBA(1,11)  *
 *  M. RE'RAT(14), S. CASASSA(1,11)                                            *
 *                                                                             *
 *        CONTRIBUTIONS TO THE CODE HAVE ALSO BEEN GIVEN BY                    *
 *                                                                             *
 *  M. FERRABONE(1,11), M. DE LA PIERRE(1,11), M. FERRERO(1,11),               *
 *  J. BAIMA(1,11), E. ALBANESE(1,11), M.F. PEINTINGER(12), R. BAST(13),       *
 *  B. KIRTMAN(15), V. LACIVITA(1,11), R. DEMICHELIS(1,16)                     *
 *  G. BRANDEBURG(17), S. SALUSTRO(1,11), G. SANSONE(1,11)                     *
 *  M.T. RUGGIERO(18)                                                          *
 *                                                                             *
 * (1) THEORETICAL CHEMISTRY GROUP - UNIVERSITA' DI TORINO - TORINO (ITALY)    *
 * (2) COMPUTATIONAL SCIENCE & ENGINEERING DEPARTMENT - STFC DARESBURY (UK)    *
 * (3) UNIVERSIDAD AUTONOMA DEL ESTADO DE MORELOS - CUERNAVACA (MEXICO)        *
 * (4) UNIVERSITE' DE LORRAINE - NANCY (FRANCE)                                *
 * (5) UNIVERSITAET STUTTGART- STUTTGART (GERMANY)                             *
 * (6) IMPERIAL COLLEGE - LONDON (UK)                                          *
 * (7) OXFORD E-RESEARCH CENTRE - OXFORD (UK)                                  *
 * (8) UPMC - SORBONNE UNIVERSITES - PARIS (FRANCE)                            *
 * (9) UNIVERSIDAD DE BARCELONA - BARCELONA (SPAIN)                            *
 *(10) UNIVERSITA' DI NAPOLI "FEDERICO II" - NAPOLI (ITALY)                    *
 *(11) NIS - NANOSTRUCTURED INTERFACES AND SURFACES - TORINO (ITALY)           *
 *(12) MPI FUER CHEMISCHE ENERGIEKONVERSION - MUELHEIM AN DER RUHR (GERMANY)   *
 *(13) UNIVERSITY OF TROMSO - TROMSO (NORWAY)                                  *
 *(14) UNIVERSITE' DE PAU ET DES PAYS DE L'ADOUR - PAU (FRANCE)                *
 *(15) UNIVERSITY OF CALIFORNIA SANTA BARBARA - SANTA BARBARA (USA)            *
 *(16) CURTIN UNIVERSITY - PERTH (AUSTRALIA)                                   *
 *(17) UNIVERSITY COLLEGE LONDON - LONDON (UK)                                 *
 *(18) CAMBRIDGE UNIVERSITY - CAMBRIDGE (UK)                                   *
 *                                                                             *
 *******************************************************************************
 EEEEEEEEEE STARTING  DATE 04 05 2020 TIME 18:57:06.4
 ZIF90                                                                           

 GEOMETRY INPUT FROM EXTERNAL FILE (FORTRAN UNIT 34)
 3D - CRYSTAL 

 *******************************************************************************
 LATTICE PARAMETERS  (ANGSTROMS AND DEGREES) - PRIMITIVE CELL
       A          B          C        ALPHA      BETA     GAMMA        VOLUME
   14.72726   14.72726   14.72726   109.47122 109.47122 109.47122   2458.918179
 INFORMATION **** CHKGRP **** SPGR WITH NO INVERSION

 NUMBER OF IRREDUCIBLE ATOMS IN THE CELL:   11

 CARTESIAN COORDINATES (ANGSTROM) - IRREDUCIBLE ATOMS AND SYMMETRY RELATED

 AT.IRR.  AT  AT.N.          X                   Y                   Z
     1     1     6    7.197004885122E+00 -1.273775061688E+00  1.880644248771E+00
     1     2     6   -7.197004885122E+00  1.273775061688E+00  1.880644248771E+00
     1     3     6    7.197004885122E+00  1.273775061688E+00 -1.880644248771E+00
     1     4     6   -7.197004885122E+00 -1.273775061688E+00 -1.880644248771E+00
     1     5     6    1.880644248771E+00  7.197004885122E+00 -1.273775061688E+00
     1     6     6   -1.273775061688E+00  1.880644248771E+00  7.197004885122E+00
     1     7     6   -1.880644248771E+00 -7.197004885122E+00 -1.273775061688E+00
     1     8     6    1.273775061688E+00  1.880644248771E+00 -7.197004885122E+00
     1     9     6    1.880644248771E+00 -7.197004885122E+00  1.273775061688E+00
     1    10     6    1.273775061688E+00 -1.880644248771E+00  7.197004885122E+00
     1    11     6   -1.880644248771E+00  7.197004885122E+00  1.273775061688E+00
     1    12     6   -1.273775061688E+00 -1.880644248771E+00 -7.197004885122E+00
    13    13     6   -6.906436796884E+00 -2.281670468701E+00  3.711670446636E+00
    13    14     6    6.906436796884E+00  2.281670468701E+00  3.711670446636E+00
    13    15     6   -6.906436796884E+00  2.281670468701E+00 -3.711670446636E+00
    13    16     6    6.906436796884E+00 -2.281670468701E+00 -3.711670446636E+00
    13    17     6    3.711670446636E+00 -6.906436796884E+00 -2.281670468701E+00
    13    18     6   -2.281670468701E+00  3.711670446636E+00 -6.906436796884E+00
    13    19     6   -3.711670446636E+00  6.906436796884E+00 -2.281670468701E+00
    13    20     6    2.281670468701E+00  3.711670446636E+00  6.906436796884E+00
    13    21     6    3.711670446636E+00  6.906436796884E+00  2.281670468701E+00
    13    22     6    2.281670468701E+00 -3.711670446636E+00 -6.906436796884E+00
    13    23     6   -3.711670446636E+00 -6.906436796884E+00  2.281670468701E+00
    13    24     6   -2.281670468701E+00 -3.711670446636E+00  6.906436796884E+00
    25    25     6    8.413359175549E+00 -1.842881578065E+00  2.463756012276E+00
    25    26     6   -8.413359175549E+00  1.842881578065E+00  2.463756012276E+00
    25    27     6    8.413359175549E+00  1.842881578065E+00 -2.463756012276E+00
    25    28     6   -8.413359175549E+00 -1.842881578065E+00 -2.463756012276E+00
    25    29     6    2.463756012276E+00  8.413359175549E+00 -1.842881578065E+00
    25    30     6   -1.842881578065E+00  2.463756012276E+00  8.413359175549E+00
    25    31     6   -2.463756012276E+00 -8.413359175549E+00 -1.842881578065E+00
    25    32     6    1.842881578065E+00  2.463756012276E+00 -8.413359175549E+00
    25    33     6    2.463756012276E+00 -8.413359175549E+00  1.842881578065E+00
    25    34     6    1.842881578065E+00 -2.463756012276E+00  8.413359175549E+00
    25    35     6   -2.463756012276E+00  8.413359175549E+00  1.842881578065E+00
    25    36     6   -1.842881578065E+00 -2.463756012276E+00 -8.413359175549E+00
    37    37     6   -6.839315545181E+00 -3.074870645078E+00  2.577894386396E+00
    37    38     6    6.839315545181E+00  3.074870645078E+00  2.577894386396E+00
    37    39     6   -6.839315545181E+00  3.074870645078E+00 -2.577894386396E+00
    37    40     6    6.839315545181E+00 -3.074870645078E+00 -2.577894386396E+00
    37    41     6    2.577894386396E+00 -6.839315545181E+00 -3.074870645078E+00
    37    42     6   -3.074870645078E+00  2.577894386396E+00 -6.839315545181E+00
    37    43     6   -2.577894386396E+00  6.839315545181E+00 -3.074870645078E+00
    37    44     6    3.074870645078E+00  2.577894386396E+00  6.839315545181E+00
    37    45     6    2.577894386396E+00  6.839315545181E+00  3.074870645078E+00
    37    46     6    3.074870645078E+00 -2.577894386396E+00 -6.839315545181E+00
    37    47     6   -2.577894386396E+00 -6.839315545181E+00  3.074870645078E+00
    37    48     6   -3.074870645078E+00 -2.577894386396E+00  6.839315545181E+00
    49    49     1    6.691485255379E+00 -4.681455820530E-01  2.438506318300E+00
    49    50     1   -6.691485255379E+00  4.681455820530E-01  2.438506318300E+00
    49    51     1    6.691485255379E+00  4.681455820530E-01 -2.438506318300E+00
    49    52     1   -6.691485255379E+00 -4.681455820530E-01 -2.438506318300E+00
    49    53     1    2.438506318300E+00  6.691485255379E+00 -4.681455820530E-01
    49    54     1   -4.681455820530E-01  2.438506318300E+00  6.691485255379E+00
    49    55     1   -2.438506318300E+00 -6.691485255379E+00 -4.681455820530E-01
    49    56     1    4.681455820530E-01  2.438506318300E+00 -6.691485255379E+00
    49    57     1    2.438506318300E+00 -6.691485255379E+00  4.681455820530E-01
    49    58     1    4.681455820530E-01 -2.438506318301E+00  6.691485255379E+00
    49    59     1   -2.438506318300E+00  6.691485255379E+00  4.681455820530E-01
    49    60     1   -4.681455820530E-01 -2.438506318300E+00 -6.691485255379E+00
    61    61     1   -6.238982784793E+00 -2.231227894715E+00  4.556599314117E+00
    61    62     1    6.238982784793E+00  2.231227894715E+00  4.556599314117E+00
    61    63     1   -6.238982784793E+00  2.231227894715E+00 -4.556599314117E+00
    61    64     1    6.238982784793E+00 -2.231227894715E+00 -4.556599314117E+00
    61    65     1    4.556599314117E+00 -6.238982784793E+00 -2.231227894715E+00
    61    66     1   -2.231227894715E+00  4.556599314117E+00 -6.238982784793E+00
    61    67     1   -4.556599314117E+00  6.238982784793E+00 -2.231227894715E+00
    61    68     1    2.231227894715E+00  4.556599314117E+00  6.238982784793E+00
    61    69     1    4.556599314117E+00  6.238982784793E+00  2.231227894715E+00
    61    70     1    2.231227894715E+00 -4.556599314117E+00 -6.238982784793E+00
    61    71     1   -4.556599314117E+00 -6.238982784793E+00  2.231227894715E+00
    61    72     1   -2.231227894715E+00 -4.556599314117E+00  6.238982784793E+00
    73    73     1   -6.092714349649E+00 -3.793496479414E+00  2.277756525339E+00
    73    74     1    6.092714349649E+00  3.793496479414E+00  2.277756525339E+00
    73    75     1   -6.092714349649E+00  3.793496479414E+00 -2.277756525339E+00
    73    76     1    6.092714349649E+00 -3.793496479414E+00 -2.277756525339E+00
    73    77     1    2.277756525339E+00 -6.092714349649E+00 -3.793496479414E+00
    73    78     1   -3.793496479414E+00  2.277756525339E+00 -6.092714349649E+00
    73    79     1   -2.277756525339E+00  6.092714349649E+00 -3.793496479414E+00
    73    80     1    3.793496479414E+00  2.277756525339E+00  6.092714349649E+00
    73    81     1    2.277756525339E+00  6.092714349649E+00  3.793496479414E+00
    73    82     1    3.793496479414E+00 -2.277756525339E+00 -6.092714349649E+00
    73    83     1   -2.277756525339E+00 -6.092714349649E+00  3.793496479414E+00
    73    84     1   -3.793496479414E+00 -2.277756525339E+00  6.092714349649E+00
    85    85     7    4.876125857810E-01  6.997621798210E+00 -4.872177564801E+00
    85    86     7   -4.876125857810E-01 -6.997621798210E+00 -4.872177564801E+00
    85    87     7    4.876125857810E-01 -6.997621798210E+00  4.872177564801E+00
    85    88     7   -4.876125857810E-01  6.997621798210E+00  4.872177564801E+00
    85    89     7   -4.872177564801E+00  4.876125857810E-01  6.997621798210E+00
    85    90     7    6.997621798210E+00 -4.872177564801E+00  4.876125857810E-01
    85    91     7    4.872177564801E+00 -4.876125857810E-01  6.997621798210E+00
    85    92     7   -6.997621798210E+00 -4.872177564801E+00 -4.876125857810E-01
    85    93     7   -4.872177564801E+00 -4.876125857810E-01 -6.997621798210E+00
    85    94     7   -6.997621798210E+00  4.872177564801E+00  4.876125857810E-01
    85    95     7    4.872177564801E+00  4.876125857810E-01 -6.997621798210E+00
    85    96     7    6.997621798210E+00  4.872177564801E+00 -4.876125857810E-01
    97    97     7   -7.911629232638E+00 -2.793574418689E+00  1.805632644340E+00
    97    98     7    7.911629232638E+00  2.793574418689E+00  1.805632644340E+00
    97    99     7   -7.911629232638E+00  2.793574418689E+00 -1.805632644340E+00
    97   100     7    7.911629232638E+00 -2.793574418689E+00 -1.805632644340E+00
    97   101     7    1.805632644340E+00 -7.911629232638E+00 -2.793574418689E+00
    97   102     7   -2.793574418689E+00  1.805632644340E+00 -7.911629232638E+00
    97   103     7   -1.805632644340E+00  7.911629232638E+00 -2.793574418689E+00
    97   104     7    2.793574418689E+00  1.805632644340E+00  7.911629232638E+00
    97   105     7    1.805632644340E+00  7.911629232638E+00  2.793574418689E+00
    97   106     7    2.793574418689E+00 -1.805632644340E+00 -7.911629232638E+00
    97   107     7   -1.805632644340E+00 -7.911629232638E+00  2.793574418689E+00
    97   108     7   -2.793574418689E+00 -1.805632644340E+00  7.911629232638E+00
   109   109     8    6.767009033489E+00 -1.686483527234E+00  8.238918372220E-01
   109   110     8   -6.767009033489E+00  1.686483527234E+00  8.238918372220E-01
   109   111     8    6.767009033489E+00  1.686483527234E+00 -8.238918372220E-01
   109   112     8   -6.767009033489E+00 -1.686483527234E+00 -8.238918372220E-01
   109   113     8    8.238918372220E-01  6.767009033489E+00 -1.686483527234E+00
   109   114     8   -1.686483527234E+00  8.238918372220E-01  6.767009033489E+00
   109   115     8   -8.238918372220E-01 -6.767009033489E+00 -1.686483527234E+00
   109   116     8    1.686483527234E+00  8.238918372220E-01 -6.767009033489E+00
   109   117     8    8.238918372220E-01 -6.767009033489E+00  1.686483527234E+00
   109   118     8    1.686483527234E+00 -8.238918372220E-01  6.767009033489E+00
   109   119     8   -8.238918372220E-01  6.767009033489E+00  1.686483527234E+00
   109   120     8   -1.686483527234E+00 -8.238918372220E-01 -6.767009033489E+00
   121   121   230    0.000000000000E+00 -1.201491545025E+01  8.502788218934E+00
   121   122   230    0.000000000000E+00 -4.990660987617E+00  8.502788218934E+00
   121   123   230    8.502788218934E+00  0.000000000000E+00 -1.201491545025E+01
   121   124   230   -1.201491545025E+01  8.502788218934E+00  0.000000000000E+00
   121   125   230   -4.990660987617E+00  8.502788218934E+00  0.000000000000E+00
   121   126   230    8.502788218934E+00  0.000000000000E+00 -4.990660987617E+00

 SPACE  GROUP  N.                     :  197
 NUMBER OF SYMMETRY OPERATORS         :   12
 *******************************************************************************
 LATTICE PARAMETERS (ANGSTROMS AND DEGREES) - BOHR = 0.5291772083 ANGSTROM
 PRIMITIVE CELL - CENTRING CODE 6/0 VOLUME=  2458.918179 - DENSITY  1.029 g/cm^3
         A              B              C           ALPHA      BETA       GAMMA 
    14.72726120    14.72726120    14.72726120   109.471221 109.471221 109.471221
 *******************************************************************************
 ATOMS IN THE ASYMMETRIC UNIT   11 - ATOMS IN THE UNIT CELL:  126
     ATOM                 X/A                 Y/B                 Z/C    
 *******************************************************************************
      1 T   6 C     3.568648139042E-02 -4.661957407287E-01  3.483110287427E-01
      2 F   6 C     1.854932305286E-01 -3.126245473523E-01 -3.483110287427E-01
      3 F   6 C    -3.568648139042E-02  3.126245473523E-01  4.981177778809E-01
      4 F   6 C    -1.854932305286E-01  4.661957407287E-01 -4.981177778809E-01
      5 F   6 C     3.483110287427E-01  3.568648139042E-02 -4.661957407287E-01
      6 F   6 C    -4.661957407287E-01  3.483110287427E-01  3.568648139042E-02
      7 F   6 C    -4.981177778809E-01 -1.854932305286E-01  4.661957407287E-01
      8 F   6 C    -3.126245473523E-01 -3.483110287427E-01  1.854932305286E-01
      9 F   6 C    -3.483110287427E-01  1.854932305286E-01 -3.126245473523E-01
     10 F   6 C     3.126245473523E-01  4.981177778809E-01 -3.568648139042E-02
     11 F   6 C     4.981177778809E-01 -3.568648139042E-02  3.126245473523E-01
     12 F   6 C     4.661957407287E-01 -4.981177778809E-01 -1.854932305286E-01
     13 T   6 C     8.409006205467E-02 -1.878658075439E-01  4.597003342310E-01
     14 F   6 C     3.524338582251E-01 -3.756102721763E-01 -4.597003342310E-01
     15 F   6 C    -8.409006205467E-02  3.756102721763E-01 -2.719558695986E-01
     16 F   6 C    -3.524338582251E-01  1.878658075439E-01  2.719558695986E-01
     17 F   6 C     4.597003342310E-01  8.409006205467E-02 -1.878658075439E-01
     18 F   6 C    -1.878658075439E-01  4.597003342310E-01  8.409006205467E-02
     19 F   6 C     2.719558695986E-01 -3.524338582251E-01  1.878658075439E-01
     20 F   6 C    -3.756102721763E-01 -4.597003342310E-01  3.524338582251E-01
     21 F   6 C    -4.597003342310E-01  3.524338582251E-01 -3.756102721763E-01
     22 F   6 C     3.756102721763E-01 -2.719558695986E-01 -8.409006205467E-02
     23 F   6 C    -2.719558695986E-01 -8.409006205467E-02  3.756102721763E-01
     24 F   6 C     1.878658075439E-01  2.719558695986E-01 -3.524338582251E-01
     25 T   6 C     3.651004930528E-02 -3.603795068299E-01  3.863719422563E-01
     26 F   6 C     2.532485509137E-01 -3.498618929510E-01 -3.863719422563E-01
     27 F   6 C    -3.651004930528E-02  3.498618929510E-01 -3.968895561352E-01
     28 F   6 C    -2.532485509137E-01  3.603795068299E-01  3.968895561352E-01
     29 F   6 C     3.863719422563E-01  3.651004930528E-02 -3.603795068299E-01
     30 F   6 C    -3.603795068299E-01  3.863719422563E-01  3.651004930528E-02
     31 F   6 C     3.968895561352E-01 -2.532485509137E-01  3.603795068299E-01
     32 F   6 C    -3.498618929510E-01 -3.863719422563E-01  2.532485509137E-01
     33 F   6 C    -3.863719422563E-01  2.532485509137E-01 -3.498618929510E-01
     34 F   6 C     3.498618929510E-01 -3.968895561352E-01 -3.651004930528E-02
     35 F   6 C    -3.968895561352E-01 -3.651004930528E-02  3.498618929510E-01
     36 F   6 C     3.603795068299E-01  3.968895561352E-01 -2.532485509137E-01
     37 T   6 C    -2.922431124273E-02 -2.505896330158E-01  4.170038148083E-01
     38 F   6 C     3.324065521760E-01 -4.462281260510E-01 -4.170038148083E-01
     39 F   6 C     2.922431124273E-02  4.462281260510E-01 -2.213653217730E-01
     40 F   6 C    -3.324065521760E-01  2.505896330158E-01  2.213653217730E-01
     41 F   6 C     4.170038148083E-01 -2.922431124273E-02 -2.505896330158E-01
     42 F   6 C    -2.505896330158E-01  4.170038148083E-01 -2.922431124273E-02
     43 F   6 C     2.213653217730E-01 -3.324065521760E-01  2.505896330158E-01
     44 F   6 C    -4.462281260510E-01 -4.170038148083E-01  3.324065521760E-01
     45 F   6 C    -4.170038148083E-01  3.324065521760E-01 -4.462281260510E-01
     46 F   6 C     4.462281260510E-01 -2.213653217730E-01  2.922431124273E-02
     47 F   6 C    -2.213653217730E-01  2.922431124273E-02  4.462281260510E-01
     48 F   6 C     2.505896330158E-01  2.213653217730E-01 -3.324065521760E-01
     49 T   1 H     1.158655658305E-01 -4.631177833318E-01  3.659587604141E-01
     50 F   1 H     1.709234562541E-01 -2.500931945835E-01 -3.659587604141E-01
     51 F   1 H    -1.158655658305E-01  2.500931945835E-01  4.210166508377E-01
     52 F   1 H    -1.709234562541E-01  4.631177833318E-01 -4.210166508377E-01
     53 F   1 H     3.659587604141E-01  1.158655658305E-01 -4.631177833318E-01
     54 F   1 H    -4.631177833318E-01  3.659587604141E-01  1.158655658305E-01
     55 F   1 H    -4.210166508377E-01 -1.709234562541E-01  4.631177833318E-01
     56 F   1 H    -2.500931945835E-01 -3.659587604141E-01  1.709234562541E-01
     57 F   1 H    -3.659587604141E-01  1.709234562541E-01 -2.500931945835E-01
     58 F   1 H     2.500931945835E-01  4.210166508377E-01 -1.158655658306E-01
     59 F   1 H     4.210166508377E-01 -1.158655658305E-01  2.500931945835E-01
     60 F   1 H     4.631177833318E-01 -4.210166508377E-01 -1.709234562541E-01
     61 T   1 H     1.367416992831E-01 -9.893128156070E-02 -4.980843025498E-01
     62 F   1 H     3.991530209890E-01 -3.651739981671E-01  4.980843025498E-01
     63 F   1 H    -1.367416992831E-01  3.651739981671E-01 -2.356729808438E-01
     64 F   1 H    -3.991530209890E-01  9.893128156070E-02  2.356729808438E-01
     65 F   1 H    -4.980843025498E-01  1.367416992831E-01 -9.893128156070E-02
     66 F   1 H    -9.893128156070E-02 -4.980843025498E-01  1.367416992831E-01
     67 F   1 H     2.356729808438E-01 -3.991530209890E-01  9.893128156070E-02
     68 F   1 H    -3.651739981671E-01  4.980843025498E-01  3.991530209890E-01
     69 F   1 H     4.980843025498E-01  3.991530209890E-01 -3.651739981671E-01
     70 F   1 H     3.651739981671E-01 -2.356729808438E-01 -1.367416992831E-01
     71 F   1 H    -2.356729808438E-01 -1.367416992831E-01  3.651739981671E-01
     72 F   1 H     9.893128156070E-02  2.356729808438E-01 -3.991530209890E-01
     73 T   1 H    -8.913193619832E-02 -2.243356958966E-01  4.186488846651E-01
     74 F   1 H     3.570154194383E-01  4.922191791366E-01 -4.186488846651E-01
     75 F   1 H     8.913193619832E-02 -4.922191791366E-01 -1.352037596983E-01
     76 F   1 H    -3.570154194383E-01  2.243356958966E-01  1.352037596983E-01
     77 F   1 H     4.186488846651E-01 -8.913193619832E-02 -2.243356958966E-01
     78 F   1 H    -2.243356958966E-01  4.186488846651E-01 -8.913193619832E-02
     79 F   1 H     1.352037596983E-01 -3.570154194383E-01  2.243356958966E-01
     80 F   1 H     4.922191791366E-01 -4.186488846651E-01  3.570154194383E-01
     81 F   1 H    -4.186488846651E-01  3.570154194383E-01  4.922191791366E-01
     82 F   1 H    -4.922191791366E-01 -1.352037596983E-01  8.913193619832E-02
     83 F   1 H    -1.352037596983E-01  8.913193619832E-02 -4.922191791366E-01
     84 F   1 H     2.243356958966E-01  1.352037596983E-01 -3.570154194383E-01
     85 T   7 N     1.249851330342E-01 -2.578310117885E-01  4.401635199690E-01
     86 F   7 N     3.020054682425E-01 -3.151783869348E-01 -4.401635199690E-01
     87 F   7 N    -1.249851330342E-01  3.151783869348E-01 -3.828161448227E-01
     88 F   7 N    -3.020054682425E-01  2.578310117885E-01  3.828161448227E-01
     89 F   7 N     4.401635199690E-01  1.249851330342E-01 -2.578310117885E-01
     90 F   7 N    -2.578310117885E-01  4.401635199690E-01  1.249851330342E-01
     91 F   7 N     3.828161448227E-01 -3.020054682425E-01  2.578310117885E-01
     92 F   7 N    -3.151783869348E-01 -4.401635199690E-01  3.020054682425E-01
     93 F   7 N    -4.401635199690E-01  3.020054682425E-01 -3.151783869348E-01
     94 F   7 N     3.151783869348E-01 -3.828161448227E-01 -1.249851330342E-01
     95 F   7 N    -3.828161448227E-01 -1.249851330342E-01  3.151783869348E-01
     96 F   7 N     2.578310117885E-01  3.828161448227E-01 -3.020054682425E-01
     97 T   7 N    -5.809516530998E-02 -3.590584894673E-01  3.704886340992E-01
     98 F   7 N     2.704528764335E-01 -4.285837994092E-01 -3.704886340992E-01
     99 F   7 N     5.809516530998E-02  4.285837994092E-01 -3.009633241573E-01
    100 F   7 N    -2.704528764335E-01  3.590584894673E-01  3.009633241573E-01
    101 F   7 N     3.704886340992E-01 -5.809516530998E-02 -3.590584894673E-01
    102 F   7 N    -3.590584894673E-01  3.704886340992E-01 -5.809516530998E-02
    103 F   7 N     3.009633241573E-01 -2.704528764335E-01  3.590584894673E-01
    104 F   7 N    -4.285837994092E-01 -3.704886340992E-01  2.704528764335E-01
    105 F   7 N    -3.704886340992E-01  2.704528764335E-01 -4.285837994092E-01
    106 F   7 N     4.285837994092E-01 -3.009633241573E-01  5.809516530998E-02
    107 F   7 N    -3.009633241573E-01  5.809516530998E-02  4.285837994092E-01
    108 F   7 N     3.590584894673E-01  3.009633241573E-01 -2.704528764335E-01
    109 T   8 O    -5.072404885327E-02  4.463771574253E-01  2.987564417366E-01
    110 F   8 O     1.476207156887E-01 -3.494804905899E-01 -2.987564417366E-01
    111 F   8 O     5.072404885327E-02  3.494804905899E-01  4.971012062786E-01
    112 F   8 O    -1.476207156887E-01 -4.463771574253E-01 -4.971012062786E-01
    113 F   8 O     2.987564417366E-01 -5.072404885327E-02  4.463771574253E-01
    114 F   8 O     4.463771574253E-01  2.987564417366E-01 -5.072404885327E-02
    115 F   8 O    -4.971012062786E-01 -1.476207156887E-01 -4.463771574253E-01
    116 F   8 O    -3.494804905899E-01 -2.987564417366E-01  1.476207156887E-01
    117 F   8 O    -2.987564417366E-01  1.476207156887E-01 -3.494804905899E-01
    118 F   8 O     3.494804905899E-01  4.971012062786E-01  5.072404885327E-02
    119 F   8 O     4.971012062786E-01  5.072404885327E-02  3.494804905899E-01
    120 F   8 O    -4.463771574253E-01 -4.971012062786E-01 -1.476207156887E-01
    121 T 230 ZN   -2.065279729946E-01 -4.999999999998E-01  2.934720270052E-01
    122 F 230 ZN    2.065279729947E-01 -4.999999999998E-01 -2.934720270056E-01
    123 F 230 ZN    2.934720270052E-01 -2.065279729946E-01 -4.999999999998E-01
    124 F 230 ZN   -4.999999999998E-01  2.934720270052E-01 -2.065279729946E-01
    125 F 230 ZN   -4.999999999998E-01 -2.934720270056E-01  2.065279729947E-01
    126 F 230 ZN   -2.934720270056E-01  2.065279729947E-01 -4.999999999998E-01

 TRANSFORMATION MATRIX PRIMITIVE-CRYSTALLOGRAPHIC CELL
  0.0000  1.0000  1.0000  1.0000  0.0000  1.0000  1.0000  1.0000  0.0000

 *******************************************************************************
 CRYSTALLOGRAPHIC CELL (VOLUME=       4917.83635773)
         A              B              C           ALPHA      BETA       GAMMA 
    17.00557644    17.00557644    17.00557644    90.000000  90.000000  90.000000

 COORDINATES IN THE CRYSTALLOGRAPHIC CELL
     ATOM                 X/A                 Y/B                 Z/C    
 *******************************************************************************
      1 T   6 C     4.232144033118E-01 -7.490337456907E-02  1.105898559595E-01
      2 F   6 C    -4.232144033118E-01  7.490337456907E-02  1.105898559595E-01
      3 F   6 C     4.232144033118E-01  7.490337456907E-02 -1.105898559595E-01
      4 F   6 C    -4.232144033118E-01 -7.490337456907E-02 -1.105898559595E-01
      5 F   6 C     1.105898559595E-01  4.232144033118E-01 -7.490337456907E-02
      6 F   6 C    -7.490337456907E-02  1.105898559595E-01  4.232144033118E-01
      7 F   6 C    -1.105898559595E-01 -4.232144033118E-01 -7.490337456907E-02
      8 F   6 C     7.490337456907E-02  1.105898559595E-01 -4.232144033118E-01
      9 F   6 C     1.105898559595E-01 -4.232144033118E-01  7.490337456907E-02
     10 F   6 C     7.490337456907E-02 -1.105898559595E-01  4.232144033118E-01
     11 F   6 C    -1.105898559595E-01  4.232144033118E-01  7.490337456907E-02
     12 F   6 C    -7.490337456907E-02 -1.105898559595E-01 -4.232144033118E-01
     13 T   6 C    -4.061277676838E-01 -1.341718980852E-01  2.182619601399E-01
     14 F   6 C     4.061277676838E-01  1.341718980852E-01  2.182619601399E-01
     15 F   6 C    -4.061277676838E-01  1.341718980852E-01 -2.182619601399E-01
     16 F   6 C     4.061277676838E-01 -1.341718980852E-01 -2.182619601399E-01
     17 F   6 C     2.182619601399E-01 -4.061277676838E-01 -1.341718980852E-01
     18 F   6 C    -1.341718980852E-01  2.182619601399E-01 -4.061277676838E-01
     19 F   6 C    -2.182619601399E-01  4.061277676838E-01 -1.341718980852E-01
     20 F   6 C     1.341718980852E-01  2.182619601399E-01  4.061277676838E-01
     21 F   6 C     2.182619601399E-01  4.061277676838E-01  1.341718980852E-01
     22 F   6 C     1.341718980852E-01 -2.182619601399E-01 -4.061277676838E-01
     23 F   6 C    -2.182619601399E-01 -4.061277676838E-01  1.341718980852E-01
     24 F   6 C    -1.341718980852E-01 -2.182619601399E-01  4.061277676838E-01
     25 T   6 C     4.947411930605E-01 -1.083692508042E-01  1.448793001095E-01
     26 F   6 C    -4.947411930605E-01  1.083692508042E-01  1.448793001095E-01
     27 F   6 C     4.947411930605E-01  1.083692508042E-01 -1.448793001095E-01
     28 F   6 C    -4.947411930605E-01 -1.083692508042E-01 -1.448793001095E-01
     29 F   6 C     1.448793001095E-01  4.947411930605E-01 -1.083692508042E-01
     30 F   6 C    -1.083692508042E-01  1.448793001095E-01  4.947411930605E-01
     31 F   6 C    -1.448793001095E-01 -4.947411930605E-01 -1.083692508042E-01
     32 F   6 C     1.083692508042E-01  1.448793001095E-01 -4.947411930605E-01
     33 F   6 C     1.448793001095E-01 -4.947411930605E-01  1.083692508042E-01
     34 F   6 C     1.083692508042E-01 -1.448793001095E-01  4.947411930605E-01
     35 F   6 C    -1.448793001095E-01  4.947411930605E-01  1.083692508042E-01
     36 F   6 C    -1.083692508042E-01 -1.448793001095E-01 -4.947411930605E-01
     37 T   6 C    -4.021807534824E-01 -1.808154317093E-01  1.515911204666E-01
     38 F   6 C     4.021807534824E-01  1.808154317093E-01  1.515911204666E-01
     39 F   6 C    -4.021807534824E-01  1.808154317093E-01 -1.515911204666E-01
     40 F   6 C     4.021807534824E-01 -1.808154317093E-01 -1.515911204666E-01
     41 F   6 C     1.515911204666E-01 -4.021807534824E-01 -1.808154317093E-01
     42 F   6 C    -1.808154317093E-01  1.515911204666E-01 -4.021807534824E-01
     43 F   6 C    -1.515911204666E-01  4.021807534824E-01 -1.808154317093E-01
     44 F   6 C     1.808154317093E-01  1.515911204666E-01  4.021807534824E-01
     45 F   6 C     1.515911204666E-01  4.021807534824E-01  1.808154317093E-01
     46 F   6 C     1.808154317093E-01 -1.515911204666E-01 -4.021807534824E-01
     47 F   6 C    -1.515911204666E-01 -4.021807534824E-01  1.808154317093E-01
     48 F   6 C    -1.808154317093E-01 -1.515911204666E-01  4.021807534824E-01
     49 T   1 H     3.934877056259E-01 -2.752894521180E-02  1.433945110423E-01
     50 F   1 H    -3.934877056259E-01  2.752894521180E-02  1.433945110423E-01
     51 F   1 H     3.934877056259E-01  2.752894521180E-02 -1.433945110423E-01
     52 F   1 H    -3.934877056259E-01 -2.752894521180E-02 -1.433945110423E-01
     53 F   1 H     1.433945110423E-01  3.934877056259E-01 -2.752894521180E-02
     54 F   1 H    -2.752894521180E-02  1.433945110423E-01  3.934877056259E-01
     55 F   1 H    -1.433945110423E-01 -3.934877056259E-01 -2.752894521180E-02
     56 F   1 H     2.752894521180E-02  1.433945110423E-01 -3.934877056259E-01
     57 F   1 H     1.433945110423E-01 -3.934877056259E-01  2.752894521180E-02
     58 F   1 H     2.752894521180E-02 -1.433945110424E-01  3.934877056259E-01
     59 F   1 H    -1.433945110423E-01  3.934877056259E-01  2.752894521180E-02
     60 F   1 H    -2.752894521180E-02 -1.433945110423E-01 -3.934877056259E-01
     61 T   1 H    -3.668786416968E-01 -1.312056608530E-01  2.679473601361E-01
     62 F   1 H     3.668786416968E-01  1.312056608530E-01  2.679473601361E-01
     63 F   1 H    -3.668786416968E-01  1.312056608530E-01 -2.679473601361E-01
     64 F   1 H     3.668786416968E-01 -1.312056608530E-01 -2.679473601361E-01
     65 F   1 H     2.679473601361E-01 -3.668786416968E-01 -1.312056608530E-01
     66 F   1 H    -1.312056608530E-01  2.679473601361E-01 -3.668786416968E-01
     67 F   1 H    -2.679473601361E-01  3.668786416968E-01 -1.312056608530E-01
     68 F   1 H     1.312056608530E-01  2.679473601361E-01  3.668786416968E-01
     69 F   1 H     2.679473601361E-01  3.668786416968E-01  1.312056608530E-01
     70 F   1 H     1.312056608530E-01 -2.679473601361E-01 -3.668786416968E-01
     71 F   1 H    -2.679473601361E-01 -3.668786416968E-01  1.312056608530E-01
     72 F   1 H    -1.312056608530E-01 -2.679473601361E-01  3.668786416968E-01
     73 T   1 H    -3.582774375166E-01 -2.230736778183E-01  1.339417416200E-01
     74 F   1 H     3.582774375166E-01  2.230736778183E-01  1.339417416200E-01
     75 F   1 H    -3.582774375166E-01  2.230736778183E-01 -1.339417416200E-01
     76 F   1 H     3.582774375166E-01 -2.230736778183E-01 -1.339417416200E-01
     77 F   1 H     1.339417416200E-01 -3.582774375166E-01 -2.230736778183E-01
     78 F   1 H    -2.230736778183E-01  1.339417416200E-01 -3.582774375166E-01
     79 F   1 H    -1.339417416200E-01  3.582774375166E-01 -2.230736778183E-01
     80 F   1 H     2.230736778183E-01  1.339417416200E-01  3.582774375166E-01
     81 F   1 H     1.339417416200E-01  3.582774375166E-01  2.230736778183E-01
     82 F   1 H     2.230736778183E-01 -1.339417416200E-01 -3.582774375166E-01
     83 F   1 H    -1.339417416200E-01 -3.582774375166E-01  2.230736778183E-01
     84 F   1 H    -2.230736778183E-01 -1.339417416200E-01  3.582774375166E-01
     85 T   7 N     2.867368757318E-02  4.114898323959E-01 -2.865046993617E-01
     86 F   7 N    -2.867368757318E-02 -4.114898323959E-01 -2.865046993617E-01
     87 F   7 N     2.867368757318E-02 -4.114898323959E-01  2.865046993617E-01
     88 F   7 N    -2.867368757318E-02  4.114898323959E-01  2.865046993617E-01
     89 F   7 N    -2.865046993617E-01  2.867368757318E-02  4.114898323959E-01
     90 F   7 N     4.114898323959E-01 -2.865046993617E-01  2.867368757318E-02
     91 F   7 N     2.865046993617E-01 -2.867368757318E-02  4.114898323959E-01
     92 F   7 N    -4.114898323959E-01 -2.865046993617E-01 -2.867368757318E-02
     93 F   7 N    -2.865046993617E-01 -2.867368757318E-02 -4.114898323959E-01
     94 F   7 N    -4.114898323959E-01  2.865046993617E-01  2.867368757318E-02
     95 F   7 N     2.865046993617E-01  2.867368757318E-02 -4.114898323959E-01
     96 F   7 N     4.114898323959E-01  2.865046993617E-01 -2.867368757318E-02
     97 T   7 N    -4.652373450290E-01 -1.642740208717E-01  1.061788555618E-01
     98 F   7 N     4.652373450290E-01  1.642740208717E-01  1.061788555618E-01
     99 F   7 N    -4.652373450290E-01  1.642740208717E-01 -1.061788555618E-01
    100 F   7 N     4.652373450290E-01 -1.642740208717E-01 -1.061788555618E-01
    101 F   7 N     1.061788555618E-01 -4.652373450290E-01 -1.642740208717E-01
    102 F   7 N    -1.642740208717E-01  1.061788555618E-01 -4.652373450290E-01
    103 F   7 N    -1.061788555618E-01  4.652373450290E-01 -1.642740208717E-01
    104 F   7 N     1.642740208717E-01  1.061788555618E-01  4.652373450290E-01
    105 F   7 N     1.061788555618E-01  4.652373450290E-01  1.642740208717E-01
    106 F   7 N     1.642740208717E-01 -1.061788555618E-01 -4.652373450290E-01
    107 F   7 N    -1.061788555618E-01 -4.652373450290E-01  1.642740208717E-01
    108 F   7 N    -1.642740208717E-01 -1.061788555618E-01  4.652373450290E-01
    109 T   8 O     3.979288240076E-01 -9.917238227099E-02  4.844833341772E-02
    110 F   8 O    -3.979288240076E-01  9.917238227099E-02  4.844833341772E-02
    111 F   8 O     3.979288240076E-01  9.917238227099E-02 -4.844833341772E-02
    112 F   8 O    -3.979288240076E-01 -9.917238227099E-02 -4.844833341772E-02
    113 F   8 O     4.844833341772E-02  3.979288240076E-01 -9.917238227099E-02
    114 F   8 O    -9.917238227099E-02  4.844833341772E-02  3.979288240076E-01
    115 F   8 O    -4.844833341772E-02 -3.979288240076E-01 -9.917238227099E-02
    116 F   8 O     9.917238227099E-02  4.844833341772E-02 -3.979288240076E-01
    117 F   8 O     4.844833341772E-02 -3.979288240076E-01  9.917238227099E-02
    118 F   8 O     9.917238227099E-02 -4.844833341772E-02  3.979288240076E-01
    119 F   8 O    -4.844833341772E-02  3.979288240076E-01  9.917238227099E-02
    120 F   8 O    -9.917238227099E-02 -4.844833341772E-02 -3.979288240076E-01
    121 T 230 ZN    0.000000000000E+00  2.934720270052E-01 -4.999999999998E-01
    122 F 230 ZN    0.000000000000E+00 -2.934720270056E-01 -4.999999999998E-01
    123 F 230 ZN   -4.999999999998E-01  0.000000000000E+00  2.934720270052E-01
    124 F 230 ZN    2.934720270052E-01 -4.999999999998E-01  0.000000000000E+00
    125 F 230 ZN   -2.934720270056E-01 -4.999999999998E-01  0.000000000000E+00
    126 F 230 ZN   -4.999999999998E-01  0.000000000000E+00 -2.934720270056E-01

 T = ATOM BELONGING TO THE ASYMMETRIC UNIT
 *******************************************************************************
 * GEOMETRY EDITING - INPUT COORDINATES ARE GIVEN IN ANGSTROM         
 *******************************************************************************

 GEOMETRY NOW FULLY CONSISTENT WITH THE GROUP
 INFORMATION **** NEW DEFAULT **** FINALRUN 4 FOR GEOMETRY OPTIMIZATIONS
 INFORMATION **** NEW DEFAULT **** OPTGEOM OPTIMIZES BOTH ATOMIC COORDINATES AND CELL PARAMETERS
 INFORMATION **** NEW DEFAULT **** TOL. ON ATOMIC DISP TO REDEFINE REF. GEOMETRY: 0.8 Angs
 INFORMATION **** NEW DEFAULT **** N POINTS TO REDEFINE REF. GEOMETRY: N OF OPT DEGS OF FREEDOM
 INFORMATION **** NEW DEFAULT **** TOL. ON ENERGY TO REDEFINE REF. GEOMETRY: 10**-3*(5*N. ATOMS)

 IMPORTANT INFORMATION:
 THE COORDINATE SYSTEM ADOPTED IN THE OPTIMIZATION IS NOT IN
 GENERAL HOMOGENEOUS UNITS. FOR THIS REASON THE GRADIENT AND 
 HESSIAN MATRIX IN TERMS OF THIS SYSTEM ARE GIVEN WITHOUT
 UNITS. FOR MORE DETAILS SEE THE MANUAL.

 INITIAL TRUST RADIUS         0.50000 MAXIMUM TRUST RADIUS               4.00000
 MAXIMUM GRADIENT COMPONENT   0.00045 MAXIMUM DISPLACEMENT COMPONENT     0.00180
 R.M.S. OF GRADIENT COMPONENT 0.00030 R.M.S. OF DISPLACEMENT COMPONENTS  0.00120
 THRESHOLD ON ENERGY CHANGE 0.100E-06 EXTRAPOLATING POLYNOMIAL ORDER           2
 MAXIMUM ALLOWED NUMBER OF STEPS   -1 SORTING OF ENERGY POINTS:               NO
 ANALYTICAL  GRADIENT                 HESSIAN UPDATING                      BFGS
 STEP SIZE NUMERICAL GRADIENT 0.00100
 INITIAL HESSIAN MATRIX: SCHLEGEL MODEL 2
 *******************************************************************************


 ELAELAELAELAELAELAELAELAELAELAELAELAELAELAELAELAELAELAELAELAELAELAELAELAELAELA

                       ELASTIC CALCULATION

 INFORMATION **** TOLDEX ****  CONVERGENCE CRITERION FOR RMS DISPLACEMENT MODIFIED  6.200000E-04
 INFORMATION **** TOLDEG **** MODIFY CONVERGENCE CRITERION FOR RMS GRADIENT  3.000000E-04
 INFORMATION **** TOLDEE **** CONVERGENCE CRITERION FOR ENERGY MODIFIED: 10**-           8

 GCALCO - MAX INDICES DIRECT LATTICE VECTOR    14    14    14
 NO.OF VECTORS CREATED 6999 STARS  122 RMAX   303.16931 BOHR

 GEOMETRY FOR WAVE FUNCTION - DIMENSIONALITY OF THE SYSTEM    3
 (NON PERIODIC DIRECTION: LATTICE PARAMETER FORMALLY SET TO 500)
 *******************************************************************************
 LATTICE PARAMETERS (ANGSTROMS AND DEGREES) - BOHR = 0.5291772083 ANGSTROM
 PRIMITIVE CELL - CENTRING CODE 6/0 VOLUME=  2458.918179 - DENSITY  1.029 g/cm^3
         A              B              C           ALPHA      BETA       GAMMA 
    14.72726120    14.72726120    14.72726120   109.471221 109.471221 109.471221
 *******************************************************************************
 ATOMS IN THE ASYMMETRIC UNIT   11 - ATOMS IN THE UNIT CELL:  126
     ATOM                 X/A                 Y/B                 Z/C    
 *******************************************************************************
      1 T   6 C     3.568648139042E-02 -4.661957407287E-01  3.483110287427E-01
      2 F   6 C     1.854932305286E-01 -3.126245473523E-01 -3.483110287427E-01
      3 F   6 C    -3.568648139042E-02  3.126245473523E-01  4.981177778809E-01
      4 F   6 C    -1.854932305286E-01  4.661957407287E-01 -4.981177778809E-01
      5 F   6 C     3.483110287427E-01  3.568648139042E-02 -4.661957407287E-01
      6 F   6 C    -4.661957407287E-01  3.483110287427E-01  3.568648139042E-02
      7 F   6 C    -4.981177778809E-01 -1.854932305286E-01  4.661957407287E-01
      8 F   6 C    -3.126245473523E-01 -3.483110287427E-01  1.854932305286E-01
      9 F   6 C    -3.483110287427E-01  1.854932305286E-01 -3.126245473523E-01
     10 F   6 C     3.126245473523E-01  4.981177778809E-01 -3.568648139042E-02
     11 F   6 C     4.981177778809E-01 -3.568648139042E-02  3.126245473523E-01
     12 F   6 C     4.661957407287E-01 -4.981177778809E-01 -1.854932305286E-01
     13 T   6 C     8.409006205467E-02 -1.878658075439E-01  4.597003342310E-01
     14 F   6 C     3.524338582251E-01 -3.756102721763E-01 -4.597003342310E-01
     15 F   6 C    -8.409006205467E-02  3.756102721763E-01 -2.719558695986E-01
     16 F   6 C    -3.524338582251E-01  1.878658075439E-01  2.719558695986E-01
     17 F   6 C     4.597003342310E-01  8.409006205467E-02 -1.878658075439E-01
     18 F   6 C    -1.878658075439E-01  4.597003342310E-01  8.409006205467E-02
     19 F   6 C     2.719558695986E-01 -3.524338582251E-01  1.878658075439E-01
     20 F   6 C    -3.756102721763E-01 -4.597003342310E-01  3.524338582251E-01
     21 F   6 C    -4.597003342310E-01  3.524338582251E-01 -3.756102721763E-01
     22 F   6 C     3.756102721763E-01 -2.719558695986E-01 -8.409006205467E-02
     23 F   6 C    -2.719558695986E-01 -8.409006205467E-02  3.756102721763E-01
     24 F   6 C     1.878658075439E-01  2.719558695986E-01 -3.524338582251E-01
     25 T   6 C     3.651004930528E-02 -3.603795068299E-01  3.863719422563E-01
     26 F   6 C     2.532485509137E-01 -3.498618929510E-01 -3.863719422563E-01
     27 F   6 C    -3.651004930528E-02  3.498618929510E-01 -3.968895561352E-01
     28 F   6 C    -2.532485509137E-01  3.603795068299E-01  3.968895561352E-01
     29 F   6 C     3.863719422563E-01  3.651004930528E-02 -3.603795068299E-01
     30 F   6 C    -3.603795068299E-01  3.863719422563E-01  3.651004930528E-02
     31 F   6 C     3.968895561352E-01 -2.532485509137E-01  3.603795068299E-01
     32 F   6 C    -3.498618929510E-01 -3.863719422563E-01  2.532485509137E-01
     33 F   6 C    -3.863719422563E-01  2.532485509137E-01 -3.498618929510E-01
     34 F   6 C     3.498618929510E-01 -3.968895561352E-01 -3.651004930528E-02
     35 F   6 C    -3.968895561352E-01 -3.651004930528E-02  3.498618929510E-01
     36 F   6 C     3.603795068299E-01  3.968895561352E-01 -2.532485509137E-01
     37 T   6 C    -2.922431124273E-02 -2.505896330158E-01  4.170038148083E-01
     38 F   6 C     3.324065521760E-01 -4.462281260510E-01 -4.170038148083E-01
     39 F   6 C     2.922431124273E-02  4.462281260510E-01 -2.213653217730E-01
     40 F   6 C    -3.324065521760E-01  2.505896330158E-01  2.213653217730E-01
     41 F   6 C     4.170038148083E-01 -2.922431124273E-02 -2.505896330158E-01
     42 F   6 C    -2.505896330158E-01  4.170038148083E-01 -2.922431124273E-02
     43 F   6 C     2.213653217730E-01 -3.324065521760E-01  2.505896330158E-01
     44 F   6 C    -4.462281260510E-01 -4.170038148083E-01  3.324065521760E-01
     45 F   6 C    -4.170038148083E-01  3.324065521760E-01 -4.462281260510E-01
     46 F   6 C     4.462281260510E-01 -2.213653217730E-01  2.922431124273E-02
     47 F   6 C    -2.213653217730E-01  2.922431124273E-02  4.462281260510E-01
     48 F   6 C     2.505896330158E-01  2.213653217730E-01 -3.324065521760E-01
     49 T   1 H     1.158655658305E-01 -4.631177833318E-01  3.659587604141E-01
     50 F   1 H     1.709234562541E-01 -2.500931945835E-01 -3.659587604141E-01
     51 F   1 H    -1.158655658305E-01  2.500931945835E-01  4.210166508377E-01
     52 F   1 H    -1.709234562541E-01  4.631177833318E-01 -4.210166508377E-01
     53 F   1 H     3.659587604141E-01  1.158655658305E-01 -4.631177833318E-01
     54 F   1 H    -4.631177833318E-01  3.659587604141E-01  1.158655658305E-01
     55 F   1 H    -4.210166508377E-01 -1.709234562541E-01  4.631177833318E-01
     56 F   1 H    -2.500931945835E-01 -3.659587604141E-01  1.709234562541E-01
     57 F   1 H    -3.659587604141E-01  1.709234562541E-01 -2.500931945835E-01
     58 F   1 H     2.500931945835E-01  4.210166508377E-01 -1.158655658305E-01
     59 F   1 H     4.210166508377E-01 -1.158655658305E-01  2.500931945835E-01
     60 F   1 H     4.631177833318E-01 -4.210166508377E-01 -1.709234562541E-01
     61 T   1 H     1.367416992831E-01 -9.893128156070E-02 -4.980843025498E-01
     62 F   1 H     3.991530209890E-01 -3.651739981671E-01  4.980843025498E-01
     63 F   1 H    -1.367416992831E-01  3.651739981671E-01 -2.356729808438E-01
     64 F   1 H    -3.991530209890E-01  9.893128156070E-02  2.356729808438E-01
     65 F   1 H    -4.980843025498E-01  1.367416992831E-01 -9.893128156070E-02
     66 F   1 H    -9.893128156070E-02 -4.980843025498E-01  1.367416992831E-01
     67 F   1 H     2.356729808438E-01 -3.991530209890E-01  9.893128156070E-02
     68 F   1 H    -3.651739981671E-01  4.980843025498E-01  3.991530209890E-01
     69 F   1 H     4.980843025498E-01  3.991530209890E-01 -3.651739981671E-01
     70 F   1 H     3.651739981671E-01 -2.356729808438E-01 -1.367416992831E-01
     71 F   1 H    -2.356729808438E-01 -1.367416992831E-01  3.651739981671E-01
     72 F   1 H     9.893128156070E-02  2.356729808438E-01 -3.991530209890E-01
     73 T   1 H    -8.913193619832E-02 -2.243356958966E-01  4.186488846651E-01
     74 F   1 H     3.570154194383E-01  4.922191791366E-01 -4.186488846651E-01
     75 F   1 H     8.913193619832E-02 -4.922191791366E-01 -1.352037596983E-01
     76 F   1 H    -3.570154194383E-01  2.243356958966E-01  1.352037596983E-01
     77 F   1 H     4.186488846651E-01 -8.913193619832E-02 -2.243356958966E-01
     78 F   1 H    -2.243356958966E-01  4.186488846651E-01 -8.913193619832E-02
     79 F   1 H     1.352037596983E-01 -3.570154194383E-01  2.243356958966E-01
     80 F   1 H     4.922191791366E-01 -4.186488846651E-01  3.570154194383E-01
     81 F   1 H    -4.186488846651E-01  3.570154194383E-01  4.922191791366E-01
     82 F   1 H    -4.922191791366E-01 -1.352037596983E-01  8.913193619832E-02
     83 F   1 H    -1.352037596983E-01  8.913193619832E-02 -4.922191791366E-01
     84 F   1 H     2.243356958966E-01  1.352037596983E-01 -3.570154194383E-01
     85 T   7 N     1.249851330342E-01 -2.578310117885E-01  4.401635199690E-01
     86 F   7 N     3.020054682425E-01 -3.151783869348E-01 -4.401635199690E-01
     87 F   7 N    -1.249851330342E-01  3.151783869348E-01 -3.828161448227E-01
     88 F   7 N    -3.020054682425E-01  2.578310117885E-01  3.828161448227E-01
     89 F   7 N     4.401635199690E-01  1.249851330342E-01 -2.578310117885E-01
     90 F   7 N    -2.578310117885E-01  4.401635199690E-01  1.249851330342E-01
     91 F   7 N     3.828161448227E-01 -3.020054682425E-01  2.578310117885E-01
     92 F   7 N    -3.151783869348E-01 -4.401635199690E-01  3.020054682425E-01
     93 F   7 N    -4.401635199690E-01  3.020054682425E-01 -3.151783869348E-01
     94 F   7 N     3.151783869348E-01 -3.828161448227E-01 -1.249851330342E-01
     95 F   7 N    -3.828161448227E-01 -1.249851330342E-01  3.151783869348E-01
     96 F   7 N     2.578310117885E-01  3.828161448227E-01 -3.020054682425E-01
     97 T   7 N    -5.809516530998E-02 -3.590584894673E-01  3.704886340992E-01
     98 F   7 N     2.704528764335E-01 -4.285837994092E-01 -3.704886340992E-01
     99 F   7 N     5.809516530998E-02  4.285837994092E-01 -3.009633241573E-01
    100 F   7 N    -2.704528764335E-01  3.590584894673E-01  3.009633241573E-01
    101 F   7 N     3.704886340992E-01 -5.809516530998E-02 -3.590584894673E-01
    102 F   7 N    -3.590584894673E-01  3.704886340992E-01 -5.809516530998E-02
    103 F   7 N     3.009633241573E-01 -2.704528764335E-01  3.590584894673E-01
    104 F   7 N    -4.285837994092E-01 -3.704886340992E-01  2.704528764335E-01
    105 F   7 N    -3.704886340992E-01  2.704528764335E-01 -4.285837994092E-01
    106 F   7 N     4.285837994092E-01 -3.009633241573E-01  5.809516530998E-02
    107 F   7 N    -3.009633241573E-01  5.809516530998E-02  4.285837994092E-01
    108 F   7 N     3.590584894673E-01  3.009633241573E-01 -2.704528764335E-01
    109 T   8 O    -5.072404885327E-02  4.463771574253E-01  2.987564417366E-01
    110 F   8 O     1.476207156887E-01 -3.494804905899E-01 -2.987564417366E-01
    111 F   8 O     5.072404885327E-02  3.494804905899E-01  4.971012062786E-01
    112 F   8 O    -1.476207156887E-01 -4.463771574253E-01 -4.971012062786E-01
    113 F   8 O     2.987564417366E-01 -5.072404885327E-02  4.463771574253E-01
    114 F   8 O     4.463771574253E-01  2.987564417366E-01 -5.072404885327E-02
    115 F   8 O    -4.971012062786E-01 -1.476207156887E-01 -4.463771574253E-01
    116 F   8 O    -3.494804905899E-01 -2.987564417366E-01  1.476207156887E-01
    117 F   8 O    -2.987564417366E-01  1.476207156887E-01 -3.494804905899E-01
    118 F   8 O     3.494804905899E-01  4.971012062786E-01  5.072404885327E-02
    119 F   8 O     4.971012062786E-01  5.072404885327E-02  3.494804905899E-01
    120 F   8 O    -4.463771574253E-01 -4.971012062786E-01 -1.476207156887E-01
    121 T 230 ZN   -2.065279729948E-01  5.000000000000E-01  2.934720270052E-01
    122 F 230 ZN    2.065279729948E-01  5.000000000000E-01 -2.934720270052E-01
    123 F 230 ZN    2.934720270052E-01 -2.065279729948E-01  5.000000000000E-01
    124 F 230 ZN   -5.000000000000E-01  2.934720270052E-01 -2.065279729948E-01
    125 F 230 ZN   -5.000000000000E-01 -2.934720270052E-01  2.065279729948E-01
    126 F 230 ZN   -2.934720270052E-01  2.065279729948E-01  5.000000000000E-01

 TRANSFORMATION MATRIX PRIMITIVE-CRYSTALLOGRAPHIC CELL
  0.0000  1.0000  1.0000  1.0000  0.0000  1.0000  1.0000  1.0000  0.0000

 *******************************************************************************
 CRYSTALLOGRAPHIC CELL (VOLUME=       4917.83635773)
         A              B              C           ALPHA      BETA       GAMMA 
    17.00557644    17.00557644    17.00557644    90.000000  90.000000  90.000000

 COORDINATES IN THE CRYSTALLOGRAPHIC CELL
     ATOM                 X/A                 Y/B                 Z/C    
 *******************************************************************************
      1 T   6 C     4.232144033118E-01 -7.490337456907E-02  1.105898559595E-01
      2 F   6 C    -4.232144033118E-01  7.490337456907E-02  1.105898559595E-01
      3 F   6 C     4.232144033118E-01  7.490337456907E-02 -1.105898559595E-01
      4 F   6 C    -4.232144033118E-01 -7.490337456907E-02 -1.105898559595E-01
      5 F   6 C     1.105898559595E-01  4.232144033118E-01 -7.490337456907E-02
      6 F   6 C    -7.490337456907E-02  1.105898559595E-01  4.232144033118E-01
      7 F   6 C    -1.105898559595E-01 -4.232144033118E-01 -7.490337456907E-02
      8 F   6 C     7.490337456907E-02  1.105898559595E-01 -4.232144033118E-01
      9 F   6 C     1.105898559595E-01 -4.232144033118E-01  7.490337456907E-02
     10 F   6 C     7.490337456907E-02 -1.105898559595E-01  4.232144033118E-01
     11 F   6 C    -1.105898559595E-01  4.232144033118E-01  7.490337456907E-02
     12 F   6 C    -7.490337456907E-02 -1.105898559595E-01 -4.232144033118E-01
     13 T   6 C    -4.061277676838E-01 -1.341718980852E-01  2.182619601399E-01
     14 F   6 C     4.061277676838E-01  1.341718980852E-01  2.182619601399E-01
     15 F   6 C    -4.061277676838E-01  1.341718980852E-01 -2.182619601399E-01
     16 F   6 C     4.061277676838E-01 -1.341718980852E-01 -2.182619601399E-01
     17 F   6 C     2.182619601399E-01 -4.061277676838E-01 -1.341718980852E-01
     18 F   6 C    -1.341718980852E-01  2.182619601399E-01 -4.061277676838E-01
     19 F   6 C    -2.182619601399E-01  4.061277676838E-01 -1.341718980852E-01
     20 F   6 C     1.341718980852E-01  2.182619601399E-01  4.061277676838E-01
     21 F   6 C     2.182619601399E-01  4.061277676838E-01  1.341718980852E-01
     22 F   6 C     1.341718980852E-01 -2.182619601399E-01 -4.061277676838E-01
     23 F   6 C    -2.182619601399E-01 -4.061277676838E-01  1.341718980852E-01
     24 F   6 C    -1.341718980852E-01 -2.182619601399E-01  4.061277676838E-01
     25 T   6 C     4.947411930605E-01 -1.083692508042E-01  1.448793001095E-01
     26 F   6 C    -4.947411930605E-01  1.083692508042E-01  1.448793001095E-01
     27 F   6 C     4.947411930605E-01  1.083692508042E-01 -1.448793001095E-01
     28 F   6 C    -4.947411930605E-01 -1.083692508042E-01 -1.448793001095E-01
     29 F   6 C     1.448793001095E-01  4.947411930605E-01 -1.083692508042E-01
     30 F   6 C    -1.083692508042E-01  1.448793001095E-01  4.947411930605E-01
     31 F   6 C    -1.448793001095E-01 -4.947411930605E-01 -1.083692508042E-01
     32 F   6 C     1.083692508042E-01  1.448793001095E-01 -4.947411930605E-01
     33 F   6 C     1.448793001095E-01 -4.947411930605E-01  1.083692508042E-01
     34 F   6 C     1.083692508042E-01 -1.448793001095E-01  4.947411930605E-01
     35 F   6 C    -1.448793001095E-01  4.947411930605E-01  1.083692508042E-01
     36 F   6 C    -1.083692508042E-01 -1.448793001095E-01 -4.947411930605E-01
     37 T   6 C    -4.021807534824E-01 -1.808154317093E-01  1.515911204666E-01
     38 F   6 C     4.021807534824E-01  1.808154317093E-01  1.515911204666E-01
     39 F   6 C    -4.021807534824E-01  1.808154317093E-01 -1.515911204666E-01
     40 F   6 C     4.021807534824E-01 -1.808154317093E-01 -1.515911204666E-01
     41 F   6 C     1.515911204666E-01 -4.021807534824E-01 -1.808154317093E-01
     42 F   6 C    -1.808154317093E-01  1.515911204666E-01 -4.021807534824E-01
     43 F   6 C    -1.515911204666E-01  4.021807534824E-01 -1.808154317093E-01
     44 F   6 C     1.808154317093E-01  1.515911204666E-01  4.021807534824E-01
     45 F   6 C     1.515911204666E-01  4.021807534824E-01  1.808154317093E-01
     46 F   6 C     1.808154317093E-01 -1.515911204666E-01 -4.021807534824E-01
     47 F   6 C    -1.515911204666E-01 -4.021807534824E-01  1.808154317093E-01
     48 F   6 C    -1.808154317093E-01 -1.515911204666E-01  4.021807534824E-01
     49 T   1 H     3.934877056259E-01 -2.752894521180E-02  1.433945110423E-01
     50 F   1 H    -3.934877056259E-01  2.752894521180E-02  1.433945110423E-01
     51 F   1 H     3.934877056259E-01  2.752894521180E-02 -1.433945110423E-01
     52 F   1 H    -3.934877056259E-01 -2.752894521180E-02 -1.433945110423E-01
     53 F   1 H     1.433945110423E-01  3.934877056259E-01 -2.752894521180E-02
     54 F   1 H    -2.752894521180E-02  1.433945110423E-01  3.934877056259E-01
     55 F   1 H    -1.433945110423E-01 -3.934877056259E-01 -2.752894521180E-02
     56 F   1 H     2.752894521180E-02  1.433945110423E-01 -3.934877056259E-01
     57 F   1 H     1.433945110423E-01 -3.934877056259E-01  2.752894521180E-02
     58 F   1 H     2.752894521180E-02 -1.433945110423E-01  3.934877056259E-01
     59 F   1 H    -1.433945110423E-01  3.934877056259E-01  2.752894521180E-02
     60 F   1 H    -2.752894521180E-02 -1.433945110423E-01 -3.934877056259E-01
     61 T   1 H    -3.668786416968E-01 -1.312056608530E-01  2.679473601361E-01
     62 F   1 H     3.668786416968E-01  1.312056608530E-01  2.679473601361E-01
     63 F   1 H    -3.668786416968E-01  1.312056608530E-01 -2.679473601361E-01
     64 F   1 H     3.668786416968E-01 -1.312056608530E-01 -2.679473601361E-01
     65 F   1 H     2.679473601361E-01 -3.668786416968E-01 -1.312056608530E-01
     66 F   1 H    -1.312056608530E-01  2.679473601361E-01 -3.668786416968E-01
     67 F   1 H    -2.679473601361E-01  3.668786416968E-01 -1.312056608530E-01
     68 F   1 H     1.312056608530E-01  2.679473601361E-01  3.668786416968E-01
     69 F   1 H     2.679473601361E-01  3.668786416968E-01  1.312056608530E-01
     70 F   1 H     1.312056608530E-01 -2.679473601361E-01 -3.668786416968E-01
     71 F   1 H    -2.679473601361E-01 -3.668786416968E-01  1.312056608530E-01
     72 F   1 H    -1.312056608530E-01 -2.679473601361E-01  3.668786416968E-01
     73 T   1 H    -3.582774375166E-01 -2.230736778183E-01  1.339417416200E-01
     74 F   1 H     3.582774375166E-01  2.230736778183E-01  1.339417416200E-01
     75 F   1 H    -3.582774375166E-01  2.230736778183E-01 -1.339417416200E-01
     76 F   1 H     3.582774375166E-01 -2.230736778183E-01 -1.339417416200E-01
     77 F   1 H     1.339417416200E-01 -3.582774375166E-01 -2.230736778183E-01
     78 F   1 H    -2.230736778183E-01  1.339417416200E-01 -3.582774375166E-01
     79 F   1 H    -1.339417416200E-01  3.582774375166E-01 -2.230736778183E-01
     80 F   1 H     2.230736778183E-01  1.339417416200E-01  3.582774375166E-01
     81 F   1 H     1.339417416200E-01  3.582774375166E-01  2.230736778183E-01
     82 F   1 H     2.230736778183E-01 -1.339417416200E-01 -3.582774375166E-01
     83 F   1 H    -1.339417416200E-01 -3.582774375166E-01  2.230736778183E-01
     84 F   1 H    -2.230736778183E-01 -1.339417416200E-01  3.582774375166E-01
     85 T   7 N     2.867368757318E-02  4.114898323959E-01 -2.865046993617E-01
     86 F   7 N    -2.867368757318E-02 -4.114898323959E-01 -2.865046993617E-01
     87 F   7 N     2.867368757318E-02 -4.114898323959E-01  2.865046993617E-01
     88 F   7 N    -2.867368757318E-02  4.114898323959E-01  2.865046993617E-01
     89 F   7 N    -2.865046993617E-01  2.867368757318E-02  4.114898323959E-01
     90 F   7 N     4.114898323959E-01 -2.865046993617E-01  2.867368757318E-02
     91 F   7 N     2.865046993617E-01 -2.867368757318E-02  4.114898323959E-01
     92 F   7 N    -4.114898323959E-01 -2.865046993617E-01 -2.867368757318E-02
     93 F   7 N    -2.865046993617E-01 -2.867368757318E-02 -4.114898323959E-01
     94 F   7 N    -4.114898323959E-01  2.865046993617E-01  2.867368757318E-02
     95 F   7 N     2.865046993617E-01  2.867368757318E-02 -4.114898323959E-01
     96 F   7 N     4.114898323959E-01  2.865046993617E-01 -2.867368757318E-02
     97 T   7 N    -4.652373450290E-01 -1.642740208717E-01  1.061788555618E-01
     98 F   7 N     4.652373450290E-01  1.642740208717E-01  1.061788555618E-01
     99 F   7 N    -4.652373450290E-01  1.642740208717E-01 -1.061788555618E-01
    100 F   7 N     4.652373450290E-01 -1.642740208717E-01 -1.061788555618E-01
    101 F   7 N     1.061788555618E-01 -4.652373450290E-01 -1.642740208717E-01
    102 F   7 N    -1.642740208717E-01  1.061788555618E-01 -4.652373450290E-01
    103 F   7 N    -1.061788555618E-01  4.652373450290E-01 -1.642740208717E-01
    104 F   7 N     1.642740208717E-01  1.061788555618E-01  4.652373450290E-01
    105 F   7 N     1.061788555618E-01  4.652373450290E-01  1.642740208717E-01
    106 F   7 N     1.642740208717E-01 -1.061788555618E-01 -4.652373450290E-01
    107 F   7 N    -1.061788555618E-01 -4.652373450290E-01  1.642740208717E-01
    108 F   7 N    -1.642740208717E-01 -1.061788555618E-01  4.652373450290E-01
    109 T   8 O     3.979288240076E-01 -9.917238227099E-02  4.844833341772E-02
    110 F   8 O    -3.979288240076E-01  9.917238227099E-02  4.844833341772E-02
    111 F   8 O     3.979288240076E-01  9.917238227099E-02 -4.844833341772E-02
    112 F   8 O    -3.979288240076E-01 -9.917238227099E-02 -4.844833341772E-02
    113 F   8 O     4.844833341772E-02  3.979288240076E-01 -9.917238227099E-02
    114 F   8 O    -9.917238227099E-02  4.844833341772E-02  3.979288240076E-01
    115 F   8 O    -4.844833341772E-02 -3.979288240076E-01 -9.917238227099E-02
    116 F   8 O     9.917238227099E-02  4.844833341772E-02 -3.979288240076E-01
    117 F   8 O     4.844833341772E-02 -3.979288240076E-01  9.917238227099E-02
    118 F   8 O     9.917238227099E-02 -4.844833341772E-02  3.979288240076E-01
    119 F   8 O    -4.844833341772E-02  3.979288240076E-01  9.917238227099E-02
    120 F   8 O    -9.917238227099E-02 -4.844833341772E-02 -3.979288240076E-01
    121 T 230 ZN    5.527642986131E-17  2.934720270052E-01  5.000000000000E-01
    122 F 230 ZN   -8.291464479196E-17 -2.934720270052E-01 -5.000000000000E-01
    123 F 230 ZN   -5.000000000000E-01 -5.527642986131E-17  2.934720270052E-01
    124 F 230 ZN    2.934720270052E-01  5.000000000000E-01 -1.381910746533E-17
    125 F 230 ZN   -2.934720270052E-01  5.000000000000E-01  4.145732239598E-17
    126 F 230 ZN    5.000000000000E-01  5.527642986131E-17 -2.934720270052E-01

 T = ATOM BELONGING TO THE ASYMMETRIC UNIT

 ****   12 SYMMOPS - TRANSLATORS IN FRACTIONAL UNITS
 **** MATRICES AND TRANSLATORS IN THE CRYSTALLOGRAPHIC REFERENCE FRAME
   V INV                    ROTATION MATRICES                   TRANSLATORS
   1   1  1.00  0.00  0.00  0.00  1.00  0.00  0.00  0.00  1.00  0.00  0.00  0.00
   2   2  0.00  1.00 -1.00  1.00  0.00 -1.00  0.00  0.00 -1.00  0.00  0.00  0.00
   3   3 -1.00  0.00  0.00 -1.00  0.00  1.00 -1.00  1.00  0.00  0.00  0.00  0.00
   4   4  0.00 -1.00  1.00  0.00 -1.00  0.00  1.00 -1.00  0.00  0.00  0.00  0.00
   5   6  0.00  0.00  1.00  1.00  0.00  0.00  0.00  1.00  0.00  0.00  0.00  0.00
   6   5  0.00  1.00  0.00  0.00  0.00  1.00  1.00  0.00  0.00  0.00  0.00  0.00
   7   8  1.00 -1.00  0.00  0.00 -1.00  1.00  0.00 -1.00  0.00  0.00  0.00  0.00
   8   7  1.00  0.00 -1.00  0.00  0.00 -1.00  0.00  1.00 -1.00  0.00  0.00  0.00
   9  10  0.00  0.00 -1.00  0.00  1.00 -1.00  1.00  0.00 -1.00  0.00  0.00  0.00
  10   9 -1.00  0.00  1.00 -1.00  1.00  0.00 -1.00  0.00  0.00  0.00  0.00  0.00
  11  12 -1.00  1.00  0.00 -1.00  0.00  0.00 -1.00  0.00  1.00  0.00  0.00  0.00
  12  11  0.00 -1.00  0.00  1.00 -1.00  0.00  0.00 -1.00  1.00  0.00  0.00  0.00

 DIRECT LATTICE VECTORS CARTESIAN COMPONENTS (ANGSTROM)
          X                    Y                    Z
  -0.850278821893E+01   0.850278821893E+01   0.850278821893E+01
   0.850278821893E+01  -0.850278821893E+01   0.850278821893E+01
   0.850278821893E+01   0.850278821893E+01  -0.850278821893E+01


 CARTESIAN COORDINATES - PRIMITIVE CELL
 *******************************************************************************
 *      ATOM          X(ANGSTROM)         Y(ANGSTROM)         Z(ANGSTROM)
 *******************************************************************************
    1     6 C     7.197004885122E+00 -1.273775061688E+00  1.880644248771E+00
    2     6 C    -7.197004885122E+00  1.273775061688E+00  1.880644248771E+00
    3     6 C     7.197004885122E+00  1.273775061688E+00 -1.880644248771E+00
    4     6 C    -7.197004885122E+00 -1.273775061688E+00 -1.880644248771E+00
    5     6 C     1.880644248771E+00  7.197004885122E+00 -1.273775061688E+00
    6     6 C    -1.273775061688E+00  1.880644248771E+00  7.197004885122E+00
    7     6 C    -1.880644248771E+00 -7.197004885122E+00 -1.273775061688E+00
    8     6 C     1.273775061688E+00  1.880644248771E+00 -7.197004885122E+00
    9     6 C     1.880644248771E+00 -7.197004885122E+00  1.273775061688E+00
   10     6 C     1.273775061688E+00 -1.880644248771E+00  7.197004885122E+00
   11     6 C    -1.880644248771E+00  7.197004885122E+00  1.273775061688E+00
   12     6 C    -1.273775061688E+00 -1.880644248771E+00 -7.197004885122E+00
   13     6 C    -6.906436796884E+00 -2.281670468701E+00  3.711670446636E+00
   14     6 C     6.906436796884E+00  2.281670468701E+00  3.711670446636E+00
   15     6 C    -6.906436796884E+00  2.281670468701E+00 -3.711670446636E+00
   16     6 C     6.906436796884E+00 -2.281670468701E+00 -3.711670446636E+00
   17     6 C     3.711670446636E+00 -6.906436796884E+00 -2.281670468701E+00
   18     6 C    -2.281670468701E+00  3.711670446636E+00 -6.906436796884E+00
   19     6 C    -3.711670446636E+00  6.906436796884E+00 -2.281670468701E+00
   20     6 C     2.281670468701E+00  3.711670446636E+00  6.906436796884E+00
   21     6 C     3.711670446636E+00  6.906436796884E+00  2.281670468701E+00
   22     6 C     2.281670468701E+00 -3.711670446636E+00 -6.906436796884E+00
   23     6 C    -3.711670446636E+00 -6.906436796884E+00  2.281670468701E+00
   24     6 C    -2.281670468701E+00 -3.711670446636E+00  6.906436796884E+00
   25     6 C     8.413359175549E+00 -1.842881578065E+00  2.463756012276E+00
   26     6 C    -8.413359175549E+00  1.842881578065E+00  2.463756012276E+00
   27     6 C     8.413359175549E+00  1.842881578065E+00 -2.463756012276E+00
   28     6 C    -8.413359175549E+00 -1.842881578065E+00 -2.463756012276E+00
   29     6 C     2.463756012276E+00  8.413359175549E+00 -1.842881578065E+00
   30     6 C    -1.842881578065E+00  2.463756012276E+00  8.413359175549E+00
   31     6 C    -2.463756012276E+00 -8.413359175549E+00 -1.842881578065E+00
   32     6 C     1.842881578065E+00  2.463756012276E+00 -8.413359175549E+00
   33     6 C     2.463756012276E+00 -8.413359175549E+00  1.842881578065E+00
   34     6 C     1.842881578065E+00 -2.463756012276E+00  8.413359175549E+00
   35     6 C    -2.463756012276E+00  8.413359175549E+00  1.842881578065E+00
   36     6 C    -1.842881578065E+00 -2.463756012276E+00 -8.413359175549E+00
   37     6 C    -6.839315545181E+00 -3.074870645078E+00  2.577894386396E+00
   38     6 C     6.839315545181E+00  3.074870645078E+00  2.577894386396E+00
   39     6 C    -6.839315545181E+00  3.074870645078E+00 -2.577894386396E+00
   40     6 C     6.839315545181E+00 -3.074870645078E+00 -2.577894386396E+00
   41     6 C     2.577894386396E+00 -6.839315545181E+00 -3.074870645078E+00
   42     6 C    -3.074870645078E+00  2.577894386396E+00 -6.839315545181E+00
   43     6 C    -2.577894386396E+00  6.839315545181E+00 -3.074870645078E+00
   44     6 C     3.074870645078E+00  2.577894386396E+00  6.839315545181E+00
   45     6 C     2.577894386396E+00  6.839315545181E+00  3.074870645078E+00
   46     6 C     3.074870645078E+00 -2.577894386396E+00 -6.839315545181E+00
   47     6 C    -2.577894386396E+00 -6.839315545181E+00  3.074870645078E+00
   48     6 C    -3.074870645078E+00 -2.577894386396E+00  6.839315545181E+00
   49     1 H     6.691485255379E+00 -4.681455820530E-01  2.438506318300E+00
   50     1 H    -6.691485255379E+00  4.681455820530E-01  2.438506318300E+00
   51     1 H     6.691485255379E+00  4.681455820530E-01 -2.438506318300E+00
   52     1 H    -6.691485255379E+00 -4.681455820530E-01 -2.438506318300E+00
   53     1 H     2.438506318300E+00  6.691485255379E+00 -4.681455820530E-01
   54     1 H    -4.681455820530E-01  2.438506318300E+00  6.691485255379E+00
   55     1 H    -2.438506318300E+00 -6.691485255379E+00 -4.681455820530E-01
   56     1 H     4.681455820530E-01  2.438506318300E+00 -6.691485255379E+00
   57     1 H     2.438506318300E+00 -6.691485255379E+00  4.681455820530E-01
   58     1 H     4.681455820530E-01 -2.438506318300E+00  6.691485255379E+00
   59     1 H    -2.438506318300E+00  6.691485255379E+00  4.681455820530E-01
   60     1 H    -4.681455820530E-01 -2.438506318300E+00 -6.691485255379E+00
   61     1 H    -6.238982784793E+00 -2.231227894715E+00  4.556599314117E+00
   62     1 H     6.238982784793E+00  2.231227894715E+00  4.556599314117E+00
   63     1 H    -6.238982784793E+00  2.231227894715E+00 -4.556599314117E+00
   64     1 H     6.238982784793E+00 -2.231227894715E+00 -4.556599314117E+00
   65     1 H     4.556599314117E+00 -6.238982784793E+00 -2.231227894715E+00
   66     1 H    -2.231227894715E+00  4.556599314117E+00 -6.238982784793E+00
   67     1 H    -4.556599314117E+00  6.238982784793E+00 -2.231227894715E+00
   68     1 H     2.231227894715E+00  4.556599314117E+00  6.238982784793E+00
   69     1 H     4.556599314117E+00  6.238982784793E+00  2.231227894715E+00
   70     1 H     2.231227894715E+00 -4.556599314117E+00 -6.238982784793E+00
   71     1 H    -4.556599314117E+00 -6.238982784793E+00  2.231227894715E+00
   72     1 H    -2.231227894715E+00 -4.556599314117E+00  6.238982784793E+00
   73     1 H    -6.092714349649E+00 -3.793496479414E+00  2.277756525339E+00
   74     1 H     6.092714349649E+00  3.793496479414E+00  2.277756525339E+00
   75     1 H    -6.092714349649E+00  3.793496479414E+00 -2.277756525339E+00
   76     1 H     6.092714349649E+00 -3.793496479414E+00 -2.277756525339E+00
   77     1 H     2.277756525339E+00 -6.092714349649E+00 -3.793496479414E+00
   78     1 H    -3.793496479414E+00  2.277756525339E+00 -6.092714349649E+00
   79     1 H    -2.277756525339E+00  6.092714349649E+00 -3.793496479414E+00
   80     1 H     3.793496479414E+00  2.277756525339E+00  6.092714349649E+00
   81     1 H     2.277756525339E+00  6.092714349649E+00  3.793496479414E+00
   82     1 H     3.793496479414E+00 -2.277756525339E+00 -6.092714349649E+00
   83     1 H    -2.277756525339E+00 -6.092714349649E+00  3.793496479414E+00
   84     1 H    -3.793496479414E+00 -2.277756525339E+00  6.092714349649E+00
   85     7 N     4.876125857810E-01  6.997621798210E+00 -4.872177564801E+00
   86     7 N    -4.876125857810E-01 -6.997621798210E+00 -4.872177564801E+00
   87     7 N     4.876125857810E-01 -6.997621798210E+00  4.872177564801E+00
   88     7 N    -4.876125857810E-01  6.997621798210E+00  4.872177564801E+00
   89     7 N    -4.872177564801E+00  4.876125857810E-01  6.997621798210E+00
   90     7 N     6.997621798210E+00 -4.872177564801E+00  4.876125857810E-01
   91     7 N     4.872177564801E+00 -4.876125857810E-01  6.997621798210E+00
   92     7 N    -6.997621798210E+00 -4.872177564801E+00 -4.876125857810E-01
   93     7 N    -4.872177564801E+00 -4.876125857810E-01 -6.997621798210E+00
   94     7 N    -6.997621798210E+00  4.872177564801E+00  4.876125857810E-01
   95     7 N     4.872177564801E+00  4.876125857810E-01 -6.997621798210E+00
   96     7 N     6.997621798210E+00  4.872177564801E+00 -4.876125857810E-01
   97     7 N    -7.911629232638E+00 -2.793574418689E+00  1.805632644340E+00
   98     7 N     7.911629232638E+00  2.793574418689E+00  1.805632644340E+00
   99     7 N    -7.911629232638E+00  2.793574418689E+00 -1.805632644340E+00
  100     7 N     7.911629232638E+00 -2.793574418689E+00 -1.805632644340E+00
  101     7 N     1.805632644340E+00 -7.911629232638E+00 -2.793574418689E+00
  102     7 N    -2.793574418689E+00  1.805632644340E+00 -7.911629232638E+00
  103     7 N    -1.805632644340E+00  7.911629232638E+00 -2.793574418689E+00
  104     7 N     2.793574418689E+00  1.805632644340E+00  7.911629232638E+00
  105     7 N     1.805632644340E+00  7.911629232638E+00  2.793574418689E+00
  106     7 N     2.793574418689E+00 -1.805632644340E+00 -7.911629232638E+00
  107     7 N    -1.805632644340E+00 -7.911629232638E+00  2.793574418689E+00
  108     7 N    -2.793574418689E+00 -1.805632644340E+00  7.911629232638E+00
  109     8 O     6.767009033489E+00 -1.686483527234E+00  8.238918372220E-01
  110     8 O    -6.767009033489E+00  1.686483527234E+00  8.238918372220E-01
  111     8 O     6.767009033489E+00  1.686483527234E+00 -8.238918372220E-01
  112     8 O    -6.767009033489E+00 -1.686483527234E+00 -8.238918372220E-01
  113     8 O     8.238918372220E-01  6.767009033489E+00 -1.686483527234E+00
  114     8 O    -1.686483527234E+00  8.238918372220E-01  6.767009033489E+00
  115     8 O    -8.238918372220E-01 -6.767009033489E+00 -1.686483527234E+00
  116     8 O     1.686483527234E+00  8.238918372220E-01 -6.767009033489E+00
  117     8 O     8.238918372220E-01 -6.767009033489E+00  1.686483527234E+00
  118     8 O     1.686483527234E+00 -8.238918372220E-01  6.767009033489E+00
  119     8 O    -8.238918372220E-01  6.767009033489E+00  1.686483527234E+00
  120     8 O    -1.686483527234E+00 -8.238918372220E-01 -6.767009033489E+00
  121   230 ZN    9.400075532184E-16 -1.201491545025E+01  8.502788218930E+00
  122   230 ZN   -1.410011329828E-15 -4.990660987610E+00  8.502788218930E+00
  123   230 ZN    8.502788218930E+00 -9.400075532184E-16 -1.201491545025E+01
  124   230 ZN   -1.201491545025E+01  8.502788218930E+00 -2.350018883046E-16
  125   230 ZN   -4.990660987610E+00  8.502788218930E+00  7.050056649138E-16
  126   230 ZN    8.502788218930E+00  9.400075532184E-16 -4.990660987610E+00

 *******************************************************************************
 *** PSEUDOPOTENTIAL INFORMATION ***
 *******************************************************************************

 ATOMIC NUMBER  30, NUCLEAR CHARGE 20.000, GIVEN IN INPUT       PSEUDOPOTENTIAL
   TYPE       EXPONENT      COEFF.    N      EXPONENT      COEFF.    N
  P0 TMS    34.1500000  399.9872820   0    14.5900000   85.4856550   0
  P1 TMS    39.7800000  277.1489600   0    14.9500000   69.0522050   0
  P2 TMS    43.8000000  -34.1493490   0    14.9800000   -3.2918310   0

 *******************************************************************************
 LOCAL ATOMIC FUNCTIONS BASIS SET
 *******************************************************************************
   ATOM   X(AU)   Y(AU)   Z(AU)  N. TYPE  EXPONENT  S COEF   P COEF   D/F/G COEF
 *******************************************************************************
   1 C   13.600  -2.407   3.554
                                  1 S  
                                         4.563E+03 1.967E-03 0.000E+00 0.000E+00
                                         6.820E+02 1.523E-02 0.000E+00 0.000E+00
                                         1.550E+02 7.613E-02 0.000E+00 0.000E+00
                                         4.446E+01 2.608E-01 0.000E+00 0.000E+00
                                         1.303E+01 6.165E-01 0.000E+00 0.000E+00
                                         1.828E+00 2.210E-01 0.000E+00 0.000E+00
                           2-     5 SP 
                                         2.096E+01 1.147E-01 4.025E-02 0.000E+00
                                         4.803E+00 9.200E-01 2.376E-01 0.000E+00
                                         1.459E+00-3.031E-03 8.159E-01 0.000E+00
                           6-     9 SP 
                                         4.835E-01 1.000E+00 1.000E+00 0.000E+00
                          10-    13 SP 
                                         1.456E-01 1.000E+00 1.000E+00 0.000E+00
                          14-    18 D  
                                         6.260E-01 0.000E+00 0.000E+00 1.000E+00
   2 C  -13.600   2.407   3.554
   3 C   13.600   2.407  -3.554
   4 C  -13.600  -2.407  -3.554
   5 C    3.554  13.600  -2.407
   6 C   -2.407   3.554  13.600
   7 C   -3.554 -13.600  -2.407
   8 C    2.407   3.554 -13.600
   9 C    3.554 -13.600   2.407
  10 C    2.407  -3.554  13.600
  11 C   -3.554  13.600   2.407
  12 C   -2.407  -3.554 -13.600
  13 C  -13.051  -4.312   7.014
  14 C   13.051   4.312   7.014
  15 C  -13.051   4.312  -7.014
  16 C   13.051  -4.312  -7.014
  17 C    7.014 -13.051  -4.312
  18 C   -4.312   7.014 -13.051
  19 C   -7.014  13.051  -4.312
  20 C    4.312   7.014  13.051
  21 C    7.014  13.051   4.312
  22 C    4.312  -7.014 -13.051
  23 C   -7.014 -13.051   4.312
  24 C   -4.312  -7.014  13.051
  25 C   15.899  -3.483   4.656
  26 C  -15.899   3.483   4.656
  27 C   15.899   3.483  -4.656
  28 C  -15.899  -3.483  -4.656
  29 C    4.656  15.899  -3.483
  30 C   -3.483   4.656  15.899
  31 C   -4.656 -15.899  -3.483
  32 C    3.483   4.656 -15.899
  33 C    4.656 -15.899   3.483
  34 C    3.483  -4.656  15.899
  35 C   -4.656  15.899   3.483
  36 C   -3.483  -4.656 -15.899
  37 C  -12.924  -5.811   4.872
  38 C   12.924   5.811   4.872
  39 C  -12.924   5.811  -4.872
  40 C   12.924  -5.811  -4.872
  41 C    4.872 -12.924  -5.811
  42 C   -5.811   4.872 -12.924
  43 C   -4.872  12.924  -5.811
  44 C    5.811   4.872  12.924
  45 C    4.872  12.924   5.811
  46 C    5.811  -4.872 -12.924
  47 C   -4.872 -12.924   5.811
  48 C   -5.811  -4.872  12.924
  49 H   12.645  -0.885   4.608
                                865 S  
                                         3.387E+01 2.549E-02 0.000E+00 0.000E+00
                                         5.095E+00 1.904E-01 0.000E+00 0.000E+00
                                         1.159E+00 8.522E-01 0.000E+00 0.000E+00
                                866 S  
                                         3.258E-01 1.000E+00 0.000E+00 0.000E+00
                                867 S  
                                         1.027E-01 1.000E+00 0.000E+00 0.000E+00
                         868-   870 P  
                                         7.500E-01 0.000E+00 1.000E+00 0.000E+00
  50 H  -12.645   0.885   4.608
  51 H   12.645   0.885  -4.608
  52 H  -12.645  -0.885  -4.608
  53 H    4.608  12.645  -0.885
  54 H   -0.885   4.608  12.645
  55 H   -4.608 -12.645  -0.885
  56 H    0.885   4.608 -12.645
  57 H    4.608 -12.645   0.885
  58 H    0.885  -4.608  12.645
  59 H   -4.608  12.645   0.885
  60 H   -0.885  -4.608 -12.645
  61 H  -11.790  -4.216   8.611
  62 H   11.790   4.216   8.611
  63 H  -11.790   4.216  -8.611
  64 H   11.790  -4.216  -8.611
  65 H    8.611 -11.790  -4.216
  66 H   -4.216   8.611 -11.790
  67 H   -8.611  11.790  -4.216
  68 H    4.216   8.611  11.790
  69 H    8.611  11.790   4.216
  70 H    4.216  -8.611 -11.790
  71 H   -8.611 -11.790   4.216
  72 H   -4.216  -8.611  11.790
  73 H  -11.514  -7.169   4.304
  74 H   11.514   7.169   4.304
  75 H  -11.514   7.169  -4.304
  76 H   11.514  -7.169  -4.304
  77 H    4.304 -11.514  -7.169
  78 H   -7.169   4.304 -11.514
  79 H   -4.304  11.514  -7.169
  80 H    7.169   4.304  11.514
  81 H    4.304  11.514   7.169
  82 H    7.169  -4.304 -11.514
  83 H   -4.304 -11.514   7.169
  84 H   -7.169  -4.304  11.514
  85 N    0.921  13.224  -9.207
                               1081 S  
                                         6.293E+03 1.970E-03 0.000E+00 0.000E+00
                                         9.490E+02 1.496E-02 0.000E+00 0.000E+00
                                         2.188E+02 7.350E-02 0.000E+00 0.000E+00
                                         6.369E+01 2.489E-01 0.000E+00 0.000E+00
                                         1.883E+01 6.025E-01 0.000E+00 0.000E+00
                                         2.720E+00 2.562E-01 0.000E+00 0.000E+00
                        1082-  1085 SP 
                                         3.063E+01 1.119E-01 3.831E-02 0.000E+00
                                         7.026E+00 9.217E-01 2.374E-01 0.000E+00
                                         2.112E+00-2.569E-03 8.176E-01 0.000E+00
                        1086-  1089 SP 
                                         6.840E-01 1.000E+00 1.000E+00 0.000E+00
                        1090-  1093 SP 
                                         2.009E-01 1.000E+00 1.000E+00 0.000E+00
                        1094-  1098 D  
                                         9.130E-01 0.000E+00 0.000E+00 1.000E+00
  86 N   -0.921 -13.224  -9.207
  87 N    0.921 -13.224   9.207
  88 N   -0.921  13.224   9.207
  89 N   -9.207   0.921  13.224
  90 N   13.224  -9.207   0.921
  91 N    9.207  -0.921  13.224
  92 N  -13.224  -9.207  -0.921
  93 N   -9.207  -0.921 -13.224
  94 N  -13.224   9.207   0.921
  95 N    9.207   0.921 -13.224
  96 N   13.224   9.207  -0.921
  97 N  -14.951  -5.279   3.412
  98 N   14.951   5.279   3.412
  99 N  -14.951   5.279  -3.412
 100 N   14.951  -5.279  -3.412
 101 N    3.412 -14.951  -5.279
 102 N   -5.279   3.412 -14.951
 103 N   -3.412  14.951  -5.279
 104 N    5.279   3.412  14.951
 105 N    3.412  14.951   5.279
 106 N    5.279  -3.412 -14.951
 107 N   -3.412 -14.951   5.279
 108 N   -5.279  -3.412  14.951
 109 O   12.788  -3.187   1.557
                               1513 S  
                                         8.588E+03 1.895E-03 0.000E+00 0.000E+00
                                         1.297E+03 1.439E-02 0.000E+00 0.000E+00
                                         2.993E+02 7.073E-02 0.000E+00 0.000E+00
                                         8.738E+01 2.400E-01 0.000E+00 0.000E+00
                                         2.568E+01 5.948E-01 0.000E+00 0.000E+00
                                         3.740E+00 2.808E-01 0.000E+00 0.000E+00
                        1514-  1517 SP 
                                         4.212E+01 1.139E-01 3.651E-02 0.000E+00
                                         9.628E+00 9.208E-01 2.372E-01 0.000E+00
                                         2.853E+00-3.274E-03 8.197E-01 0.000E+00
                        1518-  1521 SP 
                                         9.057E-01 1.000E+00 1.000E+00 0.000E+00
                        1522-  1525 SP 
                                         2.556E-01 1.000E+00 1.000E+00 0.000E+00
                        1526-  1530 D  
                                         1.292E+00 0.000E+00 0.000E+00 1.000E+00
 110 O  -12.788   3.187   1.557
 111 O   12.788   3.187  -1.557
 112 O  -12.788  -3.187  -1.557
 113 O    1.557  12.788  -3.187
 114 O   -3.187   1.557  12.788
 115 O   -1.557 -12.788  -3.187
 116 O    3.187   1.557 -12.788
 117 O    1.557 -12.788   3.187
 118 O    3.187  -1.557  12.788
 119 O   -1.557  12.788   3.187
 120 O   -3.187  -1.557 -12.788
 121 ZN   0.000 -22.705  16.068
                               1729 S  
                                         3.032E+01 2.191E-01 0.000E+00 0.000E+00
                                         1.632E+01-2.326E-01 0.000E+00 0.000E+00
                                         1.141E+01-9.547E-01 0.000E+00 0.000E+00
                               1730 S  
                                         2.569E+00 1.000E+00 0.000E+00 0.000E+00
                               1731 S  
                                         1.063E+00 1.000E+00 0.000E+00 0.000E+00
                               1732 S  
                                         2.500E-01 1.000E+00 0.000E+00 0.000E+00
                               1733 S  
                                         1.200E-01 1.000E+00 0.000E+00 0.000E+00
                        1734-  1736 P  
                                         1.118E+02 0.000E+00 2.328E-02 0.000E+00
                                         1.913E+01 0.000E+00-1.010E+00 0.000E+00
                        1737-  1739 P  
                                         5.469E+00 0.000E+00 3.202E-01 0.000E+00
                                         2.506E+00 0.000E+00 7.181E-01 0.000E+00
                        1740-  1742 P  
                                         9.419E-01 0.000E+00 1.000E+00 0.000E+00
                        1743-  1745 P  
                                         2.500E-01 0.000E+00 1.000E+00 0.000E+00
                        1746-  1748 P  
                                         1.200E-01 0.000E+00 1.000E+00 0.000E+00
                        1749-  1753 D  
                                         4.465E+01 0.000E+00 0.000E+00 4.725E-02
                                         1.344E+01 0.000E+00 0.000E+00 2.189E-01
                                         4.682E+00 0.000E+00 0.000E+00 4.525E-01
                                         1.603E+00 0.000E+00 0.000E+00 5.186E-01
                        1754-  1758 D  
                                         4.828E-01 0.000E+00 0.000E+00 1.000E+00
                        1759-  1763 D  
                                         1.100E-01 0.000E+00 0.000E+00 1.000E+00
                        1764-  1770 F  
                                         2.614E+00 0.000E+00 0.000E+00 1.000E+00
 122 ZN  -0.000  -9.431  16.068
 123 ZN  16.068  -0.000 -22.705
 124 ZN -22.705  16.068  -0.000
 125 ZN  -9.431  16.068   0.000
 126 ZN  16.068   0.000  -9.431
 INFORMATION **** SET_MPP **** PCRYSTAL CALCULATION
 INFORMATION **** READM2 **** NEW DEFAULT: FOCK/KS MATRIX MIXING SET TO 30 %
 INFORMATION **** READM2 **** NEW DEFAULT: FULL DIRECT SCF MODE
 INFORMATION **** READM2 **** NEW DEFAULT: COULOMB BIPOLAR BUFFER SET TO 32 Mb
 INFORMATION **** READM2 **** NEW DEFAULT: EXCHANGE BIPOLAR BUFFER SET TO 32 Mb

 *******************************************************************************
 NEW DEFAULT: DFT INTEGRATION GRID INCREASED TO XLGRID
 NEW DEFAULT: DIIS ACCELERATOR ACTIVE
 USE KEYWORD NODIIS TO TURN IT OFF
 *******************************************************************************

 INFORMATION **** TOLINTEG **** COULOMB AND EXCHANGE SERIES TOLERANCES MODIFIED
 INFORMATION **** TOLDEE **** SCF TOL ON TOTAL ENERGY SET TO           8
 *******************************************************************************
 N. OF ATOMS PER CELL       126  COULOMB OVERLAP TOL         (T1) 10**   -7
 NUMBER OF SHELLS           648  COULOMB PENETRATION TOL     (T2) 10**   -7
 NUMBER OF AO              1980  EXCHANGE OVERLAP TOL        (T3) 10**   -7
 N. OF ELECTRONS PER CELL   708  EXCHANGE PSEUDO OVP (F(G))  (T4) 10**  -10
 CORE ELECTRONS PER CELL    168  EXCHANGE PSEUDO OVP (P(G))  (T5) 10**  -40
 N. OF SYMMETRY OPERATORS    12  POLE ORDER IN MONO ZONE                  4
 *******************************************************************************
 TYPE OF CALCULATION :  RESTRICTED CLOSED SHELL
 KOHN-SHAM HAMILTONIAN

 (EXCHANGE)[CORRELATION] FUNCTIONAL:(M06-2X)[M06-2X]


 HYBRID EXCHANGE - PERCENTAGE OF FOCK EXCHANGE    54.0000
 CORE  PSEUDO POTENTIAL         TOL. ON PSEUDO              (TP) 10**- 6

 CAPPA:IS1  2;IS2  2;IS3  2; K PTS MONK NET   3; SYMMOPS:K SPACE  24;G SPACE  12

 *******************************************************************************
 MAX NUMBER OF SCF CYCLES      50  CONVERGENCE ON DELTAP        10**-18
 WEIGHT OF F(I) IN F(I+1)      30% CONVERGENCE ON ENERGY        10**- 8
 SHRINK. FACT.(MONKH.)    2  2  2  NUMBER OF K POINTS IN THE IBZ      3
 SHRINKING FACTOR(GILAT NET)    2  NUMBER OF K POINTS(GILAT NET)      3
 *******************************************************************************
 *** K POINTS COORDINATES (OBLIQUE COORDINATES IN UNITS OF IS =  2)
   1-R(  0  0  0)   2-R(  1  0  0)   3-R(  1  1  1)

 DIRECT LATTICE VECTORS COMPON. (A.U.)     RECIP. LATTICE VECTORS COMPON. (A.U.) 
        X            Y            Z              X            Y            Z
  -16.0679411   16.0679411   16.0679411      0.0000000    0.1955193    0.1955193
   16.0679411  -16.0679411   16.0679411      0.1955193    0.0000000    0.1955193
   16.0679411   16.0679411  -16.0679411      0.1955193    0.1955193    0.0000000

 DISK SPACE FOR EIGENVECTORS (FTN 10)    11761200 REALS

 SYMMETRY ADAPTION OF THE BLOCH FUNCTIONS ENABLED
 TTTTTTTTTTTTTTTTTTTTTTTTTTTTTT gordsh1     TELAPSE       77.47 TCPU        6.56

 MATRIX SIZE: P(G)10674666, F(G)  750594, P(G) IRR  449474, F(G) IRR   63786
 MAX G-VECTOR INDEX FOR 1- AND 2-ELECTRON INTEGRALS 133

 TTTTTTTTTTTTTTTTTTTTTTTTTTTTTT INPUT       TELAPSE       77.79 TCPU        6.88

 NEIGHBORS OF THE NON-EQUIVALENT ATOMS

 N = NUMBER OF NEIGHBORS AT DISTANCE R
    ATOM  N     R/ANG      R/AU   NEIGHBORS (ATOM LABELS AND CELL INDICES)
   1 C    1     1.1026     2.0837   49 H    0 0 0
   1 C    1     1.2132     2.2927  109 O    0 0 0
   1 C    1     1.4640     2.7666   25 C    0 0 0
   1 C    1     2.4318     4.5955   97 N    0 1 1
   1 C    1     2.5164     4.7553   85 N    0 1 0
   1 C    1     2.8540     5.3932   66 H    0 1 0

  13 C    1     1.0779     2.0370   61 H    0 0 0
  13 C    1     1.3560     2.5625   85 N    0 0-1
  13 C    1     1.3853     2.6179   37 C    0 0 0
  13 C    1     2.1428     4.0493   25 C    0-1-1
  13 C    1     2.2148     4.1854   97 N    0 0 0
  13 C    1     2.2369     4.2272   73 H    0 0 0

  25 C    1     1.3417     2.5354   97 N    0 1 1
  25 C    1     1.3448     2.5414   85 N    0 1 0
  25 C    1     1.4640     2.7666    1 C    0 0 0
  25 C    1     2.1428     4.0493   13 C    0 1 1
  25 C    1     2.1456     4.0545   37 C    0 1 1
  25 C    1     2.2035     4.1640   49 H    0 0 0

  37 C    1     1.0789     2.0387   73 H    0 0 0
  37 C    1     1.3511     2.5531   97 N    0 0 0
  37 C    1     1.3853     2.6179   13 C    0 0 0
  37 C    1     2.1456     4.0545   25 C    0-1-1
  37 C    1     2.2259     4.2064   85 N    0 0-1
  37 C    1     2.2333     4.2202   61 H    0 0 0

  49 H    1     1.1026     2.0837    1 C    0 0 0
  49 H    1     2.0241     3.8250  109 O    0 0 0
  49 H    1     2.2035     4.1640   25 C    0 0 0
  49 H    1     2.6584     5.0237   86 N    1 1 1
  49 H    1     2.7895     5.2715   85 N    0 1 0
  49 H    1     2.9924     5.6548   26 C    0 1 1

  61 H    1     1.0779     2.0370   13 C    0 0 0
  61 H    1     2.1306     4.0263   85 N    0 0-1
  61 H    1     2.2333     4.2202   37 C    0 0 0
  61 H    1     2.7249     5.1493  113 O    0 0-1
  61 H    1     2.7668     5.2285   73 H    0 0 0
  61 H    1     2.8540     5.3932    5 C    0 0-1

  73 H    1     1.0789     2.0387   37 C    0 0 0
  73 H    1     2.1287     4.0226   97 N    0 0 0
  73 H    1     2.2369     4.2272   13 C    0 0 0
  73 H    1     2.7668     5.2285   61 H    0 0 0
  73 H    1     2.8883     5.4581   71 H    0 0 0
  73 H    1     3.0241     5.7147   56 H    0 0-1

  85 N    1     1.3448     2.5414   25 C    0-1 0
  85 N    1     1.3560     2.5625   13 C    0 0 1
  85 N    1     2.0864     3.9427  123 ZN   1 0 0
  85 N    1     2.1306     4.0263   61 H    0 0 1
  85 N    1     2.2259     4.2064   37 C    0 0 1
  85 N    1     2.2364     4.2261   97 N    0 0 1

  97 N    1     1.3417     2.5354   25 C    0-1-1
  97 N    1     1.3511     2.5531   37 C    0 0 0
  97 N    1     2.0313     3.8386  121 ZN   0-1 0
  97 N    1     2.1287     4.0226   73 H    0 0 0
  97 N    1     2.2148     4.1854   13 C    0 0 0
  97 N    1     2.2364     4.2261   85 N    0 0-1

 109 O    1     1.2132     2.2927    1 C    0 0 0
 109 O    1     2.0241     3.8250   49 H    0 0 0
 109 O    1     2.3290     4.4011   25 C    0 0 0
 109 O    1     2.6504     5.0086  121 ZN   0 0 1
 109 O    1     2.7249     5.1493   66 H    0 1 0
 109 O    1     2.7576     5.2110   97 N    0 1 1

 121 ZN   2     2.0313     3.8386   97 N    0 1 0  100 N    0 0-1
 121 ZN   2     2.0864     3.9427   90 N    0 0-1   92 N    0 1 0
 121 ZN   2     2.6504     5.0086  109 O    0 0-1  112 O    0 1 0
 121 ZN   2     2.9773     5.6263   25 C    0 0-1   28 C    0 1 0
 121 ZN   2     3.0643     5.7908   18 C    0 1-1   20 C   -1 0-1
 121 ZN   2     3.0990     5.8563   37 C    0 1 0   40 C    0 0-1


 SYMMETRY ALLOWED ELASTIC DISTORTION 1
  0.5773503  0.0000000  0.0000000
  0.0000000  0.5773503  0.0000000
  0.0000000  0.0000000  0.5773503

 SYMMETRY ALLOWED INTERNAL DEGREE(S) OF FREEDOM:  31
 TTTTTTTTTTTTTTTTTTTTTTTTTTTTTT SYMM        TELAPSE       78.91 TCPU        8.00
 TTTTTTTTTTTTTTTTTTTTTTTTTTTTTT INT_SCREEN  TELAPSE       78.95 TCPU        8.04

 ************************************************************************
 ************************************************************************
 * ELAPIEZO OPTION, E. ALBANESE, A. ERBA, B. CIVALLERI, R. DOVESI       *
 *                                                                      *
 * IT IS ASSUMED THAT THE INPUT IS FROM AN OPTIMIZED RUN                *

 CONVERGENCE CRITERION FOR ENERGY, TOLDEE =          1.0000E-08
 CONVERGENCE CRITERION FOR RMS GRADIENT, TOLDEG =    3.0000E-04
 CONVERGENCE CRITERION FOR RMS DISPLACEMENT, TOLDEX  6.2000E-04
 MAGNITUDE OF STEPSIZE FOR ADIMENSIONAL STRAINS =    1.5000E-02
 NUMBER OF POINTS (TOTAL) IN NUMERICAL 2ND DERIVATIVE=        3
 ************************************************************************
 ************************************************************************

 ************************************************************************

  Y. NOEL POST DOC. TURIN 2002

  THIS ROUTINE EVALUATES THE NON ZERO ELEMENTS OF THE ELASTIC TENSOR 

  ORDER OF THE TENSOR : 4

 |  1 A    1 B    1 B     .      .      .     |
 |         1 A    1 B     .      .      .     |
 |                1 A     .      .      .     |
 |                       1 C     .      .     |
 |                              1 C     .     |
 |                                     1 C    |

 EACH  LETTER   CORRESPONDS  TO  AN  INDEPENDENT  COMPONENT.
 INTERDEPENDENT COMPONENTS (WITH SAME LETTER) ARE RELATED BY
 THE COEFFICIENT THAT PRECEEDS EACH LETTER.

 ************************************************************************


 ************************************************************************

  Y. NOEL POST DOC. TURIN 2002

  THIS ROUTINE EVALUATES THE NON ZERO ELEMENTS OF THE PIEZOELECTRIC TENSOR 

  ORDER OF THE TENSOR : 3

 |   .      .      .     1 A     .      .     |
 |   .      .      .      .     1 A     .     |
 |   .      .      .      .      .     1 A    |

 EACH  LETTER   CORRESPONDS  TO  AN  INDEPENDENT  COMPONENT.
 INTERDEPENDENT COMPONENTS (WITH SAME LETTER) ARE RELATED BY
 THE COEFFICIENT THAT PRECEEDS EACH LETTER.

 ************************************************************************


 LIST OF ACTIVE DEFORMATIONS: 
             4

 ************************************************************************
 CLAMPED ION APPROXIMATION - NO RELAXATION OF ATOMIC POSITIONS
 ************************************************************************

 INFORMATION **** EXCBUF **** EXCH. BIPO BUFFER: WORDS USED =     4000000
 WARNING **** EXCBUF **** EXCH. BIPO BUFFER TOO SMALL - TO AVOID I/O SET EXCHSIZE =     7189596

 DFT PARAMETERS

     ATOM       ELECTRONS   NET CHARGE   R(ANGSTROM)
   1   6  C       6.0000      0.0000     0.77000000
  49   1  H       1.0000      0.0000     1.11000000
  85   7  N       7.0000      0.0000     0.74000000
 109   8  O       8.0000      0.0000     0.74000000
 121 230  ZN     20.0000      0.0000     1.37000000

 SIZE OF GRID=     636926
 TTTTTTTTTTTTTTTTTTTTTTTTTTTTTT MAKE_GRID2  TELAPSE       85.47 TCPU       10.91
 BECKE WEIGHT FUNCTION
 RADSAFE =     2.00
 TOLERANCES - DENSITY:10**- 6; POTENTIAL:10**- 9; GRID WGT:10**-14

 RADIAL INTEGRATION  - INTERVALS (POINTS,UPPER LIMIT):            1( 99,  4.0*R)

 ANGULAR INTEGRATION - INTERVALS (ACCURACY LEVEL [N. POINTS] UPPER LIMIT):
  1(  6[ 146]   0.2)  2( 11[ 302]   0.5)  3( 14[ 590]   0.9)  4( 18[1454]   3.5)
  5( 14[ 590]9999.0)
 TTTTTTTTTTTTTTTTTTTTTTTTTTTTTT INT_CALC    TELAPSE       85.52 TCPU       10.96
 EEEEEEEEEE INT_CALC TERMINATION  DATE 04 05 2020 TIME 18:58:23.9

 *******************************************************************************
 ZIF90                                                                           
 CRYSTAL - SCF - TYPE OF CALCULATION :  RESTRICTED CLOSED SHELL
 *******************************************************************************

 CAPPA:IS1  2;IS2  2;IS3  2; K PTS MONK NET   3; SYMMOPS:K SPACE  24;G SPACE  12

 TTTTTTTTTTTTTTTTTTTTTTTTTTTTTT SDIK        TELAPSE       86.17 TCPU       11.61

 AAAAAAAAAAAAAAAAAAAAAAAAAAAAAAAAAAAAAAAAAAAAAAAAAAAAAAAAAAAAAAAAAAAAAAAAAAAAAAA
         ATOMIC WAVEFUNCTION(S)


 NUCLEAR CHARGE  6.0  SYMMETRY SPECIES            S    P
 N. ELECTRONS    6.0  NUMBER OF PRIMITIVE GTOS   11    5
                      NUMBER OF CONTRACTED GTOS   4    3
                      NUMBER OF CLOSED SHELLS     2    0
                      OPEN SHELL OCCUPATION       0    2

  ZNUC SCFIT  TOTAL HF ENERGY   KINETIC ENERGY   VIRIAL THEOREM ACCURACY
   6.0  11   -3.768480057E+01  3.769831118E+01 -1.999641612E+00  2.0E-06

 NUCLEAR CHARGE  1.0  SYMMETRY SPECIES            S
 N. ELECTRONS    1.0  NUMBER OF PRIMITIVE GTOS    5
                      NUMBER OF CONTRACTED GTOS   3
                      NUMBER OF CLOSED SHELLS     0
                      OPEN SHELL OCCUPATION       1

  ZNUC SCFIT  TOTAL HF ENERGY   KINETIC ENERGY   VIRIAL THEOREM ACCURACY
   1.0   1   -4.998098153E-01  4.997907537E-01 -2.000038139E+00  9.6E-17

 NUCLEAR CHARGE  7.0  SYMMETRY SPECIES            S    P
 N. ELECTRONS    7.0  NUMBER OF PRIMITIVE GTOS   11    5
                      NUMBER OF CONTRACTED GTOS   4    3
                      NUMBER OF CLOSED SHELLS     2    0
                      OPEN SHELL OCCUPATION       0    3

  ZNUC SCFIT  TOTAL HF ENERGY   KINETIC ENERGY   VIRIAL THEOREM ACCURACY
   7.0  11   -5.439473665E+01  5.441433682E+01 -1.999639798E+00  3.6E-06

 NUCLEAR CHARGE  8.0  SYMMETRY SPECIES            S    P
 N. ELECTRONS    8.0  NUMBER OF PRIMITIVE GTOS   11    5
                      NUMBER OF CONTRACTED GTOS   4    3
                      NUMBER OF CLOSED SHELLS     2    0
                      OPEN SHELL OCCUPATION       0    4

  ZNUC SCFIT  TOTAL HF ENERGY   KINETIC ENERGY   VIRIAL THEOREM ACCURACY
   8.0  13   -7.479861895E+01  7.482603849E+01 -1.999633556E+00  2.7E-06

 NUCLEAR CHARGE 20.0  SYMMETRY SPECIES            S    P    D
 N. ELECTRONS   20.0  NUMBER OF PRIMITIVE GTOS    7    7    6
                      NUMBER OF CONTRACTED GTOS   5    5    3
                      NUMBER OF CLOSED SHELLS     2    1    1
                      OPEN SHELL OCCUPATION       0    0    0

  ZNUC SCFIT  TOTAL HF ENERGY   KINETIC ENERGY   VIRIAL THEOREM ACCURACY
  20.0  35   -2.259494290E+02  1.538488917E+02 -2.468645152E+00  3.9E-06

 AAAAAAAAAAAAAAAAAAAAAAAAAAAAAAAAAAAAAAAAAAAAAAAAAAAAAAAAAAAAAAAAAAAAAAAAAAAAAAA

 CHARGE NORMALIZATION FACTOR   1.00000000
 TOTAL ATOMIC CHARGES:
   6.0000000   6.0000000   6.0000000   6.0000000   6.0000000   6.0000000
   6.0000000   6.0000000   6.0000000   6.0000000   6.0000000   6.0000000
   6.0000000   6.0000000   6.0000000   6.0000000   6.0000000   6.0000000
   6.0000000   6.0000000   6.0000000   6.0000000   6.0000000   6.0000000
   6.0000000   6.0000000   6.0000000   6.0000000   6.0000000   6.0000000
   6.0000000   6.0000000   6.0000000   6.0000000   6.0000000   6.0000000
   6.0000000   6.0000000   6.0000000   6.0000000   6.0000000   6.0000000
   6.0000000   6.0000000   6.0000000   6.0000000   6.0000000   6.0000000
   1.0000000   1.0000000   1.0000000   1.0000000   1.0000000   1.0000000
   1.0000000   1.0000000   1.0000000   1.0000000   1.0000000   1.0000000
   1.0000000   1.0000000   1.0000000   1.0000000   1.0000000   1.0000000
   1.0000000   1.0000000   1.0000000   1.0000000   1.0000000   1.0000000
   1.0000000   1.0000000   1.0000000   1.0000000   1.0000000   1.0000000
   1.0000000   1.0000000   1.0000000   1.0000000   1.0000000   1.0000000
   7.0000000   7.0000000   7.0000000   7.0000000   7.0000000   7.0000000
   7.0000000   7.0000000   7.0000000   7.0000000   7.0000000   7.0000000
   7.0000000   7.0000000   7.0000000   7.0000000   7.0000000   7.0000000
   7.0000000   7.0000000   7.0000000   7.0000000   7.0000000   7.0000000
   8.0000000   8.0000000   8.0000000   8.0000000   8.0000000   8.0000000
   8.0000000   8.0000000   8.0000000   8.0000000   8.0000000   8.0000000
  20.0000000  20.0000000  20.0000000  20.0000000  20.0000000  20.0000000
 TTTTTTTTTTTTTTTTTTTTTTTTTTTTTT MOQGAD      TELAPSE       96.73 TCPU       22.18
 TTTTTTTTTTTTTTTTTTTTTTTTTTTTTT SHELLXN     TELAPSE      124.57 TCPU       30.69
 TTTTTTTTTTTTTTTTTTTTTTTTTTTTTT MONMO3      TELAPSE      126.36 TCPU       32.48
 NUMERICALLY INTEGRATED DENSITY    708.0000266110
 TTTTTTTTTTTTTTTTTTTTTTTTTTTTTT NUMDFT      TELAPSE      127.75 TCPU       33.87
 CYC   0 ETOT(AU) -5.459409282863E+03 DETOT -5.46E+03 tst  0.00E+00 PX  1.00E+00
 TTTTTTTTTTTTTTTTTTTTTTTTTTTTTT DIIS        TELAPSE      130.76 TCPU       36.88
 TTTTTTTTTTTTTTTTTTTTTTTTTTTTTT FDIK        TELAPSE      144.62 TCPU       45.23
 INSULATING STATE
 TOP OF VALENCE BANDS -    BAND    354; K    2; EIG -2.9068723E-01 AU
 TOP OF VALENCE BANDS -    BAND    354; K    1; EIG -2.9112042E-01 AU
 BOTTOM OF VIRTUAL BANDS - BAND    355; K    1; EIG -1.5128154E-01 AU
 INDIRECT ENERGY BAND GAP:   3.7934 eV
 TTTTTTTTTTTTTTTTTTTTTTTTTTTTTT PDIG        TELAPSE      147.05 TCPU       47.66
 CHARGE NORMALIZATION FACTOR   1.00000000
 TOTAL ATOMIC CHARGES:
   5.5707242   5.5707242   5.5707242   5.5707242   5.5707242   5.5707242
   5.5707242   5.5707242   5.5707242   5.5707242   5.5707242   5.5707242
   6.1334317   6.1334317   6.1334317   6.1334317   6.1334317   6.1334317
   6.1334317   6.1334317   6.1334317   6.1334317   6.1334317   6.1334317
   5.6995394   5.6995394   5.6995394   5.6995394   5.6995394   5.6995394
   5.6995394   5.6995394   5.6995394   5.6995394   5.6995394   5.6995394
   6.1166950   6.1166950   6.1166950   6.1166950   6.1166950   6.1166950
   6.1166950   6.1166950   6.1166950   6.1166950   6.1166950   6.1166950
   0.8375808   0.8375808   0.8375808   0.8375808   0.8375808   0.8375808
   0.8375808   0.8375808   0.8375808   0.8375808   0.8375808   0.8375808
   0.7882709   0.7882709   0.7882709   0.7882709   0.7882709   0.7882709
   0.7882709   0.7882709   0.7882709   0.7882709   0.7882709   0.7882709
   0.7874296   0.7874296   0.7874296   0.7874296   0.7874296   0.7874296
   0.7874296   0.7874296   0.7874296   0.7874296   0.7874296   0.7874296
   7.6273810   7.6273810   7.6273810   7.6273810   7.6273810   7.6273810
   7.6273810   7.6273810   7.6273810   7.6273810   7.6273810   7.6273810
   7.6326804   7.6326804   7.6326804   7.6326804   7.6326804   7.6326804
   7.6326804   7.6326804   7.6326804   7.6326804   7.6326804   7.6326804
   8.6704736   8.6704736   8.6704736   8.6704736   8.6704736   8.6704736
   8.6704736   8.6704736   8.6704736   8.6704736   8.6704736   8.6704736
  18.2715870  18.2715870  18.2715870  18.2715870  18.2715870  18.2715870
 TTTTTTTTTTTTTTTTTTTTTTTTTTTTTT MOQGAD      TELAPSE      147.06 TCPU       47.67
 TTTTTTTTTTTTTTTTTTTTTTTTTTTTTT SHELLXN     TELAPSE      166.23 TCPU       56.53
 TTTTTTTTTTTTTTTTTTTTTTTTTTTTTT MONMO3      TELAPSE      167.63 TCPU       57.94
 NUMERICALLY INTEGRATED DENSITY    708.0000499522
 TTTTTTTTTTTTTTTTTTTTTTTTTTTTTT NUMDFT      TELAPSE      169.57 TCPU       59.88
 CYC   1 ETOT(AU) -5.430085576593E+03 DETOT  2.93E+01 tst  0.00E+00 PX  1.00E+00
 TTTTTTTTTTTTTTTTTTTTTTTTTTTTTT DIIS        TELAPSE      170.89 TCPU       61.19
 DIIS TEST: 0.16397E+02 AT SCF   CYCLE   1 - MIX   30 %
 TTTTTTTTTTTTTTTTTTTTTTTTTTTTTT FDIK        TELAPSE      179.12 TCPU       65.87
 INSULATING STATE
 TOP OF VALENCE BANDS -    BAND    354; K    3; EIG -2.6807794E-01 AU
 TOP OF VALENCE BANDS -    BAND    354; K    1; EIG -2.6878215E-01 AU
 BOTTOM OF VIRTUAL BANDS - BAND    355; K    1; EIG -5.9896363E-02 AU
 INDIRECT ENERGY BAND GAP:   5.6649 eV
 TTTTTTTTTTTTTTTTTTTTTTTTTTTTTT PDIG        TELAPSE      179.64 TCPU       66.38
 CHARGE NORMALIZATION FACTOR   1.00000000
 TOTAL ATOMIC CHARGES:
   6.0524526   6.0524526   6.0524526   6.0524526   6.0524526   6.0524526
   6.0524526   6.0524526   6.0524526   6.0524526   6.0524526   6.0524526
   6.0065448   6.0065448   6.0065448   6.0065448   6.0065448   6.0065448
   6.0065448   6.0065448   6.0065448   6.0065448   6.0065448   6.0065448
   5.8661407   5.8661407   5.8661407   5.8661407   5.8661407   5.8661407
   5.8661407   5.8661407   5.8661407   5.8661407   5.8661407   5.8661407
   6.0007166   6.0007166   6.0007166   6.0007166   6.0007166   6.0007166
   6.0007166   6.0007166   6.0007166   6.0007166   6.0007166   6.0007166
   0.8518041   0.8518041   0.8518041   0.8518041   0.8518041   0.8518041
   0.8518041   0.8518041   0.8518041   0.8518041   0.8518041   0.8518041
   0.8670928   0.8670928   0.8670928   0.8670928   0.8670928   0.8670928
   0.8670928   0.8670928   0.8670928   0.8670928   0.8670928   0.8670928
   0.8574849   0.8574849   0.8574849   0.8574849   0.8574849   0.8574849
   0.8574849   0.8574849   0.8574849   0.8574849   0.8574849   0.8574849
   7.5560123   7.5560123   7.5560123   7.5560123   7.5560123   7.5560123
   7.5560123   7.5560123   7.5560123   7.5560123   7.5560123   7.5560123
   7.5394304   7.5394304   7.5394304   7.5394304   7.5394304   7.5394304
   7.5394304   7.5394304   7.5394304   7.5394304   7.5394304   7.5394304
   8.0689245   8.0689245   8.0689245   8.0689245   8.0689245   8.0689245
   8.0689245   8.0689245   8.0689245   8.0689245   8.0689245   8.0689245
  18.6667924  18.6667924  18.6667924  18.6667924  18.6667924  18.6667924
 TTTTTTTTTTTTTTTTTTTTTTTTTTTTTT MOQGAD      TELAPSE      179.65 TCPU       66.40
 TTTTTTTTTTTTTTTTTTTTTTTTTTTTTT SHELLXN     TELAPSE      198.13 TCPU       75.20
 TTTTTTTTTTTTTTTTTTTTTTTTTTTTTT MONMO3      TELAPSE      207.55 TCPU       84.62
 NUMERICALLY INTEGRATED DENSITY    708.0000602797
 TTTTTTTTTTTTTTTTTTTTTTTTTTTTTT NUMDFT      TELAPSE      209.53 TCPU       86.60
 CYC   2 ETOT(AU) -5.430574208420E+03 DETOT -4.89E-01 tst  4.58E-03 PX  1.58E-01
 TTTTTTTTTTTTTTTTTTTTTTTTTTTTTT DIIS        TELAPSE      211.08 TCPU       88.15
 DIIS TEST: 0.11725E+02 AT SCF   CYCLE   2 - DIIS ACTIVE - HISTORY:     2 CYCLES
 TTTTTTTTTTTTTTTTTTTTTTTTTTTTTT FDIK        TELAPSE      219.26 TCPU       88.15
 INSULATING STATE
 TOP OF VALENCE BANDS -    BAND    354; K    2; EIG -2.7601378E-01 AU
 TOP OF VALENCE BANDS -    BAND    354; K    1; EIG -2.7649057E-01 AU
 BOTTOM OF VIRTUAL BANDS - BAND    355; K    1; EIG -3.5285798E-02 AU
 INDIRECT ENERGY BAND GAP:   6.5505 eV
 TTTTTTTTTTTTTTTTTTTTTTTTTTTTTT PDIG        TELAPSE      220.27 TCPU       89.16
 CHARGE NORMALIZATION FACTOR   1.00000000
 TOTAL ATOMIC CHARGES:
   5.7884677   5.7884677   5.7884677   5.7884677   5.7884677   5.7884677
   5.7884677   5.7884677   5.7884677   5.7884677   5.7884677   5.7884677
   6.0355650   6.0355650   6.0355650   6.0355650   6.0355650   6.0355650
   6.0355650   6.0355650   6.0355650   6.0355650   6.0355650   6.0355650
   5.7175696   5.7175696   5.7175696   5.7175696   5.7175696   5.7175696
   5.7175696   5.7175696   5.7175696   5.7175696   5.7175696   5.7175696
   6.0237973   6.0237973   6.0237973   6.0237973   6.0237973   6.0237973
   6.0237973   6.0237973   6.0237973   6.0237973   6.0237973   6.0237973
   0.8591994   0.8591994   0.8591994   0.8591994   0.8591994   0.8591994
   0.8591994   0.8591994   0.8591994   0.8591994   0.8591994   0.8591994
   0.8663153   0.8663153   0.8663153   0.8663153   0.8663153   0.8663153
   0.8663153   0.8663153   0.8663153   0.8663153   0.8663153   0.8663153
   0.8589231   0.8589231   0.8589231   0.8589231   0.8589231   0.8589231
   0.8589231   0.8589231   0.8589231   0.8589231   0.8589231   0.8589231
   7.5709204   7.5709204   7.5709204   7.5709204   7.5709204   7.5709204
   7.5709204   7.5709204   7.5709204   7.5709204   7.5709204   7.5709204
   7.5914529   7.5914529   7.5914529   7.5914529   7.5914529   7.5914529
   7.5914529   7.5914529   7.5914529   7.5914529   7.5914529   7.5914529
   8.3594756   8.3594756   8.3594756   8.3594756   8.3594756   8.3594756
   8.3594756   8.3594756   8.3594756   8.3594756   8.3594756   8.3594756
  18.6566275  18.6566275  18.6566275  18.6566275  18.6566275  18.6566275
 TTTTTTTTTTTTTTTTTTTTTTTTTTTTTT MOQGAD      TELAPSE      220.29 TCPU       89.18
 TTTTTTTTTTTTTTTTTTTTTTTTTTTTTT SHELLXN     TELAPSE      244.77 TCPU       97.98
 TTTTTTTTTTTTTTTTTTTTTTTTTTTTTT MONMO3      TELAPSE      245.75 TCPU       98.96
 NUMERICALLY INTEGRATED DENSITY    708.0000574892
 TTTTTTTTTTTTTTTTTTTTTTTTTTTTTT NUMDFT      TELAPSE      247.68 TCPU      100.89
 CYC   3 ETOT(AU) -5.431093082940E+03 DETOT -5.19E-01 tst  1.86E-03 PX  8.14E-02
 TTTTTTTTTTTTTTTTTTTTTTTTTTTTTT DIIS        TELAPSE      248.61 TCPU      101.82
 DIIS TEST: 0.40361E+00 AT SCF   CYCLE   3 - DIIS ACTIVE - HISTORY:     3 CYCLES
 TTTTTTTTTTTTTTTTTTTTTTTTTTTTTT FDIK        TELAPSE      253.45 TCPU      104.68
 INSULATING STATE
 TOP OF VALENCE BANDS -    BAND    354; K    2; EIG -2.9028962E-01 AU
 TOP OF VALENCE BANDS -    BAND    354; K    1; EIG -2.9075413E-01 AU
 BOTTOM OF VIRTUAL BANDS - BAND    355; K    1; EIG -4.3249188E-02 AU
 INDIRECT ENERGY BAND GAP:   6.7223 eV
 TTTTTTTTTTTTTTTTTTTTTTTTTTTTTT PDIG        TELAPSE      253.69 TCPU      104.92
 CHARGE NORMALIZATION FACTOR   1.00000000
 TOTAL ATOMIC CHARGES:
   5.8141421   5.8141421   5.8141421   5.8141421   5.8141421   5.8141421
   5.8141421   5.8141421   5.8141421   5.8141421   5.8141421   5.8141421
   6.0388003   6.0388003   6.0388003   6.0388003   6.0388003   6.0388003
   6.0388003   6.0388003   6.0388003   6.0388003   6.0388003   6.0388003
   5.7376811   5.7376811   5.7376811   5.7376811   5.7376811   5.7376811
   5.7376811   5.7376811   5.7376811   5.7376811   5.7376811   5.7376811
   6.0273783   6.0273783   6.0273783   6.0273783   6.0273783   6.0273783
   6.0273783   6.0273783   6.0273783   6.0273783   6.0273783   6.0273783
   0.8500753   0.8500753   0.8500753   0.8500753   0.8500753   0.8500753
   0.8500753   0.8500753   0.8500753   0.8500753   0.8500753   0.8500753
   0.8513809   0.8513809   0.8513809   0.8513809   0.8513809   0.8513809
   0.8513809   0.8513809   0.8513809   0.8513809   0.8513809   0.8513809
   0.8444554   0.8444554   0.8444554   0.8444554   0.8444554   0.8444554
   0.8444554   0.8444554   0.8444554   0.8444554   0.8444554   0.8444554
   7.6152872   7.6152872   7.6152872   7.6152872   7.6152872   7.6152872
   7.6152872   7.6152872   7.6152872   7.6152872   7.6152872   7.6152872
   7.6085701   7.6085701   7.6085701   7.6085701   7.6085701   7.6085701
   7.6085701   7.6085701   7.6085701   7.6085701   7.6085701   7.6085701
   8.3168130   8.3168130   8.3168130   8.3168130   8.3168130   8.3168130
   8.3168130   8.3168130   8.3168130   8.3168130   8.3168130   8.3168130
  18.5908328  18.5908328  18.5908328  18.5908328  18.5908328  18.5908328
 TTTTTTTTTTTTTTTTTTTTTTTTTTTTTT MOQGAD      TELAPSE      253.70 TCPU      104.93
 TTTTTTTTTTTTTTTTTTTTTTTTTTTTTT SHELLXN     TELAPSE      269.78 TCPU      113.73
 TTTTTTTTTTTTTTTTTTTTTTTTTTTTTT MONMO3      TELAPSE      272.37 TCPU      116.32
 NUMERICALLY INTEGRATED DENSITY    708.0000575372
 TTTTTTTTTTTTTTTTTTTTTTTTTTTTTT NUMDFT      TELAPSE      274.36 TCPU      118.32
 CYC   4 ETOT(AU) -5.431110626832E+03 DETOT -1.75E-02 tst  6.96E-05 PX  1.69E-02
 TTTTTTTTTTTTTTTTTTTTTTTTTTTTTT DIIS        TELAPSE      276.61 TCPU      120.57
 DIIS TEST: 0.12534E+00 AT SCF   CYCLE   4 - DIIS ACTIVE - HISTORY:     4 CYCLES
 TTTTTTTTTTTTTTTTTTTTTTTTTTTTTT FDIK        TELAPSE      284.52 TCPU      125.94
 INSULATING STATE
 TOP OF VALENCE BANDS -    BAND    354; K    2; EIG -2.8720310E-01 AU
 TOP OF VALENCE BANDS -    BAND    354; K    1; EIG -2.8766120E-01 AU
 BOTTOM OF VIRTUAL BANDS - BAND    355; K    1; EIG -4.1110315E-02 AU
 INDIRECT ENERGY BAND GAP:   6.6965 eV
 TTTTTTTTTTTTTTTTTTTTTTTTTTTTTT PDIG        TELAPSE      286.54 TCPU      127.96
 CHARGE NORMALIZATION FACTOR   1.00000000
 TOTAL ATOMIC CHARGES:
   5.8114317   5.8114317   5.8114317   5.8114317   5.8114317   5.8114317
   5.8114317   5.8114317   5.8114317   5.8114317   5.8114317   5.8114317
   6.0429306   6.0429306   6.0429306   6.0429306   6.0429306   6.0429306
   6.0429306   6.0429306   6.0429306   6.0429306   6.0429306   6.0429306
   5.7324208   5.7324208   5.7324208   5.7324208   5.7324208   5.7324208
   5.7324208   5.7324208   5.7324208   5.7324208   5.7324208   5.7324208
   6.0320988   6.0320988   6.0320988   6.0320988   6.0320988   6.0320988
   6.0320988   6.0320988   6.0320988   6.0320988   6.0320988   6.0320988
   0.8477204   0.8477204   0.8477204   0.8477204   0.8477204   0.8477204
   0.8477204   0.8477204   0.8477204   0.8477204   0.8477204   0.8477204
   0.8541699   0.8541699   0.8541699   0.8541699   0.8541699   0.8541699
   0.8541699   0.8541699   0.8541699   0.8541699   0.8541699   0.8541699
   0.8465618   0.8465618   0.8465618   0.8465618   0.8465618   0.8465618
   0.8465618   0.8465618   0.8465618   0.8465618   0.8465618   0.8465618
   7.5906711   7.5906711   7.5906711   7.5906711   7.5906711   7.5906711
   7.5906711   7.5906711   7.5906711   7.5906711   7.5906711   7.5906711
   7.6010074   7.6010074   7.6010074   7.6010074   7.6010074   7.6010074
   7.6010074   7.6010074   7.6010074   7.6010074   7.6010074   7.6010074
   8.3340701   8.3340701   8.3340701   8.3340701   8.3340701   8.3340701
   8.3340701   8.3340701   8.3340701   8.3340701   8.3340701   8.3340701
  18.6138345  18.6138345  18.6138345  18.6138345  18.6138345  18.6138345
 TTTTTTTTTTTTTTTTTTTTTTTTTTTTTT MOQGAD      TELAPSE      286.55 TCPU      127.97
 TTTTTTTTTTTTTTTTTTTTTTTTTTTTTT SHELLXN     TELAPSE      305.70 TCPU      136.77
 TTTTTTTTTTTTTTTTTTTTTTTTTTTTTT MONMO3      TELAPSE      309.25 TCPU      140.32
 NUMERICALLY INTEGRATED DENSITY    708.0000575035
 TTTTTTTTTTTTTTTTTTTTTTTTTTTTTT NUMDFT      TELAPSE      311.26 TCPU      142.33
 CYC   5 ETOT(AU) -5.431116888412E+03 DETOT -6.26E-03 tst  5.23E-06 PX  1.21E-02
 TTTTTTTTTTTTTTTTTTTTTTTTTTTTTT DIIS        TELAPSE      312.25 TCPU      143.32
 DIIS TEST: 0.13809E-01 AT SCF   CYCLE   5 - DIIS ACTIVE - HISTORY:     5 CYCLES
 TTTTTTTTTTTTTTTTTTTTTTTTTTTTTT FDIK        TELAPSE      317.66 TCPU      146.16
 INSULATING STATE
 TOP OF VALENCE BANDS -    BAND    354; K    2; EIG -2.8633017E-01 AU
 TOP OF VALENCE BANDS -    BAND    354; K    1; EIG -2.8679298E-01 AU
 BOTTOM OF VIRTUAL BANDS - BAND    355; K    1; EIG -3.9890321E-02 AU
 INDIRECT ENERGY BAND GAP:   6.7060 eV
 TTTTTTTTTTTTTTTTTTTTTTTTTTTTTT PDIG        TELAPSE      317.90 TCPU      146.39
 CHARGE NORMALIZATION FACTOR   1.00000000
 TOTAL ATOMIC CHARGES:
   5.8072355   5.8072355   5.8072355   5.8072355   5.8072355   5.8072355
   5.8072355   5.8072355   5.8072355   5.8072355   5.8072355   5.8072355
   6.0397247   6.0397247   6.0397247   6.0397247   6.0397247   6.0397247
   6.0397247   6.0397247   6.0397247   6.0397247   6.0397247   6.0397247
   5.7282574   5.7282574   5.7282574   5.7282574   5.7282574   5.7282574
   5.7282574   5.7282574   5.7282574   5.7282574   5.7282574   5.7282574
   6.0283742   6.0283742   6.0283742   6.0283742   6.0283742   6.0283742
   6.0283742   6.0283742   6.0283742   6.0283742   6.0283742   6.0283742
   0.8495120   0.8495120   0.8495120   0.8495120   0.8495120   0.8495120
   0.8495120   0.8495120   0.8495120   0.8495120   0.8495120   0.8495120
   0.8550276   0.8550276   0.8550276   0.8550276   0.8550276   0.8550276
   0.8550276   0.8550276   0.8550276   0.8550276   0.8550276   0.8550276
   0.8477580   0.8477580   0.8477580   0.8477580   0.8477580   0.8477580
   0.8477580   0.8477580   0.8477580   0.8477580   0.8477580   0.8477580
   7.6011169   7.6011169   7.6011169   7.6011169   7.6011169   7.6011169
   7.6011169   7.6011169   7.6011169   7.6011169   7.6011169   7.6011169
   7.6031318   7.6031318   7.6031318   7.6031318   7.6031318   7.6031318
   7.6031318   7.6031318   7.6031318   7.6031318   7.6031318   7.6031318
   8.3327081   8.3327081   8.3327081   8.3327081   8.3327081   8.3327081
   8.3327081   8.3327081   8.3327081   8.3327081   8.3327081   8.3327081
  18.6143072  18.6143072  18.6143072  18.6143072  18.6143072  18.6143072
 TTTTTTTTTTTTTTTTTTTTTTTTTTTTTT MOQGAD      TELAPSE      317.91 TCPU      146.40
 TTTTTTTTTTTTTTTTTTTTTTTTTTTTTT SHELLXN     TELAPSE      334.74 TCPU      155.21
 TTTTTTTTTTTTTTTTTTTTTTTTTTTTTT MONMO3      TELAPSE      336.78 TCPU      157.25
 NUMERICALLY INTEGRATED DENSITY    708.0000576411
 TTTTTTTTTTTTTTTTTTTTTTTTTTTTTT NUMDFT      TELAPSE      338.78 TCPU      159.25
 CYC   6 ETOT(AU) -5.431117704964E+03 DETOT -8.17E-04 tst  1.40E-06 PX  2.22E-03
 TTTTTTTTTTTTTTTTTTTTTTTTTTTTTT DIIS        TELAPSE      341.82 TCPU      162.29
 DIIS TEST: 0.19993E-02 AT SCF   CYCLE   6 - DIIS ACTIVE - HISTORY:     6 CYCLES
 TTTTTTTTTTTTTTTTTTTTTTTTTTTTTT FDIK        TELAPSE      347.27 TCPU      165.38
 INSULATING STATE
 TOP OF VALENCE BANDS -    BAND    354; K    2; EIG -2.8670035E-01 AU
 TOP OF VALENCE BANDS -    BAND    354; K    1; EIG -2.8716017E-01 AU
 BOTTOM OF VIRTUAL BANDS - BAND    355; K    1; EIG -3.9950785E-02 AU
 INDIRECT ENERGY BAND GAP:   6.7144 eV
 TTTTTTTTTTTTTTTTTTTTTTTTTTTTTT PDIG        TELAPSE      347.51 TCPU      165.61
 CHARGE NORMALIZATION FACTOR   1.00000000
 TOTAL ATOMIC CHARGES:
   5.8072802   5.8072802   5.8072802   5.8072802   5.8072802   5.8072802
   5.8072802   5.8072802   5.8072802   5.8072802   5.8072802   5.8072802
   6.0404575   6.0404575   6.0404575   6.0404575   6.0404575   6.0404575
   6.0404575   6.0404575   6.0404575   6.0404575   6.0404575   6.0404575
   5.7297470   5.7297470   5.7297470   5.7297470   5.7297470   5.7297470
   5.7297470   5.7297470   5.7297470   5.7297470   5.7297470   5.7297470
   6.0295808   6.0295808   6.0295808   6.0295808   6.0295808   6.0295808
   6.0295808   6.0295808   6.0295808   6.0295808   6.0295808   6.0295808
   0.8492643   0.8492643   0.8492643   0.8492643   0.8492643   0.8492643
   0.8492643   0.8492643   0.8492643   0.8492643   0.8492643   0.8492643
   0.8549967   0.8549967   0.8549967   0.8549967   0.8549967   0.8549967
   0.8549967   0.8549967   0.8549967   0.8549967   0.8549967   0.8549967
   0.8474795   0.8474795   0.8474795   0.8474795   0.8474795   0.8474795
   0.8474795   0.8474795   0.8474795   0.8474795   0.8474795   0.8474795
   7.5978309   7.5978309   7.5978309   7.5978309   7.5978309   7.5978309
   7.5978309   7.5978309   7.5978309   7.5978309   7.5978309   7.5978309
   7.6042894   7.6042894   7.6042894   7.6042894   7.6042894   7.6042894
   7.6042894   7.6042894   7.6042894   7.6042894   7.6042894   7.6042894
   8.3322773   8.3322773   8.3322773   8.3322773   8.3322773   8.3322773
   8.3322773   8.3322773   8.3322773   8.3322773   8.3322773   8.3322773
  18.6135931  18.6135931  18.6135931  18.6135931  18.6135931  18.6135931
 TTTTTTTTTTTTTTTTTTTTTTTTTTTTTT MOQGAD      TELAPSE      347.52 TCPU      165.62
 TTTTTTTTTTTTTTTTTTTTTTTTTTTTTT SHELLXN     TELAPSE      365.29 TCPU      174.43
 TTTTTTTTTTTTTTTTTTTTTTTTTTTTTT MONMO3      TELAPSE      368.51 TCPU      177.66
 NUMERICALLY INTEGRATED DENSITY    708.0000576474
 TTTTTTTTTTTTTTTTTTTTTTTTTTTTTT NUMDFT      TELAPSE      370.51 TCPU      179.65
 CYC   7 ETOT(AU) -5.431117787305E+03 DETOT -8.23E-05 tst  4.28E-07 PX  1.01E-03
 TTTTTTTTTTTTTTTTTTTTTTTTTTTTTT DIIS        TELAPSE      371.28 TCPU      180.42
 DIIS TEST: 0.41942E-03 AT SCF   CYCLE   7 - DIIS ACTIVE - HISTORY:     7 CYCLES
 TTTTTTTTTTTTTTTTTTTTTTTTTTTTTT FDIK        TELAPSE      377.07 TCPU      183.81
 INSULATING STATE
 TOP OF VALENCE BANDS -    BAND    354; K    2; EIG -2.8666841E-01 AU
 TOP OF VALENCE BANDS -    BAND    354; K    1; EIG -2.8712968E-01 AU
 BOTTOM OF VIRTUAL BANDS - BAND    355; K    1; EIG -4.0057251E-02 AU
 INDIRECT ENERGY BAND GAP:   6.7106 eV
 TTTTTTTTTTTTTTTTTTTTTTTTTTTTTT PDIG        TELAPSE      377.38 TCPU      184.13
 CHARGE NORMALIZATION FACTOR   1.00000000
 TOTAL ATOMIC CHARGES:
   5.8081204   5.8081204   5.8081204   5.8081204   5.8081204   5.8081204
   5.8081204   5.8081204   5.8081204   5.8081204   5.8081204   5.8081204
   6.0405592   6.0405592   6.0405592   6.0405592   6.0405592   6.0405592
   6.0405592   6.0405592   6.0405592   6.0405592   6.0405592   6.0405592
   5.7291898   5.7291898   5.7291898   5.7291898   5.7291898   5.7291898
   5.7291898   5.7291898   5.7291898   5.7291898   5.7291898   5.7291898
   6.0292995   6.0292995   6.0292995   6.0292995   6.0292995   6.0292995
   6.0292995   6.0292995   6.0292995   6.0292995   6.0292995   6.0292995
   0.8489920   0.8489920   0.8489920   0.8489920   0.8489920   0.8489920
   0.8489920   0.8489920   0.8489920   0.8489920   0.8489920   0.8489920
   0.8550212   0.8550212   0.8550212   0.8550212   0.8550212   0.8550212
   0.8550212   0.8550212   0.8550212   0.8550212   0.8550212   0.8550212
   0.8476355   0.8476355   0.8476355   0.8476355   0.8476355   0.8476355
   0.8476355   0.8476355   0.8476355   0.8476355   0.8476355   0.8476355
   7.5991874   7.5991874   7.5991874   7.5991874   7.5991874   7.5991874
   7.5991874   7.5991874   7.5991874   7.5991874   7.5991874   7.5991874
   7.6027239   7.6027239   7.6027239   7.6027239   7.6027239   7.6027239
   7.6027239   7.6027239   7.6027239   7.6027239   7.6027239   7.6027239
   8.3323919   8.3323919   8.3323919   8.3323919   8.3323919   8.3323919
   8.3323919   8.3323919   8.3323919   8.3323919   8.3323919   8.3323919
  18.6137583  18.6137583  18.6137583  18.6137583  18.6137583  18.6137583
 TTTTTTTTTTTTTTTTTTTTTTTTTTTTTT MOQGAD      TELAPSE      377.40 TCPU      184.14
 TTTTTTTTTTTTTTTTTTTTTTTTTTTTTT SHELLXN     TELAPSE      394.10 TCPU      192.94
 TTTTTTTTTTTTTTTTTTTTTTTTTTTTTT MONMO3      TELAPSE      400.98 TCPU      199.83
 NUMERICALLY INTEGRATED DENSITY    708.0000576351
 TTTTTTTTTTTTTTTTTTTTTTTTTTTTTT NUMDFT      TELAPSE      402.90 TCPU      201.74
 CYC   8 ETOT(AU) -5.431117798682E+03 DETOT -1.14E-05 tst  2.33E-08 PX  5.78E-04
 TTTTTTTTTTTTTTTTTTTTTTTTTTTTTT DIIS        TELAPSE      404.00 TCPU      202.84
 DIIS TEST: 0.17525E-03 AT SCF   CYCLE   8 - DIIS ACTIVE - HISTORY:     8 CYCLES
 TTTTTTTTTTTTTTTTTTTTTTTTTTTTTT FDIK        TELAPSE      409.87 TCPU      205.24
 INSULATING STATE
 TOP OF VALENCE BANDS -    BAND    354; K    2; EIG -2.8666008E-01 AU
 TOP OF VALENCE BANDS -    BAND    354; K    1; EIG -2.8712056E-01 AU
 BOTTOM OF VIRTUAL BANDS - BAND    355; K    1; EIG -4.0000639E-02 AU
 INDIRECT ENERGY BAND GAP:   6.7119 eV
 TTTTTTTTTTTTTTTTTTTTTTTTTTTTTT PDIG        TELAPSE      410.13 TCPU      205.50
 CHARGE NORMALIZATION FACTOR   1.00000000
 TOTAL ATOMIC CHARGES:
   5.8078798   5.8078798   5.8078798   5.8078798   5.8078798   5.8078798
   5.8078798   5.8078798   5.8078798   5.8078798   5.8078798   5.8078798
   6.0404259   6.0404259   6.0404259   6.0404259   6.0404259   6.0404259
   6.0404259   6.0404259   6.0404259   6.0404259   6.0404259   6.0404259
   5.7289839   5.7289839   5.7289839   5.7289839   5.7289839   5.7289839
   5.7289839   5.7289839   5.7289839   5.7289839   5.7289839   5.7289839
   6.0293506   6.0293506   6.0293506   6.0293506   6.0293506   6.0293506
   6.0293506   6.0293506   6.0293506   6.0293506   6.0293506   6.0293506
   0.8490735   0.8490735   0.8490735   0.8490735   0.8490735   0.8490735
   0.8490735   0.8490735   0.8490735   0.8490735   0.8490735   0.8490735
   0.8550568   0.8550568   0.8550568   0.8550568   0.8550568   0.8550568
   0.8550568   0.8550568   0.8550568   0.8550568   0.8550568   0.8550568
   0.8475853   0.8475853   0.8475853   0.8475853   0.8475853   0.8475853
   0.8475853   0.8475853   0.8475853   0.8475853   0.8475853   0.8475853
   7.5986556   7.5986556   7.5986556   7.5986556   7.5986556   7.5986556
   7.5986556   7.5986556   7.5986556   7.5986556   7.5986556   7.5986556
   7.6039027   7.6039027   7.6039027   7.6039027   7.6039027   7.6039027
   7.6039027   7.6039027   7.6039027   7.6039027   7.6039027   7.6039027
   8.3322204   8.3322204   8.3322204   8.3322204   8.3322204   8.3322204
   8.3322204   8.3322204   8.3322204   8.3322204   8.3322204   8.3322204
  18.6137308  18.6137308  18.6137308  18.6137308  18.6137308  18.6137308
 TTTTTTTTTTTTTTTTTTTTTTTTTTTTTT MOQGAD      TELAPSE      410.15 TCPU      205.52
 TTTTTTTTTTTTTTTTTTTTTTTTTTTTTT SHELLXN     TELAPSE      427.27 TCPU      214.32
 TTTTTTTTTTTTTTTTTTTTTTTTTTTTTT MONMO3      TELAPSE      429.49 TCPU      216.53
 NUMERICALLY INTEGRATED DENSITY    708.0000576438
 TTTTTTTTTTTTTTTTTTTTTTTTTTTTTT NUMDFT      TELAPSE      431.47 TCPU      218.52
 CYC   9 ETOT(AU) -5.431117804025E+03 DETOT -5.34E-06 tst  2.45E-08 PX  1.91E-04
 TTTTTTTTTTTTTTTTTTTTTTTTTTTTTT DIIS        TELAPSE      432.34 TCPU      219.38
 DIIS TEST: 0.45972E-04 AT SCF   CYCLE   9 - DIIS ACTIVE - HISTORY:     9 CYCLES
 TTTTTTTTTTTTTTTTTTTTTTTTTTTTTT FDIK        TELAPSE      438.59 TCPU      222.45
 INSULATING STATE
 TOP OF VALENCE BANDS -    BAND    354; K    2; EIG -2.8667184E-01 AU
 TOP OF VALENCE BANDS -    BAND    354; K    1; EIG -2.8713255E-01 AU
 BOTTOM OF VIRTUAL BANDS - BAND    355; K    1; EIG -3.9988649E-02 AU
 INDIRECT ENERGY BAND GAP:   6.7126 eV
 TTTTTTTTTTTTTTTTTTTTTTTTTTTTTT PDIG        TELAPSE      438.85 TCPU      222.72
 CHARGE NORMALIZATION FACTOR   1.00000000
 TOTAL ATOMIC CHARGES:
   5.8077757   5.8077757   5.8077757   5.8077757   5.8077757   5.8077757
   5.8077757   5.8077757   5.8077757   5.8077757   5.8077757   5.8077757
   6.0405545   6.0405545   6.0405545   6.0405545   6.0405545   6.0405545
   6.0405545   6.0405545   6.0405545   6.0405545   6.0405545   6.0405545
   5.7291599   5.7291599   5.7291599   5.7291599   5.7291599   5.7291599
   5.7291599   5.7291599   5.7291599   5.7291599   5.7291599   5.7291599
   6.0293609   6.0293609   6.0293609   6.0293609   6.0293609   6.0293609
   6.0293609   6.0293609   6.0293609   6.0293609   6.0293609   6.0293609
   0.8490741   0.8490741   0.8490741   0.8490741   0.8490741   0.8490741
   0.8490741   0.8490741   0.8490741   0.8490741   0.8490741   0.8490741
   0.8550430   0.8550430   0.8550430   0.8550430   0.8550430   0.8550430
   0.8550430   0.8550430   0.8550430   0.8550430   0.8550430   0.8550430
   0.8476031   0.8476031   0.8476031   0.8476031   0.8476031   0.8476031
   0.8476031   0.8476031   0.8476031   0.8476031   0.8476031   0.8476031
   7.5988400   7.5988400   7.5988400   7.5988400   7.5988400   7.5988400
   7.5988400   7.5988400   7.5988400   7.5988400   7.5988400   7.5988400
   7.6034047   7.6034047   7.6034047   7.6034047   7.6034047   7.6034047
   7.6034047   7.6034047   7.6034047   7.6034047   7.6034047   7.6034047
   8.3322907   8.3322907   8.3322907   8.3322907   8.3322907   8.3322907
   8.3322907   8.3322907   8.3322907   8.3322907   8.3322907   8.3322907
  18.6137869  18.6137869  18.6137869  18.6137869  18.6137869  18.6137869
 TTTTTTTTTTTTTTTTTTTTTTTTTTTTTT MOQGAD      TELAPSE      438.87 TCPU      222.73
 TTTTTTTTTTTTTTTTTTTTTTTTTTTTTT SHELLXN     TELAPSE      455.94 TCPU      231.53
 TTTTTTTTTTTTTTTTTTTTTTTTTTTTTT MONMO3      TELAPSE      458.01 TCPU      233.60
 NUMERICALLY INTEGRATED DENSITY    708.0000576457
 TTTTTTTTTTTTTTTTTTTTTTTTTTTTTT NUMDFT      TELAPSE      459.99 TCPU      235.58
 CYC  10 ETOT(AU) -5.431117804520E+03 DETOT -4.95E-07 tst  2.62E-09 PX  9.53E-05
 TTTTTTTTTTTTTTTTTTTTTTTTTTTTTT DIIS        TELAPSE      463.51 TCPU      239.10
 DIIS TEST: 0.94527E-05 AT SCF   CYCLE  10 - DIIS ACTIVE - HISTORY:    10 CYCLES
 TTTTTTTTTTTTTTTTTTTTTTTTTTTTTT FDIK        TELAPSE      470.70 TCPU      243.14
 INSULATING STATE
 TOP OF VALENCE BANDS -    BAND    354; K    2; EIG -2.8666672E-01 AU
 TOP OF VALENCE BANDS -    BAND    354; K    1; EIG -2.8712731E-01 AU
 BOTTOM OF VIRTUAL BANDS - BAND    355; K    1; EIG -4.0011988E-02 AU
 INDIRECT ENERGY BAND GAP:   6.7118 eV
 TTTTTTTTTTTTTTTTTTTTTTTTTTTTTT PDIG        TELAPSE      471.86 TCPU      244.30
 CHARGE NORMALIZATION FACTOR   1.00000000
 TOTAL ATOMIC CHARGES:
   5.8079478   5.8079478   5.8079478   5.8079478   5.8079478   5.8079478
   5.8079478   5.8079478   5.8079478   5.8079478   5.8079478   5.8079478
   6.0404960   6.0404960   6.0404960   6.0404960   6.0404960   6.0404960
   6.0404960   6.0404960   6.0404960   6.0404960   6.0404960   6.0404960
   5.7290370   5.7290370   5.7290370   5.7290370   5.7290370   5.7290370
   5.7290370   5.7290370   5.7290370   5.7290370   5.7290370   5.7290370
   6.0293455   6.0293455   6.0293455   6.0293455   6.0293455   6.0293455
   6.0293455   6.0293455   6.0293455   6.0293455   6.0293455   6.0293455
   0.8490307   0.8490307   0.8490307   0.8490307   0.8490307   0.8490307
   0.8490307   0.8490307   0.8490307   0.8490307   0.8490307   0.8490307
   0.8550619   0.8550619   0.8550619   0.8550619   0.8550619   0.8550619
   0.8550619   0.8550619   0.8550619   0.8550619   0.8550619   0.8550619
   0.8476005   0.8476005   0.8476005   0.8476005   0.8476005   0.8476005
   0.8476005   0.8476005   0.8476005   0.8476005   0.8476005   0.8476005
   7.5987223   7.5987223   7.5987223   7.5987223   7.5987223   7.5987223
   7.5987223   7.5987223   7.5987223   7.5987223   7.5987223   7.5987223
   7.6036262   7.6036262   7.6036262   7.6036262   7.6036262   7.6036262
   7.6036262   7.6036262   7.6036262   7.6036262   7.6036262   7.6036262
   8.3322530   8.3322530   8.3322530   8.3322530   8.3322530   8.3322530
   8.3322530   8.3322530   8.3322530   8.3322530   8.3322530   8.3322530
  18.6137581  18.6137581  18.6137581  18.6137581  18.6137581  18.6137581
 TTTTTTTTTTTTTTTTTTTTTTTTTTTTTT MOQGAD      TELAPSE      471.87 TCPU      244.32
 TTTTTTTTTTTTTTTTTTTTTTTTTTTTTT SHELLXN     TELAPSE      488.74 TCPU      253.11
 TTTTTTTTTTTTTTTTTTTTTTTTTTTTTT MONMO3      TELAPSE      490.60 TCPU      254.97
 NUMERICALLY INTEGRATED DENSITY    708.0000576430
 TTTTTTTTTTTTTTTTTTTTTTTTTTTTTT NUMDFT      TELAPSE      492.51 TCPU      256.88
 CYC  11 ETOT(AU) -5.431117804783E+03 DETOT -2.63E-07 tst  5.49E-10 PX  5.57E-05
 TTTTTTTTTTTTTTTTTTTTTTTTTTTTTT DIIS        TELAPSE      493.33 TCPU      257.70
 DIIS TEST: 0.27885E-05 AT SCF   CYCLE  11 - DIIS ACTIVE - HISTORY:    11 CYCLES
 TTTTTTTTTTTTTTTTTTTTTTTTTTTTTT FDIK        TELAPSE      499.34 TCPU      260.44
 INSULATING STATE
 TOP OF VALENCE BANDS -    BAND    354; K    2; EIG -2.8666845E-01 AU
 TOP OF VALENCE BANDS -    BAND    354; K    1; EIG -2.8712908E-01 AU
 BOTTOM OF VIRTUAL BANDS - BAND    355; K    1; EIG -3.9997612E-02 AU
 INDIRECT ENERGY BAND GAP:   6.7123 eV
 TTTTTTTTTTTTTTTTTTTTTTTTTTTTTT PDIG        TELAPSE      499.58 TCPU      260.68
 CHARGE NORMALIZATION FACTOR   1.00000000
 TOTAL ATOMIC CHARGES:
   5.8078647   5.8078647   5.8078647   5.8078647   5.8078647   5.8078647
   5.8078647   5.8078647   5.8078647   5.8078647   5.8078647   5.8078647
   6.0405251   6.0405251   6.0405251   6.0405251   6.0405251   6.0405251
   6.0405251   6.0405251   6.0405251   6.0405251   6.0405251   6.0405251
   5.7290360   5.7290360   5.7290360   5.7290360   5.7290360   5.7290360
   5.7290360   5.7290360   5.7290360   5.7290360   5.7290360   5.7290360
   6.0293583   6.0293583   6.0293583   6.0293583   6.0293583   6.0293583
   6.0293583   6.0293583   6.0293583   6.0293583   6.0293583   6.0293583
   0.8490548   0.8490548   0.8490548   0.8490548   0.8490548   0.8490548
   0.8490548   0.8490548   0.8490548   0.8490548   0.8490548   0.8490548
   0.8550531   0.8550531   0.8550531   0.8550531   0.8550531   0.8550531
   0.8550531   0.8550531   0.8550531   0.8550531   0.8550531   0.8550531
   0.8476006   0.8476006   0.8476006   0.8476006   0.8476006   0.8476006
   0.8476006   0.8476006   0.8476006   0.8476006   0.8476006   0.8476006
   7.5988145   7.5988145   7.5988145   7.5988145   7.5988145   7.5988145
   7.5988145   7.5988145   7.5988145   7.5988145   7.5988145   7.5988145
   7.6035495   7.6035495   7.6035495   7.6035495   7.6035495   7.6035495
   7.6035495   7.6035495   7.6035495   7.6035495   7.6035495   7.6035495
   8.3322512   8.3322512   8.3322512   8.3322512   8.3322512   8.3322512
   8.3322512   8.3322512   8.3322512   8.3322512   8.3322512   8.3322512
  18.6137844  18.6137844  18.6137844  18.6137844  18.6137844  18.6137844
 TTTTTTTTTTTTTTTTTTTTTTTTTTTTTT MOQGAD      TELAPSE      499.59 TCPU      260.69
 TTTTTTTTTTTTTTTTTTTTTTTTTTTTTT SHELLXN     TELAPSE      516.55 TCPU      269.49
 TTTTTTTTTTTTTTTTTTTTTTTTTTTTTT MONMO3      TELAPSE      522.23 TCPU      275.17
 NUMERICALLY INTEGRATED DENSITY    708.0000576446
 TTTTTTTTTTTTTTTTTTTTTTTTTTTTTT NUMDFT      TELAPSE      524.14 TCPU      277.08
 CYC  12 ETOT(AU) -5.431117804751E+03 DETOT  3.24E-08 tst  2.39E-10 PX  4.15E-05
 TTTTTTTTTTTTTTTTTTTTTTTTTTTTTT DIIS        TELAPSE      526.07 TCPU      279.01
 DIIS TEST: 0.55717E-06 AT SCF   CYCLE  12 - DIIS ACTIVE - HISTORY:    12 CYCLES
 TTTTTTTTTTTTTTTTTTTTTTTTTTTTTT FDIK        TELAPSE      533.34 TCPU      284.27
 INSULATING STATE
 TOP OF VALENCE BANDS -    BAND    354; K    2; EIG -2.8666915E-01 AU
 TOP OF VALENCE BANDS -    BAND    354; K    1; EIG -2.8712976E-01 AU
 BOTTOM OF VIRTUAL BANDS - BAND    355; K    1; EIG -4.0001558E-02 AU
 INDIRECT ENERGY BAND GAP:   6.7122 eV
 TTTTTTTTTTTTTTTTTTTTTTTTTTTTTT PDIG        TELAPSE      534.22 TCPU      285.15
 CHARGE NORMALIZATION FACTOR   1.00000000
 TOTAL ATOMIC CHARGES:
   5.8078786   5.8078786   5.8078786   5.8078786   5.8078786   5.8078786
   5.8078786   5.8078786   5.8078786   5.8078786   5.8078786   5.8078786
   6.0405165   6.0405165   6.0405165   6.0405165   6.0405165   6.0405165
   6.0405165   6.0405165   6.0405165   6.0405165   6.0405165   6.0405165
   5.7290794   5.7290794   5.7290794   5.7290794   5.7290794   5.7290794
   5.7290794   5.7290794   5.7290794   5.7290794   5.7290794   5.7290794
   6.0293543   6.0293543   6.0293543   6.0293543   6.0293543   6.0293543
   6.0293543   6.0293543   6.0293543   6.0293543   6.0293543   6.0293543
   0.8490463   0.8490463   0.8490463   0.8490463   0.8490463   0.8490463
   0.8490463   0.8490463   0.8490463   0.8490463   0.8490463   0.8490463
   0.8550573   0.8550573   0.8550573   0.8550573   0.8550573   0.8550573
   0.8550573   0.8550573   0.8550573   0.8550573   0.8550573   0.8550573
   0.8476022   0.8476022   0.8476022   0.8476022   0.8476022   0.8476022
   0.8476022   0.8476022   0.8476022   0.8476022   0.8476022   0.8476022
   7.5987663   7.5987663   7.5987663   7.5987663   7.5987663   7.5987663
   7.5987663   7.5987663   7.5987663   7.5987663   7.5987663   7.5987663
   7.6035506   7.6035506   7.6035506   7.6035506   7.6035506   7.6035506
   7.6035506   7.6035506   7.6035506   7.6035506   7.6035506   7.6035506
   8.3322581   8.3322581   8.3322581   8.3322581   8.3322581   8.3322581
   8.3322581   8.3322581   8.3322581   8.3322581   8.3322581   8.3322581
  18.6137804  18.6137804  18.6137804  18.6137804  18.6137804  18.6137804
 TTTTTTTTTTTTTTTTTTTTTTTTTTTTTT MOQGAD      TELAPSE      534.23 TCPU      285.16
 TTTTTTTTTTTTTTTTTTTTTTTTTTTTTT SHELLXN     TELAPSE      551.93 TCPU      293.96
 TTTTTTTTTTTTTTTTTTTTTTTTTTTTTT MONMO3      TELAPSE      555.12 TCPU      297.14
 NUMERICALLY INTEGRATED DENSITY    708.0000576444
 TTTTTTTTTTTTTTTTTTTTTTTTTTTTTT NUMDFT      TELAPSE      557.09 TCPU      299.11
 CYC  13 ETOT(AU) -5.431117804747E+03 DETOT  3.48E-09 tst  2.37E-11 PX  2.02E-05
 TTTTTTTTTTTTTTTTTTTTTTTTTTTTTT DIIS        TELAPSE      557.87 TCPU      299.90
 DIIS TEST: 0.97566E-07 AT SCF   CYCLE  13 - DIIS ACTIVE - HISTORY:    13 CYCLES
 TTTTTTTTTTTTTTTTTTTTTTTTTTTTTT FDIK        TELAPSE      565.42 TCPU      305.43
 INSULATING STATE
 TOP OF VALENCE BANDS -    BAND    354; K    2; EIG -2.8666782E-01 AU
 TOP OF VALENCE BANDS -    BAND    354; K    1; EIG -2.8712844E-01 AU
 BOTTOM OF VIRTUAL BANDS - BAND    355; K    1; EIG -4.0001649E-02 AU
 INDIRECT ENERGY BAND GAP:   6.7121 eV
 TTTTTTTTTTTTTTTTTTTTTTTTTTTTTT PDIG        TELAPSE      565.97 TCPU      305.98
 CHARGE NORMALIZATION FACTOR   1.00000000
 TOTAL ATOMIC CHARGES:
   5.8078895   5.8078895   5.8078895   5.8078895   5.8078895   5.8078895
   5.8078895   5.8078895   5.8078895   5.8078895   5.8078895   5.8078895
   6.0405175   6.0405175   6.0405175   6.0405175   6.0405175   6.0405175
   6.0405175   6.0405175   6.0405175   6.0405175   6.0405175   6.0405175
   5.7290425   5.7290425   5.7290425   5.7290425   5.7290425   5.7290425
   5.7290425   5.7290425   5.7290425   5.7290425   5.7290425   5.7290425
   6.0293560   6.0293560   6.0293560   6.0293560   6.0293560   6.0293560
   6.0293560   6.0293560   6.0293560   6.0293560   6.0293560   6.0293560
   0.8490464   0.8490464   0.8490464   0.8490464   0.8490464   0.8490464
   0.8490464   0.8490464   0.8490464   0.8490464   0.8490464   0.8490464
   0.8550565   0.8550565   0.8550565   0.8550565   0.8550565   0.8550565
   0.8550565   0.8550565   0.8550565   0.8550565   0.8550565   0.8550565
   0.8476015   0.8476015   0.8476015   0.8476015   0.8476015   0.8476015
   0.8476015   0.8476015   0.8476015   0.8476015   0.8476015   0.8476015
   7.5987856   7.5987856   7.5987856   7.5987856   7.5987856   7.5987856
   7.5987856   7.5987856   7.5987856   7.5987856   7.5987856   7.5987856
   7.6035630   7.6035630   7.6035630   7.6035630   7.6035630   7.6035630
   7.6035630   7.6035630   7.6035630   7.6035630   7.6035630   7.6035630
   8.3322513   8.3322513   8.3322513   8.3322513   8.3322513   8.3322513
   8.3322513   8.3322513   8.3322513   8.3322513   8.3322513   8.3322513
  18.6137801  18.6137801  18.6137801  18.6137801  18.6137801  18.6137801
 TTTTTTTTTTTTTTTTTTTTTTTTTTTTTT MOQGAD      TELAPSE      565.98 TCPU      305.99
 TTTTTTTTTTTTTTTTTTTTTTTTTTTTTT SHELLXN     TELAPSE      574.77 TCPU      314.79
 +++ ENERGIES IN A.U. +++
 ::: EXT EL-POLE                                  -6.2215598239570E+03
 ::: EXT EL-SPHEROPOLE                             5.1836796386161E+01
 ::: BIELET ZONE E-E                               1.0298748507809E+04
 ::: TOTAL E-E                                     4.1290254802386E+03
 ::: TOTAL E-N + N-E                              -1.5443023594043E+04
 ::: TOTAL N-N                                     1.2291709584220E+03
 ::: KINETIC ENERGY                                4.9782017817749E+03
 ::: PSEUDO TOTAL   ENERGY                        -5.1066253736072E+03
 ::: VIRIAL COEFFICIENT                            9.8726566257868E-01
 TTTTTTTTTTTTTTTTTTTTTTTTTTTTTT MONMO3      TELAPSE      576.01 TCPU      316.02
 NUMERICALLY INTEGRATED DENSITY    708.0000576442
 TTTTTTTTTTTTTTTTTTTTTTTTTTTTTT NUMDFT      TELAPSE      577.92 TCPU      317.93
 CYC  14 ETOT(AU) -5.431117804769E+03 DETOT -2.21E-08 tst  7.36E-12 PX  2.02E-05

 == SCF ENDED - CONVERGENCE ON ENERGY      E(AU) -5.4311178047692E+03 CYCLES  14


 ENERGY EXPRESSION=HARTREE+FOCK EXCH*0.54000+(M06-2X     EXCH)*0.46000+M06-2X     CORR


 TOTAL ENERGY(DFT)(AU)( 14) -5.4311178047692E+03 DE-2.2E-08 tester 7.4E-12
 TTTTTTTTTTTTTTTTTTTTTTTTTTTTTT EDFT        TELAPSE      577.93 TCPU      317.94

 *******************************************************************************
 *                             FORCE CALCULATION                               *
 *******************************************************************************

 TTTTTTTTTTTTTTTTTTTTTTTTTTTTTT NUMDFG      TELAPSE      593.53 TCPU      333.54
 INFORMATION **** EXCPOG **** EXCH. BIPO BUFFER LENGTH (WORDS) =    16000000
 WARNING **** EXCPOG **** EXCH. BIPO BUFFER TOO SMALL - TO AVOID I/O SET EXCHSIZE =     7189596
 WARNING **** GENPOG **** COULOMB BIPO BUFFER TOO SMALL - TO AVOID I/O SET BIPOSIZE =     5360100
 INFORMATION **** GENPOG **** BIPO BUFFER LENGTH (WORDS) =     4000000
 TTTTTTTTTTTTTTTTTTTTTTTTTTTTTT SHELXG      TELAPSE      658.12 TCPU      393.57

 CARTESIAN FORCES IN HARTREE/BOHR (ANALYTICAL)
   ATOM                     X                   Y                   Z
   1   6            -3.372235969401E-05 -2.479500744190E-05 -3.851308300717E-06
   2   6             3.372235969401E-05  2.479500744723E-05 -3.851308299829E-06
   3   6            -3.372235969756E-05  2.479500746233E-05  3.851308307823E-06
   4   6             3.372235969223E-05 -2.479500743213E-05  3.851308302494E-06
   5   6            -3.851308282954E-06 -3.372235969579E-05 -2.479500744901E-05
   6   6            -2.479500744723E-05 -3.851308314928E-06 -3.372235969401E-05
   7   6             3.851308292724E-06  3.372235967625E-05 -2.479500744457E-05
   8   6             2.479500743391E-05 -3.851308278513E-06  3.372235969579E-05
   9   6            -3.851308301606E-06  3.372235970112E-05  2.479500744279E-05
  10   6             2.479500744101E-05  3.851308303382E-06 -3.372235971355E-05
  11   6             3.851308310487E-06 -3.372235970467E-05  2.479500744634E-05
  12   6            -2.479500745167E-05  3.851308313152E-06  3.372235969756E-05
  13   6            -7.185014236910E-06  6.655496382457E-06 -1.389139451202E-05
  14   6             7.185014277766E-06 -6.655496401109E-06 -1.389139451291E-05
  15   6            -7.185014251121E-06 -6.655496370911E-06  1.389139452446E-05
  16   6             7.185014261779E-06  6.655496360253E-06  1.389139447916E-05
  17   6            -1.389139452534E-05 -7.185014245792E-06  6.655496393115E-06
  18   6             6.655496422425E-06 -1.389139450669E-05 -7.185014235134E-06
  19   6             1.389139453511E-05  7.185014272437E-06  6.655496383345E-06
  20   6            -6.655496358476E-06 -1.389139450403E-05  7.185014226252E-06
  21   6            -1.389139452712E-05  7.185014249345E-06 -6.655496370023E-06
  22   6            -6.655496348706E-06  1.389139448449E-05 -7.185014275990E-06
  23   6             1.389139450136E-05 -7.185014236910E-06 -6.655496378905E-06
  24   6             6.655496395780E-06  1.389139449870E-05  7.185014238686E-06
  25   6            -9.267119740031E-06 -2.244164464521E-05  1.987246186874E-05
  26   6             9.267119752465E-06  2.244164462278E-05  1.987246185808E-05
  27   6            -9.267119721823E-06  2.244164463716E-05 -1.987246187696E-05
  28   6             9.267119764456E-06 -2.244164465015E-05 -1.987246189294E-05
  29   6             1.987246186452E-05 -9.267119734258E-06 -2.244164459381E-05
  30   6            -2.244164465037E-05  1.987246188362E-05 -9.267119744916E-06
  31   6            -1.987246189583E-05  9.267119715606E-06 -2.244164460358E-05
  32   6             2.244164455978E-05  1.987246188628E-05  9.267119763123E-06
  33   6             1.987246188029E-05  9.267119732481E-06  2.244164462317E-05
  34   6             2.244164461623E-05 -1.987246187896E-05 -9.267119724488E-06
  35   6            -1.987246186896E-05 -9.267119732037E-06  2.244164462833E-05
  36   6            -2.244164465676E-05 -1.987246181612E-05  9.267119718714E-06
  37   6            -2.447796557448E-06 -3.371550449494E-06  6.490532197478E-06
  38   6             2.447796532579E-06  3.371550428177E-06  6.490532220571E-06
  39   6            -2.447796550342E-06  3.371550419295E-06 -6.490532182823E-06
  40   6             2.447796545013E-06 -3.371550431730E-06 -6.490532178827E-06
  41   6             6.490532198367E-06 -2.447796591198E-06 -3.371550453046E-06
  42   6            -3.371550452158E-06  6.490532194370E-06 -2.447796564553E-06
  43   6            -6.490532185044E-06  2.447796557448E-06 -3.371550415743E-06
  44   6             3.371550454823E-06  6.490532180603E-06  2.447796532579E-06
  45   6             6.490532216130E-06  2.447796566329E-06  3.371550430842E-06
  46   6             3.371550437059E-06 -6.490532197923E-06 -2.447796568106E-06
  47   6            -6.490532192593E-06 -2.447796527250E-06  3.371550427289E-06
  48   6            -3.371550434395E-06 -6.490532186820E-06  2.447796548566E-06
  49   1             9.318882834286E-07 -1.613367441133E-05  4.343379176597E-06
  50   1            -9.318882838727E-07  1.613367440956E-05  4.343379173821E-06
  51   1             9.318882825404E-07  1.613367441022E-05 -4.343379174043E-06
  52   1            -9.318882829845E-07 -1.613367440978E-05 -4.343379176319E-06
  53   1             4.343379174598E-06  9.318882838727E-07 -1.613367441244E-05
  54   1            -1.613367441178E-05  4.343379174321E-06  9.318882829845E-07
  55   1            -4.343379174987E-06 -9.318882838727E-07 -1.613367441311E-05
  56   1             1.613367441045E-05  4.343379176708E-06 -9.318882838727E-07
  57   1             4.343379176319E-06 -9.318882798759E-07  1.613367440978E-05
  58   1             1.613367441289E-05 -4.343379176319E-06  9.318882829845E-07
  59   1            -4.343379171989E-06  9.318882843168E-07  1.613367441067E-05
  60   1            -1.613367440934E-05 -4.343379175042E-06 -9.318882812082E-07
  61   1            -6.833277725882E-07  1.035266219551E-05  1.471520989416E-05
  62   1             6.833277756968E-07 -1.035266219596E-05  1.471520989127E-05
  63   1            -6.833277659268E-07 -1.035266219929E-05 -1.471520989993E-05
  64   1             6.833277748086E-07  1.035266219507E-05 -1.471520989615E-05
  65   1             1.471520989593E-05 -6.833277734763E-07  1.035266219596E-05
  66   1             1.035266219729E-05  1.471520989771E-05 -6.833277721441E-07
  67   1            -1.471520990037E-05  6.833277677032E-07  1.035266219351E-05
  68   1            -1.035266219551E-05  1.471520989349E-05  6.833277699236E-07
  69   1             1.471520989638E-05  6.833277712559E-07 -1.035266219396E-05
  70   1            -1.035266219662E-05 -1.471520989393E-05 -6.833277730323E-07
  71   1            -1.471520988949E-05 -6.833277725882E-07 -1.035266219462E-05
  72   1             1.035266219862E-05 -1.471520989615E-05  6.833277703677E-07
  73   1            -6.504684336939E-06  8.063614175935E-06 -5.277102349210E-06
  74   1             6.504684336495E-06 -8.063614175269E-06 -5.277102346768E-06
  75   1            -6.504684337827E-06 -8.063614174381E-06  5.277102349988E-06
  76   1             6.504684338271E-06  8.063614173492E-06  5.277102349988E-06
  77   1            -5.277102351708E-06 -6.504684333830E-06  8.063614173270E-06
  78   1             8.063614177711E-06 -5.277102350154E-06 -6.504684336051E-06
  79   1             5.277102350376E-06  6.504684336051E-06  8.063614174381E-06
  80   1            -8.063614172604E-06 -5.277102350876E-06  6.504684332054E-06
  81   1            -5.277102348988E-06  6.504684333830E-06 -8.063614175713E-06
  82   1            -8.063614171938E-06  5.277102348988E-06 -6.504684336051E-06
  83   1             5.277102348489E-06 -6.504684335162E-06 -8.063614175935E-06
  84   1             8.063614172160E-06  5.277102350432E-06  6.504684335162E-06
  85   7             6.035450475839E-06 -1.410244169708E-05 -9.979549782546E-06
  86   7            -6.035450516473E-06  1.410244168731E-05 -9.979549766115E-06
  87   7             6.035450486941E-06  1.410244170064E-05  9.979549791872E-06
  88   7            -6.035450543784E-06 -1.410244161182E-05  9.979549814521E-06
  89   7            -9.979549766115E-06  6.035450505149E-06 -1.410244166289E-05
  90   7            -1.410244166289E-05 -9.979549734584E-06  6.035450516473E-06
  91   7             9.979549815853E-06 -6.035450479835E-06 -1.410244171662E-05
  92   7             1.410244166022E-05 -9.979549763894E-06 -6.035450458297E-06
  93   7            -9.979549807859E-06 -6.035450501596E-06  1.410244169486E-05
  94   7             1.410244165889E-05  9.979549776773E-06  6.035450497377E-06
  95   7             9.979549752792E-06  6.035450482500E-06  1.410244167266E-05
  96   7            -1.410244169797E-05  9.979549725259E-06 -6.035450509367E-06
  97   7             6.034029560453E-07  5.909286998396E-06 -2.913610444244E-05
  98   7            -6.034029631508E-07 -5.909286980632E-06 -2.913610446020E-05
  99   7             6.034029578217E-07 -5.909286984185E-06  2.913610445088E-05
 100   7            -6.034029658153E-07  5.909287000172E-06  2.913610441979E-05
 101   7            -2.913610440691E-05  6.034029809143E-07  5.909287000172E-06
 102   7             5.909286991290E-06 -2.913610443844E-05  6.034029764734E-07
 103   7             2.913610442645E-05 -6.034029471635E-07  5.909286937111E-06
 104   7            -5.909286914019E-06 -2.913610447086E-05 -6.034029640389E-07
 105   7            -2.913610444377E-05 -6.034029471635E-07 -5.909286993955E-06
 106   7            -5.909286971750E-06  2.913610439492E-05  6.034029569335E-07
 107   7             2.913610442246E-05  6.034029640389E-07 -5.909286991290E-06
 108   7             5.909287000172E-06  2.913610440958E-05 -6.034029542690E-07
 109   8             4.370435356904E-05  4.554796474299E-05  1.997169132206E-05
 110   8            -4.370435358325E-05 -4.554796475276E-05  1.997169130341E-05
 111   8             4.370435357259E-05 -4.554796475853E-05 -1.997169131673E-05
 112   8            -4.370435356549E-05  4.554796476164E-05 -1.997169132029E-05
 113   8             1.997169131318E-05  4.370435356194E-05  4.554796476164E-05
 114   8             4.554796476697E-05  1.997169133983E-05  4.370435355483E-05
 115   8            -1.997169132117E-05 -4.370435355838E-05  4.554796474832E-05
 116   8            -4.554796475231E-05  1.997169131762E-05 -4.370435355838E-05
 117   8             1.997169132029E-05 -4.370435357970E-05 -4.554796475142E-05
 118   8            -4.554796475187E-05 -1.997169131318E-05  4.370435356194E-05
 119   8            -1.997169130075E-05  4.370435355838E-05 -4.554796475897E-05
 120   8             4.554796474876E-05 -1.997169132206E-05 -4.370435356194E-05
 121 230            -9.526156858092E-15 -3.239217697863E-05  2.686739719593E-14
 122 230            -1.271336901351E-14  3.239217694177E-05 -1.036208156317E-14
 123 230            -3.902779359533E-14 -2.665254986933E-14 -3.239217698928E-05
 124 230            -3.239217701149E-05  1.465455083779E-15  7.697546304068E-15
 125 230             3.239217698196E-05  3.673637795327E-14  1.095420050963E-14
 126 230             3.693341928586E-14 -1.265950619234E-14  3.239217698892E-05

 RESULTANT FORCE    -1.478597879262E-14  2.015054789695E-14 -8.509394632070E-15

 ATOMIC PART

 SYMMETRY ALLOWED FORCES (ANALYTICAL) (DIRECTION, FORCE)

    1  1.0152088E-05    2 -2.3518327E-05    3 -1.4333769E-04    4 -1.0176776E-07
    5 -5.8864235E-05    6 -1.2970486E-06    7  1.3395874E-05    8  7.4839402E-05
    9 -7.7670293E-05   10  1.1133557E-05   11  1.9664383E-05   12 -1.4254431E-05
   13 -2.5444367E-05   14  3.6419282E-05   15 -3.7236619E-05   16  5.1502400E-05
   17  2.6013652E-05   18  2.3684935E-05   19  1.8582392E-05   20 -3.5528585E-05
   21  3.8185826E-06   22 -6.0234884E-05   23  2.5285096E-07   24 -1.9760012E-05
   25 -4.7660441E-05   26 -8.9913001E-05   27  1.5952767E-05   28  4.3630605E-05
   29  5.3881214E-05   30  2.1862264E-04   31 -7.9344305E-05

 CELL PART

 GRADIENT WITH RESPECT TO THE CELL PARAMETER IN HARTREE/BOHR
ORDER: -D/DA1X, -D/DA1Y, -D/DA1Z
       -D/DA2X, -D/DA2Y, -D/DA2Z
       -D/DA3X, -D/DA3Y, -D/DA3Z
  0.137358779685E-13 -0.576919585349E-05 -0.576919599382E-05
 -0.576919585882E-05 -0.392202908058E-13 -0.576919579665E-05
 -0.576919564921E-05 -0.576919600803E-05 -0.954360403446E-14

STRESS TENSOR, IN HARTREE/BOHR^3:
ORDER: 11 12 13
       21 22 23
       31 32 33
  0.111728718476E-07 -0.216270705271E-15  0.189669214639E-15
  0.187625191576E-15  0.111728721386E-07 -0.111669494348E-15
 -0.181688092948E-15  0.200170645674E-15  0.111728720985E-07

PRESSURE FROM THE STRESS TENSOR,
IN HARTREE/BOHR^3: -0.11173E-07
PRESSURE IN GIGAPASCAL: -0.3287E-03
CONVERSION FACTOR: 1 HARTREE/BOHR^3= 29421 GIGAPASCAL
WHEN USING VALUES FOR BOHR RADIUS AND HARTREE
FROM IUPAC WEBSITE, APRIL 2009
ENTHALPY: -5.4311179901674E+03

 SYMMETRY ALLOWED FORCES (ANALYTICAL) (DIRECTION, FORCE)

    1 -3.2111910E-04
 TTTTTTTTTTTTTTTTTTTTTTTTTTTTTT TOTGRA_C    TELAPSE      682.29 TCPU      417.74
 TTTTTTTTTTTTTTTTTTTTTTTTTTTTTT SMAT        TELAPSE      768.51 TCPU      451.95
 TTTTTTTTTTTTTTTTTTTTTTTTTTTTTT POLAR2      TELAPSE      769.28 TCPU      452.72

 CELL FORCES OF CENTRAL POINT

 |  1.37359E-14 -5.76920E-06 -5.76920E-06 |
 | -5.76920E-06 -3.92203E-14 -5.76920E-06 |
 | -5.76920E-06 -5.76920E-06 -9.54360E-15 |

 ENERGY OF CENTRAL POINT:   -0.5431117805E+04


 VOLUME OF THE CELL: **********

 DENSITY OF THE CRYSTAL =          1.0291 g/cm^3

 STRAIN MATRIX   4 :

  | 0 0 0 |
  | 0 0 1 |
  | 0 1 0 |
  
 *******************************************************************************
 LATTICE PARAMETERS (ANGSTROMS AND DEGREES) - BOHR = 0.5291772083 ANGSTROM
 PRIMITIVE CELL - CENTRING CODE 6/0 VOLUME=  2458.918179 - DENSITY  1.029 g/cm^3
         A              B              C           ALPHA      BETA       GAMMA 
    14.72726120    14.72726120    14.72726120   109.471221 109.471221 109.471221
 *******************************************************************************
 ATOMS IN THE ASYMMETRIC UNIT   11 - ATOMS IN THE UNIT CELL:  126
     ATOM                 X/A                 Y/B                 Z/C    
 *******************************************************************************
      1 T   6 C     3.568648139042E-02 -4.661957407287E-01  3.483110287427E-01
      2 F   6 C     1.854932305286E-01 -3.126245473523E-01 -3.483110287427E-01
      3 F   6 C    -3.568648139042E-02  3.126245473523E-01  4.981177778809E-01
      4 F   6 C    -1.854932305286E-01  4.661957407287E-01 -4.981177778809E-01
      5 F   6 C     3.483110287427E-01  3.568648139042E-02 -4.661957407287E-01
      6 F   6 C    -4.661957407287E-01  3.483110287427E-01  3.568648139042E-02
      7 F   6 C    -4.981177778809E-01 -1.854932305286E-01  4.661957407287E-01
      8 F   6 C    -3.126245473523E-01 -3.483110287427E-01  1.854932305286E-01
      9 F   6 C    -3.483110287427E-01  1.854932305286E-01 -3.126245473523E-01
     10 F   6 C     3.126245473523E-01  4.981177778809E-01 -3.568648139042E-02
     11 F   6 C     4.981177778809E-01 -3.568648139042E-02  3.126245473523E-01
     12 F   6 C     4.661957407287E-01 -4.981177778809E-01 -1.854932305286E-01
     13 T   6 C     8.409006205467E-02 -1.878658075439E-01  4.597003342310E-01
     14 F   6 C     3.524338582251E-01 -3.756102721763E-01 -4.597003342310E-01
     15 F   6 C    -8.409006205467E-02  3.756102721763E-01 -2.719558695986E-01
     16 F   6 C    -3.524338582251E-01  1.878658075439E-01  2.719558695986E-01
     17 F   6 C     4.597003342310E-01  8.409006205467E-02 -1.878658075439E-01
     18 F   6 C    -1.878658075439E-01  4.597003342310E-01  8.409006205467E-02
     19 F   6 C     2.719558695986E-01 -3.524338582251E-01  1.878658075439E-01
     20 F   6 C    -3.756102721763E-01 -4.597003342310E-01  3.524338582251E-01
     21 F   6 C    -4.597003342310E-01  3.524338582251E-01 -3.756102721763E-01
     22 F   6 C     3.756102721763E-01 -2.719558695986E-01 -8.409006205467E-02
     23 F   6 C    -2.719558695986E-01 -8.409006205467E-02  3.756102721763E-01
     24 F   6 C     1.878658075439E-01  2.719558695986E-01 -3.524338582251E-01
     25 T   6 C     3.651004930528E-02 -3.603795068299E-01  3.863719422563E-01
     26 F   6 C     2.532485509137E-01 -3.498618929510E-01 -3.863719422563E-01
     27 F   6 C    -3.651004930528E-02  3.498618929510E-01 -3.968895561352E-01
     28 F   6 C    -2.532485509137E-01  3.603795068299E-01  3.968895561352E-01
     29 F   6 C     3.863719422563E-01  3.651004930528E-02 -3.603795068299E-01
     30 F   6 C    -3.603795068299E-01  3.863719422563E-01  3.651004930528E-02
     31 F   6 C     3.968895561352E-01 -2.532485509137E-01  3.603795068299E-01
     32 F   6 C    -3.498618929510E-01 -3.863719422563E-01  2.532485509137E-01
     33 F   6 C    -3.863719422563E-01  2.532485509137E-01 -3.498618929510E-01
     34 F   6 C     3.498618929510E-01 -3.968895561352E-01 -3.651004930528E-02
     35 F   6 C    -3.968895561352E-01 -3.651004930528E-02  3.498618929510E-01
     36 F   6 C     3.603795068299E-01  3.968895561352E-01 -2.532485509137E-01
     37 T   6 C    -2.922431124273E-02 -2.505896330158E-01  4.170038148083E-01
     38 F   6 C     3.324065521760E-01 -4.462281260510E-01 -4.170038148083E-01
     39 F   6 C     2.922431124273E-02  4.462281260510E-01 -2.213653217730E-01
     40 F   6 C    -3.324065521760E-01  2.505896330158E-01  2.213653217730E-01
     41 F   6 C     4.170038148083E-01 -2.922431124273E-02 -2.505896330158E-01
     42 F   6 C    -2.505896330158E-01  4.170038148083E-01 -2.922431124273E-02
     43 F   6 C     2.213653217730E-01 -3.324065521760E-01  2.505896330158E-01
     44 F   6 C    -4.462281260510E-01 -4.170038148083E-01  3.324065521760E-01
     45 F   6 C    -4.170038148083E-01  3.324065521760E-01 -4.462281260510E-01
     46 F   6 C     4.462281260510E-01 -2.213653217730E-01  2.922431124273E-02
     47 F   6 C    -2.213653217730E-01  2.922431124273E-02  4.462281260510E-01
     48 F   6 C     2.505896330158E-01  2.213653217730E-01 -3.324065521760E-01
     49 T   1 H     1.158655658305E-01 -4.631177833318E-01  3.659587604141E-01
     50 F   1 H     1.709234562541E-01 -2.500931945835E-01 -3.659587604141E-01
     51 F   1 H    -1.158655658305E-01  2.500931945835E-01  4.210166508377E-01
     52 F   1 H    -1.709234562541E-01  4.631177833318E-01 -4.210166508377E-01
     53 F   1 H     3.659587604141E-01  1.158655658305E-01 -4.631177833318E-01
     54 F   1 H    -4.631177833318E-01  3.659587604141E-01  1.158655658305E-01
     55 F   1 H    -4.210166508377E-01 -1.709234562541E-01  4.631177833318E-01
     56 F   1 H    -2.500931945835E-01 -3.659587604141E-01  1.709234562541E-01
     57 F   1 H    -3.659587604141E-01  1.709234562541E-01 -2.500931945835E-01
     58 F   1 H     2.500931945835E-01  4.210166508377E-01 -1.158655658305E-01
     59 F   1 H     4.210166508377E-01 -1.158655658305E-01  2.500931945835E-01
     60 F   1 H     4.631177833318E-01 -4.210166508377E-01 -1.709234562541E-01
     61 T   1 H     1.367416992831E-01 -9.893128156070E-02 -4.980843025498E-01
     62 F   1 H     3.991530209890E-01 -3.651739981671E-01  4.980843025498E-01
     63 F   1 H    -1.367416992831E-01  3.651739981671E-01 -2.356729808438E-01
     64 F   1 H    -3.991530209890E-01  9.893128156070E-02  2.356729808438E-01
     65 F   1 H    -4.980843025498E-01  1.367416992831E-01 -9.893128156070E-02
     66 F   1 H    -9.893128156070E-02 -4.980843025498E-01  1.367416992831E-01
     67 F   1 H     2.356729808438E-01 -3.991530209890E-01  9.893128156070E-02
     68 F   1 H    -3.651739981671E-01  4.980843025498E-01  3.991530209890E-01
     69 F   1 H     4.980843025498E-01  3.991530209890E-01 -3.651739981671E-01
     70 F   1 H     3.651739981671E-01 -2.356729808438E-01 -1.367416992831E-01
     71 F   1 H    -2.356729808438E-01 -1.367416992831E-01  3.651739981671E-01
     72 F   1 H     9.893128156070E-02  2.356729808438E-01 -3.991530209890E-01
     73 T   1 H    -8.913193619832E-02 -2.243356958966E-01  4.186488846651E-01
     74 F   1 H     3.570154194383E-01  4.922191791366E-01 -4.186488846651E-01
     75 F   1 H     8.913193619832E-02 -4.922191791366E-01 -1.352037596983E-01
     76 F   1 H    -3.570154194383E-01  2.243356958966E-01  1.352037596983E-01
     77 F   1 H     4.186488846651E-01 -8.913193619832E-02 -2.243356958966E-01
     78 F   1 H    -2.243356958966E-01  4.186488846651E-01 -8.913193619832E-02
     79 F   1 H     1.352037596983E-01 -3.570154194383E-01  2.243356958966E-01
     80 F   1 H     4.922191791366E-01 -4.186488846651E-01  3.570154194383E-01
     81 F   1 H    -4.186488846651E-01  3.570154194383E-01  4.922191791366E-01
     82 F   1 H    -4.922191791366E-01 -1.352037596983E-01  8.913193619832E-02
     83 F   1 H    -1.352037596983E-01  8.913193619832E-02 -4.922191791366E-01
     84 F   1 H     2.243356958966E-01  1.352037596983E-01 -3.570154194383E-01
     85 T   7 N     1.249851330342E-01 -2.578310117885E-01  4.401635199690E-01
     86 F   7 N     3.020054682425E-01 -3.151783869348E-01 -4.401635199690E-01
     87 F   7 N    -1.249851330342E-01  3.151783869348E-01 -3.828161448227E-01
     88 F   7 N    -3.020054682425E-01  2.578310117885E-01  3.828161448227E-01
     89 F   7 N     4.401635199690E-01  1.249851330342E-01 -2.578310117885E-01
     90 F   7 N    -2.578310117885E-01  4.401635199690E-01  1.249851330342E-01
     91 F   7 N     3.828161448227E-01 -3.020054682425E-01  2.578310117885E-01
     92 F   7 N    -3.151783869348E-01 -4.401635199690E-01  3.020054682425E-01
     93 F   7 N    -4.401635199690E-01  3.020054682425E-01 -3.151783869348E-01
     94 F   7 N     3.151783869348E-01 -3.828161448227E-01 -1.249851330342E-01
     95 F   7 N    -3.828161448227E-01 -1.249851330342E-01  3.151783869348E-01
     96 F   7 N     2.578310117885E-01  3.828161448227E-01 -3.020054682425E-01
     97 T   7 N    -5.809516530998E-02 -3.590584894673E-01  3.704886340992E-01
     98 F   7 N     2.704528764335E-01 -4.285837994092E-01 -3.704886340992E-01
     99 F   7 N     5.809516530998E-02  4.285837994092E-01 -3.009633241573E-01
    100 F   7 N    -2.704528764335E-01  3.590584894673E-01  3.009633241573E-01
    101 F   7 N     3.704886340992E-01 -5.809516530998E-02 -3.590584894673E-01
    102 F   7 N    -3.590584894673E-01  3.704886340992E-01 -5.809516530998E-02
    103 F   7 N     3.009633241573E-01 -2.704528764335E-01  3.590584894673E-01
    104 F   7 N    -4.285837994092E-01 -3.704886340992E-01  2.704528764335E-01
    105 F   7 N    -3.704886340992E-01  2.704528764335E-01 -4.285837994092E-01
    106 F   7 N     4.285837994092E-01 -3.009633241573E-01  5.809516530998E-02
    107 F   7 N    -3.009633241573E-01  5.809516530998E-02  4.285837994092E-01
    108 F   7 N     3.590584894673E-01  3.009633241573E-01 -2.704528764335E-01
    109 T   8 O    -5.072404885327E-02  4.463771574253E-01  2.987564417366E-01
    110 F   8 O     1.476207156887E-01 -3.494804905899E-01 -2.987564417366E-01
    111 F   8 O     5.072404885327E-02  3.494804905899E-01  4.971012062786E-01
    112 F   8 O    -1.476207156887E-01 -4.463771574253E-01 -4.971012062786E-01
    113 F   8 O     2.987564417366E-01 -5.072404885327E-02  4.463771574253E-01
    114 F   8 O     4.463771574253E-01  2.987564417366E-01 -5.072404885327E-02
    115 F   8 O    -4.971012062786E-01 -1.476207156887E-01 -4.463771574253E-01
    116 F   8 O    -3.494804905899E-01 -2.987564417366E-01  1.476207156887E-01
    117 F   8 O    -2.987564417366E-01  1.476207156887E-01 -3.494804905899E-01
    118 F   8 O     3.494804905899E-01  4.971012062786E-01  5.072404885327E-02
    119 F   8 O     4.971012062786E-01  5.072404885327E-02  3.494804905899E-01
    120 F   8 O    -4.463771574253E-01 -4.971012062786E-01 -1.476207156887E-01
    121 T 230 ZN   -2.065279729948E-01  5.000000000000E-01  2.934720270052E-01
    122 F 230 ZN    2.065279729948E-01  5.000000000000E-01 -2.934720270052E-01
    123 F 230 ZN    2.934720270052E-01 -2.065279729948E-01  5.000000000000E-01
    124 F 230 ZN   -5.000000000000E-01  2.934720270052E-01 -2.065279729948E-01
    125 F 230 ZN   -5.000000000000E-01 -2.934720270052E-01  2.065279729948E-01
    126 F 230 ZN   -2.934720270052E-01  2.065279729948E-01  5.000000000000E-01

 TRANSFORMATION MATRIX PRIMITIVE-CRYSTALLOGRAPHIC CELL
  0.0000  1.0000  1.0000  1.0000  0.0000  1.0000  1.0000  1.0000  0.0000

 *******************************************************************************
 CRYSTALLOGRAPHIC CELL (VOLUME=       4917.83635773)
         A              B              C           ALPHA      BETA       GAMMA 
    17.00557644    17.00557644    17.00557644    90.000000  90.000000  90.000000

 COORDINATES IN THE CRYSTALLOGRAPHIC CELL
     ATOM                 X/A                 Y/B                 Z/C    
 *******************************************************************************
      1 T   6 C     4.232144033118E-01 -7.490337456907E-02  1.105898559595E-01
      2 F   6 C    -4.232144033118E-01  7.490337456907E-02  1.105898559595E-01
      3 F   6 C     4.232144033118E-01  7.490337456907E-02 -1.105898559595E-01
      4 F   6 C    -4.232144033118E-01 -7.490337456907E-02 -1.105898559595E-01
      5 F   6 C     1.105898559595E-01  4.232144033118E-01 -7.490337456907E-02
      6 F   6 C    -7.490337456907E-02  1.105898559595E-01  4.232144033118E-01
      7 F   6 C    -1.105898559595E-01 -4.232144033118E-01 -7.490337456907E-02
      8 F   6 C     7.490337456907E-02  1.105898559595E-01 -4.232144033118E-01
      9 F   6 C     1.105898559595E-01 -4.232144033118E-01  7.490337456907E-02
     10 F   6 C     7.490337456907E-02 -1.105898559595E-01  4.232144033118E-01
     11 F   6 C    -1.105898559595E-01  4.232144033118E-01  7.490337456907E-02
     12 F   6 C    -7.490337456907E-02 -1.105898559595E-01 -4.232144033118E-01
     13 T   6 C    -4.061277676838E-01 -1.341718980852E-01  2.182619601399E-01
     14 F   6 C     4.061277676838E-01  1.341718980852E-01  2.182619601399E-01
     15 F   6 C    -4.061277676838E-01  1.341718980852E-01 -2.182619601399E-01
     16 F   6 C     4.061277676838E-01 -1.341718980852E-01 -2.182619601399E-01
     17 F   6 C     2.182619601399E-01 -4.061277676838E-01 -1.341718980852E-01
     18 F   6 C    -1.341718980852E-01  2.182619601399E-01 -4.061277676838E-01
     19 F   6 C    -2.182619601399E-01  4.061277676838E-01 -1.341718980852E-01
     20 F   6 C     1.341718980852E-01  2.182619601399E-01  4.061277676838E-01
     21 F   6 C     2.182619601399E-01  4.061277676838E-01  1.341718980852E-01
     22 F   6 C     1.341718980852E-01 -2.182619601399E-01 -4.061277676838E-01
     23 F   6 C    -2.182619601399E-01 -4.061277676838E-01  1.341718980852E-01
     24 F   6 C    -1.341718980852E-01 -2.182619601399E-01  4.061277676838E-01
     25 T   6 C     4.947411930605E-01 -1.083692508042E-01  1.448793001095E-01
     26 F   6 C    -4.947411930605E-01  1.083692508042E-01  1.448793001095E-01
     27 F   6 C     4.947411930605E-01  1.083692508042E-01 -1.448793001095E-01
     28 F   6 C    -4.947411930605E-01 -1.083692508042E-01 -1.448793001095E-01
     29 F   6 C     1.448793001095E-01  4.947411930605E-01 -1.083692508042E-01
     30 F   6 C    -1.083692508042E-01  1.448793001095E-01  4.947411930605E-01
     31 F   6 C    -1.448793001095E-01 -4.947411930605E-01 -1.083692508042E-01
     32 F   6 C     1.083692508042E-01  1.448793001095E-01 -4.947411930605E-01
     33 F   6 C     1.448793001095E-01 -4.947411930605E-01  1.083692508042E-01
     34 F   6 C     1.083692508042E-01 -1.448793001095E-01  4.947411930605E-01
     35 F   6 C    -1.448793001095E-01  4.947411930605E-01  1.083692508042E-01
     36 F   6 C    -1.083692508042E-01 -1.448793001095E-01 -4.947411930605E-01
     37 T   6 C    -4.021807534824E-01 -1.808154317093E-01  1.515911204666E-01
     38 F   6 C     4.021807534824E-01  1.808154317093E-01  1.515911204666E-01
     39 F   6 C    -4.021807534824E-01  1.808154317093E-01 -1.515911204666E-01
     40 F   6 C     4.021807534824E-01 -1.808154317093E-01 -1.515911204666E-01
     41 F   6 C     1.515911204666E-01 -4.021807534824E-01 -1.808154317093E-01
     42 F   6 C    -1.808154317093E-01  1.515911204666E-01 -4.021807534824E-01
     43 F   6 C    -1.515911204666E-01  4.021807534824E-01 -1.808154317093E-01
     44 F   6 C     1.808154317093E-01  1.515911204666E-01  4.021807534824E-01
     45 F   6 C     1.515911204666E-01  4.021807534824E-01  1.808154317093E-01
     46 F   6 C     1.808154317093E-01 -1.515911204666E-01 -4.021807534824E-01
     47 F   6 C    -1.515911204666E-01 -4.021807534824E-01  1.808154317093E-01
     48 F   6 C    -1.808154317093E-01 -1.515911204666E-01  4.021807534824E-01
     49 T   1 H     3.934877056259E-01 -2.752894521180E-02  1.433945110423E-01
     50 F   1 H    -3.934877056259E-01  2.752894521180E-02  1.433945110423E-01
     51 F   1 H     3.934877056259E-01  2.752894521180E-02 -1.433945110423E-01
     52 F   1 H    -3.934877056259E-01 -2.752894521180E-02 -1.433945110423E-01
     53 F   1 H     1.433945110423E-01  3.934877056259E-01 -2.752894521180E-02
     54 F   1 H    -2.752894521180E-02  1.433945110423E-01  3.934877056259E-01
     55 F   1 H    -1.433945110423E-01 -3.934877056259E-01 -2.752894521180E-02
     56 F   1 H     2.752894521180E-02  1.433945110423E-01 -3.934877056259E-01
     57 F   1 H     1.433945110423E-01 -3.934877056259E-01  2.752894521180E-02
     58 F   1 H     2.752894521180E-02 -1.433945110423E-01  3.934877056259E-01
     59 F   1 H    -1.433945110423E-01  3.934877056259E-01  2.752894521180E-02
     60 F   1 H    -2.752894521180E-02 -1.433945110423E-01 -3.934877056259E-01
     61 T   1 H    -3.668786416968E-01 -1.312056608530E-01  2.679473601361E-01
     62 F   1 H     3.668786416968E-01  1.312056608530E-01  2.679473601361E-01
     63 F   1 H    -3.668786416968E-01  1.312056608530E-01 -2.679473601361E-01
     64 F   1 H     3.668786416968E-01 -1.312056608530E-01 -2.679473601361E-01
     65 F   1 H     2.679473601361E-01 -3.668786416968E-01 -1.312056608530E-01
     66 F   1 H    -1.312056608530E-01  2.679473601361E-01 -3.668786416968E-01
     67 F   1 H    -2.679473601361E-01  3.668786416968E-01 -1.312056608530E-01
     68 F   1 H     1.312056608530E-01  2.679473601361E-01  3.668786416968E-01
     69 F   1 H     2.679473601361E-01  3.668786416968E-01  1.312056608530E-01
     70 F   1 H     1.312056608530E-01 -2.679473601361E-01 -3.668786416968E-01
     71 F   1 H    -2.679473601361E-01 -3.668786416968E-01  1.312056608530E-01
     72 F   1 H    -1.312056608530E-01 -2.679473601361E-01  3.668786416968E-01
     73 T   1 H    -3.582774375166E-01 -2.230736778183E-01  1.339417416200E-01
     74 F   1 H     3.582774375166E-01  2.230736778183E-01  1.339417416200E-01
     75 F   1 H    -3.582774375166E-01  2.230736778183E-01 -1.339417416200E-01
     76 F   1 H     3.582774375166E-01 -2.230736778183E-01 -1.339417416200E-01
     77 F   1 H     1.339417416200E-01 -3.582774375166E-01 -2.230736778183E-01
     78 F   1 H    -2.230736778183E-01  1.339417416200E-01 -3.582774375166E-01
     79 F   1 H    -1.339417416200E-01  3.582774375166E-01 -2.230736778183E-01
     80 F   1 H     2.230736778183E-01  1.339417416200E-01  3.582774375166E-01
     81 F   1 H     1.339417416200E-01  3.582774375166E-01  2.230736778183E-01
     82 F   1 H     2.230736778183E-01 -1.339417416200E-01 -3.582774375166E-01
     83 F   1 H    -1.339417416200E-01 -3.582774375166E-01  2.230736778183E-01
     84 F   1 H    -2.230736778183E-01 -1.339417416200E-01  3.582774375166E-01
     85 T   7 N     2.867368757318E-02  4.114898323959E-01 -2.865046993617E-01
     86 F   7 N    -2.867368757318E-02 -4.114898323959E-01 -2.865046993617E-01
     87 F   7 N     2.867368757318E-02 -4.114898323959E-01  2.865046993617E-01
     88 F   7 N    -2.867368757318E-02  4.114898323959E-01  2.865046993617E-01
     89 F   7 N    -2.865046993617E-01  2.867368757318E-02  4.114898323959E-01
     90 F   7 N     4.114898323959E-01 -2.865046993617E-01  2.867368757318E-02
     91 F   7 N     2.865046993617E-01 -2.867368757318E-02  4.114898323959E-01
     92 F   7 N    -4.114898323959E-01 -2.865046993617E-01 -2.867368757318E-02
     93 F   7 N    -2.865046993617E-01 -2.867368757318E-02 -4.114898323959E-01
     94 F   7 N    -4.114898323959E-01  2.865046993617E-01  2.867368757318E-02
     95 F   7 N     2.865046993617E-01  2.867368757318E-02 -4.114898323959E-01
     96 F   7 N     4.114898323959E-01  2.865046993617E-01 -2.867368757318E-02
     97 T   7 N    -4.652373450290E-01 -1.642740208717E-01  1.061788555618E-01
     98 F   7 N     4.652373450290E-01  1.642740208717E-01  1.061788555618E-01
     99 F   7 N    -4.652373450290E-01  1.642740208717E-01 -1.061788555618E-01
    100 F   7 N     4.652373450290E-01 -1.642740208717E-01 -1.061788555618E-01
    101 F   7 N     1.061788555618E-01 -4.652373450290E-01 -1.642740208717E-01
    102 F   7 N    -1.642740208717E-01  1.061788555618E-01 -4.652373450290E-01
    103 F   7 N    -1.061788555618E-01  4.652373450290E-01 -1.642740208717E-01
    104 F   7 N     1.642740208717E-01  1.061788555618E-01  4.652373450290E-01
    105 F   7 N     1.061788555618E-01  4.652373450290E-01  1.642740208717E-01
    106 F   7 N     1.642740208717E-01 -1.061788555618E-01 -4.652373450290E-01
    107 F   7 N    -1.061788555618E-01 -4.652373450290E-01  1.642740208717E-01
    108 F   7 N    -1.642740208717E-01 -1.061788555618E-01  4.652373450290E-01
    109 T   8 O     3.979288240076E-01 -9.917238227099E-02  4.844833341772E-02
    110 F   8 O    -3.979288240076E-01  9.917238227099E-02  4.844833341772E-02
    111 F   8 O     3.979288240076E-01  9.917238227099E-02 -4.844833341772E-02
    112 F   8 O    -3.979288240076E-01 -9.917238227099E-02 -4.844833341772E-02
    113 F   8 O     4.844833341772E-02  3.979288240076E-01 -9.917238227099E-02
    114 F   8 O    -9.917238227099E-02  4.844833341772E-02  3.979288240076E-01
    115 F   8 O    -4.844833341772E-02 -3.979288240076E-01 -9.917238227099E-02
    116 F   8 O     9.917238227099E-02  4.844833341772E-02 -3.979288240076E-01
    117 F   8 O     4.844833341772E-02 -3.979288240076E-01  9.917238227099E-02
    118 F   8 O     9.917238227099E-02 -4.844833341772E-02  3.979288240076E-01
    119 F   8 O    -4.844833341772E-02  3.979288240076E-01  9.917238227099E-02
    120 F   8 O    -9.917238227099E-02 -4.844833341772E-02 -3.979288240076E-01
    121 T 230 ZN    5.527642986131E-17  2.934720270052E-01  5.000000000000E-01
    122 F 230 ZN   -8.291464479196E-17 -2.934720270052E-01 -5.000000000000E-01
    123 F 230 ZN   -5.000000000000E-01 -5.527642986131E-17  2.934720270052E-01
    124 F 230 ZN    2.934720270052E-01  5.000000000000E-01 -1.381910746533E-17
    125 F 230 ZN   -2.934720270052E-01  5.000000000000E-01  4.145732239598E-17
    126 F 230 ZN    5.000000000000E-01  5.527642986131E-17 -2.934720270052E-01

 T = ATOM BELONGING TO THE ASYMMETRIC UNIT

 *******************************************************************************
 * CELL DEFORMATION
 *******************************************************************************

    ELASTIC STRAIN MATRIX (ADIMENSIONAL)

    1    0.0000000000    0.0000000000    0.0000000000
    2    0.0000000000    0.0000000000    0.0001000000
    3    0.0000000000    0.0001000000    0.0000000000

 LATTICE PARAMETERS (ANGSTROMS AND DEGREES) OF
 (1) ORIGINAL PRIMITIVE CELL
 (2) ORIGINAL CRYSTALLOGRAPHIC CELL
 (3) DEFORMED PRIMITIVE CELL
 (4) DEFORMED CRYSTALLOGRAPHIC CELL

            A           B           C        ALPHA       BETA        GAMMA         VOL
 (1)   14.727261   14.727261   14.727261  109.471221  109.471221  109.471221 2458.918179
 (2)   17.005576   17.005576   17.005576   90.000000   90.000000   90.000000 4917.836358
 (3)   14.728243   14.726279   14.726279  109.465818  109.471221  109.471221 2458.918154
 (4)   17.005576   17.005577   17.005577   89.988541   90.000000   90.000000 4917.836309

 * CELL DEFORMATION COMPLETE - NO. OF SYMMOPS   2

 *******************************************************************************
 * CELL DEFORMATION
 *******************************************************************************

    ELASTIC STRAIN MATRIX (ADIMENSIONAL)

    1    0.0000000000    0.0000000000    0.0000000000
    2    0.0000000000    0.0000000000   -0.0001000000
    3    0.0000000000   -0.0001000000    0.0000000000

 LATTICE PARAMETERS (ANGSTROMS AND DEGREES) OF
 (1) ORIGINAL PRIMITIVE CELL
 (2) ORIGINAL CRYSTALLOGRAPHIC CELL
 (3) DEFORMED PRIMITIVE CELL
 (4) DEFORMED CRYSTALLOGRAPHIC CELL

            A           B           C        ALPHA       BETA        GAMMA         VOL
 (1)   14.728243   14.726279   14.726279  109.465818  109.471221  109.471221 2458.918154
 (2)   17.005576   17.005577   17.005577   89.988541   90.000000   90.000000 4917.836309
 (3)   14.727261   14.727261   14.727261  109.471220  109.471221  109.471221 2458.918130
 (4)   17.005576   17.005576   17.005576   90.000000   90.000000   90.000000 4917.836259

 * CELL DEFORMATION COMPLETE - NO. OF SYMMOPS   2

 *****    2 SYMMOPS - TRANSLATORS IN ANGSTROM
 ***** MATRICES AND TRANSLATORS IN THE CARTESIAN REFERENCE FRAME

 ORDER   : ORDER OF THE OPERATOR

 TRANSLA : REAL TRANSLATION (WITHOUT ORIGIN SHIFT) IN CARTESIAN COORDINATES

 uvw/hkl : ORIENTATION OF THE OPERATOR IN CARTESIAN COORDINATES

 LOCATED : ORIGIN OF THE OPERATOR IN CARTESIAN COORDINATES

   NO.   1 INVERSE   1    ORDER   1        NO.   2 INVERSE   2    ORDER   2
    1.000   0.000   0.000     0.000         1.000   0.000   0.000     0.000
    0.000   1.000   0.000     0.000         0.000  -1.000   0.000     0.000
    0.000   0.000   1.000     0.000         0.000   0.000  -1.000     0.000
             OPERATION E(   1)                       OPERATION C(   2)
 DETERMINANT 1.; ROTATION(DEG)   0.      DETERMINANT 1.; ROTATION(DEG) 180.
 TRANSLA (  0.000    0.000    0.000)     TRANSLA (  0.000    0.000    0.000)
 uvw/hkl (  0.000    0.000    0.000)     uvw/hkl (  4.000    0.000    0.000)
 LOCATED (  0.000    0.000    0.000)     LOCATED (  0.000    0.000    0.000)

 GCALCO - MAX INDICES DIRECT LATTICE VECTOR    14    14    14
 NO.OF VECTORS CREATED 6999 STARS  122 RMAX   303.16931 BOHR

 CAPPA:IS1  2;IS2  2;IS3  2; K PTS MONK NET   6; SYMMOPS:K SPACE   4;G SPACE   2

 *******************************************************************************
 MAX NUMBER OF SCF CYCLES      50  CONVERGENCE ON DELTAP        10**-18
 WEIGHT OF F(I) IN F(I+1)      30% CONVERGENCE ON ENERGY        10**- 8
 SHRINK. FACT.(MONKH.)    2  2  2  NUMBER OF K POINTS IN THE IBZ      6
 SHRINKING FACTOR(GILAT NET)    2  NUMBER OF K POINTS(GILAT NET)      6
 *******************************************************************************
 *** K POINTS COORDINATES (OBLIQUE COORDINATES IN UNITS OF IS =  2)
   1-R(  0  0  0)   2-R(  1  0  0)   3-R(  0  1  0)   4-R(  1  1  0)
   5-R(  0  1  1)   6-R(  1  1  1)

 DIRECT LATTICE VECTORS COMPON. (A.U.)     RECIP. LATTICE VECTORS COMPON. (A.U.) 
        X            Y            Z              X            Y            Z
  -16.0679411   16.0679411   16.0679411      0.0000000    0.1955193    0.1955193
   16.0679411  -16.0679411   16.0679411      0.1955193    0.0000000    0.1955193
   16.0679411   16.0679411  -16.0679411      0.1955193    0.1955193    0.0000000

 DISK SPACE FOR EIGENVECTORS (FTN 10)    23522400 REALS
 TTTTTTTTTTTTTTTTTTTTTTTTTTTTTT gordsh1     TELAPSE      798.06 TCPU      458.85

 MATRIX SIZE: P(G)10674666, F(G)  750594, P(G) IRR 2682519, F(G) IRR  378722
 MAX G-VECTOR INDEX FOR 1- AND 2-ELECTRON INTEGRALS 133

 TTTTTTTTTTTTTTTTTTTTTTTTTTTTTT INPUT       TELAPSE      803.60 TCPU      464.40

 SYMMETRY ALLOWED ELASTIC DISTORTION 1
  0.5773503  0.0000000  0.0000000
  0.0000000  0.5773503  0.0000000
  0.0000000  0.0000000  0.5773503

 SYMMETRY ALLOWED ELASTIC DISTORTION 2
  0.8164966  0.0000000  0.0000000
  0.0000000 -0.4082483  0.0000000
  0.0000000  0.0000000 -0.4082483

 SYMMETRY ALLOWED ELASTIC DISTORTION 3
  0.0000000  0.0000000  0.0000000
  0.0000000  0.7071068  0.0000000
  0.0000000  0.0000000 -0.7071068

 SYMMETRY ALLOWED ELASTIC DISTORTION 4
  0.0000000  0.0000000  0.0000000
  0.0000000  0.0000000  0.7071068
  0.0000000  0.7071068  0.0000000

 SYMMETRY ALLOWED INTERNAL DEGREE(S) OF FREEDOM: 187
 TTTTTTTTTTTTTTTTTTTTTTTTTTTTTT SYMM        TELAPSE      805.10 TCPU      465.89
 TTTTTTTTTTTTTTTTTTTTTTTTTTTTTT INT_SCREEN  TELAPSE      805.16 TCPU      465.95
 INFORMATION **** EXCBUF **** EXCH. BIPO BUFFER: WORDS USED =     4000000
 WARNING **** EXCBUF **** EXCH. BIPO BUFFER TOO SMALL - TO AVOID I/O SET EXCHSIZE =     8642862

 DFT PARAMETERS

     ATOM       ELECTRONS   NET CHARGE   R(ANGSTROM)
   1   6  C       6.0000      0.0000     0.77000000
  49   1  H       1.0000      0.0000     1.11000000
  85   7  N       7.0000      0.0000     0.74000000
 109   8  O       8.0000      0.0000     0.74000000
 121 230  ZN     20.0000      0.0000     1.37000000

 SIZE OF GRID=    3821260
 TTTTTTTTTTTTTTTTTTTTTTTTTTTTTT MAKE_GRID2  TELAPSE      817.86 TCPU      477.16
 BECKE WEIGHT FUNCTION
 RADSAFE =     2.00
 TOLERANCES - DENSITY:10**- 6; POTENTIAL:10**- 9; GRID WGT:10**-14

 RADIAL INTEGRATION  - INTERVALS (POINTS,UPPER LIMIT):            1( 99,  4.0*R)

 ANGULAR INTEGRATION - INTERVALS (ACCURACY LEVEL [N. POINTS] UPPER LIMIT):
  1(  6[ 146]   0.2)  2( 11[ 302]   0.5)  3( 14[ 590]   0.9)  4( 18[1454]   3.5)
  5( 14[ 590]9999.0)
 TTTTTTTTTTTTTTTTTTTTTTTTTTTTTT INT_CALC    TELAPSE      817.94 TCPU      477.23

 *******************************************************************************
 ZIF90                                                                           
 CRYSTAL - SCF - TYPE OF CALCULATION :  RESTRICTED CLOSED SHELL
 *******************************************************************************

 CAPPA:IS1  2;IS2  2;IS3  2; K PTS MONK NET   6; SYMMOPS:K SPACE   4;G SPACE   2

 TTTTTTTTTTTTTTTTTTTTTTTTTTTTTT SDIK        TELAPSE      821.76 TCPU      481.06

 AAAAAAAAAAAAAAAAAAAAAAAAAAAAAAAAAAAAAAAAAAAAAAAAAAAAAAAAAAAAAAAAAAAAAAAAAAAAAAA
         ATOMIC WAVEFUNCTION(S)


 NUCLEAR CHARGE  6.0  SYMMETRY SPECIES            S    P
 N. ELECTRONS    6.0  NUMBER OF PRIMITIVE GTOS   11    5
                      NUMBER OF CONTRACTED GTOS   4    3
                      NUMBER OF CLOSED SHELLS     2    0
                      OPEN SHELL OCCUPATION       0    2

  ZNUC SCFIT  TOTAL HF ENERGY   KINETIC ENERGY   VIRIAL THEOREM ACCURACY
   6.0  11   -3.768480057E+01  3.769831118E+01 -1.999641612E+00  2.0E-06

 NUCLEAR CHARGE  1.0  SYMMETRY SPECIES            S
 N. ELECTRONS    1.0  NUMBER OF PRIMITIVE GTOS    5
                      NUMBER OF CONTRACTED GTOS   3
                      NUMBER OF CLOSED SHELLS     0
                      OPEN SHELL OCCUPATION       1

  ZNUC SCFIT  TOTAL HF ENERGY   KINETIC ENERGY   VIRIAL THEOREM ACCURACY
   1.0   1   -4.998098153E-01  4.997907537E-01 -2.000038139E+00  9.6E-17

 NUCLEAR CHARGE  7.0  SYMMETRY SPECIES            S    P
 N. ELECTRONS    7.0  NUMBER OF PRIMITIVE GTOS   11    5
                      NUMBER OF CONTRACTED GTOS   4    3
                      NUMBER OF CLOSED SHELLS     2    0
                      OPEN SHELL OCCUPATION       0    3

  ZNUC SCFIT  TOTAL HF ENERGY   KINETIC ENERGY   VIRIAL THEOREM ACCURACY
   7.0  11   -5.439473665E+01  5.441433682E+01 -1.999639798E+00  3.6E-06

 NUCLEAR CHARGE  8.0  SYMMETRY SPECIES            S    P
 N. ELECTRONS    8.0  NUMBER OF PRIMITIVE GTOS   11    5
                      NUMBER OF CONTRACTED GTOS   4    3
                      NUMBER OF CLOSED SHELLS     2    0
                      OPEN SHELL OCCUPATION       0    4

  ZNUC SCFIT  TOTAL HF ENERGY   KINETIC ENERGY   VIRIAL THEOREM ACCURACY
   8.0  13   -7.479861895E+01  7.482603849E+01 -1.999633556E+00  2.7E-06

 NUCLEAR CHARGE 20.0  SYMMETRY SPECIES            S    P    D
 N. ELECTRONS   20.0  NUMBER OF PRIMITIVE GTOS    7    7    6
                      NUMBER OF CONTRACTED GTOS   5    5    3
                      NUMBER OF CLOSED SHELLS     2    1    1
                      OPEN SHELL OCCUPATION       0    0    0

  ZNUC SCFIT  TOTAL HF ENERGY   KINETIC ENERGY   VIRIAL THEOREM ACCURACY
  20.0  35   -2.259494290E+02  1.538488917E+02 -2.468645152E+00  3.9E-06

 AAAAAAAAAAAAAAAAAAAAAAAAAAAAAAAAAAAAAAAAAAAAAAAAAAAAAAAAAAAAAAAAAAAAAAAAAAAAAAA

 CHARGE NORMALIZATION FACTOR   1.00000000
 TOTAL ATOMIC CHARGES:
   6.0000000   6.0000000   6.0000000   6.0000000   6.0000000   6.0000000
   6.0000000   6.0000000   6.0000000   6.0000000   6.0000000   6.0000000
   6.0000000   6.0000000   6.0000000   6.0000000   6.0000000   6.0000000
   6.0000000   6.0000000   6.0000000   6.0000000   6.0000000   6.0000000
   6.0000000   6.0000000   6.0000000   6.0000000   6.0000000   6.0000000
   6.0000000   6.0000000   6.0000000   6.0000000   6.0000000   6.0000000
   6.0000000   6.0000000   6.0000000   6.0000000   6.0000000   6.0000000
   6.0000000   6.0000000   6.0000000   6.0000000   6.0000000   6.0000000
   1.0000000   1.0000000   1.0000000   1.0000000   1.0000000   1.0000000
   1.0000000   1.0000000   1.0000000   1.0000000   1.0000000   1.0000000
   1.0000000   1.0000000   1.0000000   1.0000000   1.0000000   1.0000000
   1.0000000   1.0000000   1.0000000   1.0000000   1.0000000   1.0000000
   1.0000000   1.0000000   1.0000000   1.0000000   1.0000000   1.0000000
   1.0000000   1.0000000   1.0000000   1.0000000   1.0000000   1.0000000
   7.0000000   7.0000000   7.0000000   7.0000000   7.0000000   7.0000000
   7.0000000   7.0000000   7.0000000   7.0000000   7.0000000   7.0000000
   7.0000000   7.0000000   7.0000000   7.0000000   7.0000000   7.0000000
   7.0000000   7.0000000   7.0000000   7.0000000   7.0000000   7.0000000
   8.0000000   8.0000000   8.0000000   8.0000000   8.0000000   8.0000000
   8.0000000   8.0000000   8.0000000   8.0000000   8.0000000   8.0000000
  20.0000000  20.0000000  20.0000000  20.0000000  20.0000000  20.0000000
 TTTTTTTTTTTTTTTTTTTTTTTTTTTTTT MOQGAD      TELAPSE      832.64 TCPU      491.93
 TTTTTTTTTTTTTTTTTTTTTTTTTTTTTT SHELLXN     TELAPSE      911.07 TCPU      545.73
 TTTTTTTTTTTTTTTTTTTTTTTTTTTTTT MONMO3      TELAPSE      920.19 TCPU      554.85
 NUMERICALLY INTEGRATED DENSITY    708.0000233608
 TTTTTTTTTTTTTTTTTTTTTTTTTTTTTT NUMDFT      TELAPSE      926.00 TCPU      560.66
 CYC   0 ETOT(AU) -5.459409281522E+03 DETOT -5.46E+03 tst  7.36E-12 PX  1.00E+00
 TTTTTTTTTTTTTTTTTTTTTTTTTTTTTT DIIS        TELAPSE      927.09 TCPU      561.74
 TTTTTTTTTTTTTTTTTTTTTTTTTTTTTT FDIK        TELAPSE      984.16 TCPU      612.35
 INSULATING STATE
 TOP OF VALENCE BANDS -    BAND    354; K    4; EIG -2.9068722E-01 AU
 TOP OF VALENCE BANDS -    BAND    354; K    1; EIG -2.9112040E-01 AU
 BOTTOM OF VIRTUAL BANDS - BAND    355; K    1; EIG -1.5128140E-01 AU
 INDIRECT ENERGY BAND GAP:   3.7934 eV
 TTTTTTTTTTTTTTTTTTTTTTTTTTTTTT PDIG        TELAPSE      985.67 TCPU      613.87
 CHARGE NORMALIZATION FACTOR   1.00000000
 TOTAL ATOMIC CHARGES:
   5.5707244   5.5707249   5.5707244   5.5707249   5.5707247   5.5707247
   5.5707252   5.5707252   5.5707247   5.5707252   5.5707252   5.5707247
   6.1334324   6.1334330   6.1334324   6.1334330   6.1334324   6.1334325
   6.1334326   6.1334326   6.1334324   6.1334326   6.1334326   6.1334325
   5.6995388   5.6995371   5.6995388   5.6995371   5.6995385   5.6995385
   5.6995381   5.6995382   5.6995385   5.6995382   5.6995381   5.6995385
   6.1166947   6.1166940   6.1166947   6.1166940   6.1166946   6.1166947
   6.1166942   6.1166941   6.1166946   6.1166941   6.1166942   6.1166947
   0.8375813   0.8375809   0.8375813   0.8375809   0.8375809   0.8375809
   0.8375809   0.8375810   0.8375809   0.8375810   0.8375809   0.8375809
   0.7882702   0.7882701   0.7882702   0.7882701   0.7882701   0.7882701
   0.7882703   0.7882710   0.7882701   0.7882710   0.7882703   0.7882701
   0.7874291   0.7874292   0.7874291   0.7874292   0.7874292   0.7874292
   0.7874293   0.7874291   0.7874292   0.7874291   0.7874293   0.7874292
   7.6273797   7.6273795   7.6273797   7.6273795   7.6273798   7.6273797
   7.6273796   7.6273797   7.6273798   7.6273797   7.6273796   7.6273797
   7.6326803   7.6326803   7.6326803   7.6326803   7.6326805   7.6326806
   7.6326804   7.6326802   7.6326805   7.6326802   7.6326804   7.6326806
   8.6704736   8.6704734   8.6704736   8.6704734   8.6704738   8.6704738
   8.6704738   8.6704736   8.6704738   8.6704736   8.6704738   8.6704738
  18.2715928  18.2715928  18.2715911  18.2715906  18.2715918  18.2715911
 TTTTTTTTTTTTTTTTTTTTTTTTTTTTTT MOQGAD      TELAPSE      985.70 TCPU      613.89
 TTTTTTTTTTTTTTTTTTTTTTTTTTTTTT SHELLXN     TELAPSE     1067.58 TCPU      669.85
 TTTTTTTTTTTTTTTTTTTTTTTTTTTTTT MONMO3      TELAPSE     1076.18 TCPU      678.45
 NUMERICALLY INTEGRATED DENSITY    708.0000472028
 TTTTTTTTTTTTTTTTTTTTTTTTTTTTTT NUMDFT      TELAPSE     1085.24 TCPU      687.52
 CYC   1 ETOT(AU) -5.430085575287E+03 DETOT  2.93E+01 tst  0.00E+00 PX  1.00E+00
 TTTTTTTTTTTTTTTTTTTTTTTTTTTTTT DIIS        TELAPSE     1092.95 TCPU      695.22
 DIIS TEST: 0.65416E+01 AT SCF   CYCLE   1 - MIX   30 %
 TTTTTTTTTTTTTTTTTTTTTTTTTTTTTT FDIK        TELAPSE     1119.06 TCPU      715.76
 INSULATING STATE
 TOP OF VALENCE BANDS -    BAND    354; K    6; EIG -2.6807562E-01 AU
 TOP OF VALENCE BANDS -    BAND    354; K    1; EIG -2.6877929E-01 AU
 BOTTOM OF VIRTUAL BANDS - BAND    355; K    1; EIG -5.9895864E-02 AU
 INDIRECT ENERGY BAND GAP:   5.6649 eV
 TTTTTTTTTTTTTTTTTTTTTTTTTTTTTT PDIG        TELAPSE     1120.89 TCPU      717.59
 CHARGE NORMALIZATION FACTOR   1.00000000
 TOTAL ATOMIC CHARGES:
   6.0524223   6.0512300   6.0524223   6.0512300   6.0537824   6.0535132
   6.0537013   6.0531026   6.0537824   6.0531026   6.0537013   6.0535132
   6.0090205   6.0093100   6.0090205   6.0093100   6.0083685   6.0101499
   6.0089018   6.0094135   6.0083685   6.0094135   6.0089018   6.0101499
   5.8685836   5.8694420   5.8685836   5.8694420   5.8679521   5.8675676
   5.8672821   5.8670530   5.8679521   5.8670530   5.8672821   5.8675676
   6.0006079   5.9997042   6.0006079   5.9997042   5.9999030   5.9988253
   6.0005304   5.9989797   5.9999030   5.9989797   6.0005304   5.9988253
   0.8518996   0.8523508   0.8518996   0.8523508   0.8519843   0.8521430
   0.8519417   0.8522079   0.8519843   0.8522079   0.8519417   0.8521430
   0.8665171   0.8664803   0.8665171   0.8664803   0.8665373   0.8667254
   0.8661415   0.8666995   0.8665373   0.8666995   0.8661415   0.8667254
   0.8561594   0.8562576   0.8561594   0.8562576   0.8564827   0.8562451
   0.8562027   0.8565629   0.8564827   0.8565629   0.8562027   0.8562451
   7.5532050   7.5532327   7.5532050   7.5532327   7.5537204   7.5537879
   7.5545750   7.5543579   7.5537204   7.5543579   7.5545750   7.5537879
   7.5396406   7.5395521   7.5396406   7.5395521   7.5396001   7.5392870
   7.5397062   7.5392904   7.5396001   7.5392904   7.5397062   7.5392870
   8.0684308   8.0690538   8.0684308   8.0690538   8.0684076   8.0681528
   8.0679748   8.0684410   8.0684076   8.0684410   8.0679748   8.0681528
  18.6669537  18.6669537  18.6673798  18.6661004  18.6666293  18.6673798
 TTTTTTTTTTTTTTTTTTTTTTTTTTTTTT MOQGAD      TELAPSE     1120.92 TCPU      717.62
 TTTTTTTTTTTTTTTTTTTTTTTTTTTTTT SHELLXN     TELAPSE     1207.49 TCPU      773.54
 TTTTTTTTTTTTTTTTTTTTTTTTTTTTTT MONMO3      TELAPSE     1216.69 TCPU      782.74
 NUMERICALLY INTEGRATED DENSITY    708.0000574607
 TTTTTTTTTTTTTTTTTTTTTTTTTTTTTT NUMDFT      TELAPSE     1225.74 TCPU      791.80
 CYC   2 ETOT(AU) -5.430574868049E+03 DETOT -4.89E-01 tst  4.45E-03 PX  1.57E-01
 TTTTTTTTTTTTTTTTTTTTTTTTTTTTTT DIIS        TELAPSE     1234.16 TCPU      800.22
 DIIS TEST: 0.46888E+01 AT SCF   CYCLE   2 - DIIS ACTIVE - HISTORY:     2 CYCLES
 TTTTTTTTTTTTTTTTTTTTTTTTTTTTTT FDIK        TELAPSE     1259.43 TCPU      819.65
 INSULATING STATE
 TOP OF VALENCE BANDS -    BAND    354; K    4; EIG -2.7599361E-01 AU
 TOP OF VALENCE BANDS -    BAND    354; K    1; EIG -2.7646198E-01 AU
 BOTTOM OF VIRTUAL BANDS - BAND    355; K    1; EIG -3.5261549E-02 AU
 INDIRECT ENERGY BAND GAP:   6.5507 eV
 TTTTTTTTTTTTTTTTTTTTTTTTTTTTTT PDIG        TELAPSE     1260.99 TCPU      821.22
 CHARGE NORMALIZATION FACTOR   1.00000000
 TOTAL ATOMIC CHARGES:
   5.7889606   5.7887501   5.7889606   5.7887501   5.7888374   5.7898986
   5.7885996   5.7891913   5.7888374   5.7891913   5.7885996   5.7898986
   6.0344112   6.0347260   6.0344112   6.0347260   6.0360572   6.0354379
   6.0358890   6.0354471   6.0360572   6.0354471   6.0358890   6.0354379
   5.7183064   5.7185313   5.7183064   5.7185313   5.7184044   5.7182957
   5.7182984   5.7190160   5.7184044   5.7190160   5.7182984   5.7182957
   6.0244069   6.0245430   6.0244069   6.0245430   6.0233930   6.0240052
   6.0234497   6.0237109   6.0233930   6.0237109   6.0234497   6.0240052
   0.8591221   0.8590307   0.8591221   0.8590307   0.8592244   0.8590572
   0.8591298   0.8591577   0.8592244   0.8591577   0.8591298   0.8590572
   0.8666089   0.8664454   0.8666089   0.8664454   0.8663763   0.8664480
   0.8663180   0.8664223   0.8663763   0.8664223   0.8663180   0.8664480
   0.8591414   0.8590259   0.8591414   0.8590259   0.8590817   0.8589856
   0.8590637   0.8592465   0.8590817   0.8592465   0.8590637   0.8589856
   7.5712524   7.5710637   7.5712524   7.5710637   7.5706405   7.5705529
   7.5712153   7.5704113   7.5706405   7.5704113   7.5712153   7.5705529
   7.5906860   7.5910590   7.5906860   7.5910590   7.5907695   7.5904000
   7.5908448   7.5904845   7.5907695   7.5904845   7.5908448   7.5904000
   8.3589342   8.3586889   8.3589342   8.3586889   8.3587127   8.3584652
   8.3587470   8.3588132   8.3587127   8.3588132   8.3587470   8.3584652
  18.6563500  18.6563500  18.6564545  18.6570073  18.6569963  18.6564545
 TTTTTTTTTTTTTTTTTTTTTTTTTTTTTT MOQGAD      TELAPSE     1261.02 TCPU      821.24
 TTTTTTTTTTTTTTTTTTTTTTTTTTTTTT SHELLXN     TELAPSE     1342.44 TCPU      877.24
 TTTTTTTTTTTTTTTTTTTTTTTTTTTTTT MONMO3      TELAPSE     1352.52 TCPU      887.33
 NUMERICALLY INTEGRATED DENSITY    708.0000548858
 TTTTTTTTTTTTTTTTTTTTTTTTTTTTTT NUMDFT      TELAPSE     1361.60 TCPU      896.40
 CYC   3 ETOT(AU) -5.431092789549E+03 DETOT -5.18E-01 tst  1.88E-03 PX  8.10E-02
 TTTTTTTTTTTTTTTTTTTTTTTTTTTTTT DIIS        TELAPSE     1368.46 TCPU      903.26
 DIIS TEST: 0.16618E+00 AT SCF   CYCLE   3 - DIIS ACTIVE - HISTORY:     3 CYCLES
 TTTTTTTTTTTTTTTTTTTTTTTTTTTTTT FDIK        TELAPSE     1397.15 TCPU      926.04
 INSULATING STATE
 TOP OF VALENCE BANDS -    BAND    354; K    3; EIG -2.9028770E-01 AU
 TOP OF VALENCE BANDS -    BAND    354; K    1; EIG -2.9074982E-01 AU
 BOTTOM OF VIRTUAL BANDS - BAND    355; K    1; EIG -4.3263331E-02 AU
 INDIRECT ENERGY BAND GAP:   6.7219 eV
 TTTTTTTTTTTTTTTTTTTTTTTTTTTTTT PDIG        TELAPSE     1398.70 TCPU      927.59
 CHARGE NORMALIZATION FACTOR   1.00000000
 TOTAL ATOMIC CHARGES:
   5.8146967   5.8145527   5.8146967   5.8145527   5.8145930   5.8146803
   5.8147481   5.8146878   5.8145930   5.8146878   5.8147481   5.8146803
   6.0387680   6.0386578   6.0387680   6.0386578   6.0384393   6.0387460
   6.0386157   6.0387382   6.0384393   6.0387382   6.0386157   6.0387460
   5.7376751   5.7379370   5.7376751   5.7379370   5.7377823   5.7376949
   5.7378533   5.7375162   5.7377823   5.7375162   5.7378533   5.7376949
   6.0270928   6.0271547   6.0270928   6.0271547   6.0272987   6.0271576
   6.0271778   6.0272984   6.0272987   6.0272984   6.0271778   6.0271576
   0.8500798   0.8501103   0.8500798   0.8501103   0.8499896   0.8500756
   0.8499597   0.8501036   0.8499896   0.8501036   0.8499597   0.8500756
   0.8514357   0.8514133   0.8514357   0.8514133   0.8514862   0.8514158
   0.8514026   0.8513646   0.8514862   0.8513646   0.8514026   0.8514158
   0.8445432   0.8445835   0.8445432   0.8445835   0.8445556   0.8445272
   0.8445208   0.8445386   0.8445556   0.8445386   0.8445208   0.8445272
   7.6156517   7.6157299   7.6156517   7.6157299   7.6154195   7.6155045
   7.6153401   7.6154471   7.6154195   7.6154471   7.6153401   7.6155045
   7.6087966   7.6086752   7.6087966   7.6086752   7.6088178   7.6087327
   7.6087195   7.6087963   7.6088178   7.6087963   7.6087195   7.6087327
   8.3161853   8.3161219   8.3161853   8.3161219   8.3163480   8.3163271
   8.3164150   8.3163742   8.3163480   8.3163742   8.3164150   8.3163271
  18.5903265  18.5903265  18.5902619  18.5903533  18.5903287  18.5902619
 TTTTTTTTTTTTTTTTTTTTTTTTTTTTTT MOQGAD      TELAPSE     1398.72 TCPU      927.61
 TTTTTTTTTTTTTTTTTTTTTTTTTTTTTT SHELLXN     TELAPSE     1483.75 TCPU      983.58
 TTTTTTTTTTTTTTTTTTTTTTTTTTTTTT MONMO3      TELAPSE     1491.24 TCPU      991.07
 NUMERICALLY INTEGRATED DENSITY    708.0000548976
 TTTTTTTTTTTTTTTTTTTTTTTTTTTTTT NUMDFT      TELAPSE     1500.31 TCPU     1000.14
 CYC   4 ETOT(AU) -5.431110340511E+03 DETOT -1.76E-02 tst  7.13E-05 PX  1.71E-02
 TTTTTTTTTTTTTTTTTTTTTTTTTTTTTT DIIS        TELAPSE     1503.23 TCPU     1003.06
 DIIS TEST: 0.54243E-01 AT SCF   CYCLE   4 - DIIS ACTIVE - HISTORY:     4 CYCLES
 TTTTTTTTTTTTTTTTTTTTTTTTTTTTTT FDIK        TELAPSE     1520.78 TCPU     1014.88
 INSULATING STATE
 TOP OF VALENCE BANDS -    BAND    354; K    4; EIG -2.8719783E-01 AU
 TOP OF VALENCE BANDS -    BAND    354; K    1; EIG -2.8765449E-01 AU
 BOTTOM OF VIRTUAL BANDS - BAND    355; K    1; EIG -4.1104119E-02 AU
 INDIRECT ENERGY BAND GAP:   6.6966 eV
 TTTTTTTTTTTTTTTTTTTTTTTTTTTTTT PDIG        TELAPSE     1522.30 TCPU     1016.40
 CHARGE NORMALIZATION FACTOR   1.00000000
 TOTAL ATOMIC CHARGES:
   5.8112870   5.8114218   5.8112870   5.8114218   5.8114853   5.8115548
   5.8115723   5.8114093   5.8114853   5.8114093   5.8115723   5.8115548
   6.0429142   6.0428425   6.0429142   6.0428425   6.0429930   6.0429026
   6.0429204   6.0429599   6.0429930   6.0429599   6.0429204   6.0429026
   5.7321721   5.7321559   5.7321721   5.7321559   5.7321779   5.7322005
   5.7321239   5.7321653   5.7321779   5.7321653   5.7321239   5.7322005
   6.0322113   6.0321517   6.0322113   6.0321517   6.0321231   6.0321037
   6.0321198   6.0320891   6.0321231   6.0320891   6.0321198   6.0321037
   0.8478192   0.8478008   0.8478192   0.8478008   0.8477678   0.8477870
   0.8477838   0.8477612   0.8477678   0.8477612   0.8477838   0.8477870
   0.8541909   0.8541667   0.8541909   0.8541667   0.8541881   0.8542315
   0.8542026   0.8541689   0.8541881   0.8541689   0.8542026   0.8542315
   0.8465685   0.8466193   0.8465685   0.8466193   0.8466140   0.8466375
   0.8466154   0.8466267   0.8466140   0.8466267   0.8466154   0.8466375
   7.5907012   7.5907635   7.5907012   7.5907635   7.5909505   7.5907037
   7.5910336   7.5908151   7.5909505   7.5908151   7.5910336   7.5907037
   7.6011899   7.6012271   7.6011899   7.6012271   7.6009764   7.6011228
   7.6009447   7.6011544   7.6009764   7.6011544   7.6009447   7.6011228
   8.3339957   8.3339692   8.3339957   8.3339692   8.3338891   8.3339141
   8.3338809   8.3339792   8.3338891   8.3339792   8.3338809   8.3339141
  18.6137516  18.6137516  18.6137166  18.6136214  18.6138060  18.6137166
 TTTTTTTTTTTTTTTTTTTTTTTTTTTTTT MOQGAD      TELAPSE     1522.32 TCPU     1016.43
 TTTTTTTTTTTTTTTTTTTTTTTTTTTTTT SHELLXN     TELAPSE     1600.34 TCPU     1072.44
 TTTTTTTTTTTTTTTTTTTTTTTTTTTTTT MONMO3      TELAPSE     1610.18 TCPU     1082.27
 NUMERICALLY INTEGRATED DENSITY    708.0000548671
 TTTTTTTTTTTTTTTTTTTTTTTTTTTTTT NUMDFT      TELAPSE     1619.23 TCPU     1091.33
 CYC   5 ETOT(AU) -5.431116925442E+03 DETOT -6.58E-03 tst  5.28E-06 PX  1.24E-02
 TTTTTTTTTTTTTTTTTTTTTTTTTTTTTT DIIS        TELAPSE     1629.16 TCPU     1101.25
 DIIS TEST: 0.68874E-02 AT SCF   CYCLE   5 - DIIS ACTIVE - HISTORY:     5 CYCLES
 TTTTTTTTTTTTTTTTTTTTTTTTTTTTTT FDIK        TELAPSE     1664.63 TCPU     1128.65
 INSULATING STATE
 TOP OF VALENCE BANDS -    BAND    354; K    3; EIG -2.8628430E-01 AU
 TOP OF VALENCE BANDS -    BAND    354; K    1; EIG -2.8674641E-01 AU
 BOTTOM OF VIRTUAL BANDS - BAND    355; K    1; EIG -3.9831681E-02 AU
 INDIRECT ENERGY BAND GAP:   6.7063 eV
 TTTTTTTTTTTTTTTTTTTTTTTTTTTTTT PDIG        TELAPSE     1666.41 TCPU     1130.43
 CHARGE NORMALIZATION FACTOR   1.00000000
 TOTAL ATOMIC CHARGES:
   5.8071038   5.8072174   5.8071038   5.8072174   5.8071320   5.8071864
   5.8071136   5.8071308   5.8071320   5.8071308   5.8071136   5.8071864
   6.0395712   6.0396112   6.0395712   6.0396112   6.0395271   6.0396060
   6.0395198   6.0395672   6.0395271   6.0395672   6.0395198   6.0396060
   5.7281354   5.7280364   5.7281354   5.7280364   5.7281079   5.7280765
   5.7281276   5.7281090   5.7281079   5.7281090   5.7281276   5.7280765
   6.0282277   6.0281819   6.0282277   6.0281819   6.0282300   6.0282454
   6.0282433   6.0282804   6.0282300   6.0282804   6.0282433   6.0282454
   0.8495827   0.8495812   0.8495827   0.8495812   0.8495530   0.8495582
   0.8495541   0.8495699   0.8495530   0.8495699   0.8495541   0.8495582
   0.8550525   0.8550541   0.8550525   0.8550541   0.8550601   0.8550706
   0.8550747   0.8550617   0.8550601   0.8550617   0.8550747   0.8550706
   0.8478088   0.8478059   0.8478088   0.8478059   0.8478239   0.8478144
   0.8478062   0.8478126   0.8478239   0.8478126   0.8478062   0.8478144
   7.6016825   7.6016592   7.6016825   7.6016592   7.6015010   7.6015073
   7.6015041   7.6015717   7.6015010   7.6015717   7.6015041   7.6015073
   7.6031086   7.6031415   7.6031086   7.6031415   7.6032598   7.6031806
   7.6032359   7.6031481   7.6032598   7.6031481   7.6032359   7.6031806
   8.3325415   8.3325525   8.3325415   8.3325525   8.3326349   8.3326103
   8.3326478   8.3326005   8.3326349   8.3326005   8.3326478   8.3326103
  18.6143169  18.6143169  18.6143599  18.6142827  18.6143237  18.6143599
 TTTTTTTTTTTTTTTTTTTTTTTTTTTTTT MOQGAD      TELAPSE     1666.44 TCPU     1130.46
 TTTTTTTTTTTTTTTTTTTTTTTTTTTTTT SHELLXN     TELAPSE     1766.83 TCPU     1186.43
 TTTTTTTTTTTTTTTTTTTTTTTTTTTTTT MONMO3      TELAPSE     1772.00 TCPU     1191.60
 NUMERICALLY INTEGRATED DENSITY    708.0000550103
 TTTTTTTTTTTTTTTTTTTTTTTTTTTTTT NUMDFT      TELAPSE     1781.18 TCPU     1200.78
 CYC   6 ETOT(AU) -5.431117679081E+03 DETOT -7.54E-04 tst  1.51E-06 PX  2.47E-03
 TTTTTTTTTTTTTTTTTTTTTTTTTTTTTT DIIS        TELAPSE     1783.49 TCPU     1203.09
 DIIS TEST: 0.10013E-02 AT SCF   CYCLE   6 - DIIS ACTIVE - HISTORY:     6 CYCLES
 TTTTTTTTTTTTTTTTTTTTTTTTTTTTTT FDIK        TELAPSE     1802.11 TCPU     1215.16
 INSULATING STATE
 TOP OF VALENCE BANDS -    BAND    354; K    4; EIG -2.8674021E-01 AU
 TOP OF VALENCE BANDS -    BAND    354; K    1; EIG -2.8719904E-01 AU
 BOTTOM OF VIRTUAL BANDS - BAND    355; K    1; EIG -3.9961710E-02 AU
 INDIRECT ENERGY BAND GAP:   6.7152 eV
 TTTTTTTTTTTTTTTTTTTTTTTTTTTTTT PDIG        TELAPSE     1803.62 TCPU     1216.68
 CHARGE NORMALIZATION FACTOR   1.00000000
 TOTAL ATOMIC CHARGES:
   5.8072076   5.8073005   5.8072076   5.8073005   5.8073504   5.8073383
   5.8073344   5.8073178   5.8073504   5.8073178   5.8073344   5.8073383
   6.0405150   6.0405278   6.0405150   6.0405278   6.0405685   6.0405478
   6.0405543   6.0405287   6.0405685   6.0405287   6.0405543   6.0405478
   5.7298609   5.7297853   5.7298609   5.7297853   5.7297855   5.7298184
   5.7297970   5.7298233   5.7297855   5.7298233   5.7297970   5.7298184
   6.0296624   6.0296562   6.0296624   6.0296562   6.0296113   6.0295991
   6.0296238   6.0296068   6.0296113   6.0296068   6.0296238   6.0295991
   0.8492659   0.8492439   0.8492659   0.8492439   0.8492608   0.8492501
   0.8492674   0.8492521   0.8492608   0.8492521   0.8492674   0.8492501
   0.8549757   0.8549751   0.8549757   0.8549751   0.8549698   0.8549762
   0.8549717   0.8549799   0.8549698   0.8549799   0.8549717   0.8549762
   0.8474457   0.8474493   0.8474457   0.8474493   0.8474585   0.8474494
   0.8474562   0.8474467   0.8474585   0.8474467   0.8474562   0.8474494
   7.5975877   7.5975744   7.5975877   7.5975744   7.5977223   7.5976442
   7.5977388   7.5976657   7.5977223   7.5976657   7.5977388   7.5976442
   7.6044811   7.6044874   7.6044811   7.6044874   7.6043704   7.6044339
   7.6043544   7.6044164   7.6043704   7.6044164   7.6043544   7.6044339
   8.3322526   8.3322593   8.3322526   8.3322593   8.3321679   8.3322000
   8.3321760   8.3322122   8.3321679   8.3322122   8.3321760   8.3322000
  18.6134788  18.6134788  18.6134796  18.6134703  18.6134923  18.6134796
 TTTTTTTTTTTTTTTTTTTTTTTTTTTTTT MOQGAD      TELAPSE     1803.65 TCPU     1216.70
 TTTTTTTTTTTTTTTTTTTTTTTTTTTTTT SHELLXN     TELAPSE     1879.82 TCPU     1272.71
 TTTTTTTTTTTTTTTTTTTTTTTTTTTTTT MONMO3      TELAPSE     1886.34 TCPU     1279.23
 NUMERICALLY INTEGRATED DENSITY    708.0000550139
 TTTTTTTTTTTTTTTTTTTTTTTTTTTTTT NUMDFT      TELAPSE     1895.35 TCPU     1288.24
 CYC   7 ETOT(AU) -5.431117780377E+03 DETOT -1.01E-04 tst  4.37E-07 PX  1.10E-03
 TTTTTTTTTTTTTTTTTTTTTTTTTTTTTT DIIS        TELAPSE     1900.03 TCPU     1292.91
 DIIS TEST: 0.28793E-03 AT SCF   CYCLE   7 - DIIS ACTIVE - HISTORY:     7 CYCLES
 TTTTTTTTTTTTTTTTTTTTTTTTTTTTTT FDIK        TELAPSE     1916.85 TCPU     1303.71
 INSULATING STATE
 TOP OF VALENCE BANDS -    BAND    354; K    3; EIG -2.8666658E-01 AU
 TOP OF VALENCE BANDS -    BAND    354; K    1; EIG -2.8712662E-01 AU
 BOTTOM OF VIRTUAL BANDS - BAND    355; K    1; EIG -4.0054893E-02 AU
 INDIRECT ENERGY BAND GAP:   6.7106 eV
 TTTTTTTTTTTTTTTTTTTTTTTTTTTTTT PDIG        TELAPSE     1918.37 TCPU     1305.22
 CHARGE NORMALIZATION FACTOR   1.00000000
 TOTAL ATOMIC CHARGES:
   5.8080805   5.8081522   5.8080805   5.8081522   5.8080947   5.8081115
   5.8080951   5.8080958   5.8080947   5.8080958   5.8080951   5.8081115
   6.0405879   6.0406158   6.0405879   6.0406158   6.0405406   6.0406001
   6.0405423   6.0405893   6.0405406   6.0405893   6.0405423   6.0406001
   5.7292510   5.7291735   5.7292510   5.7291735   5.7291664   5.7291970
   5.7291735   5.7291880   5.7291664   5.7291880   5.7291735   5.7291970
   6.0292765   6.0292507   6.0292765   6.0292507   6.0293285   6.0293100
   6.0293231   6.0293024   6.0293285   6.0293024   6.0293231   6.0293100
   0.8490086   0.8489867   0.8490086   0.8489867   0.8489833   0.8489907
   0.8489830   0.8489934   0.8489833   0.8489934   0.8489830   0.8489907
   0.8550052   0.8550050   0.8550052   0.8550050   0.8550185   0.8550214
   0.8550141   0.8550276   0.8550185   0.8550276   0.8550141   0.8550214
   0.8476374   0.8476420   0.8476374   0.8476420   0.8476394   0.8476360
   0.8476398   0.8476376   0.8476394   0.8476376   0.8476398   0.8476360
   7.5992679   7.5992705   7.5992679   7.5992705   7.5991384   7.5991517
   7.5991461   7.5991713   7.5991384   7.5991713   7.5991461   7.5991517
   7.6026334   7.6026424   7.6026334   7.6026424   7.6027705   7.6027076
   7.6027593   7.6027070   7.6027705   7.6027070   7.6027593   7.6027076
   8.3323593   8.3323774   8.3323593   8.3323774   8.3324391   8.3324056
   8.3324473   8.3324129   8.3324391   8.3324129   8.3324473   8.3324056
  18.6137540  18.6137540  18.6137580  18.6137591  18.6137699  18.6137580
 TTTTTTTTTTTTTTTTTTTTTTTTTTTTTT MOQGAD      TELAPSE     1918.39 TCPU     1305.25
 TTTTTTTTTTTTTTTTTTTTTTTTTTTTTT SHELLXN     TELAPSE     2002.82 TCPU     1361.22
 TTTTTTTTTTTTTTTTTTTTTTTTTTTTTT MONMO3      TELAPSE     2010.98 TCPU     1369.39
 NUMERICALLY INTEGRATED DENSITY    708.0000550017
 TTTTTTTTTTTTTTTTTTTTTTTTTTTTTT NUMDFT      TELAPSE     2020.00 TCPU     1378.41
 CYC   8 ETOT(AU) -5.431117796299E+03 DETOT -1.59E-05 tst  3.15E-08 PX  5.42E-04
 TTTTTTTTTTTTTTTTTTTTTTTTTTTTTT DIIS        TELAPSE     2022.95 TCPU     1381.36
 DIIS TEST: 0.74326E-04 AT SCF   CYCLE   8 - DIIS ACTIVE - HISTORY:     8 CYCLES
 TTTTTTTTTTTTTTTTTTTTTTTTTTTTTT FDIK        TELAPSE     2042.80 TCPU     1394.37
 INSULATING STATE
 TOP OF VALENCE BANDS -    BAND    354; K    4; EIG -2.8665301E-01 AU
 TOP OF VALENCE BANDS -    BAND    354; K    1; EIG -2.8711262E-01 AU
 BOTTOM OF VIRTUAL BANDS - BAND    355; K    1; EIG -3.9990595E-02 AU
 INDIRECT ENERGY BAND GAP:   6.7120 eV
 TTTTTTTTTTTTTTTTTTTTTTTTTTTTTT PDIG        TELAPSE     2044.32 TCPU     1395.89
 CHARGE NORMALIZATION FACTOR   1.00000000
 TOTAL ATOMIC CHARGES:
   5.8077502   5.8078155   5.8077502   5.8078155   5.8078476   5.8078329
   5.8078529   5.8078451   5.8078476   5.8078451   5.8078529   5.8078329
   6.0403652   6.0403674   6.0403652   6.0403674   6.0404025   6.0403800
   6.0404099   6.0403696   6.0404025   6.0403696   6.0404099   6.0403800
   5.7289391   5.7288988   5.7289391   5.7288988   5.7289033   5.7289307
   5.7289014   5.7289082   5.7289033   5.7289082   5.7289014   5.7289307
   6.0293576   6.0293535   6.0293576   6.0293535   6.0293228   6.0293071
   6.0293136   6.0293143   6.0293228   6.0293143   6.0293136   6.0293071
   0.8491016   0.8490714   0.8491016   0.8490714   0.8490956   0.8490831
   0.8490914   0.8490833   0.8490956   0.8490833   0.8490914   0.8490831
   0.8550694   0.8550711   0.8550694   0.8550711   0.8550633   0.8550578
   0.8550606   0.8550597   0.8550633   0.8550597   0.8550606   0.8550578
   0.8475773   0.8475783   0.8475773   0.8475783   0.8475836   0.8475804
   0.8475860   0.8475789   0.8475836   0.8475789   0.8475860   0.8475804
   7.5985778   7.5985834   7.5985778   7.5985834   7.5987160   7.5986702
   7.5987156   7.5986800   7.5987160   7.5986800   7.5987156   7.5986702
   7.6041204   7.6041269   7.6041204   7.6041269   7.6040103   7.6040732
   7.6040153   7.6040761   7.6040103   7.6040761   7.6040153   7.6040732
   8.3322583   8.3322633   8.3322583   8.3322633   8.3321834   8.3322085
   8.3321851   8.3322062   8.3321834   8.3322062   8.3321851   8.3322085
  18.6137482  18.6137482  18.6137464  18.6137534  18.6137532  18.6137464
 TTTTTTTTTTTTTTTTTTTTTTTTTTTTTT MOQGAD      TELAPSE     2044.34 TCPU     1395.91
 TTTTTTTTTTTTTTTTTTTTTTTTTTTTTT SHELLXN     TELAPSE     2130.84 TCPU     1451.92
 TTTTTTTTTTTTTTTTTTTTTTTTTTTTTT MONMO3      TELAPSE     2136.40 TCPU     1457.48
 NUMERICALLY INTEGRATED DENSITY    708.0000550112
 TTTTTTTTTTTTTTTTTTTTTTTTTTTTTT NUMDFT      TELAPSE     2145.40 TCPU     1466.49
 CYC   9 ETOT(AU) -5.431117802665E+03 DETOT -6.37E-06 tst  3.27E-08 PX  2.14E-04
 TTTTTTTTTTTTTTTTTTTTTTTTTTTTTT DIIS        TELAPSE     2154.03 TCPU     1475.12
 DIIS TEST: 0.26821E-04 AT SCF   CYCLE   9 - DIIS ACTIVE - HISTORY:     9 CYCLES
 TTTTTTTTTTTTTTTTTTTTTTTTTTTTTT FDIK        TELAPSE     2182.32 TCPU     1495.53
 INSULATING STATE
 TOP OF VALENCE BANDS -    BAND    354; K    3; EIG -2.8667223E-01 AU
 TOP OF VALENCE BANDS -    BAND    354; K    1; EIG -2.8713197E-01 AU
 BOTTOM OF VIRTUAL BANDS - BAND    355; K    1; EIG -3.9988922E-02 AU
 INDIRECT ENERGY BAND GAP:   6.7126 eV
 TTTTTTTTTTTTTTTTTTTTTTTTTTTTTT PDIG        TELAPSE     2184.08 TCPU     1497.29
 CHARGE NORMALIZATION FACTOR   1.00000000
 TOTAL ATOMIC CHARGES:
   5.8077563   5.8078053   5.8077563   5.8078053   5.8077560   5.8077639
   5.8077565   5.8077704   5.8077560   5.8077704   5.8077565   5.8077639
   6.0405791   6.0405788   6.0405791   6.0405788   6.0405367   6.0405778
   6.0405387   6.0405685   6.0405367   6.0405685   6.0405387   6.0405778
   5.7292228   5.7291912   5.7292228   5.7291912   5.7291670   5.7291714
   5.7291710   5.7291534   5.7291670   5.7291534   5.7291710   5.7291714
   6.0293346   6.0293321   6.0293346   6.0293321   6.0293789   6.0293722
   6.0293732   6.0293809   6.0293789   6.0293809   6.0293732   6.0293722
   0.8490887   0.8490601   0.8490887   0.8490601   0.8490623   0.8490685
   0.8490614   0.8490719   0.8490623   0.8490719   0.8490614   0.8490685
   0.8550339   0.8550355   0.8550339   0.8550355   0.8550394   0.8550397
   0.8550412   0.8550416   0.8550394   0.8550416   0.8550412   0.8550397
   0.8476061   0.8476072   0.8476061   0.8476072   0.8476028   0.8476083
   0.8476041   0.8476068   0.8476028   0.8476068   0.8476041   0.8476083
   7.5989562   7.5989559   7.5989562   7.5989559   7.5988424   7.5988796
   7.5988433   7.5988860   7.5988424   7.5988860   7.5988433   7.5988796
   7.6032483   7.6032568   7.6032483   7.6032568   7.6033647   7.6033121
   7.6033647   7.6033108   7.6033647   7.6033108   7.6033647   7.6033121
   8.3322664   8.3322757   8.3322664   8.3322757   8.3323371   8.3323111
   8.3323384   8.3323128   8.3323371   8.3323128   8.3323384   8.3323111
  18.6138058  18.6138058  18.6138079  18.6138092  18.6138059  18.6138079
 TTTTTTTTTTTTTTTTTTTTTTTTTTTTTT MOQGAD      TELAPSE     2184.11 TCPU     1497.32
 TTTTTTTTTTTTTTTTTTTTTTTTTTTTTT SHELLXN     TELAPSE     2264.97 TCPU     1553.32
 TTTTTTTTTTTTTTTTTTTTTTTTTTTTTT MONMO3      TELAPSE     2273.07 TCPU     1561.42
 NUMERICALLY INTEGRATED DENSITY    708.0000550121
 TTTTTTTTTTTTTTTTTTTTTTTTTTTTTT NUMDFT      TELAPSE     2282.09 TCPU     1570.44
 CYC  10 ETOT(AU) -5.431117803727E+03 DETOT -1.06E-06 tst  3.30E-09 PX  1.43E-04
 TTTTTTTTTTTTTTTTTTTTTTTTTTTTTT DIIS        TELAPSE     2285.05 TCPU     1573.40
 DIIS TEST: 0.97071E-05 AT SCF   CYCLE  10 - DIIS ACTIVE - HISTORY:    10 CYCLES
 TTTTTTTTTTTTTTTTTTTTTTTTTTTTTT FDIK        TELAPSE     2302.04 TCPU     1584.79
 INSULATING STATE
 TOP OF VALENCE BANDS -    BAND    354; K    4; EIG -2.8666659E-01 AU
 TOP OF VALENCE BANDS -    BAND    354; K    1; EIG -2.8712649E-01 AU
 BOTTOM OF VIRTUAL BANDS - BAND    355; K    1; EIG -4.0010051E-02 AU
 INDIRECT ENERGY BAND GAP:   6.7119 eV
 TTTTTTTTTTTTTTTTTTTTTTTTTTTTTT PDIG        TELAPSE     2303.56 TCPU     1586.31
 CHARGE NORMALIZATION FACTOR   1.00000000
 TOTAL ATOMIC CHARGES:
   5.8078707   5.8079123   5.8078707   5.8079123   5.8079498   5.8079387
   5.8079503   5.8079387   5.8079498   5.8079387   5.8079503   5.8079387
   6.0404792   6.0404754   6.0404792   6.0404754   6.0405130   6.0404837
   6.0405164   6.0404819   6.0405130   6.0404819   6.0405164   6.0404837
   5.7290647   5.7290519   5.7290647   5.7290519   5.7290515   5.7290678
   5.7290516   5.7290646   5.7290515   5.7290646   5.7290516   5.7290678
   6.0293693   6.0293703   6.0293693   6.0293703   6.0293373   6.0293358
   6.0293338   6.0293384   6.0293373   6.0293384   6.0293338   6.0293358
   0.8490454   0.8490185   0.8490454   0.8490185   0.8490359   0.8490290
   0.8490366   0.8490303   0.8490359   0.8490303   0.8490366   0.8490290
   0.8550635   0.8550638   0.8550635   0.8550638   0.8550590   0.8550555
   0.8550576   0.8550573   0.8550590   0.8550573   0.8550576   0.8550555
   0.8475978   0.8475986   0.8475978   0.8475986   0.8476029   0.8476005
   0.8476052   0.8475991   0.8476029   0.8475991   0.8476052   0.8476005
   7.5986659   7.5986579   7.5986659   7.5986579   7.5987720   7.5987368
   7.5987700   7.5987365   7.5987720   7.5987365   7.5987700   7.5987368
   7.6036609   7.6036671   7.6036609   7.6036671   7.6035621   7.6036102
   7.6035641   7.6036096   7.6035621   7.6036096   7.6035641   7.6036102
   8.3322973   8.3323020   8.3322973   8.3323020   8.3322373   8.3322569
   8.3322372   8.3322561   8.3322373   8.3322561   8.3322372   8.3322569
  18.6137692  18.6137692  18.6137625  18.6137626  18.6137676  18.6137625
 TTTTTTTTTTTTTTTTTTTTTTTTTTTTTT MOQGAD      TELAPSE     2303.58 TCPU     1586.34
 TTTTTTTTTTTTTTTTTTTTTTTTTTTTTT SHELLXN     TELAPSE     2387.36 TCPU     1642.31
 TTTTTTTTTTTTTTTTTTTTTTTTTTTTTT MONMO3      TELAPSE     2404.63 TCPU     1659.59
 NUMERICALLY INTEGRATED DENSITY    708.0000550095
 TTTTTTTTTTTTTTTTTTTTTTTTTTTTTT NUMDFT      TELAPSE     2413.82 TCPU     1668.77
 CYC  11 ETOT(AU) -5.431117804431E+03 DETOT -7.05E-07 tst  1.07E-09 PX  5.88E-05
 TTTTTTTTTTTTTTTTTTTTTTTTTTTTTT DIIS        TELAPSE     2416.41 TCPU     1671.36
 DIIS TEST: 0.31813E-05 AT SCF   CYCLE  11 - DIIS ACTIVE - HISTORY:    11 CYCLES
 TTTTTTTTTTTTTTTTTTTTTTTTTTTTTT FDIK        TELAPSE     2434.20 TCPU     1684.28
 INSULATING STATE
 TOP OF VALENCE BANDS -    BAND    354; K    3; EIG -2.8666705E-01 AU
 TOP OF VALENCE BANDS -    BAND    354; K    1; EIG -2.8712661E-01 AU
 BOTTOM OF VIRTUAL BANDS - BAND    355; K    1; EIG -3.9994978E-02 AU
 INDIRECT ENERGY BAND GAP:   6.7123 eV
 TTTTTTTTTTTTTTTTTTTTTTTTTTTTTT PDIG        TELAPSE     2435.71 TCPU     1685.80
 CHARGE NORMALIZATION FACTOR   1.00000000
 TOTAL ATOMIC CHARGES:
   5.8078537   5.8078902   5.8078537   5.8078902   5.8078425   5.8078542
   5.8078437   5.8078532   5.8078425   5.8078532   5.8078437   5.8078542
   6.0405447   6.0405378   6.0405447   6.0405378   6.0405014   6.0405365
   6.0405036   6.0405392   6.0405014   6.0405392   6.0405036   6.0405365
   5.7290558   5.7290521   5.7290558   5.7290521   5.7290274   5.7290175
   5.7290256   5.7290161   5.7290274   5.7290161   5.7290256   5.7290175
   6.0293342   6.0293360   6.0293342   6.0293360   6.0293749   6.0293768
   6.0293721   6.0293738   6.0293749   6.0293738   6.0293721   6.0293768
   0.8490771   0.8490507   0.8490771   0.8490507   0.8490499   0.8490582
   0.8490499   0.8490585   0.8490499   0.8490585   0.8490499   0.8490582
   0.8550467   0.8550469   0.8550467   0.8550469   0.8550530   0.8550547
   0.8550531   0.8550555   0.8550530   0.8550555   0.8550531   0.8550547
   0.8476003   0.8476015   0.8476003   0.8476015   0.8475960   0.8476009
   0.8475967   0.8476007   0.8475960   0.8476007   0.8475967   0.8476009
   7.5988828   7.5988732   7.5988828   7.5988732   7.5987585   7.5987979
   7.5987577   7.5987986   7.5987585   7.5987986   7.5987577   7.5987979
   7.6034977   7.6035010   7.6034977   7.6035010   7.6036174   7.6035586
   7.6036178   7.6035607   7.6036174   7.6035607   7.6036178   7.6035586
   8.3322088   8.3322147   8.3322088   8.3322147   8.3322794   8.3322565
   8.3322796   8.3322566   8.3322794   8.3322566   8.3322796   8.3322565
  18.6137899  18.6137899  18.6137956  18.6137825  18.6137852  18.6137956
 TTTTTTTTTTTTTTTTTTTTTTTTTTTTTT MOQGAD      TELAPSE     2435.74 TCPU     1685.82
 TTTTTTTTTTTTTTTTTTTTTTTTTTTTTT SHELLXN     TELAPSE     2518.50 TCPU     1741.84
 TTTTTTTTTTTTTTTTTTTTTTTTTTTTTT MONMO3      TELAPSE     2526.54 TCPU     1749.88
 NUMERICALLY INTEGRATED DENSITY    708.0000550112
 TTTTTTTTTTTTTTTTTTTTTTTTTTTTTT NUMDFT      TELAPSE     2535.57 TCPU     1758.91
 CYC  12 ETOT(AU) -5.431117804465E+03 DETOT -3.34E-08 tst  5.27E-10 PX  3.61E-05
 TTTTTTTTTTTTTTTTTTTTTTTTTTTTTT DIIS        TELAPSE     2537.99 TCPU     1761.33
 DIIS TEST: 0.12083E-05 AT SCF   CYCLE  12 - DIIS ACTIVE - HISTORY:    12 CYCLES
 TTTTTTTTTTTTTTTTTTTTTTTTTTTTTT FDIK        TELAPSE     2553.73 TCPU     1771.75
 INSULATING STATE
 TOP OF VALENCE BANDS -    BAND    354; K    4; EIG -2.8666840E-01 AU
 TOP OF VALENCE BANDS -    BAND    354; K    1; EIG -2.8712822E-01 AU
 BOTTOM OF VIRTUAL BANDS - BAND    355; K    1; EIG -4.0001125E-02 AU
 INDIRECT ENERGY BAND GAP:   6.7122 eV
 TTTTTTTTTTTTTTTTTTTTTTTTTTTTTT PDIG        TELAPSE     2555.25 TCPU     1773.27
 CHARGE NORMALIZATION FACTOR   1.00000000
 TOTAL ATOMIC CHARGES:
   5.8078098   5.8078473   5.8078098   5.8078473   5.8078991   5.8078870
   5.8079011   5.8078854   5.8078991   5.8078854   5.8079011   5.8078870
   6.0404980   6.0404921   6.0404980   6.0404921   6.0405397   6.0405048
   6.0405419   6.0405064   6.0405397   6.0405064   6.0405419   6.0405048
   5.7290982   5.7290930   5.7290982   5.7290930   5.7290881   5.7291021
   5.7290870   5.7291027   5.7290881   5.7291027   5.7290870   5.7291021
   6.0293787   6.0293797   6.0293787   6.0293797   6.0293380   6.0293376
   6.0293357   6.0293351   6.0293380   6.0293351   6.0293357   6.0293376
   0.8490572   0.8490310   0.8490572   0.8490310   0.8490510   0.8490419
   0.8490509   0.8490425   0.8490510   0.8490425   0.8490509   0.8490419
   0.8550624   0.8550626   0.8550624   0.8550626   0.8550557   0.8550533
   0.8550556   0.8550539   0.8550557   0.8550539   0.8550556   0.8550533
   0.8475995   0.8476007   0.8475995   0.8476007   0.8476065   0.8476014
   0.8476069   0.8476015   0.8476065   0.8476015   0.8476069   0.8476014
   7.5986899   7.5986807   7.5986899   7.5986807   7.5988282   7.5987813
   7.5988269   7.5987814   7.5988282   7.5987814   7.5988269   7.5987813
   7.6036025   7.6036060   7.6036025   7.6036060   7.6034774   7.6035376
   7.6034775   7.6035385   7.6034774   7.6035385   7.6034775   7.6035376
   8.3323079   8.3323137   8.3323079   8.3323137   8.3322296   8.3322543
   8.3322294   8.3322544   8.3322296   8.3322544   8.3322294   8.3322543
  18.6137898  18.6137898  18.6137846  18.6137844  18.6137865  18.6137846
 TTTTTTTTTTTTTTTTTTTTTTTTTTTTTT MOQGAD      TELAPSE     2555.27 TCPU     1773.30
 TTTTTTTTTTTTTTTTTTTTTTTTTTTTTT SHELLXN     TELAPSE     2636.79 TCPU     1829.32
 TTTTTTTTTTTTTTTTTTTTTTTTTTTTTT MONMO3      TELAPSE     2644.93 TCPU     1837.46
 NUMERICALLY INTEGRATED DENSITY    708.0000550108
 TTTTTTTTTTTTTTTTTTTTTTTTTTTTTT NUMDFT      TELAPSE     2653.95 TCPU     1846.48
 CYC  13 ETOT(AU) -5.431117804480E+03 DETOT -1.55E-08 tst  2.49E-10 PX  3.78E-05
 TTTTTTTTTTTTTTTTTTTTTTTTTTTTTT DIIS        TELAPSE     2656.69 TCPU     1849.22
 DIIS TEST: 0.95300E-06 AT SCF   CYCLE  13 - DIIS ACTIVE - HISTORY:    13 CYCLES
 TTTTTTTTTTTTTTTTTTTTTTTTTTTTTT FDIK        TELAPSE     2674.38 TCPU     1861.16
 INSULATING STATE
 TOP OF VALENCE BANDS -    BAND    354; K    3; EIG -2.8666780E-01 AU
 TOP OF VALENCE BANDS -    BAND    354; K    1; EIG -2.8712806E-01 AU
 BOTTOM OF VIRTUAL BANDS - BAND    355; K    1; EIG -4.0001157E-02 AU
 INDIRECT ENERGY BAND GAP:   6.7121 eV
 TTTTTTTTTTTTTTTTTTTTTTTTTTTTTT PDIG        TELAPSE     2675.90 TCPU     1862.67
 CHARGE NORMALIZATION FACTOR   1.00000000
 TOTAL ATOMIC CHARGES:
   5.8078679   5.8079034   5.8078679   5.8079034   5.8078848   5.8078898
   5.8078864   5.8078896   5.8078848   5.8078896   5.8078864   5.8078898
   6.0405223   6.0405160   6.0405223   6.0405160   6.0405082   6.0405204
   6.0405086   6.0405199   6.0405082   6.0405199   6.0405086   6.0405204
   5.7290705   5.7290680   5.7290705   5.7290680   5.7290548   5.7290501
   5.7290537   5.7290495   5.7290548   5.7290495   5.7290537   5.7290501
   6.0293457   6.0293487   6.0293457   6.0293487   6.0293596   6.0293594
   6.0293589   6.0293583   6.0293596   6.0293583   6.0293589   6.0293594
   0.8490631   0.8490372   0.8490631   0.8490372   0.8490425   0.8490450
   0.8490426   0.8490451   0.8490425   0.8490451   0.8490426   0.8490450
   0.8550549   0.8550549   0.8550549   0.8550549   0.8550568   0.8550572
   0.8550570   0.8550585   0.8550568   0.8550585   0.8550570   0.8550572
   0.8476017   0.8476016   0.8476017   0.8476016   0.8476001   0.8476013
   0.8476004   0.8476016   0.8476001   0.8476016   0.8476004   0.8476013
   7.5987955   7.5987881   7.5987955   7.5987881   7.5987539   7.5987663
   7.5987537   7.5987669   7.5987539   7.5987669   7.5987537   7.5987663
   7.6035432   7.6035446   7.6035432   7.6035446   7.6035820   7.6035640
   7.6035813   7.6035642   7.6035820   7.6035642   7.6035813   7.6035640
   8.3322396   8.3322453   8.3322396   8.3322453   8.3322650   8.3322571
   8.3322646   8.3322572   8.3322650   8.3322572   8.3322646   8.3322571
  18.6137872  18.6137872  18.6137831  18.6137803  18.6137813  18.6137831
 TTTTTTTTTTTTTTTTTTTTTTTTTTTTTT MOQGAD      TELAPSE     2675.92 TCPU     1862.70
 TTTTTTTTTTTTTTTTTTTTTTTTTTTTTT SHELLXN     TELAPSE     2751.14 TCPU     1918.72
 TTTTTTTTTTTTTTTTTTTTTTTTTTTTTT MONMO3      TELAPSE     2756.96 TCPU     1924.54
 NUMERICALLY INTEGRATED DENSITY    708.0000550107
 TTTTTTTTTTTTTTTTTTTTTTTTTTTTTT NUMDFT      TELAPSE     2766.02 TCPU     1933.60
 CYC  14 ETOT(AU) -5.431117804515E+03 DETOT -3.50E-08 tst  1.00E-10 PX  2.06E-05
 TTTTTTTTTTTTTTTTTTTTTTTTTTTTTT DIIS        TELAPSE     2768.35 TCPU     1935.93
 DIIS TEST: 0.17525E-06 AT SCF   CYCLE  14 - DIIS ACTIVE - HISTORY:    14 CYCLES
 TTTTTTTTTTTTTTTTTTTTTTTTTTTTTT FDIK        TELAPSE     2784.71 TCPU     1947.05
 INSULATING STATE
 TOP OF VALENCE BANDS -    BAND    354; K    4; EIG -2.8666787E-01 AU
 TOP OF VALENCE BANDS -    BAND    354; K    1; EIG -2.8712832E-01 AU
 BOTTOM OF VIRTUAL BANDS - BAND    355; K    1; EIG -3.9999053E-02 AU
 INDIRECT ENERGY BAND GAP:   6.7122 eV
 TTTTTTTTTTTTTTTTTTTTTTTTTTTTTT PDIG        TELAPSE     2786.23 TCPU     1948.57
 CHARGE NORMALIZATION FACTOR   1.00000000
 TOTAL ATOMIC CHARGES:
   5.8078413   5.8078756   5.8078413   5.8078756   5.8078877   5.8078849
   5.8078882   5.8078850   5.8078877   5.8078850   5.8078882   5.8078849
   6.0405167   6.0405111   6.0405167   6.0405111   6.0405265   6.0405192
   6.0405265   6.0405190   6.0405265   6.0405190   6.0405265   6.0405192
   5.7290539   5.7290529   5.7290539   5.7290529   5.7290421   5.7290446
   5.7290416   5.7290447   5.7290421   5.7290447   5.7290416   5.7290446
   6.0293630   6.0293655   6.0293630   6.0293655   6.0293531   6.0293523
   6.0293526   6.0293513   6.0293531   6.0293513   6.0293526   6.0293523
   0.8490648   0.8490387   0.8490648   0.8490387   0.8490499   0.8490478
   0.8490499   0.8490480   0.8490499   0.8490480   0.8490499   0.8490478
   0.8550559   0.8550563   0.8550559   0.8550563   0.8550547   0.8550536
   0.8550549   0.8550547   0.8550547   0.8550547   0.8550549   0.8550536
   0.8476007   0.8476003   0.8476007   0.8476003   0.8476019   0.8476009
   0.8476021   0.8476007   0.8476019   0.8476007   0.8476021   0.8476009
   7.5987761   7.5987679   7.5987761   7.5987679   7.5988067   7.5987968
   7.5988064   7.5987973   7.5988067   7.5987973   7.5988064   7.5987968
   7.6035687   7.6035701   7.6035687   7.6035701   7.6035435   7.6035572
   7.6035433   7.6035569   7.6035435   7.6035569   7.6035433   7.6035572
   8.3322615   8.3322673   8.3322615   8.3322673   8.3322428   8.3322486
   8.3322431   8.3322484   8.3322428   8.3322484   8.3322431   8.3322486
  18.6137917  18.6137917  18.6137851  18.6137849  18.6137863  18.6137851
 TTTTTTTTTTTTTTTTTTTTTTTTTTTTTT MOQGAD      TELAPSE     2786.25 TCPU     1948.59
 TTTTTTTTTTTTTTTTTTTTTTTTTTTTTT SHELLXN     TELAPSE     2868.32 TCPU     2004.61
 TTTTTTTTTTTTTTTTTTTTTTTTTTTTTT MONMO3      TELAPSE     2875.99 TCPU     2012.27
 NUMERICALLY INTEGRATED DENSITY    708.0000550109
 TTTTTTTTTTTTTTTTTTTTTTTTTTTTTT NUMDFT      TELAPSE     2885.01 TCPU     2021.30
 CYC  15 ETOT(AU) -5.431117804508E+03 DETOT  7.33E-09 tst  2.34E-11 PX  8.66E-06
 TTTTTTTTTTTTTTTTTTTTTTTTTTTTTT DIIS        TELAPSE     2886.65 TCPU     2022.93
 DIIS TEST: 0.97446E-07 AT SCF   CYCLE  15 - DIIS ACTIVE - HISTORY:    15 CYCLES
 TTTTTTTTTTTTTTTTTTTTTTTTTTTTTT FDIK        TELAPSE     2900.21 TCPU     2032.47
 INSULATING STATE
 TOP OF VALENCE BANDS -    BAND    354; K    3; EIG -2.8666851E-01 AU
 TOP OF VALENCE BANDS -    BAND    354; K    1; EIG -2.8712901E-01 AU
 BOTTOM OF VIRTUAL BANDS - BAND    355; K    1; EIG -4.0000336E-02 AU
 INDIRECT ENERGY BAND GAP:   6.7122 eV
 TTTTTTTTTTTTTTTTTTTTTTTTTTTTTT PDIG        TELAPSE     2901.73 TCPU     2033.99
 CHARGE NORMALIZATION FACTOR   1.00000000
 TOTAL ATOMIC CHARGES:
   5.8078534   5.8078878   5.8078534   5.8078878   5.8078798   5.8078815
   5.8078804   5.8078818   5.8078798   5.8078818   5.8078804   5.8078815
   6.0405193   6.0405137   6.0405193   6.0405137   6.0405138   6.0405185
   6.0405139   6.0405185   6.0405138   6.0405185   6.0405139   6.0405185
   5.7290802   5.7290793   5.7290802   5.7290793   5.7290650   5.7290646
   5.7290647   5.7290643   5.7290650   5.7290643   5.7290647   5.7290646
   6.0293516   6.0293541   6.0293516   6.0293541   6.0293565   6.0293567
   6.0293559   6.0293558   6.0293565   6.0293558   6.0293559   6.0293567
   0.8490638   0.8490377   0.8490638   0.8490377   0.8490452   0.8490460
   0.8490451   0.8490463   0.8490452   0.8490463   0.8490451   0.8490460
   0.8550556   0.8550562   0.8550556   0.8550562   0.8550570   0.8550565
   0.8550570   0.8550576   0.8550570   0.8550576   0.8550570   0.8550565
   0.8476019   0.8476015   0.8476019   0.8476015   0.8476011   0.8476016
   0.8476013   0.8476015   0.8476011   0.8476015   0.8476013   0.8476016
   7.5987794   7.5987709   7.5987794   7.5987709   7.5987650   7.5987681
   7.5987646   7.5987687   7.5987650   7.5987687   7.5987646   7.5987681
   7.6035492   7.6035508   7.6035492   7.6035508   7.6035649   7.6035580
   7.6035649   7.6035578   7.6035649   7.6035578   7.6035649   7.6035580
   8.3322492   8.3322549   8.3322492   8.3322549   8.3322594   8.3322566
   8.3322595   8.3322562   8.3322594   8.3322562   8.3322595   8.3322566
  18.6137890  18.6137890  18.6137858  18.6137831  18.6137843  18.6137858
 TTTTTTTTTTTTTTTTTTTTTTTTTTTTTT MOQGAD      TELAPSE     2901.75 TCPU     2034.01
 TTTTTTTTTTTTTTTTTTTTTTTTTTTTTT SHELLXN     TELAPSE     2957.80 TCPU     2089.97
 +++ ENERGIES IN A.U. +++
 ::: EXT EL-POLE                                  -6.2215622932213E+03
 ::: EXT EL-SPHEROPOLE                             5.1836819523773E+01
 ::: BIELET ZONE E-E                               1.0298749867614E+04
 ::: TOTAL E-E                                     4.1290243939167E+03
 ::: TOTAL E-N + N-E                              -1.5443021006125E+04
 ::: TOTAL N-N                                     1.2291709584220E+03
 ::: KINETIC ENERGY                                4.9782002170283E+03
 ::: PSEUDO TOTAL   ENERGY                        -5.1066254367582E+03
 ::: VIRIAL COEFFICIENT                            9.8726549926208E-01
 TTTTTTTTTTTTTTTTTTTTTTTTTTTTTT MONMO3      TELAPSE     2963.85 TCPU     2096.02
 NUMERICALLY INTEGRATED DENSITY    708.0000550108
 TTTTTTTTTTTTTTTTTTTTTTTTTTTTTT NUMDFT      TELAPSE     2972.88 TCPU     2105.04
 CYC  16 ETOT(AU) -5.431117804637E+03 DETOT -1.29E-07 tst  1.09E-11 PX  8.66E-06

 == SCF ENDED - CONVERGENCE ON ENERGY      E(AU) -5.4311178046371E+03 CYCLES  16


 ENERGY EXPRESSION=HARTREE+FOCK EXCH*0.54000+(M06-2X     EXCH)*0.46000+M06-2X     CORR


 TOTAL ENERGY(DFT)(AU)( 16) -5.4311178046371E+03 DE-1.3E-07 tester 1.1E-11
 TTTTTTTTTTTTTTTTTTTTTTTTTTTTTT EDFT        TELAPSE     2972.93 TCPU     2105.09

 *******************************************************************************
 *                             FORCE CALCULATION                               *
 *******************************************************************************

 TTTTTTTTTTTTTTTTTTTTTTTTTTTTTT NUMDFG      TELAPSE     3047.39 TCPU     2179.55
 INFORMATION **** EXCPOG **** EXCH. BIPO BUFFER LENGTH (WORDS) =    16000000
 WARNING **** EXCPOG **** EXCH. BIPO BUFFER TOO SMALL - TO AVOID I/O SET EXCHSIZE =     8642862
 WARNING **** GENPOG **** COULOMB BIPO BUFFER TOO SMALL - TO AVOID I/O SET BIPOSIZE =     5360100
 INFORMATION **** GENPOG **** BIPO BUFFER LENGTH (WORDS) =     4000000
 TTTTTTTTTTTTTTTTTTTTTTTTTTTTTT SHELXG      TELAPSE     3422.63 TCPU     2532.23

 CARTESIAN FORCES IN HARTREE/BOHR (ANALYTICAL)
   ATOM                     X                   Y                   Z
   1   6            -3.479176020349E-05 -1.938804095580E-05 -4.431937146165E-06
   2   6             3.497304740208E-05  2.204835033659E-05 -3.919208644731E-06
   3   6            -3.479176020704E-05  1.938804097623E-05  4.431937154159E-06
   4   6             3.497304740030E-05 -2.204835032149E-05  3.919208648284E-06
   5   6             7.966443176244E-07 -3.203351900005E-05 -2.022207628460E-05
   6   6            -2.173526813198E-05 -1.820249455164E-06 -3.308581569073E-05
   7   6            -3.159214978510E-07  3.192663028351E-05 -2.083215598603E-05
   8   6             2.123338588245E-05 -1.871450002966E-06  3.368037200779E-05
   9   6             7.966442989726E-07  3.203351900538E-05  2.022207627839E-05
  10   6             2.123338589044E-05  1.871450027835E-06 -3.368037202556E-05
  11   6            -3.159214800874E-07 -3.192663031193E-05  2.083215598780E-05
  12   6            -2.173526813554E-05  1.820249453388E-06  3.308581569428E-05
  13   6            -8.199996374358E-06  7.204454178122E-06 -1.343496440764E-05
  14   6             8.575706557323E-06 -7.593273796402E-06 -1.347598445989E-05
  15   6            -8.199996388569E-06 -7.204454166576E-06  1.343496442008E-05
  16   6             8.575706541336E-06  7.593273755546E-06  1.347598442614E-05
  17   6            -1.418093662942E-05 -9.354039194776E-06  7.252390121337E-06
  18   6             8.412734157304E-06 -1.283122977114E-05 -9.388944560484E-06
  19   6             1.332416662958E-05  8.402593048018E-06  7.271993577973E-06
  20   6            -7.966646466073E-06 -1.311072199606E-05  8.978034781393E-06
  21   6            -1.418093663119E-05  9.354039198328E-06 -7.252390098245E-06
  22   6            -7.966646456303E-06  1.311072197652E-05 -8.978034829354E-06
  23   6             1.332416659583E-05 -8.402593012491E-06 -7.271993571756E-06
  24   6             8.412734133323E-06  1.283122976314E-05  9.388944562261E-06
  25   6            -4.499627825894E-06 -2.502219861805E-05  2.018585228081E-05
  26   6             5.619021422376E-06  2.399864055663E-05  2.010481117076E-05
  27   6            -4.499627807242E-06  2.502219861000E-05 -2.018585228902E-05
  28   6             5.619021433922E-06 -2.399864058389E-05 -2.010481120562E-05
  29   6             2.164256474213E-05 -6.570516497106E-06 -2.304933171537E-05
  30   6            -2.324534842768E-05  2.192458492556E-05 -5.984906609413E-06
  31   6            -2.097687394653E-05  7.287696017322E-06 -2.288722730459E-05
  32   6             2.363354197127E-05  2.129513704707E-05  6.038135605735E-06
  33   6             2.164256475790E-05  6.570516495330E-06  2.304933174457E-05
  34   6             2.363354202817E-05 -2.129513703952E-05 -6.038135567099E-06
  35   6            -2.097687391966E-05 -7.287696034197E-06  2.288722732979E-05
  36   6            -2.324534843423E-05 -2.192458485850E-05  5.984906583656E-06
  37   6            -3.380280416465E-06 -3.648070771689E-06  4.496475744187E-06
  38   6             2.810536962272E-06  4.200062480031E-06  4.524355608382E-06
  39   6            -3.380280409360E-06  3.648070741491E-06 -4.496475729532E-06
  40   6             2.810536974707E-06 -4.200062483584E-06 -4.524355566637E-06
  41   6             4.879059038565E-06 -1.905338693931E-06 -4.066448282991E-06
  42   6            -4.520725852331E-06  3.188186250114E-06 -3.182074202357E-06
  43   6            -4.099376075040E-06  2.774290363661E-06 -4.152998109852E-06
  44   6             4.104703591246E-06  3.535499559781E-06  3.373490471859E-06
  45   6             4.879059056773E-06  1.905338669062E-06  4.066448260787E-06
  46   6             4.104703573482E-06 -3.535499576657E-06 -3.373490507386E-06
  47   6            -4.099376082145E-06 -2.774290333463E-06  4.152998123175E-06
  48   6            -4.520725835455E-06 -3.188186242564E-06  3.182074186370E-06
  49   1             1.671365657430E-06 -1.693103472777E-05  3.614385383044E-06
  50   1            -1.591358833597E-06  1.646424408741E-05  3.766691709373E-06
  51   1             1.671365656541E-06  1.693103472666E-05 -3.614385380324E-06
  52   1            -1.591358832709E-06 -1.646424408741E-05 -3.766691711871E-06
  53   1             3.172785651373E-06  1.233779294285E-06 -1.672347661597E-05
  54   1            -1.644548414736E-05  3.551311939742E-06  1.143844564844E-06
  55   1            -3.316448653035E-06 -1.141141457328E-06 -1.656347058421E-05
  56   1             1.661382046159E-05  3.393010926667E-06 -1.192589591970E-06
  57   1             3.172785653260E-06 -1.233779290288E-06  1.672347661330E-05
  58   1             1.661382046403E-05 -3.393010926278E-06  1.192589591081E-06
  59   1            -3.316448650037E-06  1.141141457772E-06  1.656347058199E-05
  60   1            -1.644548414514E-05 -3.551311940519E-06 -1.143844563067E-06
  61   1            -1.144294141664E-06  1.095930482764E-05  1.493465070945E-05
  62   1             1.004024523521E-06 -1.097579122966E-05  1.507038010296E-05
  63   1            -1.144294135003E-06 -1.095930483141E-05 -1.493465071523E-05
  64   1             1.004024522633E-06  1.097579122877E-05 -1.507038010784E-05
  65   1             1.551386627696E-05 -6.709512057057E-08  1.049835014810E-05
  66   1             1.053161281472E-05  1.512098466749E-05 -4.303185234811E-07
  67   1            -1.514367809929E-05  3.257614991092E-07  1.044281591978E-05
  68   1            -1.053289451347E-05  1.512905649070E-05  4.409135136996E-07
  69   1             1.551386627741E-05  6.709511835012E-08 -1.049835014610E-05
  70   1            -1.053289451458E-05 -1.512905649115E-05 -4.409135168082E-07
  71   1            -1.514367808819E-05 -3.257615039942E-07 -1.044281592089E-05
  72   1             1.053161281628E-05 -1.512098466594E-05  4.303185217047E-07
  73   1            -6.426665466019E-06  8.056383258515E-06 -5.565936269269E-06
  74   1             6.505311289207E-06 -8.242900618738E-06 -5.448435870248E-06
  75   1            -6.426665466908E-06 -8.056383257404E-06  5.565936270047E-06
  76   1             6.505311290983E-06  8.242900616962E-06  5.448435873467E-06
  77   1            -5.996376013895E-06 -7.189912813121E-06  8.333889710332E-06
  78   1             8.371595893841E-06 -5.641552091207E-06 -6.889993990455E-06
  79   1             6.012393948707E-06  7.115609370167E-06  8.286169332239E-06
  80   1            -8.266357782505E-06 -5.720950130461E-06  6.771856520427E-06
  81   1            -5.996376011175E-06  7.189912813121E-06 -8.333889712331E-06
  82   1            -8.266357781839E-06  5.720950128574E-06 -6.771856524423E-06
  83   1             6.012393946819E-06 -7.115609369279E-06 -8.286169333349E-06
  84   1             8.371595888734E-06  5.641552091540E-06  6.889993989567E-06
  85   7             5.025970645667E-06 -1.254255697880E-05 -7.223602911832E-06
  86   7            -5.539410463440E-06  1.264208903162E-05 -7.263359944609E-06
  87   7             5.025970656769E-06  1.254255698235E-05  7.223602921158E-06
  88   7            -5.539410490751E-06 -1.264208895613E-05  7.263359991683E-06
  89   7            -7.724230014272E-06  4.680608723939E-06 -1.237711108493E-05
  90   7            -1.312299118039E-05 -8.217899666541E-06  5.063267138894E-06
  91   7             7.507404658380E-06 -4.514765055363E-06 -1.191180719218E-05
  92   7             1.288380404496E-05 -7.446318087467E-06 -5.140614968813E-06
  93   7            -7.724230055128E-06 -4.680608720387E-06  1.237711111690E-05
  94   7             1.288380404363E-05  7.446318102566E-06  5.140615007893E-06
  95   7             7.507404597096E-06  4.514765058028E-06  1.191180714732E-05
  96   7            -1.312299121681E-05  8.217899655882E-06 -5.063267132233E-06
  97   7             2.659325835097E-07  4.292894117519E-06 -3.002435942134E-05
  98   7            -1.778607678915E-07 -3.925532314319E-06 -3.063689913807E-05
  99   7             2.659325852861E-07 -4.292894103308E-06  3.002435942978E-05
 100   7            -1.778607705560E-07  3.925532332971E-06  3.063689909766E-05
 101   7            -3.122154644375E-05  3.973873932139E-07  3.530697082255E-06
 102   7             3.643907709794E-06 -3.045813127134E-05  1.164480644356E-06
 103   7             3.052975017903E-05 -1.010293611436E-06  3.438806666090E-06
 104   7            -3.423501040878E-06 -3.056935940204E-05 -1.102563705224E-06
 105   7            -3.122154648061E-05 -3.973873585750E-07 -3.530697076926E-06
 106   7            -3.423501100386E-06  3.056935932566E-05  1.102563699007E-06
 107   7             3.052975017592E-05  1.010293628312E-06 -3.438806720268E-06
 108   7             3.643907718676E-06  3.045813124247E-05 -1.164480621263E-06
 109   8             4.313534817157E-05  4.393766152999E-05  1.995464332261E-05
 110   8            -4.425902480776E-05 -4.497104471168E-05  2.067821653196E-05
 111   8             4.313534817513E-05 -4.393766154553E-05 -1.995464331728E-05
 112   8            -4.425902478999E-05  4.497104472101E-05 -2.067821654883E-05
 113   8             1.683065795532E-05  4.232793726544E-05  4.349687424021E-05
 114   8             4.447929989571E-05  1.877060318822E-05  4.313619210805E-05
 115   8            -1.724697658467E-05 -4.245326100971E-05  4.367277881867E-05
 116   8            -4.442091353285E-05  1.886269412132E-05 -4.335103426811E-05
 117   8             1.683065796243E-05 -4.232793728320E-05 -4.349687423044E-05
 118   8            -4.442091353196E-05 -1.886269411600E-05  4.335103427167E-05
 119   8            -1.724697656424E-05  4.245326100971E-05 -4.367277882977E-05
 120   8             4.447929987750E-05 -1.877060316957E-05 -4.313619211516E-05
 121 230             5.550843306623E-08 -3.387052933146E-05  6.040139788333E-08
 122 230             5.550842987902E-08  3.387052929460E-05 -6.040138078589E-08
 123 230             1.586795027193E-07 -3.162318065258E-07 -3.445895165477E-05
 124 230            -3.431134481069E-05  4.292469274619E-16  7.549516567451E-15
 125 230             3.430058576881E-05  3.658834821665E-14  1.088018564133E-14
 126 230             1.586795774222E-07  3.162317672878E-07  3.445895165277E-05

 RESULTANT FORCE    -1.815734262706E-12  2.137179317109E-14 -5.107025913276E-15

 ATOMIC PART

 SYMMETRY ALLOWED FORCES (ANALYTICAL) (DIRECTION, FORCE)

    1  8.9822165E-06    2 -1.4063310E-05    3 -5.4521555E-05    4 -1.3330692E-05
    5  2.6670025E-06    6  5.6792090E-05    7 -4.3438245E-05    8 -4.2317351E-06
    9 -3.1091298E-05   10 -1.0797253E-05   11 -4.9719696E-05   12 -2.3806674E-05
   13  9.6310533E-06   14 -4.2972940E-05   15  3.1113554E-05   16  8.9573250E-06
   17  5.2059336E-05   18  1.9280367E-05   19  1.6105009E-06   20 -2.4448161E-05
   21 -1.1340598E-06   22 -2.4159800E-05   23 -6.2157712E-06   24  9.8769593E-07
   25  9.8847415E-06   26  5.5591439E-06   27 -2.3678294E-05   28 -2.4882263E-05
   29  1.3890028E-06   30 -4.4960614E-06   31  2.0060358E-06   32  1.1190219E-05
   33  2.1777920E-05   34  3.0130310E-06   35  1.3434703E-05   36 -2.0972359E-05
   37 -2.7784271E-07   38  3.5218003E-05   39 -2.9462370E-05   40  3.1599348E-05
   41  1.2424450E-05   42  2.9492969E-05   43 -4.2019490E-05   44 -1.0126120E-05
   45  1.5468507E-05   46  3.1715438E-05   47 -3.2928257E-05   48 -1.3213755E-06
   49  4.4124801E-06   50 -4.2849644E-05   51 -1.4076688E-05   52  3.4118984E-06
   53  8.0516984E-06   54  4.4731931E-05   55  3.4237075E-06   56  5.3682058E-06
   57 -7.0132034E-06   58  4.8672107E-06   59  4.3900510E-06   60  7.0101626E-06
   61 -8.9271723E-06   62 -7.0760424E-07   63  3.1125753E-06   64  3.5819327E-06
   65 -8.0705915E-06   66 -1.2738925E-06   67  2.1887698E-06   68 -8.7652077E-06
   69 -1.3668781E-06   70  2.3405399E-06   71  4.1899176E-06   72  7.6450028E-06
   73 -1.2334292E-05   74  1.5051948E-05   75 -1.5061857E-05   76  1.7815268E-05
   77 -6.1424175E-06   78  1.4831720E-05   79 -1.5355116E-05   80 -1.8100147E-05
   81  4.5237347E-06   82  1.7219938E-05   83 -1.0275942E-05   84 -1.3117957E-05
   85 -1.1544035E-05   86 -2.0536182E-05   87 -4.8461102E-06   88 -1.1478684E-05
   89  6.1062454E-06   90  1.9923043E-05   91  2.2134352E-05   92  1.0162530E-05
   93  9.7718620E-06   94  2.5096795E-06   95  2.4382987E-05   96 -9.8264906E-06
   97 -4.2268936E-06   98  2.1246555E-05   99  1.5900502E-05  100  2.9339863E-06
  101 -2.8395855E-06  102  2.6395069E-05  103  2.0484113E-05  104  3.5293387E-06
  105 -1.4228632E-05  106  2.1060757E-05  107 -1.4260983E-05  108  4.6432061E-06
  109  7.2523447E-06  110 -1.4847088E-05  111  1.4618440E-06  112 -1.6470770E-05
  113  2.2924640E-06  114 -1.6212842E-06  115  5.7869926E-06  116  1.0350169E-05
  117 -1.3195051E-05  118 -1.7067480E-05  119  2.2018047E-07  120  2.9107292E-06
  121  7.5480736E-06  122  9.0088526E-06  123  1.3470873E-05  124  7.2584753E-06
  125  6.5827193E-06  126 -1.3700143E-05  127 -2.0508189E-05  128  2.1148565E-06
  129 -7.0464721E-06  130  8.6748448E-06  131 -1.8846342E-05  132  7.1207575E-06
  133 -6.8731704E-08  134 -2.1484882E-05  135 -3.3097507E-06  136  8.4725166E-06
  137  2.7355416E-06  138 -2.2120018E-05  139 -1.8827678E-05  140 -7.2224068E-06
  141  2.2559314E-06  142 -2.0437824E-05  143  5.7314178E-06  144  5.4576782E-06
  145 -2.1557811E-05  146 -3.6797465E-05  147  4.6144382E-06  148 -2.8528654E-05
  149 -3.2848242E-05  150 -3.8950270E-06  151  2.8963747E-05  152 -1.4730074E-05
  153 -3.2608201E-05  154 -2.5240759E-05  155  2.0263284E-05  156 -2.8521702E-05
  157 -2.1353045E-05  158  2.1457473E-05  159  2.9266352E-05  160 -2.3849044E-05
  161  1.5375540E-05  162 -3.2948570E-05  163  1.7153161E-05  164  2.2418901E-05
  165  8.9858506E-05  166  1.2023090E-05  167  2.7431064E-05  168 -8.6183856E-05
  169  5.7706827E-05  170  3.3953331E-05  171  5.9556681E-05  172  1.2264380E-05
  173  6.6779815E-05  174  7.2026203E-05  175  5.2185554E-06  176  7.3141860E-05
  177 -4.5865031E-05  178  7.5725032E-06  179 -8.2577444E-05  180 -2.3726753E-05
  181 -2.9268224E-05  182  2.2779118E-05  183 -3.0313632E-05  184 -3.1177239E-05
  185 -3.7457041E-05  186 -1.2424851E-07  187  4.8515961E-05

 CELL PART

 GRADIENT WITH RESPECT TO THE CELL PARAMETER IN HARTREE/BOHR
ORDER: -D/DA1X, -D/DA1Y, -D/DA1Z
       -D/DA2X, -D/DA2Y, -D/DA2Z
       -D/DA3X, -D/DA3Y, -D/DA3Z
  0.141799671784E-13 -0.367018083480E-05 -0.467607493349E-05
 -0.313387090145E-05 -0.444309453699E-07 -0.459442383871E-05
 -0.313387069362E-05 -0.362575007706E-05 -0.816509126712E-07

STRESS TENSOR, IN HARTREE/BOHR^3:
ORDER: 11 12 13
       21 22 23
       31 32 33
  0.606918855558E-08 -0.214980641463E-15  0.187519109108E-15
  0.181686372627E-15  0.702178286076E-08  0.860466919610E-10
 -0.176334350226E-15  0.158128834352E-09  0.889775835458E-08

PRESSURE FROM THE STRESS TENSOR,
IN HARTREE/BOHR^3: -0.73296E-08
PRESSURE IN GIGAPASCAL: -0.2156E-03
CONVERSION FACTOR: 1 HARTREE/BOHR^3= 29421 GIGAPASCAL
WHEN USING VALUES FOR BOHR RADIUS AND HARTREE
FROM IUPAC WEBSITE, APRIL 2009
ENTHALPY: -5.4311179262612E+03

 SYMMETRY ALLOWED FORCES (ANALYTICAL) (DIRECTION, FORCE)

    1 -2.1065909E-04    2  2.5614777E-05    3  2.2011663E-05    4 -2.8650211E-06
 TTTTTTTTTTTTTTTTTTTTTTTTTTTTTT TOTGRA_C    TELAPSE     3495.23 TCPU     2604.83
 *******************************************************************************
 LATTICE PARAMETERS (ANGSTROMS AND DEGREES) - BOHR = 0.5291772083 ANGSTROM
 PRIMITIVE CELL - CENTRING CODE 6/1 VOLUME=  2458.918179 - DENSITY  1.029 g/cm^3
         A              B              C           ALPHA      BETA       GAMMA 
    14.72726120    14.72726120    14.72726120   109.471221 109.471221 109.471221
 *******************************************************************************
 ATOMS IN THE ASYMMETRIC UNIT   64 - ATOMS IN THE UNIT CELL:  126
     ATOM                 X/A                 Y/B                 Z/C    
 *******************************************************************************
      1 T   6 C     3.568648139042E-02 -4.661957407287E-01  3.483110287427E-01
      2 T   6 C     1.854932305286E-01 -3.126245473523E-01 -3.483110287427E-01
      3 F   6 C    -3.568648139042E-02  3.126245473523E-01  4.981177778809E-01
      4 F   6 C    -1.854932305286E-01  4.661957407287E-01 -4.981177778809E-01
      5 T   6 C     3.483110287427E-01  3.568648139042E-02 -4.661957407287E-01
      6 T   6 C    -4.661957407287E-01  3.483110287427E-01  3.568648139042E-02
      7 T   6 C    -4.981177778809E-01 -1.854932305286E-01  4.661957407287E-01
      8 T   6 C    -3.126245473523E-01 -3.483110287427E-01  1.854932305286E-01
      9 F   6 C    -3.483110287427E-01  1.854932305286E-01 -3.126245473523E-01
     10 F   6 C     3.126245473523E-01  4.981177778809E-01 -3.568648139042E-02
     11 F   6 C     4.981177778809E-01 -3.568648139042E-02  3.126245473523E-01
     12 F   6 C     4.661957407287E-01 -4.981177778809E-01 -1.854932305286E-01
     13 T   6 C     8.409006205467E-02 -1.878658075439E-01  4.597003342310E-01
     14 T   6 C     3.524338582251E-01 -3.756102721763E-01 -4.597003342310E-01
     15 F   6 C    -8.409006205467E-02  3.756102721763E-01 -2.719558695986E-01
     16 F   6 C    -3.524338582251E-01  1.878658075439E-01  2.719558695986E-01
     17 T   6 C     4.597003342310E-01  8.409006205467E-02 -1.878658075439E-01
     18 T   6 C    -1.878658075439E-01  4.597003342310E-01  8.409006205467E-02
     19 T   6 C     2.719558695986E-01 -3.524338582251E-01  1.878658075439E-01
     20 T   6 C    -3.756102721763E-01 -4.597003342310E-01  3.524338582251E-01
     21 F   6 C    -4.597003342310E-01  3.524338582251E-01 -3.756102721763E-01
     22 F   6 C     3.756102721763E-01 -2.719558695986E-01 -8.409006205467E-02
     23 F   6 C    -2.719558695986E-01 -8.409006205467E-02  3.756102721763E-01
     24 F   6 C     1.878658075439E-01  2.719558695986E-01 -3.524338582251E-01
     25 T   6 C     3.651004930528E-02 -3.603795068299E-01  3.863719422563E-01
     26 T   6 C     2.532485509137E-01 -3.498618929510E-01 -3.863719422563E-01
     27 F   6 C    -3.651004930528E-02  3.498618929510E-01 -3.968895561352E-01
     28 F   6 C    -2.532485509137E-01  3.603795068299E-01  3.968895561352E-01
     29 T   6 C     3.863719422563E-01  3.651004930528E-02 -3.603795068299E-01
     30 T   6 C    -3.603795068299E-01  3.863719422563E-01  3.651004930528E-02
     31 T   6 C     3.968895561352E-01 -2.532485509137E-01  3.603795068299E-01
     32 T   6 C    -3.498618929510E-01 -3.863719422563E-01  2.532485509137E-01
     33 F   6 C    -3.863719422563E-01  2.532485509137E-01 -3.498618929510E-01
     34 F   6 C     3.498618929510E-01 -3.968895561352E-01 -3.651004930528E-02
     35 F   6 C    -3.968895561352E-01 -3.651004930528E-02  3.498618929510E-01
     36 F   6 C     3.603795068299E-01  3.968895561352E-01 -2.532485509137E-01
     37 T   6 C    -2.922431124273E-02 -2.505896330158E-01  4.170038148083E-01
     38 T   6 C     3.324065521760E-01 -4.462281260510E-01 -4.170038148083E-01
     39 F   6 C     2.922431124273E-02  4.462281260510E-01 -2.213653217730E-01
     40 F   6 C    -3.324065521760E-01  2.505896330158E-01  2.213653217730E-01
     41 T   6 C     4.170038148083E-01 -2.922431124273E-02 -2.505896330158E-01
     42 T   6 C    -2.505896330158E-01  4.170038148083E-01 -2.922431124273E-02
     43 T   6 C     2.213653217730E-01 -3.324065521760E-01  2.505896330158E-01
     44 T   6 C    -4.462281260510E-01 -4.170038148083E-01  3.324065521760E-01
     45 F   6 C    -4.170038148083E-01  3.324065521760E-01 -4.462281260510E-01
     46 F   6 C     4.462281260510E-01 -2.213653217730E-01  2.922431124273E-02
     47 F   6 C    -2.213653217730E-01  2.922431124273E-02  4.462281260510E-01
     48 F   6 C     2.505896330158E-01  2.213653217730E-01 -3.324065521760E-01
     49 T   1 H     1.158655658305E-01 -4.631177833318E-01  3.659587604141E-01
     50 T   1 H     1.709234562541E-01 -2.500931945835E-01 -3.659587604141E-01
     51 F   1 H    -1.158655658305E-01  2.500931945835E-01  4.210166508377E-01
     52 F   1 H    -1.709234562541E-01  4.631177833318E-01 -4.210166508377E-01
     53 T   1 H     3.659587604141E-01  1.158655658305E-01 -4.631177833318E-01
     54 T   1 H    -4.631177833318E-01  3.659587604141E-01  1.158655658305E-01
     55 T   1 H    -4.210166508377E-01 -1.709234562541E-01  4.631177833318E-01
     56 T   1 H    -2.500931945835E-01 -3.659587604141E-01  1.709234562541E-01
     57 F   1 H    -3.659587604141E-01  1.709234562541E-01 -2.500931945835E-01
     58 F   1 H     2.500931945835E-01  4.210166508377E-01 -1.158655658305E-01
     59 F   1 H     4.210166508377E-01 -1.158655658305E-01  2.500931945835E-01
     60 F   1 H     4.631177833318E-01 -4.210166508377E-01 -1.709234562541E-01
     61 T   1 H     1.367416992831E-01 -9.893128156070E-02 -4.980843025498E-01
     62 T   1 H     3.991530209890E-01 -3.651739981671E-01  4.980843025498E-01
     63 F   1 H    -1.367416992831E-01  3.651739981671E-01 -2.356729808438E-01
     64 F   1 H    -3.991530209890E-01  9.893128156070E-02  2.356729808438E-01
     65 T   1 H    -4.980843025498E-01  1.367416992831E-01 -9.893128156070E-02
     66 T   1 H    -9.893128156070E-02 -4.980843025498E-01  1.367416992831E-01
     67 T   1 H     2.356729808438E-01 -3.991530209890E-01  9.893128156070E-02
     68 T   1 H    -3.651739981671E-01  4.980843025498E-01  3.991530209890E-01
     69 F   1 H     4.980843025498E-01  3.991530209890E-01 -3.651739981671E-01
     70 F   1 H     3.651739981671E-01 -2.356729808438E-01 -1.367416992831E-01
     71 F   1 H    -2.356729808438E-01 -1.367416992831E-01  3.651739981671E-01
     72 F   1 H     9.893128156070E-02  2.356729808438E-01 -3.991530209890E-01
     73 T   1 H    -8.913193619832E-02 -2.243356958966E-01  4.186488846651E-01
     74 T   1 H     3.570154194383E-01  4.922191791366E-01 -4.186488846651E-01
     75 F   1 H     8.913193619832E-02 -4.922191791366E-01 -1.352037596983E-01
     76 F   1 H    -3.570154194383E-01  2.243356958966E-01  1.352037596983E-01
     77 T   1 H     4.186488846651E-01 -8.913193619832E-02 -2.243356958966E-01
     78 T   1 H    -2.243356958966E-01  4.186488846651E-01 -8.913193619832E-02
     79 T   1 H     1.352037596983E-01 -3.570154194383E-01  2.243356958966E-01
     80 T   1 H     4.922191791366E-01 -4.186488846651E-01  3.570154194383E-01
     81 F   1 H    -4.186488846651E-01  3.570154194383E-01  4.922191791366E-01
     82 F   1 H    -4.922191791366E-01 -1.352037596983E-01  8.913193619832E-02
     83 F   1 H    -1.352037596983E-01  8.913193619832E-02 -4.922191791366E-01
     84 F   1 H     2.243356958966E-01  1.352037596983E-01 -3.570154194383E-01
     85 T   7 N     1.249851330342E-01 -2.578310117885E-01  4.401635199690E-01
     86 T   7 N     3.020054682425E-01 -3.151783869348E-01 -4.401635199690E-01
     87 F   7 N    -1.249851330342E-01  3.151783869348E-01 -3.828161448227E-01
     88 F   7 N    -3.020054682425E-01  2.578310117885E-01  3.828161448227E-01
     89 T   7 N     4.401635199690E-01  1.249851330342E-01 -2.578310117885E-01
     90 T   7 N    -2.578310117885E-01  4.401635199690E-01  1.249851330342E-01
     91 T   7 N     3.828161448227E-01 -3.020054682425E-01  2.578310117885E-01
     92 T   7 N    -3.151783869348E-01 -4.401635199690E-01  3.020054682425E-01
     93 F   7 N    -4.401635199690E-01  3.020054682425E-01 -3.151783869348E-01
     94 F   7 N     3.151783869348E-01 -3.828161448227E-01 -1.249851330342E-01
     95 F   7 N    -3.828161448227E-01 -1.249851330342E-01  3.151783869348E-01
     96 F   7 N     2.578310117885E-01  3.828161448227E-01 -3.020054682425E-01
     97 T   7 N    -5.809516530998E-02 -3.590584894673E-01  3.704886340992E-01
     98 T   7 N     2.704528764335E-01 -4.285837994092E-01 -3.704886340992E-01
     99 F   7 N     5.809516530998E-02  4.285837994092E-01 -3.009633241573E-01
    100 F   7 N    -2.704528764335E-01  3.590584894673E-01  3.009633241573E-01
    101 T   7 N     3.704886340992E-01 -5.809516530998E-02 -3.590584894673E-01
    102 T   7 N    -3.590584894673E-01  3.704886340992E-01 -5.809516530998E-02
    103 T   7 N     3.009633241573E-01 -2.704528764335E-01  3.590584894673E-01
    104 T   7 N    -4.285837994092E-01 -3.704886340992E-01  2.704528764335E-01
    105 F   7 N    -3.704886340992E-01  2.704528764335E-01 -4.285837994092E-01
    106 F   7 N     4.285837994092E-01 -3.009633241573E-01  5.809516530998E-02
    107 F   7 N    -3.009633241573E-01  5.809516530998E-02  4.285837994092E-01
    108 F   7 N     3.590584894673E-01  3.009633241573E-01 -2.704528764335E-01
    109 T   8 O    -5.072404885327E-02  4.463771574253E-01  2.987564417366E-01
    110 T   8 O     1.476207156887E-01 -3.494804905899E-01 -2.987564417366E-01
    111 F   8 O     5.072404885327E-02  3.494804905899E-01  4.971012062786E-01
    112 F   8 O    -1.476207156887E-01 -4.463771574253E-01 -4.971012062786E-01
    113 T   8 O     2.987564417366E-01 -5.072404885327E-02  4.463771574253E-01
    114 T   8 O     4.463771574253E-01  2.987564417366E-01 -5.072404885327E-02
    115 T   8 O    -4.971012062786E-01 -1.476207156887E-01 -4.463771574253E-01
    116 T   8 O    -3.494804905899E-01 -2.987564417366E-01  1.476207156887E-01
    117 F   8 O    -2.987564417366E-01  1.476207156887E-01 -3.494804905899E-01
    118 F   8 O     3.494804905899E-01  4.971012062786E-01  5.072404885327E-02
    119 F   8 O     4.971012062786E-01  5.072404885327E-02  3.494804905899E-01
    120 F   8 O    -4.463771574253E-01 -4.971012062786E-01 -1.476207156887E-01
    121 T 230 ZN   -2.065279729948E-01  5.000000000000E-01  2.934720270052E-01
    122 F 230 ZN    2.065279729948E-01  5.000000000000E-01 -2.934720270052E-01
    123 T 230 ZN    2.934720270052E-01 -2.065279729948E-01  5.000000000000E-01
    124 T 230 ZN   -5.000000000000E-01  2.934720270052E-01 -2.065279729948E-01
    125 T 230 ZN   -5.000000000000E-01 -2.934720270052E-01  2.065279729948E-01
    126 F 230 ZN   -2.934720270052E-01  2.065279729948E-01  5.000000000000E-01

 TRANSFORMATION MATRIX PRIMITIVE-CRYSTALLOGRAPHIC CELL
  0.0000  1.0000  1.0000  1.0000  0.0000  1.0000  1.0000  1.0000  0.0000

 *******************************************************************************
 CRYSTALLOGRAPHIC CELL (VOLUME=       4917.83635773)
         A              B              C           ALPHA      BETA       GAMMA 
    17.00557644    17.00557644    17.00557644    90.000000  90.000000  90.000000

 COORDINATES IN THE CRYSTALLOGRAPHIC CELL
     ATOM                 X/A                 Y/B                 Z/C    
 *******************************************************************************
      1 T   6 C     4.232144033118E-01 -7.490337456907E-02  1.105898559595E-01
      2 T   6 C    -4.232144033118E-01  7.490337456907E-02  1.105898559595E-01
      3 F   6 C     4.232144033118E-01  7.490337456907E-02 -1.105898559595E-01
      4 F   6 C    -4.232144033118E-01 -7.490337456907E-02 -1.105898559595E-01
      5 T   6 C     1.105898559595E-01  4.232144033118E-01 -7.490337456907E-02
      6 T   6 C    -7.490337456907E-02  1.105898559595E-01  4.232144033118E-01
      7 T   6 C    -1.105898559595E-01 -4.232144033118E-01 -7.490337456907E-02
      8 T   6 C     7.490337456907E-02  1.105898559595E-01 -4.232144033118E-01
      9 F   6 C     1.105898559595E-01 -4.232144033118E-01  7.490337456907E-02
     10 F   6 C     7.490337456907E-02 -1.105898559595E-01  4.232144033118E-01
     11 F   6 C    -1.105898559595E-01  4.232144033118E-01  7.490337456907E-02
     12 F   6 C    -7.490337456907E-02 -1.105898559595E-01 -4.232144033118E-01
     13 T   6 C    -4.061277676838E-01 -1.341718980852E-01  2.182619601399E-01
     14 T   6 C     4.061277676838E-01  1.341718980852E-01  2.182619601399E-01
     15 F   6 C    -4.061277676838E-01  1.341718980852E-01 -2.182619601399E-01
     16 F   6 C     4.061277676838E-01 -1.341718980852E-01 -2.182619601399E-01
     17 T   6 C     2.182619601399E-01 -4.061277676838E-01 -1.341718980852E-01
     18 T   6 C    -1.341718980852E-01  2.182619601399E-01 -4.061277676838E-01
     19 T   6 C    -2.182619601399E-01  4.061277676838E-01 -1.341718980852E-01
     20 T   6 C     1.341718980852E-01  2.182619601399E-01  4.061277676838E-01
     21 F   6 C     2.182619601399E-01  4.061277676838E-01  1.341718980852E-01
     22 F   6 C     1.341718980852E-01 -2.182619601399E-01 -4.061277676838E-01
     23 F   6 C    -2.182619601399E-01 -4.061277676838E-01  1.341718980852E-01
     24 F   6 C    -1.341718980852E-01 -2.182619601399E-01  4.061277676838E-01
     25 T   6 C     4.947411930605E-01 -1.083692508042E-01  1.448793001095E-01
     26 T   6 C    -4.947411930605E-01  1.083692508042E-01  1.448793001095E-01
     27 F   6 C     4.947411930605E-01  1.083692508042E-01 -1.448793001095E-01
     28 F   6 C    -4.947411930605E-01 -1.083692508042E-01 -1.448793001095E-01
     29 T   6 C     1.448793001095E-01  4.947411930605E-01 -1.083692508042E-01
     30 T   6 C    -1.083692508042E-01  1.448793001095E-01  4.947411930605E-01
     31 T   6 C    -1.448793001095E-01 -4.947411930605E-01 -1.083692508042E-01
     32 T   6 C     1.083692508042E-01  1.448793001095E-01 -4.947411930605E-01
     33 F   6 C     1.448793001095E-01 -4.947411930605E-01  1.083692508042E-01
     34 F   6 C     1.083692508042E-01 -1.448793001095E-01  4.947411930605E-01
     35 F   6 C    -1.448793001095E-01  4.947411930605E-01  1.083692508042E-01
     36 F   6 C    -1.083692508042E-01 -1.448793001095E-01 -4.947411930605E-01
     37 T   6 C    -4.021807534824E-01 -1.808154317093E-01  1.515911204666E-01
     38 T   6 C     4.021807534824E-01  1.808154317093E-01  1.515911204666E-01
     39 F   6 C    -4.021807534824E-01  1.808154317093E-01 -1.515911204666E-01
     40 F   6 C     4.021807534824E-01 -1.808154317093E-01 -1.515911204666E-01
     41 T   6 C     1.515911204666E-01 -4.021807534824E-01 -1.808154317093E-01
     42 T   6 C    -1.808154317093E-01  1.515911204666E-01 -4.021807534824E-01
     43 T   6 C    -1.515911204666E-01  4.021807534824E-01 -1.808154317093E-01
     44 T   6 C     1.808154317093E-01  1.515911204666E-01  4.021807534824E-01
     45 F   6 C     1.515911204666E-01  4.021807534824E-01  1.808154317093E-01
     46 F   6 C     1.808154317093E-01 -1.515911204666E-01 -4.021807534824E-01
     47 F   6 C    -1.515911204666E-01 -4.021807534824E-01  1.808154317093E-01
     48 F   6 C    -1.808154317093E-01 -1.515911204666E-01  4.021807534824E-01
     49 T   1 H     3.934877056259E-01 -2.752894521180E-02  1.433945110423E-01
     50 T   1 H    -3.934877056259E-01  2.752894521180E-02  1.433945110423E-01
     51 F   1 H     3.934877056259E-01  2.752894521180E-02 -1.433945110423E-01
     52 F   1 H    -3.934877056259E-01 -2.752894521180E-02 -1.433945110423E-01
     53 T   1 H     1.433945110423E-01  3.934877056259E-01 -2.752894521180E-02
     54 T   1 H    -2.752894521180E-02  1.433945110423E-01  3.934877056259E-01
     55 T   1 H    -1.433945110423E-01 -3.934877056259E-01 -2.752894521180E-02
     56 T   1 H     2.752894521180E-02  1.433945110423E-01 -3.934877056259E-01
     57 F   1 H     1.433945110423E-01 -3.934877056259E-01  2.752894521180E-02
     58 F   1 H     2.752894521180E-02 -1.433945110423E-01  3.934877056259E-01
     59 F   1 H    -1.433945110423E-01  3.934877056259E-01  2.752894521180E-02
     60 F   1 H    -2.752894521180E-02 -1.433945110423E-01 -3.934877056259E-01
     61 T   1 H    -3.668786416968E-01 -1.312056608530E-01  2.679473601361E-01
     62 T   1 H     3.668786416968E-01  1.312056608530E-01  2.679473601361E-01
     63 F   1 H    -3.668786416968E-01  1.312056608530E-01 -2.679473601361E-01
     64 F   1 H     3.668786416968E-01 -1.312056608530E-01 -2.679473601361E-01
     65 T   1 H     2.679473601361E-01 -3.668786416968E-01 -1.312056608530E-01
     66 T   1 H    -1.312056608530E-01  2.679473601361E-01 -3.668786416968E-01
     67 T   1 H    -2.679473601361E-01  3.668786416968E-01 -1.312056608530E-01
     68 T   1 H     1.312056608530E-01  2.679473601361E-01  3.668786416968E-01
     69 F   1 H     2.679473601361E-01  3.668786416968E-01  1.312056608530E-01
     70 F   1 H     1.312056608530E-01 -2.679473601361E-01 -3.668786416968E-01
     71 F   1 H    -2.679473601361E-01 -3.668786416968E-01  1.312056608530E-01
     72 F   1 H    -1.312056608530E-01 -2.679473601361E-01  3.668786416968E-01
     73 T   1 H    -3.582774375166E-01 -2.230736778183E-01  1.339417416200E-01
     74 T   1 H     3.582774375166E-01  2.230736778183E-01  1.339417416200E-01
     75 F   1 H    -3.582774375166E-01  2.230736778183E-01 -1.339417416200E-01
     76 F   1 H     3.582774375166E-01 -2.230736778183E-01 -1.339417416200E-01
     77 T   1 H     1.339417416200E-01 -3.582774375166E-01 -2.230736778183E-01
     78 T   1 H    -2.230736778183E-01  1.339417416200E-01 -3.582774375166E-01
     79 T   1 H    -1.339417416200E-01  3.582774375166E-01 -2.230736778183E-01
     80 T   1 H     2.230736778183E-01  1.339417416200E-01  3.582774375166E-01
     81 F   1 H     1.339417416200E-01  3.582774375166E-01  2.230736778183E-01
     82 F   1 H     2.230736778183E-01 -1.339417416200E-01 -3.582774375166E-01
     83 F   1 H    -1.339417416200E-01 -3.582774375166E-01  2.230736778183E-01
     84 F   1 H    -2.230736778183E-01 -1.339417416200E-01  3.582774375166E-01
     85 T   7 N     2.867368757318E-02  4.114898323959E-01 -2.865046993617E-01
     86 T   7 N    -2.867368757318E-02 -4.114898323959E-01 -2.865046993617E-01
     87 F   7 N     2.867368757318E-02 -4.114898323959E-01  2.865046993617E-01
     88 F   7 N    -2.867368757318E-02  4.114898323959E-01  2.865046993617E-01
     89 T   7 N    -2.865046993617E-01  2.867368757318E-02  4.114898323959E-01
     90 T   7 N     4.114898323959E-01 -2.865046993617E-01  2.867368757318E-02
     91 T   7 N     2.865046993617E-01 -2.867368757318E-02  4.114898323959E-01
     92 T   7 N    -4.114898323959E-01 -2.865046993617E-01 -2.867368757318E-02
     93 F   7 N    -2.865046993617E-01 -2.867368757318E-02 -4.114898323959E-01
     94 F   7 N    -4.114898323959E-01  2.865046993617E-01  2.867368757318E-02
     95 F   7 N     2.865046993617E-01  2.867368757318E-02 -4.114898323959E-01
     96 F   7 N     4.114898323959E-01  2.865046993617E-01 -2.867368757318E-02
     97 T   7 N    -4.652373450290E-01 -1.642740208717E-01  1.061788555618E-01
     98 T   7 N     4.652373450290E-01  1.642740208717E-01  1.061788555618E-01
     99 F   7 N    -4.652373450290E-01  1.642740208717E-01 -1.061788555618E-01
    100 F   7 N     4.652373450290E-01 -1.642740208717E-01 -1.061788555618E-01
    101 T   7 N     1.061788555618E-01 -4.652373450290E-01 -1.642740208717E-01
    102 T   7 N    -1.642740208717E-01  1.061788555618E-01 -4.652373450290E-01
    103 T   7 N    -1.061788555618E-01  4.652373450290E-01 -1.642740208717E-01
    104 T   7 N     1.642740208717E-01  1.061788555618E-01  4.652373450290E-01
    105 F   7 N     1.061788555618E-01  4.652373450290E-01  1.642740208717E-01
    106 F   7 N     1.642740208717E-01 -1.061788555618E-01 -4.652373450290E-01
    107 F   7 N    -1.061788555618E-01 -4.652373450290E-01  1.642740208717E-01
    108 F   7 N    -1.642740208717E-01 -1.061788555618E-01  4.652373450290E-01
    109 T   8 O     3.979288240076E-01 -9.917238227099E-02  4.844833341772E-02
    110 T   8 O    -3.979288240076E-01  9.917238227099E-02  4.844833341772E-02
    111 F   8 O     3.979288240076E-01  9.917238227099E-02 -4.844833341772E-02
    112 F   8 O    -3.979288240076E-01 -9.917238227099E-02 -4.844833341772E-02
    113 T   8 O     4.844833341772E-02  3.979288240076E-01 -9.917238227099E-02
    114 T   8 O    -9.917238227099E-02  4.844833341772E-02  3.979288240076E-01
    115 T   8 O    -4.844833341772E-02 -3.979288240076E-01 -9.917238227099E-02
    116 T   8 O     9.917238227099E-02  4.844833341772E-02 -3.979288240076E-01
    117 F   8 O     4.844833341772E-02 -3.979288240076E-01  9.917238227099E-02
    118 F   8 O     9.917238227099E-02 -4.844833341772E-02  3.979288240076E-01
    119 F   8 O    -4.844833341772E-02  3.979288240076E-01  9.917238227099E-02
    120 F   8 O    -9.917238227099E-02 -4.844833341772E-02 -3.979288240076E-01
    121 T 230 ZN    5.527642986131E-17  2.934720270052E-01  5.000000000000E-01
    122 F 230 ZN   -8.291464479196E-17 -2.934720270052E-01 -5.000000000000E-01
    123 T 230 ZN   -5.000000000000E-01 -5.527642986131E-17  2.934720270052E-01
    124 T 230 ZN    2.934720270052E-01  5.000000000000E-01 -1.381910746533E-17
    125 T 230 ZN   -2.934720270052E-01  5.000000000000E-01  4.145732239598E-17
    126 F 230 ZN    5.000000000000E-01  5.527642986131E-17 -2.934720270052E-01

 T = ATOM BELONGING TO THE ASYMMETRIC UNIT

 *******************************************************************************
 * CELL DEFORMATION
 *******************************************************************************

    ELASTIC STRAIN MATRIX (ADIMENSIONAL)

    1    0.0000000000    0.0000000000    0.0000000000
    2    0.0000000000    0.0000000000   -0.0150000000
    3    0.0000000000   -0.0150000000    0.0000000000

 LATTICE PARAMETERS (ANGSTROMS AND DEGREES) OF
 (1) ORIGINAL PRIMITIVE CELL
 (2) ORIGINAL CRYSTALLOGRAPHIC CELL
 (3) DEFORMED PRIMITIVE CELL
 (4) DEFORMED CRYSTALLOGRAPHIC CELL

            A           B           C        ALPHA       BETA        GAMMA         VOL
 (1)   14.727261   14.727261   14.727261  109.471221  109.471221  109.471221 2458.918179
 (2)   17.005576   17.005576   17.005576   90.000000   90.000000   90.000000 4917.836358
 (3)   14.580360   14.874898   14.874898  110.273470  109.472233  109.472233 2458.364922
 (4)   17.005576   17.007489   17.007489   91.718744   90.000000   90.000000 4916.729845

 * CELL DEFORMATION COMPLETE - NO. OF SYMMOPS   2
 *******************************************************************************
 LATTICE PARAMETERS (ANGSTROMS AND DEGREES) - BOHR = 0.5291772083 ANGSTROM
 PRIMITIVE CELL - CENTRING CODE 6/1 VOLUME=  2458.364922 - DENSITY  1.029 g/cm^3
         A              B              C           ALPHA      BETA       GAMMA 
    14.58036048    14.87489834    14.87489834   110.273470 109.472233 109.472233
 *******************************************************************************
 ATOMS IN THE ASYMMETRIC UNIT   64 - ATOMS IN THE UNIT CELL:  126
     ATOM                 X/A                 Y/B                 Z/C    
 *******************************************************************************
      1 T   6 C     3.568648139042E-02 -4.661957407287E-01  3.483110287427E-01
      2 T   6 C     1.854932305286E-01 -3.126245473523E-01 -3.483110287427E-01
      3 F   6 C    -3.568648139042E-02  3.126245473523E-01  4.981177778809E-01
      4 F   6 C    -1.854932305286E-01  4.661957407287E-01 -4.981177778809E-01
      5 T   6 C     3.483110287427E-01  3.568648139042E-02 -4.661957407287E-01
      6 T   6 C    -4.661957407287E-01  3.483110287427E-01  3.568648139042E-02
      7 T   6 C    -4.981177778809E-01 -1.854932305286E-01  4.661957407287E-01
      8 T   6 C    -3.126245473523E-01 -3.483110287427E-01  1.854932305286E-01
      9 F   6 C    -3.483110287427E-01  1.854932305286E-01 -3.126245473523E-01
     10 F   6 C     3.126245473523E-01  4.981177778809E-01 -3.568648139042E-02
     11 F   6 C     4.981177778809E-01 -3.568648139042E-02  3.126245473523E-01
     12 F   6 C     4.661957407287E-01 -4.981177778809E-01 -1.854932305286E-01
     13 T   6 C     8.409006205467E-02 -1.878658075439E-01  4.597003342310E-01
     14 T   6 C     3.524338582251E-01 -3.756102721763E-01 -4.597003342310E-01
     15 F   6 C    -8.409006205467E-02  3.756102721763E-01 -2.719558695986E-01
     16 F   6 C    -3.524338582251E-01  1.878658075439E-01  2.719558695986E-01
     17 T   6 C     4.597003342310E-01  8.409006205467E-02 -1.878658075439E-01
     18 T   6 C    -1.878658075439E-01  4.597003342310E-01  8.409006205467E-02
     19 T   6 C     2.719558695986E-01 -3.524338582251E-01  1.878658075439E-01
     20 T   6 C    -3.756102721763E-01 -4.597003342310E-01  3.524338582251E-01
     21 F   6 C    -4.597003342310E-01  3.524338582251E-01 -3.756102721763E-01
     22 F   6 C     3.756102721763E-01 -2.719558695986E-01 -8.409006205467E-02
     23 F   6 C    -2.719558695986E-01 -8.409006205467E-02  3.756102721763E-01
     24 F   6 C     1.878658075439E-01  2.719558695986E-01 -3.524338582251E-01
     25 T   6 C     3.651004930528E-02 -3.603795068299E-01  3.863719422563E-01
     26 T   6 C     2.532485509137E-01 -3.498618929510E-01 -3.863719422563E-01
     27 F   6 C    -3.651004930528E-02  3.498618929510E-01 -3.968895561352E-01
     28 F   6 C    -2.532485509137E-01  3.603795068299E-01  3.968895561352E-01
     29 T   6 C     3.863719422563E-01  3.651004930528E-02 -3.603795068299E-01
     30 T   6 C    -3.603795068299E-01  3.863719422563E-01  3.651004930528E-02
     31 T   6 C     3.968895561352E-01 -2.532485509137E-01  3.603795068299E-01
     32 T   6 C    -3.498618929510E-01 -3.863719422563E-01  2.532485509137E-01
     33 F   6 C    -3.863719422563E-01  2.532485509137E-01 -3.498618929510E-01
     34 F   6 C     3.498618929510E-01 -3.968895561352E-01 -3.651004930528E-02
     35 F   6 C    -3.968895561352E-01 -3.651004930528E-02  3.498618929510E-01
     36 F   6 C     3.603795068299E-01  3.968895561352E-01 -2.532485509137E-01
     37 T   6 C    -2.922431124273E-02 -2.505896330158E-01  4.170038148083E-01
     38 T   6 C     3.324065521760E-01 -4.462281260510E-01 -4.170038148083E-01
     39 F   6 C     2.922431124273E-02  4.462281260510E-01 -2.213653217730E-01
     40 F   6 C    -3.324065521760E-01  2.505896330158E-01  2.213653217730E-01
     41 T   6 C     4.170038148083E-01 -2.922431124273E-02 -2.505896330158E-01
     42 T   6 C    -2.505896330158E-01  4.170038148083E-01 -2.922431124273E-02
     43 T   6 C     2.213653217730E-01 -3.324065521760E-01  2.505896330158E-01
     44 T   6 C    -4.462281260510E-01 -4.170038148083E-01  3.324065521760E-01
     45 F   6 C    -4.170038148083E-01  3.324065521760E-01 -4.462281260510E-01
     46 F   6 C     4.462281260510E-01 -2.213653217730E-01  2.922431124273E-02
     47 F   6 C    -2.213653217730E-01  2.922431124273E-02  4.462281260510E-01
     48 F   6 C     2.505896330158E-01  2.213653217730E-01 -3.324065521760E-01
     49 T   1 H     1.158655658305E-01 -4.631177833318E-01  3.659587604141E-01
     50 T   1 H     1.709234562541E-01 -2.500931945835E-01 -3.659587604141E-01
     51 F   1 H    -1.158655658305E-01  2.500931945835E-01  4.210166508377E-01
     52 F   1 H    -1.709234562541E-01  4.631177833318E-01 -4.210166508377E-01
     53 T   1 H     3.659587604141E-01  1.158655658305E-01 -4.631177833318E-01
     54 T   1 H    -4.631177833318E-01  3.659587604141E-01  1.158655658305E-01
     55 T   1 H    -4.210166508377E-01 -1.709234562541E-01  4.631177833318E-01
     56 T   1 H    -2.500931945835E-01 -3.659587604141E-01  1.709234562541E-01
     57 F   1 H    -3.659587604141E-01  1.709234562541E-01 -2.500931945835E-01
     58 F   1 H     2.500931945835E-01  4.210166508377E-01 -1.158655658305E-01
     59 F   1 H     4.210166508377E-01 -1.158655658305E-01  2.500931945835E-01
     60 F   1 H     4.631177833318E-01 -4.210166508377E-01 -1.709234562541E-01
     61 T   1 H     1.367416992831E-01 -9.893128156070E-02 -4.980843025498E-01
     62 T   1 H     3.991530209890E-01 -3.651739981671E-01  4.980843025498E-01
     63 F   1 H    -1.367416992831E-01  3.651739981671E-01 -2.356729808438E-01
     64 F   1 H    -3.991530209890E-01  9.893128156070E-02  2.356729808438E-01
     65 T   1 H    -4.980843025498E-01  1.367416992831E-01 -9.893128156070E-02
     66 T   1 H    -9.893128156070E-02 -4.980843025498E-01  1.367416992831E-01
     67 T   1 H     2.356729808438E-01 -3.991530209890E-01  9.893128156070E-02
     68 T   1 H    -3.651739981671E-01  4.980843025498E-01  3.991530209890E-01
     69 F   1 H     4.980843025498E-01  3.991530209890E-01 -3.651739981671E-01
     70 F   1 H     3.651739981671E-01 -2.356729808438E-01 -1.367416992831E-01
     71 F   1 H    -2.356729808438E-01 -1.367416992831E-01  3.651739981671E-01
     72 F   1 H     9.893128156070E-02  2.356729808438E-01 -3.991530209890E-01
     73 T   1 H    -8.913193619832E-02 -2.243356958966E-01  4.186488846651E-01
     74 T   1 H     3.570154194383E-01  4.922191791366E-01 -4.186488846651E-01
     75 F   1 H     8.913193619832E-02 -4.922191791366E-01 -1.352037596983E-01
     76 F   1 H    -3.570154194383E-01  2.243356958966E-01  1.352037596983E-01
     77 T   1 H     4.186488846651E-01 -8.913193619832E-02 -2.243356958966E-01
     78 T   1 H    -2.243356958966E-01  4.186488846651E-01 -8.913193619832E-02
     79 T   1 H     1.352037596983E-01 -3.570154194383E-01  2.243356958966E-01
     80 T   1 H     4.922191791366E-01 -4.186488846651E-01  3.570154194383E-01
     81 F   1 H    -4.186488846651E-01  3.570154194383E-01  4.922191791366E-01
     82 F   1 H    -4.922191791366E-01 -1.352037596983E-01  8.913193619832E-02
     83 F   1 H    -1.352037596983E-01  8.913193619832E-02 -4.922191791366E-01
     84 F   1 H     2.243356958966E-01  1.352037596983E-01 -3.570154194383E-01
     85 T   7 N     1.249851330342E-01 -2.578310117885E-01  4.401635199690E-01
     86 T   7 N     3.020054682425E-01 -3.151783869348E-01 -4.401635199690E-01
     87 F   7 N    -1.249851330342E-01  3.151783869348E-01 -3.828161448227E-01
     88 F   7 N    -3.020054682425E-01  2.578310117885E-01  3.828161448227E-01
     89 T   7 N     4.401635199690E-01  1.249851330342E-01 -2.578310117885E-01
     90 T   7 N    -2.578310117885E-01  4.401635199690E-01  1.249851330342E-01
     91 T   7 N     3.828161448227E-01 -3.020054682425E-01  2.578310117885E-01
     92 T   7 N    -3.151783869348E-01 -4.401635199690E-01  3.020054682425E-01
     93 F   7 N    -4.401635199690E-01  3.020054682425E-01 -3.151783869348E-01
     94 F   7 N     3.151783869348E-01 -3.828161448227E-01 -1.249851330342E-01
     95 F   7 N    -3.828161448227E-01 -1.249851330342E-01  3.151783869348E-01
     96 F   7 N     2.578310117885E-01  3.828161448227E-01 -3.020054682425E-01
     97 T   7 N    -5.809516530998E-02 -3.590584894673E-01  3.704886340992E-01
     98 T   7 N     2.704528764335E-01 -4.285837994092E-01 -3.704886340992E-01
     99 F   7 N     5.809516530998E-02  4.285837994092E-01 -3.009633241573E-01
    100 F   7 N    -2.704528764335E-01  3.590584894673E-01  3.009633241573E-01
    101 T   7 N     3.704886340992E-01 -5.809516530998E-02 -3.590584894673E-01
    102 T   7 N    -3.590584894673E-01  3.704886340992E-01 -5.809516530998E-02
    103 T   7 N     3.009633241573E-01 -2.704528764335E-01  3.590584894673E-01
    104 T   7 N    -4.285837994092E-01 -3.704886340992E-01  2.704528764335E-01
    105 F   7 N    -3.704886340992E-01  2.704528764335E-01 -4.285837994092E-01
    106 F   7 N     4.285837994092E-01 -3.009633241573E-01  5.809516530998E-02
    107 F   7 N    -3.009633241573E-01  5.809516530998E-02  4.285837994092E-01
    108 F   7 N     3.590584894673E-01  3.009633241573E-01 -2.704528764335E-01
    109 T   8 O    -5.072404885327E-02  4.463771574253E-01  2.987564417366E-01
    110 T   8 O     1.476207156887E-01 -3.494804905899E-01 -2.987564417366E-01
    111 F   8 O     5.072404885327E-02  3.494804905899E-01  4.971012062786E-01
    112 F   8 O    -1.476207156887E-01 -4.463771574253E-01 -4.971012062786E-01
    113 T   8 O     2.987564417366E-01 -5.072404885327E-02  4.463771574253E-01
    114 T   8 O     4.463771574253E-01  2.987564417366E-01 -5.072404885327E-02
    115 T   8 O    -4.971012062786E-01 -1.476207156887E-01 -4.463771574253E-01
    116 T   8 O    -3.494804905899E-01 -2.987564417366E-01  1.476207156887E-01
    117 F   8 O    -2.987564417366E-01  1.476207156887E-01 -3.494804905899E-01
    118 F   8 O     3.494804905899E-01  4.971012062786E-01  5.072404885327E-02
    119 F   8 O     4.971012062786E-01  5.072404885327E-02  3.494804905899E-01
    120 F   8 O    -4.463771574253E-01 -4.971012062786E-01 -1.476207156887E-01
    121 T 230 ZN   -2.065279729948E-01  5.000000000000E-01  2.934720270052E-01
    122 F 230 ZN    2.065279729948E-01  5.000000000000E-01 -2.934720270052E-01
    123 T 230 ZN    2.934720270052E-01 -2.065279729948E-01  5.000000000000E-01
    124 T 230 ZN   -5.000000000000E-01  2.934720270052E-01 -2.065279729948E-01
    125 T 230 ZN   -5.000000000000E-01 -2.934720270052E-01  2.065279729948E-01
    126 F 230 ZN   -2.934720270052E-01  2.065279729948E-01  5.000000000000E-01

 TRANSFORMATION MATRIX PRIMITIVE-CRYSTALLOGRAPHIC CELL
  0.0000  1.0000  1.0000  1.0000  0.0000  1.0000  1.0000  1.0000  0.0000

 *******************************************************************************
 CRYSTALLOGRAPHIC CELL (VOLUME=       4916.72984455)
         A              B              C           ALPHA      BETA       GAMMA 
    17.00557644    17.00748946    17.00748946    91.718744  90.000000  90.000000

 COORDINATES IN THE CRYSTALLOGRAPHIC CELL
     ATOM                 X/A                 Y/B                 Z/C    
 *******************************************************************************
      1 T   6 C     4.232144033118E-01 -7.490337456907E-02  1.105898559595E-01
      2 T   6 C    -4.232144033118E-01  7.490337456907E-02  1.105898559595E-01
      3 F   6 C     4.232144033118E-01  7.490337456907E-02 -1.105898559595E-01
      4 F   6 C    -4.232144033118E-01 -7.490337456907E-02 -1.105898559595E-01
      5 T   6 C     1.105898559595E-01  4.232144033118E-01 -7.490337456907E-02
      6 T   6 C    -7.490337456907E-02  1.105898559595E-01  4.232144033118E-01
      7 T   6 C    -1.105898559595E-01 -4.232144033118E-01 -7.490337456907E-02
      8 T   6 C     7.490337456907E-02  1.105898559595E-01 -4.232144033118E-01
      9 F   6 C     1.105898559595E-01 -4.232144033118E-01  7.490337456907E-02
     10 F   6 C     7.490337456907E-02 -1.105898559595E-01  4.232144033118E-01
     11 F   6 C    -1.105898559595E-01  4.232144033118E-01  7.490337456907E-02
     12 F   6 C    -7.490337456907E-02 -1.105898559595E-01 -4.232144033118E-01
     13 T   6 C    -4.061277676838E-01 -1.341718980852E-01  2.182619601399E-01
     14 T   6 C     4.061277676838E-01  1.341718980852E-01  2.182619601399E-01
     15 F   6 C    -4.061277676838E-01  1.341718980852E-01 -2.182619601399E-01
     16 F   6 C     4.061277676838E-01 -1.341718980852E-01 -2.182619601399E-01
     17 T   6 C     2.182619601399E-01 -4.061277676838E-01 -1.341718980852E-01
     18 T   6 C    -1.341718980852E-01  2.182619601399E-01 -4.061277676838E-01
     19 T   6 C    -2.182619601399E-01  4.061277676838E-01 -1.341718980852E-01
     20 T   6 C     1.341718980852E-01  2.182619601399E-01  4.061277676838E-01
     21 F   6 C     2.182619601399E-01  4.061277676838E-01  1.341718980852E-01
     22 F   6 C     1.341718980852E-01 -2.182619601399E-01 -4.061277676838E-01
     23 F   6 C    -2.182619601399E-01 -4.061277676838E-01  1.341718980852E-01
     24 F   6 C    -1.341718980852E-01 -2.182619601399E-01  4.061277676838E-01
     25 T   6 C     4.947411930605E-01 -1.083692508042E-01  1.448793001095E-01
     26 T   6 C    -4.947411930605E-01  1.083692508042E-01  1.448793001095E-01
     27 F   6 C     4.947411930605E-01  1.083692508042E-01 -1.448793001095E-01
     28 F   6 C    -4.947411930605E-01 -1.083692508042E-01 -1.448793001095E-01
     29 T   6 C     1.448793001095E-01  4.947411930605E-01 -1.083692508042E-01
     30 T   6 C    -1.083692508042E-01  1.448793001095E-01  4.947411930605E-01
     31 T   6 C    -1.448793001095E-01 -4.947411930605E-01 -1.083692508042E-01
     32 T   6 C     1.083692508042E-01  1.448793001095E-01 -4.947411930605E-01
     33 F   6 C     1.448793001095E-01 -4.947411930605E-01  1.083692508042E-01
     34 F   6 C     1.083692508042E-01 -1.448793001095E-01  4.947411930605E-01
     35 F   6 C    -1.448793001095E-01  4.947411930605E-01  1.083692508042E-01
     36 F   6 C    -1.083692508042E-01 -1.448793001095E-01 -4.947411930605E-01
     37 T   6 C    -4.021807534824E-01 -1.808154317093E-01  1.515911204666E-01
     38 T   6 C     4.021807534824E-01  1.808154317093E-01  1.515911204666E-01
     39 F   6 C    -4.021807534824E-01  1.808154317093E-01 -1.515911204666E-01
     40 F   6 C     4.021807534824E-01 -1.808154317093E-01 -1.515911204666E-01
     41 T   6 C     1.515911204666E-01 -4.021807534824E-01 -1.808154317093E-01
     42 T   6 C    -1.808154317093E-01  1.515911204666E-01 -4.021807534824E-01
     43 T   6 C    -1.515911204666E-01  4.021807534824E-01 -1.808154317093E-01
     44 T   6 C     1.808154317093E-01  1.515911204666E-01  4.021807534824E-01
     45 F   6 C     1.515911204666E-01  4.021807534824E-01  1.808154317093E-01
     46 F   6 C     1.808154317093E-01 -1.515911204666E-01 -4.021807534824E-01
     47 F   6 C    -1.515911204666E-01 -4.021807534824E-01  1.808154317093E-01
     48 F   6 C    -1.808154317093E-01 -1.515911204666E-01  4.021807534824E-01
     49 T   1 H     3.934877056259E-01 -2.752894521180E-02  1.433945110423E-01
     50 T   1 H    -3.934877056259E-01  2.752894521180E-02  1.433945110423E-01
     51 F   1 H     3.934877056259E-01  2.752894521180E-02 -1.433945110423E-01
     52 F   1 H    -3.934877056259E-01 -2.752894521180E-02 -1.433945110423E-01
     53 T   1 H     1.433945110423E-01  3.934877056259E-01 -2.752894521180E-02
     54 T   1 H    -2.752894521180E-02  1.433945110423E-01  3.934877056259E-01
     55 T   1 H    -1.433945110423E-01 -3.934877056259E-01 -2.752894521180E-02
     56 T   1 H     2.752894521180E-02  1.433945110423E-01 -3.934877056259E-01
     57 F   1 H     1.433945110423E-01 -3.934877056259E-01  2.752894521180E-02
     58 F   1 H     2.752894521180E-02 -1.433945110423E-01  3.934877056259E-01
     59 F   1 H    -1.433945110423E-01  3.934877056259E-01  2.752894521180E-02
     60 F   1 H    -2.752894521180E-02 -1.433945110423E-01 -3.934877056259E-01
     61 T   1 H    -3.668786416968E-01 -1.312056608530E-01  2.679473601361E-01
     62 T   1 H     3.668786416968E-01  1.312056608530E-01  2.679473601361E-01
     63 F   1 H    -3.668786416968E-01  1.312056608530E-01 -2.679473601361E-01
     64 F   1 H     3.668786416968E-01 -1.312056608530E-01 -2.679473601361E-01
     65 T   1 H     2.679473601361E-01 -3.668786416968E-01 -1.312056608530E-01
     66 T   1 H    -1.312056608530E-01  2.679473601361E-01 -3.668786416968E-01
     67 T   1 H    -2.679473601361E-01  3.668786416968E-01 -1.312056608530E-01
     68 T   1 H     1.312056608530E-01  2.679473601361E-01  3.668786416968E-01
     69 F   1 H     2.679473601361E-01  3.668786416968E-01  1.312056608530E-01
     70 F   1 H     1.312056608530E-01 -2.679473601361E-01 -3.668786416968E-01
     71 F   1 H    -2.679473601361E-01 -3.668786416968E-01  1.312056608530E-01
     72 F   1 H    -1.312056608530E-01 -2.679473601361E-01  3.668786416968E-01
     73 T   1 H    -3.582774375166E-01 -2.230736778183E-01  1.339417416200E-01
     74 T   1 H     3.582774375166E-01  2.230736778183E-01  1.339417416200E-01
     75 F   1 H    -3.582774375166E-01  2.230736778183E-01 -1.339417416200E-01
     76 F   1 H     3.582774375166E-01 -2.230736778183E-01 -1.339417416200E-01
     77 T   1 H     1.339417416200E-01 -3.582774375166E-01 -2.230736778183E-01
     78 T   1 H    -2.230736778183E-01  1.339417416200E-01 -3.582774375166E-01
     79 T   1 H    -1.339417416200E-01  3.582774375166E-01 -2.230736778183E-01
     80 T   1 H     2.230736778183E-01  1.339417416200E-01  3.582774375166E-01
     81 F   1 H     1.339417416200E-01  3.582774375166E-01  2.230736778183E-01
     82 F   1 H     2.230736778183E-01 -1.339417416200E-01 -3.582774375166E-01
     83 F   1 H    -1.339417416200E-01 -3.582774375166E-01  2.230736778183E-01
     84 F   1 H    -2.230736778183E-01 -1.339417416200E-01  3.582774375166E-01
     85 T   7 N     2.867368757318E-02  4.114898323959E-01 -2.865046993617E-01
     86 T   7 N    -2.867368757318E-02 -4.114898323959E-01 -2.865046993617E-01
     87 F   7 N     2.867368757318E-02 -4.114898323959E-01  2.865046993617E-01
     88 F   7 N    -2.867368757318E-02  4.114898323959E-01  2.865046993617E-01
     89 T   7 N    -2.865046993617E-01  2.867368757318E-02  4.114898323959E-01
     90 T   7 N     4.114898323959E-01 -2.865046993617E-01  2.867368757318E-02
     91 T   7 N     2.865046993617E-01 -2.867368757318E-02  4.114898323959E-01
     92 T   7 N    -4.114898323959E-01 -2.865046993617E-01 -2.867368757318E-02
     93 F   7 N    -2.865046993617E-01 -2.867368757318E-02 -4.114898323959E-01
     94 F   7 N    -4.114898323959E-01  2.865046993617E-01  2.867368757318E-02
     95 F   7 N     2.865046993617E-01  2.867368757318E-02 -4.114898323959E-01
     96 F   7 N     4.114898323959E-01  2.865046993617E-01 -2.867368757318E-02
     97 T   7 N    -4.652373450290E-01 -1.642740208717E-01  1.061788555618E-01
     98 T   7 N     4.652373450290E-01  1.642740208717E-01  1.061788555618E-01
     99 F   7 N    -4.652373450290E-01  1.642740208717E-01 -1.061788555618E-01
    100 F   7 N     4.652373450290E-01 -1.642740208717E-01 -1.061788555618E-01
    101 T   7 N     1.061788555618E-01 -4.652373450290E-01 -1.642740208717E-01
    102 T   7 N    -1.642740208717E-01  1.061788555618E-01 -4.652373450290E-01
    103 T   7 N    -1.061788555618E-01  4.652373450290E-01 -1.642740208717E-01
    104 T   7 N     1.642740208717E-01  1.061788555618E-01  4.652373450290E-01
    105 F   7 N     1.061788555618E-01  4.652373450290E-01  1.642740208717E-01
    106 F   7 N     1.642740208717E-01 -1.061788555618E-01 -4.652373450290E-01
    107 F   7 N    -1.061788555618E-01 -4.652373450290E-01  1.642740208717E-01
    108 F   7 N    -1.642740208717E-01 -1.061788555618E-01  4.652373450290E-01
    109 T   8 O     3.979288240076E-01 -9.917238227099E-02  4.844833341772E-02
    110 T   8 O    -3.979288240076E-01  9.917238227099E-02  4.844833341772E-02
    111 F   8 O     3.979288240076E-01  9.917238227099E-02 -4.844833341772E-02
    112 F   8 O    -3.979288240076E-01 -9.917238227099E-02 -4.844833341772E-02
    113 T   8 O     4.844833341772E-02  3.979288240076E-01 -9.917238227099E-02
    114 T   8 O    -9.917238227099E-02  4.844833341772E-02  3.979288240076E-01
    115 T   8 O    -4.844833341772E-02 -3.979288240076E-01 -9.917238227099E-02
    116 T   8 O     9.917238227099E-02  4.844833341772E-02 -3.979288240076E-01
    117 F   8 O     4.844833341772E-02 -3.979288240076E-01  9.917238227099E-02
    118 F   8 O     9.917238227099E-02 -4.844833341772E-02  3.979288240076E-01
    119 F   8 O    -4.844833341772E-02  3.979288240076E-01  9.917238227099E-02
    120 F   8 O    -9.917238227099E-02 -4.844833341772E-02 -3.979288240076E-01
    121 T 230 ZN    6.674103540371E-17  2.934720270052E-01  5.000000000000E-01
    122 F 230 ZN   -9.437925033436E-17 -2.934720270052E-01 -5.000000000000E-01
    123 T 230 ZN    5.000000000000E-01 -1.058181320346E-16  2.934720270052E-01
    124 T 230 ZN    2.934720270052E-01  5.000000000000E-01  2.168404344971E-17
    125 T 230 ZN   -2.934720270052E-01  5.000000000000E-01  7.632783294298E-17
    126 F 230 ZN    5.000000000000E-01  3.469446951954E-17 -2.934720270052E-01

 T = ATOM BELONGING TO THE ASYMMETRIC UNIT

 ****    2 SYMMOPS - TRANSLATORS IN FRACTIONAL UNITS
 **** MATRICES AND TRANSLATORS IN THE CRYSTALLOGRAPHIC REFERENCE FRAME
   V INV                    ROTATION MATRICES                   TRANSLATORS
   1   1  1.00  0.00  0.00  0.00  1.00  0.00  0.00  0.00  1.00  0.00  0.00  0.00
   2   2 -1.00  0.00  0.00 -1.00  0.00  1.00 -1.00  1.00  0.00  0.00  0.00  0.00

 DIRECT LATTICE VECTORS CARTESIAN COMPONENTS (ANGSTROM)
          X                    Y                    Z
  -0.850278821893E+01   0.837524639565E+01   0.837524639565E+01
   0.850278821893E+01  -0.863033004221E+01   0.863033004221E+01
   0.850278821893E+01   0.863033004221E+01  -0.863033004221E+01


 CARTESIAN COORDINATES - PRIMITIVE CELL
 *******************************************************************************
 *      ATOM          X(ANGSTROM)         Y(ANGSTROM)         Z(ANGSTROM)
 *******************************************************************************
    1     6 C     7.197004885122E+00 -1.301984725420E+00  1.899750874696E+00
    2     6 C    -7.197004885122E+00  1.245565397956E+00  1.861537622846E+00
    3     6 C     7.197004885122E+00  1.301984725420E+00 -1.899750874696E+00
    4     6 C    -7.197004885122E+00 -1.245565397956E+00 -1.861537622846E+00
    5     6 C     1.880644248771E+00  7.216111511047E+00 -1.381730134965E+00
    6     6 C    -1.273775061688E+00  1.772689175494E+00  7.168795221390E+00
    7     6 C    -1.880644248771E+00 -7.177898259197E+00 -1.165819988411E+00
    8     6 C     1.273775061688E+00  1.988599322048E+00 -7.225214548854E+00
    9     6 C     1.880644248771E+00 -7.216111511047E+00  1.381730134965E+00
   10     6 C     1.273775061688E+00 -1.988599322048E+00  7.225214548854E+00
   11     6 C    -1.880644248771E+00  7.177898259197E+00  1.165819988411E+00
   12     6 C    -1.273775061688E+00 -1.772689175494E+00 -7.168795221390E+00
   13     6 C    -6.906436796884E+00 -2.337345525401E+00  3.745895503667E+00
   14     6 C     6.906436796884E+00  2.225995412001E+00  3.677445389605E+00
   15     6 C    -6.906436796884E+00  2.337345525401E+00 -3.745895503667E+00
   16     6 C     6.906436796884E+00 -2.225995412001E+00 -3.677445389605E+00
   17     6 C     3.711670446636E+00 -6.872211739853E+00 -2.178073916748E+00
   18     6 C    -2.281670468701E+00  3.815266998589E+00 -6.962111853584E+00
   19     6 C    -3.711670446636E+00  6.940661853915E+00 -2.385267020654E+00
   20     6 C     2.281670468701E+00  3.608073894683E+00  6.850761740184E+00
   21     6 C     3.711670446636E+00  6.872211739853E+00  2.178073916748E+00
   22     6 C     2.281670468701E+00 -3.608073894683E+00 -6.850761740184E+00
   23     6 C    -3.711670446636E+00 -6.940661853915E+00  2.385267020654E+00
   24     6 C    -2.281670468701E+00 -3.815266998589E+00  6.962111853584E+00
   25     6 C     8.413359175549E+00 -1.879837918249E+00  2.491399235947E+00
   26     6 C    -8.413359175549E+00  1.805925237881E+00  2.436112788605E+00
   27     6 C     8.413359175549E+00  1.879837918249E+00 -2.491399235947E+00
   28     6 C    -8.413359175549E+00 -1.805925237881E+00 -2.436112788605E+00
   29     6 C     2.463756012276E+00  8.441002399220E+00 -1.969081965698E+00
   30     6 C    -1.842881578065E+00  2.337555624643E+00  8.376402835365E+00
   31     6 C    -2.463756012276E+00 -8.385715951878E+00 -1.716681190432E+00
   32     6 C     1.842881578065E+00  2.589956399909E+00 -8.450315515733E+00
   33     6 C     2.463756012276E+00 -8.441002399220E+00  1.969081965698E+00
   34     6 C     1.842881578065E+00 -2.589956399909E+00  8.450315515733E+00
   35     6 C    -2.463756012276E+00  8.385715951878E+00  1.716681190432E+00
   36     6 C    -1.842881578065E+00 -2.337555624643E+00 -8.376402835365E+00
   37     6 C    -6.839315545181E+00 -3.113539060874E+00  2.624017446072E+00
   38     6 C     6.839315545181E+00  3.036202229282E+00  2.531771326720E+00
   39     6 C    -6.839315545181E+00  3.113539060874E+00 -2.624017446072E+00
   40     6 C     6.839315545181E+00 -3.036202229282E+00 -2.531771326720E+00
   41     6 C     2.577894386396E+00 -6.793192485505E+00 -2.972280911900E+00
   42     6 C    -3.074870645078E+00  2.680484119574E+00 -6.877983960977E+00
   43     6 C    -2.577894386396E+00  6.885438604857E+00 -3.177460378256E+00
   44     6 C     3.074870645078E+00  2.475304653218E+00  6.800647129385E+00
   45     6 C     2.577894386396E+00  6.793192485505E+00  2.972280911900E+00
   46     6 C     3.074870645078E+00 -2.475304653218E+00 -6.800647129385E+00
   47     6 C    -2.577894386396E+00 -6.885438604857E+00  3.177460378256E+00
   48     6 C    -3.074870645078E+00 -2.680484119574E+00  6.877983960977E+00
   49     1 H     6.691485255379E+00 -5.047231768275E-01  2.445528502031E+00
   50     1 H    -6.691485255379E+00  4.315679872785E-01  2.431484134569E+00
   51     1 H     6.691485255379E+00  5.047231768275E-01 -2.445528502031E+00
   52     1 H    -6.691485255379E+00 -4.315679872785E-01 -2.431484134569E+00
   53     1 H     2.438506318300E+00  6.698507439110E+00 -5.685178608837E-01
   54     1 H    -4.681455820530E-01  2.338134039469E+00  6.654907660604E+00
   55     1 H    -2.438506318300E+00 -6.684463071648E+00 -3.677733032223E-01
   56     1 H     4.681455820530E-01  2.538878597131E+00 -6.728062850153E+00
   57     1 H     2.438506318300E+00 -6.698507439110E+00  5.685178608837E-01
   58     1 H     4.681455820530E-01 -2.538878597131E+00  6.728062850153E+00
   59     1 H    -2.438506318300E+00  6.684463071648E+00  3.677733032223E-01
   60     1 H    -4.681455820530E-01 -2.338134039469E+00 -6.654907660604E+00
   61     1 H    -6.238982784793E+00 -2.299576884427E+00  4.590067732538E+00
   62     1 H     6.238982784793E+00  2.162878905003E+00  4.523130895696E+00
   63     1 H    -6.238982784793E+00  2.299576884427E+00 -4.590067732538E+00
   64     1 H     6.238982784793E+00 -2.162878905003E+00 -4.523130895696E+00
   65     1 H     4.556599314117E+00 -6.205514366372E+00 -2.137643152943E+00
   66     1 H    -2.231227894715E+00  4.650184055889E+00 -6.307331774505E+00
   67     1 H    -4.556599314117E+00  6.272451203214E+00 -2.324812636487E+00
   68     1 H     2.231227894715E+00  4.463014572345E+00  6.170633795081E+00
   69     1 H     4.556599314117E+00  6.205514366372E+00  2.137643152943E+00
   70     1 H     2.231227894715E+00 -4.463014572345E+00 -6.170633795081E+00
   71     1 H    -4.556599314117E+00 -6.272451203214E+00  2.324812636487E+00
   72     1 H    -2.231227894715E+00 -4.650184055889E+00  6.307331774505E+00
   73     1 H    -6.092714349649E+00 -3.827662827294E+00  2.334658972530E+00
   74     1 H     6.092714349649E+00  3.759330131534E+00  2.220854078148E+00
   75     1 H    -6.092714349649E+00  3.827662827294E+00 -2.334658972530E+00
   76     1 H     6.092714349649E+00 -3.759330131534E+00 -2.220854078148E+00
   77     1 H     2.277756525339E+00 -6.035811902458E+00 -3.702105764169E+00
   78     1 H    -3.793496479414E+00  2.369147240584E+00 -6.126880697529E+00
   79     1 H    -2.277756525339E+00  6.149616796840E+00 -3.884887194659E+00
   80     1 H     3.793496479414E+00  2.186365810094E+00  6.058548001769E+00
   81     1 H     2.277756525339E+00  6.035811902458E+00  3.702105764169E+00
   82     1 H     3.793496479414E+00 -2.186365810094E+00 -6.058548001769E+00
   83     1 H    -2.277756525339E+00 -6.149616796840E+00  3.884887194659E+00
   84     1 H    -3.793496479414E+00 -2.369147240584E+00  6.126880697529E+00
   85     7 N     4.876125857810E-01  7.070704461682E+00 -4.977141891774E+00
   86     7 N    -4.876125857810E-01 -6.924539134738E+00 -4.767213237828E+00
   87     7 N     4.876125857810E-01 -7.070704461682E+00  4.977141891774E+00
   88     7 N    -4.876125857810E-01  6.924539134738E+00  4.767213237828E+00
   89     7 N    -4.872177564801E+00  3.826482588079E-01  6.990307609423E+00
   90     7 N     6.997621798210E+00 -4.879491753588E+00  5.606952492530E-01
   91     7 N     4.872177564801E+00 -5.925769127541E-01  7.004935986997E+00
   92     7 N    -6.997621798210E+00 -4.864863376014E+00 -4.145299223090E-01
   93     7 N    -4.872177564801E+00 -3.826482588078E-01 -6.990307609423E+00
   94     7 N    -6.997621798210E+00  4.864863376014E+00  4.145299223090E-01
   95     7 N     4.872177564801E+00  5.925769127541E-01 -7.004935986997E+00
   96     7 N     6.997621798210E+00  4.879491753588E+00 -5.606952492530E-01
   97     7 N    -7.911629232638E+00 -2.820658908354E+00  1.847536260620E+00
   98     7 N     7.911629232638E+00  2.766489929024E+00  1.763729028060E+00
   99     7 N    -7.911629232638E+00  2.820658908354E+00 -1.847536260620E+00
  100     7 N     7.911629232638E+00 -2.766489929024E+00 -1.763729028060E+00
  101     7 N     1.805632644340E+00 -7.869725616358E+00 -2.674899980199E+00
  102     7 N    -2.793574418689E+00  1.924307082830E+00 -7.938713722303E+00
  103     7 N    -1.805632644340E+00  7.953532848918E+00 -2.912248857179E+00
  104     7 N     2.793574418689E+00  1.686958205850E+00  7.884544742973E+00
  105     7 N     1.805632644340E+00  7.869725616358E+00  2.674899980199E+00
  106     7 N     2.793574418689E+00 -1.686958205850E+00 -7.884544742973E+00
  107     7 N    -1.805632644340E+00 -7.953532848918E+00  2.912248857179E+00
  108     7 N    -2.793574418689E+00 -1.924307082830E+00  7.938713722303E+00
  109     8 O     6.767009033489E+00 -1.698841904792E+00  8.491890901305E-01
  110     8 O    -6.767009033489E+00  1.674125149676E+00  7.985945843135E-01
  111     8 O     6.767009033489E+00  1.698841904792E+00 -8.491890901305E-01
  112     8 O    -6.767009033489E+00 -1.674125149676E+00 -7.985945843135E-01
  113     8 O     8.238918372220E-01  6.792306286398E+00 -1.787988662736E+00
  114     8 O    -1.686483527234E+00  7.223867017197E-01  6.754650655931E+00
  115     8 O    -8.238918372220E-01 -6.741711780580E+00 -1.584978391732E+00
  116     8 O     1.686483527234E+00  9.253969727243E-01 -6.779367411047E+00
  117     8 O     8.238918372220E-01 -6.792306286398E+00  1.787988662736E+00
  118     8 O     1.686483527234E+00 -9.253969727243E-01  6.779367411047E+00
  119     8 O    -8.238918372220E-01  6.741711780580E+00  1.584978391732E+00
  120     8 O    -1.686483527234E+00 -7.223867017197E-01 -6.754650655931E+00
  121   230 ZN    1.134969779100E-15 -1.214245727353E+01  8.683011950684E+00
  122   230 ZN   -1.604973555709E-15 -5.118202810894E+00  8.577648133744E+00
  123   230 ZN    8.502788218930E+00  1.802237317537E-01 -1.201491545025E+01
  124   230 ZN   -1.201491545025E+01  8.502788218930E+00 -1.275418232839E-01
  125   230 ZN   -4.990660987610E+00  8.502788218930E+00 -1.275418232839E-01
  126   230 ZN    8.502788218930E+00  7.485991481415E-02 -4.990660987610E+00
 INFORMATION **** EXCBUF **** EXCH. BIPO BUFFER: WORDS USED =     4000000
 WARNING **** EXCBUF **** EXCH. BIPO BUFFER TOO SMALL - TO AVOID I/O SET EXCHSIZE =     8642862

 DFT PARAMETERS

     ATOM       ELECTRONS   NET CHARGE   R(ANGSTROM)
   1   6  C       6.0000      0.0000     0.77000000
  49   1  H       1.0000      0.0000     1.11000000
  85   7  N       7.0000      0.0000     0.74000000
 109   8  O       8.0000      0.0000     0.74000000
 121 230  ZN     20.0000      0.0000     1.37000000

 SIZE OF GRID=    3821260
 TTTTTTTTTTTTTTTTTTTTTTTTTTTTTT MAKE_GRID2  TELAPSE     3505.91 TCPU     2612.29
 BECKE WEIGHT FUNCTION
 RADSAFE =     2.00
 TOLERANCES - DENSITY:10**- 6; POTENTIAL:10**- 9; GRID WGT:10**-14

 RADIAL INTEGRATION  - INTERVALS (POINTS,UPPER LIMIT):            1( 99,  4.0*R)

 ANGULAR INTEGRATION - INTERVALS (ACCURACY LEVEL [N. POINTS] UPPER LIMIT):
  1(  6[ 146]   0.2)  2( 11[ 302]   0.5)  3( 14[ 590]   0.9)  4( 18[1454]   3.5)
  5( 14[ 590]9999.0)
 EEEEEEEEEE INT_CALC TERMINATION  DATE 04 05 2020 TIME 19:55:25.3

 *******************************************************************************
 ZIF90                                                                           
 CRYSTAL - SCF - TYPE OF CALCULATION :  RESTRICTED CLOSED SHELL
 *******************************************************************************

 CAPPA:IS1  2;IS2  2;IS3  2; K PTS MONK NET   6; SYMMOPS:K SPACE   4;G SPACE   2

 TTTTTTTTTTTTTTTTTTTTTTTTTTTTTT SDIK        TELAPSE     3510.70 TCPU     2616.11

 INFORMATION FROM INTEGRAL EVALUATION

 RESTART FROM A PREVIOUS DENSITY MATRIX - DEP ACTIVE
 NUMBER OF COUPLE SETS (NEW, OLD, FOUND):   86307   86307   86307
 NUMBER OF IRREDUCIBLE G VECTORS        :  318137  318137  318137
 CHARGE NORMALIZATION FACTOR   1.00002636
 TOTAL ATOMIC CHARGES:
   5.8155035   5.8001273   5.8155035   5.8001273   5.8046761   5.8162355
   5.8109935   5.7993337   5.8046761   5.7993337   5.8109935   5.8162355
   6.0490793   6.0319416   6.0490793   6.0319416   6.0341337   6.0387149
   6.0469329   6.0419490   6.0341337   6.0419490   6.0469329   6.0387149
   5.7354663   5.7226022   5.7354663   5.7226022   5.7304529   5.7264040
   5.7275861   5.7316301   5.7304529   5.7316301   5.7275861   5.7264040
   6.0365671   6.0221171   6.0365671   6.0221171   6.0280812   6.0347172
   6.0304370   6.0238974   6.0280812   6.0238974   6.0304370   6.0347172
   0.8524085   0.8456763   0.8524085   0.8456763   0.8478804   0.8461400
   0.8500936   0.8520318   0.8478804   0.8520318   0.8500936   0.8461400
   0.8545649   0.8554788   0.8545649   0.8554788   0.8558398   0.8592620
   0.8542429   0.8508881   0.8558398   0.8508881   0.8542429   0.8592620
   0.8487318   0.8464241   0.8487318   0.8464241   0.8436516   0.8456325
   0.8515575   0.8495352   0.8436516   0.8495352   0.8515575   0.8456325
   7.5986015   7.5988011   7.5986015   7.5988011   7.5954809   7.6045673
   7.6021241   7.5928862   7.5954809   7.5928862   7.6021241   7.6045673
   7.6042345   7.6028177   7.6042345   7.6028177   7.5977735   7.6058467
   7.6092545   7.6013679   7.5977735   7.6013679   7.6092545   7.6058467
   8.3370170   8.3276205   8.3370170   8.3276205   8.3329907   8.3334855
   8.3318409   8.3310505   8.3329907   8.3310505   8.3318409   8.3334855
  18.6141928  18.6141928  18.6142371  18.6146738  18.6137055  18.6142371
 TTTTTTTTTTTTTTTTTTTTTTTTTTTTTT MOQGAD      TELAPSE     3527.67 TCPU     2628.02
 TTTTTTTTTTTTTTTTTTTTTTTTTTTTTT SHELLXN     TELAPSE     3616.25 TCPU     2684.05
 TTTTTTTTTTTTTTTTTTTTTTTTTTTTTT MONMO3      TELAPSE     3621.02 TCPU     2688.82
 NUMERICALLY INTEGRATED DENSITY    708.0001867655
 TTTTTTTTTTTTTTTTTTTTTTTTTTTTTT NUMDFT      TELAPSE     3630.30 TCPU     2698.09
 CYC   0 ETOT(AU) -5.431183393331E+03 DETOT -5.43E+03 tst  1.09E-11 PX  1.00E+00
 TTTTTTTTTTTTTTTTTTTTTTTTTTTTTT DIIS        TELAPSE     3631.46 TCPU     2699.25
 TTTTTTTTTTTTTTTTTTTTTTTTTTTTTT FDIK        TELAPSE     3685.08 TCPU     2746.86
 INSULATING STATE
 TOP OF VALENCE BANDS -    BAND    354; K    5; EIG -2.8336587E-01 AU
 TOP OF VALENCE BANDS -    BAND    354; K    1; EIG -2.8346007E-01 AU
 BOTTOM OF VIRTUAL BANDS - BAND    355; K    5; EIG -4.2629626E-02 AU
 DIRECT ENERGY BAND GAP:   6.5508 eV
 BOTTOM OF VIRTUAL BANDS - BAND    355; K    1; EIG -4.2108233E-02 AU
 TTTTTTTTTTTTTTTTTTTTTTTTTTTTTT PDIG        TELAPSE     3686.59 TCPU     2748.37
 CHARGE NORMALIZATION FACTOR   1.00000000
 TOTAL ATOMIC CHARGES:
   5.7988785   5.8171907   5.7988785   5.8171907   5.8104064   5.8062237
   5.8060889   5.8098094   5.8104064   5.8098094   5.8060889   5.8062237
   6.0270651   6.0539683   6.0270651   6.0539683   6.0551535   6.0620588
   6.0254895   6.0199922   6.0551535   6.0199922   6.0254895   6.0620588
   5.7134633   5.7465051   5.7134633   5.7465051   5.7274395   5.7353626
   5.7303297   5.7212143   5.7274395   5.7212143   5.7303297   5.7353626
   6.0283559   6.0299086   6.0283559   6.0299086   6.0164361   6.0142025
   6.0425193   6.0445528   6.0164361   6.0445528   6.0425193   6.0142025
   0.8524138   0.8453520   0.8524138   0.8453520   0.8479990   0.8560429
   0.8501934   0.8423189   0.8479990   0.8423189   0.8501934   0.8560429
   0.8574130   0.8525292   0.8574130   0.8525292   0.8510249   0.8546722
   0.8593231   0.8555048   0.8510249   0.8555048   0.8593231   0.8546722
   0.8497710   0.8454366   0.8497710   0.8454366   0.8465351   0.8490609
   0.8488395   0.8462469   0.8465351   0.8462469   0.8488395   0.8490609
   7.6207837   7.5759026   7.6207837   7.5759026   7.5998231   7.5697834
   7.5972759   7.6282933   7.5998231   7.6282933   7.5972759   7.5697834
   7.6158173   7.5904443   7.6158173   7.5904443   7.6290876   7.6098211
   7.5781312   7.5969102   7.6290876   7.5969102   7.5781312   7.6098211
   8.3206970   8.3444088   8.3206970   8.3444088   8.3162051   8.3328153
   8.3482694   8.3314800   8.3162051   8.3314800   8.3482694   8.3328153
  18.6137163  18.6137163  18.6133540  18.6113851  18.6159919  18.6133540
 TTTTTTTTTTTTTTTTTTTTTTTTTTTTTT MOQGAD      TELAPSE     3686.61 TCPU     2748.39
 TTTTTTTTTTTTTTTTTTTTTTTTTTTTTT SHELLXN     TELAPSE     3767.24 TCPU     2804.43
 TTTTTTTTTTTTTTTTTTTTTTTTTTTTTT MONMO3      TELAPSE     3772.63 TCPU     2809.82
 NUMERICALLY INTEGRATED DENSITY    708.0001838545
 TTTTTTTTTTTTTTTTTTTTTTTTTTTTTT NUMDFT      TELAPSE     3781.65 TCPU     2818.84
 CYC   1 ETOT(AU) -5.431096833202E+03 DETOT  8.66E-02 tst  0.00E+00 PX  9.04E-03
 TTTTTTTTTTTTTTTTTTTTTTTTTTTTTT DIIS        TELAPSE     3783.50 TCPU     2820.69
 DIIS TEST: 0.12448E-01 AT SCF   CYCLE   1 - MIX   30 %
 TTTTTTTTTTTTTTTTTTTTTTTTTTTTTT FDIK        TELAPSE     3800.16 TCPU     2825.34
 INSULATING STATE
 TOP OF VALENCE BANDS -    BAND    354; K    4; EIG -2.8458978E-01 AU
 TOP OF VALENCE BANDS -    BAND    354; K    1; EIG -2.8478555E-01 AU
 BOTTOM OF VIRTUAL BANDS - BAND    355; K    5; EIG -4.0759280E-02 AU
 INDIRECT ENERGY BAND GAP:   6.6350 eV
 BOTTOM OF VIRTUAL BANDS - BAND    355; K    1; EIG -4.0717409E-02 AU
 TTTTTTTTTTTTTTTTTTTTTTTTTTTTTT PDIG        TELAPSE     3801.68 TCPU     2826.85
 CHARGE NORMALIZATION FACTOR   1.00000000
 TOTAL ATOMIC CHARGES:
   5.8012981   5.8141438   5.8012981   5.8141438   5.8062320   5.8093604
   5.8099044   5.8067397   5.8062320   5.8067397   5.8099044   5.8093604
   6.0347514   6.0461203   6.0347514   6.0461203   6.0482099   6.0566495
   6.0320255   6.0243330   6.0482099   6.0243330   6.0320255   6.0566495
   5.7260173   5.7319774   5.7260173   5.7319774   5.7304123   5.7279285
   5.7276483   5.7296373   5.7304123   5.7296373   5.7276483   5.7279285
   6.0338699   6.0242974   6.0338699   6.0242974   6.0189163   6.0202832
   6.0401443   6.0375581   6.0189163   6.0375581   6.0401443   6.0202832
   0.8489412   0.8494266   0.8489412   0.8494266   0.8460575   0.8524875
   0.8519890   0.8455682   0.8460575   0.8455682   0.8519890   0.8524875
   0.8541268   0.8559343   0.8541268   0.8559343   0.8547663   0.8578319
   0.8554072   0.8522856   0.8547663   0.8522856   0.8554072   0.8578319
   0.8472194   0.8481505   0.8472194   0.8481505   0.8465796   0.8465902
   0.8485005   0.8487411   0.8465796   0.8487411   0.8485005   0.8465902
   7.6095538   7.5882044   7.6095538   7.5882044   7.5964881   7.5913738
   7.6018673   7.6054667   7.5964881   7.6054667   7.6018673   7.5913738
   7.6107432   7.5962081   7.6107432   7.5962081   7.6085265   7.6064519
   7.5975044   7.6016212   7.6085265   7.6016212   7.5975044   7.6064519
   8.3260257   8.3387905   8.3260257   8.3387905   8.3332769   8.3300336
   8.3312569   8.3347441   8.3332769   8.3347441   8.3312569   8.3300336
  18.6142161  18.6142161  18.6143309  18.6128864  18.6156218  18.6143309
 TTTTTTTTTTTTTTTTTTTTTTTTTTTTTT MOQGAD      TELAPSE     3801.70 TCPU     2826.88
 TTTTTTTTTTTTTTTTTTTTTTTTTTTTTT SHELLXN     TELAPSE     3902.79 TCPU     2882.90
 TTTTTTTTTTTTTTTTTTTTTTTTTTTTTT MONMO3      TELAPSE     3907.50 TCPU     2887.61
 NUMERICALLY INTEGRATED DENSITY    708.0001849781
 TTTTTTTTTTTTTTTTTTTTTTTTTTTTTT NUMDFT      TELAPSE     3916.55 TCPU     2896.65
 CYC   2 ETOT(AU) -5.431098194768E+03 DETOT -1.36E-03 tst  4.78E-06 PX  6.83E-03
 TTTTTTTTTTTTTTTTTTTTTTTTTTTTTT DIIS        TELAPSE     3918.85 TCPU     2898.95
 DIIS TEST: 0.33403E-02 AT SCF   CYCLE   2 - DIIS ACTIVE - HISTORY:     2 CYCLES
 TTTTTTTTTTTTTTTTTTTTTTTTTTTTTT FDIK        TELAPSE     3934.67 TCPU     2908.19
 INSULATING STATE
 TOP OF VALENCE BANDS -    BAND    354; K    6; EIG -2.8496591E-01 AU
 TOP OF VALENCE BANDS -    BAND    354; K    1; EIG -2.8530217E-01 AU
 BOTTOM OF VIRTUAL BANDS - BAND    355; K    5; EIG -4.0511233E-02 AU
 INDIRECT ENERGY BAND GAP:   6.6520 eV
 BOTTOM OF VIRTUAL BANDS - BAND    355; K    1; EIG -4.0494248E-02 AU
 TTTTTTTTTTTTTTTTTTTTTTTTTTTTTT PDIG        TELAPSE     3936.17 TCPU     2909.69
 CHARGE NORMALIZATION FACTOR   1.00000000
 TOTAL ATOMIC CHARGES:
   5.8036539   5.8119183   5.8036539   5.8119183   5.8129887   5.8088663
   5.8030272   5.8071452   5.8129887   5.8071452   5.8030272   5.8088663
   6.0335697   6.0471468   6.0335697   6.0471468   6.0499450   6.0564178
   6.0304496   6.0255212   6.0499450   6.0255212   6.0304496   6.0564178
   5.7198653   5.7395379   5.7198653   5.7395379   5.7274866   5.7325984
   5.7302237   5.7239366   5.7274866   5.7239366   5.7302237   5.7325984
   6.0337401   6.0242791   6.0337401   6.0242791   6.0180174   6.0188148
   6.0410656   6.0397082   6.0180174   6.0397082   6.0410656   6.0188148
   0.8491524   0.8490152   0.8491524   0.8490152   0.8467321   0.8518838
   0.8513737   0.8464049   0.8467321   0.8464049   0.8513737   0.8518838
   0.8544097   0.8556022   0.8544097   0.8556022   0.8539587   0.8588997
   0.8562222   0.8510958   0.8539587   0.8510958   0.8562222   0.8588997
   0.8474181   0.8479019   0.8474181   0.8479019   0.8453630   0.8467085
   0.8496831   0.8484847   0.8453630   0.8484847   0.8496831   0.8467085
   7.6165432   7.5803533   7.6165432   7.5803533   7.5965731   7.5795586
   7.6007076   7.6188675   7.5965731   7.6188675   7.6007076   7.5795586
   7.6133866   7.5930283   7.6133866   7.5930283   7.6186810   7.6120545
   7.5886436   7.5944927   7.6186810   7.5944927   7.5886436   7.6120545
   8.3225709   8.3425830   8.3225709   8.3425830   8.3211059   8.3316542
   8.3436625   8.3327500   8.3211059   8.3327500   8.3436625   8.3316542
  18.6141922  18.6141922  18.6140798  18.6120588  18.6164981  18.6140798
 TTTTTTTTTTTTTTTTTTTTTTTTTTTTTT MOQGAD      TELAPSE     3936.20 TCPU     2909.72
 TTTTTTTTTTTTTTTTTTTTTTTTTTTTTT SHELLXN     TELAPSE     4018.94 TCPU     2965.74
 TTTTTTTTTTTTTTTTTTTTTTTTTTTTTT MONMO3      TELAPSE     4026.38 TCPU     2973.18
 NUMERICALLY INTEGRATED DENSITY    708.0001849767
 TTTTTTTTTTTTTTTTTTTTTTTTTTTTTT NUMDFT      TELAPSE     4035.42 TCPU     2982.22
 CYC   3 ETOT(AU) -5.431098606321E+03 DETOT -4.12E-04 tst  2.14E-06 PX  3.41E-03
 TTTTTTTTTTTTTTTTTTTTTTTTTTTTTT DIIS        TELAPSE     4037.61 TCPU     2984.41
 DIIS TEST: 0.69303E-03 AT SCF   CYCLE   3 - DIIS ACTIVE - HISTORY:     3 CYCLES
 TTTTTTTTTTTTTTTTTTTTTTTTTTTTTT FDIK        TELAPSE     4054.44 TCPU     2995.98
 INSULATING STATE
 TOP OF VALENCE BANDS -    BAND    354; K    6; EIG -2.8536746E-01 AU
 TOP OF VALENCE BANDS -    BAND    354; K    1; EIG -2.8573904E-01 AU
 BOTTOM OF VIRTUAL BANDS - BAND    355; K    5; EIG -4.0737282E-02 AU
 INDIRECT ENERGY BAND GAP:   6.6567 eV
 BOTTOM OF VIRTUAL BANDS - BAND    355; K    1; EIG -4.0671312E-02 AU
 TTTTTTTTTTTTTTTTTTTTTTTTTTTTTT PDIG        TELAPSE     4055.94 TCPU     2997.48
 CHARGE NORMALIZATION FACTOR   1.00000000
 TOTAL ATOMIC CHARGES:
   5.8023089   5.8134036   5.8023089   5.8134036   5.8094404   5.8091092
   5.8066724   5.8069885   5.8094404   5.8069885   5.8066724   5.8091092
   6.0323639   6.0485717   6.0323639   6.0485717   6.0509543   6.0586845
   6.0295490   6.0226583   6.0509543   6.0226583   6.0295490   6.0586845
   5.7193925   5.7394661   5.7193925   5.7394661   5.7277248   5.7319626
   5.7303024   5.7251901   5.7277248   5.7251901   5.7303024   5.7319626
   6.0327106   6.0255939   6.0327106   6.0255939   6.0177115   6.0172534
   6.0412267   6.0409556   6.0177115   6.0409556   6.0412267   6.0172534
   0.8495068   0.8487471   0.8495068   0.8487471   0.8465163   0.8525404
   0.8515997   0.8456036   0.8465163   0.8456036   0.8515997   0.8525404
   0.8549995   0.8549808   0.8549995   0.8549808   0.8539149   0.8584979
   0.8562997   0.8515832   0.8539149   0.8515832   0.8562997   0.8584979
   0.8480320   0.8472796   0.8480320   0.8472796   0.8457619   0.8470688
   0.8493326   0.8482165   0.8457619   0.8482165   0.8493326   0.8470688
   7.6161890   7.5810322   7.6161890   7.5810322   7.5963162   7.5829691
   7.6014731   7.6142896   7.5963162   7.6142896   7.6014731   7.5829691
   7.6141048   7.5923713   7.6141048   7.5923713   7.6164117   7.6092330
   7.5900184   7.5983929   7.6164117   7.5983929   7.5900184   7.6092330
   8.3234938   8.3414121   8.3234938   8.3414121   8.3258352   8.3306798
   8.3387418   8.3339218   8.3258352   8.3339218   8.3387418   8.3306798
  18.6141954  18.6141954  18.6140513  18.6124387  18.6159439  18.6140513
 TTTTTTTTTTTTTTTTTTTTTTTTTTTTTT MOQGAD      TELAPSE     4055.96 TCPU     2997.50
 TTTTTTTTTTTTTTTTTTTTTTTTTTTTTT SHELLXN     TELAPSE     4139.56 TCPU     3053.95
 TTTTTTTTTTTTTTTTTTTTTTTTTTTTTT MONMO3      TELAPSE     4146.34 TCPU     3060.73
 NUMERICALLY INTEGRATED DENSITY    708.0001850356
 TTTTTTTTTTTTTTTTTTTTTTTTTTTTTT NUMDFT      TELAPSE     4155.37 TCPU     3069.76
 CYC   4 ETOT(AU) -5.431098700785E+03 DETOT -9.45E-05 tst  3.66E-07 PX  1.67E-03
 TTTTTTTTTTTTTTTTTTTTTTTTTTTTTT DIIS        TELAPSE     4158.07 TCPU     3072.46
 DIIS TEST: 0.18174E-03 AT SCF   CYCLE   4 - DIIS ACTIVE - HISTORY:     4 CYCLES
 TTTTTTTTTTTTTTTTTTTTTTTTTTTTTT FDIK        TELAPSE     4178.08 TCPU     3086.88
 INSULATING STATE
 TOP OF VALENCE BANDS -    BAND    354; K    6; EIG -2.8525837E-01 AU
 TOP OF VALENCE BANDS -    BAND    354; K    1; EIG -2.8564260E-01 AU
 BOTTOM OF VIRTUAL BANDS - BAND    355; K    5; EIG -4.0691588E-02 AU
 INDIRECT ENERGY BAND GAP:   6.6550 eV
 BOTTOM OF VIRTUAL BANDS - BAND    355; K    1; EIG -4.0639746E-02 AU
 TTTTTTTTTTTTTTTTTTTTTTTTTTTTTT PDIG        TELAPSE     4179.59 TCPU     3088.38
 CHARGE NORMALIZATION FACTOR   1.00000000
 TOTAL ATOMIC CHARGES:
   5.8023298   5.8132963   5.8023298   5.8132963   5.8109435   5.8084068
   5.8050162   5.8077595   5.8109435   5.8077595   5.8050162   5.8084068
   6.0328381   6.0478496   6.0328381   6.0478496   6.0508744   6.0581682
   6.0294808   6.0234538   6.0508744   6.0234538   6.0294808   6.0581682
   5.7203602   5.7386460   5.7203602   5.7386460   5.7287222   5.7314958
   5.7293324   5.7255361   5.7287222   5.7255361   5.7293324   5.7314958
   6.0330982   6.0250828   6.0330982   6.0250828   6.0171238   6.0175990
   6.0418640   6.0406230   6.0171238   6.0406230   6.0418640   6.0175990
   0.8493403   0.8488691   0.8493403   0.8488691   0.8465532   0.8526875
   0.8515497   0.8455506   0.8465532   0.8455506   0.8515497   0.8526875
   0.8550395   0.8549631   0.8550395   0.8549631   0.8539500   0.8585851
   0.8563126   0.8514593   0.8539500   0.8514593   0.8563126   0.8585851
   0.8479478   0.8473193   0.8479478   0.8473193   0.8458713   0.8469992
   0.8492453   0.8483175   0.8458713   0.8483175   0.8492453   0.8469992
   7.6152888   7.5819387   7.6152888   7.5819387   7.5961286   7.5824219
   7.6013229   7.6154222   7.5961286   7.6154222   7.6013229   7.5824219
   7.6134757   7.5931320   7.6134757   7.5931320   7.6157416   7.6108293
   7.5910840   7.5960867   7.6157416   7.5960867   7.5910840   7.6108293
   8.3233666   8.3417092   8.3233666   8.3417092   8.3241387   8.3310422
   8.3406927   8.3333706   8.3241387   8.3333706   8.3406927   8.3310422
  18.6141743  18.6141743  18.6140033  18.6125713  18.6157665  18.6140033
 TTTTTTTTTTTTTTTTTTTTTTTTTTTTTT MOQGAD      TELAPSE     4179.61 TCPU     3088.40
 TTTTTTTTTTTTTTTTTTTTTTTTTTTTTT SHELLXN     TELAPSE     4258.46 TCPU     3144.48
 TTTTTTTTTTTTTTTTTTTTTTTTTTTTTT MONMO3      TELAPSE     4266.11 TCPU     3152.13
 NUMERICALLY INTEGRATED DENSITY    708.0001850754
 TTTTTTTTTTTTTTTTTTTTTTTTTTTTTT NUMDFT      TELAPSE     4275.14 TCPU     3161.16
 CYC   5 ETOT(AU) -5.431098726786E+03 DETOT -2.60E-05 tst  7.53E-08 PX  5.09E-04
 TTTTTTTTTTTTTTTTTTTTTTTTTTTTTT DIIS        TELAPSE     4278.81 TCPU     3164.83
 DIIS TEST: 0.51099E-04 AT SCF   CYCLE   5 - DIIS ACTIVE - HISTORY:     5 CYCLES
 TTTTTTTTTTTTTTTTTTTTTTTTTTTTTT FDIK        TELAPSE     4296.53 TCPU     3176.61
 INSULATING STATE
 TOP OF VALENCE BANDS -    BAND    354; K    6; EIG -2.8524139E-01 AU
 TOP OF VALENCE BANDS -    BAND    354; K    1; EIG -2.8560431E-01 AU
 BOTTOM OF VIRTUAL BANDS - BAND    355; K    5; EIG -4.0701667E-02 AU
 INDIRECT ENERGY BAND GAP:   6.6543 eV
 BOTTOM OF VIRTUAL BANDS - BAND    355; K    1; EIG -4.0647054E-02 AU
 TTTTTTTTTTTTTTTTTTTTTTTTTTTTTT PDIG        TELAPSE     4298.03 TCPU     3178.11
 CHARGE NORMALIZATION FACTOR   1.00000000
 TOTAL ATOMIC CHARGES:
   5.8026375   5.8129963   5.8026375   5.8129963   5.8103979   5.8088497
   5.8057174   5.8071633   5.8103979   5.8071633   5.8057174   5.8088497
   6.0327879   6.0480766   6.0327879   6.0480766   6.0510252   6.0584749
   6.0294957   6.0228590   6.0510252   6.0228590   6.0294957   6.0584749
   5.7200252   5.7390404   5.7200252   5.7390404   5.7278078   5.7319752
   5.7301934   5.7251045   5.7278078   5.7251045   5.7301934   5.7319752
   6.0331167   6.0251453   6.0331167   6.0251453   6.0173758   6.0173463
   6.0414830   6.0410228   6.0173758   6.0410228   6.0414830   6.0173463
   0.8492356   0.8490210   0.8492356   0.8490210   0.8465805   0.8526397
   0.8515581   0.8455318   0.8465805   0.8455318   0.8515581   0.8526397
   0.8549543   0.8550440   0.8549543   0.8550440   0.8540118   0.8586731
   0.8562003   0.8514026   0.8540118   0.8514026   0.8562003   0.8586731
   0.8479322   0.8473543   0.8479322   0.8473543   0.8457975   0.8470412
   0.8492941   0.8482535   0.8457975   0.8482535   0.8492941   0.8470412
   7.6158966   7.5812610   7.6158966   7.5812610   7.5956178   7.5823249
   7.6021679   7.6149529   7.5956178   7.6149529   7.6021679   7.5823249
   7.6135936   7.5928067   7.6135936   7.5928067   7.6168786   7.6101654
   7.5897443   7.5973504   7.6168786   7.5973504   7.5897443   7.6101654
   8.3231807   8.3418257   8.3231807   8.3418257   8.3246666   8.3308236
   8.3399172   8.3338457   8.3246666   8.3338457   8.3399172   8.3308236
  18.6141667  18.6141667  18.6140028  18.6125358  18.6157989  18.6140028
 TTTTTTTTTTTTTTTTTTTTTTTTTTTTTT MOQGAD      TELAPSE     4298.06 TCPU     3178.13
 TTTTTTTTTTTTTTTTTTTTTTTTTTTTTT SHELLXN     TELAPSE     4381.93 TCPU     3234.58
 TTTTTTTTTTTTTTTTTTTTTTTTTTTTTT MONMO3      TELAPSE     4386.04 TCPU     3238.69
 NUMERICALLY INTEGRATED DENSITY    708.0001850884
 TTTTTTTTTTTTTTTTTTTTTTTTTTTTTT NUMDFT      TELAPSE     4395.07 TCPU     3247.72
 CYC   6 ETOT(AU) -5.431098730599E+03 DETOT -3.81E-06 tst  3.10E-08 PX  2.89E-04
 TTTTTTTTTTTTTTTTTTTTTTTTTTTTTT DIIS        TELAPSE     4397.28 TCPU     3249.93
 DIIS TEST: 0.27190E-04 AT SCF   CYCLE   6 - DIIS ACTIVE - HISTORY:     6 CYCLES
 TTTTTTTTTTTTTTTTTTTTTTTTTTTTTT FDIK        TELAPSE     4411.54 TCPU     3249.97
 INSULATING STATE
 TOP OF VALENCE BANDS -    BAND    354; K    6; EIG -2.8526815E-01 AU
 TOP OF VALENCE BANDS -    BAND    354; K    1; EIG -2.8564670E-01 AU
 BOTTOM OF VIRTUAL BANDS - BAND    355; K    5; EIG -4.0705373E-02 AU
 INDIRECT ENERGY BAND GAP:   6.6549 eV
 BOTTOM OF VIRTUAL BANDS - BAND    355; K    1; EIG -4.0652237E-02 AU
 TTTTTTTTTTTTTTTTTTTTTTTTTTTTTT PDIG        TELAPSE     4413.06 TCPU     3251.49
 CHARGE NORMALIZATION FACTOR   1.00000000
 TOTAL ATOMIC CHARGES:
   5.8025810   5.8130414   5.8025810   5.8130414   5.8104559   5.8087044
   5.8055559   5.8074712   5.8104559   5.8074712   5.8055559   5.8087044
   6.0326201   6.0481290   6.0326201   6.0481290   6.0510664   6.0585935
   6.0293621   6.0229197   6.0510664   6.0229197   6.0293621   6.0585935
   5.7199593   5.7390644   5.7199593   5.7390644   5.7282518   5.7317706
   5.7298114   5.7253436   5.7282518   5.7253436   5.7298114   5.7317706
   6.0330600   6.0251745   6.0330600   6.0251745   6.0169950   6.0173305
   6.0419528   6.0409264   6.0169950   6.0409264   6.0419528   6.0173305
   0.8492684   0.8489726   0.8492684   0.8489726   0.8465485   0.8526696
   0.8515654   0.8455328   0.8465485   0.8455328   0.8515654   0.8526696
   0.8550670   0.8549199   0.8550670   0.8549199   0.8539753   0.8586540
   0.8562658   0.8513905   0.8539753   0.8513905   0.8562658   0.8586540
   0.8479948   0.8472765   0.8479948   0.8472765   0.8458668   0.8470212
   0.8492336   0.8482922   0.8458668   0.8482922   0.8492336   0.8470212
   7.6155881   7.5816122   7.6155881   7.5816122   7.5963209   7.5824374
   7.6012005   7.6152508   7.5963209   7.6152508   7.6012005   7.5824374
   7.6136479   7.5929022   7.6136479   7.5929022   7.6160321   7.6102592
   7.5906964   7.5968001   7.6160321   7.5968001   7.5906964   7.6102592
   8.3232817   8.3417637   8.3232817   8.3417637   8.3246035   8.3308531
   8.3401684   8.3335796   8.3246035   8.3335796   8.3401684   8.3308531
  18.6141491  18.6141491  18.6140068  18.6124472  18.6159329  18.6140068
 TTTTTTTTTTTTTTTTTTTTTTTTTTTTTT MOQGAD      TELAPSE     4413.08 TCPU     3251.52
 TTTTTTTTTTTTTTTTTTTTTTTTTTTTTT SHELLXN     TELAPSE     4506.61 TCPU     3307.63
 TTTTTTTTTTTTTTTTTTTTTTTTTTTTTT MONMO3      TELAPSE     4511.67 TCPU     3312.69
 NUMERICALLY INTEGRATED DENSITY    708.0001851083
 TTTTTTTTTTTTTTTTTTTTTTTTTTTTTT NUMDFT      TELAPSE     4520.69 TCPU     3321.71
 CYC   7 ETOT(AU) -5.431098732069E+03 DETOT -1.47E-06 tst  4.85E-09 PX  1.73E-04
 TTTTTTTTTTTTTTTTTTTTTTTTTTTTTT DIIS        TELAPSE     4523.04 TCPU     3324.05
 DIIS TEST: 0.12590E-04 AT SCF   CYCLE   7 - DIIS ACTIVE - HISTORY:     7 CYCLES
 TTTTTTTTTTTTTTTTTTTTTTTTTTTTTT FDIK        TELAPSE     4540.54 TCPU     3336.55
 INSULATING STATE
 TOP OF VALENCE BANDS -    BAND    354; K    6; EIG -2.8526134E-01 AU
 TOP OF VALENCE BANDS -    BAND    354; K    1; EIG -2.8563488E-01 AU
 BOTTOM OF VIRTUAL BANDS - BAND    355; K    5; EIG -4.0712083E-02 AU
 INDIRECT ENERGY BAND GAP:   6.6545 eV
 BOTTOM OF VIRTUAL BANDS - BAND    355; K    1; EIG -4.0657078E-02 AU
 TTTTTTTTTTTTTTTTTTTTTTTTTTTTTT PDIG        TELAPSE     4542.05 TCPU     3338.05
 CHARGE NORMALIZATION FACTOR   1.00000000
 TOTAL ATOMIC CHARGES:
   5.8025201   5.8131022   5.8025201   5.8131022   5.8105539   5.8086655
   5.8054774   5.8074274   5.8105539   5.8074274   5.8054774   5.8086655
   6.0327437   6.0480353   6.0327437   6.0480353   6.0510268   6.0584826
   6.0294197   6.0229702   6.0510268   6.0229702   6.0294197   6.0584826
   5.7200765   5.7389020   5.7200765   5.7389020   5.7282363   5.7317225
   5.7298239   5.7253335   5.7282363   5.7253335   5.7298239   5.7317225
   6.0330877   6.0251422   6.0330877   6.0251422   6.0171378   6.0173502
   6.0417625   6.0409445   6.0171378   6.0409445   6.0417625   6.0173502
   0.8492816   0.8489725   0.8492816   0.8489725   0.8465283   0.8526870
   0.8515956   0.8455076   0.8465283   0.8455076   0.8515956   0.8526870
   0.8550583   0.8549401   0.8550583   0.8549401   0.8540137   0.8586763
   0.8562165   0.8513894   0.8540137   0.8513894   0.8562165   0.8586763
   0.8480017   0.8472807   0.8480017   0.8472807   0.8458498   0.8470163
   0.8492450   0.8482897   0.8458498   0.8482897   0.8492450   0.8470163
   7.6155195   7.5817127   7.6155195   7.5817127   7.5958823   7.5824504
   7.6017773   7.6150633   7.5958823   7.6150633   7.6017773   7.5824504
   7.6135103   7.5929953   7.6135103   7.5929953   7.6163081   7.6104190
   7.5903683   7.5968437   7.6163081   7.5968437   7.5903683   7.6104190
   8.3232423   8.3418130   8.3232423   8.3418130   8.3245474   8.3308940
   8.3401679   8.3336709   8.3245474   8.3336709   8.3401679   8.3308940
  18.6141433  18.6141433  18.6139968  18.6124830  18.6158759  18.6139968
 TTTTTTTTTTTTTTTTTTTTTTTTTTTTTT MOQGAD      TELAPSE     4542.07 TCPU     3338.08
 TTTTTTTTTTTTTTTTTTTTTTTTTTTTTT SHELLXN     TELAPSE     4620.48 TCPU     3394.15
 TTTTTTTTTTTTTTTTTTTTTTTTTTTTTT MONMO3      TELAPSE     4628.68 TCPU     3402.34
 NUMERICALLY INTEGRATED DENSITY    708.0001851155
 TTTTTTTTTTTTTTTTTTTTTTTTTTTTTT NUMDFT      TELAPSE     4638.20 TCPU     3411.86
 CYC   8 ETOT(AU) -5.431098732840E+03 DETOT -7.71E-07 tst  1.69E-09 PX  8.91E-05
 TTTTTTTTTTTTTTTTTTTTTTTTTTTTTT DIIS        TELAPSE     4644.36 TCPU     3418.02
 DIIS TEST: 0.27783E-05 AT SCF   CYCLE   8 - DIIS ACTIVE - HISTORY:     8 CYCLES
 TTTTTTTTTTTTTTTTTTTTTTTTTTTTTT FDIK        TELAPSE     4670.29 TCPU     3428.24
 INSULATING STATE
 TOP OF VALENCE BANDS -    BAND    354; K    6; EIG -2.8525261E-01 AU
 TOP OF VALENCE BANDS -    BAND    354; K    1; EIG -2.8562428E-01 AU
 BOTTOM OF VIRTUAL BANDS - BAND    355; K    5; EIG -4.0704552E-02 AU
 INDIRECT ENERGY BAND GAP:   6.6545 eV
 BOTTOM OF VIRTUAL BANDS - BAND    355; K    1; EIG -4.0651091E-02 AU
 TTTTTTTTTTTTTTTTTTTTTTTTTTTTTT PDIG        TELAPSE     4671.79 TCPU     3429.74
 CHARGE NORMALIZATION FACTOR   1.00000000
 TOTAL ATOMIC CHARGES:
   5.8025850   5.8130346   5.8025850   5.8130346   5.8104961   5.8087488
   5.8055170   5.8074050   5.8104961   5.8074050   5.8055170   5.8087488
   6.0326953   6.0480811   6.0326953   6.0480811   6.0510927   6.0585724
   6.0293607   6.0229057   6.0510927   6.0229057   6.0293607   6.0585724
   5.7200621   5.7389749   5.7200621   5.7389749   5.7280848   5.7318034
   5.7299533   5.7252878   5.7280848   5.7252878   5.7299533   5.7318034
   6.0330843   6.0251507   6.0330843   6.0251507   6.0170355   6.0172998
   6.0418835   6.0409382   6.0170355   6.0409382   6.0418835   6.0172998
   0.8492582   0.8489898   0.8492582   0.8489898   0.8465446   0.8526627
   0.8515781   0.8455396   0.8465446   0.8455396   0.8515781   0.8526627
   0.8550427   0.8549500   0.8550427   0.8549500   0.8540099   0.8586816
   0.8562287   0.8513811   0.8540099   0.8513811   0.8562287   0.8586816
   0.8479783   0.8472961   0.8479783   0.8472961   0.8458561   0.8470152
   0.8492427   0.8482947   0.8458561   0.8482947   0.8492427   0.8470152
   7.6156099   7.5815559   7.6156099   7.5815559   7.5961256   7.5824347
   7.6014512   7.6151978   7.5961256   7.6151978   7.6014512   7.5824347
   7.6135963   7.5929257   7.6135963   7.5929257   7.6162674   7.6102737
   7.5904735   7.5968995   7.6162674   7.5968995   7.5904735   7.6102737
   8.3232107   8.3418415   8.3232107   8.3418415   8.3245833   8.3308383
   8.3401591   8.3336381   8.3245833   8.3336381   8.3401591   8.3308383
  18.6141492  18.6141492  18.6139968  18.6124846  18.6158533  18.6139968
 TTTTTTTTTTTTTTTTTTTTTTTTTTTTTT MOQGAD      TELAPSE     4671.81 TCPU     3429.77
 TTTTTTTTTTTTTTTTTTTTTTTTTTTTTT SHELLXN     TELAPSE     4756.00 TCPU     3486.25
 TTTTTTTTTTTTTTTTTTTTTTTTTTTTTT MONMO3      TELAPSE     4760.68 TCPU     3490.93
 NUMERICALLY INTEGRATED DENSITY    708.0001851138
 TTTTTTTTTTTTTTTTTTTTTTTTTTTTTT NUMDFT      TELAPSE     4769.70 TCPU     3499.95
 CYC   9 ETOT(AU) -5.431098733021E+03 DETOT -1.81E-07 tst  3.12E-10 PX  4.64E-05
 TTTTTTTTTTTTTTTTTTTTTTTTTTTTTT DIIS        TELAPSE     4776.81 TCPU     3507.05
 DIIS TEST: 0.10408E-05 AT SCF   CYCLE   9 - DIIS ACTIVE - HISTORY:     9 CYCLES
 TTTTTTTTTTTTTTTTTTTTTTTTTTTTTT FDIK        TELAPSE     4804.44 TCPU     3528.83
 INSULATING STATE
 TOP OF VALENCE BANDS -    BAND    354; K    6; EIG -2.8525820E-01 AU
 TOP OF VALENCE BANDS -    BAND    354; K    1; EIG -2.8563105E-01 AU
 BOTTOM OF VIRTUAL BANDS - BAND    355; K    5; EIG -4.0708682E-02 AU
 INDIRECT ENERGY BAND GAP:   6.6545 eV
 BOTTOM OF VIRTUAL BANDS - BAND    355; K    1; EIG -4.0654830E-02 AU
 TTTTTTTTTTTTTTTTTTTTTTTTTTTTTT PDIG        TELAPSE     4805.94 TCPU     3530.33
 CHARGE NORMALIZATION FACTOR   1.00000000
 TOTAL ATOMIC CHARGES:
   5.8025667   5.8130454   5.8025667   5.8130454   5.8105370   5.8086880
   5.8054896   5.8074082   5.8105370   5.8074082   5.8054896   5.8086880
   6.0327326   6.0480600   6.0327326   6.0480600   6.0510616   6.0585517
   6.0293890   6.0229093   6.0510616   6.0229093   6.0293890   6.0585517
   5.7200286   5.7389704   5.7200286   5.7389704   5.7282057   5.7317345
   5.7298626   5.7253279   5.7282057   5.7253279   5.7298626   5.7317345
   6.0330961   6.0251320   6.0330961   6.0251320   6.0170677   6.0173197
   6.0418230   6.0409669   6.0170677   6.0409669   6.0418230   6.0173197
   0.8492713   0.8489837   0.8492713   0.8489837   0.8465312   0.8526706
   0.8515908   0.8455258   0.8465312   0.8455258   0.8515908   0.8526706
   0.8550577   0.8549363   0.8550577   0.8549363   0.8540093   0.8586791
   0.8562215   0.8513882   0.8540093   0.8513882   0.8562215   0.8586791
   0.8479947   0.8472838   0.8479947   0.8472838   0.8458518   0.8470146
   0.8492473   0.8482905   0.8458518   0.8482905   0.8492473   0.8470146
   7.6155330   7.5816982   7.6155330   7.5816982   7.5959753   7.5824060
   7.6016846   7.6150987   7.5959753   7.6150987   7.6016846   7.5824060
   7.6135390   7.5929548   7.6135390   7.5929548   7.6162921   7.6103984
   7.5903767   7.5968668   7.6162921   7.5968668   7.5903767   7.6103984
   8.3232424   8.3418142   8.3232424   8.3418142   8.3245496   8.3308955
   8.3401718   8.3336656   8.3245496   8.3336656   8.3401718   8.3308955
  18.6141456  18.6141456  18.6139961  18.6124832  18.6158628  18.6139961
 TTTTTTTTTTTTTTTTTTTTTTTTTTTTTT MOQGAD      TELAPSE     4805.97 TCPU     3530.35
 TTTTTTTTTTTTTTTTTTTTTTTTTTTTTT SHELLXN     TELAPSE     4890.61 TCPU     3586.61
 TTTTTTTTTTTTTTTTTTTTTTTTTTTTTT MONMO3      TELAPSE     4896.47 TCPU     3592.47
 NUMERICALLY INTEGRATED DENSITY    708.0001851171
 TTTTTTTTTTTTTTTTTTTTTTTTTTTTTT NUMDFT      TELAPSE     4905.49 TCPU     3601.49
 CYC  10 ETOT(AU) -5.431098733056E+03 DETOT -3.51E-08 tst  1.70E-10 PX  3.26E-05
 TTTTTTTTTTTTTTTTTTTTTTTTTTTTTT DIIS        TELAPSE     4913.45 TCPU     3609.45
 DIIS TEST: 0.56365E-06 AT SCF   CYCLE  10 - DIIS ACTIVE - HISTORY:    10 CYCLES
 TTTTTTTTTTTTTTTTTTTTTTTTTTTTTT FDIK        TELAPSE     4942.42 TCPU     3619.70
 INSULATING STATE
 TOP OF VALENCE BANDS -    BAND    354; K    6; EIG -2.8525615E-01 AU
 TOP OF VALENCE BANDS -    BAND    354; K    1; EIG -2.8562854E-01 AU
 BOTTOM OF VIRTUAL BANDS - BAND    355; K    5; EIG -4.0707133E-02 AU
 INDIRECT ENERGY BAND GAP:   6.6545 eV
 BOTTOM OF VIRTUAL BANDS - BAND    355; K    1; EIG -4.0653021E-02 AU
 TTTTTTTTTTTTTTTTTTTTTTTTTTTTTT PDIG        TELAPSE     4944.01 TCPU     3621.30
 CHARGE NORMALIZATION FACTOR   1.00000000
 TOTAL ATOMIC CHARGES:
   5.8025758   5.8130412   5.8025758   5.8130412   5.8105168   5.8087240
   5.8054946   5.8074118   5.8105168   5.8074118   5.8054946   5.8087240
   6.0327175   6.0480535   6.0327175   6.0480535   6.0510791   6.0585473
   6.0293742   6.0229273   6.0510791   6.0229273   6.0293742   6.0585473
   5.7200702   5.7389461   5.7200702   5.7389461   5.7281369   5.7317720
   5.7299069   5.7253091   5.7281369   5.7253091   5.7299069   5.7317720
   6.0330867   6.0251472   6.0330867   6.0251472   6.0170809   6.0173010
   6.0418358   6.0409458   6.0170809   6.0409458   6.0418358   6.0173010
   0.8492676   0.8489824   0.8492676   0.8489824   0.8465372   0.8526706
   0.8515860   0.8455311   0.8465372   0.8455311   0.8515860   0.8526706
   0.8550497   0.8549445   0.8550497   0.8549445   0.8540101   0.8586800
   0.8562252   0.8513842   0.8540101   0.8513842   0.8562252   0.8586800
   0.8479887   0.8472870   0.8479887   0.8472870   0.8458522   0.8470166
   0.8492457   0.8482926   0.8458522   0.8482926   0.8492457   0.8470166
   7.6155631   7.5816191   7.6155631   7.5816191   7.5960114   7.5824469
   7.6015881   7.6151519   7.5960114   7.6151519   7.6015881   7.5824469
   7.6135567   7.5929695   7.6135567   7.5929695   7.6162883   7.6103393
   7.5904362   7.5968592   7.6162883   7.5968592   7.5904362   7.6103393
   8.3232069   8.3418548   8.3232069   8.3418548   8.3245701   8.3308543
   8.3401676   8.3336479   8.3245701   8.3336479   8.3401676   8.3308543
  18.6141462  18.6141462  18.6139965  18.6124836  18.6158617  18.6139965
 TTTTTTTTTTTTTTTTTTTTTTTTTTTTTT MOQGAD      TELAPSE     4944.04 TCPU     3621.32
 TTTTTTTTTTTTTTTTTTTTTTTTTTTTTT SHELLXN     TELAPSE     5037.50 TCPU     3677.21
 TTTTTTTTTTTTTTTTTTTTTTTTTTTTTT MONMO3      TELAPSE     5042.18 TCPU     3681.89
 NUMERICALLY INTEGRATED DENSITY    708.0001851161
 TTTTTTTTTTTTTTTTTTTTTTTTTTTTTT NUMDFT      TELAPSE     5051.20 TCPU     3690.91
 CYC  11 ETOT(AU) -5.431098733089E+03 DETOT -3.32E-08 tst  3.21E-11 PX  1.43E-05
 TTTTTTTTTTTTTTTTTTTTTTTTTTTTTT DIIS        TELAPSE     5058.47 TCPU     3698.18
 DIIS TEST: 0.13516E-06 AT SCF   CYCLE  11 - DIIS ACTIVE - HISTORY:    11 CYCLES
 TTTTTTTTTTTTTTTTTTTTTTTTTTTTTT FDIK        TELAPSE     5085.29 TCPU     3710.53
 INSULATING STATE
 TOP OF VALENCE BANDS -    BAND    354; K    6; EIG -2.8525508E-01 AU
 TOP OF VALENCE BANDS -    BAND    354; K    1; EIG -2.8562709E-01 AU
 BOTTOM OF VIRTUAL BANDS - BAND    355; K    5; EIG -4.0707553E-02 AU
 INDIRECT ENERGY BAND GAP:   6.6545 eV
 BOTTOM OF VIRTUAL BANDS - BAND    355; K    1; EIG -4.0653986E-02 AU
 TTTTTTTTTTTTTTTTTTTTTTTTTTTTTT PDIG        TELAPSE     5086.79 TCPU     3712.03
 CHARGE NORMALIZATION FACTOR   1.00000000
 TOTAL ATOMIC CHARGES:
   5.8025684   5.8130519   5.8025684   5.8130519   5.8105337   5.8086994
   5.8054931   5.8074051   5.8105337   5.8074051   5.8054931   5.8086994
   6.0327254   6.0480684   6.0327254   6.0480684   6.0510719   6.0585614
   6.0293807   6.0228978   6.0510719   6.0228978   6.0293807   6.0585614
   5.7200423   5.7389685   5.7200423   5.7389685   5.7281610   5.7317578
   5.7299019   5.7253142   5.7281610   5.7253142   5.7299019   5.7317578
   6.0330948   6.0251349   6.0330948   6.0251349   6.0170451   6.0173175
   6.0418433   6.0409595   6.0170451   6.0409595   6.0418433   6.0173175
   0.8492684   0.8489868   0.8492684   0.8489868   0.8465359   0.8526667
   0.8515872   0.8455300   0.8465359   0.8455300   0.8515872   0.8526667
   0.8550518   0.8549426   0.8550518   0.8549426   0.8540079   0.8586792
   0.8562230   0.8513878   0.8540079   0.8513878   0.8562230   0.8586792
   0.8479884   0.8472894   0.8479884   0.8472894   0.8458544   0.8470138
   0.8492457   0.8482923   0.8458544   0.8482923   0.8492457   0.8470138
   7.6155583   7.5816576   7.6155583   7.5816576   7.5960455   7.5823977
   7.6016069   7.6151243   7.5960455   7.6151243   7.6016069   7.5823977
   7.6135574   7.5929324   7.6135574   7.5929324   7.6162779   7.6103678
   7.5904039   7.5968889   7.6162779   7.5968889   7.5904039   7.6103678
   8.3232318   8.3418174   8.3232318   8.3418174   8.3245498   8.3308863
   8.3401700   8.3336611   8.3245498   8.3336611   8.3401700   8.3308863
  18.6141451  18.6141451  18.6139970  18.6124838  18.6158625  18.6139970
 TTTTTTTTTTTTTTTTTTTTTTTTTTTTTT MOQGAD      TELAPSE     5086.81 TCPU     3712.05
 TTTTTTTTTTTTTTTTTTTTTTTTTTTTTT SHELLXN     TELAPSE     5178.73 TCPU     3767.97
 TTTTTTTTTTTTTTTTTTTTTTTTTTTTTT MONMO3      TELAPSE     5184.18 TCPU     3773.41
 NUMERICALLY INTEGRATED DENSITY    708.0001851159
 TTTTTTTTTTTTTTTTTTTTTTTTTTTTTT NUMDFT      TELAPSE     5193.18 TCPU     3782.42
 CYC  12 ETOT(AU) -5.431098733094E+03 DETOT -4.20E-09 tst  1.54E-11 PX  1.43E-05
 TTTTTTTTTTTTTTTTTTTTTTTTTTTTTT DIIS        TELAPSE     5201.06 TCPU     3790.30
 DIIS TEST: 0.84478E-07 AT SCF   CYCLE  12 - DIIS ACTIVE - HISTORY:    12 CYCLES
 TTTTTTTTTTTTTTTTTTTTTTTTTTTTTT FDIK        TELAPSE     5227.18 TCPU     3810.96
 INSULATING STATE
 TOP OF VALENCE BANDS -    BAND    354; K    6; EIG -2.8525666E-01 AU
 TOP OF VALENCE BANDS -    BAND    354; K    1; EIG -2.8562917E-01 AU
 BOTTOM OF VIRTUAL BANDS - BAND    355; K    5; EIG -4.0707191E-02 AU
 INDIRECT ENERGY BAND GAP:   6.6545 eV
 BOTTOM OF VIRTUAL BANDS - BAND    355; K    1; EIG -4.0653163E-02 AU
 TTTTTTTTTTTTTTTTTTTTTTTTTTTTTT PDIG        TELAPSE     5228.74 TCPU     3812.52
 CHARGE NORMALIZATION FACTOR   1.00000000
 TOTAL ATOMIC CHARGES:
   5.8025797   5.8130328   5.8025797   5.8130328   5.8105176   5.8087182
   5.8054930   5.8074132   5.8105176   5.8074132   5.8054930   5.8087182
   6.0327188   6.0480543   6.0327188   6.0480543   6.0510773   6.0585571
   6.0293754   6.0229191   6.0510773   6.0229191   6.0293754   6.0585571
   5.7200516   5.7389622   5.7200516   5.7389622   5.7281526   5.7317647
   5.7298960   5.7253141   5.7281526   5.7253141   5.7298960   5.7317647
   6.0330911   6.0251405   6.0330911   6.0251405   6.0170739   6.0173002
   6.0418388   6.0409529   6.0170739   6.0409529   6.0418388   6.0173002
   0.8492673   0.8489833   0.8492673   0.8489833   0.8465363   0.8526701
   0.8515868   0.8455313   0.8465363   0.8455313   0.8515868   0.8526701
   0.8550514   0.8549431   0.8550514   0.8549431   0.8540102   0.8586788
   0.8562247   0.8513852   0.8540102   0.8513852   0.8562247   0.8586788
   0.8479891   0.8472863   0.8479891   0.8472863   0.8458523   0.8470165
   0.8492464   0.8482925   0.8458523   0.8482925   0.8492464   0.8470165
   7.6155536   7.5816344   7.6155536   7.5816344   7.5959976   7.5824394
   7.6016098   7.6151475   7.5959976   7.6151475   7.6016098   7.5824394
   7.6135591   7.5929672   7.6135591   7.5929672   7.6162955   7.6103484
   7.5904190   7.5968531   7.6162955   7.5968531   7.5904190   7.6103484
   8.3232165   8.3418487   8.3232165   8.3418487   8.3245689   8.3308606
   8.3401705   8.3336485   8.3245689   8.3336485   8.3401705   8.3308606
  18.6141454  18.6141454  18.6139965  18.6124842  18.6158623  18.6139965
 TTTTTTTTTTTTTTTTTTTTTTTTTTTTTT MOQGAD      TELAPSE     5228.76 TCPU     3812.55
 TTTTTTTTTTTTTTTTTTTTTTTTTTTTTT SHELLXN     TELAPSE     5284.80 TCPU     3868.40
 +++ ENERGIES IN A.U. +++
 ::: EXT EL-POLE                                  -6.2215530432039E+03
 ::: EXT EL-SPHEROPOLE                             5.1842951930354E+01
 ::: BIELET ZONE E-E                               1.0298900711056E+04
 ::: TOTAL E-E                                     4.1291906197823E+03
 ::: TOTAL E-N + N-E                              -1.5443390536290E+04
 ::: TOTAL N-N                                     1.2293329607849E+03
 ::: KINETIC ENERGY                                4.9782649375879E+03
 ::: PSEUDO TOTAL   ENERGY                        -5.1066020181352E+03
 ::: VIRIAL COEFFICIENT                            9.8727429116212E-01
 TTTTTTTTTTTTTTTTTTTTTTTTTTTTTT MONMO3      TELAPSE     5290.26 TCPU     3873.87
 NUMERICALLY INTEGRATED DENSITY    708.0001851163
 TTTTTTTTTTTTTTTTTTTTTTTTTTTTTT NUMDFT      TELAPSE     5299.22 TCPU     3882.82
 CYC  13 ETOT(AU) -5.431098733098E+03 DETOT -4.88E-09 tst  1.01E-11 PX  1.43E-05

 == SCF ENDED - CONVERGENCE ON ENERGY      E(AU) -5.4310987330984E+03 CYCLES  13


 ENERGY EXPRESSION=HARTREE+FOCK EXCH*0.54000+(M06-2X     EXCH)*0.46000+M06-2X     CORR


 TOTAL ENERGY(DFT)(AU)( 13) -5.4310987330984E+03 DE-4.9E-09 tester 1.0E-11
 TTTTTTTTTTTTTTTTTTTTTTTTTTTTTT EDFT        TELAPSE     5299.27 TCPU     3882.87
 TTTTTTTTTTTTTTTTTTTTTTTTTTTTTT SMAT        TELAPSE     5334.10 TCPU     3907.53
 TTTTTTTTTTTTTTTTTTTTTTTTTTTTTT POLAR2      TELAPSE     5334.87 TCPU     3908.30
 *****************************************************************************
 *                                                                           *
 *                             PIEZOELECTRICITY                              *
 *                    EVALUATED THROUGH THE  BERRY  PHASE                    *
 *                                                                           *
 *****************************************************************************

                                   STRAIN TENSOR
                           -0.00000   0.00000   0.00000
                           -0.00000  -0.00000  -0.01500
                           -0.00000  -0.01500  -0.00000

 %%%%%%%%%%%%%%%%%%%%%%%%%%%%%%%%%%%%%%%%%%%%%%%%%%%%%%%%%%%%%%%%%%%%%%%%%%%%%
          INFORMATION ON SYSTEM A TO THE LEFT ON SYSTEM B TO THE RIGHT
                      (A) SHOULD BE THE EQUILIBRIUM SYSTEM

         a, b, c (ANGSTROM), ALPHA, BETA, GAMMA (DEGREES) V (ANGSTROM**3)
  a= 14.72726    ALPHA= 109.47122           a= 14.58036    ALPHA= 110.27347
  b= 14.72726    BETA = 109.47122           b= 14.87490    BETA = 109.47223
  c= 14.72726    GAMMA= 109.47122           c= 14.87490    GAMMA= 109.47223
          VA= 2458.91818                              VB= 2458.36492

                      DIRECT LATTICE VECTORS COMPONENTS ( ANGSTROM )
           X         Y         Z                  X         Y         Z
       -8.50279   8.50279   8.50279           -8.50279   8.37525   8.37525
        8.50279  -8.50279   8.50279            8.50279  -8.63033   8.63033
        8.50279   8.50279  -8.50279            8.50279   8.63033  -8.63033

                  RECIPROCAL LATTICE VECTORS COMPONENTS (ANGSTROM-1)
           X         Y         Z                  X         Y         Z
        0.00000   0.36948   0.36948            0.00000   0.36948   0.36948
        0.36948   0.00000   0.36948            0.37510   0.00554   0.36956
        0.36948   0.36948   0.00000            0.37510   0.36956   0.00554

                         ATOMIC FRACTIONAL COORDINATES
    ATOM       a        b        c              a        b        c
    1 C     0.03569  0.53380  0.34831        0.03569  0.53380  0.34831
    2 C     0.18549 -0.31262 -0.34831        0.18549 -0.31262 -0.34831
    3 C    -0.03569  0.31262  0.49812       -0.03569  0.31262  0.49812
    4 C    -0.18549 -0.53380 -0.49812       -0.18549 -0.53380 -0.49812
    5 C     0.34831  0.03569  0.53380        0.34831  0.03569  0.53380
    6 C     0.53380  0.34831  0.03569        0.53380  0.34831  0.03569
    7 C    -0.49812 -0.18549 -0.53380       -0.49812 -0.18549 -0.53380
    8 C    -0.31262 -0.34831  0.18549       -0.31262 -0.34831  0.18549
    9 C    -0.34831  0.18549 -0.31262       -0.34831  0.18549 -0.31262
   10 C     0.31262  0.49812 -0.03569        0.31262  0.49812 -0.03569
   11 C     0.49812 -0.03569  0.31262        0.49812 -0.03569  0.31262
   12 C    -0.53380 -0.49812 -0.18549       -0.53380 -0.49812 -0.18549
   13 C     0.08409 -0.18787 -0.54030        0.08409 -0.18787 -0.54030
   14 C     0.35243  0.62439  0.54030        0.35243  0.62439  0.54030
   15 C    -0.08409 -0.62439 -0.27196       -0.08409 -0.62439 -0.27196
   16 C    -0.35243  0.18787  0.27196       -0.35243  0.18787  0.27196
   17 C    -0.54030  0.08409 -0.18787       -0.54030  0.08409 -0.18787
   18 C    -0.18787 -0.54030  0.08409       -0.18787 -0.54030  0.08409
   19 C     0.27196 -0.35243  0.18787        0.27196 -0.35243  0.18787
   20 C     0.62439  0.54030  0.35243        0.62439  0.54030  0.35243
   21 C     0.54030  0.35243  0.62439        0.54030  0.35243  0.62439
   22 C    -0.62439 -0.27196 -0.08409       -0.62439 -0.27196 -0.08409
   23 C    -0.27196 -0.08409 -0.62439       -0.27196 -0.08409 -0.62439
   24 C     0.18787  0.27196 -0.35243        0.18787  0.27196 -0.35243
   25 C     0.03651  0.63962  0.38637        0.03651  0.63962  0.38637
   26 C     0.25325 -0.34986 -0.38637        0.25325 -0.34986 -0.38637
   27 C    -0.03651  0.34986  0.60311       -0.03651  0.34986  0.60311
   28 C    -0.25325 -0.63962 -0.60311       -0.25325 -0.63962 -0.60311
   29 C     0.38637  0.03651  0.63962        0.38637  0.03651  0.63962
   30 C     0.63962  0.38637  0.03651        0.63962  0.38637  0.03651
   31 C    -0.60311 -0.25325 -0.63962       -0.60311 -0.25325 -0.63962
   32 C    -0.34986 -0.38637  0.25325       -0.34986 -0.38637  0.25325
   33 C    -0.38637  0.25325 -0.34986       -0.38637  0.25325 -0.34986
   34 C     0.34986  0.60311 -0.03651        0.34986  0.60311 -0.03651
   35 C     0.60311 -0.03651  0.34986        0.60311 -0.03651  0.34986
   36 C    -0.63962 -0.60311 -0.25325       -0.63962 -0.60311 -0.25325
   37 C    -0.02922 -0.25059 -0.58300       -0.02922 -0.25059 -0.58300
   38 C     0.33241  0.55377  0.58300        0.33241  0.55377  0.58300
   39 C     0.02922 -0.55377 -0.22137        0.02922 -0.55377 -0.22137
   40 C    -0.33241  0.25059  0.22137       -0.33241  0.25059  0.22137
   41 C    -0.58300 -0.02922 -0.25059       -0.58300 -0.02922 -0.25059
   42 C    -0.25059 -0.58300 -0.02922       -0.25059 -0.58300 -0.02922
   43 C     0.22137 -0.33241  0.25059        0.22137 -0.33241  0.25059
   44 C     0.55377  0.58300  0.33241        0.55377  0.58300  0.33241
   45 C     0.58300  0.33241  0.55377        0.58300  0.33241  0.55377
   46 C    -0.55377 -0.22137  0.02922       -0.55377 -0.22137  0.02922
   47 C    -0.22137  0.02922 -0.55377       -0.22137  0.02922 -0.55377
   48 C     0.25059  0.22137 -0.33241        0.25059  0.22137 -0.33241
   49 H     0.11587  0.53688  0.36596        0.11587  0.53688  0.36596
   50 H     0.17092 -0.25009 -0.36596        0.17092 -0.25009 -0.36596
   51 H    -0.11587  0.25009  0.42102       -0.11587  0.25009  0.42102
   52 H    -0.17092 -0.53688 -0.42102       -0.17092 -0.53688 -0.42102
   53 H     0.36596  0.11587  0.53688        0.36596  0.11587  0.53688
   54 H     0.53688  0.36596  0.11587        0.53688  0.36596  0.11587
   55 H    -0.42102 -0.17092 -0.53688       -0.42102 -0.17092 -0.53688
   56 H    -0.25009 -0.36596  0.17092       -0.25009 -0.36596  0.17092
   57 H    -0.36596  0.17092 -0.25009       -0.36596  0.17092 -0.25009
   58 H     0.25009  0.42102 -0.11587        0.25009  0.42102 -0.11587
   59 H     0.42102 -0.11587  0.25009        0.42102 -0.11587  0.25009
   60 H    -0.53688 -0.42102 -0.17092       -0.53688 -0.42102 -0.17092
   61 H     0.13674 -0.09893 -0.49808        0.13674 -0.09893 -0.49808
   62 H     0.39915  0.63483  0.49808        0.39915  0.63483  0.49808
   63 H    -0.13674 -0.63483 -0.23567       -0.13674 -0.63483 -0.23567
   64 H    -0.39915  0.09893  0.23567       -0.39915  0.09893  0.23567
   65 H    -0.49808  0.13674 -0.09893       -0.49808  0.13674 -0.09893
   66 H    -0.09893 -0.49808  0.13674       -0.09893 -0.49808  0.13674
   67 H     0.23567 -0.39915  0.09893        0.23567 -0.39915  0.09893
   68 H     0.63483  0.49808  0.39915        0.63483  0.49808  0.39915
   69 H     0.49808  0.39915  0.63483        0.49808  0.39915  0.63483
   70 H    -0.63483 -0.23567 -0.13674       -0.63483 -0.23567 -0.13674
   71 H    -0.23567 -0.13674 -0.63483       -0.23567 -0.13674 -0.63483
   72 H     0.09893  0.23567 -0.39915        0.09893  0.23567 -0.39915
   73 H    -0.08913 -0.22434 -0.58135       -0.08913 -0.22434 -0.58135
   74 H     0.35702  0.49222  0.58135        0.35702  0.49222  0.58135
   75 H     0.08913 -0.49222 -0.13520        0.08913 -0.49222 -0.13520
   76 H    -0.35702  0.22434  0.13520       -0.35702  0.22434  0.13520
   77 H    -0.58135 -0.08913 -0.22434       -0.58135 -0.08913 -0.22434
   78 H    -0.22434 -0.58135 -0.08913       -0.22434 -0.58135 -0.08913
   79 H     0.13520 -0.35702  0.22434        0.13520 -0.35702  0.22434
   80 H     0.49222  0.58135  0.35702        0.49222  0.58135  0.35702
   81 H     0.58135  0.35702  0.49222        0.58135  0.35702  0.49222
   82 H    -0.49222 -0.13520  0.08913       -0.49222 -0.13520  0.08913
   83 H    -0.13520  0.08913 -0.49222       -0.13520  0.08913 -0.49222
   84 H     0.22434  0.13520 -0.35702        0.22434  0.13520 -0.35702
   85 N     0.12499 -0.25783  0.44016        0.12499 -0.25783  0.44016
   86 N    -0.69799 -0.31518 -0.44016       -0.69799 -0.31518 -0.44016
   87 N    -0.12499  0.31518 -0.38282       -0.12499  0.31518 -0.38282
   88 N     0.69799  0.25783  0.38282        0.69799  0.25783  0.38282
   89 N     0.44016  0.12499 -0.25783        0.44016  0.12499 -0.25783
   90 N    -0.25783  0.44016  0.12499       -0.25783  0.44016  0.12499
   91 N     0.38282  0.69799  0.25783        0.38282  0.69799  0.25783
   92 N    -0.31518 -0.44016 -0.69799       -0.31518 -0.44016 -0.69799
   93 N    -0.44016 -0.69799 -0.31518       -0.44016 -0.69799 -0.31518
   94 N     0.31518 -0.38282 -0.12499        0.31518 -0.38282 -0.12499
   95 N    -0.38282 -0.12499  0.31518       -0.38282 -0.12499  0.31518
   96 N     0.25783  0.38282  0.69799        0.25783  0.38282  0.69799
   97 N    -0.05810 -0.35906 -0.62951       -0.05810 -0.35906 -0.62951
   98 N     0.27045  0.57142  0.62951        0.27045  0.57142  0.62951
   99 N     0.05810 -0.57142 -0.30096        0.05810 -0.57142 -0.30096
  100 N    -0.27045  0.35906  0.30096       -0.27045  0.35906  0.30096
  101 N    -0.62951 -0.05810 -0.35906       -0.62951 -0.05810 -0.35906
  102 N    -0.35906 -0.62951 -0.05810       -0.35906 -0.62951 -0.05810
  103 N     0.30096 -0.27045  0.35906        0.30096 -0.27045  0.35906
  104 N     0.57142  0.62951  0.27045        0.57142  0.62951  0.27045
  105 N     0.62951  0.27045  0.57142        0.62951  0.27045  0.57142
  106 N    -0.57142 -0.30096  0.05810       -0.57142 -0.30096  0.05810
  107 N    -0.30096  0.05810 -0.57142       -0.30096  0.05810 -0.57142
  108 N     0.35906  0.30096 -0.27045        0.35906  0.30096 -0.27045
  109 O    -0.05072  0.44638  0.29876       -0.05072  0.44638  0.29876
  110 O     0.14762 -0.34948 -0.29876        0.14762 -0.34948 -0.29876
  111 O     0.05072  0.34948  0.49710        0.05072  0.34948  0.49710
  112 O    -0.14762 -0.44638 -0.49710       -0.14762 -0.44638 -0.49710
  113 O     0.29876 -0.05072  0.44638        0.29876 -0.05072  0.44638
  114 O     0.44638  0.29876 -0.05072        0.44638  0.29876 -0.05072
  115 O    -0.49710 -0.14762 -0.44638       -0.49710 -0.14762 -0.44638
  116 O    -0.34948 -0.29876  0.14762       -0.34948 -0.29876  0.14762
  117 O    -0.29876  0.14762 -0.34948       -0.29876  0.14762 -0.34948
  118 O     0.34948  0.49710  0.05072        0.34948  0.49710  0.05072
  119 O     0.49710  0.05072  0.34948        0.49710  0.05072  0.34948
  120 O    -0.44638 -0.49710 -0.14762       -0.44638 -0.49710 -0.14762
  121 ZN   -0.20653  0.50000 -0.70653       -0.20653  0.50000 -0.70653
  122 ZN    0.20653  0.50000 -0.29347        0.20653  0.50000 -0.29347
  123 ZN   -0.70653 -0.20653  0.50000       -0.70653 -0.20653  0.50000
  124 ZN    0.50000 -0.70653 -0.20653        0.50000 -0.70653 -0.20653
  125 ZN    0.50000 -0.29347  0.20653        0.50000 -0.29347  0.20653
  126 ZN   -0.29347  0.20653  0.50000       -0.29347  0.20653  0.50000

 %%%%%%%%%%%%%%%%%%%%%%%%%%%%%%%%%%%%%%%%%%%%%%%%%%%%%%%%%%%%%%%%%%%%%%%%%%%%%

            PHASE PROJECTED ALONG THE RECIPROCAL LATTICE VECTORS
                              B1         B2         B3
                     PHI  -0.000000  -0.049907  -0.049473

               PREFACTOR: |e|/(2.PI.VA)=  0.00103703E+10 (C/m**3)


 *******************************************************************************
 * CELL DEFORMATION
 *******************************************************************************

    ELASTIC STRAIN MATRIX (ADIMENSIONAL)

    1    0.0000000000    0.0000000000    0.0000000000
    2    0.0000000000    0.0000000000    0.0150000000
    3    0.0000000000    0.0150000000    0.0000000000

 LATTICE PARAMETERS (ANGSTROMS AND DEGREES) OF
 (1) ORIGINAL PRIMITIVE CELL
 (2) ORIGINAL CRYSTALLOGRAPHIC CELL
 (3) DEFORMED PRIMITIVE CELL
 (4) DEFORMED CRYSTALLOGRAPHIC CELL

            A           B           C        ALPHA       BETA        GAMMA         VOL
 (1)   14.727261   14.727261   14.727261  109.471221  109.471221  109.471221 2458.918179
 (2)   17.005576   17.005576   17.005576   90.000000   90.000000   90.000000 4917.836358
 (3)   14.874898   14.580360   14.580360  108.652765  109.472233  109.472233 2458.364922
 (4)   17.005576   17.007489   17.007489   88.281256   90.000000   90.000000 4916.729845

 * CELL DEFORMATION COMPLETE - NO. OF SYMMOPS   2
 *******************************************************************************
 LATTICE PARAMETERS (ANGSTROMS AND DEGREES) - BOHR = 0.5291772083 ANGSTROM
 PRIMITIVE CELL - CENTRING CODE 6/1 VOLUME=  2458.364922 - DENSITY  1.029 g/cm^3
         A              B              C           ALPHA      BETA       GAMMA 
    14.87489834    14.58036048    14.58036048   108.652765 109.472233 109.472233
 *******************************************************************************
 ATOMS IN THE ASYMMETRIC UNIT   64 - ATOMS IN THE UNIT CELL:  126
     ATOM                 X/A                 Y/B                 Z/C    
 *******************************************************************************
      1 T   6 C     3.568648139042E-02 -4.661957407287E-01  3.483110287427E-01
      2 T   6 C     1.854932305286E-01 -3.126245473523E-01 -3.483110287427E-01
      3 F   6 C    -3.568648139042E-02  3.126245473523E-01  4.981177778809E-01
      4 F   6 C    -1.854932305286E-01  4.661957407287E-01 -4.981177778809E-01
      5 T   6 C     3.483110287427E-01  3.568648139042E-02 -4.661957407287E-01
      6 T   6 C    -4.661957407287E-01  3.483110287427E-01  3.568648139042E-02
      7 T   6 C    -4.981177778809E-01 -1.854932305286E-01  4.661957407287E-01
      8 T   6 C    -3.126245473523E-01 -3.483110287427E-01  1.854932305286E-01
      9 F   6 C    -3.483110287427E-01  1.854932305286E-01 -3.126245473523E-01
     10 F   6 C     3.126245473523E-01  4.981177778809E-01 -3.568648139042E-02
     11 F   6 C     4.981177778809E-01 -3.568648139042E-02  3.126245473523E-01
     12 F   6 C     4.661957407287E-01 -4.981177778809E-01 -1.854932305286E-01
     13 T   6 C     8.409006205467E-02 -1.878658075439E-01  4.597003342310E-01
     14 T   6 C     3.524338582251E-01 -3.756102721763E-01 -4.597003342310E-01
     15 F   6 C    -8.409006205467E-02  3.756102721763E-01 -2.719558695986E-01
     16 F   6 C    -3.524338582251E-01  1.878658075439E-01  2.719558695986E-01
     17 T   6 C     4.597003342310E-01  8.409006205467E-02 -1.878658075439E-01
     18 T   6 C    -1.878658075439E-01  4.597003342310E-01  8.409006205467E-02
     19 T   6 C     2.719558695986E-01 -3.524338582251E-01  1.878658075439E-01
     20 T   6 C    -3.756102721763E-01 -4.597003342310E-01  3.524338582251E-01
     21 F   6 C    -4.597003342310E-01  3.524338582251E-01 -3.756102721763E-01
     22 F   6 C     3.756102721763E-01 -2.719558695986E-01 -8.409006205467E-02
     23 F   6 C    -2.719558695986E-01 -8.409006205467E-02  3.756102721763E-01
     24 F   6 C     1.878658075439E-01  2.719558695986E-01 -3.524338582251E-01
     25 T   6 C     3.651004930528E-02 -3.603795068300E-01  3.863719422563E-01
     26 T   6 C     2.532485509137E-01 -3.498618929510E-01 -3.863719422563E-01
     27 F   6 C    -3.651004930528E-02  3.498618929510E-01 -3.968895561352E-01
     28 F   6 C    -2.532485509137E-01  3.603795068299E-01  3.968895561352E-01
     29 T   6 C     3.863719422563E-01  3.651004930528E-02 -3.603795068299E-01
     30 T   6 C    -3.603795068299E-01  3.863719422563E-01  3.651004930528E-02
     31 T   6 C     3.968895561352E-01 -2.532485509137E-01  3.603795068299E-01
     32 T   6 C    -3.498618929510E-01 -3.863719422563E-01  2.532485509137E-01
     33 F   6 C    -3.863719422563E-01  2.532485509137E-01 -3.498618929510E-01
     34 F   6 C     3.498618929510E-01 -3.968895561352E-01 -3.651004930528E-02
     35 F   6 C    -3.968895561352E-01 -3.651004930528E-02  3.498618929510E-01
     36 F   6 C     3.603795068299E-01  3.968895561352E-01 -2.532485509137E-01
     37 T   6 C    -2.922431124273E-02 -2.505896330158E-01  4.170038148083E-01
     38 T   6 C     3.324065521760E-01 -4.462281260510E-01 -4.170038148083E-01
     39 F   6 C     2.922431124273E-02  4.462281260510E-01 -2.213653217730E-01
     40 F   6 C    -3.324065521760E-01  2.505896330158E-01  2.213653217730E-01
     41 T   6 C     4.170038148083E-01 -2.922431124273E-02 -2.505896330158E-01
     42 T   6 C    -2.505896330158E-01  4.170038148083E-01 -2.922431124273E-02
     43 T   6 C     2.213653217730E-01 -3.324065521760E-01  2.505896330158E-01
     44 T   6 C    -4.462281260510E-01 -4.170038148083E-01  3.324065521760E-01
     45 F   6 C    -4.170038148083E-01  3.324065521760E-01 -4.462281260510E-01
     46 F   6 C     4.462281260510E-01 -2.213653217730E-01  2.922431124273E-02
     47 F   6 C    -2.213653217730E-01  2.922431124273E-02  4.462281260510E-01
     48 F   6 C     2.505896330158E-01  2.213653217730E-01 -3.324065521760E-01
     49 T   1 H     1.158655658305E-01 -4.631177833318E-01  3.659587604141E-01
     50 T   1 H     1.709234562541E-01 -2.500931945835E-01 -3.659587604141E-01
     51 F   1 H    -1.158655658305E-01  2.500931945835E-01  4.210166508377E-01
     52 F   1 H    -1.709234562541E-01  4.631177833318E-01 -4.210166508377E-01
     53 T   1 H     3.659587604141E-01  1.158655658305E-01 -4.631177833318E-01
     54 T   1 H    -4.631177833318E-01  3.659587604141E-01  1.158655658305E-01
     55 T   1 H    -4.210166508377E-01 -1.709234562541E-01  4.631177833318E-01
     56 T   1 H    -2.500931945835E-01 -3.659587604141E-01  1.709234562541E-01
     57 F   1 H    -3.659587604141E-01  1.709234562541E-01 -2.500931945835E-01
     58 F   1 H     2.500931945835E-01  4.210166508377E-01 -1.158655658305E-01
     59 F   1 H     4.210166508377E-01 -1.158655658305E-01  2.500931945835E-01
     60 F   1 H     4.631177833318E-01 -4.210166508377E-01 -1.709234562541E-01
     61 T   1 H     1.367416992831E-01 -9.893128156070E-02 -4.980843025498E-01
     62 T   1 H     3.991530209890E-01 -3.651739981671E-01  4.980843025498E-01
     63 F   1 H    -1.367416992831E-01  3.651739981671E-01 -2.356729808438E-01
     64 F   1 H    -3.991530209890E-01  9.893128156070E-02  2.356729808438E-01
     65 T   1 H    -4.980843025498E-01  1.367416992831E-01 -9.893128156070E-02
     66 T   1 H    -9.893128156070E-02 -4.980843025498E-01  1.367416992831E-01
     67 T   1 H     2.356729808438E-01 -3.991530209890E-01  9.893128156070E-02
     68 T   1 H    -3.651739981671E-01  4.980843025498E-01  3.991530209890E-01
     69 F   1 H     4.980843025498E-01  3.991530209890E-01 -3.651739981671E-01
     70 F   1 H     3.651739981671E-01 -2.356729808438E-01 -1.367416992831E-01
     71 F   1 H    -2.356729808438E-01 -1.367416992831E-01  3.651739981671E-01
     72 F   1 H     9.893128156070E-02  2.356729808438E-01 -3.991530209890E-01
     73 T   1 H    -8.913193619832E-02 -2.243356958966E-01  4.186488846651E-01
     74 T   1 H     3.570154194383E-01  4.922191791366E-01 -4.186488846651E-01
     75 F   1 H     8.913193619832E-02 -4.922191791366E-01 -1.352037596983E-01
     76 F   1 H    -3.570154194383E-01  2.243356958966E-01  1.352037596983E-01
     77 T   1 H     4.186488846651E-01 -8.913193619832E-02 -2.243356958966E-01
     78 T   1 H    -2.243356958966E-01  4.186488846651E-01 -8.913193619832E-02
     79 T   1 H     1.352037596983E-01 -3.570154194383E-01  2.243356958966E-01
     80 T   1 H     4.922191791366E-01 -4.186488846651E-01  3.570154194383E-01
     81 F   1 H    -4.186488846651E-01  3.570154194383E-01  4.922191791366E-01
     82 F   1 H    -4.922191791366E-01 -1.352037596983E-01  8.913193619832E-02
     83 F   1 H    -1.352037596983E-01  8.913193619832E-02 -4.922191791366E-01
     84 F   1 H     2.243356958966E-01  1.352037596983E-01 -3.570154194383E-01
     85 T   7 N     1.249851330342E-01 -2.578310117885E-01  4.401635199690E-01
     86 T   7 N     3.020054682425E-01 -3.151783869348E-01 -4.401635199690E-01
     87 F   7 N    -1.249851330342E-01  3.151783869348E-01 -3.828161448227E-01
     88 F   7 N    -3.020054682425E-01  2.578310117885E-01  3.828161448227E-01
     89 T   7 N     4.401635199690E-01  1.249851330342E-01 -2.578310117885E-01
     90 T   7 N    -2.578310117885E-01  4.401635199690E-01  1.249851330342E-01
     91 T   7 N     3.828161448227E-01 -3.020054682425E-01  2.578310117885E-01
     92 T   7 N    -3.151783869348E-01 -4.401635199690E-01  3.020054682425E-01
     93 F   7 N    -4.401635199690E-01  3.020054682425E-01 -3.151783869348E-01
     94 F   7 N     3.151783869348E-01 -3.828161448227E-01 -1.249851330342E-01
     95 F   7 N    -3.828161448227E-01 -1.249851330342E-01  3.151783869348E-01
     96 F   7 N     2.578310117885E-01  3.828161448227E-01 -3.020054682425E-01
     97 T   7 N    -5.809516530998E-02 -3.590584894673E-01  3.704886340992E-01
     98 T   7 N     2.704528764335E-01 -4.285837994092E-01 -3.704886340992E-01
     99 F   7 N     5.809516530998E-02  4.285837994092E-01 -3.009633241573E-01
    100 F   7 N    -2.704528764335E-01  3.590584894673E-01  3.009633241573E-01
    101 T   7 N     3.704886340992E-01 -5.809516530998E-02 -3.590584894673E-01
    102 T   7 N    -3.590584894673E-01  3.704886340992E-01 -5.809516530998E-02
    103 T   7 N     3.009633241573E-01 -2.704528764335E-01  3.590584894673E-01
    104 T   7 N    -4.285837994092E-01 -3.704886340992E-01  2.704528764335E-01
    105 F   7 N    -3.704886340992E-01  2.704528764335E-01 -4.285837994092E-01
    106 F   7 N     4.285837994092E-01 -3.009633241573E-01  5.809516530998E-02
    107 F   7 N    -3.009633241573E-01  5.809516530998E-02  4.285837994092E-01
    108 F   7 N     3.590584894673E-01  3.009633241573E-01 -2.704528764335E-01
    109 T   8 O    -5.072404885327E-02  4.463771574253E-01  2.987564417366E-01
    110 T   8 O     1.476207156887E-01 -3.494804905899E-01 -2.987564417366E-01
    111 F   8 O     5.072404885327E-02  3.494804905899E-01  4.971012062786E-01
    112 F   8 O    -1.476207156887E-01 -4.463771574253E-01 -4.971012062786E-01
    113 T   8 O     2.987564417366E-01 -5.072404885327E-02  4.463771574253E-01
    114 T   8 O     4.463771574253E-01  2.987564417366E-01 -5.072404885327E-02
    115 T   8 O    -4.971012062786E-01 -1.476207156887E-01 -4.463771574253E-01
    116 T   8 O    -3.494804905899E-01 -2.987564417366E-01  1.476207156887E-01
    117 F   8 O    -2.987564417366E-01  1.476207156887E-01 -3.494804905899E-01
    118 F   8 O     3.494804905899E-01  4.971012062786E-01  5.072404885327E-02
    119 F   8 O     4.971012062786E-01  5.072404885327E-02  3.494804905899E-01
    120 F   8 O    -4.463771574253E-01 -4.971012062786E-01 -1.476207156887E-01
    121 T 230 ZN   -2.065279729948E-01  5.000000000000E-01  2.934720270052E-01
    122 F 230 ZN    2.065279729948E-01  5.000000000000E-01 -2.934720270052E-01
    123 T 230 ZN    2.934720270052E-01 -2.065279729948E-01  5.000000000000E-01
    124 T 230 ZN    5.000000000000E-01  2.934720270052E-01 -2.065279729948E-01
    125 T 230 ZN   -5.000000000000E-01 -2.934720270052E-01  2.065279729948E-01
    126 F 230 ZN   -2.934720270052E-01  2.065279729948E-01  5.000000000000E-01

 TRANSFORMATION MATRIX PRIMITIVE-CRYSTALLOGRAPHIC CELL
  0.0000  1.0000  1.0000  1.0000  0.0000  1.0000  1.0000  1.0000  0.0000

 *******************************************************************************
 CRYSTALLOGRAPHIC CELL (VOLUME=       4916.72984455)
         A              B              C           ALPHA      BETA       GAMMA 
    17.00557644    17.00748946    17.00748946    88.281256  90.000000  90.000000

 COORDINATES IN THE CRYSTALLOGRAPHIC CELL
     ATOM                 X/A                 Y/B                 Z/C    
 *******************************************************************************
      1 T   6 C     4.232144033118E-01 -7.490337456907E-02  1.105898559595E-01
      2 T   6 C    -4.232144033118E-01  7.490337456907E-02  1.105898559595E-01
      3 F   6 C     4.232144033118E-01  7.490337456907E-02 -1.105898559595E-01
      4 F   6 C    -4.232144033118E-01 -7.490337456907E-02 -1.105898559595E-01
      5 T   6 C     1.105898559595E-01  4.232144033118E-01 -7.490337456907E-02
      6 T   6 C    -7.490337456907E-02  1.105898559595E-01  4.232144033118E-01
      7 T   6 C    -1.105898559595E-01 -4.232144033118E-01 -7.490337456907E-02
      8 T   6 C     7.490337456907E-02  1.105898559595E-01 -4.232144033118E-01
      9 F   6 C     1.105898559595E-01 -4.232144033118E-01  7.490337456907E-02
     10 F   6 C     7.490337456907E-02 -1.105898559595E-01  4.232144033118E-01
     11 F   6 C    -1.105898559595E-01  4.232144033118E-01  7.490337456907E-02
     12 F   6 C    -7.490337456907E-02 -1.105898559595E-01 -4.232144033118E-01
     13 T   6 C    -4.061277676838E-01 -1.341718980852E-01  2.182619601399E-01
     14 T   6 C     4.061277676838E-01  1.341718980852E-01  2.182619601399E-01
     15 F   6 C    -4.061277676838E-01  1.341718980852E-01 -2.182619601399E-01
     16 F   6 C     4.061277676838E-01 -1.341718980852E-01 -2.182619601399E-01
     17 T   6 C     2.182619601399E-01 -4.061277676838E-01 -1.341718980852E-01
     18 T   6 C    -1.341718980852E-01  2.182619601399E-01 -4.061277676838E-01
     19 T   6 C    -2.182619601399E-01  4.061277676838E-01 -1.341718980852E-01
     20 T   6 C     1.341718980852E-01  2.182619601399E-01  4.061277676838E-01
     21 F   6 C     2.182619601399E-01  4.061277676838E-01  1.341718980852E-01
     22 F   6 C     1.341718980852E-01 -2.182619601399E-01 -4.061277676838E-01
     23 F   6 C    -2.182619601399E-01 -4.061277676838E-01  1.341718980852E-01
     24 F   6 C    -1.341718980852E-01 -2.182619601399E-01  4.061277676838E-01
     25 T   6 C     4.947411930605E-01 -1.083692508042E-01  1.448793001095E-01
     26 T   6 C    -4.947411930605E-01  1.083692508042E-01  1.448793001095E-01
     27 F   6 C     4.947411930605E-01  1.083692508042E-01 -1.448793001095E-01
     28 F   6 C    -4.947411930605E-01 -1.083692508042E-01 -1.448793001095E-01
     29 T   6 C     1.448793001095E-01  4.947411930605E-01 -1.083692508042E-01
     30 T   6 C    -1.083692508042E-01  1.448793001095E-01  4.947411930605E-01
     31 T   6 C    -1.448793001095E-01 -4.947411930605E-01 -1.083692508042E-01
     32 T   6 C     1.083692508042E-01  1.448793001095E-01 -4.947411930605E-01
     33 F   6 C     1.448793001095E-01 -4.947411930605E-01  1.083692508042E-01
     34 F   6 C     1.083692508042E-01 -1.448793001095E-01  4.947411930605E-01
     35 F   6 C    -1.448793001095E-01  4.947411930605E-01  1.083692508042E-01
     36 F   6 C    -1.083692508042E-01 -1.448793001095E-01 -4.947411930605E-01
     37 T   6 C    -4.021807534824E-01 -1.808154317093E-01  1.515911204666E-01
     38 T   6 C     4.021807534824E-01  1.808154317093E-01  1.515911204666E-01
     39 F   6 C    -4.021807534824E-01  1.808154317093E-01 -1.515911204666E-01
     40 F   6 C     4.021807534824E-01 -1.808154317093E-01 -1.515911204666E-01
     41 T   6 C     1.515911204666E-01 -4.021807534824E-01 -1.808154317093E-01
     42 T   6 C    -1.808154317093E-01  1.515911204666E-01 -4.021807534824E-01
     43 T   6 C    -1.515911204666E-01  4.021807534824E-01 -1.808154317093E-01
     44 T   6 C     1.808154317093E-01  1.515911204666E-01  4.021807534824E-01
     45 F   6 C     1.515911204666E-01  4.021807534824E-01  1.808154317093E-01
     46 F   6 C     1.808154317093E-01 -1.515911204666E-01 -4.021807534824E-01
     47 F   6 C    -1.515911204666E-01 -4.021807534824E-01  1.808154317093E-01
     48 F   6 C    -1.808154317093E-01 -1.515911204666E-01  4.021807534824E-01
     49 T   1 H     3.934877056259E-01 -2.752894521180E-02  1.433945110423E-01
     50 T   1 H    -3.934877056259E-01  2.752894521180E-02  1.433945110423E-01
     51 F   1 H     3.934877056259E-01  2.752894521180E-02 -1.433945110423E-01
     52 F   1 H    -3.934877056259E-01 -2.752894521180E-02 -1.433945110423E-01
     53 T   1 H     1.433945110423E-01  3.934877056259E-01 -2.752894521180E-02
     54 T   1 H    -2.752894521180E-02  1.433945110423E-01  3.934877056259E-01
     55 T   1 H    -1.433945110423E-01 -3.934877056259E-01 -2.752894521180E-02
     56 T   1 H     2.752894521180E-02  1.433945110423E-01 -3.934877056259E-01
     57 F   1 H     1.433945110423E-01 -3.934877056259E-01  2.752894521180E-02
     58 F   1 H     2.752894521180E-02 -1.433945110423E-01  3.934877056259E-01
     59 F   1 H    -1.433945110423E-01  3.934877056259E-01  2.752894521180E-02
     60 F   1 H    -2.752894521180E-02 -1.433945110423E-01 -3.934877056259E-01
     61 T   1 H    -3.668786416968E-01 -1.312056608530E-01  2.679473601361E-01
     62 T   1 H     3.668786416968E-01  1.312056608530E-01  2.679473601361E-01
     63 F   1 H    -3.668786416968E-01  1.312056608530E-01 -2.679473601361E-01
     64 F   1 H     3.668786416968E-01 -1.312056608530E-01 -2.679473601361E-01
     65 T   1 H     2.679473601361E-01 -3.668786416968E-01 -1.312056608530E-01
     66 T   1 H    -1.312056608530E-01  2.679473601361E-01 -3.668786416968E-01
     67 T   1 H    -2.679473601361E-01  3.668786416968E-01 -1.312056608530E-01
     68 T   1 H     1.312056608530E-01  2.679473601361E-01  3.668786416968E-01
     69 F   1 H     2.679473601361E-01  3.668786416968E-01  1.312056608530E-01
     70 F   1 H     1.312056608530E-01 -2.679473601361E-01 -3.668786416968E-01
     71 F   1 H    -2.679473601361E-01 -3.668786416968E-01  1.312056608530E-01
     72 F   1 H    -1.312056608530E-01 -2.679473601361E-01  3.668786416968E-01
     73 T   1 H    -3.582774375166E-01 -2.230736778183E-01  1.339417416200E-01
     74 T   1 H     3.582774375166E-01  2.230736778183E-01  1.339417416200E-01
     75 F   1 H    -3.582774375166E-01  2.230736778183E-01 -1.339417416200E-01
     76 F   1 H     3.582774375166E-01 -2.230736778183E-01 -1.339417416200E-01
     77 T   1 H     1.339417416200E-01 -3.582774375166E-01 -2.230736778183E-01
     78 T   1 H    -2.230736778183E-01  1.339417416200E-01 -3.582774375166E-01
     79 T   1 H    -1.339417416200E-01  3.582774375166E-01 -2.230736778183E-01
     80 T   1 H     2.230736778183E-01  1.339417416200E-01  3.582774375166E-01
     81 F   1 H     1.339417416200E-01  3.582774375166E-01  2.230736778183E-01
     82 F   1 H     2.230736778183E-01 -1.339417416200E-01 -3.582774375166E-01
     83 F   1 H    -1.339417416200E-01 -3.582774375166E-01  2.230736778183E-01
     84 F   1 H    -2.230736778183E-01 -1.339417416200E-01  3.582774375166E-01
     85 T   7 N     2.867368757318E-02  4.114898323959E-01 -2.865046993617E-01
     86 T   7 N    -2.867368757318E-02 -4.114898323959E-01 -2.865046993617E-01
     87 F   7 N     2.867368757318E-02 -4.114898323959E-01  2.865046993617E-01
     88 F   7 N    -2.867368757318E-02  4.114898323959E-01  2.865046993617E-01
     89 T   7 N    -2.865046993617E-01  2.867368757318E-02  4.114898323959E-01
     90 T   7 N     4.114898323959E-01 -2.865046993617E-01  2.867368757318E-02
     91 T   7 N     2.865046993617E-01 -2.867368757318E-02  4.114898323959E-01
     92 T   7 N    -4.114898323959E-01 -2.865046993617E-01 -2.867368757318E-02
     93 F   7 N    -2.865046993617E-01 -2.867368757318E-02 -4.114898323959E-01
     94 F   7 N    -4.114898323959E-01  2.865046993617E-01  2.867368757318E-02
     95 F   7 N     2.865046993617E-01  2.867368757318E-02 -4.114898323959E-01
     96 F   7 N     4.114898323959E-01  2.865046993617E-01 -2.867368757318E-02
     97 T   7 N    -4.652373450290E-01 -1.642740208717E-01  1.061788555618E-01
     98 T   7 N     4.652373450290E-01  1.642740208717E-01  1.061788555618E-01
     99 F   7 N    -4.652373450290E-01  1.642740208717E-01 -1.061788555618E-01
    100 F   7 N     4.652373450290E-01 -1.642740208717E-01 -1.061788555618E-01
    101 T   7 N     1.061788555618E-01 -4.652373450290E-01 -1.642740208717E-01
    102 T   7 N    -1.642740208717E-01  1.061788555618E-01 -4.652373450290E-01
    103 T   7 N    -1.061788555618E-01  4.652373450290E-01 -1.642740208717E-01
    104 T   7 N     1.642740208717E-01  1.061788555618E-01  4.652373450290E-01
    105 F   7 N     1.061788555618E-01  4.652373450290E-01  1.642740208717E-01
    106 F   7 N     1.642740208717E-01 -1.061788555618E-01 -4.652373450290E-01
    107 F   7 N    -1.061788555618E-01 -4.652373450290E-01  1.642740208717E-01
    108 F   7 N    -1.642740208717E-01 -1.061788555618E-01  4.652373450290E-01
    109 T   8 O     3.979288240076E-01 -9.917238227099E-02  4.844833341772E-02
    110 T   8 O    -3.979288240076E-01  9.917238227099E-02  4.844833341772E-02
    111 F   8 O     3.979288240076E-01  9.917238227099E-02 -4.844833341772E-02
    112 F   8 O    -3.979288240076E-01 -9.917238227099E-02 -4.844833341772E-02
    113 T   8 O     4.844833341772E-02  3.979288240076E-01 -9.917238227099E-02
    114 T   8 O    -9.917238227099E-02  4.844833341772E-02  3.979288240076E-01
    115 T   8 O    -4.844833341772E-02 -3.979288240076E-01 -9.917238227099E-02
    116 T   8 O     9.917238227099E-02  4.844833341772E-02 -3.979288240076E-01
    117 F   8 O     4.844833341772E-02 -3.979288240076E-01  9.917238227099E-02
    118 F   8 O     9.917238227099E-02 -4.844833341772E-02  3.979288240076E-01
    119 F   8 O    -4.844833341772E-02  3.979288240076E-01  9.917238227099E-02
    120 F   8 O    -9.917238227099E-02 -4.844833341772E-02 -3.979288240076E-01
    121 T 230 ZN    6.674103540371E-17  2.934720270052E-01  5.000000000000E-01
    122 F 230 ZN   -9.437925033436E-17 -2.934720270052E-01 -5.000000000000E-01
    123 T 230 ZN    5.000000000000E-01 -1.231653667944E-16  2.934720270052E-01
    124 T 230 ZN    2.934720270052E-01  5.000000000000E-01  3.382710778155E-17
    125 T 230 ZN   -2.934720270052E-01  5.000000000000E-01  8.933825901281E-17
    126 F 230 ZN    5.000000000000E-01  2.688821387764E-17 -2.934720270052E-01

 T = ATOM BELONGING TO THE ASYMMETRIC UNIT

 ****    2 SYMMOPS - TRANSLATORS IN FRACTIONAL UNITS
 **** MATRICES AND TRANSLATORS IN THE CRYSTALLOGRAPHIC REFERENCE FRAME
   V INV                    ROTATION MATRICES                   TRANSLATORS
   1   1  1.00  0.00  0.00  0.00  1.00  0.00  0.00  0.00  1.00  0.00  0.00  0.00
   2   2 -1.00  0.00  0.00 -1.00  0.00  1.00 -1.00  1.00  0.00  0.00  0.00  0.00

 DIRECT LATTICE VECTORS CARTESIAN COMPONENTS (ANGSTROM)
          X                    Y                    Z
  -0.850278821893E+01   0.863033004221E+01   0.863033004221E+01
   0.850278821893E+01  -0.837524639565E+01   0.837524639565E+01
   0.850278821893E+01   0.837524639565E+01  -0.837524639565E+01


 CARTESIAN COORDINATES - PRIMITIVE CELL
 *******************************************************************************
 *      ATOM          X(ANGSTROM)         Y(ANGSTROM)         Z(ANGSTROM)
 *******************************************************************************
    1     6 C     7.197004885122E+00 -1.245565397956E+00  1.861537622846E+00
    2     6 C    -7.197004885122E+00  1.301984725420E+00  1.899750874696E+00
    3     6 C     7.197004885122E+00  1.245565397956E+00 -1.861537622846E+00
    4     6 C    -7.197004885122E+00 -1.301984725420E+00 -1.899750874696E+00
    5     6 C     1.880644248771E+00  7.177898259197E+00 -1.165819988411E+00
    6     6 C    -1.273775061688E+00  1.988599322048E+00  7.225214548854E+00
    7     6 C    -1.880644248771E+00 -7.216111511047E+00 -1.381730134965E+00
    8     6 C     1.273775061688E+00  1.772689175494E+00 -7.168795221390E+00
    9     6 C     1.880644248771E+00 -7.177898259197E+00  1.165819988411E+00
   10     6 C     1.273775061688E+00 -1.772689175494E+00  7.168795221390E+00
   11     6 C    -1.880644248771E+00  7.216111511047E+00  1.381730134965E+00
   12     6 C    -1.273775061688E+00 -1.988599322048E+00 -7.225214548854E+00
   13     6 C    -6.906436796884E+00 -2.225995412001E+00  3.677445389605E+00
   14     6 C     6.906436796884E+00  2.337345525401E+00  3.745895503667E+00
   15     6 C    -6.906436796884E+00  2.225995412001E+00 -3.677445389605E+00
   16     6 C     6.906436796884E+00 -2.337345525401E+00 -3.745895503667E+00
   17     6 C     3.711670446636E+00 -6.940661853915E+00 -2.385267020654E+00
   18     6 C    -2.281670468701E+00  3.608073894683E+00 -6.850761740184E+00
   19     6 C    -3.711670446636E+00  6.872211739853E+00 -2.178073916748E+00
   20     6 C     2.281670468701E+00  3.815266998589E+00  6.962111853584E+00
   21     6 C     3.711670446636E+00  6.940661853915E+00  2.385267020654E+00
   22     6 C     2.281670468701E+00 -3.815266998589E+00 -6.962111853584E+00
   23     6 C    -3.711670446636E+00 -6.872211739853E+00  2.178073916748E+00
   24     6 C    -2.281670468701E+00 -3.608073894683E+00  6.850761740184E+00
   25     6 C     8.413359175549E+00 -1.805925237881E+00  2.436112788605E+00
   26     6 C    -8.413359175549E+00  1.879837918249E+00  2.491399235947E+00
   27     6 C     8.413359175549E+00  1.805925237881E+00 -2.436112788605E+00
   28     6 C    -8.413359175549E+00 -1.879837918249E+00 -2.491399235947E+00
   29     6 C     2.463756012276E+00  8.385715951878E+00 -1.716681190432E+00
   30     6 C    -1.842881578065E+00  2.589956399909E+00  8.450315515733E+00
   31     6 C    -2.463756012276E+00 -8.441002399220E+00 -1.969081965698E+00
   32     6 C     1.842881578065E+00  2.337555624643E+00 -8.376402835365E+00
   33     6 C     2.463756012276E+00 -8.385715951878E+00  1.716681190432E+00
   34     6 C     1.842881578065E+00 -2.337555624643E+00  8.376402835365E+00
   35     6 C    -2.463756012276E+00  8.441002399220E+00  1.969081965698E+00
   36     6 C    -1.842881578065E+00 -2.589956399909E+00 -8.450315515733E+00
   37     6 C    -6.839315545181E+00 -3.036202229282E+00  2.531771326720E+00
   38     6 C     6.839315545181E+00  3.113539060874E+00  2.624017446072E+00
   39     6 C    -6.839315545181E+00  3.036202229282E+00 -2.531771326720E+00
   40     6 C     6.839315545181E+00 -3.113539060874E+00 -2.624017446072E+00
   41     6 C     2.577894386396E+00 -6.885438604857E+00 -3.177460378256E+00
   42     6 C    -3.074870645078E+00  2.475304653218E+00 -6.800647129385E+00
   43     6 C    -2.577894386396E+00  6.793192485505E+00 -2.972280911900E+00
   44     6 C     3.074870645078E+00  2.680484119574E+00  6.877983960977E+00
   45     6 C     2.577894386396E+00  6.885438604857E+00  3.177460378256E+00
   46     6 C     3.074870645078E+00 -2.680484119574E+00 -6.877983960977E+00
   47     6 C    -2.577894386396E+00 -6.793192485505E+00  2.972280911900E+00
   48     6 C    -3.074870645078E+00 -2.475304653218E+00  6.800647129385E+00
   49     1 H     6.691485255379E+00 -4.315679872785E-01  2.431484134569E+00
   50     1 H    -6.691485255379E+00  5.047231768275E-01  2.445528502031E+00
   51     1 H     6.691485255379E+00  4.315679872785E-01 -2.431484134569E+00
   52     1 H    -6.691485255379E+00 -5.047231768275E-01 -2.445528502031E+00
   53     1 H     2.438506318300E+00  6.684463071648E+00 -3.677733032223E-01
   54     1 H    -4.681455820530E-01  2.538878597131E+00  6.728062850153E+00
   55     1 H    -2.438506318300E+00 -6.698507439110E+00 -5.685178608837E-01
   56     1 H     4.681455820530E-01  2.338134039469E+00 -6.654907660604E+00
   57     1 H     2.438506318300E+00 -6.684463071648E+00  3.677733032223E-01
   58     1 H     4.681455820530E-01 -2.338134039469E+00  6.654907660604E+00
   59     1 H    -2.438506318300E+00  6.698507439110E+00  5.685178608837E-01
   60     1 H    -4.681455820530E-01 -2.538878597131E+00 -6.728062850153E+00
   61     1 H    -6.238982784793E+00 -2.162878905003E+00  4.523130895696E+00
   62     1 H     6.238982784793E+00  2.299576884427E+00  4.590067732538E+00
   63     1 H    -6.238982784793E+00  2.162878905003E+00 -4.523130895696E+00
   64     1 H     6.238982784793E+00 -2.299576884427E+00 -4.590067732538E+00
   65     1 H     4.556599314117E+00 -6.272451203214E+00 -2.324812636487E+00
   66     1 H    -2.231227894715E+00  4.463014572345E+00 -6.170633795081E+00
   67     1 H    -4.556599314117E+00  6.205514366372E+00 -2.137643152943E+00
   68     1 H     2.231227894715E+00  4.650184055889E+00  6.307331774505E+00
   69     1 H     4.556599314117E+00  6.272451203214E+00  2.324812636487E+00
   70     1 H     2.231227894715E+00 -4.650184055889E+00 -6.307331774505E+00
   71     1 H    -4.556599314117E+00 -6.205514366372E+00  2.137643152943E+00
   72     1 H    -2.231227894715E+00 -4.463014572345E+00  6.170633795081E+00
   73     1 H    -6.092714349649E+00 -3.759330131534E+00  2.220854078148E+00
   74     1 H     6.092714349649E+00  3.827662827294E+00  2.334658972530E+00
   75     1 H    -6.092714349649E+00  3.759330131534E+00 -2.220854078148E+00
   76     1 H     6.092714349649E+00 -3.827662827294E+00 -2.334658972530E+00
   77     1 H     2.277756525339E+00 -6.149616796840E+00 -3.884887194659E+00
   78     1 H    -3.793496479414E+00  2.186365810094E+00 -6.058548001769E+00
   79     1 H    -2.277756525339E+00  6.035811902458E+00 -3.702105764169E+00
   80     1 H     3.793496479414E+00  2.369147240584E+00  6.126880697529E+00
   81     1 H     2.277756525339E+00  6.149616796840E+00  3.884887194659E+00
   82     1 H     3.793496479414E+00 -2.369147240584E+00 -6.126880697529E+00
   83     1 H    -2.277756525339E+00 -6.035811902458E+00  3.702105764169E+00
   84     1 H    -3.793496479414E+00 -2.186365810094E+00  6.058548001769E+00
   85     7 N     4.876125857810E-01  6.924539134738E+00 -4.767213237828E+00
   86     7 N    -4.876125857810E-01 -7.070704461682E+00 -4.977141891774E+00
   87     7 N     4.876125857810E-01 -6.924539134738E+00  4.767213237828E+00
   88     7 N    -4.876125857810E-01  7.070704461682E+00  4.977141891774E+00
   89     7 N    -4.872177564801E+00  5.925769127542E-01  7.004935986997E+00
   90     7 N     6.997621798210E+00 -4.864863376014E+00  4.145299223090E-01
   91     7 N     4.872177564801E+00 -3.826482588078E-01  6.990307609423E+00
   92     7 N    -6.997621798210E+00 -4.879491753588E+00 -5.606952492530E-01
   93     7 N    -4.872177564801E+00 -5.925769127542E-01 -7.004935986997E+00
   94     7 N    -6.997621798210E+00  4.879491753588E+00  5.606952492530E-01
   95     7 N     4.872177564801E+00  3.826482588078E-01 -6.990307609423E+00
   96     7 N     6.997621798210E+00  4.864863376014E+00 -4.145299223090E-01
   97     7 N    -7.911629232638E+00 -2.766489929024E+00  1.763729028060E+00
   98     7 N     7.911629232638E+00  2.820658908354E+00  1.847536260620E+00
   99     7 N    -7.911629232638E+00  2.766489929024E+00 -1.763729028060E+00
  100     7 N     7.911629232638E+00 -2.820658908354E+00 -1.847536260620E+00
  101     7 N     1.805632644340E+00 -7.953532848918E+00 -2.912248857179E+00
  102     7 N    -2.793574418689E+00  1.686958205850E+00 -7.884544742973E+00
  103     7 N    -1.805632644340E+00  7.869725616358E+00 -2.674899980199E+00
  104     7 N     2.793574418689E+00  1.924307082830E+00  7.938713722303E+00
  105     7 N     1.805632644340E+00  7.953532848918E+00  2.912248857179E+00
  106     7 N     2.793574418689E+00 -1.924307082830E+00 -7.938713722303E+00
  107     7 N    -1.805632644340E+00 -7.869725616358E+00  2.674899980199E+00
  108     7 N    -2.793574418689E+00 -1.686958205850E+00  7.884544742973E+00
  109     8 O     6.767009033489E+00 -1.674125149676E+00  7.985945843135E-01
  110     8 O    -6.767009033489E+00  1.698841904792E+00  8.491890901305E-01
  111     8 O     6.767009033489E+00  1.674125149676E+00 -7.985945843135E-01
  112     8 O    -6.767009033489E+00 -1.698841904792E+00 -8.491890901305E-01
  113     8 O     8.238918372220E-01  6.741711780580E+00 -1.584978391732E+00
  114     8 O    -1.686483527234E+00  9.253969727243E-01  6.779367411047E+00
  115     8 O    -8.238918372220E-01 -6.792306286398E+00 -1.787988662736E+00
  116     8 O     1.686483527234E+00  7.223867017197E-01 -6.754650655931E+00
  117     8 O     8.238918372220E-01 -6.741711780580E+00  1.584978391732E+00
  118     8 O     1.686483527234E+00 -7.223867017197E-01  6.754650655931E+00
  119     8 O    -8.238918372220E-01  6.792306286398E+00  1.787988662736E+00
  120     8 O    -1.686483527234E+00 -9.253969727243E-01 -6.779367411047E+00
  121   230 ZN    1.134969779100E-15 -1.188737362697E+01  8.322564487176E+00
  122   230 ZN   -1.604973555709E-15 -4.863119164326E+00  8.427928304116E+00
  123   230 ZN    8.502788218930E+00 -1.802237317538E-01 -1.201491545025E+01
  124   230 ZN   -1.201491545025E+01  8.502788218930E+00  1.275418232840E-01
  125   230 ZN   -4.990660987610E+00  8.502788218930E+00  1.275418232840E-01
  126   230 ZN    8.502788218930E+00 -7.485991481415E-02 -4.990660987610E+00
 INFORMATION **** EXCBUF **** EXCH. BIPO BUFFER: WORDS USED =     4000000
 WARNING **** EXCBUF **** EXCH. BIPO BUFFER TOO SMALL - TO AVOID I/O SET EXCHSIZE =     8642862

 DFT PARAMETERS

     ATOM       ELECTRONS   NET CHARGE   R(ANGSTROM)
   1   6  C       6.0000      0.0000     0.77000000
  49   1  H       1.0000      0.0000     1.11000000
  85   7  N       7.0000      0.0000     0.74000000
 109   8  O       8.0000      0.0000     0.74000000
 121 230  ZN     20.0000      0.0000     1.37000000

 SIZE OF GRID=    3821260
 TTTTTTTTTTTTTTTTTTTTTTTTTTTTTT MAKE_GRID2  TELAPSE     5450.83 TCPU     4014.49
 BECKE WEIGHT FUNCTION
 RADSAFE =     2.00
 TOLERANCES - DENSITY:10**- 6; POTENTIAL:10**- 9; GRID WGT:10**-14

 RADIAL INTEGRATION  - INTERVALS (POINTS,UPPER LIMIT):            1( 99,  4.0*R)

 ANGULAR INTEGRATION - INTERVALS (ACCURACY LEVEL [N. POINTS] UPPER LIMIT):
  1(  6[ 146]   0.2)  2( 11[ 302]   0.5)  3( 14[ 590]   0.9)  4( 18[1454]   3.5)
  5( 14[ 590]9999.0)
 EEEEEEEEEE INT_CALC TERMINATION  DATE 04 05 2020 TIME 20:27:50.7

 *******************************************************************************
 ZIF90                                                                           
 CRYSTAL - SCF - TYPE OF CALCULATION :  RESTRICTED CLOSED SHELL
 *******************************************************************************

 CAPPA:IS1  2;IS2  2;IS3  2; K PTS MONK NET   6; SYMMOPS:K SPACE   4;G SPACE   2

 TTTTTTTTTTTTTTTTTTTTTTTTTTTTTT SDIK        TELAPSE     5456.08 TCPU     4018.30

 INFORMATION FROM INTEGRAL EVALUATION

 RESTART FROM A PREVIOUS DENSITY MATRIX - DEP ACTIVE
 NUMBER OF COUPLE SETS (NEW, OLD, FOUND):   86307   86307   86307
 NUMBER OF IRREDUCIBLE G VECTORS        :  318137  318137  318137
 CHARGE NORMALIZATION FACTOR   1.00002636
 TOTAL ATOMIC CHARGES:
   5.8000937   5.8155387   5.8000937   5.8155387   5.8109929   5.7993333
   5.8046767   5.8162358   5.8109929   5.8162358   5.8046767   5.7993333
   6.0319476   6.0490741   6.0319476   6.0490741   6.0469328   6.0419489
   6.0341337   6.0387148   6.0469328   6.0387148   6.0341337   6.0419489
   5.7226026   5.7354651   5.7226026   5.7354651   5.7275863   5.7316304
   5.7304526   5.7264036   5.7275863   5.7264036   5.7304526   5.7316304
   6.0221143   6.0365692   6.0221143   6.0365692   6.0304375   6.0238982
   6.0280807   6.0347162   6.0304375   6.0347162   6.0280807   6.0238982
   0.8457025   0.8523826   0.8457025   0.8523826   0.8500936   0.8520316
   0.8478803   0.8461403   0.8500936   0.8461403   0.8478803   0.8520316
   0.8554782   0.8545655   0.8554782   0.8545655   0.8542429   0.8508870
   0.8558399   0.8592631   0.8542429   0.8592631   0.8558399   0.8508870
   0.8464246   0.8487313   0.8464246   0.8487313   0.8515573   0.8495352
   0.8436518   0.8456325   0.8515573   0.8456325   0.8436518   0.8495352
   7.5988090   7.5985925   7.5988090   7.5985925   7.6021245   7.5928856
   7.5954805   7.6045678   7.6021245   7.6045678   7.5954805   7.5928856
   7.6028162   7.6042361   7.6028162   7.6042361   7.6092545   7.6013680
   7.5977733   7.6058464   7.6092545   7.6058464   7.5977733   7.6013680
   8.3276154   8.3370234   8.3276154   8.3370234   8.3318408   8.3310508
   8.3329908   8.3334851   8.3318408   8.3334851   8.3329908   8.3310508
  18.6141925  18.6141925  18.6142375  18.6137042  18.6146748  18.6142375
 TTTTTTTTTTTTTTTTTTTTTTTTTTTTTT MOQGAD      TELAPSE     5472.96 TCPU     4033.83
 TTTTTTTTTTTTTTTTTTTTTTTTTTTTTT SHELLXN     TELAPSE     5551.81 TCPU     4089.76
 TTTTTTTTTTTTTTTTTTTTTTTTTTTTTT MONMO3      TELAPSE     5567.95 TCPU     4105.90
 NUMERICALLY INTEGRATED DENSITY    708.0001865360
 TTTTTTTTTTTTTTTTTTTTTTTTTTTTTT NUMDFT      TELAPSE     5577.19 TCPU     4115.14
 CYC   0 ETOT(AU) -5.431183376612E+03 DETOT -5.43E+03 tst  1.01E-11 PX  1.00E+00
 TTTTTTTTTTTTTTTTTTTTTTTTTTTTTT DIIS        TELAPSE     5577.72 TCPU     4115.68
 TTTTTTTTTTTTTTTTTTTTTTTTTTTTTT FDIK        TELAPSE     5638.79 TCPU     4174.31
 INSULATING STATE
 TOP OF VALENCE BANDS -    BAND    354; K    2; EIG -2.8336599E-01 AU
 TOP OF VALENCE BANDS -    BAND    354; K    1; EIG -2.8346019E-01 AU
 BOTTOM OF VIRTUAL BANDS - BAND    355; K    2; EIG -4.2629355E-02 AU
 DIRECT ENERGY BAND GAP:   6.5508 eV
 BOTTOM OF VIRTUAL BANDS - BAND    355; K    1; EIG -4.2108266E-02 AU
 TTTTTTTTTTTTTTTTTTTTTTTTTTTTTT PDIG        TELAPSE     5640.30 TCPU     4175.82
 CHARGE NORMALIZATION FACTOR   1.00000000
 TOTAL ATOMIC CHARGES:
   5.8171797   5.7988713   5.8171797   5.7988713   5.8060881   5.8098090
   5.8104064   5.8062218   5.8060881   5.8062218   5.8104064   5.8098090
   6.0539704   6.0270661   6.0539704   6.0270661   6.0254896   6.0199911
   6.0551546   6.0620591   6.0254896   6.0620591   6.0551546   6.0199911
   5.7464997   5.7134724   5.7464997   5.7134724   5.7303314   5.7212147
   5.7274493   5.7353614   5.7303314   5.7353614   5.7274493   5.7212147
   6.0299094   6.0283556   6.0299094   6.0283556   6.0425197   6.0445541
   6.0164331   6.0142014   6.0425197   6.0142014   6.0164331   6.0445541
   0.8453676   0.8524102   0.8453676   0.8524102   0.8501934   0.8423188
   0.8479950   0.8560453   0.8501934   0.8560453   0.8479950   0.8423188
   0.8525289   0.8574141   0.8525289   0.8574141   0.8593229   0.8555039
   0.8510258   0.8546729   0.8593229   0.8546729   0.8510258   0.8555039
   0.8454355   0.8497707   0.8454355   0.8497707   0.8488395   0.8462470
   0.8465349   0.8490611   0.8488395   0.8490611   0.8465349   0.8462470
   7.5759084   7.6207817   7.5759084   7.6207817   7.5972764   7.6282937
   7.5998238   7.5697833   7.5972764   7.5697833   7.5998238   7.6282937
   7.5904425   7.6158188   7.5904425   7.6158188   7.5781313   7.5969105
   7.6290790   7.6098215   7.5781313   7.6098215   7.6290790   7.5969105
   8.3444037   8.3206964   8.3444037   8.3206964   8.3482693   8.3314802
   8.3162073   8.3328158   8.3482693   8.3328158   8.3162073   8.3314802
  18.6137167  18.6137167  18.6133543  18.6159908  18.6113873  18.6133543
 TTTTTTTTTTTTTTTTTTTTTTTTTTTTTT MOQGAD      TELAPSE     5640.32 TCPU     4175.85
 TTTTTTTTTTTTTTTTTTTTTTTTTTTTTT SHELLXN     TELAPSE     5747.01 TCPU     4231.78
 TTTTTTTTTTTTTTTTTTTTTTTTTTTTTT MONMO3      TELAPSE     5750.09 TCPU     4234.85
 NUMERICALLY INTEGRATED DENSITY    708.0001836390
 TTTTTTTTTTTTTTTTTTTTTTTTTTTTTT NUMDFT      TELAPSE     5759.05 TCPU     4243.82
 CYC   1 ETOT(AU) -5.431096833004E+03 DETOT  8.65E-02 tst  0.00E+00 PX  9.04E-03
 TTTTTTTTTTTTTTTTTTTTTTTTTTTTTT DIIS        TELAPSE     5761.35 TCPU     4246.12
 DIIS TEST: 0.12447E-01 AT SCF   CYCLE   1 - MIX   30 %
 TTTTTTTTTTTTTTTTTTTTTTTTTTTTTT FDIK        TELAPSE     5779.66 TCPU     4258.11
 INSULATING STATE
 TOP OF VALENCE BANDS -    BAND    354; K    4; EIG -2.8458951E-01 AU
 TOP OF VALENCE BANDS -    BAND    354; K    1; EIG -2.8478548E-01 AU
 BOTTOM OF VIRTUAL BANDS - BAND    355; K    2; EIG -4.0759737E-02 AU
 INDIRECT ENERGY BAND GAP:   6.6349 eV
 BOTTOM OF VIRTUAL BANDS - BAND    355; K    1; EIG -4.0717380E-02 AU
 TTTTTTTTTTTTTTTTTTTTTTTTTTTTTT PDIG        TELAPSE     5781.17 TCPU     4259.61
 CHARGE NORMALIZATION FACTOR   1.00000000
 TOTAL ATOMIC CHARGES:
   5.8144358   5.8011398   5.8144358   5.8011398   5.8099544   5.8067351
   5.8061740   5.8093268   5.8099544   5.8093268   5.8061740   5.8067351
   6.0459480   6.0349805   6.0459480   6.0349805   6.0319184   6.0245604
   6.0481794   6.0564424   6.0319184   6.0564424   6.0481794   6.0245604
   5.7317574   5.7262670   5.7317574   5.7262670   5.7274835   5.7298640
   5.7304822   5.7278054   5.7274835   5.7278054   5.7304822   5.7298640
   6.0243993   6.0339599   6.0243993   6.0339599   6.0401572   6.0374481
   6.0189202   6.0204358   6.0401572   6.0204358   6.0189202   6.0374481
   0.8494512   0.8488861   0.8494512   0.8488861   0.8519493   0.8455355
   0.8460562   0.8525198   0.8519493   0.8525198   0.8460562   0.8455355
   0.8559272   0.8540423   0.8559272   0.8540423   0.8554104   0.8523254
   0.8547878   0.8577795   0.8554104   0.8577795   0.8547878   0.8523254
   0.8481670   0.8471613   0.8481670   0.8471613   0.8484965   0.8487909
   0.8466364   0.8465907   0.8484965   0.8465907   0.8466364   0.8487909
   7.5883183   7.6092846   7.5883183   7.6092846   7.6021427   7.6050369
   7.5963731   7.5917169   7.6021427   7.5917169   7.5963731   7.6050369
   7.5961997   7.6106584   7.5961997   7.6106584   7.5977120   7.6015603
   7.6082735   7.6063915   7.5977120   7.6063915   7.6082735   7.6015603
   8.3386141   8.3261958   8.3386141   8.3261958   8.3311841   8.3347386
   8.3333708   8.3300033   8.3311841   8.3300033   8.3333708   8.3347386
  18.6143062  18.6143062  18.6143615  18.6154076  18.6131302  18.6143615
 TTTTTTTTTTTTTTTTTTTTTTTTTTTTTT MOQGAD      TELAPSE     5781.19 TCPU     4259.64
 TTTTTTTTTTTTTTTTTTTTTTTTTTTTTT SHELLXN     TELAPSE     5862.26 TCPU     4315.56
 TTTTTTTTTTTTTTTTTTTTTTTTTTTTTT MONMO3      TELAPSE     5867.39 TCPU     4320.69
 NUMERICALLY INTEGRATED DENSITY    708.0001847559
 TTTTTTTTTTTTTTTTTTTTTTTTTTTTTT NUMDFT      TELAPSE     5876.36 TCPU     4329.66
 CYC   2 ETOT(AU) -5.431098194689E+03 DETOT -1.36E-03 tst  4.78E-06 PX  6.88E-03
 TTTTTTTTTTTTTTTTTTTTTTTTTTTTTT DIIS        TELAPSE     5882.88 TCPU     4336.18
 DIIS TEST: 0.32638E-02 AT SCF   CYCLE   2 - DIIS ACTIVE - HISTORY:     2 CYCLES
 TTTTTTTTTTTTTTTTTTTTTTTTTTTTTT FDIK        TELAPSE     5911.62 TCPU     4358.41
 INSULATING STATE
 TOP OF VALENCE BANDS -    BAND    354; K    6; EIG -2.8496087E-01 AU
 TOP OF VALENCE BANDS -    BAND    354; K    1; EIG -2.8529669E-01 AU
 BOTTOM OF VIRTUAL BANDS - BAND    355; K    2; EIG -4.0510170E-02 AU
 INDIRECT ENERGY BAND GAP:   6.6518 eV
 BOTTOM OF VIRTUAL BANDS - BAND    355; K    1; EIG -4.0494132E-02 AU
 TTTTTTTTTTTTTTTTTTTTTTTTTTTTTT PDIG        TELAPSE     5913.16 TCPU     4359.95
 CHARGE NORMALIZATION FACTOR   1.00000000
 TOTAL ATOMIC CHARGES:
   5.8121102   5.8033245   5.8121102   5.8033245   5.8031734   5.8071035
   5.8127832   5.8088995   5.8031734   5.8088995   5.8127832   5.8071035
   6.0470395   6.0338318   6.0470395   6.0338318   6.0304225   6.0257515
   6.0499610   6.0561913   6.0304225   6.0561913   6.0499610   6.0257515
   5.7393585   5.7202201   5.7393585   5.7202201   5.7299043   5.7241643
   5.7276030   5.7324045   5.7299043   5.7324045   5.7276030   5.7241643
   6.0242216   6.0338035   6.0242216   6.0338035   6.0410591   6.0395270
   6.0180526   6.0189820   6.0410591   6.0189820   6.0180526   6.0395270
   0.8491037   0.8491067   0.8491037   0.8491067   0.8513730   0.8463922
   0.8467019   0.8518555   0.8513730   0.8518555   0.8467019   0.8463922
   0.8556404   0.8543280   0.8556404   0.8543280   0.8561631   0.8511056
   0.8539491   0.8589207   0.8561631   0.8589207   0.8539491   0.8511056
   0.8479254   0.8473873   0.8479254   0.8473873   0.8497124   0.8485475
   0.8453486   0.8466350   0.8497124   0.8466350   0.8453486   0.8485475
   7.5805017   7.6161775   7.5805017   7.6161775   7.6008021   7.6184254
   7.5965495   7.5801104   7.6008021   7.5801104   7.5965495   7.6184254
   7.5931470   7.6132917   7.5931470   7.6132917   7.5890313   7.5945447
   7.6184127   7.6119668   7.5890313   7.6119668   7.6184127   7.5945447
   8.3423572   8.3228664   8.3423572   8.3228664   8.3435350   8.3327720
   8.3213321   8.3316270   8.3435350   8.3316270   8.3213321   8.3327720
  18.6140866  18.6140866  18.6141120  18.6164037  18.6121210  18.6141120
 TTTTTTTTTTTTTTTTTTTTTTTTTTTTTT MOQGAD      TELAPSE     5913.19 TCPU     4359.98
 TTTTTTTTTTTTTTTTTTTTTTTTTTTTTT SHELLXN     TELAPSE     5994.97 TCPU     4415.96
 TTTTTTTTTTTTTTTTTTTTTTTTTTTTTT MONMO3      TELAPSE     6002.69 TCPU     4423.69
 NUMERICALLY INTEGRATED DENSITY    708.0001847605
 TTTTTTTTTTTTTTTTTTTTTTTTTTTTTT NUMDFT      TELAPSE     6011.65 TCPU     4432.64
 CYC   3 ETOT(AU) -5.431098599724E+03 DETOT -4.05E-04 tst  2.19E-06 PX  3.45E-03
 TTTTTTTTTTTTTTTTTTTTTTTTTTTTTT DIIS        TELAPSE     6018.90 TCPU     4439.90
 DIIS TEST: 0.69791E-03 AT SCF   CYCLE   3 - DIIS ACTIVE - HISTORY:     3 CYCLES
 TTTTTTTTTTTTTTTTTTTTTTTTTTTTTT FDIK        TELAPSE     6045.99 TCPU     4459.70
 INSULATING STATE
 TOP OF VALENCE BANDS -    BAND    354; K    6; EIG -2.8536204E-01 AU
 TOP OF VALENCE BANDS -    BAND    354; K    1; EIG -2.8573274E-01 AU
 BOTTOM OF VIRTUAL BANDS - BAND    355; K    2; EIG -4.0734193E-02 AU
 INDIRECT ENERGY BAND GAP:   6.6567 eV
 BOTTOM OF VIRTUAL BANDS - BAND    355; K    1; EIG -4.0669683E-02 AU
 TTTTTTTTTTTTTTTTTTTTTTTTTTTTTT PDIG        TELAPSE     6047.55 TCPU     4461.26
 CHARGE NORMALIZATION FACTOR   1.00000000
 TOTAL ATOMIC CHARGES:
   5.8134136   5.8023231   5.8134136   5.8023231   5.8067029   5.8069782
   5.8093930   5.8091131   5.8067029   5.8091131   5.8093930   5.8069782
   6.0485016   6.0324837   6.0485016   6.0324837   6.0294990   6.0227468
   6.0509958   6.0586571   6.0294990   6.0586571   6.0509958   6.0227468
   5.7393538   5.7196684   5.7393538   5.7196684   5.7302523   5.7251331
   5.7278050   5.7319299   5.7302523   5.7319299   5.7278050   5.7251331
   6.0255395   6.0326616   6.0255395   6.0326616   6.0412846   6.0409062
   6.0176236   6.0173544   6.0412846   6.0173544   6.0176236   6.0409062
   0.8487698   0.8494835   0.8487698   0.8494835   0.8515675   0.8456399
   0.8465338   0.8525479   0.8515675   0.8525479   0.8465338   0.8456399
   0.8550077   0.8549774   0.8550077   0.8549774   0.8562598   0.8515621
   0.8538995   0.8585288   0.8562598   0.8585288   0.8538995   0.8515621
   0.8472839   0.8480355   0.8472839   0.8480355   0.8493403   0.8482489
   0.8457720   0.8470291   0.8493403   0.8470291   0.8457720   0.8482489
   7.5811406   7.6160075   7.5811406   7.6160075   7.6014859   7.6143154
   7.5963426   7.5829663   7.6014859   7.5829663   7.5963426   7.6143154
   7.5924321   7.6139861   7.5924321   7.6139861   7.5900924   7.5983183
   7.6164251   7.6092237   7.5900924   7.6092237   7.6164251   7.5983183
   8.3413622   8.3235274   8.3413622   8.3235274   8.3387792   8.3339260
   8.3258410   8.3306861   8.3387792   8.3306861   8.3258410   8.3339260
  18.6141115  18.6141115  18.6139915  18.6160542  18.6124089  18.6139915
 TTTTTTTTTTTTTTTTTTTTTTTTTTTTTT MOQGAD      TELAPSE     6047.57 TCPU     4461.28
 TTTTTTTTTTTTTTTTTTTTTTTTTTTTTT SHELLXN     TELAPSE     6131.26 TCPU     4517.20
 TTTTTTTTTTTTTTTTTTTTTTTTTTTTTT MONMO3      TELAPSE     6137.60 TCPU     4523.54
 NUMERICALLY INTEGRATED DENSITY    708.0001848235
 TTTTTTTTTTTTTTTTTTTTTTTTTTTTTT NUMDFT      TELAPSE     6146.57 TCPU     4532.51
 CYC   4 ETOT(AU) -5.431098698263E+03 DETOT -9.85E-05 tst  3.41E-07 PX  1.59E-03
 TTTTTTTTTTTTTTTTTTTTTTTTTTTTTT DIIS        TELAPSE     6153.54 TCPU     4539.48
 DIIS TEST: 0.15863E-03 AT SCF   CYCLE   4 - DIIS ACTIVE - HISTORY:     4 CYCLES
 TTTTTTTTTTTTTTTTTTTTTTTTTTTTTT FDIK        TELAPSE     6180.70 TCPU     4560.67
 INSULATING STATE
 TOP OF VALENCE BANDS -    BAND    354; K    6; EIG -2.8526311E-01 AU
 TOP OF VALENCE BANDS -    BAND    354; K    1; EIG -2.8564673E-01 AU
 BOTTOM OF VIRTUAL BANDS - BAND    355; K    2; EIG -4.0696283E-02 AU
 INDIRECT ENERGY BAND GAP:   6.6550 eV
 BOTTOM OF VIRTUAL BANDS - BAND    355; K    1; EIG -4.0644295E-02 AU
 TTTTTTTTTTTTTTTTTTTTTTTTTTTTTT PDIG        TELAPSE     6182.21 TCPU     4562.18
 CHARGE NORMALIZATION FACTOR   1.00000000
 TOTAL ATOMIC CHARGES:
   5.8132864   5.8023244   5.8132864   5.8023244   5.8050402   5.8077950
   5.8108996   5.8083808   5.8050402   5.8083808   5.8108996   5.8077950
   6.0478468   6.0328444   6.0478468   6.0328444   6.0294770   6.0234128
   6.0508384   6.0581936   6.0294770   6.0581936   6.0508384   6.0234128
   5.7386058   5.7203769   5.7386058   5.7203769   5.7293257   5.7255568
   5.7287264   5.7314648   5.7293257   5.7314648   5.7287264   5.7255568
   6.0250533   6.0331164   6.0250533   6.0331164   6.0419357   6.0406227
   6.0171057   6.0175939   6.0419357   6.0175939   6.0171057   6.0406227
   0.8488739   0.8493250   0.8488739   0.8493250   0.8515561   0.8455370
   0.8465474   0.8526986   0.8515561   0.8526986   0.8465474   0.8455370
   0.8549577   0.8550386   0.8549577   0.8550386   0.8562954   0.8514684
   0.8539641   0.8585877   0.8562954   0.8585877   0.8539641   0.8514684
   0.8473161   0.8479639   0.8473161   0.8479639   0.8492237   0.8483217
   0.8458949   0.8469969   0.8492237   0.8469969   0.8458949   0.8483217
   7.5819837   7.6152295   7.5819837   7.6152295   7.6013180   7.6153452
   7.5961363   7.5824928   7.6013180   7.5824928   7.5961363   7.6153452
   7.5931775   7.6134454   7.5931775   7.6134454   7.5911143   7.5961120
   7.6156933   7.6108044   7.5911143   7.6108044   7.6156933   7.5961120
   8.3417267   8.3233922   8.3417267   8.3233922   8.3406275   8.3333764
   8.3242161   8.3310410   8.3406275   8.3310410   8.3242161   8.3333764
  18.6141771  18.6141771  18.6140219  18.6157740  18.6125822  18.6140219
 TTTTTTTTTTTTTTTTTTTTTTTTTTTTTT MOQGAD      TELAPSE     6182.23 TCPU     4562.20
 TTTTTTTTTTTTTTTTTTTTTTTTTTTTTT SHELLXN     TELAPSE     6262.88 TCPU     4618.18
[truncated: 36,846 more chars]
