# Supplementary material for: Structure–Property Relationship of Piezoelectric Properties in Zeolitic Imidazolate Frameworks: A Computational Study
Source: ACS Appl Mater Interfaces. 2022 Nov 2;14(45):50803–14. doi: 10.1021/acsami.2c13506 (PMC9674201; doi:10.1021/acsami.2c13506)
Supplement: Supplementary file 5 — am2c13506_si_005.zip [file am2c13506_si_005.zip › Outputfiles_crystal17/ZIF-90/ClampedIon_results/Clamped_M06L-D3.out]

ZIF90
EXTERNAL
PIEZOCON
CLAMPION
PRINT
END
END
6 5
0 0 6 2.0 1.00
  0.4563240000D+04  0.1966650000D-02
  0.6820240000D+03  0.1523060000D-01
  0.1549730000D+03  0.7612690000D-01
  0.4445530000D+02  0.2608010000D+00
  0.1302900000D+02  0.6164620000D+00
  0.1827730000D+01  0.2210060000D+00
0 1 3 4.0 1.00
  0.2096420000D+02  0.1146600000D+00  0.4024870000D-01
  0.4803310000D+01  0.9199990000D+00  0.2375940000D+00
  0.1459330000D+01 -0.3030680000D-02  0.8158540000D+00
0 1 1 0.0 1.00
  0.4834560000D+00  0.1000000000D+01  0.1000000000D+01
0 1 1 0.0 1.00
  0.1455850000D+00  0.1000000000D+01  0.1000000000D+01
0 3 1 0.0 1.00
  0.6260000000D+00  0.1000000000D+01
7 5
0 0 6 2.0 1.00
  0.6293480000D+04  0.1969790000D-02
  0.9490440000D+03  0.1496130000D-01
  0.2187760000D+03  0.7350060000D-01
  0.6369160000D+02  0.2489370000D+00
  0.1882820000D+02  0.6024600000D+00
  0.2720230000D+01  0.2562020000D+00
0 1 3 5.0 1.00
  0.3063310000D+02  0.1119060000D+00  0.3831190000D-01
  0.7026140000D+01  0.9216660000D+00  0.2374030000D+00
  0.2112050000D+01 -0.2569190000D-02  0.8175920000D+00
0 1 1 0.0 1.00
  0.6840090000D+00  0.1000000000D+01  0.1000000000D+01
0 1 1 0.0 1.00
  0.2008780000D+00  0.1000000000D+01  0.1000000000D+01
0 3 1 0.0 1.00
  0.9130000000D+00  0.1000000000D+01
1 4
0 0 3 1.0 1.00
  0.3386500000D+02  0.2549380000D-01
  0.5094790000D+01  0.1903730000D+00
  0.1158790000D+01  0.8521610000D+00
0 0 1 0.0 1.00
  0.3258400000D+00  0.1000000000D+01
0 0 1 0.0 1.00
  0.1027410000D+00  0.1000000000D+01
0 2 1 0.0 1.00
  0.7500000000D+00  0.1000000000D+01
8 5
0 0 6 2. 1.
       8588.50000         0.189515000E-02
       1297.23000         0.143859000E-01
       299.296000         0.707320000E-01
       87.3771000         0.240001000
       25.6789000         0.594797000
       3.74004000         0.280802000
0 1 3 6. 1.
       42.1175000         0.113889000         0.365114000E-01
       9.62837000         0.920811000         0.237153000
       2.85332000        -0.327447000E-02     0.819702000
0 1 1 0. 1.
      0.905661000          1.00000000          1.00000000
0 1 1 0. 1.
      0.255611000          1.00000000          1.00000000
0 3 1 0. 1.
       1.29200000          1.00000000
230 14
INPUT
20. 0 2 2 2 0 0
 34.150000 399.987282 0
 14.590000 85.485655 0
 39.780000 277.148960 0
 14.950000 69.052205 0
 43.800000 -34.149349 0
 14.980000 -3.291831 0
0 0 3 2. 1.
       30.3241270         0.219143000
       16.3166820        -0.232556000
       11.4081480        -0.954685000
0 0 1 2. 1.
       2.56949200          1.00000000
0 0 1 0. 1.
       1.06259500          1.00000000
0 0 1 0. 1.
      0.250000000          1.00000000
0 0 1 0. 1.
      0.120000000          1.00000000
0 2 2 6. 1.
       111.824980         0.232770000E-01
       19.1319100         -1.00953900
0 2 2 0. 1.
       5.46883800         0.320151000
       2.50567500         0.718085000
0 2 1 0. 1.
      0.941868000          1.00000000
0 2 1 0. 1.
      0.250000000          1.00000000
0 2 1 0. 1.
      0.120000000          1.00000000
0 3 4 10. 1.
       44.6456290         0.472490000E-01
       13.4383770         0.218926000
       4.68200000         0.452512000
       1.60321100         0.518576000
0 3 1 0. 1.
      0.482766000          1.00000000
0 3 1 0. 1.
      0.110000000          1.00000000
0 4 1 0. 1.
      2.614   1.0000
99 0
END
DFT
M06L-D3
xxlgrid
END
TOLINTEG
7 7 7 10 40
SHRINK
2 2
TOLDEE
8
DFTD3
ABC
END
END

          60 PROCESSORS WORKING

         
 *******************************************************************************
 *                                                                             *
 *                               CRYSTAL17                                     *
 *                      public : 1.0.2 - March 1st, 2018                       *
 *                       HTTP://WWW.CRYSTAL.UNITO.IT                           *
 *                                                                             *
 *                              MAIN AUTHORS                                   *
 *                                                                             *
 *  R. DOVESI(1,11), V.R. SAUNDERS(2), C. ROETTI(1,11), R. ORLANDO(1,11),      *
 *  C.M. ZICOVICH-WILSON(1,3), F. PASCALE(4), B. CIVALLERI(1,11),              *
 *  K. DOLL(5), N.M. HARRISON(2,6), I.J. BUSH(7), Ph. D'ARCO(8),               *
 *  M. LLUNELL(9), M. CAUSA'(10), Y. NOEL(8), L. MASCHIO(1,11), A. ERBA(1,11)  *
 *  M. RE'RAT(14), S. CASASSA(1,11)                                            *
 *                                                                             *
 *        CONTRIBUTIONS TO THE CODE HAVE ALSO BEEN GIVEN BY                    *
 *                                                                             *
 *  M. FERRABONE(1,11), M. DE LA PIERRE(1,11), M. FERRERO(1,11),               *
 *  J. BAIMA(1,11), E. ALBANESE(1,11), M.F. PEINTINGER(12), R. BAST(13),       *
 *  B. KIRTMAN(15), V. LACIVITA(1,11), R. DEMICHELIS(1,16)                     *
 *  G. BRANDEBURG(17), S. SALUSTRO(1,11), G. SANSONE(1,11)                     *
 *  M.T. RUGGIERO(18)                                                          *
 *                                                                             *
 * (1) THEORETICAL CHEMISTRY GROUP - UNIVERSITA' DI TORINO - TORINO (ITALY)    *
 * (2) COMPUTATIONAL SCIENCE & ENGINEERING DEPARTMENT - STFC DARESBURY (UK)    *
 * (3) UNIVERSIDAD AUTONOMA DEL ESTADO DE MORELOS - CUERNAVACA (MEXICO)        *
 * (4) UNIVERSITE' DE LORRAINE - NANCY (FRANCE)                                *
 * (5) UNIVERSITAET STUTTGART- STUTTGART (GERMANY)                             *
 * (6) IMPERIAL COLLEGE - LONDON (UK)                                          *
 * (7) OXFORD E-RESEARCH CENTRE - OXFORD (UK)                                  *
 * (8) UPMC - SORBONNE UNIVERSITES - PARIS (FRANCE)                            *
 * (9) UNIVERSIDAD DE BARCELONA - BARCELONA (SPAIN)                            *
 *(10) UNIVERSITA' DI NAPOLI "FEDERICO II" - NAPOLI (ITALY)                    *
 *(11) NIS - NANOSTRUCTURED INTERFACES AND SURFACES - TORINO (ITALY)           *
 *(12) MPI FUER CHEMISCHE ENERGIEKONVERSION - MUELHEIM AN DER RUHR (GERMANY)   *
 *(13) UNIVERSITY OF TROMSO - TROMSO (NORWAY)                                  *
 *(14) UNIVERSITE' DE PAU ET DES PAYS DE L'ADOUR - PAU (FRANCE)                *
 *(15) UNIVERSITY OF CALIFORNIA SANTA BARBARA - SANTA BARBARA (USA)            *
 *(16) CURTIN UNIVERSITY - PERTH (AUSTRALIA)                                   *
 *(17) UNIVERSITY COLLEGE LONDON - LONDON (UK)                                 *
 *(18) CAMBRIDGE UNIVERSITY - CAMBRIDGE (UK)                                   *
 *                                                                             *
 *******************************************************************************
 EEEEEEEEEE STARTING  DATE 04 05 2020 TIME 17:54:56.4
 ZIF90                                                                           

 GEOMETRY INPUT FROM EXTERNAL FILE (FORTRAN UNIT 34)
 3D - CRYSTAL 

 *******************************************************************************
 LATTICE PARAMETERS  (ANGSTROMS AND DEGREES) - PRIMITIVE CELL
       A          B          C        ALPHA      BETA     GAMMA        VOLUME
   14.85098   14.85098   14.85098   109.47122 109.47122 109.47122   2521.410915
 INFORMATION **** CHKGRP **** SPGR WITH NO INVERSION

 NUMBER OF IRREDUCIBLE ATOMS IN THE CELL:   11

 CARTESIAN COORDINATES (ANGSTROM) - IRREDUCIBLE ATOMS AND SYMMETRY RELATED

 AT.IRR.  AT  AT.N.          X                   Y                   Z
     1     1     6    7.448928524394E+00 -1.287674438480E+00  1.531269939593E+00
     1     2     6   -7.448928524394E+00  1.287674438480E+00  1.531269939593E+00
     1     3     6    7.448928524394E+00  1.287674438480E+00 -1.531269939593E+00
     1     4     6   -7.448928524394E+00 -1.287674438480E+00 -1.531269939593E+00
     1     5     6    1.531269939593E+00  7.448928524394E+00 -1.287674438480E+00
     1     6     6   -1.287674438480E+00  1.531269939593E+00  7.448928524394E+00
     1     7     6   -1.531269939593E+00 -7.448928524394E+00 -1.287674438480E+00
     1     8     6    1.287674438480E+00  1.531269939593E+00 -7.448928524394E+00
     1     9     6    1.531269939593E+00 -7.448928524394E+00  1.287674438480E+00
     1    10     6    1.287674438480E+00 -1.531269939593E+00  7.448928524394E+00
     1    11     6   -1.531269939593E+00  7.448928524394E+00  1.287674438480E+00
     1    12     6   -1.287674438480E+00 -1.531269939593E+00 -7.448928524394E+00
    13    13     6   -7.306969340700E+00 -2.588671669665E+00  3.816230827603E+00
    13    14     6    7.306969340700E+00  2.588671669665E+00  3.816230827603E+00
    13    15     6   -7.306969340700E+00  2.588671669665E+00 -3.816230827603E+00
    13    16     6    7.306969340700E+00 -2.588671669665E+00 -3.816230827603E+00
    13    17     6    3.816230827603E+00 -7.306969340700E+00 -2.588671669665E+00
    13    18     6   -2.588671669665E+00  3.816230827603E+00 -7.306969340700E+00
    13    19     6   -3.816230827603E+00  7.306969340700E+00 -2.588671669665E+00
    13    20     6    2.588671669665E+00  3.816230827603E+00  7.306969340700E+00
    13    21     6    3.816230827603E+00  7.306969340700E+00  2.588671669665E+00
    13    22     6    2.588671669665E+00 -3.816230827603E+00 -7.306969340700E+00
    13    23     6   -3.816230827603E+00 -7.306969340700E+00  2.588671669665E+00
    13    24     6   -2.588671669665E+00 -3.816230827603E+00  7.306969340700E+00
    25    25     6    8.422883971978E+00 -2.009118798929E+00  2.314136610127E+00
    25    26     6   -8.422883971978E+00  2.009118798929E+00  2.314136610127E+00
    25    27     6    8.422883971978E+00  2.009118798929E+00 -2.314136610127E+00
    25    28     6   -8.422883971978E+00 -2.009118798929E+00 -2.314136610127E+00
    25    29     6    2.314136610127E+00  8.422883971978E+00 -2.009118798929E+00
    25    30     6   -2.009118798929E+00  2.314136610127E+00  8.422883971978E+00
    25    31     6   -2.314136610127E+00 -8.422883971978E+00 -2.009118798929E+00
    25    32     6    2.009118798929E+00  2.314136610127E+00 -8.422883971978E+00
    25    33     6    2.314136610127E+00 -8.422883971978E+00  2.009118798929E+00
    25    34     6    2.009118798929E+00 -2.314136610127E+00  8.422883971978E+00
    25    35     6   -2.314136610127E+00  8.422883971978E+00  2.009118798929E+00
    25    36     6   -2.009118798929E+00 -2.314136610127E+00 -8.422883971978E+00
    37    37     6   -7.283792088565E+00 -3.525456088111E+00  2.792781480055E+00
    37    38     6    7.283792088565E+00  3.525456088111E+00  2.792781480055E+00
    37    39     6   -7.283792088565E+00  3.525456088111E+00 -2.792781480055E+00
    37    40     6    7.283792088565E+00 -3.525456088111E+00 -2.792781480055E+00
    37    41     6    2.792781480055E+00 -7.283792088565E+00 -3.525456088111E+00
    37    42     6   -3.525456088111E+00  2.792781480055E+00 -7.283792088565E+00
    37    43     6   -2.792781480055E+00  7.283792088565E+00 -3.525456088111E+00
    37    44     6    3.525456088111E+00  2.792781480055E+00  7.283792088565E+00
    37    45     6    2.792781480055E+00  7.283792088565E+00  3.525456088111E+00
    37    46     6    3.525456088111E+00 -2.792781480055E+00 -7.283792088565E+00
    37    47     6   -2.792781480055E+00 -7.283792088565E+00  3.525456088111E+00
    37    48     6   -3.525456088111E+00 -2.792781480055E+00  7.283792088565E+00
    49    49     1    7.075133566681E+00 -3.322129868370E-01  1.955808256305E+00
    49    50     1   -7.075133566681E+00  3.322129868370E-01  1.955808256305E+00
    49    51     1    7.075133566681E+00  3.322129868370E-01 -1.955808256305E+00
    49    52     1   -7.075133566681E+00 -3.322129868370E-01 -1.955808256305E+00
    49    53     1    1.955808256305E+00  7.075133566681E+00 -3.322129868370E-01
    49    54     1   -3.322129868370E-01  1.955808256305E+00  7.075133566681E+00
    49    55     1   -1.955808256305E+00 -7.075133566681E+00 -3.322129868370E-01
    49    56     1    3.322129868370E-01  1.955808256305E+00 -7.075133566681E+00
    49    57     1    1.955808256305E+00 -7.075133566681E+00  3.322129868370E-01
    49    58     1    3.322129868370E-01 -1.955808256305E+00  7.075133566681E+00
    49    59     1   -1.955808256305E+00  7.075133566681E+00  3.322129868370E-01
    49    60     1   -3.322129868370E-01 -1.955808256305E+00 -7.075133566681E+00
    61    61     1   -6.737987981271E+00 -2.555259534422E+00  4.733582844556E+00
    61    62     1    6.737987981271E+00  2.555259534422E+00  4.733582844556E+00
    61    63     1   -6.737987981271E+00  2.555259534422E+00 -4.733582844556E+00
    61    64     1    6.737987981271E+00 -2.555259534422E+00 -4.733582844556E+00
    61    65     1    4.733582844556E+00 -6.737987981271E+00 -2.555259534422E+00
    61    66     1   -2.555259534422E+00  4.733582844556E+00 -6.737987981271E+00
    61    67     1   -4.733582844556E+00  6.737987981271E+00 -2.555259534422E+00
    61    68     1    2.555259534422E+00  4.733582844556E+00  6.737987981271E+00
    61    69     1    4.733582844556E+00  6.737987981271E+00  2.555259534422E+00
    61    70     1    2.555259534422E+00 -4.733582844556E+00 -6.737987981271E+00
    61    71     1   -4.733582844556E+00 -6.737987981271E+00  2.555259534422E+00
    61    72     1   -2.555259534422E+00 -4.733582844556E+00  6.737987981271E+00
    73    73     1   -6.672447671683E+00 -4.410041560880E+00  2.684231593230E+00
    73    74     1    6.672447671683E+00  4.410041560880E+00  2.684231593230E+00
    73    75     1   -6.672447671683E+00  4.410041560880E+00 -2.684231593230E+00
    73    76     1    6.672447671683E+00 -4.410041560880E+00 -2.684231593230E+00
    73    77     1    2.684231593230E+00 -6.672447671683E+00 -4.410041560880E+00
    73    78     1   -4.410041560880E+00  2.684231593230E+00 -6.672447671683E+00
    73    79     1   -2.684231593230E+00  6.672447671683E+00 -4.410041560880E+00
    73    80     1    4.410041560880E+00  2.684231593230E+00  6.672447671683E+00
    73    81     1    2.684231593230E+00  6.672447671683E+00  4.410041560880E+00
    73    82     1    4.410041560880E+00 -2.684231593230E+00 -6.672447671683E+00
    73    83     1   -2.684231593230E+00 -6.672447671683E+00  4.410041560880E+00
    73    84     1   -4.410041560880E+00 -2.684231593230E+00  6.672447671683E+00
    85    85     7    3.587790237410E-01  6.940010312417E+00 -5.064167996033E+00
    85    86     7   -3.587790237410E-01 -6.940010312417E+00 -5.064167996033E+00
    85    87     7    3.587790237410E-01 -6.940010312417E+00  5.064167996033E+00
    85    88     7   -3.587790237410E-01  6.940010312417E+00  5.064167996033E+00
    85    89     7   -5.064167996033E+00  3.587790237410E-01  6.940010312417E+00
    85    90     7    6.940010312417E+00 -5.064167996033E+00  3.587790237410E-01
    85    91     7    5.064167996033E+00 -3.587790237410E-01  6.940010312417E+00
    85    92     7   -6.940010312417E+00 -5.064167996033E+00 -3.587790237410E-01
    85    93     7   -5.064167996033E+00 -3.587790237410E-01 -6.940010312417E+00
    85    94     7   -6.940010312417E+00  5.064167996033E+00  3.587790237410E-01
    85    95     7    5.064167996033E+00  3.587790237410E-01 -6.940010312417E+00
    85    96     7    6.940010312417E+00  5.064167996033E+00 -3.587790237410E-01
    97    97     7   -8.181091861315E+00 -3.155866081166E+00  1.857331905658E+00
    97    98     7    8.181091861315E+00  3.155866081166E+00  1.857331905658E+00
    97    99     7   -8.181091861315E+00  3.155866081166E+00 -1.857331905658E+00
    97   100     7    8.181091861315E+00 -3.155866081166E+00 -1.857331905658E+00
    97   101     7    1.857331905658E+00 -8.181091861315E+00 -3.155866081166E+00
    97   102     7   -3.155866081166E+00  1.857331905658E+00 -8.181091861315E+00
    97   103     7   -1.857331905658E+00  8.181091861315E+00 -3.155866081166E+00
    97   104     7    3.155866081166E+00  1.857331905658E+00  8.181091861315E+00
    97   105     7    1.857331905658E+00  8.181091861315E+00  3.155866081166E+00
    97   106     7    3.155866081166E+00 -1.857331905658E+00 -8.181091861315E+00
    97   107     7   -1.857331905658E+00 -8.181091861315E+00  3.155866081166E+00
    97   108     7   -3.155866081166E+00 -1.857331905658E+00  8.181091861315E+00
   109   109     8    7.053118018690E+00 -1.702250120797E+00  4.495784708230E-01
   109   110     8   -7.053118018690E+00  1.702250120797E+00  4.495784708230E-01
   109   111     8    7.053118018690E+00  1.702250120797E+00 -4.495784708230E-01
   109   112     8   -7.053118018690E+00 -1.702250120797E+00 -4.495784708230E-01
   109   113     8    4.495784708230E-01  7.053118018690E+00 -1.702250120797E+00
   109   114     8   -1.702250120797E+00  4.495784708230E-01  7.053118018690E+00
   109   115     8   -4.495784708230E-01 -7.053118018690E+00 -1.702250120797E+00
   109   116     8    1.702250120797E+00  4.495784708230E-01 -7.053118018690E+00
   109   117     8    4.495784708230E-01 -7.053118018690E+00  1.702250120797E+00
   109   118     8    1.702250120797E+00 -4.495784708230E-01  7.053118018690E+00
   109   119     8   -4.495784708230E-01  7.053118018690E+00  1.702250120797E+00
   109   120     8   -1.702250120797E+00 -4.495784708230E-01 -7.053118018690E+00
   121   121   230    0.000000000000E+00 -1.243272537420E+01  8.574218482688E+00
   121   122   230    0.000000000000E+00 -4.715711591180E+00  8.574218482688E+00
   121   123   230    8.574218482688E+00  0.000000000000E+00 -1.243272537420E+01
   121   124   230   -1.243272537420E+01  8.574218482688E+00  0.000000000000E+00
   121   125   230   -4.715711591180E+00  8.574218482688E+00  0.000000000000E+00
   121   126   230    8.574218482688E+00  0.000000000000E+00 -4.715711591180E+00

 SPACE  GROUP  N.                     :  197
 NUMBER OF SYMMETRY OPERATORS         :   12
 *******************************************************************************
 LATTICE PARAMETERS (ANGSTROMS AND DEGREES) - BOHR = 0.5291772083 ANGSTROM
 PRIMITIVE CELL - CENTRING CODE 6/0 VOLUME=  2521.410915 - DENSITY  1.004 g/cm^3
         A              B              C           ALPHA      BETA       GAMMA 
    14.85098205    14.85098205    14.85098205   109.471221 109.471221 109.471221
 *******************************************************************************
 ATOMS IN THE ASYMMETRIC UNIT   11 - ATOMS IN THE UNIT CELL:  126
     ATOM                 X/A                 Y/B                 Z/C    
 *******************************************************************************
      1 T   6 C     1.420511394740E-02 -4.763255402159E-01  3.592895433183E-01
      2 F   6 C     1.643849164658E-01 -3.450844293709E-01 -3.592895433183E-01
      3 F   6 C    -1.420511394740E-02  3.450844293709E-01 -4.905306541633E-01
      4 F   6 C    -1.643849164658E-01  4.763255402159E-01  4.905306541633E-01
      5 F   6 C     3.592895433183E-01  1.420511394740E-02 -4.763255402159E-01
      6 F   6 C    -4.763255402159E-01  3.592895433183E-01  1.420511394740E-02
      7 F   6 C     4.905306541633E-01 -1.643849164658E-01  4.763255402159E-01
      8 F   6 C    -3.450844293709E-01 -3.592895433183E-01  1.643849164658E-01
      9 F   6 C    -3.592895433183E-01  1.643849164658E-01 -3.450844293709E-01
     10 F   6 C     3.450844293709E-01 -4.905306541633E-01 -1.420511394740E-02
     11 F   6 C    -4.905306541633E-01 -1.420511394740E-02  3.450844293709E-01
     12 F   6 C     4.763255402159E-01  4.905306541633E-01 -1.643849164658E-01
     13 T   6 C     7.158431759211E-02 -2.035601565405E-01  4.229421007674E-01
     14 F   6 C     3.734977426921E-01 -3.513577831753E-01 -4.229421007674E-01
     15 F   6 C    -7.158431759211E-02  3.513577831753E-01 -2.751444741326E-01
     16 F   6 C    -3.734977426921E-01  2.035601565405E-01  2.751444741326E-01
     17 F   6 C     4.229421007674E-01  7.158431759211E-02 -2.035601565405E-01
     18 F   6 C    -2.035601565405E-01  4.229421007674E-01  7.158431759211E-02
     19 F   6 C     2.751444741326E-01 -3.734977426921E-01  2.035601565405E-01
     20 F   6 C    -3.513577831753E-01 -4.229421007674E-01  3.734977426921E-01
     21 F   6 C    -4.229421007674E-01  3.734977426921E-01 -3.513577831753E-01
     22 F   6 C     3.513577831753E-01 -2.751444741326E-01 -7.158431759211E-02
     23 F   6 C    -2.751444741326E-01 -7.158431759211E-02  3.513577831753E-01
     24 F   6 C     2.035601565405E-01  2.751444741326E-01 -3.734977426921E-01
     25 T   6 C     1.778691619614E-02 -3.738775957377E-01  3.740145638928E-01
     26 F   6 C     2.521078403696E-01 -3.562276476966E-01 -3.740145638928E-01
     27 F   6 C    -1.778691619614E-02  3.562276476966E-01 -3.916645119338E-01
     28 F   6 C    -2.521078403696E-01  3.738775957377E-01  3.916645119338E-01
     29 F   6 C     3.740145638928E-01  1.778691619614E-02 -3.738775957377E-01
     30 F   6 C    -3.738775957377E-01  3.740145638928E-01  1.778691619614E-02
     31 F   6 C     3.916645119338E-01 -2.521078403696E-01  3.738775957377E-01
     32 F   6 C    -3.562276476966E-01 -3.740145638928E-01  2.521078403696E-01
     33 F   6 C    -3.740145638928E-01  2.521078403696E-01 -3.562276476966E-01
     34 F   6 C     3.562276476966E-01 -3.916645119338E-01 -1.778691619614E-02
     35 F   6 C    -3.916645119338E-01 -1.778691619614E-02  3.562276476966E-01
     36 F   6 C     3.738775957377E-01  3.916645119338E-01 -2.521078403696E-01
     37 T   6 C    -4.272544544644E-02 -2.618903762236E-01  3.696656903193E-01
     38 F   6 C     3.684439334571E-01 -4.123911357657E-01 -3.696656903193E-01
     39 F   6 C     4.272544544644E-02  4.123911357657E-01 -2.191649307772E-01
     40 F   6 C    -3.684439334571E-01  2.618903762236E-01  2.191649307772E-01
     41 F   6 C     3.696656903193E-01 -4.272544544644E-02 -2.618903762236E-01
     42 F   6 C    -2.618903762236E-01  3.696656903193E-01 -4.272544544644E-02
     43 F   6 C     2.191649307772E-01 -3.684439334571E-01  2.618903762236E-01
     44 F   6 C    -4.123911357657E-01 -3.696656903193E-01  3.684439334571E-01
     45 F   6 C    -3.696656903193E-01  3.684439334571E-01 -4.123911357657E-01
     46 F   6 C     4.123911357657E-01 -2.191649307772E-01  4.272544544644E-02
     47 F   6 C    -2.191649307772E-01  4.272544544644E-02  4.123911357657E-01
     48 F   6 C     2.618903762236E-01  2.191649307772E-01 -3.684439334571E-01
     49 T   1 H     9.467890704825E-02 -4.733664740864E-01  3.932090483498E-01
     50 F   1 H     1.334244775638E-01 -2.985301413016E-01 -3.932090483498E-01
     51 F   1 H    -9.467890704825E-02  2.985301413016E-01  4.319546188654E-01
     52 F   1 H    -1.334244775638E-01  4.733664740864E-01 -4.319546188654E-01
     53 F   1 H     3.932090483498E-01  9.467890704825E-02 -4.733664740864E-01
     54 F   1 H    -4.733664740864E-01  3.932090483498E-01  9.467890704825E-02
     55 F   1 H    -4.319546188654E-01 -1.334244775638E-01  4.733664740864E-01
     56 F   1 H    -2.985301413016E-01 -3.932090483498E-01  1.334244775638E-01
     57 F   1 H    -3.932090483498E-01  1.334244775638E-01 -2.985301413016E-01
     58 F   1 H     2.985301413016E-01  4.319546188654E-01 -9.467890704825E-02
     59 F   1 H     4.319546188654E-01 -9.467890704825E-02  2.985301413016E-01
     60 F   1 H     4.733664740864E-01 -4.319546188654E-01 -1.334244775638E-01
     61 T   1 H     1.270275136172E-01 -1.168855879263E-01  4.580702874288E-01
     62 F   1 H     4.250441246449E-01 -3.310427738116E-01 -4.580702874288E-01
     63 F   1 H    -1.270275136172E-01  3.310427738116E-01 -2.439131015435E-01
     64 F   1 H    -4.250441246449E-01  1.168855879263E-01  2.439131015435E-01
     65 F   1 H     4.580702874288E-01  1.270275136172E-01 -1.168855879263E-01
     66 F   1 H    -1.168855879263E-01  4.580702874288E-01  1.270275136172E-01
     67 F   1 H     2.439131015435E-01 -4.250441246449E-01  1.168855879263E-01
     68 F   1 H    -3.310427738116E-01 -4.580702874288E-01  4.250441246449E-01
     69 F   1 H    -4.580702874288E-01  4.250441246449E-01 -3.310427738116E-01
     70 F   1 H     3.310427738116E-01 -2.439131015435E-01 -1.270275136172E-01
     71 F   1 H    -2.439131015435E-01 -1.270275136172E-01  3.310427738116E-01
     72 F   1 H     1.168855879263E-01  2.439131015435E-01 -4.250441246449E-01
     73 T   1 H    -1.006394910005E-01 -2.325702387048E-01  3.537318150373E-01
     74 F   1 H     4.136979462579E-01 -4.543713060378E-01 -3.537318150373E-01
     75 F   1 H     1.006394910005E-01  4.543713060378E-01 -1.319307477043E-01
     76 F   1 H    -4.136979462579E-01  2.325702387048E-01  1.319307477043E-01
     77 F   1 H     3.537318150373E-01 -1.006394910005E-01 -2.325702387048E-01
     78 F   1 H    -2.325702387048E-01  3.537318150373E-01 -1.006394910005E-01
     79 F   1 H     1.319307477043E-01 -4.136979462579E-01  2.325702387048E-01
     80 F   1 H    -4.543713060378E-01 -3.537318150373E-01  4.136979462579E-01
     81 F   1 H    -3.537318150373E-01  4.136979462579E-01 -4.543713060378E-01
     82 F   1 H     4.543713060378E-01 -1.319307477043E-01  1.006394910005E-01
     83 F   1 H    -1.319307477043E-01  1.006394910005E-01  4.543713060378E-01
     84 F   1 H     2.325702387048E-01  1.319307477043E-01 -4.136979462579E-01
     85 T   7 N     1.093885302883E-01 -2.743917117223E-01  4.256241750133E-01
     86 F   7 N     2.999841132644E-01 -3.162356447251E-01 -4.256241750133E-01
     87 F   7 N    -1.093885302883E-01  3.162356447251E-01 -3.837802420105E-01
     88 F   7 N    -2.999841132644E-01  2.743917117223E-01  3.837802420105E-01
     89 F   7 N     4.256241750133E-01  1.093885302883E-01 -2.743917117223E-01
     90 F   7 N    -2.743917117223E-01  4.256241750133E-01  1.093885302883E-01
     91 F   7 N     3.837802420105E-01 -2.999841132644E-01  2.743917117223E-01
     92 F   7 N    -3.162356447251E-01 -4.256241750133E-01  2.999841132644E-01
     93 F   7 N    -4.256241750133E-01  2.999841132644E-01 -3.162356447251E-01
     94 F   7 N     3.162356447251E-01 -3.837802420105E-01 -1.093885302883E-01
     95 F   7 N    -3.837802420105E-01 -1.093885302883E-01  3.162356447251E-01
     96 F   7 N     2.743917117223E-01  3.837802420105E-01 -2.999841132644E-01
     97 T   7 N    -7.572317979356E-02 -3.687659679085E-01  3.388926369576E-01
     98 F   7 N     2.923413951338E-01 -4.146158167512E-01 -3.388926369576E-01
     99 F   7 N     7.572317979356E-02  4.146158167512E-01 -2.930427881150E-01
    100 F   7 N    -2.923413951338E-01  3.687659679085E-01  2.930427881150E-01
    101 F   7 N     3.388926369576E-01 -7.572317979356E-02 -3.687659679085E-01
    102 F   7 N    -3.687659679085E-01  3.388926369576E-01 -7.572317979356E-02
    103 F   7 N     2.930427881150E-01 -2.923413951338E-01  3.687659679085E-01
    104 F   7 N    -4.146158167512E-01 -3.388926369576E-01  2.923413951338E-01
    105 F   7 N    -3.388926369576E-01  2.923413951338E-01 -4.146158167512E-01
    106 F   7 N     4.146158167512E-01 -2.930427881150E-01  7.572317979356E-02
    107 F   7 N    -2.930427881150E-01  7.572317979356E-02  4.146158167512E-01
    108 F   7 N     3.687659679085E-01  2.930427881150E-01 -2.923413951338E-01
    109 T   8 O    -7.304873630774E-02  4.375148886549E-01  3.120323973955E-01
    110 F   8 O     1.254824912594E-01 -3.850811337032E-01 -3.120323973955E-01
    111 F   8 O     7.304873630774E-02  3.850811337032E-01 -4.894363750374E-01
    112 F   8 O    -1.254824912594E-01 -4.375148886549E-01  4.894363750374E-01
    113 F   8 O     3.120323973955E-01 -7.304873630774E-02  4.375148886549E-01
    114 F   8 O     4.375148886549E-01  3.120323973955E-01 -7.304873630774E-02
    115 F   8 O     4.894363750374E-01 -1.254824912594E-01 -4.375148886549E-01
    116 F   8 O    -3.850811337032E-01 -3.120323973955E-01  1.254824912594E-01
    117 F   8 O    -3.120323973955E-01  1.254824912594E-01 -3.850811337032E-01
    118 F   8 O     3.850811337032E-01 -4.894363750374E-01  7.304873630774E-02
    119 F   8 O    -4.894363750374E-01  7.304873630774E-02  3.850811337032E-01
    120 F   8 O    -4.375148886549E-01  4.894363750374E-01 -1.254824912594E-01
    121 T 230 ZN   -2.250063314399E-01  4.999999999999E-01  2.749936685602E-01
    122 F 230 ZN    2.250063314399E-01  4.999999999999E-01 -2.749936685600E-01
    123 F 230 ZN    2.749936685602E-01 -2.250063314399E-01  4.999999999999E-01
    124 F 230 ZN    4.999999999999E-01  2.749936685602E-01 -2.250063314399E-01
    125 F 230 ZN    4.999999999999E-01 -2.749936685600E-01  2.250063314399E-01
    126 F 230 ZN   -2.749936685600E-01  2.250063314399E-01  4.999999999999E-01

 TRANSFORMATION MATRIX PRIMITIVE-CRYSTALLOGRAPHIC CELL
  0.0000  1.0000  1.0000  1.0000  0.0000  1.0000  1.0000  1.0000  0.0000

 *******************************************************************************
 CRYSTALLOGRAPHIC CELL (VOLUME=       5042.82182974)
         A              B              C           ALPHA      BETA       GAMMA 
    17.14843697    17.14843697    17.14843697    90.000000  90.000000  90.000000

 COORDINATES IN THE CRYSTALLOGRAPHIC CELL
     ATOM                 X/A                 Y/B                 Z/C    
 *******************************************************************************
      1 T   6 C     4.343794445775E-01 -7.508990125920E-02  8.929501520660E-02
      2 F   6 C    -4.343794445775E-01  7.508990125920E-02  8.929501520660E-02
      3 F   6 C     4.343794445775E-01  7.508990125920E-02 -8.929501520660E-02
      4 F   6 C    -4.343794445775E-01 -7.508990125920E-02 -8.929501520660E-02
      5 F   6 C     8.929501520660E-02  4.343794445775E-01 -7.508990125920E-02
      6 F   6 C    -7.508990125920E-02  8.929501520660E-02  4.343794445775E-01
      7 F   6 C    -8.929501520660E-02 -4.343794445775E-01 -7.508990125920E-02
      8 F   6 C     7.508990125920E-02  8.929501520660E-02 -4.343794445775E-01
      9 F   6 C     8.929501520660E-02 -4.343794445775E-01  7.508990125920E-02
     10 F   6 C     7.508990125920E-02 -8.929501520660E-02  4.343794445775E-01
     11 F   6 C    -8.929501520660E-02  4.343794445775E-01  7.508990125920E-02
     12 F   6 C    -7.508990125920E-02 -8.929501520660E-02 -4.343794445775E-01
     13 T   6 C    -4.261011866826E-01 -1.509567125500E-01  2.225410301421E-01
     14 F   6 C     4.261011866826E-01  1.509567125500E-01  2.225410301421E-01
     15 F   6 C    -4.261011866826E-01  1.509567125500E-01 -2.225410301421E-01
     16 F   6 C     4.261011866826E-01 -1.509567125500E-01 -2.225410301421E-01
     17 F   6 C     2.225410301421E-01 -4.261011866826E-01 -1.509567125500E-01
     18 F   6 C    -1.509567125500E-01  2.225410301421E-01 -4.261011866826E-01
     19 F   6 C    -2.225410301421E-01  4.261011866826E-01 -1.509567125500E-01
     20 F   6 C     1.509567125500E-01  2.225410301421E-01  4.261011866826E-01
     21 F   6 C     2.225410301421E-01  4.261011866826E-01  1.509567125500E-01
     22 F   6 C     1.509567125500E-01 -2.225410301421E-01 -4.261011866826E-01
     23 F   6 C    -2.225410301421E-01 -4.261011866826E-01  1.509567125500E-01
     24 F   6 C    -1.509567125500E-01 -2.225410301421E-01  4.261011866826E-01
     25 T   6 C     4.911750259795E-01 -1.171604620867E-01  1.349473782829E-01
     26 F   6 C    -4.911750259795E-01  1.171604620867E-01  1.349473782829E-01
     27 F   6 C     4.911750259795E-01  1.171604620867E-01 -1.349473782829E-01
     28 F   6 C    -4.911750259795E-01 -1.171604620867E-01 -1.349473782829E-01
     29 F   6 C     1.349473782829E-01  4.911750259795E-01 -1.171604620867E-01
     30 F   6 C    -1.171604620867E-01  1.349473782829E-01  4.911750259795E-01
     31 F   6 C    -1.349473782829E-01 -4.911750259795E-01 -1.171604620867E-01
     32 F   6 C     1.171604620867E-01  1.349473782829E-01 -4.911750259795E-01
     33 F   6 C     1.349473782829E-01 -4.911750259795E-01  1.171604620867E-01
     34 F   6 C     1.171604620867E-01 -1.349473782829E-01  4.911750259795E-01
     35 F   6 C    -1.349473782829E-01  4.911750259795E-01  1.171604620867E-01
     36 F   6 C    -1.171604620867E-01 -1.349473782829E-01 -4.911750259795E-01
     37 T   6 C    -4.247496202289E-01 -2.055846894518E-01  1.628592440053E-01
     38 F   6 C     4.247496202289E-01  2.055846894518E-01  1.628592440053E-01
     39 F   6 C    -4.247496202289E-01  2.055846894518E-01 -1.628592440053E-01
     40 F   6 C     4.247496202289E-01 -2.055846894518E-01 -1.628592440053E-01
     41 F   6 C     1.628592440053E-01 -4.247496202289E-01 -2.055846894518E-01
     42 F   6 C    -2.055846894518E-01  1.628592440053E-01 -4.247496202289E-01
     43 F   6 C    -1.628592440053E-01  4.247496202289E-01 -2.055846894518E-01
     44 F   6 C     2.055846894518E-01  1.628592440053E-01  4.247496202289E-01
     45 F   6 C     1.628592440053E-01  4.247496202289E-01  2.055846894518E-01
     46 F   6 C     2.055846894518E-01 -1.628592440053E-01 -4.247496202289E-01
     47 F   6 C    -1.628592440053E-01 -4.247496202289E-01  2.055846894518E-01
     48 F   6 C    -2.055846894518E-01 -1.628592440053E-01  4.247496202289E-01
     49 T   1 H     4.125818336076E-01 -1.937278525779E-02  1.140516923060E-01
     50 F   1 H    -4.125818336076E-01  1.937278525779E-02  1.140516923060E-01
     51 F   1 H     4.125818336076E-01  1.937278525779E-02 -1.140516923060E-01
     52 F   1 H    -4.125818336076E-01 -1.937278525779E-02 -1.140516923060E-01
     53 F   1 H     1.140516923060E-01  4.125818336076E-01 -1.937278525779E-02
     54 F   1 H    -1.937278525779E-02  1.140516923060E-01  4.125818336076E-01
     55 F   1 H    -1.140516923060E-01 -4.125818336076E-01 -1.937278525779E-02
     56 F   1 H     1.937278525779E-02  1.140516923060E-01 -4.125818336076E-01
     57 F   1 H     1.140516923060E-01 -4.125818336076E-01  1.937278525779E-02
     58 F   1 H     1.937278525779E-02 -1.140516923060E-01  4.125818336076E-01
     59 F   1 H    -1.140516923060E-01  4.125818336076E-01  1.937278525779E-02
     60 F   1 H    -1.937278525779E-02 -1.140516923060E-01 -4.125818336076E-01
     61 T   1 H    -3.929214070573E-01 -1.490083055138E-01  2.760358191311E-01
     62 F   1 H     3.929214070573E-01  1.490083055138E-01  2.760358191311E-01
     63 F   1 H    -3.929214070573E-01  1.490083055138E-01 -2.760358191311E-01
     64 F   1 H     3.929214070573E-01 -1.490083055138E-01 -2.760358191311E-01
     65 F   1 H     2.760358191311E-01 -3.929214070573E-01 -1.490083055138E-01
     66 F   1 H    -1.490083055138E-01  2.760358191311E-01 -3.929214070573E-01
     67 F   1 H    -2.760358191311E-01  3.929214070573E-01 -1.490083055138E-01
     68 F   1 H     1.490083055138E-01  2.760358191311E-01  3.929214070573E-01
     69 F   1 H     2.760358191311E-01  3.929214070573E-01  1.490083055138E-01
     70 F   1 H     1.490083055138E-01 -2.760358191311E-01 -3.929214070573E-01
     71 F   1 H    -2.760358191311E-01 -3.929214070573E-01  1.490083055138E-01
     72 F   1 H    -1.490083055138E-01 -2.760358191311E-01  3.929214070573E-01
     73 T   1 H    -3.890994663335E-01 -2.571687186292E-01  1.565292276287E-01
     74 F   1 H     3.890994663335E-01  2.571687186292E-01  1.565292276287E-01
     75 F   1 H    -3.890994663335E-01  2.571687186292E-01 -1.565292276287E-01
     76 F   1 H     3.890994663335E-01 -2.571687186292E-01 -1.565292276287E-01
     77 F   1 H     1.565292276287E-01 -3.890994663335E-01 -2.571687186292E-01
     78 F   1 H    -2.571687186292E-01  1.565292276287E-01 -3.890994663335E-01
     79 F   1 H    -1.565292276287E-01  3.890994663335E-01 -2.571687186292E-01
     80 F   1 H     2.571687186292E-01  1.565292276287E-01  3.890994663335E-01
     81 F   1 H     1.565292276287E-01  3.890994663335E-01  2.571687186292E-01
     82 F   1 H     2.571687186292E-01 -1.565292276287E-01 -3.890994663335E-01
     83 F   1 H    -1.565292276287E-01 -3.890994663335E-01  2.571687186292E-01
     84 F   1 H    -2.571687186292E-01 -1.565292276287E-01  3.890994663335E-01
     85 T   7 N     2.092196650140E-02  4.047022085119E-01 -2.953136782237E-01
     86 F   7 N    -2.092196650140E-02 -4.047022085119E-01 -2.953136782237E-01
     87 F   7 N     2.092196650140E-02 -4.047022085119E-01  2.953136782237E-01
     88 F   7 N    -2.092196650140E-02  4.047022085119E-01  2.953136782237E-01
     89 F   7 N    -2.953136782237E-01  2.092196650140E-02  4.047022085119E-01
     90 F   7 N     4.047022085119E-01 -2.953136782237E-01  2.092196650140E-02
     91 F   7 N     2.953136782237E-01 -2.092196650140E-02  4.047022085119E-01
     92 F   7 N    -4.047022085119E-01 -2.953136782237E-01 -2.092196650140E-02
     93 F   7 N    -2.953136782237E-01 -2.092196650140E-02 -4.047022085119E-01
     94 F   7 N    -4.047022085119E-01  2.953136782237E-01  2.092196650140E-02
     95 F   7 N     2.953136782237E-01  2.092196650140E-02 -4.047022085119E-01
     96 F   7 N     4.047022085119E-01  2.953136782237E-01 -2.092196650140E-02
     97 T   7 N    -4.770750755787E-01 -1.840322874637E-01  1.083091076701E-01
     98 F   7 N     4.770750755787E-01  1.840322874637E-01  1.083091076701E-01
     99 F   7 N    -4.770750755787E-01  1.840322874637E-01 -1.083091076701E-01
    100 F   7 N     4.770750755787E-01 -1.840322874637E-01 -1.083091076701E-01
    101 F   7 N     1.083091076701E-01 -4.770750755787E-01 -1.840322874637E-01
    102 F   7 N    -1.840322874637E-01  1.083091076701E-01 -4.770750755787E-01
    103 F   7 N    -1.083091076701E-01  4.770750755787E-01 -1.840322874637E-01
    104 F   7 N     1.840322874637E-01  1.083091076701E-01  4.770750755787E-01
    105 F   7 N     1.083091076701E-01  4.770750755787E-01  1.840322874637E-01
    106 F   7 N     1.840322874637E-01 -1.083091076701E-01 -4.770750755787E-01
    107 F   7 N    -1.083091076701E-01 -4.770750755787E-01  1.840322874637E-01
    108 F   7 N    -1.840322874637E-01 -1.083091076701E-01  4.770750755787E-01
    109 T   8 O     4.112980111790E-01 -9.926561378355E-02  2.621687747581E-02
    110 F   8 O    -4.112980111790E-01  9.926561378355E-02  2.621687747581E-02
    111 F   8 O     4.112980111790E-01  9.926561378355E-02 -2.621687747581E-02
    112 F   8 O    -4.112980111790E-01 -9.926561378355E-02 -2.621687747581E-02
    113 F   8 O     2.621687747581E-02  4.112980111790E-01 -9.926561378355E-02
    114 F   8 O    -9.926561378355E-02  2.621687747581E-02  4.112980111790E-01
    115 F   8 O    -2.621687747581E-02 -4.112980111790E-01 -9.926561378355E-02
    116 F   8 O     9.926561378355E-02  2.621687747581E-02 -4.112980111790E-01
    117 F   8 O     2.621687747581E-02 -4.112980111790E-01  9.926561378355E-02
    118 F   8 O     9.926561378355E-02 -2.621687747581E-02  4.112980111790E-01
    119 F   8 O    -2.621687747581E-02  4.112980111790E-01  9.926561378355E-02
    120 F   8 O    -9.926561378355E-02 -2.621687747581E-02 -4.112980111790E-01
    121 T 230 ZN    0.000000000000E+00  2.749936685602E-01  4.999999999999E-01
    122 F 230 ZN    0.000000000000E+00 -2.749936685600E-01  4.999999999999E-01
    123 F 230 ZN    4.999999999999E-01  0.000000000000E+00  2.749936685602E-01
    124 F 230 ZN    2.749936685602E-01  4.999999999999E-01  0.000000000000E+00
    125 F 230 ZN   -2.749936685600E-01  4.999999999999E-01  0.000000000000E+00
    126 F 230 ZN    4.999999999999E-01  0.000000000000E+00 -2.749936685600E-01

 T = ATOM BELONGING TO THE ASYMMETRIC UNIT
 *******************************************************************************
 * GEOMETRY EDITING - INPUT COORDINATES ARE GIVEN IN ANGSTROM         
 *******************************************************************************

 GEOMETRY NOW FULLY CONSISTENT WITH THE GROUP
 INFORMATION **** NEW DEFAULT **** FINALRUN 4 FOR GEOMETRY OPTIMIZATIONS
 INFORMATION **** NEW DEFAULT **** OPTGEOM OPTIMIZES BOTH ATOMIC COORDINATES AND CELL PARAMETERS
 INFORMATION **** NEW DEFAULT **** TOL. ON ATOMIC DISP TO REDEFINE REF. GEOMETRY: 0.8 Angs
 INFORMATION **** NEW DEFAULT **** N POINTS TO REDEFINE REF. GEOMETRY: N OF OPT DEGS OF FREEDOM
 INFORMATION **** NEW DEFAULT **** TOL. ON ENERGY TO REDEFINE REF. GEOMETRY: 10**-3*(5*N. ATOMS)

 IMPORTANT INFORMATION:
 THE COORDINATE SYSTEM ADOPTED IN THE OPTIMIZATION IS NOT IN
 GENERAL HOMOGENEOUS UNITS. FOR THIS REASON THE GRADIENT AND 
 HESSIAN MATRIX IN TERMS OF THIS SYSTEM ARE GIVEN WITHOUT
 UNITS. FOR MORE DETAILS SEE THE MANUAL.

 INITIAL TRUST RADIUS         0.50000 MAXIMUM TRUST RADIUS               4.00000
 MAXIMUM GRADIENT COMPONENT   0.00045 MAXIMUM DISPLACEMENT COMPONENT     0.00180
 R.M.S. OF GRADIENT COMPONENT 0.00030 R.M.S. OF DISPLACEMENT COMPONENTS  0.00120
 THRESHOLD ON ENERGY CHANGE 0.100E-06 EXTRAPOLATING POLYNOMIAL ORDER           2
 MAXIMUM ALLOWED NUMBER OF STEPS   -1 SORTING OF ENERGY POINTS:               NO
 ANALYTICAL  GRADIENT                 HESSIAN UPDATING                      BFGS
 STEP SIZE NUMERICAL GRADIENT 0.00100
 INITIAL HESSIAN MATRIX: SCHLEGEL MODEL 2
 *******************************************************************************


 ELAELAELAELAELAELAELAELAELAELAELAELAELAELAELAELAELAELAELAELAELAELAELAELAELAELA

                       ELASTIC CALCULATION

 INFORMATION **** TOLDEX ****  CONVERGENCE CRITERION FOR RMS DISPLACEMENT MODIFIED  6.200000E-04
 INFORMATION **** TOLDEG **** MODIFY CONVERGENCE CRITERION FOR RMS GRADIENT  3.000000E-04
 INFORMATION **** TOLDEE **** CONVERGENCE CRITERION FOR ENERGY MODIFIED: 10**-           8

 GCALCO - MAX INDICES DIRECT LATTICE VECTOR    14    14    14
 NO.OF VECTORS CREATED 6999 STARS  122 RMAX   305.71617 BOHR

 GEOMETRY FOR WAVE FUNCTION - DIMENSIONALITY OF THE SYSTEM    3
 (NON PERIODIC DIRECTION: LATTICE PARAMETER FORMALLY SET TO 500)
 *******************************************************************************
 LATTICE PARAMETERS (ANGSTROMS AND DEGREES) - BOHR = 0.5291772083 ANGSTROM
 PRIMITIVE CELL - CENTRING CODE 6/0 VOLUME=  2521.410915 - DENSITY  1.004 g/cm^3
         A              B              C           ALPHA      BETA       GAMMA 
    14.85098205    14.85098205    14.85098205   109.471221 109.471221 109.471221
 *******************************************************************************
 ATOMS IN THE ASYMMETRIC UNIT   11 - ATOMS IN THE UNIT CELL:  126
     ATOM                 X/A                 Y/B                 Z/C    
 *******************************************************************************
      1 T   6 C     1.420511394740E-02 -4.763255402159E-01  3.592895433183E-01
      2 F   6 C     1.643849164658E-01 -3.450844293709E-01 -3.592895433183E-01
      3 F   6 C    -1.420511394740E-02  3.450844293709E-01 -4.905306541633E-01
      4 F   6 C    -1.643849164658E-01  4.763255402159E-01  4.905306541633E-01
      5 F   6 C     3.592895433183E-01  1.420511394740E-02 -4.763255402159E-01
      6 F   6 C    -4.763255402159E-01  3.592895433183E-01  1.420511394740E-02
      7 F   6 C     4.905306541633E-01 -1.643849164658E-01  4.763255402159E-01
      8 F   6 C    -3.450844293709E-01 -3.592895433183E-01  1.643849164658E-01
      9 F   6 C    -3.592895433183E-01  1.643849164658E-01 -3.450844293709E-01
     10 F   6 C     3.450844293709E-01 -4.905306541633E-01 -1.420511394740E-02
     11 F   6 C    -4.905306541633E-01 -1.420511394740E-02  3.450844293709E-01
     12 F   6 C     4.763255402159E-01  4.905306541633E-01 -1.643849164658E-01
     13 T   6 C     7.158431759211E-02 -2.035601565405E-01  4.229421007674E-01
     14 F   6 C     3.734977426921E-01 -3.513577831753E-01 -4.229421007674E-01
     15 F   6 C    -7.158431759211E-02  3.513577831753E-01 -2.751444741326E-01
     16 F   6 C    -3.734977426921E-01  2.035601565405E-01  2.751444741326E-01
     17 F   6 C     4.229421007674E-01  7.158431759211E-02 -2.035601565405E-01
     18 F   6 C    -2.035601565405E-01  4.229421007674E-01  7.158431759211E-02
     19 F   6 C     2.751444741326E-01 -3.734977426921E-01  2.035601565405E-01
     20 F   6 C    -3.513577831753E-01 -4.229421007674E-01  3.734977426921E-01
     21 F   6 C    -4.229421007674E-01  3.734977426921E-01 -3.513577831753E-01
     22 F   6 C     3.513577831753E-01 -2.751444741326E-01 -7.158431759211E-02
     23 F   6 C    -2.751444741326E-01 -7.158431759211E-02  3.513577831753E-01
     24 F   6 C     2.035601565405E-01  2.751444741326E-01 -3.734977426921E-01
     25 T   6 C     1.778691619614E-02 -3.738775957377E-01  3.740145638928E-01
     26 F   6 C     2.521078403696E-01 -3.562276476966E-01 -3.740145638928E-01
     27 F   6 C    -1.778691619614E-02  3.562276476966E-01 -3.916645119338E-01
     28 F   6 C    -2.521078403696E-01  3.738775957377E-01  3.916645119338E-01
     29 F   6 C     3.740145638928E-01  1.778691619614E-02 -3.738775957377E-01
     30 F   6 C    -3.738775957377E-01  3.740145638928E-01  1.778691619614E-02
     31 F   6 C     3.916645119338E-01 -2.521078403696E-01  3.738775957377E-01
     32 F   6 C    -3.562276476966E-01 -3.740145638928E-01  2.521078403696E-01
     33 F   6 C    -3.740145638928E-01  2.521078403696E-01 -3.562276476966E-01
     34 F   6 C     3.562276476966E-01 -3.916645119338E-01 -1.778691619614E-02
     35 F   6 C    -3.916645119338E-01 -1.778691619614E-02  3.562276476966E-01
     36 F   6 C     3.738775957377E-01  3.916645119338E-01 -2.521078403696E-01
     37 T   6 C    -4.272544544644E-02 -2.618903762236E-01  3.696656903193E-01
     38 F   6 C     3.684439334571E-01 -4.123911357657E-01 -3.696656903193E-01
     39 F   6 C     4.272544544644E-02  4.123911357657E-01 -2.191649307772E-01
     40 F   6 C    -3.684439334571E-01  2.618903762236E-01  2.191649307772E-01
     41 F   6 C     3.696656903193E-01 -4.272544544644E-02 -2.618903762236E-01
     42 F   6 C    -2.618903762236E-01  3.696656903193E-01 -4.272544544644E-02
     43 F   6 C     2.191649307772E-01 -3.684439334571E-01  2.618903762236E-01
     44 F   6 C    -4.123911357657E-01 -3.696656903193E-01  3.684439334571E-01
     45 F   6 C    -3.696656903193E-01  3.684439334571E-01 -4.123911357657E-01
     46 F   6 C     4.123911357657E-01 -2.191649307772E-01  4.272544544644E-02
     47 F   6 C    -2.191649307772E-01  4.272544544644E-02  4.123911357657E-01
     48 F   6 C     2.618903762236E-01  2.191649307772E-01 -3.684439334571E-01
     49 T   1 H     9.467890704825E-02 -4.733664740864E-01  3.932090483498E-01
     50 F   1 H     1.334244775638E-01 -2.985301413016E-01 -3.932090483498E-01
     51 F   1 H    -9.467890704825E-02  2.985301413016E-01  4.319546188654E-01
     52 F   1 H    -1.334244775638E-01  4.733664740864E-01 -4.319546188654E-01
     53 F   1 H     3.932090483498E-01  9.467890704825E-02 -4.733664740864E-01
     54 F   1 H    -4.733664740864E-01  3.932090483498E-01  9.467890704825E-02
     55 F   1 H    -4.319546188654E-01 -1.334244775638E-01  4.733664740864E-01
     56 F   1 H    -2.985301413016E-01 -3.932090483498E-01  1.334244775638E-01
     57 F   1 H    -3.932090483498E-01  1.334244775638E-01 -2.985301413016E-01
     58 F   1 H     2.985301413016E-01  4.319546188654E-01 -9.467890704825E-02
     59 F   1 H     4.319546188654E-01 -9.467890704825E-02  2.985301413016E-01
     60 F   1 H     4.733664740864E-01 -4.319546188654E-01 -1.334244775638E-01
     61 T   1 H     1.270275136172E-01 -1.168855879263E-01  4.580702874288E-01
     62 F   1 H     4.250441246449E-01 -3.310427738116E-01 -4.580702874288E-01
     63 F   1 H    -1.270275136172E-01  3.310427738116E-01 -2.439131015435E-01
     64 F   1 H    -4.250441246449E-01  1.168855879263E-01  2.439131015435E-01
     65 F   1 H     4.580702874288E-01  1.270275136172E-01 -1.168855879263E-01
     66 F   1 H    -1.168855879263E-01  4.580702874288E-01  1.270275136172E-01
     67 F   1 H     2.439131015435E-01 -4.250441246449E-01  1.168855879263E-01
     68 F   1 H    -3.310427738116E-01 -4.580702874288E-01  4.250441246449E-01
     69 F   1 H    -4.580702874288E-01  4.250441246449E-01 -3.310427738116E-01
     70 F   1 H     3.310427738116E-01 -2.439131015435E-01 -1.270275136172E-01
     71 F   1 H    -2.439131015435E-01 -1.270275136172E-01  3.310427738116E-01
     72 F   1 H     1.168855879263E-01  2.439131015435E-01 -4.250441246449E-01
     73 T   1 H    -1.006394910005E-01 -2.325702387048E-01  3.537318150373E-01
     74 F   1 H     4.136979462579E-01 -4.543713060378E-01 -3.537318150373E-01
     75 F   1 H     1.006394910005E-01  4.543713060378E-01 -1.319307477043E-01
     76 F   1 H    -4.136979462579E-01  2.325702387048E-01  1.319307477043E-01
     77 F   1 H     3.537318150373E-01 -1.006394910005E-01 -2.325702387048E-01
     78 F   1 H    -2.325702387048E-01  3.537318150373E-01 -1.006394910005E-01
     79 F   1 H     1.319307477043E-01 -4.136979462579E-01  2.325702387048E-01
     80 F   1 H    -4.543713060378E-01 -3.537318150373E-01  4.136979462579E-01
     81 F   1 H    -3.537318150373E-01  4.136979462579E-01 -4.543713060378E-01
     82 F   1 H     4.543713060378E-01 -1.319307477043E-01  1.006394910005E-01
     83 F   1 H    -1.319307477043E-01  1.006394910005E-01  4.543713060378E-01
     84 F   1 H     2.325702387048E-01  1.319307477043E-01 -4.136979462579E-01
     85 T   7 N     1.093885302883E-01 -2.743917117223E-01  4.256241750133E-01
     86 F   7 N     2.999841132644E-01 -3.162356447251E-01 -4.256241750133E-01
     87 F   7 N    -1.093885302883E-01  3.162356447251E-01 -3.837802420105E-01
     88 F   7 N    -2.999841132644E-01  2.743917117223E-01  3.837802420105E-01
     89 F   7 N     4.256241750133E-01  1.093885302883E-01 -2.743917117223E-01
     90 F   7 N    -2.743917117223E-01  4.256241750133E-01  1.093885302883E-01
     91 F   7 N     3.837802420105E-01 -2.999841132644E-01  2.743917117223E-01
     92 F   7 N    -3.162356447251E-01 -4.256241750133E-01  2.999841132644E-01
     93 F   7 N    -4.256241750133E-01  2.999841132644E-01 -3.162356447251E-01
     94 F   7 N     3.162356447251E-01 -3.837802420105E-01 -1.093885302883E-01
     95 F   7 N    -3.837802420105E-01 -1.093885302883E-01  3.162356447251E-01
     96 F   7 N     2.743917117223E-01  3.837802420105E-01 -2.999841132644E-01
     97 T   7 N    -7.572317979356E-02 -3.687659679085E-01  3.388926369576E-01
     98 F   7 N     2.923413951338E-01 -4.146158167512E-01 -3.388926369576E-01
     99 F   7 N     7.572317979356E-02  4.146158167512E-01 -2.930427881150E-01
    100 F   7 N    -2.923413951338E-01  3.687659679085E-01  2.930427881150E-01
    101 F   7 N     3.388926369576E-01 -7.572317979356E-02 -3.687659679085E-01
    102 F   7 N    -3.687659679085E-01  3.388926369576E-01 -7.572317979356E-02
    103 F   7 N     2.930427881150E-01 -2.923413951338E-01  3.687659679085E-01
    104 F   7 N    -4.146158167512E-01 -3.388926369576E-01  2.923413951338E-01
    105 F   7 N    -3.388926369576E-01  2.923413951338E-01 -4.146158167512E-01
    106 F   7 N     4.146158167512E-01 -2.930427881150E-01  7.572317979356E-02
    107 F   7 N    -2.930427881150E-01  7.572317979356E-02  4.146158167512E-01
    108 F   7 N     3.687659679085E-01  2.930427881150E-01 -2.923413951338E-01
    109 T   8 O    -7.304873630774E-02  4.375148886549E-01  3.120323973955E-01
    110 F   8 O     1.254824912594E-01 -3.850811337032E-01 -3.120323973955E-01
    111 F   8 O     7.304873630774E-02  3.850811337032E-01 -4.894363750374E-01
    112 F   8 O    -1.254824912594E-01 -4.375148886549E-01  4.894363750374E-01
    113 F   8 O     3.120323973955E-01 -7.304873630774E-02  4.375148886549E-01
    114 F   8 O     4.375148886549E-01  3.120323973955E-01 -7.304873630774E-02
    115 F   8 O     4.894363750374E-01 -1.254824912594E-01 -4.375148886549E-01
    116 F   8 O    -3.850811337032E-01 -3.120323973955E-01  1.254824912594E-01
    117 F   8 O    -3.120323973955E-01  1.254824912594E-01 -3.850811337032E-01
    118 F   8 O     3.850811337032E-01 -4.894363750374E-01  7.304873630774E-02
    119 F   8 O    -4.894363750374E-01  7.304873630774E-02  3.850811337032E-01
    120 F   8 O    -4.375148886549E-01  4.894363750374E-01 -1.254824912594E-01
    121 T 230 ZN   -2.250063314398E-01 -5.000000000000E-01  2.749936685602E-01
    122 F 230 ZN    2.250063314398E-01 -5.000000000000E-01 -2.749936685602E-01
    123 F 230 ZN    2.749936685602E-01 -2.250063314398E-01  5.000000000000E-01
    124 F 230 ZN    5.000000000000E-01  2.749936685602E-01 -2.250063314398E-01
    125 F 230 ZN    5.000000000000E-01 -2.749936685602E-01  2.250063314398E-01
    126 F 230 ZN   -2.749936685602E-01  2.250063314398E-01  5.000000000000E-01

 TRANSFORMATION MATRIX PRIMITIVE-CRYSTALLOGRAPHIC CELL
  0.0000  1.0000  1.0000  1.0000  0.0000  1.0000  1.0000  1.0000  0.0000

 *******************************************************************************
 CRYSTALLOGRAPHIC CELL (VOLUME=       5042.82182974)
         A              B              C           ALPHA      BETA       GAMMA 
    17.14843697    17.14843697    17.14843697    90.000000  90.000000  90.000000

 COORDINATES IN THE CRYSTALLOGRAPHIC CELL
     ATOM                 X/A                 Y/B                 Z/C    
 *******************************************************************************
      1 T   6 C     4.343794445775E-01 -7.508990125920E-02  8.929501520660E-02
      2 F   6 C    -4.343794445775E-01  7.508990125920E-02  8.929501520660E-02
      3 F   6 C     4.343794445775E-01  7.508990125920E-02 -8.929501520660E-02
      4 F   6 C    -4.343794445775E-01 -7.508990125920E-02 -8.929501520660E-02
      5 F   6 C     8.929501520660E-02  4.343794445775E-01 -7.508990125920E-02
      6 F   6 C    -7.508990125920E-02  8.929501520660E-02  4.343794445775E-01
      7 F   6 C    -8.929501520660E-02 -4.343794445775E-01 -7.508990125920E-02
      8 F   6 C     7.508990125920E-02  8.929501520660E-02 -4.343794445775E-01
      9 F   6 C     8.929501520660E-02 -4.343794445775E-01  7.508990125920E-02
     10 F   6 C     7.508990125920E-02 -8.929501520660E-02  4.343794445775E-01
     11 F   6 C    -8.929501520660E-02  4.343794445775E-01  7.508990125920E-02
     12 F   6 C    -7.508990125920E-02 -8.929501520660E-02 -4.343794445775E-01
     13 T   6 C    -4.261011866826E-01 -1.509567125500E-01  2.225410301421E-01
     14 F   6 C     4.261011866826E-01  1.509567125500E-01  2.225410301421E-01
     15 F   6 C    -4.261011866826E-01  1.509567125500E-01 -2.225410301421E-01
     16 F   6 C     4.261011866826E-01 -1.509567125500E-01 -2.225410301421E-01
     17 F   6 C     2.225410301421E-01 -4.261011866826E-01 -1.509567125500E-01
     18 F   6 C    -1.509567125500E-01  2.225410301421E-01 -4.261011866826E-01
     19 F   6 C    -2.225410301421E-01  4.261011866826E-01 -1.509567125500E-01
     20 F   6 C     1.509567125500E-01  2.225410301421E-01  4.261011866826E-01
     21 F   6 C     2.225410301421E-01  4.261011866826E-01  1.509567125500E-01
     22 F   6 C     1.509567125500E-01 -2.225410301421E-01 -4.261011866826E-01
     23 F   6 C    -2.225410301421E-01 -4.261011866826E-01  1.509567125500E-01
     24 F   6 C    -1.509567125500E-01 -2.225410301421E-01  4.261011866826E-01
     25 T   6 C     4.911750259795E-01 -1.171604620867E-01  1.349473782829E-01
     26 F   6 C    -4.911750259795E-01  1.171604620867E-01  1.349473782829E-01
     27 F   6 C     4.911750259795E-01  1.171604620867E-01 -1.349473782829E-01
     28 F   6 C    -4.911750259795E-01 -1.171604620867E-01 -1.349473782829E-01
     29 F   6 C     1.349473782829E-01  4.911750259795E-01 -1.171604620867E-01
     30 F   6 C    -1.171604620867E-01  1.349473782829E-01  4.911750259795E-01
     31 F   6 C    -1.349473782829E-01 -4.911750259795E-01 -1.171604620867E-01
     32 F   6 C     1.171604620867E-01  1.349473782829E-01 -4.911750259795E-01
     33 F   6 C     1.349473782829E-01 -4.911750259795E-01  1.171604620867E-01
     34 F   6 C     1.171604620867E-01 -1.349473782829E-01  4.911750259795E-01
     35 F   6 C    -1.349473782829E-01  4.911750259795E-01  1.171604620867E-01
     36 F   6 C    -1.171604620867E-01 -1.349473782829E-01 -4.911750259795E-01
     37 T   6 C    -4.247496202289E-01 -2.055846894518E-01  1.628592440053E-01
     38 F   6 C     4.247496202289E-01  2.055846894518E-01  1.628592440053E-01
     39 F   6 C    -4.247496202289E-01  2.055846894518E-01 -1.628592440053E-01
     40 F   6 C     4.247496202289E-01 -2.055846894518E-01 -1.628592440053E-01
     41 F   6 C     1.628592440053E-01 -4.247496202289E-01 -2.055846894518E-01
     42 F   6 C    -2.055846894518E-01  1.628592440053E-01 -4.247496202289E-01
     43 F   6 C    -1.628592440053E-01  4.247496202289E-01 -2.055846894518E-01
     44 F   6 C     2.055846894518E-01  1.628592440053E-01  4.247496202289E-01
     45 F   6 C     1.628592440053E-01  4.247496202289E-01  2.055846894518E-01
     46 F   6 C     2.055846894518E-01 -1.628592440053E-01 -4.247496202289E-01
     47 F   6 C    -1.628592440053E-01 -4.247496202289E-01  2.055846894518E-01
     48 F   6 C    -2.055846894518E-01 -1.628592440053E-01  4.247496202289E-01
     49 T   1 H     4.125818336076E-01 -1.937278525779E-02  1.140516923060E-01
     50 F   1 H    -4.125818336076E-01  1.937278525779E-02  1.140516923060E-01
     51 F   1 H     4.125818336076E-01  1.937278525779E-02 -1.140516923060E-01
     52 F   1 H    -4.125818336076E-01 -1.937278525779E-02 -1.140516923060E-01
     53 F   1 H     1.140516923060E-01  4.125818336076E-01 -1.937278525779E-02
     54 F   1 H    -1.937278525779E-02  1.140516923060E-01  4.125818336076E-01
     55 F   1 H    -1.140516923060E-01 -4.125818336076E-01 -1.937278525779E-02
     56 F   1 H     1.937278525779E-02  1.140516923060E-01 -4.125818336076E-01
     57 F   1 H     1.140516923060E-01 -4.125818336076E-01  1.937278525779E-02
     58 F   1 H     1.937278525779E-02 -1.140516923060E-01  4.125818336076E-01
     59 F   1 H    -1.140516923060E-01  4.125818336076E-01  1.937278525779E-02
     60 F   1 H    -1.937278525779E-02 -1.140516923060E-01 -4.125818336076E-01
     61 T   1 H    -3.929214070573E-01 -1.490083055138E-01  2.760358191311E-01
     62 F   1 H     3.929214070573E-01  1.490083055138E-01  2.760358191311E-01
     63 F   1 H    -3.929214070573E-01  1.490083055138E-01 -2.760358191311E-01
     64 F   1 H     3.929214070573E-01 -1.490083055138E-01 -2.760358191311E-01
     65 F   1 H     2.760358191311E-01 -3.929214070573E-01 -1.490083055138E-01
     66 F   1 H    -1.490083055138E-01  2.760358191311E-01 -3.929214070573E-01
     67 F   1 H    -2.760358191311E-01  3.929214070573E-01 -1.490083055138E-01
     68 F   1 H     1.490083055138E-01  2.760358191311E-01  3.929214070573E-01
     69 F   1 H     2.760358191311E-01  3.929214070573E-01  1.490083055138E-01
     70 F   1 H     1.490083055138E-01 -2.760358191311E-01 -3.929214070573E-01
     71 F   1 H    -2.760358191311E-01 -3.929214070573E-01  1.490083055138E-01
     72 F   1 H    -1.490083055138E-01 -2.760358191311E-01  3.929214070573E-01
     73 T   1 H    -3.890994663335E-01 -2.571687186292E-01  1.565292276287E-01
     74 F   1 H     3.890994663335E-01  2.571687186292E-01  1.565292276287E-01
     75 F   1 H    -3.890994663335E-01  2.571687186292E-01 -1.565292276287E-01
     76 F   1 H     3.890994663335E-01 -2.571687186292E-01 -1.565292276287E-01
     77 F   1 H     1.565292276287E-01 -3.890994663335E-01 -2.571687186292E-01
     78 F   1 H    -2.571687186292E-01  1.565292276287E-01 -3.890994663335E-01
     79 F   1 H    -1.565292276287E-01  3.890994663335E-01 -2.571687186292E-01
     80 F   1 H     2.571687186292E-01  1.565292276287E-01  3.890994663335E-01
     81 F   1 H     1.565292276287E-01  3.890994663335E-01  2.571687186292E-01
     82 F   1 H     2.571687186292E-01 -1.565292276287E-01 -3.890994663335E-01
     83 F   1 H    -1.565292276287E-01 -3.890994663335E-01  2.571687186292E-01
     84 F   1 H    -2.571687186292E-01 -1.565292276287E-01  3.890994663335E-01
     85 T   7 N     2.092196650140E-02  4.047022085119E-01 -2.953136782237E-01
     86 F   7 N    -2.092196650140E-02 -4.047022085119E-01 -2.953136782237E-01
     87 F   7 N     2.092196650140E-02 -4.047022085119E-01  2.953136782237E-01
     88 F   7 N    -2.092196650140E-02  4.047022085119E-01  2.953136782237E-01
     89 F   7 N    -2.953136782237E-01  2.092196650140E-02  4.047022085119E-01
     90 F   7 N     4.047022085119E-01 -2.953136782237E-01  2.092196650140E-02
     91 F   7 N     2.953136782237E-01 -2.092196650140E-02  4.047022085119E-01
     92 F   7 N    -4.047022085119E-01 -2.953136782237E-01 -2.092196650140E-02
     93 F   7 N    -2.953136782237E-01 -2.092196650140E-02 -4.047022085119E-01
     94 F   7 N    -4.047022085119E-01  2.953136782237E-01  2.092196650140E-02
     95 F   7 N     2.953136782237E-01  2.092196650140E-02 -4.047022085119E-01
     96 F   7 N     4.047022085119E-01  2.953136782237E-01 -2.092196650140E-02
     97 T   7 N    -4.770750755787E-01 -1.840322874637E-01  1.083091076701E-01
     98 F   7 N     4.770750755787E-01  1.840322874637E-01  1.083091076701E-01
     99 F   7 N    -4.770750755787E-01  1.840322874637E-01 -1.083091076701E-01
    100 F   7 N     4.770750755787E-01 -1.840322874637E-01 -1.083091076701E-01
    101 F   7 N     1.083091076701E-01 -4.770750755787E-01 -1.840322874637E-01
    102 F   7 N    -1.840322874637E-01  1.083091076701E-01 -4.770750755787E-01
    103 F   7 N    -1.083091076701E-01  4.770750755787E-01 -1.840322874637E-01
    104 F   7 N     1.840322874637E-01  1.083091076701E-01  4.770750755787E-01
    105 F   7 N     1.083091076701E-01  4.770750755787E-01  1.840322874637E-01
    106 F   7 N     1.840322874637E-01 -1.083091076701E-01 -4.770750755787E-01
    107 F   7 N    -1.083091076701E-01 -4.770750755787E-01  1.840322874637E-01
    108 F   7 N    -1.840322874637E-01 -1.083091076701E-01  4.770750755787E-01
    109 T   8 O     4.112980111790E-01 -9.926561378355E-02  2.621687747581E-02
    110 F   8 O    -4.112980111790E-01  9.926561378355E-02  2.621687747581E-02
    111 F   8 O     4.112980111790E-01  9.926561378355E-02 -2.621687747581E-02
    112 F   8 O    -4.112980111790E-01 -9.926561378355E-02 -2.621687747581E-02
    113 F   8 O     2.621687747581E-02  4.112980111790E-01 -9.926561378355E-02
    114 F   8 O    -9.926561378355E-02  2.621687747581E-02  4.112980111790E-01
    115 F   8 O    -2.621687747581E-02 -4.112980111790E-01 -9.926561378355E-02
    116 F   8 O     9.926561378355E-02  2.621687747581E-02 -4.112980111790E-01
    117 F   8 O     2.621687747581E-02 -4.112980111790E-01  9.926561378355E-02
    118 F   8 O     9.926561378355E-02 -2.621687747581E-02  4.112980111790E-01
    119 F   8 O    -2.621687747581E-02  4.112980111790E-01  9.926561378355E-02
    120 F   8 O    -9.926561378355E-02 -2.621687747581E-02 -4.112980111790E-01
    121 T 230 ZN    0.000000000000E+00  2.749936685602E-01 -5.000000000000E-01
    122 F 230 ZN   -5.481593191940E-17 -2.749936685602E-01 -5.000000000000E-01
    123 F 230 ZN    5.000000000000E-01  5.481593191940E-17  2.749936685602E-01
    124 F 230 ZN    2.749936685602E-01 -5.000000000000E-01  1.370398297985E-17
    125 F 230 ZN   -2.749936685602E-01 -5.000000000000E-01  1.370398297985E-17
    126 F 230 ZN    5.000000000000E-01  5.481593191940E-17 -2.749936685602E-01

 T = ATOM BELONGING TO THE ASYMMETRIC UNIT

 ****   12 SYMMOPS - TRANSLATORS IN FRACTIONAL UNITS
 **** MATRICES AND TRANSLATORS IN THE CRYSTALLOGRAPHIC REFERENCE FRAME
   V INV                    ROTATION MATRICES                   TRANSLATORS
   1   1  1.00  0.00  0.00  0.00  1.00  0.00  0.00  0.00  1.00  0.00  0.00  0.00
   2   2  0.00  1.00 -1.00  1.00  0.00 -1.00  0.00  0.00 -1.00  0.00  0.00  0.00
   3   3 -1.00  0.00  0.00 -1.00  0.00  1.00 -1.00  1.00  0.00  0.00  0.00  0.00
   4   4  0.00 -1.00  1.00  0.00 -1.00  0.00  1.00 -1.00  0.00  0.00  0.00  0.00
   5   6  0.00  0.00  1.00  1.00  0.00  0.00  0.00  1.00  0.00  0.00  0.00  0.00
   6   5  0.00  1.00  0.00  0.00  0.00  1.00  1.00  0.00  0.00  0.00  0.00  0.00
   7   8  1.00 -1.00  0.00  0.00 -1.00  1.00  0.00 -1.00  0.00  0.00  0.00  0.00
   8   7  1.00  0.00 -1.00  0.00  0.00 -1.00  0.00  1.00 -1.00  0.00  0.00  0.00
   9  10  0.00  0.00 -1.00  0.00  1.00 -1.00  1.00  0.00 -1.00  0.00  0.00  0.00
  10   9 -1.00  0.00  1.00 -1.00  1.00  0.00 -1.00  0.00  0.00  0.00  0.00  0.00
  11  12 -1.00  1.00  0.00 -1.00  0.00  0.00 -1.00  0.00  1.00  0.00  0.00  0.00
  12  11  0.00 -1.00  0.00  1.00 -1.00  0.00  0.00 -1.00  1.00  0.00  0.00  0.00

 DIRECT LATTICE VECTORS CARTESIAN COMPONENTS (ANGSTROM)
          X                    Y                    Z
  -0.857421848269E+01   0.857421848269E+01   0.857421848269E+01
   0.857421848269E+01  -0.857421848269E+01   0.857421848269E+01
   0.857421848269E+01   0.857421848269E+01  -0.857421848269E+01


 CARTESIAN COORDINATES - PRIMITIVE CELL
 *******************************************************************************
 *      ATOM          X(ANGSTROM)         Y(ANGSTROM)         Z(ANGSTROM)
 *******************************************************************************
    1     6 C     7.448928524394E+00 -1.287674438480E+00  1.531269939593E+00
    2     6 C    -7.448928524394E+00  1.287674438480E+00  1.531269939593E+00
    3     6 C     7.448928524394E+00  1.287674438480E+00 -1.531269939593E+00
    4     6 C    -7.448928524394E+00 -1.287674438480E+00 -1.531269939593E+00
    5     6 C     1.531269939593E+00  7.448928524394E+00 -1.287674438480E+00
    6     6 C    -1.287674438480E+00  1.531269939593E+00  7.448928524394E+00
    7     6 C    -1.531269939593E+00 -7.448928524394E+00 -1.287674438480E+00
    8     6 C     1.287674438480E+00  1.531269939593E+00 -7.448928524394E+00
    9     6 C     1.531269939593E+00 -7.448928524394E+00  1.287674438480E+00
   10     6 C     1.287674438480E+00 -1.531269939593E+00  7.448928524394E+00
   11     6 C    -1.531269939593E+00  7.448928524394E+00  1.287674438480E+00
   12     6 C    -1.287674438480E+00 -1.531269939593E+00 -7.448928524394E+00
   13     6 C    -7.306969340700E+00 -2.588671669665E+00  3.816230827603E+00
   14     6 C     7.306969340700E+00  2.588671669665E+00  3.816230827603E+00
   15     6 C    -7.306969340700E+00  2.588671669665E+00 -3.816230827603E+00
   16     6 C     7.306969340700E+00 -2.588671669665E+00 -3.816230827603E+00
   17     6 C     3.816230827603E+00 -7.306969340700E+00 -2.588671669665E+00
   18     6 C    -2.588671669665E+00  3.816230827603E+00 -7.306969340700E+00
   19     6 C    -3.816230827603E+00  7.306969340700E+00 -2.588671669665E+00
   20     6 C     2.588671669665E+00  3.816230827603E+00  7.306969340700E+00
   21     6 C     3.816230827603E+00  7.306969340700E+00  2.588671669665E+00
   22     6 C     2.588671669665E+00 -3.816230827603E+00 -7.306969340700E+00
   23     6 C    -3.816230827603E+00 -7.306969340700E+00  2.588671669665E+00
   24     6 C    -2.588671669665E+00 -3.816230827603E+00  7.306969340700E+00
   25     6 C     8.422883971978E+00 -2.009118798929E+00  2.314136610127E+00
   26     6 C    -8.422883971978E+00  2.009118798929E+00  2.314136610127E+00
   27     6 C     8.422883971978E+00  2.009118798929E+00 -2.314136610127E+00
   28     6 C    -8.422883971978E+00 -2.009118798929E+00 -2.314136610127E+00
   29     6 C     2.314136610127E+00  8.422883971978E+00 -2.009118798929E+00
   30     6 C    -2.009118798929E+00  2.314136610127E+00  8.422883971978E+00
   31     6 C    -2.314136610127E+00 -8.422883971978E+00 -2.009118798929E+00
   32     6 C     2.009118798929E+00  2.314136610127E+00 -8.422883971978E+00
   33     6 C     2.314136610127E+00 -8.422883971978E+00  2.009118798929E+00
   34     6 C     2.009118798929E+00 -2.314136610127E+00  8.422883971978E+00
   35     6 C    -2.314136610127E+00  8.422883971978E+00  2.009118798929E+00
   36     6 C    -2.009118798929E+00 -2.314136610127E+00 -8.422883971978E+00
   37     6 C    -7.283792088565E+00 -3.525456088111E+00  2.792781480055E+00
   38     6 C     7.283792088565E+00  3.525456088111E+00  2.792781480055E+00
   39     6 C    -7.283792088565E+00  3.525456088111E+00 -2.792781480055E+00
   40     6 C     7.283792088565E+00 -3.525456088111E+00 -2.792781480055E+00
   41     6 C     2.792781480055E+00 -7.283792088565E+00 -3.525456088111E+00
   42     6 C    -3.525456088111E+00  2.792781480055E+00 -7.283792088565E+00
   43     6 C    -2.792781480055E+00  7.283792088565E+00 -3.525456088111E+00
   44     6 C     3.525456088111E+00  2.792781480055E+00  7.283792088565E+00
   45     6 C     2.792781480055E+00  7.283792088565E+00  3.525456088111E+00
   46     6 C     3.525456088111E+00 -2.792781480055E+00 -7.283792088565E+00
   47     6 C    -2.792781480055E+00 -7.283792088565E+00  3.525456088111E+00
   48     6 C    -3.525456088111E+00 -2.792781480055E+00  7.283792088565E+00
   49     1 H     7.075133566681E+00 -3.322129868370E-01  1.955808256305E+00
   50     1 H    -7.075133566681E+00  3.322129868370E-01  1.955808256305E+00
   51     1 H     7.075133566681E+00  3.322129868370E-01 -1.955808256305E+00
   52     1 H    -7.075133566681E+00 -3.322129868370E-01 -1.955808256305E+00
   53     1 H     1.955808256305E+00  7.075133566681E+00 -3.322129868370E-01
   54     1 H    -3.322129868370E-01  1.955808256305E+00  7.075133566681E+00
   55     1 H    -1.955808256305E+00 -7.075133566681E+00 -3.322129868370E-01
   56     1 H     3.322129868370E-01  1.955808256305E+00 -7.075133566681E+00
   57     1 H     1.955808256305E+00 -7.075133566681E+00  3.322129868370E-01
   58     1 H     3.322129868370E-01 -1.955808256305E+00  7.075133566681E+00
   59     1 H    -1.955808256305E+00  7.075133566681E+00  3.322129868370E-01
   60     1 H    -3.322129868370E-01 -1.955808256305E+00 -7.075133566681E+00
   61     1 H    -6.737987981271E+00 -2.555259534422E+00  4.733582844556E+00
   62     1 H     6.737987981271E+00  2.555259534422E+00  4.733582844556E+00
   63     1 H    -6.737987981271E+00  2.555259534422E+00 -4.733582844556E+00
   64     1 H     6.737987981271E+00 -2.555259534422E+00 -4.733582844556E+00
   65     1 H     4.733582844556E+00 -6.737987981271E+00 -2.555259534422E+00
   66     1 H    -2.555259534422E+00  4.733582844556E+00 -6.737987981271E+00
   67     1 H    -4.733582844556E+00  6.737987981271E+00 -2.555259534422E+00
   68     1 H     2.555259534422E+00  4.733582844556E+00  6.737987981271E+00
   69     1 H     4.733582844556E+00  6.737987981271E+00  2.555259534422E+00
   70     1 H     2.555259534422E+00 -4.733582844556E+00 -6.737987981271E+00
   71     1 H    -4.733582844556E+00 -6.737987981271E+00  2.555259534422E+00
   72     1 H    -2.555259534422E+00 -4.733582844556E+00  6.737987981271E+00
   73     1 H    -6.672447671683E+00 -4.410041560880E+00  2.684231593230E+00
   74     1 H     6.672447671683E+00  4.410041560880E+00  2.684231593230E+00
   75     1 H    -6.672447671683E+00  4.410041560880E+00 -2.684231593230E+00
   76     1 H     6.672447671683E+00 -4.410041560880E+00 -2.684231593230E+00
   77     1 H     2.684231593230E+00 -6.672447671683E+00 -4.410041560880E+00
   78     1 H    -4.410041560880E+00  2.684231593230E+00 -6.672447671683E+00
   79     1 H    -2.684231593230E+00  6.672447671683E+00 -4.410041560880E+00
   80     1 H     4.410041560880E+00  2.684231593230E+00  6.672447671683E+00
   81     1 H     2.684231593230E+00  6.672447671683E+00  4.410041560880E+00
   82     1 H     4.410041560880E+00 -2.684231593230E+00 -6.672447671683E+00
   83     1 H    -2.684231593230E+00 -6.672447671683E+00  4.410041560880E+00
   84     1 H    -4.410041560880E+00 -2.684231593230E+00  6.672447671683E+00
   85     7 N     3.587790237410E-01  6.940010312417E+00 -5.064167996033E+00
   86     7 N    -3.587790237410E-01 -6.940010312417E+00 -5.064167996033E+00
   87     7 N     3.587790237410E-01 -6.940010312417E+00  5.064167996033E+00
   88     7 N    -3.587790237410E-01  6.940010312417E+00  5.064167996033E+00
   89     7 N    -5.064167996033E+00  3.587790237410E-01  6.940010312417E+00
   90     7 N     6.940010312417E+00 -5.064167996033E+00  3.587790237410E-01
   91     7 N     5.064167996033E+00 -3.587790237410E-01  6.940010312417E+00
   92     7 N    -6.940010312417E+00 -5.064167996033E+00 -3.587790237410E-01
   93     7 N    -5.064167996033E+00 -3.587790237410E-01 -6.940010312417E+00
   94     7 N    -6.940010312417E+00  5.064167996033E+00  3.587790237410E-01
   95     7 N     5.064167996033E+00  3.587790237410E-01 -6.940010312417E+00
   96     7 N     6.940010312417E+00  5.064167996033E+00 -3.587790237410E-01
   97     7 N    -8.181091861315E+00 -3.155866081166E+00  1.857331905658E+00
   98     7 N     8.181091861315E+00  3.155866081166E+00  1.857331905658E+00
   99     7 N    -8.181091861315E+00  3.155866081166E+00 -1.857331905658E+00
  100     7 N     8.181091861315E+00 -3.155866081166E+00 -1.857331905658E+00
  101     7 N     1.857331905658E+00 -8.181091861315E+00 -3.155866081166E+00
  102     7 N    -3.155866081166E+00  1.857331905658E+00 -8.181091861315E+00
  103     7 N    -1.857331905658E+00  8.181091861315E+00 -3.155866081166E+00
  104     7 N     3.155866081166E+00  1.857331905658E+00  8.181091861315E+00
  105     7 N     1.857331905658E+00  8.181091861315E+00  3.155866081166E+00
  106     7 N     3.155866081166E+00 -1.857331905658E+00 -8.181091861315E+00
  107     7 N    -1.857331905658E+00 -8.181091861315E+00  3.155866081166E+00
  108     7 N    -3.155866081166E+00 -1.857331905658E+00  8.181091861315E+00
  109     8 O     7.053118018690E+00 -1.702250120797E+00  4.495784708230E-01
  110     8 O    -7.053118018690E+00  1.702250120797E+00  4.495784708230E-01
  111     8 O     7.053118018690E+00  1.702250120797E+00 -4.495784708230E-01
  112     8 O    -7.053118018690E+00 -1.702250120797E+00 -4.495784708230E-01
  113     8 O     4.495784708230E-01  7.053118018690E+00 -1.702250120797E+00
  114     8 O    -1.702250120797E+00  4.495784708230E-01  7.053118018690E+00
  115     8 O    -4.495784708230E-01 -7.053118018690E+00 -1.702250120797E+00
  116     8 O     1.702250120797E+00  4.495784708230E-01 -7.053118018690E+00
  117     8 O     4.495784708230E-01 -7.053118018690E+00  1.702250120797E+00
  118     8 O     1.702250120797E+00 -4.495784708230E-01  7.053118018690E+00
  119     8 O    -4.495784708230E-01  7.053118018690E+00  1.702250120797E+00
  120     8 O    -1.702250120797E+00 -4.495784708230E-01 -7.053118018690E+00
  121   230 ZN    0.000000000000E+00 -1.243272537420E+01  8.574218482690E+00
  122   230 ZN   -9.400075532184E-16 -4.715711591183E+00  8.574218482690E+00
  123   230 ZN    8.574218482690E+00  9.400075532184E-16 -1.243272537420E+01
  124   230 ZN   -1.243272537420E+01  8.574218482690E+00  2.350018883046E-16
  125   230 ZN   -4.715711591183E+00  8.574218482690E+00  2.350018883046E-16
  126   230 ZN    8.574218482690E+00  9.400075532184E-16 -4.715711591183E+00

 *******************************************************************************
 *** PSEUDOPOTENTIAL INFORMATION ***
 *******************************************************************************

 ATOMIC NUMBER  30, NUCLEAR CHARGE 20.000, GIVEN IN INPUT       PSEUDOPOTENTIAL
   TYPE       EXPONENT      COEFF.    N      EXPONENT      COEFF.    N
  P0 TMS    34.1500000  399.9872820   0    14.5900000   85.4856550   0
  P1 TMS    39.7800000  277.1489600   0    14.9500000   69.0522050   0
  P2 TMS    43.8000000  -34.1493490   0    14.9800000   -3.2918310   0

 *******************************************************************************
 LOCAL ATOMIC FUNCTIONS BASIS SET
 *******************************************************************************
   ATOM   X(AU)   Y(AU)   Z(AU)  N. TYPE  EXPONENT  S COEF   P COEF   D/F/G COEF
 *******************************************************************************
   1 C   14.076  -2.433   2.894
                                  1 S  
                                         4.563E+03 1.967E-03 0.000E+00 0.000E+00
                                         6.820E+02 1.523E-02 0.000E+00 0.000E+00
                                         1.550E+02 7.613E-02 0.000E+00 0.000E+00
                                         4.446E+01 2.608E-01 0.000E+00 0.000E+00
                                         1.303E+01 6.165E-01 0.000E+00 0.000E+00
                                         1.828E+00 2.210E-01 0.000E+00 0.000E+00
                           2-     5 SP 
                                         2.096E+01 1.147E-01 4.025E-02 0.000E+00
                                         4.803E+00 9.200E-01 2.376E-01 0.000E+00
                                         1.459E+00-3.031E-03 8.159E-01 0.000E+00
                           6-     9 SP 
                                         4.835E-01 1.000E+00 1.000E+00 0.000E+00
                          10-    13 SP 
                                         1.456E-01 1.000E+00 1.000E+00 0.000E+00
                          14-    18 D  
                                         6.260E-01 0.000E+00 0.000E+00 1.000E+00
   2 C  -14.076   2.433   2.894
   3 C   14.076   2.433  -2.894
   4 C  -14.076  -2.433  -2.894
   5 C    2.894  14.076  -2.433
   6 C   -2.433   2.894  14.076
   7 C   -2.894 -14.076  -2.433
   8 C    2.433   2.894 -14.076
   9 C    2.894 -14.076   2.433
  10 C    2.433  -2.894  14.076
  11 C   -2.894  14.076   2.433
  12 C   -2.433  -2.894 -14.076
  13 C  -13.808  -4.892   7.212
  14 C   13.808   4.892   7.212
  15 C  -13.808   4.892  -7.212
  16 C   13.808  -4.892  -7.212
  17 C    7.212 -13.808  -4.892
  18 C   -4.892   7.212 -13.808
  19 C   -7.212  13.808  -4.892
  20 C    4.892   7.212  13.808
  21 C    7.212  13.808   4.892
  22 C    4.892  -7.212 -13.808
  23 C   -7.212 -13.808   4.892
  24 C   -4.892  -7.212  13.808
  25 C   15.917  -3.797   4.373
  26 C  -15.917   3.797   4.373
  27 C   15.917   3.797  -4.373
  28 C  -15.917  -3.797  -4.373
  29 C    4.373  15.917  -3.797
  30 C   -3.797   4.373  15.917
  31 C   -4.373 -15.917  -3.797
  32 C    3.797   4.373 -15.917
  33 C    4.373 -15.917   3.797
  34 C    3.797  -4.373  15.917
  35 C   -4.373  15.917   3.797
  36 C   -3.797  -4.373 -15.917
  37 C  -13.764  -6.662   5.278
  38 C   13.764   6.662   5.278
  39 C  -13.764   6.662  -5.278
  40 C   13.764  -6.662  -5.278
  41 C    5.278 -13.764  -6.662
  42 C   -6.662   5.278 -13.764
  43 C   -5.278  13.764  -6.662
  44 C    6.662   5.278  13.764
  45 C    5.278  13.764   6.662
  46 C    6.662  -5.278 -13.764
  47 C   -5.278 -13.764   6.662
  48 C   -6.662  -5.278  13.764
  49 H   13.370  -0.628   3.696
                                865 S  
                                         3.387E+01 2.549E-02 0.000E+00 0.000E+00
                                         5.095E+00 1.904E-01 0.000E+00 0.000E+00
                                         1.159E+00 8.522E-01 0.000E+00 0.000E+00
                                866 S  
                                         3.258E-01 1.000E+00 0.000E+00 0.000E+00
                                867 S  
                                         1.027E-01 1.000E+00 0.000E+00 0.000E+00
                         868-   870 P  
                                         7.500E-01 0.000E+00 1.000E+00 0.000E+00
  50 H  -13.370   0.628   3.696
  51 H   13.370   0.628  -3.696
  52 H  -13.370  -0.628  -3.696
  53 H    3.696  13.370  -0.628
  54 H   -0.628   3.696  13.370
  55 H   -3.696 -13.370  -0.628
  56 H    0.628   3.696 -13.370
  57 H    3.696 -13.370   0.628
  58 H    0.628  -3.696  13.370
  59 H   -3.696  13.370   0.628
  60 H   -0.628  -3.696 -13.370
  61 H  -12.733  -4.829   8.945
  62 H   12.733   4.829   8.945
  63 H  -12.733   4.829  -8.945
  64 H   12.733  -4.829  -8.945
  65 H    8.945 -12.733  -4.829
  66 H   -4.829   8.945 -12.733
  67 H   -8.945  12.733  -4.829
  68 H    4.829   8.945  12.733
  69 H    8.945  12.733   4.829
  70 H    4.829  -8.945 -12.733
  71 H   -8.945 -12.733   4.829
  72 H   -4.829  -8.945  12.733
  73 H  -12.609  -8.334   5.072
  74 H   12.609   8.334   5.072
  75 H  -12.609   8.334  -5.072
  76 H   12.609  -8.334  -5.072
  77 H    5.072 -12.609  -8.334
  78 H   -8.334   5.072 -12.609
  79 H   -5.072  12.609  -8.334
  80 H    8.334   5.072  12.609
  81 H    5.072  12.609   8.334
  82 H    8.334  -5.072 -12.609
  83 H   -5.072 -12.609   8.334
  84 H   -8.334  -5.072  12.609
  85 N    0.678  13.115  -9.570
                               1081 S  
                                         6.293E+03 1.970E-03 0.000E+00 0.000E+00
                                         9.490E+02 1.496E-02 0.000E+00 0.000E+00
                                         2.188E+02 7.350E-02 0.000E+00 0.000E+00
                                         6.369E+01 2.489E-01 0.000E+00 0.000E+00
                                         1.883E+01 6.025E-01 0.000E+00 0.000E+00
                                         2.720E+00 2.562E-01 0.000E+00 0.000E+00
                        1082-  1085 SP 
                                         3.063E+01 1.119E-01 3.831E-02 0.000E+00
                                         7.026E+00 9.217E-01 2.374E-01 0.000E+00
                                         2.112E+00-2.569E-03 8.176E-01 0.000E+00
                        1086-  1089 SP 
                                         6.840E-01 1.000E+00 1.000E+00 0.000E+00
                        1090-  1093 SP 
                                         2.009E-01 1.000E+00 1.000E+00 0.000E+00
                        1094-  1098 D  
                                         9.130E-01 0.000E+00 0.000E+00 1.000E+00
  86 N   -0.678 -13.115  -9.570
  87 N    0.678 -13.115   9.570
  88 N   -0.678  13.115   9.570
  89 N   -9.570   0.678  13.115
  90 N   13.115  -9.570   0.678
  91 N    9.570  -0.678  13.115
  92 N  -13.115  -9.570  -0.678
  93 N   -9.570  -0.678 -13.115
  94 N  -13.115   9.570   0.678
  95 N    9.570   0.678 -13.115
  96 N   13.115   9.570  -0.678
  97 N  -15.460  -5.964   3.510
  98 N   15.460   5.964   3.510
  99 N  -15.460   5.964  -3.510
 100 N   15.460  -5.964  -3.510
 101 N    3.510 -15.460  -5.964
 102 N   -5.964   3.510 -15.460
 103 N   -3.510  15.460  -5.964
 104 N    5.964   3.510  15.460
 105 N    3.510  15.460   5.964
 106 N    5.964  -3.510 -15.460
 107 N   -3.510 -15.460   5.964
 108 N   -5.964  -3.510  15.460
 109 O   13.328  -3.217   0.850
                               1513 S  
                                         8.588E+03 1.895E-03 0.000E+00 0.000E+00
                                         1.297E+03 1.439E-02 0.000E+00 0.000E+00
                                         2.993E+02 7.073E-02 0.000E+00 0.000E+00
                                         8.738E+01 2.400E-01 0.000E+00 0.000E+00
                                         2.568E+01 5.948E-01 0.000E+00 0.000E+00
                                         3.740E+00 2.808E-01 0.000E+00 0.000E+00
                        1514-  1517 SP 
                                         4.212E+01 1.139E-01 3.651E-02 0.000E+00
                                         9.628E+00 9.208E-01 2.372E-01 0.000E+00
                                         2.853E+00-3.274E-03 8.197E-01 0.000E+00
                        1518-  1521 SP 
                                         9.057E-01 1.000E+00 1.000E+00 0.000E+00
                        1522-  1525 SP 
                                         2.556E-01 1.000E+00 1.000E+00 0.000E+00
                        1526-  1530 D  
                                         1.292E+00 0.000E+00 0.000E+00 1.000E+00
 110 O  -13.328   3.217   0.850
 111 O   13.328   3.217  -0.850
 112 O  -13.328  -3.217  -0.850
 113 O    0.850  13.328  -3.217
 114 O   -3.217   0.850  13.328
 115 O   -0.850 -13.328  -3.217
 116 O    3.217   0.850 -13.328
 117 O    0.850 -13.328   3.217
 118 O    3.217  -0.850  13.328
 119 O   -0.850  13.328   3.217
 120 O   -3.217  -0.850 -13.328
 121 ZN   0.000 -23.494  16.203
                               1729 S  
                                         3.032E+01 2.191E-01 0.000E+00 0.000E+00
                                         1.632E+01-2.326E-01 0.000E+00 0.000E+00
                                         1.141E+01-9.547E-01 0.000E+00 0.000E+00
                               1730 S  
                                         2.569E+00 1.000E+00 0.000E+00 0.000E+00
                               1731 S  
                                         1.063E+00 1.000E+00 0.000E+00 0.000E+00
                               1732 S  
                                         2.500E-01 1.000E+00 0.000E+00 0.000E+00
                               1733 S  
                                         1.200E-01 1.000E+00 0.000E+00 0.000E+00
                        1734-  1736 P  
                                         1.118E+02 0.000E+00 2.328E-02 0.000E+00
                                         1.913E+01 0.000E+00-1.010E+00 0.000E+00
                        1737-  1739 P  
                                         5.469E+00 0.000E+00 3.202E-01 0.000E+00
                                         2.506E+00 0.000E+00 7.181E-01 0.000E+00
                        1740-  1742 P  
                                         9.419E-01 0.000E+00 1.000E+00 0.000E+00
                        1743-  1745 P  
                                         2.500E-01 0.000E+00 1.000E+00 0.000E+00
                        1746-  1748 P  
                                         1.200E-01 0.000E+00 1.000E+00 0.000E+00
                        1749-  1753 D  
                                         4.465E+01 0.000E+00 0.000E+00 4.725E-02
                                         1.344E+01 0.000E+00 0.000E+00 2.189E-01
                                         4.682E+00 0.000E+00 0.000E+00 4.525E-01
                                         1.603E+00 0.000E+00 0.000E+00 5.186E-01
                        1754-  1758 D  
                                         4.828E-01 0.000E+00 0.000E+00 1.000E+00
                        1759-  1763 D  
                                         1.100E-01 0.000E+00 0.000E+00 1.000E+00
                        1764-  1770 F  
                                         2.614E+00 0.000E+00 0.000E+00 1.000E+00
 122 ZN  -0.000  -8.911  16.203
 123 ZN  16.203   0.000 -23.494
 124 ZN -23.494  16.203   0.000
 125 ZN  -8.911  16.203   0.000
 126 ZN  16.203   0.000  -8.911
 INFORMATION **** SET_MPP **** PCRYSTAL CALCULATION
 INFORMATION **** READM2 **** NEW DEFAULT: FOCK/KS MATRIX MIXING SET TO 30 %
 INFORMATION **** READM2 **** NEW DEFAULT: FULL DIRECT SCF MODE
 INFORMATION **** READM2 **** NEW DEFAULT: COULOMB BIPOLAR BUFFER SET TO 32 Mb
 INFORMATION **** READM2 **** NEW DEFAULT: EXCHANGE BIPOLAR BUFFER SET TO 32 Mb

 *******************************************************************************
 NEW DEFAULT: DFT INTEGRATION GRID INCREASED TO XLGRID
 NEW DEFAULT: DIIS ACCELERATOR ACTIVE
 USE KEYWORD NODIIS TO TURN IT OFF
 *******************************************************************************

 INFORMATION **** DFTD3_INPUT **** PERFORM LATEST DISPERSION CORRECTION DFT-D3(BJ) WITH AUTOMATIC PARAMETER SETUP
 PLEASE CITE:
 (1) DFT-D3 Reference
  S. Grimme, J. Antony, S. Ehrlich, and H. Krieg, J. Chem. Phys. 132 (2010), 154104
 (2) BJ-Damping Reference
  S. Grimme, S. Ehrlich, and L. Goerigk, J. Comput. Chem. 32 (2011), 1456-1465
 (3) General DFT-D Review
  S. Grimme, A. Hansen, J. G. Brandenburg, and C. Bannwarth,
  Chem. Rev. 116 (2016), 5105-5154

 INFORMATION **** TOLINTEG **** COULOMB AND EXCHANGE SERIES TOLERANCES MODIFIED
 INFORMATION **** TOLDEE **** SCF TOL ON TOTAL ENERGY SET TO           8
 INFORMATION **** DFTD3_INPUT **** PERFORM DISPERSION CORRECTION DFT-D3 IN THE ZERO DAMPING SCHEME

 PLEASE CITE:
 (1) DFT-D3 Reference
  S. Grimme, J. Antony, S. Ehrlich, and H. Krieg, J. Chem. Phys. 132 (2010), 154104
 (2) General DFT-D Review
  S. Grimme, A. Hansen, J. G. Brandenburg, and C. Bannwarth,
  Chem. Rev. 116 (2016), 5105-5154

 *******************************************************************************
 N. OF ATOMS PER CELL       126  COULOMB OVERLAP TOL         (T1) 10**   -7
 NUMBER OF SHELLS           648  COULOMB PENETRATION TOL     (T2) 10**   -7
 NUMBER OF AO              1980  EXCHANGE OVERLAP TOL        (T3) 10**   20
 N. OF ELECTRONS PER CELL   708  EXCHANGE PSEUDO OVP (F(G))  (T4) 10**   20
 CORE ELECTRONS PER CELL    168  EXCHANGE PSEUDO OVP (P(G))  (T5) 10**   20
 N. OF SYMMETRY OPERATORS    12  POLE ORDER IN MONO ZONE                  4
 *******************************************************************************
 TYPE OF CALCULATION :  RESTRICTED CLOSED SHELL
 KOHN-SHAM HAMILTONIAN

 (EXCHANGE)[CORRELATION] FUNCTIONAL:(M06-L)[M06-L]

 CORE  PSEUDO POTENTIAL         TOL. ON PSEUDO              (TP) 10**- 6

 CAPPA:IS1  2;IS2  2;IS3  2; K PTS MONK NET   3; SYMMOPS:K SPACE  24;G SPACE  12

 *******************************************************************************
 MAX NUMBER OF SCF CYCLES      50  CONVERGENCE ON DELTAP        10**-18
 WEIGHT OF F(I) IN F(I+1)      30% CONVERGENCE ON ENERGY        10**- 8
 SHRINK. FACT.(MONKH.)    2  2  2  NUMBER OF K POINTS IN THE IBZ      3
 SHRINKING FACTOR(GILAT NET)    2  NUMBER OF K POINTS(GILAT NET)      3
 *******************************************************************************
 *** K POINTS COORDINATES (OBLIQUE COORDINATES IN UNITS OF IS =  2)
   1-R(  0  0  0)   2-R(  1  0  0)   3-R(  1  1  1)

 DIRECT LATTICE VECTORS COMPON. (A.U.)     RECIP. LATTICE VECTORS COMPON. (A.U.) 
        X            Y            Z              X            Y            Z
  -16.2029247   16.2029247   16.2029247      0.0000000    0.1938905    0.1938905
   16.2029247  -16.2029247   16.2029247      0.1938905    0.0000000    0.1938905
   16.2029247   16.2029247  -16.2029247      0.1938905    0.1938905    0.0000000

 DISK SPACE FOR EIGENVECTORS (FTN 10)    11761200 REALS

 SYMMETRY ADAPTION OF THE BLOCH FUNCTIONS ENABLED
 TTTTTTTTTTTTTTTTTTTTTTTTTTTTTT gordsh1     TELAPSE      108.99 TCPU        8.54

 MATRIX SIZE: P(G)  942738, F(G)  472359, P(G) IRR   40308, F(G) IRR   40308
 MAX G-VECTOR INDEX FOR 1- AND 2-ELECTRON INTEGRALS  49

 TTTTTTTTTTTTTTTTTTTTTTTTTTTTTT INPUT       TELAPSE      109.00 TCPU        8.56

 NEIGHBORS OF THE NON-EQUIVALENT ATOMS

 N = NUMBER OF NEIGHBORS AT DISTANCE R
    ATOM  N     R/ANG      R/AU   NEIGHBORS (ATOM LABELS AND CELL INDICES)
   1 C    1     1.1103     2.0982   49 H    0 0 0
   1 C    1     1.2242     2.3133  109 O    0 0 0
   1 C    1     1.4429     2.7267   25 C    0 0 0
   1 C    1     2.4294     4.5909   97 N    0 1 1
   1 C    1     2.4976     4.7198   85 N    0 1 0
   1 C    1     2.9420     5.5596   66 H    0 1 0

  13 C    1     1.0800     2.0409   61 H    0 0 0
  13 C    1     1.3528     2.5564   85 N    0 0-1
  13 C    1     1.3876     2.6223   37 C    0 0 0
  13 C    1     2.1458     4.0550   25 C    0-1-1
  13 C    1     2.2188     4.1929   97 N    0 0 0
  13 C    1     2.2364     4.2262   73 H    0 0 0

  25 C    1     1.3491     2.5495   97 N    0 1 1
  25 C    1     1.3531     2.5571   85 N    0 1 0
  25 C    1     1.4429     2.7267    1 C    0 0 0
  25 C    1     2.1458     4.0550   13 C    0 1 1
  25 C    1     2.1464     4.0561   37 C    0 1 1
  25 C    1     2.1810     4.1215   49 H    0 0 0

  37 C    1     1.0807     2.0423   73 H    0 0 0
  37 C    1     1.3479     2.5471   97 N    0 0 0
  37 C    1     1.3876     2.6223   13 C    0 0 0
  37 C    1     2.1464     4.0561   25 C    0-1-1
  37 C    1     2.2269     4.2083   85 N    0 0-1
  37 C    1     2.2374     4.2280   61 H    0 0 0

  49 H    1     1.1103     2.0982    1 C    0 0 0
  49 H    1     2.0362     3.8479  109 O    0 0 0
  49 H    1     2.1810     4.1215   25 C    0 0 0
  49 H    1     2.7500     5.1968   85 N    0 1 0
  49 H    1     2.7537     5.2037   86 N    1 1 1
  49 H    1     2.8869     5.4554   26 C    0 1 1

  61 H    1     1.0800     2.0409   13 C    0 0 0
  61 H    1     2.1280     4.0213   85 N    0 0-1
  61 H    1     2.2374     4.2280   37 C    0 0 0
  61 H    1     2.7505     5.1976  113 O    0 0-1
  61 H    1     2.7648     5.2248   73 H    0 0 0
  61 H    1     2.9420     5.5596    5 C    0 0-1

  73 H    1     1.0807     2.0423   37 C    0 0 0
  73 H    1     2.1290     4.0233   97 N    0 0 0
  73 H    1     2.2364     4.2262   13 C    0 0 0
  73 H    1     2.7648     5.2248   61 H    0 0 0
  73 H    1     2.9572     5.5883   56 H    0 0-1
  73 H    1     3.0324     5.7303   71 H    0 0 0

  85 N    1     1.3528     2.5564   13 C    0 0 1
  85 N    1     1.3531     2.5571   25 C    0-1 0
  85 N    1     2.0623     3.8971  123 ZN   1 0 0
  85 N    1     2.1280     4.0213   61 H    0 0 1
  85 N    1     2.2269     4.2083   37 C    0 0 1
  85 N    1     2.2468     4.2458   97 N    0 0 1

  97 N    1     1.3479     2.5471   37 C    0 0 0
  97 N    1     1.3491     2.5495   25 C    0-1-1
  97 N    1     2.0243     3.8254  121 ZN   0-1 0
  97 N    1     2.1290     4.0233   73 H    0 0 0
  97 N    1     2.2188     4.1929   13 C    0 0 0
  97 N    1     2.2468     4.2458   85 N    0 0-1

 109 O    1     1.2242     2.3133    1 C    0 0 0
 109 O    1     2.0362     3.8479   49 H    0 0 0
 109 O    1     2.3339     4.4104   25 C    0 0 0
 109 O    1     2.6768     5.0584  121 ZN   0 0 1
 109 O    1     2.7505     5.1976   66 H    0 1 0
 109 O    1     2.7855     5.2638   97 N    0 1 1

 121 ZN   2     2.0243     3.8254   97 N    0 1 0  100 N    0 0-1
 121 ZN   2     2.0623     3.8971   90 N    0 0-1   92 N    0 1 0
 121 ZN   2     2.6768     5.0584  109 O    0 0-1  112 O    0 1 0
 121 ZN   2     2.9662     5.6053   25 C    0 0-1   28 C    0 1 0
 121 ZN   2     3.0193     5.7057   18 C    0 1-1   20 C   -1 0-1
 121 ZN   2     3.0945     5.8477   37 C    0 1 0   40 C    0 0-1


 SYMMETRY ALLOWED ELASTIC DISTORTION 1
  0.5773503  0.0000000  0.0000000
  0.0000000  0.5773503  0.0000000
  0.0000000  0.0000000  0.5773503

 SYMMETRY ALLOWED INTERNAL DEGREE(S) OF FREEDOM:  31
 TTTTTTTTTTTTTTTTTTTTTTTTTTTTTT SYMM        TELAPSE      110.30 TCPU        9.85
 TTTTTTTTTTTTTTTTTTTTTTTTTTTTTT INT_SCREEN  TELAPSE      110.30 TCPU        9.86

 ************************************************************************
 ************************************************************************
 * ELAPIEZO OPTION, E. ALBANESE, A. ERBA, B. CIVALLERI, R. DOVESI       *
 *                                                                      *
 * IT IS ASSUMED THAT THE INPUT IS FROM AN OPTIMIZED RUN                *

 CONVERGENCE CRITERION FOR ENERGY, TOLDEE =          1.0000E-08
 CONVERGENCE CRITERION FOR RMS GRADIENT, TOLDEG =    3.0000E-04
 CONVERGENCE CRITERION FOR RMS DISPLACEMENT, TOLDEX  6.2000E-04
 MAGNITUDE OF STEPSIZE FOR ADIMENSIONAL STRAINS =    1.5000E-02
 NUMBER OF POINTS (TOTAL) IN NUMERICAL 2ND DERIVATIVE=        3
 ************************************************************************
 ************************************************************************

 ************************************************************************

  Y. NOEL POST DOC. TURIN 2002

  THIS ROUTINE EVALUATES THE NON ZERO ELEMENTS OF THE ELASTIC TENSOR 

  ORDER OF THE TENSOR : 4

 |  1 A    1 B    1 B     .      .      .     |
 |         1 A    1 B     .      .      .     |
 |                1 A     .      .      .     |
 |                       1 C     .      .     |
 |                              1 C     .     |
 |                                     1 C    |

 EACH  LETTER   CORRESPONDS  TO  AN  INDEPENDENT  COMPONENT.
 INTERDEPENDENT COMPONENTS (WITH SAME LETTER) ARE RELATED BY
 THE COEFFICIENT THAT PRECEEDS EACH LETTER.

 ************************************************************************


 ************************************************************************

  Y. NOEL POST DOC. TURIN 2002

  THIS ROUTINE EVALUATES THE NON ZERO ELEMENTS OF THE PIEZOELECTRIC TENSOR 

  ORDER OF THE TENSOR : 3

 |   .      .      .     1 A     .      .     |
 |   .      .      .      .     1 A     .     |
 |   .      .      .      .      .     1 A    |

 EACH  LETTER   CORRESPONDS  TO  AN  INDEPENDENT  COMPONENT.
 INTERDEPENDENT COMPONENTS (WITH SAME LETTER) ARE RELATED BY
 THE COEFFICIENT THAT PRECEEDS EACH LETTER.

 ************************************************************************


 LIST OF ACTIVE DEFORMATIONS: 
             4

 ************************************************************************
 CLAMPED ION APPROXIMATION - NO RELAXATION OF ATOMIC POSITIONS
 ************************************************************************

 INFORMATION **** EXCBUF **** EXCH. BIPO BUFFER: WORDS USED =           0

 DFT PARAMETERS

     ATOM       ELECTRONS   NET CHARGE   R(ANGSTROM)
   1   6  C       6.0000      0.0000     0.77000000
  49   1  H       1.0000      0.0000     1.11000000
  85   7  N       7.0000      0.0000     0.74000000
 109   8  O       8.0000      0.0000     0.74000000
 121 230  ZN     20.0000      0.0000     1.37000000

 SIZE OF GRID=     636957
 TTTTTTTTTTTTTTTTTTTTTTTTTTTTTT MAKE_GRID2  TELAPSE      112.61 TCPU       12.17
 BECKE WEIGHT FUNCTION
 RADSAFE =     2.00
 TOLERANCES - DENSITY:10**- 6; POTENTIAL:10**- 9; GRID WGT:10**-14

 RADIAL INTEGRATION  - INTERVALS (POINTS,UPPER LIMIT):            1( 99,  4.0*R)

 ANGULAR INTEGRATION - INTERVALS (ACCURACY LEVEL [N. POINTS] UPPER LIMIT):
  1(  6[ 146]   0.2)  2( 11[ 302]   0.5)  3( 14[ 590]   0.9)  4( 18[1454]   3.5)
  5( 14[ 590]9999.0)
 TTTTTTTTTTTTTTTTTTTTTTTTTTTTTT INT_CALC    TELAPSE      112.66 TCPU       12.21
 EEEEEEEEEE INT_CALC TERMINATION  DATE 04 05 2020 TIME 17:56:29.3

 *******************************************************************************
 ZIF90                                                                           
 CRYSTAL - SCF - TYPE OF CALCULATION :  RESTRICTED CLOSED SHELL
 *******************************************************************************

 CAPPA:IS1  2;IS2  2;IS3  2; K PTS MONK NET   3; SYMMOPS:K SPACE  24;G SPACE  12

 TTTTTTTTTTTTTTTTTTTTTTTTTTTTTT SDIK        TELAPSE      113.30 TCPU       12.86

 AAAAAAAAAAAAAAAAAAAAAAAAAAAAAAAAAAAAAAAAAAAAAAAAAAAAAAAAAAAAAAAAAAAAAAAAAAAAAAA
         ATOMIC WAVEFUNCTION(S)


 NUCLEAR CHARGE  6.0  SYMMETRY SPECIES            S    P
 N. ELECTRONS    6.0  NUMBER OF PRIMITIVE GTOS   11    5
                      NUMBER OF CONTRACTED GTOS   4    3
                      NUMBER OF CLOSED SHELLS     2    0
                      OPEN SHELL OCCUPATION       0    2

  ZNUC SCFIT  TOTAL HF ENERGY   KINETIC ENERGY   VIRIAL THEOREM ACCURACY
   6.0  11   -3.768480057E+01  3.769831118E+01 -1.999641612E+00  2.0E-06

 NUCLEAR CHARGE  1.0  SYMMETRY SPECIES            S
 N. ELECTRONS    1.0  NUMBER OF PRIMITIVE GTOS    5
                      NUMBER OF CONTRACTED GTOS   3
                      NUMBER OF CLOSED SHELLS     0
                      OPEN SHELL OCCUPATION       1

  ZNUC SCFIT  TOTAL HF ENERGY   KINETIC ENERGY   VIRIAL THEOREM ACCURACY
   1.0   1   -4.998098153E-01  4.997907537E-01 -2.000038139E+00  9.6E-17

 NUCLEAR CHARGE  7.0  SYMMETRY SPECIES            S    P
 N. ELECTRONS    7.0  NUMBER OF PRIMITIVE GTOS   11    5
                      NUMBER OF CONTRACTED GTOS   4    3
                      NUMBER OF CLOSED SHELLS     2    0
                      OPEN SHELL OCCUPATION       0    3

  ZNUC SCFIT  TOTAL HF ENERGY   KINETIC ENERGY   VIRIAL THEOREM ACCURACY
   7.0  11   -5.439473665E+01  5.441433682E+01 -1.999639798E+00  3.6E-06

 NUCLEAR CHARGE  8.0  SYMMETRY SPECIES            S    P
 N. ELECTRONS    8.0  NUMBER OF PRIMITIVE GTOS   11    5
                      NUMBER OF CONTRACTED GTOS   4    3
                      NUMBER OF CLOSED SHELLS     2    0
                      OPEN SHELL OCCUPATION       0    4

  ZNUC SCFIT  TOTAL HF ENERGY   KINETIC ENERGY   VIRIAL THEOREM ACCURACY
   8.0  13   -7.479861895E+01  7.482603849E+01 -1.999633556E+00  2.7E-06

 NUCLEAR CHARGE 20.0  SYMMETRY SPECIES            S    P    D
 N. ELECTRONS   20.0  NUMBER OF PRIMITIVE GTOS    7    7    6
                      NUMBER OF CONTRACTED GTOS   5    5    3
                      NUMBER OF CLOSED SHELLS     2    1    1
                      OPEN SHELL OCCUPATION       0    0    0

  ZNUC SCFIT  TOTAL HF ENERGY   KINETIC ENERGY   VIRIAL THEOREM ACCURACY
  20.0  35   -2.259494290E+02  1.538488917E+02 -2.468645152E+00  3.9E-06

 AAAAAAAAAAAAAAAAAAAAAAAAAAAAAAAAAAAAAAAAAAAAAAAAAAAAAAAAAAAAAAAAAAAAAAAAAAAAAAA

 CHARGE NORMALIZATION FACTOR   1.00000000
 TOTAL ATOMIC CHARGES:
   6.0000000   6.0000000   6.0000000   6.0000000   6.0000000   6.0000000
   6.0000000   6.0000000   6.0000000   6.0000000   6.0000000   6.0000000
   6.0000000   6.0000000   6.0000000   6.0000000   6.0000000   6.0000000
   6.0000000   6.0000000   6.0000000   6.0000000   6.0000000   6.0000000
   6.0000000   6.0000000   6.0000000   6.0000000   6.0000000   6.0000000
   6.0000000   6.0000000   6.0000000   6.0000000   6.0000000   6.0000000
   6.0000000   6.0000000   6.0000000   6.0000000   6.0000000   6.0000000
   6.0000000   6.0000000   6.0000000   6.0000000   6.0000000   6.0000000
   1.0000000   1.0000000   1.0000000   1.0000000   1.0000000   1.0000000
   1.0000000   1.0000000   1.0000000   1.0000000   1.0000000   1.0000000
   1.0000000   1.0000000   1.0000000   1.0000000   1.0000000   1.0000000
   1.0000000   1.0000000   1.0000000   1.0000000   1.0000000   1.0000000
   1.0000000   1.0000000   1.0000000   1.0000000   1.0000000   1.0000000
   1.0000000   1.0000000   1.0000000   1.0000000   1.0000000   1.0000000
   7.0000000   7.0000000   7.0000000   7.0000000   7.0000000   7.0000000
   7.0000000   7.0000000   7.0000000   7.0000000   7.0000000   7.0000000
   7.0000000   7.0000000   7.0000000   7.0000000   7.0000000   7.0000000
   7.0000000   7.0000000   7.0000000   7.0000000   7.0000000   7.0000000
   8.0000000   8.0000000   8.0000000   8.0000000   8.0000000   8.0000000
   8.0000000   8.0000000   8.0000000   8.0000000   8.0000000   8.0000000
  20.0000000  20.0000000  20.0000000  20.0000000  20.0000000  20.0000000
 TTTTTTTTTTTTTTTTTTTTTTTTTTTTTT MOQGAD      TELAPSE      120.79 TCPU       20.34
 TTTTTTTTTTTTTTTTTTTTTTTTTTTTTT SHELLXN     TELAPSE      127.70 TCPU       21.34
 TTTTTTTTTTTTTTTTTTTTTTTTTTTTTT MONMO3      TELAPSE      128.07 TCPU       21.71
 NUMERICALLY INTEGRATED DENSITY    708.0000767250
 TTTTTTTTTTTTTTTTTTTTTTTTTTTTTT NUMDFT      TELAPSE      129.09 TCPU       22.73
 CYC   0 ETOT(AU) -5.451646619666E+03 DETOT -5.45E+03 tst  0.00E+00 PX  1.00E+00
 TTTTTTTTTTTTTTTTTTTTTTTTTTTTTT DIIS        TELAPSE      130.09 TCPU       23.73
 TTTTTTTTTTTTTTTTTTTTTTTTTTTTTT FDIK        TELAPSE      140.59 TCPU       29.13
 INSULATING STATE
 TOP OF VALENCE BANDS -    BAND    354; K    1; EIG -2.7657162E-01 AU
 BOTTOM OF VIRTUAL BANDS - BAND    355; K    2; EIG -1.9499409E-01 AU
 INDIRECT ENERGY BAND GAP:   2.2198 eV
 BOTTOM OF VIRTUAL BANDS - BAND    355; K    1; EIG -1.9497885E-01 AU
 TTTTTTTTTTTTTTTTTTTTTTTTTTTTTT PDIG        TELAPSE      141.21 TCPU       29.76
 CHARGE NORMALIZATION FACTOR   1.00000000
 TOTAL ATOMIC CHARGES:
   5.6996256   5.6996256   5.6996256   5.6996256   5.6996256   5.6996256
   5.6996256   5.6996256   5.6996256   5.6996256   5.6996256   5.6996256
   6.1612241   6.1612241   6.1612241   6.1612241   6.1612241   6.1612241
   6.1612241   6.1612241   6.1612241   6.1612241   6.1612241   6.1612241
   5.6194388   5.6194388   5.6194388   5.6194388   5.6194388   5.6194388
   5.6194388   5.6194388   5.6194388   5.6194388   5.6194388   5.6194388
   6.1459640   6.1459640   6.1459640   6.1459640   6.1459640   6.1459640
   6.1459640   6.1459640   6.1459640   6.1459640   6.1459640   6.1459640
   0.8261971   0.8261971   0.8261971   0.8261971   0.8261971   0.8261971
   0.8261971   0.8261971   0.8261971   0.8261971   0.8261971   0.8261971
   0.7889431   0.7889431   0.7889431   0.7889431   0.7889431   0.7889431
   0.7889431   0.7889431   0.7889431   0.7889431   0.7889431   0.7889431
   0.7860359   0.7860359   0.7860359   0.7860359   0.7860359   0.7860359
   0.7860359   0.7860359   0.7860359   0.7860359   0.7860359   0.7860359
   7.6402263   7.6402263   7.6402263   7.6402263   7.6402263   7.6402263
   7.6402263   7.6402263   7.6402263   7.6402263   7.6402263   7.6402263
   7.6475009   7.6475009   7.6475009   7.6475009   7.6475009   7.6475009
   7.6475009   7.6475009   7.6475009   7.6475009   7.6475009   7.6475009
   8.5623787   8.5623787   8.5623787   8.5623787   8.5623787   8.5623787
   8.5623787   8.5623787   8.5623787   8.5623787   8.5623787   8.5623787
  18.2449309  18.2449309  18.2449309  18.2449309  18.2449309  18.2449309
 TTTTTTTTTTTTTTTTTTTTTTTTTTTTTT MOQGAD      TELAPSE      141.22 TCPU       29.77
 TTTTTTTTTTTTTTTTTTTTTTTTTTTTTT SHELLXN     TELAPSE      146.58 TCPU       30.90
 TTTTTTTTTTTTTTTTTTTTTTTTTTTTTT MONMO3      TELAPSE      146.81 TCPU       31.13
 NUMERICALLY INTEGRATED DENSITY    708.0000316478
 TTTTTTTTTTTTTTTTTTTTTTTTTTTTTT NUMDFT      TELAPSE      148.50 TCPU       32.82
 CYC   1 ETOT(AU) -5.430086717469E+03 DETOT  2.16E+01 tst  0.00E+00 PX  1.00E+00
 TTTTTTTTTTTTTTTTTTTTTTTTTTTTTT DIIS        TELAPSE      149.88 TCPU       34.20
 DIIS TEST: 0.27238E+02 AT SCF   CYCLE   1 - MIX   30 %
 TTTTTTTTTTTTTTTTTTTTTTTTTTTTTT FDIK        TELAPSE      158.12 TCPU       39.35
 INSULATING STATE
 TOP OF VALENCE BANDS -    BAND    354; K    2; EIG -1.8997574E-01 AU
 TOP OF VALENCE BANDS -    BAND    354; K    1; EIG -1.9062051E-01 AU
 BOTTOM OF VIRTUAL BANDS - BAND    355; K    2; EIG -8.4830225E-02 AU
 DIRECT ENERGY BAND GAP:   2.8612 eV
 BOTTOM OF VIRTUAL BANDS - BAND    355; K    1; EIG -8.4774395E-02 AU
 TTTTTTTTTTTTTTTTTTTTTTTTTTTTTT PDIG        TELAPSE      158.46 TCPU       39.69
 CHARGE NORMALIZATION FACTOR   1.00000000
 TOTAL ATOMIC CHARGES:
   6.1671588   6.1671588   6.1671588   6.1671588   6.1671588   6.1671588
   6.1671588   6.1671588   6.1671588   6.1671588   6.1671588   6.1671588
   5.8358645   5.8358645   5.8358645   5.8358645   5.8358645   5.8358645
   5.8358645   5.8358645   5.8358645   5.8358645   5.8358645   5.8358645
   5.7110662   5.7110662   5.7110662   5.7110662   5.7110662   5.7110662
   5.7110662   5.7110662   5.7110662   5.7110662   5.7110662   5.7110662
   5.8503576   5.8503576   5.8503576   5.8503576   5.8503576   5.8503576
   5.8503576   5.8503576   5.8503576   5.8503576   5.8503576   5.8503576
   0.9298023   0.9298023   0.9298023   0.9298023   0.9298023   0.9298023
   0.9298023   0.9298023   0.9298023   0.9298023   0.9298023   0.9298023
   0.9505665   0.9505665   0.9505665   0.9505665   0.9505665   0.9505665
   0.9505665   0.9505665   0.9505665   0.9505665   0.9505665   0.9505665
   0.9520670   0.9520670   0.9520670   0.9520670   0.9520670   0.9520670
   0.9520670   0.9520670   0.9520670   0.9520670   0.9520670   0.9520670
   7.5397985   7.5397985   7.5397985   7.5397985   7.5397985   7.5397985
   7.5397985   7.5397985   7.5397985   7.5397985   7.5397985   7.5397985
   7.4791125   7.4791125   7.4791125   7.4791125   7.4791125   7.4791125
   7.4791125   7.4791125   7.4791125   7.4791125   7.4791125   7.4791125
   7.9743193   7.9743193   7.9743193   7.9743193   7.9743193   7.9743193
   7.9743193   7.9743193   7.9743193   7.9743193   7.9743193   7.9743193
  19.2197735  19.2197735  19.2197735  19.2197735  19.2197735  19.2197735
 TTTTTTTTTTTTTTTTTTTTTTTTTTTTTT MOQGAD      TELAPSE      158.48 TCPU       39.70
 TTTTTTTTTTTTTTTTTTTTTTTTTTTTTT SHELLXN     TELAPSE      163.07 TCPU       40.85
 TTTTTTTTTTTTTTTTTTTTTTTTTTTTTT MONMO3      TELAPSE      163.86 TCPU       41.64
 NUMERICALLY INTEGRATED DENSITY    708.0000518621
 TTTTTTTTTTTTTTTTTTTTTTTTTTTTTT NUMDFT      TELAPSE      165.54 TCPU       43.32
 CYC   2 ETOT(AU) -5.430206853079E+03 DETOT -1.20E-01 tst  6.41E-03 PX  1.95E-01
 TTTTTTTTTTTTTTTTTTTTTTTTTTTTTT DIIS        TELAPSE      166.93 TCPU       44.72
 DIIS TEST: 0.30252E+02 AT SCF   CYCLE   2 - DIIS ACTIVE - HISTORY:     2 CYCLES
 TTTTTTTTTTTTTTTTTTTTTTTTTTTTTT FDIK        TELAPSE      172.66 TCPU       47.24
 INSULATING STATE
 TOP OF VALENCE BANDS -    BAND    354; K    2; EIG -1.9483287E-01 AU
 TOP OF VALENCE BANDS -    BAND    354; K    1; EIG -1.9526640E-01 AU
 BOTTOM OF VIRTUAL BANDS - BAND    355; K    1; EIG -7.6863744E-02 AU
 INDIRECT ENERGY BAND GAP:   3.2101 eV
 TTTTTTTTTTTTTTTTTTTTTTTTTTTTTT PDIG        TELAPSE      172.93 TCPU       47.51
 CHARGE NORMALIZATION FACTOR   1.00000000
 TOTAL ATOMIC CHARGES:
   5.6843072   5.6843072   5.6843072   5.6843072   5.6843072   5.6843072
   5.6843072   5.6843072   5.6843072   5.6843072   5.6843072   5.6843072
   6.0172441   6.0172441   6.0172441   6.0172441   6.0172441   6.0172441
   6.0172441   6.0172441   6.0172441   6.0172441   6.0172441   6.0172441
   5.5515302   5.5515302   5.5515302   5.5515302   5.5515302   5.5515302
   5.5515302   5.5515302   5.5515302   5.5515302   5.5515302   5.5515302
   6.0180079   6.0180079   6.0180079   6.0180079   6.0180079   6.0180079
   6.0180079   6.0180079   6.0180079   6.0180079   6.0180079   6.0180079
   0.9291141   0.9291141   0.9291141   0.9291141   0.9291141   0.9291141
   0.9291141   0.9291141   0.9291141   0.9291141   0.9291141   0.9291141
   0.9088499   0.9088499   0.9088499   0.9088499   0.9088499   0.9088499
   0.9088499   0.9088499   0.9088499   0.9088499   0.9088499   0.9088499
   0.9086137   0.9086137   0.9086137   0.9086137   0.9086137   0.9086137
   0.9086137   0.9086137   0.9086137   0.9086137   0.9086137   0.9086137
   7.5094213   7.5094213   7.5094213   7.5094213   7.5094213   7.5094213
   7.5094213   7.5094213   7.5094213   7.5094213   7.5094213   7.5094213
   7.5518110   7.5518110   7.5518110   7.5518110   7.5518110   7.5518110
   7.5518110   7.5518110   7.5518110   7.5518110   7.5518110   7.5518110
   8.4996295   8.4996295   8.4996295   8.4996295   8.4996295   8.4996295
   8.4996295   8.4996295   8.4996295   8.4996295   8.4996295   8.4996295
  18.8429422  18.8429422  18.8429422  18.8429422  18.8429422  18.8429422
 TTTTTTTTTTTTTTTTTTTTTTTTTTTTTT MOQGAD      TELAPSE      172.94 TCPU       47.52
 TTTTTTTTTTTTTTTTTTTTTTTTTTTTTT SHELLXN     TELAPSE      178.24 TCPU       48.66
 TTTTTTTTTTTTTTTTTTTTTTTTTTTTTT MONMO3      TELAPSE      178.41 TCPU       48.83
 NUMERICALLY INTEGRATED DENSITY    708.0000461771
 TTTTTTTTTTTTTTTTTTTTTTTTTTTTTT NUMDFT      TELAPSE      180.23 TCPU       50.64
 CYC   3 ETOT(AU) -5.431580789009E+03 DETOT -1.37E+00 tst  5.51E-03 PX  8.68E-02
 TTTTTTTTTTTTTTTTTTTTTTTTTTTTTT DIIS        TELAPSE      183.16 TCPU       53.58
 DIIS TEST: 0.43652E+01 AT SCF   CYCLE   3 - DIIS ACTIVE - HISTORY:     3 CYCLES
 TTTTTTTTTTTTTTTTTTTTTTTTTTTTTT FDIK        TELAPSE      194.23 TCPU       58.57
 INSULATING STATE
 TOP OF VALENCE BANDS -    BAND    354; K    2; EIG -2.1300849E-01 AU
 TOP OF VALENCE BANDS -    BAND    354; K    1; EIG -2.1366109E-01 AU
 BOTTOM OF VIRTUAL BANDS - BAND    355; K    1; EIG -9.5184134E-02 AU
 INDIRECT ENERGY BAND GAP:   3.2062 eV
 TTTTTTTTTTTTTTTTTTTTTTTTTTTTTT PDIG        TELAPSE      194.74 TCPU       59.08
 CHARGE NORMALIZATION FACTOR   1.00000000
 TOTAL ATOMIC CHARGES:
   5.8769629   5.8769629   5.8769629   5.8769629   5.8769629   5.8769629
   5.8769629   5.8769629   5.8769629   5.8769629   5.8769629   5.8769629
   6.0047563   6.0047563   6.0047563   6.0047563   6.0047563   6.0047563
   6.0047563   6.0047563   6.0047563   6.0047563   6.0047563   6.0047563
   5.6372462   5.6372462   5.6372462   5.6372462   5.6372462   5.6372462
   5.6372462   5.6372462   5.6372462   5.6372462   5.6372462   5.6372462
   6.0121002   6.0121002   6.0121002   6.0121002   6.0121002   6.0121002
   6.0121002   6.0121002   6.0121002   6.0121002   6.0121002   6.0121002
   0.8934238   0.8934238   0.8934238   0.8934238   0.8934238   0.8934238
   0.8934238   0.8934238   0.8934238   0.8934238   0.8934238   0.8934238
   0.8794616   0.8794616   0.8794616   0.8794616   0.8794616   0.8794616
   0.8794616   0.8794616   0.8794616   0.8794616   0.8794616   0.8794616
   0.8809186   0.8809186   0.8809186   0.8809186   0.8809186   0.8809186
   0.8809186   0.8809186   0.8809186   0.8809186   0.8809186   0.8809186
   7.5907760   7.5907760   7.5907760   7.5907760   7.5907760   7.5907760
   7.5907760   7.5907760   7.5907760   7.5907760   7.5907760   7.5907760
   7.5719116   7.5719116   7.5719116   7.5719116   7.5719116   7.5719116
   7.5719116   7.5719116   7.5719116   7.5719116   7.5719116   7.5719116
   8.3045044   8.3045044   8.3045044   8.3045044   8.3045044   8.3045044
   8.3045044   8.3045044   8.3045044   8.3045044   8.3045044   8.3045044
  18.6958769  18.6958769  18.6958769  18.6958769  18.6958769  18.6958769
 TTTTTTTTTTTTTTTTTTTTTTTTTTTTTT MOQGAD      TELAPSE      194.76 TCPU       59.10
 TTTTTTTTTTTTTTTTTTTTTTTTTTTTTT SHELLXN     TELAPSE      198.88 TCPU       60.25
 TTTTTTTTTTTTTTTTTTTTTTTTTTTTTT MONMO3      TELAPSE      199.82 TCPU       61.19
 NUMERICALLY INTEGRATED DENSITY    708.0000462798
 TTTTTTTTTTTTTTTTTTTTTTTTTTTTTT NUMDFT      TELAPSE      201.51 TCPU       62.88
 CYC   4 ETOT(AU) -5.431802239455E+03 DETOT -2.21E-01 tst  7.87E-04 PX  3.13E-02
 TTTTTTTTTTTTTTTTTTTTTTTTTTTTTT DIIS        TELAPSE      205.04 TCPU       66.41
 DIIS TEST: 0.29623E+00 AT SCF   CYCLE   4 - DIIS ACTIVE - HISTORY:     4 CYCLES
 TTTTTTTTTTTTTTTTTTTTTTTTTTTTTT FDIK        TELAPSE      210.71 TCPU       69.18
 INSULATING STATE
 TOP OF VALENCE BANDS -    BAND    354; K    2; EIG -2.1477202E-01 AU
 TOP OF VALENCE BANDS -    BAND    354; K    1; EIG -2.1526096E-01 AU
 BOTTOM OF VIRTUAL BANDS - BAND    355; K    2; EIG -9.9215007E-02 AU
 DIRECT ENERGY BAND GAP:   3.1445 eV
 BOTTOM OF VIRTUAL BANDS - BAND    355; K    1; EIG -9.9213810E-02 AU
 TTTTTTTTTTTTTTTTTTTTTTTTTTTTTT PDIG        TELAPSE      210.99 TCPU       69.47
 CHARGE NORMALIZATION FACTOR   1.00000000
 TOTAL ATOMIC CHARGES:
   5.8765158   5.8765158   5.8765158   5.8765158   5.8765158   5.8765158
   5.8765158   5.8765158   5.8765158   5.8765158   5.8765158   5.8765158
   6.0088944   6.0088944   6.0088944   6.0088944   6.0088944   6.0088944
   6.0088944   6.0088944   6.0088944   6.0088944   6.0088944   6.0088944
   5.6296710   5.6296710   5.6296710   5.6296710   5.6296710   5.6296710
   5.6296710   5.6296710   5.6296710   5.6296710   5.6296710   5.6296710
   6.0132025   6.0132025   6.0132025   6.0132025   6.0132025   6.0132025
   6.0132025   6.0132025   6.0132025   6.0132025   6.0132025   6.0132025
   0.8844068   0.8844068   0.8844068   0.8844068   0.8844068   0.8844068
   0.8844068   0.8844068   0.8844068   0.8844068   0.8844068   0.8844068
   0.8790945   0.8790945   0.8790945   0.8790945   0.8790945   0.8790945
   0.8790945   0.8790945   0.8790945   0.8790945   0.8790945   0.8790945
   0.8799855   0.8799855   0.8799855   0.8799855   0.8799855   0.8799855
   0.8799855   0.8799855   0.8799855   0.8799855   0.8799855   0.8799855
   7.5539303   7.5539303   7.5539303   7.5539303   7.5539303   7.5539303
   7.5539303   7.5539303   7.5539303   7.5539303   7.5539303   7.5539303
   7.5626868   7.5626868   7.5626868   7.5626868   7.5626868   7.5626868
   7.5626868   7.5626868   7.5626868   7.5626868   7.5626868   7.5626868
   8.3552359   8.3552359   8.3552359   8.3552359   8.3552359   8.3552359
   8.3552359   8.3552359   8.3552359   8.3552359   8.3552359   8.3552359
  18.7127532  18.7127532  18.7127532  18.7127532  18.7127532  18.7127532
 TTTTTTTTTTTTTTTTTTTTTTTTTTTTTT MOQGAD      TELAPSE      211.01 TCPU       69.49
 TTTTTTTTTTTTTTTTTTTTTTTTTTTTTT SHELLXN     TELAPSE      217.13 TCPU       70.63
 TTTTTTTTTTTTTTTTTTTTTTTTTTTTTT MONMO3      TELAPSE      220.22 TCPU       73.72
 NUMERICALLY INTEGRATED DENSITY    708.0000457459
 TTTTTTTTTTTTTTTTTTTTTTTTTTTTTT NUMDFT      TELAPSE      221.90 TCPU       75.39
 CYC   5 ETOT(AU) -5.431812703173E+03 DETOT -1.05E-02 tst  3.94E-05 PX  1.87E-02
 TTTTTTTTTTTTTTTTTTTTTTTTTTTTTT DIIS        TELAPSE      223.24 TCPU       76.74
 DIIS TEST: 0.83224E-01 AT SCF   CYCLE   5 - DIIS ACTIVE - HISTORY:     5 CYCLES
 TTTTTTTTTTTTTTTTTTTTTTTTTTTTTT FDIK        TELAPSE      228.91 TCPU       79.43
 INSULATING STATE
 TOP OF VALENCE BANDS -    BAND    354; K    2; EIG -2.1429421E-01 AU
 TOP OF VALENCE BANDS -    BAND    354; K    1; EIG -2.1489094E-01 AU
 BOTTOM OF VIRTUAL BANDS - BAND    355; K    2; EIG -9.7084685E-02 AU
 DIRECT ENERGY BAND GAP:   3.1894 eV
 BOTTOM OF VIRTUAL BANDS - BAND    355; K    1; EIG -9.7080455E-02 AU
 TTTTTTTTTTTTTTTTTTTTTTTTTTTTTT PDIG        TELAPSE      229.66 TCPU       80.18
 CHARGE NORMALIZATION FACTOR   1.00000000
 TOTAL ATOMIC CHARGES:
   5.8707033   5.8707033   5.8707033   5.8707033   5.8707033   5.8707033
   5.8707033   5.8707033   5.8707033   5.8707033   5.8707033   5.8707033
   6.0186473   6.0186473   6.0186473   6.0186473   6.0186473   6.0186473
   6.0186473   6.0186473   6.0186473   6.0186473   6.0186473   6.0186473
   5.6203600   5.6203600   5.6203600   5.6203600   5.6203600   5.6203600
   5.6203600   5.6203600   5.6203600   5.6203600   5.6203600   5.6203600
   6.0249520   6.0249520   6.0249520   6.0249520   6.0249520   6.0249520
   6.0249520   6.0249520   6.0249520   6.0249520   6.0249520   6.0249520
   0.8907352   0.8907352   0.8907352   0.8907352   0.8907352   0.8907352
   0.8907352   0.8907352   0.8907352   0.8907352   0.8907352   0.8907352
   0.8786880   0.8786880   0.8786880   0.8786880   0.8786880   0.8786880
   0.8786880   0.8786880   0.8786880   0.8786880   0.8786880   0.8786880
   0.8798705   0.8798705   0.8798705   0.8798705   0.8798705   0.8798705
   0.8798705   0.8798705   0.8798705   0.8798705   0.8798705   0.8798705
   7.5659262   7.5659262   7.5659262   7.5659262   7.5659262   7.5659262
   7.5659262   7.5659262   7.5659262   7.5659262   7.5659262   7.5659262
   7.5617654   7.5617654   7.5617654   7.5617654   7.5617654   7.5617654
   7.5617654   7.5617654   7.5617654   7.5617654   7.5617654   7.5617654
   8.3338776   8.3338776   8.3338776   8.3338776   8.3338776   8.3338776
   8.3338776   8.3338776   8.3338776   8.3338776   8.3338776   8.3338776
  18.7089494  18.7089494  18.7089494  18.7089494  18.7089494  18.7089494
 TTTTTTTTTTTTTTTTTTTTTTTTTTTTTT MOQGAD      TELAPSE      229.68 TCPU       80.20
 TTTTTTTTTTTTTTTTTTTTTTTTTTTTTT SHELLXN     TELAPSE      240.88 TCPU       81.33
 TTTTTTTTTTTTTTTTTTTTTTTTTTTTTT MONMO3      TELAPSE      241.39 TCPU       81.83
 NUMERICALLY INTEGRATED DENSITY    708.0000458803
 TTTTTTTTTTTTTTTTTTTTTTTTTTTTTT NUMDFT      TELAPSE      243.06 TCPU       83.51
 CYC   6 ETOT(AU) -5.431817036776E+03 DETOT -4.33E-03 tst  2.73E-05 PX  6.88E-03
 TTTTTTTTTTTTTTTTTTTTTTTTTTTTTT DIIS        TELAPSE      246.77 TCPU       87.22
 DIIS TEST: 0.14631E-01 AT SCF   CYCLE   6 - DIIS ACTIVE - HISTORY:     6 CYCLES
 TTTTTTTTTTTTTTTTTTTTTTTTTTTTTT FDIK        TELAPSE      255.93 TCPU       92.45
 INSULATING STATE
 TOP OF VALENCE BANDS -    BAND    354; K    2; EIG -2.1461600E-01 AU
 TOP OF VALENCE BANDS -    BAND    354; K    1; EIG -2.1515019E-01 AU
 BOTTOM OF VIRTUAL BANDS - BAND    355; K    2; EIG -9.8279801E-02 AU
 DIRECT ENERGY BAND GAP:   3.1657 eV
 BOTTOM OF VIRTUAL BANDS - BAND    355; K    1; EIG -9.8277713E-02 AU
 TTTTTTTTTTTTTTTTTTTTTTTTTTTTTT PDIG        TELAPSE      256.25 TCPU       92.78
 CHARGE NORMALIZATION FACTOR   1.00000000
 TOTAL ATOMIC CHARGES:
   5.8706821   5.8706821   5.8706821   5.8706821   5.8706821   5.8706821
   5.8706821   5.8706821   5.8706821   5.8706821   5.8706821   5.8706821
   6.0073711   6.0073711   6.0073711   6.0073711   6.0073711   6.0073711
   6.0073711   6.0073711   6.0073711   6.0073711   6.0073711   6.0073711
   5.6317075   5.6317075   5.6317075   5.6317075   5.6317075   5.6317075
   5.6317075   5.6317075   5.6317075   5.6317075   5.6317075   5.6317075
   6.0136423   6.0136423   6.0136423   6.0136423   6.0136423   6.0136423
   6.0136423   6.0136423   6.0136423   6.0136423   6.0136423   6.0136423
   0.8889832   0.8889832   0.8889832   0.8889832   0.8889832   0.8889832
   0.8889832   0.8889832   0.8889832   0.8889832   0.8889832   0.8889832
   0.8799846   0.8799846   0.8799846   0.8799846   0.8799846   0.8799846
   0.8799846   0.8799846   0.8799846   0.8799846   0.8799846   0.8799846
   0.8809000   0.8809000   0.8809000   0.8809000   0.8809000   0.8809000
   0.8809000   0.8809000   0.8809000   0.8809000   0.8809000   0.8809000
   7.5644070   7.5644070   7.5644070   7.5644070   7.5644070   7.5644070
   7.5644070   7.5644070   7.5644070   7.5644070   7.5644070   7.5644070
   7.5645890   7.5645890   7.5645890   7.5645890   7.5645890   7.5645890
   7.5645890   7.5645890   7.5645890   7.5645890   7.5645890   7.5645890
   8.3430035   8.3430035   8.3430035   8.3430035   8.3430035   8.3430035
   8.3430035   8.3430035   8.3430035   8.3430035   8.3430035   8.3430035
  18.7094595  18.7094595  18.7094595  18.7094595  18.7094595  18.7094595
 TTTTTTTTTTTTTTTTTTTTTTTTTTTTTT MOQGAD      TELAPSE      256.27 TCPU       92.79
 TTTTTTTTTTTTTTTTTTTTTTTTTTTTTT SHELLXN     TELAPSE      263.79 TCPU       93.93
 TTTTTTTTTTTTTTTTTTTTTTTTTTTTTT MONMO3      TELAPSE      264.10 TCPU       94.24
 NUMERICALLY INTEGRATED DENSITY    708.0000459501
 TTTTTTTTTTTTTTTTTTTTTTTTTTTTTT NUMDFT      TELAPSE      265.78 TCPU       95.92
 CYC   7 ETOT(AU) -5.431817566941E+03 DETOT -5.30E-04 tst  8.16E-06 PX  1.73E-03
 TTTTTTTTTTTTTTTTTTTTTTTTTTTTTT DIIS        TELAPSE      267.39 TCPU       97.53
 DIIS TEST: 0.69506E-02 AT SCF   CYCLE   7 - DIIS ACTIVE - HISTORY:     7 CYCLES
 TTTTTTTTTTTTTTTTTTTTTTTTTTTTTT FDIK        TELAPSE      273.40 TCPU       99.89
 INSULATING STATE
 TOP OF VALENCE BANDS -    BAND    354; K    2; EIG -2.1472343E-01 AU
 TOP OF VALENCE BANDS -    BAND    354; K    1; EIG -2.1527841E-01 AU
 BOTTOM OF VIRTUAL BANDS - BAND    355; K    2; EIG -9.7990127E-02 AU
 DIRECT ENERGY BAND GAP:   3.1765 eV
 BOTTOM OF VIRTUAL BANDS - BAND    355; K    1; EIG -9.7987622E-02 AU
 TTTTTTTTTTTTTTTTTTTTTTTTTTTTTT PDIG        TELAPSE      273.64 TCPU      100.12
 CHARGE NORMALIZATION FACTOR   1.00000000
 TOTAL ATOMIC CHARGES:
   5.8709517   5.8709517   5.8709517   5.8709517   5.8709517   5.8709517
   5.8709517   5.8709517   5.8709517   5.8709517   5.8709517   5.8709517
   6.0128994   6.0128994   6.0128994   6.0128994   6.0128994   6.0128994
   6.0128994   6.0128994   6.0128994   6.0128994   6.0128994   6.0128994
   5.6278991   5.6278991   5.6278991   5.6278991   5.6278991   5.6278991
   5.6278991   5.6278991   5.6278991   5.6278991   5.6278991   5.6278991
   6.0190916   6.0190916   6.0190916   6.0190916   6.0190916   6.0190916
   6.0190916   6.0190916   6.0190916   6.0190916   6.0190916   6.0190916
   0.8894540   0.8894540   0.8894540   0.8894540   0.8894540   0.8894540
   0.8894540   0.8894540   0.8894540   0.8894540   0.8894540   0.8894540
   0.8792751   0.8792751   0.8792751   0.8792751   0.8792751   0.8792751
   0.8792751   0.8792751   0.8792751   0.8792751   0.8792751   0.8792751
   0.8802354   0.8802354   0.8802354   0.8802354   0.8802354   0.8802354
   0.8802354   0.8802354   0.8802354   0.8802354   0.8802354   0.8802354
   7.5624892   7.5624892   7.5624892   7.5624892   7.5624892   7.5624892
   7.5624892   7.5624892   7.5624892   7.5624892   7.5624892   7.5624892
   7.5626608   7.5626608   7.5626608   7.5626608   7.5626608   7.5626608
   7.5626608   7.5626608   7.5626608   7.5626608   7.5626608   7.5626608
   8.3397988   8.3397988   8.3397988   8.3397988   8.3397988   8.3397988
   8.3397988   8.3397988   8.3397988   8.3397988   8.3397988   8.3397988
  18.7104897  18.7104897  18.7104897  18.7104897  18.7104897  18.7104897
 TTTTTTTTTTTTTTTTTTTTTTTTTTTTTT MOQGAD      TELAPSE      273.65 TCPU      100.14
 TTTTTTTTTTTTTTTTTTTTTTTTTTTTTT SHELLXN     TELAPSE      279.14 TCPU      101.26
 TTTTTTTTTTTTTTTTTTTTTTTTTTTTTT MONMO3      TELAPSE      279.64 TCPU      101.76
 NUMERICALLY INTEGRATED DENSITY    708.0000459527
 TTTTTTTTTTTTTTTTTTTTTTTTTTTTTT NUMDFT      TELAPSE      281.32 TCPU      103.44
 CYC   8 ETOT(AU) -5.431817918683E+03 DETOT -3.52E-04 tst  1.33E-06 PX  1.10E-03
 TTTTTTTTTTTTTTTTTTTTTTTTTTTTTT DIIS        TELAPSE      283.47 TCPU      105.59
 DIIS TEST: 0.23790E-03 AT SCF   CYCLE   8 - DIIS ACTIVE - HISTORY:     8 CYCLES
 TTTTTTTTTTTTTTTTTTTTTTTTTTTTTT FDIK        TELAPSE      294.16 TCPU      112.57
 INSULATING STATE
 TOP OF VALENCE BANDS -    BAND    354; K    2; EIG -2.1469419E-01 AU
 TOP OF VALENCE BANDS -    BAND    354; K    1; EIG -2.1524620E-01 AU
 BOTTOM OF VIRTUAL BANDS - BAND    355; K    2; EIG -9.8153309E-02 AU
 DIRECT ENERGY BAND GAP:   3.1712 eV
 BOTTOM OF VIRTUAL BANDS - BAND    355; K    1; EIG -9.8150888E-02 AU
 TTTTTTTTTTTTTTTTTTTTTTTTTTTTTT PDIG        TELAPSE      294.93 TCPU      113.33
 CHARGE NORMALIZATION FACTOR   1.00000000
 TOTAL ATOMIC CHARGES:
   5.8730627   5.8730627   5.8730627   5.8730627   5.8730627   5.8730627
   5.8730627   5.8730627   5.8730627   5.8730627   5.8730627   5.8730627
   6.0123424   6.0123424   6.0123424   6.0123424   6.0123424   6.0123424
   6.0123424   6.0123424   6.0123424   6.0123424   6.0123424   6.0123424
   5.6268856   5.6268856   5.6268856   5.6268856   5.6268856   5.6268856
   5.6268856   5.6268856   5.6268856   5.6268856   5.6268856   5.6268856
   6.0186720   6.0186720   6.0186720   6.0186720   6.0186720   6.0186720
   6.0186720   6.0186720   6.0186720   6.0186720   6.0186720   6.0186720
   0.8889468   0.8889468   0.8889468   0.8889468   0.8889468   0.8889468
   0.8889468   0.8889468   0.8889468   0.8889468   0.8889468   0.8889468
   0.8794376   0.8794376   0.8794376   0.8794376   0.8794376   0.8794376
   0.8794376   0.8794376   0.8794376   0.8794376   0.8794376   0.8794376
   0.8804263   0.8804263   0.8804263   0.8804263   0.8804263   0.8804263
   0.8804263   0.8804263   0.8804263   0.8804263   0.8804263   0.8804263
   7.5633002   7.5633002   7.5633002   7.5633002   7.5633002   7.5633002
   7.5633002   7.5633002   7.5633002   7.5633002   7.5633002   7.5633002
   7.5616954   7.5616954   7.5616954   7.5616954   7.5616954   7.5616954
   7.5616954   7.5616954   7.5616954   7.5616954   7.5616954   7.5616954
   8.3400906   8.3400906   8.3400906   8.3400906   8.3400906   8.3400906
   8.3400906   8.3400906   8.3400906   8.3400906   8.3400906   8.3400906
  18.7102807  18.7102807  18.7102807  18.7102807  18.7102807  18.7102807
 TTTTTTTTTTTTTTTTTTTTTTTTTTTTTT MOQGAD      TELAPSE      294.94 TCPU      113.35
 TTTTTTTTTTTTTTTTTTTTTTTTTTTTTT SHELLXN     TELAPSE      300.38 TCPU      114.48
 TTTTTTTTTTTTTTTTTTTTTTTTTTTTTT MONMO3      TELAPSE      300.70 TCPU      114.80
 NUMERICALLY INTEGRATED DENSITY    708.0000459538
 TTTTTTTTTTTTTTTTTTTTTTTTTTTTTT NUMDFT      TELAPSE      302.49 TCPU      116.59
 CYC   9 ETOT(AU) -5.431817916195E+03 DETOT  2.49E-06 tst  6.68E-08 PX  3.85E-04
 TTTTTTTTTTTTTTTTTTTTTTTTTTTTTT DIIS        TELAPSE      304.33 TCPU      118.43
 DIIS TEST: 0.18194E-03 AT SCF   CYCLE   9 - DIIS ACTIVE - HISTORY:     9 CYCLES
 TTTTTTTTTTTTTTTTTTTTTTTTTTTTTT FDIK        TELAPSE      310.96 TCPU      121.69
 INSULATING STATE
 TOP OF VALENCE BANDS -    BAND    354; K    2; EIG -2.1475391E-01 AU
 TOP OF VALENCE BANDS -    BAND    354; K    1; EIG -2.1530819E-01 AU
 BOTTOM OF VIRTUAL BANDS - BAND    355; K    2; EIG -9.8086816E-02 AU
 DIRECT ENERGY BAND GAP:   3.1747 eV
 BOTTOM OF VIRTUAL BANDS - BAND    355; K    1; EIG -9.8084446E-02 AU
 TTTTTTTTTTTTTTTTTTTTTTTTTTTTTT PDIG        TELAPSE      311.27 TCPU      122.00
 CHARGE NORMALIZATION FACTOR   1.00000000
 TOTAL ATOMIC CHARGES:
   5.8717591   5.8717591   5.8717591   5.8717591   5.8717591   5.8717591
   5.8717591   5.8717591   5.8717591   5.8717591   5.8717591   5.8717591
   6.0126493   6.0126493   6.0126493   6.0126493   6.0126493   6.0126493
   6.0126493   6.0126493   6.0126493   6.0126493   6.0126493   6.0126493
   5.6274108   5.6274108   5.6274108   5.6274108   5.6274108   5.6274108
   5.6274108   5.6274108   5.6274108   5.6274108   5.6274108   5.6274108
   6.0188736   6.0188736   6.0188736   6.0188736   6.0188736   6.0188736
   6.0188736   6.0188736   6.0188736   6.0188736   6.0188736   6.0188736
   0.8892082   0.8892082   0.8892082   0.8892082   0.8892082   0.8892082
   0.8892082   0.8892082   0.8892082   0.8892082   0.8892082   0.8892082
   0.8793432   0.8793432   0.8793432   0.8793432   0.8793432   0.8793432
   0.8793432   0.8793432   0.8793432   0.8793432   0.8793432   0.8793432
   0.8802690   0.8802690   0.8802690   0.8802690   0.8802690   0.8802690
   0.8802690   0.8802690   0.8802690   0.8802690   0.8802690   0.8802690
   7.5626221   7.5626221   7.5626221   7.5626221   7.5626221   7.5626221
   7.5626221   7.5626221   7.5626221   7.5626221   7.5626221   7.5626221
   7.5630271   7.5630271   7.5630271   7.5630271   7.5630271   7.5630271
   7.5630271   7.5630271   7.5630271   7.5630271   7.5630271   7.5630271
   8.3396828   8.3396828   8.3396828   8.3396828   8.3396828   8.3396828
   8.3396828   8.3396828   8.3396828   8.3396828   8.3396828   8.3396828
  18.7103093  18.7103093  18.7103093  18.7103093  18.7103093  18.7103093
 TTTTTTTTTTTTTTTTTTTTTTTTTTTTTT MOQGAD      TELAPSE      311.28 TCPU      122.01
 TTTTTTTTTTTTTTTTTTTTTTTTTTTTTT SHELLXN     TELAPSE      316.16 TCPU      123.16
 TTTTTTTTTTTTTTTTTTTTTTTTTTTTTT MONMO3      TELAPSE      317.63 TCPU      124.63
 NUMERICALLY INTEGRATED DENSITY    708.0000459527
 TTTTTTTTTTTTTTTTTTTTTTTTTTTTTT NUMDFT      TELAPSE      319.31 TCPU      126.30
 CYC  10 ETOT(AU) -5.431817925576E+03 DETOT -9.38E-06 tst  4.29E-08 PX  2.34E-04
 TTTTTTTTTTTTTTTTTTTTTTTTTTTTTT DIIS        TELAPSE      321.14 TCPU      128.13
 DIIS TEST: 0.40708E-04 AT SCF   CYCLE  10 - DIIS ACTIVE - HISTORY:    10 CYCLES
 TTTTTTTTTTTTTTTTTTTTTTTTTTTTTT FDIK        TELAPSE      329.62 TCPU      133.64
 INSULATING STATE
 TOP OF VALENCE BANDS -    BAND    354; K    2; EIG -2.1475914E-01 AU
 TOP OF VALENCE BANDS -    BAND    354; K    1; EIG -2.1531332E-01 AU
 BOTTOM OF VIRTUAL BANDS - BAND    355; K    2; EIG -9.8104407E-02 AU
 DIRECT ENERGY BAND GAP:   3.1743 eV
 BOTTOM OF VIRTUAL BANDS - BAND    355; K    1; EIG -9.8101917E-02 AU
 TTTTTTTTTTTTTTTTTTTTTTTTTTTTTT PDIG        TELAPSE      330.29 TCPU      134.31
 CHARGE NORMALIZATION FACTOR   1.00000000
 TOTAL ATOMIC CHARGES:
   5.8718451   5.8718451   5.8718451   5.8718451   5.8718451   5.8718451
   5.8718451   5.8718451   5.8718451   5.8718451   5.8718451   5.8718451
   6.0126989   6.0126989   6.0126989   6.0126989   6.0126989   6.0126989
   6.0126989   6.0126989   6.0126989   6.0126989   6.0126989   6.0126989
   5.6276591   5.6276591   5.6276591   5.6276591   5.6276591   5.6276591
   5.6276591   5.6276591   5.6276591   5.6276591   5.6276591   5.6276591
   6.0188922   6.0188922   6.0188922   6.0188922   6.0188922   6.0188922
   6.0188922   6.0188922   6.0188922   6.0188922   6.0188922   6.0188922
   0.8891985   0.8891985   0.8891985   0.8891985   0.8891985   0.8891985
   0.8891985   0.8891985   0.8891985   0.8891985   0.8891985   0.8891985
   0.8793257   0.8793257   0.8793257   0.8793257   0.8793257   0.8793257
   0.8793257   0.8793257   0.8793257   0.8793257   0.8793257   0.8793257
   0.8803049   0.8803049   0.8803049   0.8803049   0.8803049   0.8803049
   0.8803049   0.8803049   0.8803049   0.8803049   0.8803049   0.8803049
   7.5629630   7.5629630   7.5629630   7.5629630   7.5629630   7.5629630
   7.5629630   7.5629630   7.5629630   7.5629630   7.5629630   7.5629630
   7.5620074   7.5620074   7.5620074   7.5620074   7.5620074   7.5620074
   7.5620074   7.5620074   7.5620074   7.5620074   7.5620074   7.5620074
   8.3398898   8.3398898   8.3398898   8.3398898   8.3398898   8.3398898
   8.3398898   8.3398898   8.3398898   8.3398898   8.3398898   8.3398898
  18.7104309  18.7104309  18.7104309  18.7104309  18.7104309  18.7104309
 TTTTTTTTTTTTTTTTTTTTTTTTTTTTTT MOQGAD      TELAPSE      330.30 TCPU      134.32
 TTTTTTTTTTTTTTTTTTTTTTTTTTTTTT SHELLXN     TELAPSE      334.18 TCPU      135.44
 TTTTTTTTTTTTTTTTTTTTTTTTTTTTTT MONMO3      TELAPSE      334.52 TCPU      135.79
 NUMERICALLY INTEGRATED DENSITY    708.0000459541
 TTTTTTTTTTTTTTTTTTTTTTTTTTTTTT NUMDFT      TELAPSE      336.31 TCPU      137.58
 CYC  11 ETOT(AU) -5.431817925898E+03 DETOT -3.22E-07 tst  6.06E-09 PX  1.17E-04
 TTTTTTTTTTTTTTTTTTTTTTTTTTTTTT DIIS        TELAPSE      339.02 TCPU      140.28
 DIIS TEST: 0.17089E-04 AT SCF   CYCLE  11 - DIIS ACTIVE - HISTORY:    11 CYCLES
 TTTTTTTTTTTTTTTTTTTTTTTTTTTTTT FDIK        TELAPSE      347.76 TCPU      146.04
 INSULATING STATE
 TOP OF VALENCE BANDS -    BAND    354; K    2; EIG -2.1474992E-01 AU
 TOP OF VALENCE BANDS -    BAND    354; K    1; EIG -2.1530356E-01 AU
 BOTTOM OF VIRTUAL BANDS - BAND    355; K    2; EIG -9.8112939E-02 AU
 DIRECT ENERGY BAND GAP:   3.1739 eV
 BOTTOM OF VIRTUAL BANDS - BAND    355; K    1; EIG -9.8110573E-02 AU
 TTTTTTTTTTTTTTTTTTTTTTTTTTTTTT PDIG        TELAPSE      348.14 TCPU      146.42
 CHARGE NORMALIZATION FACTOR   1.00000000
 TOTAL ATOMIC CHARGES:
   5.8720901   5.8720901   5.8720901   5.8720901   5.8720901   5.8720901
   5.8720901   5.8720901   5.8720901   5.8720901   5.8720901   5.8720901
   6.0126324   6.0126324   6.0126324   6.0126324   6.0126324   6.0126324
   6.0126324   6.0126324   6.0126324   6.0126324   6.0126324   6.0126324
   5.6274154   5.6274154   5.6274154   5.6274154   5.6274154   5.6274154
   5.6274154   5.6274154   5.6274154   5.6274154   5.6274154   5.6274154
   6.0188805   6.0188805   6.0188805   6.0188805   6.0188805   6.0188805
   6.0188805   6.0188805   6.0188805   6.0188805   6.0188805   6.0188805
   0.8891607   0.8891607   0.8891607   0.8891607   0.8891607   0.8891607
   0.8891607   0.8891607   0.8891607   0.8891607   0.8891607   0.8891607
   0.8793582   0.8793582   0.8793582   0.8793582   0.8793582   0.8793582
   0.8793582   0.8793582   0.8793582   0.8793582   0.8793582   0.8793582
   0.8803038   0.8803038   0.8803038   0.8803038   0.8803038   0.8803038
   0.8803038   0.8803038   0.8803038   0.8803038   0.8803038   0.8803038
   7.5626966   7.5626966   7.5626966   7.5626966   7.5626966   7.5626966
   7.5626966   7.5626966   7.5626966   7.5626966   7.5626966   7.5626966
   7.5624530   7.5624530   7.5624530   7.5624530   7.5624530   7.5624530
   7.5624530   7.5624530   7.5624530   7.5624530   7.5624530   7.5624530
   8.3398056   8.3398056   8.3398056   8.3398056   8.3398056   8.3398056
   8.3398056   8.3398056   8.3398056   8.3398056   8.3398056   8.3398056
  18.7104075  18.7104075  18.7104075  18.7104075  18.7104075  18.7104075
 TTTTTTTTTTTTTTTTTTTTTTTTTTTTTT MOQGAD      TELAPSE      348.15 TCPU      146.43
 TTTTTTTTTTTTTTTTTTTTTTTTTTTTTT SHELLXN     TELAPSE      354.25 TCPU      147.58
 TTTTTTTTTTTTTTTTTTTTTTTTTTTTTT MONMO3      TELAPSE      354.47 TCPU      147.80
 NUMERICALLY INTEGRATED DENSITY    708.0000459555
 TTTTTTTTTTTTTTTTTTTTTTTTTTTTTT NUMDFT      TELAPSE      356.26 TCPU      149.59
 CYC  12 ETOT(AU) -5.431817927126E+03 DETOT -1.23E-06 tst  2.33E-09 PX  5.50E-05
 TTTTTTTTTTTTTTTTTTTTTTTTTTTTTT DIIS        TELAPSE      360.16 TCPU      153.48
 DIIS TEST: 0.26036E-05 AT SCF   CYCLE  12 - DIIS ACTIVE - HISTORY:    12 CYCLES
 TTTTTTTTTTTTTTTTTTTTTTTTTTTTTT FDIK        TELAPSE      368.57 TCPU      158.75
 INSULATING STATE
 TOP OF VALENCE BANDS -    BAND    354; K    2; EIG -2.1475254E-01 AU
 TOP OF VALENCE BANDS -    BAND    354; K    1; EIG -2.1530639E-01 AU
 BOTTOM OF VIRTUAL BANDS - BAND    355; K    2; EIG -9.8110025E-02 AU
 DIRECT ENERGY BAND GAP:   3.1740 eV
 BOTTOM OF VIRTUAL BANDS - BAND    355; K    1; EIG -9.8107593E-02 AU
 TTTTTTTTTTTTTTTTTTTTTTTTTTTTTT PDIG        TELAPSE      368.96 TCPU      159.15
 CHARGE NORMALIZATION FACTOR   1.00000000
 TOTAL ATOMIC CHARGES:
   5.8719714   5.8719714   5.8719714   5.8719714   5.8719714   5.8719714
   5.8719714   5.8719714   5.8719714   5.8719714   5.8719714   5.8719714
   6.0126295   6.0126295   6.0126295   6.0126295   6.0126295   6.0126295
   6.0126295   6.0126295   6.0126295   6.0126295   6.0126295   6.0126295
   5.6274169   5.6274169   5.6274169   5.6274169   5.6274169   5.6274169
   5.6274169   5.6274169   5.6274169   5.6274169   5.6274169   5.6274169
   6.0188441   6.0188441   6.0188441   6.0188441   6.0188441   6.0188441
   6.0188441   6.0188441   6.0188441   6.0188441   6.0188441   6.0188441
   0.8891705   0.8891705   0.8891705   0.8891705   0.8891705   0.8891705
   0.8891705   0.8891705   0.8891705   0.8891705   0.8891705   0.8891705
   0.8793538   0.8793538   0.8793538   0.8793538   0.8793538   0.8793538
   0.8793538   0.8793538   0.8793538   0.8793538   0.8793538   0.8793538
   0.8803095   0.8803095   0.8803095   0.8803095   0.8803095   0.8803095
   0.8803095   0.8803095   0.8803095   0.8803095   0.8803095   0.8803095
   7.5628844   7.5628844   7.5628844   7.5628844   7.5628844   7.5628844
   7.5628844   7.5628844   7.5628844   7.5628844   7.5628844   7.5628844
   7.5623893   7.5623893   7.5623893   7.5623893   7.5623893   7.5623893
   7.5623893   7.5623893   7.5623893   7.5623893   7.5623893   7.5623893
   8.3398275   8.3398275   8.3398275   8.3398275   8.3398275   8.3398275
   8.3398275   8.3398275   8.3398275   8.3398275   8.3398275   8.3398275
  18.7104063  18.7104063  18.7104063  18.7104063  18.7104063  18.7104063
 TTTTTTTTTTTTTTTTTTTTTTTTTTTTTT MOQGAD      TELAPSE      368.97 TCPU      159.16
 TTTTTTTTTTTTTTTTTTTTTTTTTTTTTT SHELLXN     TELAPSE      375.40 TCPU      160.27
 TTTTTTTTTTTTTTTTTTTTTTTTTTTTTT MONMO3      TELAPSE      375.66 TCPU      160.52
 NUMERICALLY INTEGRATED DENSITY    708.0000459545
 TTTTTTTTTTTTTTTTTTTTTTTTTTTTTT NUMDFT      TELAPSE      377.33 TCPU      162.20
 CYC  13 ETOT(AU) -5.431817927213E+03 DETOT -8.67E-08 tst  3.64E-10 PX  2.52E-05
 TTTTTTTTTTTTTTTTTTTTTTTTTTTTTT DIIS        TELAPSE      378.99 TCPU      163.85
 DIIS TEST: 0.96124E-06 AT SCF   CYCLE  13 - DIIS ACTIVE - HISTORY:    13 CYCLES
 TTTTTTTTTTTTTTTTTTTTTTTTTTTTTT FDIK        TELAPSE      390.08 TCPU      169.71
 INSULATING STATE
 TOP OF VALENCE BANDS -    BAND    354; K    2; EIG -2.1475475E-01 AU
 TOP OF VALENCE BANDS -    BAND    354; K    1; EIG -2.1530864E-01 AU
 BOTTOM OF VIRTUAL BANDS - BAND    355; K    2; EIG -9.8109870E-02 AU
 DIRECT ENERGY BAND GAP:   3.1741 eV
 BOTTOM OF VIRTUAL BANDS - BAND    355; K    1; EIG -9.8107476E-02 AU
 TTTTTTTTTTTTTTTTTTTTTTTTTTTTTT PDIG        TELAPSE      391.27 TCPU      170.90
 CHARGE NORMALIZATION FACTOR   1.00000000
 TOTAL ATOMIC CHARGES:
   5.8720156   5.8720156   5.8720156   5.8720156   5.8720156   5.8720156
   5.8720156   5.8720156   5.8720156   5.8720156   5.8720156   5.8720156
   6.0126579   6.0126579   6.0126579   6.0126579   6.0126579   6.0126579
   6.0126579   6.0126579   6.0126579   6.0126579   6.0126579   6.0126579
   5.6275089   5.6275089   5.6275089   5.6275089   5.6275089   5.6275089
   5.6275089   5.6275089   5.6275089   5.6275089   5.6275089   5.6275089
   6.0188882   6.0188882   6.0188882   6.0188882   6.0188882   6.0188882
   6.0188882   6.0188882   6.0188882   6.0188882   6.0188882   6.0188882
   0.8891667   0.8891667   0.8891667   0.8891667   0.8891667   0.8891667
   0.8891667   0.8891667   0.8891667   0.8891667   0.8891667   0.8891667
   0.8793546   0.8793546   0.8793546   0.8793546   0.8793546   0.8793546
   0.8793546   0.8793546   0.8793546   0.8793546   0.8793546   0.8793546
   0.8803050   0.8803050   0.8803050   0.8803050   0.8803050   0.8803050
   0.8803050   0.8803050   0.8803050   0.8803050   0.8803050   0.8803050
   7.5627282   7.5627282   7.5627282   7.5627282   7.5627282   7.5627282
   7.5627282   7.5627282   7.5627282   7.5627282   7.5627282   7.5627282
   7.5623565   7.5623565   7.5623565   7.5623565   7.5623565   7.5623565
   7.5623565   7.5623565   7.5623565   7.5623565   7.5623565   7.5623565
   8.3398111   8.3398111   8.3398111   8.3398111   8.3398111   8.3398111
   8.3398111   8.3398111   8.3398111   8.3398111   8.3398111   8.3398111
  18.7104143  18.7104143  18.7104143  18.7104143  18.7104143  18.7104143
 TTTTTTTTTTTTTTTTTTTTTTTTTTTTTT MOQGAD      TELAPSE      391.28 TCPU      170.91
 TTTTTTTTTTTTTTTTTTTTTTTTTTTTTT SHELLXN     TELAPSE      395.75 TCPU      172.03
 TTTTTTTTTTTTTTTTTTTTTTTTTTTTTT MONMO3      TELAPSE      400.04 TCPU      176.32
 NUMERICALLY INTEGRATED DENSITY    708.0000459550
 TTTTTTTTTTTTTTTTTTTTTTTTTTTTTT NUMDFT      TELAPSE      401.71 TCPU      178.00
 CYC  14 ETOT(AU) -5.431817927175E+03 DETOT  3.78E-08 tst  1.12E-10 PX  2.09E-05
 TTTTTTTTTTTTTTTTTTTTTTTTTTTTTT DIIS        TELAPSE      402.87 TCPU      179.15
 DIIS TEST: 0.44993E-06 AT SCF   CYCLE  14 - DIIS ACTIVE - HISTORY:    14 CYCLES
 TTTTTTTTTTTTTTTTTTTTTTTTTTTTTT FDIK        TELAPSE      408.74 TCPU      182.21
 INSULATING STATE
 TOP OF VALENCE BANDS -    BAND    354; K    2; EIG -2.1475305E-01 AU
 TOP OF VALENCE BANDS -    BAND    354; K    1; EIG -2.1530685E-01 AU
 BOTTOM OF VIRTUAL BANDS - BAND    355; K    2; EIG -9.8111281E-02 AU
 DIRECT ENERGY BAND GAP:   3.1740 eV
 BOTTOM OF VIRTUAL BANDS - BAND    355; K    1; EIG -9.8108876E-02 AU
 TTTTTTTTTTTTTTTTTTTTTTTTTTTTTT PDIG        TELAPSE      409.13 TCPU      182.60
 CHARGE NORMALIZATION FACTOR   1.00000000
 TOTAL ATOMIC CHARGES:
   5.8720073   5.8720073   5.8720073   5.8720073   5.8720073   5.8720073
   5.8720073   5.8720073   5.8720073   5.8720073   5.8720073   5.8720073
   6.0126398   6.0126398   6.0126398   6.0126398   6.0126398   6.0126398
   6.0126398   6.0126398   6.0126398   6.0126398   6.0126398   6.0126398
   5.6274442   5.6274442   5.6274442   5.6274442   5.6274442   5.6274442
   5.6274442   5.6274442   5.6274442   5.6274442   5.6274442   5.6274442
   6.0188687   6.0188687   6.0188687   6.0188687   6.0188687   6.0188687
   6.0188687   6.0188687   6.0188687   6.0188687   6.0188687   6.0188687
   0.8891700   0.8891700   0.8891700   0.8891700   0.8891700   0.8891700
   0.8891700   0.8891700   0.8891700   0.8891700   0.8891700   0.8891700
   0.8793532   0.8793532   0.8793532   0.8793532   0.8793532   0.8793532
   0.8793532   0.8793532   0.8793532   0.8793532   0.8793532   0.8793532
   0.8803052   0.8803052   0.8803052   0.8803052   0.8803052   0.8803052
   0.8803052   0.8803052   0.8803052   0.8803052   0.8803052   0.8803052
   7.5628015   7.5628015   7.5628015   7.5628015   7.5628015   7.5628015
   7.5628015   7.5628015   7.5628015   7.5628015   7.5628015   7.5628015
   7.5623836   7.5623836   7.5623836   7.5623836   7.5623836   7.5623836
   7.5623836   7.5623836   7.5623836   7.5623836   7.5623836   7.5623836
   8.3398203   8.3398203   8.3398203   8.3398203   8.3398203   8.3398203
   8.3398203   8.3398203   8.3398203   8.3398203   8.3398203   8.3398203
  18.7104125  18.7104125  18.7104125  18.7104125  18.7104125  18.7104125
 TTTTTTTTTTTTTTTTTTTTTTTTTTTTTT MOQGAD      TELAPSE      409.14 TCPU      182.61
 TTTTTTTTTTTTTTTTTTTTTTTTTTTTTT SHELLXN     TELAPSE      414.79 TCPU      183.75
 TTTTTTTTTTTTTTTTTTTTTTTTTTTTTT MONMO3      TELAPSE      415.02 TCPU      183.97
 NUMERICALLY INTEGRATED DENSITY    708.0000459551
 TTTTTTTTTTTTTTTTTTTTTTTTTTTTTT NUMDFT      TELAPSE      416.80 TCPU      185.75
 CYC  15 ETOT(AU) -5.431817927179E+03 DETOT -4.30E-09 tst  2.61E-11 PX  9.89E-06
 TTTTTTTTTTTTTTTTTTTTTTTTTTTTTT DIIS        TELAPSE      420.28 TCPU      189.23
 DIIS TEST: 0.17949E-07 AT SCF   CYCLE  15 - DIIS ACTIVE - HISTORY:    15 CYCLES
 TTTTTTTTTTTTTTTTTTTTTTTTTTTTTT FDIK        TELAPSE      430.09 TCPU      196.29
 INSULATING STATE
 TOP OF VALENCE BANDS -    BAND    354; K    2; EIG -2.1475335E-01 AU
 TOP OF VALENCE BANDS -    BAND    354; K    1; EIG -2.1530718E-01 AU
 BOTTOM OF VIRTUAL BANDS - BAND    355; K    2; EIG -9.8110696E-02 AU
 DIRECT ENERGY BAND GAP:   3.1740 eV
 BOTTOM OF VIRTUAL BANDS - BAND    355; K    1; EIG -9.8108290E-02 AU
 TTTTTTTTTTTTTTTTTTTTTTTTTTTTTT PDIG        TELAPSE      431.11 TCPU      197.31
 CHARGE NORMALIZATION FACTOR   1.00000000
 TOTAL ATOMIC CHARGES:
   5.8720061   5.8720061   5.8720061   5.8720061   5.8720061   5.8720061
   5.8720061   5.8720061   5.8720061   5.8720061   5.8720061   5.8720061
   6.0126420   6.0126420   6.0126420   6.0126420   6.0126420   6.0126420
   6.0126420   6.0126420   6.0126420   6.0126420   6.0126420   6.0126420
   5.6274575   5.6274575   5.6274575   5.6274575   5.6274575   5.6274575
   5.6274575   5.6274575   5.6274575   5.6274575   5.6274575   5.6274575
   6.0188680   6.0188680   6.0188680   6.0188680   6.0188680   6.0188680
   6.0188680   6.0188680   6.0188680   6.0188680   6.0188680   6.0188680
   0.8891681   0.8891681   0.8891681   0.8891681   0.8891681   0.8891681
   0.8891681   0.8891681   0.8891681   0.8891681   0.8891681   0.8891681
   0.8793551   0.8793551   0.8793551   0.8793551   0.8793551   0.8793551
   0.8793551   0.8793551   0.8793551   0.8793551   0.8793551   0.8793551
   0.8803072   0.8803072   0.8803072   0.8803072   0.8803072   0.8803072
   0.8803072   0.8803072   0.8803072   0.8803072   0.8803072   0.8803072
   7.5627944   7.5627944   7.5627944   7.5627944   7.5627944   7.5627944
   7.5627944   7.5627944   7.5627944   7.5627944   7.5627944   7.5627944
   7.5623779   7.5623779   7.5623779   7.5623779   7.5623779   7.5623779
   7.5623779   7.5623779   7.5623779   7.5623779   7.5623779   7.5623779
   8.3398192   8.3398192   8.3398192   8.3398192   8.3398192   8.3398192
   8.3398192   8.3398192   8.3398192   8.3398192   8.3398192   8.3398192
  18.7104090  18.7104090  18.7104090  18.7104090  18.7104090  18.7104090
 TTTTTTTTTTTTTTTTTTTTTTTTTTTTTT MOQGAD      TELAPSE      431.13 TCPU      197.32
 TTTTTTTTTTTTTTTTTTTTTTTTTTTTTT SHELLXN     TELAPSE      432.28 TCPU      198.47
 +++ ENERGIES IN A.U. +++
 ::: EXT EL-POLE                                  -6.0304088332131E+03
 ::: EXT EL-SPHEROPOLE                             4.9235019815102E+01
 ::: BIELET ZONE E-E                               1.0574652592628E+04
 ::: TOTAL E-E                                     4.5934787792295E+03
 ::: TOTAL E-N + N-E                              -1.5677169580996E+04
 ::: TOTAL N-N                                     1.3477772502070E+03
 ::: KINETIC ENERGY                                4.9746388120426E+03
 ::: PSEUDO TOTAL   ENERGY                        -4.7612747395165E+03
 ::: VIRIAL COEFFICIENT                            1.0219151568465E+00
 TTTTTTTTTTTTTTTTTTTTTTTTTTTTTT MONMO3      TELAPSE      432.60 TCPU      198.80
 NUMERICALLY INTEGRATED DENSITY    708.0000459549
 TTTTTTTTTTTTTTTTTTTTTTTTTTTTTT NUMDFT      TELAPSE      434.28 TCPU      200.48
 CYC  16 ETOT(AU) -5.431817927222E+03 DETOT -4.27E-08 tst  1.76E-12 PX  9.89E-06

 == SCF ENDED - CONVERGENCE ON ENERGY      E(AU) -5.4318179272220E+03 CYCLES  16


 ENERGY EXPRESSION=HARTREE+FOCK EXCH*0.00000+(M06-L      EXCH)*1.00000+M06-L      CORR


 TOTAL ENERGY(DFT)(AU)( 16) -5.4318179272220E+03 DE-4.3E-08 tester 1.8E-12
 TTTTTTTTTTTTTTTTTTTTTTTTTTTTTT EDFT        TELAPSE      434.29 TCPU      200.48

 *******************************************************************************
 *                             FORCE CALCULATION                               *
 *******************************************************************************

 TTTTTTTTTTTTTTTTTTTTTTTTTTTTTT NUMDFG      TELAPSE      449.74 TCPU      215.94
 INFORMATION **** EXCPOG **** EXCH. BIPO BUFFER LENGTH (WORDS) =           0
 WARNING **** GENPOG **** COULOMB BIPO BUFFER TOO SMALL - TO AVOID I/O SET BIPOSIZE =     5342700
 INFORMATION **** GENPOG **** BIPO BUFFER LENGTH (WORDS) =     4000000
 TTTTTTTTTTTTTTTTTTTTTTTTTTTTTT SHELXG      TELAPSE      462.44 TCPU      225.07


 D3 DISPERSION ENERGY (AU)       -4.0072960983158E-02
 TOTAL ENERGY + DISP (AU)        -5.4318580001830E+03

 CARTESIAN FORCES IN HARTREE/BOHR (ANALYTICAL)
   ATOM                     X                   Y                   Z
   1   6            -1.534213343746E-05 -5.574456482993E-05  1.664713306360E-05
   2   6             1.534213342147E-05  5.574456482016E-05  1.664713306448E-05
   3   6            -1.534213343923E-05  5.574456481572E-05 -1.664713309424E-05
   4   6             1.534213346588E-05 -5.574456484947E-05 -1.664713306182E-05
   5   6             1.664713308402E-05 -1.534213342325E-05 -5.574456483259E-05
   6   6            -5.574456481749E-05  1.664713308758E-05 -1.534213341969E-05
   7   6            -1.664713307203E-05  1.534213345700E-05 -5.574456484148E-05
   8   6             5.574456482549E-05  1.664713303962E-05  1.534213346233E-05
   9   6             1.664713309024E-05  1.534213342680E-05  5.574456482371E-05
  10   6             5.574456481128E-05 -1.664713306937E-05 -1.534213345522E-05
  11   6            -1.664713306981E-05 -1.534213343213E-05  5.574456480772E-05
  12   6            -5.574456483526E-05 -1.664713306448E-05  1.534213346588E-05
  13   6             1.724415599469E-05 -8.731945296603E-06  1.057569318519E-05
  14   6            -1.724415597337E-05  8.731945316143E-06  1.057569316298E-05
  15   6             1.724415598225E-05  8.731945312590E-06 -1.057569318785E-05
  16   6            -1.724415597160E-05 -8.731945335683E-06 -1.057569319496E-05
  17   6             1.057569320118E-05  1.724415599114E-05 -8.731945293050E-06
  18   6            -8.731945291274E-06  1.057569316565E-05  1.724415600179E-05
  19   6            -1.057569317719E-05 -1.724415599647E-05 -8.731945291274E-06
  20   6             8.731945273510E-06  1.057569318164E-05 -1.724415596627E-05
  21   6             1.057569319407E-05 -1.724415595739E-05  8.731945312590E-06
  22   6             8.731945294826E-06 -1.057569316831E-05  1.724415598581E-05
  23   6            -1.057569318164E-05  1.724415597515E-05  8.731945309037E-06
  24   6            -8.731945305485E-06 -1.057569314078E-05 -1.724415599291E-05
  25   6            -1.048228045075E-05  4.178287965728E-06  4.674862975462E-05
  26   6             1.048228043876E-05 -4.178287952405E-06  4.674862975973E-05
  27   6            -1.048228042277E-05 -4.178287988266E-06 -4.674862974596E-05
  28   6             1.048228044898E-05  4.178287961509E-06 -4.674862971088E-05
  29   6             4.674862974374E-05 -1.048228046496E-05  4.178287981105E-06
  30   6             4.178287974221E-06  4.674862973952E-05 -1.048228045120E-05
  31   6            -4.674862971821E-05  1.048228041833E-05  4.178287991707E-06
  32   6            -4.178287965395E-06  4.674862976772E-05  1.048228045342E-05
  33   6             4.674862977749E-05  1.048228043032E-05 -4.178287983159E-06
  34   6            -4.178287958179E-06 -4.674862977461E-05 -1.048228045342E-05
  35   6            -4.674862974863E-05 -1.048228045963E-05 -4.178287975498E-06
  36   6             4.178287959178E-06 -4.674862973220E-05  1.048228042766E-05
  37   6             7.381890341662E-06  1.940717538140E-05  1.036902680163E-06
  38   6            -7.381890348768E-06 -1.940717541338E-05  1.036902704143E-06
  39   6             7.381890336333E-06 -1.940717539206E-05 -1.036902661511E-06
  40   6            -7.381890354097E-06  1.940717540094E-05 -1.036902674834E-06
  41   6             1.036902681939E-06  7.381890338110E-06  1.940717537963E-05
  42   6             1.940717537963E-05  1.036902681051E-06  7.381890336333E-06
  43   6            -1.036902684604E-06 -7.381890331004E-06  1.940717536897E-05
  44   6            -1.940717540982E-05  1.036902641083E-06 -7.381890341662E-06
  45   6             1.036902657070E-06 -7.381890345215E-06 -1.940717541338E-05
  46   6            -1.940717539028E-05 -1.036902675722E-06  7.381890331004E-06
  47   6            -1.036902683715E-06  7.381890329228E-06 -1.940717540272E-05
  48   6             1.940717540450E-05 -1.036902701479E-06 -7.381890327451E-06
  49   1             5.308250871749E-06 -2.405865139177E-05 -3.618479781969E-05
  50   1            -5.308250866864E-06  2.405865139465E-05 -3.618479781925E-05
  51   1             5.308250868197E-06  2.405865138733E-05  3.618479781670E-05
  52   1            -5.308250872638E-06 -2.405865138710E-05  3.618479781836E-05
  53   1            -3.618479781653E-05  5.308250870417E-06 -2.405865138999E-05
  54   1            -2.405865139266E-05 -3.618479781842E-05  5.308250865976E-06
  55   1             3.618479781664E-05 -5.308250870861E-06 -2.405865138622E-05
  56   1             2.405865139066E-05 -3.618479782053E-05 -5.308250867309E-06
  57   1            -3.618479781814E-05 -5.308250869529E-06  2.405865139088E-05
  58   1             2.405865138955E-05  3.618479781853E-05  5.308250868197E-06
  59   1             3.618479781536E-05  5.308250867309E-06  2.405865138644E-05
  60   1            -2.405865138755E-05  3.618479781881E-05 -5.308250867753E-06
  61   1             9.822944377680E-06  1.877989168841E-06  6.521199078735E-06
  62   1            -9.822944381455E-06 -1.877989167509E-06  6.521199082066E-06
  63   1             9.822944375459E-06 -1.877989168397E-06 -6.521199071186E-06
  64   1            -9.822944377014E-06  1.877989167953E-06 -6.521199073628E-06
  65   1             6.521199074516E-06  9.822944375015E-06  1.877989167731E-06
  66   1             1.877989167065E-06  6.521199077181E-06  9.822944375459E-06
  67   1            -6.521199074738E-06 -9.822944375459E-06  1.877989167953E-06
  68   1            -1.877989170174E-06  6.521199073406E-06 -9.822944377236E-06
  69   1             6.521199076071E-06 -9.822944379678E-06 -1.877989169063E-06
  70   1            -1.877989166621E-06 -6.521199070963E-06  9.822944374127E-06
  71   1            -6.521199080067E-06  9.822944379900E-06 -1.877989168841E-06
  72   1             1.877989165733E-06 -6.521199076293E-06 -9.822944377236E-06
  73   1             1.867866257443E-06 -1.112830342076E-05 -1.300698707629E-06
  74   1            -1.867866263661E-06  1.112830343009E-05 -1.300698706741E-06
  75   1             1.867866258554E-06  1.112830342409E-05  1.300698708295E-06
  76   1            -1.867866264105E-06 -1.112830342276E-05  1.300698709850E-06
  77   1            -1.300698708295E-06  1.867866261218E-06 -1.112830343164E-05
  78   1            -1.112830342520E-05 -1.300698710294E-06  1.867866262550E-06
  79   1             1.300698709406E-06 -1.867866257887E-06 -1.112830342098E-05
  80   1             1.112830342986E-05 -1.300698711848E-06 -1.867866261218E-06
  81   1            -1.300698708961E-06 -1.867866258776E-06  1.112830342498E-05
  82   1             1.112830342409E-05  1.300698708739E-06  1.867866258998E-06
  83   1             1.300698709850E-06  1.867866264327E-06  1.112830342964E-05
  84   1            -1.112830342698E-05  1.300698709406E-06 -1.867866263661E-06
  85   7            -2.658550055745E-05  2.397511005947E-05 -4.578854856296E-05
  86   7             2.658550058587E-05 -2.397511003416E-05 -4.578854859005E-05
  87   7            -2.658550056767E-05 -2.397511000307E-05  4.578854858472E-05
  88   7             2.658550055901E-05  2.397511003682E-05  4.578854856696E-05
  89   7            -4.578854856874E-05 -2.658550056522E-05  2.397511004837E-05
  90   7             2.397511001018E-05 -4.578854855675E-05 -2.658550056722E-05
  91   7             4.578854854254E-05  2.658550057544E-05  2.397511002883E-05
  92   7            -2.397510999552E-05 -4.578854857185E-05  2.658550055123E-05
  93   7            -4.578854861137E-05  2.658550056367E-05 -2.397511000707E-05
  94   7            -2.397511001950E-05  4.578854858428E-05 -2.658550057921E-05
  95   7             4.578854856341E-05 -2.658550055723E-05 -2.397511003327E-05
  96   7             2.397511000041E-05  4.578854858694E-05  2.658550056789E-05
  97   7             1.069820455246E-05  4.473737679866E-05 -9.258775267362E-06
  98   7            -1.069820455912E-05 -4.473737681288E-05 -9.258775214960E-06
  99   7             1.069820455202E-05 -4.473737678801E-05  9.258775245158E-06
 100   7            -1.069820452848E-05  4.473737680843E-05  9.258775261145E-06
 101   7            -9.258775297560E-06  1.069820456001E-05  4.473737677824E-05
 102   7             4.473737678179E-05 -9.258775263810E-06  1.069820454536E-05
 103   7             9.258775247822E-06 -1.069820454624E-05  4.473737680222E-05
 104   7            -4.473737677557E-05 -9.258775224730E-06 -1.069820456046E-05
 105   7            -9.258775267362E-06 -1.069820455246E-05 -4.473737678445E-05
 106   7            -4.473737679067E-05  9.258775226506E-06  1.069820456179E-05
 107   7             9.258775240717E-06  1.069820455735E-05 -4.473737681643E-05
 108   7             4.473737681199E-05  9.258775246046E-06 -1.069820453914E-05
 109   8             6.467236530483E-05  5.531529191405E-05 -1.732040793634E-05
 110   8            -6.467236527641E-05 -5.531529191449E-05 -1.732040793367E-05
 111   8             6.467236529062E-05 -5.531529190028E-05  1.732040796298E-05
 112   8            -6.467236532259E-05  5.531529190117E-05  1.732040792657E-05
 113   8            -1.732040793367E-05  6.467236530128E-05  5.531529190739E-05
 114   8             5.531529189318E-05 -1.732040796032E-05  6.467236529062E-05
 115   8             1.732040793367E-05 -6.467236531904E-05  5.531529190916E-05
 116   8            -5.531529192426E-05 -1.732040792479E-05 -6.467236531194E-05
 117   8            -1.732040795943E-05 -6.467236529417E-05 -5.531529190117E-05
 118   8            -5.531529191760E-05  1.732040795055E-05  6.467236530128E-05
 119   8             1.732040795055E-05  6.467236529417E-05 -5.531529188829E-05
 120   8             5.531529191272E-05  1.732040792923E-05 -6.467236533680E-05
 121 230             1.098338173226E-14 -3.479073716406E-05 -5.551115123126E-15
 122 230             2.531222474681E-14  3.479073718449E-05 -1.132427485118E-14
 123 230             4.465013524015E-15 -5.810253428574E-15 -3.479073721380E-05
 124 230            -3.479073720714E-05 -8.962077171528E-15 -1.620925615953E-14
 125 230             3.479073722490E-05 -3.449951568324E-15  1.213843840257E-14
 126 230             1.310063169058E-14 -7.682921739494E-15  3.479073718271E-05

 RESULTANT FORCE    -1.602728637740E-14 -3.317716471922E-14  5.310564542369E-15

 ATOMIC PART

 SYMMETRY ALLOWED FORCES (ANALYTICAL) (DIRECTION, FORCE)

    1 -4.7510597E-05    2  1.0422287E-04    3 -1.7412614E-04    4 -3.0800816E-05
    5  6.6648332E-05    6  2.0850573E-05    7  1.2281840E-04    8  1.1149192E-04
    9 -1.5441565E-05   10  2.6124375E-05   11 -1.4073518E-05   12  6.5619542E-05
   13 -1.3110340E-04   14 -6.0814992E-05   15 -4.5928914E-05   16 -2.8475123E-06
   17  2.9680600E-05   18  2.8661317E-05   19 -2.8593737E-05   20  1.4700428E-05
   21 -2.2683346E-05   22  9.5441240E-06   23 -2.0101307E-04   24 -6.3941249E-06
   25  4.9560794E-05   26 -7.4326430E-05   27  1.3578889E-04   28 -5.3354963E-05
   29 -3.5756612E-05   30  2.9390854E-04   31 -8.5219554E-05

 CELL PART

 GRADIENT WITH RESPECT TO THE CELL PARAMETER IN HARTREE/BOHR
ORDER: -D/DA1X, -D/DA1Y, -D/DA1Z
       -D/DA2X, -D/DA2Y, -D/DA2Z
       -D/DA3X, -D/DA3Y, -D/DA3Z
 -0.915634367153E-14 -0.248051275911E-04 -0.248051273761E-04
 -0.248051274099E-04 -0.677966639731E-14 -0.248051273832E-04
 -0.248051272767E-04 -0.248051275094E-04 -0.106536293656E-13

STRESS TENSOR, IN HARTREE/BOHR^3:
ORDER: 11 12 13
       21 22 23
       31 32 33
  0.472416040588E-07 -0.118146653788E-15  0.135585001080E-15
 -0.713550690031E-16  0.472416044552E-07  0.842670111203E-16
  0.169111481247E-16  0.337879166914E-17  0.472416041268E-07

PRESSURE FROM THE STRESS TENSOR,
IN HARTREE/BOHR^3: -0.47242E-07
PRESSURE IN GIGAPASCAL: -0.1390E-02
CONVERSION FACTOR: 1 HARTREE/BOHR^3= 29421 GIGAPASCAL
WHEN USING VALUES FOR BOHR RADIUS AND HARTREE
FROM IUPAC WEBSITE, APRIL 2009
ENTHALPY: -5.4318588040142E+03

 SYMMETRY ALLOWED FORCES (ANALYTICAL) (DIRECTION, FORCE)

    1 -1.3922765E-03
 TTTTTTTTTTTTTTTTTTTTTTTTTTTTTT TOTGRA_C    TELAPSE      474.25 TCPU      236.89
 TTTTTTTTTTTTTTTTTTTTTTTTTTTTTT SMAT        TELAPSE      524.91 TCPU      255.41
 TTTTTTTTTTTTTTTTTTTTTTTTTTTTTT POLAR2      TELAPSE      525.39 TCPU      255.89

 CELL FORCES OF CENTRAL POINT

 | -9.15634E-15 -2.48051E-05 -2.48051E-05 |
 | -2.48051E-05 -6.77967E-15 -2.48051E-05 |
 | -2.48051E-05 -2.48051E-05 -1.06536E-14 |

 ENERGY OF CENTRAL POINT:   -0.5431858000E+04


 VOLUME OF THE CELL: **********

 DENSITY OF THE CRYSTAL =          1.0036 g/cm^3

 STRAIN MATRIX   4 :

  | 0 0 0 |
  | 0 0 1 |
  | 0 1 0 |
  
 *******************************************************************************
 LATTICE PARAMETERS (ANGSTROMS AND DEGREES) - BOHR = 0.5291772083 ANGSTROM
 PRIMITIVE CELL - CENTRING CODE 6/0 VOLUME=  2521.410915 - DENSITY  1.004 g/cm^3
         A              B              C           ALPHA      BETA       GAMMA 
    14.85098205    14.85098205    14.85098205   109.471221 109.471221 109.471221
 *******************************************************************************
 ATOMS IN THE ASYMMETRIC UNIT   11 - ATOMS IN THE UNIT CELL:  126
     ATOM                 X/A                 Y/B                 Z/C    
 *******************************************************************************
      1 T   6 C     1.420511394740E-02 -4.763255402159E-01  3.592895433183E-01
      2 F   6 C     1.643849164658E-01 -3.450844293709E-01 -3.592895433183E-01
      3 F   6 C    -1.420511394740E-02  3.450844293709E-01 -4.905306541633E-01
      4 F   6 C    -1.643849164658E-01  4.763255402159E-01  4.905306541633E-01
      5 F   6 C     3.592895433183E-01  1.420511394740E-02 -4.763255402159E-01
      6 F   6 C    -4.763255402159E-01  3.592895433183E-01  1.420511394740E-02
      7 F   6 C     4.905306541633E-01 -1.643849164658E-01  4.763255402159E-01
      8 F   6 C    -3.450844293709E-01 -3.592895433183E-01  1.643849164658E-01
      9 F   6 C    -3.592895433183E-01  1.643849164658E-01 -3.450844293709E-01
     10 F   6 C     3.450844293709E-01 -4.905306541633E-01 -1.420511394740E-02
     11 F   6 C    -4.905306541633E-01 -1.420511394740E-02  3.450844293709E-01
     12 F   6 C     4.763255402159E-01  4.905306541633E-01 -1.643849164658E-01
     13 T   6 C     7.158431759211E-02 -2.035601565405E-01  4.229421007674E-01
     14 F   6 C     3.734977426921E-01 -3.513577831753E-01 -4.229421007674E-01
     15 F   6 C    -7.158431759211E-02  3.513577831753E-01 -2.751444741326E-01
     16 F   6 C    -3.734977426921E-01  2.035601565405E-01  2.751444741326E-01
     17 F   6 C     4.229421007674E-01  7.158431759211E-02 -2.035601565405E-01
     18 F   6 C    -2.035601565405E-01  4.229421007674E-01  7.158431759211E-02
     19 F   6 C     2.751444741326E-01 -3.734977426921E-01  2.035601565405E-01
     20 F   6 C    -3.513577831753E-01 -4.229421007674E-01  3.734977426921E-01
     21 F   6 C    -4.229421007674E-01  3.734977426921E-01 -3.513577831753E-01
     22 F   6 C     3.513577831753E-01 -2.751444741326E-01 -7.158431759211E-02
     23 F   6 C    -2.751444741326E-01 -7.158431759211E-02  3.513577831753E-01
     24 F   6 C     2.035601565405E-01  2.751444741326E-01 -3.734977426921E-01
     25 T   6 C     1.778691619614E-02 -3.738775957377E-01  3.740145638928E-01
     26 F   6 C     2.521078403696E-01 -3.562276476966E-01 -3.740145638928E-01
     27 F   6 C    -1.778691619614E-02  3.562276476966E-01 -3.916645119338E-01
     28 F   6 C    -2.521078403696E-01  3.738775957377E-01  3.916645119338E-01
     29 F   6 C     3.740145638928E-01  1.778691619614E-02 -3.738775957377E-01
     30 F   6 C    -3.738775957377E-01  3.740145638928E-01  1.778691619614E-02
     31 F   6 C     3.916645119338E-01 -2.521078403696E-01  3.738775957377E-01
     32 F   6 C    -3.562276476966E-01 -3.740145638928E-01  2.521078403696E-01
     33 F   6 C    -3.740145638928E-01  2.521078403696E-01 -3.562276476966E-01
     34 F   6 C     3.562276476966E-01 -3.916645119338E-01 -1.778691619614E-02
     35 F   6 C    -3.916645119338E-01 -1.778691619614E-02  3.562276476966E-01
     36 F   6 C     3.738775957377E-01  3.916645119338E-01 -2.521078403696E-01
     37 T   6 C    -4.272544544644E-02 -2.618903762236E-01  3.696656903193E-01
     38 F   6 C     3.684439334571E-01 -4.123911357657E-01 -3.696656903193E-01
     39 F   6 C     4.272544544644E-02  4.123911357657E-01 -2.191649307772E-01
     40 F   6 C    -3.684439334571E-01  2.618903762236E-01  2.191649307772E-01
     41 F   6 C     3.696656903193E-01 -4.272544544644E-02 -2.618903762236E-01
     42 F   6 C    -2.618903762236E-01  3.696656903193E-01 -4.272544544644E-02
     43 F   6 C     2.191649307772E-01 -3.684439334571E-01  2.618903762236E-01
     44 F   6 C    -4.123911357657E-01 -3.696656903193E-01  3.684439334571E-01
     45 F   6 C    -3.696656903193E-01  3.684439334571E-01 -4.123911357657E-01
     46 F   6 C     4.123911357657E-01 -2.191649307772E-01  4.272544544644E-02
     47 F   6 C    -2.191649307772E-01  4.272544544644E-02  4.123911357657E-01
     48 F   6 C     2.618903762236E-01  2.191649307772E-01 -3.684439334571E-01
     49 T   1 H     9.467890704825E-02 -4.733664740864E-01  3.932090483498E-01
     50 F   1 H     1.334244775638E-01 -2.985301413016E-01 -3.932090483498E-01
     51 F   1 H    -9.467890704825E-02  2.985301413016E-01  4.319546188654E-01
     52 F   1 H    -1.334244775638E-01  4.733664740864E-01 -4.319546188654E-01
     53 F   1 H     3.932090483498E-01  9.467890704825E-02 -4.733664740864E-01
     54 F   1 H    -4.733664740864E-01  3.932090483498E-01  9.467890704825E-02
     55 F   1 H    -4.319546188654E-01 -1.334244775638E-01  4.733664740864E-01
     56 F   1 H    -2.985301413016E-01 -3.932090483498E-01  1.334244775638E-01
     57 F   1 H    -3.932090483498E-01  1.334244775638E-01 -2.985301413016E-01
     58 F   1 H     2.985301413016E-01  4.319546188654E-01 -9.467890704825E-02
     59 F   1 H     4.319546188654E-01 -9.467890704825E-02  2.985301413016E-01
     60 F   1 H     4.733664740864E-01 -4.319546188654E-01 -1.334244775638E-01
     61 T   1 H     1.270275136172E-01 -1.168855879263E-01  4.580702874288E-01
     62 F   1 H     4.250441246449E-01 -3.310427738116E-01 -4.580702874288E-01
     63 F   1 H    -1.270275136172E-01  3.310427738116E-01 -2.439131015435E-01
     64 F   1 H    -4.250441246449E-01  1.168855879263E-01  2.439131015435E-01
     65 F   1 H     4.580702874288E-01  1.270275136172E-01 -1.168855879263E-01
     66 F   1 H    -1.168855879263E-01  4.580702874288E-01  1.270275136172E-01
     67 F   1 H     2.439131015435E-01 -4.250441246449E-01  1.168855879263E-01
     68 F   1 H    -3.310427738116E-01 -4.580702874288E-01  4.250441246449E-01
     69 F   1 H    -4.580702874288E-01  4.250441246449E-01 -3.310427738116E-01
     70 F   1 H     3.310427738116E-01 -2.439131015435E-01 -1.270275136172E-01
     71 F   1 H    -2.439131015435E-01 -1.270275136172E-01  3.310427738116E-01
     72 F   1 H     1.168855879263E-01  2.439131015435E-01 -4.250441246449E-01
     73 T   1 H    -1.006394910005E-01 -2.325702387048E-01  3.537318150373E-01
     74 F   1 H     4.136979462579E-01 -4.543713060378E-01 -3.537318150373E-01
     75 F   1 H     1.006394910005E-01  4.543713060378E-01 -1.319307477043E-01
     76 F   1 H    -4.136979462579E-01  2.325702387048E-01  1.319307477043E-01
     77 F   1 H     3.537318150373E-01 -1.006394910005E-01 -2.325702387048E-01
     78 F   1 H    -2.325702387048E-01  3.537318150373E-01 -1.006394910005E-01
     79 F   1 H     1.319307477043E-01 -4.136979462579E-01  2.325702387048E-01
     80 F   1 H    -4.543713060378E-01 -3.537318150373E-01  4.136979462579E-01
     81 F   1 H    -3.537318150373E-01  4.136979462579E-01 -4.543713060378E-01
     82 F   1 H     4.543713060378E-01 -1.319307477043E-01  1.006394910005E-01
     83 F   1 H    -1.319307477043E-01  1.006394910005E-01  4.543713060378E-01
     84 F   1 H     2.325702387048E-01  1.319307477043E-01 -4.136979462579E-01
     85 T   7 N     1.093885302883E-01 -2.743917117223E-01  4.256241750133E-01
     86 F   7 N     2.999841132644E-01 -3.162356447251E-01 -4.256241750133E-01
     87 F   7 N    -1.093885302883E-01  3.162356447251E-01 -3.837802420105E-01
     88 F   7 N    -2.999841132644E-01  2.743917117223E-01  3.837802420105E-01
     89 F   7 N     4.256241750133E-01  1.093885302883E-01 -2.743917117223E-01
     90 F   7 N    -2.743917117223E-01  4.256241750133E-01  1.093885302883E-01
     91 F   7 N     3.837802420105E-01 -2.999841132644E-01  2.743917117223E-01
     92 F   7 N    -3.162356447251E-01 -4.256241750133E-01  2.999841132644E-01
     93 F   7 N    -4.256241750133E-01  2.999841132644E-01 -3.162356447251E-01
     94 F   7 N     3.162356447251E-01 -3.837802420105E-01 -1.093885302883E-01
     95 F   7 N    -3.837802420105E-01 -1.093885302883E-01  3.162356447251E-01
     96 F   7 N     2.743917117223E-01  3.837802420105E-01 -2.999841132644E-01
     97 T   7 N    -7.572317979356E-02 -3.687659679085E-01  3.388926369576E-01
     98 F   7 N     2.923413951338E-01 -4.146158167512E-01 -3.388926369576E-01
     99 F   7 N     7.572317979356E-02  4.146158167512E-01 -2.930427881150E-01
    100 F   7 N    -2.923413951338E-01  3.687659679085E-01  2.930427881150E-01
    101 F   7 N     3.388926369576E-01 -7.572317979356E-02 -3.687659679085E-01
    102 F   7 N    -3.687659679085E-01  3.388926369576E-01 -7.572317979356E-02
    103 F   7 N     2.930427881150E-01 -2.923413951338E-01  3.687659679085E-01
    104 F   7 N    -4.146158167512E-01 -3.388926369576E-01  2.923413951338E-01
    105 F   7 N    -3.388926369576E-01  2.923413951338E-01 -4.146158167512E-01
    106 F   7 N     4.146158167512E-01 -2.930427881150E-01  7.572317979356E-02
    107 F   7 N    -2.930427881150E-01  7.572317979356E-02  4.146158167512E-01
    108 F   7 N     3.687659679085E-01  2.930427881150E-01 -2.923413951338E-01
    109 T   8 O    -7.304873630774E-02  4.375148886549E-01  3.120323973955E-01
    110 F   8 O     1.254824912594E-01 -3.850811337032E-01 -3.120323973955E-01
    111 F   8 O     7.304873630774E-02  3.850811337032E-01 -4.894363750374E-01
    112 F   8 O    -1.254824912594E-01 -4.375148886549E-01  4.894363750374E-01
    113 F   8 O     3.120323973955E-01 -7.304873630774E-02  4.375148886549E-01
    114 F   8 O     4.375148886549E-01  3.120323973955E-01 -7.304873630774E-02
    115 F   8 O     4.894363750374E-01 -1.254824912594E-01 -4.375148886549E-01
    116 F   8 O    -3.850811337032E-01 -3.120323973955E-01  1.254824912594E-01
    117 F   8 O    -3.120323973955E-01  1.254824912594E-01 -3.850811337032E-01
    118 F   8 O     3.850811337032E-01 -4.894363750374E-01  7.304873630774E-02
    119 F   8 O    -4.894363750374E-01  7.304873630774E-02  3.850811337032E-01
    120 F   8 O    -4.375148886549E-01  4.894363750374E-01 -1.254824912594E-01
    121 T 230 ZN   -2.250063314398E-01 -5.000000000000E-01  2.749936685602E-01
    122 F 230 ZN    2.250063314398E-01 -5.000000000000E-01 -2.749936685602E-01
    123 F 230 ZN    2.749936685602E-01 -2.250063314398E-01  5.000000000000E-01
    124 F 230 ZN    5.000000000000E-01  2.749936685602E-01 -2.250063314398E-01
    125 F 230 ZN    5.000000000000E-01 -2.749936685602E-01  2.250063314398E-01
    126 F 230 ZN   -2.749936685602E-01  2.250063314398E-01  5.000000000000E-01

 TRANSFORMATION MATRIX PRIMITIVE-CRYSTALLOGRAPHIC CELL
  0.0000  1.0000  1.0000  1.0000  0.0000  1.0000  1.0000  1.0000  0.0000

 *******************************************************************************
 CRYSTALLOGRAPHIC CELL (VOLUME=       5042.82182974)
         A              B              C           ALPHA      BETA       GAMMA 
    17.14843697    17.14843697    17.14843697    90.000000  90.000000  90.000000

 COORDINATES IN THE CRYSTALLOGRAPHIC CELL
     ATOM                 X/A                 Y/B                 Z/C    
 *******************************************************************************
      1 T   6 C     4.343794445775E-01 -7.508990125920E-02  8.929501520660E-02
      2 F   6 C    -4.343794445775E-01  7.508990125920E-02  8.929501520660E-02
      3 F   6 C     4.343794445775E-01  7.508990125920E-02 -8.929501520660E-02
      4 F   6 C    -4.343794445775E-01 -7.508990125920E-02 -8.929501520660E-02
      5 F   6 C     8.929501520660E-02  4.343794445775E-01 -7.508990125920E-02
      6 F   6 C    -7.508990125920E-02  8.929501520660E-02  4.343794445775E-01
      7 F   6 C    -8.929501520660E-02 -4.343794445775E-01 -7.508990125920E-02
      8 F   6 C     7.508990125920E-02  8.929501520660E-02 -4.343794445775E-01
      9 F   6 C     8.929501520660E-02 -4.343794445775E-01  7.508990125920E-02
     10 F   6 C     7.508990125920E-02 -8.929501520660E-02  4.343794445775E-01
     11 F   6 C    -8.929501520660E-02  4.343794445775E-01  7.508990125920E-02
     12 F   6 C    -7.508990125920E-02 -8.929501520660E-02 -4.343794445775E-01
     13 T   6 C    -4.261011866826E-01 -1.509567125500E-01  2.225410301421E-01
     14 F   6 C     4.261011866826E-01  1.509567125500E-01  2.225410301421E-01
     15 F   6 C    -4.261011866826E-01  1.509567125500E-01 -2.225410301421E-01
     16 F   6 C     4.261011866826E-01 -1.509567125500E-01 -2.225410301421E-01
     17 F   6 C     2.225410301421E-01 -4.261011866826E-01 -1.509567125500E-01
     18 F   6 C    -1.509567125500E-01  2.225410301421E-01 -4.261011866826E-01
     19 F   6 C    -2.225410301421E-01  4.261011866826E-01 -1.509567125500E-01
     20 F   6 C     1.509567125500E-01  2.225410301421E-01  4.261011866826E-01
     21 F   6 C     2.225410301421E-01  4.261011866826E-01  1.509567125500E-01
     22 F   6 C     1.509567125500E-01 -2.225410301421E-01 -4.261011866826E-01
     23 F   6 C    -2.225410301421E-01 -4.261011866826E-01  1.509567125500E-01
     24 F   6 C    -1.509567125500E-01 -2.225410301421E-01  4.261011866826E-01
     25 T   6 C     4.911750259795E-01 -1.171604620867E-01  1.349473782829E-01
     26 F   6 C    -4.911750259795E-01  1.171604620867E-01  1.349473782829E-01
     27 F   6 C     4.911750259795E-01  1.171604620867E-01 -1.349473782829E-01
     28 F   6 C    -4.911750259795E-01 -1.171604620867E-01 -1.349473782829E-01
     29 F   6 C     1.349473782829E-01  4.911750259795E-01 -1.171604620867E-01
     30 F   6 C    -1.171604620867E-01  1.349473782829E-01  4.911750259795E-01
     31 F   6 C    -1.349473782829E-01 -4.911750259795E-01 -1.171604620867E-01
     32 F   6 C     1.171604620867E-01  1.349473782829E-01 -4.911750259795E-01
     33 F   6 C     1.349473782829E-01 -4.911750259795E-01  1.171604620867E-01
     34 F   6 C     1.171604620867E-01 -1.349473782829E-01  4.911750259795E-01
     35 F   6 C    -1.349473782829E-01  4.911750259795E-01  1.171604620867E-01
     36 F   6 C    -1.171604620867E-01 -1.349473782829E-01 -4.911750259795E-01
     37 T   6 C    -4.247496202289E-01 -2.055846894518E-01  1.628592440053E-01
     38 F   6 C     4.247496202289E-01  2.055846894518E-01  1.628592440053E-01
     39 F   6 C    -4.247496202289E-01  2.055846894518E-01 -1.628592440053E-01
     40 F   6 C     4.247496202289E-01 -2.055846894518E-01 -1.628592440053E-01
     41 F   6 C     1.628592440053E-01 -4.247496202289E-01 -2.055846894518E-01
     42 F   6 C    -2.055846894518E-01  1.628592440053E-01 -4.247496202289E-01
     43 F   6 C    -1.628592440053E-01  4.247496202289E-01 -2.055846894518E-01
     44 F   6 C     2.055846894518E-01  1.628592440053E-01  4.247496202289E-01
     45 F   6 C     1.628592440053E-01  4.247496202289E-01  2.055846894518E-01
     46 F   6 C     2.055846894518E-01 -1.628592440053E-01 -4.247496202289E-01
     47 F   6 C    -1.628592440053E-01 -4.247496202289E-01  2.055846894518E-01
     48 F   6 C    -2.055846894518E-01 -1.628592440053E-01  4.247496202289E-01
     49 T   1 H     4.125818336076E-01 -1.937278525779E-02  1.140516923060E-01
     50 F   1 H    -4.125818336076E-01  1.937278525779E-02  1.140516923060E-01
     51 F   1 H     4.125818336076E-01  1.937278525779E-02 -1.140516923060E-01
     52 F   1 H    -4.125818336076E-01 -1.937278525779E-02 -1.140516923060E-01
     53 F   1 H     1.140516923060E-01  4.125818336076E-01 -1.937278525779E-02
     54 F   1 H    -1.937278525779E-02  1.140516923060E-01  4.125818336076E-01
     55 F   1 H    -1.140516923060E-01 -4.125818336076E-01 -1.937278525779E-02
     56 F   1 H     1.937278525779E-02  1.140516923060E-01 -4.125818336076E-01
     57 F   1 H     1.140516923060E-01 -4.125818336076E-01  1.937278525779E-02
     58 F   1 H     1.937278525779E-02 -1.140516923060E-01  4.125818336076E-01
     59 F   1 H    -1.140516923060E-01  4.125818336076E-01  1.937278525779E-02
     60 F   1 H    -1.937278525779E-02 -1.140516923060E-01 -4.125818336076E-01
     61 T   1 H    -3.929214070573E-01 -1.490083055138E-01  2.760358191311E-01
     62 F   1 H     3.929214070573E-01  1.490083055138E-01  2.760358191311E-01
     63 F   1 H    -3.929214070573E-01  1.490083055138E-01 -2.760358191311E-01
     64 F   1 H     3.929214070573E-01 -1.490083055138E-01 -2.760358191311E-01
     65 F   1 H     2.760358191311E-01 -3.929214070573E-01 -1.490083055138E-01
     66 F   1 H    -1.490083055138E-01  2.760358191311E-01 -3.929214070573E-01
     67 F   1 H    -2.760358191311E-01  3.929214070573E-01 -1.490083055138E-01
     68 F   1 H     1.490083055138E-01  2.760358191311E-01  3.929214070573E-01
     69 F   1 H     2.760358191311E-01  3.929214070573E-01  1.490083055138E-01
     70 F   1 H     1.490083055138E-01 -2.760358191311E-01 -3.929214070573E-01
     71 F   1 H    -2.760358191311E-01 -3.929214070573E-01  1.490083055138E-01
     72 F   1 H    -1.490083055138E-01 -2.760358191311E-01  3.929214070573E-01
     73 T   1 H    -3.890994663335E-01 -2.571687186292E-01  1.565292276287E-01
     74 F   1 H     3.890994663335E-01  2.571687186292E-01  1.565292276287E-01
     75 F   1 H    -3.890994663335E-01  2.571687186292E-01 -1.565292276287E-01
     76 F   1 H     3.890994663335E-01 -2.571687186292E-01 -1.565292276287E-01
     77 F   1 H     1.565292276287E-01 -3.890994663335E-01 -2.571687186292E-01
     78 F   1 H    -2.571687186292E-01  1.565292276287E-01 -3.890994663335E-01
     79 F   1 H    -1.565292276287E-01  3.890994663335E-01 -2.571687186292E-01
     80 F   1 H     2.571687186292E-01  1.565292276287E-01  3.890994663335E-01
     81 F   1 H     1.565292276287E-01  3.890994663335E-01  2.571687186292E-01
     82 F   1 H     2.571687186292E-01 -1.565292276287E-01 -3.890994663335E-01
     83 F   1 H    -1.565292276287E-01 -3.890994663335E-01  2.571687186292E-01
     84 F   1 H    -2.571687186292E-01 -1.565292276287E-01  3.890994663335E-01
     85 T   7 N     2.092196650140E-02  4.047022085119E-01 -2.953136782237E-01
     86 F   7 N    -2.092196650140E-02 -4.047022085119E-01 -2.953136782237E-01
     87 F   7 N     2.092196650140E-02 -4.047022085119E-01  2.953136782237E-01
     88 F   7 N    -2.092196650140E-02  4.047022085119E-01  2.953136782237E-01
     89 F   7 N    -2.953136782237E-01  2.092196650140E-02  4.047022085119E-01
     90 F   7 N     4.047022085119E-01 -2.953136782237E-01  2.092196650140E-02
     91 F   7 N     2.953136782237E-01 -2.092196650140E-02  4.047022085119E-01
     92 F   7 N    -4.047022085119E-01 -2.953136782237E-01 -2.092196650140E-02
     93 F   7 N    -2.953136782237E-01 -2.092196650140E-02 -4.047022085119E-01
     94 F   7 N    -4.047022085119E-01  2.953136782237E-01  2.092196650140E-02
     95 F   7 N     2.953136782237E-01  2.092196650140E-02 -4.047022085119E-01
     96 F   7 N     4.047022085119E-01  2.953136782237E-01 -2.092196650140E-02
     97 T   7 N    -4.770750755787E-01 -1.840322874637E-01  1.083091076701E-01
     98 F   7 N     4.770750755787E-01  1.840322874637E-01  1.083091076701E-01
     99 F   7 N    -4.770750755787E-01  1.840322874637E-01 -1.083091076701E-01
    100 F   7 N     4.770750755787E-01 -1.840322874637E-01 -1.083091076701E-01
    101 F   7 N     1.083091076701E-01 -4.770750755787E-01 -1.840322874637E-01
    102 F   7 N    -1.840322874637E-01  1.083091076701E-01 -4.770750755787E-01
    103 F   7 N    -1.083091076701E-01  4.770750755787E-01 -1.840322874637E-01
    104 F   7 N     1.840322874637E-01  1.083091076701E-01  4.770750755787E-01
    105 F   7 N     1.083091076701E-01  4.770750755787E-01  1.840322874637E-01
    106 F   7 N     1.840322874637E-01 -1.083091076701E-01 -4.770750755787E-01
    107 F   7 N    -1.083091076701E-01 -4.770750755787E-01  1.840322874637E-01
    108 F   7 N    -1.840322874637E-01 -1.083091076701E-01  4.770750755787E-01
    109 T   8 O     4.112980111790E-01 -9.926561378355E-02  2.621687747581E-02
    110 F   8 O    -4.112980111790E-01  9.926561378355E-02  2.621687747581E-02
    111 F   8 O     4.112980111790E-01  9.926561378355E-02 -2.621687747581E-02
    112 F   8 O    -4.112980111790E-01 -9.926561378355E-02 -2.621687747581E-02
    113 F   8 O     2.621687747581E-02  4.112980111790E-01 -9.926561378355E-02
    114 F   8 O    -9.926561378355E-02  2.621687747581E-02  4.112980111790E-01
    115 F   8 O    -2.621687747581E-02 -4.112980111790E-01 -9.926561378355E-02
    116 F   8 O     9.926561378355E-02  2.621687747581E-02 -4.112980111790E-01
    117 F   8 O     2.621687747581E-02 -4.112980111790E-01  9.926561378355E-02
    118 F   8 O     9.926561378355E-02 -2.621687747581E-02  4.112980111790E-01
    119 F   8 O    -2.621687747581E-02  4.112980111790E-01  9.926561378355E-02
    120 F   8 O    -9.926561378355E-02 -2.621687747581E-02 -4.112980111790E-01
    121 T 230 ZN    0.000000000000E+00  2.749936685602E-01 -5.000000000000E-01
    122 F 230 ZN   -5.481593191940E-17 -2.749936685602E-01 -5.000000000000E-01
    123 F 230 ZN    5.000000000000E-01  5.481593191940E-17  2.749936685602E-01
    124 F 230 ZN    2.749936685602E-01 -5.000000000000E-01  1.370398297985E-17
    125 F 230 ZN   -2.749936685602E-01 -5.000000000000E-01  1.370398297985E-17
    126 F 230 ZN    5.000000000000E-01  5.481593191940E-17 -2.749936685602E-01

 T = ATOM BELONGING TO THE ASYMMETRIC UNIT

 *******************************************************************************
 * CELL DEFORMATION
 *******************************************************************************

    ELASTIC STRAIN MATRIX (ADIMENSIONAL)

    1    0.0000000000    0.0000000000    0.0000000000
    2    0.0000000000    0.0000000000    0.0001000000
    3    0.0000000000    0.0001000000    0.0000000000

 LATTICE PARAMETERS (ANGSTROMS AND DEGREES) OF
 (1) ORIGINAL PRIMITIVE CELL
 (2) ORIGINAL CRYSTALLOGRAPHIC CELL
 (3) DEFORMED PRIMITIVE CELL
 (4) DEFORMED CRYSTALLOGRAPHIC CELL

            A           B           C        ALPHA       BETA        GAMMA         VOL
 (1)   14.850982   14.850982   14.850982  109.471221  109.471221  109.471221 2521.410915
 (2)   17.148437   17.148437   17.148437   90.000000   90.000000   90.000000 5042.821830
 (3)   14.851972   14.849992   14.849992  109.465818  109.471221  109.471221 2521.410890
 (4)   17.148437   17.148437   17.148437   89.988541   90.000000   90.000000 5042.821779

 * CELL DEFORMATION COMPLETE - NO. OF SYMMOPS   2

 *******************************************************************************
 * CELL DEFORMATION
 *******************************************************************************

    ELASTIC STRAIN MATRIX (ADIMENSIONAL)

    1    0.0000000000    0.0000000000    0.0000000000
    2    0.0000000000    0.0000000000   -0.0001000000
    3    0.0000000000   -0.0001000000    0.0000000000

 LATTICE PARAMETERS (ANGSTROMS AND DEGREES) OF
 (1) ORIGINAL PRIMITIVE CELL
 (2) ORIGINAL CRYSTALLOGRAPHIC CELL
 (3) DEFORMED PRIMITIVE CELL
 (4) DEFORMED CRYSTALLOGRAPHIC CELL

            A           B           C        ALPHA       BETA        GAMMA         VOL
 (1)   14.851972   14.849992   14.849992  109.465818  109.471221  109.471221 2521.410890
 (2)   17.148437   17.148437   17.148437   89.988541   90.000000   90.000000 5042.821779
 (3)   14.850982   14.850982   14.850982  109.471220  109.471221  109.471221 2521.410864
 (4)   17.148437   17.148437   17.148437   90.000000   90.000000   90.000000 5042.821729

 * CELL DEFORMATION COMPLETE - NO. OF SYMMOPS   2

 *****    2 SYMMOPS - TRANSLATORS IN ANGSTROM
 ***** MATRICES AND TRANSLATORS IN THE CARTESIAN REFERENCE FRAME

 ORDER   : ORDER OF THE OPERATOR

 TRANSLA : REAL TRANSLATION (WITHOUT ORIGIN SHIFT) IN CARTESIAN COORDINATES

 uvw/hkl : ORIENTATION OF THE OPERATOR IN CARTESIAN COORDINATES

 LOCATED : ORIGIN OF THE OPERATOR IN CARTESIAN COORDINATES

   NO.   1 INVERSE   1    ORDER   1        NO.   2 INVERSE   2    ORDER   2
    1.000   0.000   0.000     0.000         1.000   0.000   0.000     0.000
    0.000   1.000   0.000     0.000         0.000  -1.000   0.000     0.000
    0.000   0.000   1.000     0.000         0.000   0.000  -1.000     0.000
             OPERATION E(   1)                       OPERATION C(   2)
 DETERMINANT 1.; ROTATION(DEG)   0.      DETERMINANT 1.; ROTATION(DEG) 180.
 TRANSLA (  0.000    0.000    0.000)     TRANSLA (  0.000    0.000    0.000)
 uvw/hkl (  0.000    0.000    0.000)     uvw/hkl (  4.000    0.000    0.000)
 LOCATED (  0.000    0.000    0.000)     LOCATED (  0.000    0.000    0.000)

 GCALCO - MAX INDICES DIRECT LATTICE VECTOR    14    14    14
 NO.OF VECTORS CREATED 6999 STARS  122 RMAX   305.71617 BOHR

 CAPPA:IS1  2;IS2  2;IS3  2; K PTS MONK NET   6; SYMMOPS:K SPACE   4;G SPACE   2

 *******************************************************************************
 MAX NUMBER OF SCF CYCLES      50  CONVERGENCE ON DELTAP        10**-18
 WEIGHT OF F(I) IN F(I+1)      30% CONVERGENCE ON ENERGY        10**- 8
 SHRINK. FACT.(MONKH.)    2  2  2  NUMBER OF K POINTS IN THE IBZ      6
 SHRINKING FACTOR(GILAT NET)    2  NUMBER OF K POINTS(GILAT NET)      6
 *******************************************************************************
 *** K POINTS COORDINATES (OBLIQUE COORDINATES IN UNITS OF IS =  2)
   1-R(  0  0  0)   2-R(  1  0  0)   3-R(  0  1  0)   4-R(  1  1  0)
   5-R(  0  1  1)   6-R(  1  1  1)

 DIRECT LATTICE VECTORS COMPON. (A.U.)     RECIP. LATTICE VECTORS COMPON. (A.U.) 
        X            Y            Z              X            Y            Z
  -16.2029247   16.2029247   16.2029247      0.0000000    0.1938905    0.1938905
   16.2029247  -16.2029247   16.2029247      0.1938905    0.0000000    0.1938905
   16.2029247   16.2029247  -16.2029247      0.1938905    0.1938905    0.0000000

 DISK SPACE FOR EIGENVECTORS (FTN 10)    23522400 REALS
 TTTTTTTTTTTTTTTTTTTTTTTTTTTTTT gordsh1     TELAPSE      556.11 TCPU      274.82

 MATRIX SIZE: P(G)  942738, F(G)  472359, P(G) IRR  239021, F(G) IRR  239021
 MAX G-VECTOR INDEX FOR 1- AND 2-ELECTRON INTEGRALS  49

 TTTTTTTTTTTTTTTTTTTTTTTTTTTTTT INPUT       TELAPSE      581.60 TCPU      300.30

 SYMMETRY ALLOWED ELASTIC DISTORTION 1
  0.5773503  0.0000000  0.0000000
  0.0000000  0.5773503  0.0000000
  0.0000000  0.0000000  0.5773503

 SYMMETRY ALLOWED ELASTIC DISTORTION 2
  0.8164966  0.0000000  0.0000000
  0.0000000 -0.4082483  0.0000000
  0.0000000  0.0000000 -0.4082483

 SYMMETRY ALLOWED ELASTIC DISTORTION 3
  0.0000000  0.0000000  0.0000000
  0.0000000  0.7071068  0.0000000
  0.0000000  0.0000000 -0.7071068

 SYMMETRY ALLOWED ELASTIC DISTORTION 4
  0.0000000  0.0000000  0.0000000
  0.0000000  0.0000000  0.7071068
  0.0000000  0.7071068  0.0000000

 SYMMETRY ALLOWED INTERNAL DEGREE(S) OF FREEDOM: 187
 TTTTTTTTTTTTTTTTTTTTTTTTTTTTTT SYMM        TELAPSE      583.26 TCPU      301.96
 TTTTTTTTTTTTTTTTTTTTTTTTTTTTTT INT_SCREEN  TELAPSE      583.27 TCPU      301.97
 INFORMATION **** EXCBUF **** EXCH. BIPO BUFFER: WORDS USED =           0

 DFT PARAMETERS

     ATOM       ELECTRONS   NET CHARGE   R(ANGSTROM)
   1   6  C       6.0000      0.0000     0.77000000
  49   1  H       1.0000      0.0000     1.11000000
  85   7  N       7.0000      0.0000     0.74000000
 109   8  O       8.0000      0.0000     0.74000000
 121 230  ZN     20.0000      0.0000     1.37000000

 SIZE OF GRID=    3821456
 TTTTTTTTTTTTTTTTTTTTTTTTTTTTTT MAKE_GRID2  TELAPSE      592.52 TCPU      311.22
 BECKE WEIGHT FUNCTION
 RADSAFE =     2.00
 TOLERANCES - DENSITY:10**- 6; POTENTIAL:10**- 9; GRID WGT:10**-14

 RADIAL INTEGRATION  - INTERVALS (POINTS,UPPER LIMIT):            1( 99,  4.0*R)

 ANGULAR INTEGRATION - INTERVALS (ACCURACY LEVEL [N. POINTS] UPPER LIMIT):
  1(  6[ 146]   0.2)  2( 11[ 302]   0.5)  3( 14[ 590]   0.9)  4( 18[1454]   3.5)
  5( 14[ 590]9999.0)
 TTTTTTTTTTTTTTTTTTTTTTTTTTTTTT INT_CALC    TELAPSE      592.58 TCPU      311.28

 *******************************************************************************
 ZIF90                                                                           
 CRYSTAL - SCF - TYPE OF CALCULATION :  RESTRICTED CLOSED SHELL
 *******************************************************************************

 CAPPA:IS1  2;IS2  2;IS3  2; K PTS MONK NET   6; SYMMOPS:K SPACE   4;G SPACE   2

 TTTTTTTTTTTTTTTTTTTTTTTTTTTTTT SDIK        TELAPSE      596.36 TCPU      315.06

 AAAAAAAAAAAAAAAAAAAAAAAAAAAAAAAAAAAAAAAAAAAAAAAAAAAAAAAAAAAAAAAAAAAAAAAAAAAAAAA
         ATOMIC WAVEFUNCTION(S)


 NUCLEAR CHARGE  6.0  SYMMETRY SPECIES            S    P
 N. ELECTRONS    6.0  NUMBER OF PRIMITIVE GTOS   11    5
                      NUMBER OF CONTRACTED GTOS   4    3
                      NUMBER OF CLOSED SHELLS     2    0
                      OPEN SHELL OCCUPATION       0    2

  ZNUC SCFIT  TOTAL HF ENERGY   KINETIC ENERGY   VIRIAL THEOREM ACCURACY
   6.0  11   -3.768480057E+01  3.769831118E+01 -1.999641612E+00  2.0E-06

 NUCLEAR CHARGE  1.0  SYMMETRY SPECIES            S
 N. ELECTRONS    1.0  NUMBER OF PRIMITIVE GTOS    5
                      NUMBER OF CONTRACTED GTOS   3
                      NUMBER OF CLOSED SHELLS     0
                      OPEN SHELL OCCUPATION       1

  ZNUC SCFIT  TOTAL HF ENERGY   KINETIC ENERGY   VIRIAL THEOREM ACCURACY
   1.0   1   -4.998098153E-01  4.997907537E-01 -2.000038139E+00  9.6E-17

 NUCLEAR CHARGE  7.0  SYMMETRY SPECIES            S    P
 N. ELECTRONS    7.0  NUMBER OF PRIMITIVE GTOS   11    5
                      NUMBER OF CONTRACTED GTOS   4    3
                      NUMBER OF CLOSED SHELLS     2    0
                      OPEN SHELL OCCUPATION       0    3

  ZNUC SCFIT  TOTAL HF ENERGY   KINETIC ENERGY   VIRIAL THEOREM ACCURACY
   7.0  11   -5.439473665E+01  5.441433682E+01 -1.999639798E+00  3.6E-06

 NUCLEAR CHARGE  8.0  SYMMETRY SPECIES            S    P
 N. ELECTRONS    8.0  NUMBER OF PRIMITIVE GTOS   11    5
                      NUMBER OF CONTRACTED GTOS   4    3
                      NUMBER OF CLOSED SHELLS     2    0
                      OPEN SHELL OCCUPATION       0    4

  ZNUC SCFIT  TOTAL HF ENERGY   KINETIC ENERGY   VIRIAL THEOREM ACCURACY
   8.0  13   -7.479861895E+01  7.482603849E+01 -1.999633556E+00  2.7E-06

 NUCLEAR CHARGE 20.0  SYMMETRY SPECIES            S    P    D
 N. ELECTRONS   20.0  NUMBER OF PRIMITIVE GTOS    7    7    6
                      NUMBER OF CONTRACTED GTOS   5    5    3
                      NUMBER OF CLOSED SHELLS     2    1    1
                      OPEN SHELL OCCUPATION       0    0    0

  ZNUC SCFIT  TOTAL HF ENERGY   KINETIC ENERGY   VIRIAL THEOREM ACCURACY
  20.0  35   -2.259494290E+02  1.538488917E+02 -2.468645152E+00  3.9E-06

 AAAAAAAAAAAAAAAAAAAAAAAAAAAAAAAAAAAAAAAAAAAAAAAAAAAAAAAAAAAAAAAAAAAAAAAAAAAAAAA

 CHARGE NORMALIZATION FACTOR   1.00000000
 TOTAL ATOMIC CHARGES:
   6.0000000   6.0000000   6.0000000   6.0000000   6.0000000   6.0000000
   6.0000000   6.0000000   6.0000000   6.0000000   6.0000000   6.0000000
   6.0000000   6.0000000   6.0000000   6.0000000   6.0000000   6.0000000
   6.0000000   6.0000000   6.0000000   6.0000000   6.0000000   6.0000000
   6.0000000   6.0000000   6.0000000   6.0000000   6.0000000   6.0000000
   6.0000000   6.0000000   6.0000000   6.0000000   6.0000000   6.0000000
   6.0000000   6.0000000   6.0000000   6.0000000   6.0000000   6.0000000
   6.0000000   6.0000000   6.0000000   6.0000000   6.0000000   6.0000000
   1.0000000   1.0000000   1.0000000   1.0000000   1.0000000   1.0000000
   1.0000000   1.0000000   1.0000000   1.0000000   1.0000000   1.0000000
   1.0000000   1.0000000   1.0000000   1.0000000   1.0000000   1.0000000
   1.0000000   1.0000000   1.0000000   1.0000000   1.0000000   1.0000000
   1.0000000   1.0000000   1.0000000   1.0000000   1.0000000   1.0000000
   1.0000000   1.0000000   1.0000000   1.0000000   1.0000000   1.0000000
   7.0000000   7.0000000   7.0000000   7.0000000   7.0000000   7.0000000
   7.0000000   7.0000000   7.0000000   7.0000000   7.0000000   7.0000000
   7.0000000   7.0000000   7.0000000   7.0000000   7.0000000   7.0000000
   7.0000000   7.0000000   7.0000000   7.0000000   7.0000000   7.0000000
   8.0000000   8.0000000   8.0000000   8.0000000   8.0000000   8.0000000
   8.0000000   8.0000000   8.0000000   8.0000000   8.0000000   8.0000000
  20.0000000  20.0000000  20.0000000  20.0000000  20.0000000  20.0000000
 TTTTTTTTTTTTTTTTTTTTTTTTTTTTTT MOQGAD      TELAPSE      613.01 TCPU      331.72
 TTTTTTTTTTTTTTTTTTTTTTTTTTTTTT SHELLXN     TELAPSE      624.20 TCPU      337.70
 TTTTTTTTTTTTTTTTTTTTTTTTTTTTTT MONMO3      TELAPSE      625.40 TCPU      338.90
 NUMERICALLY INTEGRATED DENSITY    708.0000733394
 TTTTTTTTTTTTTTTTTTTTTTTTTTTTTT NUMDFT      TELAPSE      630.27 TCPU      343.77
 CYC   0 ETOT(AU) -5.451646618984E+03 DETOT -5.45E+03 tst  1.76E-12 PX  1.00E+00
 TTTTTTTTTTTTTTTTTTTTTTTTTTTTTT DIIS        TELAPSE      631.07 TCPU      344.57
 TTTTTTTTTTTTTTTTTTTTTTTTTTTTTT FDIK        TELAPSE      693.37 TCPU      402.30
 INSULATING STATE
 TOP OF VALENCE BANDS -    BAND    354; K    1; EIG -2.7657165E-01 AU
 BOTTOM OF VIRTUAL BANDS - BAND    355; K    2; EIG -1.9499407E-01 AU
 INDIRECT ENERGY BAND GAP:   2.2198 eV
 BOTTOM OF VIRTUAL BANDS - BAND    355; K    1; EIG -1.9497884E-01 AU
 TTTTTTTTTTTTTTTTTTTTTTTTTTTTTT PDIG        TELAPSE      694.56 TCPU      403.48
 CHARGE NORMALIZATION FACTOR   1.00000000
 TOTAL ATOMIC CHARGES:
   5.6996255   5.6996262   5.6996255   5.6996262   5.6996255   5.6996256
   5.6996261   5.6996261   5.6996255   5.6996261   5.6996261   5.6996256
   6.1612256   6.1612254   6.1612256   6.1612254   6.1612253   6.1612255
   6.1612253   6.1612252   6.1612253   6.1612252   6.1612253   6.1612255
   5.6194402   5.6194396   5.6194402   5.6194396   5.6194400   5.6194399
   5.6194400   5.6194394   5.6194400   5.6194394   5.6194400   5.6194399
   6.1459631   6.1459639   6.1459631   6.1459639   6.1459634   6.1459633
   6.1459638   6.1459638   6.1459634   6.1459638   6.1459638   6.1459633
   0.8261969   0.8261969   0.8261969   0.8261969   0.8261968   0.8261968
   0.8261970   0.8261970   0.8261968   0.8261970   0.8261970   0.8261968
   0.7889420   0.7889414   0.7889420   0.7889414   0.7889419   0.7889419
   0.7889419   0.7889415   0.7889419   0.7889415   0.7889419   0.7889419
   0.7860347   0.7860348   0.7860347   0.7860348   0.7860348   0.7860347
   0.7860343   0.7860348   0.7860348   0.7860348   0.7860343   0.7860347
   7.6402252   7.6402248   7.6402252   7.6402248   7.6402252   7.6402253
   7.6402250   7.6402248   7.6402252   7.6402248   7.6402250   7.6402253
   7.6475015   7.6475014   7.6475015   7.6475014   7.6475013   7.6475014
   7.6475011   7.6475014   7.6475013   7.6475014   7.6475011   7.6475014
   8.5623789   8.5623787   8.5623789   8.5623787   8.5623790   8.5623789
   8.5623791   8.5623788   8.5623790   8.5623788   8.5623791   8.5623789
  18.2449337  18.2449337  18.2449333  18.2449336  18.2449336  18.2449333
 TTTTTTTTTTTTTTTTTTTTTTTTTTTTTT MOQGAD      TELAPSE      694.57 TCPU      403.49
 TTTTTTTTTTTTTTTTTTTTTTTTTTTTTT SHELLXN     TELAPSE      716.70 TCPU      410.20
 TTTTTTTTTTTTTTTTTTTTTTTTTTTTTT MONMO3      TELAPSE      717.72 TCPU      411.22
 NUMERICALLY INTEGRATED DENSITY    708.0000287035
 TTTTTTTTTTTTTTTTTTTTTTTTTTTTTT NUMDFT      TELAPSE      725.82 TCPU      419.32
 CYC   1 ETOT(AU) -5.430086717615E+03 DETOT  2.16E+01 tst  0.00E+00 PX  1.00E+00
 TTTTTTTTTTTTTTTTTTTTTTTTTTTTTT DIIS        TELAPSE      732.56 TCPU      426.06
 DIIS TEST: 0.11041E+02 AT SCF   CYCLE   1 - MIX   30 %
 TTTTTTTTTTTTTTTTTTTTTTTTTTTTTT FDIK        TELAPSE      754.36 TCPU      438.20
 INSULATING STATE
 TOP OF VALENCE BANDS -    BAND    354; K    5; EIG -1.8994675E-01 AU
 TOP OF VALENCE BANDS -    BAND    354; K    1; EIG -1.9062255E-01 AU
 BOTTOM OF VIRTUAL BANDS - BAND    355; K    2; EIG -8.4827605E-02 AU
 INDIRECT ENERGY BAND GAP:   2.8604 eV
 BOTTOM OF VIRTUAL BANDS - BAND    355; K    1; EIG -8.4781419E-02 AU
 TTTTTTTTTTTTTTTTTTTTTTTTTTTTTT PDIG        TELAPSE      754.95 TCPU      438.79
 CHARGE NORMALIZATION FACTOR   1.00000000
 TOTAL ATOMIC CHARGES:
   6.1669522   6.1686120   6.1669522   6.1686120   6.1679984   6.1679529
   6.1660949   6.1658212   6.1679984   6.1658212   6.1660949   6.1679529
   5.8378354   5.8385146   5.8378354   5.8385146   5.8366943   5.8375257
   5.8361075   5.8365868   5.8366943   5.8365868   5.8361075   5.8375257
   5.7137715   5.7124701   5.7137715   5.7124701   5.7133470   5.7138804
   5.7135850   5.7132248   5.7133470   5.7132248   5.7135850   5.7138804
   5.8492165   5.8485886   5.8492165   5.8485886   5.8514078   5.8501129
   5.8513344   5.8501878   5.8514078   5.8501878   5.8513344   5.8501129
   0.9303648   0.9303302   0.9303648   0.9303302   0.9303421   0.9301332
   0.9303357   0.9301100   0.9303421   0.9301100   0.9303357   0.9301332
   0.9499452   0.9500415   0.9499452   0.9500415   0.9497315   0.9502768
   0.9499320   0.9499699   0.9497315   0.9499699   0.9499320   0.9502768
   0.9516888   0.9513964   0.9516888   0.9513964   0.9514292   0.9509308
   0.9518308   0.9514599   0.9514292   0.9514599   0.9518308   0.9509308
   7.5372959   7.5376656   7.5372959   7.5376656   7.5372088   7.5369038
   7.5372720   7.5377551   7.5372088   7.5377551   7.5372720   7.5369038
   7.4784546   7.4784842   7.4784546   7.4784842   7.4770664   7.4765086
   7.4771599   7.4778589   7.4770664   7.4778589   7.4771599   7.4765086
   7.9724341   7.9716963   7.9724341   7.9716963   7.9718108   7.9726987
   7.9723576   7.9730758   7.9718108   7.9730758   7.9723576   7.9726987
  19.2259743  19.2259743  19.2250420  19.2264190  19.2279909  19.2250420
 TTTTTTTTTTTTTTTTTTTTTTTTTTTTTT MOQGAD      TELAPSE      754.97 TCPU      438.80
 TTTTTTTTTTTTTTTTTTTTTTTTTTTTTT SHELLXN     TELAPSE      769.04 TCPU      445.52
 TTTTTTTTTTTTTTTTTTTTTTTTTTTTTT MONMO3      TELAPSE      772.08 TCPU      448.57
 NUMERICALLY INTEGRATED DENSITY    708.0000490316
 TTTTTTTTTTTTTTTTTTTTTTTTTTTTTT NUMDFT      TELAPSE      780.14 TCPU      456.63
 CYC   2 ETOT(AU) -5.430215142286E+03 DETOT -1.28E-01 tst  6.41E-03 PX  1.99E-01
 TTTTTTTTTTTTTTTTTTTTTTTTTTTTTT DIIS        TELAPSE      784.15 TCPU      460.64
 DIIS TEST: 0.12158E+02 AT SCF   CYCLE   2 - DIIS ACTIVE - HISTORY:     2 CYCLES
 TTTTTTTTTTTTTTTTTTTTTTTTTTTTTT FDIK        TELAPSE      805.01 TCPU      473.84
 INSULATING STATE
 TOP OF VALENCE BANDS -    BAND    354; K    2; EIG -1.9490671E-01 AU
 TOP OF VALENCE BANDS -    BAND    354; K    1; EIG -1.9534068E-01 AU
 BOTTOM OF VIRTUAL BANDS - BAND    355; K    1; EIG -7.6978805E-02 AU
 INDIRECT ENERGY BAND GAP:   3.2090 eV
 TTTTTTTTTTTTTTTTTTTTTTTTTTTTTT PDIG        TELAPSE      805.68 TCPU      474.51
 CHARGE NORMALIZATION FACTOR   1.00000000
 TOTAL ATOMIC CHARGES:
   5.6831565   5.6826461   5.6831565   5.6826461   5.6829323   5.6839750
   5.6828099   5.6831903   5.6829323   5.6831903   5.6828099   5.6839750
   6.0176843   6.0173735   6.0176843   6.0173735   6.0160125   6.0183016
   6.0155766   6.0183509   6.0160125   6.0183509   6.0155766   6.0183016
   5.5523215   5.5522693   5.5523215   5.5522693   5.5530166   5.5523854
   5.5527796   5.5509245   5.5530166   5.5509245   5.5527796   5.5523854
   6.0190608   6.0190691   6.0190608   6.0190691   6.0204042   6.0188499
   6.0201825   6.0187368   6.0204042   6.0187368   6.0201825   6.0188499
   0.9296189   0.9298259   0.9296189   0.9298259   0.9296691   0.9295117
   0.9295187   0.9294207   0.9296691   0.9294207   0.9295187   0.9295117
   0.9090015   0.9088234   0.9090015   0.9088234   0.9090945   0.9086968
   0.9093478   0.9087671   0.9090945   0.9087671   0.9093478   0.9086968
   0.9081459   0.9082429   0.9081459   0.9082429   0.9085030   0.9084413
   0.9086608   0.9081180   0.9085030   0.9081180   0.9086608   0.9084413
   7.5077367   7.5082662   7.5077367   7.5082662   7.5085411   7.5088285
   7.5092390   7.5092971   7.5085411   7.5092971   7.5092390   7.5088285
   7.5521546   7.5521420   7.5521546   7.5521420   7.5507110   7.5511582
   7.5514327   7.5526312   7.5507110   7.5526312   7.5514327   7.5511582
   8.5005927   8.5006470   8.5005927   8.5006470   8.5000711   8.4995633
   8.5001771   8.5002122   8.5000711   8.5002122   8.5001771   8.4995633
  18.8409503  18.8409503  18.8412269  18.8416567  18.8403494  18.8412269
 TTTTTTTTTTTTTTTTTTTTTTTTTTTTTT MOQGAD      TELAPSE      805.69 TCPU      474.52
 TTTTTTTTTTTTTTTTTTTTTTTTTTTTTT SHELLXN     TELAPSE      817.71 TCPU      481.24
 TTTTTTTTTTTTTTTTTTTTTTTTTTTTTT MONMO3      TELAPSE      824.53 TCPU      488.06
 NUMERICALLY INTEGRATED DENSITY    708.0000432375
 TTTTTTTTTTTTTTTTTTTTTTTTTTTTTT NUMDFT      TELAPSE      832.61 TCPU      496.14
 CYC   3 ETOT(AU) -5.431579916327E+03 DETOT -1.36E+00 tst  5.66E-03 PX  8.95E-02
 TTTTTTTTTTTTTTTTTTTTTTTTTTTTTT DIIS        TELAPSE      839.73 TCPU      503.25
 DIIS TEST: 0.17716E+01 AT SCF   CYCLE   3 - DIIS ACTIVE - HISTORY:     3 CYCLES
 TTTTTTTTTTTTTTTTTTTTTTTTTTTTTT FDIK        TELAPSE      863.47 TCPU      518.53
 INSULATING STATE
 TOP OF VALENCE BANDS -    BAND    354; K    4; EIG -2.1295728E-01 AU
 TOP OF VALENCE BANDS -    BAND    354; K    1; EIG -2.1360955E-01 AU
 BOTTOM OF VIRTUAL BANDS - BAND    355; K    4; EIG -9.5148900E-02 AU
 DIRECT ENERGY BAND GAP:   3.2057 eV
 BOTTOM OF VIRTUAL BANDS - BAND    355; K    1; EIG -9.5141909E-02 AU
 TTTTTTTTTTTTTTTTTTTTTTTTTTTTTT PDIG        TELAPSE      864.12 TCPU      519.19
 CHARGE NORMALIZATION FACTOR   1.00000000
 TOTAL ATOMIC CHARGES:
   5.8768516   5.8769215   5.8768516   5.8769215   5.8767587   5.8770008
   5.8769097   5.8768964   5.8767587   5.8768964   5.8769097   5.8770008
   6.0048832   6.0048702   6.0048832   6.0048702   6.0049256   6.0045478
   6.0051573   6.0044399   6.0049256   6.0044399   6.0051573   6.0045478
   5.6374170   5.6375465   5.6374170   5.6375465   5.6371755   5.6370490
   5.6372011   5.6373302   5.6371755   5.6373302   5.6372011   5.6370490
   6.0118941   6.0117495   6.0118941   6.0117495   6.0120224   6.0122731
   6.0119257   6.0123686   6.0120224   6.0123686   6.0119257   6.0122731
   0.8936098   0.8936105   0.8936098   0.8936105   0.8936146   0.8934823
   0.8935702   0.8935080   0.8936146   0.8935080   0.8935702   0.8934823
   0.8796938   0.8796560   0.8796938   0.8796560   0.8795424   0.8796444
   0.8795984   0.8796242   0.8795424   0.8796242   0.8795984   0.8796444
   0.8811118   0.8810598   0.8811118   0.8810598   0.8809918   0.8809987
   0.8809918   0.8810141   0.8809918   0.8810141   0.8809918   0.8809987
   7.5908516   7.5908300   7.5908516   7.5908300   7.5907673   7.5905147
   7.5905381   7.5904580   7.5907673   7.5904580   7.5905381   7.5905147
   7.5715895   7.5716177   7.5715895   7.5716177   7.5717264   7.5717596
   7.5716947   7.5717391   7.5717264   7.5717391   7.5716947   7.5717596
   8.3040873   8.3041217   8.3040873   8.3041217   8.3043762   8.3045946
   8.3043157   8.3044660   8.3043762   8.3044660   8.3043157   8.3045946
  18.6960955  18.6960955  18.6962290  18.6962477  18.6961311  18.6962290
 TTTTTTTTTTTTTTTTTTTTTTTTTTTTTT MOQGAD      TELAPSE      864.13 TCPU      519.20
 TTTTTTTTTTTTTTTTTTTTTTTTTTTTTT SHELLXN     TELAPSE      878.66 TCPU      525.91
 TTTTTTTTTTTTTTTTTTTTTTTTTTTTTT MONMO3      TELAPSE      879.96 TCPU      527.21
 NUMERICALLY INTEGRATED DENSITY    708.0000433280
 TTTTTTTTTTTTTTTTTTTTTTTTTTTTTT NUMDFT      TELAPSE      888.03 TCPU      535.28
 CYC   4 ETOT(AU) -5.431802260930E+03 DETOT -2.22E-01 tst  8.03E-04 PX  3.14E-02
 TTTTTTTTTTTTTTTTTTTTTTTTTTTTTT DIIS        TELAPSE      897.08 TCPU      544.33
 DIIS TEST: 0.11987E+00 AT SCF   CYCLE   4 - DIIS ACTIVE - HISTORY:     4 CYCLES
 TTTTTTTTTTTTTTTTTTTTTTTTTTTTTT FDIK        TELAPSE      920.28 TCPU      560.58
 INSULATING STATE
 TOP OF VALENCE BANDS -    BAND    354; K    2; EIG -2.1477139E-01 AU
 TOP OF VALENCE BANDS -    BAND    354; K    1; EIG -2.1525760E-01 AU
 BOTTOM OF VIRTUAL BANDS - BAND    355; K    2; EIG -9.9253719E-02 AU
 DIRECT ENERGY BAND GAP:   3.1434 eV
 BOTTOM OF VIRTUAL BANDS - BAND    355; K    1; EIG -9.9253186E-02 AU
 TTTTTTTTTTTTTTTTTTTTTTTTTTTTTT PDIG        TELAPSE      921.52 TCPU      561.82
 CHARGE NORMALIZATION FACTOR   1.00000000
 TOTAL ATOMIC CHARGES:
   5.8765618   5.8765879   5.8765618   5.8765879   5.8767937   5.8767995
   5.8766997   5.8767884   5.8767937   5.8767884   5.8766997   5.8767995
   6.0087410   6.0086871   6.0087410   6.0086871   6.0086033   6.0087284
   6.0086258   6.0087475   6.0086033   6.0087475   6.0086258   6.0087284
   5.6299040   5.6298991   5.6299040   5.6298991   5.6298619   5.6298325
   5.6299199   5.6298831   5.6298619   5.6298831   5.6299199   5.6298325
   6.0131904   6.0132125   6.0131904   6.0132125   6.0131588   6.0131228
   6.0131195   6.0131026   6.0131588   6.0131026   6.0131195   6.0131228
   0.8843272   0.8843205   0.8843272   0.8843205   0.8843262   0.8843702
   0.8843383   0.8843738   0.8843262   0.8843738   0.8843383   0.8843702
   0.8791998   0.8792121   0.8791998   0.8792121   0.8791832   0.8791659
   0.8791958   0.8791667   0.8791832   0.8791667   0.8791958   0.8791659
   0.8799837   0.8799727   0.8799837   0.8799727   0.8799808   0.8799437
   0.8799927   0.8799787   0.8799808   0.8799787   0.8799927   0.8799437
   7.5534449   7.5534349   7.5534449   7.5534349   7.5536141   7.5539317
   7.5536293   7.5538781   7.5536141   7.5538781   7.5536293   7.5539317
   7.5626523   7.5626458   7.5626523   7.5626458   7.5626420   7.5624998
   7.5626073   7.5624687   7.5626420   7.5624687   7.5626073   7.5624998
   8.3555389   8.3555315   8.3555389   8.3555315   8.3554110   8.3551472
   8.3554456   8.3551616   8.3554110   8.3551616   8.3554456   8.3551472
  18.7129267  18.7129267  18.7128621  18.7129224  18.7129248  18.7128621
 TTTTTTTTTTTTTTTTTTTTTTTTTTTTTT MOQGAD      TELAPSE      921.53 TCPU      561.83
 TTTTTTTTTTTTTTTTTTTTTTTTTTTTTT SHELLXN     TELAPSE      936.15 TCPU      568.54
 TTTTTTTTTTTTTTTTTTTTTTTTTTTTTT MONMO3      TELAPSE      937.53 TCPU      569.91
 NUMERICALLY INTEGRATED DENSITY    708.0000427926
 TTTTTTTTTTTTTTTTTTTTTTTTTTTTTT NUMDFT      TELAPSE      945.61 TCPU      578.00
 CYC   5 ETOT(AU) -5.431812548251E+03 DETOT -1.03E-02 tst  3.98E-05 PX  1.91E-02
 TTTTTTTTTTTTTTTTTTTTTTTTTTTTTT DIIS        TELAPSE      950.72 TCPU      583.10
 DIIS TEST: 0.35207E-01 AT SCF   CYCLE   5 - DIIS ACTIVE - HISTORY:     5 CYCLES
 TTTTTTTTTTTTTTTTTTTTTTTTTTTTTT FDIK        TELAPSE      971.83 TCPU      599.45
 INSULATING STATE
 TOP OF VALENCE BANDS -    BAND    354; K    4; EIG -2.1428770E-01 AU
 TOP OF VALENCE BANDS -    BAND    354; K    1; EIG -2.1488420E-01 AU
 BOTTOM OF VIRTUAL BANDS - BAND    355; K    4; EIG -9.7077812E-02 AU
 DIRECT ENERGY BAND GAP:   3.1894 eV
 BOTTOM OF VIRTUAL BANDS - BAND    355; K    1; EIG -9.7074591E-02 AU
 TTTTTTTTTTTTTTTTTTTTTTTTTTTTTT PDIG        TELAPSE      972.50 TCPU      600.12
 CHARGE NORMALIZATION FACTOR   1.00000000
 TOTAL ATOMIC CHARGES:
   5.8707058   5.8706974   5.8707058   5.8706974   5.8706403   5.8705753
   5.8706478   5.8705652   5.8706403   5.8705652   5.8706478   5.8705753
   6.0187538   6.0187581   6.0187538   6.0187581   6.0187321   6.0187335
   6.0187415   6.0187447   6.0187321   6.0187447   6.0187415   6.0187335
   5.6202449   5.6202623   5.6202449   5.6202623   5.6201919   5.6202364
   5.6202046   5.6201914   5.6201919   5.6201914   5.6202046   5.6202364
   6.0249514   6.0249616   6.0249514   6.0249616   6.0250362   6.0249851
   6.0250494   6.0249731   6.0250362   6.0249731   6.0250494   6.0249851
   0.8907888   0.8907948   0.8907888   0.8907948   0.8907939   0.8907569
   0.8907875   0.8907697   0.8907939   0.8907697   0.8907875   0.8907569
   0.8786925   0.8787015   0.8786925   0.8787015   0.8786912   0.8786981
   0.8786834   0.8787050   0.8786912   0.8787050   0.8786834   0.8786981
   0.8798888   0.8799007   0.8798888   0.8799007   0.8798466   0.8798367
   0.8798516   0.8798613   0.8798466   0.8798613   0.8798516   0.8798367
   7.5660395   7.5660354   7.5660395   7.5660354   7.5659541   7.5658040
   7.5659700   7.5657629   7.5659541   7.5657629   7.5659700   7.5658040
   7.5616358   7.5615990   7.5616358   7.5615990   7.5616957   7.5618157
   7.5616686   7.5618047   7.5616957   7.5618047   7.5616686   7.5618157
   8.3337417   8.3337322   8.3337417   8.3337322   8.3338026   8.3339596
   8.3338157   8.3339817   8.3338026   8.3339817   8.3338157   8.3339596
  18.7091758  18.7091758  18.7091537  18.7092164  18.7092206  18.7091537
 TTTTTTTTTTTTTTTTTTTTTTTTTTTTTT MOQGAD      TELAPSE      972.52 TCPU      600.14
 TTTTTTTTTTTTTTTTTTTTTTTTTTTTTT SHELLXN     TELAPSE      984.52 TCPU      606.84
 TTTTTTTTTTTTTTTTTTTTTTTTTTTTTT MONMO3      TELAPSE      986.85 TCPU      609.17
 NUMERICALLY INTEGRATED DENSITY    708.0000429024
 TTTTTTTTTTTTTTTTTTTTTTTTTTTTTT NUMDFT      TELAPSE      994.93 TCPU      617.25
 CYC   6 ETOT(AU) -5.431817013552E+03 DETOT -4.47E-03 tst  2.85E-05 PX  6.89E-03
 TTTTTTTTTTTTTTTTTTTTTTTTTTTTTT DIIS        TELAPSE      998.11 TCPU      620.43
 DIIS TEST: 0.59702E-02 AT SCF   CYCLE   6 - DIIS ACTIVE - HISTORY:     6 CYCLES
 TTTTTTTTTTTTTTTTTTTTTTTTTTTTTT FDIK        TELAPSE     1017.35 TCPU      634.10
 INSULATING STATE
 TOP OF VALENCE BANDS -    BAND    354; K    5; EIG -2.1462762E-01 AU
 TOP OF VALENCE BANDS -    BAND    354; K    1; EIG -2.1515794E-01 AU
 BOTTOM OF VIRTUAL BANDS - BAND    355; K    2; EIG -9.8342234E-02 AU
 INDIRECT ENERGY BAND GAP:   3.1643 eV
 BOTTOM OF VIRTUAL BANDS - BAND    355; K    1; EIG -9.8340950E-02 AU
 TTTTTTTTTTTTTTTTTTTTTTTTTTTTTT PDIG        TELAPSE     1017.81 TCPU      634.56
 CHARGE NORMALIZATION FACTOR   1.00000000
 TOTAL ATOMIC CHARGES:
   5.8706882   5.8706917   5.8706882   5.8706917   5.8707365   5.8708137
   5.8707526   5.8708032   5.8707365   5.8708032   5.8707526   5.8708137
   6.0068387   6.0068423   6.0068387   6.0068423   6.0068653   6.0069092
   6.0068684   6.0068772   6.0068653   6.0068772   6.0068684   6.0069092
   5.6323080   5.6323219   5.6323080   5.6323219   5.6323161   5.6322945
   5.6322847   5.6322817   5.6323161   5.6322817   5.6322847   5.6322945
   6.0130122   6.0130079   6.0130122   6.0130079   6.0129879   6.0130110
   6.0129914   6.0130043   6.0129879   6.0130043   6.0129914   6.0130110
   0.8888912   0.8888928   0.8888912   0.8888928   0.8888976   0.8889019
   0.8888952   0.8889145   0.8888976   0.8889145   0.8888952   0.8889019
   0.8800637   0.8800528   0.8800637   0.8800528   0.8800606   0.8800516
   0.8800633   0.8800619   0.8800606   0.8800619   0.8800633   0.8800516
   0.8809558   0.8809601   0.8809558   0.8809601   0.8809688   0.8809420
   0.8809695   0.8809705   0.8809688   0.8809705   0.8809695   0.8809420
   7.5642840   7.5642702   7.5642840   7.5642702   7.5643007   7.5644249
   7.5643062   7.5644173   7.5643007   7.5644173   7.5643062   7.5644249
   7.5647519   7.5647398   7.5647519   7.5647398   7.5646893   7.5646163
   7.5647002   7.5646265   7.5646893   7.5646265   7.5647002   7.5646163
   8.3434198   8.3434274   8.3434198   8.3434274   8.3433995   8.3432694
   8.3433925   8.3432596   8.3433995   8.3432596   8.3433925   8.3432694
  18.7095694  18.7095694  18.7095491  18.7095597  18.7095675  18.7095491
 TTTTTTTTTTTTTTTTTTTTTTTTTTTTTT MOQGAD      TELAPSE     1017.82 TCPU      634.57
 TTTTTTTTTTTTTTTTTTTTTTTTTTTTTT SHELLXN     TELAPSE     1028.46 TCPU      641.29
 TTTTTTTTTTTTTTTTTTTTTTTTTTTTTT MONMO3      TELAPSE     1030.79 TCPU      643.61
 NUMERICALLY INTEGRATED DENSITY    708.0000429720
 TTTTTTTTTTTTTTTTTTTTTTTTTTTTTT NUMDFT      TELAPSE     1038.88 TCPU      651.70
 CYC   7 ETOT(AU) -5.431817485767E+03 DETOT -4.72E-04 tst  9.08E-06 PX  1.82E-03
 TTTTTTTTTTTTTTTTTTTTTTTTTTTTTT DIIS        TELAPSE     1045.41 TCPU      658.23
 DIIS TEST: 0.31191E-02 AT SCF   CYCLE   7 - DIIS ACTIVE - HISTORY:     7 CYCLES
 TTTTTTTTTTTTTTTTTTTTTTTTTTTTTT FDIK        TELAPSE     1068.11 TCPU      665.42
 INSULATING STATE
 TOP OF VALENCE BANDS -    BAND    354; K    4; EIG -2.1474439E-01 AU
 TOP OF VALENCE BANDS -    BAND    354; K    1; EIG -2.1530015E-01 AU
 BOTTOM OF VIRTUAL BANDS - BAND    355; K    3; EIG -9.7990929E-02 AU
 INDIRECT ENERGY BAND GAP:   3.1770 eV
 BOTTOM OF VIRTUAL BANDS - BAND    355; K    1; EIG -9.7988453E-02 AU
 TTTTTTTTTTTTTTTTTTTTTTTTTTTTTT PDIG        TELAPSE     1069.06 TCPU      666.38
 CHARGE NORMALIZATION FACTOR   1.00000000
 TOTAL ATOMIC CHARGES:
   5.8710215   5.8710161   5.8710215   5.8710161   5.8710261   5.8710109
   5.8710391   5.8710212   5.8710261   5.8710212   5.8710391   5.8710109
   6.0133178   6.0133064   6.0133178   6.0133064   6.0132728   6.0132646
   6.0132938   6.0132511   6.0132728   6.0132511   6.0132938   6.0132646
   5.6277079   5.6277314   5.6277079   5.6277314   5.6277362   5.6277295
   5.6277181   5.6277341   5.6277362   5.6277341   5.6277181   5.6277295
   6.0194023   6.0193937   6.0194023   6.0193937   6.0193926   6.0193915
   6.0193815   6.0193924   6.0193926   6.0193924   6.0193815   6.0193915
   0.8894582   0.8894602   0.8894582   0.8894602   0.8894528   0.8894505
   0.8894530   0.8894526   0.8894528   0.8894526   0.8894530   0.8894505
   0.8792190   0.8792209   0.8792190   0.8792209   0.8792181   0.8792227
   0.8792196   0.8792224   0.8792181   0.8792224   0.8792196   0.8792227
   0.8801663   0.8801712   0.8801663   0.8801712   0.8801706   0.8801707
   0.8801704   0.8801691   0.8801706   0.8801691   0.8801704   0.8801707
   7.5622780   7.5622765   7.5622780   7.5622765   7.5622859   7.5622592
   7.5622751   7.5622657   7.5622859   7.5622657   7.5622751   7.5622592
   7.5625229   7.5625185   7.5625229   7.5625185   7.5625320   7.5625547
   7.5625423   7.5625584   7.5625320   7.5625584   7.5625423   7.5625547
   8.3396192   8.3396179   8.3396192   8.3396179   8.3396372   8.3396648
   8.3396266   8.3396498   8.3396372   8.3396498   8.3396266   8.3396648
  18.7105590  18.7105590  18.7105654  18.7105657  18.7105745  18.7105654
 TTTTTTTTTTTTTTTTTTTTTTTTTTTTTT MOQGAD      TELAPSE     1069.08 TCPU      666.39
 TTTTTTTTTTTTTTTTTTTTTTTTTTTTTT SHELLXN     TELAPSE     1083.08 TCPU      673.10
 TTTTTTTTTTTTTTTTTTTTTTTTTTTTTT MONMO3      TELAPSE     1084.10 TCPU      674.12
 NUMERICALLY INTEGRATED DENSITY    708.0000429725
 TTTTTTTTTTTTTTTTTTTTTTTTTTTTTT NUMDFT      TELAPSE     1092.18 TCPU      682.20
 CYC   8 ETOT(AU) -5.431817909812E+03 DETOT -4.24E-04 tst  1.83E-06 PX  1.23E-03
 TTTTTTTTTTTTTTTTTTTTTTTTTTTTTT DIIS        TELAPSE     1098.30 TCPU      688.31
 DIIS TEST: 0.19655E-03 AT SCF   CYCLE   8 - DIIS ACTIVE - HISTORY:     8 CYCLES
 TTTTTTTTTTTTTTTTTTTTTTTTTTTTTT FDIK        TELAPSE     1120.83 TCPU      702.34
 INSULATING STATE
 TOP OF VALENCE BANDS -    BAND    354; K    2; EIG -2.1470288E-01 AU
 TOP OF VALENCE BANDS -    BAND    354; K    1; EIG -2.1525496E-01 AU
 BOTTOM OF VIRTUAL BANDS - BAND    355; K    2; EIG -9.8133132E-02 AU
 DIRECT ENERGY BAND GAP:   3.1720 eV
 BOTTOM OF VIRTUAL BANDS - BAND    355; K    1; EIG -9.8131297E-02 AU
 TTTTTTTTTTTTTTTTTTTTTTTTTTTTTT PDIG        TELAPSE     1121.47 TCPU      702.98
 CHARGE NORMALIZATION FACTOR   1.00000000
 TOTAL ATOMIC CHARGES:
   5.8727997   5.8728030   5.8727997   5.8728030   5.8727836   5.8728036
   5.8727840   5.8728044   5.8727836   5.8728044   5.8727840   5.8728036
   6.0124835   6.0124802   6.0124835   6.0124802   6.0125147   6.0125448
   6.0125115   6.0125473   6.0125147   6.0125473   6.0125115   6.0125448
   5.6270042   5.6269932   5.6270042   5.6269932   5.6269761   5.6269704
   5.6269744   5.6269774   5.6269761   5.6269774   5.6269744   5.6269704
   6.0187665   6.0187718   6.0187665   6.0187718   6.0187953   6.0187665
   6.0187952   6.0187655   6.0187953   6.0187655   6.0187952   6.0187665
   0.8890105   0.8890106   0.8890105   0.8890106   0.8890167   0.8890211
   0.8890176   0.8890158   0.8890167   0.8890158   0.8890176   0.8890211
   0.8793921   0.8793912   0.8793921   0.8793912   0.8793955   0.8793927
   0.8793960   0.8793937   0.8793955   0.8793937   0.8793960   0.8793927
   0.8803818   0.8803821   0.8803818   0.8803821   0.8803834   0.8803837
   0.8803825   0.8803830   0.8803834   0.8803830   0.8803825   0.8803837
   7.5631364   7.5631395   7.5631364   7.5631395   7.5631228   7.5631675
   7.5631256   7.5631613   7.5631228   7.5631613   7.5631256   7.5631675
   7.5618556   7.5618585   7.5618556   7.5618585   7.5618544   7.5618264
   7.5618556   7.5618265   7.5618544   7.5618265   7.5618556   7.5618264
   8.3400121   8.3400091   8.3400121   8.3400091   8.3400020   8.3399648
   8.3400022   8.3399666   8.3400020   8.3399666   8.3400022   8.3399648
  18.7103218  18.7103218  18.7103136  18.7103101  18.7103113  18.7103136
 TTTTTTTTTTTTTTTTTTTTTTTTTTTTTT MOQGAD      TELAPSE     1121.48 TCPU      702.99
 TTTTTTTTTTTTTTTTTTTTTTTTTTTTTT SHELLXN     TELAPSE     1135.64 TCPU      709.70
 TTTTTTTTTTTTTTTTTTTTTTTTTTTTTT MONMO3      TELAPSE     1142.56 TCPU      716.62
 NUMERICALLY INTEGRATED DENSITY    708.0000429716
 TTTTTTTTTTTTTTTTTTTTTTTTTTTTTT NUMDFT      TELAPSE     1150.65 TCPU      724.71
 CYC   9 ETOT(AU) -5.431817920870E+03 DETOT -1.11E-05 tst  7.54E-08 PX  4.43E-04
 TTTTTTTTTTTTTTTTTTTTTTTTTTTTTT DIIS        TELAPSE     1158.43 TCPU      732.49
 DIIS TEST: 0.49219E-04 AT SCF   CYCLE   9 - DIIS ACTIVE - HISTORY:     9 CYCLES
 TTTTTTTTTTTTTTTTTTTTTTTTTTTTTT FDIK        TELAPSE     1181.58 TCPU      749.68
 INSULATING STATE
 TOP OF VALENCE BANDS -    BAND    354; K    4; EIG -2.1476312E-01 AU
 TOP OF VALENCE BANDS -    BAND    354; K    1; EIG -2.1531698E-01 AU
 BOTTOM OF VIRTUAL BANDS - BAND    355; K    3; EIG -9.8085949E-02 AU
 INDIRECT ENERGY BAND GAP:   3.1749 eV
 BOTTOM OF VIRTUAL BANDS - BAND    355; K    1; EIG -9.8084163E-02 AU
 TTTTTTTTTTTTTTTTTTTTTTTTTTTTTT PDIG        TELAPSE     1182.10 TCPU      750.21
 CHARGE NORMALIZATION FACTOR   1.00000000
 TOTAL ATOMIC CHARGES:
   5.8715909   5.8715940   5.8715909   5.8715940   5.8716189   5.8715977
   5.8716173   5.8715980   5.8716189   5.8715980   5.8716173   5.8715977
   6.0126899   6.0126890   6.0126899   6.0126890   6.0126496   6.0126075
   6.0126447   6.0126128   6.0126496   6.0126128   6.0126447   6.0126075
   5.6274525   5.6274460   5.6274525   5.6274460   5.6274911   5.6274808
   5.6274903   5.6274867   5.6274911   5.6274867   5.6274903   5.6274808
   6.0188871   6.0188902   6.0188871   6.0188902   6.0188278   6.0188454
   6.0188267   6.0188413   6.0188278   6.0188413   6.0188267   6.0188454
   0.8892433   0.8892442   0.8892433   0.8892442   0.8892346   0.8892282
   0.8892356   0.8892265   0.8892346   0.8892265   0.8892356   0.8892282
   0.8793304   0.8793301   0.8793304   0.8793301   0.8793327   0.8793395
   0.8793339   0.8793393   0.8793327   0.8793393   0.8793339   0.8793395
   0.8802496   0.8802502   0.8802496   0.8802502   0.8802519   0.8802536
   0.8802509   0.8802540   0.8802519   0.8802540   0.8802509   0.8802536
   7.5625704   7.5625704   7.5625704   7.5625704   7.5625775   7.5625110
   7.5625819   7.5625062   7.5625775   7.5625062   7.5625819   7.5625110
   7.5632606   7.5632596   7.5632606   7.5632596   7.5632632   7.5633256
   7.5632657   7.5633255   7.5632632   7.5633255   7.5632657   7.5633256
   8.3395920   8.3395912   8.3395920   8.3395912   8.3396171   8.3396721
   8.3396176   8.3396714   8.3396171   8.3396714   8.3396176   8.3396721
  18.7102673  18.7102673  18.7102683  18.7102819  18.7102789  18.7102683
 TTTTTTTTTTTTTTTTTTTTTTTTTTTTTT MOQGAD      TELAPSE     1182.12 TCPU      750.22
 TTTTTTTTTTTTTTTTTTTTTTTTTTTTTT SHELLXN     TELAPSE     1195.85 TCPU      756.94
 TTTTTTTTTTTTTTTTTTTTTTTTTTTTTT MONMO3      TELAPSE     1197.01 TCPU      758.11
 NUMERICALLY INTEGRATED DENSITY    708.0000429709
 TTTTTTTTTTTTTTTTTTTTTTTTTTTTTT NUMDFT      TELAPSE     1205.10 TCPU      766.19
 CYC  10 ETOT(AU) -5.431817923380E+03 DETOT -2.51E-06 tst  3.68E-08 PX  2.29E-04
 TTTTTTTTTTTTTTTTTTTTTTTTTTTTTT DIIS        TELAPSE     1207.24 TCPU      768.34
 DIIS TEST: 0.31922E-04 AT SCF   CYCLE  10 - DIIS ACTIVE - HISTORY:    10 CYCLES
 TTTTTTTTTTTTTTTTTTTTTTTTTTTTTT FDIK        TELAPSE     1225.29 TCPU      778.68
 INSULATING STATE
 TOP OF VALENCE BANDS -    BAND    354; K    5; EIG -2.1476054E-01 AU
 TOP OF VALENCE BANDS -    BAND    354; K    1; EIG -2.1531376E-01 AU
 BOTTOM OF VIRTUAL BANDS - BAND    355; K    5; EIG -9.8111876E-02 AU
 DIRECT ENERGY BAND GAP:   3.1742 eV
 BOTTOM OF VIRTUAL BANDS - BAND    355; K    1; EIG -9.8110221E-02 AU
 TTTTTTTTTTTTTTTTTTTTTTTTTTTTTT PDIG        TELAPSE     1225.72 TCPU      779.11
 CHARGE NORMALIZATION FACTOR   1.00000000
 TOTAL ATOMIC CHARGES:
   5.8718398   5.8718421   5.8718398   5.8718421   5.8718271   5.8718472
   5.8718266   5.8718509   5.8718271   5.8718509   5.8718266   5.8718472
   6.0126547   6.0126543   6.0126547   6.0126543   6.0126961   6.0127232
   6.0126961   6.0127272   6.0126961   6.0127272   6.0126961   6.0127232
   5.6276995   5.6276930   5.6276995   5.6276930   5.6276590   5.6276461
   5.6276582   5.6276469   5.6276590   5.6276469   5.6276582   5.6276461
   6.0188483   6.0188502   6.0188483   6.0188502   6.0189013   6.0188821
   6.0188998   6.0188784   6.0189013   6.0188784   6.0188998   6.0188821
   0.8891886   0.8891908   0.8891886   0.8891908   0.8891971   0.8892033
   0.8891978   0.8892027   0.8891971   0.8892027   0.8891978   0.8892033
   0.8793239   0.8793246   0.8793239   0.8793246   0.8793249   0.8793240
   0.8793256   0.8793228   0.8793249   0.8793228   0.8793256   0.8793240
   0.8803046   0.8803029   0.8803046   0.8803029   0.8803063   0.8803021
   0.8803035   0.8803020   0.8803063   0.8803020   0.8803035   0.8803021
   7.5629850   7.5629844   7.5629850   7.5629844   7.5629691   7.5630449
   7.5629702   7.5630453   7.5629691   7.5630453   7.5629702   7.5630449
   7.5620098   7.5620112   7.5620098   7.5620112   7.5620109   7.5619601
   7.5620140   7.5619611   7.5620109   7.5619611   7.5620140   7.5619601
   8.3399358   8.3399354   8.3399358   8.3399354   8.3399051   8.3398605
   8.3399049   8.3398564   8.3399051   8.3398564   8.3399049   8.3398605
  18.7104182  18.7104182  18.7104170  18.7104062  18.7104036  18.7104170
 TTTTTTTTTTTTTTTTTTTTTTTTTTTTTT MOQGAD      TELAPSE     1225.73 TCPU      779.13
 TTTTTTTTTTTTTTTTTTTTTTTTTTTTTT SHELLXN     TELAPSE     1239.17 TCPU      785.84
 TTTTTTTTTTTTTTTTTTTTTTTTTTTTTT MONMO3      TELAPSE     1240.19 TCPU      786.86
 NUMERICALLY INTEGRATED DENSITY    708.0000429724
 TTTTTTTTTTTTTTTTTTTTTTTTTTTTTT NUMDFT      TELAPSE     1248.26 TCPU      794.93
 CYC  11 ETOT(AU) -5.431817925340E+03 DETOT -1.96E-06 tst  9.74E-09 PX  1.48E-04
 TTTTTTTTTTTTTTTTTTTTTTTTTTTTTT DIIS        TELAPSE     1253.84 TCPU      800.51
 DIIS TEST: 0.10373E-04 AT SCF   CYCLE  11 - DIIS ACTIVE - HISTORY:    11 CYCLES
 TTTTTTTTTTTTTTTTTTTTTTTTTTTTTT FDIK        TELAPSE     1271.12 TCPU      810.38
 INSULATING STATE
 TOP OF VALENCE BANDS -    BAND    354; K    4; EIG -2.1474951E-01 AU
 TOP OF VALENCE BANDS -    BAND    354; K    1; EIG -2.1530267E-01 AU
 BOTTOM OF VIRTUAL BANDS - BAND    355; K    3; EIG -9.8116521E-02 AU
 INDIRECT ENERGY BAND GAP:   3.1737 eV
 BOTTOM OF VIRTUAL BANDS - BAND    355; K    1; EIG -9.8114765E-02 AU
 TTTTTTTTTTTTTTTTTTTTTTTTTTTTTT PDIG        TELAPSE     1271.81 TCPU      811.08
 CHARGE NORMALIZATION FACTOR   1.00000000
 TOTAL ATOMIC CHARGES:
   5.8721053   5.8721060   5.8721053   5.8721060   5.8721163   5.8721026
   5.8721153   5.8721043   5.8721163   5.8721043   5.8721153   5.8721026
   6.0126654   6.0126657   6.0126654   6.0126657   6.0126323   6.0126141
   6.0126339   6.0126138   6.0126323   6.0126138   6.0126339   6.0126141
   5.6273847   5.6273823   5.6273847   5.6273823   5.6274129   5.6274154
   5.6274131   5.6274180   5.6274129   5.6274180   5.6274131   5.6274154
   6.0189065   6.0189075   6.0189065   6.0189075   6.0188678   6.0188751
   6.0188667   6.0188739   6.0188678   6.0188739   6.0188667   6.0188751
   0.8891625   0.8891631   0.8891625   0.8891631   0.8891565   0.8891506
   0.8891569   0.8891504   0.8891565   0.8891504   0.8891569   0.8891506
   0.8793558   0.8793551   0.8793558   0.8793551   0.8793576   0.8793580
   0.8793571   0.8793582   0.8793576   0.8793582   0.8793571   0.8793580
   0.8803032   0.8803025   0.8803032   0.8803025   0.8803035   0.8803048
   0.8803017   0.8803049   0.8803035   0.8803049   0.8803017   0.8803048
   7.5627156   7.5627157   7.5627156   7.5627157   7.5627226   7.5626635
   7.5627219   7.5626632   7.5627226   7.5626632   7.5627219   7.5626635
   7.5624250   7.5624248   7.5624250   7.5624248   7.5624191   7.5624673
   7.5624203   7.5624664   7.5624191   7.5624664   7.5624203   7.5624673
   8.3397774   8.3397776   8.3397774   8.3397776   8.3398069   8.3398444
   8.3398074   8.3398425   8.3398069   8.3398425   8.3398074   8.3398444
  18.7104007  18.7104007  18.7104040  18.7104112  18.7104132  18.7104040
 TTTTTTTTTTTTTTTTTTTTTTTTTTTTTT MOQGAD      TELAPSE     1271.82 TCPU      811.09
 TTTTTTTTTTTTTTTTTTTTTTTTTTTTTT SHELLXN     TELAPSE     1288.18 TCPU      817.75
 TTTTTTTTTTTTTTTTTTTTTTTTTTTTTT MONMO3      TELAPSE     1290.88 TCPU      820.45
 NUMERICALLY INTEGRATED DENSITY    708.0000429733
 TTTTTTTTTTTTTTTTTTTTTTTTTTTTTT NUMDFT      TELAPSE     1298.96 TCPU      828.53
 CYC  12 ETOT(AU) -5.431817926814E+03 DETOT -1.47E-06 tst  2.52E-09 PX  5.26E-05
 TTTTTTTTTTTTTTTTTTTTTTTTTTTTTT DIIS        TELAPSE     1305.86 TCPU      835.43
 DIIS TEST: 0.14049E-05 AT SCF   CYCLE  12 - DIIS ACTIVE - HISTORY:    12 CYCLES
 TTTTTTTTTTTTTTTTTTTTTTTTTTTTTT FDIK        TELAPSE     1327.24 TCPU      849.63
 INSULATING STATE
 TOP OF VALENCE BANDS -    BAND    354; K    2; EIG -2.1475227E-01 AU
 TOP OF VALENCE BANDS -    BAND    354; K    1; EIG -2.1530447E-01 AU
 BOTTOM OF VIRTUAL BANDS - BAND    355; K    2; EIG -9.8119147E-02 AU
 DIRECT ENERGY BAND GAP:   3.1737 eV
 BOTTOM OF VIRTUAL BANDS - BAND    355; K    1; EIG -9.8118043E-02 AU
 TTTTTTTTTTTTTTTTTTTTTTTTTTTTTT PDIG        TELAPSE     1327.71 TCPU      850.11
 CHARGE NORMALIZATION FACTOR   1.00000000
 TOTAL ATOMIC CHARGES:
   5.8719626   5.8719630   5.8719626   5.8719630   5.8719450   5.8719752
   5.8719452   5.8719731   5.8719450   5.8719731   5.8719452   5.8719752
   6.0125723   6.0125723   6.0125723   6.0125723   6.0126392   6.0126900
   6.0126390   6.0126914   6.0126392   6.0126914   6.0126390   6.0126900
   5.6274495   5.6274464   5.6274495   5.6274464   5.6273868   5.6273763
   5.6273886   5.6273758   5.6273868   5.6273758   5.6273886   5.6273763
   6.0187900   6.0187920   6.0187900   6.0187920   6.0188740   6.0188543
   6.0188740   6.0188544   6.0188740   6.0188544   6.0188740   6.0188543
   0.8891570   0.8891574   0.8891570   0.8891574   0.8891716   0.8891838
   0.8891716   0.8891842   0.8891716   0.8891842   0.8891716   0.8891838
   0.8793543   0.8793535   0.8793543   0.8793535   0.8793514   0.8793473
   0.8793511   0.8793471   0.8793514   0.8793471   0.8793511   0.8793473
   0.8803089   0.8803093   0.8803089   0.8803093   0.8803100   0.8803048
   0.8803095   0.8803047   0.8803100   0.8803047   0.8803095   0.8803048
   7.5628714   7.5628722   7.5628714   7.5628722   7.5628585   7.5629841
   7.5628583   7.5629825   7.5628585   7.5629825   7.5628583   7.5629841
   7.5624274   7.5624276   7.5624274   7.5624276   7.5624365   7.5623375
   7.5624357   7.5623372   7.5624365   7.5623372   7.5624357   7.5623375
   8.3398958   8.3398955   8.3398958   8.3398955   8.3398290   8.3397472
   8.3398293   8.3397493   8.3398290   8.3397493   8.3398293   8.3397472
  18.7104153  18.7104153  18.7104114  18.7103899  18.7103910  18.7104114
 TTTTTTTTTTTTTTTTTTTTTTTTTTTTTT MOQGAD      TELAPSE     1327.72 TCPU      850.12
 TTTTTTTTTTTTTTTTTTTTTTTTTTTTTT SHELLXN     TELAPSE     1338.60 TCPU      856.86
 TTTTTTTTTTTTTTTTTTTTTTTTTTTTTT MONMO3      TELAPSE     1339.66 TCPU      857.92
 NUMERICALLY INTEGRATED DENSITY    708.0000429722
 TTTTTTTTTTTTTTTTTTTTTTTTTTTTTT NUMDFT      TELAPSE     1347.74 TCPU      865.99
 CYC  13 ETOT(AU) -5.431817926896E+03 DETOT -8.24E-08 tst  1.44E-09 PX  3.73E-05
 TTTTTTTTTTTTTTTTTTTTTTTTTTTTTT DIIS        TELAPSE     1349.50 TCPU      867.76
 DIIS TEST: 0.11555E-05 AT SCF   CYCLE  13 - DIIS ACTIVE - HISTORY:    13 CYCLES
 TTTTTTTTTTTTTTTTTTTTTTTTTTTTTT FDIK        TELAPSE     1365.94 TCPU      877.13
 INSULATING STATE
 TOP OF VALENCE BANDS -    BAND    354; K    4; EIG -2.1475338E-01 AU
 TOP OF VALENCE BANDS -    BAND    354; K    1; EIG -2.1530628E-01 AU
 BOTTOM OF VIRTUAL BANDS - BAND    355; K    4; EIG -9.8114494E-02 AU
 DIRECT ENERGY BAND GAP:   3.1739 eV
 BOTTOM OF VIRTUAL BANDS - BAND    355; K    1; EIG -9.8113466E-02 AU
 TTTTTTTTTTTTTTTTTTTTTTTTTTTTTT PDIG        TELAPSE     1366.91 TCPU      878.10
 CHARGE NORMALIZATION FACTOR   1.00000000
 TOTAL ATOMIC CHARGES:
   5.8720039   5.8720045   5.8720039   5.8720045   5.8720133   5.8719818
   5.8720137   5.8719808   5.8720133   5.8719808   5.8720137   5.8719818
   6.0127190   6.0127189   6.0127190   6.0127189   6.0126520   6.0125987
   6.0126524   6.0125996   6.0126520   6.0125996   6.0126524   6.0125987
   5.6274614   5.6274589   5.6274614   5.6274589   5.6275193   5.6275332
   5.6275197   5.6275334   5.6275193   5.6275334   5.6275197   5.6275332
   6.0189272   6.0189283   6.0189272   6.0189283   6.0188515   6.0188704
   6.0188516   6.0188705   6.0188515   6.0188705   6.0188516   6.0188704
   0.8891806   0.8891808   0.8891806   0.8891808   0.8891669   0.8891540
   0.8891670   0.8891544   0.8891669   0.8891544   0.8891670   0.8891540
   0.8793490   0.8793483   0.8793490   0.8793483   0.8793522   0.8793557
   0.8793520   0.8793553   0.8793522   0.8793553   0.8793520   0.8793557
   0.8803030   0.8803033   0.8803030   0.8803033   0.8803020   0.8803074
   0.8803015   0.8803075   0.8803020   0.8803075   0.8803015   0.8803074
   7.5627927   7.5627930   7.5627927   7.5627930   7.5628069   7.5626757
   7.5628066   7.5626740   7.5628069   7.5626740   7.5628066   7.5626757
   7.5623198   7.5623203   7.5623198   7.5623203   7.5623107   7.5624158
   7.5623105   7.5624158   7.5623107   7.5624158   7.5623105   7.5624158
   8.3397412   8.3397412   8.3397412   8.3397412   8.3398109   8.3398950
   8.3398110   8.3398957   8.3398109   8.3398957   8.3398110   8.3398950
  18.7104154  18.7104154  18.7104137  18.7104291  18.7104300  18.7104137
 TTTTTTTTTTTTTTTTTTTTTTTTTTTTTT MOQGAD      TELAPSE     1366.92 TCPU      878.11
 TTTTTTTTTTTTTTTTTTTTTTTTTTTTTT SHELLXN     TELAPSE     1382.41 TCPU      884.80
 TTTTTTTTTTTTTTTTTTTTTTTTTTTTTT MONMO3      TELAPSE     1383.64 TCPU      886.03
 NUMERICALLY INTEGRATED DENSITY    708.0000429726
 TTTTTTTTTTTTTTTTTTTTTTTTTTTTTT NUMDFT      TELAPSE     1391.71 TCPU      894.10
 CYC  14 ETOT(AU) -5.431817926896E+03 DETOT -8.73E-11 tst  1.34E-09 PX  3.59E-05
 TTTTTTTTTTTTTTTTTTTTTTTTTTTTTT DIIS        TELAPSE     1395.99 TCPU      898.38
 DIIS TEST: 0.70072E-06 AT SCF   CYCLE  14 - DIIS ACTIVE - HISTORY:    14 CYCLES
 TTTTTTTTTTTTTTTTTTTTTTTTTTTTTT FDIK        TELAPSE     1419.36 TCPU      914.06
 INSULATING STATE
 TOP OF VALENCE BANDS -    BAND    354; K    5; EIG -2.1475362E-01 AU
 TOP OF VALENCE BANDS -    BAND    354; K    1; EIG -2.1530687E-01 AU
 BOTTOM OF VIRTUAL BANDS - BAND    355; K    5; EIG -9.8113966E-02 AU
 DIRECT ENERGY BAND GAP:   3.1739 eV
 BOTTOM OF VIRTUAL BANDS - BAND    355; K    1; EIG -9.8112094E-02 AU
 TTTTTTTTTTTTTTTTTTTTTTTTTTTTTT PDIG        TELAPSE     1420.52 TCPU      915.22
 CHARGE NORMALIZATION FACTOR   1.00000000
 TOTAL ATOMIC CHARGES:
   5.8720171   5.8720178   5.8720171   5.8720178   5.8720139   5.8720241
   5.8720147   5.8720243   5.8720139   5.8720243   5.8720147   5.8720241
   6.0126286   6.0126275   6.0126286   6.0126275   6.0126503   6.0126714
   6.0126504   6.0126716   6.0126503   6.0126716   6.0126504   6.0126714
   5.6274898   5.6274887   5.6274898   5.6274887   5.6274710   5.6274637
   5.6274705   5.6274643   5.6274710   5.6274643   5.6274705   5.6274637
   6.0188660   6.0188671   6.0188660   6.0188671   6.0188931   6.0188862
   6.0188940   6.0188858   6.0188931   6.0188858   6.0188940   6.0188862
   0.8891630   0.8891630   0.8891630   0.8891630   0.8891676   0.8891720
   0.8891679   0.8891722   0.8891676   0.8891722   0.8891679   0.8891720
   0.8793541   0.8793534   0.8793541   0.8793534   0.8793525   0.8793505
   0.8793527   0.8793502   0.8793525   0.8793502   0.8793527   0.8793505
   0.8803035   0.8803034   0.8803035   0.8803034   0.8803033   0.8803017
   0.8803028   0.8803017   0.8803033   0.8803017   0.8803028   0.8803017
   7.5627400   7.5627399   7.5627400   7.5627399   7.5627395   7.5627852
   7.5627391   7.5627843   7.5627395   7.5627843   7.5627391   7.5627852
   7.5623874   7.5623876   7.5623874   7.5623876   7.5623862   7.5623531
   7.5623863   7.5623538   7.5623862   7.5623538   7.5623863   7.5623531
   8.3398390   8.3398392   8.3398390   8.3398392   8.3398153   8.3397848
   8.3398151   8.3397839   8.3398153   8.3397839   8.3398151   8.3397848
  18.7104198  18.7104198  18.7104200  18.7104129  18.7104134  18.7104200
 TTTTTTTTTTTTTTTTTTTTTTTTTTTTTT MOQGAD      TELAPSE     1420.53 TCPU      915.23
 TTTTTTTTTTTTTTTTTTTTTTTTTTTTTT SHELLXN     TELAPSE     1427.26 TCPU      921.96
 +++ ENERGIES IN A.U. +++
 ::: EXT EL-POLE                                  -6.0304140931686E+03
 ::: EXT EL-SPHEROPOLE                             4.9235071468082E+01
 ::: BIELET ZONE E-E                               1.0574655093113E+04
 ::: TOTAL E-E                                     4.5934760714122E+03
 ::: TOTAL E-N + N-E                              -1.5677164413490E+04
 ::: TOTAL N-N                                     1.3477772502070E+03
 ::: KINETIC ENERGY                                4.9746360808366E+03
 ::: PSEUDO TOTAL   ENERGY                        -4.7612750110345E+03
 ::: VIRIAL COEFFICIENT                            1.0219148539658E+00
 TTTTTTTTTTTTTTTTTTTTTTTTTTTTTT MONMO3      TELAPSE     1428.60 TCPU      923.30
 NUMERICALLY INTEGRATED DENSITY    708.0000429728
 TTTTTTTTTTTTTTTTTTTTTTTTTTTTTT NUMDFT      TELAPSE     1436.66 TCPU      931.36
 CYC  15 ETOT(AU) -5.431817926926E+03 DETOT -3.00E-08 tst  6.72E-10 PX  3.59E-05

 == SCF ENDED - CONVERGENCE ON ENERGY      E(AU) -5.4318179269263E+03 CYCLES  15


 ENERGY EXPRESSION=HARTREE+FOCK EXCH*0.00000+(M06-L      EXCH)*1.00000+M06-L      CORR


 TOTAL ENERGY(DFT)(AU)( 15) -5.4318179269263E+03 DE-3.0E-08 tester 6.7E-10
 TTTTTTTTTTTTTTTTTTTTTTTTTTTTTT EDFT        TELAPSE     1436.69 TCPU      931.40

 *******************************************************************************
 *                             FORCE CALCULATION                               *
 *******************************************************************************

 TTTTTTTTTTTTTTTTTTTTTTTTTTTTTT NUMDFG      TELAPSE     1511.16 TCPU     1005.86
 INFORMATION **** EXCPOG **** EXCH. BIPO BUFFER LENGTH (WORDS) =           0
 WARNING **** GENPOG **** COULOMB BIPO BUFFER TOO SMALL - TO AVOID I/O SET BIPOSIZE =     5342700
 INFORMATION **** GENPOG **** BIPO BUFFER LENGTH (WORDS) =     4000000
 TTTTTTTTTTTTTTTTTTTTTTTTTTTTTT SHELXG      TELAPSE     1570.25 TCPU     1058.78


 D3 DISPERSION ENERGY (AU)       -4.0072960983158E-02
 TOTAL ENERGY + DISP (AU)        -5.4318579998873E+03

 CARTESIAN FORCES IN HARTREE/BOHR (ANALYTICAL)
   ATOM                     X                   Y                   Z
   1   6            -3.245155390630E-06 -4.808575526827E-05  3.301251736287E-05
   2   6             2.699810444540E-06  4.750469747616E-05  3.283469351834E-05
   3   6            -3.245155392406E-06  4.808575525495E-05 -3.301251739352E-05
   4   6             2.699810488949E-06 -4.750469750547E-05 -3.283469351700E-05
   5   6             1.738944342655E-05 -1.176503819345E-05 -5.642746144474E-05
   6   6            -6.054526966892E-05  1.307959488273E-06 -2.160195173140E-05
   7   6            -1.695340797880E-05  1.184511860330E-05 -5.685692413859E-05
   8   6             5.888135809506E-05  1.134179429485E-06  2.275249235772E-05
   9   6             1.738944343277E-05  1.176503819700E-05  5.642746143586E-05
  10   6             5.888135808085E-05 -1.134179458795E-06 -2.275249235062E-05
  11   6            -1.695340797614E-05 -1.184511857844E-05  5.685692410484E-05
  12   6            -6.054526968668E-05 -1.307959463848E-06  2.160195177758E-05
  13   6             1.201719314459E-05 -1.583646293213E-06  1.278272213856E-05
  14   6            -1.095764287307E-05  2.310136913763E-06  1.067000954791E-05
  15   6             1.201719313215E-05  1.583646310976E-06 -1.278272214122E-05
  16   6            -1.095764287129E-05 -2.310136933303E-06 -1.067000957988E-05
  17   6             1.120219510575E-05  1.258660553560E-05 -2.338980030103E-06
  18   6            -9.673772915164E-06  9.627455422212E-06  1.622254040257E-05
  19   6            -1.242638911148E-05 -1.303336755321E-05 -1.319799034505E-06
  20   6             8.886839479416E-06  1.078355077677E-05 -1.677342860162E-05
  21   6             1.120219509954E-05 -1.258660550185E-05  2.338980047867E-06
  22   6             8.886839500732E-06 -1.078355076345E-05  1.677342862116E-05
  23   6            -1.242638911592E-05  1.303336753189E-05  1.319799052268E-06
  24   6            -9.673772929375E-06 -9.627455397343E-06 -1.622254039368E-05
  25   6            -8.623076706460E-06  1.002813878015E-05  5.193726428243E-05
  26   6             9.328726587210E-06 -1.100255726194E-05  5.274944814193E-05
  27   6            -8.623076678482E-06 -1.002813880258E-05 -5.193726427377E-05
  28   6             9.328726597424E-06  1.100255727104E-05 -5.274944809308E-05
  29   6             5.005760341881E-05 -1.200834445481E-05  1.064175709886E-05
  30   6             3.965219188440E-06  4.467783652107E-05 -1.196524959912E-05
  31   6            -4.990475397837E-05  1.174994400799E-05  1.037054304742E-05
  32   6            -1.764423546879E-06  4.613993447355E-05  9.706483971694E-06
  33   6             5.005760345278E-05  1.200834442017E-05 -1.064175710130E-05
  34   6            -1.764423539774E-06 -4.613993447999E-05 -9.706483972138E-06
  35   6            -4.990475400857E-05 -1.174994404929E-05 -1.037054303166E-05
  36   6             3.965219173618E-06 -4.467783651352E-05  1.196524957603E-05
  37   6             5.654949134737E-06  2.046200965999E-05 -3.214050223299E-06
  38   6            -6.641004157260E-06 -2.031597490948E-05 -1.757514478840E-06
  39   6             5.654949129408E-06 -2.046200967065E-05  3.214050241951E-06
  40   6            -6.641004162589E-06  2.031597489704E-05  1.757514508149E-06
  41   6             1.595506840424E-06  7.925358076477E-06  1.887654116217E-05
  42   6             2.099710437165E-05 -6.540782493403E-07  5.948508722042E-06
  43   6             5.934166011912E-07 -6.867239816799E-06  1.851635537520E-05
  44   6            -1.942987815262E-05 -1.036003913768E-06 -5.858689545946E-06
  45   6             1.595506814667E-06 -7.925358083583E-06 -1.887654119592E-05
  46   6            -1.942987813308E-05  1.036003879129E-06  5.858689535287E-06
  47   6             5.934166020793E-07  6.867239815023E-06 -1.851635540895E-05
  48   6             2.099710439474E-05  6.540782298003E-07 -5.948508713161E-06
  49   1             6.386498003330E-06 -2.524413345317E-05 -3.792323963525E-05
  50   1            -6.353027655948E-06  2.513308361385E-05 -3.796167826869E-05
  51   1             6.386497999777E-06  2.524413344873E-05  3.792323963225E-05
  52   1            -6.353027661721E-06 -2.513308360652E-05  3.796167826781E-05
  53   1            -3.715125410908E-05  5.863552847707E-06 -2.435135954504E-05
  54   1            -2.293002822418E-05 -3.522279457213E-05  5.779789220561E-06
  55   1             3.697146692744E-05 -5.783302668316E-06 -2.422135806945E-05
  56   1             2.297674014851E-05 -3.530982778760E-05 -5.740042740676E-06
  57   1            -3.715125411069E-05 -5.863552846819E-06  2.435135954593E-05
  58   1             2.297674014762E-05  3.530982778549E-05  5.740042741564E-06
  59   1             3.697146692622E-05  5.783302664764E-06  2.422135806968E-05
  60   1            -2.293002821907E-05  3.522279457246E-05 -5.779789222338E-06
  61   1             1.069019822952E-05  2.064193548312E-06  7.582666934347E-06
  62   1            -1.107816163315E-05 -2.237408466277E-06  8.286744635599E-06
  63   1             1.069019822730E-05 -2.064193547868E-06 -7.582666926798E-06
  64   1            -1.107816162871E-05  2.237408466721E-06 -8.286744627162E-06
  65   1             5.556515907834E-06  1.045082078011E-05  6.426003402726E-07
  66   1             2.070242729246E-06  6.318394450977E-06  9.330773387495E-06
  67   1            -5.597289495229E-06 -1.045398910415E-05  5.674764587127E-07
  68   1            -2.117614986252E-06  5.816163356709E-06 -8.915324107406E-06
  69   1             5.556515909388E-06 -1.045082078410E-05 -6.426003418269E-07
  70   1            -2.117614982922E-06 -5.816163354266E-06  8.915324104963E-06
  71   1            -5.597289500558E-06  1.045398910837E-05 -5.674764596009E-07
  72   1             2.070242727914E-06 -6.318394450089E-06 -9.330773389049E-06
  73   1             3.089930764810E-06 -1.337153862724E-05 -3.348692476424E-06
  74   1            -2.795526826471E-06  1.281772117112E-05 -3.230404937549E-06
  75   1             3.089930765920E-06  1.337153863057E-05  3.348692477090E-06
  76   1            -2.795526826915E-06 -1.281772116379E-05  3.230404940879E-06
  77   1            -1.898039985626E-06  1.657098450014E-06 -1.109061073912E-05
  78   1            -1.051137773644E-05  1.438204471071E-07  2.335644005536E-06
  79   1             1.984900046770E-06 -1.987727928032E-06 -1.160171391024E-05
  80   1             1.055021316487E-05  7.627228382212E-08 -2.448891546436E-06
  81   1            -1.898039986292E-06 -1.657098447572E-06  1.109061073246E-05
  82   1             1.055021315954E-05 -7.627228693075E-08  2.448891544216E-06
  83   1             1.984900047214E-06  1.987727934694E-06  1.160171391890E-05
  84   1            -1.051137773778E-05 -1.438204479953E-07 -2.335644006646E-06
  85   7            -2.640931552333E-05  2.227484254247E-05 -4.157401251215E-05
  86   7             2.615347275459E-05 -2.242794604168E-05 -4.093489633439E-05
  87   7            -2.640931553355E-05 -2.227484248607E-05  4.157401253391E-05
  88   7             2.615347272772E-05  2.242794604435E-05  4.093489631130E-05
  89   7            -4.455132483372E-05 -2.373297864766E-05  1.911841248514E-05
  90   7             2.233669932616E-05 -4.237077295910E-05 -2.360186916306E-05
  91   7             4.423349566407E-05  2.382232153209E-05  1.931655028153E-05
  92   7            -2.200982711997E-05 -4.292576343889E-05  2.306322379431E-05
  93   7            -4.455132487724E-05  2.373297864611E-05 -1.911841244384E-05
  94   7            -2.200982714395E-05  4.292576345177E-05 -2.306322382228E-05
  95   7             4.423349568405E-05 -2.382232151388E-05 -1.931655028597E-05
  96   7             2.233669931639E-05  4.237077298885E-05  2.360186916373E-05
  97   7             1.008920951939E-05  3.411793385499E-05 -1.410058240481E-05
  98   7            -1.038522178964E-05 -3.313881945655E-05 -1.533571521417E-05
  99   7             1.008920951895E-05 -3.411793384434E-05  1.410058238260E-05
 100   7            -1.038522175900E-05  3.313881945211E-05  1.533571526036E-05
 101   7            -1.253154874625E-05  1.052389586986E-05  3.870458925270E-05
 102   7             4.347699610641E-05 -8.098282382463E-06  1.209670056701E-05
 103   7             1.106979069032E-05 -1.075085274405E-05  3.950372232975E-05
 104   7            -4.576644284437E-05 -8.187117208180E-06 -1.086659170557E-05
 105   7            -1.253154871605E-05 -1.052389586143E-05 -3.870458925981E-05
 106   7            -4.576644285947E-05  8.187117209957E-06  1.086659170602E-05
 107   7             1.106979068499E-05  1.075085275515E-05 -3.950372234485E-05
 108   7             4.347699613749E-05  8.098282363811E-06 -1.209670056124E-05
 109   8             5.480517224044E-05  4.990273675221E-05 -3.355485135614E-05
 110   8            -5.459609170444E-05 -4.929893210548E-05 -3.363281685864E-05
 111   8             5.480517222622E-05 -4.990273673844E-05  3.355485138279E-05
 112   8            -5.459609175062E-05  4.929893209216E-05  3.363281685154E-05
 113   8            -1.871006029486E-05  6.339501949881E-05  5.465650729697E-05
 114   8             5.940421535833E-05 -5.209076363144E-06  7.016848575248E-05
 115   8             1.822972581333E-05 -6.349484581847E-05  5.481846147992E-05
 116   8            -5.925206969160E-05 -5.766121880413E-06 -6.999558953069E-05
 117   8            -1.871006032061E-05 -6.339501949171E-05 -5.465650729075E-05
 118   8            -5.925206968405E-05  5.766121906170E-06  6.999558952003E-05
 119   8             1.822972583021E-05  6.349484579360E-05 -5.481846145861E-05
 120   8             5.940421537787E-05  5.209076331170E-06 -7.016848579866E-05
 121 230             5.654721678605E-07 -3.674339811433E-05 -4.446916990197E-08
 122 230             5.654721821893E-07  3.674339813475E-05  4.446915213840E-08
 123 230             2.853787278398E-07  3.336231210922E-07 -3.395245510518E-05
 124 230            -3.354914700582E-05 -8.814047434912E-15 -1.620925615953E-14
 125 230             3.477574295951E-05 -3.597981304941E-15  1.176836406103E-14
 126 230             2.853787358092E-07 -3.336231351035E-07  3.395245507321E-05

 RESULTANT FORCE     8.418975559017E-13 -2.819966482548E-14 -2.553512956638E-15

 ATOMIC PART

 SYMMETRY ALLOWED FORCES (ANALYTICAL) (DIRECTION, FORCE)

    1 -9.6832399E-06    2  6.4129964E-05    3 -5.1177306E-05    4  6.3606404E-05
    5  1.1789386E-05    6  4.9991104E-05    7 -7.0061752E-05    8 -4.8124325E-05
    9  5.8806882E-06   10  3.2726846E-05   11 -6.0706448E-05   12 -5.9725468E-05
   13 -2.2368085E-05   14 -8.2735192E-05   15 -6.1277022E-06   16 -2.7799173E-05
   17  5.9207809E-05   18  5.9723057E-05   19 -6.4447666E-07   20  2.2630681E-05
   21  1.0569395E-05   22  1.9453748E-05   23  4.6910259E-06   24 -8.6213823E-06
   25 -7.7114847E-07   26 -3.5096422E-06   27  2.3872765E-05   28  2.8935893E-05
   29  7.5858424E-06   30 -3.0799911E-08   31 -1.5907693E-06   32 -1.1593972E-06
   33 -2.5560465E-05   34 -1.2002998E-05   35 -2.0570901E-05   36  1.9521503E-05
   37  5.7868298E-05   38  4.8985167E-05   39  1.1722579E-06   40  2.6743926E-05
   41  7.2512327E-05   42 -1.7063540E-06   43 -4.2097463E-05   44  4.8384156E-05
   45  3.8848250E-05   46  2.2734052E-05   47 -3.6920535E-05   48  4.9486985E-05
   49  5.8111377E-05   50 -2.3316808E-05   51 -3.7903739E-05   52  4.7173027E-05
   53 -1.6696257E-05   54  4.4138408E-05   55  9.4948154E-06   56 -1.2328775E-05
   57  2.6105177E-05   58 -1.2760142E-05   59  6.0245593E-06   60 -2.6816671E-05
   61  2.0673591E-05   62  1.8054998E-05   63  9.4870365E-06   64 -1.2890786E-05
   65  1.9493696E-05   66  2.0752021E-05   67  8.6251273E-06   68  2.6000773E-05
   69 -5.6751023E-06   70  9.8159378E-06   71 -1.7153642E-05   72 -2.0256839E-05
   73 -5.7100036E-05   74 -2.5189842E-05   75 -1.8486645E-05   76 -5.5154549E-06
   77 -6.1971579E-05   78  1.8738681E-05   79  1.5238188E-05   80 -5.3122555E-05
   81 -3.2010980E-05   82 -4.5675841E-06   83  1.3286796E-05   84 -5.9357295E-05
   85 -5.3613293E-05   86 -3.8697882E-06   87  3.0378206E-05   88 -5.2053689E-05
   89  2.7114435E-05   90 -1.2150326E-05   91 -9.3094571E-07   92  1.3830519E-05
   93  1.3080570E-05   94  1.3706680E-05   95  4.6222792E-06   96 -1.3125721E-05
   97  4.4760654E-06   98 -2.0748405E-06   99  1.6145796E-05  100  1.0925557E-05
  101  8.4162316E-06  102  8.6674708E-06  103 -3.8125246E-06  104  3.7051750E-06
  105 -1.5745371E-05  106 -9.4255043E-07  107 -1.4816001E-05  108  3.7575777E-06
  109 -1.6352660E-05  110  5.8533364E-06  111 -9.9700901E-06  112  9.9983966E-06
  113 -1.2752391E-05  114  1.0035270E-05  115 -6.2869490E-06  116 -1.4784051E-05
  117 -2.0031399E-07  118  1.0649716E-05  119 -3.5504019E-06  120 -1.0669002E-05
  121 -1.2466759E-05  122 -1.1256306E-05  123 -3.4444648E-07  124 -1.0348034E-05
  125  3.1437458E-06  126  1.0640980E-05  127  5.7364606E-06  128 -7.6405885E-05
  129 -5.2423649E-06  130 -7.2740721E-05  131 -1.9112961E-05  132  3.8173682E-06
  133  3.2781321E-05  134  9.7718417E-06  135 -6.9649037E-05  136 -7.0864771E-05
  137  9.7459206E-06  138 -2.0877598E-05  139  4.4281492E-08  140  3.3594015E-05
  141  6.8537655E-05  142  4.9738208E-07  143  3.9803538E-05  144 -6.3702441E-05
  145  8.0491435E-06  146 -3.0351789E-05  147  4.4336044E-05  148 -3.2231826E-05
  149 -3.5161318E-06  150 -4.2528806E-05  151  5.0932958E-05  152  3.0755479E-05
  153 -2.7938242E-06  154 -3.1992650E-05  155  4.4212156E-05  156  3.7566385E-05
  157  1.2148062E-05  158  6.0171230E-05  159  4.6463365E-06  160  1.8494721E-05
  161 -3.2403353E-05  162 -5.2660002E-05  163 -3.1874048E-05  164 -3.5493956E-05
  165  1.0806459E-04  166 -2.9207176E-05  167 -3.7567550E-05  168 -1.0052891E-04
  169  1.1455873E-04  170  1.1810733E-05  171  3.9754014E-05  172  7.4462953E-06
  173  1.1786363E-04  174  5.9216489E-05  175 -2.9426369E-05  176  1.1862380E-04
  177 -2.9055621E-05  178 -2.6399896E-05  179 -1.0413247E-04  180 -6.0646995E-05
  181 -3.1926278E-05  182  2.4650439E-05  183 -3.2760421E-05  184 -2.9922947E-05
  185 -3.7556434E-05  186  4.6572010E-09  187  4.8312993E-05

 CELL PART

 GRADIENT WITH RESPECT TO THE CELL PARAMETER IN HARTREE/BOHR
ORDER: -D/DA1X, -D/DA1Y, -D/DA1Z
       -D/DA2X, -D/DA2Y, -D/DA2Z
       -D/DA3X, -D/DA3Y, -D/DA3Z
 -0.856422472507E-14 -0.264750672994E-04 -0.194780806400E-04
 -0.262904728476E-04 -0.102627897491E-06 -0.189539956210E-04
 -0.262904727197E-04 -0.263724393221E-04 -0.524085029398E-06

STRESS TENSOR, IN HARTREE/BOHR^3:
ORDER: 11 12 13
       21 22 23
       31 32 33
  0.500704587647E-07 -0.113635869365E-15  0.129946514976E-15
 -0.759291711549E-16  0.502265649111E-07  0.195455895707E-09
  0.996012548001E-17  0.998124979036E-09  0.360980673063E-07

PRESSURE FROM THE STRESS TENSOR,
IN HARTREE/BOHR^3: -0.45465E-07
PRESSURE IN GIGAPASCAL: -0.1338E-02
CONVERSION FACTOR: 1 HARTREE/BOHR^3= 29421 GIGAPASCAL
WHEN USING VALUES FOR BOHR RADIUS AND HARTREE
FROM IUPAC WEBSITE, APRIL 2009
ENTHALPY: -5.4318587734895E+03

 SYMMETRY ALLOWED FORCES (ANALYTICAL) (DIRECTION, FORCE)

    1 -1.3399184E-03    2 -9.5974510E-05    3 -1.6998916E-04    4 -1.4360749E-05
 TTTTTTTTTTTTTTTTTTTTTTTTTTTTTT TOTGRA_C    TELAPSE     1609.87 TCPU     1098.40
 *******************************************************************************
 LATTICE PARAMETERS (ANGSTROMS AND DEGREES) - BOHR = 0.5291772083 ANGSTROM
 PRIMITIVE CELL - CENTRING CODE 6/1 VOLUME=  2521.410915 - DENSITY  1.004 g/cm^3
         A              B              C           ALPHA      BETA       GAMMA 
    14.85098205    14.85098205    14.85098205   109.471221 109.471221 109.471221
 *******************************************************************************
 ATOMS IN THE ASYMMETRIC UNIT   64 - ATOMS IN THE UNIT CELL:  126
     ATOM                 X/A                 Y/B                 Z/C    
 *******************************************************************************
      1 T   6 C     1.420511394740E-02 -4.763255402159E-01  3.592895433183E-01
      2 T   6 C     1.643849164658E-01 -3.450844293709E-01 -3.592895433183E-01
      3 F   6 C    -1.420511394740E-02  3.450844293709E-01 -4.905306541633E-01
      4 F   6 C    -1.643849164658E-01  4.763255402159E-01  4.905306541633E-01
      5 T   6 C     3.592895433183E-01  1.420511394740E-02 -4.763255402159E-01
      6 T   6 C    -4.763255402159E-01  3.592895433183E-01  1.420511394740E-02
      7 T   6 C     4.905306541633E-01 -1.643849164658E-01  4.763255402159E-01
      8 T   6 C    -3.450844293709E-01 -3.592895433183E-01  1.643849164658E-01
      9 F   6 C    -3.592895433183E-01  1.643849164658E-01 -3.450844293709E-01
     10 F   6 C     3.450844293709E-01 -4.905306541633E-01 -1.420511394740E-02
     11 F   6 C    -4.905306541633E-01 -1.420511394740E-02  3.450844293709E-01
     12 F   6 C     4.763255402159E-01  4.905306541633E-01 -1.643849164658E-01
     13 T   6 C     7.158431759211E-02 -2.035601565405E-01  4.229421007674E-01
     14 T   6 C     3.734977426921E-01 -3.513577831753E-01 -4.229421007674E-01
     15 F   6 C    -7.158431759211E-02  3.513577831753E-01 -2.751444741326E-01
     16 F   6 C    -3.734977426921E-01  2.035601565405E-01  2.751444741326E-01
     17 T   6 C     4.229421007674E-01  7.158431759211E-02 -2.035601565405E-01
     18 T   6 C    -2.035601565405E-01  4.229421007674E-01  7.158431759211E-02
     19 T   6 C     2.751444741326E-01 -3.734977426921E-01  2.035601565405E-01
     20 T   6 C    -3.513577831753E-01 -4.229421007674E-01  3.734977426921E-01
     21 F   6 C    -4.229421007674E-01  3.734977426921E-01 -3.513577831753E-01
     22 F   6 C     3.513577831753E-01 -2.751444741326E-01 -7.158431759211E-02
     23 F   6 C    -2.751444741326E-01 -7.158431759211E-02  3.513577831753E-01
     24 F   6 C     2.035601565405E-01  2.751444741326E-01 -3.734977426921E-01
     25 T   6 C     1.778691619614E-02 -3.738775957377E-01  3.740145638928E-01
     26 T   6 C     2.521078403696E-01 -3.562276476966E-01 -3.740145638928E-01
     27 F   6 C    -1.778691619614E-02  3.562276476966E-01 -3.916645119338E-01
     28 F   6 C    -2.521078403696E-01  3.738775957377E-01  3.916645119338E-01
     29 T   6 C     3.740145638928E-01  1.778691619614E-02 -3.738775957377E-01
     30 T   6 C    -3.738775957377E-01  3.740145638928E-01  1.778691619614E-02
     31 T   6 C     3.916645119338E-01 -2.521078403696E-01  3.738775957377E-01
     32 T   6 C    -3.562276476966E-01 -3.740145638928E-01  2.521078403696E-01
     33 F   6 C    -3.740145638928E-01  2.521078403696E-01 -3.562276476966E-01
     34 F   6 C     3.562276476966E-01 -3.916645119338E-01 -1.778691619614E-02
     35 F   6 C    -3.916645119338E-01 -1.778691619614E-02  3.562276476966E-01
     36 F   6 C     3.738775957377E-01  3.916645119338E-01 -2.521078403696E-01
     37 T   6 C    -4.272544544644E-02 -2.618903762236E-01  3.696656903193E-01
     38 T   6 C     3.684439334571E-01 -4.123911357657E-01 -3.696656903193E-01
     39 F   6 C     4.272544544644E-02  4.123911357657E-01 -2.191649307772E-01
     40 F   6 C    -3.684439334571E-01  2.618903762236E-01  2.191649307772E-01
     41 T   6 C     3.696656903193E-01 -4.272544544644E-02 -2.618903762236E-01
     42 T   6 C    -2.618903762236E-01  3.696656903193E-01 -4.272544544644E-02
     43 T   6 C     2.191649307772E-01 -3.684439334571E-01  2.618903762236E-01
     44 T   6 C    -4.123911357657E-01 -3.696656903193E-01  3.684439334571E-01
     45 F   6 C    -3.696656903193E-01  3.684439334571E-01 -4.123911357657E-01
     46 F   6 C     4.123911357657E-01 -2.191649307772E-01  4.272544544644E-02
     47 F   6 C    -2.191649307772E-01  4.272544544644E-02  4.123911357657E-01
     48 F   6 C     2.618903762236E-01  2.191649307772E-01 -3.684439334571E-01
     49 T   1 H     9.467890704825E-02 -4.733664740864E-01  3.932090483498E-01
     50 T   1 H     1.334244775638E-01 -2.985301413016E-01 -3.932090483498E-01
     51 F   1 H    -9.467890704825E-02  2.985301413016E-01  4.319546188654E-01
     52 F   1 H    -1.334244775638E-01  4.733664740864E-01 -4.319546188654E-01
     53 T   1 H     3.932090483498E-01  9.467890704825E-02 -4.733664740864E-01
     54 T   1 H    -4.733664740864E-01  3.932090483498E-01  9.467890704825E-02
     55 T   1 H    -4.319546188654E-01 -1.334244775638E-01  4.733664740864E-01
     56 T   1 H    -2.985301413016E-01 -3.932090483498E-01  1.334244775638E-01
     57 F   1 H    -3.932090483498E-01  1.334244775638E-01 -2.985301413016E-01
     58 F   1 H     2.985301413016E-01  4.319546188654E-01 -9.467890704825E-02
     59 F   1 H     4.319546188654E-01 -9.467890704825E-02  2.985301413016E-01
     60 F   1 H     4.733664740864E-01 -4.319546188654E-01 -1.334244775638E-01
     61 T   1 H     1.270275136172E-01 -1.168855879263E-01  4.580702874288E-01
     62 T   1 H     4.250441246449E-01 -3.310427738116E-01 -4.580702874288E-01
     63 F   1 H    -1.270275136172E-01  3.310427738116E-01 -2.439131015435E-01
     64 F   1 H    -4.250441246449E-01  1.168855879263E-01  2.439131015435E-01
     65 T   1 H     4.580702874288E-01  1.270275136172E-01 -1.168855879263E-01
     66 T   1 H    -1.168855879263E-01  4.580702874288E-01  1.270275136172E-01
     67 T   1 H     2.439131015435E-01 -4.250441246449E-01  1.168855879263E-01
     68 T   1 H    -3.310427738116E-01 -4.580702874288E-01  4.250441246449E-01
     69 F   1 H    -4.580702874288E-01  4.250441246449E-01 -3.310427738116E-01
     70 F   1 H     3.310427738116E-01 -2.439131015435E-01 -1.270275136172E-01
     71 F   1 H    -2.439131015435E-01 -1.270275136172E-01  3.310427738116E-01
     72 F   1 H     1.168855879263E-01  2.439131015435E-01 -4.250441246449E-01
     73 T   1 H    -1.006394910005E-01 -2.325702387048E-01  3.537318150373E-01
     74 T   1 H     4.136979462579E-01 -4.543713060378E-01 -3.537318150373E-01
     75 F   1 H     1.006394910005E-01  4.543713060378E-01 -1.319307477043E-01
     76 F   1 H    -4.136979462579E-01  2.325702387048E-01  1.319307477043E-01
     77 T   1 H     3.537318150373E-01 -1.006394910005E-01 -2.325702387048E-01
     78 T   1 H    -2.325702387048E-01  3.537318150373E-01 -1.006394910005E-01
     79 T   1 H     1.319307477043E-01 -4.136979462579E-01  2.325702387048E-01
     80 T   1 H    -4.543713060378E-01 -3.537318150373E-01  4.136979462579E-01
     81 F   1 H    -3.537318150373E-01  4.136979462579E-01 -4.543713060378E-01
     82 F   1 H     4.543713060378E-01 -1.319307477043E-01  1.006394910005E-01
     83 F   1 H    -1.319307477043E-01  1.006394910005E-01  4.543713060378E-01
     84 F   1 H     2.325702387048E-01  1.319307477043E-01 -4.136979462579E-01
     85 T   7 N     1.093885302883E-01 -2.743917117223E-01  4.256241750133E-01
     86 T   7 N     2.999841132644E-01 -3.162356447251E-01 -4.256241750133E-01
     87 F   7 N    -1.093885302883E-01  3.162356447251E-01 -3.837802420105E-01
     88 F   7 N    -2.999841132644E-01  2.743917117223E-01  3.837802420105E-01
     89 T   7 N     4.256241750133E-01  1.093885302883E-01 -2.743917117223E-01
     90 T   7 N    -2.743917117223E-01  4.256241750133E-01  1.093885302883E-01
     91 T   7 N     3.837802420105E-01 -2.999841132644E-01  2.743917117223E-01
     92 T   7 N    -3.162356447251E-01 -4.256241750133E-01  2.999841132644E-01
     93 F   7 N    -4.256241750133E-01  2.999841132644E-01 -3.162356447251E-01
     94 F   7 N     3.162356447251E-01 -3.837802420105E-01 -1.093885302883E-01
     95 F   7 N    -3.837802420105E-01 -1.093885302883E-01  3.162356447251E-01
     96 F   7 N     2.743917117223E-01  3.837802420105E-01 -2.999841132644E-01
     97 T   7 N    -7.572317979356E-02 -3.687659679085E-01  3.388926369576E-01
     98 T   7 N     2.923413951338E-01 -4.146158167512E-01 -3.388926369576E-01
     99 F   7 N     7.572317979356E-02  4.146158167512E-01 -2.930427881150E-01
    100 F   7 N    -2.923413951338E-01  3.687659679085E-01  2.930427881150E-01
    101 T   7 N     3.388926369576E-01 -7.572317979356E-02 -3.687659679085E-01
    102 T   7 N    -3.687659679085E-01  3.388926369576E-01 -7.572317979356E-02
    103 T   7 N     2.930427881150E-01 -2.923413951338E-01  3.687659679085E-01
    104 T   7 N    -4.146158167512E-01 -3.388926369576E-01  2.923413951338E-01
    105 F   7 N    -3.388926369576E-01  2.923413951338E-01 -4.146158167512E-01
    106 F   7 N     4.146158167512E-01 -2.930427881150E-01  7.572317979356E-02
    107 F   7 N    -2.930427881150E-01  7.572317979356E-02  4.146158167512E-01
    108 F   7 N     3.687659679085E-01  2.930427881150E-01 -2.923413951338E-01
    109 T   8 O    -7.304873630774E-02  4.375148886549E-01  3.120323973955E-01
    110 T   8 O     1.254824912594E-01 -3.850811337032E-01 -3.120323973955E-01
    111 F   8 O     7.304873630774E-02  3.850811337032E-01 -4.894363750374E-01
    112 F   8 O    -1.254824912594E-01 -4.375148886549E-01  4.894363750374E-01
    113 T   8 O     3.120323973955E-01 -7.304873630774E-02  4.375148886549E-01
    114 T   8 O     4.375148886549E-01  3.120323973955E-01 -7.304873630774E-02
    115 T   8 O     4.894363750374E-01 -1.254824912594E-01 -4.375148886549E-01
    116 T   8 O    -3.850811337032E-01 -3.120323973955E-01  1.254824912594E-01
    117 F   8 O    -3.120323973955E-01  1.254824912594E-01 -3.850811337032E-01
    118 F   8 O     3.850811337032E-01 -4.894363750374E-01  7.304873630774E-02
    119 F   8 O    -4.894363750374E-01  7.304873630774E-02  3.850811337032E-01
    120 F   8 O    -4.375148886549E-01  4.894363750374E-01 -1.254824912594E-01
    121 T 230 ZN   -2.250063314398E-01 -5.000000000000E-01  2.749936685602E-01
    122 F 230 ZN    2.250063314398E-01 -5.000000000000E-01 -2.749936685602E-01
    123 T 230 ZN    2.749936685602E-01 -2.250063314398E-01  5.000000000000E-01
    124 T 230 ZN    5.000000000000E-01  2.749936685602E-01 -2.250063314398E-01
    125 T 230 ZN    5.000000000000E-01 -2.749936685602E-01  2.250063314398E-01
    126 F 230 ZN   -2.749936685602E-01  2.250063314398E-01  5.000000000000E-01

 TRANSFORMATION MATRIX PRIMITIVE-CRYSTALLOGRAPHIC CELL
  0.0000  1.0000  1.0000  1.0000  0.0000  1.0000  1.0000  1.0000  0.0000

 *******************************************************************************
 CRYSTALLOGRAPHIC CELL (VOLUME=       5042.82182974)
         A              B              C           ALPHA      BETA       GAMMA 
    17.14843697    17.14843697    17.14843697    90.000000  90.000000  90.000000

 COORDINATES IN THE CRYSTALLOGRAPHIC CELL
     ATOM                 X/A                 Y/B                 Z/C    
 *******************************************************************************
      1 T   6 C     4.343794445775E-01 -7.508990125920E-02  8.929501520660E-02
      2 T   6 C    -4.343794445775E-01  7.508990125920E-02  8.929501520660E-02
      3 F   6 C     4.343794445775E-01  7.508990125920E-02 -8.929501520660E-02
      4 F   6 C    -4.343794445775E-01 -7.508990125920E-02 -8.929501520660E-02
      5 T   6 C     8.929501520660E-02  4.343794445775E-01 -7.508990125920E-02
      6 T   6 C    -7.508990125920E-02  8.929501520660E-02  4.343794445775E-01
      7 T   6 C    -8.929501520660E-02 -4.343794445775E-01 -7.508990125920E-02
      8 T   6 C     7.508990125920E-02  8.929501520660E-02 -4.343794445775E-01
      9 F   6 C     8.929501520660E-02 -4.343794445775E-01  7.508990125920E-02
     10 F   6 C     7.508990125920E-02 -8.929501520660E-02  4.343794445775E-01
     11 F   6 C    -8.929501520660E-02  4.343794445775E-01  7.508990125920E-02
     12 F   6 C    -7.508990125920E-02 -8.929501520660E-02 -4.343794445775E-01
     13 T   6 C    -4.261011866826E-01 -1.509567125500E-01  2.225410301421E-01
     14 T   6 C     4.261011866826E-01  1.509567125500E-01  2.225410301421E-01
     15 F   6 C    -4.261011866826E-01  1.509567125500E-01 -2.225410301421E-01
     16 F   6 C     4.261011866826E-01 -1.509567125500E-01 -2.225410301421E-01
     17 T   6 C     2.225410301421E-01 -4.261011866826E-01 -1.509567125500E-01
     18 T   6 C    -1.509567125500E-01  2.225410301421E-01 -4.261011866826E-01
     19 T   6 C    -2.225410301421E-01  4.261011866826E-01 -1.509567125500E-01
     20 T   6 C     1.509567125500E-01  2.225410301421E-01  4.261011866826E-01
     21 F   6 C     2.225410301421E-01  4.261011866826E-01  1.509567125500E-01
     22 F   6 C     1.509567125500E-01 -2.225410301421E-01 -4.261011866826E-01
     23 F   6 C    -2.225410301421E-01 -4.261011866826E-01  1.509567125500E-01
     24 F   6 C    -1.509567125500E-01 -2.225410301421E-01  4.261011866826E-01
     25 T   6 C     4.911750259795E-01 -1.171604620867E-01  1.349473782829E-01
     26 T   6 C    -4.911750259795E-01  1.171604620867E-01  1.349473782829E-01
     27 F   6 C     4.911750259795E-01  1.171604620867E-01 -1.349473782829E-01
     28 F   6 C    -4.911750259795E-01 -1.171604620867E-01 -1.349473782829E-01
     29 T   6 C     1.349473782829E-01  4.911750259795E-01 -1.171604620867E-01
     30 T   6 C    -1.171604620867E-01  1.349473782829E-01  4.911750259795E-01
     31 T   6 C    -1.349473782829E-01 -4.911750259795E-01 -1.171604620867E-01
     32 T   6 C     1.171604620867E-01  1.349473782829E-01 -4.911750259795E-01
     33 F   6 C     1.349473782829E-01 -4.911750259795E-01  1.171604620867E-01
     34 F   6 C     1.171604620867E-01 -1.349473782829E-01  4.911750259795E-01
     35 F   6 C    -1.349473782829E-01  4.911750259795E-01  1.171604620867E-01
     36 F   6 C    -1.171604620867E-01 -1.349473782829E-01 -4.911750259795E-01
     37 T   6 C    -4.247496202289E-01 -2.055846894518E-01  1.628592440053E-01
     38 T   6 C     4.247496202289E-01  2.055846894518E-01  1.628592440053E-01
     39 F   6 C    -4.247496202289E-01  2.055846894518E-01 -1.628592440053E-01
     40 F   6 C     4.247496202289E-01 -2.055846894518E-01 -1.628592440053E-01
     41 T   6 C     1.628592440053E-01 -4.247496202289E-01 -2.055846894518E-01
     42 T   6 C    -2.055846894518E-01  1.628592440053E-01 -4.247496202289E-01
     43 T   6 C    -1.628592440053E-01  4.247496202289E-01 -2.055846894518E-01
     44 T   6 C     2.055846894518E-01  1.628592440053E-01  4.247496202289E-01
     45 F   6 C     1.628592440053E-01  4.247496202289E-01  2.055846894518E-01
     46 F   6 C     2.055846894518E-01 -1.628592440053E-01 -4.247496202289E-01
     47 F   6 C    -1.628592440053E-01 -4.247496202289E-01  2.055846894518E-01
     48 F   6 C    -2.055846894518E-01 -1.628592440053E-01  4.247496202289E-01
     49 T   1 H     4.125818336076E-01 -1.937278525779E-02  1.140516923060E-01
     50 T   1 H    -4.125818336076E-01  1.937278525779E-02  1.140516923060E-01
     51 F   1 H     4.125818336076E-01  1.937278525779E-02 -1.140516923060E-01
     52 F   1 H    -4.125818336076E-01 -1.937278525779E-02 -1.140516923060E-01
     53 T   1 H     1.140516923060E-01  4.125818336076E-01 -1.937278525779E-02
     54 T   1 H    -1.937278525779E-02  1.140516923060E-01  4.125818336076E-01
     55 T   1 H    -1.140516923060E-01 -4.125818336076E-01 -1.937278525779E-02
     56 T   1 H     1.937278525779E-02  1.140516923060E-01 -4.125818336076E-01
     57 F   1 H     1.140516923060E-01 -4.125818336076E-01  1.937278525779E-02
     58 F   1 H     1.937278525779E-02 -1.140516923060E-01  4.125818336076E-01
     59 F   1 H    -1.140516923060E-01  4.125818336076E-01  1.937278525779E-02
     60 F   1 H    -1.937278525779E-02 -1.140516923060E-01 -4.125818336076E-01
     61 T   1 H    -3.929214070573E-01 -1.490083055138E-01  2.760358191311E-01
     62 T   1 H     3.929214070573E-01  1.490083055138E-01  2.760358191311E-01
     63 F   1 H    -3.929214070573E-01  1.490083055138E-01 -2.760358191311E-01
     64 F   1 H     3.929214070573E-01 -1.490083055138E-01 -2.760358191311E-01
     65 T   1 H     2.760358191311E-01 -3.929214070573E-01 -1.490083055138E-01
     66 T   1 H    -1.490083055138E-01  2.760358191311E-01 -3.929214070573E-01
     67 T   1 H    -2.760358191311E-01  3.929214070573E-01 -1.490083055138E-01
     68 T   1 H     1.490083055138E-01  2.760358191311E-01  3.929214070573E-01
     69 F   1 H     2.760358191311E-01  3.929214070573E-01  1.490083055138E-01
     70 F   1 H     1.490083055138E-01 -2.760358191311E-01 -3.929214070573E-01
     71 F   1 H    -2.760358191311E-01 -3.929214070573E-01  1.490083055138E-01
     72 F   1 H    -1.490083055138E-01 -2.760358191311E-01  3.929214070573E-01
     73 T   1 H    -3.890994663335E-01 -2.571687186292E-01  1.565292276287E-01
     74 T   1 H     3.890994663335E-01  2.571687186292E-01  1.565292276287E-01
     75 F   1 H    -3.890994663335E-01  2.571687186292E-01 -1.565292276287E-01
     76 F   1 H     3.890994663335E-01 -2.571687186292E-01 -1.565292276287E-01
     77 T   1 H     1.565292276287E-01 -3.890994663335E-01 -2.571687186292E-01
     78 T   1 H    -2.571687186292E-01  1.565292276287E-01 -3.890994663335E-01
     79 T   1 H    -1.565292276287E-01  3.890994663335E-01 -2.571687186292E-01
     80 T   1 H     2.571687186292E-01  1.565292276287E-01  3.890994663335E-01
     81 F   1 H     1.565292276287E-01  3.890994663335E-01  2.571687186292E-01
     82 F   1 H     2.571687186292E-01 -1.565292276287E-01 -3.890994663335E-01
     83 F   1 H    -1.565292276287E-01 -3.890994663335E-01  2.571687186292E-01
     84 F   1 H    -2.571687186292E-01 -1.565292276287E-01  3.890994663335E-01
     85 T   7 N     2.092196650140E-02  4.047022085119E-01 -2.953136782237E-01
     86 T   7 N    -2.092196650140E-02 -4.047022085119E-01 -2.953136782237E-01
     87 F   7 N     2.092196650140E-02 -4.047022085119E-01  2.953136782237E-01
     88 F   7 N    -2.092196650140E-02  4.047022085119E-01  2.953136782237E-01
     89 T   7 N    -2.953136782237E-01  2.092196650140E-02  4.047022085119E-01
     90 T   7 N     4.047022085119E-01 -2.953136782237E-01  2.092196650140E-02
     91 T   7 N     2.953136782237E-01 -2.092196650140E-02  4.047022085119E-01
     92 T   7 N    -4.047022085119E-01 -2.953136782237E-01 -2.092196650140E-02
     93 F   7 N    -2.953136782237E-01 -2.092196650140E-02 -4.047022085119E-01
     94 F   7 N    -4.047022085119E-01  2.953136782237E-01  2.092196650140E-02
     95 F   7 N     2.953136782237E-01  2.092196650140E-02 -4.047022085119E-01
     96 F   7 N     4.047022085119E-01  2.953136782237E-01 -2.092196650140E-02
     97 T   7 N    -4.770750755787E-01 -1.840322874637E-01  1.083091076701E-01
     98 T   7 N     4.770750755787E-01  1.840322874637E-01  1.083091076701E-01
     99 F   7 N    -4.770750755787E-01  1.840322874637E-01 -1.083091076701E-01
    100 F   7 N     4.770750755787E-01 -1.840322874637E-01 -1.083091076701E-01
    101 T   7 N     1.083091076701E-01 -4.770750755787E-01 -1.840322874637E-01
    102 T   7 N    -1.840322874637E-01  1.083091076701E-01 -4.770750755787E-01
    103 T   7 N    -1.083091076701E-01  4.770750755787E-01 -1.840322874637E-01
    104 T   7 N     1.840322874637E-01  1.083091076701E-01  4.770750755787E-01
    105 F   7 N     1.083091076701E-01  4.770750755787E-01  1.840322874637E-01
    106 F   7 N     1.840322874637E-01 -1.083091076701E-01 -4.770750755787E-01
    107 F   7 N    -1.083091076701E-01 -4.770750755787E-01  1.840322874637E-01
    108 F   7 N    -1.840322874637E-01 -1.083091076701E-01  4.770750755787E-01
    109 T   8 O     4.112980111790E-01 -9.926561378355E-02  2.621687747581E-02
    110 T   8 O    -4.112980111790E-01  9.926561378355E-02  2.621687747581E-02
    111 F   8 O     4.112980111790E-01  9.926561378355E-02 -2.621687747581E-02
    112 F   8 O    -4.112980111790E-01 -9.926561378355E-02 -2.621687747581E-02
    113 T   8 O     2.621687747581E-02  4.112980111790E-01 -9.926561378355E-02
    114 T   8 O    -9.926561378355E-02  2.621687747581E-02  4.112980111790E-01
    115 T   8 O    -2.621687747581E-02 -4.112980111790E-01 -9.926561378355E-02
    116 T   8 O     9.926561378355E-02  2.621687747581E-02 -4.112980111790E-01
    117 F   8 O     2.621687747581E-02 -4.112980111790E-01  9.926561378355E-02
    118 F   8 O     9.926561378355E-02 -2.621687747581E-02  4.112980111790E-01
    119 F   8 O    -2.621687747581E-02  4.112980111790E-01  9.926561378355E-02
    120 F   8 O    -9.926561378355E-02 -2.621687747581E-02 -4.112980111790E-01
    121 T 230 ZN    0.000000000000E+00  2.749936685602E-01 -5.000000000000E-01
    122 F 230 ZN   -5.481593191940E-17 -2.749936685602E-01 -5.000000000000E-01
    123 T 230 ZN    5.000000000000E-01  5.481593191940E-17  2.749936685602E-01
    124 T 230 ZN    2.749936685602E-01 -5.000000000000E-01  1.370398297985E-17
    125 T 230 ZN   -2.749936685602E-01 -5.000000000000E-01  1.370398297985E-17
    126 F 230 ZN    5.000000000000E-01  5.481593191940E-17 -2.749936685602E-01

 T = ATOM BELONGING TO THE ASYMMETRIC UNIT

 *******************************************************************************
 * CELL DEFORMATION
 *******************************************************************************

    ELASTIC STRAIN MATRIX (ADIMENSIONAL)

    1    0.0000000000    0.0000000000    0.0000000000
    2    0.0000000000    0.0000000000   -0.0150000000
    3    0.0000000000   -0.0150000000    0.0000000000

 LATTICE PARAMETERS (ANGSTROMS AND DEGREES) OF
 (1) ORIGINAL PRIMITIVE CELL
 (2) ORIGINAL CRYSTALLOGRAPHIC CELL
 (3) DEFORMED PRIMITIVE CELL
 (4) DEFORMED CRYSTALLOGRAPHIC CELL

            A           B           C        ALPHA       BETA        GAMMA         VOL
 (1)   14.850982   14.850982   14.850982  109.471221  109.471221  109.471221 2521.410915
 (2)   17.148437   17.148437   17.148437   90.000000   90.000000   90.000000 5042.821830
 (3)   14.702847   14.999859   14.999859  110.273470  109.472233  109.472233 2520.843597
 (4)   17.148437   17.150366   17.150366   91.718744   90.000000   90.000000 5041.687195

 * CELL DEFORMATION COMPLETE - NO. OF SYMMOPS   2
 *******************************************************************************
 LATTICE PARAMETERS (ANGSTROMS AND DEGREES) - BOHR = 0.5291772083 ANGSTROM
 PRIMITIVE CELL - CENTRING CODE 6/1 VOLUME=  2520.843597 - DENSITY  1.004 g/cm^3
         A              B              C           ALPHA      BETA       GAMMA 
    14.70284725    14.99985946    14.99985946   110.273470 109.472233 109.472233
 *******************************************************************************
 ATOMS IN THE ASYMMETRIC UNIT   64 - ATOMS IN THE UNIT CELL:  126
     ATOM                 X/A                 Y/B                 Z/C    
 *******************************************************************************
      1 T   6 C     1.420511394740E-02 -4.763255402159E-01  3.592895433183E-01
      2 T   6 C     1.643849164658E-01 -3.450844293709E-01 -3.592895433183E-01
      3 F   6 C    -1.420511394740E-02  3.450844293709E-01 -4.905306541633E-01
      4 F   6 C    -1.643849164658E-01  4.763255402159E-01  4.905306541633E-01
      5 T   6 C     3.592895433183E-01  1.420511394740E-02 -4.763255402159E-01
      6 T   6 C    -4.763255402159E-01  3.592895433183E-01  1.420511394740E-02
      7 T   6 C     4.905306541633E-01 -1.643849164658E-01  4.763255402159E-01
      8 T   6 C    -3.450844293709E-01 -3.592895433183E-01  1.643849164658E-01
      9 F   6 C    -3.592895433183E-01  1.643849164658E-01 -3.450844293709E-01
     10 F   6 C     3.450844293709E-01 -4.905306541633E-01 -1.420511394740E-02
     11 F   6 C    -4.905306541633E-01 -1.420511394740E-02  3.450844293709E-01
     12 F   6 C     4.763255402159E-01  4.905306541633E-01 -1.643849164658E-01
     13 T   6 C     7.158431759211E-02 -2.035601565405E-01  4.229421007674E-01
     14 T   6 C     3.734977426921E-01 -3.513577831753E-01 -4.229421007674E-01
     15 F   6 C    -7.158431759211E-02  3.513577831753E-01 -2.751444741326E-01
     16 F   6 C    -3.734977426921E-01  2.035601565405E-01  2.751444741326E-01
     17 T   6 C     4.229421007674E-01  7.158431759211E-02 -2.035601565405E-01
     18 T   6 C    -2.035601565405E-01  4.229421007674E-01  7.158431759211E-02
     19 T   6 C     2.751444741326E-01 -3.734977426921E-01  2.035601565405E-01
     20 T   6 C    -3.513577831753E-01 -4.229421007674E-01  3.734977426921E-01
     21 F   6 C    -4.229421007674E-01  3.734977426921E-01 -3.513577831753E-01
     22 F   6 C     3.513577831753E-01 -2.751444741326E-01 -7.158431759211E-02
     23 F   6 C    -2.751444741326E-01 -7.158431759211E-02  3.513577831753E-01
     24 F   6 C     2.035601565405E-01  2.751444741326E-01 -3.734977426921E-01
     25 T   6 C     1.778691619614E-02 -3.738775957377E-01  3.740145638928E-01
     26 T   6 C     2.521078403696E-01 -3.562276476966E-01 -3.740145638928E-01
     27 F   6 C    -1.778691619614E-02  3.562276476966E-01 -3.916645119338E-01
     28 F   6 C    -2.521078403696E-01  3.738775957377E-01  3.916645119338E-01
     29 T   6 C     3.740145638928E-01  1.778691619614E-02 -3.738775957377E-01
     30 T   6 C    -3.738775957377E-01  3.740145638928E-01  1.778691619614E-02
     31 T   6 C     3.916645119338E-01 -2.521078403696E-01  3.738775957377E-01
     32 T   6 C    -3.562276476966E-01 -3.740145638928E-01  2.521078403696E-01
     33 F   6 C    -3.740145638928E-01  2.521078403696E-01 -3.562276476966E-01
     34 F   6 C     3.562276476966E-01 -3.916645119338E-01 -1.778691619614E-02
     35 F   6 C    -3.916645119338E-01 -1.778691619614E-02  3.562276476966E-01
     36 F   6 C     3.738775957377E-01  3.916645119338E-01 -2.521078403696E-01
     37 T   6 C    -4.272544544644E-02 -2.618903762236E-01  3.696656903193E-01
     38 T   6 C     3.684439334571E-01 -4.123911357657E-01 -3.696656903193E-01
     39 F   6 C     4.272544544644E-02  4.123911357657E-01 -2.191649307772E-01
     40 F   6 C    -3.684439334571E-01  2.618903762236E-01  2.191649307772E-01
     41 T   6 C     3.696656903193E-01 -4.272544544644E-02 -2.618903762236E-01
     42 T   6 C    -2.618903762236E-01  3.696656903193E-01 -4.272544544644E-02
     43 T   6 C     2.191649307772E-01 -3.684439334571E-01  2.618903762236E-01
     44 T   6 C    -4.123911357657E-01 -3.696656903193E-01  3.684439334571E-01
     45 F   6 C    -3.696656903193E-01  3.684439334571E-01 -4.123911357657E-01
     46 F   6 C     4.123911357657E-01 -2.191649307772E-01  4.272544544644E-02
     47 F   6 C    -2.191649307772E-01  4.272544544644E-02  4.123911357657E-01
     48 F   6 C     2.618903762236E-01  2.191649307772E-01 -3.684439334571E-01
     49 T   1 H     9.467890704825E-02 -4.733664740864E-01  3.932090483498E-01
     50 T   1 H     1.334244775638E-01 -2.985301413016E-01 -3.932090483498E-01
     51 F   1 H    -9.467890704825E-02  2.985301413016E-01  4.319546188654E-01
     52 F   1 H    -1.334244775638E-01  4.733664740864E-01 -4.319546188654E-01
     53 T   1 H     3.932090483498E-01  9.467890704825E-02 -4.733664740864E-01
     54 T   1 H    -4.733664740864E-01  3.932090483498E-01  9.467890704825E-02
     55 T   1 H    -4.319546188654E-01 -1.334244775638E-01  4.733664740864E-01
     56 T   1 H    -2.985301413016E-01 -3.932090483498E-01  1.334244775638E-01
     57 F   1 H    -3.932090483498E-01  1.334244775638E-01 -2.985301413016E-01
     58 F   1 H     2.985301413016E-01  4.319546188654E-01 -9.467890704825E-02
     59 F   1 H     4.319546188654E-01 -9.467890704825E-02  2.985301413016E-01
     60 F   1 H     4.733664740864E-01 -4.319546188654E-01 -1.334244775638E-01
     61 T   1 H     1.270275136172E-01 -1.168855879263E-01  4.580702874288E-01
     62 T   1 H     4.250441246449E-01 -3.310427738116E-01 -4.580702874288E-01
     63 F   1 H    -1.270275136172E-01  3.310427738116E-01 -2.439131015435E-01
     64 F   1 H    -4.250441246449E-01  1.168855879263E-01  2.439131015435E-01
     65 T   1 H     4.580702874288E-01  1.270275136172E-01 -1.168855879263E-01
     66 T   1 H    -1.168855879263E-01  4.580702874288E-01  1.270275136172E-01
     67 T   1 H     2.439131015435E-01 -4.250441246449E-01  1.168855879263E-01
     68 T   1 H    -3.310427738116E-01 -4.580702874288E-01  4.250441246449E-01
     69 F   1 H    -4.580702874288E-01  4.250441246449E-01 -3.310427738116E-01
     70 F   1 H     3.310427738116E-01 -2.439131015435E-01 -1.270275136172E-01
     71 F   1 H    -2.439131015435E-01 -1.270275136172E-01  3.310427738116E-01
     72 F   1 H     1.168855879263E-01  2.439131015435E-01 -4.250441246449E-01
     73 T   1 H    -1.006394910005E-01 -2.325702387048E-01  3.537318150373E-01
     74 T   1 H     4.136979462579E-01 -4.543713060378E-01 -3.537318150373E-01
     75 F   1 H     1.006394910005E-01  4.543713060378E-01 -1.319307477043E-01
     76 F   1 H    -4.136979462579E-01  2.325702387048E-01  1.319307477043E-01
     77 T   1 H     3.537318150373E-01 -1.006394910005E-01 -2.325702387048E-01
     78 T   1 H    -2.325702387048E-01  3.537318150373E-01 -1.006394910005E-01
     79 T   1 H     1.319307477043E-01 -4.136979462579E-01  2.325702387048E-01
     80 T   1 H    -4.543713060378E-01 -3.537318150373E-01  4.136979462579E-01
     81 F   1 H    -3.537318150373E-01  4.136979462579E-01 -4.543713060378E-01
     82 F   1 H     4.543713060378E-01 -1.319307477043E-01  1.006394910005E-01
     83 F   1 H    -1.319307477043E-01  1.006394910005E-01  4.543713060378E-01
     84 F   1 H     2.325702387048E-01  1.319307477043E-01 -4.136979462579E-01
     85 T   7 N     1.093885302883E-01 -2.743917117223E-01  4.256241750133E-01
     86 T   7 N     2.999841132644E-01 -3.162356447251E-01 -4.256241750133E-01
     87 F   7 N    -1.093885302883E-01  3.162356447251E-01 -3.837802420105E-01
     88 F   7 N    -2.999841132644E-01  2.743917117223E-01  3.837802420105E-01
     89 T   7 N     4.256241750133E-01  1.093885302883E-01 -2.743917117223E-01
     90 T   7 N    -2.743917117223E-01  4.256241750133E-01  1.093885302883E-01
     91 T   7 N     3.837802420105E-01 -2.999841132644E-01  2.743917117223E-01
     92 T   7 N    -3.162356447251E-01 -4.256241750133E-01  2.999841132644E-01
     93 F   7 N    -4.256241750133E-01  2.999841132644E-01 -3.162356447251E-01
     94 F   7 N     3.162356447251E-01 -3.837802420105E-01 -1.093885302883E-01
     95 F   7 N    -3.837802420105E-01 -1.093885302883E-01  3.162356447251E-01
     96 F   7 N     2.743917117223E-01  3.837802420105E-01 -2.999841132644E-01
     97 T   7 N    -7.572317979356E-02 -3.687659679085E-01  3.388926369576E-01
     98 T   7 N     2.923413951338E-01 -4.146158167512E-01 -3.388926369576E-01
     99 F   7 N     7.572317979356E-02  4.146158167512E-01 -2.930427881150E-01
    100 F   7 N    -2.923413951338E-01  3.687659679085E-01  2.930427881150E-01
    101 T   7 N     3.388926369576E-01 -7.572317979356E-02 -3.687659679085E-01
    102 T   7 N    -3.687659679085E-01  3.388926369576E-01 -7.572317979356E-02
    103 T   7 N     2.930427881150E-01 -2.923413951338E-01  3.687659679085E-01
    104 T   7 N    -4.146158167512E-01 -3.388926369576E-01  2.923413951338E-01
    105 F   7 N    -3.388926369576E-01  2.923413951338E-01 -4.146158167512E-01
    106 F   7 N     4.146158167512E-01 -2.930427881150E-01  7.572317979356E-02
    107 F   7 N    -2.930427881150E-01  7.572317979356E-02  4.146158167512E-01
    108 F   7 N     3.687659679085E-01  2.930427881150E-01 -2.923413951338E-01
    109 T   8 O    -7.304873630774E-02  4.375148886549E-01  3.120323973955E-01
    110 T   8 O     1.254824912594E-01 -3.850811337032E-01 -3.120323973955E-01
    111 F   8 O     7.304873630774E-02  3.850811337032E-01 -4.894363750374E-01
    112 F   8 O    -1.254824912594E-01 -4.375148886549E-01  4.894363750374E-01
    113 T   8 O     3.120323973955E-01 -7.304873630774E-02  4.375148886549E-01
    114 T   8 O     4.375148886549E-01  3.120323973955E-01 -7.304873630774E-02
    115 T   8 O     4.894363750374E-01 -1.254824912594E-01 -4.375148886549E-01
    116 T   8 O    -3.850811337032E-01 -3.120323973955E-01  1.254824912594E-01
    117 F   8 O    -3.120323973955E-01  1.254824912594E-01 -3.850811337032E-01
    118 F   8 O     3.850811337032E-01 -4.894363750374E-01  7.304873630774E-02
    119 F   8 O    -4.894363750374E-01  7.304873630774E-02  3.850811337032E-01
    120 F   8 O    -4.375148886549E-01  4.894363750374E-01 -1.254824912594E-01
    121 T 230 ZN   -2.250063314398E-01  5.000000000000E-01  2.749936685602E-01
    122 F 230 ZN    2.250063314398E-01  5.000000000000E-01 -2.749936685602E-01
    123 T 230 ZN    2.749936685602E-01 -2.250063314398E-01  5.000000000000E-01
    124 T 230 ZN    5.000000000000E-01  2.749936685602E-01 -2.250063314398E-01
    125 T 230 ZN    5.000000000000E-01 -2.749936685602E-01  2.250063314398E-01
    126 F 230 ZN   -2.749936685602E-01  2.250063314398E-01  5.000000000000E-01

 TRANSFORMATION MATRIX PRIMITIVE-CRYSTALLOGRAPHIC CELL
  0.0000  1.0000  1.0000  1.0000  0.0000  1.0000  1.0000  1.0000  0.0000

 *******************************************************************************
 CRYSTALLOGRAPHIC CELL (VOLUME=       5041.68719483)
         A              B              C           ALPHA      BETA       GAMMA 
    17.14843697    17.15036606    17.15036606    91.718744  90.000000  90.000000

 COORDINATES IN THE CRYSTALLOGRAPHIC CELL
     ATOM                 X/A                 Y/B                 Z/C    
 *******************************************************************************
      1 T   6 C     4.343794445775E-01 -7.508990125920E-02  8.929501520660E-02
      2 T   6 C    -4.343794445775E-01  7.508990125920E-02  8.929501520660E-02
      3 F   6 C     4.343794445775E-01  7.508990125920E-02 -8.929501520660E-02
      4 F   6 C    -4.343794445775E-01 -7.508990125920E-02 -8.929501520660E-02
      5 T   6 C     8.929501520660E-02  4.343794445775E-01 -7.508990125920E-02
      6 T   6 C    -7.508990125920E-02  8.929501520660E-02  4.343794445775E-01
      7 T   6 C    -8.929501520660E-02 -4.343794445775E-01 -7.508990125920E-02
      8 T   6 C     7.508990125920E-02  8.929501520660E-02 -4.343794445775E-01
      9 F   6 C     8.929501520660E-02 -4.343794445775E-01  7.508990125920E-02
     10 F   6 C     7.508990125920E-02 -8.929501520660E-02  4.343794445775E-01
     11 F   6 C    -8.929501520660E-02  4.343794445775E-01  7.508990125920E-02
     12 F   6 C    -7.508990125920E-02 -8.929501520660E-02 -4.343794445775E-01
     13 T   6 C    -4.261011866826E-01 -1.509567125500E-01  2.225410301421E-01
     14 T   6 C     4.261011866826E-01  1.509567125500E-01  2.225410301421E-01
     15 F   6 C    -4.261011866826E-01  1.509567125500E-01 -2.225410301421E-01
     16 F   6 C     4.261011866826E-01 -1.509567125500E-01 -2.225410301421E-01
     17 T   6 C     2.225410301421E-01 -4.261011866826E-01 -1.509567125500E-01
     18 T   6 C    -1.509567125500E-01  2.225410301421E-01 -4.261011866826E-01
     19 T   6 C    -2.225410301421E-01  4.261011866826E-01 -1.509567125500E-01
     20 T   6 C     1.509567125500E-01  2.225410301421E-01  4.261011866826E-01
     21 F   6 C     2.225410301421E-01  4.261011866826E-01  1.509567125500E-01
     22 F   6 C     1.509567125500E-01 -2.225410301421E-01 -4.261011866826E-01
     23 F   6 C    -2.225410301421E-01 -4.261011866826E-01  1.509567125500E-01
     24 F   6 C    -1.509567125500E-01 -2.225410301421E-01  4.261011866826E-01
     25 T   6 C     4.911750259795E-01 -1.171604620867E-01  1.349473782829E-01
     26 T   6 C    -4.911750259795E-01  1.171604620867E-01  1.349473782829E-01
     27 F   6 C     4.911750259795E-01  1.171604620867E-01 -1.349473782829E-01
     28 F   6 C    -4.911750259795E-01 -1.171604620867E-01 -1.349473782829E-01
     29 T   6 C     1.349473782829E-01  4.911750259795E-01 -1.171604620867E-01
     30 T   6 C    -1.171604620867E-01  1.349473782829E-01  4.911750259795E-01
     31 T   6 C    -1.349473782829E-01 -4.911750259795E-01 -1.171604620867E-01
     32 T   6 C     1.171604620867E-01  1.349473782829E-01 -4.911750259795E-01
     33 F   6 C     1.349473782829E-01 -4.911750259795E-01  1.171604620867E-01
     34 F   6 C     1.171604620867E-01 -1.349473782829E-01  4.911750259795E-01
     35 F   6 C    -1.349473782829E-01  4.911750259795E-01  1.171604620867E-01
     36 F   6 C    -1.171604620867E-01 -1.349473782829E-01 -4.911750259795E-01
     37 T   6 C    -4.247496202289E-01 -2.055846894518E-01  1.628592440053E-01
     38 T   6 C     4.247496202289E-01  2.055846894518E-01  1.628592440053E-01
     39 F   6 C    -4.247496202289E-01  2.055846894518E-01 -1.628592440053E-01
     40 F   6 C     4.247496202289E-01 -2.055846894518E-01 -1.628592440053E-01
     41 T   6 C     1.628592440053E-01 -4.247496202289E-01 -2.055846894518E-01
     42 T   6 C    -2.055846894518E-01  1.628592440053E-01 -4.247496202289E-01
     43 T   6 C    -1.628592440053E-01  4.247496202289E-01 -2.055846894518E-01
     44 T   6 C     2.055846894518E-01  1.628592440053E-01  4.247496202289E-01
     45 F   6 C     1.628592440053E-01  4.247496202289E-01  2.055846894518E-01
     46 F   6 C     2.055846894518E-01 -1.628592440053E-01 -4.247496202289E-01
     47 F   6 C    -1.628592440053E-01 -4.247496202289E-01  2.055846894518E-01
     48 F   6 C    -2.055846894518E-01 -1.628592440053E-01  4.247496202289E-01
     49 T   1 H     4.125818336076E-01 -1.937278525779E-02  1.140516923060E-01
     50 T   1 H    -4.125818336076E-01  1.937278525779E-02  1.140516923060E-01
     51 F   1 H     4.125818336076E-01  1.937278525779E-02 -1.140516923060E-01
     52 F   1 H    -4.125818336076E-01 -1.937278525779E-02 -1.140516923060E-01
     53 T   1 H     1.140516923060E-01  4.125818336076E-01 -1.937278525779E-02
     54 T   1 H    -1.937278525779E-02  1.140516923060E-01  4.125818336076E-01
     55 T   1 H    -1.140516923060E-01 -4.125818336076E-01 -1.937278525779E-02
     56 T   1 H     1.937278525779E-02  1.140516923060E-01 -4.125818336076E-01
     57 F   1 H     1.140516923060E-01 -4.125818336076E-01  1.937278525779E-02
     58 F   1 H     1.937278525779E-02 -1.140516923060E-01  4.125818336076E-01
     59 F   1 H    -1.140516923060E-01  4.125818336076E-01  1.937278525779E-02
     60 F   1 H    -1.937278525779E-02 -1.140516923060E-01 -4.125818336076E-01
     61 T   1 H    -3.929214070573E-01 -1.490083055138E-01  2.760358191311E-01
     62 T   1 H     3.929214070573E-01  1.490083055138E-01  2.760358191311E-01
     63 F   1 H    -3.929214070573E-01  1.490083055138E-01 -2.760358191311E-01
     64 F   1 H     3.929214070573E-01 -1.490083055138E-01 -2.760358191311E-01
     65 T   1 H     2.760358191311E-01 -3.929214070573E-01 -1.490083055138E-01
     66 T   1 H    -1.490083055138E-01  2.760358191311E-01 -3.929214070573E-01
     67 T   1 H    -2.760358191311E-01  3.929214070573E-01 -1.490083055138E-01
     68 T   1 H     1.490083055138E-01  2.760358191311E-01  3.929214070573E-01
     69 F   1 H     2.760358191311E-01  3.929214070573E-01  1.490083055138E-01
     70 F   1 H     1.490083055138E-01 -2.760358191311E-01 -3.929214070573E-01
     71 F   1 H    -2.760358191311E-01 -3.929214070573E-01  1.490083055138E-01
     72 F   1 H    -1.490083055138E-01 -2.760358191311E-01  3.929214070573E-01
     73 T   1 H    -3.890994663335E-01 -2.571687186292E-01  1.565292276287E-01
     74 T   1 H     3.890994663335E-01  2.571687186292E-01  1.565292276287E-01
     75 F   1 H    -3.890994663335E-01  2.571687186292E-01 -1.565292276287E-01
     76 F   1 H     3.890994663335E-01 -2.571687186292E-01 -1.565292276287E-01
     77 T   1 H     1.565292276287E-01 -3.890994663335E-01 -2.571687186292E-01
     78 T   1 H    -2.571687186292E-01  1.565292276287E-01 -3.890994663335E-01
     79 T   1 H    -1.565292276287E-01  3.890994663335E-01 -2.571687186292E-01
     80 T   1 H     2.571687186292E-01  1.565292276287E-01  3.890994663335E-01
     81 F   1 H     1.565292276287E-01  3.890994663335E-01  2.571687186292E-01
     82 F   1 H     2.571687186292E-01 -1.565292276287E-01 -3.890994663335E-01
     83 F   1 H    -1.565292276287E-01 -3.890994663335E-01  2.571687186292E-01
     84 F   1 H    -2.571687186292E-01 -1.565292276287E-01  3.890994663335E-01
     85 T   7 N     2.092196650140E-02  4.047022085119E-01 -2.953136782237E-01
     86 T   7 N    -2.092196650140E-02 -4.047022085119E-01 -2.953136782237E-01
     87 F   7 N     2.092196650140E-02 -4.047022085119E-01  2.953136782237E-01
     88 F   7 N    -2.092196650140E-02  4.047022085119E-01  2.953136782237E-01
     89 T   7 N    -2.953136782237E-01  2.092196650140E-02  4.047022085119E-01
     90 T   7 N     4.047022085119E-01 -2.953136782237E-01  2.092196650140E-02
     91 T   7 N     2.953136782237E-01 -2.092196650140E-02  4.047022085119E-01
     92 T   7 N    -4.047022085119E-01 -2.953136782237E-01 -2.092196650140E-02
     93 F   7 N    -2.953136782237E-01 -2.092196650140E-02 -4.047022085119E-01
     94 F   7 N    -4.047022085119E-01  2.953136782237E-01  2.092196650140E-02
     95 F   7 N     2.953136782237E-01  2.092196650140E-02 -4.047022085119E-01
     96 F   7 N     4.047022085119E-01  2.953136782237E-01 -2.092196650140E-02
     97 T   7 N    -4.770750755787E-01 -1.840322874637E-01  1.083091076701E-01
     98 T   7 N     4.770750755787E-01  1.840322874637E-01  1.083091076701E-01
     99 F   7 N    -4.770750755787E-01  1.840322874637E-01 -1.083091076701E-01
    100 F   7 N     4.770750755787E-01 -1.840322874637E-01 -1.083091076701E-01
    101 T   7 N     1.083091076701E-01 -4.770750755787E-01 -1.840322874637E-01
    102 T   7 N    -1.840322874637E-01  1.083091076701E-01 -4.770750755787E-01
    103 T   7 N    -1.083091076701E-01  4.770750755787E-01 -1.840322874637E-01
    104 T   7 N     1.840322874637E-01  1.083091076701E-01  4.770750755787E-01
    105 F   7 N     1.083091076701E-01  4.770750755787E-01  1.840322874637E-01
    106 F   7 N     1.840322874637E-01 -1.083091076701E-01 -4.770750755787E-01
    107 F   7 N    -1.083091076701E-01 -4.770750755787E-01  1.840322874637E-01
    108 F   7 N    -1.840322874637E-01 -1.083091076701E-01  4.770750755787E-01
    109 T   8 O     4.112980111790E-01 -9.926561378355E-02  2.621687747581E-02
    110 T   8 O    -4.112980111790E-01  9.926561378355E-02  2.621687747581E-02
    111 F   8 O     4.112980111790E-01  9.926561378355E-02 -2.621687747581E-02
    112 F   8 O    -4.112980111790E-01 -9.926561378355E-02 -2.621687747581E-02
    113 T   8 O     2.621687747581E-02  4.112980111790E-01 -9.926561378355E-02
    114 T   8 O    -9.926561378355E-02  2.621687747581E-02  4.112980111790E-01
    115 T   8 O    -2.621687747581E-02 -4.112980111790E-01 -9.926561378355E-02
    116 T   8 O     9.926561378355E-02  2.621687747581E-02 -4.112980111790E-01
    117 F   8 O     2.621687747581E-02 -4.112980111790E-01  9.926561378355E-02
    118 F   8 O     9.926561378355E-02 -2.621687747581E-02  4.112980111790E-01
    119 F   8 O    -2.621687747581E-02  4.112980111790E-01  9.926561378355E-02
    120 F   8 O    -9.926561378355E-02 -2.621687747581E-02 -4.112980111790E-01
    121 T 230 ZN   -1.249036049255E-17  2.749936685602E-01 -5.000000000000E-01
    122 F 230 ZN   -4.232557142686E-17 -2.749936685602E-01 -5.000000000000E-01
    123 T 230 ZN    5.000000000000E-01  7.632783294298E-17  2.749936685602E-01
    124 T 230 ZN    2.749936685602E-01 -5.000000000000E-01 -1.734723475977E-18
    125 T 230 ZN   -2.749936685602E-01 -5.000000000000E-01 -1.734723475977E-18
    126 F 230 ZN    5.000000000000E-01  6.331740687315E-17 -2.749936685602E-01

 T = ATOM BELONGING TO THE ASYMMETRIC UNIT

 ****    2 SYMMOPS - TRANSLATORS IN FRACTIONAL UNITS
 **** MATRICES AND TRANSLATORS IN THE CRYSTALLOGRAPHIC REFERENCE FRAME
   V INV                    ROTATION MATRICES                   TRANSLATORS
   1   1  1.00  0.00  0.00  0.00  1.00  0.00  0.00  0.00  1.00  0.00  0.00  0.00
   2   2 -1.00  0.00  0.00 -1.00  0.00  1.00 -1.00  1.00  0.00  0.00  0.00  0.00

 DIRECT LATTICE VECTORS CARTESIAN COMPONENTS (ANGSTROM)
          X                    Y                    Z
  -0.857421848269E+01   0.844560520545E+01   0.844560520545E+01
   0.857421848269E+01  -0.870283175993E+01   0.870283175993E+01
   0.857421848269E+01   0.870283175993E+01  -0.870283175993E+01


 CARTESIAN COORDINATES - PRIMITIVE CELL
 *******************************************************************************
 *      ATOM          X(ANGSTROM)         Y(ANGSTROM)         Z(ANGSTROM)
 *******************************************************************************
    1     6 C     7.448928524394E+00 -1.310643487574E+00  1.550585056170E+00
    2     6 C    -7.448928524394E+00  1.264705389386E+00  1.511954823016E+00
    3     6 C     7.448928524394E+00  1.310643487574E+00 -1.550585056170E+00
    4     6 C    -7.448928524394E+00 -1.264705389386E+00 -1.511954823016E+00
    5     6 C     1.531269939593E+00  7.468243640971E+00 -1.399408366346E+00
    6     6 C    -1.287674438480E+00  1.419536011727E+00  7.425959475300E+00
    7     6 C    -1.531269939593E+00 -7.429613407817E+00 -1.175940510614E+00
    8     6 C     1.287674438480E+00  1.643003867459E+00 -7.471897573488E+00
    9     6 C     1.531269939593E+00 -7.468243640971E+00  1.399408366346E+00
   10     6 C     1.287674438480E+00 -1.643003867459E+00  7.471897573488E+00
   11     6 C    -1.531269939593E+00  7.429613407817E+00  1.175940510614E+00
   12     6 C    -1.287674438480E+00 -1.419536011727E+00 -7.425959475300E+00
   13     6 C    -7.306969340700E+00 -2.645915132079E+00  3.855060902648E+00
   14     6 C     7.306969340700E+00  2.531428207251E+00  3.777400752558E+00
   15     6 C    -7.306969340700E+00  2.645915132079E+00 -3.855060902648E+00
   16     6 C     7.306969340700E+00 -2.531428207251E+00 -3.777400752558E+00
   17     6 C     3.816230827603E+00 -7.268139265655E+00 -2.479067129554E+00
   18     6 C    -2.588671669665E+00  3.925835367713E+00 -7.364212803114E+00
   19     6 C    -3.816230827603E+00  7.345799415745E+00 -2.698276209775E+00
   20     6 C     2.588671669665E+00  3.706626287492E+00  7.249725878286E+00
   21     6 C     3.816230827603E+00  7.268139265655E+00  2.479067129555E+00
   22     6 C     2.588671669665E+00 -3.706626287492E+00 -7.249725878286E+00
   23     6 C    -3.816230827603E+00 -7.345799415745E+00  2.698276209776E+00
   24     6 C    -2.588671669665E+00 -3.925835367714E+00  7.364212803114E+00
   25     6 C     8.422883971978E+00 -2.043830848081E+00  2.344273392111E+00
   26     6 C    -8.422883971978E+00  1.974406749777E+00  2.283999828143E+00
   27     6 C     8.422883971978E+00  2.043830848081E+00 -2.344273392111E+00
   28     6 C    -8.422883971978E+00 -1.974406749777E+00 -2.283999828143E+00
   29     6 C     2.314136610127E+00  8.453020753962E+00 -2.135462058509E+00
   30     6 C    -2.009118798929E+00  2.187793350547E+00  8.388171922826E+00
   31     6 C    -2.314136610127E+00 -8.392747189994E+00 -1.882775539349E+00
   32     6 C     2.009118798929E+00  2.440479869707E+00 -8.457596021130E+00
   33     6 C     2.314136610127E+00 -8.453020753962E+00  2.135462058509E+00
   34     6 C     2.009118798929E+00 -2.440479869707E+00  8.457596021130E+00
   35     6 C    -2.314136610127E+00  8.392747189994E+00  1.882775539349E+00
   36     6 C    -2.009118798929E+00 -2.187793350547E+00 -8.388171922826E+00
   37     6 C    -7.283792088565E+00 -3.567347810312E+00  2.845663321377E+00
   38     6 C     7.283792088565E+00  3.483564365910E+00  2.739899638733E+00
   39     6 C    -7.283792088565E+00  3.567347810312E+00 -2.845663321377E+00
   40     6 C     7.283792088565E+00 -3.483564365910E+00 -2.739899638733E+00
   41     6 C     2.792781480055E+00 -7.230910247243E+00 -3.416199206783E+00
   42     6 C    -3.525456088111E+00  2.902038361383E+00 -7.325683810766E+00
   43     6 C    -2.792781480055E+00  7.336673929887E+00 -3.634712969439E+00
   44     6 C     3.525456088111E+00  2.683524598727E+00  7.241900366364E+00
   45     6 C     2.792781480055E+00  7.230910247243E+00  3.416199206783E+00
   46     6 C     3.525456088111E+00 -2.683524598727E+00 -7.241900366364E+00
   47     6 C    -2.792781480055E+00 -7.336673929887E+00  3.634712969439E+00
   48     6 C    -3.525456088111E+00 -2.902038361383E+00  7.325683810766E+00
   49     1 H     7.075133566681E+00 -3.615501106816E-01  1.960791451108E+00
   50     1 H    -7.075133566681E+00  3.028758629924E-01  1.950825061502E+00
   51     1 H     7.075133566681E+00  3.615501106816E-01 -1.960791451108E+00
   52     1 H    -7.075133566681E+00 -3.028758629924E-01 -1.950825061502E+00
   53     1 H     1.955808256305E+00  7.080116761484E+00 -4.383399903372E-01
   54     1 H    -3.322129868370E-01  1.849681252805E+00  7.045796442836E+00
   55     1 H    -1.955808256305E+00 -7.070150371878E+00 -2.260859833368E-01
   56     1 H     3.322129868370E-01  2.061935259805E+00 -7.104470690526E+00
   57     1 H     1.955808256305E+00 -7.080116761484E+00  4.383399903372E-01
   58     1 H     3.322129868370E-01 -2.061935259805E+00  7.104470690526E+00
   59     1 H    -1.955808256305E+00  7.070150371878E+00  2.260859833368E-01
   60     1 H    -3.322129868370E-01 -1.849681252805E+00 -7.045796442836E+00
   61     1 H    -6.737987981271E+00 -2.626263277090E+00  4.771911737572E+00
   62     1 H     6.737987981271E+00  2.484255791754E+00  4.695253951540E+00
   63     1 H    -6.737987981271E+00  2.626263277090E+00 -4.771911737572E+00
   64     1 H     6.737987981271E+00 -2.484255791754E+00 -4.695253951540E+00
   65     1 H     4.733582844556E+00 -6.699659088255E+00 -2.454189714703E+00
   66     1 H    -2.555259534422E+00  4.834652664275E+00 -6.808991723939E+00
   67     1 H    -4.733582844556E+00  6.776316874287E+00 -2.656329354141E+00
   68     1 H     2.555259534422E+00  4.632513024837E+00  6.666984238603E+00
   69     1 H     4.733582844556E+00  6.699659088255E+00  2.454189714703E+00
   70     1 H     2.555259534422E+00 -4.632513024837E+00 -6.666984238603E+00
   71     1 H    -4.733582844556E+00 -6.776316874287E+00  2.656329354141E+00
   72     1 H    -2.555259534422E+00 -4.834652664275E+00  6.808991723939E+00
   73     1 H    -6.672447671683E+00 -4.450305034778E+00  2.750382216643E+00
   74     1 H     6.672447671683E+00  4.369778086982E+00  2.618080969817E+00
   75     1 H    -6.672447671683E+00  4.450305034778E+00 -2.750382216643E+00
   76     1 H     6.672447671683E+00 -4.369778086982E+00 -2.618080969817E+00
   77     1 H     2.684231593230E+00 -6.606297048270E+00 -4.309954845805E+00
   78     1 H    -4.410041560880E+00  2.784318308305E+00 -6.712711145581E+00
   79     1 H    -2.684231593230E+00  6.738598295096E+00 -4.510128275955E+00
   80     1 H     4.410041560880E+00  2.584144878155E+00  6.632184197785E+00
   81     1 H     2.684231593230E+00  6.606297048270E+00  4.309954845805E+00
   82     1 H     4.410041560880E+00 -2.584144878155E+00 -6.632184197785E+00
   83     1 H    -2.684231593230E+00 -6.738598295096E+00  4.510128275955E+00
   84     1 H    -4.410041560880E+00 -2.784318308305E+00  6.712711145581E+00
   85     7 N     3.587790237410E-01  7.015972832357E+00 -5.168268150719E+00
   86     7 N    -3.587790237410E-01 -6.864047792477E+00 -4.960067841347E+00
   87     7 N     3.587790237410E-01 -7.015972832357E+00  5.168268150719E+00
   88     7 N    -3.587790237410E-01  6.864047792477E+00  4.960067841347E+00
   89     7 N    -5.064167996033E+00  2.546788690547E-01  6.934628627061E+00
   90     7 N     6.940010312417E+00 -5.069549681389E+00  4.347415436815E-01
   91     7 N     5.064167996033E+00 -4.628791784273E-01  6.945391997773E+00
   92     7 N    -6.940010312417E+00 -5.058786310677E+00 -2.828165038005E-01
   93     7 N    -5.064167996033E+00 -2.546788690547E-01 -6.934628627061E+00
   94     7 N    -6.940010312417E+00  5.058786310677E+00  2.828165038005E-01
   95     7 N     5.064167996033E+00  4.628791784273E-01 -6.945391997773E+00
   96     7 N     6.940010312417E+00  5.069549681389E+00 -4.347415436815E-01
   97     7 N    -8.181091861315E+00 -3.183726059751E+00  1.904669896875E+00
   98     7 N     8.181091861315E+00  3.128006102581E+00  1.809993914441E+00
   99     7 N    -8.181091861315E+00  3.183726059751E+00 -1.904669896875E+00
  100     7 N     8.181091861315E+00 -3.128006102581E+00 -1.809993914441E+00
  101     7 N     1.857331905658E+00 -8.133753870098E+00 -3.033149703246E+00
  102     7 N    -3.155866081166E+00  1.980048283578E+00 -8.208951839900E+00
  103     7 N    -1.857331905658E+00  8.228429852532E+00 -3.278582459086E+00
  104     7 N     3.155866081166E+00  1.734615527738E+00  8.153231882730E+00
  105     7 N     1.857331905658E+00  8.133753870098E+00  3.033149703246E+00
  106     7 N     3.155866081166E+00 -1.734615527738E+00 -8.153231882730E+00
  107     7 N    -1.857331905658E+00 -8.228429852532E+00  3.278582459086E+00
  108     7 N    -3.155866081166E+00 -1.980048283578E+00  8.208951839900E+00
  109     8 O     7.053118018690E+00 -1.708993797859E+00  4.751122226350E-01
  110     8 O    -7.053118018690E+00  1.695506443735E+00  4.240447190110E-01
  111     8 O     7.053118018690E+00  1.708993797859E+00 -4.751122226350E-01
  112     8 O    -7.053118018690E+00 -1.695506443735E+00 -4.240447190110E-01
  113     8 O     4.495784708230E-01  7.078651770502E+00 -1.808046891077E+00
  114     8 O    -1.702250120797E+00  3.437817005427E-01  7.046374341628E+00
  115     8 O    -4.495784708230E-01 -7.027584266878E+00 -1.596453350517E+00
  116     8 O     1.702250120797E+00  5.553752411033E-01 -7.059861695752E+00
  117     8 O     4.495784708230E-01 -7.078651770502E+00  1.808046891077E+00
  118     8 O     1.702250120797E+00 -5.553752411034E-01  7.059861695752E+00
  119     8 O    -4.495784708230E-01  7.027584266878E+00  1.596453350517E+00
  120     8 O    -1.702250120797E+00 -3.437817005426E-01 -7.046374341628E+00
  121   230 ZN   -2.141901595813E-16 -1.256133865144E+01  8.760709363303E+00
  122   230 ZN   -7.258173936371E-16 -4.844324868423E+00  8.644954156558E+00
  123   230 ZN    8.574218482690E+00  1.864908806130E-01 -1.243272537420E+01
  124   230 ZN   -1.243272537420E+01  8.574218482690E+00 -1.286132772404E-01
  125   230 ZN   -4.715711591183E+00  8.574218482690E+00 -1.286132772404E-01
  126   230 ZN    8.574218482690E+00  7.073567386775E-02 -4.715711591183E+00
 INFORMATION **** EXCBUF **** EXCH. BIPO BUFFER: WORDS USED =           0

 DFT PARAMETERS

     ATOM       ELECTRONS   NET CHARGE   R(ANGSTROM)
   1   6  C       6.0000      0.0000     0.77000000
  49   1  H       1.0000      0.0000     1.11000000
  85   7  N       7.0000      0.0000     0.74000000
 109   8  O       8.0000      0.0000     0.74000000
 121 230  ZN     20.0000      0.0000     1.37000000

 SIZE OF GRID=    3821456
 TTTTTTTTTTTTTTTTTTTTTTTTTTTTTT MAKE_GRID2  TELAPSE     1618.76 TCPU     1104.94
 BECKE WEIGHT FUNCTION
 RADSAFE =     2.00
 TOLERANCES - DENSITY:10**- 6; POTENTIAL:10**- 9; GRID WGT:10**-14

 RADIAL INTEGRATION  - INTERVALS (POINTS,UPPER LIMIT):            1( 99,  4.0*R)

 ANGULAR INTEGRATION - INTERVALS (ACCURACY LEVEL [N. POINTS] UPPER LIMIT):
  1(  6[ 146]   0.2)  2( 11[ 302]   0.5)  3( 14[ 590]   0.9)  4( 18[1454]   3.5)
  5( 14[ 590]9999.0)
 EEEEEEEEEE INT_CALC TERMINATION  DATE 04 05 2020 TIME 18:21:35.6

 *******************************************************************************
 ZIF90                                                                           
 CRYSTAL - SCF - TYPE OF CALCULATION :  RESTRICTED CLOSED SHELL
 *******************************************************************************

 CAPPA:IS1  2;IS2  2;IS3  2; K PTS MONK NET   6; SYMMOPS:K SPACE   4;G SPACE   2

 TTTTTTTTTTTTTTTTTTTTTTTTTTTTTT SDIK        TELAPSE     1622.97 TCPU     1109.03

 INFORMATION FROM INTEGRAL EVALUATION

 RESTART FROM A PREVIOUS DENSITY MATRIX - DEP ACTIVE
 NUMBER OF COUPLE SETS (NEW, OLD, FOUND):   26419   26419   26419
 NUMBER OF IRREDUCIBLE G VECTORS        :   26863   26863   26863
 CHARGE NORMALIZATION FACTOR   1.00002689
 TOTAL ATOMIC CHARGES:
   5.8778095   5.8660658   5.8778095   5.8660658   5.8676555   5.8815544
   5.8762944   5.8623518   5.8676555   5.8623518   5.8762944   5.8815544
   6.0196626   6.0055334   6.0196626   6.0055334   6.0063853   6.0133250
   6.0189137   6.0118114   6.0063853   6.0118114   6.0189137   6.0133250
   5.6337201   5.6211077   5.6337201   5.6211077   5.6292625   5.6263809
   5.6255810   5.6284877   5.6292625   5.6284877   5.6255810   5.6263809
   6.0254519   6.0122602   6.0254519   6.0122602   6.0173093   6.0247403
   6.0203183   6.0130056   6.0173093   6.0130056   6.0203183   6.0247403
   0.8928213   0.8854797   0.8928213   0.8854797   0.8886486   0.8868045
   0.8895526   0.8916137   0.8886486   0.8916137   0.8895526   0.8868045
   0.8788802   0.8797247   0.8788802   0.8797247   0.8798633   0.8831686
   0.8788279   0.8755478   0.8798633   0.8755478   0.8788279   0.8831686
   0.8805243   0.8799928   0.8805243   0.8799928   0.8760789   0.8792403
   0.8845368   0.8813350   0.8760789   0.8813350   0.8845368   0.8792403
   7.5620291   7.5632697   7.5620291   7.5632697   7.5580219   7.5688830
   7.5676115   7.5566384   7.5580219   7.5566384   7.5676115   7.5688830
   7.5621860   7.5623628   7.5621860   7.5623628   7.5562557   7.5667216
   7.5684275   7.5580962   7.5562557   7.5580962   7.5684275   7.5667216
   8.3440001   8.3358140   8.3440001   8.3358140   8.3404155   8.3413694
   8.3395286   8.3382301   8.3404155   8.3382301   8.3395286   8.3413694
  18.7108174  18.7108174  18.7108795  18.7107399  18.7108851  18.7108795
 TTTTTTTTTTTTTTTTTTTTTTTTTTTTTT MOQGAD      TELAPSE     1640.58 TCPU     1125.93
 TTTTTTTTTTTTTTTTTTTTTTTTTTTTTT SHELLXN     TELAPSE     1653.93 TCPU     1132.70
 TTTTTTTTTTTTTTTTTTTTTTTTTTTTTT MONMO3      TELAPSE     1657.01 TCPU     1135.78
 NUMERICALLY INTEGRATED DENSITY    708.0001608870
 TTTTTTTTTTTTTTTTTTTTTTTTTTTTTT NUMDFT      TELAPSE     1665.28 TCPU     1144.05
 CYC   0 ETOT(AU) -5.431877607937E+03 DETOT -5.43E+03 tst  6.72E-10 PX  1.00E+00
 TTTTTTTTTTTTTTTTTTTTTTTTTTTTTT DIIS        TELAPSE     1666.71 TCPU     1145.48
 TTTTTTTTTTTTTTTTTTTTTTTTTTTTTT FDIK        TELAPSE     1727.03 TCPU     1199.83
 INSULATING STATE
 TOP OF VALENCE BANDS -    BAND    354; K    4; EIG -2.1111410E-01 AU
 TOP OF VALENCE BANDS -    BAND    354; K    1; EIG -2.1123879E-01 AU
 BOTTOM OF VIRTUAL BANDS - BAND    355; K    1; EIG -1.0039011E-01 AU
 INDIRECT ENERGY BAND GAP:   3.0130 eV
 TTTTTTTTTTTTTTTTTTTTTTTTTTTTTT PDIG        TELAPSE     1727.87 TCPU     1200.66
 CHARGE NORMALIZATION FACTOR   1.00000000
 TOTAL ATOMIC CHARGES:
   5.8574778   5.8885777   5.8574778   5.8885777   5.8726906   5.8727894
   5.8732756   5.8721016   5.8726906   5.8721016   5.8732756   5.8727894
   6.0022960   6.0222562   6.0022960   6.0222562   6.0293390   6.0262465
   5.9955976   5.9995904   6.0293390   5.9995904   5.9955976   6.0262465
   5.6087312   5.6485935   5.6087312   5.6485935   5.6260622   5.6289385
   5.6283568   5.6248996   5.6260622   5.6248996   5.6283568   5.6289385
   6.0146772   6.0219028   6.0146772   6.0219028   6.0151804   6.0084470
   6.0223772   6.0295592   6.0151804   6.0295592   6.0223772   6.0084470
   0.8910681   0.8868642   0.8910681   0.8868642   0.8867533   0.9014686
   0.8914944   0.8771389   0.8867533   0.8771389   0.8914944   0.9014686
   0.8819714   0.8764002   0.8819714   0.8764002   0.8736494   0.8831208
   0.8853304   0.8761196   0.8736494   0.8761196   0.8853304   0.8831208
   0.8833611   0.8770784   0.8833611   0.8770784   0.8770857   0.8847226
   0.8836538   0.8760953   0.8770857   0.8760953   0.8836538   0.8847226
   7.5894653   7.5352295   7.5894653   7.5352295   7.5703095   7.5312659
   7.5538412   7.5945506   7.5703095   7.5945506   7.5538412   7.5312659
   7.5850698   7.5378203   7.5850698   7.5378203   7.5955487   7.5574476
   7.5296292   7.5659144   7.5955487   7.5659144   7.5296292   7.5574476
   8.3127957   8.3682137   8.3127957   8.3682137   8.3119806   8.3415065
   8.3678625   8.3377419   8.3119806   8.3377419   8.3678625   8.3415065
  18.7104002  18.7104002  18.7096730  18.7043206  18.7164670  18.7096730
 TTTTTTTTTTTTTTTTTTTTTTTTTTTTTT MOQGAD      TELAPSE     1727.88 TCPU     1200.68
 TTTTTTTTTTTTTTTTTTTTTTTTTTTTTT SHELLXN     TELAPSE     1740.32 TCPU     1207.41
 TTTTTTTTTTTTTTTTTTTTTTTTTTTTTT MONMO3      TELAPSE     1741.33 TCPU     1208.42
 NUMERICALLY INTEGRATED DENSITY    708.0001591174
 TTTTTTTTTTTTTTTTTTTTTTTTTTTTTT NUMDFT      TELAPSE     1749.43 TCPU     1216.52
 CYC   1 ETOT(AU) -5.431795101362E+03 DETOT  8.25E-02 tst  0.00E+00 PX  1.30E-02
 TTTTTTTTTTTTTTTTTTTTTTTTTTTTTT DIIS        TELAPSE     1751.99 TCPU     1219.09
 DIIS TEST: 0.29371E-01 AT SCF   CYCLE   1 - MIX   30 %
 TTTTTTTTTTTTTTTTTTTTTTTTTTTTTT FDIK        TELAPSE     1770.33 TCPU     1231.48
 INSULATING STATE
 TOP OF VALENCE BANDS -    BAND    354; K    4; EIG -2.1234933E-01 AU
 TOP OF VALENCE BANDS -    BAND    354; K    1; EIG -2.1254697E-01 AU
 BOTTOM OF VIRTUAL BANDS - BAND    355; K    1; EIG -9.8951717E-02 AU
 INDIRECT ENERGY BAND GAP:   3.0857 eV
 TTTTTTTTTTTTTTTTTTTTTTTTTTTTTT PDIG        TELAPSE     1770.92 TCPU     1232.07
 CHARGE NORMALIZATION FACTOR   1.00000000
 TOTAL ATOMIC CHARGES:
   5.8632456   5.8787061   5.8632456   5.8787061   5.8681988   5.8750535
   5.8774265   5.8704170   5.8681988   5.8704170   5.8774265   5.8750535
   6.0052202   6.0222783   6.0052202   6.0222783   6.0061174   6.0205194
   6.0179798   6.0033876   6.0061174   6.0033876   6.0179798   6.0205194
   5.6424577   5.6097944   5.6424577   5.6097944   5.6367735   5.6218311
   5.6177780   5.6336705   5.6367735   5.6336705   5.6177780   5.6218311
   6.0164951   6.0237408   6.0164951   6.0237408   6.0032997   6.0164952
   6.0361844   6.0193820   6.0032997   6.0193820   6.0361844   6.0164952
   0.8842744   0.8950360   0.8842744   0.8950360   0.8817807   0.8923392
   0.8965750   0.8857462   0.8817807   0.8857462   0.8965750   0.8923392
   0.8791428   0.8794127   0.8791428   0.8794127   0.8833770   0.8857817
   0.8754518   0.8732721   0.8833770   0.8732721   0.8754518   0.8857817
   0.8806318   0.8800746   0.8806318   0.8800746   0.8794625   0.8790085
   0.8809473   0.8817892   0.8794625   0.8817892   0.8809473   0.8790085
   7.5572316   7.5691345   7.5572316   7.5691345   7.5590876   7.5734458
   7.5697562   7.5488917   7.5590876   7.5488917   7.5697562   7.5734458
   7.5569937   7.5687175   7.5569937   7.5687175   7.5404601   7.5641792
   7.5792889   7.5625384   7.5404601   7.5625384   7.5792889   7.5641792
   8.3530761   8.3221075   8.3530761   8.3221075   8.3730853   8.3314587
   8.3049423   8.3493337   8.3730853   8.3493337   8.3049423   8.3314587
  18.7120968  18.7120968  18.7119970  18.7102903  18.7129524  18.7119970
 TTTTTTTTTTTTTTTTTTTTTTTTTTTTTT MOQGAD      TELAPSE     1770.93 TCPU     1232.08
 TTTTTTTTTTTTTTTTTTTTTTTTTTTTTT SHELLXN     TELAPSE     1783.83 TCPU     1238.82
 TTTTTTTTTTTTTTTTTTTTTTTTTTTTTT MONMO3      TELAPSE     1784.84 TCPU     1239.83
 NUMERICALLY INTEGRATED DENSITY    708.0001605620
 TTTTTTTTTTTTTTTTTTTTTTTTTTTTTT NUMDFT      TELAPSE     1792.94 TCPU     1247.93
 CYC   2 ETOT(AU) -5.431791540567E+03 DETOT  3.56E-03 tst  8.41E-05 PX  1.86E-02
 TTTTTTTTTTTTTTTTTTTTTTTTTTTTTT DIIS        TELAPSE     1799.66 TCPU     1254.65
 DIIS TEST: 0.52696E-01 AT SCF   CYCLE   2 - DIIS ACTIVE - HISTORY:     2 CYCLES
 TTTTTTTTTTTTTTTTTTTTTTTTTTTTTT FDIK        TELAPSE     1822.22 TCPU     1270.85
 INSULATING STATE
 TOP OF VALENCE BANDS -    BAND    354; K    3; EIG -2.1224558E-01 AU
 TOP OF VALENCE BANDS -    BAND    354; K    1; EIG -2.1242601E-01 AU
 BOTTOM OF VIRTUAL BANDS - BAND    355; K    1; EIG -9.8490023E-02 AU
 INDIRECT ENERGY BAND GAP:   3.0954 eV
 TTTTTTTTTTTTTTTTTTTTTTTTTTTTTT PDIG        TELAPSE     1822.91 TCPU     1271.54
 CHARGE NORMALIZATION FACTOR   1.00000000
 TOTAL ATOMIC CHARGES:
   5.8710247   5.8729979   5.8710247   5.8729979   5.8804819   5.8749448
   5.8621657   5.8693899   5.8804819   5.8693899   5.8621657   5.8749448
   6.0141251   6.0079198   6.0141251   6.0079198   6.0191641   6.0145038
   6.0058264   6.0118244   6.0191641   6.0118244   6.0058264   6.0145038
   5.6265937   5.6312519   5.6265937   5.6312519   5.6246714   5.6285251
   5.6296138   5.6249130   5.6246714   5.6249130   5.6296138   5.6285251
   6.0263149   6.0081090   6.0263149   6.0081090   6.0186578   6.0164151
   6.0195640   6.0218539   6.0186578   6.0218539   6.0195640   6.0164151
   0.8865164   0.8913714   0.8865164   0.8913714   0.8865796   0.8901917
   0.8916660   0.8884394   0.8865796   0.8884394   0.8916660   0.8901917
   0.8769934   0.8818606   0.8769934   0.8818606   0.8787606   0.8866833
   0.8798473   0.8723973   0.8787606   0.8723973   0.8798473   0.8866833
   0.8781046   0.8827663   0.8781046   0.8827663   0.8744643   0.8802068
   0.8860135   0.8803311   0.8744643   0.8803311   0.8860135   0.8802068
   7.5730027   7.5519681   7.5730027   7.5519681   7.5607102   7.5495841
   7.5624743   7.5781180   7.5607102   7.5781180   7.5624743   7.5495841
   7.5722655   7.5510890   7.5722655   7.5510890   7.5754477   7.5681417
   7.5514915   7.5546163   7.5754477   7.5546163   7.5514915   7.5681417
   8.3208094   8.3632732   8.3208094   8.3632732   8.3208738   8.3437939
   8.3609554   8.3343789   8.3208738   8.3343789   8.3609554   8.3437939
  18.7111797  18.7111797  18.7109235  18.7075473  18.7141679  18.7109235
 TTTTTTTTTTTTTTTTTTTTTTTTTTTTTT MOQGAD      TELAPSE     1822.93 TCPU     1271.55
 TTTTTTTTTTTTTTTTTTTTTTTTTTTTTT SHELLXN     TELAPSE     1836.15 TCPU     1278.28
 TTTTTTTTTTTTTTTTTTTTTTTTTTTTTT MONMO3      TELAPSE     1842.92 TCPU     1285.05
 NUMERICALLY INTEGRATED DENSITY    708.0001606420
 TTTTTTTTTTTTTTTTTTTTTTTTTTTTTT NUMDFT      TELAPSE     1851.01 TCPU     1293.14
 CYC   3 ETOT(AU) -5.431798646790E+03 DETOT -7.11E-03 tst  5.08E-05 PX  1.37E-02
 TTTTTTTTTTTTTTTTTTTTTTTTTTTTTT DIIS        TELAPSE     1855.81 TCPU     1297.93
 DIIS TEST: 0.69054E-02 AT SCF   CYCLE   3 - DIIS ACTIVE - HISTORY:     3 CYCLES
 TTTTTTTTTTTTTTTTTTTTTTTTTTTTTT FDIK        TELAPSE     1878.65 TCPU     1315.12
 INSULATING STATE
 TOP OF VALENCE BANDS -    BAND    354; K    4; EIG -2.1345007E-01 AU
 TOP OF VALENCE BANDS -    BAND    354; K    1; EIG -2.1372627E-01 AU
 BOTTOM OF VIRTUAL BANDS - BAND    355; K    1; EIG -9.9124574E-02 AU
 INDIRECT ENERGY BAND GAP:   3.1110 eV
 TTTTTTTTTTTTTTTTTTTTTTTTTTTTTT PDIG        TELAPSE     1879.12 TCPU     1315.58
 CHARGE NORMALIZATION FACTOR   1.00000000
 TOTAL ATOMIC CHARGES:
   5.8632297   5.8809342   5.8632297   5.8809342   5.8716816   5.8771047
   5.8730825   5.8674415   5.8716816   5.8674415   5.8730825   5.8771047
   6.0075071   6.0193038   6.0075071   6.0193038   6.0184077   6.0221873
   6.0070452   6.0020858   6.0184077   6.0020858   6.0070452   6.0221873
   5.6220404   5.6333581   5.6220404   5.6333581   5.6275278   5.6277048
   5.6276843   5.6271915   5.6275278   5.6271915   5.6276843   5.6277048
   6.0186463   6.0201500   6.0186463   6.0201500   6.0126222   6.0140523
   6.0251485   6.0232703   6.0126222   6.0232703   6.0251485   6.0140523
   0.8884617   0.8902081   0.8884617   0.8902081   0.8854403   0.8936255
   0.8929385   0.8844925   0.8854403   0.8844925   0.8929385   0.8936255
   0.8793851   0.8790161   0.8793851   0.8790161   0.8786223   0.8864053
   0.8801089   0.8727762   0.8786223   0.8727762   0.8801089   0.8864053
   0.8810233   0.8794984   0.8810233   0.8794984   0.8755564   0.8814398
   0.8849288   0.8792405   0.8755564   0.8792405   0.8849288   0.8814398
   7.5786239   7.5468051   7.5786239   7.5468051   7.5633151   7.5476775
   7.5631415   7.5764428   7.5633151   7.5764428   7.5631415   7.5476775
   7.5743512   7.5492800   7.5743512   7.5492800   7.5758600   7.5615063
   7.5473816   7.5638504   7.5758600   7.5638504   7.5473816   7.5615063
   8.3290117   8.3484715   8.3290117   8.3484715   8.3347871   8.3380839
   8.3441208   8.3427461   8.3347871   8.3427461   8.3441208   8.3380839
  18.7107323  18.7107323  18.7103323  18.7064742  18.7153328  18.7103323
 TTTTTTTTTTTTTTTTTTTTTTTTTTTTTT MOQGAD      TELAPSE     1879.13 TCPU     1315.60
 TTTTTTTTTTTTTTTTTTTTTTTTTTTTTT SHELLXN     TELAPSE     1892.25 TCPU     1322.37
 TTTTTTTTTTTTTTTTTTTTTTTTTTTTTT MONMO3      TELAPSE     1894.32 TCPU     1324.44
 NUMERICALLY INTEGRATED DENSITY    708.0001601292
 TTTTTTTTTTTTTTTTTTTTTTTTTTTTTT NUMDFT      TELAPSE     1902.38 TCPU     1332.49
 CYC   4 ETOT(AU) -5.431799524281E+03 DETOT -8.77E-04 tst  4.45E-06 PX  3.55E-03
 TTTTTTTTTTTTTTTTTTTTTTTTTTTTTT DIIS        TELAPSE     1909.58 TCPU     1339.70
 DIIS TEST: 0.61844E-03 AT SCF   CYCLE   4 - DIIS ACTIVE - HISTORY:     4 CYCLES
 TTTTTTTTTTTTTTTTTTTTTTTTTTTTTT FDIK        TELAPSE     1930.19 TCPU     1354.79
 INSULATING STATE
 TOP OF VALENCE BANDS -    BAND    354; K    4; EIG -2.1359318E-01 AU
 TOP OF VALENCE BANDS -    BAND    354; K    1; EIG -2.1394192E-01 AU
 BOTTOM OF VIRTUAL BANDS - BAND    355; K    1; EIG -9.8960483E-02 AU
 INDIRECT ENERGY BAND GAP:   3.1193 eV
 TTTTTTTTTTTTTTTTTTTTTTTTTTTTTT PDIG        TELAPSE     1931.24 TCPU     1355.84
 CHARGE NORMALIZATION FACTOR   1.00000000
 TOTAL ATOMIC CHARGES:
   5.8637290   5.8799825   5.8637290   5.8799825   5.8740686   5.8739465
   5.8698019   5.8710459   5.8740686   5.8710459   5.8698019   5.8739465
   6.0065614   6.0169510   6.0065614   6.0169510   6.0185655   6.0203734
   6.0060198   6.0059758   6.0185655   6.0059758   6.0060198   6.0203734
   5.6250226   5.6320598   5.6250226   5.6320598   5.6292395   5.6271398
   5.6257039   5.6266871   5.6292395   5.6266871   5.6257039   5.6271398
   6.0185486   6.0171444   6.0185486   6.0171444   6.0121371   6.0131324
   6.0261287   6.0244895   6.0121371   6.0244895   6.0261287   6.0131324
   0.8882257   0.8898575   0.8882257   0.8898575   0.8852491   0.8942932
   0.8929670   0.8842328   0.8852491   0.8842328   0.8929670   0.8942932
   0.8797135   0.8789984   0.8797135   0.8789984   0.8786558   0.8863516
   0.8802362   0.8727755   0.8786558   0.8727755   0.8802362   0.8863516
   0.8810601   0.8796539   0.8810601   0.8796539   0.8760711   0.8814392
   0.8845753   0.8792318   0.8760711   0.8792318   0.8845753   0.8814392
   7.5748755   7.5501841   7.5748755   7.5501841   7.5635344   7.5494260
   7.5608934   7.5771423   7.5635344   7.5771423   7.5608934   7.5494260
   7.5734819   7.5507248   7.5734819   7.5507248   7.5717130   7.5643522
   7.5530822   7.5589324   7.5717130   7.5589324   7.5530822   7.5643522
   8.3288067   8.3533550   8.3288067   8.3533550   8.3335309   8.3397614
   8.3472001   8.3385302   8.3335309   8.3385302   8.3472001   8.3397614
  18.7110055  18.7110055  18.7106203  18.7070421  18.7145685  18.7106203
 TTTTTTTTTTTTTTTTTTTTTTTTTTTTTT MOQGAD      TELAPSE     1931.26 TCPU     1355.85
 TTTTTTTTTTTTTTTTTTTTTTTTTTTTTT SHELLXN     TELAPSE     1945.05 TCPU     1362.60
 TTTTTTTTTTTTTTTTTTTTTTTTTTTTTT MONMO3      TELAPSE     1946.64 TCPU     1364.19
 NUMERICALLY INTEGRATED DENSITY    708.0001601218
 TTTTTTTTTTTTTTTTTTTTTTTTTTTTTT NUMDFT      TELAPSE     1954.78 TCPU     1372.33
 CYC   5 ETOT(AU) -5.431799576175E+03 DETOT -5.19E-05 tst  2.57E-07 PX  1.07E-03
 TTTTTTTTTTTTTTTTTTTTTTTTTTTTTT DIIS        TELAPSE     1957.10 TCPU     1374.64
 DIIS TEST: 0.26656E-03 AT SCF   CYCLE   5 - DIIS ACTIVE - HISTORY:     5 CYCLES
 TTTTTTTTTTTTTTTTTTTTTTTTTTTTTT FDIK        TELAPSE     1978.54 TCPU     1391.42
 INSULATING STATE
 TOP OF VALENCE BANDS -    BAND    354; K    4; EIG -2.1350141E-01 AU
 TOP OF VALENCE BANDS -    BAND    354; K    1; EIG -2.1379734E-01 AU
 BOTTOM OF VIRTUAL BANDS - BAND    355; K    1; EIG -9.9088611E-02 AU
 INDIRECT ENERGY BAND GAP:   3.1133 eV
 TTTTTTTTTTTTTTTTTTTTTTTTTTTTTT PDIG        TELAPSE     1979.08 TCPU     1391.96
 CHARGE NORMALIZATION FACTOR   1.00000000
 TOTAL ATOMIC CHARGES:
   5.8638259   5.8801495   5.8638259   5.8801495   5.8742150   5.8746692
   5.8701166   5.8696369   5.8742150   5.8696369   5.8701166   5.8746692
   6.0084003   6.0177228   6.0084003   6.0177228   6.0188966   6.0200074
   6.0064852   6.0042390   6.0188966   6.0042390   6.0064852   6.0200074
   5.6243063   5.6310878   5.6243063   5.6310878   5.6278791   5.6276243
   5.6268960   5.6271624   5.6278791   5.6271624   5.6268960   5.6276243
   6.0200712   6.0179839   6.0200712   6.0179839   6.0134738   6.0137130
   6.0241366   6.0234489   6.0134738   6.0234489   6.0241366   6.0137130
   0.8881319   0.8905500   0.8881319   0.8905500   0.8854393   0.8941205
   0.8929431   0.8840303   0.8854393   0.8840303   0.8929431   0.8941205
   0.8792029   0.8793076   0.8792029   0.8793076   0.8787340   0.8862901
   0.8800441   0.8729070   0.8787340   0.8729070   0.8800441   0.8862901
   0.8806957   0.8798516   0.8806957   0.8798516   0.8757173   0.8812925
   0.8847620   0.8794673   0.8757173   0.8794673   0.8847620   0.8812925
   7.5759370   7.5498317   7.5759370   7.5498317   7.5618115   7.5494421
   7.5642380   7.5748298   7.5618115   7.5748298   7.5642380   7.5494421
   7.5727559   7.5508774   7.5727559   7.5508774   7.5742610   7.5638177
   7.5497997   7.5616143   7.5742610   7.5616143   7.5497997   7.5638177
   8.3274522   8.3509751   8.3274522   8.3509751   8.3323171   8.3396637
   8.3471613   8.3412604   8.3323171   8.3412604   8.3471613   8.3396637
  18.7109087  18.7109087  18.7104667  18.7070360  18.7148527  18.7104667
 TTTTTTTTTTTTTTTTTTTTTTTTTTTTTT MOQGAD      TELAPSE     1979.09 TCPU     1391.97
 TTTTTTTTTTTTTTTTTTTTTTTTTTTTTT SHELLXN     TELAPSE     1990.37 TCPU     1398.73
 TTTTTTTTTTTTTTTTTTTTTTTTTTTTTT MONMO3      TELAPSE     1998.90 TCPU     1407.27
 NUMERICALLY INTEGRATED DENSITY    708.0001601028
 TTTTTTTTTTTTTTTTTTTTTTTTTTTTTT NUMDFT      TELAPSE     2006.94 TCPU     1415.30
 CYC   6 ETOT(AU) -5.431799594400E+03 DETOT -1.82E-05 tst  1.14E-07 PX  5.67E-04
 TTTTTTTTTTTTTTTTTTTTTTTTTTTTTT DIIS        TELAPSE     2013.72 TCPU     1422.08
 DIIS TEST: 0.11095E-03 AT SCF   CYCLE   6 - DIIS ACTIVE - HISTORY:     6 CYCLES
 TTTTTTTTTTTTTTTTTTTTTTTTTTTTTT FDIK        TELAPSE     2037.08 TCPU     1439.41
 INSULATING STATE
 TOP OF VALENCE BANDS -    BAND    354; K    4; EIG -2.1352405E-01 AU
 TOP OF VALENCE BANDS -    BAND    354; K    1; EIG -2.1382177E-01 AU
 BOTTOM OF VIRTUAL BANDS - BAND    355; K    1; EIG -9.8970098E-02 AU
 INDIRECT ENERGY BAND GAP:   3.1172 eV
 TTTTTTTTTTTTTTTTTTTTTTTTTTTTTT PDIG        TELAPSE     2037.65 TCPU     1439.98
 CHARGE NORMALIZATION FACTOR   1.00000000
 TOTAL ATOMIC CHARGES:
   5.8638264   5.8800210   5.8638264   5.8800210   5.8733325   5.8751643
   5.8707746   5.8695674   5.8733325   5.8695674   5.8707746   5.8751643
   6.0072112   6.0171472   6.0072112   6.0171472   6.0183770   6.0209418
   6.0065203   6.0049999   6.0183770   6.0049999   6.0065203   6.0209418
   5.6244424   5.6324249   5.6244424   5.6324249   5.6280632   5.6274041
   5.6269650   5.6265487   5.6280632   5.6265487   5.6269650   5.6274041
   6.0190304   6.0176012   6.0190304   6.0176012   6.0126275   6.0139986
   6.0253728   6.0237488   6.0126275   6.0237488   6.0253728   6.0139986
   0.8879019   0.8903334   0.8879019   0.8903334   0.8854247   0.8940523
   0.8928523   0.8844354   0.8854247   0.8844354   0.8928523   0.8940523
   0.8792809   0.8793705   0.8792809   0.8793705   0.8787734   0.8863848
   0.8800734   0.8726901   0.8787734   0.8726901   0.8800734   0.8863848
   0.8807063   0.8798857   0.8807063   0.8798857   0.8758068   0.8812592
   0.8848152   0.8794113   0.8758068   0.8794113   0.8848152   0.8812592
   7.5761942   7.5486193   7.5761942   7.5486193   7.5632672   7.5489700
   7.5617261   7.5774455   7.5632672   7.5774455   7.5617261   7.5489700
   7.5736535   7.5504976   7.5736535   7.5504976   7.5737939   7.5630808
   7.5507477   7.5605314   7.5737939   7.5605314   7.5507477   7.5630808
   8.3289189   8.3519354   8.3289189   8.3519354   8.3335123   8.3389577
   8.3466144   8.3396889   8.3335123   8.3396889   8.3466144   8.3389577
  18.7109251  18.7109251  18.7105109  18.7069212  18.7147590  18.7105109
 TTTTTTTTTTTTTTTTTTTTTTTTTTTTTT MOQGAD      TELAPSE     2037.66 TCPU     1439.99
 TTTTTTTTTTTTTTTTTTTTTTTTTTTTTT SHELLXN     TELAPSE     2050.85 TCPU     1446.74
 TTTTTTTTTTTTTTTTTTTTTTTTTTTTTT MONMO3      TELAPSE     2052.75 TCPU     1448.64
 NUMERICALLY INTEGRATED DENSITY    708.0001601312
 TTTTTTTTTTTTTTTTTTTTTTTTTTTTTT NUMDFT      TELAPSE     2060.80 TCPU     1456.69
 CYC   7 ETOT(AU) -5.431799601491E+03 DETOT -7.09E-06 tst  6.67E-08 PX  4.44E-04
 TTTTTTTTTTTTTTTTTTTTTTTTTTTTTT DIIS        TELAPSE     2063.23 TCPU     1459.12
 DIIS TEST: 0.51393E-04 AT SCF   CYCLE   7 - DIIS ACTIVE - HISTORY:     7 CYCLES
 TTTTTTTTTTTTTTTTTTTTTTTTTTTTTT FDIK        TELAPSE     2086.10 TCPU     1476.97
 INSULATING STATE
 TOP OF VALENCE BANDS -    BAND    354; K    4; EIG -2.1353600E-01 AU
 TOP OF VALENCE BANDS -    BAND    354; K    1; EIG -2.1384655E-01 AU
 BOTTOM OF VIRTUAL BANDS - BAND    355; K    1; EIG -9.9065371E-02 AU
 INDIRECT ENERGY BAND GAP:   3.1149 eV
 TTTTTTTTTTTTTTTTTTTTTTTTTTTTTT PDIG        TELAPSE     2086.63 TCPU     1477.50
 CHARGE NORMALIZATION FACTOR   1.00000000
 TOTAL ATOMIC CHARGES:
   5.8639877   5.8798594   5.8639877   5.8798594   5.8738818   5.8747208
   5.8703770   5.8698363   5.8738818   5.8698363   5.8703770   5.8747208
   6.0077383   6.0177833   6.0077383   6.0177833   6.0188016   6.0200040
   6.0063007   6.0045341   6.0188016   6.0045341   6.0063007   6.0200040
   5.6240895   5.6317884   5.6240895   5.6317884   5.6284563   5.6276534
   5.6264709   5.6270425   5.6284563   5.6270425   5.6264709   5.6276534
   6.0195165   6.0179397   6.0195165   6.0179397   6.0126747   6.0133341
   6.0250676   6.0238347   6.0126747   6.0238347   6.0250676   6.0133341
   0.8882101   0.8903042   0.8882101   0.8903042   0.8853951   0.8940075
   0.8929148   0.8841453   0.8853951   0.8841453   0.8929148   0.8940075
   0.8794070   0.8791644   0.8794070   0.8791644   0.8787067   0.8864381
   0.8801292   0.8727665   0.8787067   0.8727665   0.8801292   0.8864381
   0.8808469   0.8797595   0.8808469   0.8797595   0.8757733   0.8813922
   0.8847591   0.8793770   0.8757733   0.8793770   0.8847591   0.8813922
   7.5758188   7.5499818   7.5758188   7.5499818   7.5630063   7.5488230
   7.5626187   7.5756548   7.5630063   7.5756548   7.5626187   7.5488230
   7.5732820   7.5502483   7.5732820   7.5502483   7.5732733   7.5639785
   7.5508175   7.5610583   7.5732733   7.5610583   7.5508175   7.5639785
   8.3277701   8.3517025   8.3277701   8.3517025   8.3328949   8.3399821
   8.3469755   8.3406282   8.3328949   8.3406282   8.3469755   8.3399821
  18.7108590  18.7108590  18.7104569  18.7070489  18.7149105  18.7104569
 TTTTTTTTTTTTTTTTTTTTTTTTTTTTTT MOQGAD      TELAPSE     2086.65 TCPU     1477.52
 TTTTTTTTTTTTTTTTTTTTTTTTTTTTTT SHELLXN     TELAPSE     2099.70 TCPU     1484.29
 TTTTTTTTTTTTTTTTTTTTTTTTTTTTTT MONMO3      TELAPSE     2100.96 TCPU     1485.55
 NUMERICALLY INTEGRATED DENSITY    708.0001601242
 TTTTTTTTTTTTTTTTTTTTTTTTTTTTTT NUMDFT      TELAPSE     2109.01 TCPU     1493.60
 CYC   8 ETOT(AU) -5.431799604350E+03 DETOT -2.86E-06 tst  4.17E-08 PX  2.93E-04
 TTTTTTTTTTTTTTTTTTTTTTTTTTTTTT DIIS        TELAPSE     2116.46 TCPU     1501.05
 DIIS TEST: 0.23116E-04 AT SCF   CYCLE   8 - DIIS ACTIVE - HISTORY:     8 CYCLES
 TTTTTTTTTTTTTTTTTTTTTTTTTTTTTT FDIK        TELAPSE     2138.30 TCPU     1516.70
 INSULATING STATE
 TOP OF VALENCE BANDS -    BAND    354; K    4; EIG -2.1353536E-01 AU
 TOP OF VALENCE BANDS -    BAND    354; K    1; EIG -2.1384725E-01 AU
 BOTTOM OF VIRTUAL BANDS - BAND    355; K    1; EIG -9.9005663E-02 AU
 INDIRECT ENERGY BAND GAP:   3.1165 eV
 TTTTTTTTTTTTTTTTTTTTTTTTTTTTTT PDIG        TELAPSE     2139.55 TCPU     1517.95
 CHARGE NORMALIZATION FACTOR   1.00000000
 TOTAL ATOMIC CHARGES:
   5.8636344   5.8802221   5.8636344   5.8802221   5.8737212   5.8749117
   5.8704326   5.8698769   5.8737212   5.8698769   5.8704326   5.8749117
   6.0075614   6.0171451   6.0075614   6.0171451   6.0187037   6.0207381
   6.0063353   6.0049998   6.0187037   6.0049998   6.0063353   6.0207381
   5.6245707   5.6318174   5.6245707   5.6318174   5.6279790   5.6273071
   5.6268481   5.6266090   5.6279790   5.6266090   5.6268481   5.6273071
   6.0193846   6.0176238   6.0193846   6.0176238   6.0132456   6.0138570
   6.0248047   6.0238002   6.0132456   6.0238002   6.0248047   6.0138570
   0.8880454   0.8902901   0.8880454   0.8902901   0.8853899   0.8942362
   0.8929278   0.8842442   0.8853899   0.8842442   0.8929278   0.8942362
   0.8793378   0.8792906   0.8793378   0.8792906   0.8787561   0.8863172
   0.8800797   0.8727530   0.8787561   0.8727530   0.8800797   0.8863172
   0.8807855   0.8797859   0.8807855   0.8797859   0.8757914   0.8812901
   0.8847980   0.8793947   0.8757914   0.8793947   0.8847980   0.8812901
   7.5757679   7.5491101   7.5757679   7.5491101   7.5621073   7.5497573
   7.5630260   7.5765974   7.5621073   7.5765974   7.5630260   7.5497573
   7.5731278   7.5511934   7.5731278   7.5511934   7.5741445   7.5632260
   7.5504471   7.5606141   7.5741445   7.5606141   7.5504471   7.5632260
   8.3284825   8.3518125   8.3284825   8.3518125   8.3330735   8.3387917
   8.3468211   8.3399535   8.3330735   8.3399535   8.3468211   8.3387917
  18.7108823  18.7108823  18.7105202  18.7069443  18.7148568  18.7105202
 TTTTTTTTTTTTTTTTTTTTTTTTTTTTTT MOQGAD      TELAPSE     2139.56 TCPU     1517.96
 TTTTTTTTTTTTTTTTTTTTTTTTTTTTTT SHELLXN     TELAPSE     2152.96 TCPU     1524.71
 TTTTTTTTTTTTTTTTTTTTTTTTTTTTTT MONMO3      TELAPSE     2155.28 TCPU     1527.04
 NUMERICALLY INTEGRATED DENSITY    708.0001601161
 TTTTTTTTTTTTTTTTTTTTTTTTTTTTTT NUMDFT      TELAPSE     2163.32 TCPU     1535.08
 CYC   9 ETOT(AU) -5.431799604402E+03 DETOT -5.21E-08 tst  2.56E-08 PX  3.28E-04
 TTTTTTTTTTTTTTTTTTTTTTTTTTTTTT DIIS        TELAPSE     2168.90 TCPU     1540.66
 DIIS TEST: 0.18116E-04 AT SCF   CYCLE   9 - DIIS ACTIVE - HISTORY:     9 CYCLES
 TTTTTTTTTTTTTTTTTTTTTTTTTTTTTT FDIK        TELAPSE     2199.83 TCPU     1565.69
 INSULATING STATE
 TOP OF VALENCE BANDS -    BAND    354; K    4; EIG -2.1351615E-01 AU
 TOP OF VALENCE BANDS -    BAND    354; K    1; EIG -2.1381407E-01 AU
 BOTTOM OF VIRTUAL BANDS - BAND    355; K    1; EIG -9.9028855E-02 AU
 INDIRECT ENERGY BAND GAP:   3.1154 eV
 TTTTTTTTTTTTTTTTTTTTTTTTTTTTTT PDIG        TELAPSE     2202.02 TCPU     1567.89
 CHARGE NORMALIZATION FACTOR   1.00000000
 TOTAL ATOMIC CHARGES:
   5.8637721   5.8800830   5.8637721   5.8800830   5.8737588   5.8748110
   5.8704639   5.8697573   5.8737588   5.8697573   5.8704639   5.8748110
   6.0076557   6.0174925   6.0076557   6.0174925   6.0185645   6.0203096
   6.0064602   6.0046663   6.0185645   6.0046663   6.0064602   6.0203096
   5.6244545   5.6317749   5.6244545   5.6317749   5.6281202   5.6275835
   5.6268719   5.6267757   5.6281202   5.6267757   5.6268719   5.6275835
   6.0194223   6.0177892   6.0194223   6.0177892   6.0127085   6.0137754
   6.0250278   6.0236358   6.0127085   6.0236358   6.0250278   6.0137754
   0.8880434   0.8903890   0.8880434   0.8903890   0.8854111   0.8940405
   0.8928935   0.8842483   0.8854111   0.8842483   0.8928935   0.8940405
   0.8793082   0.8792958   0.8793082   0.8792958   0.8787570   0.8863854
   0.8800743   0.8727686   0.8787570   0.8727686   0.8800743   0.8863854
   0.8807505   0.8798492   0.8807505   0.8798492   0.8758089   0.8812957
   0.8847618   0.8794349   0.8758089   0.8794349   0.8847618   0.8812957
   7.5760420   7.5493420   7.5760420   7.5493420   7.5631588   7.5488294
   7.5623529   7.5764652   7.5631588   7.5764652   7.5623529   7.5488294
   7.5732468   7.5504905   7.5732468   7.5504905   7.5735371   7.5636480
   7.5506935   7.5608835   7.5735371   7.5608835   7.5506935   7.5636480
   8.3282604   8.3516151   8.3282604   8.3516151   8.3330610   8.3396183
   8.3468688   8.3403015   8.3330610   8.3403015   8.3468688   8.3396183
  18.7108876  18.7108876  18.7104960  18.7070099  18.7148913  18.7104960
 TTTTTTTTTTTTTTTTTTTTTTTTTTTTTT MOQGAD      TELAPSE     2202.03 TCPU     1567.90
 TTTTTTTTTTTTTTTTTTTTTTTTTTTTTT SHELLXN     TELAPSE     2215.18 TCPU     1574.63
 TTTTTTTTTTTTTTTTTTTTTTTTTTTTTT MONMO3      TELAPSE     2218.53 TCPU     1577.99
 NUMERICALLY INTEGRATED DENSITY    708.0001601221
 TTTTTTTTTTTTTTTTTTTTTTTTTTTTTT NUMDFT      TELAPSE     2226.58 TCPU     1586.03
 CYC  10 ETOT(AU) -5.431799606403E+03 DETOT -2.00E-06 tst  8.27E-09 PX  2.60E-04
 TTTTTTTTTTTTTTTTTTTTTTTTTTTTTT DIIS        TELAPSE     2231.87 TCPU     1591.32
 DIIS TEST: 0.42134E-05 AT SCF   CYCLE  10 - DIIS ACTIVE - HISTORY:    10 CYCLES
 TTTTTTTTTTTTTTTTTTTTTTTTTTTTTT FDIK        TELAPSE     2256.34 TCPU     1610.50
 INSULATING STATE
 TOP OF VALENCE BANDS -    BAND    354; K    4; EIG -2.1352984E-01 AU
 TOP OF VALENCE BANDS -    BAND    354; K    1; EIG -2.1383550E-01 AU
 BOTTOM OF VIRTUAL BANDS - BAND    355; K    1; EIG -9.9024269E-02 AU
 INDIRECT ENERGY BAND GAP:   3.1159 eV
 TTTTTTTTTTTTTTTTTTTTTTTTTTTTTT PDIG        TELAPSE     2256.87 TCPU     1611.03
 CHARGE NORMALIZATION FACTOR   1.00000000
 TOTAL ATOMIC CHARGES:
   5.8639441   5.8799148   5.8639441   5.8799148   5.8736774   5.8749687
   5.8704770   5.8697215   5.8736774   5.8697215   5.8704770   5.8749687
   6.0075987   6.0174363   6.0075987   6.0174363   6.0186712   6.0204390
   6.0064206   6.0047614   6.0186712   6.0047614   6.0064206   6.0204390
   5.6243117   5.6319247   5.6243117   5.6319247   5.6282024   5.6275118
   5.6266880   5.6268145   5.6282024   5.6268145   5.6266880   5.6275118
   6.0194028   6.0177415   6.0194028   6.0177415   6.0128791   6.0136210
   6.0250867   6.0238079   6.0128791   6.0238079   6.0250867   6.0136210
   0.8880687   0.8903345   0.8880687   0.8903345   0.8854042   0.8940694
   0.8929050   0.8842559   0.8854042   0.8842559   0.8929050   0.8940694
   0.8793337   0.8792580   0.8793337   0.8792580   0.8787507   0.8863913
   0.8800844   0.8727558   0.8787507   0.8727558   0.8800844   0.8863913
   0.8807741   0.8798106   0.8807741   0.8798106   0.8757867   0.8813288
   0.8847822   0.8793981   0.8757867   0.8793981   0.8847822   0.8813288
   7.5758337   7.5495069   7.5758337   7.5495069   7.5627100   7.5492051
   7.5625137   7.5762217   7.5627100   7.5762217   7.5625137   7.5492051
   7.5734099   7.5504963   7.5734099   7.5504963   7.5737141   7.5634790
   7.5506610   7.5608801   7.5737141   7.5608801   7.5506610   7.5634790
   8.3281703   8.3518363   8.3281703   8.3518363   8.3330963   8.3393551
   8.3468493   8.3402620   8.3330963   8.3402620   8.3468493   8.3393551
  18.7108843  18.7108843  18.7104794  18.7069628  18.7148778  18.7104794
 TTTTTTTTTTTTTTTTTTTTTTTTTTTTTT MOQGAD      TELAPSE     2256.88 TCPU     1611.05
 TTTTTTTTTTTTTTTTTTTTTTTTTTTTTT SHELLXN     TELAPSE     2269.77 TCPU     1617.79
 TTTTTTTTTTTTTTTTTTTTTTTTTTTTTT MONMO3      TELAPSE     2275.47 TCPU     1623.48
 NUMERICALLY INTEGRATED DENSITY    708.0001601246
 TTTTTTTTTTTTTTTTTTTTTTTTTTTTTT NUMDFT      TELAPSE     2283.51 TCPU     1631.52
 CYC  11 ETOT(AU) -5.431799606815E+03 DETOT -4.12E-07 tst  1.09E-09 PX  6.79E-05
 TTTTTTTTTTTTTTTTTTTTTTTTTTTTTT DIIS        TELAPSE     2290.27 TCPU     1638.28
 DIIS TEST: 0.10652E-05 AT SCF   CYCLE  11 - DIIS ACTIVE - HISTORY:    11 CYCLES
 TTTTTTTTTTTTTTTTTTTTTTTTTTTTTT FDIK        TELAPSE     2315.62 TCPU     1654.60
 INSULATING STATE
 TOP OF VALENCE BANDS -    BAND    354; K    4; EIG -2.1352675E-01 AU
 TOP OF VALENCE BANDS -    BAND    354; K    1; EIG -2.1383023E-01 AU
 BOTTOM OF VIRTUAL BANDS - BAND    355; K    1; EIG -9.9025440E-02 AU
 INDIRECT ENERGY BAND GAP:   3.1157 eV
 TTTTTTTTTTTTTTTTTTTTTTTTTTTTTT PDIG        TELAPSE     2316.30 TCPU     1655.28
 CHARGE NORMALIZATION FACTOR   1.00000000
 TOTAL ATOMIC CHARGES:
   5.8637705   5.8801218   5.8637705   5.8801218   5.8737753   5.8747944
   5.8705068   5.8698029   5.8737753   5.8698029   5.8705068   5.8747944
   6.0076619   6.0174400   6.0076619   6.0174400   6.0186386   6.0203667
   6.0063399   6.0047715   6.0186386   6.0047715   6.0063399   6.0203667
   5.6243774   5.6317929   5.6243774   5.6317929   5.6281713   5.6274607
   5.6268121   5.6267820   5.6281713   5.6267820   5.6268121   5.6274607
   6.0194065   6.0177851   6.0194065   6.0177851   6.0128258   6.0137757
   6.0249302   6.0237065   6.0128258   6.0237065   6.0249302   6.0137757
   0.8880817   0.8903304   0.8880817   0.8903304   0.8854051   0.8940883
   0.8928981   0.8842411   0.8854051   0.8842411   0.8928981   0.8940883
   0.8793399   0.8792643   0.8793399   0.8792643   0.8787436   0.8863808
   0.8800911   0.8727569   0.8787436   0.8727569   0.8800911   0.8863808
   0.8807886   0.8797963   0.8807886   0.8797963   0.8757934   0.8813067
   0.8847927   0.8794172   0.8757934   0.8794172   0.8847927   0.8813067
   7.5759804   7.5493099   7.5759804   7.5493099   7.5629027   7.5490239
   7.5626350   7.5764456   7.5629027   7.5764456   7.5626350   7.5490239
   7.5731189   7.5508081   7.5731189   7.5508081   7.5735913   7.5636934
   7.5506303   7.5607443   7.5735913   7.5607443   7.5506303   7.5636934
   8.3282922   8.3516099   8.3282922   8.3516099   8.3330326   8.3394496
   8.3468579   8.3402256   8.3330326   8.3402256   8.3468579   8.3394496
  18.7108886  18.7108886  18.7104901  18.7069924  18.7148815  18.7104901
 TTTTTTTTTTTTTTTTTTTTTTTTTTTTTT MOQGAD      TELAPSE     2316.32 TCPU     1655.30
 TTTTTTTTTTTTTTTTTTTTTTTTTTTTTT SHELLXN     TELAPSE     2328.70 TCPU     1662.08
 TTTTTTTTTTTTTTTTTTTTTTTTTTTTTT MONMO3      TELAPSE     2330.33 TCPU     1663.71
 NUMERICALLY INTEGRATED DENSITY    708.0001601227
 TTTTTTTTTTTTTTTTTTTTTTTTTTTTTT NUMDFT      TELAPSE     2338.37 TCPU     1671.75
 CYC  12 ETOT(AU) -5.431799606727E+03 DETOT  8.79E-08 tst  5.26E-10 PX  3.71E-05
 TTTTTTTTTTTTTTTTTTTTTTTTTTTTTT DIIS        TELAPSE     2345.04 TCPU     1678.42
 DIIS TEST: 0.12253E-05 AT SCF   CYCLE  12 - DIIS ACTIVE - HISTORY:    12 CYCLES
 TTTTTTTTTTTTTTTTTTTTTTTTTTTTTT FDIK        TELAPSE     2367.97 TCPU     1695.34
 INSULATING STATE
 TOP OF VALENCE BANDS -    BAND    354; K    4; EIG -2.1352472E-01 AU
 TOP OF VALENCE BANDS -    BAND    354; K    1; EIG -2.1382809E-01 AU
 BOTTOM OF VIRTUAL BANDS - BAND    355; K    1; EIG -9.9026967E-02 AU
 INDIRECT ENERGY BAND GAP:   3.1156 eV
 TTTTTTTTTTTTTTTTTTTTTTTTTTTTTT PDIG        TELAPSE     2368.47 TCPU     1695.84
 CHARGE NORMALIZATION FACTOR   1.00000000
 TOTAL ATOMIC CHARGES:
   5.8638474   5.8800411   5.8638474   5.8800411   5.8737104   5.8748668
   5.8704574   5.8697629   5.8737104   5.8697629   5.8704574   5.8748668
   6.0076167   6.0174323   6.0076167   6.0174323   6.0186281   6.0204038
   6.0064314   6.0047316   6.0186281   6.0047316   6.0064314   6.0204038
   5.6244227   5.6318031   5.6244227   5.6318031   5.6281292   5.6275243
   5.6267665   5.6267898   5.6281292   5.6267898   5.6267665   5.6275243
   6.0194059   6.0177315   6.0194059   6.0177315   6.0128628   6.0137088
   6.0250383   6.0237185   6.0128628   6.0237185   6.0250383   6.0137088
   0.8880661   0.8903423   0.8880661   0.8903423   0.8854014   0.8940808
   0.8929079   0.8842418   0.8854014   0.8842418   0.8929079   0.8940808
   0.8793284   0.8792696   0.8793284   0.8792696   0.8787537   0.8863858
   0.8800794   0.8727636   0.8787537   0.8727636   0.8800794   0.8863858
   0.8807728   0.8798182   0.8807728   0.8798182   0.8757953   0.8813170
   0.8847760   0.8794111   0.8757953   0.8794111   0.8847760   0.8813170
   7.5758858   7.5494585   7.5758858   7.5494585   7.5628075   7.5491282
   7.5625040   7.5763162   7.5628075   7.5763162   7.5625040   7.5491282
   7.5733105   7.5505557   7.5733105   7.5505557   7.5736970   7.5635106
   7.5506731   7.5608843   7.5736970   7.5608843   7.5506731   7.5635106
   8.3282019   8.3517696   8.3282019   8.3517696   8.3330998   8.3394244
   8.3468397   8.3402723   8.3330998   8.3402723   8.3468397   8.3394244
  18.7108941  18.7108941  18.7104918  18.7069885  18.7148768  18.7104918
 TTTTTTTTTTTTTTTTTTTTTTTTTTTTTT MOQGAD      TELAPSE     2368.48 TCPU     1695.85
 TTTTTTTTTTTTTTTTTTTTTTTTTTTTTT SHELLXN     TELAPSE     2381.07 TCPU     1702.60
 TTTTTTTTTTTTTTTTTTTTTTTTTTTTTT MONMO3      TELAPSE     2382.96 TCPU     1704.49
 NUMERICALLY INTEGRATED DENSITY    708.0001601236
 TTTTTTTTTTTTTTTTTTTTTTTTTTTTTT NUMDFT      TELAPSE     2390.99 TCPU     1712.52
 CYC  13 ETOT(AU) -5.431799606883E+03 DETOT -1.56E-07 tst  2.55E-10 PX  3.51E-05
 TTTTTTTTTTTTTTTTTTTTTTTTTTTTTT DIIS        TELAPSE     2393.05 TCPU     1714.58
 DIIS TEST: 0.24520E-06 AT SCF   CYCLE  13 - DIIS ACTIVE - HISTORY:    13 CYCLES
 TTTTTTTTTTTTTTTTTTTTTTTTTTTTTT FDIK        TELAPSE     2412.10 TCPU     1728.33
 INSULATING STATE
 TOP OF VALENCE BANDS -    BAND    354; K    4; EIG -2.1352749E-01 AU
 TOP OF VALENCE BANDS -    BAND    354; K    1; EIG -2.1383153E-01 AU
 BOTTOM OF VIRTUAL BANDS - BAND    355; K    1; EIG -9.9023500E-02 AU
 INDIRECT ENERGY BAND GAP:   3.1158 eV
 TTTTTTTTTTTTTTTTTTTTTTTTTTTTTT PDIG        TELAPSE     2412.73 TCPU     1728.96
 CHARGE NORMALIZATION FACTOR   1.00000000
 TOTAL ATOMIC CHARGES:
   5.8638607   5.8799912   5.8638607   5.8799912   5.8737365   5.8749048
   5.8704838   5.8697489   5.8737365   5.8697489   5.8704838   5.8749048
   6.0076334   6.0174509   6.0076334   6.0174509   6.0186527   6.0204055
   6.0063923   6.0047738   6.0186527   6.0047738   6.0063923   6.0204055
   5.6243437   5.6318510   5.6243437   5.6318510   5.6281940   5.6275054
   5.6267613   5.6267908   5.6281940   5.6267908   5.6267613   5.6275054
   6.0194106   6.0177794   6.0194106   6.0177794   6.0128360   6.0136835
   6.0250239   6.0237836   6.0128360   6.0237836   6.0250239   6.0136835
   0.8880675   0.8903443   0.8880675   0.8903443   0.8854053   0.8940748
   0.8929011   0.8842531   0.8854053   0.8842531   0.8929011   0.8940748
   0.8793327   0.8792643   0.8793327   0.8792643   0.8787504   0.8863855
   0.8800833   0.8727549   0.8787504   0.8727549   0.8800833   0.8863855
   0.8807744   0.8798071   0.8807744   0.8798071   0.8757925   0.8813166
   0.8847843   0.8794071   0.8757925   0.8794071   0.8847843   0.8813166
   7.5758833   7.5494196   7.5758833   7.5494196   7.5628191   7.5491117
   7.5625479   7.5763084   7.5628191   7.5763084   7.5625479   7.5491117
   7.5732984   7.5506314   7.5732984   7.5506314   7.5736459   7.5635756
   7.5506342   7.5608270   7.5736459   7.5608270   7.5506342   7.5635756
   8.3282435   8.3517094   8.3282435   8.3517094   8.3330515   8.3393905
   8.3468690   8.3402356   8.3330515   8.3402356   8.3468690   8.3393905
  18.7108865  18.7108865  18.7104827  18.7069834  18.7148802  18.7104827
 TTTTTTTTTTTTTTTTTTTTTTTTTTTTTT MOQGAD      TELAPSE     2412.74 TCPU     1728.97
 TTTTTTTTTTTTTTTTTTTTTTTTTTTTTT SHELLXN     TELAPSE     2426.57 TCPU     1735.74
 TTTTTTTTTTTTTTTTTTTTTTTTTTTTTT MONMO3      TELAPSE     2428.07 TCPU     1737.23
 NUMERICALLY INTEGRATED DENSITY    708.0001601227
 TTTTTTTTTTTTTTTTTTTTTTTTTTTTTT NUMDFT      TELAPSE     2436.11 TCPU     1745.27
 CYC  14 ETOT(AU) -5.431799606883E+03 DETOT -3.57E-10 tst  1.69E-10 PX  2.10E-05
 TTTTTTTTTTTTTTTTTTTTTTTTTTTTTT DIIS        TELAPSE     2438.38 TCPU     1747.55
 DIIS TEST: 0.95698E-07 AT SCF   CYCLE  14 - DIIS ACTIVE - HISTORY:    14 CYCLES
 TTTTTTTTTTTTTTTTTTTTTTTTTTTTTT FDIK        TELAPSE     2460.60 TCPU     1764.41
 INSULATING STATE
 TOP OF VALENCE BANDS -    BAND    354; K    4; EIG -2.1352600E-01 AU
 TOP OF VALENCE BANDS -    BAND    354; K    1; EIG -2.1382969E-01 AU
 BOTTOM OF VIRTUAL BANDS - BAND    355; K    1; EIG -9.9027320E-02 AU
 INDIRECT ENERGY BAND GAP:   3.1157 eV
 TTTTTTTTTTTTTTTTTTTTTTTTTTTTTT PDIG        TELAPSE     2461.65 TCPU     1765.46
 CHARGE NORMALIZATION FACTOR   1.00000000
 TOTAL ATOMIC CHARGES:
   5.8638740   5.8800335   5.8638740   5.8800335   5.8736976   5.8748570
   5.8704875   5.8697663   5.8736976   5.8697663   5.8704875   5.8748570
   6.0076306   6.0174112   6.0076306   6.0174112   6.0186381   6.0204018
   6.0064079   6.0047304   6.0186381   6.0047304   6.0064079   6.0204018
   5.6243817   5.6318495   5.6243817   5.6318495   5.6281561   5.6274869
   5.6267510   5.6268185   5.6281561   5.6268185   5.6267510   5.6274869
   6.0194019   6.0177212   6.0194019   6.0177212   6.0128616   6.0137159
   6.0250199   6.0237033   6.0128616   6.0237033   6.0250199   6.0137159
   0.8880708   0.8903331   0.8880708   0.8903331   0.8854015   0.8940789
   0.8929065   0.8842415   0.8854015   0.8842415   0.8929065   0.8940789
   0.8793308   0.8792677   0.8793308   0.8792677   0.8787491   0.8863885
   0.8800840   0.8727617   0.8787491   0.8727617   0.8800840   0.8863885
   0.8807785   0.8798129   0.8807785   0.8798129   0.8757905   0.8813156
   0.8847834   0.8794133   0.8757905   0.8794133   0.8847834   0.8813156
   7.5759266   7.5494305   7.5759266   7.5494305   7.5627965   7.5491092
   7.5625473   7.5763366   7.5627965   7.5763366   7.5625473   7.5491092
   7.5732573   7.5506067   7.5732573   7.5506067   7.5736792   7.5635619
   7.5506751   7.5608361   7.5736792   7.5608361   7.5506751   7.5635619
   8.3281928   8.3517732   8.3281928   8.3517732   8.3331107   8.3394374
   8.3468175   8.3402803   8.3331107   8.3402803   8.3468175   8.3394374
  18.7108923  18.7108923  18.7104902  18.7069853  18.7148768  18.7104902
 TTTTTTTTTTTTTTTTTTTTTTTTTTTTTT MOQGAD      TELAPSE     2461.66 TCPU     1765.47
 TTTTTTTTTTTTTTTTTTTTTTTTTTTTTT SHELLXN     TELAPSE     2468.42 TCPU     1772.22
 +++ ENERGIES IN A.U. +++
 ::: EXT EL-POLE                                  -6.0304351516562E+03
 ::: EXT EL-SPHEROPOLE                             4.9240580899013E+01
 ::: BIELET ZONE E-E                               1.0574822090942E+04
 ::: TOTAL E-E                                     4.5936275201844E+03
 ::: TOTAL E-N + N-E                              -1.5677493172437E+04
 ::: TOTAL N-N                                     1.3479138693580E+03
 ::: KINETIC ENERGY                                4.9747036463041E+03
 ::: PSEUDO TOTAL   ENERGY                        -4.7612481365901E+03
 ::: VIRIAL COEFFICIENT                            1.0219244624947E+00
 TTTTTTTTTTTTTTTTTTTTTTTTTTTTTT MONMO3      TELAPSE     2469.63 TCPU     1773.44
 NUMERICALLY INTEGRATED DENSITY    708.0001601246
 TTTTTTTTTTTTTTTTTTTTTTTTTTTTTT NUMDFT      TELAPSE     2477.67 TCPU     1781.47
 CYC  15 ETOT(AU) -5.431799606882E+03 DETOT  1.41E-09 tst  1.82E-10 PX  2.10E-05

 == SCF ENDED - CONVERGENCE ON ENERGY      E(AU) -5.4317996068821E+03 CYCLES  15


 ENERGY EXPRESSION=HARTREE+FOCK EXCH*0.00000+(M06-L      EXCH)*1.00000+M06-L      CORR


 TOTAL ENERGY(DFT)(AU)( 15) -5.4317996068821E+03 DE 1.4E-09 tester 1.8E-10
 TTTTTTTTTTTTTTTTTTTTTTTTTTTTTT EDFT        TELAPSE     2477.70 TCPU     1781.50
 
 INFORMATION **** DFTD3 ENERGY **** CALCULATE DFTD3 ENERGY

           DFT-D V3
 DF                                         m06l      
 parameters
 s6       :    1.0000
 s8       :    0.0000
 rs6      :    1.5810
 rs18     :    1.0000
 alpha6   :   14.0000
 alpha8   :   16.0000
 k1 k3    :   16.0000   -4.0000
 Cutoff   :   50.2022
 CN-Cutoff:   21.1671
 
 Edisp /kcal,au:   -25.1415 -0.04006554

 E6    /kcal :   -28.6264
 E8    /kcal :     0.0000
 E6(ABC) "   :   3.484848
 
 INFORMATION **** DFTD3 ENERGY **** NORMAL TERMINATION OF DFTD3 MODULE

 *******************************************************************************

 DFT-D3 DISPERSION ENERGY CORRECTION

 D3 DISPERSION ENERGY (AU)       -4.0065539638992E-02
 TOTAL ENERGY + DISP (AU)        -5.4318396724217E+03

 *******************************************************************************

 TTTTTTTTTTTTTTTTTTTTTTTTTTTTTT SMAT        TELAPSE     2522.01 TCPU     1816.13
 TTTTTTTTTTTTTTTTTTTTTTTTTTTTTT POLAR2      TELAPSE     2522.49 TCPU     1816.61
 *****************************************************************************
 *                                                                           *
 *                             PIEZOELECTRICITY                              *
 *                    EVALUATED THROUGH THE  BERRY  PHASE                    *
 *                                                                           *
 *****************************************************************************

                                   STRAIN TENSOR
                            0.00000   0.00000   0.00000
                            0.00000   0.00000  -0.01500
                            0.00000  -0.01500   0.00000

 %%%%%%%%%%%%%%%%%%%%%%%%%%%%%%%%%%%%%%%%%%%%%%%%%%%%%%%%%%%%%%%%%%%%%%%%%%%%%
          INFORMATION ON SYSTEM A TO THE LEFT ON SYSTEM B TO THE RIGHT
                      (A) SHOULD BE THE EQUILIBRIUM SYSTEM

         a, b, c (ANGSTROM), ALPHA, BETA, GAMMA (DEGREES) V (ANGSTROM**3)
  a= 14.85098    ALPHA= 109.47122           a= 14.70285    ALPHA= 110.27347
  b= 14.85098    BETA = 109.47122           b= 14.99986    BETA = 109.47223
  c= 14.85098    GAMMA= 109.47122           c= 14.99986    GAMMA= 109.47223
          VA= 2521.41091                              VB= 2520.84360

                      DIRECT LATTICE VECTORS COMPONENTS ( ANGSTROM )
           X         Y         Z                  X         Y         Z
       -8.57422   8.57422   8.57422           -8.57422   8.44561   8.44561
        8.57422  -8.57422   8.57422            8.57422  -8.70283   8.70283
        8.57422   8.57422  -8.57422            8.57422   8.70283  -8.70283

                  RECIPROCAL LATTICE VECTORS COMPONENTS (ANGSTROM-1)
           X         Y         Z                  X         Y         Z
        0.00000   0.36640   0.36640            0.00000   0.36640   0.36640
        0.36640   0.00000   0.36640            0.37198   0.00550   0.36648
        0.36640   0.36640   0.00000            0.37198   0.36648   0.00550

                         ATOMIC FRACTIONAL COORDINATES
    ATOM       a        b        c              a        b        c
    1 C     0.01421  0.52367  0.35929        0.01421  0.52367  0.35929
    2 C     0.16438 -0.34508 -0.35929        0.16438 -0.34508 -0.35929
    3 C    -0.01421  0.34508  0.50947       -0.01421  0.34508  0.50947
    4 C    -0.16438 -0.52367 -0.50947       -0.16438 -0.52367 -0.50947
    5 C     0.35929  0.01421  0.52367        0.35929  0.01421  0.52367
    6 C     0.52367  0.35929  0.01421        0.52367  0.35929  0.01421
    7 C    -0.50947 -0.16438 -0.52367       -0.50947 -0.16438 -0.52367
    8 C    -0.34508 -0.35929  0.16438       -0.34508 -0.35929  0.16438
    9 C    -0.35929  0.16438 -0.34508       -0.35929  0.16438 -0.34508
   10 C     0.34508  0.50947 -0.01421        0.34508  0.50947 -0.01421
   11 C     0.50947 -0.01421  0.34508        0.50947 -0.01421  0.34508
   12 C    -0.52367 -0.50947 -0.16438       -0.52367 -0.50947 -0.16438
   13 C     0.07158 -0.20356 -0.57706        0.07158 -0.20356 -0.57706
   14 C     0.37350  0.64864  0.57706        0.37350  0.64864  0.57706
   15 C    -0.07158 -0.64864 -0.27514       -0.07158 -0.64864 -0.27514
   16 C    -0.37350  0.20356  0.27514       -0.37350  0.20356  0.27514
   17 C    -0.57706  0.07158 -0.20356       -0.57706  0.07158 -0.20356
   18 C    -0.20356 -0.57706  0.07158       -0.20356 -0.57706  0.07158
   19 C     0.27514 -0.37350  0.20356        0.27514 -0.37350  0.20356
   20 C     0.64864  0.57706  0.37350        0.64864  0.57706  0.37350
   21 C     0.57706  0.37350  0.64864        0.57706  0.37350  0.64864
   22 C    -0.64864 -0.27514 -0.07158       -0.64864 -0.27514 -0.07158
   23 C    -0.27514 -0.07158 -0.64864       -0.27514 -0.07158 -0.64864
   24 C     0.20356  0.27514 -0.37350        0.20356  0.27514 -0.37350
   25 C     0.01779  0.62612  0.37401        0.01779  0.62612  0.37401
   26 C     0.25211 -0.35623 -0.37401        0.25211 -0.35623 -0.37401
   27 C    -0.01779  0.35623  0.60834       -0.01779  0.35623  0.60834
   28 C    -0.25211 -0.62612 -0.60834       -0.25211 -0.62612 -0.60834
   29 C     0.37401  0.01779  0.62612        0.37401  0.01779  0.62612
   30 C     0.62612  0.37401  0.01779        0.62612  0.37401  0.01779
   31 C    -0.60834 -0.25211 -0.62612       -0.60834 -0.25211 -0.62612
   32 C    -0.35623 -0.37401  0.25211       -0.35623 -0.37401  0.25211
   33 C    -0.37401  0.25211 -0.35623       -0.37401  0.25211 -0.35623
   34 C     0.35623  0.60834 -0.01779        0.35623  0.60834 -0.01779
   35 C     0.60834 -0.01779  0.35623        0.60834 -0.01779  0.35623
   36 C    -0.62612 -0.60834 -0.25211       -0.62612 -0.60834 -0.25211
   37 C    -0.04273 -0.26189 -0.63033       -0.04273 -0.26189 -0.63033
   38 C     0.36844  0.58761  0.63033        0.36844  0.58761  0.63033
   39 C     0.04273 -0.58761 -0.21916        0.04273 -0.58761 -0.21916
   40 C    -0.36844  0.26189  0.21916       -0.36844  0.26189  0.21916
   41 C    -0.63033 -0.04273 -0.26189       -0.63033 -0.04273 -0.26189
   42 C    -0.26189 -0.63033 -0.04273       -0.26189 -0.63033 -0.04273
   43 C     0.21916 -0.36844  0.26189        0.21916 -0.36844  0.26189
   44 C     0.58761  0.63033  0.36844        0.58761  0.63033  0.36844
   45 C     0.63033  0.36844  0.58761        0.63033  0.36844  0.58761
   46 C    -0.58761 -0.21916  0.04273       -0.58761 -0.21916  0.04273
   47 C    -0.21916  0.04273 -0.58761       -0.21916  0.04273 -0.58761
   48 C     0.26189  0.21916 -0.36844        0.26189  0.21916 -0.36844
   49 H     0.09468  0.52663  0.39321        0.09468  0.52663  0.39321
   50 H     0.13342 -0.29853 -0.39321        0.13342 -0.29853 -0.39321
   51 H    -0.09468  0.29853  0.43195       -0.09468  0.29853  0.43195
   52 H    -0.13342 -0.52663 -0.43195       -0.13342 -0.52663 -0.43195
   53 H     0.39321  0.09468  0.52663        0.39321  0.09468  0.52663
   54 H     0.52663  0.39321  0.09468        0.52663  0.39321  0.09468
   55 H    -0.43195 -0.13342 -0.52663       -0.43195 -0.13342 -0.52663
   56 H    -0.29853 -0.39321  0.13342       -0.29853 -0.39321  0.13342
   57 H    -0.39321  0.13342 -0.29853       -0.39321  0.13342 -0.29853
   58 H     0.29853  0.43195 -0.09468        0.29853  0.43195 -0.09468
   59 H     0.43195 -0.09468  0.29853        0.43195 -0.09468  0.29853
   60 H    -0.52663 -0.43195 -0.13342       -0.52663 -0.43195 -0.13342
   61 H     0.12703 -0.11689 -0.54193        0.12703 -0.11689 -0.54193
   62 H     0.42504  0.66896  0.54193        0.42504  0.66896  0.54193
   63 H    -0.12703 -0.66896 -0.24391       -0.12703 -0.66896 -0.24391
   64 H    -0.42504  0.11689  0.24391       -0.42504  0.11689  0.24391
   65 H    -0.54193  0.12703 -0.11689       -0.54193  0.12703 -0.11689
   66 H    -0.11689 -0.54193  0.12703       -0.11689 -0.54193  0.12703
   67 H     0.24391 -0.42504  0.11689        0.24391 -0.42504  0.11689
   68 H     0.66896  0.54193  0.42504        0.66896  0.54193  0.42504
   69 H     0.54193  0.42504  0.66896        0.54193  0.42504  0.66896
   70 H    -0.66896 -0.24391 -0.12703       -0.66896 -0.24391 -0.12703
   71 H    -0.24391 -0.12703 -0.66896       -0.24391 -0.12703 -0.66896
   72 H     0.11689  0.24391 -0.42504        0.11689  0.24391 -0.42504
   73 H    -0.10064 -0.23257 -0.64627       -0.10064 -0.23257 -0.64627
   74 H     0.41370  0.54563  0.64627        0.41370  0.54563  0.64627
   75 H     0.10064 -0.54563 -0.13193        0.10064 -0.54563 -0.13193
   76 H    -0.41370  0.23257  0.13193       -0.41370  0.23257  0.13193
   77 H    -0.64627 -0.10064 -0.23257       -0.64627 -0.10064 -0.23257
   78 H    -0.23257 -0.64627 -0.10064       -0.23257 -0.64627 -0.10064
   79 H     0.13193 -0.41370  0.23257        0.13193 -0.41370  0.23257
   80 H     0.54563  0.64627  0.41370        0.54563  0.64627  0.41370
   81 H     0.64627  0.41370  0.54563        0.64627  0.41370  0.54563
   82 H    -0.54563 -0.13193  0.10064       -0.54563 -0.13193  0.10064
   83 H    -0.13193  0.10064 -0.54563       -0.13193  0.10064 -0.54563
   84 H     0.23257  0.13193 -0.41370        0.23257  0.13193 -0.41370
   85 N     0.10939 -0.27439  0.42562        0.10939 -0.27439  0.42562
   86 N    -0.70002 -0.31624 -0.42562       -0.70002 -0.31624 -0.42562
   87 N    -0.10939  0.31624 -0.38378       -0.10939  0.31624 -0.38378
   88 N     0.70002  0.27439  0.38378        0.70002  0.27439  0.38378
   89 N     0.42562  0.10939 -0.27439        0.42562  0.10939 -0.27439
   90 N    -0.27439  0.42562  0.10939       -0.27439  0.42562  0.10939
   91 N     0.38378  0.70002  0.27439        0.38378  0.70002  0.27439
   92 N    -0.31624 -0.42562 -0.70002       -0.31624 -0.42562 -0.70002
   93 N    -0.42562 -0.70002 -0.31624       -0.42562 -0.70002 -0.31624
   94 N     0.31624 -0.38378 -0.10939        0.31624 -0.38378 -0.10939
   95 N    -0.38378 -0.10939  0.31624       -0.38378 -0.10939  0.31624
   96 N     0.27439  0.38378  0.70002        0.27439  0.38378  0.70002
   97 N    -0.07572 -0.36877 -0.66111       -0.07572 -0.36877 -0.66111
   98 N     0.29234  0.58538  0.66111        0.29234  0.58538  0.66111
   99 N     0.07572 -0.58538 -0.29304        0.07572 -0.58538 -0.29304
  100 N    -0.29234  0.36877  0.29304       -0.29234  0.36877  0.29304
  101 N    -0.66111 -0.07572 -0.36877       -0.66111 -0.07572 -0.36877
  102 N    -0.36877 -0.66111 -0.07572       -0.36877 -0.66111 -0.07572
  103 N     0.29304 -0.29234  0.36877        0.29304 -0.29234  0.36877
  104 N     0.58538  0.66111  0.29234        0.58538  0.66111  0.29234
  105 N     0.66111  0.29234  0.58538        0.66111  0.29234  0.58538
  106 N    -0.58538 -0.29304  0.07572       -0.58538 -0.29304  0.07572
  107 N    -0.29304  0.07572 -0.58538       -0.29304  0.07572 -0.58538
  108 N     0.36877  0.29304 -0.29234        0.36877  0.29304 -0.29234
  109 O    -0.07305  0.43751  0.31203       -0.07305  0.43751  0.31203
  110 O     0.12548 -0.38508 -0.31203        0.12548 -0.38508 -0.31203
  111 O     0.07305  0.38508  0.51056        0.07305  0.38508  0.51056
  112 O    -0.12548 -0.43751 -0.51056       -0.12548 -0.43751 -0.51056
  113 O     0.31203 -0.07305  0.43751        0.31203 -0.07305  0.43751
  114 O     0.43751  0.31203 -0.07305        0.43751  0.31203 -0.07305
  115 O    -0.51056 -0.12548 -0.43751       -0.51056 -0.12548 -0.43751
  116 O    -0.38508 -0.31203  0.12548       -0.38508 -0.31203  0.12548
  117 O    -0.31203  0.12548 -0.38508       -0.31203  0.12548 -0.38508
  118 O     0.38508  0.51056  0.07305        0.38508  0.51056  0.07305
  119 O     0.51056  0.07305  0.38508        0.51056  0.07305  0.38508
  120 O    -0.43751 -0.51056 -0.12548       -0.43751 -0.51056 -0.12548
  121 ZN   -0.22501  0.50000 -0.72501       -0.22501  0.50000 -0.72501
  122 ZN    0.22501  0.50000 -0.27499        0.22501  0.50000 -0.27499
  123 ZN   -0.72501 -0.22501  0.50000       -0.72501 -0.22501  0.50000
  124 ZN    0.50000 -0.72501 -0.22501        0.50000 -0.72501 -0.22501
  125 ZN    0.50000 -0.27499  0.22501        0.50000 -0.27499  0.22501
  126 ZN   -0.27499  0.22501  0.50000       -0.27499  0.22501  0.50000

 %%%%%%%%%%%%%%%%%%%%%%%%%%%%%%%%%%%%%%%%%%%%%%%%%%%%%%%%%%%%%%%%%%%%%%%%%%%%%

            PHASE PROJECTED ALONG THE RECIPROCAL LATTICE VECTORS
                              B1         B2         B3
                     PHI   0.000000  -0.066281  -0.065995

               PREFACTOR: |e|/(2.PI.VA)=  0.00101132E+10 (C/m**3)


 *******************************************************************************
 * CELL DEFORMATION
 *******************************************************************************

    ELASTIC STRAIN MATRIX (ADIMENSIONAL)

    1    0.0000000000    0.0000000000    0.0000000000
    2    0.0000000000    0.0000000000    0.0150000000
    3    0.0000000000    0.0150000000    0.0000000000

 LATTICE PARAMETERS (ANGSTROMS AND DEGREES) OF
 (1) ORIGINAL PRIMITIVE CELL
 (2) ORIGINAL CRYSTALLOGRAPHIC CELL
 (3) DEFORMED PRIMITIVE CELL
 (4) DEFORMED CRYSTALLOGRAPHIC CELL

            A           B           C        ALPHA       BETA        GAMMA         VOL
 (1)   14.850982   14.850982   14.850982  109.471221  109.471221  109.471221 2521.410915
 (2)   17.148437   17.148437   17.148437   90.000000   90.000000   90.000000 5042.821830
 (3)   14.999859   14.702847   14.702847  108.652765  109.472233  109.472233 2520.843597
 (4)   17.148437   17.150366   17.150366   88.281256   90.000000   90.000000 5041.687195

 * CELL DEFORMATION COMPLETE - NO. OF SYMMOPS   2
 *******************************************************************************
 LATTICE PARAMETERS (ANGSTROMS AND DEGREES) - BOHR = 0.5291772083 ANGSTROM
 PRIMITIVE CELL - CENTRING CODE 6/1 VOLUME=  2520.843597 - DENSITY  1.004 g/cm^3
         A              B              C           ALPHA      BETA       GAMMA 
    14.99985946    14.70284725    14.70284725   108.652765 109.472233 109.472233
 *******************************************************************************
 ATOMS IN THE ASYMMETRIC UNIT   64 - ATOMS IN THE UNIT CELL:  126
     ATOM                 X/A                 Y/B                 Z/C    
 *******************************************************************************
      1 T   6 C     1.420511394740E-02 -4.763255402159E-01  3.592895433183E-01
      2 T   6 C     1.643849164658E-01 -3.450844293709E-01 -3.592895433183E-01
      3 F   6 C    -1.420511394740E-02  3.450844293709E-01 -4.905306541633E-01
      4 F   6 C    -1.643849164658E-01  4.763255402159E-01  4.905306541633E-01
      5 T   6 C     3.592895433183E-01  1.420511394740E-02 -4.763255402159E-01
      6 T   6 C    -4.763255402159E-01  3.592895433183E-01  1.420511394740E-02
      7 T   6 C     4.905306541633E-01 -1.643849164658E-01  4.763255402159E-01
      8 T   6 C    -3.450844293709E-01 -3.592895433183E-01  1.643849164658E-01
      9 F   6 C    -3.592895433183E-01  1.643849164658E-01 -3.450844293709E-01
     10 F   6 C     3.450844293709E-01 -4.905306541633E-01 -1.420511394740E-02
     11 F   6 C    -4.905306541633E-01 -1.420511394740E-02  3.450844293709E-01
     12 F   6 C     4.763255402159E-01  4.905306541633E-01 -1.643849164658E-01
     13 T   6 C     7.158431759211E-02 -2.035601565405E-01  4.229421007674E-01
     14 T   6 C     3.734977426921E-01 -3.513577831753E-01 -4.229421007674E-01
     15 F   6 C    -7.158431759211E-02  3.513577831753E-01 -2.751444741326E-01
     16 F   6 C    -3.734977426921E-01  2.035601565405E-01  2.751444741326E-01
     17 T   6 C     4.229421007674E-01  7.158431759211E-02 -2.035601565405E-01
     18 T   6 C    -2.035601565405E-01  4.229421007674E-01  7.158431759211E-02
     19 T   6 C     2.751444741326E-01 -3.734977426921E-01  2.035601565405E-01
     20 T   6 C    -3.513577831753E-01 -4.229421007674E-01  3.734977426921E-01
     21 F   6 C    -4.229421007674E-01  3.734977426921E-01 -3.513577831753E-01
     22 F   6 C     3.513577831753E-01 -2.751444741326E-01 -7.158431759211E-02
     23 F   6 C    -2.751444741326E-01 -7.158431759211E-02  3.513577831753E-01
     24 F   6 C     2.035601565405E-01  2.751444741326E-01 -3.734977426921E-01
     25 T   6 C     1.778691619614E-02 -3.738775957377E-01  3.740145638928E-01
     26 T   6 C     2.521078403696E-01 -3.562276476966E-01 -3.740145638928E-01
     27 F   6 C    -1.778691619614E-02  3.562276476966E-01 -3.916645119338E-01
     28 F   6 C    -2.521078403696E-01  3.738775957377E-01  3.916645119338E-01
     29 T   6 C     3.740145638928E-01  1.778691619614E-02 -3.738775957377E-01
     30 T   6 C    -3.738775957377E-01  3.740145638928E-01  1.778691619614E-02
     31 T   6 C     3.916645119338E-01 -2.521078403696E-01  3.738775957377E-01
     32 T   6 C    -3.562276476966E-01 -3.740145638928E-01  2.521078403696E-01
     33 F   6 C    -3.740145638928E-01  2.521078403696E-01 -3.562276476966E-01
     34 F   6 C     3.562276476966E-01 -3.916645119338E-01 -1.778691619614E-02
     35 F   6 C    -3.916645119338E-01 -1.778691619614E-02  3.562276476966E-01
     36 F   6 C     3.738775957377E-01  3.916645119338E-01 -2.521078403696E-01
     37 T   6 C    -4.272544544644E-02 -2.618903762236E-01  3.696656903193E-01
     38 T   6 C     3.684439334571E-01 -4.123911357657E-01 -3.696656903193E-01
     39 F   6 C     4.272544544644E-02  4.123911357657E-01 -2.191649307772E-01
     40 F   6 C    -3.684439334571E-01  2.618903762236E-01  2.191649307772E-01
     41 T   6 C     3.696656903193E-01 -4.272544544644E-02 -2.618903762236E-01
     42 T   6 C    -2.618903762236E-01  3.696656903193E-01 -4.272544544644E-02
     43 T   6 C     2.191649307772E-01 -3.684439334571E-01  2.618903762236E-01
     44 T   6 C    -4.123911357657E-01 -3.696656903193E-01  3.684439334571E-01
     45 F   6 C    -3.696656903193E-01  3.684439334571E-01 -4.123911357657E-01
     46 F   6 C     4.123911357657E-01 -2.191649307772E-01  4.272544544644E-02
     47 F   6 C    -2.191649307772E-01  4.272544544644E-02  4.123911357657E-01
     48 F   6 C     2.618903762236E-01  2.191649307772E-01 -3.684439334571E-01
     49 T   1 H     9.467890704825E-02 -4.733664740864E-01  3.932090483498E-01
     50 T   1 H     1.334244775638E-01 -2.985301413016E-01 -3.932090483498E-01
     51 F   1 H    -9.467890704825E-02  2.985301413016E-01  4.319546188654E-01
     52 F   1 H    -1.334244775638E-01  4.733664740864E-01 -4.319546188654E-01
     53 T   1 H     3.932090483498E-01  9.467890704825E-02 -4.733664740864E-01
     54 T   1 H    -4.733664740864E-01  3.932090483498E-01  9.467890704825E-02
     55 T   1 H    -4.319546188654E-01 -1.334244775638E-01  4.733664740864E-01
     56 T   1 H    -2.985301413016E-01 -3.932090483498E-01  1.334244775638E-01
     57 F   1 H    -3.932090483498E-01  1.334244775638E-01 -2.985301413016E-01
     58 F   1 H     2.985301413016E-01  4.319546188654E-01 -9.467890704825E-02
     59 F   1 H     4.319546188654E-01 -9.467890704825E-02  2.985301413016E-01
     60 F   1 H     4.733664740864E-01 -4.319546188654E-01 -1.334244775638E-01
     61 T   1 H     1.270275136172E-01 -1.168855879263E-01  4.580702874288E-01
     62 T   1 H     4.250441246449E-01 -3.310427738116E-01 -4.580702874288E-01
     63 F   1 H    -1.270275136172E-01  3.310427738116E-01 -2.439131015435E-01
     64 F   1 H    -4.250441246449E-01  1.168855879263E-01  2.439131015435E-01
     65 T   1 H     4.580702874288E-01  1.270275136172E-01 -1.168855879263E-01
     66 T   1 H    -1.168855879263E-01  4.580702874288E-01  1.270275136172E-01
     67 T   1 H     2.439131015435E-01 -4.250441246449E-01  1.168855879263E-01
     68 T   1 H    -3.310427738116E-01 -4.580702874288E-01  4.250441246449E-01
     69 F   1 H    -4.580702874288E-01  4.250441246449E-01 -3.310427738116E-01
     70 F   1 H     3.310427738116E-01 -2.439131015435E-01 -1.270275136172E-01
     71 F   1 H    -2.439131015435E-01 -1.270275136172E-01  3.310427738116E-01
     72 F   1 H     1.168855879263E-01  2.439131015435E-01 -4.250441246449E-01
     73 T   1 H    -1.006394910005E-01 -2.325702387048E-01  3.537318150373E-01
     74 T   1 H     4.136979462579E-01 -4.543713060378E-01 -3.537318150373E-01
     75 F   1 H     1.006394910005E-01  4.543713060378E-01 -1.319307477043E-01
     76 F   1 H    -4.136979462579E-01  2.325702387048E-01  1.319307477043E-01
     77 T   1 H     3.537318150373E-01 -1.006394910005E-01 -2.325702387048E-01
     78 T   1 H    -2.325702387048E-01  3.537318150373E-01 -1.006394910005E-01
     79 T   1 H     1.319307477043E-01 -4.136979462579E-01  2.325702387048E-01
     80 T   1 H    -4.543713060378E-01 -3.537318150373E-01  4.136979462579E-01
     81 F   1 H    -3.537318150373E-01  4.136979462579E-01 -4.543713060378E-01
     82 F   1 H     4.543713060378E-01 -1.319307477043E-01  1.006394910005E-01
     83 F   1 H    -1.319307477043E-01  1.006394910005E-01  4.543713060378E-01
     84 F   1 H     2.325702387048E-01  1.319307477043E-01 -4.136979462579E-01
     85 T   7 N     1.093885302883E-01 -2.743917117223E-01  4.256241750133E-01
     86 T   7 N     2.999841132644E-01 -3.162356447251E-01 -4.256241750133E-01
     87 F   7 N    -1.093885302883E-01  3.162356447251E-01 -3.837802420105E-01
     88 F   7 N    -2.999841132644E-01  2.743917117223E-01  3.837802420105E-01
     89 T   7 N     4.256241750133E-01  1.093885302883E-01 -2.743917117223E-01
     90 T   7 N    -2.743917117223E-01  4.256241750133E-01  1.093885302883E-01
     91 T   7 N     3.837802420105E-01 -2.999841132644E-01  2.743917117223E-01
     92 T   7 N    -3.162356447251E-01 -4.256241750133E-01  2.999841132644E-01
     93 F   7 N    -4.256241750133E-01  2.999841132644E-01 -3.162356447251E-01
     94 F   7 N     3.162356447251E-01 -3.837802420105E-01 -1.093885302883E-01
     95 F   7 N    -3.837802420105E-01 -1.093885302883E-01  3.162356447251E-01
     96 F   7 N     2.743917117223E-01  3.837802420105E-01 -2.999841132644E-01
     97 T   7 N    -7.572317979356E-02 -3.687659679085E-01  3.388926369576E-01
     98 T   7 N     2.923413951338E-01 -4.146158167512E-01 -3.388926369576E-01
     99 F   7 N     7.572317979356E-02  4.146158167512E-01 -2.930427881150E-01
    100 F   7 N    -2.923413951338E-01  3.687659679085E-01  2.930427881150E-01
    101 T   7 N     3.388926369576E-01 -7.572317979356E-02 -3.687659679085E-01
    102 T   7 N    -3.687659679085E-01  3.388926369576E-01 -7.572317979356E-02
    103 T   7 N     2.930427881150E-01 -2.923413951338E-01  3.687659679085E-01
    104 T   7 N    -4.146158167512E-01 -3.388926369576E-01  2.923413951338E-01
    105 F   7 N    -3.388926369576E-01  2.923413951338E-01 -4.146158167512E-01
    106 F   7 N     4.146158167512E-01 -2.930427881150E-01  7.572317979356E-02
    107 F   7 N    -2.930427881150E-01  7.572317979356E-02  4.146158167512E-01
    108 F   7 N     3.687659679085E-01  2.930427881150E-01 -2.923413951338E-01
    109 T   8 O    -7.304873630774E-02  4.375148886549E-01  3.120323973955E-01
    110 T   8 O     1.254824912594E-01 -3.850811337032E-01 -3.120323973955E-01
    111 F   8 O     7.304873630774E-02  3.850811337032E-01 -4.894363750374E-01
    112 F   8 O    -1.254824912594E-01 -4.375148886549E-01  4.894363750374E-01
    113 T   8 O     3.120323973955E-01 -7.304873630774E-02  4.375148886549E-01
    114 T   8 O     4.375148886549E-01  3.120323973955E-01 -7.304873630774E-02
    115 T   8 O     4.894363750374E-01 -1.254824912594E-01 -4.375148886549E-01
    116 T   8 O    -3.850811337032E-01 -3.120323973955E-01  1.254824912594E-01
    117 F   8 O    -3.120323973955E-01  1.254824912594E-01 -3.850811337032E-01
    118 F   8 O     3.850811337032E-01 -4.894363750374E-01  7.304873630774E-02
    119 F   8 O    -4.894363750374E-01  7.304873630774E-02  3.850811337032E-01
    120 F   8 O    -4.375148886549E-01  4.894363750374E-01 -1.254824912594E-01
    121 T 230 ZN   -2.250063314398E-01 -5.000000000000E-01  2.749936685602E-01
    122 F 230 ZN    2.250063314398E-01 -5.000000000000E-01 -2.749936685602E-01
    123 T 230 ZN    2.749936685602E-01 -2.250063314398E-01  5.000000000000E-01
    124 T 230 ZN    5.000000000000E-01  2.749936685602E-01 -2.250063314398E-01
    125 T 230 ZN    5.000000000000E-01 -2.749936685602E-01  2.250063314398E-01
    126 F 230 ZN   -2.749936685602E-01  2.250063314398E-01  5.000000000000E-01

 TRANSFORMATION MATRIX PRIMITIVE-CRYSTALLOGRAPHIC CELL
  0.0000  1.0000  1.0000  1.0000  0.0000  1.0000  1.0000  1.0000  0.0000

 *******************************************************************************
 CRYSTALLOGRAPHIC CELL (VOLUME=       5041.68719483)
         A              B              C           ALPHA      BETA       GAMMA 
    17.14843697    17.15036606    17.15036606    88.281256  90.000000  90.000000

 COORDINATES IN THE CRYSTALLOGRAPHIC CELL
     ATOM                 X/A                 Y/B                 Z/C    
 *******************************************************************************
      1 T   6 C     4.343794445775E-01 -7.508990125920E-02  8.929501520660E-02
      2 T   6 C    -4.343794445775E-01  7.508990125920E-02  8.929501520660E-02
      3 F   6 C     4.343794445775E-01  7.508990125920E-02 -8.929501520660E-02
      4 F   6 C    -4.343794445775E-01 -7.508990125920E-02 -8.929501520660E-02
      5 T   6 C     8.929501520660E-02  4.343794445775E-01 -7.508990125920E-02
      6 T   6 C    -7.508990125920E-02  8.929501520660E-02  4.343794445775E-01
      7 T   6 C    -8.929501520660E-02 -4.343794445775E-01 -7.508990125920E-02
      8 T   6 C     7.508990125920E-02  8.929501520660E-02 -4.343794445775E-01
      9 F   6 C     8.929501520660E-02 -4.343794445775E-01  7.508990125920E-02
     10 F   6 C     7.508990125920E-02 -8.929501520660E-02  4.343794445775E-01
     11 F   6 C    -8.929501520660E-02  4.343794445775E-01  7.508990125920E-02
     12 F   6 C    -7.508990125920E-02 -8.929501520660E-02 -4.343794445775E-01
     13 T   6 C    -4.261011866826E-01 -1.509567125500E-01  2.225410301421E-01
     14 T   6 C     4.261011866826E-01  1.509567125500E-01  2.225410301421E-01
     15 F   6 C    -4.261011866826E-01  1.509567125500E-01 -2.225410301421E-01
     16 F   6 C     4.261011866826E-01 -1.509567125500E-01 -2.225410301421E-01
     17 T   6 C     2.225410301421E-01 -4.261011866826E-01 -1.509567125500E-01
     18 T   6 C    -1.509567125500E-01  2.225410301421E-01 -4.261011866826E-01
     19 T   6 C    -2.225410301421E-01  4.261011866826E-01 -1.509567125500E-01
     20 T   6 C     1.509567125500E-01  2.225410301421E-01  4.261011866826E-01
     21 F   6 C     2.225410301421E-01  4.261011866826E-01  1.509567125500E-01
     22 F   6 C     1.509567125500E-01 -2.225410301421E-01 -4.261011866826E-01
     23 F   6 C    -2.225410301421E-01 -4.261011866826E-01  1.509567125500E-01
     24 F   6 C    -1.509567125500E-01 -2.225410301421E-01  4.261011866826E-01
     25 T   6 C     4.911750259795E-01 -1.171604620867E-01  1.349473782829E-01
     26 T   6 C    -4.911750259795E-01  1.171604620867E-01  1.349473782829E-01
     27 F   6 C     4.911750259795E-01  1.171604620867E-01 -1.349473782829E-01
     28 F   6 C    -4.911750259795E-01 -1.171604620867E-01 -1.349473782829E-01
     29 T   6 C     1.349473782829E-01  4.911750259795E-01 -1.171604620867E-01
     30 T   6 C    -1.171604620867E-01  1.349473782829E-01  4.911750259795E-01
     31 T   6 C    -1.349473782829E-01 -4.911750259795E-01 -1.171604620867E-01
     32 T   6 C     1.171604620867E-01  1.349473782829E-01 -4.911750259795E-01
     33 F   6 C     1.349473782829E-01 -4.911750259795E-01  1.171604620867E-01
     34 F   6 C     1.171604620867E-01 -1.349473782829E-01  4.911750259795E-01
     35 F   6 C    -1.349473782829E-01  4.911750259795E-01  1.171604620867E-01
     36 F   6 C    -1.171604620867E-01 -1.349473782829E-01 -4.911750259795E-01
     37 T   6 C    -4.247496202289E-01 -2.055846894518E-01  1.628592440053E-01
     38 T   6 C     4.247496202289E-01  2.055846894518E-01  1.628592440053E-01
     39 F   6 C    -4.247496202289E-01  2.055846894518E-01 -1.628592440053E-01
     40 F   6 C     4.247496202289E-01 -2.055846894518E-01 -1.628592440053E-01
     41 T   6 C     1.628592440053E-01 -4.247496202289E-01 -2.055846894518E-01
     42 T   6 C    -2.055846894518E-01  1.628592440053E-01 -4.247496202289E-01
     43 T   6 C    -1.628592440053E-01  4.247496202289E-01 -2.055846894518E-01
     44 T   6 C     2.055846894518E-01  1.628592440053E-01  4.247496202289E-01
     45 F   6 C     1.628592440053E-01  4.247496202289E-01  2.055846894518E-01
     46 F   6 C     2.055846894518E-01 -1.628592440053E-01 -4.247496202289E-01
     47 F   6 C    -1.628592440053E-01 -4.247496202289E-01  2.055846894518E-01
     48 F   6 C    -2.055846894518E-01 -1.628592440053E-01  4.247496202289E-01
     49 T   1 H     4.125818336076E-01 -1.937278525779E-02  1.140516923060E-01
     50 T   1 H    -4.125818336076E-01  1.937278525779E-02  1.140516923060E-01
     51 F   1 H     4.125818336076E-01  1.937278525779E-02 -1.140516923060E-01
     52 F   1 H    -4.125818336076E-01 -1.937278525779E-02 -1.140516923060E-01
     53 T   1 H     1.140516923060E-01  4.125818336076E-01 -1.937278525779E-02
     54 T   1 H    -1.937278525779E-02  1.140516923060E-01  4.125818336076E-01
     55 T   1 H    -1.140516923060E-01 -4.125818336076E-01 -1.937278525779E-02
     56 T   1 H     1.937278525779E-02  1.140516923060E-01 -4.125818336076E-01
     57 F   1 H     1.140516923060E-01 -4.125818336076E-01  1.937278525779E-02
     58 F   1 H     1.937278525779E-02 -1.140516923060E-01  4.125818336076E-01
     59 F   1 H    -1.140516923060E-01  4.125818336076E-01  1.937278525779E-02
     60 F   1 H    -1.937278525779E-02 -1.140516923060E-01 -4.125818336076E-01
     61 T   1 H    -3.929214070573E-01 -1.490083055138E-01  2.760358191311E-01
     62 T   1 H     3.929214070573E-01  1.490083055138E-01  2.760358191311E-01
     63 F   1 H    -3.929214070573E-01  1.490083055138E-01 -2.760358191311E-01
     64 F   1 H     3.929214070573E-01 -1.490083055138E-01 -2.760358191311E-01
     65 T   1 H     2.760358191311E-01 -3.929214070573E-01 -1.490083055138E-01
     66 T   1 H    -1.490083055138E-01  2.760358191311E-01 -3.929214070573E-01
     67 T   1 H    -2.760358191311E-01  3.929214070573E-01 -1.490083055138E-01
     68 T   1 H     1.490083055138E-01  2.760358191311E-01  3.929214070573E-01
     69 F   1 H     2.760358191311E-01  3.929214070573E-01  1.490083055138E-01
     70 F   1 H     1.490083055138E-01 -2.760358191311E-01 -3.929214070573E-01
     71 F   1 H    -2.760358191311E-01 -3.929214070573E-01  1.490083055138E-01
     72 F   1 H    -1.490083055138E-01 -2.760358191311E-01  3.929214070573E-01
     73 T   1 H    -3.890994663335E-01 -2.571687186292E-01  1.565292276287E-01
     74 T   1 H     3.890994663335E-01  2.571687186292E-01  1.565292276287E-01
     75 F   1 H    -3.890994663335E-01  2.571687186292E-01 -1.565292276287E-01
     76 F   1 H     3.890994663335E-01 -2.571687186292E-01 -1.565292276287E-01
     77 T   1 H     1.565292276287E-01 -3.890994663335E-01 -2.571687186292E-01
     78 T   1 H    -2.571687186292E-01  1.565292276287E-01 -3.890994663335E-01
     79 T   1 H    -1.565292276287E-01  3.890994663335E-01 -2.571687186292E-01
     80 T   1 H     2.571687186292E-01  1.565292276287E-01  3.890994663335E-01
     81 F   1 H     1.565292276287E-01  3.890994663335E-01  2.571687186292E-01
     82 F   1 H     2.571687186292E-01 -1.565292276287E-01 -3.890994663335E-01
     83 F   1 H    -1.565292276287E-01 -3.890994663335E-01  2.571687186292E-01
     84 F   1 H    -2.571687186292E-01 -1.565292276287E-01  3.890994663335E-01
     85 T   7 N     2.092196650140E-02  4.047022085119E-01 -2.953136782237E-01
     86 T   7 N    -2.092196650140E-02 -4.047022085119E-01 -2.953136782237E-01
     87 F   7 N     2.092196650140E-02 -4.047022085119E-01  2.953136782237E-01
     88 F   7 N    -2.092196650140E-02  4.047022085119E-01  2.953136782237E-01
     89 T   7 N    -2.953136782237E-01  2.092196650140E-02  4.047022085119E-01
     90 T   7 N     4.047022085119E-01 -2.953136782237E-01  2.092196650140E-02
     91 T   7 N     2.953136782237E-01 -2.092196650140E-02  4.047022085119E-01
     92 T   7 N    -4.047022085119E-01 -2.953136782237E-01 -2.092196650140E-02
     93 F   7 N    -2.953136782237E-01 -2.092196650140E-02 -4.047022085119E-01
     94 F   7 N    -4.047022085119E-01  2.953136782237E-01  2.092196650140E-02
     95 F   7 N     2.953136782237E-01  2.092196650140E-02 -4.047022085119E-01
     96 F   7 N     4.047022085119E-01  2.953136782237E-01 -2.092196650140E-02
     97 T   7 N    -4.770750755787E-01 -1.840322874637E-01  1.083091076701E-01
     98 T   7 N     4.770750755787E-01  1.840322874637E-01  1.083091076701E-01
     99 F   7 N    -4.770750755787E-01  1.840322874637E-01 -1.083091076701E-01
    100 F   7 N     4.770750755787E-01 -1.840322874637E-01 -1.083091076701E-01
    101 T   7 N     1.083091076701E-01 -4.770750755787E-01 -1.840322874637E-01
    102 T   7 N    -1.840322874637E-01  1.083091076701E-01 -4.770750755787E-01
    103 T   7 N    -1.083091076701E-01  4.770750755787E-01 -1.840322874637E-01
    104 T   7 N     1.840322874637E-01  1.083091076701E-01  4.770750755787E-01
    105 F   7 N     1.083091076701E-01  4.770750755787E-01  1.840322874637E-01
    106 F   7 N     1.840322874637E-01 -1.083091076701E-01 -4.770750755787E-01
    107 F   7 N    -1.083091076701E-01 -4.770750755787E-01  1.840322874637E-01
    108 F   7 N    -1.840322874637E-01 -1.083091076701E-01  4.770750755787E-01
    109 T   8 O     4.112980111790E-01 -9.926561378355E-02  2.621687747581E-02
    110 T   8 O    -4.112980111790E-01  9.926561378355E-02  2.621687747581E-02
    111 F   8 O     4.112980111790E-01  9.926561378355E-02 -2.621687747581E-02
    112 F   8 O    -4.112980111790E-01 -9.926561378355E-02 -2.621687747581E-02
    113 T   8 O     2.621687747581E-02  4.112980111790E-01 -9.926561378355E-02
    114 T   8 O    -9.926561378355E-02  2.621687747581E-02  4.112980111790E-01
    115 T   8 O    -2.621687747581E-02 -4.112980111790E-01 -9.926561378355E-02
    116 T   8 O     9.926561378355E-02  2.621687747581E-02 -4.112980111790E-01
    117 F   8 O     2.621687747581E-02 -4.112980111790E-01  9.926561378355E-02
    118 F   8 O     9.926561378355E-02 -2.621687747581E-02  4.112980111790E-01
    119 F   8 O    -2.621687747581E-02  4.112980111790E-01  9.926561378355E-02
    120 F   8 O    -9.926561378355E-02 -2.621687747581E-02 -4.112980111790E-01
    121 T 230 ZN   -1.249036049255E-17  2.749936685602E-01 -5.000000000000E-01
    122 F 230 ZN   -4.232557142686E-17 -2.749936685602E-01 -5.000000000000E-01
    123 T 230 ZN    5.000000000000E-01  1.526556658860E-16  2.749936685602E-01
    124 T 230 ZN    2.749936685602E-01 -5.000000000000E-01 -5.377642775528E-17
    125 T 230 ZN   -2.749936685602E-01 -5.000000000000E-01 -5.377642775528E-17
    126 F 230 ZN    5.000000000000E-01  9.280770596476E-17 -2.749936685602E-01

 T = ATOM BELONGING TO THE ASYMMETRIC UNIT

 ****    2 SYMMOPS - TRANSLATORS IN FRACTIONAL UNITS
 **** MATRICES AND TRANSLATORS IN THE CRYSTALLOGRAPHIC REFERENCE FRAME
   V INV                    ROTATION MATRICES                   TRANSLATORS
   1   1  1.00  0.00  0.00  0.00  1.00  0.00  0.00  0.00  1.00  0.00  0.00  0.00
   2   2 -1.00  0.00  0.00 -1.00  0.00  1.00 -1.00  1.00 -0.00  0.00  0.00  0.00

 DIRECT LATTICE VECTORS CARTESIAN COMPONENTS (ANGSTROM)
          X                    Y                    Z
  -0.857421848269E+01   0.870283175993E+01   0.870283175993E+01
   0.857421848269E+01  -0.844560520545E+01   0.844560520545E+01
   0.857421848269E+01   0.844560520545E+01  -0.844560520545E+01


 CARTESIAN COORDINATES - PRIMITIVE CELL
 *******************************************************************************
 *      ATOM          X(ANGSTROM)         Y(ANGSTROM)         Z(ANGSTROM)
 *******************************************************************************
    1     6 C     7.448928524394E+00 -1.264705389386E+00  1.511954823016E+00
    2     6 C    -7.448928524394E+00  1.310643487574E+00  1.550585056170E+00
    3     6 C     7.448928524394E+00  1.264705389386E+00 -1.511954823016E+00
    4     6 C    -7.448928524394E+00 -1.310643487574E+00 -1.550585056170E+00
    5     6 C     1.531269939593E+00  7.429613407817E+00 -1.175940510614E+00
    6     6 C    -1.287674438480E+00  1.643003867459E+00  7.471897573488E+00
    7     6 C    -1.531269939593E+00 -7.468243640971E+00 -1.399408366346E+00
    8     6 C     1.287674438480E+00  1.419536011727E+00 -7.425959475300E+00
    9     6 C     1.531269939593E+00 -7.429613407817E+00  1.175940510614E+00
   10     6 C     1.287674438480E+00 -1.419536011727E+00  7.425959475300E+00
   11     6 C    -1.531269939593E+00  7.468243640971E+00  1.399408366346E+00
   12     6 C    -1.287674438480E+00 -1.643003867459E+00 -7.471897573488E+00
   13     6 C    -7.306969340700E+00 -2.531428207251E+00  3.777400752558E+00
   14     6 C     7.306969340700E+00  2.645915132079E+00  3.855060902648E+00
   15     6 C    -7.306969340700E+00  2.531428207251E+00 -3.777400752558E+00
   16     6 C     7.306969340700E+00 -2.645915132079E+00 -3.855060902648E+00
   17     6 C     3.816230827603E+00 -7.345799415745E+00 -2.698276209775E+00
   18     6 C    -2.588671669665E+00  3.706626287492E+00 -7.249725878286E+00
   19     6 C    -3.816230827603E+00  7.268139265655E+00 -2.479067129555E+00
   20     6 C     2.588671669665E+00  3.925835367713E+00  7.364212803114E+00
   21     6 C     3.816230827603E+00  7.345799415745E+00  2.698276209776E+00
   22     6 C     2.588671669665E+00 -3.925835367713E+00 -7.364212803114E+00
   23     6 C    -3.816230827603E+00 -7.268139265655E+00  2.479067129555E+00
   24     6 C    -2.588671669665E+00 -3.706626287493E+00  7.249725878286E+00
   25     6 C     8.422883971978E+00 -1.974406749777E+00  2.283999828143E+00
   26     6 C    -8.422883971978E+00  2.043830848081E+00  2.344273392111E+00
   27     6 C     8.422883971978E+00  1.974406749777E+00 -2.283999828143E+00
   28     6 C    -8.422883971978E+00 -2.043830848081E+00 -2.344273392111E+00
   29     6 C     2.314136610127E+00  8.392747189994E+00 -1.882775539349E+00
   30     6 C    -2.009118798929E+00  2.440479869707E+00  8.457596021130E+00
   31     6 C    -2.314136610127E+00 -8.453020753962E+00 -2.135462058509E+00
   32     6 C     2.009118798929E+00  2.187793350547E+00 -8.388171922826E+00
   33     6 C     2.314136610127E+00 -8.392747189994E+00  1.882775539349E+00
   34     6 C     2.009118798929E+00 -2.187793350547E+00  8.388171922826E+00
   35     6 C    -2.314136610127E+00  8.453020753962E+00  2.135462058509E+00
   36     6 C    -2.009118798929E+00 -2.440479869707E+00 -8.457596021130E+00
   37     6 C    -7.283792088565E+00 -3.483564365910E+00  2.739899638733E+00
   38     6 C     7.283792088565E+00  3.567347810312E+00  2.845663321377E+00
   39     6 C    -7.283792088565E+00  3.483564365910E+00 -2.739899638733E+00
   40     6 C     7.283792088565E+00 -3.567347810312E+00 -2.845663321377E+00
   41     6 C     2.792781480055E+00 -7.336673929887E+00 -3.634712969439E+00
   42     6 C    -3.525456088111E+00  2.683524598727E+00 -7.241900366364E+00
   43     6 C    -2.792781480055E+00  7.230910247243E+00 -3.416199206783E+00
   44     6 C     3.525456088111E+00  2.902038361383E+00  7.325683810766E+00
   45     6 C     2.792781480055E+00  7.336673929887E+00  3.634712969439E+00
   46     6 C     3.525456088111E+00 -2.902038361383E+00 -7.325683810766E+00
   47     6 C    -2.792781480055E+00 -7.230910247243E+00  3.416199206783E+00
   48     6 C    -3.525456088111E+00 -2.683524598727E+00  7.241900366364E+00
   49     1 H     7.075133566681E+00 -3.028758629924E-01  1.950825061502E+00
   50     1 H    -7.075133566681E+00  3.615501106816E-01  1.960791451108E+00
   51     1 H     7.075133566681E+00  3.028758629924E-01 -1.950825061502E+00
   52     1 H    -7.075133566681E+00 -3.615501106816E-01 -1.960791451108E+00
   53     1 H     1.955808256305E+00  7.070150371878E+00 -2.260859833368E-01
   54     1 H    -3.322129868370E-01  2.061935259805E+00  7.104470690526E+00
   55     1 H    -1.955808256305E+00 -7.080116761484E+00 -4.383399903372E-01
   56     1 H     3.322129868370E-01  1.849681252805E+00 -7.045796442836E+00
   57     1 H     1.955808256305E+00 -7.070150371878E+00  2.260859833368E-01
   58     1 H     3.322129868370E-01 -1.849681252805E+00  7.045796442836E+00
   59     1 H    -1.955808256305E+00  7.080116761484E+00  4.383399903372E-01
   60     1 H    -3.322129868370E-01 -2.061935259805E+00 -7.104470690526E+00
   61     1 H    -6.737987981271E+00 -2.484255791754E+00  4.695253951540E+00
   62     1 H     6.737987981271E+00  2.626263277090E+00  4.771911737572E+00
   63     1 H    -6.737987981271E+00  2.484255791754E+00 -4.695253951540E+00
   64     1 H     6.737987981271E+00 -2.626263277090E+00 -4.771911737572E+00
   65     1 H     4.733582844556E+00 -6.776316874287E+00 -2.656329354141E+00
   66     1 H    -2.555259534422E+00  4.632513024837E+00 -6.666984238603E+00
   67     1 H    -4.733582844556E+00  6.699659088255E+00 -2.454189714703E+00
   68     1 H     2.555259534422E+00  4.834652664275E+00  6.808991723939E+00
   69     1 H     4.733582844556E+00  6.776316874287E+00  2.656329354141E+00
   70     1 H     2.555259534422E+00 -4.834652664275E+00 -6.808991723939E+00
   71     1 H    -4.733582844556E+00 -6.699659088255E+00  2.454189714703E+00
   72     1 H    -2.555259534422E+00 -4.632513024837E+00  6.666984238603E+00
   73     1 H    -6.672447671683E+00 -4.369778086982E+00  2.618080969817E+00
   74     1 H     6.672447671683E+00  4.450305034778E+00  2.750382216643E+00
   75     1 H    -6.672447671683E+00  4.369778086982E+00 -2.618080969817E+00
   76     1 H     6.672447671683E+00 -4.450305034778E+00 -2.750382216643E+00
   77     1 H     2.684231593230E+00 -6.738598295096E+00 -4.510128275955E+00
   78     1 H    -4.410041560880E+00  2.584144878155E+00 -6.632184197785E+00
   79     1 H    -2.684231593230E+00  6.606297048270E+00 -4.309954845805E+00
   80     1 H     4.410041560880E+00  2.784318308305E+00  6.712711145581E+00
   81     1 H     2.684231593230E+00  6.738598295096E+00  4.510128275955E+00
   82     1 H     4.410041560880E+00 -2.784318308305E+00 -6.712711145581E+00
   83     1 H    -2.684231593230E+00 -6.606297048270E+00  4.309954845805E+00
   84     1 H    -4.410041560880E+00 -2.584144878155E+00  6.632184197785E+00
   85     7 N     3.587790237410E-01  6.864047792477E+00 -4.960067841347E+00
   86     7 N    -3.587790237410E-01 -7.015972832357E+00 -5.168268150719E+00
   87     7 N     3.587790237410E-01 -6.864047792477E+00  4.960067841347E+00
   88     7 N    -3.587790237410E-01  7.015972832357E+00  5.168268150719E+00
   89     7 N    -5.064167996033E+00  4.628791784273E-01  6.945391997773E+00
   90     7 N     6.940010312417E+00 -5.058786310677E+00  2.828165038005E-01
   91     7 N     5.064167996033E+00 -2.546788690547E-01  6.934628627061E+00
   92     7 N    -6.940010312417E+00 -5.069549681389E+00 -4.347415436815E-01
   93     7 N    -5.064167996033E+00 -4.628791784273E-01 -6.945391997773E+00
   94     7 N    -6.940010312417E+00  5.069549681389E+00  4.347415436815E-01
   95     7 N     5.064167996033E+00  2.546788690547E-01 -6.934628627061E+00
   96     7 N     6.940010312417E+00  5.058786310677E+00 -2.828165038005E-01
   97     7 N    -8.181091861315E+00 -3.128006102581E+00  1.809993914441E+00
   98     7 N     8.181091861315E+00  3.183726059751E+00  1.904669896875E+00
   99     7 N    -8.181091861315E+00  3.128006102581E+00 -1.809993914441E+00
  100     7 N     8.181091861315E+00 -3.183726059751E+00 -1.904669896875E+00
  101     7 N     1.857331905658E+00 -8.228429852532E+00 -3.278582459086E+00
  102     7 N    -3.155866081166E+00  1.734615527738E+00 -8.153231882730E+00
  103     7 N    -1.857331905658E+00  8.133753870098E+00 -3.033149703246E+00
  104     7 N     3.155866081166E+00  1.980048283578E+00  8.208951839900E+00
  105     7 N     1.857331905658E+00  8.228429852532E+00  3.278582459086E+00
  106     7 N     3.155866081166E+00 -1.980048283578E+00 -8.208951839900E+00
  107     7 N    -1.857331905658E+00 -8.133753870098E+00  3.033149703246E+00
  108     7 N    -3.155866081166E+00 -1.734615527738E+00  8.153231882730E+00
  109     8 O     7.053118018690E+00 -1.695506443735E+00  4.240447190110E-01
  110     8 O    -7.053118018690E+00  1.708993797859E+00  4.751122226350E-01
  111     8 O     7.053118018690E+00  1.695506443735E+00 -4.240447190110E-01
  112     8 O    -7.053118018690E+00 -1.708993797859E+00 -4.751122226350E-01
  113     8 O     4.495784708230E-01  7.027584266878E+00 -1.596453350517E+00
  114     8 O    -1.702250120797E+00  5.553752411034E-01  7.059861695752E+00
  115     8 O    -4.495784708230E-01 -7.078651770502E+00 -1.808046891077E+00
  116     8 O     1.702250120797E+00  3.437817005426E-01 -7.046374341628E+00
  117     8 O     4.495784708230E-01 -7.027584266878E+00  1.596453350517E+00
  118     8 O     1.702250120797E+00 -3.437817005427E-01  7.046374341628E+00
  119     8 O    -4.495784708230E-01  7.078651770502E+00  1.808046891077E+00
  120     8 O    -1.702250120797E+00 -5.553752411033E-01 -7.059861695752E+00
  121   230 ZN   -2.141901595813E-16 -1.230411209696E+01  8.387727602077E+00
  122   230 ZN   -7.258173936371E-16 -4.587098313943E+00  8.503482808822E+00
  123   230 ZN    8.574218482690E+00 -1.864908806130E-01 -1.243272537420E+01
  124   230 ZN   -1.243272537420E+01  8.574218482690E+00  1.286132772403E-01
  125   230 ZN   -4.715711591183E+00  8.574218482690E+00  1.286132772403E-01
  126   230 ZN    8.574218482690E+00 -7.073567386774E-02 -4.715711591183E+00
 INFORMATION **** EXCBUF **** EXCH. BIPO BUFFER: WORDS USED =           0

 DFT PARAMETERS

     ATOM       ELECTRONS   NET CHARGE   R(ANGSTROM)
   1   6  C       6.0000      0.0000     0.77000000
  49   1  H       1.0000      0.0000     1.11000000
  85   7  N       7.0000      0.0000     0.74000000
 109   8  O       8.0000      0.0000     0.74000000
 121 230  ZN     20.0000      0.0000     1.37000000

 SIZE OF GRID=    3821456
 TTTTTTTTTTTTTTTTTTTTTTTTTTTTTT MAKE_GRID2  TELAPSE     2586.03 TCPU     1879.10
 BECKE WEIGHT FUNCTION
 RADSAFE =     2.00
 TOLERANCES - DENSITY:10**- 6; POTENTIAL:10**- 9; GRID WGT:10**-14

 RADIAL INTEGRATION  - INTERVALS (POINTS,UPPER LIMIT):            1( 99,  4.0*R)

 ANGULAR INTEGRATION - INTERVALS (ACCURACY LEVEL [N. POINTS] UPPER LIMIT):
  1(  6[ 146]   0.2)  2( 11[ 302]   0.5)  3( 14[ 590]   0.9)  4( 18[1454]   3.5)
  5( 14[ 590]9999.0)
 EEEEEEEEEE INT_CALC TERMINATION  DATE 04 05 2020 TIME 18:37:42.8

 *******************************************************************************
 ZIF90                                                                           
 CRYSTAL - SCF - TYPE OF CALCULATION :  RESTRICTED CLOSED SHELL
 *******************************************************************************

 CAPPA:IS1  2;IS2  2;IS3  2; K PTS MONK NET   6; SYMMOPS:K SPACE   4;G SPACE   2

 TTTTTTTTTTTTTTTTTTTTTTTTTTTTTT SDIK        TELAPSE     2589.93 TCPU     1882.86

 INFORMATION FROM INTEGRAL EVALUATION

 RESTART FROM A PREVIOUS DENSITY MATRIX - DEP ACTIVE
 NUMBER OF COUPLE SETS (NEW, OLD, FOUND):   26419   26419   26419
 NUMBER OF IRREDUCIBLE G VECTORS        :   26863   26863   26863
 CHARGE NORMALIZATION FACTOR   1.00002689
 TOTAL ATOMIC CHARGES:
   5.8660652   5.8778103   5.8660652   5.8778103   5.8762936   5.8623516
   5.8676563   5.8815547   5.8762936   5.8815547   5.8676563   5.8623516
   6.0055345   6.0196616   6.0055345   6.0196616   6.0189136   6.0118112
   6.0063853   6.0133252   6.0189136   6.0133252   6.0063853   6.0118112
   5.6211087   5.6337189   5.6211087   5.6337189   5.6255815   5.6284870
   5.6292620   5.6263816   5.6255815   5.6263816   5.6292620   5.6284870
   6.0122591   6.0254531   6.0122591   6.0254531   6.0203175   6.0130060
   6.0173102   6.0247400   6.0203175   6.0247400   6.0173102   6.0130060
   0.8854796   0.8928214   0.8854796   0.8928214   0.8895524   0.8916135
   0.8886489   0.8868047   0.8895524   0.8868047   0.8886489   0.8916135
   0.8797254   0.8788794   0.8797254   0.8788794   0.8788277   0.8755481
   0.8798635   0.8831683   0.8788277   0.8831683   0.8798635   0.8755481
   0.8799929   0.8805242   0.8799929   0.8805242   0.8845373   0.8813350
   0.8760783   0.8792403   0.8845373   0.8792403   0.8760783   0.8813350
   7.5632698   7.5620290   7.5632698   7.5620290   7.5676119   7.5566393
   7.5580215   7.5688821   7.5676119   7.5688821   7.5580215   7.5566393
   7.5623625   7.5621863   7.5623625   7.5621863   7.5684274   7.5580955
   7.5562559   7.5667223   7.5684274   7.5667223   7.5562559   7.5580955
   8.3358138   8.3440003   8.3358138   8.3440003   8.3395288   8.3382310
   8.3404154   8.3413685   8.3395288   8.3413685   8.3404154   8.3382310
  18.7108174  18.7108174  18.7108795  18.7108845  18.7107403  18.7108795
 TTTTTTTTTTTTTTTTTTTTTTTTTTTTTT MOQGAD      TELAPSE     2608.16 TCPU     1898.60
 TTTTTTTTTTTTTTTTTTTTTTTTTTTTTT SHELLXN     TELAPSE     2626.83 TCPU     1905.38
 TTTTTTTTTTTTTTTTTTTTTTTTTTTTTT MONMO3      TELAPSE     2627.90 TCPU     1906.44
 NUMERICALLY INTEGRATED DENSITY    708.0001604250
 TTTTTTTTTTTTTTTTTTTTTTTTTTTTTT NUMDFT      TELAPSE     2636.11 TCPU     1914.65
 CYC   0 ETOT(AU) -5.431877608211E+03 DETOT -5.43E+03 tst  1.82E-10 PX  1.00E+00
 TTTTTTTTTTTTTTTTTTTTTTTTTTTTTT DIIS        TELAPSE     2636.51 TCPU     1915.05
 TTTTTTTTTTTTTTTTTTTTTTTTTTTTTT FDIK        TELAPSE     2699.58 TCPU     1968.54
 INSULATING STATE
 TOP OF VALENCE BANDS -    BAND    354; K    4; EIG -2.1111412E-01 AU
 TOP OF VALENCE BANDS -    BAND    354; K    1; EIG -2.1123881E-01 AU
 BOTTOM OF VIRTUAL BANDS - BAND    355; K    1; EIG -1.0039011E-01 AU
 INDIRECT ENERGY BAND GAP:   3.0130 eV
 TTTTTTTTTTTTTTTTTTTTTTTTTTTTTT PDIG        TELAPSE     2700.75 TCPU     1969.71
 CHARGE NORMALIZATION FACTOR   1.00000000
 TOTAL ATOMIC CHARGES:
   5.8885771   5.8574786   5.8885771   5.8574786   5.8732747   5.8721039
   5.8726915   5.8727874   5.8732747   5.8727874   5.8726915   5.8721039
   6.0222550   6.0022970   6.0222550   6.0022970   5.9955987   5.9995896
   6.0293381   6.0262465   5.9955987   6.0262465   6.0293381   5.9995896
   5.6485950   5.6087294   5.6485950   5.6087294   5.6283557   5.6249008
   5.6260628   5.6289373   5.6283557   5.6289373   5.6260628   5.6249008
   6.0219010   6.0146790   6.0219010   6.0146790   6.0223767   6.0295586
   6.0151804   6.0084488   6.0223767   6.0084488   6.0151804   6.0295586
   0.8868640   0.8910683   0.8868640   0.8910683   0.8914944   0.8771386
   0.8867533   0.9014687   0.8914944   0.9014687   0.8867533   0.8771386
   0.8764011   0.8819705   0.8764011   0.8819705   0.8853303   0.8761198
   0.8736495   0.8831200   0.8853303   0.8831200   0.8736495   0.8761198
   0.8770785   0.8833610   0.8770785   0.8833610   0.8836543   0.8760954
   0.8770853   0.8847226   0.8836543   0.8847226   0.8770853   0.8760954
   7.5352296   7.5894654   7.5352296   7.5894654   7.5538408   7.5945518
   7.5703099   7.5312643   7.5538408   7.5312643   7.5703099   7.5945518
   7.5378202   7.5850700   7.5378202   7.5850700   7.5296303   7.5659143
   7.5955480   7.5574476   7.5296303   7.5574476   7.5955480   7.5659143
   8.3682151   8.3127943   8.3682151   8.3127943   8.3678617   8.3377392
   8.3119811   8.3415091   8.3678617   8.3415091   8.3119811   8.3377392
  18.7104002  18.7104002  18.7096737  18.7164674  18.7043207  18.7096737
 TTTTTTTTTTTTTTTTTTTTTTTTTTTTTT MOQGAD      TELAPSE     2700.76 TCPU     1969.72
 TTTTTTTTTTTTTTTTTTTTTTTTTTTTTT SHELLXN     TELAPSE     2715.18 TCPU     1976.50
 TTTTTTTTTTTTTTTTTTTTTTTTTTTTTT MONMO3      TELAPSE     2716.19 TCPU     1977.51
 NUMERICALLY INTEGRATED DENSITY    708.0001586495
 TTTTTTTTTTTTTTTTTTTTTTTTTTTTTT NUMDFT      TELAPSE     2724.50 TCPU     1985.82
 CYC   1 ETOT(AU) -5.431795101251E+03 DETOT  8.25E-02 tst  0.00E+00 PX  1.30E-02
 TTTTTTTTTTTTTTTTTTTTTTTTTTTTTT DIIS        TELAPSE     2726.84 TCPU     1988.15
 DIIS TEST: 0.29371E-01 AT SCF   CYCLE   1 - MIX   30 %
 TTTTTTTTTTTTTTTTTTTTTTTTTTTTTT FDIK        TELAPSE     2745.59 TCPU     2000.08
 INSULATING STATE
 TOP OF VALENCE BANDS -    BAND    354; K    4; EIG -2.1234947E-01 AU
 TOP OF VALENCE BANDS -    BAND    354; K    1; EIG -2.1254722E-01 AU
 BOTTOM OF VIRTUAL BANDS - BAND    355; K    1; EIG -9.8951449E-02 AU
 INDIRECT ENERGY BAND GAP:   3.0857 eV
 TTTTTTTTTTTTTTTTTTTTTTTTTTTTTT PDIG        TELAPSE     2746.17 TCPU     2000.65
[truncated: 52,129 more chars]
