# Supplementary material for: Structure–Property Relationship of Piezoelectric Properties in Zeolitic Imidazolate Frameworks: A Computational Study
Source: ACS Appl Mater Interfaces. 2022 Nov 2;14(45):50803–14. doi: 10.1021/acsami.2c13506 (PMC9674201; doi:10.1021/acsami.2c13506)
Supplement: Supplementary file 5 — am2c13506_si_005.zip [file am2c13506_si_005.zip › Outputfiles_crystal17/ZIF-Cl/Piezoelectric_results/Elapiezo_M06-D3.out]

ZIFCl_start
EXTERNAL
ELAPIEZO
PRINT
END
END
6 5
0 0 6 2.0 1.00
  0.4563240000D+04  0.1966650000D-02
  0.6820240000D+03  0.1523060000D-01
  0.1549730000D+03  0.7612690000D-01
  0.4445530000D+02  0.2608010000D+00
  0.1302900000D+02  0.6164620000D+00
  0.1827730000D+01  0.2210060000D+00
0 1 3 4.0 1.00
  0.2096420000D+02  0.1146600000D+00  0.4024870000D-01
  0.4803310000D+01  0.9199990000D+00  0.2375940000D+00
  0.1459330000D+01 -0.3030680000D-02  0.8158540000D+00
0 1 1 0.0 1.00
  0.4834560000D+00  0.1000000000D+01  0.1000000000D+01
0 1 1 0.0 1.00
  0.1455850000D+00  0.1000000000D+01  0.1000000000D+01
0 3 1 0.0 1.00
  0.6260000000D+00  0.1000000000D+01
7 5
0 0 6 2.0 1.00
  0.6293480000D+04  0.1969790000D-02
  0.9490440000D+03  0.1496130000D-01
  0.2187760000D+03  0.7350060000D-01
  0.6369160000D+02  0.2489370000D+00
  0.1882820000D+02  0.6024600000D+00
  0.2720230000D+01  0.2562020000D+00
0 1 3 5.0 1.00
  0.3063310000D+02  0.1119060000D+00  0.3831190000D-01
  0.7026140000D+01  0.9216660000D+00  0.2374030000D+00
  0.2112050000D+01 -0.2569190000D-02  0.8175920000D+00
0 1 1 0.0 1.00
  0.6840090000D+00  0.1000000000D+01  0.1000000000D+01
0 1 1 0.0 1.00
  0.2008780000D+00  0.1000000000D+01  0.1000000000D+01
0 3 1 0.0 1.00
  0.9130000000D+00  0.1000000000D+01
1 4
0 0 3 1.0 1.00
  0.3386500000D+02  0.2549380000D-01
  0.5094790000D+01  0.1903730000D+00
  0.1158790000D+01  0.8521610000D+00
0 0 1 0.0 1.00
  0.3258400000D+00  0.1000000000D+01
0 0 1 0.0 1.00
  0.1027410000D+00  0.1000000000D+01
0 2 1 0.0 1.00
  0.7500000000D+00  0.1000000000D+01
17 12
0 0 6 2.0 1.00
 105819.0                    0.000738
  15872.00                   0.005718
   3619.650                  0.029495
   1030.800                  0.117286
    339.9080                 0.362949
    124.5380                 0.584149
0 0 3 2.0 1.00
    124.5380                 0.134177
     49.51350                0.624250
     20.80560                0.291756
0 0 1 2.0 1.00
      6.583460               1.000000
0 0 1 0.0 1.00
      2.564680               1.000000
0 0 1 0.0 1.00
      0.559763               1.000000
0 0 1 0.0 1.00
      0.183273               1.000000
0 2 5 6.0 1.00
    589.7760                 0.002391
    139.8490                 0.018504
     45.14130                0.081377
     16.87330                0.221552
      6.741100               0.772569
0 2 2 5.0 1.00
      6.741100              -1.572244
      2.771520               0.992389
0 2 1 0.0 1.00
      1.023870               1.000000
0 2 1 0.0 1.00
      0.381368               1.000000
0 2 1 0.0 1.00
      0.109437               1.000000
0 3 1 0.0 1.00
      0.7500000              1.0000000
230 14
INPUT
20. 0 2 2 2 0 0
 34.150000 399.987282 0
 14.590000 85.485655 0
 39.780000 277.148960 0
 14.950000 69.052205 0
 43.800000 -34.149349 0
 14.980000 -3.291831 0
0 0 3 2. 1.
       30.3241270         0.219143000
       16.3166820        -0.232556000
       11.4081480        -0.954685000
0 0 1 2. 1.
       2.56949200          1.00000000
0 0 1 0. 1.
       1.06259500          1.00000000
0 0 1 0. 1.
      0.250000000          1.00000000
0 0 1 0. 1.
      0.120000000          1.00000000
0 2 2 6. 1.
       111.824980         0.232770000E-01
       19.1319100         -1.00953900
0 2 2 0. 1.
       5.46883800         0.320151000
       2.50567500         0.718085000
0 2 1 0. 1.
      0.941868000          1.00000000
0 2 1 0. 1.
      0.250000000          1.00000000
0 2 1 0. 1.
      0.120000000          1.00000000
0 3 4 10. 1.
       44.6456290         0.472490000E-01
       13.4383770         0.218926000
       4.68200000         0.452512000
       1.60321100         0.518576000
0 3 1 0. 1.
      0.482766000          1.00000000
0 3 1 0. 1.
      0.110000000          1.00000000
0 4 1 0. 1.
      2.614   1.0000
99 0
END
DFT
M06-D3
xxlgrid
END
TOLINTEG
7 7 7 10 40
SHRINK
2 2
TOLDEE
10
DFTD3
ABC
END
END
          60 PROCESSORS WORKING

         
 *******************************************************************************
 *                                                                             *
 *                               CRYSTAL17                                     *
 *                      public : 1.0.2 - March 1st, 2018                       *
 *                       HTTP://WWW.CRYSTAL.UNITO.IT                           *
 *                                                                             *
 *                              MAIN AUTHORS                                   *
 *                                                                             *
 *  R. DOVESI(1,11), V.R. SAUNDERS(2), C. ROETTI(1,11), R. ORLANDO(1,11),      *
 *  C.M. ZICOVICH-WILSON(1,3), F. PASCALE(4), B. CIVALLERI(1,11),              *
 *  K. DOLL(5), N.M. HARRISON(2,6), I.J. BUSH(7), Ph. D'ARCO(8),               *
 *  M. LLUNELL(9), M. CAUSA'(10), Y. NOEL(8), L. MASCHIO(1,11), A. ERBA(1,11)  *
 *  M. RE'RAT(14), S. CASASSA(1,11)                                            *
 *                                                                             *
 *        CONTRIBUTIONS TO THE CODE HAVE ALSO BEEN GIVEN BY                    *
 *                                                                             *
 *  M. FERRABONE(1,11), M. DE LA PIERRE(1,11), M. FERRERO(1,11),               *
 *  J. BAIMA(1,11), E. ALBANESE(1,11), M.F. PEINTINGER(12), R. BAST(13),       *
 *  B. KIRTMAN(15), V. LACIVITA(1,11), R. DEMICHELIS(1,16)                     *
 *  G. BRANDEBURG(17), S. SALUSTRO(1,11), G. SANSONE(1,11)                     *
 *  M.T. RUGGIERO(18)                                                          *
 *                                                                             *
 * (1) THEORETICAL CHEMISTRY GROUP - UNIVERSITA' DI TORINO - TORINO (ITALY)    *
 * (2) COMPUTATIONAL SCIENCE & ENGINEERING DEPARTMENT - STFC DARESBURY (UK)    *
 * (3) UNIVERSIDAD AUTONOMA DEL ESTADO DE MORELOS - CUERNAVACA (MEXICO)        *
 * (4) UNIVERSITE' DE LORRAINE - NANCY (FRANCE)                                *
 * (5) UNIVERSITAET STUTTGART- STUTTGART (GERMANY)                             *
 * (6) IMPERIAL COLLEGE - LONDON (UK)                                          *
 * (7) OXFORD E-RESEARCH CENTRE - OXFORD (UK)                                  *
 * (8) UPMC - SORBONNE UNIVERSITES - PARIS (FRANCE)                            *
 * (9) UNIVERSIDAD DE BARCELONA - BARCELONA (SPAIN)                            *
 *(10) UNIVERSITA' DI NAPOLI "FEDERICO II" - NAPOLI (ITALY)                    *
 *(11) NIS - NANOSTRUCTURED INTERFACES AND SURFACES - TORINO (ITALY)           *
 *(12) MPI FUER CHEMISCHE ENERGIEKONVERSION - MUELHEIM AN DER RUHR (GERMANY)   *
 *(13) UNIVERSITY OF TROMSO - TROMSO (NORWAY)                                  *
 *(14) UNIVERSITE' DE PAU ET DES PAYS DE L'ADOUR - PAU (FRANCE)                *
 *(15) UNIVERSITY OF CALIFORNIA SANTA BARBARA - SANTA BARBARA (USA)            *
 *(16) CURTIN UNIVERSITY - PERTH (AUSTRALIA)                                   *
 *(17) UNIVERSITY COLLEGE LONDON - LONDON (UK)                                 *
 *(18) CAMBRIDGE UNIVERSITY - CAMBRIDGE (UK)                                   *
 *                                                                             *
 *******************************************************************************
 EEEEEEEEEE STARTING  DATE 11 11 2020 TIME 23:36:28.6
 ZIFCl_start                                                                     

 GEOMETRY INPUT FROM EXTERNAL FILE (FORTRAN UNIT 34)
 3D - CRYSTAL 

 *******************************************************************************
 LATTICE PARAMETERS  (ANGSTROMS AND DEGREES) - PRIMITIVE CELL
       A          B          C        ALPHA      BETA     GAMMA        VOLUME
   14.67164   14.67164   14.67164   109.47122 109.47122 109.47122   2431.164022
 INFORMATION **** CHKGRP **** SPGR WITH NO INVERSION

 NUMBER OF IRREDUCIBLE ATOMS IN THE CELL:    6

 CARTESIAN COORDINATES (ANGSTROM) - IRREDUCIBLE ATOMS AND SYMMETRY RELATED

 AT.IRR.  AT  AT.N.          X                   Y                   Z
     1     1   230   -1.270601456006E+01  8.470676373371E+00  0.000000000000E+00
     1     2   230   -1.270601456006E+01  0.000000000000E+00  8.470676373371E+00
     1     3   230    0.000000000000E+00 -1.270601456006E+01  8.470676373371E+00
     1     4   230    8.470676373371E+00  0.000000000000E+00 -1.270601456006E+01
     1     5   230    8.470676373371E+00 -1.270601456006E+01  0.000000000000E+00
     1     6   230    0.000000000000E+00  8.470676373371E+00 -1.270601456006E+01
     7     7     7    3.121673504545E+00 -7.914017902219E+00  1.546599577373E+00
     7     8     7   -3.121673504545E+00  7.914017902219E+00  1.546599577372E+00
     7     9     7    3.121673504545E+00  7.914017902219E+00 -1.546599577373E+00
     7    10     7   -3.121673504545E+00 -7.914017902219E+00 -1.546599577373E+00
     7    11     7    1.546599577372E+00  3.121673504545E+00 -7.914017902219E+00
     7    12     7   -7.914017902219E+00  1.546599577373E+00  3.121673504545E+00
     7    13     7   -1.546599577373E+00 -3.121673504545E+00 -7.914017902219E+00
     7    14     7    7.914017902219E+00  1.546599577373E+00 -3.121673504545E+00
     7    15     7    1.546599577373E+00 -3.121673504545E+00  7.914017902219E+00
     7    16     7    7.914017902219E+00 -1.546599577373E+00  3.121673504545E+00
     7    17     7   -1.546599577372E+00  3.121673504545E+00  7.914017902219E+00
     7    18     7   -7.914017902219E+00 -1.546599577372E+00 -3.121673504545E+00
     7    19     7   -7.914017902219E+00  3.121673504545E+00  1.546599577373E+00
     7    20     7    7.914017902219E+00 -3.121673504545E+00  1.546599577373E+00
     7    21     7    7.914017902219E+00  3.121673504545E+00 -1.546599577372E+00
     7    22     7   -7.914017902219E+00 -3.121673504545E+00 -1.546599577373E+00
     7    23     7    3.121673504545E+00  1.546599577373E+00 -7.914017902219E+00
     7    24     7    1.546599577372E+00 -7.914017902219E+00  3.121673504545E+00
     7    25     7   -3.121673504545E+00 -1.546599577372E+00 -7.914017902219E+00
     7    26     7    1.546599577373E+00  7.914017902219E+00 -3.121673504545E+00
     7    27     7   -3.121673504545E+00  1.546599577372E+00  7.914017902219E+00
     7    28     7   -1.546599577372E+00  7.914017902219E+00  3.121673504545E+00
     7    29     7    3.121673504545E+00 -1.546599577373E+00  7.914017902219E+00
     7    30     7   -1.546599577373E+00 -7.914017902219E+00 -3.121673504545E+00
    31    31    17    1.466414304909E+00  6.913845044586E+00  1.466414304909E+00
    31    32    17   -1.466414304909E+00 -6.913845044586E+00  1.466414304909E+00
    31    33    17    1.466414304909E+00 -6.913845044586E+00 -1.466414304909E+00
    31    34    17   -1.466414304909E+00  6.913845044586E+00 -1.466414304909E+00
    31    35    17    1.466414304909E+00  1.466414304909E+00  6.913845044586E+00
    31    36    17    6.913845044586E+00  1.466414304909E+00  1.466414304909E+00
    31    37    17   -1.466414304909E+00 -1.466414304909E+00  6.913845044586E+00
    31    38    17   -6.913845044586E+00  1.466414304909E+00 -1.466414304909E+00
    31    39    17    1.466414304909E+00 -1.466414304909E+00 -6.913845044586E+00
    31    40    17   -6.913845044586E+00 -1.466414304909E+00  1.466414304909E+00
    31    41    17   -1.466414304909E+00  1.466414304909E+00 -6.913845044586E+00
    31    42    17    6.913845044586E+00 -1.466414304909E+00 -1.466414304909E+00
    43    43     6    2.083860237865E+00  8.400657873859E+00  2.083860237865E+00
    43    44     6   -2.083860237865E+00 -8.400657873859E+00  2.083860237865E+00
    43    45     6    2.083860237865E+00 -8.400657873859E+00 -2.083860237865E+00
    43    46     6   -2.083860237865E+00  8.400657873859E+00 -2.083860237865E+00
    43    47     6    2.083860237865E+00  2.083860237865E+00  8.400657873859E+00
    43    48     6    8.400657873859E+00  2.083860237865E+00  2.083860237865E+00
    43    49     6   -2.083860237865E+00 -2.083860237865E+00  8.400657873859E+00
    43    50     6   -8.400657873859E+00  2.083860237865E+00 -2.083860237865E+00
    43    51     6    2.083860237865E+00 -2.083860237865E+00 -8.400657873859E+00
    43    52     6   -8.400657873859E+00 -2.083860237865E+00  2.083860237865E+00
    43    53     6   -2.083860237865E+00  2.083860237865E+00 -8.400657873859E+00
    43    54     6    8.400657873859E+00 -2.083860237865E+00 -2.083860237865E+00
    55    55     6   -5.213817357161E+00  1.704668339769E+00 -6.177168202723E+00
    55    56     6    5.213817357161E+00 -1.704668339769E+00 -6.177168202723E+00
    55    57     6   -5.213817357161E+00 -1.704668339769E+00  6.177168202723E+00
    55    58     6    5.213817357161E+00  1.704668339769E+00  6.177168202723E+00
    55    59     6   -6.177168202723E+00 -5.213817357161E+00  1.704668339769E+00
    55    60     6    1.704668339769E+00 -6.177168202723E+00 -5.213817357161E+00
    55    61     6    6.177168202723E+00  5.213817357161E+00  1.704668339769E+00
    55    62     6   -1.704668339769E+00 -6.177168202723E+00  5.213817357161E+00
    55    63     6   -6.177168202723E+00  5.213817357161E+00 -1.704668339769E+00
    55    64     6   -1.704668339769E+00  6.177168202723E+00 -5.213817357161E+00
    55    65     6    6.177168202723E+00 -5.213817357161E+00 -1.704668339769E+00
    55    66     6    1.704668339769E+00  6.177168202723E+00  5.213817357161E+00
    55    67     6    1.704668339769E+00 -5.213817357161E+00 -6.177168202723E+00
    55    68     6   -1.704668339769E+00  5.213817357161E+00 -6.177168202723E+00
    55    69     6   -1.704668339769E+00 -5.213817357161E+00  6.177168202723E+00
    55    70     6    1.704668339769E+00  5.213817357161E+00  6.177168202723E+00
    55    71     6   -5.213817357161E+00 -6.177168202723E+00  1.704668339769E+00
    55    72     6   -6.177168202723E+00  1.704668339769E+00 -5.213817357161E+00
    55    73     6    5.213817357161E+00  6.177168202723E+00  1.704668339769E+00
    55    74     6   -6.177168202723E+00 -1.704668339769E+00  5.213817357161E+00
    55    75     6    5.213817357161E+00 -6.177168202723E+00 -1.704668339769E+00
    55    76     6    6.177168202723E+00 -1.704668339769E+00 -5.213817357161E+00
    55    77     6   -5.213817357161E+00  6.177168202723E+00 -1.704668339769E+00
    55    78     6    6.177168202723E+00  1.704668339769E+00  5.213817357161E+00
    79    79     1   -4.436816417627E+00  2.423102567196E+00 -6.393772830320E+00
    79    80     1    4.436816417627E+00 -2.423102567196E+00 -6.393772830320E+00
    79    81     1   -4.436816417627E+00 -2.423102567196E+00  6.393772830320E+00
    79    82     1    4.436816417627E+00  2.423102567196E+00  6.393772830320E+00
    79    83     1   -6.393772830320E+00 -4.436816417627E+00  2.423102567196E+00
    79    84     1    2.423102567196E+00 -6.393772830320E+00 -4.436816417627E+00
    79    85     1    6.393772830320E+00  4.436816417627E+00  2.423102567196E+00
    79    86     1   -2.423102567196E+00 -6.393772830320E+00  4.436816417627E+00
    79    87     1   -6.393772830320E+00  4.436816417627E+00 -2.423102567196E+00
    79    88     1   -2.423102567196E+00  6.393772830320E+00 -4.436816417627E+00
    79    89     1    6.393772830320E+00 -4.436816417627E+00 -2.423102567196E+00
    79    90     1    2.423102567196E+00  6.393772830320E+00  4.436816417627E+00
    79    91     1    2.423102567196E+00 -4.436816417627E+00 -6.393772830320E+00
    79    92     1   -2.423102567196E+00  4.436816417627E+00 -6.393772830320E+00
    79    93     1   -2.423102567196E+00 -4.436816417627E+00  6.393772830320E+00
    79    94     1    2.423102567196E+00  4.436816417627E+00  6.393772830320E+00
    79    95     1   -4.436816417627E+00 -6.393772830320E+00  2.423102567196E+00
    79    96     1   -6.393772830320E+00  2.423102567196E+00 -4.436816417627E+00
    79    97     1    4.436816417627E+00  6.393772830320E+00  2.423102567196E+00
    79    98     1   -6.393772830320E+00 -2.423102567196E+00  4.436816417627E+00
    79    99     1    4.436816417627E+00 -6.393772830320E+00 -2.423102567196E+00
    79   100     1    6.393772830320E+00 -2.423102567196E+00 -4.436816417627E+00
    79   101     1   -4.436816417627E+00  6.393772830320E+00 -2.423102567196E+00
    79   102     1    6.393772830320E+00  2.423102567196E+00  4.436816417627E+00

 SPACE  GROUP  N.                     :  217
 NUMBER OF SYMMETRY OPERATORS         :   24
 *******************************************************************************
 LATTICE PARAMETERS (ANGSTROMS AND DEGREES) - BOHR = 0.5291772083 ANGSTROM
 PRIMITIVE CELL - CENTRING CODE 6/0 VOLUME=  2431.164022 - DENSITY  1.090 g/cm^3
         A              B              C           ALPHA      BETA       GAMMA 
    14.67164185    14.67164185    14.67164185   109.471221 109.471221 109.471221
 *******************************************************************************
 ATOMS IN THE ASYMMETRIC UNIT    6 - ATOMS IN THE UNIT CELL:  102
     ATOM                 X/A                 Y/B                 Z/C    
 *******************************************************************************
      1 T 230 ZN   -4.999999999999E-01  2.499999999999E-01 -2.500000000001E-01
      2 F 230 ZN   -4.999999999999E-01 -2.500000000001E-01  2.499999999999E-01
      3 F 230 ZN   -2.500000000001E-01 -4.999999999999E-01  2.499999999999E-01
      4 F 230 ZN    2.499999999999E-01 -2.500000000001E-01 -4.999999999999E-01
      5 F 230 ZN    2.499999999999E-01 -4.999999999999E-01 -2.500000000001E-01
      6 F 230 ZN   -2.500000000001E-01  2.499999999999E-01 -4.999999999999E-01
      7 T   7 N    -3.758506431000E-01  2.755549188843E-01 -2.828784967361E-01
      8 F   7 N    -4.415665843797E-01 -9.297214636394E-02  2.828784967361E-01
      9 F   7 N     3.758506431000E-01  9.297214636388E-02 -3.485944380157E-01
     10 F   7 N     4.415665843796E-01 -2.755549188843E-01  3.485944380157E-01
     11 F   7 N    -2.828784967361E-01 -3.758506431000E-01  2.755549188842E-01
     12 F   7 N     2.755549188843E-01 -2.828784967361E-01 -3.758506431000E-01
     13 F   7 N     3.485944380157E-01  4.415665843796E-01 -2.755549188843E-01
     14 F   7 N    -9.297214636388E-02  2.828784967361E-01 -4.415665843796E-01
     15 F   7 N     2.828784967361E-01 -4.415665843796E-01 -9.297214636388E-02
     16 F   7 N     9.297214636388E-02 -3.485944380157E-01  3.758506431000E-01
     17 F   7 N    -3.485944380157E-01  3.758506431000E-01  9.297214636394E-02
     18 F   7 N    -2.755549188842E-01  3.485944380157E-01  4.415665843797E-01
     19 F   7 N     2.755549188843E-01 -3.758506431000E-01 -2.828784967361E-01
     20 F   7 N    -9.297214636388E-02 -4.415665843796E-01  2.828784967361E-01
     21 F   7 N     9.297214636394E-02  3.758506431000E-01 -3.485944380157E-01
     22 F   7 N    -2.755549188843E-01  4.415665843796E-01  3.485944380157E-01
     23 F   7 N    -3.758506431000E-01 -2.828784967361E-01  2.755549188843E-01
     24 F   7 N    -2.828784967361E-01  2.755549188842E-01 -3.758506431000E-01
     25 F   7 N     4.415665843797E-01  3.485944380157E-01 -2.755549188842E-01
     26 F   7 N     2.828784967361E-01 -9.297214636388E-02 -4.415665843796E-01
     27 F   7 N    -4.415665843797E-01  2.828784967361E-01 -9.297214636394E-02
     28 F   7 N    -3.485944380157E-01  9.297214636394E-02  3.758506431000E-01
     29 F   7 N     3.758506431000E-01 -3.485944380157E-01  9.297214636388E-02
     30 F   7 N     3.485944380157E-01 -2.755549188843E-01  4.415665843796E-01
     31 T  17 CL    4.946629395405E-01  1.731165541301E-01  4.946629395405E-01
     32 F  17 CL   -3.215463854104E-01  0.000000000000E+00 -4.946629395405E-01
     33 F  17 CL   -4.946629395405E-01  0.000000000000E+00 -3.215463854104E-01
     34 F  17 CL    3.215463854104E-01 -1.731165541301E-01  3.215463854104E-01
     35 F  17 CL    4.946629395405E-01  4.946629395405E-01  1.731165541301E-01
     36 F  17 CL    1.731165541301E-01  4.946629395405E-01  4.946629395405E-01
     37 F  17 CL    3.215463854104E-01  3.215463854104E-01 -1.731165541301E-01
     38 F  17 CL    0.000000000000E+00 -4.946629395405E-01 -3.215463854104E-01
     39 F  17 CL   -4.946629395405E-01 -3.215463854104E-01  0.000000000000E+00
     40 F  17 CL    0.000000000000E+00 -3.215463854104E-01 -4.946629395405E-01
     41 F  17 CL   -3.215463854104E-01 -4.946629395405E-01  0.000000000000E+00
     42 F  17 CL   -1.731165541301E-01  3.215463854104E-01  3.215463854104E-01
     43 T   6 C    -3.811286342679E-01  2.460087183139E-01 -3.811286342679E-01
     44 F   6 C    -3.728626474181E-01  0.000000000000E+00  3.811286342679E-01
     45 F   6 C     3.811286342679E-01  0.000000000000E+00 -3.728626474181E-01
     46 F   6 C     3.728626474181E-01 -2.460087183139E-01  3.728626474181E-01
     47 F   6 C    -3.811286342679E-01 -3.811286342679E-01  2.460087183139E-01
     48 F   6 C     2.460087183139E-01 -3.811286342679E-01 -3.811286342679E-01
     49 F   6 C     3.728626474181E-01  3.728626474181E-01 -2.460087183139E-01
     50 F   6 C     0.000000000000E+00  3.811286342679E-01 -3.728626474181E-01
     51 F   6 C     3.811286342679E-01 -3.728626474181E-01  0.000000000000E+00
     52 F   6 C     0.000000000000E+00 -3.728626474181E-01  3.811286342679E-01
     53 F   6 C    -3.728626474181E-01  3.811286342679E-01  0.000000000000E+00
     54 F   6 C    -2.460087183139E-01  3.728626474181E-01  3.728626474181E-01
     55 T   6 C    -2.639989810622E-01  3.276224319173E-01 -2.071351131076E-01
     56 F   6 C    -4.652424549751E-01 -5.686386795455E-02  2.071351131076E-01
     57 F   6 C     2.639989810622E-01  5.686386795455E-02 -4.083785870205E-01
     58 F   6 C     4.652424549751E-01 -3.276224319173E-01  4.083785870205E-01
     59 F   6 C    -2.071351131076E-01 -2.639989810622E-01  3.276224319173E-01
     60 F   6 C     3.276224319173E-01 -2.071351131076E-01 -2.639989810622E-01
     61 F   6 C     4.083785870205E-01  4.652424549751E-01 -3.276224319173E-01
     62 F   6 C    -5.686386795455E-02  2.071351131076E-01 -4.652424549751E-01
     63 F   6 C     2.071351131076E-01 -4.652424549751E-01 -5.686386795455E-02
     64 F   6 C     5.686386795455E-02 -4.083785870205E-01  2.639989810622E-01
     65 F   6 C    -4.083785870205E-01  2.639989810622E-01  5.686386795455E-02
     66 F   6 C    -3.276224319173E-01  4.083785870205E-01  4.652424549751E-01
     67 F   6 C     3.276224319173E-01 -2.639989810622E-01 -2.071351131076E-01
     68 F   6 C    -5.686386795455E-02 -4.652424549751E-01  2.071351131076E-01
     69 F   6 C     5.686386795455E-02  2.639989810622E-01 -4.083785870205E-01
     70 F   6 C    -3.276224319173E-01  4.652424549751E-01  4.083785870205E-01
     71 F   6 C    -2.639989810622E-01 -2.071351131076E-01  3.276224319173E-01
     72 F   6 C    -2.071351131076E-01  3.276224319173E-01 -2.639989810622E-01
     73 F   6 C     4.652424549751E-01  4.083785870205E-01 -3.276224319173E-01
     74 F   6 C     2.071351131076E-01 -5.686386795455E-02 -4.652424549751E-01
     75 F   6 C    -4.652424549751E-01  2.071351131076E-01 -5.686386795455E-02
     76 F   6 C    -4.083785870205E-01  5.686386795455E-02  2.639989810622E-01
     77 F   6 C     2.639989810622E-01 -4.083785870205E-01  5.686386795455E-02
     78 F   6 C     4.083785870205E-01 -3.276224319173E-01  4.652424549751E-01
     79 T   1 H    -2.343774031792E-01  3.607010366967E-01 -1.188638168707E-01
     80 F   1 H     4.795648535674E-01 -1.155135863085E-01  1.188638168707E-01
     81 F   1 H     2.343774031792E-01  1.155135863085E-01 -4.049215601241E-01
     82 F   1 H    -4.795648535674E-01 -3.607010366967E-01  4.049215601241E-01
     83 F   1 H    -1.188638168707E-01 -2.343774031792E-01  3.607010366967E-01
     84 F   1 H     3.607010366967E-01 -1.188638168707E-01 -2.343774031792E-01
     85 F   1 H     4.049215601241E-01 -4.795648535674E-01 -3.607010366967E-01
     86 F   1 H    -1.155135863085E-01  1.188638168707E-01  4.795648535674E-01
     87 F   1 H     1.188638168707E-01  4.795648535674E-01 -1.155135863085E-01
     88 F   1 H     1.155135863085E-01 -4.049215601241E-01  2.343774031792E-01
     89 F   1 H    -4.049215601241E-01  2.343774031792E-01  1.155135863085E-01
     90 F   1 H    -3.607010366967E-01  4.049215601241E-01 -4.795648535674E-01
     91 F   1 H     3.607010366967E-01 -2.343774031792E-01 -1.188638168707E-01
     92 F   1 H    -1.155135863085E-01  4.795648535674E-01  1.188638168707E-01
     93 F   1 H     1.155135863085E-01  2.343774031792E-01 -4.049215601241E-01
     94 F   1 H    -3.607010366967E-01 -4.795648535674E-01  4.049215601241E-01
     95 F   1 H    -2.343774031792E-01 -1.188638168707E-01  3.607010366967E-01
     96 F   1 H    -1.188638168707E-01  3.607010366967E-01 -2.343774031792E-01
     97 F   1 H    -4.795648535674E-01  4.049215601241E-01 -3.607010366967E-01
     98 F   1 H     1.188638168707E-01 -1.155135863085E-01  4.795648535674E-01
     99 F   1 H     4.795648535674E-01  1.188638168707E-01 -1.155135863085E-01
    100 F   1 H    -4.049215601241E-01  1.155135863085E-01  2.343774031792E-01
    101 F   1 H     2.343774031792E-01 -4.049215601241E-01  1.155135863085E-01
    102 F   1 H     4.049215601241E-01 -3.607010366967E-01 -4.795648535674E-01

 TRANSFORMATION MATRIX PRIMITIVE-CRYSTALLOGRAPHIC CELL
  0.0000  1.0000  1.0000  1.0000  0.0000  1.0000  1.0000  1.0000  0.0000

 *******************************************************************************
 CRYSTALLOGRAPHIC CELL (VOLUME=       4862.32804422)
         A              B              C           ALPHA      BETA       GAMMA 
    16.94135275    16.94135275    16.94135275    90.000000  90.000000  90.000000

 COORDINATES IN THE CRYSTALLOGRAPHIC CELL
     ATOM                 X/A                 Y/B                 Z/C    
 *******************************************************************************
      1 T 230 ZN    2.499999999999E-01 -4.999999999999E-01  0.000000000000E+00
      2 F 230 ZN    2.499999999999E-01  0.000000000000E+00 -4.999999999999E-01
      3 F 230 ZN    0.000000000000E+00  2.499999999999E-01 -4.999999999999E-01
      4 F 230 ZN   -4.999999999999E-01  0.000000000000E+00  2.499999999999E-01
      5 F 230 ZN   -4.999999999999E-01  2.499999999999E-01  0.000000000000E+00
      6 F 230 ZN    0.000000000000E+00 -4.999999999999E-01  2.499999999999E-01
      7 T   7 N     1.842635326241E-01 -4.671420293602E-01  9.129138626020E-02
      8 F   7 N    -1.842635326241E-01  4.671420293602E-01  9.129138626014E-02
      9 F   7 N     1.842635326241E-01  4.671420293602E-01 -9.129138626020E-02
     10 F   7 N    -1.842635326241E-01 -4.671420293602E-01 -9.129138626020E-02
     11 F   7 N     9.129138626014E-02  1.842635326241E-01 -4.671420293602E-01
     12 F   7 N    -4.671420293602E-01  9.129138626020E-02  1.842635326241E-01
     13 F   7 N    -9.129138626020E-02 -1.842635326241E-01 -4.671420293602E-01
     14 F   7 N     4.671420293602E-01  9.129138626020E-02 -1.842635326241E-01
     15 F   7 N     9.129138626020E-02 -1.842635326241E-01  4.671420293602E-01
     16 F   7 N     4.671420293602E-01 -9.129138626020E-02  1.842635326241E-01
     17 F   7 N    -9.129138626014E-02  1.842635326241E-01  4.671420293602E-01
     18 F   7 N    -4.671420293602E-01 -9.129138626014E-02 -1.842635326241E-01
     19 F   7 N    -4.671420293602E-01  1.842635326241E-01  9.129138626020E-02
     20 F   7 N     4.671420293602E-01 -1.842635326241E-01  9.129138626020E-02
     21 F   7 N     4.671420293602E-01  1.842635326241E-01 -9.129138626014E-02
     22 F   7 N    -4.671420293602E-01 -1.842635326241E-01 -9.129138626020E-02
     23 F   7 N     1.842635326241E-01  9.129138626020E-02 -4.671420293602E-01
     24 F   7 N     9.129138626014E-02 -4.671420293602E-01  1.842635326241E-01
     25 F   7 N    -1.842635326241E-01 -9.129138626014E-02 -4.671420293602E-01
     26 F   7 N     9.129138626020E-02  4.671420293602E-01 -1.842635326241E-01
     27 F   7 N    -1.842635326241E-01  9.129138626014E-02  4.671420293602E-01
     28 F   7 N    -9.129138626014E-02  4.671420293602E-01  1.842635326241E-01
     29 F   7 N     1.842635326241E-01 -9.129138626020E-02  4.671420293602E-01
     30 F   7 N    -9.129138626020E-02 -4.671420293602E-01 -1.842635326241E-01
     31 T  17 CL    8.655827706505E-02  4.081046624755E-01  8.655827706505E-02
     32 F  17 CL   -8.655827706505E-02 -4.081046624755E-01  8.655827706505E-02
     33 F  17 CL    8.655827706505E-02 -4.081046624755E-01 -8.655827706505E-02
     34 F  17 CL   -8.655827706505E-02  4.081046624755E-01 -8.655827706505E-02
     35 F  17 CL    8.655827706505E-02  8.655827706505E-02  4.081046624755E-01
     36 F  17 CL    4.081046624755E-01  8.655827706505E-02  8.655827706505E-02
     37 F  17 CL   -8.655827706505E-02 -8.655827706505E-02  4.081046624755E-01
     38 F  17 CL   -4.081046624755E-01  8.655827706505E-02 -8.655827706505E-02
     39 F  17 CL    8.655827706505E-02 -8.655827706505E-02 -4.081046624755E-01
     40 F  17 CL   -4.081046624755E-01 -8.655827706505E-02  8.655827706505E-02
     41 F  17 CL   -8.655827706505E-02  8.655827706505E-02 -4.081046624755E-01
     42 F  17 CL    4.081046624755E-01 -8.655827706505E-02 -8.655827706505E-02
     43 T   6 C     1.230043591570E-01  4.958670065751E-01  1.230043591570E-01
     44 F   6 C    -1.230043591570E-01 -4.958670065751E-01  1.230043591570E-01
     45 F   6 C     1.230043591570E-01 -4.958670065751E-01 -1.230043591570E-01
     46 F   6 C    -1.230043591570E-01  4.958670065751E-01 -1.230043591570E-01
     47 F   6 C     1.230043591570E-01  1.230043591570E-01  4.958670065751E-01
     48 F   6 C     4.958670065751E-01  1.230043591570E-01  1.230043591570E-01
     49 F   6 C    -1.230043591570E-01 -1.230043591570E-01  4.958670065751E-01
     50 F   6 C    -4.958670065751E-01  1.230043591570E-01 -1.230043591570E-01
     51 F   6 C     1.230043591570E-01 -1.230043591570E-01 -4.958670065751E-01
     52 F   6 C    -4.958670065751E-01 -1.230043591570E-01  1.230043591570E-01
     53 F   6 C    -1.230043591570E-01  1.230043591570E-01 -4.958670065751E-01
     54 F   6 C     4.958670065751E-01 -1.230043591570E-01 -1.230043591570E-01
     55 T   6 C    -3.077568500641E-01  1.006217369565E-01 -3.646207180186E-01
     56 F   6 C     3.077568500641E-01 -1.006217369565E-01 -3.646207180186E-01
     57 F   6 C    -3.077568500641E-01 -1.006217369565E-01  3.646207180186E-01
     58 F   6 C     3.077568500641E-01  1.006217369565E-01  3.646207180186E-01
     59 F   6 C    -3.646207180186E-01 -3.077568500641E-01  1.006217369565E-01
     60 F   6 C     1.006217369565E-01 -3.646207180186E-01 -3.077568500641E-01
     61 F   6 C     3.646207180186E-01  3.077568500641E-01  1.006217369565E-01
     62 F   6 C    -1.006217369565E-01 -3.646207180186E-01  3.077568500641E-01
     63 F   6 C    -3.646207180186E-01  3.077568500641E-01 -1.006217369565E-01
     64 F   6 C    -1.006217369565E-01  3.646207180186E-01 -3.077568500641E-01
     65 F   6 C     3.646207180186E-01 -3.077568500641E-01 -1.006217369565E-01
     66 F   6 C     1.006217369565E-01  3.646207180186E-01  3.077568500641E-01
     67 F   6 C     1.006217369565E-01 -3.077568500641E-01 -3.646207180186E-01
     68 F   6 C    -1.006217369565E-01  3.077568500641E-01 -3.646207180186E-01
     69 F   6 C    -1.006217369565E-01 -3.077568500641E-01  3.646207180186E-01
     70 F   6 C     1.006217369565E-01  3.077568500641E-01  3.646207180186E-01
     71 F   6 C    -3.077568500641E-01 -3.646207180186E-01  1.006217369565E-01
     72 F   6 C    -3.646207180186E-01  1.006217369565E-01 -3.077568500641E-01
     73 F   6 C     3.077568500641E-01  3.646207180186E-01  1.006217369565E-01
     74 F   6 C    -3.646207180186E-01 -1.006217369565E-01  3.077568500641E-01
     75 F   6 C     3.077568500641E-01 -3.646207180186E-01 -1.006217369565E-01
     76 F   6 C     3.646207180186E-01 -1.006217369565E-01 -3.077568500641E-01
     77 F   6 C    -3.077568500641E-01  3.646207180186E-01 -1.006217369565E-01
     78 F   6 C     3.646207180186E-01  1.006217369565E-01  3.077568500641E-01
     79 T   1 H    -2.618926884974E-01  1.430288716267E-01 -3.774062748059E-01
     80 F   1 H     2.618926884974E-01 -1.430288716267E-01 -3.774062748059E-01
     81 F   1 H    -2.618926884974E-01 -1.430288716267E-01  3.774062748059E-01
     82 F   1 H     2.618926884974E-01  1.430288716267E-01  3.774062748059E-01
     83 F   1 H    -3.774062748059E-01 -2.618926884974E-01  1.430288716267E-01
     84 F   1 H     1.430288716267E-01 -3.774062748059E-01 -2.618926884974E-01
     85 F   1 H     3.774062748059E-01  2.618926884974E-01  1.430288716267E-01
     86 F   1 H    -1.430288716267E-01 -3.774062748059E-01  2.618926884974E-01
     87 F   1 H    -3.774062748059E-01  2.618926884974E-01 -1.430288716267E-01
     88 F   1 H    -1.430288716267E-01  3.774062748059E-01 -2.618926884974E-01
     89 F   1 H     3.774062748059E-01 -2.618926884974E-01 -1.430288716267E-01
     90 F   1 H     1.430288716267E-01  3.774062748059E-01  2.618926884974E-01
     91 F   1 H     1.430288716267E-01 -2.618926884974E-01 -3.774062748059E-01
     92 F   1 H    -1.430288716267E-01  2.618926884974E-01 -3.774062748059E-01
     93 F   1 H    -1.430288716267E-01 -2.618926884974E-01  3.774062748059E-01
     94 F   1 H     1.430288716267E-01  2.618926884974E-01  3.774062748059E-01
     95 F   1 H    -2.618926884974E-01 -3.774062748059E-01  1.430288716267E-01
     96 F   1 H    -3.774062748059E-01  1.430288716267E-01 -2.618926884974E-01
     97 F   1 H     2.618926884974E-01  3.774062748059E-01  1.430288716267E-01
     98 F   1 H    -3.774062748059E-01 -1.430288716267E-01  2.618926884974E-01
     99 F   1 H     2.618926884974E-01 -3.774062748059E-01 -1.430288716267E-01
    100 F   1 H     3.774062748059E-01 -1.430288716267E-01 -2.618926884974E-01
    101 F   1 H    -2.618926884974E-01  3.774062748059E-01 -1.430288716267E-01
    102 F   1 H     3.774062748059E-01  1.430288716267E-01  2.618926884974E-01

 T = ATOM BELONGING TO THE ASYMMETRIC UNIT
 *******************************************************************************
 * GEOMETRY EDITING - INPUT COORDINATES ARE GIVEN IN ANGSTROM         
 *******************************************************************************

 GEOMETRY NOW FULLY CONSISTENT WITH THE GROUP
 INFORMATION **** NEW DEFAULT **** FINALRUN 4 FOR GEOMETRY OPTIMIZATIONS
 INFORMATION **** NEW DEFAULT **** OPTGEOM OPTIMIZES BOTH ATOMIC COORDINATES AND CELL PARAMETERS
 INFORMATION **** NEW DEFAULT **** TOL. ON ATOMIC DISP TO REDEFINE REF. GEOMETRY: 0.8 Angs
 INFORMATION **** NEW DEFAULT **** N POINTS TO REDEFINE REF. GEOMETRY: N OF OPT DEGS OF FREEDOM
 INFORMATION **** NEW DEFAULT **** TOL. ON ENERGY TO REDEFINE REF. GEOMETRY: 10**-3*(5*N. ATOMS)

 IMPORTANT INFORMATION:
 THE COORDINATE SYSTEM ADOPTED IN THE OPTIMIZATION IS NOT IN
 GENERAL HOMOGENEOUS UNITS. FOR THIS REASON THE GRADIENT AND 
 HESSIAN MATRIX IN TERMS OF THIS SYSTEM ARE GIVEN WITHOUT
 UNITS. FOR MORE DETAILS SEE THE MANUAL.

 INITIAL TRUST RADIUS         0.50000 MAXIMUM TRUST RADIUS               4.00000
 MAXIMUM GRADIENT COMPONENT   0.00045 MAXIMUM DISPLACEMENT COMPONENT     0.00180
 R.M.S. OF GRADIENT COMPONENT 0.00030 R.M.S. OF DISPLACEMENT COMPONENTS  0.00120
 THRESHOLD ON ENERGY CHANGE 0.100E-06 EXTRAPOLATING POLYNOMIAL ORDER           2
 MAXIMUM ALLOWED NUMBER OF STEPS   -1 SORTING OF ENERGY POINTS:               NO
 ANALYTICAL  GRADIENT                 HESSIAN UPDATING                      BFGS
 STEP SIZE NUMERICAL GRADIENT 0.00100
 INITIAL HESSIAN MATRIX: SCHLEGEL MODEL 2
 *******************************************************************************


 ELAELAELAELAELAELAELAELAELAELAELAELAELAELAELAELAELAELAELAELAELAELAELAELAELAELA

                       ELASTIC CALCULATION

 INFORMATION **** TOLDEX ****  CONVERGENCE CRITERION FOR RMS DISPLACEMENT MODIFIED  6.200000E-04
 INFORMATION **** TOLDEG **** MODIFY CONVERGENCE CRITERION FOR RMS GRADIENT  3.000000E-04
 INFORMATION **** TOLDEE **** CONVERGENCE CRITERION FOR ENERGY MODIFIED: 10**-           8

 GCALCO - MAX INDICES DIRECT LATTICE VECTOR    14    14    14
 NO.OF VECTORS CREATED 6999 STARS  122 RMAX   302.02435 BOHR

 GEOMETRY FOR WAVE FUNCTION - DIMENSIONALITY OF THE SYSTEM    3
 (NON PERIODIC DIRECTION: LATTICE PARAMETER FORMALLY SET TO 500)
 *******************************************************************************
 LATTICE PARAMETERS (ANGSTROMS AND DEGREES) - BOHR = 0.5291772083 ANGSTROM
 PRIMITIVE CELL - CENTRING CODE 6/0 VOLUME=  2431.164022 - DENSITY  1.090 g/cm^3
         A              B              C           ALPHA      BETA       GAMMA 
    14.67164185    14.67164185    14.67164185   109.471221 109.471221 109.471221
 *******************************************************************************
 ATOMS IN THE ASYMMETRIC UNIT    6 - ATOMS IN THE UNIT CELL:  102
     ATOM                 X/A                 Y/B                 Z/C    
 *******************************************************************************
      1 T 230 ZN   -5.000000000000E-01  2.500000000000E-01 -2.500000000000E-01
      2 F 230 ZN   -5.000000000000E-01 -2.500000000000E-01  2.500000000000E-01
      3 F 230 ZN   -2.500000000000E-01 -5.000000000000E-01  2.500000000000E-01
      4 F 230 ZN    2.500000000000E-01 -2.500000000000E-01 -5.000000000000E-01
      5 F 230 ZN    2.500000000000E-01 -5.000000000000E-01 -2.500000000000E-01
      6 F 230 ZN   -2.500000000000E-01  2.500000000000E-01 -5.000000000000E-01
      7 T   7 N    -3.758506431000E-01  2.755549188843E-01 -2.828784967361E-01
      8 F   7 N    -4.415665843796E-01 -9.297214636388E-02  2.828784967361E-01
      9 F   7 N     3.758506431000E-01  9.297214636388E-02 -3.485944380157E-01
     10 F   7 N     4.415665843796E-01 -2.755549188843E-01  3.485944380157E-01
     11 F   7 N    -2.828784967361E-01 -3.758506431000E-01  2.755549188843E-01
     12 F   7 N     2.755549188843E-01 -2.828784967361E-01 -3.758506431000E-01
     13 F   7 N     3.485944380157E-01  4.415665843796E-01 -2.755549188843E-01
     14 F   7 N    -9.297214636388E-02  2.828784967361E-01 -4.415665843796E-01
     15 F   7 N     2.828784967361E-01 -4.415665843796E-01 -9.297214636388E-02
     16 F   7 N     9.297214636388E-02 -3.485944380157E-01  3.758506431000E-01
     17 F   7 N    -3.485944380157E-01  3.758506431000E-01  9.297214636388E-02
     18 F   7 N    -2.755549188843E-01  3.485944380157E-01  4.415665843796E-01
     19 F   7 N     2.755549188843E-01 -3.758506431000E-01 -2.828784967361E-01
     20 F   7 N    -9.297214636388E-02 -4.415665843796E-01  2.828784967361E-01
     21 F   7 N     9.297214636388E-02  3.758506431000E-01 -3.485944380157E-01
     22 F   7 N    -2.755549188843E-01  4.415665843796E-01  3.485944380157E-01
     23 F   7 N    -3.758506431000E-01 -2.828784967361E-01  2.755549188843E-01
     24 F   7 N    -2.828784967361E-01  2.755549188843E-01 -3.758506431000E-01
     25 F   7 N     4.415665843796E-01  3.485944380157E-01 -2.755549188843E-01
     26 F   7 N     2.828784967361E-01 -9.297214636388E-02 -4.415665843796E-01
     27 F   7 N    -4.415665843796E-01  2.828784967361E-01 -9.297214636388E-02
     28 F   7 N    -3.485944380157E-01  9.297214636388E-02  3.758506431000E-01
     29 F   7 N     3.758506431000E-01 -3.485944380157E-01  9.297214636388E-02
     30 F   7 N     3.485944380157E-01 -2.755549188843E-01  4.415665843796E-01
     31 T  17 CL    4.946629395405E-01  1.731165541301E-01  4.946629395405E-01
     32 F  17 CL   -3.215463854104E-01  0.000000000000E+00 -4.946629395405E-01
     33 F  17 CL   -4.946629395405E-01  0.000000000000E+00 -3.215463854104E-01
     34 F  17 CL    3.215463854104E-01 -1.731165541301E-01  3.215463854104E-01
     35 F  17 CL    4.946629395405E-01  4.946629395405E-01  1.731165541301E-01
     36 F  17 CL    1.731165541301E-01  4.946629395405E-01  4.946629395405E-01
     37 F  17 CL    3.215463854104E-01  3.215463854104E-01 -1.731165541301E-01
     38 F  17 CL    0.000000000000E+00 -4.946629395405E-01 -3.215463854104E-01
     39 F  17 CL   -4.946629395405E-01 -3.215463854104E-01  0.000000000000E+00
     40 F  17 CL    0.000000000000E+00 -3.215463854104E-01 -4.946629395405E-01
     41 F  17 CL   -3.215463854104E-01 -4.946629395405E-01  0.000000000000E+00
     42 F  17 CL   -1.731165541301E-01  3.215463854104E-01  3.215463854104E-01
     43 T   6 C    -3.811286342679E-01  2.460087183139E-01 -3.811286342679E-01
     44 F   6 C    -3.728626474181E-01  0.000000000000E+00  3.811286342679E-01
     45 F   6 C     3.811286342679E-01  0.000000000000E+00 -3.728626474181E-01
     46 F   6 C     3.728626474181E-01 -2.460087183139E-01  3.728626474181E-01
     47 F   6 C    -3.811286342679E-01 -3.811286342679E-01  2.460087183139E-01
     48 F   6 C     2.460087183139E-01 -3.811286342679E-01 -3.811286342679E-01
     49 F   6 C     3.728626474181E-01  3.728626474181E-01 -2.460087183139E-01
     50 F   6 C     0.000000000000E+00  3.811286342679E-01 -3.728626474181E-01
     51 F   6 C     3.811286342679E-01 -3.728626474181E-01  0.000000000000E+00
     52 F   6 C     0.000000000000E+00 -3.728626474181E-01  3.811286342679E-01
     53 F   6 C    -3.728626474181E-01  3.811286342679E-01  0.000000000000E+00
     54 F   6 C    -2.460087183139E-01  3.728626474181E-01  3.728626474181E-01
     55 T   6 C    -2.639989810622E-01  3.276224319173E-01 -2.071351131076E-01
     56 F   6 C    -4.652424549751E-01 -5.686386795455E-02  2.071351131076E-01
     57 F   6 C     2.639989810622E-01  5.686386795455E-02 -4.083785870205E-01
     58 F   6 C     4.652424549751E-01 -3.276224319173E-01  4.083785870205E-01
     59 F   6 C    -2.071351131076E-01 -2.639989810622E-01  3.276224319173E-01
     60 F   6 C     3.276224319173E-01 -2.071351131076E-01 -2.639989810622E-01
     61 F   6 C     4.083785870205E-01  4.652424549751E-01 -3.276224319173E-01
     62 F   6 C    -5.686386795455E-02  2.071351131076E-01 -4.652424549751E-01
     63 F   6 C     2.071351131076E-01 -4.652424549751E-01 -5.686386795455E-02
     64 F   6 C     5.686386795455E-02 -4.083785870205E-01  2.639989810622E-01
     65 F   6 C    -4.083785870205E-01  2.639989810622E-01  5.686386795455E-02
     66 F   6 C    -3.276224319173E-01  4.083785870205E-01  4.652424549751E-01
     67 F   6 C     3.276224319173E-01 -2.639989810622E-01 -2.071351131076E-01
     68 F   6 C    -5.686386795455E-02 -4.652424549751E-01  2.071351131076E-01
     69 F   6 C     5.686386795455E-02  2.639989810622E-01 -4.083785870205E-01
     70 F   6 C    -3.276224319173E-01  4.652424549751E-01  4.083785870205E-01
     71 F   6 C    -2.639989810622E-01 -2.071351131076E-01  3.276224319173E-01
     72 F   6 C    -2.071351131076E-01  3.276224319173E-01 -2.639989810622E-01
     73 F   6 C     4.652424549751E-01  4.083785870205E-01 -3.276224319173E-01
     74 F   6 C     2.071351131076E-01 -5.686386795455E-02 -4.652424549751E-01
     75 F   6 C    -4.652424549751E-01  2.071351131076E-01 -5.686386795455E-02
     76 F   6 C    -4.083785870205E-01  5.686386795455E-02  2.639989810622E-01
     77 F   6 C     2.639989810622E-01 -4.083785870205E-01  5.686386795455E-02
     78 F   6 C     4.083785870205E-01 -3.276224319173E-01  4.652424549751E-01
     79 T   1 H    -2.343774031792E-01  3.607010366967E-01 -1.188638168707E-01
     80 F   1 H     4.795648535674E-01 -1.155135863085E-01  1.188638168707E-01
     81 F   1 H     2.343774031792E-01  1.155135863085E-01 -4.049215601241E-01
     82 F   1 H    -4.795648535674E-01 -3.607010366967E-01  4.049215601241E-01
     83 F   1 H    -1.188638168707E-01 -2.343774031792E-01  3.607010366967E-01
     84 F   1 H     3.607010366967E-01 -1.188638168707E-01 -2.343774031792E-01
     85 F   1 H     4.049215601241E-01 -4.795648535674E-01 -3.607010366967E-01
     86 F   1 H    -1.155135863085E-01  1.188638168707E-01  4.795648535674E-01
     87 F   1 H     1.188638168707E-01  4.795648535674E-01 -1.155135863085E-01
     88 F   1 H     1.155135863085E-01 -4.049215601241E-01  2.343774031792E-01
     89 F   1 H    -4.049215601241E-01  2.343774031792E-01  1.155135863085E-01
     90 F   1 H    -3.607010366967E-01  4.049215601241E-01 -4.795648535674E-01
     91 F   1 H     3.607010366967E-01 -2.343774031792E-01 -1.188638168707E-01
     92 F   1 H    -1.155135863085E-01  4.795648535674E-01  1.188638168707E-01
     93 F   1 H     1.155135863085E-01  2.343774031792E-01 -4.049215601241E-01
     94 F   1 H    -3.607010366967E-01 -4.795648535674E-01  4.049215601241E-01
     95 F   1 H    -2.343774031792E-01 -1.188638168707E-01  3.607010366967E-01
     96 F   1 H    -1.188638168707E-01  3.607010366967E-01 -2.343774031792E-01
     97 F   1 H    -4.795648535674E-01  4.049215601241E-01 -3.607010366967E-01
     98 F   1 H     1.188638168707E-01 -1.155135863085E-01  4.795648535674E-01
     99 F   1 H     4.795648535674E-01  1.188638168707E-01 -1.155135863085E-01
    100 F   1 H    -4.049215601241E-01  1.155135863085E-01  2.343774031792E-01
    101 F   1 H     2.343774031792E-01 -4.049215601241E-01  1.155135863085E-01
    102 F   1 H     4.049215601241E-01 -3.607010366967E-01 -4.795648535674E-01

 TRANSFORMATION MATRIX PRIMITIVE-CRYSTALLOGRAPHIC CELL
  0.0000  1.0000  1.0000  1.0000  0.0000  1.0000  1.0000  1.0000  0.0000

 *******************************************************************************
 CRYSTALLOGRAPHIC CELL (VOLUME=       4862.32804422)
         A              B              C           ALPHA      BETA       GAMMA 
    16.94135275    16.94135275    16.94135275    90.000000  90.000000  90.000000

 COORDINATES IN THE CRYSTALLOGRAPHIC CELL
     ATOM                 X/A                 Y/B                 Z/C    
 *******************************************************************************
      1 T 230 ZN    2.500000000000E-01 -5.000000000000E-01  5.548597961868E-17
      2 F 230 ZN    2.500000000000E-01  5.548597961868E-17 -5.000000000000E-01
      3 F 230 ZN    5.548597961868E-17  2.500000000000E-01 -5.000000000000E-01
      4 F 230 ZN   -5.000000000000E-01  5.548597961868E-17  2.500000000000E-01
      5 F 230 ZN   -5.000000000000E-01  2.500000000000E-01  0.000000000000E+00
      6 F 230 ZN    5.548597961868E-17 -5.000000000000E-01  2.500000000000E-01
      7 T   7 N     1.842635326241E-01 -4.671420293602E-01  9.129138626020E-02
      8 F   7 N    -1.842635326241E-01  4.671420293602E-01  9.129138626020E-02
      9 F   7 N     1.842635326241E-01  4.671420293602E-01 -9.129138626020E-02
     10 F   7 N    -1.842635326241E-01 -4.671420293602E-01 -9.129138626020E-02
     11 F   7 N     9.129138626020E-02  1.842635326241E-01 -4.671420293602E-01
     12 F   7 N    -4.671420293602E-01  9.129138626020E-02  1.842635326241E-01
     13 F   7 N    -9.129138626020E-02 -1.842635326241E-01 -4.671420293602E-01
     14 F   7 N     4.671420293602E-01  9.129138626020E-02 -1.842635326241E-01
     15 F   7 N     9.129138626020E-02 -1.842635326241E-01  4.671420293602E-01
     16 F   7 N     4.671420293602E-01 -9.129138626020E-02  1.842635326241E-01
     17 F   7 N    -9.129138626020E-02  1.842635326241E-01  4.671420293602E-01
     18 F   7 N    -4.671420293602E-01 -9.129138626020E-02 -1.842635326241E-01
     19 F   7 N    -4.671420293602E-01  1.842635326241E-01  9.129138626020E-02
     20 F   7 N     4.671420293602E-01 -1.842635326241E-01  9.129138626020E-02
     21 F   7 N     4.671420293602E-01  1.842635326241E-01 -9.129138626020E-02
     22 F   7 N    -4.671420293602E-01 -1.842635326241E-01 -9.129138626020E-02
     23 F   7 N     1.842635326241E-01  9.129138626020E-02 -4.671420293602E-01
     24 F   7 N     9.129138626020E-02 -4.671420293602E-01  1.842635326241E-01
     25 F   7 N    -1.842635326241E-01 -9.129138626020E-02 -4.671420293602E-01
     26 F   7 N     9.129138626020E-02  4.671420293602E-01 -1.842635326241E-01
     27 F   7 N    -1.842635326241E-01  9.129138626020E-02  4.671420293602E-01
     28 F   7 N    -9.129138626020E-02  4.671420293602E-01  1.842635326241E-01
     29 F   7 N     1.842635326241E-01 -9.129138626020E-02  4.671420293602E-01
     30 F   7 N    -9.129138626020E-02 -4.671420293602E-01 -1.842635326241E-01
     31 T  17 CL    8.655827706505E-02  4.081046624755E-01  8.655827706505E-02
     32 F  17 CL   -8.655827706505E-02 -4.081046624755E-01  8.655827706505E-02
     33 F  17 CL    8.655827706505E-02 -4.081046624755E-01 -8.655827706505E-02
     34 F  17 CL   -8.655827706505E-02  4.081046624755E-01 -8.655827706505E-02
     35 F  17 CL    8.655827706505E-02  8.655827706505E-02  4.081046624755E-01
     36 F  17 CL    4.081046624755E-01  8.655827706505E-02  8.655827706505E-02
     37 F  17 CL   -8.655827706505E-02 -8.655827706505E-02  4.081046624755E-01
     38 F  17 CL   -4.081046624755E-01  8.655827706505E-02 -8.655827706505E-02
     39 F  17 CL    8.655827706505E-02 -8.655827706505E-02 -4.081046624755E-01
     40 F  17 CL   -4.081046624755E-01 -8.655827706505E-02  8.655827706505E-02
     41 F  17 CL   -8.655827706505E-02  8.655827706505E-02 -4.081046624755E-01
     42 F  17 CL    4.081046624755E-01 -8.655827706505E-02 -8.655827706505E-02
     43 T   6 C     1.230043591570E-01  4.958670065751E-01  1.230043591570E-01
     44 F   6 C    -1.230043591570E-01 -4.958670065751E-01  1.230043591570E-01
     45 F   6 C     1.230043591570E-01 -4.958670065751E-01 -1.230043591570E-01
     46 F   6 C    -1.230043591570E-01  4.958670065751E-01 -1.230043591570E-01
     47 F   6 C     1.230043591570E-01  1.230043591570E-01  4.958670065751E-01
     48 F   6 C     4.958670065751E-01  1.230043591570E-01  1.230043591570E-01
     49 F   6 C    -1.230043591570E-01 -1.230043591570E-01  4.958670065751E-01
     50 F   6 C    -4.958670065751E-01  1.230043591570E-01 -1.230043591570E-01
     51 F   6 C     1.230043591570E-01 -1.230043591570E-01 -4.958670065751E-01
     52 F   6 C    -4.958670065751E-01 -1.230043591570E-01  1.230043591570E-01
     53 F   6 C    -1.230043591570E-01  1.230043591570E-01 -4.958670065751E-01
     54 F   6 C     4.958670065751E-01 -1.230043591570E-01 -1.230043591570E-01
     55 T   6 C    -3.077568500641E-01  1.006217369565E-01 -3.646207180186E-01
     56 F   6 C     3.077568500641E-01 -1.006217369565E-01 -3.646207180186E-01
     57 F   6 C    -3.077568500641E-01 -1.006217369565E-01  3.646207180186E-01
     58 F   6 C     3.077568500641E-01  1.006217369565E-01  3.646207180186E-01
     59 F   6 C    -3.646207180186E-01 -3.077568500641E-01  1.006217369565E-01
     60 F   6 C     1.006217369565E-01 -3.646207180186E-01 -3.077568500641E-01
     61 F   6 C     3.646207180186E-01  3.077568500641E-01  1.006217369565E-01
     62 F   6 C    -1.006217369565E-01 -3.646207180186E-01  3.077568500641E-01
     63 F   6 C    -3.646207180186E-01  3.077568500641E-01 -1.006217369565E-01
     64 F   6 C    -1.006217369565E-01  3.646207180186E-01 -3.077568500641E-01
     65 F   6 C     3.646207180186E-01 -3.077568500641E-01 -1.006217369565E-01
     66 F   6 C     1.006217369565E-01  3.646207180186E-01  3.077568500641E-01
     67 F   6 C     1.006217369565E-01 -3.077568500641E-01 -3.646207180186E-01
     68 F   6 C    -1.006217369565E-01  3.077568500641E-01 -3.646207180186E-01
     69 F   6 C    -1.006217369565E-01 -3.077568500641E-01  3.646207180186E-01
     70 F   6 C     1.006217369565E-01  3.077568500641E-01  3.646207180186E-01
     71 F   6 C    -3.077568500641E-01 -3.646207180186E-01  1.006217369565E-01
     72 F   6 C    -3.646207180186E-01  1.006217369565E-01 -3.077568500641E-01
     73 F   6 C     3.077568500641E-01  3.646207180186E-01  1.006217369565E-01
     74 F   6 C    -3.646207180186E-01 -1.006217369565E-01  3.077568500641E-01
     75 F   6 C     3.077568500641E-01 -3.646207180186E-01 -1.006217369565E-01
     76 F   6 C     3.646207180186E-01 -1.006217369565E-01 -3.077568500641E-01
     77 F   6 C    -3.077568500641E-01  3.646207180186E-01 -1.006217369565E-01
     78 F   6 C     3.646207180186E-01  1.006217369565E-01  3.077568500641E-01
     79 T   1 H    -2.618926884974E-01  1.430288716267E-01 -3.774062748059E-01
     80 F   1 H     2.618926884974E-01 -1.430288716267E-01 -3.774062748059E-01
     81 F   1 H    -2.618926884974E-01 -1.430288716267E-01  3.774062748059E-01
     82 F   1 H     2.618926884974E-01  1.430288716267E-01  3.774062748059E-01
     83 F   1 H    -3.774062748059E-01 -2.618926884974E-01  1.430288716267E-01
     84 F   1 H     1.430288716267E-01 -3.774062748059E-01 -2.618926884974E-01
     85 F   1 H     3.774062748059E-01  2.618926884974E-01  1.430288716267E-01
     86 F   1 H    -1.430288716267E-01 -3.774062748059E-01  2.618926884974E-01
     87 F   1 H    -3.774062748059E-01  2.618926884974E-01 -1.430288716267E-01
     88 F   1 H    -1.430288716267E-01  3.774062748059E-01 -2.618926884974E-01
     89 F   1 H     3.774062748059E-01 -2.618926884974E-01 -1.430288716267E-01
     90 F   1 H     1.430288716267E-01  3.774062748059E-01  2.618926884974E-01
     91 F   1 H     1.430288716267E-01 -2.618926884974E-01 -3.774062748059E-01
     92 F   1 H    -1.430288716267E-01  2.618926884974E-01 -3.774062748059E-01
     93 F   1 H    -1.430288716267E-01 -2.618926884974E-01  3.774062748059E-01
     94 F   1 H     1.430288716267E-01  2.618926884974E-01  3.774062748059E-01
     95 F   1 H    -2.618926884974E-01 -3.774062748059E-01  1.430288716267E-01
     96 F   1 H    -3.774062748059E-01  1.430288716267E-01 -2.618926884974E-01
     97 F   1 H     2.618926884974E-01  3.774062748059E-01  1.430288716267E-01
     98 F   1 H    -3.774062748059E-01 -1.430288716267E-01  2.618926884974E-01
     99 F   1 H     2.618926884974E-01 -3.774062748059E-01 -1.430288716267E-01
    100 F   1 H     3.774062748059E-01 -1.430288716267E-01 -2.618926884974E-01
    101 F   1 H    -2.618926884974E-01  3.774062748059E-01 -1.430288716267E-01
    102 F   1 H     3.774062748059E-01  1.430288716267E-01  2.618926884974E-01

 T = ATOM BELONGING TO THE ASYMMETRIC UNIT

 ****   24 SYMMOPS - TRANSLATORS IN FRACTIONAL UNITS
 **** MATRICES AND TRANSLATORS IN THE CRYSTALLOGRAPHIC REFERENCE FRAME
   V INV                    ROTATION MATRICES                   TRANSLATORS
   1   1  1.00  0.00  0.00  0.00  1.00  0.00  0.00  0.00  1.00  0.00  0.00  0.00
   2   2  0.00  1.00 -1.00  1.00  0.00 -1.00  0.00  0.00 -1.00  0.00  0.00  0.00
   3   3 -1.00  0.00  0.00 -1.00  0.00  1.00 -1.00  1.00  0.00  0.00  0.00  0.00
   4   4  0.00 -1.00  1.00  0.00 -1.00  0.00  1.00 -1.00  0.00  0.00  0.00  0.00
   5   6  0.00  0.00  1.00  1.00  0.00  0.00  0.00  1.00  0.00  0.00  0.00  0.00
   6   5  0.00  1.00  0.00  0.00  0.00  1.00  1.00  0.00  0.00  0.00  0.00  0.00
   7   8  1.00 -1.00  0.00  0.00 -1.00  1.00  0.00 -1.00  0.00  0.00  0.00  0.00
   8   7  1.00  0.00 -1.00  0.00  0.00 -1.00  0.00  1.00 -1.00  0.00  0.00  0.00
   9  10  0.00  0.00 -1.00  0.00  1.00 -1.00  1.00  0.00 -1.00  0.00  0.00  0.00
  10   9 -1.00  0.00  1.00 -1.00  1.00  0.00 -1.00  0.00  0.00  0.00  0.00  0.00
  11  12 -1.00  1.00  0.00 -1.00  0.00  0.00 -1.00  0.00  1.00  0.00  0.00  0.00
  12  11  0.00 -1.00  0.00  1.00 -1.00  0.00  0.00 -1.00  1.00  0.00  0.00  0.00
  13  13  0.00  1.00  0.00  1.00  0.00  0.00  0.00  0.00  1.00  0.00  0.00  0.00
  14  14  1.00  0.00 -1.00  0.00  1.00 -1.00  0.00  0.00 -1.00  0.00  0.00  0.00
  15  16 -1.00  0.00  1.00 -1.00  0.00  0.00 -1.00  1.00  0.00  0.00  0.00  0.00
  16  15  0.00 -1.00  0.00  0.00 -1.00  1.00  1.00 -1.00  0.00  0.00  0.00  0.00
  17  17  1.00  0.00  0.00  0.00  0.00  1.00  0.00  1.00  0.00  0.00  0.00  0.00
  18  18  0.00  0.00  1.00  0.00  1.00  0.00  1.00  0.00  0.00  0.00  0.00  0.00
  19  20  0.00 -1.00  1.00  1.00 -1.00  0.00  0.00 -1.00  0.00  0.00  0.00  0.00
  20  19  0.00  1.00 -1.00  0.00  0.00 -1.00  1.00  0.00 -1.00  0.00  0.00  0.00
  21  22  0.00  0.00 -1.00  1.00  0.00 -1.00  0.00  1.00 -1.00  0.00  0.00  0.00
  22  21 -1.00  1.00  0.00 -1.00  0.00  1.00 -1.00  0.00  0.00  0.00  0.00  0.00
  23  23 -1.00  0.00  0.00 -1.00  1.00  0.00 -1.00  0.00  1.00  0.00  0.00  0.00
  24  24  1.00 -1.00  0.00  0.00 -1.00  0.00  0.00 -1.00  1.00  0.00  0.00  0.00

 DIRECT LATTICE VECTORS CARTESIAN COMPONENTS (ANGSTROM)
          X                    Y                    Z
  -0.847067637337E+01   0.847067637337E+01   0.847067637337E+01
   0.847067637337E+01  -0.847067637337E+01   0.847067637337E+01
   0.847067637337E+01   0.847067637337E+01  -0.847067637337E+01


 CARTESIAN COORDINATES - PRIMITIVE CELL
 *******************************************************************************
 *      ATOM          X(ANGSTROM)         Y(ANGSTROM)         Z(ANGSTROM)
 *******************************************************************************
    1   230 ZN   -1.270601456006E+01  8.470676373370E+00  9.400075532184E-16
    2   230 ZN   -1.270601456006E+01  9.400075532184E-16  8.470676373370E+00
    3   230 ZN    9.400075532184E-16 -1.270601456006E+01  8.470676373370E+00
    4   230 ZN    8.470676373370E+00  9.400075532184E-16 -1.270601456006E+01
    5   230 ZN    8.470676373370E+00 -1.270601456006E+01  0.000000000000E+00
    6   230 ZN    9.400075532184E-16  8.470676373370E+00 -1.270601456006E+01
    7     7 N     3.121673504545E+00 -7.914017902219E+00  1.546599577373E+00
    8     7 N    -3.121673504545E+00  7.914017902219E+00  1.546599577373E+00
    9     7 N     3.121673504545E+00  7.914017902219E+00 -1.546599577373E+00
   10     7 N    -3.121673504545E+00 -7.914017902219E+00 -1.546599577373E+00
   11     7 N     1.546599577373E+00  3.121673504545E+00 -7.914017902219E+00
   12     7 N    -7.914017902219E+00  1.546599577373E+00  3.121673504545E+00
   13     7 N    -1.546599577373E+00 -3.121673504545E+00 -7.914017902219E+00
   14     7 N     7.914017902219E+00  1.546599577373E+00 -3.121673504545E+00
   15     7 N     1.546599577373E+00 -3.121673504545E+00  7.914017902219E+00
   16     7 N     7.914017902219E+00 -1.546599577373E+00  3.121673504545E+00
   17     7 N    -1.546599577373E+00  3.121673504545E+00  7.914017902219E+00
   18     7 N    -7.914017902219E+00 -1.546599577373E+00 -3.121673504545E+00
   19     7 N    -7.914017902219E+00  3.121673504545E+00  1.546599577373E+00
   20     7 N     7.914017902219E+00 -3.121673504545E+00  1.546599577373E+00
   21     7 N     7.914017902219E+00  3.121673504545E+00 -1.546599577373E+00
   22     7 N    -7.914017902219E+00 -3.121673504545E+00 -1.546599577373E+00
   23     7 N     3.121673504545E+00  1.546599577373E+00 -7.914017902219E+00
   24     7 N     1.546599577373E+00 -7.914017902219E+00  3.121673504545E+00
   25     7 N    -3.121673504545E+00 -1.546599577373E+00 -7.914017902219E+00
   26     7 N     1.546599577373E+00  7.914017902219E+00 -3.121673504545E+00
   27     7 N    -3.121673504545E+00  1.546599577373E+00  7.914017902219E+00
   28     7 N    -1.546599577373E+00  7.914017902219E+00  3.121673504545E+00
   29     7 N     3.121673504545E+00 -1.546599577373E+00  7.914017902219E+00
   30     7 N    -1.546599577373E+00 -7.914017902219E+00 -3.121673504545E+00
   31    17 CL    1.466414304909E+00  6.913845044586E+00  1.466414304909E+00
   32    17 CL   -1.466414304909E+00 -6.913845044586E+00  1.466414304909E+00
   33    17 CL    1.466414304909E+00 -6.913845044586E+00 -1.466414304909E+00
   34    17 CL   -1.466414304909E+00  6.913845044586E+00 -1.466414304909E+00
   35    17 CL    1.466414304909E+00  1.466414304909E+00  6.913845044586E+00
   36    17 CL    6.913845044586E+00  1.466414304909E+00  1.466414304909E+00
   37    17 CL   -1.466414304909E+00 -1.466414304909E+00  6.913845044586E+00
   38    17 CL   -6.913845044586E+00  1.466414304909E+00 -1.466414304909E+00
   39    17 CL    1.466414304909E+00 -1.466414304909E+00 -6.913845044586E+00
   40    17 CL   -6.913845044586E+00 -1.466414304909E+00  1.466414304909E+00
   41    17 CL   -1.466414304909E+00  1.466414304909E+00 -6.913845044586E+00
   42    17 CL    6.913845044586E+00 -1.466414304909E+00 -1.466414304909E+00
   43     6 C     2.083860237865E+00  8.400657873859E+00  2.083860237865E+00
   44     6 C    -2.083860237865E+00 -8.400657873859E+00  2.083860237865E+00
   45     6 C     2.083860237865E+00 -8.400657873859E+00 -2.083860237865E+00
   46     6 C    -2.083860237865E+00  8.400657873859E+00 -2.083860237865E+00
   47     6 C     2.083860237865E+00  2.083860237865E+00  8.400657873859E+00
   48     6 C     8.400657873859E+00  2.083860237865E+00  2.083860237865E+00
   49     6 C    -2.083860237865E+00 -2.083860237865E+00  8.400657873859E+00
   50     6 C    -8.400657873859E+00  2.083860237865E+00 -2.083860237865E+00
   51     6 C     2.083860237865E+00 -2.083860237865E+00 -8.400657873859E+00
   52     6 C    -8.400657873859E+00 -2.083860237865E+00  2.083860237865E+00
   53     6 C    -2.083860237865E+00  2.083860237865E+00 -8.400657873859E+00
   54     6 C     8.400657873859E+00 -2.083860237865E+00 -2.083860237865E+00
   55     6 C    -5.213817357161E+00  1.704668339769E+00 -6.177168202723E+00
   56     6 C     5.213817357161E+00 -1.704668339769E+00 -6.177168202723E+00
   57     6 C    -5.213817357161E+00 -1.704668339769E+00  6.177168202723E+00
   58     6 C     5.213817357161E+00  1.704668339769E+00  6.177168202723E+00
   59     6 C    -6.177168202723E+00 -5.213817357161E+00  1.704668339769E+00
   60     6 C     1.704668339769E+00 -6.177168202723E+00 -5.213817357161E+00
   61     6 C     6.177168202723E+00  5.213817357161E+00  1.704668339769E+00
   62     6 C    -1.704668339769E+00 -6.177168202723E+00  5.213817357161E+00
   63     6 C    -6.177168202723E+00  5.213817357161E+00 -1.704668339769E+00
   64     6 C    -1.704668339769E+00  6.177168202723E+00 -5.213817357161E+00
   65     6 C     6.177168202723E+00 -5.213817357161E+00 -1.704668339769E+00
   66     6 C     1.704668339769E+00  6.177168202723E+00  5.213817357161E+00
   67     6 C     1.704668339769E+00 -5.213817357161E+00 -6.177168202723E+00
   68     6 C    -1.704668339769E+00  5.213817357161E+00 -6.177168202723E+00
   69     6 C    -1.704668339769E+00 -5.213817357161E+00  6.177168202723E+00
   70     6 C     1.704668339769E+00  5.213817357161E+00  6.177168202723E+00
   71     6 C    -5.213817357161E+00 -6.177168202723E+00  1.704668339769E+00
   72     6 C    -6.177168202723E+00  1.704668339769E+00 -5.213817357161E+00
   73     6 C     5.213817357161E+00  6.177168202723E+00  1.704668339769E+00
   74     6 C    -6.177168202723E+00 -1.704668339769E+00  5.213817357161E+00
   75     6 C     5.213817357161E+00 -6.177168202723E+00 -1.704668339769E+00
   76     6 C     6.177168202723E+00 -1.704668339769E+00 -5.213817357161E+00
   77     6 C    -5.213817357161E+00  6.177168202723E+00 -1.704668339769E+00
   78     6 C     6.177168202723E+00  1.704668339769E+00  5.213817357161E+00
   79     1 H    -4.436816417627E+00  2.423102567196E+00 -6.393772830320E+00
   80     1 H     4.436816417627E+00 -2.423102567196E+00 -6.393772830320E+00
   81     1 H    -4.436816417627E+00 -2.423102567196E+00  6.393772830320E+00
   82     1 H     4.436816417627E+00  2.423102567196E+00  6.393772830320E+00
   83     1 H    -6.393772830320E+00 -4.436816417627E+00  2.423102567196E+00
   84     1 H     2.423102567196E+00 -6.393772830320E+00 -4.436816417627E+00
   85     1 H     6.393772830320E+00  4.436816417627E+00  2.423102567196E+00
   86     1 H    -2.423102567196E+00 -6.393772830320E+00  4.436816417627E+00
   87     1 H    -6.393772830320E+00  4.436816417627E+00 -2.423102567196E+00
   88     1 H    -2.423102567196E+00  6.393772830320E+00 -4.436816417627E+00
   89     1 H     6.393772830320E+00 -4.436816417627E+00 -2.423102567196E+00
   90     1 H     2.423102567196E+00  6.393772830320E+00  4.436816417627E+00
   91     1 H     2.423102567196E+00 -4.436816417627E+00 -6.393772830320E+00
   92     1 H    -2.423102567196E+00  4.436816417627E+00 -6.393772830320E+00
   93     1 H    -2.423102567196E+00 -4.436816417627E+00  6.393772830320E+00
   94     1 H     2.423102567196E+00  4.436816417627E+00  6.393772830320E+00
   95     1 H    -4.436816417627E+00 -6.393772830320E+00  2.423102567196E+00
   96     1 H    -6.393772830320E+00  2.423102567196E+00 -4.436816417627E+00
   97     1 H     4.436816417627E+00  6.393772830320E+00  2.423102567196E+00
   98     1 H    -6.393772830320E+00 -2.423102567196E+00  4.436816417627E+00
   99     1 H     4.436816417627E+00 -6.393772830320E+00 -2.423102567196E+00
  100     1 H     6.393772830320E+00 -2.423102567196E+00 -4.436816417627E+00
  101     1 H    -4.436816417627E+00  6.393772830320E+00 -2.423102567196E+00
  102     1 H     6.393772830320E+00  2.423102567196E+00  4.436816417627E+00

 *******************************************************************************
 *** PSEUDOPOTENTIAL INFORMATION ***
 *******************************************************************************

 ATOMIC NUMBER  30, NUCLEAR CHARGE 20.000, GIVEN IN INPUT       PSEUDOPOTENTIAL
   TYPE       EXPONENT      COEFF.    N      EXPONENT      COEFF.    N
  P0 TMS    34.1500000  399.9872820   0    14.5900000   85.4856550   0
  P1 TMS    39.7800000  277.1489600   0    14.9500000   69.0522050   0
  P2 TMS    43.8000000  -34.1493490   0    14.9800000   -3.2918310   0

 *******************************************************************************
 LOCAL ATOMIC FUNCTIONS BASIS SET
 *******************************************************************************
   ATOM   X(AU)   Y(AU)   Z(AU)  N. TYPE  EXPONENT  S COEF   P COEF   D/F/G COEF
 *******************************************************************************
   1 ZN -24.011  16.007   0.000
                                  1 S  
                                         3.032E+01 2.191E-01 0.000E+00 0.000E+00
                                         1.632E+01-2.326E-01 0.000E+00 0.000E+00
                                         1.141E+01-9.547E-01 0.000E+00 0.000E+00
                                  2 S  
                                         2.569E+00 1.000E+00 0.000E+00 0.000E+00
                                  3 S  
                                         1.063E+00 1.000E+00 0.000E+00 0.000E+00
                                  4 S  
                                         2.500E-01 1.000E+00 0.000E+00 0.000E+00
                                  5 S  
                                         1.200E-01 1.000E+00 0.000E+00 0.000E+00
                           6-     8 P  
                                         1.118E+02 0.000E+00 2.328E-02 0.000E+00
                                         1.913E+01 0.000E+00-1.010E+00 0.000E+00
                           9-    11 P  
                                         5.469E+00 0.000E+00 3.202E-01 0.000E+00
                                         2.506E+00 0.000E+00 7.181E-01 0.000E+00
                          12-    14 P  
                                         9.419E-01 0.000E+00 1.000E+00 0.000E+00
                          15-    17 P  
                                         2.500E-01 0.000E+00 1.000E+00 0.000E+00
                          18-    20 P  
                                         1.200E-01 0.000E+00 1.000E+00 0.000E+00
                          21-    25 D  
                                         4.465E+01 0.000E+00 0.000E+00 4.725E-02
                                         1.344E+01 0.000E+00 0.000E+00 2.189E-01
                                         4.682E+00 0.000E+00 0.000E+00 4.525E-01
                                         1.603E+00 0.000E+00 0.000E+00 5.186E-01
                          26-    30 D  
                                         4.828E-01 0.000E+00 0.000E+00 1.000E+00
                          31-    35 D  
                                         1.100E-01 0.000E+00 0.000E+00 1.000E+00
                          36-    42 F  
                                         2.614E+00 0.000E+00 0.000E+00 1.000E+00
   2 ZN -24.011   0.000  16.007
   3 ZN   0.000 -24.011  16.007
   4 ZN  16.007   0.000 -24.011
   5 ZN  16.007 -24.011   0.000
   6 ZN   0.000  16.007 -24.011
   7 N    5.899 -14.955   2.923
                                253 S  
                                         6.293E+03 1.970E-03 0.000E+00 0.000E+00
                                         9.490E+02 1.496E-02 0.000E+00 0.000E+00
                                         2.188E+02 7.350E-02 0.000E+00 0.000E+00
                                         6.369E+01 2.489E-01 0.000E+00 0.000E+00
                                         1.883E+01 6.025E-01 0.000E+00 0.000E+00
                                         2.720E+00 2.562E-01 0.000E+00 0.000E+00
                         254-   257 SP 
                                         3.063E+01 1.119E-01 3.831E-02 0.000E+00
                                         7.026E+00 9.217E-01 2.374E-01 0.000E+00
                                         2.112E+00-2.569E-03 8.176E-01 0.000E+00
                         258-   261 SP 
                                         6.840E-01 1.000E+00 1.000E+00 0.000E+00
                         262-   265 SP 
                                         2.009E-01 1.000E+00 1.000E+00 0.000E+00
                         266-   270 D  
                                         9.130E-01 0.000E+00 0.000E+00 1.000E+00
   8 N   -5.899  14.955   2.923
   9 N    5.899  14.955  -2.923
  10 N   -5.899 -14.955  -2.923
  11 N    2.923   5.899 -14.955
  12 N  -14.955   2.923   5.899
  13 N   -2.923  -5.899 -14.955
  14 N   14.955   2.923  -5.899
  15 N    2.923  -5.899  14.955
  16 N   14.955  -2.923   5.899
  17 N   -2.923   5.899  14.955
  18 N  -14.955  -2.923  -5.899
  19 N  -14.955   5.899   2.923
  20 N   14.955  -5.899   2.923
  21 N   14.955   5.899  -2.923
  22 N  -14.955  -5.899  -2.923
  23 N    5.899   2.923 -14.955
  24 N    2.923 -14.955   5.899
  25 N   -5.899  -2.923 -14.955
  26 N    2.923  14.955  -5.899
  27 N   -5.899   2.923  14.955
  28 N   -2.923  14.955   5.899
  29 N    5.899  -2.923  14.955
  30 N   -2.923 -14.955  -5.899
  31 CL   2.771  13.065   2.771
                                685 S  
                                         1.058E+05 7.380E-04 0.000E+00 0.000E+00
                                         1.587E+04 5.718E-03 0.000E+00 0.000E+00
                                         3.620E+03 2.950E-02 0.000E+00 0.000E+00
                                         1.031E+03 1.173E-01 0.000E+00 0.000E+00
                                         3.399E+02 3.629E-01 0.000E+00 0.000E+00
                                         1.245E+02 5.841E-01 0.000E+00 0.000E+00
                                686 S  
                                         1.245E+02 1.342E-01 0.000E+00 0.000E+00
                                         4.951E+01 6.242E-01 0.000E+00 0.000E+00
                                         2.081E+01 2.918E-01 0.000E+00 0.000E+00
                                687 S  
                                         6.583E+00 1.000E+00 0.000E+00 0.000E+00
                                688 S  
                                         2.565E+00 1.000E+00 0.000E+00 0.000E+00
                                689 S  
                                         5.598E-01 1.000E+00 0.000E+00 0.000E+00
                                690 S  
                                         1.833E-01 1.000E+00 0.000E+00 0.000E+00
                         691-   693 P  
                                         5.898E+02 0.000E+00 2.391E-03 0.000E+00
                                         1.398E+02 0.000E+00 1.850E-02 0.000E+00
                                         4.514E+01 0.000E+00 8.138E-02 0.000E+00
                                         1.687E+01 0.000E+00 2.216E-01 0.000E+00
                                         6.741E+00 0.000E+00 7.726E-01 0.000E+00
                         694-   696 P  
                                         6.741E+00 0.000E+00-1.572E+00 0.000E+00
                                         2.772E+00 0.000E+00 9.924E-01 0.000E+00
                         697-   699 P  
                                         1.024E+00 0.000E+00 1.000E+00 0.000E+00
                         700-   702 P  
                                         3.814E-01 0.000E+00 1.000E+00 0.000E+00
                         703-   705 P  
                                         1.094E-01 0.000E+00 1.000E+00 0.000E+00
                         706-   710 D  
                                         7.500E-01 0.000E+00 0.000E+00 1.000E+00
  32 CL  -2.771 -13.065   2.771
  33 CL   2.771 -13.065  -2.771
  34 CL  -2.771  13.065  -2.771
  35 CL   2.771   2.771  13.065
  36 CL  13.065   2.771   2.771
  37 CL  -2.771  -2.771  13.065
  38 CL -13.065   2.771  -2.771
  39 CL   2.771  -2.771 -13.065
  40 CL -13.065  -2.771   2.771
  41 CL  -2.771   2.771 -13.065
  42 CL  13.065  -2.771  -2.771
  43 C    3.938  15.875   3.938
                                997 S  
                                         4.563E+03 1.967E-03 0.000E+00 0.000E+00
                                         6.820E+02 1.523E-02 0.000E+00 0.000E+00
                                         1.550E+02 7.613E-02 0.000E+00 0.000E+00
                                         4.446E+01 2.608E-01 0.000E+00 0.000E+00
                                         1.303E+01 6.165E-01 0.000E+00 0.000E+00
                                         1.828E+00 2.210E-01 0.000E+00 0.000E+00
                         998-  1001 SP 
                                         2.096E+01 1.147E-01 4.025E-02 0.000E+00
                                         4.803E+00 9.200E-01 2.376E-01 0.000E+00
                                         1.459E+00-3.031E-03 8.159E-01 0.000E+00
                        1002-  1005 SP 
                                         4.835E-01 1.000E+00 1.000E+00 0.000E+00
                        1006-  1009 SP 
                                         1.456E-01 1.000E+00 1.000E+00 0.000E+00
                        1010-  1014 D  
                                         6.260E-01 0.000E+00 0.000E+00 1.000E+00
  44 C   -3.938 -15.875   3.938
  45 C    3.938 -15.875  -3.938
  46 C   -3.938  15.875  -3.938
  47 C    3.938   3.938  15.875
  48 C   15.875   3.938   3.938
  49 C   -3.938  -3.938  15.875
  50 C  -15.875   3.938  -3.938
  51 C    3.938  -3.938 -15.875
  52 C  -15.875  -3.938   3.938
  53 C   -3.938   3.938 -15.875
  54 C   15.875  -3.938  -3.938
  55 C   -9.853   3.221 -11.673
  56 C    9.853  -3.221 -11.673
  57 C   -9.853  -3.221  11.673
  58 C    9.853   3.221  11.673
  59 C  -11.673  -9.853   3.221
  60 C    3.221 -11.673  -9.853
  61 C   11.673   9.853   3.221
  62 C   -3.221 -11.673   9.853
  63 C  -11.673   9.853  -3.221
  64 C   -3.221  11.673  -9.853
  65 C   11.673  -9.853  -3.221
  66 C    3.221  11.673   9.853
  67 C    3.221  -9.853 -11.673
  68 C   -3.221   9.853 -11.673
  69 C   -3.221  -9.853  11.673
  70 C    3.221   9.853  11.673
  71 C   -9.853 -11.673   3.221
  72 C  -11.673   3.221  -9.853
  73 C    9.853  11.673   3.221
  74 C  -11.673  -3.221   9.853
  75 C    9.853 -11.673  -3.221
  76 C   11.673  -3.221  -9.853
  77 C   -9.853  11.673  -3.221
  78 C   11.673   3.221   9.853
  79 H   -8.384   4.579 -12.082
                               1645 S  
                                         3.387E+01 2.549E-02 0.000E+00 0.000E+00
                                         5.095E+00 1.904E-01 0.000E+00 0.000E+00
                                         1.159E+00 8.522E-01 0.000E+00 0.000E+00
                               1646 S  
                                         3.258E-01 1.000E+00 0.000E+00 0.000E+00
                               1647 S  
                                         1.027E-01 1.000E+00 0.000E+00 0.000E+00
                        1648-  1650 P  
                                         7.500E-01 0.000E+00 1.000E+00 0.000E+00
  80 H    8.384  -4.579 -12.082
  81 H   -8.384  -4.579  12.082
  82 H    8.384   4.579  12.082
  83 H  -12.082  -8.384   4.579
  84 H    4.579 -12.082  -8.384
  85 H   12.082   8.384   4.579
  86 H   -4.579 -12.082   8.384
  87 H  -12.082   8.384  -4.579
  88 H   -4.579  12.082  -8.384
  89 H   12.082  -8.384  -4.579
  90 H    4.579  12.082   8.384
  91 H    4.579  -8.384 -12.082
  92 H   -4.579   8.384 -12.082
  93 H   -4.579  -8.384  12.082
  94 H    4.579   8.384  12.082
  95 H   -8.384 -12.082   4.579
  96 H  -12.082   4.579  -8.384
  97 H    8.384  12.082   4.579
  98 H  -12.082  -4.579   8.384
  99 H    8.384 -12.082  -4.579
 100 H   12.082  -4.579  -8.384
 101 H   -8.384  12.082  -4.579
 102 H   12.082   4.579   8.384
 INFORMATION **** SET_MPP **** PCRYSTAL CALCULATION
 INFORMATION **** READM2 **** NEW DEFAULT: FOCK/KS MATRIX MIXING SET TO 30 %
 INFORMATION **** READM2 **** NEW DEFAULT: FULL DIRECT SCF MODE
 INFORMATION **** READM2 **** NEW DEFAULT: COULOMB BIPOLAR BUFFER SET TO 32 Mb
 INFORMATION **** READM2 **** NEW DEFAULT: EXCHANGE BIPOLAR BUFFER SET TO 32 Mb

 *******************************************************************************
 NEW DEFAULT: DFT INTEGRATION GRID INCREASED TO XLGRID
 NEW DEFAULT: DIIS ACCELERATOR ACTIVE
 USE KEYWORD NODIIS TO TURN IT OFF
 *******************************************************************************

 INFORMATION **** DFTD3_INPUT **** PERFORM LATEST DISPERSION CORRECTION DFT-D3(BJ) WITH AUTOMATIC PARAMETER SETUP
 PLEASE CITE:
 (1) DFT-D3 Reference
  S. Grimme, J. Antony, S. Ehrlich, and H. Krieg, J. Chem. Phys. 132 (2010), 154104
 (2) BJ-Damping Reference
  S. Grimme, S. Ehrlich, and L. Goerigk, J. Comput. Chem. 32 (2011), 1456-1465
 (3) General DFT-D Review
  S. Grimme, A. Hansen, J. G. Brandenburg, and C. Bannwarth,
  Chem. Rev. 116 (2016), 5105-5154

 INFORMATION **** TOLINTEG **** COULOMB AND EXCHANGE SERIES TOLERANCES MODIFIED
 INFORMATION **** TOLDEE **** SCF TOL ON TOTAL ENERGY SET TO          10
 INFORMATION **** DFTD3_INPUT **** PERFORM DISPERSION CORRECTION DFT-D3 IN THE ZERO DAMPING SCHEME

 PLEASE CITE:
 (1) DFT-D3 Reference
  S. Grimme, J. Antony, S. Ehrlich, and H. Krieg, J. Chem. Phys. 132 (2010), 154104
 (2) General DFT-D Review
  S. Grimme, A. Hansen, J. G. Brandenburg, and C. Bannwarth,
  Chem. Rev. 116 (2016), 5105-5154

 *******************************************************************************
 N. OF ATOMS PER CELL       102  COULOMB OVERLAP TOL         (T1) 10**   -7
 NUMBER OF SHELLS           624  COULOMB PENETRATION TOL     (T2) 10**   -7
 NUMBER OF AO              1788  EXCHANGE OVERLAP TOL        (T3) 10**   -7
 N. OF ELECTRONS PER CELL   732  EXCHANGE PSEUDO OVP (F(G))  (T4) 10**  -10
 CORE ELECTRONS PER CELL    240  EXCHANGE PSEUDO OVP (P(G))  (T5) 10**  -40
 N. OF SYMMETRY OPERATORS    24  POLE ORDER IN MONO ZONE                  4
 *******************************************************************************
 TYPE OF CALCULATION :  RESTRICTED CLOSED SHELL
 KOHN-SHAM HAMILTONIAN

 (EXCHANGE)[CORRELATION] FUNCTIONAL:(M06)[M06]


 HYBRID EXCHANGE - PERCENTAGE OF FOCK EXCHANGE    27.0000
 CORE  PSEUDO POTENTIAL         TOL. ON PSEUDO              (TP) 10**- 6

 CAPPA:IS1  2;IS2  2;IS3  2; K PTS MONK NET   3; SYMMOPS:K SPACE  48;G SPACE  24

 *******************************************************************************
 MAX NUMBER OF SCF CYCLES      50  CONVERGENCE ON DELTAP        10**-20
 WEIGHT OF F(I) IN F(I+1)      30% CONVERGENCE ON ENERGY        10**-10
 SHRINK. FACT.(MONKH.)    2  2  2  NUMBER OF K POINTS IN THE IBZ      3
 SHRINKING FACTOR(GILAT NET)    2  NUMBER OF K POINTS(GILAT NET)      3
 *******************************************************************************
 *** K POINTS COORDINATES (OBLIQUE COORDINATES IN UNITS OF IS =  2)
   1-R(  0  0  0)   2-R(  1  0  0)   3-R(  1  1  1)

 DIRECT LATTICE VECTORS COMPON. (A.U.)     RECIP. LATTICE VECTORS COMPON. (A.U.) 
        X            Y            Z              X            Y            Z
  -16.0072585   16.0072585   16.0072585      0.0000000    0.1962605    0.1962605
   16.0072585  -16.0072585   16.0072585      0.1962605    0.0000000    0.1962605
   16.0072585   16.0072585  -16.0072585      0.1962605    0.1962605    0.0000000

 DISK SPACE FOR EIGENVECTORS (FTN 10)     9590832 REALS

 SYMMETRY ADAPTION OF THE BLOCH FUNCTIONS ENABLED
 TTTTTTTTTTTTTTTTTTTTTTTTTTTTTT gordsh1     TELAPSE        4.96 TCPU        0.70

 MATRIX SIZE: P(G) 9021108, F(G)  619092, P(G) IRR  194647, F(G) IRR   27820
 MAX G-VECTOR INDEX FOR 1- AND 2-ELECTRON INTEGRALS 181

 TTTTTTTTTTTTTTTTTTTTTTTTTTTTTT INPUT       TELAPSE        5.02 TCPU        0.75

 NEIGHBORS OF THE NON-EQUIVALENT ATOMS

 N = NUMBER OF NEIGHBORS AT DISTANCE R
    ATOM  N     R/ANG      R/AU   NEIGHBORS (ATOM LABELS AND CELL INDICES)
   1 ZN   4     1.9855     3.7520    7 N    1-1 0    9 N    0-1-1   25 N    1 0 0
                                    27 N    0-1 0
   1 ZN   4     2.9960     5.6617   43 C    0-1-1   45 C    1-1 0   49 C    0-1 0
                                    53 C    1 0 0
   1 ZN   4     3.0205     5.7079   55 C    1 0 0   57 C    0-1 0   73 C    0-1-1
                                    75 C    1-1 0
   1 ZN   4     3.1977     6.0429   79 H    1 0 0   81 H    0-1 0   97 H    0-1-1
                                    99 H    1-1 0
   1 ZN   4     3.4987     6.6116   31 CL   0-1-1   33 CL   1-1 0   37 CL   0-1 0
                                    41 CL   1 0 0
   1 ZN   4     4.1574     7.8563   61 C    0-1-1   65 C    1-1 0   72 C    1 0 0
                                    74 C    0-1 0

   7 N    1     1.3261     2.5059   43 C   -1 0-1
   7 N    1     1.3763     2.6007   55 C    0 1 0
   7 N    1     1.9855     3.7520    1 ZN  -1 1 0
   7 N    1     2.1440     4.0517   79 H    0 1 0
   7 N    1     2.2201     4.1954   72 C    0 1 0
   7 N    1     2.2275     4.2093   24 N    0 0 0

  31 CL   1     1.7243     3.2584   43 C    0 0 0
  31 CL   2     2.6857     5.0753    7 N    1 0 1   24 N    1 0 1
  31 CL   2     3.1637     5.9785   90 H    0 0 0   97 H    0 0 0
  31 CL   2     3.4987     6.6116    1 ZN   0 1 1    6 ZN   1 1 0
  31 CL   2     3.5803     6.7658    9 N    0 0 0   28 N    0 0 0
  31 CL   2     3.8115     7.2026   55 C    1 1 1   72 C    1 1 1

  43 C    2     1.3261     2.5059    7 N    1 0 1   24 N    1 0 1
  43 C    1     1.7243     3.2584   31 CL   0 0 0
  43 C    2     2.1376     4.0395   55 C    1 1 1   72 C    1 1 1
  43 C    2     2.9960     5.6617    1 ZN   0 1 1    6 ZN   1 1 0
  43 C    2     3.1111     5.8792   90 H    0 0 0   97 H    0 0 0
  43 C    2     3.1652     5.9813   79 H    1 1 1   96 H    1 1 1

  55 C    1     1.0802     2.0413   79 H    0 0 0
  55 C    1     1.3624     2.5745   72 C    0 0 0
  55 C    1     1.3763     2.6007    7 N    0-1 0
  55 C    1     2.1376     4.0395   43 C   -1-1-1
  55 C    1     2.2201     4.1954   24 N    0-1 0
  55 C    1     2.2220     4.1990   96 H    0 0 0

  79 H    1     1.0802     2.0413   55 C    0 0 0
  79 H    1     2.1440     4.0517    7 N    0-1 0
  79 H    1     2.2220     4.1990   72 C    0 0 0
  79 H    1     2.7676     5.2299   96 H    0 0 0
  79 H    1     2.8478     5.3816   92 H    0 0 0
  79 H    1     3.0714     5.8041   27 N   -1-1 0


 SYMMETRY ALLOWED ELASTIC DISTORTION 1
  0.5773503  0.0000000  0.0000000
  0.0000000  0.5773503  0.0000000
  0.0000000  0.0000000  0.5773503

 SYMMETRY ALLOWED INTERNAL DEGREE(S) OF FREEDOM:  13
 TTTTTTTTTTTTTTTTTTTTTTTTTTTTTT SYMM        TELAPSE        5.21 TCPU        0.94
 TTTTTTTTTTTTTTTTTTTTTTTTTTTTTT INT_SCREEN  TELAPSE        5.24 TCPU        0.98

 ************************************************************************
 ************************************************************************
 * ELAPIEZO OPTION, E. ALBANESE, A. ERBA, B. CIVALLERI, R. DOVESI       *
 *                                                                      *
 * IT IS ASSUMED THAT THE INPUT IS FROM AN OPTIMIZED RUN                *

 CONVERGENCE CRITERION FOR ENERGY, TOLDEE =          1.0000E-08
 CONVERGENCE CRITERION FOR RMS GRADIENT, TOLDEG =    3.0000E-04
 CONVERGENCE CRITERION FOR RMS DISPLACEMENT, TOLDEX  6.2000E-04
 MAGNITUDE OF STEPSIZE FOR ADIMENSIONAL STRAINS =    1.5000E-02
 NUMBER OF POINTS (TOTAL) IN NUMERICAL 2ND DERIVATIVE=        3
 ************************************************************************
 ************************************************************************

 ************************************************************************

  Y. NOEL POST DOC. TURIN 2002

  THIS ROUTINE EVALUATES THE NON ZERO ELEMENTS OF THE ELASTIC TENSOR 

  ORDER OF THE TENSOR : 4

 |  1 A    1 B    1 B     .      .      .     |
 |         1 A    1 B     .      .      .     |
 |                1 A     .      .      .     |
 |                       1 C     .      .     |
 |                              1 C     .     |
 |                                     1 C    |

 EACH  LETTER   CORRESPONDS  TO  AN  INDEPENDENT  COMPONENT.
 INTERDEPENDENT COMPONENTS (WITH SAME LETTER) ARE RELATED BY
 THE COEFFICIENT THAT PRECEEDS EACH LETTER.

 ************************************************************************


 ************************************************************************

  Y. NOEL POST DOC. TURIN 2002

  THIS ROUTINE EVALUATES THE NON ZERO ELEMENTS OF THE PIEZOELECTRIC TENSOR 

  ORDER OF THE TENSOR : 3

 |   .      .      .     1 A     .      .     |
 |   .      .      .      .     1 A     .     |
 |   .      .      .      .      .     1 A    |

 EACH  LETTER   CORRESPONDS  TO  AN  INDEPENDENT  COMPONENT.
 INTERDEPENDENT COMPONENTS (WITH SAME LETTER) ARE RELATED BY
 THE COEFFICIENT THAT PRECEEDS EACH LETTER.

 ************************************************************************


 LIST OF ACTIVE DEFORMATIONS: 
             1
             4
 INFORMATION **** EXCBUF **** EXCH. BIPO BUFFER: WORDS USED =     4000000
 WARNING **** EXCBUF **** EXCH. BIPO BUFFER TOO SMALL - TO AVOID I/O SET EXCHSIZE =     6771096

 DFT PARAMETERS

     ATOM       ELECTRONS   NET CHARGE   R(ANGSTROM)
   1 230  ZN     20.0000      0.0000     1.37000000
   7   7  N       7.0000      0.0000     0.74000000
  31  17  CL     17.0000      0.0000     0.99000000
  43   6  C       6.0000      0.0000     0.77000000
  79   1  H       1.0000      0.0000     1.11000000

 SIZE OF GRID=     271631
 TTTTTTTTTTTTTTTTTTTTTTTTTTTTTT MAKE_GRID2  TELAPSE        7.07 TCPU        2.69
 BECKE WEIGHT FUNCTION
 RADSAFE =     2.00
 TOLERANCES - DENSITY:10**- 6; POTENTIAL:10**- 9; GRID WGT:10**-14

 RADIAL INTEGRATION  - INTERVALS (POINTS,UPPER LIMIT):            1( 99,  4.0*R)

 ANGULAR INTEGRATION - INTERVALS (ACCURACY LEVEL [N. POINTS] UPPER LIMIT):
  1(  6[ 146]   0.2)  2( 11[ 302]   0.5)  3( 14[ 590]   0.9)  4( 18[1454]   3.5)
  5( 14[ 590]9999.0)
 TTTTTTTTTTTTTTTTTTTTTTTTTTTTTT INT_CALC    TELAPSE        7.11 TCPU        2.73
 EEEEEEEEEE INT_CALC TERMINATION  DATE 11 11 2020 TIME 23:36:35.0

 *******************************************************************************
 ZIFCl_start                                                                     
 CRYSTAL - SCF - TYPE OF CALCULATION :  RESTRICTED CLOSED SHELL
 *******************************************************************************

 CAPPA:IS1  2;IS2  2;IS3  2; K PTS MONK NET   3; SYMMOPS:K SPACE  48;G SPACE  24

 TTTTTTTTTTTTTTTTTTTTTTTTTTTTTT SDIK        TELAPSE        7.34 TCPU        2.96

 AAAAAAAAAAAAAAAAAAAAAAAAAAAAAAAAAAAAAAAAAAAAAAAAAAAAAAAAAAAAAAAAAAAAAAAAAAAAAAA
         ATOMIC WAVEFUNCTION(S)


 NUCLEAR CHARGE 20.0  SYMMETRY SPECIES            S    P    D
 N. ELECTRONS   20.0  NUMBER OF PRIMITIVE GTOS    7    7    6
                      NUMBER OF CONTRACTED GTOS   5    5    3
                      NUMBER OF CLOSED SHELLS     2    1    1
                      OPEN SHELL OCCUPATION       0    0    0

  ZNUC SCFIT  TOTAL HF ENERGY   KINETIC ENERGY   VIRIAL THEOREM ACCURACY
  20.0  35   -2.259494290E+02  1.538488917E+02 -2.468645152E+00  3.9E-06

 NUCLEAR CHARGE  7.0  SYMMETRY SPECIES            S    P
 N. ELECTRONS    7.0  NUMBER OF PRIMITIVE GTOS   11    5
                      NUMBER OF CONTRACTED GTOS   4    3
                      NUMBER OF CLOSED SHELLS     2    0
                      OPEN SHELL OCCUPATION       0    3

  ZNUC SCFIT  TOTAL HF ENERGY   KINETIC ENERGY   VIRIAL THEOREM ACCURACY
   7.0  11   -5.439473665E+01  5.441433682E+01 -1.999639798E+00  3.6E-06

 NUCLEAR CHARGE 17.0  SYMMETRY SPECIES            S    P
 N. ELECTRONS   17.0  NUMBER OF PRIMITIVE GTOS   13   10
                      NUMBER OF CONTRACTED GTOS   6    5
                      NUMBER OF CLOSED SHELLS     3    1
                      OPEN SHELL OCCUPATION       0    5

  ZNUC SCFIT  TOTAL HF ENERGY   KINETIC ENERGY   VIRIAL THEOREM ACCURACY
  17.0  10   -4.594686980E+02  4.594737850E+02 -1.999988929E+00  4.2E-06

 NUCLEAR CHARGE  6.0  SYMMETRY SPECIES            S    P
 N. ELECTRONS    6.0  NUMBER OF PRIMITIVE GTOS   11    5
                      NUMBER OF CONTRACTED GTOS   4    3
                      NUMBER OF CLOSED SHELLS     2    0
                      OPEN SHELL OCCUPATION       0    2

  ZNUC SCFIT  TOTAL HF ENERGY   KINETIC ENERGY   VIRIAL THEOREM ACCURACY
   6.0  11   -3.768480057E+01  3.769831118E+01 -1.999641612E+00  2.0E-06

 NUCLEAR CHARGE  1.0  SYMMETRY SPECIES            S
 N. ELECTRONS    1.0  NUMBER OF PRIMITIVE GTOS    5
                      NUMBER OF CONTRACTED GTOS   3
                      NUMBER OF CLOSED SHELLS     0
                      OPEN SHELL OCCUPATION       1

  ZNUC SCFIT  TOTAL HF ENERGY   KINETIC ENERGY   VIRIAL THEOREM ACCURACY
   1.0   1   -4.998098153E-01  4.997907537E-01 -2.000038139E+00  9.6E-17

 AAAAAAAAAAAAAAAAAAAAAAAAAAAAAAAAAAAAAAAAAAAAAAAAAAAAAAAAAAAAAAAAAAAAAAAAAAAAAAA

 CHARGE NORMALIZATION FACTOR   1.00000000
 TOTAL ATOMIC CHARGES:
  20.0000000  20.0000000  20.0000000  20.0000000  20.0000000  20.0000000
   7.0000000   7.0000000   7.0000000   7.0000000   7.0000000   7.0000000
   7.0000000   7.0000000   7.0000000   7.0000000   7.0000000   7.0000000
   7.0000000   7.0000000   7.0000000   7.0000000   7.0000000   7.0000000
   7.0000000   7.0000000   7.0000000   7.0000000   7.0000000   7.0000000
  17.0000000  17.0000000  17.0000000  17.0000000  17.0000000  17.0000000
  17.0000000  17.0000000  17.0000000  17.0000000  17.0000000  17.0000000
   6.0000000   6.0000000   6.0000000   6.0000000   6.0000000   6.0000000
   6.0000000   6.0000000   6.0000000   6.0000000   6.0000000   6.0000000
   6.0000000   6.0000000   6.0000000   6.0000000   6.0000000   6.0000000
   6.0000000   6.0000000   6.0000000   6.0000000   6.0000000   6.0000000
   6.0000000   6.0000000   6.0000000   6.0000000   6.0000000   6.0000000
   6.0000000   6.0000000   6.0000000   6.0000000   6.0000000   6.0000000
   1.0000000   1.0000000   1.0000000   1.0000000   1.0000000   1.0000000
   1.0000000   1.0000000   1.0000000   1.0000000   1.0000000   1.0000000
   1.0000000   1.0000000   1.0000000   1.0000000   1.0000000   1.0000000
   1.0000000   1.0000000   1.0000000   1.0000000   1.0000000   1.0000000
 TTTTTTTTTTTTTTTTTTTTTTTTTTTTTT MOQGAD      TELAPSE        7.45 TCPU        3.07
 TTTTTTTTTTTTTTTTTTTTTTTTTTTTTT SHELLXN     TELAPSE       11.10 TCPU        6.01
 TTTTTTTTTTTTTTTTTTTTTTTTTTTTTT MONMO3      TELAPSE       12.32 TCPU        7.23
 NUMERICALLY INTEGRATED DENSITY    731.9999852158
 TTTTTTTTTTTTTTTTTTTTTTTTTTTTTT NUMDFT      TELAPSE       12.99 TCPU        7.90
 CYC   0 ETOT(AU) -9.607130407723E+03 DETOT -9.61E+03 tst  0.00E+00 PX  1.00E+00
 TTTTTTTTTTTTTTTTTTTTTTTTTTTTTT DIIS        TELAPSE       14.22 TCPU        9.13
 TTTTTTTTTTTTTTTTTTTTTTTTTTTTTT FDIK        TELAPSE       15.05 TCPU        9.83
 INSULATING STATE
 TOP OF VALENCE BANDS -    BAND    366; K    3; EIG -2.9135209E-01 AU
 TOP OF VALENCE BANDS -    BAND    366; K    1; EIG -2.9200779E-01 AU
 BOTTOM OF VIRTUAL BANDS - BAND    367; K    3; EIG -7.1021905E-02 AU
 DIRECT ENERGY BAND GAP:   5.9955 eV
 BOTTOM OF VIRTUAL BANDS - BAND    367; K    1; EIG -7.0661285E-02 AU
 TTTTTTTTTTTTTTTTTTTTTTTTTTTTTT PDIG        TELAPSE       15.21 TCPU       10.00
 CHARGE NORMALIZATION FACTOR   1.00000000
 TOTAL ATOMIC CHARGES:
  18.4097467  18.4097467  18.4097467  18.4097467  18.4097467  18.4097467
   7.6720543   7.6720543   7.6720543   7.6720543   7.6720543   7.6720543
   7.6720543   7.6720543   7.6720543   7.6720543   7.6720543   7.6720543
   7.6720543   7.6720543   7.6720543   7.6720543   7.6720543   7.6720543
   7.6720543   7.6720543   7.6720543   7.6720543   7.6720543   7.6720543
  17.0200158  17.0200158  17.0200158  17.0200158  17.0200158  17.0200158
  17.0200158  17.0200158  17.0200158  17.0200158  17.0200158  17.0200158
   5.4938538   5.4938538   5.4938538   5.4938538   5.4938538   5.4938538
   5.4938538   5.4938538   5.4938538   5.4938538   5.4938538   5.4938538
   6.1862470   6.1862470   6.1862470   6.1862470   6.1862470   6.1862470
   6.1862470   6.1862470   6.1862470   6.1862470   6.1862470   6.1862470
   6.1862470   6.1862470   6.1862470   6.1862470   6.1862470   6.1862470
   6.1862470   6.1862470   6.1862470   6.1862470   6.1862470   6.1862470
   0.7823273   0.7823273   0.7823273   0.7823273   0.7823273   0.7823273
   0.7823273   0.7823273   0.7823273   0.7823273   0.7823273   0.7823273
   0.7823273   0.7823273   0.7823273   0.7823273   0.7823273   0.7823273
   0.7823273   0.7823273   0.7823273   0.7823273   0.7823273   0.7823273
 TTTTTTTTTTTTTTTTTTTTTTTTTTTTTT MOQGAD      TELAPSE       15.23 TCPU       10.01
 TTTTTTTTTTTTTTTTTTTTTTTTTTTTTT SHELLXN     TELAPSE       21.70 TCPU       13.03
 TTTTTTTTTTTTTTTTTTTTTTTTTTTTTT MONMO3      TELAPSE       22.99 TCPU       14.32
 NUMERICALLY INTEGRATED DENSITY    732.0000128409
 TTTTTTTTTTTTTTTTTTTTTTTTTTTTTT NUMDFT      TELAPSE       23.92 TCPU       15.25
 CYC   1 ETOT(AU) -9.584182595248E+03 DETOT  2.29E+01 tst  0.00E+00 PX  1.00E+00
 TTTTTTTTTTTTTTTTTTTTTTTTTTTTTT DIIS        TELAPSE       24.06 TCPU       15.40
 DIIS TEST: 0.19206E+02 AT SCF   CYCLE   1 - MIX   30 %
 TTTTTTTTTTTTTTTTTTTTTTTTTTTTTT FDIK        TELAPSE       24.85 TCPU       16.07
 INSULATING STATE
 TOP OF VALENCE BANDS -    BAND    366; K    3; EIG -2.1583952E-01 AU
 TOP OF VALENCE BANDS -    BAND    366; K    1; EIG -2.1621523E-01 AU
 BOTTOM OF VIRTUAL BANDS - BAND    367; K    1; EIG -1.1981557E-02 AU
 INDIRECT ENERGY BAND GAP:   5.5473 eV
 TTTTTTTTTTTTTTTTTTTTTTTTTTTTTT PDIG        TELAPSE       25.01 TCPU       16.24
 CHARGE NORMALIZATION FACTOR   1.00000000
 TOTAL ATOMIC CHARGES:
  19.0624200  19.0624200  19.0624200  19.0624200  19.0624200  19.0624200
   7.3883762   7.3883762   7.3883762   7.3883762   7.3883762   7.3883762
   7.3883762   7.3883762   7.3883762   7.3883762   7.3883762   7.3883762
   7.3883762   7.3883762   7.3883762   7.3883762   7.3883762   7.3883762
   7.3883762   7.3883762   7.3883762   7.3883762   7.3883762   7.3883762
  17.0368322  17.0368322  17.0368322  17.0368322  17.0368322  17.0368322
  17.0368322  17.0368322  17.0368322  17.0368322  17.0368322  17.0368322
   6.0151220   6.0151220   6.0151220   6.0151220   6.0151220   6.0151220
   6.0151220   6.0151220   6.0151220   6.0151220   6.0151220   6.0151220
   5.9078608   5.9078608   5.9078608   5.9078608   5.9078608   5.9078608
   5.9078608   5.9078608   5.9078608   5.9078608   5.9078608   5.9078608
   5.9078608   5.9078608   5.9078608   5.9078608   5.9078608   5.9078608
   5.9078608   5.9078608   5.9078608   5.9078608   5.9078608   5.9078608
   0.9121810   0.9121810   0.9121810   0.9121810   0.9121810   0.9121810
   0.9121810   0.9121810   0.9121810   0.9121810   0.9121810   0.9121810
   0.9121810   0.9121810   0.9121810   0.9121810   0.9121810   0.9121810
   0.9121810   0.9121810   0.9121810   0.9121810   0.9121810   0.9121810
 TTTTTTTTTTTTTTTTTTTTTTTTTTTTTT MOQGAD      TELAPSE       25.02 TCPU       16.25
 TTTTTTTTTTTTTTTTTTTTTTTTTTTTTT SHELLXN     TELAPSE       28.96 TCPU       19.27
 TTTTTTTTTTTTTTTTTTTTTTTTTTTTTT MONMO3      TELAPSE       31.06 TCPU       21.37
 NUMERICALLY INTEGRATED DENSITY    732.0000153981
 TTTTTTTTTTTTTTTTTTTTTTTTTTTTTT NUMDFT      TELAPSE       31.98 TCPU       22.28
 CYC   2 ETOT(AU) -9.584667479134E+03 DETOT -4.85E-01 tst  6.29E-03 PX  1.14E-01
 TTTTTTTTTTTTTTTTTTTTTTTTTTTTTT DIIS        TELAPSE       32.18 TCPU       22.48
 DIIS TEST: 0.12498E+02 AT SCF   CYCLE   2 - DIIS ACTIVE - HISTORY:     2 CYCLES
 TTTTTTTTTTTTTTTTTTTTTTTTTTTTTT FDIK        TELAPSE       33.31 TCPU       23.13
 INSULATING STATE
 TOP OF VALENCE BANDS -    BAND    366; K    3; EIG -2.2964724E-01 AU
 TOP OF VALENCE BANDS -    BAND    366; K    1; EIG -2.3027469E-01 AU
 BOTTOM OF VIRTUAL BANDS - BAND    367; K    1; EIG  1.3651219E-02 AU
 INDIRECT ENERGY BAND GAP:   6.6205 eV
 TTTTTTTTTTTTTTTTTTTTTTTTTTTTTT PDIG        TELAPSE       33.47 TCPU       23.30
 CHARGE NORMALIZATION FACTOR   1.00000000
 TOTAL ATOMIC CHARGES:
  18.8039909  18.8039909  18.8039909  18.8039909  18.8039909  18.8039909
   7.5540365   7.5540365   7.5540365   7.5540365   7.5540365   7.5540365
   7.5540365   7.5540365   7.5540365   7.5540365   7.5540365   7.5540365
   7.5540365   7.5540365   7.5540365   7.5540365   7.5540365   7.5540365
   7.5540365   7.5540365   7.5540365   7.5540365   7.5540365   7.5540365
  17.0450163  17.0450163  17.0450163  17.0450163  17.0450163  17.0450163
  17.0450163  17.0450163  17.0450163  17.0450163  17.0450163  17.0450163
   5.6551905   5.6551905   5.6551905   5.6551905   5.6551905   5.6551905
   5.6551905   5.6551905   5.6551905   5.6551905   5.6551905   5.6551905
   6.0262072   6.0262072   6.0262072   6.0262072   6.0262072   6.0262072
   6.0262072   6.0262072   6.0262072   6.0262072   6.0262072   6.0262072
   6.0262072   6.0262072   6.0262072   6.0262072   6.0262072   6.0262072
   6.0262072   6.0262072   6.0262072   6.0262072   6.0262072   6.0262072
   0.8686551   0.8686551   0.8686551   0.8686551   0.8686551   0.8686551
   0.8686551   0.8686551   0.8686551   0.8686551   0.8686551   0.8686551
   0.8686551   0.8686551   0.8686551   0.8686551   0.8686551   0.8686551
   0.8686551   0.8686551   0.8686551   0.8686551   0.8686551   0.8686551
 TTTTTTTTTTTTTTTTTTTTTTTTTTTTTT MOQGAD      TELAPSE       33.49 TCPU       23.31
 TTTTTTTTTTTTTTTTTTTTTTTTTTTTTT SHELLXN     TELAPSE       38.44 TCPU       26.34
 TTTTTTTTTTTTTTTTTTTTTTTTTTTTTT MONMO3      TELAPSE       40.72 TCPU       28.62
 NUMERICALLY INTEGRATED DENSITY    732.0000125652
 TTTTTTTTTTTTTTTTTTTTTTTTTTTTTT NUMDFT      TELAPSE       41.67 TCPU       29.57
 CYC   3 ETOT(AU) -9.585284049309E+03 DETOT -6.17E-01 tst  1.53E-03 PX  6.42E-02
 TTTTTTTTTTTTTTTTTTTTTTTTTTTTTT DIIS        TELAPSE       43.27 TCPU       31.17
 DIIS TEST: 0.53449E+00 AT SCF   CYCLE   3 - DIIS ACTIVE - HISTORY:     3 CYCLES
 TTTTTTTTTTTTTTTTTTTTTTTTTTTTTT FDIK        TELAPSE       46.96 TCPU       32.39
 INSULATING STATE
 TOP OF VALENCE BANDS -    BAND    366; K    3; EIG -2.4212559E-01 AU
 TOP OF VALENCE BANDS -    BAND    366; K    1; EIG -2.4270624E-01 AU
 BOTTOM OF VIRTUAL BANDS - BAND    367; K    2; EIG  7.8501608E-03 AU
 INDIRECT ENERGY BAND GAP:   6.8022 eV
 BOTTOM OF VIRTUAL BANDS - BAND    367; K    1; EIG  9.2855763E-03 AU
 TTTTTTTTTTTTTTTTTTTTTTTTTTTTTT PDIG        TELAPSE       47.13 TCPU       32.56
 CHARGE NORMALIZATION FACTOR   1.00000000
 TOTAL ATOMIC CHARGES:
  18.7447918  18.7447918  18.7447918  18.7447918  18.7447918  18.7447918
   7.5560558   7.5560558   7.5560558   7.5560558   7.5560558   7.5560558
   7.5560558   7.5560558   7.5560558   7.5560558   7.5560558   7.5560558
   7.5560558   7.5560558   7.5560558   7.5560558   7.5560558   7.5560558
   7.5560558   7.5560558   7.5560558   7.5560558   7.5560558   7.5560558
  17.0206852  17.0206852  17.0206852  17.0206852  17.0206852  17.0206852
  17.0206852  17.0206852  17.0206852  17.0206852  17.0206852  17.0206852
   5.7375920   5.7375920   5.7375920   5.7375920   5.7375920   5.7375920
   5.7375920   5.7375920   5.7375920   5.7375920   5.7375920   5.7375920
   6.0226698   6.0226698   6.0226698   6.0226698   6.0226698   6.0226698
   6.0226698   6.0226698   6.0226698   6.0226698   6.0226698   6.0226698
   6.0226698   6.0226698   6.0226698   6.0226698   6.0226698   6.0226698
   6.0226698   6.0226698   6.0226698   6.0226698   6.0226698   6.0226698
   0.8559378   0.8559378   0.8559378   0.8559378   0.8559378   0.8559378
   0.8559378   0.8559378   0.8559378   0.8559378   0.8559378   0.8559378
   0.8559378   0.8559378   0.8559378   0.8559378   0.8559378   0.8559378
   0.8559378   0.8559378   0.8559378   0.8559378   0.8559378   0.8559378
 TTTTTTTTTTTTTTTTTTTTTTTTTTTTTT MOQGAD      TELAPSE       47.15 TCPU       32.57
 TTTTTTTTTTTTTTTTTTTTTTTTTTTTTT SHELLXN     TELAPSE       60.57 TCPU       35.56
 TTTTTTTTTTTTTTTTTTTTTTTTTTTTTT MONMO3      TELAPSE       61.84 TCPU       36.83
 NUMERICALLY INTEGRATED DENSITY    732.0000143142
 TTTTTTTTTTTTTTTTTTTTTTTTTTTTTT NUMDFT      TELAPSE       62.76 TCPU       37.75
 CYC   4 ETOT(AU) -9.585312256293E+03 DETOT -2.82E-02 tst  4.14E-05 PX  1.79E-02
 TTTTTTTTTTTTTTTTTTTTTTTTTTTTTT DIIS        TELAPSE       63.33 TCPU       38.32
 DIIS TEST: 0.61416E-01 AT SCF   CYCLE   4 - DIIS ACTIVE - HISTORY:     4 CYCLES
 TTTTTTTTTTTTTTTTTTTTTTTTTTTTTT FDIK        TELAPSE       63.94 TCPU       38.60
 INSULATING STATE
 TOP OF VALENCE BANDS -    BAND    366; K    3; EIG -2.4171180E-01 AU
 TOP OF VALENCE BANDS -    BAND    366; K    1; EIG -2.4231606E-01 AU
 BOTTOM OF VIRTUAL BANDS - BAND    367; K    1; EIG  9.7607295E-03 AU
 INDIRECT ENERGY BAND GAP:   6.8429 eV
 TTTTTTTTTTTTTTTTTTTTTTTTTTTTTT PDIG        TELAPSE       64.10 TCPU       38.77
 CHARGE NORMALIZATION FACTOR   1.00000000
 TOTAL ATOMIC CHARGES:
  18.7471172  18.7471172  18.7471172  18.7471172  18.7471172  18.7471172
   7.5479973   7.5479973   7.5479973   7.5479973   7.5479973   7.5479973
   7.5479973   7.5479973   7.5479973   7.5479973   7.5479973   7.5479973
   7.5479973   7.5479973   7.5479973   7.5479973   7.5479973   7.5479973
   7.5479973   7.5479973   7.5479973   7.5479973   7.5479973   7.5479973
  17.0375290  17.0375290  17.0375290  17.0375290  17.0375290  17.0375290
  17.0375290  17.0375290  17.0375290  17.0375290  17.0375290  17.0375290
   5.7167194   5.7167194   5.7167194   5.7167194   5.7167194   5.7167194
   5.7167194   5.7167194   5.7167194   5.7167194   5.7167194   5.7167194
   6.0318166   6.0318166   6.0318166   6.0318166   6.0318166   6.0318166
   6.0318166   6.0318166   6.0318166   6.0318166   6.0318166   6.0318166
   6.0318166   6.0318166   6.0318166   6.0318166   6.0318166   6.0318166
   6.0318166   6.0318166   6.0318166   6.0318166   6.0318166   6.0318166
   0.8562826   0.8562826   0.8562826   0.8562826   0.8562826   0.8562826
   0.8562826   0.8562826   0.8562826   0.8562826   0.8562826   0.8562826
   0.8562826   0.8562826   0.8562826   0.8562826   0.8562826   0.8562826
   0.8562826   0.8562826   0.8562826   0.8562826   0.8562826   0.8562826
 TTTTTTTTTTTTTTTTTTTTTTTTTTTTTT MOQGAD      TELAPSE       64.12 TCPU       38.78
 TTTTTTTTTTTTTTTTTTTTTTTTTTTTTT SHELLXN     TELAPSE       69.63 TCPU       41.77
 TTTTTTTTTTTTTTTTTTTTTTTTTTTTTT MONMO3      TELAPSE       70.88 TCPU       43.02
 NUMERICALLY INTEGRATED DENSITY    732.0000138346
 TTTTTTTTTTTTTTTTTTTTTTTTTTTTTT NUMDFT      TELAPSE       71.80 TCPU       43.94
 CYC   5 ETOT(AU) -9.585315014276E+03 DETOT -2.76E-03 tst  5.46E-06 PX  6.66E-03
 TTTTTTTTTTTTTTTTTTTTTTTTTTTTTT DIIS        TELAPSE       72.22 TCPU       44.36
 DIIS TEST: 0.10732E-01 AT SCF   CYCLE   5 - DIIS ACTIVE - HISTORY:     5 CYCLES
 TTTTTTTTTTTTTTTTTTTTTTTTTTTTTT FDIK        TELAPSE       73.12 TCPU       44.63
 INSULATING STATE
 TOP OF VALENCE BANDS -    BAND    366; K    3; EIG -2.4160547E-01 AU
 TOP OF VALENCE BANDS -    BAND    366; K    1; EIG -2.4220010E-01 AU
 BOTTOM OF VIRTUAL BANDS - BAND    367; K    2; EIG  9.2245071E-03 AU
 INDIRECT ENERGY BAND GAP:   6.8254 eV
 BOTTOM OF VIRTUAL BANDS - BAND    367; K    1; EIG  9.5383651E-03 AU
 TTTTTTTTTTTTTTTTTTTTTTTTTTTTTT PDIG        TELAPSE       73.29 TCPU       44.80
 CHARGE NORMALIZATION FACTOR   1.00000000
 TOTAL ATOMIC CHARGES:
  18.7447657  18.7447657  18.7447657  18.7447657  18.7447657  18.7447657
   7.5560389   7.5560389   7.5560389   7.5560389   7.5560389   7.5560389
   7.5560389   7.5560389   7.5560389   7.5560389   7.5560389   7.5560389
   7.5560389   7.5560389   7.5560389   7.5560389   7.5560389   7.5560389
   7.5560389   7.5560389   7.5560389   7.5560389   7.5560389   7.5560389
  17.0306228  17.0306228  17.0306228  17.0306228  17.0306228  17.0306228
  17.0306228  17.0306228  17.0306228  17.0306228  17.0306228  17.0306228
   5.7184524   5.7184524   5.7184524   5.7184524   5.7184524   5.7184524
   5.7184524   5.7184524   5.7184524   5.7184524   5.7184524   5.7184524
   6.0267866   6.0267866   6.0267866   6.0267866   6.0267866   6.0267866
   6.0267866   6.0267866   6.0267866   6.0267866   6.0267866   6.0267866
   6.0267866   6.0267866   6.0267866   6.0267866   6.0267866   6.0267866
   6.0267866   6.0267866   6.0267866   6.0267866   6.0267866   6.0267866
   0.8564454   0.8564454   0.8564454   0.8564454   0.8564454   0.8564454
   0.8564454   0.8564454   0.8564454   0.8564454   0.8564454   0.8564454
   0.8564454   0.8564454   0.8564454   0.8564454   0.8564454   0.8564454
   0.8564454   0.8564454   0.8564454   0.8564454   0.8564454   0.8564454
 TTTTTTTTTTTTTTTTTTTTTTTTTTTTTT MOQGAD      TELAPSE       73.30 TCPU       44.81
 TTTTTTTTTTTTTTTTTTTTTTTTTTTTTT SHELLXN     TELAPSE       78.85 TCPU       47.77
 TTTTTTTTTTTTTTTTTTTTTTTTTTTTTT MONMO3      TELAPSE       80.74 TCPU       49.66
 NUMERICALLY INTEGRATED DENSITY    732.0000139905
 TTTTTTTTTTTTTTTTTTTTTTTTTTTTTT NUMDFT      TELAPSE       81.65 TCPU       50.57
 CYC   6 ETOT(AU) -9.585315476447E+03 DETOT -4.62E-04 tst  1.18E-06 PX  3.51E-03
 TTTTTTTTTTTTTTTTTTTTTTTTTTTTTT DIIS        TELAPSE       81.71 TCPU       50.63
 DIIS TEST: 0.21279E-02 AT SCF   CYCLE   6 - DIIS ACTIVE - HISTORY:     6 CYCLES
 TTTTTTTTTTTTTTTTTTTTTTTTTTTTTT FDIK        TELAPSE       82.05 TCPU       50.84
 INSULATING STATE
 TOP OF VALENCE BANDS -    BAND    366; K    3; EIG -2.4178098E-01 AU
 TOP OF VALENCE BANDS -    BAND    366; K    1; EIG -2.4237814E-01 AU
 BOTTOM OF VIRTUAL BANDS - BAND    367; K    2; EIG  9.4377118E-03 AU
 INDIRECT ENERGY BAND GAP:   6.8360 eV
 BOTTOM OF VIRTUAL BANDS - BAND    367; K    1; EIG  9.5935560E-03 AU
 TTTTTTTTTTTTTTTTTTTTTTTTTTTTTT PDIG        TELAPSE       82.21 TCPU       51.00
 CHARGE NORMALIZATION FACTOR   1.00000000
 TOTAL ATOMIC CHARGES:
  18.7457685  18.7457685  18.7457685  18.7457685  18.7457685  18.7457685
   7.5526381   7.5526381   7.5526381   7.5526381   7.5526381   7.5526381
   7.5526381   7.5526381   7.5526381   7.5526381   7.5526381   7.5526381
   7.5526381   7.5526381   7.5526381   7.5526381   7.5526381   7.5526381
   7.5526381   7.5526381   7.5526381   7.5526381   7.5526381   7.5526381
  17.0315102  17.0315102  17.0315102  17.0315102  17.0315102  17.0315102
  17.0315102  17.0315102  17.0315102  17.0315102  17.0315102  17.0315102
   5.7191636   5.7191636   5.7191636   5.7191636   5.7191636   5.7191636
   5.7191636   5.7191636   5.7191636   5.7191636   5.7191636   5.7191636
   6.0295744   6.0295744   6.0295744   6.0295744   6.0295744   6.0295744
   6.0295744   6.0295744   6.0295744   6.0295744   6.0295744   6.0295744
   6.0295744   6.0295744   6.0295744   6.0295744   6.0295744   6.0295744
   6.0295744   6.0295744   6.0295744   6.0295744   6.0295744   6.0295744
   0.8560085   0.8560085   0.8560085   0.8560085   0.8560085   0.8560085
   0.8560085   0.8560085   0.8560085   0.8560085   0.8560085   0.8560085
   0.8560085   0.8560085   0.8560085   0.8560085   0.8560085   0.8560085
   0.8560085   0.8560085   0.8560085   0.8560085   0.8560085   0.8560085
 TTTTTTTTTTTTTTTTTTTTTTTTTTTTTT MOQGAD      TELAPSE       82.23 TCPU       51.02
 TTTTTTTTTTTTTTTTTTTTTTTTTTTTTT SHELLXN     TELAPSE       87.26 TCPU       53.97
 TTTTTTTTTTTTTTTTTTTTTTTTTTTTTT MONMO3      TELAPSE       89.60 TCPU       56.32
 NUMERICALLY INTEGRATED DENSITY    732.0000139958
 TTTTTTTTTTTTTTTTTTTTTTTTTTTTTT NUMDFT      TELAPSE       90.53 TCPU       57.24
 CYC   7 ETOT(AU) -9.585315560450E+03 DETOT -8.40E-05 tst  2.90E-07 PX  6.64E-04
 TTTTTTTTTTTTTTTTTTTTTTTTTTTTTT DIIS        TELAPSE       92.25 TCPU       58.96
 DIIS TEST: 0.24588E-03 AT SCF   CYCLE   7 - DIIS ACTIVE - HISTORY:     7 CYCLES
 TTTTTTTTTTTTTTTTTTTTTTTTTTTTTT FDIK        TELAPSE       92.62 TCPU       59.21
 INSULATING STATE
 TOP OF VALENCE BANDS -    BAND    366; K    3; EIG -2.4176469E-01 AU
 TOP OF VALENCE BANDS -    BAND    366; K    1; EIG -2.4236212E-01 AU
 BOTTOM OF VIRTUAL BANDS - BAND    367; K    2; EIG  9.3056879E-03 AU
 INDIRECT ENERGY BAND GAP:   6.8320 eV
 BOTTOM OF VIRTUAL BANDS - BAND    367; K    1; EIG  9.5501410E-03 AU
 TTTTTTTTTTTTTTTTTTTTTTTTTTTTTT PDIG        TELAPSE       92.79 TCPU       59.37
 CHARGE NORMALIZATION FACTOR   1.00000000
 TOTAL ATOMIC CHARGES:
  18.7451323  18.7451323  18.7451323  18.7451323  18.7451323  18.7451323
   7.5534375   7.5534375   7.5534375   7.5534375   7.5534375   7.5534375
   7.5534375   7.5534375   7.5534375   7.5534375   7.5534375   7.5534375
   7.5534375   7.5534375   7.5534375   7.5534375   7.5534375   7.5534375
   7.5534375   7.5534375   7.5534375   7.5534375   7.5534375   7.5534375
  17.0321239  17.0321239  17.0321239  17.0321239  17.0321239  17.0321239
  17.0321239  17.0321239  17.0321239  17.0321239  17.0321239  17.0321239
   5.7189579   5.7189579   5.7189579   5.7189579   5.7189579   5.7189579
   5.7189579   5.7189579   5.7189579   5.7189579   5.7189579   5.7189579
   6.0286015   6.0286015   6.0286015   6.0286015   6.0286015   6.0286015
   6.0286015   6.0286015   6.0286015   6.0286015   6.0286015   6.0286015
   6.0286015   6.0286015   6.0286015   6.0286015   6.0286015   6.0286015
   6.0286015   6.0286015   6.0286015   6.0286015   6.0286015   6.0286015
   0.8561371   0.8561371   0.8561371   0.8561371   0.8561371   0.8561371
   0.8561371   0.8561371   0.8561371   0.8561371   0.8561371   0.8561371
   0.8561371   0.8561371   0.8561371   0.8561371   0.8561371   0.8561371
   0.8561371   0.8561371   0.8561371   0.8561371   0.8561371   0.8561371
 TTTTTTTTTTTTTTTTTTTTTTTTTTTTTT MOQGAD      TELAPSE       92.80 TCPU       59.39
 TTTTTTTTTTTTTTTTTTTTTTTTTTTTTT SHELLXN     TELAPSE      103.31 TCPU       62.43
 TTTTTTTTTTTTTTTTTTTTTTTTTTTTTT MONMO3      TELAPSE      104.57 TCPU       63.69
 NUMERICALLY INTEGRATED DENSITY    732.0000139950
 TTTTTTTTTTTTTTTTTTTTTTTTTTTTTT NUMDFT      TELAPSE      105.49 TCPU       64.61
 CYC   8 ETOT(AU) -9.585315570816E+03 DETOT -1.04E-05 tst  3.00E-08 PX  5.26E-04
 TTTTTTTTTTTTTTTTTTTTTTTTTTTTTT DIIS        TELAPSE      109.49 TCPU       68.61
 DIIS TEST: 0.61154E-04 AT SCF   CYCLE   8 - DIIS ACTIVE - HISTORY:     8 CYCLES
 TTTTTTTTTTTTTTTTTTTTTTTTTTTTTT FDIK        TELAPSE      113.89 TCPU       70.09
 INSULATING STATE
 TOP OF VALENCE BANDS -    BAND    366; K    3; EIG -2.4176176E-01 AU
 TOP OF VALENCE BANDS -    BAND    366; K    1; EIG -2.4235910E-01 AU
 BOTTOM OF VIRTUAL BANDS - BAND    367; K    2; EIG  9.3518976E-03 AU
 INDIRECT ENERGY BAND GAP:   6.8332 eV
 BOTTOM OF VIRTUAL BANDS - BAND    367; K    1; EIG  9.5514121E-03 AU
 TTTTTTTTTTTTTTTTTTTTTTTTTTTTTT PDIG        TELAPSE      114.06 TCPU       70.27
 CHARGE NORMALIZATION FACTOR   1.00000000
 TOTAL ATOMIC CHARGES:
  18.7453725  18.7453725  18.7453725  18.7453725  18.7453725  18.7453725
   7.5534115   7.5534115   7.5534115   7.5534115   7.5534115   7.5534115
   7.5534115   7.5534115   7.5534115   7.5534115   7.5534115   7.5534115
   7.5534115   7.5534115   7.5534115   7.5534115   7.5534115   7.5534115
   7.5534115   7.5534115   7.5534115   7.5534115   7.5534115   7.5534115
  17.0318048  17.0318048  17.0318048  17.0318048  17.0318048  17.0318048
  17.0318048  17.0318048  17.0318048  17.0318048  17.0318048  17.0318048
   5.7186288   5.7186288   5.7186288   5.7186288   5.7186288   5.7186288
   5.7186288   5.7186288   5.7186288   5.7186288   5.7186288   5.7186288
   6.0289483   6.0289483   6.0289483   6.0289483   6.0289483   6.0289483
   6.0289483   6.0289483   6.0289483   6.0289483   6.0289483   6.0289483
   6.0289483   6.0289483   6.0289483   6.0289483   6.0289483   6.0289483
   6.0289483   6.0289483   6.0289483   6.0289483   6.0289483   6.0289483
   0.8560803   0.8560803   0.8560803   0.8560803   0.8560803   0.8560803
   0.8560803   0.8560803   0.8560803   0.8560803   0.8560803   0.8560803
   0.8560803   0.8560803   0.8560803   0.8560803   0.8560803   0.8560803
   0.8560803   0.8560803   0.8560803   0.8560803   0.8560803   0.8560803
 TTTTTTTTTTTTTTTTTTTTTTTTTTTTTT MOQGAD      TELAPSE      114.08 TCPU       70.28
 TTTTTTTTTTTTTTTTTTTTTTTTTTTTTT SHELLXN     TELAPSE      119.73 TCPU       73.28
 TTTTTTTTTTTTTTTTTTTTTTTTTTTTTT MONMO3      TELAPSE      121.10 TCPU       74.65
 NUMERICALLY INTEGRATED DENSITY    732.0000139890
 TTTTTTTTTTTTTTTTTTTTTTTTTTTTTT NUMDFT      TELAPSE      122.07 TCPU       75.62
 CYC   9 ETOT(AU) -9.585315570204E+03 DETOT  6.12E-07 tst  9.10E-09 PX  2.61E-04
 TTTTTTTTTTTTTTTTTTTTTTTTTTTTTT DIIS        TELAPSE      122.17 TCPU       75.72
 DIIS TEST: 0.13425E-04 AT SCF   CYCLE   9 - DIIS ACTIVE - HISTORY:     9 CYCLES
 TTTTTTTTTTTTTTTTTTTTTTTTTTTTTT FDIK        TELAPSE      122.51 TCPU       75.92
 INSULATING STATE
 TOP OF VALENCE BANDS -    BAND    366; K    3; EIG -2.4177107E-01 AU
 TOP OF VALENCE BANDS -    BAND    366; K    1; EIG -2.4236832E-01 AU
 BOTTOM OF VIRTUAL BANDS - BAND    367; K    2; EIG  9.3380349E-03 AU
 INDIRECT ENERGY BAND GAP:   6.8330 eV
 BOTTOM OF VIRTUAL BANDS - BAND    367; K    1; EIG  9.5522865E-03 AU
 TTTTTTTTTTTTTTTTTTTTTTTTTTTTTT PDIG        TELAPSE      122.67 TCPU       76.09
 CHARGE NORMALIZATION FACTOR   1.00000000
 TOTAL ATOMIC CHARGES:
  18.7452728  18.7452728  18.7452728  18.7452728  18.7452728  18.7452728
   7.5533056   7.5533056   7.5533056   7.5533056   7.5533056   7.5533056
   7.5533056   7.5533056   7.5533056   7.5533056   7.5533056   7.5533056
   7.5533056   7.5533056   7.5533056   7.5533056   7.5533056   7.5533056
   7.5533056   7.5533056   7.5533056   7.5533056   7.5533056   7.5533056
  17.0317426  17.0317426  17.0317426  17.0317426  17.0317426  17.0317426
  17.0317426  17.0317426  17.0317426  17.0317426  17.0317426  17.0317426
   5.7190216   5.7190216   5.7190216   5.7190216   5.7190216   5.7190216
   5.7190216   5.7190216   5.7190216   5.7190216   5.7190216   5.7190216
   6.0289151   6.0289151   6.0289151   6.0289151   6.0289151   6.0289151
   6.0289151   6.0289151   6.0289151   6.0289151   6.0289151   6.0289151
   6.0289151   6.0289151   6.0289151   6.0289151   6.0289151   6.0289151
   6.0289151   6.0289151   6.0289151   6.0289151   6.0289151   6.0289151
   0.8560790   0.8560790   0.8560790   0.8560790   0.8560790   0.8560790
   0.8560790   0.8560790   0.8560790   0.8560790   0.8560790   0.8560790
   0.8560790   0.8560790   0.8560790   0.8560790   0.8560790   0.8560790
   0.8560790   0.8560790   0.8560790   0.8560790   0.8560790   0.8560790
 TTTTTTTTTTTTTTTTTTTTTTTTTTTTTT MOQGAD      TELAPSE      122.68 TCPU       76.10
 TTTTTTTTTTTTTTTTTTTTTTTTTTTTTT SHELLXN     TELAPSE      126.61 TCPU       79.15
 TTTTTTTTTTTTTTTTTTTTTTTTTTTTTT MONMO3      TELAPSE      128.00 TCPU       80.54
 NUMERICALLY INTEGRATED DENSITY    732.0000139951
 TTTTTTTTTTTTTTTTTTTTTTTTTTTTTT NUMDFT      TELAPSE      128.99 TCPU       81.53
 CYC  10 ETOT(AU) -9.585315571177E+03 DETOT -9.73E-07 tst  1.33E-09 PX  1.13E-04
 TTTTTTTTTTTTTTTTTTTTTTTTTTTTTT DIIS        TELAPSE      129.04 TCPU       81.59
 DIIS TEST: 0.40849E-05 AT SCF   CYCLE  10 - DIIS ACTIVE - HISTORY:    10 CYCLES
 TTTTTTTTTTTTTTTTTTTTTTTTTTTTTT FDIK        TELAPSE      129.38 TCPU       81.78
 INSULATING STATE
 TOP OF VALENCE BANDS -    BAND    366; K    3; EIG -2.4176603E-01 AU
 TOP OF VALENCE BANDS -    BAND    366; K    1; EIG -2.4236338E-01 AU
 BOTTOM OF VIRTUAL BANDS - BAND    367; K    2; EIG  9.3420003E-03 AU
 INDIRECT ENERGY BAND GAP:   6.8330 eV
 BOTTOM OF VIRTUAL BANDS - BAND    367; K    1; EIG  9.5532891E-03 AU
 TTTTTTTTTTTTTTTTTTTTTTTTTTTTTT PDIG        TELAPSE      129.54 TCPU       81.95
 CHARGE NORMALIZATION FACTOR   1.00000000
 TOTAL ATOMIC CHARGES:
  18.7453124  18.7453124  18.7453124  18.7453124  18.7453124  18.7453124
   7.5533640   7.5533640   7.5533640   7.5533640   7.5533640   7.5533640
   7.5533640   7.5533640   7.5533640   7.5533640   7.5533640   7.5533640
   7.5533640   7.5533640   7.5533640   7.5533640   7.5533640   7.5533640
   7.5533640   7.5533640   7.5533640   7.5533640   7.5533640   7.5533640
  17.0318534  17.0318534  17.0318534  17.0318534  17.0318534  17.0318534
  17.0318534  17.0318534  17.0318534  17.0318534  17.0318534  17.0318534
   5.7187954   5.7187954   5.7187954   5.7187954   5.7187954   5.7187954
   5.7187954   5.7187954   5.7187954   5.7187954   5.7187954   5.7187954
   6.0289056   6.0289056   6.0289056   6.0289056   6.0289056   6.0289056
   6.0289056   6.0289056   6.0289056   6.0289056   6.0289056   6.0289056
   6.0289056   6.0289056   6.0289056   6.0289056   6.0289056   6.0289056
   6.0289056   6.0289056   6.0289056   6.0289056   6.0289056   6.0289056
   0.8560779   0.8560779   0.8560779   0.8560779   0.8560779   0.8560779
   0.8560779   0.8560779   0.8560779   0.8560779   0.8560779   0.8560779
   0.8560779   0.8560779   0.8560779   0.8560779   0.8560779   0.8560779
   0.8560779   0.8560779   0.8560779   0.8560779   0.8560779   0.8560779
 TTTTTTTTTTTTTTTTTTTTTTTTTTTTTT MOQGAD      TELAPSE      129.56 TCPU       81.96
 TTTTTTTTTTTTTTTTTTTTTTTTTTTTTT SHELLXN     TELAPSE      136.44 TCPU       85.05
 TTTTTTTTTTTTTTTTTTTTTTTTTTTTTT MONMO3      TELAPSE      137.65 TCPU       86.26
 NUMERICALLY INTEGRATED DENSITY    732.0000139928
 TTTTTTTTTTTTTTTTTTTTTTTTTTTTTT NUMDFT      TELAPSE      138.62 TCPU       87.23
 CYC  11 ETOT(AU) -9.585315571980E+03 DETOT -8.03E-07 tst  3.39E-10 PX  4.81E-05
 TTTTTTTTTTTTTTTTTTTTTTTTTTTTTT DIIS        TELAPSE      139.07 TCPU       87.68
 DIIS TEST: 0.35315E-06 AT SCF   CYCLE  11 - DIIS ACTIVE - HISTORY:    11 CYCLES
 TTTTTTTTTTTTTTTTTTTTTTTTTTTTTT FDIK        TELAPSE      139.61 TCPU       87.92
 INSULATING STATE
 TOP OF VALENCE BANDS -    BAND    366; K    3; EIG -2.4176759E-01 AU
 TOP OF VALENCE BANDS -    BAND    366; K    1; EIG -2.4236491E-01 AU
 BOTTOM OF VIRTUAL BANDS - BAND    367; K    2; EIG  9.3406911E-03 AU
 INDIRECT ENERGY BAND GAP:   6.8330 eV
 BOTTOM OF VIRTUAL BANDS - BAND    367; K    1; EIG  9.5519517E-03 AU
 TTTTTTTTTTTTTTTTTTTTTTTTTTTTTT PDIG        TELAPSE      139.78 TCPU       88.08
 CHARGE NORMALIZATION FACTOR   1.00000000
 TOTAL ATOMIC CHARGES:
  18.7453004  18.7453004  18.7453004  18.7453004  18.7453004  18.7453004
   7.5533521   7.5533521   7.5533521   7.5533521   7.5533521   7.5533521
   7.5533521   7.5533521   7.5533521   7.5533521   7.5533521   7.5533521
   7.5533521   7.5533521   7.5533521   7.5533521   7.5533521   7.5533521
   7.5533521   7.5533521   7.5533521   7.5533521   7.5533521   7.5533521
  17.0318160  17.0318160  17.0318160  17.0318160  17.0318160  17.0318160
  17.0318160  17.0318160  17.0318160  17.0318160  17.0318160  17.0318160
   5.7188512   5.7188512   5.7188512   5.7188512   5.7188512   5.7188512
   5.7188512   5.7188512   5.7188512   5.7188512   5.7188512   5.7188512
   6.0289093   6.0289093   6.0289093   6.0289093   6.0289093   6.0289093
   6.0289093   6.0289093   6.0289093   6.0289093   6.0289093   6.0289093
   6.0289093   6.0289093   6.0289093   6.0289093   6.0289093   6.0289093
   6.0289093   6.0289093   6.0289093   6.0289093   6.0289093   6.0289093
   0.8560799   0.8560799   0.8560799   0.8560799   0.8560799   0.8560799
   0.8560799   0.8560799   0.8560799   0.8560799   0.8560799   0.8560799
   0.8560799   0.8560799   0.8560799   0.8560799   0.8560799   0.8560799
   0.8560799   0.8560799   0.8560799   0.8560799   0.8560799   0.8560799
 TTTTTTTTTTTTTTTTTTTTTTTTTTTTTT MOQGAD      TELAPSE      139.80 TCPU       88.10
 TTTTTTTTTTTTTTTTTTTTTTTTTTTTTT SHELLXN     TELAPSE      144.60 TCPU       91.10
 TTTTTTTTTTTTTTTTTTTTTTTTTTTTTT MONMO3      TELAPSE      146.90 TCPU       93.41
 NUMERICALLY INTEGRATED DENSITY    732.0000139926
 TTTTTTTTTTTTTTTTTTTTTTTTTTTTTT NUMDFT      TELAPSE      147.92 TCPU       94.42
 CYC  12 ETOT(AU) -9.585315571537E+03 DETOT  4.43E-07 tst  3.23E-11 PX  1.48E-05
 TTTTTTTTTTTTTTTTTTTTTTTTTTTTTT DIIS        TELAPSE      148.05 TCPU       94.55
 DIIS TEST: 0.15553E-07 AT SCF   CYCLE  12 - DIIS ACTIVE - HISTORY:    12 CYCLES
 TTTTTTTTTTTTTTTTTTTTTTTTTTTTTT FDIK        TELAPSE      148.39 TCPU       94.76
 INSULATING STATE
 TOP OF VALENCE BANDS -    BAND    366; K    3; EIG -2.4176703E-01 AU
 TOP OF VALENCE BANDS -    BAND    366; K    1; EIG -2.4236435E-01 AU
 BOTTOM OF VIRTUAL BANDS - BAND    367; K    2; EIG  9.3413146E-03 AU
 INDIRECT ENERGY BAND GAP:   6.8330 eV
 BOTTOM OF VIRTUAL BANDS - BAND    367; K    1; EIG  9.5526671E-03 AU
 TTTTTTTTTTTTTTTTTTTTTTTTTTTTTT PDIG        TELAPSE      148.56 TCPU       94.93
 CHARGE NORMALIZATION FACTOR   1.00000000
 TOTAL ATOMIC CHARGES:
  18.7453061  18.7453061  18.7453061  18.7453061  18.7453061  18.7453061
   7.5533538   7.5533538   7.5533538   7.5533538   7.5533538   7.5533538
   7.5533538   7.5533538   7.5533538   7.5533538   7.5533538   7.5533538
   7.5533538   7.5533538   7.5533538   7.5533538   7.5533538   7.5533538
   7.5533538   7.5533538   7.5533538   7.5533538   7.5533538   7.5533538
  17.0318195  17.0318195  17.0318195  17.0318195  17.0318195  17.0318195
  17.0318195  17.0318195  17.0318195  17.0318195  17.0318195  17.0318195
   5.7188449   5.7188449   5.7188449   5.7188449   5.7188449   5.7188449
   5.7188449   5.7188449   5.7188449   5.7188449   5.7188449   5.7188449
   6.0289092   6.0289092   6.0289092   6.0289092   6.0289092   6.0289092
   6.0289092   6.0289092   6.0289092   6.0289092   6.0289092   6.0289092
   6.0289092   6.0289092   6.0289092   6.0289092   6.0289092   6.0289092
   6.0289092   6.0289092   6.0289092   6.0289092   6.0289092   6.0289092
   0.8560783   0.8560783   0.8560783   0.8560783   0.8560783   0.8560783
   0.8560783   0.8560783   0.8560783   0.8560783   0.8560783   0.8560783
   0.8560783   0.8560783   0.8560783   0.8560783   0.8560783   0.8560783
   0.8560783   0.8560783   0.8560783   0.8560783   0.8560783   0.8560783
 TTTTTTTTTTTTTTTTTTTTTTTTTTTTTT MOQGAD      TELAPSE      148.57 TCPU       94.94
 TTTTTTTTTTTTTTTTTTTTTTTTTTTTTT SHELLXN     TELAPSE      152.55 TCPU       97.95
 TTTTTTTTTTTTTTTTTTTTTTTTTTTTTT MONMO3      TELAPSE      155.58 TCPU      100.98
 NUMERICALLY INTEGRATED DENSITY    732.0000139931
 TTTTTTTTTTTTTTTTTTTTTTTTTTTTTT NUMDFT      TELAPSE      156.51 TCPU      101.91
 CYC  13 ETOT(AU) -9.585315571705E+03 DETOT -1.68E-07 tst  1.25E-12 PX  2.87E-06
 TTTTTTTTTTTTTTTTTTTTTTTTTTTTTT DIIS        TELAPSE      157.36 TCPU      102.75
 DIIS TEST: 0.24243E-08 AT SCF   CYCLE  13 - DIIS ACTIVE - HISTORY:    13 CYCLES
 TTTTTTTTTTTTTTTTTTTTTTTTTTTTTT FDIK        TELAPSE      159.67 TCPU      102.77
 INSULATING STATE
 TOP OF VALENCE BANDS -    BAND    366; K    3; EIG -2.4176723E-01 AU
 TOP OF VALENCE BANDS -    BAND    366; K    1; EIG -2.4236455E-01 AU
 BOTTOM OF VIRTUAL BANDS - BAND    367; K    2; EIG  9.3410533E-03 AU
 INDIRECT ENERGY BAND GAP:   6.8330 eV
 BOTTOM OF VIRTUAL BANDS - BAND    367; K    1; EIG  9.5524406E-03 AU
 TTTTTTTTTTTTTTTTTTTTTTTTTTTTTT PDIG        TELAPSE      159.85 TCPU      102.95
 CHARGE NORMALIZATION FACTOR   1.00000000
 TOTAL ATOMIC CHARGES:
  18.7453041  18.7453041  18.7453041  18.7453041  18.7453041  18.7453041
   7.5533534   7.5533534   7.5533534   7.5533534   7.5533534   7.5533534
   7.5533534   7.5533534   7.5533534   7.5533534   7.5533534   7.5533534
   7.5533534   7.5533534   7.5533534   7.5533534   7.5533534   7.5533534
   7.5533534   7.5533534   7.5533534   7.5533534   7.5533534   7.5533534
  17.0318203  17.0318203  17.0318203  17.0318203  17.0318203  17.0318203
  17.0318203  17.0318203  17.0318203  17.0318203  17.0318203  17.0318203
   5.7188453   5.7188453   5.7188453   5.7188453   5.7188453   5.7188453
   5.7188453   5.7188453   5.7188453   5.7188453   5.7188453   5.7188453
   6.0289089   6.0289089   6.0289089   6.0289089   6.0289089   6.0289089
   6.0289089   6.0289089   6.0289089   6.0289089   6.0289089   6.0289089
   6.0289089   6.0289089   6.0289089   6.0289089   6.0289089   6.0289089
   6.0289089   6.0289089   6.0289089   6.0289089   6.0289089   6.0289089
   0.8560789   0.8560789   0.8560789   0.8560789   0.8560789   0.8560789
   0.8560789   0.8560789   0.8560789   0.8560789   0.8560789   0.8560789
   0.8560789   0.8560789   0.8560789   0.8560789   0.8560789   0.8560789
   0.8560789   0.8560789   0.8560789   0.8560789   0.8560789   0.8560789
 TTTTTTTTTTTTTTTTTTTTTTTTTTTTTT MOQGAD      TELAPSE      159.86 TCPU      102.96
 TTTTTTTTTTTTTTTTTTTTTTTTTTTTTT SHELLXN     TELAPSE      165.44 TCPU      105.96
 TTTTTTTTTTTTTTTTTTTTTTTTTTTTTT MONMO3      TELAPSE      167.06 TCPU      107.58
 NUMERICALLY INTEGRATED DENSITY    732.0000139929
 TTTTTTTTTTTTTTTTTTTTTTTTTTTTTT NUMDFT      TELAPSE      168.04 TCPU      108.56
 CYC  14 ETOT(AU) -9.585315571658E+03 DETOT  4.72E-08 tst  2.60E-13 PX  1.43E-06
 TTTTTTTTTTTTTTTTTTTTTTTTTTTTTT DIIS        TELAPSE      168.16 TCPU      108.68
 DIIS TEST: 0.52954E-09 AT SCF   CYCLE  14 - DIIS ACTIVE - HISTORY:    14 CYCLES
 TTTTTTTTTTTTTTTTTTTTTTTTTTTTTT FDIK        TELAPSE      168.44 TCPU      108.83
 INSULATING STATE
 TOP OF VALENCE BANDS -    BAND    366; K    3; EIG -2.4176719E-01 AU
 TOP OF VALENCE BANDS -    BAND    366; K    1; EIG -2.4236451E-01 AU
 BOTTOM OF VIRTUAL BANDS - BAND    367; K    2; EIG  9.3411215E-03 AU
 INDIRECT ENERGY BAND GAP:   6.8330 eV
 BOTTOM OF VIRTUAL BANDS - BAND    367; K    1; EIG  9.5524753E-03 AU
 TTTTTTTTTTTTTTTTTTTTTTTTTTTTTT PDIG        TELAPSE      168.61 TCPU      109.00
 CHARGE NORMALIZATION FACTOR   1.00000000
 TOTAL ATOMIC CHARGES:
  18.7453044  18.7453044  18.7453044  18.7453044  18.7453044  18.7453044
   7.5533534   7.5533534   7.5533534   7.5533534   7.5533534   7.5533534
   7.5533534   7.5533534   7.5533534   7.5533534   7.5533534   7.5533534
   7.5533534   7.5533534   7.5533534   7.5533534   7.5533534   7.5533534
   7.5533534   7.5533534   7.5533534   7.5533534   7.5533534   7.5533534
  17.0318200  17.0318200  17.0318200  17.0318200  17.0318200  17.0318200
  17.0318200  17.0318200  17.0318200  17.0318200  17.0318200  17.0318200
   5.7188453   5.7188453   5.7188453   5.7188453   5.7188453   5.7188453
   5.7188453   5.7188453   5.7188453   5.7188453   5.7188453   5.7188453
   6.0289090   6.0289090   6.0289090   6.0289090   6.0289090   6.0289090
   6.0289090   6.0289090   6.0289090   6.0289090   6.0289090   6.0289090
   6.0289090   6.0289090   6.0289090   6.0289090   6.0289090   6.0289090
   6.0289090   6.0289090   6.0289090   6.0289090   6.0289090   6.0289090
   0.8560789   0.8560789   0.8560789   0.8560789   0.8560789   0.8560789
   0.8560789   0.8560789   0.8560789   0.8560789   0.8560789   0.8560789
   0.8560789   0.8560789   0.8560789   0.8560789   0.8560789   0.8560789
   0.8560789   0.8560789   0.8560789   0.8560789   0.8560789   0.8560789
 TTTTTTTTTTTTTTTTTTTTTTTTTTTTTT MOQGAD      TELAPSE      168.62 TCPU      109.01
 TTTTTTTTTTTTTTTTTTTTTTTTTTTTTT SHELLXN     TELAPSE      172.50 TCPU      112.01
 TTTTTTTTTTTTTTTTTTTTTTTTTTTTTT MONMO3      TELAPSE      173.76 TCPU      113.28
 NUMERICALLY INTEGRATED DENSITY    732.0000139929
 TTTTTTTTTTTTTTTTTTTTTTTTTTTTTT NUMDFT      TELAPSE      174.68 TCPU      114.19
 CYC  15 ETOT(AU) -9.585315571661E+03 DETOT -2.74E-09 tst  8.40E-15 PX  1.87E-07
 TTTTTTTTTTTTTTTTTTTTTTTTTTTTTT DIIS        TELAPSE      174.93 TCPU      114.45
 DIIS TEST: 0.49290E-09 AT SCF   CYCLE  15 - DIIS ACTIVE - HISTORY:    15 CYCLES
 TTTTTTTTTTTTTTTTTTTTTTTTTTTTTT FDIK        TELAPSE      175.23 TCPU      114.59
 INSULATING STATE
 TOP OF VALENCE BANDS -    BAND    366; K    3; EIG -2.4176719E-01 AU
 TOP OF VALENCE BANDS -    BAND    366; K    1; EIG -2.4236451E-01 AU
 BOTTOM OF VIRTUAL BANDS - BAND    367; K    2; EIG  9.3411190E-03 AU
 INDIRECT ENERGY BAND GAP:   6.8330 eV
 BOTTOM OF VIRTUAL BANDS - BAND    367; K    1; EIG  9.5524747E-03 AU
 TTTTTTTTTTTTTTTTTTTTTTTTTTTTTT PDIG        TELAPSE      175.40 TCPU      114.76
 CHARGE NORMALIZATION FACTOR   1.00000000
 TOTAL ATOMIC CHARGES:
  18.7453044  18.7453044  18.7453044  18.7453044  18.7453044  18.7453044
   7.5533534   7.5533534   7.5533534   7.5533534   7.5533534   7.5533534
   7.5533534   7.5533534   7.5533534   7.5533534   7.5533534   7.5533534
   7.5533534   7.5533534   7.5533534   7.5533534   7.5533534   7.5533534
   7.5533534   7.5533534   7.5533534   7.5533534   7.5533534   7.5533534
  17.0318200  17.0318200  17.0318200  17.0318200  17.0318200  17.0318200
  17.0318200  17.0318200  17.0318200  17.0318200  17.0318200  17.0318200
   5.7188453   5.7188453   5.7188453   5.7188453   5.7188453   5.7188453
   5.7188453   5.7188453   5.7188453   5.7188453   5.7188453   5.7188453
   6.0289090   6.0289090   6.0289090   6.0289090   6.0289090   6.0289090
   6.0289090   6.0289090   6.0289090   6.0289090   6.0289090   6.0289090
   6.0289090   6.0289090   6.0289090   6.0289090   6.0289090   6.0289090
   6.0289090   6.0289090   6.0289090   6.0289090   6.0289090   6.0289090
   0.8560789   0.8560789   0.8560789   0.8560789   0.8560789   0.8560789
   0.8560789   0.8560789   0.8560789   0.8560789   0.8560789   0.8560789
   0.8560789   0.8560789   0.8560789   0.8560789   0.8560789   0.8560789
   0.8560789   0.8560789   0.8560789   0.8560789   0.8560789   0.8560789
 TTTTTTTTTTTTTTTTTTTTTTTTTTTTTT MOQGAD      TELAPSE      175.41 TCPU      114.77
 TTTTTTTTTTTTTTTTTTTTTTTTTTTTTT SHELLXN     TELAPSE      179.66 TCPU      117.77
 TTTTTTTTTTTTTTTTTTTTTTTTTTTTTT MONMO3      TELAPSE      181.84 TCPU      119.95
 NUMERICALLY INTEGRATED DENSITY    732.0000139929
 TTTTTTTTTTTTTTTTTTTTTTTTTTTTTT NUMDFT      TELAPSE      182.76 TCPU      120.87
 CYC  16 ETOT(AU) -9.585315571661E+03 DETOT  0.00E+00 tst  4.84E-15 PX  0.00E+00
 TTTTTTTTTTTTTTTTTTTTTTTTTTTTTT DIIS        TELAPSE      183.12 TCPU      121.23
 DIIS TEST: 0.49290E-09 AT SCF   CYCLE  16 - DIIS ACTIVE - HISTORY:    16 CYCLES
 TTTTTTTTTTTTTTTTTTTTTTTTTTTTTT FDIK        TELAPSE      183.41 TCPU      121.29
 INSULATING STATE
 TOP OF VALENCE BANDS -    BAND    366; K    3; EIG -2.4176719E-01 AU
 TOP OF VALENCE BANDS -    BAND    366; K    1; EIG -2.4236451E-01 AU
 BOTTOM OF VIRTUAL BANDS - BAND    367; K    2; EIG  9.3411191E-03 AU
 INDIRECT ENERGY BAND GAP:   6.8330 eV
 BOTTOM OF VIRTUAL BANDS - BAND    367; K    1; EIG  9.5524750E-03 AU
 TTTTTTTTTTTTTTTTTTTTTTTTTTTTTT PDIG        TELAPSE      183.60 TCPU      121.48
 CHARGE NORMALIZATION FACTOR   1.00000000
 TOTAL ATOMIC CHARGES:
  18.7453044  18.7453044  18.7453044  18.7453044  18.7453044  18.7453044
   7.5533534   7.5533534   7.5533534   7.5533534   7.5533534   7.5533534
   7.5533534   7.5533534   7.5533534   7.5533534   7.5533534   7.5533534
   7.5533534   7.5533534   7.5533534   7.5533534   7.5533534   7.5533534
   7.5533534   7.5533534   7.5533534   7.5533534   7.5533534   7.5533534
  17.0318200  17.0318200  17.0318200  17.0318200  17.0318200  17.0318200
  17.0318200  17.0318200  17.0318200  17.0318200  17.0318200  17.0318200
   5.7188453   5.7188453   5.7188453   5.7188453   5.7188453   5.7188453
   5.7188453   5.7188453   5.7188453   5.7188453   5.7188453   5.7188453
   6.0289090   6.0289090   6.0289090   6.0289090   6.0289090   6.0289090
   6.0289090   6.0289090   6.0289090   6.0289090   6.0289090   6.0289090
   6.0289090   6.0289090   6.0289090   6.0289090   6.0289090   6.0289090
   6.0289090   6.0289090   6.0289090   6.0289090   6.0289090   6.0289090
   0.8560789   0.8560789   0.8560789   0.8560789   0.8560789   0.8560789
   0.8560789   0.8560789   0.8560789   0.8560789   0.8560789   0.8560789
   0.8560789   0.8560789   0.8560789   0.8560789   0.8560789   0.8560789
   0.8560789   0.8560789   0.8560789   0.8560789   0.8560789   0.8560789
 TTTTTTTTTTTTTTTTTTTTTTTTTTTTTT MOQGAD      TELAPSE      183.61 TCPU      121.49
 TTTTTTTTTTTTTTTTTTTTTTTTTTTTTT SHELLXN     TELAPSE      186.66 TCPU      124.54
 +++ ENERGIES IN A.U. +++
 ::: EXT EL-POLE                                  -6.3158701964096E+03
 ::: EXT EL-SPHEROPOLE                             5.5123427317069E+01
 ::: BIELET ZONE E-E                               1.1974559591470E+04
 ::: TOTAL E-E                                     5.7138128223775E+03
 ::: TOTAL E-N + N-E                              -2.4699410429542E+04
 ::: TOTAL N-N                                     8.9670012917159E+02
 ::: KINETIC ENERGY                                9.1215392544145E+03
 ::: PSEUDO TOTAL   ENERGY                        -8.9673582235781E+03
 ::: VIRIAL COEFFICIENT                            1.0085235173135E+00
 TTTTTTTTTTTTTTTTTTTTTTTTTTTTTT MONMO3      TELAPSE      187.87 TCPU      125.75
 NUMERICALLY INTEGRATED DENSITY    732.0000139929
 TTTTTTTTTTTTTTTTTTTTTTTTTTTTTT NUMDFT      TELAPSE      188.78 TCPU      126.66
 CYC  17 ETOT(AU) -9.585315571661E+03 DETOT  5.46E-12 tst  4.84E-15 PX  0.00E+00

 == SCF ENDED - CONVERGENCE ON ENERGY      E(AU) -9.5853155716607E+03 CYCLES  17


 ENERGY EXPRESSION=HARTREE+FOCK EXCH*0.27000+(M06        EXCH)*0.73000+M06        CORR


 TOTAL ENERGY(DFT)(AU)( 17) -9.5853155716607E+03 DE 5.5E-12 tester 4.8E-15
 TTTTTTTTTTTTTTTTTTTTTTTTTTTTTT EDFT        TELAPSE      188.79 TCPU      126.67

 *******************************************************************************
 *                             FORCE CALCULATION                               *
 *******************************************************************************

 TTTTTTTTTTTTTTTTTTTTTTTTTTTTTT NUMDFG      TELAPSE      195.50 TCPU      133.37
 INFORMATION **** EXCPOG **** EXCH. BIPO BUFFER LENGTH (WORDS) =    16000000
 WARNING **** EXCPOG **** EXCH. BIPO BUFFER TOO SMALL - TO AVOID I/O SET EXCHSIZE =     6771096
 WARNING **** GENPOG **** COULOMB BIPO BUFFER TOO SMALL - TO AVOID I/O SET BIPOSIZE =     4798800
 INFORMATION **** GENPOG **** BIPO BUFFER LENGTH (WORDS) =     4000000
 TTTTTTTTTTTTTTTTTTTTTTTTTTTTTT SHELXG      TELAPSE      217.54 TCPU      154.16


 D3 DISPERSION ENERGY (AU)       -6.6107579344419E-02
 TOTAL ENERGY + DISP (AU)        -9.5853816792401E+03

 CARTESIAN FORCES IN HARTREE/BOHR (ANALYTICAL)
   ATOM                     X                   Y                   Z
   1 230             1.485617184827E-14 -1.034936025768E-14 -1.757231513078E-14
   2 230             1.540434446667E-15 -1.136590821460E-14 -1.852684672343E-14
   3 230            -1.111032562247E-14  4.322352660976E-15 -1.702891300193E-14
   4 230             2.609024107869E-15 -1.367424691997E-14  9.048317650695E-15
   5 230            -1.290402969663E-14  1.697716041823E-14 -1.565414464721E-14
   6 230            -1.391942117124E-14  5.697410136266E-15  1.275715644233E-14
   7   7            -1.398308267886E-05 -6.991491218855E-06 -9.388644998776E-06
   8   7             1.398308265310E-05  6.991491237507E-06 -9.388644990782E-06
   9   7            -1.398308264511E-05  6.991491230401E-06  9.388645036523E-06
  10   7             1.398308263534E-05 -6.991491264152E-06  9.388645035191E-06
  11   7            -9.388644997443E-06 -1.398308264866E-05 -6.991491241060E-06
  12   7            -6.991491249941E-06 -9.388644995223E-06 -1.398308264156E-05
  13   7             9.388645014319E-06  1.398308261225E-05 -6.991491242836E-06
  14   7             6.991491232178E-06 -9.388645009434E-06  1.398308265133E-05
  15   7            -9.388644986341E-06  1.398308264511E-05  6.991491239283E-06
  16   7             6.991491214414E-06  9.388645041408E-06 -1.398308266953E-05
  17   7             9.388645040076E-06 -1.398308264955E-05  6.991491215302E-06
  18   7            -6.991491249941E-06  9.388645032526E-06  1.398308262779E-05
  19   7            -6.991491228625E-06 -1.398308264644E-05 -9.388644983233E-06
  20   7             6.991491238395E-06  1.398308265399E-05 -9.388644991670E-06
  21   7             6.991491221520E-06 -1.398308266198E-05  9.388645028086E-06
  22   7            -6.991491257047E-06  1.398308263623E-05  9.388645027197E-06
  23   7            -1.398308264777E-05 -9.388644997887E-06 -6.991491241060E-06
  24   7            -9.388644996999E-06 -6.991491251718E-06 -1.398308264466E-05
  25   7             1.398308261802E-05  9.388645009434E-06 -6.991491248165E-06
  26   7            -9.388645008546E-06  6.991491239283E-06  1.398308265399E-05
  27   7             1.398308264200E-05 -9.388644999664E-06  6.991491238395E-06
  28   7             9.388645046293E-06  6.991491220631E-06 -1.398308267131E-05
  29   7            -1.398308265443E-05  9.388645044961E-06  6.991491221520E-06
  30   7             9.388645034303E-06 -6.991491250830E-06  1.398308262557E-05
  31  17            -3.198505054591E-06 -5.042269791034E-06 -3.198505063473E-06
  32  17             3.198505070579E-06  5.042269805244E-06 -3.198505069690E-06
  33  17            -3.198505070579E-06  5.042269812350E-06  3.198505074131E-06
  34  17             3.198505075019E-06 -5.042269819455E-06  3.198505073243E-06
  35  17            -3.198505055479E-06 -3.198505057256E-06 -5.042269776823E-06
  36  17            -5.042269798139E-06 -3.198505059032E-06 -3.198505070579E-06
  37  17             3.198505076796E-06  3.198505079460E-06 -5.042269812350E-06
  38  17             5.042269826561E-06 -3.198505072355E-06  3.198505072355E-06
  39  17            -3.198505073243E-06  3.198505070579E-06  5.042269805244E-06
  40  17             5.042269805244E-06  3.198505065249E-06 -3.198505067914E-06
  41  17             3.198505070579E-06 -3.198505068802E-06  5.042269798139E-06
  42  17            -5.042269819455E-06  3.198505075908E-06  3.198505075908E-06
  43   6            -4.854254803011E-06 -6.194300086859E-06 -4.854254826769E-06
  44   6             4.854254793463E-06  6.194300069984E-06 -4.854254794573E-06
  45   6            -4.854254803677E-06  6.194300074869E-06  4.854254796793E-06
  46   6             4.854254803677E-06 -6.194300078866E-06  4.854254811448E-06
  47   6            -4.854254810116E-06 -4.854254811892E-06 -6.194300084639E-06
  48   6            -6.194300068874E-06 -4.854254801456E-06 -4.854254824771E-06
  49   6             4.854254804343E-06  4.854254802122E-06 -6.194300090190E-06
  50   6             6.194300074647E-06 -4.854254806563E-06  4.854254795683E-06
  51   6            -4.854254795017E-06  4.854254803677E-06  6.194300068429E-06
  52   6             6.194300068207E-06  4.854254791242E-06 -4.854254796127E-06
  53   6             4.854254806785E-06 -4.854254798126E-06  6.194300069318E-06
  54   6            -6.194300077311E-06  4.854254804121E-06  4.854254812336E-06
  55   6            -8.927673416537E-06 -4.793334625219E-06 -1.462203804792E-05
  56   6             8.927673412096E-06  4.793334634101E-06 -1.462203804259E-05
  57   6            -8.927673411208E-06  4.793334637654E-06  1.462203804614E-05
  58   6             8.927673395220E-06 -4.793334598574E-06  1.462203805325E-05
  59   6            -1.462203804703E-05 -8.927673419201E-06 -4.793334616338E-06
  60   6            -4.793334630548E-06 -1.462203805147E-05 -8.927673421866E-06
  61   6             1.462203807368E-05  8.927673399661E-06 -4.793334619890E-06
  62   6             4.793334630548E-06 -1.462203804437E-05  8.927673411208E-06
  63   6            -1.462203805236E-05  8.927673410319E-06  4.793334641207E-06
  64   6             4.793334639430E-06  1.462203803726E-05 -8.927673412096E-06
  65   6             1.462203804881E-05 -8.927673414760E-06  4.793334641207E-06
  66   6            -4.793334602127E-06  1.462203804259E-05  8.927673393444E-06
  67   6            -4.793334632325E-06 -8.927673417425E-06 -1.462203805502E-05
  68   6             4.793334630548E-06  8.927673412984E-06 -1.462203804437E-05
  69   6             4.793334635877E-06 -8.927673411208E-06  1.462203804703E-05
  70   6            -4.793334598574E-06  8.927673396997E-06  1.462203805414E-05
  71   6            -8.927673420089E-06 -1.462203805058E-05 -4.793334618114E-06
  72   6            -1.462203805502E-05 -4.793334630548E-06 -8.927673421866E-06
  73   6             8.927673404102E-06  1.462203807723E-05 -4.793334614561E-06
  74   6            -1.462203804348E-05  4.793334628772E-06  8.927673408543E-06
  75   6             8.927673409431E-06 -1.462203805858E-05  4.793334641207E-06
  76   6             1.462203803371E-05  4.793334637654E-06 -8.927673412096E-06
  77   6            -8.927673412984E-06  1.462203804881E-05  4.793334641207E-06
  78   6             1.462203804259E-05 -4.793334595021E-06  8.927673392556E-06
  79   1             8.171395935341E-06  1.467300018199E-05  1.585395587367E-06
  80   1            -8.171395933565E-06 -1.467300018376E-05  1.585395586368E-06
  81   1             8.171395934231E-06 -1.467300018332E-05 -1.585395587034E-06
  82   1            -8.171395934231E-06  1.467300018598E-05 -1.585395585590E-06
  83   1             1.585395583814E-06  8.171395934120E-06  1.467300018776E-05
  84   1             1.467300019309E-05  1.585395582260E-06  8.171395937340E-06
  85   1            -1.585395583925E-06 -8.171395936341E-06  1.467300018732E-05
  86   1            -1.467300018598E-05  1.585395584702E-06 -8.171395934897E-06
  87   1             1.585395586701E-06 -8.171395933454E-06 -1.467300018376E-05
  88   1            -1.467300018509E-05 -1.585395587478E-06  8.171395935452E-06
  89   1            -1.585395586479E-06  8.171395934897E-06 -1.467300018421E-05
  90   1             1.467300018509E-05 -1.585395585257E-06 -8.171395934675E-06
  91   1             1.467300018465E-05  8.171395930123E-06  1.585395582593E-06
  92   1            -1.467300018199E-05 -8.171395933676E-06  1.585395586146E-06
  93   1            -1.467300018287E-05  8.171395933676E-06 -1.585395586812E-06
  94   1             1.467300018509E-05 -8.171395932899E-06 -1.585395584591E-06
  95   1             8.171395933676E-06  1.585395584147E-06  1.467300018776E-05
  96   1             1.585395582704E-06  1.467300019264E-05  8.171395936896E-06
  97   1            -8.171395935785E-06 -1.585395583703E-06  1.467300018598E-05
  98   1             1.585395584813E-06 -1.467300018554E-05 -8.171395934897E-06
  99   1            -8.171395933676E-06  1.585395586701E-06 -1.467300018287E-05
 100   1            -1.585395587367E-06 -1.467300018376E-05  8.171395935341E-06
 101   1             8.171395935119E-06 -1.585395586923E-06 -1.467300018332E-05
 102   1            -1.585395585257E-06  1.467300018421E-05 -8.171395934897E-06

 RESULTANT FORCE     5.823235638266E-14  5.044922812836E-14  2.685308572725E-14

 ATOMIC PART

 SYMMETRY ALLOWED FORCES (ANALYTICAL) (DIRECTION, FORCE)

    1 -6.7798914E-06    2 -5.1537763E-05    3 -7.2658055E-05    4 -1.7466935E-05
    5 -1.5669411E-05    6 -2.1457685E-05    7 -2.3780895E-05    8 -2.9663693E-05
    9 -6.6756830E-05   10 -4.7530966E-05   11  2.2873490E-05   12 -6.6616262E-06
   13  7.9135309E-05

 CELL PART

 GRADIENT WITH RESPECT TO THE CELL PARAMETER IN HARTREE/BOHR
ORDER: -D/DA1X, -D/DA1Y, -D/DA1Z
       -D/DA2X, -D/DA2Y, -D/DA2Z
       -D/DA3X, -D/DA3Y, -D/DA3Z
 -0.399015924567E-13  0.107904071740E-04  0.107904071633E-04
  0.107904070816E-04 -0.356588888147E-13  0.107904071527E-04
  0.107904071012E-04  0.107904071172E-04 -0.334664421783E-13

STRESS TENSOR, IN HARTREE/BOHR^3:
ORDER: 11 12 13
       21 22 23
       31 32 33
 -0.210559052311E-07  0.198664105804E-16  0.579957251403E-16
  0.902523789198E-16 -0.210559053327E-07 -0.206692592309E-16
  0.430513430630E-16  0.222535363228E-16 -0.210559053548E-07

PRESSURE FROM THE STRESS TENSOR,
IN HARTREE/BOHR^3:  0.21056E-07
PRESSURE IN GIGAPASCAL:  0.6195E-03
CONVERSION FACTOR: 1 HARTREE/BOHR^3= 29421 GIGAPASCAL
WHEN USING VALUES FOR BOHR RADIUS AND HARTREE
FROM IUPAC WEBSITE, APRIL 2009
ENTHALPY: -9.5853813337904E+03

 SYMMETRY ALLOWED FORCES (ANALYTICAL) (DIRECTION, FORCE)

    1  5.9833639E-04
 TTTTTTTTTTTTTTTTTTTTTTTTTTTTTT TOTGRA_C    TELAPSE      243.12 TCPU      179.75
 TTTTTTTTTTTTTTTTTTTTTTTTTTTTTT SMAT        TELAPSE      371.43 TCPU      212.80
 TTTTTTTTTTTTTTTTTTTTTTTTTTTTTT POLAR2      TELAPSE      372.06 TCPU      213.43

 CELL FORCES OF CENTRAL POINT

 | -3.99016E-14  1.07904E-05  1.07904E-05 |
 |  1.07904E-05 -3.56589E-14  1.07904E-05 |
 |  1.07904E-05  1.07904E-05 -3.34664E-14 |

 ENERGY OF CENTRAL POINT:   -0.9585381679E+04


 VOLUME OF THE CELL: **********

 DENSITY OF THE CRYSTAL =          1.0897 g/cm^3

 STRAIN MATRIX   1 :

  | 1 0 0 |
  | 0 0 0 |
  | 0 0 0 |
  
 *******************************************************************************
 LATTICE PARAMETERS (ANGSTROMS AND DEGREES) - BOHR = 0.5291772083 ANGSTROM
 PRIMITIVE CELL - CENTRING CODE 6/0 VOLUME=  2431.164022 - DENSITY  1.090 g/cm^3
         A              B              C           ALPHA      BETA       GAMMA 
    14.67164185    14.67164185    14.67164185   109.471221 109.471221 109.471221
 *******************************************************************************
 ATOMS IN THE ASYMMETRIC UNIT    6 - ATOMS IN THE UNIT CELL:  102
     ATOM                 X/A                 Y/B                 Z/C    
 *******************************************************************************
      1 T 230 ZN   -5.000000000000E-01  2.500000000000E-01 -2.500000000000E-01
      2 F 230 ZN   -5.000000000000E-01 -2.500000000000E-01  2.500000000000E-01
      3 F 230 ZN   -2.500000000000E-01 -5.000000000000E-01  2.500000000000E-01
      4 F 230 ZN    2.500000000000E-01 -2.500000000000E-01 -5.000000000000E-01
      5 F 230 ZN    2.500000000000E-01 -5.000000000000E-01 -2.500000000000E-01
      6 F 230 ZN   -2.500000000000E-01  2.500000000000E-01 -5.000000000000E-01
      7 T   7 N    -3.758506431000E-01  2.755549188843E-01 -2.828784967361E-01
      8 F   7 N    -4.415665843796E-01 -9.297214636388E-02  2.828784967361E-01
      9 F   7 N     3.758506431000E-01  9.297214636388E-02 -3.485944380157E-01
     10 F   7 N     4.415665843796E-01 -2.755549188843E-01  3.485944380157E-01
     11 F   7 N    -2.828784967361E-01 -3.758506431000E-01  2.755549188843E-01
     12 F   7 N     2.755549188843E-01 -2.828784967361E-01 -3.758506431000E-01
     13 F   7 N     3.485944380157E-01  4.415665843796E-01 -2.755549188843E-01
     14 F   7 N    -9.297214636388E-02  2.828784967361E-01 -4.415665843796E-01
     15 F   7 N     2.828784967361E-01 -4.415665843796E-01 -9.297214636388E-02
     16 F   7 N     9.297214636388E-02 -3.485944380157E-01  3.758506431000E-01
     17 F   7 N    -3.485944380157E-01  3.758506431000E-01  9.297214636388E-02
     18 F   7 N    -2.755549188843E-01  3.485944380157E-01  4.415665843796E-01
     19 F   7 N     2.755549188843E-01 -3.758506431000E-01 -2.828784967361E-01
     20 F   7 N    -9.297214636388E-02 -4.415665843796E-01  2.828784967361E-01
     21 F   7 N     9.297214636388E-02  3.758506431000E-01 -3.485944380157E-01
     22 F   7 N    -2.755549188843E-01  4.415665843796E-01  3.485944380157E-01
     23 F   7 N    -3.758506431000E-01 -2.828784967361E-01  2.755549188843E-01
     24 F   7 N    -2.828784967361E-01  2.755549188843E-01 -3.758506431000E-01
     25 F   7 N     4.415665843796E-01  3.485944380157E-01 -2.755549188843E-01
     26 F   7 N     2.828784967361E-01 -9.297214636388E-02 -4.415665843796E-01
     27 F   7 N    -4.415665843796E-01  2.828784967361E-01 -9.297214636388E-02
     28 F   7 N    -3.485944380157E-01  9.297214636388E-02  3.758506431000E-01
     29 F   7 N     3.758506431000E-01 -3.485944380157E-01  9.297214636388E-02
     30 F   7 N     3.485944380157E-01 -2.755549188843E-01  4.415665843796E-01
     31 T  17 CL    4.946629395405E-01  1.731165541301E-01  4.946629395405E-01
     32 F  17 CL   -3.215463854104E-01  0.000000000000E+00 -4.946629395405E-01
     33 F  17 CL   -4.946629395405E-01  0.000000000000E+00 -3.215463854104E-01
     34 F  17 CL    3.215463854104E-01 -1.731165541301E-01  3.215463854104E-01
     35 F  17 CL    4.946629395405E-01  4.946629395405E-01  1.731165541301E-01
     36 F  17 CL    1.731165541301E-01  4.946629395405E-01  4.946629395405E-01
     37 F  17 CL    3.215463854104E-01  3.215463854104E-01 -1.731165541301E-01
     38 F  17 CL    0.000000000000E+00 -4.946629395405E-01 -3.215463854104E-01
     39 F  17 CL   -4.946629395405E-01 -3.215463854104E-01  0.000000000000E+00
     40 F  17 CL    0.000000000000E+00 -3.215463854104E-01 -4.946629395405E-01
     41 F  17 CL   -3.215463854104E-01 -4.946629395405E-01  0.000000000000E+00
     42 F  17 CL   -1.731165541301E-01  3.215463854104E-01  3.215463854104E-01
     43 T   6 C    -3.811286342679E-01  2.460087183139E-01 -3.811286342679E-01
     44 F   6 C    -3.728626474181E-01  0.000000000000E+00  3.811286342679E-01
     45 F   6 C     3.811286342679E-01  0.000000000000E+00 -3.728626474181E-01
     46 F   6 C     3.728626474181E-01 -2.460087183139E-01  3.728626474181E-01
     47 F   6 C    -3.811286342679E-01 -3.811286342679E-01  2.460087183139E-01
     48 F   6 C     2.460087183139E-01 -3.811286342679E-01 -3.811286342679E-01
     49 F   6 C     3.728626474181E-01  3.728626474181E-01 -2.460087183139E-01
     50 F   6 C     0.000000000000E+00  3.811286342679E-01 -3.728626474181E-01
     51 F   6 C     3.811286342679E-01 -3.728626474181E-01  0.000000000000E+00
     52 F   6 C     0.000000000000E+00 -3.728626474181E-01  3.811286342679E-01
     53 F   6 C    -3.728626474181E-01  3.811286342679E-01  0.000000000000E+00
     54 F   6 C    -2.460087183139E-01  3.728626474181E-01  3.728626474181E-01
     55 T   6 C    -2.639989810622E-01  3.276224319173E-01 -2.071351131076E-01
     56 F   6 C    -4.652424549751E-01 -5.686386795455E-02  2.071351131076E-01
     57 F   6 C     2.639989810622E-01  5.686386795455E-02 -4.083785870205E-01
     58 F   6 C     4.652424549751E-01 -3.276224319173E-01  4.083785870205E-01
     59 F   6 C    -2.071351131076E-01 -2.639989810622E-01  3.276224319173E-01
     60 F   6 C     3.276224319173E-01 -2.071351131076E-01 -2.639989810622E-01
     61 F   6 C     4.083785870205E-01  4.652424549751E-01 -3.276224319173E-01
     62 F   6 C    -5.686386795455E-02  2.071351131076E-01 -4.652424549751E-01
     63 F   6 C     2.071351131076E-01 -4.652424549751E-01 -5.686386795455E-02
     64 F   6 C     5.686386795455E-02 -4.083785870205E-01  2.639989810622E-01
     65 F   6 C    -4.083785870205E-01  2.639989810622E-01  5.686386795455E-02
     66 F   6 C    -3.276224319173E-01  4.083785870205E-01  4.652424549751E-01
     67 F   6 C     3.276224319173E-01 -2.639989810622E-01 -2.071351131076E-01
     68 F   6 C    -5.686386795455E-02 -4.652424549751E-01  2.071351131076E-01
     69 F   6 C     5.686386795455E-02  2.639989810622E-01 -4.083785870205E-01
     70 F   6 C    -3.276224319173E-01  4.652424549751E-01  4.083785870205E-01
     71 F   6 C    -2.639989810622E-01 -2.071351131076E-01  3.276224319173E-01
     72 F   6 C    -2.071351131076E-01  3.276224319173E-01 -2.639989810622E-01
     73 F   6 C     4.652424549751E-01  4.083785870205E-01 -3.276224319173E-01
     74 F   6 C     2.071351131076E-01 -5.686386795455E-02 -4.652424549751E-01
     75 F   6 C    -4.652424549751E-01  2.071351131076E-01 -5.686386795455E-02
     76 F   6 C    -4.083785870205E-01  5.686386795455E-02  2.639989810622E-01
     77 F   6 C     2.639989810622E-01 -4.083785870205E-01  5.686386795455E-02
     78 F   6 C     4.083785870205E-01 -3.276224319173E-01  4.652424549751E-01
     79 T   1 H    -2.343774031792E-01  3.607010366967E-01 -1.188638168707E-01
     80 F   1 H     4.795648535674E-01 -1.155135863085E-01  1.188638168707E-01
     81 F   1 H     2.343774031792E-01  1.155135863085E-01 -4.049215601241E-01
     82 F   1 H    -4.795648535674E-01 -3.607010366967E-01  4.049215601241E-01
     83 F   1 H    -1.188638168707E-01 -2.343774031792E-01  3.607010366967E-01
     84 F   1 H     3.607010366967E-01 -1.188638168707E-01 -2.343774031792E-01
     85 F   1 H     4.049215601241E-01 -4.795648535674E-01 -3.607010366967E-01
     86 F   1 H    -1.155135863085E-01  1.188638168707E-01  4.795648535674E-01
     87 F   1 H     1.188638168707E-01  4.795648535674E-01 -1.155135863085E-01
     88 F   1 H     1.155135863085E-01 -4.049215601241E-01  2.343774031792E-01
     89 F   1 H    -4.049215601241E-01  2.343774031792E-01  1.155135863085E-01
     90 F   1 H    -3.607010366967E-01  4.049215601241E-01 -4.795648535674E-01
     91 F   1 H     3.607010366967E-01 -2.343774031792E-01 -1.188638168707E-01
     92 F   1 H    -1.155135863085E-01  4.795648535674E-01  1.188638168707E-01
     93 F   1 H     1.155135863085E-01  2.343774031792E-01 -4.049215601241E-01
     94 F   1 H    -3.607010366967E-01 -4.795648535674E-01  4.049215601241E-01
     95 F   1 H    -2.343774031792E-01 -1.188638168707E-01  3.607010366967E-01
     96 F   1 H    -1.188638168707E-01  3.607010366967E-01 -2.343774031792E-01
     97 F   1 H    -4.795648535674E-01  4.049215601241E-01 -3.607010366967E-01
     98 F   1 H     1.188638168707E-01 -1.155135863085E-01  4.795648535674E-01
     99 F   1 H     4.795648535674E-01  1.188638168707E-01 -1.155135863085E-01
    100 F   1 H    -4.049215601241E-01  1.155135863085E-01  2.343774031792E-01
    101 F   1 H     2.343774031792E-01 -4.049215601241E-01  1.155135863085E-01
    102 F   1 H     4.049215601241E-01 -3.607010366967E-01 -4.795648535674E-01

 TRANSFORMATION MATRIX PRIMITIVE-CRYSTALLOGRAPHIC CELL
  0.0000  1.0000  1.0000  1.0000  0.0000  1.0000  1.0000  1.0000  0.0000

 *******************************************************************************
 CRYSTALLOGRAPHIC CELL (VOLUME=       4862.32804422)
         A              B              C           ALPHA      BETA       GAMMA 
    16.94135275    16.94135275    16.94135275    90.000000  90.000000  90.000000

 COORDINATES IN THE CRYSTALLOGRAPHIC CELL
     ATOM                 X/A                 Y/B                 Z/C    
 *******************************************************************************
      1 T 230 ZN    2.500000000000E-01 -5.000000000000E-01  5.548597961868E-17
      2 F 230 ZN    2.500000000000E-01  5.548597961868E-17 -5.000000000000E-01
      3 F 230 ZN    5.548597961868E-17  2.500000000000E-01 -5.000000000000E-01
      4 F 230 ZN   -5.000000000000E-01  5.548597961868E-17  2.500000000000E-01
      5 F 230 ZN   -5.000000000000E-01  2.500000000000E-01  0.000000000000E+00
      6 F 230 ZN    5.548597961868E-17 -5.000000000000E-01  2.500000000000E-01
      7 T   7 N     1.842635326241E-01 -4.671420293602E-01  9.129138626020E-02
      8 F   7 N    -1.842635326241E-01  4.671420293602E-01  9.129138626020E-02
      9 F   7 N     1.842635326241E-01  4.671420293602E-01 -9.129138626020E-02
     10 F   7 N    -1.842635326241E-01 -4.671420293602E-01 -9.129138626020E-02
     11 F   7 N     9.129138626020E-02  1.842635326241E-01 -4.671420293602E-01
     12 F   7 N    -4.671420293602E-01  9.129138626020E-02  1.842635326241E-01
     13 F   7 N    -9.129138626020E-02 -1.842635326241E-01 -4.671420293602E-01
     14 F   7 N     4.671420293602E-01  9.129138626020E-02 -1.842635326241E-01
     15 F   7 N     9.129138626020E-02 -1.842635326241E-01  4.671420293602E-01
     16 F   7 N     4.671420293602E-01 -9.129138626020E-02  1.842635326241E-01
     17 F   7 N    -9.129138626020E-02  1.842635326241E-01  4.671420293602E-01
     18 F   7 N    -4.671420293602E-01 -9.129138626020E-02 -1.842635326241E-01
     19 F   7 N    -4.671420293602E-01  1.842635326241E-01  9.129138626020E-02
     20 F   7 N     4.671420293602E-01 -1.842635326241E-01  9.129138626020E-02
     21 F   7 N     4.671420293602E-01  1.842635326241E-01 -9.129138626020E-02
     22 F   7 N    -4.671420293602E-01 -1.842635326241E-01 -9.129138626020E-02
     23 F   7 N     1.842635326241E-01  9.129138626020E-02 -4.671420293602E-01
     24 F   7 N     9.129138626020E-02 -4.671420293602E-01  1.842635326241E-01
     25 F   7 N    -1.842635326241E-01 -9.129138626020E-02 -4.671420293602E-01
     26 F   7 N     9.129138626020E-02  4.671420293602E-01 -1.842635326241E-01
     27 F   7 N    -1.842635326241E-01  9.129138626020E-02  4.671420293602E-01
     28 F   7 N    -9.129138626020E-02  4.671420293602E-01  1.842635326241E-01
     29 F   7 N     1.842635326241E-01 -9.129138626020E-02  4.671420293602E-01
     30 F   7 N    -9.129138626020E-02 -4.671420293602E-01 -1.842635326241E-01
     31 T  17 CL    8.655827706505E-02  4.081046624755E-01  8.655827706505E-02
     32 F  17 CL   -8.655827706505E-02 -4.081046624755E-01  8.655827706505E-02
     33 F  17 CL    8.655827706505E-02 -4.081046624755E-01 -8.655827706505E-02
     34 F  17 CL   -8.655827706505E-02  4.081046624755E-01 -8.655827706505E-02
     35 F  17 CL    8.655827706505E-02  8.655827706505E-02  4.081046624755E-01
     36 F  17 CL    4.081046624755E-01  8.655827706505E-02  8.655827706505E-02
     37 F  17 CL   -8.655827706505E-02 -8.655827706505E-02  4.081046624755E-01
     38 F  17 CL   -4.081046624755E-01  8.655827706505E-02 -8.655827706505E-02
     39 F  17 CL    8.655827706505E-02 -8.655827706505E-02 -4.081046624755E-01
     40 F  17 CL   -4.081046624755E-01 -8.655827706505E-02  8.655827706505E-02
     41 F  17 CL   -8.655827706505E-02  8.655827706505E-02 -4.081046624755E-01
     42 F  17 CL    4.081046624755E-01 -8.655827706505E-02 -8.655827706505E-02
     43 T   6 C     1.230043591570E-01  4.958670065751E-01  1.230043591570E-01
     44 F   6 C    -1.230043591570E-01 -4.958670065751E-01  1.230043591570E-01
     45 F   6 C     1.230043591570E-01 -4.958670065751E-01 -1.230043591570E-01
     46 F   6 C    -1.230043591570E-01  4.958670065751E-01 -1.230043591570E-01
     47 F   6 C     1.230043591570E-01  1.230043591570E-01  4.958670065751E-01
     48 F   6 C     4.958670065751E-01  1.230043591570E-01  1.230043591570E-01
     49 F   6 C    -1.230043591570E-01 -1.230043591570E-01  4.958670065751E-01
     50 F   6 C    -4.958670065751E-01  1.230043591570E-01 -1.230043591570E-01
     51 F   6 C     1.230043591570E-01 -1.230043591570E-01 -4.958670065751E-01
     52 F   6 C    -4.958670065751E-01 -1.230043591570E-01  1.230043591570E-01
     53 F   6 C    -1.230043591570E-01  1.230043591570E-01 -4.958670065751E-01
     54 F   6 C     4.958670065751E-01 -1.230043591570E-01 -1.230043591570E-01
     55 T   6 C    -3.077568500641E-01  1.006217369565E-01 -3.646207180186E-01
     56 F   6 C     3.077568500641E-01 -1.006217369565E-01 -3.646207180186E-01
     57 F   6 C    -3.077568500641E-01 -1.006217369565E-01  3.646207180186E-01
     58 F   6 C     3.077568500641E-01  1.006217369565E-01  3.646207180186E-01
     59 F   6 C    -3.646207180186E-01 -3.077568500641E-01  1.006217369565E-01
     60 F   6 C     1.006217369565E-01 -3.646207180186E-01 -3.077568500641E-01
     61 F   6 C     3.646207180186E-01  3.077568500641E-01  1.006217369565E-01
     62 F   6 C    -1.006217369565E-01 -3.646207180186E-01  3.077568500641E-01
     63 F   6 C    -3.646207180186E-01  3.077568500641E-01 -1.006217369565E-01
     64 F   6 C    -1.006217369565E-01  3.646207180186E-01 -3.077568500641E-01
     65 F   6 C     3.646207180186E-01 -3.077568500641E-01 -1.006217369565E-01
     66 F   6 C     1.006217369565E-01  3.646207180186E-01  3.077568500641E-01
     67 F   6 C     1.006217369565E-01 -3.077568500641E-01 -3.646207180186E-01
     68 F   6 C    -1.006217369565E-01  3.077568500641E-01 -3.646207180186E-01
     69 F   6 C    -1.006217369565E-01 -3.077568500641E-01  3.646207180186E-01
     70 F   6 C     1.006217369565E-01  3.077568500641E-01  3.646207180186E-01
     71 F   6 C    -3.077568500641E-01 -3.646207180186E-01  1.006217369565E-01
     72 F   6 C    -3.646207180186E-01  1.006217369565E-01 -3.077568500641E-01
     73 F   6 C     3.077568500641E-01  3.646207180186E-01  1.006217369565E-01
     74 F   6 C    -3.646207180186E-01 -1.006217369565E-01  3.077568500641E-01
     75 F   6 C     3.077568500641E-01 -3.646207180186E-01 -1.006217369565E-01
     76 F   6 C     3.646207180186E-01 -1.006217369565E-01 -3.077568500641E-01
     77 F   6 C    -3.077568500641E-01  3.646207180186E-01 -1.006217369565E-01
     78 F   6 C     3.646207180186E-01  1.006217369565E-01  3.077568500641E-01
     79 T   1 H    -2.618926884974E-01  1.430288716267E-01 -3.774062748059E-01
     80 F   1 H     2.618926884974E-01 -1.430288716267E-01 -3.774062748059E-01
     81 F   1 H    -2.618926884974E-01 -1.430288716267E-01  3.774062748059E-01
     82 F   1 H     2.618926884974E-01  1.430288716267E-01  3.774062748059E-01
     83 F   1 H    -3.774062748059E-01 -2.618926884974E-01  1.430288716267E-01
     84 F   1 H     1.430288716267E-01 -3.774062748059E-01 -2.618926884974E-01
     85 F   1 H     3.774062748059E-01  2.618926884974E-01  1.430288716267E-01
     86 F   1 H    -1.430288716267E-01 -3.774062748059E-01  2.618926884974E-01
     87 F   1 H    -3.774062748059E-01  2.618926884974E-01 -1.430288716267E-01
     88 F   1 H    -1.430288716267E-01  3.774062748059E-01 -2.618926884974E-01
     89 F   1 H     3.774062748059E-01 -2.618926884974E-01 -1.430288716267E-01
     90 F   1 H     1.430288716267E-01  3.774062748059E-01  2.618926884974E-01
     91 F   1 H     1.430288716267E-01 -2.618926884974E-01 -3.774062748059E-01
     92 F   1 H    -1.430288716267E-01  2.618926884974E-01 -3.774062748059E-01
     93 F   1 H    -1.430288716267E-01 -2.618926884974E-01  3.774062748059E-01
     94 F   1 H     1.430288716267E-01  2.618926884974E-01  3.774062748059E-01
     95 F   1 H    -2.618926884974E-01 -3.774062748059E-01  1.430288716267E-01
     96 F   1 H    -3.774062748059E-01  1.430288716267E-01 -2.618926884974E-01
     97 F   1 H     2.618926884974E-01  3.774062748059E-01  1.430288716267E-01
     98 F   1 H    -3.774062748059E-01 -1.430288716267E-01  2.618926884974E-01
     99 F   1 H     2.618926884974E-01 -3.774062748059E-01 -1.430288716267E-01
    100 F   1 H     3.774062748059E-01 -1.430288716267E-01 -2.618926884974E-01
    101 F   1 H    -2.618926884974E-01  3.774062748059E-01 -1.430288716267E-01
    102 F   1 H     3.774062748059E-01  1.430288716267E-01  2.618926884974E-01

 T = ATOM BELONGING TO THE ASYMMETRIC UNIT

 *******************************************************************************
 * CELL DEFORMATION
 *******************************************************************************

    ELASTIC STRAIN MATRIX (ADIMENSIONAL)

    1    0.0001000000    0.0000000000    0.0000000000
    2    0.0000000000    0.0000000000    0.0000000000
    3    0.0000000000    0.0000000000    0.0000000000

 LATTICE PARAMETERS (ANGSTROMS AND DEGREES) OF
 (1) ORIGINAL PRIMITIVE CELL
 (2) ORIGINAL CRYSTALLOGRAPHIC CELL
 (3) DEFORMED PRIMITIVE CELL
 (4) DEFORMED CRYSTALLOGRAPHIC CELL

            A           B           C        ALPHA       BETA        GAMMA         VOL
 (1)   14.671642   14.671642   14.671642  109.471221  109.471221  109.471221 2431.164022
 (2)   16.941353   16.941353   16.941353   90.000000   90.000000   90.000000 4862.328044
 (3)   14.672131   14.672131   14.672131  109.465819  109.473922  109.473922 2431.407139
 (4)   16.943047   16.941353   16.941353   90.000000   90.000000   90.000000 4862.814277

 * CELL DEFORMATION COMPLETE - NO. OF SYMMOPS   8

 *******************************************************************************
 * CELL DEFORMATION
 *******************************************************************************

    ELASTIC STRAIN MATRIX (ADIMENSIONAL)

    1   -0.0001000000    0.0000000000    0.0000000000
    2    0.0000000000    0.0000000000    0.0000000000
    3    0.0000000000    0.0000000000    0.0000000000

 LATTICE PARAMETERS (ANGSTROMS AND DEGREES) OF
 (1) ORIGINAL PRIMITIVE CELL
 (2) ORIGINAL CRYSTALLOGRAPHIC CELL
 (3) DEFORMED PRIMITIVE CELL
 (4) DEFORMED CRYSTALLOGRAPHIC CELL

            A           B           C        ALPHA       BETA        GAMMA         VOL
 (1)   14.672131   14.672131   14.672131  109.465819  109.473922  109.473922 2431.407139
 (2)   16.943047   16.941353   16.941353   90.000000   90.000000   90.000000 4862.814277
 (3)   14.671642   14.671642   14.671642  109.471221  109.471220  109.471220 2431.163998
 (4)   16.941353   16.941353   16.941353   90.000000   90.000000   90.000000 4862.327996

 * CELL DEFORMATION COMPLETE - NO. OF SYMMOPS   8

 *****    8 SYMMOPS - TRANSLATORS IN ANGSTROM
 ***** MATRICES AND TRANSLATORS IN THE CARTESIAN REFERENCE FRAME

 ORDER   : ORDER OF THE OPERATOR

 TRANSLA : REAL TRANSLATION (WITHOUT ORIGIN SHIFT) IN CARTESIAN COORDINATES

 uvw/hkl : ORIENTATION OF THE OPERATOR IN CARTESIAN COORDINATES

 LOCATED : ORIGIN OF THE OPERATOR IN CARTESIAN COORDINATES

   NO.   1 INVERSE   1    ORDER   1        NO.   2 INVERSE   2    ORDER   2
    1.000   0.000   0.000     0.000        -1.000   0.000   0.000     0.000
    0.000   1.000   0.000     0.000         0.000  -1.000   0.000     0.000
    0.000   0.000   1.000     0.000         0.000   0.000   1.000     0.000
             OPERATION E(   1)                       OPERATION C(   2)
 DETERMINANT 1.; ROTATION(DEG)   0.      DETERMINANT 1.; ROTATION(DEG) 180.
 TRANSLA (  0.000    0.000    0.000)     TRANSLA (  0.000    0.000    0.000)
 uvw/hkl (  0.000    0.000    0.000)     uvw/hkl (  0.000    0.000    4.000)
 LOCATED (  0.000    0.000    0.000)     LOCATED (  0.000    0.000    0.000)

   NO.   3 INVERSE   3    ORDER   2        NO.   4 INVERSE   4    ORDER   2
    1.000   0.000   0.000     0.000        -1.000   0.000   0.000     0.000
    0.000  -1.000   0.000     0.000         0.000   1.000   0.000     0.000
    0.000   0.000  -1.000     0.000         0.000   0.000  -1.000     0.000
             OPERATION C(   2)                       OPERATION C(   2)
 DETERMINANT 1.; ROTATION(DEG) 180.      DETERMINANT 1.; ROTATION(DEG) 180.
 TRANSLA (  0.000    0.000    0.000)     TRANSLA (  0.000    0.000    0.000)
 uvw/hkl (  4.000    0.000    0.000)     uvw/hkl (  0.000   -4.000    0.000)
 LOCATED (  0.000    0.000    0.000)     LOCATED (  0.000    0.000    0.000)

   NO.   5 INVERSE   5    ORDER   2        NO.   6 INVERSE   7    ORDER   4
    1.000   0.000   0.000     0.000        -1.000   0.000   0.000     0.000
    0.000   0.000   1.000     0.000         0.000   0.000  -1.000     0.000
    0.000   1.000   0.000     0.000         0.000   1.000   0.000     0.000
             OPERATION M(   2)                       OPERATION S(   4)
 DETERMINANT-1.; ROTATION(DEG)   0.      DETERMINANT-1.; ROTATION(DEG)  90.
 TRANSLA (  0.000    0.000    0.000)     TRANSLA (  0.000    0.000    0.000)
 uvw/hkl (  0.000   -1.000    1.000)     uvw/hkl (  0.000   -2.000    2.000)
 LOCATED (  0.000    0.000    0.000)     LOCATED (  0.000    0.000    0.000)

   NO.   7 INVERSE   6    ORDER   4        NO.   8 INVERSE   8    ORDER   2
   -1.000   0.000   0.000     0.000         1.000   0.000   0.000     0.000
    0.000   0.000   1.000     0.000         0.000   0.000  -1.000     0.000
    0.000  -1.000   0.000     0.000         0.000  -1.000   0.000     0.000
             OPERATION S(   4)                       OPERATION M(   2)
 DETERMINANT-1.; ROTATION(DEG)  90.      DETERMINANT-1.; ROTATION(DEG)   0.
 TRANSLA (  0.000    0.000    0.000)     TRANSLA (  0.000    0.000    0.000)
 uvw/hkl (  0.000    2.000    2.000)     uvw/hkl (  0.000   -1.000   -1.000)
 LOCATED (  0.000    0.000    0.000)     LOCATED (  0.000    0.000    0.000)

 GCALCO - MAX INDICES DIRECT LATTICE VECTOR    14    14    14
 NO.OF VECTORS CREATED 6999 STARS  122 RMAX   302.02435 BOHR

 CAPPA:IS1  2;IS2  2;IS3  2; K PTS MONK NET   4; SYMMOPS:K SPACE  16;G SPACE   8

 *******************************************************************************
 MAX NUMBER OF SCF CYCLES      50  CONVERGENCE ON DELTAP        10**-20
 WEIGHT OF F(I) IN F(I+1)      30% CONVERGENCE ON ENERGY        10**-10
 SHRINK. FACT.(MONKH.)    2  2  2  NUMBER OF K POINTS IN THE IBZ      4
 SHRINKING FACTOR(GILAT NET)    2  NUMBER OF K POINTS(GILAT NET)      4
 *******************************************************************************
 *** K POINTS COORDINATES (OBLIQUE COORDINATES IN UNITS OF IS =  2)
   1-R(  0  0  0)   2-R(  1  0  0)   3-R(  0  1  0)   4-R(  1  1  1)

 DIRECT LATTICE VECTORS COMPON. (A.U.)     RECIP. LATTICE VECTORS COMPON. (A.U.) 
        X            Y            Z              X            Y            Z
  -16.0072585   16.0072585   16.0072585      0.0000000    0.1962605    0.1962605
   16.0072585  -16.0072585   16.0072585      0.1962605    0.0000000    0.1962605
   16.0072585   16.0072585  -16.0072585      0.1962605    0.1962605    0.0000000

 DISK SPACE FOR EIGENVECTORS (FTN 10)    12787776 REALS
 TTTTTTTTTTTTTTTTTTTTTTTTTTTTTT gordsh1     TELAPSE      383.30 TCPU      218.40

 MATRIX SIZE: P(G) 9021108, F(G)  619092, P(G) IRR  574824, F(G) IRR   80454
 MAX G-VECTOR INDEX FOR 1- AND 2-ELECTRON INTEGRALS 181

 TTTTTTTTTTTTTTTTTTTTTTTTTTTTTT INPUT       TELAPSE      386.29 TCPU      221.38

 SYMMETRY ALLOWED ELASTIC DISTORTION 1
  0.5773503  0.0000000  0.0000000
  0.0000000  0.5773503  0.0000000
  0.0000000  0.0000000  0.5773503

 SYMMETRY ALLOWED ELASTIC DISTORTION 2
  0.8164966  0.0000000  0.0000000
  0.0000000 -0.4082483  0.0000000
  0.0000000  0.0000000 -0.4082483

 SYMMETRY ALLOWED INTERNAL DEGREE(S) OF FREEDOM:  38
 TTTTTTTTTTTTTTTTTTTTTTTTTTTTTT SYMM        TELAPSE      386.48 TCPU      221.58
 TTTTTTTTTTTTTTTTTTTTTTTTTTTTTT INT_SCREEN  TELAPSE      386.53 TCPU      221.63
 INFORMATION **** EXCBUF **** EXCH. BIPO BUFFER: WORDS USED =     4000000
 WARNING **** EXCBUF **** EXCH. BIPO BUFFER TOO SMALL - TO AVOID I/O SET EXCHSIZE =     6954264

 DFT PARAMETERS

     ATOM       ELECTRONS   NET CHARGE   R(ANGSTROM)
   1 230  ZN     20.0000      0.0000     1.37000000
   7   7  N       7.0000      0.0000     0.74000000
  31  17  CL     17.0000      0.0000     0.99000000
  43   6  C       6.0000      0.0000     0.77000000
  79   1  H       1.0000      0.0000     1.11000000

 SIZE OF GRID=     807202
 TTTTTTTTTTTTTTTTTTTTTTTTTTTTTT MAKE_GRID2  TELAPSE      389.93 TCPU      224.80
 BECKE WEIGHT FUNCTION
 RADSAFE =     2.00
 TOLERANCES - DENSITY:10**- 6; POTENTIAL:10**- 9; GRID WGT:10**-14

 RADIAL INTEGRATION  - INTERVALS (POINTS,UPPER LIMIT):            1( 99,  4.0*R)

 ANGULAR INTEGRATION - INTERVALS (ACCURACY LEVEL [N. POINTS] UPPER LIMIT):
  1(  6[ 146]   0.2)  2( 11[ 302]   0.5)  3( 14[ 590]   0.9)  4( 18[1454]   3.5)
  5( 14[ 590]9999.0)
 TTTTTTTTTTTTTTTTTTTTTTTTTTTTTT INT_CALC    TELAPSE      389.99 TCPU      224.85

 *******************************************************************************
 ZIFCl_start                                                                     
 CRYSTAL - SCF - TYPE OF CALCULATION :  RESTRICTED CLOSED SHELL
 *******************************************************************************

 CAPPA:IS1  2;IS2  2;IS3  2; K PTS MONK NET   4; SYMMOPS:K SPACE  16;G SPACE   8

 TTTTTTTTTTTTTTTTTTTTTTTTTTTTTT SDIK        TELAPSE      390.64 TCPU      225.51

 AAAAAAAAAAAAAAAAAAAAAAAAAAAAAAAAAAAAAAAAAAAAAAAAAAAAAAAAAAAAAAAAAAAAAAAAAAAAAAA
         ATOMIC WAVEFUNCTION(S)


 NUCLEAR CHARGE 20.0  SYMMETRY SPECIES            S    P    D
 N. ELECTRONS   20.0  NUMBER OF PRIMITIVE GTOS    7    7    6
                      NUMBER OF CONTRACTED GTOS   5    5    3
                      NUMBER OF CLOSED SHELLS     2    1    1
                      OPEN SHELL OCCUPATION       0    0    0

  ZNUC SCFIT  TOTAL HF ENERGY   KINETIC ENERGY   VIRIAL THEOREM ACCURACY
  20.0  35   -2.259494290E+02  1.538488917E+02 -2.468645152E+00  3.9E-06

 NUCLEAR CHARGE  7.0  SYMMETRY SPECIES            S    P
 N. ELECTRONS    7.0  NUMBER OF PRIMITIVE GTOS   11    5
                      NUMBER OF CONTRACTED GTOS   4    3
                      NUMBER OF CLOSED SHELLS     2    0
                      OPEN SHELL OCCUPATION       0    3

  ZNUC SCFIT  TOTAL HF ENERGY   KINETIC ENERGY   VIRIAL THEOREM ACCURACY
   7.0  11   -5.439473665E+01  5.441433682E+01 -1.999639798E+00  3.6E-06

 NUCLEAR CHARGE 17.0  SYMMETRY SPECIES            S    P
 N. ELECTRONS   17.0  NUMBER OF PRIMITIVE GTOS   13   10
                      NUMBER OF CONTRACTED GTOS   6    5
                      NUMBER OF CLOSED SHELLS     3    1
                      OPEN SHELL OCCUPATION       0    5

  ZNUC SCFIT  TOTAL HF ENERGY   KINETIC ENERGY   VIRIAL THEOREM ACCURACY
  17.0  10   -4.594686980E+02  4.594737850E+02 -1.999988929E+00  4.2E-06

 NUCLEAR CHARGE  6.0  SYMMETRY SPECIES            S    P
 N. ELECTRONS    6.0  NUMBER OF PRIMITIVE GTOS   11    5
                      NUMBER OF CONTRACTED GTOS   4    3
                      NUMBER OF CLOSED SHELLS     2    0
                      OPEN SHELL OCCUPATION       0    2

  ZNUC SCFIT  TOTAL HF ENERGY   KINETIC ENERGY   VIRIAL THEOREM ACCURACY
   6.0  11   -3.768480057E+01  3.769831118E+01 -1.999641612E+00  2.0E-06

 NUCLEAR CHARGE  1.0  SYMMETRY SPECIES            S
 N. ELECTRONS    1.0  NUMBER OF PRIMITIVE GTOS    5
                      NUMBER OF CONTRACTED GTOS   3
                      NUMBER OF CLOSED SHELLS     0
                      OPEN SHELL OCCUPATION       1

  ZNUC SCFIT  TOTAL HF ENERGY   KINETIC ENERGY   VIRIAL THEOREM ACCURACY
   1.0   1   -4.998098153E-01  4.997907537E-01 -2.000038139E+00  9.6E-17

 AAAAAAAAAAAAAAAAAAAAAAAAAAAAAAAAAAAAAAAAAAAAAAAAAAAAAAAAAAAAAAAAAAAAAAAAAAAAAAA

 CHARGE NORMALIZATION FACTOR   1.00000000
 TOTAL ATOMIC CHARGES:
  20.0000000  20.0000000  20.0000000  20.0000000  20.0000000  20.0000000
   7.0000000   7.0000000   7.0000000   7.0000000   7.0000000   7.0000000
   7.0000000   7.0000000   7.0000000   7.0000000   7.0000000   7.0000000
   7.0000000   7.0000000   7.0000000   7.0000000   7.0000000   7.0000000
   7.0000000   7.0000000   7.0000000   7.0000000   7.0000000   7.0000000
  17.0000000  17.0000000  17.0000000  17.0000000  17.0000000  17.0000000
  17.0000000  17.0000000  17.0000000  17.0000000  17.0000000  17.0000000
   6.0000000   6.0000000   6.0000000   6.0000000   6.0000000   6.0000000
   6.0000000   6.0000000   6.0000000   6.0000000   6.0000000   6.0000000
   6.0000000   6.0000000   6.0000000   6.0000000   6.0000000   6.0000000
   6.0000000   6.0000000   6.0000000   6.0000000   6.0000000   6.0000000
   6.0000000   6.0000000   6.0000000   6.0000000   6.0000000   6.0000000
   6.0000000   6.0000000   6.0000000   6.0000000   6.0000000   6.0000000
   1.0000000   1.0000000   1.0000000   1.0000000   1.0000000   1.0000000
   1.0000000   1.0000000   1.0000000   1.0000000   1.0000000   1.0000000
   1.0000000   1.0000000   1.0000000   1.0000000   1.0000000   1.0000000
   1.0000000   1.0000000   1.0000000   1.0000000   1.0000000   1.0000000
 TTTTTTTTTTTTTTTTTTTTTTTTTTTTTT MOQGAD      TELAPSE      391.64 TCPU      226.50
 TTTTTTTTTTTTTTTTTTTTTTTTTTTTTT SHELLXN     TELAPSE      405.09 TCPU      236.84
 TTTTTTTTTTTTTTTTTTTTTTTTTTTTTT MONMO3      TELAPSE      407.62 TCPU      239.37
 NUMERICALLY INTEGRATED DENSITY    731.9999848142
 TTTTTTTTTTTTTTTTTTTTTTTTTTTTTT NUMDFT      TELAPSE      409.11 TCPU      240.86
 CYC   0 ETOT(AU) -9.607130407509E+03 DETOT -9.61E+03 tst  4.84E-15 PX  1.00E+00
 TTTTTTTTTTTTTTTTTTTTTTTTTTTTTT DIIS        TELAPSE      409.20 TCPU      240.95
 TTTTTTTTTTTTTTTTTTTTTTTTTTTTTT FDIK        TELAPSE      414.52 TCPU      245.64
 INSULATING STATE
 TOP OF VALENCE BANDS -    BAND    366; K    4; EIG -2.9135208E-01 AU
 TOP OF VALENCE BANDS -    BAND    366; K    1; EIG -2.9200780E-01 AU
 BOTTOM OF VIRTUAL BANDS - BAND    367; K    4; EIG -7.1021892E-02 AU
 DIRECT ENERGY BAND GAP:   5.9955 eV
 BOTTOM OF VIRTUAL BANDS - BAND    367; K    1; EIG -7.0661274E-02 AU
 TTTTTTTTTTTTTTTTTTTTTTTTTTTTTT PDIG        TELAPSE      414.75 TCPU      245.86
 CHARGE NORMALIZATION FACTOR   1.00000000
 TOTAL ATOMIC CHARGES:
  18.4097473  18.4097473  18.4097472  18.4097472  18.4097472  18.4097472
   7.6720542   7.6720542   7.6720542   7.6720542   7.6720543   7.6720542
   7.6720543   7.6720542   7.6720543   7.6720542   7.6720543   7.6720542
   7.6720542   7.6720542   7.6720542   7.6720542   7.6720542   7.6720543
   7.6720542   7.6720543   7.6720542   7.6720543   7.6720542   7.6720543
  17.0200159  17.0200159  17.0200159  17.0200159  17.0200159  17.0200159
  17.0200159  17.0200159  17.0200159  17.0200159  17.0200159  17.0200159
   5.4938538   5.4938538   5.4938538   5.4938538   5.4938538   5.4938539
   5.4938538   5.4938539   5.4938538   5.4938539   5.4938538   5.4938539
   6.1862471   6.1862471   6.1862471   6.1862471   6.1862472   6.1862472
   6.1862472   6.1862472   6.1862472   6.1862472   6.1862472   6.1862472
   6.1862472   6.1862472   6.1862472   6.1862472   6.1862471   6.1862472
   6.1862471   6.1862472   6.1862471   6.1862472   6.1862471   6.1862472
   0.7823270   0.7823270   0.7823270   0.7823270   0.7823270   0.7823269
   0.7823270   0.7823269   0.7823270   0.7823269   0.7823270   0.7823269
   0.7823269   0.7823269   0.7823269   0.7823269   0.7823270   0.7823270
   0.7823270   0.7823270   0.7823270   0.7823270   0.7823270   0.7823270
 TTTTTTTTTTTTTTTTTTTTTTTTTTTTTT MOQGAD      TELAPSE      414.76 TCPU      245.87
 TTTTTTTTTTTTTTTTTTTTTTTTTTTTTT SHELLXN     TELAPSE      436.95 TCPU      256.69
 TTTTTTTTTTTTTTTTTTTTTTTTTTTTTT MONMO3      TELAPSE      437.13 TCPU      256.87
 NUMERICALLY INTEGRATED DENSITY    732.0000121923
 TTTTTTTTTTTTTTTTTTTTTTTTTTTTTT NUMDFT      TELAPSE      439.31 TCPU      259.04
 CYC   1 ETOT(AU) -9.584182594937E+03 DETOT  2.29E+01 tst  0.00E+00 PX  1.00E+00
 TTTTTTTTTTTTTTTTTTTTTTTTTTTTTT DIIS        TELAPSE      440.23 TCPU      259.97
 DIIS TEST: 0.10807E+02 AT SCF   CYCLE   1 - MIX   30 %
 TTTTTTTTTTTTTTTTTTTTTTTTTTTTTT FDIK        TELAPSE      442.16 TCPU      261.10
 INSULATING STATE
 TOP OF VALENCE BANDS -    BAND    366; K    4; EIG -2.1583962E-01 AU
 TOP OF VALENCE BANDS -    BAND    366; K    1; EIG -2.1621519E-01 AU
 BOTTOM OF VIRTUAL BANDS - BAND    367; K    1; EIG -1.1980754E-02 AU
 INDIRECT ENERGY BAND GAP:   5.5473 eV
 TTTTTTTTTTTTTTTTTTTTTTTTTTTTTT PDIG        TELAPSE      442.38 TCPU      261.33
 CHARGE NORMALIZATION FACTOR   1.00000000
 TOTAL ATOMIC CHARGES:
  19.0634658  19.0634658  19.0626937  19.0626937  19.0626937  19.0626937
   7.3886048   7.3886048   7.3886048   7.3886048   7.3895684   7.3889830
   7.3895684   7.3889830   7.3895684   7.3889830   7.3895684   7.3889830
   7.3889830   7.3889830   7.3889830   7.3889830   7.3886048   7.3895684
   7.3886048   7.3895684   7.3886048   7.3895684   7.3886048   7.3895684
  17.0367792  17.0367792  17.0367792  17.0367792  17.0367792  17.0367872
  17.0367792  17.0367872  17.0367792  17.0367872  17.0367792  17.0367872
   6.0136488   6.0136488   6.0136488   6.0136488   6.0136488   6.0133415
   6.0136488   6.0133415   6.0136488   6.0133415   6.0136488   6.0133415
   5.9076141   5.9076141   5.9076141   5.9076141   5.9070872   5.9075268
   5.9070872   5.9075268   5.9070872   5.9075268   5.9070872   5.9075268
   5.9075268   5.9075268   5.9075268   5.9075268   5.9076141   5.9070872
   5.9076141   5.9070872   5.9076141   5.9070872   5.9076141   5.9070872
   0.9128677   0.9128677   0.9128677   0.9128677   0.9124370   0.9126055
   0.9124370   0.9126055   0.9124370   0.9126055   0.9124370   0.9126055
   0.9126055   0.9126055   0.9126055   0.9126055   0.9128677   0.9124370
   0.9128677   0.9124370   0.9128677   0.9124370   0.9128677   0.9124370
 TTTTTTTTTTTTTTTTTTTTTTTTTTTTTT MOQGAD      TELAPSE      442.40 TCPU      261.34
 TTTTTTTTTTTTTTTTTTTTTTTTTTTTTT SHELLXN     TELAPSE      461.31 TCPU      272.17
 TTTTTTTTTTTTTTTTTTTTTTTTTTTTTT MONMO3      TELAPSE      462.23 TCPU      273.10
 NUMERICALLY INTEGRATED DENSITY    732.0000146805
 TTTTTTTTTTTTTTTTTTTTTTTTTTTTTT NUMDFT      TELAPSE      464.34 TCPU      275.20
 CYC   2 ETOT(AU) -9.584666897209E+03 DETOT -4.84E-01 tst  6.29E-03 PX  1.15E-01
 TTTTTTTTTTTTTTTTTTTTTTTTTTTTTT DIIS        TELAPSE      466.34 TCPU      277.20
 DIIS TEST: 0.70433E+01 AT SCF   CYCLE   2 - DIIS ACTIVE - HISTORY:     2 CYCLES
 TTTTTTTTTTTTTTTTTTTTTTTTTTTTTT FDIK        TELAPSE      468.16 TCPU      278.37
 INSULATING STATE
 TOP OF VALENCE BANDS -    BAND    366; K    4; EIG -2.2964514E-01 AU
 TOP OF VALENCE BANDS -    BAND    366; K    1; EIG -2.3027154E-01 AU
 BOTTOM OF VIRTUAL BANDS - BAND    367; K    1; EIG  1.3643221E-02 AU
 INDIRECT ENERGY BAND GAP:   6.6202 eV
 TTTTTTTTTTTTTTTTTTTTTTTTTTTTTT PDIG        TELAPSE      468.38 TCPU      278.60
 CHARGE NORMALIZATION FACTOR   1.00000000
 TOTAL ATOMIC CHARGES:
  18.8043303  18.8043303  18.8034774  18.8034774  18.8034774  18.8034774
   7.5540625   7.5540625   7.5540625   7.5540625   7.5539645   7.5543474
   7.5539645   7.5543474   7.5539645   7.5543474   7.5539645   7.5543474
   7.5543474   7.5543474   7.5543474   7.5543474   7.5540625   7.5539645
   7.5540625   7.5539645   7.5540625   7.5539645   7.5540625   7.5539645
  17.0452076  17.0452076  17.0452076  17.0452076  17.0452076  17.0450855
  17.0452076  17.0450855  17.0452076  17.0450855  17.0452076  17.0450855
   5.6554106   5.6554106   5.6554106   5.6554106   5.6554106   5.6552734
   5.6554106   5.6552734   5.6554106   5.6552734   5.6554106   5.6552734
   6.0259677   6.0259677   6.0259677   6.0259677   6.0260272   6.0259550
   6.0260272   6.0259550   6.0260272   6.0259550   6.0260272   6.0259550
   6.0259550   6.0259550   6.0259550   6.0259550   6.0259677   6.0260272
   6.0259677   6.0260272   6.0259677   6.0260272   6.0259677   6.0260272
   0.8688181   0.8688181   0.8688181   0.8688181   0.8686370   0.8686018
   0.8686370   0.8686018   0.8686370   0.8686018   0.8686370   0.8686018
   0.8686018   0.8686018   0.8686018   0.8686018   0.8688181   0.8686370
   0.8688181   0.8686370   0.8688181   0.8686370   0.8688181   0.8686370
 TTTTTTTTTTTTTTTTTTTTTTTTTTTTTT MOQGAD      TELAPSE      468.40 TCPU      278.61
 TTTTTTTTTTTTTTTTTTTTTTTTTTTTTT SHELLXN     TELAPSE      486.28 TCPU      289.38
 TTTTTTTTTTTTTTTTTTTTTTTTTTTTTT MONMO3      TELAPSE      487.64 TCPU      290.74
 NUMERICALLY INTEGRATED DENSITY    732.0000118675
 TTTTTTTTTTTTTTTTTTTTTTTTTTTTTT NUMDFT      TELAPSE      490.72 TCPU      293.82
 CYC   3 ETOT(AU) -9.585284195798E+03 DETOT -6.17E-01 tst  1.53E-03 PX  6.43E-02
 TTTTTTTTTTTTTTTTTTTTTTTTTTTTTT DIIS        TELAPSE      491.17 TCPU      294.27
 DIIS TEST: 0.30767E+00 AT SCF   CYCLE   3 - DIIS ACTIVE - HISTORY:     3 CYCLES
 TTTTTTTTTTTTTTTTTTTTTTTTTTTTTT FDIK        TELAPSE      493.31 TCPU      295.37
 INSULATING STATE
 TOP OF VALENCE BANDS -    BAND    366; K    4; EIG -2.4204535E-01 AU
 TOP OF VALENCE BANDS -    BAND    366; K    1; EIG -2.4262317E-01 AU
 BOTTOM OF VIRTUAL BANDS - BAND    367; K    3; EIG  7.9389684E-03 AU
 INDIRECT ENERGY BAND GAP:   6.8024 eV
 BOTTOM OF VIRTUAL BANDS - BAND    367; K    1; EIG  9.3255423E-03 AU
 TTTTTTTTTTTTTTTTTTTTTTTTTTTTTT PDIG        TELAPSE      493.53 TCPU      295.60
 CHARGE NORMALIZATION FACTOR   1.00000000
 TOTAL ATOMIC CHARGES:
  18.7452555  18.7452555  18.7452012  18.7452012  18.7452012  18.7452012
   7.5559029   7.5559029   7.5559029   7.5559029   7.5560008   7.5559439
   7.5560008   7.5559439   7.5560008   7.5559439   7.5560008   7.5559439
   7.5559439   7.5559439   7.5559439   7.5559439   7.5559029   7.5560008
   7.5559029   7.5560008   7.5559029   7.5560008   7.5559029   7.5560008
  17.0208668  17.0208668  17.0208668  17.0208668  17.0208668  17.0209062
  17.0208668  17.0209062  17.0208668  17.0209062  17.0208668  17.0209062
   5.7370868   5.7370868   5.7370868   5.7370868   5.7370868   5.7370930
   5.7370868   5.7370930   5.7370868   5.7370930   5.7370868   5.7370930
   6.0227825   6.0227825   6.0227825   6.0227825   6.0227025   6.0227139
   6.0227025   6.0227139   6.0227025   6.0227139   6.0227025   6.0227139
   6.0227139   6.0227139   6.0227139   6.0227139   6.0227825   6.0227025
   6.0227825   6.0227025   6.0227825   6.0227025   6.0227825   6.0227025
   0.8560269   0.8560269   0.8560269   0.8560269   0.8560288   0.8560301
   0.8560288   0.8560301   0.8560288   0.8560301   0.8560288   0.8560301
   0.8560301   0.8560301   0.8560301   0.8560301   0.8560269   0.8560288
   0.8560269   0.8560288   0.8560269   0.8560288   0.8560269   0.8560288
 TTTTTTTTTTTTTTTTTTTTTTTTTTTTTT MOQGAD      TELAPSE      493.54 TCPU      295.61
 TTTTTTTTTTTTTTTTTTTTTTTTTTTTTT SHELLXN     TELAPSE      510.40 TCPU      306.39
 TTTTTTTTTTTTTTTTTTTTTTTTTTTTTT MONMO3      TELAPSE      511.29 TCPU      307.29
 NUMERICALLY INTEGRATED DENSITY    732.0000136321
 TTTTTTTTTTTTTTTTTTTTTTTTTTTTTT NUMDFT      TELAPSE      513.49 TCPU      309.48
 CYC   4 ETOT(AU) -9.585312364750E+03 DETOT -2.82E-02 tst  4.08E-05 PX  1.79E-02
 TTTTTTTTTTTTTTTTTTTTTTTTTTTTTT DIIS        TELAPSE      515.31 TCPU      311.30
 DIIS TEST: 0.32880E-01 AT SCF   CYCLE   4 - DIIS ACTIVE - HISTORY:     4 CYCLES
 TTTTTTTTTTTTTTTTTTTTTTTTTTTTTT FDIK        TELAPSE      518.09 TCPU      312.07
 INSULATING STATE
 TOP OF VALENCE BANDS -    BAND    366; K    4; EIG -2.4170974E-01 AU
 TOP OF VALENCE BANDS -    BAND    366; K    1; EIG -2.4231341E-01 AU
 BOTTOM OF VIRTUAL BANDS - BAND    367; K    1; EIG  9.7602143E-03 AU
 INDIRECT ENERGY BAND GAP:   6.8428 eV
 TTTTTTTTTTTTTTTTTTTTTTTTTTTTTT PDIG        TELAPSE      518.32 TCPU      312.31
 CHARGE NORMALIZATION FACTOR   1.00000000
 TOTAL ATOMIC CHARGES:
  18.7471631  18.7471631  18.7471820  18.7471820  18.7471820  18.7471820
   7.5478243   7.5478243   7.5478243   7.5478243   7.5478153   7.5478534
   7.5478153   7.5478534   7.5478153   7.5478534   7.5478153   7.5478534
   7.5478534   7.5478534   7.5478534   7.5478534   7.5478243   7.5478153
   7.5478243   7.5478153   7.5478243   7.5478153   7.5478243   7.5478153
  17.0377336  17.0377336  17.0377336  17.0377336  17.0377336  17.0377330
  17.0377336  17.0377330  17.0377336  17.0377330  17.0377336  17.0377330
   5.7167599   5.7167599   5.7167599   5.7167599   5.7167599   5.7166898
   5.7167599   5.7166898   5.7167599   5.7166898   5.7167599   5.7166898
   6.0318671   6.0318671   6.0318671   6.0318671   6.0317869   6.0318344
   6.0317869   6.0318344   6.0317869   6.0318344   6.0317869   6.0318344
   6.0318344   6.0318344   6.0318344   6.0318344   6.0318671   6.0317869
   6.0318671   6.0317869   6.0318671   6.0317869   6.0318671   6.0317869
   0.8563024   0.8563024   0.8563024   0.8563024   0.8563193   0.8563102
   0.8563193   0.8563102   0.8563193   0.8563102   0.8563193   0.8563102
   0.8563102   0.8563102   0.8563102   0.8563102   0.8563024   0.8563193
   0.8563024   0.8563193   0.8563024   0.8563193   0.8563024   0.8563193
 TTTTTTTTTTTTTTTTTTTTTTTTTTTTTT MOQGAD      TELAPSE      518.34 TCPU      312.32
 TTTTTTTTTTTTTTTTTTTTTTTTTTTTTT SHELLXN     TELAPSE      539.04 TCPU      323.12
 TTTTTTTTTTTTTTTTTTTTTTTTTTTTTT MONMO3      TELAPSE      540.01 TCPU      324.09
 NUMERICALLY INTEGRATED DENSITY    732.0000131549
 TTTTTTTTTTTTTTTTTTTTTTTTTTTTTT NUMDFT      TELAPSE      542.21 TCPU      326.29
 CYC   5 ETOT(AU) -9.585314969292E+03 DETOT -2.60E-03 tst  5.51E-06 PX  6.78E-03
 TTTTTTTTTTTTTTTTTTTTTTTTTTTTTT DIIS        TELAPSE      547.67 TCPU      331.75
 DIIS TEST: 0.62226E-02 AT SCF   CYCLE   5 - DIIS ACTIVE - HISTORY:     5 CYCLES
 TTTTTTTTTTTTTTTTTTTTTTTTTTTTTT FDIK        TELAPSE      550.87 TCPU      333.15
 INSULATING STATE
 TOP OF VALENCE BANDS -    BAND    366; K    4; EIG -2.4161082E-01 AU
 TOP OF VALENCE BANDS -    BAND    366; K    1; EIG -2.4220541E-01 AU
 BOTTOM OF VIRTUAL BANDS - BAND    367; K    2; EIG  9.2296318E-03 AU
 INDIRECT ENERGY BAND GAP:   6.8257 eV
 BOTTOM OF VIRTUAL BANDS - BAND    367; K    1; EIG  9.5385774E-03 AU
 TTTTTTTTTTTTTTTTTTTTTTTTTTTTTT PDIG        TELAPSE      551.09 TCPU      333.37
 CHARGE NORMALIZATION FACTOR   1.00000000
 TOTAL ATOMIC CHARGES:
  18.7448753  18.7448753  18.7448788  18.7448788  18.7448788  18.7448788
   7.5559008   7.5559008   7.5559008   7.5559008   7.5558770   7.5558756
   7.5558770   7.5558756   7.5558770   7.5558756   7.5558770   7.5558756
   7.5558756   7.5558756   7.5558756   7.5558756   7.5559008   7.5558770
   7.5559008   7.5558770   7.5559008   7.5558770   7.5559008   7.5558770
  17.0307247  17.0307247  17.0307247  17.0307247  17.0307247  17.0307252
  17.0307247  17.0307252  17.0307247  17.0307252  17.0307247  17.0307252
   5.7184465   5.7184465   5.7184465   5.7184465   5.7184465   5.7184580
   5.7184465   5.7184580   5.7184465   5.7184580   5.7184465   5.7184580
   6.0268777   6.0268777   6.0268777   6.0268777   6.0268768   6.0268842
   6.0268768   6.0268842   6.0268768   6.0268842   6.0268768   6.0268842
   6.0268842   6.0268842   6.0268842   6.0268842   6.0268777   6.0268768
   6.0268777   6.0268768   6.0268777   6.0268768   6.0268777   6.0268768
   0.8564263   0.8564263   0.8564263   0.8564263   0.8564322   0.8564282
   0.8564322   0.8564282   0.8564322   0.8564282   0.8564322   0.8564282
   0.8564282   0.8564282   0.8564282   0.8564282   0.8564263   0.8564322
   0.8564263   0.8564322   0.8564263   0.8564322   0.8564263   0.8564322
 TTTTTTTTTTTTTTTTTTTTTTTTTTTTTT MOQGAD      TELAPSE      551.11 TCPU      333.39
 TTTTTTTTTTTTTTTTTTTTTTTTTTTTTT SHELLXN     TELAPSE      570.59 TCPU      344.17
 TTTTTTTTTTTTTTTTTTTTTTTTTTTTTT MONMO3      TELAPSE      571.51 TCPU      345.09
 NUMERICALLY INTEGRATED DENSITY    732.0000133133
 TTTTTTTTTTTTTTTTTTTTTTTTTTTTTT NUMDFT      TELAPSE      573.61 TCPU      347.19
 CYC   6 ETOT(AU) -9.585315482754E+03 DETOT -5.13E-04 tst  1.18E-06 PX  3.55E-03
 TTTTTTTTTTTTTTTTTTTTTTTTTTTTTT DIIS        TELAPSE      578.96 TCPU      352.54
 DIIS TEST: 0.11215E-02 AT SCF   CYCLE   6 - DIIS ACTIVE - HISTORY:     6 CYCLES
 TTTTTTTTTTTTTTTTTTTTTTTTTTTTTT FDIK        TELAPSE      581.52 TCPU      353.50
 INSULATING STATE
 TOP OF VALENCE BANDS -    BAND    366; K    4; EIG -2.4177655E-01 AU
 TOP OF VALENCE BANDS -    BAND    366; K    1; EIG -2.4237363E-01 AU
 BOTTOM OF VIRTUAL BANDS - BAND    367; K    3; EIG  9.4320366E-03 AU
 INDIRECT ENERGY BAND GAP:   6.8357 eV
 BOTTOM OF VIRTUAL BANDS - BAND    367; K    1; EIG  9.5930146E-03 AU
 TTTTTTTTTTTTTTTTTTTTTTTTTTTTTT PDIG        TELAPSE      581.75 TCPU      353.72
 CHARGE NORMALIZATION FACTOR   1.00000000
 TOTAL ATOMIC CHARGES:
  18.7457383  18.7457383  18.7457338  18.7457338  18.7457338  18.7457338
   7.5527013   7.5527013   7.5527013   7.5527013   7.5527057   7.5527000
   7.5527057   7.5527000   7.5527057   7.5527000   7.5527057   7.5527000
   7.5527000   7.5527000   7.5527000   7.5527000   7.5527013   7.5527057
   7.5527013   7.5527057   7.5527013   7.5527057   7.5527013   7.5527057
  17.0314986  17.0314986  17.0314986  17.0314986  17.0314986  17.0314995
  17.0314986  17.0314995  17.0314986  17.0314995  17.0314986  17.0314995
   5.7191712   5.7191712   5.7191712   5.7191712   5.7191712   5.7191770
   5.7191712   5.7191770   5.7191712   5.7191770   5.7191712   5.7191770
   6.0295111   6.0295111   6.0295111   6.0295111   6.0295022   6.0295079
   6.0295022   6.0295079   6.0295022   6.0295079   6.0295022   6.0295079
   6.0295079   6.0295079   6.0295079   6.0295079   6.0295111   6.0295022
   6.0295111   6.0295022   6.0295111   6.0295022   6.0295111   6.0295022
   0.8560211   0.8560211   0.8560211   0.8560211   0.8560214   0.8560198
   0.8560214   0.8560198   0.8560214   0.8560198   0.8560214   0.8560198
   0.8560198   0.8560198   0.8560198   0.8560198   0.8560211   0.8560214
   0.8560211   0.8560214   0.8560211   0.8560214   0.8560211   0.8560214
 TTTTTTTTTTTTTTTTTTTTTTTTTTTTTT MOQGAD      TELAPSE      581.76 TCPU      353.74
 TTTTTTTTTTTTTTTTTTTTTTTTTTTTTT SHELLXN     TELAPSE      600.49 TCPU      364.55
 TTTTTTTTTTTTTTTTTTTTTTTTTTTTTT MONMO3      TELAPSE      602.37 TCPU      366.43
 NUMERICALLY INTEGRATED DENSITY    732.0000133206
 TTTTTTTTTTTTTTTTTTTTTTTTTTTTTT NUMDFT      TELAPSE      604.59 TCPU      368.65
 CYC   7 ETOT(AU) -9.585315561336E+03 DETOT -7.86E-05 tst  2.60E-07 PX  6.26E-04
 TTTTTTTTTTTTTTTTTTTTTTTTTTTTTT DIIS        TELAPSE      605.14 TCPU      369.20
 DIIS TEST: 0.12915E-03 AT SCF   CYCLE   7 - DIIS ACTIVE - HISTORY:     7 CYCLES
 TTTTTTTTTTTTTTTTTTTTTTTTTTTTTT FDIK        TELAPSE      607.67 TCPU      369.94
 INSULATING STATE
 TOP OF VALENCE BANDS -    BAND    366; K    4; EIG -2.4176362E-01 AU
 TOP OF VALENCE BANDS -    BAND    366; K    1; EIG -2.4236104E-01 AU
 BOTTOM OF VIRTUAL BANDS - BAND    367; K    2; EIG  9.3075307E-03 AU
 INDIRECT ENERGY BAND GAP:   6.8320 eV
 BOTTOM OF VIRTUAL BANDS - BAND    367; K    1; EIG  9.5506789E-03 AU
 TTTTTTTTTTTTTTTTTTTTTTTTTTTTTT PDIG        TELAPSE      607.90 TCPU      370.16
 CHARGE NORMALIZATION FACTOR   1.00000000
 TOTAL ATOMIC CHARGES:
  18.7451362  18.7451362  18.7451347  18.7451347  18.7451347  18.7451347
   7.5534583   7.5534583   7.5534583   7.5534583   7.5534546   7.5534578
   7.5534546   7.5534578   7.5534546   7.5534578   7.5534546   7.5534578
   7.5534578   7.5534578   7.5534578   7.5534578   7.5534583   7.5534546
   7.5534583   7.5534546   7.5534583   7.5534546   7.5534583   7.5534546
  17.0321144  17.0321144  17.0321144  17.0321144  17.0321144  17.0321153
  17.0321144  17.0321153  17.0321144  17.0321153  17.0321144  17.0321153
   5.7189230   5.7189230   5.7189230   5.7189230   5.7189230   5.7189178
   5.7189230   5.7189178   5.7189230   5.7189178   5.7189230   5.7189178
   6.0286053   6.0286053   6.0286053   6.0286053   6.0286063   6.0286073
   6.0286063   6.0286073   6.0286063   6.0286073   6.0286063   6.0286073
   6.0286073   6.0286073   6.0286073   6.0286073   6.0286053   6.0286063
   6.0286053   6.0286063   6.0286053   6.0286063   6.0286053   6.0286063
   0.8561354   0.8561354   0.8561354   0.8561354   0.8561352   0.8561345
   0.8561352   0.8561345   0.8561352   0.8561345   0.8561352   0.8561345
   0.8561345   0.8561345   0.8561345   0.8561345   0.8561354   0.8561352
   0.8561354   0.8561352   0.8561354   0.8561352   0.8561354   0.8561352
 TTTTTTTTTTTTTTTTTTTTTTTTTTTTTT MOQGAD      TELAPSE      607.91 TCPU      370.18
 TTTTTTTTTTTTTTTTTTTTTTTTTTTTTT SHELLXN     TELAPSE      626.72 TCPU      380.97
 TTTTTTTTTTTTTTTTTTTTTTTTTTTTTT MONMO3      TELAPSE      627.67 TCPU      381.92
 NUMERICALLY INTEGRATED DENSITY    732.0000133200
 TTTTTTTTTTTTTTTTTTTTTTTTTTTTTT NUMDFT      TELAPSE      629.78 TCPU      384.02
 CYC   8 ETOT(AU) -9.585315570737E+03 DETOT -9.40E-06 tst  2.59E-08 PX  5.09E-04
 TTTTTTTTTTTTTTTTTTTTTTTTTTTTTT DIIS        TELAPSE      631.40 TCPU      385.64
 DIIS TEST: 0.33376E-04 AT SCF   CYCLE   8 - DIIS ACTIVE - HISTORY:     8 CYCLES
 TTTTTTTTTTTTTTTTTTTTTTTTTTTTTT FDIK        TELAPSE      634.81 TCPU      387.09
 INSULATING STATE
 TOP OF VALENCE BANDS -    BAND    366; K    4; EIG -2.4176209E-01 AU
 TOP OF VALENCE BANDS -    BAND    366; K    1; EIG -2.4235944E-01 AU
 BOTTOM OF VIRTUAL BANDS - BAND    367; K    3; EIG  9.3542487E-03 AU
 INDIRECT ENERGY BAND GAP:   6.8332 eV
 BOTTOM OF VIRTUAL BANDS - BAND    367; K    1; EIG  9.5518051E-03 AU
 TTTTTTTTTTTTTTTTTTTTTTTTTTTTTT PDIG        TELAPSE      635.05 TCPU      387.33
 CHARGE NORMALIZATION FACTOR   1.00000000
 TOTAL ATOMIC CHARGES:
  18.7453788  18.7453788  18.7453777  18.7453777  18.7453777  18.7453777
   7.5534008   7.5534008   7.5534008   7.5534008   7.5534007   7.5534007
   7.5534007   7.5534007   7.5534007   7.5534007   7.5534007   7.5534007
   7.5534007   7.5534007   7.5534007   7.5534007   7.5534008   7.5534007
   7.5534008   7.5534007   7.5534008   7.5534007   7.5534008   7.5534007
  17.0317921  17.0317921  17.0317921  17.0317921  17.0317921  17.0317920
  17.0317921  17.0317920  17.0317921  17.0317920  17.0317921  17.0317920
   5.7186269   5.7186269   5.7186269   5.7186269   5.7186269   5.7186272
   5.7186269   5.7186272   5.7186269   5.7186272   5.7186269   5.7186272
   6.0289687   6.0289687   6.0289687   6.0289687   6.0289678   6.0289682
   6.0289678   6.0289682   6.0289678   6.0289682   6.0289678   6.0289682
   6.0289682   6.0289682   6.0289682   6.0289682   6.0289687   6.0289678
   6.0289687   6.0289678   6.0289687   6.0289678   6.0289687   6.0289678
   0.8560771   0.8560771   0.8560771   0.8560771   0.8560770   0.8560768
   0.8560770   0.8560768   0.8560770   0.8560768   0.8560770   0.8560768
   0.8560768   0.8560768   0.8560768   0.8560768   0.8560771   0.8560770
   0.8560771   0.8560770   0.8560771   0.8560770   0.8560771   0.8560770
 TTTTTTTTTTTTTTTTTTTTTTTTTTTTTT MOQGAD      TELAPSE      635.06 TCPU      387.35
 TTTTTTTTTTTTTTTTTTTTTTTTTTTTTT SHELLXN     TELAPSE      653.18 TCPU      398.14
 TTTTTTTTTTTTTTTTTTTTTTTTTTTTTT MONMO3      TELAPSE      654.13 TCPU      399.08
 NUMERICALLY INTEGRATED DENSITY    732.0000133139
 TTTTTTTTTTTTTTTTTTTTTTTTTTTTTT NUMDFT      TELAPSE      656.34 TCPU      401.29
 CYC   9 ETOT(AU) -9.585315569687E+03 DETOT  1.05E-06 tst  8.81E-09 PX  2.62E-04
 TTTTTTTTTTTTTTTTTTTTTTTTTTTTTT DIIS        TELAPSE      656.76 TCPU      401.71
 DIIS TEST: 0.89426E-05 AT SCF   CYCLE   9 - DIIS ACTIVE - HISTORY:     9 CYCLES
 TTTTTTTTTTTTTTTTTTTTTTTTTTTTTT FDIK        TELAPSE      658.73 TCPU      402.43
 INSULATING STATE
 TOP OF VALENCE BANDS -    BAND    366; K    4; EIG -2.4177089E-01 AU
 TOP OF VALENCE BANDS -    BAND    366; K    1; EIG -2.4236815E-01 AU
 BOTTOM OF VIRTUAL BANDS - BAND    367; K    3; EIG  9.3379553E-03 AU
 INDIRECT ENERGY BAND GAP:   6.8330 eV
 BOTTOM OF VIRTUAL BANDS - BAND    367; K    1; EIG  9.5524819E-03 AU
 TTTTTTTTTTTTTTTTTTTTTTTTTTTTTT PDIG        TELAPSE      658.96 TCPU      402.66
 CHARGE NORMALIZATION FACTOR   1.00000000
 TOTAL ATOMIC CHARGES:
  18.7452711  18.7452711  18.7452704  18.7452704  18.7452704  18.7452704
   7.5533075   7.5533075   7.5533075   7.5533075   7.5533079   7.5533074
   7.5533079   7.5533074   7.5533079   7.5533074   7.5533079   7.5533074
   7.5533074   7.5533074   7.5533074   7.5533074   7.5533075   7.5533079
   7.5533075   7.5533079   7.5533075   7.5533079   7.5533075   7.5533079
  17.0317449  17.0317449  17.0317449  17.0317449  17.0317449  17.0317448
  17.0317449  17.0317448  17.0317449  17.0317448  17.0317449  17.0317448
   5.7190209   5.7190209   5.7190209   5.7190209   5.7190209   5.7190214
   5.7190209   5.7190214   5.7190209   5.7190214   5.7190209   5.7190214
   6.0289132   6.0289132   6.0289132   6.0289132   6.0289131   6.0289130
   6.0289131   6.0289130   6.0289131   6.0289130   6.0289131   6.0289130
   6.0289130   6.0289130   6.0289130   6.0289130   6.0289132   6.0289131
   6.0289132   6.0289131   6.0289132   6.0289131   6.0289132   6.0289131
   0.8560787   0.8560787   0.8560787   0.8560787   0.8560785   0.8560788
   0.8560785   0.8560788   0.8560785   0.8560788   0.8560785   0.8560788
   0.8560788   0.8560788   0.8560788   0.8560788   0.8560787   0.8560785
   0.8560787   0.8560785   0.8560787   0.8560785   0.8560787   0.8560785
 TTTTTTTTTTTTTTTTTTTTTTTTTTTTTT MOQGAD      TELAPSE      658.97 TCPU      402.67
 TTTTTTTTTTTTTTTTTTTTTTTTTTTTTT SHELLXN     TELAPSE      683.18 TCPU      413.48
 TTTTTTTTTTTTTTTTTTTTTTTTTTTTTT MONMO3      TELAPSE      684.65 TCPU      414.95
 NUMERICALLY INTEGRATED DENSITY    732.0000133203
 TTTTTTTTTTTTTTTTTTTTTTTTTTTTTT NUMDFT      TELAPSE      686.87 TCPU      417.17
 CYC  10 ETOT(AU) -9.585315570849E+03 DETOT -1.16E-06 tst  1.63E-09 PX  1.16E-04
 TTTTTTTTTTTTTTTTTTTTTTTTTTTTTT DIIS        TELAPSE      687.09 TCPU      417.39
 DIIS TEST: 0.26473E-05 AT SCF   CYCLE  10 - DIIS ACTIVE - HISTORY:    10 CYCLES
 TTTTTTTTTTTTTTTTTTTTTTTTTTTTTT FDIK        TELAPSE      689.04 TCPU      417.40
 INSULATING STATE
 TOP OF VALENCE BANDS -    BAND    366; K    4; EIG -2.4176546E-01 AU
 TOP OF VALENCE BANDS -    BAND    366; K    1; EIG -2.4236283E-01 AU
 BOTTOM OF VIRTUAL BANDS - BAND    367; K    2; EIG  9.3424641E-03 AU
 INDIRECT ENERGY BAND GAP:   6.8330 eV
 BOTTOM OF VIRTUAL BANDS - BAND    367; K    1; EIG  9.5534410E-03 AU
 TTTTTTTTTTTTTTTTTTTTTTTTTTTTTT PDIG        TELAPSE      689.27 TCPU      417.63
 CHARGE NORMALIZATION FACTOR   1.00000000
 TOTAL ATOMIC CHARGES:
  18.7453168  18.7453168  18.7453160  18.7453160  18.7453160  18.7453160
   7.5533697   7.5533697   7.5533697   7.5533697   7.5533695   7.5533696
   7.5533695   7.5533696   7.5533695   7.5533696   7.5533695   7.5533696
   7.5533696   7.5533696   7.5533696   7.5533696   7.5533697   7.5533695
   7.5533697   7.5533695   7.5533697   7.5533695   7.5533697   7.5533695
  17.0318627  17.0318627  17.0318627  17.0318627  17.0318627  17.0318628
  17.0318627  17.0318628  17.0318627  17.0318628  17.0318627  17.0318628
   5.7187751   5.7187751   5.7187751   5.7187751   5.7187751   5.7187749
   5.7187751   5.7187749   5.7187751   5.7187749   5.7187751   5.7187749
   6.0289045   6.0289045   6.0289045   6.0289045   6.0289050   6.0289047
   6.0289050   6.0289047   6.0289050   6.0289047   6.0289050   6.0289047
   6.0289047   6.0289047   6.0289047   6.0289047   6.0289045   6.0289050
   6.0289045   6.0289050   6.0289045   6.0289050   6.0289045   6.0289050
   0.8560777   0.8560777   0.8560777   0.8560777   0.8560777   0.8560778
   0.8560777   0.8560778   0.8560777   0.8560778   0.8560777   0.8560778
   0.8560778   0.8560778   0.8560778   0.8560778   0.8560777   0.8560777
   0.8560777   0.8560777   0.8560777   0.8560777   0.8560777   0.8560777
 TTTTTTTTTTTTTTTTTTTTTTTTTTTTTT MOQGAD      TELAPSE      689.28 TCPU      417.64
 TTTTTTTTTTTTTTTTTTTTTTTTTTTTTT SHELLXN     TELAPSE      707.51 TCPU      428.42
 TTTTTTTTTTTTTTTTTTTTTTTTTTTTTT MONMO3      TELAPSE      709.44 TCPU      430.35
 NUMERICALLY INTEGRATED DENSITY    732.0000133177
 TTTTTTTTTTTTTTTTTTTTTTTTTTTTTT NUMDFT      TELAPSE      711.60 TCPU      432.51
 CYC  11 ETOT(AU) -9.585315571674E+03 DETOT -8.25E-07 tst  4.11E-10 PX  5.49E-05
 TTTTTTTTTTTTTTTTTTTTTTTTTTTTTT DIIS        TELAPSE      711.70 TCPU      432.62
 DIIS TEST: 0.36222E-06 AT SCF   CYCLE  11 - DIIS ACTIVE - HISTORY:    11 CYCLES
 TTTTTTTTTTTTTTTTTTTTTTTTTTTTTT FDIK        TELAPSE      713.25 TCPU      433.83
 INSULATING STATE
 TOP OF VALENCE BANDS -    BAND    366; K    4; EIG -2.4176769E-01 AU
 TOP OF VALENCE BANDS -    BAND    366; K    1; EIG -2.4236502E-01 AU
 BOTTOM OF VIRTUAL BANDS - BAND    367; K    3; EIG  9.3406410E-03 AU
 INDIRECT ENERGY BAND GAP:   6.8330 eV
 BOTTOM OF VIRTUAL BANDS - BAND    367; K    1; EIG  9.5519054E-03 AU
 TTTTTTTTTTTTTTTTTTTTTTTTTTTTTT PDIG        TELAPSE      713.48 TCPU      434.05
 CHARGE NORMALIZATION FACTOR   1.00000000
 TOTAL ATOMIC CHARGES:
  18.7453007  18.7453007  18.7453002  18.7453002  18.7453002  18.7453002
   7.5533508   7.5533508   7.5533508   7.5533508   7.5533508   7.5533508
   7.5533508   7.5533508   7.5533508   7.5533508   7.5533508   7.5533508
   7.5533508   7.5533508   7.5533508   7.5533508   7.5533508   7.5533508
   7.5533508   7.5533508   7.5533508   7.5533508   7.5533508   7.5533508
  17.0318137  17.0318137  17.0318137  17.0318137  17.0318137  17.0318136
  17.0318137  17.0318136  17.0318137  17.0318136  17.0318137  17.0318136
   5.7188556   5.7188556   5.7188556   5.7188556   5.7188556   5.7188555
   5.7188556   5.7188555   5.7188556   5.7188555   5.7188556   5.7188555
   6.0289098   6.0289098   6.0289098   6.0289098   6.0289101   6.0289099
   6.0289101   6.0289099   6.0289101   6.0289099   6.0289101   6.0289099
   6.0289099   6.0289099   6.0289099   6.0289099   6.0289098   6.0289101
   6.0289098   6.0289101   6.0289098   6.0289101   6.0289098   6.0289101
   0.8560796   0.8560796   0.8560796   0.8560796   0.8560796   0.8560796
   0.8560796   0.8560796   0.8560796   0.8560796   0.8560796   0.8560796
   0.8560796   0.8560796   0.8560796   0.8560796   0.8560796   0.8560796
   0.8560796   0.8560796   0.8560796   0.8560796   0.8560796   0.8560796
 TTTTTTTTTTTTTTTTTTTTTTTTTTTTTT MOQGAD      TELAPSE      713.49 TCPU      434.06
 TTTTTTTTTTTTTTTTTTTTTTTTTTTTTT SHELLXN     TELAPSE      727.29 TCPU      444.87
 TTTTTTTTTTTTTTTTTTTTTTTTTTTTTT MONMO3      TELAPSE      728.58 TCPU      446.16
 NUMERICALLY INTEGRATED DENSITY    732.0000133177
 TTTTTTTTTTTTTTTTTTTTTTTTTTTTTT NUMDFT      TELAPSE      730.67 TCPU      448.25
 CYC  12 ETOT(AU) -9.585315571178E+03 DETOT  4.96E-07 tst  5.38E-11 PX  1.95E-05
 TTTTTTTTTTTTTTTTTTTTTTTTTTTTTT DIIS        TELAPSE      730.94 TCPU      448.51
 DIIS TEST: 0.17797E-07 AT SCF   CYCLE  12 - DIIS ACTIVE - HISTORY:    12 CYCLES
 TTTTTTTTTTTTTTTTTTTTTTTTTTTTTT FDIK        TELAPSE      732.62 TCPU      449.61
 INSULATING STATE
 TOP OF VALENCE BANDS -    BAND    366; K    4; EIG -2.4176697E-01 AU
 TOP OF VALENCE BANDS -    BAND    366; K    1; EIG -2.4236430E-01 AU
 BOTTOM OF VIRTUAL BANDS - BAND    367; K    3; EIG  9.3413686E-03 AU
 INDIRECT ENERGY BAND GAP:   6.8330 eV
 BOTTOM OF VIRTUAL BANDS - BAND    367; K    1; EIG  9.5527175E-03 AU
 TTTTTTTTTTTTTTTTTTTTTTTTTTTTTT PDIG        TELAPSE      732.85 TCPU      449.84
 CHARGE NORMALIZATION FACTOR   1.00000000
 TOTAL ATOMIC CHARGES:
  18.7453069  18.7453069  18.7453068  18.7453068  18.7453068  18.7453068
   7.5533539   7.5533539   7.5533539   7.5533539   7.5533539   7.5533537
   7.5533539   7.5533537   7.5533539   7.5533537   7.5533539   7.5533537
   7.5533537   7.5533537   7.5533537   7.5533537   7.5533539   7.5533539
   7.5533539   7.5533539   7.5533539   7.5533539   7.5533539   7.5533539
  17.0318198  17.0318198  17.0318198  17.0318198  17.0318198  17.0318197
  17.0318198  17.0318197  17.0318198  17.0318197  17.0318198  17.0318197
   5.7188445   5.7188445   5.7188445   5.7188445   5.7188445   5.7188449
   5.7188445   5.7188449   5.7188445   5.7188449   5.7188445   5.7188449
   6.0289093   6.0289093   6.0289093   6.0289093   6.0289095   6.0289094
   6.0289095   6.0289094   6.0289095   6.0289094   6.0289095   6.0289094
   6.0289094   6.0289094   6.0289094   6.0289094   6.0289093   6.0289095
   6.0289093   6.0289095   6.0289093   6.0289095   6.0289093   6.0289095
   0.8560778   0.8560778   0.8560778   0.8560778   0.8560779   0.8560778
   0.8560779   0.8560778   0.8560779   0.8560778   0.8560779   0.8560778
   0.8560778   0.8560778   0.8560778   0.8560778   0.8560778   0.8560779
   0.8560778   0.8560779   0.8560778   0.8560779   0.8560778   0.8560779
 TTTTTTTTTTTTTTTTTTTTTTTTTTTTTT MOQGAD      TELAPSE      732.86 TCPU      449.85
 TTTTTTTTTTTTTTTTTTTTTTTTTTTTTT SHELLXN     TELAPSE      746.12 TCPU      460.68
 TTTTTTTTTTTTTTTTTTTTTTTTTTTTTT MONMO3      TELAPSE      747.00 TCPU      461.56
 NUMERICALLY INTEGRATED DENSITY    732.0000133182
 TTTTTTTTTTTTTTTTTTTTTTTTTTTTTT NUMDFT      TELAPSE      749.20 TCPU      463.76
 CYC  13 ETOT(AU) -9.585315571380E+03 DETOT -2.02E-07 tst  1.68E-12 PX  3.46E-06
 TTTTTTTTTTTTTTTTTTTTTTTTTTTTTT DIIS        TELAPSE      750.24 TCPU      464.80
 DIIS TEST: 0.24652E-08 AT SCF   CYCLE  13 - DIIS ACTIVE - HISTORY:    13 CYCLES
 TTTTTTTTTTTTTTTTTTTTTTTTTTTTTT FDIK        TELAPSE      752.43 TCPU      464.81
 INSULATING STATE
 TOP OF VALENCE BANDS -    BAND    366; K    4; EIG -2.4176723E-01 AU
 TOP OF VALENCE BANDS -    BAND    366; K    1; EIG -2.4236457E-01 AU
 BOTTOM OF VIRTUAL BANDS - BAND    367; K    3; EIG  9.3410308E-03 AU
 INDIRECT ENERGY BAND GAP:   6.8330 eV
 BOTTOM OF VIRTUAL BANDS - BAND    367; K    1; EIG  9.5524112E-03 AU
 TTTTTTTTTTTTTTTTTTTTTTTTTTTTTT PDIG        TELAPSE      752.65 TCPU      465.03
 CHARGE NORMALIZATION FACTOR   1.00000000
 TOTAL ATOMIC CHARGES:
  18.7453043  18.7453043  18.7453041  18.7453041  18.7453041  18.7453041
   7.5533534   7.5533534   7.5533534   7.5533534   7.5533533   7.5533533
   7.5533533   7.5533533   7.5533533   7.5533533   7.5533533   7.5533533
   7.5533533   7.5533533   7.5533533   7.5533533   7.5533534   7.5533533
   7.5533534   7.5533533   7.5533534   7.5533533   7.5533534   7.5533533
  17.0318205  17.0318205  17.0318205  17.0318205  17.0318205  17.0318205
  17.0318205  17.0318205  17.0318205  17.0318205  17.0318205  17.0318205
   5.7188453   5.7188453   5.7188453   5.7188453   5.7188453   5.7188453
   5.7188453   5.7188453   5.7188453   5.7188453   5.7188453   5.7188453
   6.0289089   6.0289089   6.0289089   6.0289089   6.0289091   6.0289091
   6.0289091   6.0289091   6.0289091   6.0289091   6.0289091   6.0289091
   6.0289091   6.0289091   6.0289091   6.0289091   6.0289089   6.0289091
   6.0289089   6.0289091   6.0289089   6.0289091   6.0289089   6.0289091
   0.8560787   0.8560787   0.8560787   0.8560787   0.8560787   0.8560786
   0.8560787   0.8560786   0.8560787   0.8560786   0.8560787   0.8560786
   0.8560786   0.8560786   0.8560786   0.8560786   0.8560787   0.8560787
   0.8560787   0.8560787   0.8560787   0.8560787   0.8560787   0.8560787
 TTTTTTTTTTTTTTTTTTTTTTTTTTTTTT MOQGAD      TELAPSE      752.67 TCPU      465.04
 TTTTTTTTTTTTTTTTTTTTTTTTTTTTTT SHELLXN     TELAPSE      766.65 TCPU      475.86
 TTTTTTTTTTTTTTTTTTTTTTTTTTTTTT MONMO3      TELAPSE      767.61 TCPU      476.81
 NUMERICALLY INTEGRATED DENSITY    732.0000133179
 TTTTTTTTTTTTTTTTTTTTTTTTTTTTTT NUMDFT      TELAPSE      769.81 TCPU      479.02
 CYC  14 ETOT(AU) -9.585315571314E+03 DETOT  6.59E-08 tst  4.25E-13 PX  1.81E-06
 TTTTTTTTTTTTTTTTTTTTTTTTTTTTTT DIIS        TELAPSE      771.25 TCPU      480.45
 DIIS TEST: 0.10223E-08 AT SCF   CYCLE  14 - DIIS ACTIVE - HISTORY:    14 CYCLES
 TTTTTTTTTTTTTTTTTTTTTTTTTTTTTT FDIK        TELAPSE      773.47 TCPU      480.46
 INSULATING STATE
 TOP OF VALENCE BANDS -    BAND    366; K    4; EIG -2.4176716E-01 AU
 TOP OF VALENCE BANDS -    BAND    366; K    1; EIG -2.4236449E-01 AU
 BOTTOM OF VIRTUAL BANDS - BAND    367; K    3; EIG  9.3411441E-03 AU
 INDIRECT ENERGY BAND GAP:   6.8330 eV
 BOTTOM OF VIRTUAL BANDS - BAND    367; K    1; EIG  9.5524865E-03 AU
 TTTTTTTTTTTTTTTTTTTTTTTTTTTTTT PDIG        TELAPSE      773.70 TCPU      480.69
 CHARGE NORMALIZATION FACTOR   1.00000000
 TOTAL ATOMIC CHARGES:
  18.7453050  18.7453050  18.7453047  18.7453047  18.7453047  18.7453047
   7.5533534   7.5533534   7.5533534   7.5533534   7.5533534   7.5533534
   7.5533534   7.5533534   7.5533534   7.5533534   7.5533534   7.5533534
   7.5533534   7.5533534   7.5533534   7.5533534   7.5533534   7.5533534
   7.5533534   7.5533534   7.5533534   7.5533534   7.5533534   7.5533534
  17.0318200  17.0318200  17.0318200  17.0318200  17.0318200  17.0318200
  17.0318200  17.0318200  17.0318200  17.0318200  17.0318200  17.0318200
   5.7188453   5.7188453   5.7188453   5.7188453   5.7188453   5.7188455
   5.7188453   5.7188455   5.7188453   5.7188455   5.7188453   5.7188455
   6.0289091   6.0289091   6.0289091   6.0289091   6.0289093   6.0289092
   6.0289093   6.0289092   6.0289093   6.0289092   6.0289093   6.0289092
   6.0289092   6.0289092   6.0289092   6.0289092   6.0289091   6.0289093
   6.0289091   6.0289093   6.0289091   6.0289093   6.0289091   6.0289093
   0.8560785   0.8560785   0.8560785   0.8560785   0.8560786   0.8560785
   0.8560786   0.8560785   0.8560786   0.8560785   0.8560786   0.8560785
   0.8560785   0.8560785   0.8560785   0.8560785   0.8560785   0.8560786
   0.8560785   0.8560786   0.8560785   0.8560786   0.8560785   0.8560786
 TTTTTTTTTTTTTTTTTTTTTTTTTTTTTT MOQGAD      TELAPSE      773.71 TCPU      480.70
 TTTTTTTTTTTTTTTTTTTTTTTTTTTTTT SHELLXN     TELAPSE      790.04 TCPU      491.50
 TTTTTTTTTTTTTTTTTTTTTTTTTTTTTT MONMO3      TELAPSE      790.98 TCPU      492.44
 NUMERICALLY INTEGRATED DENSITY    732.0000133180
 TTTTTTTTTTTTTTTTTTTTTTTTTTTTTT NUMDFT      TELAPSE      793.08 TCPU      494.54
 CYC  15 ETOT(AU) -9.585315571325E+03 DETOT -1.03E-08 tst  3.24E-14 PX  5.06E-07
 TTTTTTTTTTTTTTTTTTTTTTTTTTTTTT DIIS        TELAPSE      793.30 TCPU      494.76
 DIIS TEST: 0.59674E-09 AT SCF   CYCLE  15 - DIIS ACTIVE - HISTORY:    15 CYCLES
 TTTTTTTTTTTTTTTTTTTTTTTTTTTTTT FDIK        TELAPSE      794.38 TCPU      494.92
 INSULATING STATE
 TOP OF VALENCE BANDS -    BAND    366; K    4; EIG -2.4176717E-01 AU
 TOP OF VALENCE BANDS -    BAND    366; K    1; EIG -2.4236450E-01 AU
 BOTTOM OF VIRTUAL BANDS - BAND    367; K    3; EIG  9.3411350E-03 AU
 INDIRECT ENERGY BAND GAP:   6.8330 eV
 BOTTOM OF VIRTUAL BANDS - BAND    367; K    1; EIG  9.5524852E-03 AU
 TTTTTTTTTTTTTTTTTTTTTTTTTTTTTT PDIG        TELAPSE      794.60 TCPU      495.14
 CHARGE NORMALIZATION FACTOR   1.00000000
 TOTAL ATOMIC CHARGES:
  18.7453050  18.7453050  18.7453047  18.7453047  18.7453047  18.7453047
   7.5533534   7.5533534   7.5533534   7.5533534   7.5533534   7.5533534
   7.5533534   7.5533534   7.5533534   7.5533534   7.5533534   7.5533534
   7.5533534   7.5533534   7.5533534   7.5533534   7.5533534   7.5533534
   7.5533534   7.5533534   7.5533534   7.5533534   7.5533534   7.5533534
  17.0318200  17.0318200  17.0318200  17.0318200  17.0318200  17.0318200
  17.0318200  17.0318200  17.0318200  17.0318200  17.0318200  17.0318200
   5.7188453   5.7188453   5.7188453   5.7188453   5.7188453   5.7188455
   5.7188453   5.7188455   5.7188453   5.7188455   5.7188453   5.7188455
   6.0289091   6.0289091   6.0289091   6.0289091   6.0289093   6.0289092
   6.0289093   6.0289092   6.0289093   6.0289092   6.0289093   6.0289092
   6.0289092   6.0289092   6.0289092   6.0289092   6.0289091   6.0289093
   6.0289091   6.0289093   6.0289091   6.0289093   6.0289091   6.0289093
   0.8560785   0.8560785   0.8560785   0.8560785   0.8560786   0.8560785
   0.8560786   0.8560785   0.8560786   0.8560785   0.8560786   0.8560785
   0.8560785   0.8560785   0.8560785   0.8560785   0.8560785   0.8560786
   0.8560785   0.8560786   0.8560785   0.8560786   0.8560785   0.8560786
 TTTTTTTTTTTTTTTTTTTTTTTTTTTTTT MOQGAD      TELAPSE      794.62 TCPU      495.16
 TTTTTTTTTTTTTTTTTTTTTTTTTTTTTT SHELLXN     TELAPSE      811.59 TCPU      505.96
 TTTTTTTTTTTTTTTTTTTTTTTTTTTTTT MONMO3      TELAPSE      812.51 TCPU      506.87
 NUMERICALLY INTEGRATED DENSITY    732.0000133180
 TTTTTTTTTTTTTTTTTTTTTTTTTTTTTT NUMDFT      TELAPSE      814.66 TCPU      509.02
 CYC  16 ETOT(AU) -9.585315571325E+03 DETOT  3.27E-11 tst  9.83E-15 PX  2.68E-09
 TTTTTTTTTTTTTTTTTTTTTTTTTTTTTT DIIS        TELAPSE      814.86 TCPU      509.22
 DIIS TEST: 0.59671E-09 AT SCF   CYCLE  16 - DIIS ACTIVE - HISTORY:    16 CYCLES
 TTTTTTTTTTTTTTTTTTTTTTTTTTTTTT FDIK        TELAPSE      816.34 TCPU      509.74
 INSULATING STATE
 TOP OF VALENCE BANDS -    BAND    366; K    4; EIG -2.4176717E-01 AU
 TOP OF VALENCE BANDS -    BAND    366; K    1; EIG -2.4236450E-01 AU
 BOTTOM OF VIRTUAL BANDS - BAND    367; K    3; EIG  9.3411347E-03 AU
 INDIRECT ENERGY BAND GAP:   6.8330 eV
 BOTTOM OF VIRTUAL BANDS - BAND    367; K    1; EIG  9.5524848E-03 AU
 TTTTTTTTTTTTTTTTTTTTTTTTTTTTTT PDIG        TELAPSE      816.57 TCPU      509.97
 CHARGE NORMALIZATION FACTOR   1.00000000
 TOTAL ATOMIC CHARGES:
  18.7453050  18.7453050  18.7453047  18.7453047  18.7453047  18.7453047
   7.5533534   7.5533534   7.5533534   7.5533534   7.5533534   7.5533534
   7.5533534   7.5533534   7.5533534   7.5533534   7.5533534   7.5533534
   7.5533534   7.5533534   7.5533534   7.5533534   7.5533534   7.5533534
   7.5533534   7.5533534   7.5533534   7.5533534   7.5533534   7.5533534
  17.0318200  17.0318200  17.0318200  17.0318200  17.0318200  17.0318200
  17.0318200  17.0318200  17.0318200  17.0318200  17.0318200  17.0318200
   5.7188453   5.7188453   5.7188453   5.7188453   5.7188453   5.7188455
   5.7188453   5.7188455   5.7188453   5.7188455   5.7188453   5.7188455
   6.0289091   6.0289091   6.0289091   6.0289091   6.0289093   6.0289092
   6.0289093   6.0289092   6.0289093   6.0289092   6.0289093   6.0289092
   6.0289092   6.0289092   6.0289092   6.0289092   6.0289091   6.0289093
   6.0289091   6.0289093   6.0289091   6.0289093   6.0289091   6.0289093
   0.8560785   0.8560785   0.8560785   0.8560785   0.8560786   0.8560785
   0.8560786   0.8560785   0.8560786   0.8560785   0.8560786   0.8560785
   0.8560785   0.8560785   0.8560785   0.8560785   0.8560785   0.8560786
   0.8560785   0.8560786   0.8560785   0.8560786   0.8560785   0.8560786
 TTTTTTTTTTTTTTTTTTTTTTTTTTTTTT MOQGAD      TELAPSE      816.58 TCPU      509.98
 TTTTTTTTTTTTTTTTTTTTTTTTTTTTTT SHELLXN     TELAPSE      827.83 TCPU      520.76
 +++ ENERGIES IN A.U. +++
 ::: EXT EL-POLE                                  -6.3158703062339E+03
 ::: EXT EL-SPHEROPOLE                             5.5123422359223E+01
 ::: BIELET ZONE E-E                               1.1974559689199E+04
 ::: TOTAL E-E                                     5.7138128053243E+03
 ::: TOTAL E-N + N-E                              -2.4699410394019E+04
 ::: TOTAL N-N                                     8.9670012917159E+02
 ::: KINETIC ENERGY                                9.1215392350488E+03
 ::: PSEUDO TOTAL   ENERGY                        -8.9673582244740E+03
 ::: VIRIAL COEFFICIENT                            1.0085235162021E+00
 TTTTTTTTTTTTTTTTTTTTTTTTTTTTTT MONMO3      TELAPSE      828.66 TCPU      521.60
 NUMERICALLY INTEGRATED DENSITY    732.0000133180
 TTTTTTTTTTTTTTTTTTTTTTTTTTTTTT NUMDFT      TELAPSE      830.87 TCPU      523.80
 CYC  17 ETOT(AU) -9.585315571325E+03 DETOT  3.64E-12 tst  9.83E-15 PX  2.68E-09

 == SCF ENDED - CONVERGENCE ON ENERGY      E(AU) -9.5853155713246E+03 CYCLES  17


 ENERGY EXPRESSION=HARTREE+FOCK EXCH*0.27000+(M06        EXCH)*0.73000+M06        CORR


 TOTAL ENERGY(DFT)(AU)( 17) -9.5853155713246E+03 DE 3.6E-12 tester 9.8E-15
 TTTTTTTTTTTTTTTTTTTTTTTTTTTTTT EDFT        TELAPSE      830.88 TCPU      523.81

 *******************************************************************************
 *                             FORCE CALCULATION                               *
 *******************************************************************************

 TTTTTTTTTTTTTTTTTTTTTTTTTTTTTT NUMDFG      TELAPSE      851.11 TCPU      544.04
 INFORMATION **** EXCPOG **** EXCH. BIPO BUFFER LENGTH (WORDS) =    16000000
 WARNING **** EXCPOG **** EXCH. BIPO BUFFER TOO SMALL - TO AVOID I/O SET EXCHSIZE =     6954264
 WARNING **** GENPOG **** COULOMB BIPO BUFFER TOO SMALL - TO AVOID I/O SET BIPOSIZE =     4798800
 INFORMATION **** GENPOG **** BIPO BUFFER LENGTH (WORDS) =     4000000
 TTTTTTTTTTTTTTTTTTTTTTTTTTTTTT SHELXG      TELAPSE      930.55 TCPU      615.40


 D3 DISPERSION ENERGY (AU)       -6.6107579344419E-02
 TOTAL ENERGY + DISP (AU)        -9.5853816789039E+03

 CARTESIAN FORCES IN HARTREE/BOHR (ANALYTICAL)
   ATOM                     X                   Y                   Z
   1 230             1.485617184827E-14 -1.034936025768E-14 -1.757231513078E-14
   2 230             2.317590563905E-15 -1.225408663430E-14 -1.808275751358E-14
   3 230            -1.170244456894E-14 -4.244227766285E-08 -1.702891300193E-14
   4 230             2.609024107869E-15 -1.426636586643E-14  4.244228984929E-08
   5 230            -1.349614864310E-14  4.244229659389E-08 -1.609823385706E-14
   6 230            -1.391942117124E-14  5.327335794725E-15 -4.244226804381E-08
   7   7            -1.400896687320E-05 -6.984595500192E-06 -9.363768443738E-06
   8   7             1.400896684745E-05  6.984595518844E-06 -9.363768435744E-06
   9   7            -1.400896683945E-05  6.984595511739E-06  9.363768481929E-06
  10   7             1.400896682968E-05 -6.984595545489E-06  9.363768480153E-06
  11   7            -9.357719386927E-06 -1.402614055879E-05 -7.008638315931E-06
  12   7            -6.973095074692E-06 -9.348639221418E-06 -1.405122680342E-05
  13   7             9.357719403802E-06  1.402614052237E-05 -7.008638317707E-06
  14   7             6.973095056928E-06 -9.348639235629E-06  1.405122681319E-05
  15   7            -9.357719375380E-06  1.402614055523E-05  7.008638314154E-06
  16   7             6.973095039164E-06  9.348639267603E-06 -1.405122683140E-05
  17   7             9.357719429559E-06 -1.402614055968E-05  7.008638290174E-06
  18   7            -6.973095074692E-06  9.348639258722E-06  1.405122678966E-05
  19   7            -6.973095053375E-06 -1.405122680831E-05 -9.348639209872E-06
  20   7             6.973095063145E-06  1.405122681586E-05 -9.348639218310E-06
  21   7             6.973095046270E-06 -1.405122682385E-05  9.348639254725E-06
  22   7            -6.973095081797E-06  1.405122679810E-05  9.348639253393E-06
  23   7            -1.400896684212E-05 -9.363768443293E-06 -6.984595522397E-06
  24   7            -9.357719386482E-06 -7.008638326589E-06 -1.402614055479E-05
  25   7             1.400896681103E-05  9.363768454396E-06 -6.984595529502E-06
  26   7            -9.357719398029E-06  7.008638313266E-06  1.402614056456E-05
  27   7             1.400896683545E-05 -9.363768444626E-06  6.984595519732E-06
  28   7             9.357719435332E-06  7.008638294614E-06 -1.402614058232E-05
  29   7            -1.400896684700E-05  9.363768490367E-06  6.984595501969E-06
  30   7             9.357719424230E-06 -7.008638326589E-06  1.402614053614E-05
  31  17            -3.218336744659E-06 -5.026963258103E-06 -3.215469492446E-06
  32  17             3.218336760646E-06  5.026963272314E-06 -3.215469498663E-06
  33  17            -3.218336759758E-06  5.026963279420E-06  3.215469503992E-06
  34  17             3.218336765087E-06 -5.026963286525E-06  3.215469502216E-06
  35  17            -3.218336744659E-06 -3.215469488893E-06 -5.026963250998E-06
  36  17            -5.033870145610E-06 -3.221020927313E-06 -3.221020938859E-06
  37  17             3.218336768640E-06  3.215469508433E-06 -5.026963279420E-06
  38  17             5.033870166926E-06 -3.221020942412E-06  3.221020939748E-06
  39  17            -3.218336762423E-06  3.215469499551E-06  5.026963272314E-06
  40  17             5.033870145610E-06  3.221020935307E-06 -3.221020937083E-06
  41  17             3.218336761535E-06 -3.215469498663E-06  5.026963272314E-06
  42  17            -5.033870174032E-06  3.221020945077E-06  3.221020944189E-06
  43   6            -4.843625435624E-06 -6.190837075648E-06 -4.862502076319E-06
  44   6             4.843625426076E-06  6.190837058773E-06 -4.862502044123E-06
  45   6            -4.843625436290E-06  6.190837063658E-06  4.862502046565E-06
  46   6             4.843625436290E-06 -6.190837067654E-06  4.862502060998E-06
  47   6            -4.843625442286E-06 -4.862502062331E-06 -6.190837073428E-06
  48   6            -6.183959398331E-06 -4.845035202816E-06 -4.845035226353E-06
  49   6             4.843625435180E-06  4.862502052561E-06 -6.190837078979E-06
  50   6             6.183959404105E-06 -4.845035208367E-06  4.845035197265E-06
  51   6            -4.843625426965E-06  4.862502054559E-06  6.190837057662E-06
  52   6             6.183959397665E-06  4.845035192380E-06 -4.845035196599E-06
  53   6             4.843625438511E-06 -4.862502049008E-06  6.190837058107E-06
  54   6            -6.183959407657E-06  4.845035205703E-06  4.845035213030E-06
  55   6            -8.910827406616E-06 -4.784698187876E-06 -1.464957888331E-05
  56   6             8.910827402175E-06  4.784698196758E-06 -1.464957887798E-05
  57   6            -8.910827401287E-06  4.784698200311E-06  1.464957888153E-05
  58   6             8.910827386188E-06 -4.784698161231E-06  1.464957888864E-05
  59   6            -1.463295286097E-05 -8.910000634188E-06 -4.776054581157E-06
  60   6            -4.770090681561E-06 -1.462379288775E-05 -8.919554429276E-06
  61   6             1.463295288762E-05  8.910000614648E-06 -4.776054584710E-06
  62   6             4.770090681561E-06 -1.462379288064E-05  8.919554418618E-06
  63   6            -1.463295286630E-05  8.910000625306E-06  4.776054606026E-06
  64   6             4.770090690442E-06  1.462379287354E-05 -8.919554419506E-06
  65   6             1.463295286364E-05 -8.910000629747E-06  4.776054606026E-06
  66   6            -4.770090653139E-06  1.462379287975E-05  8.919554399967E-06
  67   6            -4.770090683337E-06 -8.919554423059E-06 -1.462379289130E-05
  68   6             4.770090681561E-06  8.919554418618E-06 -1.462379288064E-05
  69   6             4.770090686890E-06 -8.919554418618E-06  1.462379288419E-05
  70   6            -4.770090647810E-06  8.919554403519E-06  1.462379289130E-05
  71   6            -8.910827410169E-06 -1.464957888686E-05 -4.784698180771E-06
  72   6            -1.463295286896E-05 -4.776054597144E-06 -8.910000638629E-06
  73   6             8.910827394182E-06  1.464957891084E-05 -4.784698178995E-06
  74   6            -1.463295285653E-05  4.776054595368E-06  8.910000622642E-06
  75   6             8.910827399511E-06 -1.464957889485E-05  4.784698203864E-06
  76   6             1.463295284765E-05  4.776054602473E-06 -8.910000626194E-06
  77   6            -8.910827403952E-06  1.464957888420E-05  4.784698202087E-06
  78   6             1.463295285653E-05 -4.776054561617E-06  8.910000607543E-06
  79   1             8.156381779534E-06  1.467072977590E-05  1.601444074129E-06
  80   1            -8.156381777757E-06 -1.467072977768E-05  1.601444073129E-06
  81   1             8.156381778424E-06 -1.467072977679E-05 -1.601444074018E-06
  82   1            -8.156381778424E-06  1.467072977945E-05 -1.601444072352E-06
  83   1             1.596489973221E-06  8.155764154028E-06  1.467496825791E-05
  84   1             1.467309283321E-05  1.599117601114E-06  8.154071100663E-06
  85   1            -1.596489973332E-06 -8.155764156248E-06  1.467496825747E-05
  86   1            -1.467309282610E-05  1.599117603446E-06 -8.154071098221E-06
  87   1             1.596489976108E-06 -8.155764153361E-06 -1.467496825391E-05
  88   1            -1.467309282566E-05 -1.599117606332E-06  8.154071098776E-06
  89   1            -1.596489975886E-06  8.155764155138E-06 -1.467496825436E-05
  90   1             1.467309282521E-05 -1.599117604001E-06 -8.154071098332E-06
  91   1             1.467309282521E-05  8.154071094113E-06  1.599117601447E-06
  92   1            -1.467309282255E-05 -8.154071097333E-06  1.599117604889E-06
  93   1            -1.467309282299E-05  8.154071097333E-06 -1.599117605555E-06
  94   1             1.467309282521E-05 -8.154071096889E-06 -1.599117603446E-06
  95   1             8.156381778202E-06  1.601444071020E-06  1.467072978167E-05
  96   1             1.596489972111E-06  1.467496826280E-05  8.155764157136E-06
  97   1            -8.156381780533E-06 -1.601444070576E-06  1.467072977990E-05
  98   1             1.596489974109E-06 -1.467496825569E-05 -8.155764155249E-06
  99   1            -8.156381778202E-06  1.601444073573E-06 -1.467072977634E-05
 100   1            -1.596489976774E-06 -1.467496825391E-05  8.155764155249E-06
 101   1             8.156381779645E-06 -1.601444073795E-06 -1.467072977679E-05
 102   1            -1.596489974554E-06  1.467496825480E-05 -8.155764154694E-06

 RESULTANT FORCE     4.228215000346E-14  3.590530650577E-14  2.185708211644E-14

 ATOMIC PART

 SYMMETRY ALLOWED FORCES (ANALYTICAL) (DIRECTION, FORCE)

    1 -8.4884566E-08    2 -3.8202195E-06    3 -2.9735742E-05    4 -4.1987125E-05
    5 -1.9068558E-05    6 -1.0795128E-05    7 -4.6767720E-05    8 -2.6824805E-05
    9 -2.9706876E-05   10 -3.2643469E-05   11 -8.2043144E-06   12 -5.3373867E-06
   13 -1.6490600E-05   14 -1.6260166E-06   15 -1.3480181E-05   16 -1.0140420E-05
   17 -9.6738415E-06   18 -2.2068925E-05   19 -4.0485083E-06   20 -1.8010273E-05
   21 -1.7184721E-05   22 -3.8596197E-05   23 -2.7391051E-05   24  1.5462774E-06
   25 -1.7638122E-05   26 -4.7085907E-05   27 -3.0656600E-05   28 -9.2207533E-06
   29 -3.8787767E-05   30  1.3253033E-05   31 -3.8237445E-06   32  4.5654223E-05
   33  3.4675373E-05   34  2.6316390E-05   35  1.9504508E-05   36 -8.0341698E-06
   37  3.3927547E-05   38  3.2544421E-05

 CELL PART

 GRADIENT WITH RESPECT TO THE CELL PARAMETER IN HARTREE/BOHR
ORDER: -D/DA1X, -D/DA1Y, -D/DA1Z
       -D/DA2X, -D/DA2Y, -D/DA2Z
       -D/DA3X, -D/DA3Y, -D/DA3Z
 -0.396795478518E-13  0.109698177884E-04  0.109698177795E-04
  0.109873189569E-04 -0.364730523661E-13  0.109698177653E-04
  0.109873189782E-04  0.109698177333E-04 -0.329020788075E-13

STRESS TENSOR, IN HARTREE/BOHR^3:
ORDER: 11 12 13
       21 22 23
       31 32 33
 -0.214401500291E-07  0.179166180571E-16  0.595122315376E-16
  0.893135879079E-16 -0.214059989744E-07 -0.181417480181E-16
  0.459670088971E-16  0.182365977073E-16 -0.214059989934E-07

PRESSURE FROM THE STRESS TENSOR,
IN HARTREE/BOHR^3:  0.21417E-07
PRESSURE IN GIGAPASCAL:  0.6301E-03
CONVERSION FACTOR: 1 HARTREE/BOHR^3= 29421 GIGAPASCAL
WHEN USING VALUES FOR BOHR RADIUS AND HARTREE
FROM IUPAC WEBSITE, APRIL 2009
ENTHALPY: -9.5853813275237E+03

 SYMMETRY ALLOWED FORCES (ANALYTICAL) (DIRECTION, FORCE)

    1  6.0860833E-04    2  4.5747697E-07
 TTTTTTTTTTTTTTTTTTTTTTTTTTTTTT TOTGRA_C    TELAPSE      942.32 TCPU      627.16
 *******************************************************************************
 LATTICE PARAMETERS (ANGSTROMS AND DEGREES) - BOHR = 0.5291772083 ANGSTROM
 PRIMITIVE CELL - CENTRING CODE 6/1 VOLUME=  2431.164022 - DENSITY  1.090 g/cm^3
         A              B              C           ALPHA      BETA       GAMMA 
    14.67164185    14.67164185    14.67164185   109.471221 109.471221 109.471221
 *******************************************************************************
 ATOMS IN THE ASYMMETRIC UNIT   15 - ATOMS IN THE UNIT CELL:  102
     ATOM                 X/A                 Y/B                 Z/C    
 *******************************************************************************
      1 T 230 ZN   -5.000000000000E-01  2.500000000000E-01 -2.500000000000E-01
      2 F 230 ZN   -5.000000000000E-01 -2.500000000000E-01  2.500000000000E-01
      3 T 230 ZN   -2.500000000000E-01 -5.000000000000E-01  2.500000000000E-01
      4 F 230 ZN    2.500000000000E-01 -2.500000000000E-01 -5.000000000000E-01
      5 F 230 ZN    2.500000000000E-01 -5.000000000000E-01 -2.500000000000E-01
      6 F 230 ZN   -2.500000000000E-01  2.500000000000E-01 -5.000000000000E-01
      7 T   7 N    -3.758506431000E-01  2.755549188843E-01 -2.828784967361E-01
      8 F   7 N    -4.415665843796E-01 -9.297214636388E-02  2.828784967361E-01
      9 F   7 N     3.758506431000E-01  9.297214636388E-02 -3.485944380157E-01
     10 F   7 N     4.415665843796E-01 -2.755549188843E-01  3.485944380157E-01
     11 T   7 N    -2.828784967361E-01 -3.758506431000E-01  2.755549188843E-01
     12 T   7 N     2.755549188843E-01 -2.828784967361E-01 -3.758506431000E-01
     13 F   7 N     3.485944380157E-01  4.415665843796E-01 -2.755549188843E-01
     14 F   7 N    -9.297214636388E-02  2.828784967361E-01 -4.415665843796E-01
     15 F   7 N     2.828784967361E-01 -4.415665843796E-01 -9.297214636388E-02
     16 F   7 N     9.297214636388E-02 -3.485944380157E-01  3.758506431000E-01
     17 F   7 N    -3.485944380157E-01  3.758506431000E-01  9.297214636388E-02
     18 F   7 N    -2.755549188843E-01  3.485944380157E-01  4.415665843796E-01
     19 F   7 N     2.755549188843E-01 -3.758506431000E-01 -2.828784967361E-01
     20 F   7 N    -9.297214636388E-02 -4.415665843796E-01  2.828784967361E-01
     21 F   7 N     9.297214636388E-02  3.758506431000E-01 -3.485944380157E-01
     22 F   7 N    -2.755549188843E-01  4.415665843796E-01  3.485944380157E-01
     23 F   7 N    -3.758506431000E-01 -2.828784967361E-01  2.755549188843E-01
     24 F   7 N    -2.828784967361E-01  2.755549188843E-01 -3.758506431000E-01
     25 F   7 N     4.415665843796E-01  3.485944380157E-01 -2.755549188843E-01
     26 F   7 N     2.828784967361E-01 -9.297214636388E-02 -4.415665843796E-01
     27 F   7 N    -4.415665843796E-01  2.828784967361E-01 -9.297214636388E-02
     28 F   7 N    -3.485944380157E-01  9.297214636388E-02  3.758506431000E-01
     29 F   7 N     3.758506431000E-01 -3.485944380157E-01  9.297214636388E-02
     30 F   7 N     3.485944380157E-01 -2.755549188843E-01  4.415665843796E-01
     31 T  17 CL    4.946629395405E-01  1.731165541301E-01  4.946629395405E-01
     32 F  17 CL   -3.215463854104E-01  0.000000000000E+00 -4.946629395405E-01
     33 F  17 CL   -4.946629395405E-01  0.000000000000E+00 -3.215463854104E-01
     34 F  17 CL    3.215463854104E-01 -1.731165541301E-01  3.215463854104E-01
     35 F  17 CL    4.946629395405E-01  4.946629395405E-01  1.731165541301E-01
     36 T  17 CL    1.731165541301E-01  4.946629395405E-01  4.946629395405E-01
     37 F  17 CL    3.215463854104E-01  3.215463854104E-01 -1.731165541301E-01
     38 F  17 CL    0.000000000000E+00 -4.946629395405E-01 -3.215463854104E-01
     39 F  17 CL   -4.946629395405E-01 -3.215463854104E-01  0.000000000000E+00
     40 F  17 CL    0.000000000000E+00 -3.215463854104E-01 -4.946629395405E-01
     41 F  17 CL   -3.215463854104E-01 -4.946629395405E-01  0.000000000000E+00
     42 F  17 CL   -1.731165541301E-01  3.215463854104E-01  3.215463854104E-01
     43 T   6 C    -3.811286342679E-01  2.460087183139E-01 -3.811286342679E-01
     44 F   6 C    -3.728626474181E-01  0.000000000000E+00  3.811286342679E-01
     45 F   6 C     3.811286342679E-01  0.000000000000E+00 -3.728626474181E-01
     46 F   6 C     3.728626474181E-01 -2.460087183139E-01  3.728626474181E-01
     47 F   6 C    -3.811286342679E-01 -3.811286342679E-01  2.460087183139E-01
     48 T   6 C     2.460087183139E-01 -3.811286342679E-01 -3.811286342679E-01
     49 F   6 C     3.728626474181E-01  3.728626474181E-01 -2.460087183139E-01
     50 F   6 C     0.000000000000E+00  3.811286342679E-01 -3.728626474181E-01
     51 F   6 C     3.811286342679E-01 -3.728626474181E-01  0.000000000000E+00
     52 F   6 C     0.000000000000E+00 -3.728626474181E-01  3.811286342679E-01
     53 F   6 C    -3.728626474181E-01  3.811286342679E-01  0.000000000000E+00
     54 F   6 C    -2.460087183139E-01  3.728626474181E-01  3.728626474181E-01
     55 T   6 C    -2.639989810622E-01  3.276224319173E-01 -2.071351131076E-01
     56 F   6 C    -4.652424549751E-01 -5.686386795455E-02  2.071351131076E-01
     57 F   6 C     2.639989810622E-01  5.686386795455E-02 -4.083785870205E-01
     58 F   6 C     4.652424549751E-01 -3.276224319173E-01  4.083785870205E-01
     59 T   6 C    -2.071351131076E-01 -2.639989810622E-01  3.276224319173E-01
     60 T   6 C     3.276224319173E-01 -2.071351131076E-01 -2.639989810622E-01
     61 F   6 C     4.083785870205E-01  4.652424549751E-01 -3.276224319173E-01
     62 F   6 C    -5.686386795455E-02  2.071351131076E-01 -4.652424549751E-01
     63 F   6 C     2.071351131076E-01 -4.652424549751E-01 -5.686386795455E-02
     64 F   6 C     5.686386795455E-02 -4.083785870205E-01  2.639989810622E-01
     65 F   6 C    -4.083785870205E-01  2.639989810622E-01  5.686386795455E-02
     66 F   6 C    -3.276224319173E-01  4.083785870205E-01  4.652424549751E-01
     67 F   6 C     3.276224319173E-01 -2.639989810622E-01 -2.071351131076E-01
     68 F   6 C    -5.686386795455E-02 -4.652424549751E-01  2.071351131076E-01
     69 F   6 C     5.686386795455E-02  2.639989810622E-01 -4.083785870205E-01
     70 F   6 C    -3.276224319173E-01  4.652424549751E-01  4.083785870205E-01
     71 F   6 C    -2.639989810622E-01 -2.071351131076E-01  3.276224319173E-01
     72 F   6 C    -2.071351131076E-01  3.276224319173E-01 -2.639989810622E-01
     73 F   6 C     4.652424549751E-01  4.083785870205E-01 -3.276224319173E-01
     74 F   6 C     2.071351131076E-01 -5.686386795455E-02 -4.652424549751E-01
     75 F   6 C    -4.652424549751E-01  2.071351131076E-01 -5.686386795455E-02
     76 F   6 C    -4.083785870205E-01  5.686386795455E-02  2.639989810622E-01
     77 F   6 C     2.639989810622E-01 -4.083785870205E-01  5.686386795455E-02
     78 F   6 C     4.083785870205E-01 -3.276224319173E-01  4.652424549751E-01
     79 T   1 H    -2.343774031792E-01  3.607010366967E-01 -1.188638168707E-01
     80 F   1 H     4.795648535674E-01 -1.155135863085E-01  1.188638168707E-01
     81 F   1 H     2.343774031792E-01  1.155135863085E-01 -4.049215601241E-01
     82 F   1 H    -4.795648535674E-01 -3.607010366967E-01  4.049215601241E-01
     83 T   1 H    -1.188638168707E-01 -2.343774031792E-01  3.607010366967E-01
     84 T   1 H     3.607010366967E-01 -1.188638168707E-01 -2.343774031792E-01
     85 F   1 H     4.049215601241E-01 -4.795648535674E-01 -3.607010366967E-01
     86 F   1 H    -1.155135863085E-01  1.188638168707E-01  4.795648535674E-01
     87 F   1 H     1.188638168707E-01  4.795648535674E-01 -1.155135863085E-01
     88 F   1 H     1.155135863085E-01 -4.049215601241E-01  2.343774031792E-01
     89 F   1 H    -4.049215601241E-01  2.343774031792E-01  1.155135863085E-01
     90 F   1 H    -3.607010366967E-01  4.049215601241E-01 -4.795648535674E-01
     91 F   1 H     3.607010366967E-01 -2.343774031792E-01 -1.188638168707E-01
     92 F   1 H    -1.155135863085E-01  4.795648535674E-01  1.188638168707E-01
     93 F   1 H     1.155135863085E-01  2.343774031792E-01 -4.049215601241E-01
     94 F   1 H    -3.607010366967E-01 -4.795648535674E-01  4.049215601241E-01
     95 F   1 H    -2.343774031792E-01 -1.188638168707E-01  3.607010366967E-01
     96 F   1 H    -1.188638168707E-01  3.607010366967E-01 -2.343774031792E-01
     97 F   1 H    -4.795648535674E-01  4.049215601241E-01 -3.607010366967E-01
     98 F   1 H     1.188638168707E-01 -1.155135863085E-01  4.795648535674E-01
     99 F   1 H     4.795648535674E-01  1.188638168707E-01 -1.155135863085E-01
    100 F   1 H    -4.049215601241E-01  1.155135863085E-01  2.343774031792E-01
    101 F   1 H     2.343774031792E-01 -4.049215601241E-01  1.155135863085E-01
    102 F   1 H     4.049215601241E-01 -3.607010366967E-01 -4.795648535674E-01

 TRANSFORMATION MATRIX PRIMITIVE-CRYSTALLOGRAPHIC CELL
  0.0000  1.0000  1.0000  1.0000  0.0000  1.0000  1.0000  1.0000  0.0000

 *******************************************************************************
 CRYSTALLOGRAPHIC CELL (VOLUME=       4862.32804422)
         A              B              C           ALPHA      BETA       GAMMA 
    16.94135275    16.94135275    16.94135275    90.000000  90.000000  90.000000

 COORDINATES IN THE CRYSTALLOGRAPHIC CELL
     ATOM                 X/A                 Y/B                 Z/C    
 *******************************************************************************
      1 T 230 ZN    2.500000000000E-01 -5.000000000000E-01  5.548597961868E-17
      2 F 230 ZN    2.500000000000E-01  5.548597961868E-17 -5.000000000000E-01
      3 T 230 ZN    5.548597961868E-17  2.500000000000E-01 -5.000000000000E-01
      4 F 230 ZN   -5.000000000000E-01  5.548597961868E-17  2.500000000000E-01
      5 F 230 ZN   -5.000000000000E-01  2.500000000000E-01  0.000000000000E+00
      6 F 230 ZN    5.548597961868E-17 -5.000000000000E-01  2.500000000000E-01
      7 T   7 N     1.842635326241E-01 -4.671420293602E-01  9.129138626020E-02
      8 F   7 N    -1.842635326241E-01  4.671420293602E-01  9.129138626020E-02
      9 F   7 N     1.842635326241E-01  4.671420293602E-01 -9.129138626020E-02
     10 F   7 N    -1.842635326241E-01 -4.671420293602E-01 -9.129138626020E-02
     11 T   7 N     9.129138626020E-02  1.842635326241E-01 -4.671420293602E-01
     12 T   7 N    -4.671420293602E-01  9.129138626020E-02  1.842635326241E-01
     13 F   7 N    -9.129138626020E-02 -1.842635326241E-01 -4.671420293602E-01
     14 F   7 N     4.671420293602E-01  9.129138626020E-02 -1.842635326241E-01
     15 F   7 N     9.129138626020E-02 -1.842635326241E-01  4.671420293602E-01
     16 F   7 N     4.671420293602E-01 -9.129138626020E-02  1.842635326241E-01
     17 F   7 N    -9.129138626020E-02  1.842635326241E-01  4.671420293602E-01
     18 F   7 N    -4.671420293602E-01 -9.129138626020E-02 -1.842635326241E-01
     19 F   7 N    -4.671420293602E-01  1.842635326241E-01  9.129138626020E-02
     20 F   7 N     4.671420293602E-01 -1.842635326241E-01  9.129138626020E-02
     21 F   7 N     4.671420293602E-01  1.842635326241E-01 -9.129138626020E-02
     22 F   7 N    -4.671420293602E-01 -1.842635326241E-01 -9.129138626020E-02
     23 F   7 N     1.842635326241E-01  9.129138626020E-02 -4.671420293602E-01
     24 F   7 N     9.129138626020E-02 -4.671420293602E-01  1.842635326241E-01
     25 F   7 N    -1.842635326241E-01 -9.129138626020E-02 -4.671420293602E-01
     26 F   7 N     9.129138626020E-02  4.671420293602E-01 -1.842635326241E-01
     27 F   7 N    -1.842635326241E-01  9.129138626020E-02  4.671420293602E-01
     28 F   7 N    -9.129138626020E-02  4.671420293602E-01  1.842635326241E-01
     29 F   7 N     1.842635326241E-01 -9.129138626020E-02  4.671420293602E-01
     30 F   7 N    -9.129138626020E-02 -4.671420293602E-01 -1.842635326241E-01
     31 T  17 CL    8.655827706505E-02  4.081046624755E-01  8.655827706505E-02
     32 F  17 CL   -8.655827706505E-02 -4.081046624755E-01  8.655827706505E-02
     33 F  17 CL    8.655827706505E-02 -4.081046624755E-01 -8.655827706505E-02
     34 F  17 CL   -8.655827706505E-02  4.081046624755E-01 -8.655827706505E-02
     35 F  17 CL    8.655827706505E-02  8.655827706505E-02  4.081046624755E-01
     36 T  17 CL    4.081046624755E-01  8.655827706505E-02  8.655827706505E-02
     37 F  17 CL   -8.655827706505E-02 -8.655827706505E-02  4.081046624755E-01
     38 F  17 CL   -4.081046624755E-01  8.655827706505E-02 -8.655827706505E-02
     39 F  17 CL    8.655827706505E-02 -8.655827706505E-02 -4.081046624755E-01
     40 F  17 CL   -4.081046624755E-01 -8.655827706505E-02  8.655827706505E-02
     41 F  17 CL   -8.655827706505E-02  8.655827706505E-02 -4.081046624755E-01
     42 F  17 CL    4.081046624755E-01 -8.655827706505E-02 -8.655827706505E-02
     43 T   6 C     1.230043591570E-01  4.958670065751E-01  1.230043591570E-01
     44 F   6 C    -1.230043591570E-01 -4.958670065751E-01  1.230043591570E-01
     45 F   6 C     1.230043591570E-01 -4.958670065751E-01 -1.230043591570E-01
     46 F   6 C    -1.230043591570E-01  4.958670065751E-01 -1.230043591570E-01
     47 F   6 C     1.230043591570E-01  1.230043591570E-01  4.958670065751E-01
     48 T   6 C     4.958670065751E-01  1.230043591570E-01  1.230043591570E-01
     49 F   6 C    -1.230043591570E-01 -1.230043591570E-01  4.958670065751E-01
     50 F   6 C    -4.958670065751E-01  1.230043591570E-01 -1.230043591570E-01
     51 F   6 C     1.230043591570E-01 -1.230043591570E-01 -4.958670065751E-01
     52 F   6 C    -4.958670065751E-01 -1.230043591570E-01  1.230043591570E-01
     53 F   6 C    -1.230043591570E-01  1.230043591570E-01 -4.958670065751E-01
     54 F   6 C     4.958670065751E-01 -1.230043591570E-01 -1.230043591570E-01
     55 T   6 C    -3.077568500641E-01  1.006217369565E-01 -3.646207180186E-01
     56 F   6 C     3.077568500641E-01 -1.006217369565E-01 -3.646207180186E-01
     57 F   6 C    -3.077568500641E-01 -1.006217369565E-01  3.646207180186E-01
     58 F   6 C     3.077568500641E-01  1.006217369565E-01  3.646207180186E-01
     59 T   6 C    -3.646207180186E-01 -3.077568500641E-01  1.006217369565E-01
     60 T   6 C     1.006217369565E-01 -3.646207180186E-01 -3.077568500641E-01
     61 F   6 C     3.646207180186E-01  3.077568500641E-01  1.006217369565E-01
     62 F   6 C    -1.006217369565E-01 -3.646207180186E-01  3.077568500641E-01
     63 F   6 C    -3.646207180186E-01  3.077568500641E-01 -1.006217369565E-01
     64 F   6 C    -1.006217369565E-01  3.646207180186E-01 -3.077568500641E-01
     65 F   6 C     3.646207180186E-01 -3.077568500641E-01 -1.006217369565E-01
     66 F   6 C     1.006217369565E-01  3.646207180186E-01  3.077568500641E-01
     67 F   6 C     1.006217369565E-01 -3.077568500641E-01 -3.646207180186E-01
     68 F   6 C    -1.006217369565E-01  3.077568500641E-01 -3.646207180186E-01
     69 F   6 C    -1.006217369565E-01 -3.077568500641E-01  3.646207180186E-01
     70 F   6 C     1.006217369565E-01  3.077568500641E-01  3.646207180186E-01
     71 F   6 C    -3.077568500641E-01 -3.646207180186E-01  1.006217369565E-01
     72 F   6 C    -3.646207180186E-01  1.006217369565E-01 -3.077568500641E-01
     73 F   6 C     3.077568500641E-01  3.646207180186E-01  1.006217369565E-01
     74 F   6 C    -3.646207180186E-01 -1.006217369565E-01  3.077568500641E-01
     75 F   6 C     3.077568500641E-01 -3.646207180186E-01 -1.006217369565E-01
     76 F   6 C     3.646207180186E-01 -1.006217369565E-01 -3.077568500641E-01
     77 F   6 C    -3.077568500641E-01  3.646207180186E-01 -1.006217369565E-01
     78 F   6 C     3.646207180186E-01  1.006217369565E-01  3.077568500641E-01
     79 T   1 H    -2.618926884974E-01  1.430288716267E-01 -3.774062748059E-01
     80 F   1 H     2.618926884974E-01 -1.430288716267E-01 -3.774062748059E-01
     81 F   1 H    -2.618926884974E-01 -1.430288716267E-01  3.774062748059E-01
     82 F   1 H     2.618926884974E-01  1.430288716267E-01  3.774062748059E-01
     83 T   1 H    -3.774062748059E-01 -2.618926884974E-01  1.430288716267E-01
     84 T   1 H     1.430288716267E-01 -3.774062748059E-01 -2.618926884974E-01
     85 F   1 H     3.774062748059E-01  2.618926884974E-01  1.430288716267E-01
     86 F   1 H    -1.430288716267E-01 -3.774062748059E-01  2.618926884974E-01
     87 F   1 H    -3.774062748059E-01  2.618926884974E-01 -1.430288716267E-01
     88 F   1 H    -1.430288716267E-01  3.774062748059E-01 -2.618926884974E-01
     89 F   1 H     3.774062748059E-01 -2.618926884974E-01 -1.430288716267E-01
     90 F   1 H     1.430288716267E-01  3.774062748059E-01  2.618926884974E-01
     91 F   1 H     1.430288716267E-01 -2.618926884974E-01 -3.774062748059E-01
     92 F   1 H    -1.430288716267E-01  2.618926884974E-01 -3.774062748059E-01
     93 F   1 H    -1.430288716267E-01 -2.618926884974E-01  3.774062748059E-01
     94 F   1 H     1.430288716267E-01  2.618926884974E-01  3.774062748059E-01
     95 F   1 H    -2.618926884974E-01 -3.774062748059E-01  1.430288716267E-01
     96 F   1 H    -3.774062748059E-01  1.430288716267E-01 -2.618926884974E-01
     97 F   1 H     2.618926884974E-01  3.774062748059E-01  1.430288716267E-01
     98 F   1 H    -3.774062748059E-01 -1.430288716267E-01  2.618926884974E-01
     99 F   1 H     2.618926884974E-01 -3.774062748059E-01 -1.430288716267E-01
    100 F   1 H     3.774062748059E-01 -1.430288716267E-01 -2.618926884974E-01
    101 F   1 H    -2.618926884974E-01  3.774062748059E-01 -1.430288716267E-01
    102 F   1 H     3.774062748059E-01  1.430288716267E-01  2.618926884974E-01

 T = ATOM BELONGING TO THE ASYMMETRIC UNIT

 *******************************************************************************
 * CELL DEFORMATION
 *******************************************************************************

    ELASTIC STRAIN MATRIX (ADIMENSIONAL)

    1   -0.0150000000    0.0000000000    0.0000000000
    2    0.0000000000    0.0000000000    0.0000000000
    3    0.0000000000    0.0000000000    0.0000000000

 LATTICE PARAMETERS (ANGSTROMS AND DEGREES) OF
 (1) ORIGINAL PRIMITIVE CELL
 (2) ORIGINAL CRYSTALLOGRAPHIC CELL
 (3) DEFORMED PRIMITIVE CELL
 (4) DEFORMED CRYSTALLOGRAPHIC CELL

            A           B           C        ALPHA       BETA        GAMMA         VOL
 (1)   14.671642   14.671642   14.671642  109.471221  109.471221  109.471221 2431.164022
 (2)   16.941353   16.941353   16.941353   90.000000   90.000000   90.000000 4862.328044
 (3)   14.598652   14.598652   14.598652  110.285563  109.065590  109.065590 2394.696562
 (4)   16.687232   16.941353   16.941353   90.000000   90.000000   90.000000 4789.393124

 * CELL DEFORMATION COMPLETE - NO. OF SYMMOPS   8
 *******************************************************************************
 LATTICE PARAMETERS (ANGSTROMS AND DEGREES) - BOHR = 0.5291772083 ANGSTROM
 PRIMITIVE CELL - CENTRING CODE 6/1 VOLUME=  2394.696562 - DENSITY  1.106 g/cm^3
         A              B              C           ALPHA      BETA       GAMMA 
    14.59865227    14.59865227    14.59865227   110.285563 109.065590 109.065590
 *******************************************************************************
 ATOMS IN THE ASYMMETRIC UNIT   15 - ATOMS IN THE UNIT CELL:  102
     ATOM                 X/A                 Y/B                 Z/C    
 *******************************************************************************
      1 T 230 ZN   -5.000000000000E-01  2.500000000000E-01 -2.500000000000E-01
      2 F 230 ZN   -5.000000000000E-01 -2.500000000000E-01  2.500000000000E-01
      3 T 230 ZN   -2.500000000000E-01 -5.000000000000E-01  2.500000000000E-01
      4 F 230 ZN    2.500000000000E-01 -2.500000000000E-01  5.000000000000E-01
      5 F 230 ZN    2.500000000000E-01  5.000000000000E-01 -2.500000000000E-01
      6 F 230 ZN   -2.500000000000E-01  2.500000000000E-01  5.000000000000E-01
      7 T   7 N    -3.758506431000E-01  2.755549188843E-01 -2.828784967361E-01
      8 F   7 N    -4.415665843796E-01 -9.297214636388E-02  2.828784967361E-01
      9 F   7 N     3.758506431000E-01  9.297214636388E-02 -3.485944380157E-01
     10 F   7 N     4.415665843796E-01 -2.755549188843E-01  3.485944380157E-01
     11 T   7 N    -2.828784967361E-01 -3.758506431000E-01  2.755549188843E-01
     12 T   7 N     2.755549188843E-01 -2.828784967361E-01 -3.758506431000E-01
     13 F   7 N     3.485944380157E-01  4.415665843796E-01 -2.755549188843E-01
     14 F   7 N    -9.297214636388E-02  2.828784967361E-01 -4.415665843796E-01
     15 F   7 N     2.828784967361E-01 -4.415665843796E-01 -9.297214636388E-02
     16 F   7 N     9.297214636388E-02 -3.485944380157E-01  3.758506431000E-01
     17 F   7 N    -3.485944380157E-01  3.758506431000E-01  9.297214636388E-02
     18 F   7 N    -2.755549188843E-01  3.485944380157E-01  4.415665843796E-01
     19 F   7 N     2.755549188843E-01 -3.758506431000E-01 -2.828784967361E-01
     20 F   7 N    -9.297214636388E-02 -4.415665843796E-01  2.828784967361E-01
     21 F   7 N     9.297214636388E-02  3.758506431000E-01 -3.485944380157E-01
     22 F   7 N    -2.755549188843E-01  4.415665843796E-01  3.485944380157E-01
     23 F   7 N    -3.758506431000E-01 -2.828784967361E-01  2.755549188843E-01
     24 F   7 N    -2.828784967361E-01  2.755549188843E-01 -3.758506431000E-01
     25 F   7 N     4.415665843796E-01  3.485944380157E-01 -2.755549188843E-01
     26 F   7 N     2.828784967361E-01 -9.297214636388E-02 -4.415665843796E-01
     27 F   7 N    -4.415665843796E-01  2.828784967361E-01 -9.297214636388E-02
     28 F   7 N    -3.485944380157E-01  9.297214636388E-02  3.758506431000E-01
     29 F   7 N     3.758506431000E-01 -3.485944380157E-01  9.297214636388E-02
     30 F   7 N     3.485944380157E-01 -2.755549188843E-01  4.415665843796E-01
     31 T  17 CL    4.946629395405E-01  1.731165541301E-01  4.946629395405E-01
     32 F  17 CL   -3.215463854104E-01 -1.387778780781E-17 -4.946629395405E-01
     33 F  17 CL   -4.946629395405E-01 -4.163336342344E-17 -3.215463854104E-01
     34 F  17 CL    3.215463854104E-01 -1.731165541301E-01  3.215463854104E-01
     35 F  17 CL    4.946629395405E-01  4.946629395405E-01  1.731165541301E-01
     36 T  17 CL    1.731165541301E-01  4.946629395405E-01  4.946629395405E-01
     37 F  17 CL    3.215463854104E-01  3.215463854104E-01 -1.731165541301E-01
     38 F  17 CL    0.000000000000E+00 -4.946629395405E-01 -3.215463854104E-01
     39 F  17 CL   -4.946629395405E-01 -3.215463854104E-01 -3.654242475739E-17
     40 F  17 CL    0.000000000000E+00 -3.215463854104E-01 -4.946629395405E-01
     41 F  17 CL   -3.215463854104E-01 -4.946629395405E-01 -8.786849141761E-18
     42 F  17 CL   -1.731165541301E-01  3.215463854104E-01  3.215463854104E-01
     43 T   6 C    -3.811286342679E-01  2.460087183139E-01 -3.811286342679E-01
     44 F   6 C    -3.728626474181E-01 -1.387778780781E-17  3.811286342679E-01
     45 F   6 C     3.811286342679E-01 -4.163336342344E-17 -3.728626474181E-01
     46 F   6 C     3.728626474181E-01 -2.460087183139E-01  3.728626474181E-01
     47 F   6 C    -3.811286342679E-01 -3.811286342679E-01  2.460087183139E-01
     48 T   6 C     2.460087183139E-01 -3.811286342679E-01 -3.811286342679E-01
     49 F   6 C     3.728626474181E-01  3.728626474181E-01 -2.460087183139E-01
     50 F   6 C     0.000000000000E+00  3.811286342679E-01 -3.728626474181E-01
     51 F   6 C     3.811286342679E-01 -3.728626474181E-01 -4.141642363502E-17
     52 F   6 C     0.000000000000E+00 -3.728626474181E-01  3.811286342679E-01
     53 F   6 C    -3.728626474181E-01  3.811286342679E-01 -1.366084801939E-17
     54 F   6 C    -2.460087183139E-01  3.728626474181E-01  3.728626474181E-01
     55 T   6 C    -2.639989810622E-01  3.276224319173E-01 -2.071351131076E-01
     56 F   6 C    -4.652424549751E-01 -5.686386795455E-02  2.071351131076E-01
     57 F   6 C     2.639989810622E-01  5.686386795455E-02 -4.083785870205E-01
     58 F   6 C     4.652424549751E-01 -3.276224319173E-01  4.083785870205E-01
     59 T   6 C    -2.071351131076E-01 -2.639989810622E-01  3.276224319173E-01
     60 T   6 C     3.276224319173E-01 -2.071351131076E-01 -2.639989810622E-01
     61 F   6 C     4.083785870205E-01  4.652424549751E-01 -3.276224319173E-01
     62 F   6 C    -5.686386795455E-02  2.071351131076E-01 -4.652424549751E-01
     63 F   6 C     2.071351131076E-01 -4.652424549751E-01 -5.686386795455E-02
     64 F   6 C     5.686386795455E-02 -4.083785870205E-01  2.639989810622E-01
     65 F   6 C    -4.083785870205E-01  2.639989810622E-01  5.686386795455E-02
     66 F   6 C    -3.276224319173E-01  4.083785870205E-01  4.652424549751E-01
     67 F   6 C     3.276224319173E-01 -2.639989810622E-01 -2.071351131076E-01
     68 F   6 C    -5.686386795455E-02 -4.652424549751E-01  2.071351131076E-01
     69 F   6 C     5.686386795455E-02  2.639989810622E-01 -4.083785870205E-01
     70 F   6 C    -3.276224319173E-01  4.652424549751E-01  4.083785870205E-01
     71 F   6 C    -2.639989810622E-01 -2.071351131076E-01  3.276224319173E-01
     72 F   6 C    -2.071351131076E-01  3.276224319173E-01 -2.639989810622E-01
     73 F   6 C     4.652424549751E-01  4.083785870205E-01 -3.276224319173E-01
     74 F   6 C     2.071351131076E-01 -5.686386795455E-02 -4.652424549751E-01
     75 F   6 C    -4.652424549751E-01  2.071351131076E-01 -5.686386795455E-02
     76 F   6 C    -4.083785870205E-01  5.686386795455E-02  2.639989810622E-01
     77 F   6 C     2.639989810622E-01 -4.083785870205E-01  5.686386795455E-02
     78 F   6 C     4.083785870205E-01 -3.276224319173E-01  4.652424549751E-01
     79 T   1 H    -2.343774031792E-01  3.607010366967E-01 -1.188638168707E-01
     80 F   1 H     4.795648535674E-01 -1.155135863085E-01  1.188638168707E-01
     81 F   1 H     2.343774031792E-01  1.155135863085E-01 -4.049215601241E-01
     82 F   1 H    -4.795648535674E-01 -3.607010366967E-01  4.049215601241E-01
     83 T   1 H    -1.188638168707E-01 -2.343774031792E-01  3.607010366967E-01
     84 T   1 H     3.607010366967E-01 -1.188638168707E-01 -2.343774031792E-01
     85 F   1 H     4.049215601241E-01 -4.795648535674E-01 -3.607010366967E-01
     86 F   1 H    -1.155135863085E-01  1.188638168707E-01  4.795648535674E-01
     87 F   1 H     1.188638168707E-01  4.795648535674E-01 -1.155135863085E-01
     88 F   1 H     1.155135863085E-01 -4.049215601241E-01  2.343774031792E-01
     89 F   1 H    -4.049215601241E-01  2.343774031792E-01  1.155135863085E-01
     90 F   1 H    -3.607010366967E-01  4.049215601241E-01 -4.795648535674E-01
     91 F   1 H     3.607010366967E-01 -2.343774031792E-01 -1.188638168707E-01
     92 F   1 H    -1.155135863085E-01  4.795648535674E-01  1.188638168707E-01
     93 F   1 H     1.155135863085E-01  2.343774031792E-01 -4.049215601241E-01
     94 F   1 H    -3.607010366967E-01 -4.795648535674E-01  4.049215601241E-01
     95 F   1 H    -2.343774031792E-01 -1.188638168707E-01  3.607010366967E-01
     96 F   1 H    -1.188638168707E-01  3.607010366967E-01 -2.343774031792E-01
     97 F   1 H    -4.795648535674E-01  4.049215601241E-01 -3.607010366967E-01
     98 F   1 H     1.188638168707E-01 -1.155135863085E-01  4.795648535674E-01
     99 F   1 H     4.795648535674E-01  1.188638168707E-01 -1.155135863085E-01
    100 F   1 H    -4.049215601241E-01  1.155135863085E-01  2.343774031792E-01
    101 F   1 H     2.343774031792E-01 -4.049215601241E-01  1.155135863085E-01
    102 F   1 H     4.049215601241E-01 -3.607010366967E-01 -4.795648535674E-01

 TRANSFORMATION MATRIX PRIMITIVE-CRYSTALLOGRAPHIC CELL
  0.0000  1.0000  1.0000  1.0000  0.0000  1.0000  1.0000  1.0000  0.0000

 *******************************************************************************
 CRYSTALLOGRAPHIC CELL (VOLUME=       4789.39312356)
         A              B              C           ALPHA      BETA       GAMMA 
    16.68723246    16.94135275    16.94135275    90.000000  90.000000  90.000000

 COORDINATES IN THE CRYSTALLOGRAPHIC CELL
     ATOM                 X/A                 Y/B                 Z/C    
 *******************************************************************************
      1 T 230 ZN    2.500000000000E-01 -5.000000000000E-01  5.548597961868E-17
      2 F 230 ZN    2.500000000000E-01  5.548597961868E-17 -5.000000000000E-01
      3 T 230 ZN    5.548597961868E-17  2.500000000000E-01 -5.000000000000E-01
      4 F 230 ZN   -5.000000000000E-01  5.548597961868E-17  2.500000000000E-01
      5 F 230 ZN   -5.000000000000E-01  2.500000000000E-01  0.000000000000E+00
      6 F 230 ZN    5.548597961868E-17 -5.000000000000E-01  2.500000000000E-01
      7 T   7 N     1.842635326241E-01 -4.671420293602E-01  9.129138626020E-02
      8 F   7 N    -1.842635326241E-01  4.671420293602E-01  9.129138626020E-02
      9 F   7 N     1.842635326241E-01  4.671420293602E-01 -9.129138626020E-02
     10 F   7 N    -1.842635326241E-01 -4.671420293602E-01 -9.129138626020E-02
     11 T   7 N     9.129138626020E-02  1.842635326241E-01 -4.671420293602E-01
     12 T   7 N    -4.671420293602E-01  9.129138626020E-02  1.842635326241E-01
     13 F   7 N    -9.129138626020E-02 -1.842635326241E-01 -4.671420293602E-01
     14 F   7 N     4.671420293602E-01  9.129138626020E-02 -1.842635326241E-01
     15 F   7 N     9.129138626020E-02 -1.842635326241E-01  4.671420293602E-01
     16 F   7 N     4.671420293602E-01 -9.129138626020E-02  1.842635326241E-01
     17 F   7 N    -9.129138626020E-02  1.842635326241E-01  4.671420293602E-01
     18 F   7 N    -4.671420293602E-01 -9.129138626020E-02 -1.842635326241E-01
     19 F   7 N    -4.671420293602E-01  1.842635326241E-01  9.129138626020E-02
     20 F   7 N     4.671420293602E-01 -1.842635326241E-01  9.129138626020E-02
     21 F   7 N     4.671420293602E-01  1.842635326241E-01 -9.129138626020E-02
     22 F   7 N    -4.671420293602E-01 -1.842635326241E-01 -9.129138626020E-02
     23 F   7 N     1.842635326241E-01  9.129138626020E-02 -4.671420293602E-01
     24 F   7 N     9.129138626020E-02 -4.671420293602E-01  1.842635326241E-01
     25 F   7 N    -1.842635326241E-01 -9.129138626020E-02 -4.671420293602E-01
     26 F   7 N     9.129138626020E-02  4.671420293602E-01 -1.842635326241E-01
     27 F   7 N    -1.842635326241E-01  9.129138626020E-02  4.671420293602E-01
     28 F   7 N    -9.129138626020E-02  4.671420293602E-01  1.842635326241E-01
     29 F   7 N     1.842635326241E-01 -9.129138626020E-02  4.671420293602E-01
     30 F   7 N    -9.129138626020E-02 -4.671420293602E-01 -1.842635326241E-01
     31 T  17 CL    8.655827706505E-02  4.081046624755E-01  8.655827706505E-02
     32 F  17 CL   -8.655827706505E-02 -4.081046624755E-01  8.655827706505E-02
     33 F  17 CL    8.655827706505E-02 -4.081046624755E-01 -8.655827706505E-02
     34 F  17 CL   -8.655827706505E-02  4.081046624755E-01 -8.655827706505E-02
     35 F  17 CL    8.655827706505E-02  8.655827706505E-02  4.081046624755E-01
     36 T  17 CL    4.081046624755E-01  8.655827706505E-02  8.655827706505E-02
     37 F  17 CL   -8.655827706505E-02 -8.655827706505E-02  4.081046624755E-01
     38 F  17 CL   -4.081046624755E-01  8.655827706505E-02 -8.655827706505E-02
     39 F  17 CL    8.655827706505E-02 -8.655827706505E-02 -4.081046624755E-01
     40 F  17 CL   -4.081046624755E-01 -8.655827706505E-02  8.655827706505E-02
     41 F  17 CL   -8.655827706505E-02  8.655827706505E-02 -4.081046624755E-01
     42 F  17 CL    4.081046624755E-01 -8.655827706505E-02 -8.655827706505E-02
     43 T   6 C     1.230043591570E-01  4.958670065751E-01  1.230043591570E-01
     44 F   6 C    -1.230043591570E-01 -4.958670065751E-01  1.230043591570E-01
     45 F   6 C     1.230043591570E-01 -4.958670065751E-01 -1.230043591570E-01
     46 F   6 C    -1.230043591570E-01  4.958670065751E-01 -1.230043591570E-01
     47 F   6 C     1.230043591570E-01  1.230043591570E-01  4.958670065751E-01
     48 T   6 C     4.958670065751E-01  1.230043591570E-01  1.230043591570E-01
     49 F   6 C    -1.230043591570E-01 -1.230043591570E-01  4.958670065751E-01
     50 F   6 C    -4.958670065751E-01  1.230043591570E-01 -1.230043591570E-01
     51 F   6 C     1.230043591570E-01 -1.230043591570E-01 -4.958670065751E-01
     52 F   6 C    -4.958670065751E-01 -1.230043591570E-01  1.230043591570E-01
     53 F   6 C    -1.230043591570E-01  1.230043591570E-01 -4.958670065751E-01
     54 F   6 C     4.958670065751E-01 -1.230043591570E-01 -1.230043591570E-01
     55 T   6 C    -3.077568500641E-01  1.006217369565E-01 -3.646207180186E-01
     56 F   6 C     3.077568500641E-01 -1.006217369565E-01 -3.646207180186E-01
     57 F   6 C    -3.077568500641E-01 -1.006217369565E-01  3.646207180186E-01
     58 F   6 C     3.077568500641E-01  1.006217369565E-01  3.646207180186E-01
     59 T   6 C    -3.646207180186E-01 -3.077568500641E-01  1.006217369565E-01
     60 T   6 C     1.006217369565E-01 -3.646207180186E-01 -3.077568500641E-01
     61 F   6 C     3.646207180186E-01  3.077568500641E-01  1.006217369565E-01
     62 F   6 C    -1.006217369565E-01 -3.646207180186E-01  3.077568500641E-01
     63 F   6 C    -3.646207180186E-01  3.077568500641E-01 -1.006217369565E-01
     64 F   6 C    -1.006217369565E-01  3.646207180186E-01 -3.077568500641E-01
     65 F   6 C     3.646207180186E-01 -3.077568500641E-01 -1.006217369565E-01
     66 F   6 C     1.006217369565E-01  3.646207180186E-01  3.077568500641E-01
     67 F   6 C     1.006217369565E-01 -3.077568500641E-01 -3.646207180186E-01
     68 F   6 C    -1.006217369565E-01  3.077568500641E-01 -3.646207180186E-01
     69 F   6 C    -1.006217369565E-01 -3.077568500641E-01  3.646207180186E-01
     70 F   6 C     1.006217369565E-01  3.077568500641E-01  3.646207180186E-01
     71 F   6 C    -3.077568500641E-01 -3.646207180186E-01  1.006217369565E-01
     72 F   6 C    -3.646207180186E-01  1.006217369565E-01 -3.077568500641E-01
     73 F   6 C     3.077568500641E-01  3.646207180186E-01  1.006217369565E-01
     74 F   6 C    -3.646207180186E-01 -1.006217369565E-01  3.077568500641E-01
     75 F   6 C     3.077568500641E-01 -3.646207180186E-01 -1.006217369565E-01
     76 F   6 C     3.646207180186E-01 -1.006217369565E-01 -3.077568500641E-01
     77 F   6 C    -3.077568500641E-01  3.646207180186E-01 -1.006217369565E-01
     78 F   6 C     3.646207180186E-01  1.006217369565E-01  3.077568500641E-01
     79 T   1 H    -2.618926884974E-01  1.430288716267E-01 -3.774062748059E-01
     80 F   1 H     2.618926884974E-01 -1.430288716267E-01 -3.774062748059E-01
     81 F   1 H    -2.618926884974E-01 -1.430288716267E-01  3.774062748059E-01
     82 F   1 H     2.618926884974E-01  1.430288716267E-01  3.774062748059E-01
     83 T   1 H    -3.774062748059E-01 -2.618926884974E-01  1.430288716267E-01
     84 T   1 H     1.430288716267E-01 -3.774062748059E-01 -2.618926884974E-01
     85 F   1 H     3.774062748059E-01  2.618926884974E-01  1.430288716267E-01
     86 F   1 H    -1.430288716267E-01 -3.774062748059E-01  2.618926884974E-01
     87 F   1 H    -3.774062748059E-01  2.618926884974E-01 -1.430288716267E-01
     88 F   1 H    -1.430288716267E-01  3.774062748059E-01 -2.618926884974E-01
     89 F   1 H     3.774062748059E-01 -2.618926884974E-01 -1.430288716267E-01
     90 F   1 H     1.430288716267E-01  3.774062748059E-01  2.618926884974E-01
     91 F   1 H     1.430288716267E-01 -2.618926884974E-01 -3.774062748059E-01
     92 F   1 H    -1.430288716267E-01  2.618926884974E-01 -3.774062748059E-01
     93 F   1 H    -1.430288716267E-01 -2.618926884974E-01  3.774062748059E-01
     94 F   1 H     1.430288716267E-01  2.618926884974E-01  3.774062748059E-01
     95 F   1 H    -2.618926884974E-01 -3.774062748059E-01  1.430288716267E-01
     96 F   1 H    -3.774062748059E-01  1.430288716267E-01 -2.618926884974E-01
     97 F   1 H     2.618926884974E-01  3.774062748059E-01  1.430288716267E-01
     98 F   1 H    -3.774062748059E-01 -1.430288716267E-01  2.618926884974E-01
     99 F   1 H     2.618926884974E-01 -3.774062748059E-01 -1.430288716267E-01
    100 F   1 H     3.774062748059E-01 -1.430288716267E-01 -2.618926884974E-01
    101 F   1 H    -2.618926884974E-01  3.774062748059E-01 -1.430288716267E-01
    102 F   1 H     3.774062748059E-01  1.430288716267E-01  2.618926884974E-01

 T = ATOM BELONGING TO THE ASYMMETRIC UNIT

 ****    8 SYMMOPS - TRANSLATORS IN FRACTIONAL UNITS
 **** MATRICES AND TRANSLATORS IN THE CRYSTALLOGRAPHIC REFERENCE FRAME
   V INV                    ROTATION MATRICES                   TRANSLATORS
   1   1  1.00  0.00  0.00  0.00  1.00  0.00  0.00  0.00  1.00  0.00  0.00  0.00
   2   2  0.00  1.00 -1.00  1.00  0.00 -1.00 -0.00  0.00 -1.00  0.00  0.00  0.00
   3   3 -1.00  0.00  0.00 -1.00  0.00  1.00 -1.00  1.00 -0.00  0.00  0.00  0.00
   4   4  0.00 -1.00  1.00  0.00 -1.00  0.00  1.00 -1.00  0.00  0.00  0.00  0.00
   5   5  1.00  0.00  0.00  0.00  0.00  1.00  0.00  1.00 -0.00  0.00  0.00  0.00
   6   7  0.00 -1.00  1.00  1.00 -1.00  0.00 -0.00 -1.00  0.00  0.00  0.00  0.00
   7   6  0.00  1.00 -1.00  0.00  0.00 -1.00  1.00  0.00 -1.00  0.00  0.00  0.00
   8   8 -1.00  0.00  0.00 -1.00  1.00  0.00 -1.00 -0.00  1.00  0.00  0.00  0.00

 DIRECT LATTICE VECTORS CARTESIAN COMPONENTS (ANGSTROM)
          X                    Y                    Z
  -0.834361622777E+01   0.847067637337E+01   0.847067637337E+01
   0.834361622777E+01  -0.847067637337E+01   0.847067637337E+01
   0.834361622777E+01   0.847067637337E+01  -0.847067637337E+01


 CARTESIAN COORDINATES - PRIMITIVE CELL
 *******************************************************************************
 *      ATOM          X(ANGSTROM)         Y(ANGSTROM)         Z(ANGSTROM)
 *******************************************************************************
    1   230 ZN   -1.251542434165E+01  8.470676373370E+00  9.400075532184E-16
    2   230 ZN   -1.251542434165E+01  9.400075532184E-16  8.470676373370E+00
    3   230 ZN    9.259074399202E-16 -1.270601456006E+01  8.470676373370E+00
    4   230 ZN    8.343616227769E+00  9.400075532184E-16 -1.270601456006E+01
    5   230 ZN    8.343616227769E+00 -1.270601456006E+01  0.000000000000E+00
    6   230 ZN    9.259074399202E-16  8.470676373370E+00 -1.270601456006E+01
    7     7 N     3.074848401977E+00 -7.914017902219E+00  1.546599577373E+00
    8     7 N    -3.074848401977E+00  7.914017902219E+00  1.546599577373E+00
    9     7 N     3.074848401977E+00  7.914017902219E+00 -1.546599577373E+00
   10     7 N    -3.074848401977E+00 -7.914017902219E+00 -1.546599577373E+00
   11     7 N     1.523400583712E+00  3.121673504545E+00 -7.914017902219E+00
   12     7 N    -7.795307633686E+00  1.546599577373E+00  3.121673504545E+00
   13     7 N    -1.523400583712E+00 -3.121673504545E+00 -7.914017902219E+00
   14     7 N     7.795307633686E+00  1.546599577373E+00 -3.121673504545E+00
   15     7 N     1.523400583712E+00 -3.121673504545E+00  7.914017902219E+00
   16     7 N     7.795307633686E+00 -1.546599577373E+00  3.121673504545E+00
   17     7 N    -1.523400583712E+00  3.121673504545E+00  7.914017902219E+00
   18     7 N    -7.795307633686E+00 -1.546599577373E+00 -3.121673504545E+00
   19     7 N    -7.795307633686E+00  3.121673504545E+00  1.546599577373E+00
   20     7 N     7.795307633686E+00 -3.121673504545E+00  1.546599577373E+00
   21     7 N     7.795307633686E+00  3.121673504545E+00 -1.546599577373E+00
   22     7 N    -7.795307633686E+00 -3.121673504545E+00 -1.546599577373E+00
   23     7 N     3.074848401977E+00  1.546599577373E+00 -7.914017902219E+00
   24     7 N     1.523400583712E+00 -7.914017902219E+00  3.121673504545E+00
   25     7 N    -3.074848401977E+00 -1.546599577373E+00 -7.914017902219E+00
   26     7 N     1.523400583712E+00  7.914017902219E+00 -3.121673504545E+00
   27     7 N    -3.074848401977E+00  1.546599577373E+00  7.914017902219E+00
   28     7 N    -1.523400583712E+00  7.914017902219E+00  3.121673504545E+00
   29     7 N     3.074848401977E+00 -1.546599577373E+00  7.914017902219E+00
   30     7 N    -1.523400583712E+00 -7.914017902219E+00 -3.121673504545E+00
   31    17 CL    1.444418090335E+00  6.913845044586E+00  1.466414304909E+00
   32    17 CL   -1.444418090335E+00 -6.913845044586E+00  1.466414304909E+00
   33    17 CL    1.444418090335E+00 -6.913845044586E+00 -1.466414304909E+00
   34    17 CL   -1.444418090335E+00  6.913845044586E+00 -1.466414304909E+00
   35    17 CL    1.444418090335E+00  1.466414304909E+00  6.913845044586E+00
   36    17 CL    6.810137368917E+00  1.466414304909E+00  1.466414304909E+00
   37    17 CL   -1.444418090335E+00 -1.466414304909E+00  6.913845044586E+00
   38    17 CL   -6.810137368917E+00  1.466414304909E+00 -1.466414304909E+00
   39    17 CL    1.444418090335E+00 -1.466414304909E+00 -6.913845044586E+00
   40    17 CL   -6.810137368917E+00 -1.466414304909E+00  1.466414304909E+00
   41    17 CL   -1.444418090335E+00  1.466414304909E+00 -6.913845044586E+00
   42    17 CL    6.810137368917E+00 -1.466414304909E+00 -1.466414304909E+00
   43     6 C     2.052602334297E+00  8.400657873859E+00  2.083860237865E+00
   44     6 C    -2.052602334297E+00 -8.400657873859E+00  2.083860237865E+00
   45     6 C     2.052602334297E+00 -8.400657873859E+00 -2.083860237865E+00
   46     6 C    -2.052602334297E+00  8.400657873859E+00 -2.083860237865E+00
   47     6 C     2.052602334297E+00  2.083860237865E+00  8.400657873859E+00
   48     6 C     8.274648005751E+00  2.083860237865E+00  2.083860237865E+00
   49     6 C    -2.052602334297E+00 -2.083860237865E+00  8.400657873859E+00
   50     6 C    -8.274648005751E+00  2.083860237865E+00 -2.083860237865E+00
   51     6 C     2.052602334297E+00 -2.083860237865E+00 -8.400657873859E+00
   52     6 C    -8.274648005751E+00 -2.083860237865E+00  2.083860237865E+00
   53     6 C    -2.052602334297E+00  2.083860237865E+00 -8.400657873859E+00
   54     6 C     8.274648005751E+00 -2.083860237865E+00 -2.083860237865E+00
   55     6 C    -5.135610096804E+00  1.704668339769E+00 -6.177168202723E+00
   56     6 C     5.135610096804E+00 -1.704668339769E+00 -6.177168202723E+00
   57     6 C    -5.135610096804E+00 -1.704668339769E+00  6.177168202723E+00
   58     6 C     5.135610096804E+00  1.704668339769E+00  6.177168202723E+00
   59     6 C    -6.084510679682E+00 -5.213817357161E+00  1.704668339769E+00
   60     6 C     1.679098314672E+00 -6.177168202723E+00 -5.213817357161E+00
   61     6 C     6.084510679682E+00  5.213817357161E+00  1.704668339769E+00
   62     6 C    -1.679098314672E+00 -6.177168202723E+00  5.213817357161E+00
   63     6 C    -6.084510679682E+00  5.213817357161E+00 -1.704668339769E+00
   64     6 C    -1.679098314672E+00  6.177168202723E+00 -5.213817357161E+00
   65     6 C     6.084510679682E+00 -5.213817357161E+00 -1.704668339769E+00
   66     6 C     1.679098314672E+00  6.177168202723E+00  5.213817357161E+00
   67     6 C     1.679098314672E+00 -5.213817357161E+00 -6.177168202723E+00
   68     6 C    -1.679098314672E+00  5.213817357161E+00 -6.177168202723E+00
   69     6 C    -1.679098314672E+00 -5.213817357161E+00  6.177168202723E+00
   70     6 C     1.679098314672E+00  5.213817357161E+00  6.177168202723E+00
   71     6 C    -5.135610096804E+00 -6.177168202723E+00  1.704668339769E+00
   72     6 C    -6.084510679682E+00  1.704668339769E+00 -5.213817357161E+00
   73     6 C     5.135610096804E+00  6.177168202723E+00  1.704668339769E+00
   74     6 C    -6.084510679682E+00 -1.704668339769E+00  5.213817357161E+00
   75     6 C     5.135610096804E+00 -6.177168202723E+00 -1.704668339769E+00
   76     6 C     6.084510679682E+00 -1.704668339769E+00 -5.213817357161E+00
   77     6 C    -5.135610096804E+00  6.177168202723E+00 -1.704668339769E+00
   78     6 C     6.084510679682E+00  1.704668339769E+00  5.213817357161E+00
   79     1 H    -4.370264171363E+00  2.423102567196E+00 -6.393772830320E+00
   80     1 H     4.370264171363E+00 -2.423102567196E+00 -6.393772830320E+00
   81     1 H    -4.370264171363E+00 -2.423102567196E+00  6.393772830320E+00
   82     1 H     4.370264171363E+00  2.423102567196E+00  6.393772830320E+00
   83     1 H    -6.297866237865E+00 -4.436816417627E+00  2.423102567196E+00
   84     1 H     2.386756028688E+00 -6.393772830320E+00 -4.436816417627E+00
   85     1 H     6.297866237865E+00  4.436816417627E+00  2.423102567196E+00
   86     1 H    -2.386756028688E+00 -6.393772830320E+00  4.436816417627E+00
   87     1 H    -6.297866237865E+00  4.436816417627E+00 -2.423102567196E+00
   88     1 H    -2.386756028688E+00  6.393772830320E+00 -4.436816417627E+00
   89     1 H     6.297866237865E+00 -4.436816417627E+00 -2.423102567196E+00
   90     1 H     2.386756028688E+00  6.393772830320E+00  4.436816417627E+00
   91     1 H     2.386756028688E+00 -4.436816417627E+00 -6.393772830320E+00
   92     1 H    -2.386756028688E+00  4.436816417627E+00 -6.393772830320E+00
   93     1 H    -2.386756028688E+00 -4.436816417627E+00  6.393772830320E+00
   94     1 H     2.386756028688E+00  4.436816417627E+00  6.393772830320E+00
   95     1 H    -4.370264171363E+00 -6.393772830320E+00  2.423102567196E+00
   96     1 H    -6.297866237865E+00  2.423102567196E+00 -4.436816417627E+00
   97     1 H     4.370264171363E+00  6.393772830320E+00  2.423102567196E+00
   98     1 H    -6.297866237865E+00 -2.423102567196E+00  4.436816417627E+00
   99     1 H     4.370264171363E+00 -6.393772830320E+00 -2.423102567196E+00
  100     1 H     6.297866237865E+00 -2.423102567196E+00 -4.436816417627E+00
  101     1 H    -4.370264171363E+00  6.393772830320E+00 -2.423102567196E+00
  102     1 H     6.297866237865E+00  2.423102567196E+00  4.436816417627E+00

 *******************************************************************************
 *                             OPTIMIZATION STARTS                             *
 *******************************************************************************
 RECLASIFICATION OF INDICES FOR INTEGRAL CALC ACCORDING TO DIFFERENT CRITERIA:
           FIXDELTE                  FIXDELTX              FIXDELTN
           0.0000000                0.0000000              *****
 *******************************************************************************

 *******************************************************************************
 COORDINATE OPTIMIZATION - POINT    1
 INFORMATION **** EXCBUF **** EXCH. BIPO BUFFER: WORDS USED =     4000000
 WARNING **** EXCBUF **** EXCH. BIPO BUFFER TOO SMALL - TO AVOID I/O SET EXCHSIZE =     6954264

 DFT PARAMETERS

     ATOM       ELECTRONS   NET CHARGE   R(ANGSTROM)
   1 230  ZN     20.0000      0.0000     1.37000000
   7   7  N       7.0000      0.0000     0.74000000
  31  17  CL     17.0000      0.0000     0.99000000
  43   6  C       6.0000      0.0000     0.77000000
  79   1  H       1.0000      0.0000     1.11000000

 SIZE OF GRID=     807202
 TTTTTTTTTTTTTTTTTTTTTTTTTTTTTT MAKE_GRID2  TELAPSE      954.65 TCPU      631.24
 BECKE WEIGHT FUNCTION
 RADSAFE =     2.00
 TOLERANCES - DENSITY:10**- 6; POTENTIAL:10**- 9; GRID WGT:10**-14

 RADIAL INTEGRATION  - INTERVALS (POINTS,UPPER LIMIT):            1( 99,  4.0*R)

 ANGULAR INTEGRATION - INTERVALS (ACCURACY LEVEL [N. POINTS] UPPER LIMIT):
  1(  6[ 146]   0.2)  2( 11[ 302]   0.5)  3( 14[ 590]   0.9)  4( 18[1454]   3.5)
  5( 14[ 590]9999.0)

 *******************************************************************************
 ZIFCl_start                                                                     
 CRYSTAL - SCF - TYPE OF CALCULATION :  RESTRICTED CLOSED SHELL
 *******************************************************************************

 CAPPA:IS1  2;IS2  2;IS3  2; K PTS MONK NET   4; SYMMOPS:K SPACE  16;G SPACE   8

 TTTTTTTTTTTTTTTTTTTTTTTTTTTTTT SDIK        TELAPSE      955.38 TCPU      631.93

 INFORMATION FROM INTEGRAL EVALUATION

 RESTART FROM A PREVIOUS DENSITY MATRIX - DEP ACTIVE
 NUMBER OF COUPLE SETS (NEW, OLD, FOUND):   19569   19569   19569
 NUMBER OF IRREDUCIBLE G VECTORS        :   71949   71949   71949
 CHARGE NORMALIZATION FACTOR   0.99966403
 TOTAL ATOMIC CHARGES:
  18.7410390  18.7410390  18.7416303  18.7416303  18.7416303  18.7416303
   7.5533145   7.5533145   7.5533145   7.5533145   7.5520331   7.5536855
   7.5520331   7.5536855   7.5520331   7.5536855   7.5520331   7.5536855
   7.5536855   7.5536855   7.5536855   7.5536855   7.5533145   7.5520331
   7.5533145   7.5520331   7.5533145   7.5520331   7.5533145   7.5520331
  17.0241536  17.0241536  17.0241536  17.0241536  17.0241536  17.0255513
  17.0241536  17.0255513  17.0241536  17.0255513  17.0241536  17.0255513
   5.7226105   5.7226105   5.7226105   5.7226105   5.7226105   5.7185457
   5.7226105   5.7185457   5.7226105   5.7185457   5.7226105   5.7185457
   6.0314753   6.0314753   6.0314753   6.0314753   6.0337765   6.0304069
   6.0337765   6.0304069   6.0337765   6.0304069   6.0337765   6.0304069
   6.0304069   6.0304069   6.0304069   6.0304069   6.0314753   6.0337765
   6.0314753   6.0337765   6.0314753   6.0337765   6.0314753   6.0337765
   0.8575359   0.8575359   0.8575359   0.8575359   0.8555314   0.8573534
   0.8555314   0.8573534   0.8555314   0.8573534   0.8555314   0.8573534
   0.8573534   0.8573534   0.8573534   0.8573534   0.8575359   0.8555314
   0.8575359   0.8555314   0.8575359   0.8555314   0.8575359   0.8555314
 TTTTTTTTTTTTTTTTTTTTTTTTTTTTTT MOQGAD      TELAPSE      957.14 TCPU      633.27
 TTTTTTTTTTTTTTTTTTTTTTTTTTTTTT SHELLXN     TELAPSE      970.91 TCPU      643.99
 TTTTTTTTTTTTTTTTTTTTTTTTTTTTTT MONMO3      TELAPSE      973.46 TCPU      646.54
 NUMERICALLY INTEGRATED DENSITY    732.0019145988
 TTTTTTTTTTTTTTTTTTTTTTTTTTTTTT NUMDFT      TELAPSE      975.78 TCPU      648.86
 CYC   0 ETOT(AU) -9.583865237438E+03 DETOT -9.58E+03 tst  9.83E-15 PX  1.00E+00
 TTTTTTTTTTTTTTTTTTTTTTTTTTTTTT DIIS        TELAPSE      975.82 TCPU      648.90
 TTTTTTTTTTTTTTTTTTTTTTTTTTTTTT FDIK        TELAPSE      980.40 TCPU      653.12
 INSULATING STATE
 TOP OF VALENCE BANDS -    BAND    366; K    4; EIG -2.4117067E-01 AU
 TOP OF VALENCE BANDS -    BAND    366; K    1; EIG -2.4135211E-01 AU
 BOTTOM OF VIRTUAL BANDS - BAND    367; K    2; EIG  1.0517257E-02 AU
 INDIRECT ENERGY BAND GAP:   6.8488 eV
 BOTTOM OF VIRTUAL BANDS - BAND    367; K    1; EIG  1.1089145E-02 AU
 TTTTTTTTTTTTTTTTTTTTTTTTTTTTTT PDIG        TELAPSE      980.65 TCPU      653.37
 CHARGE NORMALIZATION FACTOR   1.00000000
 TOTAL ATOMIC CHARGES:
  18.7415285  18.7415285  18.7413261  18.7413261  18.7413261  18.7413261
   7.5505469   7.5505469   7.5505469   7.5505469   7.5626525   7.5419079
   7.5626525   7.5419079   7.5626525   7.5419079   7.5626525   7.5419079
   7.5419079   7.5419079   7.5419079   7.5419079   7.5505469   7.5626525
   7.5505469   7.5626525   7.5505469   7.5626525   7.5505469   7.5626525
  17.0367008  17.0367008  17.0367008  17.0367008  17.0367008  17.0362533
  17.0367008  17.0362533  17.0367008  17.0362533  17.0367008  17.0362533
   5.7159012   5.7159012   5.7159012   5.7159012   5.7159012   5.7279167
   5.7159012   5.7279167   5.7159012   5.7279167   5.7159012   5.7279167
   6.0290592   6.0290592   6.0290592   6.0290592   6.0184826   6.0353718
   6.0184826   6.0353718   6.0184826   6.0353718   6.0184826   6.0353718
   6.0353718   6.0353718   6.0353718   6.0353718   6.0290592   6.0184826
   6.0290592   6.0184826   6.0290592   6.0184826   6.0290592   6.0184826
   0.8570038   0.8570038   0.8570038   0.8570038   0.8570199   0.8572232
   0.8570199   0.8572232   0.8570199   0.8572232   0.8570199   0.8572232
   0.8572232   0.8572232   0.8572232   0.8572232   0.8570038   0.8570199
   0.8570038   0.8570199   0.8570038   0.8570199   0.8570038   0.8570199
 TTTTTTTTTTTTTTTTTTTTTTTTTTTTTT MOQGAD      TELAPSE      980.66 TCPU      653.38
 TTTTTTTTTTTTTTTTTTTTTTTTTTTTTT SHELLXN     TELAPSE      993.91 TCPU      664.09
 TTTTTTTTTTTTTTTTTTTTTTTTTTTTTT MONMO3      TELAPSE      995.24 TCPU      665.43
 NUMERICALLY INTEGRATED DENSITY    732.0019026717
 TTTTTTTTTTTTTTTTTTTTTTTTTTTTTT NUMDFT      TELAPSE      997.44 TCPU      667.63
 CYC   1 ETOT(AU) -9.585306383927E+03 DETOT -1.44E+00 tst  0.00E+00 PX  5.10E-03
 TTTTTTTTTTTTTTTTTTTTTTTTTTTTTT DIIS        TELAPSE      997.54 TCPU      667.73
 DIIS TEST: 0.10941E-01 AT SCF   CYCLE   1 - MIX   30 %
 TTTTTTTTTTTTTTTTTTTTTTTTTTTTTT FDIK        TELAPSE      999.09 TCPU      668.95
 INSULATING STATE
 TOP OF VALENCE BANDS -    BAND    366; K    4; EIG -2.3879937E-01 AU
 TOP OF VALENCE BANDS -    BAND    366; K    1; EIG -2.3892020E-01 AU
 BOTTOM OF VIRTUAL BANDS - BAND    367; K    2; EIG  1.1530000E-02 AU
 INDIRECT ENERGY BAND GAP:   6.8118 eV
 BOTTOM OF VIRTUAL BANDS - BAND    367; K    1; EIG  1.1885857E-02 AU
 TTTTTTTTTTTTTTTTTTTTTTTTTTTTTT PDIG        TELAPSE      999.32 TCPU      669.17
 CHARGE NORMALIZATION FACTOR   1.00000000
 TOTAL ATOMIC CHARGES:
  18.7352096  18.7352096  18.7383695  18.7383695  18.7383695  18.7383695
   7.5506199   7.5506199   7.5506199   7.5506199   7.5524672   7.5476452
   7.5524672   7.5476452   7.5524672   7.5476452   7.5524672   7.5476452
   7.5476452   7.5476452   7.5476452   7.5476452   7.5506199   7.5524672
   7.5506199   7.5524672   7.5506199   7.5524672   7.5506199   7.5524672
  17.0293864  17.0293864  17.0293864  17.0293864  17.0293864  17.0305816
  17.0293864  17.0305816  17.0293864  17.0305816  17.0293864  17.0305816
   5.7226342   5.7226342   5.7226342   5.7226342   5.7226342   5.7238254
   5.7226342   5.7238254   5.7226342   5.7238254   5.7226342   5.7238254
   6.0328782   6.0328782   6.0328782   6.0328782   6.0285195   6.0325828
   6.0285195   6.0325828   6.0285195   6.0325828   6.0285195   6.0325828
   6.0325828   6.0325828   6.0325828   6.0325828   6.0328782   6.0285195
   6.0328782   6.0285195   6.0328782   6.0285195   6.0328782   6.0285195
   0.8569019   0.8569019   0.8569019   0.8569019   0.8561714   0.8600027
   0.8561714   0.8600027   0.8561714   0.8600027   0.8561714   0.8600027
   0.8600027   0.8600027   0.8600027   0.8600027   0.8569019   0.8561714
   0.8569019   0.8561714   0.8569019   0.8561714   0.8569019   0.8561714
 TTTTTTTTTTTTTTTTTTTTTTTTTTTTTT MOQGAD      TELAPSE      999.33 TCPU      669.19
 TTTTTTTTTTTTTTTTTTTTTTTTTTTTTT SHELLXN     TELAPSE     1013.38 TCPU      679.90
 TTTTTTTTTTTTTTTTTTTTTTTTTTTTTT MONMO3      TELAPSE     1015.75 TCPU      682.28
 NUMERICALLY INTEGRATED DENSITY    732.0019102981
 TTTTTTTTTTTTTTTTTTTTTTTTTTTTTT NUMDFT      TELAPSE     1017.94 TCPU      684.47
 CYC   2 ETOT(AU) -9.585306986808E+03 DETOT -6.03E-04 tst  2.18E-06 PX  6.33E-03
 TTTTTTTTTTTTTTTTTTTTTTTTTTTTTT DIIS        TELAPSE     1018.79 TCPU      685.31
 DIIS TEST: 0.60948E-02 AT SCF   CYCLE   2 - DIIS ACTIVE - HISTORY:     2 CYCLES
 TTTTTTTTTTTTTTTTTTTTTTTTTTTTTT FDIK        TELAPSE     1022.08 TCPU      688.10
 INSULATING STATE
 TOP OF VALENCE BANDS -    BAND    366; K    4; EIG -2.3876833E-01 AU
 TOP OF VALENCE BANDS -    BAND    366; K    1; EIG -2.3889457E-01 AU
 BOTTOM OF VIRTUAL BANDS - BAND    367; K    2; EIG  1.1415101E-02 AU
 INDIRECT ENERGY BAND GAP:   6.8078 eV
 BOTTOM OF VIRTUAL BANDS - BAND    367; K    1; EIG  1.1923564E-02 AU
 TTTTTTTTTTTTTTTTTTTTTTTTTTTTTT PDIG        TELAPSE     1022.34 TCPU      688.35
 CHARGE NORMALIZATION FACTOR   1.00000000
 TOTAL ATOMIC CHARGES:
  18.7382981  18.7382981  18.7408885  18.7408885  18.7408885  18.7408885
   7.5507727   7.5507727   7.5507727   7.5507727   7.5591451   7.5454990
   7.5591451   7.5454990   7.5591451   7.5454990   7.5591451   7.5454990
   7.5454990   7.5454990   7.5454990   7.5454990   7.5507727   7.5591451
   7.5507727   7.5591451   7.5507727   7.5591451   7.5507727   7.5591451
  17.0304169  17.0304169  17.0304169  17.0304169  17.0304169  17.0312817
  17.0304169  17.0312817  17.0304169  17.0312817  17.0304169  17.0312817
   5.7196022   5.7196022   5.7196022   5.7196022   5.7196022   5.7251003
   5.7196022   5.7251003   5.7196022   5.7251003   5.7196022   5.7251003
   6.0304742   6.0304742   6.0304742   6.0304742   6.0243925   6.0323512
   6.0243925   6.0323512   6.0243925   6.0323512   6.0243925   6.0323512
   6.0323512   6.0323512   6.0323512   6.0323512   6.0304742   6.0243925
   6.0304742   6.0243925   6.0304742   6.0243925   6.0304742   6.0243925
   0.8574538   0.8574538   0.8574538   0.8574538   0.8566187   0.8600638
   0.8566187   0.8600638   0.8566187   0.8600638   0.8566187   0.8600638
   0.8600638   0.8600638   0.8600638   0.8600638   0.8574538   0.8566187
   0.8574538   0.8566187   0.8574538   0.8566187   0.8574538   0.8566187
 TTTTTTTTTTTTTTTTTTTTTTTTTTTTTT MOQGAD      TELAPSE     1022.35 TCPU      688.36
 TTTTTTTTTTTTTTTTTTTTTTTTTTTTTT SHELLXN     TELAPSE     1036.18 TCPU      699.08
 TTTTTTTTTTTTTTTTTTTTTTTTTTTTTT MONMO3      TELAPSE     1049.34 TCPU      712.24
 NUMERICALLY INTEGRATED DENSITY    732.0019101135
 TTTTTTTTTTTTTTTTTTTTTTTTTTTTTT NUMDFT      TELAPSE     1051.55 TCPU      714.45
 CYC   3 ETOT(AU) -9.585307547539E+03 DETOT -5.61E-04 tst  9.79E-07 PX  3.29E-03
 TTTTTTTTTTTTTTTTTTTTTTTTTTTTTT DIIS        TELAPSE     1052.26 TCPU      715.16
 DIIS TEST: 0.70074E-03 AT SCF   CYCLE   3 - DIIS ACTIVE - HISTORY:     3 CYCLES
 TTTTTTTTTTTTTTTTTTTTTTTTTTTTTT FDIK        TELAPSE     1057.11 TCPU      718.97
 INSULATING STATE
 TOP OF VALENCE BANDS -    BAND    366; K    4; EIG -2.3928104E-01 AU
 TOP OF VALENCE BANDS -    BAND    366; K    1; EIG -2.3941444E-01 AU
 BOTTOM OF VIRTUAL BANDS - BAND    367; K    2; EIG  1.1257456E-02 AU
 INDIRECT ENERGY BAND GAP:   6.8175 eV
 BOTTOM OF VIRTUAL BANDS - BAND    367; K    1; EIG  1.1855956E-02 AU
 TTTTTTTTTTTTTTTTTTTTTTTTTTTTTT PDIG        TELAPSE     1057.38 TCPU      719.24
 CHARGE NORMALIZATION FACTOR   1.00000000
 TOTAL ATOMIC CHARGES:
  18.7365231  18.7365231  18.7382014  18.7382014  18.7382014  18.7382014
   7.5521864   7.5521864   7.5521864   7.5521864   7.5582288   7.5457819
   7.5582288   7.5457819   7.5582288   7.5457819   7.5582288   7.5457819
   7.5457819   7.5457819   7.5457819   7.5457819   7.5521864   7.5582288
   7.5521864   7.5582288   7.5521864   7.5582288   7.5521864   7.5582288
  17.0317841  17.0317841  17.0317841  17.0317841  17.0317841  17.0325059
  17.0317841  17.0325059  17.0317841  17.0325059  17.0317841  17.0325059
   5.7189248   5.7189248   5.7189248   5.7189248   5.7189248   5.7250132
   5.7189248   5.7250132   5.7189248   5.7250132   5.7189248   5.7250132
   6.0313506   6.0313506   6.0313506   6.0313506   6.0235191   6.0329899
   6.0235191   6.0329899   6.0235191   6.0329899   6.0235191   6.0329899
   6.0329899   6.0329899   6.0329899   6.0329899   6.0313506   6.0235191
   6.0313506   6.0235191   6.0313506   6.0235191   6.0313506   6.0235191
   0.8571432   0.8571432   0.8571432   0.8571432   0.8565130   0.8595872
   0.8565130   0.8595872   0.8565130   0.8595872   0.8565130   0.8595872
   0.8595872   0.8595872   0.8595872   0.8595872   0.8571432   0.8565130
   0.8571432   0.8565130   0.8571432   0.8565130   0.8571432   0.8565130
 TTTTTTTTTTTTTTTTTTTTTTTTTTTTTT MOQGAD      TELAPSE     1057.39 TCPU      719.25
 TTTTTTTTTTTTTTTTTTTTTTTTTTTTTT SHELLXN     TELAPSE     1075.13 TCPU      730.04
 TTTTTTTTTTTTTTTTTTTTTTTTTTTTTT MONMO3      TELAPSE     1076.57 TCPU      731.49
 NUMERICALLY INTEGRATED DENSITY    732.0019086244
 TTTTTTTTTTTTTTTTTTTTTTTTTTTTTT NUMDFT      TELAPSE     1078.78 TCPU      733.69
 CYC   4 ETOT(AU) -9.585307623661E+03 DETOT -7.61E-05 tst  6.22E-08 PX  1.24E-03
 TTTTTTTTTTTTTTTTTTTTTTTTTTTTTT DIIS        TELAPSE     1080.12 TCPU      735.03
 DIIS TEST: 0.74201E-04 AT SCF   CYCLE   4 - DIIS ACTIVE - HISTORY:     4 CYCLES
 TTTTTTTTTTTTTTTTTTTTTTTTTTTTTT FDIK        TELAPSE     1083.07 TCPU      736.28
 INSULATING STATE
 TOP OF VALENCE BANDS -    BAND    366; K    4; EIG -2.3926038E-01 AU
 TOP OF VALENCE BANDS -    BAND    366; K    1; EIG -2.3939274E-01 AU
 BOTTOM OF VIRTUAL BANDS - BAND    367; K    2; EIG  1.1279970E-02 AU
 INDIRECT ENERGY BAND GAP:   6.8176 eV
 BOTTOM OF VIRTUAL BANDS - BAND    367; K    1; EIG  1.1832730E-02 AU
 TTTTTTTTTTTTTTTTTTTTTTTTTTTTTT PDIG        TELAPSE     1083.31 TCPU      736.52
 CHARGE NORMALIZATION FACTOR   1.00000000
 TOTAL ATOMIC CHARGES:
  18.7364442  18.7364442  18.7386410  18.7386410  18.7386410  18.7386410
   7.5509977   7.5509977   7.5509977   7.5509977   7.5584233   7.5461900
   7.5584233   7.5461900   7.5584233   7.5461900   7.5584233   7.5461900
   7.5461900   7.5461900   7.5461900   7.5461900   7.5509977   7.5584233
   7.5509977   7.5584233   7.5509977   7.5584233   7.5509977   7.5584233
  17.0312621  17.0312621  17.0312621  17.0312621  17.0312621  17.0322365
  17.0312621  17.0322365  17.0312621  17.0322365  17.0312621  17.0322365
   5.7196049   5.7196049   5.7196049   5.7196049   5.7196049   5.7246961
   5.7196049   5.7246961   5.7196049   5.7246961   5.7196049   5.7246961
   6.0308866   6.0308866   6.0308866   6.0308866   6.0249273   6.0326930
   6.0249273   6.0326930   6.0249273   6.0326930   6.0249273   6.0326930
   6.0326930   6.0326930   6.0326930   6.0326930   6.0308866   6.0249273
   6.0308866   6.0249273   6.0308866   6.0249273   6.0308866   6.0249273
   0.8571418   0.8571418   0.8571418   0.8571418   0.8563202   0.8596551
   0.8563202   0.8596551   0.8563202   0.8596551   0.8563202   0.8596551
   0.8596551   0.8596551   0.8596551   0.8596551   0.8571418   0.8563202
   0.8571418   0.8563202   0.8571418   0.8563202   0.8571418   0.8563202
 TTTTTTTTTTTTTTTTTTTTTTTTTTTTTT MOQGAD      TELAPSE     1083.32 TCPU      736.53
 TTTTTTTTTTTTTTTTTTTTTTTTTTTTTT SHELLXN     TELAPSE     1103.08 TCPU      747.22
 TTTTTTTTTTTTTTTTTTTTTTTTTTTTTT MONMO3      TELAPSE     1105.40 TCPU      749.54
 NUMERICALLY INTEGRATED DENSITY    732.0019087493
 TTTTTTTTTTTTTTTTTTTTTTTTTTTTTT NUMDFT      TELAPSE     1107.60 TCPU      751.74
 CYC   5 ETOT(AU) -9.585307624570E+03 DETOT -9.09E-07 tst  2.83E-08 PX  2.46E-04
 TTTTTTTTTTTTTTTTTTTTTTTTTTTTTT DIIS        TELAPSE     1108.29 TCPU      752.43
 DIIS TEST: 0.26935E-04 AT SCF   CYCLE   5 - DIIS ACTIVE - HISTORY:     5 CYCLES
 TTTTTTTTTTTTTTTTTTTTTTTTTTTTTT FDIK        TELAPSE     1111.62 TCPU      753.75
 INSULATING STATE
 TOP OF VALENCE BANDS -    BAND    366; K    4; EIG -2.3919624E-01 AU
 TOP OF VALENCE BANDS -    BAND    366; K    1; EIG -2.3932763E-01 AU
 BOTTOM OF VIRTUAL BANDS - BAND    367; K    2; EIG  1.1269792E-02 AU
 INDIRECT ENERGY BAND GAP:   6.8155 eV
 BOTTOM OF VIRTUAL BANDS - BAND    367; K    1; EIG  1.1843966E-02 AU
 TTTTTTTTTTTTTTTTTTTTTTTTTTTTTT PDIG        TELAPSE     1111.89 TCPU      754.02
 CHARGE NORMALIZATION FACTOR   1.00000000
 TOTAL ATOMIC CHARGES:
  18.7366177  18.7366177  18.7387526  18.7387526  18.7387526  18.7387526
   7.5517952   7.5517952   7.5517952   7.5517952   7.5579992   7.5459657
   7.5579992   7.5459657   7.5579992   7.5459657   7.5579992   7.5459657
   7.5459657   7.5459657   7.5459657   7.5459657   7.5517952   7.5579992
   7.5517952   7.5579992   7.5517952   7.5579992   7.5517952   7.5579992
  17.0311948  17.0311948  17.0311948  17.0311948  17.0311948  17.0321880
  17.0311948  17.0321880  17.0311948  17.0321880  17.0311948  17.0321880
   5.7195529   5.7195529   5.7195529   5.7195529   5.7195529   5.7248143
   5.7195529   5.7248143   5.7195529   5.7248143   5.7195529   5.7248143
   6.0312099   6.0312099   6.0312099   6.0312099   6.0242413   6.0327677
   6.0242413   6.0327677   6.0242413   6.0327677   6.0242413   6.0327677
   6.0327677   6.0327677   6.0327677   6.0327677   6.0312099   6.0242413
   6.0312099   6.0242413   6.0312099   6.0242413   6.0312099   6.0242413
   0.8571229   0.8571229   0.8571229   0.8571229   0.8563898   0.8597290
   0.8563898   0.8597290   0.8563898   0.8597290   0.8563898   0.8597290
   0.8597290   0.8597290   0.8597290   0.8597290   0.8571229   0.8563898
   0.8571229   0.8563898   0.8571229   0.8563898   0.8571229   0.8563898
 TTTTTTTTTTTTTTTTTTTTTTTTTTTTTT MOQGAD      TELAPSE     1111.90 TCPU      754.03
 TTTTTTTTTTTTTTTTTTTTTTTTTTTTTT SHELLXN     TELAPSE     1137.38 TCPU      764.75
 TTTTTTTTTTTTTTTTTTTTTTTTTTTTTT MONMO3      TELAPSE     1138.33 TCPU      765.69
 NUMERICALLY INTEGRATED DENSITY    732.0019088580
 TTTTTTTTTTTTTTTTTTTTTTTTTTTTTT NUMDFT      TELAPSE     1140.54 TCPU      767.91
 CYC   6 ETOT(AU) -9.585307625975E+03 DETOT -1.40E-06 tst  1.46E-08 PX  1.05E-04
 TTTTTTTTTTTTTTTTTTTTTTTTTTTTTT DIIS        TELAPSE     1144.60 TCPU      771.96
 DIIS TEST: 0.97330E-05 AT SCF   CYCLE   6 - DIIS ACTIVE - HISTORY:     6 CYCLES
 TTTTTTTTTTTTTTTTTTTTTTTTTTTTTT FDIK        TELAPSE     1150.25 TCPU      775.19
 INSULATING STATE
 TOP OF VALENCE BANDS -    BAND    366; K    4; EIG -2.3921590E-01 AU
 TOP OF VALENCE BANDS -    BAND    366; K    1; EIG -2.3934806E-01 AU
 BOTTOM OF VIRTUAL BANDS - BAND    367; K    2; EIG  1.1286872E-02 AU
 INDIRECT ENERGY BAND GAP:   6.8165 eV
 BOTTOM OF VIRTUAL BANDS - BAND    367; K    1; EIG  1.1848446E-02 AU
 TTTTTTTTTTTTTTTTTTTTTTTTTTTTTT PDIG        TELAPSE     1150.48 TCPU      775.43
 CHARGE NORMALIZATION FACTOR   1.00000000
 TOTAL ATOMIC CHARGES:
  18.7365758  18.7365758  18.7386764  18.7386764  18.7386764  18.7386764
   7.5515065   7.5515065   7.5515065   7.5515065   7.5582913   7.5459909
   7.5582913   7.5459909   7.5582913   7.5459909   7.5582913   7.5459909
   7.5459909   7.5459909   7.5459909   7.5459909   7.5515065   7.5582913
   7.5515065   7.5582913   7.5515065   7.5582913   7.5515065   7.5582913
  17.0312964  17.0312964  17.0312964  17.0312964  17.0312964  17.0321914
  17.0312964  17.0321914  17.0312964  17.0321914  17.0312964  17.0321914
   5.7194396   5.7194396   5.7194396   5.7194396   5.7194396   5.7248707
   5.7194396   5.7248707   5.7194396   5.7248707   5.7194396   5.7248707
   6.0310850   6.0310850   6.0310850   6.0310850   6.0243739   6.0327593
   6.0243739   6.0327593   6.0243739   6.0327593   6.0243739   6.0327593
   6.0327593   6.0327593   6.0327593   6.0327593   6.0310850   6.0243739
   6.0310850   6.0243739   6.0310850   6.0243739   6.0310850   6.0243739
   0.8571510   0.8571510   0.8571510   0.8571510   0.8563852   0.8597073
   0.8563852   0.8597073   0.8563852   0.8597073   0.8563852   0.8597073
   0.8597073   0.8597073   0.8597073   0.8597073   0.8571510   0.8563852
   0.8571510   0.8563852   0.8571510   0.8563852   0.8571510   0.8563852
 TTTTTTTTTTTTTTTTTTTTTTTTTTTTTT MOQGAD      TELAPSE     1150.49 TCPU      775.44
 TTTTTTTTTTTTTTTTTTTTTTTTTTTTTT SHELLXN     TELAPSE     1170.65 TCPU      786.15
 TTTTTTTTTTTTTTTTTTTTTTTTTTTTTT MONMO3      TELAPSE     1173.26 TCPU      788.76
 NUMERICALLY INTEGRATED DENSITY    732.0019088536
 TTTTTTTTTTTTTTTTTTTTTTTTTTTTTT NUMDFT      TELAPSE     1175.46 TCPU      790.96
 CYC   7 ETOT(AU) -9.585307627445E+03 DETOT -1.47E-06 tst  3.60E-09 PX  5.89E-05
 TTTTTTTTTTTTTTTTTTTTTTTTTTTTTT DIIS        TELAPSE     1175.76 TCPU      791.27
 DIIS TEST: 0.21422E-05 AT SCF   CYCLE   7 - DIIS ACTIVE - HISTORY:     7 CYCLES
 TTTTTTTTTTTTTTTTTTTTTTTTTTTTTT FDIK        TELAPSE     1178.70 TCPU      793.10
 INSULATING STATE
 TOP OF VALENCE BANDS -    BAND    366; K    4; EIG -2.3921801E-01 AU
 TOP OF VALENCE BANDS -    BAND    366; K    1; EIG -2.3934992E-01 AU
 BOTTOM OF VIRTUAL BANDS - BAND    367; K    2; EIG  1.1279277E-02 AU
 INDIRECT ENERGY BAND GAP:   6.8164 eV
 BOTTOM OF VIRTUAL BANDS - BAND    367; K    1; EIG  1.1845398E-02 AU
 TTTTTTTTTTTTTTTTTTTTTTTTTTTTTT PDIG        TELAPSE     1178.92 TCPU      793.32
 CHARGE NORMALIZATION FACTOR   1.00000000
 TOTAL ATOMIC CHARGES:
  18.7365434  18.7365434  18.7386388  18.7386388  18.7386388  18.7386388
   7.5515459   7.5515459   7.5515459   7.5515459   7.5581352   7.5460565
   7.5581352   7.5460565   7.5581352   7.5460565   7.5581352   7.5460565
   7.5460565   7.5460565   7.5460565   7.5460565   7.5515459   7.5581352
   7.5515459   7.5581352   7.5515459   7.5581352   7.5515459   7.5581352
  17.0312767  17.0312767  17.0312767  17.0312767  17.0312767  17.0322388
  17.0312767  17.0322388  17.0312767  17.0322388  17.0312767  17.0322388
   5.7195253   5.7195253   5.7195253   5.7195253   5.7195253   5.7247387
   5.7195253   5.7247387   5.7195253   5.7247387   5.7195253   5.7247387
   6.0311143   6.0311143   6.0311143   6.0311143   6.0244373   6.0327606
   6.0244373   6.0327606   6.0244373   6.0327606   6.0244373   6.0327606
   6.0327606   6.0327606   6.0327606   6.0327606   6.0311143   6.0244373
   6.0311143   6.0244373   6.0311143   6.0244373   6.0311143   6.0244373
   0.8571347   0.8571347   0.8571347   0.8571347   0.8563636   0.8597059
   0.8563636   0.8597059   0.8563636   0.8597059   0.8563636   0.8597059
   0.8597059   0.8597059   0.8597059   0.8597059   0.8571347   0.8563636
   0.8571347   0.8563636   0.8571347   0.8563636   0.8571347   0.8563636
 TTTTTTTTTTTTTTTTTTTTTTTTTTTTTT MOQGAD      TELAPSE     1178.93 TCPU      793.34
 TTTTTTTTTTTTTTTTTTTTTTTTTTTTTT SHELLXN     TELAPSE     1197.06 TCPU      804.05
 TTTTTTTTTTTTTTTTTTTTTTTTTTTTTT MONMO3      TELAPSE     1198.08 TCPU      805.07
 NUMERICALLY INTEGRATED DENSITY    732.0019088234
 TTTTTTTTTTTTTTTTTTTTTTTTTTTTTT NUMDFT      TELAPSE     1200.28 TCPU      807.27
 CYC   8 ETOT(AU) -9.585307627513E+03 DETOT -6.78E-08 tst  2.17E-10 PX  2.75E-05
 TTTTTTTTTTTTTTTTTTTTTTTTTTTTTT DIIS        TELAPSE     1200.81 TCPU      807.80
 DIIS TEST: 0.39842E-06 AT SCF   CYCLE   8 - DIIS ACTIVE - HISTORY:     8 CYCLES
 TTTTTTTTTTTTTTTTTTTTTTTTTTTTTT FDIK        TELAPSE     1202.98 TCPU      808.44
 INSULATING STATE
 TOP OF VALENCE BANDS -    BAND    366; K    4; EIG -2.3921496E-01 AU
 TOP OF VALENCE BANDS -    BAND    366; K    1; EIG -2.3934689E-01 AU
 BOTTOM OF VIRTUAL BANDS - BAND    367; K    2; EIG  1.1280733E-02 AU
 INDIRECT ENERGY BAND GAP:   6.8163 eV
 BOTTOM OF VIRTUAL BANDS - BAND    367; K    1; EIG  1.1845962E-02 AU
 TTTTTTTTTTTTTTTTTTTTTTTTTTTTTT PDIG        TELAPSE     1203.21 TCPU      808.67
 CHARGE NORMALIZATION FACTOR   1.00000000
 TOTAL ATOMIC CHARGES:
  18.7365433  18.7365433  18.7386473  18.7386473  18.7386473  18.7386473
   7.5515418   7.5515418   7.5515418   7.5515418   7.5582440   7.5460078
   7.5582440   7.5460078   7.5582440   7.5460078   7.5582440   7.5460078
   7.5460078   7.5460078   7.5460078   7.5460078   7.5515418   7.5582440
   7.5515418   7.5582440   7.5515418   7.5582440   7.5515418   7.5582440
  17.0312613  17.0312613  17.0312613  17.0312613  17.0312613  17.0322021
  17.0312613  17.0322021  17.0312613  17.0322021  17.0312613  17.0322021
   5.7194837   5.7194837   5.7194837   5.7194837   5.7194837   5.7248438
   5.7194837   5.7248438   5.7194837   5.7248438   5.7194837   5.7248438
   6.0311002   6.0311002   6.0311002   6.0311002   6.0244067   6.0327510
   6.0244067   6.0327510   6.0244067   6.0327510   6.0244067   6.0327510
   6.0327510   6.0327510   6.0327510   6.0327510   6.0311002   6.0244067
   6.0311002   6.0244067   6.0311002   6.0244067   6.0311002   6.0244067
   0.8571394   0.8571394   0.8571394   0.8571394   0.8563687   0.8597132
   0.8563687   0.8597132   0.8563687   0.8597132   0.8563687   0.8597132
   0.8597132   0.8597132   0.8597132   0.8597132   0.8571394   0.8563687
   0.8571394   0.8563687   0.8571394   0.8563687   0.8571394   0.8563687
 TTTTTTTTTTTTTTTTTTTTTTTTTTTTTT MOQGAD      TELAPSE     1203.22 TCPU      808.68
 TTTTTTTTTTTTTTTTTTTTTTTTTTTTTT SHELLXN     TELAPSE     1224.10 TCPU      819.39
 TTTTTTTTTTTTTTTTTTTTTTTTTTTTTT MONMO3      TELAPSE     1224.88 TCPU      820.17
 NUMERICALLY INTEGRATED DENSITY    732.0019088406
 TTTTTTTTTTTTTTTTTTTTTTTTTTTTTT NUMDFT      TELAPSE     1226.99 TCPU      822.28
 CYC   9 ETOT(AU) -9.585307627311E+03 DETOT  2.02E-07 tst  8.87E-11 PX  1.67E-05
 TTTTTTTTTTTTTTTTTTTTTTTTTTTTTT DIIS        TELAPSE     1227.31 TCPU      822.60
 DIIS TEST: 0.19437E-06 AT SCF   CYCLE   9 - DIIS ACTIVE - HISTORY:     9 CYCLES
 TTTTTTTTTTTTTTTTTTTTTTTTTTTTTT FDIK        TELAPSE     1230.22 TCPU      822.61
 INSULATING STATE
 TOP OF VALENCE BANDS -    BAND    366; K    4; EIG -2.3921566E-01 AU
 TOP OF VALENCE BANDS -    BAND    366; K    1; EIG -2.3934764E-01 AU
 BOTTOM OF VIRTUAL BANDS - BAND    367; K    2; EIG  1.1282539E-02 AU
 INDIRECT ENERGY BAND GAP:   6.8164 eV
 BOTTOM OF VIRTUAL BANDS - BAND    367; K    1; EIG  1.1846490E-02 AU
 TTTTTTTTTTTTTTTTTTTTTTTTTTTTTT PDIG        TELAPSE     1230.44 TCPU      822.83
 CHARGE NORMALIZATION FACTOR   1.00000000
 TOTAL ATOMIC CHARGES:
  18.7365567  18.7365567  18.7386585  18.7386585  18.7386585  18.7386585
   7.5515312   7.5515312   7.5515312   7.5515312   7.5581834   7.5460401
   7.5581834   7.5460401   7.5581834   7.5460401   7.5581834   7.5460401
   7.5460401   7.5460401   7.5460401   7.5460401   7.5515312   7.5581834
   7.5515312   7.5581834   7.5515312   7.5581834   7.5515312   7.5581834
  17.0312785  17.0312785  17.0312785  17.0312785  17.0312785  17.0322190
  17.0312785  17.0322190  17.0312785  17.0322190  17.0312785  17.0322190
   5.7194987   5.7194987   5.7194987   5.7194987   5.7194987   5.7247720
   5.7194987   5.7247720   5.7194987   5.7247720   5.7194987   5.7247720
   6.0311048   6.0311048   6.0311048   6.0311048   6.0244212   6.0327588
   6.0244212   6.0327588   6.0244212   6.0327588   6.0244212   6.0327588
   6.0327588   6.0327588   6.0327588   6.0327588   6.0311048   6.0244212
   6.0311048   6.0244212   6.0311048   6.0244212   6.0311048   6.0244212
   0.8571415   0.8571415   0.8571415   0.8571415   0.8563685   0.8597095
   0.8563685   0.8597095   0.8563685   0.8597095   0.8563685   0.8597095
   0.8597095   0.8597095   0.8597095   0.8597095   0.8571415   0.8563685
   0.8571415   0.8563685   0.8571415   0.8563685   0.8571415   0.8563685
 TTTTTTTTTTTTTTTTTTTTTTTTTTTTTT MOQGAD      TELAPSE     1230.46 TCPU      822.84
 TTTTTTTTTTTTTTTTTTTTTTTTTTTTTT SHELLXN     TELAPSE     1250.08 TCPU      833.55
 TTTTTTTTTTTTTTTTTTTTTTTTTTTTTT MONMO3      TELAPSE     1250.98 TCPU      834.45
 NUMERICALLY INTEGRATED DENSITY    732.0019088384
 TTTTTTTTTTTTTTTTTTTTTTTTTTTTTT NUMDFT      TELAPSE     1253.08 TCPU      836.55
 CYC  10 ETOT(AU) -9.585307627462E+03 DETOT -1.50E-07 tst  1.75E-11 PX  1.23E-05
 TTTTTTTTTTTTTTTTTTTTTTTTTTTTTT DIIS        TELAPSE     1253.36 TCPU      836.83
 DIIS TEST: 0.53269E-07 AT SCF   CYCLE  10 - DIIS ACTIVE - HISTORY:    10 CYCLES
 TTTTTTTTTTTTTTTTTTTTTTTTTTTTTT FDIK        TELAPSE     1256.03 TCPU      838.37
 INSULATING STATE
 TOP OF VALENCE BANDS -    BAND    366; K    4; EIG -2.3921576E-01 AU
 TOP OF VALENCE BANDS -    BAND    366; K    1; EIG -2.3934768E-01 AU
 BOTTOM OF VIRTUAL BANDS - BAND    367; K    2; EIG  1.1280420E-02 AU
 INDIRECT ENERGY BAND GAP:   6.8164 eV
 BOTTOM OF VIRTUAL BANDS - BAND    367; K    1; EIG  1.1845878E-02 AU
 TTTTTTTTTTTTTTTTTTTTTTTTTTTTTT PDIG        TELAPSE     1256.26 TCPU      838.60
 CHARGE NORMALIZATION FACTOR   1.00000000
 TOTAL ATOMIC CHARGES:
  18.7365437  18.7365437  18.7386437  18.7386437  18.7386437  18.7386437
   7.5515412   7.5515412   7.5515412   7.5515412   7.5581968   7.5460313
   7.5581968   7.5460313   7.5581968   7.5460313   7.5581968   7.5460313
   7.5460313   7.5460313   7.5460313   7.5460313   7.5515412   7.5581968
   7.5515412   7.5581968   7.5515412   7.5581968   7.5515412   7.5581968
  17.0312655  17.0312655  17.0312655  17.0312655  17.0312655  17.0322166
  17.0312655  17.0322166  17.0312655  17.0322166  17.0312655  17.0322166
   5.7195064   5.7195064   5.7195064   5.7195064   5.7195064   5.7247987
   5.7195064   5.7247987   5.7195064   5.7247987   5.7195064   5.7247987
   6.0311015   6.0311015   6.0311015   6.0311015   6.0244249   6.0327524
   6.0244249   6.0327524   6.0244249   6.0327524   6.0244249   6.0327524
   6.0327524   6.0327524   6.0327524   6.0327524   6.0311015   6.0244249
   6.0311015   6.0244249   6.0311015   6.0244249   6.0311015   6.0244249
   0.8571387   0.8571387   0.8571387   0.8571387   0.8563646   0.8597114
   0.8563646   0.8597114   0.8563646   0.8597114   0.8563646   0.8597114
   0.8597114   0.8597114   0.8597114   0.8597114   0.8571387   0.8563646
   0.8571387   0.8563646   0.8571387   0.8563646   0.8571387   0.8563646
 TTTTTTTTTTTTTTTTTTTTTTTTTTTTTT MOQGAD      TELAPSE     1256.27 TCPU      838.61
 TTTTTTTTTTTTTTTTTTTTTTTTTTTTTT SHELLXN     TELAPSE     1273.01 TCPU      849.33
 TTTTTTTTTTTTTTTTTTTTTTTTTTTTTT MONMO3      TELAPSE     1273.80 TCPU      850.12
 NUMERICALLY INTEGRATED DENSITY    732.0019088358
 TTTTTTTTTTTTTTTTTTTTTTTTTTTTTT NUMDFT      TELAPSE     1275.91 TCPU      852.23
 CYC  11 ETOT(AU) -9.585307627435E+03 DETOT  2.68E-08 tst  7.40E-12 PX  4.86E-06
 TTTTTTTTTTTTTTTTTTTTTTTTTTTTTT DIIS        TELAPSE     1276.08 TCPU      852.40
 DIIS TEST: 0.23215E-07 AT SCF   CYCLE  11 - DIIS ACTIVE - HISTORY:    11 CYCLES
 TTTTTTTTTTTTTTTTTTTTTTTTTTTTTT FDIK        TELAPSE     1277.76 TCPU      853.37
 INSULATING STATE
 TOP OF VALENCE BANDS -    BAND    366; K    4; EIG -2.3921519E-01 AU
 TOP OF VALENCE BANDS -    BAND    366; K    1; EIG -2.3934714E-01 AU
 BOTTOM OF VIRTUAL BANDS - BAND    367; K    2; EIG  1.1281672E-02 AU
 INDIRECT ENERGY BAND GAP:   6.8164 eV
 BOTTOM OF VIRTUAL BANDS - BAND    367; K    1; EIG  1.1846249E-02 AU
 TTTTTTTTTTTTTTTTTTTTTTTTTTTTTT PDIG        TELAPSE     1277.99 TCPU      853.60
 CHARGE NORMALIZATION FACTOR   1.00000000
 TOTAL ATOMIC CHARGES:
  18.7365478  18.7365478  18.7386521  18.7386521  18.7386521  18.7386521
   7.5515359   7.5515359   7.5515359   7.5515359   7.5581959   7.5460326
   7.5581959   7.5460326   7.5581959   7.5460326   7.5581959   7.5460326
   7.5460326   7.5460326   7.5460326   7.5460326   7.5515359   7.5581959
   7.5515359   7.5581959   7.5515359   7.5581959   7.5515359   7.5581959
  17.0312718  17.0312718  17.0312718  17.0312718  17.0312718  17.0322168
  17.0312718  17.0322168  17.0312718  17.0322168  17.0312718  17.0322168
   5.7194969   5.7194969   5.7194969   5.7194969   5.7194969   5.7247856
   5.7194969   5.7247856   5.7194969   5.7247856   5.7194969   5.7247856
   6.0311061   6.0311061   6.0311061   6.0311061   6.0244217   6.0327569
   6.0244217   6.0327569   6.0244217   6.0327569   6.0244217   6.0327569
   6.0327569   6.0327569   6.0327569   6.0327569   6.0311061   6.0244217
   6.0311061   6.0244217   6.0311061   6.0244217   6.0311061   6.0244217
   0.8571401   0.8571401   0.8571401   0.8571401   0.8563666   0.8597112
   0.8563666   0.8597112   0.8563666   0.8597112   0.8563666   0.8597112
   0.8597112   0.8597112   0.8597112   0.8597112   0.8571401   0.8563666
   0.8571401   0.8563666   0.8571401   0.8563666   0.8571401   0.8563666
 TTTTTTTTTTTTTTTTTTTTTTTTTTTTTT MOQGAD      TELAPSE     1278.01 TCPU      853.61
 TTTTTTTTTTTTTTTTTTTTTTTTTTTTTT SHELLXN     TELAPSE     1293.39 TCPU      864.37
 TTTTTTTTTTTTTTTTTTTTTTTTTTTTTT MONMO3      TELAPSE     1296.58 TCPU      867.55
 NUMERICALLY INTEGRATED DENSITY    732.0019088379
 TTTTTTTTTTTTTTTTTTTTTTTTTTTTTT NUMDFT      TELAPSE     1298.75 TCPU      869.72
 CYC  12 ETOT(AU) -9.585307627413E+03 DETOT  2.14E-08 tst  1.44E-12 PX  4.25E-06
 TTTTTTTTTTTTTTTTTTTTTTTTTTTTTT DIIS        TELAPSE     1299.56 TCPU      870.54
 DIIS TEST: 0.10114E-07 AT SCF   CYCLE  12 - DIIS ACTIVE - HISTORY:    12 CYCLES
 TTTTTTTTTTTTTTTTTTTTTTTTTTTTTT FDIK        TELAPSE     1302.22 TCPU      871.80
 INSULATING STATE
 TOP OF VALENCE BANDS -    BAND    366; K    4; EIG -2.3921566E-01 AU
 TOP OF VALENCE BANDS -    BAND    366; K    1; EIG -2.3934761E-01 AU
 BOTTOM OF VIRTUAL BANDS - BAND    367; K    2; EIG  1.1281209E-02 AU
 INDIRECT ENERGY BAND GAP:   6.8164 eV
 BOTTOM OF VIRTUAL BANDS - BAND    367; K    1; EIG  1.1846101E-02 AU
 TTTTTTTTTTTTTTTTTTTTTTTTTTTTTT PDIG        TELAPSE     1302.45 TCPU      872.03
 CHARGE NORMALIZATION FACTOR   1.00000000
 TOTAL ATOMIC CHARGES:
  18.7365503  18.7365503  18.7386494  18.7386494  18.7386494  18.7386494
   7.5515364   7.5515364   7.5515364   7.5515364   7.5581928   7.5460351
   7.5581928   7.5460351   7.5581928   7.5460351   7.5581928   7.5460351
   7.5460351   7.5460351   7.5460351   7.5460351   7.5515364   7.5581928
   7.5515364   7.5581928   7.5515364   7.5581928   7.5515364   7.5581928
  17.0312696  17.0312696  17.0312696  17.0312696  17.0312696  17.0322152
  17.0312696  17.0322152  17.0312696  17.0322152  17.0312696  17.0322152
   5.7195054   5.7195054   5.7195054   5.7195054   5.7195054   5.7247931
   5.7195054   5.7247931   5.7195054   5.7247931   5.7195054   5.7247931
   6.0311001   6.0311001   6.0311001   6.0311001   6.0244236   6.0327528
   6.0244236   6.0327528   6.0244236   6.0327528   6.0244236   6.0327528
   6.0327528   6.0327528   6.0327528   6.0327528   6.0311001   6.0244236
   6.0311001   6.0244236   6.0311001   6.0244236   6.0311001   6.0244236
   0.8571404   0.8571404   0.8571404   0.8571404   0.8563661   0.8597112
   0.8563661   0.8597112   0.8563661   0.8597112   0.8563661   0.8597112
   0.8597112   0.8597112   0.8597112   0.8597112   0.8571404   0.8563661
   0.8571404   0.8563661   0.8571404   0.8563661   0.8571404   0.8563661
 TTTTTTTTTTTTTTTTTTTTTTTTTTTTTT MOQGAD      TELAPSE     1302.46 TCPU      872.04
 TTTTTTTTTTTTTTTTTTTTTTTTTTTTTT SHELLXN     TELAPSE     1321.20 TCPU      882.75
 TTTTTTTTTTTTTTTTTTTTTTTTTTTTTT MONMO3      TELAPSE     1323.66 TCPU      885.21
 NUMERICALLY INTEGRATED DENSITY    732.0019088374
 TTTTTTTTTTTTTTTTTTTTTTTTTTTTTT NUMDFT      TELAPSE     1325.87 TCPU      887.42
 CYC  13 ETOT(AU) -9.585307627431E+03 DETOT -1.76E-08 tst  7.95E-13 PX  2.79E-06
 TTTTTTTTTTTTTTTTTTTTTTTTTTTTTT DIIS        TELAPSE     1327.68 TCPU      889.23
 DIIS TEST: 0.53581E-08 AT SCF   CYCLE  13 - DIIS ACTIVE - HISTORY:    13 CYCLES
 TTTTTTTTTTTTTTTTTTTTTTTTTTTTTT FDIK        TELAPSE     1332.22 TCPU      891.92
 INSULATING STATE
 TOP OF VALENCE BANDS -    BAND    366; K    4; EIG -2.3921533E-01 AU
 TOP OF VALENCE BANDS -    BAND    366; K    1; EIG -2.3934727E-01 AU
 BOTTOM OF VIRTUAL BANDS - BAND    367; K    2; EIG  1.1281325E-02 AU
 INDIRECT ENERGY BAND GAP:   6.8164 eV
 BOTTOM OF VIRTUAL BANDS - BAND    367; K    1; EIG  1.1846179E-02 AU
 TTTTTTTTTTTTTTTTTTTTTTTTTTTTTT PDIG        TELAPSE     1332.46 TCPU      892.15
 CHARGE NORMALIZATION FACTOR   1.00000000
 TOTAL ATOMIC CHARGES:
  18.7365450  18.7365450  18.7386497  18.7386497  18.7386497  18.7386497
   7.5515383   7.5515383   7.5515383   7.5515383   7.5581959   7.5460318
   7.5581959   7.5460318   7.5581959   7.5460318   7.5581959   7.5460318
   7.5460318   7.5460318   7.5460318   7.5460318   7.5515383   7.5581959
   7.5515383   7.5581959   7.5515383   7.5581959   7.5515383   7.5581959
  17.0312697  17.0312697  17.0312697  17.0312697  17.0312697  17.0322177
  17.0312697  17.0322177  17.0312697  17.0322177  17.0312697  17.0322177
   5.7194993   5.7194993   5.7194993   5.7194993   5.7194993   5.7247877
   5.7194993   5.7247877   5.7194993   5.7247877   5.7194993   5.7247877
   6.0311048   6.0311048   6.0311048   6.0311048   6.0244241   6.0327562
   6.0244241   6.0327562   6.0244241   6.0327562   6.0244241   6.0327562
   6.0327562   6.0327562   6.0327562   6.0327562   6.0311048   6.0244241
   6.0311048   6.0244241   6.0311048   6.0244241   6.0311048   6.0244241
   0.8571395   0.8571395   0.8571395   0.8571395   0.8563654   0.8597112
   0.8563654   0.8597112   0.8563654   0.8597112   0.8563654   0.8597112
   0.8597112   0.8597112   0.8597112   0.8597112   0.8571395   0.8563654
   0.8571395   0.8563654   0.8571395   0.8563654   0.8571395   0.8563654
 TTTTTTTTTTTTTTTTTTTTTTTTTTTTTT MOQGAD      TELAPSE     1332.47 TCPU      892.16
 TTTTTTTTTTTTTTTTTTTTTTTTTTTTTT SHELLXN     TELAPSE     1354.01 TCPU      902.91
 TTTTTTTTTTTTTTTTTTTTTTTTTTTTTT MONMO3      TELAPSE     1357.22 TCPU      906.12
 NUMERICALLY INTEGRATED DENSITY    732.0019088374
 TTTTTTTTTTTTTTTTTTTTTTTTTTTTTT NUMDFT      TELAPSE     1359.32 TCPU      908.22
 CYC  14 ETOT(AU) -9.585307627428E+03 DETOT  2.84E-09 tst  6.29E-13 PX  1.98E-06
 TTTTTTTTTTTTTTTTTTTTTTTTTTTTTT DIIS        TELAPSE     1360.11 TCPU      909.01
 DIIS TEST: 0.25480E-08 AT SCF   CYCLE  14 - DIIS ACTIVE - HISTORY:    14 CYCLES
 TTTTTTTTTTTTTTTTTTTTTTTTTTTTTT FDIK        TELAPSE     1364.96 TCPU      911.86
 INSULATING STATE
 TOP OF VALENCE BANDS -    BAND    366; K    4; EIG -2.3921548E-01 AU
 TOP OF VALENCE BANDS -    BAND    366; K    1; EIG -2.3934742E-01 AU
 BOTTOM OF VIRTUAL BANDS - BAND    367; K    2; EIG  1.1281324E-02 AU
 INDIRECT ENERGY BAND GAP:   6.8164 eV
 BOTTOM OF VIRTUAL BANDS - BAND    367; K    1; EIG  1.1846130E-02 AU
 TTTTTTTTTTTTTTTTTTTTTTTTTTTTTT PDIG        TELAPSE     1365.19 TCPU      912.09
 CHARGE NORMALIZATION FACTOR   1.00000000
 TOTAL ATOMIC CHARGES:
  18.7365492  18.7365492  18.7386498  18.7386498  18.7386498  18.7386498
   7.5515364   7.5515364   7.5515364   7.5515364   7.5581938   7.5460343
   7.5581938   7.5460343   7.5581938   7.5460343   7.5581938   7.5460343
   7.5460343   7.5460343   7.5460343   7.5460343   7.5515364   7.5581938
   7.5515364   7.5581938   7.5515364   7.5581938   7.5515364   7.5581938
  17.0312703  17.0312703  17.0312703  17.0312703  17.0312703  17.0322155
  17.0312703  17.0322155  17.0312703  17.0322155  17.0312703  17.0322155
   5.7195026   5.7195026   5.7195026   5.7195026   5.7195026   5.7247913
   5.7195026   5.7247913   5.7195026   5.7247913   5.7195026   5.7247913
   6.0311026   6.0311026   6.0311026   6.0311026   6.0244228   6.0327540
   6.0244228   6.0327540   6.0244228   6.0327540   6.0244228   6.0327540
   6.0327540   6.0327540   6.0327540   6.0327540   6.0311026   6.0244228
   6.0311026   6.0244228   6.0311026   6.0244228   6.0311026   6.0244228
   0.8571402   0.8571402   0.8571402   0.8571402   0.8563662   0.8597113
   0.8563662   0.8597113   0.8563662   0.8597113   0.8563662   0.8597113
   0.8597113   0.8597113   0.8597113   0.8597113   0.8571402   0.8563662
   0.8571402   0.8563662   0.8571402   0.8563662   0.8571402   0.8563662
 TTTTTTTTTTTTTTTTTTTTTTTTTTTTTT MOQGAD      TELAPSE     1365.20 TCPU      912.10
 TTTTTTTTTTTTTTTTTTTTTTTTTTTTTT SHELLXN     TELAPSE     1388.18 TCPU      922.85
 TTTTTTTTTTTTTTTTTTTTTTTTTTTTTT MONMO3      TELAPSE     1389.36 TCPU      924.03
 NUMERICALLY INTEGRATED DENSITY    732.0019088375
 TTTTTTTTTTTTTTTTTTTTTTTTTTTTTT NUMDFT      TELAPSE     1391.46 TCPU      926.13
 CYC  15 ETOT(AU) -9.585307627422E+03 DETOT  6.08E-09 tst  2.38E-13 PX  9.64E-07
 TTTTTTTTTTTTTTTTTTTTTTTTTTTTTT DIIS        TELAPSE     1391.83 TCPU      926.50
 DIIS TEST: 0.64542E-09 AT SCF   CYCLE  15 - DIIS ACTIVE - HISTORY:    15 CYCLES
 TTTTTTTTTTTTTTTTTTTTTTTTTTTTTT FDIK        TELAPSE     1394.78 TCPU      928.47
 INSULATING STATE
 TOP OF VALENCE BANDS -    BAND    366; K    4; EIG -2.3921544E-01 AU
 TOP OF VALENCE BANDS -    BAND    366; K    1; EIG -2.3934738E-01 AU
 BOTTOM OF VIRTUAL BANDS - BAND    367; K    2; EIG  1.1281330E-02 AU
 INDIRECT ENERGY BAND GAP:   6.8164 eV
 BOTTOM OF VIRTUAL BANDS - BAND    367; K    1; EIG  1.1846177E-02 AU
 TTTTTTTTTTTTTTTTTTTTTTTTTTTTTT PDIG        TELAPSE     1395.02 TCPU      928.71
 CHARGE NORMALIZATION FACTOR   1.00000000
 TOTAL ATOMIC CHARGES:
  18.7365469  18.7365469  18.7386500  18.7386500  18.7386500  18.7386500
   7.5515378   7.5515378   7.5515378   7.5515378   7.5581948   7.5460325
   7.5581948   7.5460325   7.5581948   7.5460325   7.5581948   7.5460325
   7.5460325   7.5460325   7.5460325   7.5460325   7.5515378   7.5581948
   7.5515378   7.5581948   7.5515378   7.5581948   7.5515378   7.5581948
  17.0312699  17.0312699  17.0312699  17.0312699  17.0312699  17.0322172
  17.0312699  17.0322172  17.0312699  17.0322172  17.0312699  17.0322172
   5.7195013   5.7195013   5.7195013   5.7195013   5.7195013   5.7247894
   5.7195013   5.7247894   5.7195013   5.7247894   5.7195013   5.7247894
   6.0311025   6.0311025   6.0311025   6.0311025   6.0244242   6.0327553
   6.0244242   6.0327553   6.0244242   6.0327553   6.0244242   6.0327553
   6.0327553   6.0327553   6.0327553   6.0327553   6.0311025   6.0244242
   6.0311025   6.0244242   6.0311025   6.0244242   6.0311025   6.0244242
   0.8571399   0.8571399   0.8571399   0.8571399   0.8563656   0.8597111
   0.8563656   0.8597111   0.8563656   0.8597111   0.8563656   0.8597111
   0.8597111   0.8597111   0.8597111   0.8597111   0.8571399   0.8563656
   0.8571399   0.8563656   0.8571399   0.8563656   0.8571399   0.8563656
 TTTTTTTTTTTTTTTTTTTTTTTTTTTTTT MOQGAD      TELAPSE     1395.03 TCPU      928.72
 TTTTTTTTTTTTTTTTTTTTTTTTTTTTTT SHELLXN     TELAPSE     1411.47 TCPU      939.47
 TTTTTTTTTTTTTTTTTTTTTTTTTTTTTT MONMO3      TELAPSE     1413.90 TCPU      941.90
 NUMERICALLY INTEGRATED DENSITY    732.0019088375
 TTTTTTTTTTTTTTTTTTTTTTTTTTTTTT NUMDFT      TELAPSE     1416.01 TCPU      944.01
 CYC  16 ETOT(AU) -9.585307627432E+03 DETOT -9.94E-09 tst  4.60E-14 PX  5.90E-07
 TTTTTTTTTTTTTTTTTTTTTTTTTTTTTT DIIS        TELAPSE     1416.45 TCPU      944.45
 DIIS TEST: 0.48583E-09 AT SCF   CYCLE  16 - DIIS ACTIVE - HISTORY:    16 CYCLES
 TTTTTTTTTTTTTTTTTTTTTTTTTTTTTT FDIK        TELAPSE     1418.39 TCPU      945.49
 INSULATING STATE
 TOP OF VALENCE BANDS -    BAND    366; K    4; EIG -2.3921546E-01 AU
 TOP OF VALENCE BANDS -    BAND    366; K    1; EIG -2.3934741E-01 AU
 BOTTOM OF VIRTUAL BANDS - BAND    367; K    2; EIG  1.1281328E-02 AU
 INDIRECT ENERGY BAND GAP:   6.8164 eV
 BOTTOM OF VIRTUAL BANDS - BAND    367; K    1; EIG  1.1846153E-02 AU
 TTTTTTTTTTTTTTTTTTTTTTTTTTTTTT PDIG        TELAPSE     1418.62 TCPU      945.72
 CHARGE NORMALIZATION FACTOR   1.00000000
 TOTAL ATOMIC CHARGES:
  18.7365474  18.7365474  18.7386497  18.7386497  18.7386497  18.7386497
   7.5515374   7.5515374   7.5515374   7.5515374   7.5581946   7.5460332
   7.5581946   7.5460332   7.5581946   7.5460332   7.5581946   7.5460332
   7.5460332   7.5460332   7.5460332   7.5460332   7.5515374   7.5581946
   7.5515374   7.5581946   7.5515374   7.5581946   7.5515374   7.5581946
  17.0312700  17.0312700  17.0312700  17.0312700  17.0312700  17.0322164
  17.0312700  17.0322164  17.0312700  17.0322164  17.0312700  17.0322164
   5.7195014   5.7195014   5.7195014   5.7195014   5.7195014   5.7247903
   5.7195014   5.7247903   5.7195014   5.7247903   5.7195014   5.7247903
   6.0311032   6.0311032   6.0311032   6.0311032   6.0244235   6.0327548
   6.0244235   6.0327548   6.0244235   6.0327548   6.0244235   6.0327548
   6.0327548   6.0327548   6.0327548   6.0327548   6.0311032   6.0244235
   6.0311032   6.0244235   6.0311032   6.0244235   6.0311032   6.0244235
   0.8571399   0.8571399   0.8571399   0.8571399   0.8563658   0.8597112
   0.8563658   0.8597112   0.8563658   0.8597112   0.8563658   0.8597112
   0.8597112   0.8597112   0.8597112   0.8597112   0.8571399   0.8563658
   0.8571399   0.8563658   0.8571399   0.8563658   0.8571399   0.8563658
 TTTTTTTTTTTTTTTTTTTTTTTTTTTTTT MOQGAD      TELAPSE     1418.63 TCPU      945.73
 TTTTTTTTTTTTTTTTTTTTTTTTTTTTTT SHELLXN     TELAPSE     1436.26 TCPU      956.45
 TTTTTTTTTTTTTTTTTTTTTTTTTTTTTT MONMO3      TELAPSE     1438.93 TCPU      959.12
 NUMERICALLY INTEGRATED DENSITY    732.0019088375
 TTTTTTTTTTTTTTTTTTTTTTTTTTTTTT NUMDFT      TELAPSE     1441.04 TCPU      961.23
 CYC  17 ETOT(AU) -9.585307627429E+03 DETOT  2.85E-09 tst  1.05E-14 PX  2.67E-07
 TTTTTTTTTTTTTTTTTTTTTTTTTTTTTT DIIS        TELAPSE     1442.83 TCPU      963.01
 DIIS TEST: 0.45391E-09 AT SCF   CYCLE  17 - DIIS ACTIVE - HISTORY:    17 CYCLES
 TTTTTTTTTTTTTTTTTTTTTTTTTTTTTT FDIK        TELAPSE     1445.20 TCPU      964.30
 INSULATING STATE
 TOP OF VALENCE BANDS -    BAND    366; K    4; EIG -2.3921545E-01 AU
 TOP OF VALENCE BANDS -    BAND    366; K    1; EIG -2.3934739E-01 AU
 BOTTOM OF VIRTUAL BANDS - BAND    367; K    2; EIG  1.1281322E-02 AU
 INDIRECT ENERGY BAND GAP:   6.8164 eV
 BOTTOM OF VIRTUAL BANDS - BAND    367; K    1; EIG  1.1846156E-02 AU
 TTTTTTTTTTTTTTTTTTTTTTTTTTTTTT PDIG        TELAPSE     1445.43 TCPU      964.53
 CHARGE NORMALIZATION FACTOR   1.00000000
 TOTAL ATOMIC CHARGES:
  18.7365477  18.7365477  18.7386497  18.7386497  18.7386497  18.7386497
   7.5515372   7.5515372   7.5515372   7.5515372   7.5581945   7.5460333
   7.5581945   7.5460333   7.5581945   7.5460333   7.5581945   7.5460333
   7.5460333   7.5460333   7.5460333   7.5460333   7.5515372   7.5581945
   7.5515372   7.5581945   7.5515372   7.5581945   7.5515372   7.5581945
  17.0312701  17.0312701  17.0312701  17.0312701  17.0312701  17.0322165
  17.0312701  17.0322165  17.0312701  17.0322165  17.0312701  17.0322165
   5.7195016   5.7195016   5.7195016   5.7195016   5.7195016   5.7247900
   5.7195016   5.7247900   5.7195016   5.7247900   5.7195016   5.7247900
   6.0311031   6.0311031   6.0311031   6.0311031   6.0244234   6.0327548
   6.0244234   6.0327548   6.0244234   6.0327548   6.0244234   6.0327548
   6.0327548   6.0327548   6.0327548   6.0327548   6.0311031   6.0244234
   6.0311031   6.0244234   6.0311031   6.0244234   6.0311031   6.0244234
   0.8571400   0.8571400   0.8571400   0.8571400   0.8563658   0.8597112
   0.8563658   0.8597112   0.8563658   0.8597112   0.8563658   0.8597112
   0.8597112   0.8597112   0.8597112   0.8597112   0.8571400   0.8563658
   0.8571400   0.8563658   0.8571400   0.8563658   0.8571400   0.8563658
 TTTTTTTTTTTTTTTTTTTTTTTTTTTTTT MOQGAD      TELAPSE     1445.44 TCPU      964.54
 TTTTTTTTTTTTTTTTTTTTTTTTTTTTTT SHELLXN     TELAPSE     1461.57 TCPU      975.25
 TTTTTTTTTTTTTTTTTTTTTTTTTTTTTT MONMO3      TELAPSE     1463.87 TCPU      977.55
 NUMERICALLY INTEGRATED DENSITY    732.0019088375
 TTTTTTTTTTTTTTTTTTTTTTTTTTTTTT NUMDFT      TELAPSE     1466.04 TCPU      979.72
 CYC  18 ETOT(AU) -9.585307627428E+03 DETOT  1.13E-09 tst  1.03E-14 PX  6.58E-08
 TTTTTTTTTTTTTTTTTTTTTTTTTTTTTT DIIS        TELAPSE     1466.17 TCPU      979.85
 DIIS TEST: 0.19667E-09 AT SCF   CYCLE  18 - DIIS ACTIVE - HISTORY:    18 CYCLES
 TTTTTTTTTTTTTTTTTTTTTTTTTTTTTT FDIK        TELAPSE     1467.23 TCPU      980.57
 INSULATING STATE
 TOP OF VALENCE BANDS -    BAND    366; K    4; EIG -2.3921546E-01 AU
 TOP OF VALENCE BANDS -    BAND    366; K    1; EIG -2.3934740E-01 AU
 BOTTOM OF VIRTUAL BANDS - BAND    367; K    2; EIG  1.1281340E-02 AU
 INDIRECT ENERGY BAND GAP:   6.8164 eV
 BOTTOM OF VIRTUAL BANDS - BAND    367; K    1; EIG  1.1846160E-02 AU
 TTTTTTTTTTTTTTTTTTTTTTTTTTTTTT PDIG        TELAPSE     1467.46 TCPU      980.80
 CHARGE NORMALIZATION FACTOR   1.00000000
 TOTAL ATOMIC CHARGES:
  18.7365478  18.7365478  18.7386498  18.7386498  18.7386498  18.7386498
   7.5515372   7.5515372   7.5515372   7.5515372   7.5581945   7.5460333
   7.5581945   7.5460333   7.5581945   7.5460333   7.5581945   7.5460333
   7.5460333   7.5460333   7.5460333   7.5460333   7.5515372   7.5581945
   7.5515372   7.5581945   7.5515372   7.5581945   7.5515372   7.5581945
  17.0312701  17.0312701  17.0312701  17.0312701  17.0312701  17.0322165
  17.0312701  17.0322165  17.0312701  17.0322165  17.0312701  17.0322165
   5.7195015   5.7195015   5.7195015   5.7195015   5.7195015   5.7247901
   5.7195015   5.7247901   5.7195015   5.7247901   5.7195015   5.7247901
   6.0311030   6.0311030   6.0311030   6.0311030   6.0244235   6.0327548
   6.0244235   6.0327548   6.0244235   6.0327548   6.0244235   6.0327548
   6.0327548   6.0327548   6.0327548   6.0327548   6.0311030   6.0244235
   6.0311030   6.0244235   6.0311030   6.0244235   6.0311030   6.0244235
   0.8571400   0.8571400   0.8571400   0.8571400   0.8563658   0.8597112
   0.8563658   0.8597112   0.8563658   0.8597112   0.8563658   0.8597112
   0.8597112   0.8597112   0.8597112   0.8597112   0.8571400   0.8563658
   0.8571400   0.8563658   0.8571400   0.8563658   0.8571400   0.8563658
 TTTTTTTTTTTTTTTTTTTTTTTTTTTTTT MOQGAD      TELAPSE     1467.47 TCPU      980.81
 TTTTTTTTTTTTTTTTTTTTTTTTTTTTTT SHELLXN     TELAPSE     1481.15 TCPU      991.60
 TTTTTTTTTTTTTTTTTTTTTTTTTTTTTT MONMO3      TELAPSE     1484.30 TCPU      994.75
 NUMERICALLY INTEGRATED DENSITY    732.0019088375
 TTTTTTTTTTTTTTTTTTTTTTTTTTTTTT NUMDFT      TELAPSE     1486.40 TCPU      996.85
 CYC  19 ETOT(AU) -9.585307627428E+03 DETOT -1.06E-10 tst  4.09E-15 PX  3.36E-08
 TTTTTTTTTTTTTTTTTTTTTTTTTTTTTT DIIS        TELAPSE     1487.70 TCPU      998.15
 DIIS TEST: 0.19581E-09 AT SCF   CYCLE  19 - DIIS ACTIVE - HISTORY:    19 CYCLES
 TTTTTTTTTTTTTTTTTTTTTTTTTTTTTT FDIK        TELAPSE     1488.96 TCPU      998.16
 INSULATING STATE
 TOP OF VALENCE BANDS -    BAND    366; K    4; EIG -2.3921545E-01 AU
 TOP OF VALENCE BANDS -    BAND    366; K    1; EIG -2.3934740E-01 AU
 BOTTOM OF VIRTUAL BANDS - BAND    367; K    2; EIG  1.1281329E-02 AU
 INDIRECT ENERGY BAND GAP:   6.8164 eV
 BOTTOM OF VIRTUAL BANDS - BAND    367; K    1; EIG  1.1846158E-02 AU
 TTTTTTTTTTTTTTTTTTTTTTTTTTTTTT PDIG        TELAPSE     1489.19 TCPU      998.39
 CHARGE NORMALIZATION FACTOR   1.00000000
 TOTAL ATOMIC CHARGES:
  18.7365478  18.7365478  18.7386498  18.7386498  18.7386498  18.7386498
   7.5515372   7.5515372   7.5515372   7.5515372   7.5581945   7.5460333
   7.5581945   7.5460333   7.5581945   7.5460333   7.5581945   7.5460333
   7.5460333   7.5460333   7.5460333   7.5460333   7.5515372   7.5581945
   7.5515372   7.5581945   7.5515372   7.5581945   7.5515372   7.5581945
  17.0312701  17.0312701  17.0312701  17.0312701  17.0312701  17.0322165
  17.0312701  17.0322165  17.0312701  17.0322165  17.0312701  17.0322165
   5.7195015   5.7195015   5.7195015   5.7195015   5.7195015   5.7247901
   5.7195015   5.7247901   5.7195015   5.7247901   5.7195015   5.7247901
   6.0311030   6.0311030   6.0311030   6.0311030   6.0244235   6.0327548
   6.0244235   6.0327548   6.0244235   6.0327548   6.0244235   6.0327548
   6.0327548   6.0327548   6.0327548   6.0327548   6.0311030   6.0244235
   6.0311030   6.0244235   6.0311030   6.0244235   6.0311030   6.0244235
   0.8571400   0.8571400   0.8571400   0.8571400   0.8563658   0.8597112
   0.8563658   0.8597112   0.8563658   0.8597112   0.8563658   0.8597112
   0.8597112   0.8597112   0.8597112   0.8597112   0.8571400   0.8563658
   0.8571400   0.8563658   0.8571400   0.8563658   0.8571400   0.8563658
 TTTTTTTTTTTTTTTTTTTTTTTTTTTTTT MOQGAD      TELAPSE     1489.20 TCPU      998.40
 TTTTTTTTTTTTTTTTTTTTTTTTTTTTTT SHELLXN     TELAPSE     1503.41 TCPU     1009.12
 TTTTTTTTTTTTTTTTTTTTTTTTTTTTTT MONMO3      TELAPSE     1504.20 TCPU     1009.90
 NUMERICALLY INTEGRATED DENSITY    732.0019088375
 TTTTTTTTTTTTTTTTTTTTTTTTTTTTTT NUMDFT      TELAPSE     1506.30 TCPU     1012.01
 CYC  20 ETOT(AU) -9.585307627428E+03 DETOT -3.09E-11 tst  3.32E-15 PX  5.42E-09
 TTTTTTTTTTTTTTTTTTTTTTTTTTTTTT DIIS        TELAPSE     1506.63 TCPU     1012.34
 DIIS TEST: 0.19578E-09 AT SCF   CYCLE  20 - DIIS ACTIVE - HISTORY:    20 CYCLES
 TTTTTTTTTTTTTTTTTTTTTTTTTTTTTT FDIK        TELAPSE     1507.79 TCPU     1012.64
 INSULATING STATE
 TOP OF VALENCE BANDS -    BAND    366; K    4; EIG -2.3921545E-01 AU
 TOP OF VALENCE BANDS -    BAND    366; K    1; EIG -2.3934740E-01 AU
 BOTTOM OF VIRTUAL BANDS - BAND    367; K    2; EIG  1.1281329E-02 AU
 INDIRECT ENERGY BAND GAP:   6.8164 eV
 BOTTOM OF VIRTUAL BANDS - BAND    367; K    1; EIG  1.1846158E-02 AU
 TTTTTTTTTTTTTTTTTTTTTTTTTTTTTT PDIG        TELAPSE     1508.02 TCPU     1012.87
 CHARGE NORMALIZATION FACTOR   1.00000000
 TOTAL ATOMIC CHARGES:
  18.7365478  18.7365478  18.7386498  18.7386498  18.7386498  18.7386498
   7.5515372   7.5515372   7.5515372   7.5515372   7.5581945   7.5460333
   7.5581945   7.5460333   7.5581945   7.5460333   7.5581945   7.5460333
   7.5460333   7.5460333   7.5460333   7.5460333   7.5515372   7.5581945
   7.5515372   7.5581945   7.5515372   7.5581945   7.5515372   7.5581945
  17.0312701  17.0312701  17.0312701  17.0312701  17.0312701  17.0322165
  17.0312701  17.0322165  17.0312701  17.0322165  17.0312701  17.0322165
   5.7195015   5.7195015   5.7195015   5.7195015   5.7195015   5.7247901
   5.7195015   5.7247901   5.7195015   5.7247901   5.7195015   5.7247901
   6.0311030   6.0311030   6.0311030   6.0311030   6.0244235   6.0327548
   6.0244235   6.0327548   6.0244235   6.0327548   6.0244235   6.0327548
   6.0327548   6.0327548   6.0327548   6.0327548   6.0311030   6.0244235
   6.0311030   6.0244235   6.0311030   6.0244235   6.0311030   6.0244235
   0.8571400   0.8571400   0.8571400   0.8571400   0.8563658   0.8597112
   0.8563658   0.8597112   0.8563658   0.8597112   0.8563658   0.8597112
   0.8597112   0.8597112   0.8597112   0.8597112   0.8571400   0.8563658
   0.8571400   0.8563658   0.8571400   0.8563658   0.8571400   0.8563658
 TTTTTTTTTTTTTTTTTTTTTTTTTTTTTT MOQGAD      TELAPSE     1508.03 TCPU     1012.88
 TTTTTTTTTTTTTTTTTTTTTTTTTTTTTT SHELLXN     TELAPSE     1518.74 TCPU     1023.59
 +++ ENERGIES IN A.U. +++
 ::: EXT EL-POLE                                  -6.3319916726248E+03
 ::: EXT EL-SPHEROPOLE                             5.5743533526355E+01
 ::: BIELET ZONE E-E                               1.1996093566756E+04
 ::: TOTAL E-E                                     5.7198454276576E+03
 ::: TOTAL E-N + N-E                              -2.4711121011329E+04
 ::: TOTAL N-N                                     9.0112696407277E+02
 ::: KINETIC ENERGY                                9.1230984825994E+03
 ::: PSEUDO TOTAL   ENERGY                        -8.9670501369994E+03
 ::: VIRIAL COEFFICIENT                            1.0086261505575E+00
 TTTTTTTTTTTTTTTTTTTTTTTTTTTTTT MONMO3      TELAPSE     1519.56 TCPU     1024.40
 NUMERICALLY INTEGRATED DENSITY    732.0019088375
 TTTTTTTTTTTTTTTTTTTTTTTTTTTTTT NUMDFT      TELAPSE     1521.67 TCPU     1026.51
 CYC  21 ETOT(AU) -9.585307627428E+03 DETOT  1.27E-11 tst  3.32E-15 PX  5.42E-09

 == SCF ENDED - CONVERGENCE ON ENERGY      E(AU) -9.5853076274282E+03 CYCLES  21


 ENERGY EXPRESSION=HARTREE+FOCK EXCH*0.27000+(M06        EXCH)*0.73000+M06        CORR


 TOTAL ENERGY(DFT)(AU)( 21) -9.5853076274282E+03 DE 1.3E-11 tester 3.3E-15
 TTTTTTTTTTTTTTTTTTTTTTTTTTTTTT EDFT        TELAPSE     1521.68 TCPU     1026.52

 *******************************************************************************
 *                             FORCE CALCULATION                               *
 *******************************************************************************

 TTTTTTTTTTTTTTTTTTTTTTTTTTTTTT NUMDFG      TELAPSE     1530.05 TCPU     1034.89
 INFORMATION **** EXCPOG **** EXCH. BIPO BUFFER LENGTH (WORDS) =    16000000
 WARNING **** EXCPOG **** EXCH. BIPO BUFFER TOO SMALL - TO AVOID I/O SET EXCHSIZE =     6954264
 WARNING **** GENPOG **** COULOMB BIPO BUFFER TOO SMALL - TO AVOID I/O SET BIPOSIZE =     4798800
 INFORMATION **** GENPOG **** BIPO BUFFER LENGTH (WORDS) =     4000000
 TTTTTTTTTTTTTTTTTTTTTTTTTTTTTT SHELXG      TELAPSE     1588.54 TCPU     1083.07


 D3 DISPERSION ENERGY (AU)       -6.6333183054667E-02
 TOTAL ENERGY + DISP (AU)        -9.5853739606113E+03

 CARTESIAN FORCES IN HARTREE/BOHR (ANALYTICAL)
   ATOM                     X                   Y                   Z
   1 230             5.662137425588E-15 -1.433922425242E-14 -6.739400704170E-16
   2 230             1.134509153289E-14 -1.021405182655E-14 -2.650657471293E-14
   3 230            -1.730907084330E-14  2.684676887217E-03 -1.620578671258E-14
   4 230             6.827871601445E-15 -2.109423746788E-14 -2.684676887175E-03
   5 230            -1.172673069760E-15 -2.684676887197E-03 -2.420286193683E-14
   6 230            -2.159557255244E-14  9.740472317610E-16  2.684676887224E-03
   7   7             8.041755178343E-03  5.541407050002E-03 -4.223788576186E-03
   8   7            -8.041755178366E-03 -5.541407049975E-03 -4.223788576166E-03
   9   7             8.041755178378E-03 -5.541407049991E-03  4.223788576206E-03
  10   7            -8.041755178378E-03  5.541407049956E-03  4.223788576216E-03
  11   7            -5.938448673448E-03  4.310870164318E-03 -3.445982554139E-03
  12   7            -4.373767993345E-03 -3.440391632579E-03 -2.193428653396E-04
  13   7             5.938448673463E-03 -4.310870164375E-03 -3.445982554152E-03
  14   7             4.373767993332E-03 -3.440391632599E-03  2.193428653428E-04
  15   7            -5.938448673433E-03 -4.310870164325E-03  3.445982554132E-03
  16   7             4.373767993309E-03  3.440391632643E-03 -2.193428653570E-04
  17   7             5.938448673490E-03  4.310870164334E-03  3.445982554126E-03
  18   7            -4.373767993346E-03  3.440391632613E-03  2.193428653192E-04
  19   7            -4.373767993330E-03 -2.193428653419E-04 -3.440391632559E-03
  20   7             4.373767993336E-03  2.193428653459E-04 -3.440391632579E-03
  21   7             4.373767993314E-03 -2.193428653463E-04  3.440391632624E-03
  22   7            -4.373767993348E-03  2.193428653299E-04  3.440391632608E-03
  23   7             8.041755178365E-03 -4.223788576166E-03  5.541407049985E-03
  24   7            -5.938448673440E-03 -3.445982554150E-03  4.310870164327E-03
  25   7            -8.041755178403E-03  4.223788576198E-03  5.541407049976E-03
  26   7            -5.938448673458E-03  3.445982554140E-03 -4.310870164327E-03
  27   7            -8.041755178390E-03 -4.223788576180E-03 -5.541407049982E-03
  28   7             5.938448673501E-03  3.445982554130E-03  4.310870164307E-03
  29   7             8.041755178368E-03  4.223788576208E-03 -5.541407050003E-03
  30   7             5.938448673489E-03 -3.445982554164E-03 -4.310870164363E-03
  31  17            -1.370421560229E-03 -1.755155716729E-03 -9.950557549221E-05
  32  17             1.370421560251E-03  1.755155716722E-03 -9.950557549487E-05
  33  17            -1.370421560246E-03  1.755155716744E-03  9.950557550376E-05
  34  17             1.370421560248E-03 -1.755155716737E-03  9.950557549754E-05
  35  17            -1.370421560238E-03 -9.950557549310E-05 -1.755155716737E-03
  36  17            -1.003873328656E-02 -4.186799693935E-03 -4.186799693945E-03
  37  17             1.370421560251E-03  9.950557550731E-05 -1.755155716737E-03
  38  17             1.003873328657E-02 -4.186799693949E-03  4.186799693943E-03
  39  17            -1.370421560244E-03  9.950557550020E-05  1.755155716737E-03
  40  17             1.003873328656E-02  4.186799693943E-03 -4.186799693942E-03
  41  17             1.370421560251E-03 -9.950557549576E-05  1.755155716737E-03
  42  17            -1.003873328661E-02  4.186799693951E-03  4.186799693952E-03
  43   6            -5.466259352630E-03 -3.795711940008E-03  2.555059749410E-03
  44   6             5.466259352613E-03  3.795711939982E-03  2.555059749441E-03
  45   6            -5.466259352634E-03  3.795711939997E-03 -2.555059749441E-03
  46   6             5.466259352632E-03 -3.795711940004E-03 -2.555059749427E-03
  47   6            -5.466259352635E-03  2.555059749432E-03 -3.795711940005E-03
  48   6            -5.130046438049E-03 -1.874170517953E-03 -1.874170517976E-03
  49   6             5.466259352630E-03 -2.555059749435E-03 -3.795711940012E-03
  50   6             5.130046438053E-03 -1.874170517967E-03  1.874170517951E-03
  51   6            -5.466259352620E-03 -2.555059749436E-03  3.795711939989E-03
  52   6             5.130046438049E-03  1.874170517947E-03 -1.874170517952E-03
  53   6             5.466259352630E-03  2.555059749441E-03  3.795711939989E-03
  54   6            -5.130046438060E-03  1.874170517956E-03  1.874170517966E-03
  55   6             5.192310840630E-03  1.278180753399E-04 -5.457708263090E-03
  56   6            -5.192310840634E-03 -1.278180753417E-04 -5.457708263085E-03
  57   6             5.192310840637E-03 -1.278180753364E-04  5.457708263089E-03
  58   6            -5.192310840653E-03  1.278180753665E-04  5.457708263096E-03
  59   6            -3.192770770760E-03  4.143397760702E-03  1.117813597991E-03
  60   6             8.078192613329E-03  4.768098224805E-03  1.569975889265E-03
  61   6             3.192770770785E-03 -4.143397760728E-03  1.117813597990E-03
  62   6            -8.078192613331E-03  4.768098224808E-03 -1.569975889282E-03
  63   6            -3.192770770763E-03 -4.143397760714E-03 -1.117813597963E-03
  64   6            -8.078192613329E-03 -4.768098224812E-03  1.569975889280E-03
  65   6             3.192770770761E-03  4.143397760711E-03 -1.117813597970E-03
  66   6             8.078192613352E-03 -4.768098224798E-03 -1.569975889294E-03
  67   6             8.078192613327E-03  1.569975889273E-03  4.768098224792E-03
  68   6            -8.078192613331E-03 -1.569975889279E-03  4.768098224809E-03
  69   6            -8.078192613327E-03  1.569975889279E-03 -4.768098224806E-03
  70   6             8.078192613350E-03 -1.569975889289E-03 -4.768098224784E-03
  71   6             5.192310840624E-03 -5.457708263088E-03  1.278180753594E-04
  72   6            -3.192770770760E-03  1.117813597972E-03  4.143397760698E-03
  73   6            -5.192310840648E-03  5.457708263116E-03  1.278180753559E-04
  74   6            -3.192770770758E-03 -1.117813597977E-03 -4.143397760717E-03
  75   6            -5.192310840632E-03 -5.457708263092E-03 -1.278180753381E-04
  76   6             3.192770770747E-03 -1.117813597977E-03  4.143397760714E-03
  77   6             5.192310840632E-03  5.457708263087E-03 -1.278180753381E-04
  78   6             3.192770770752E-03  1.117813598013E-03 -4.143397760735E-03
  79   1             4.484232219494E-03  3.693461217558E-03 -1.691347585539E-03
  80   1            -4.484232219492E-03 -3.693461217559E-03 -1.691347585540E-03
  81   1             4.484232219493E-03 -3.693461217559E-03  1.691347585539E-03
  82   1            -4.484232219492E-03  3.693461217561E-03  1.691347585541E-03
  83   1            -3.173896195560E-04  3.345614596511E-04  3.873924552078E-05
  84   1             4.383620464475E-03  3.987395282024E-05  3.402768515398E-03
  85   1             3.173896195567E-04 -3.345614596528E-04  3.873924551945E-05
  86   1            -4.383620464469E-03  3.987395282301E-05 -3.402768515397E-03
  87   1            -3.173896195529E-04 -3.345614596508E-04 -3.873924551900E-05
  88   1            -4.383620464467E-03 -3.987395282423E-05  3.402768515397E-03
  89   1             3.173896195530E-04  3.345614596524E-04 -3.873924551900E-05
  90   1             4.383620464467E-03 -3.987395282223E-05 -3.402768515396E-03
  91   1             4.383620464467E-03  3.402768515392E-03  3.987395281990E-05
  92   1            -4.383620464468E-03 -3.402768515396E-03  3.987395282390E-05
  93   1            -4.383620464468E-03  3.402768515396E-03 -3.987395282445E-05
  94   1             4.383620464470E-03 -3.402768515396E-03 -3.987395282301E-05
  95   1             4.484232219492E-03 -1.691347585543E-03  3.693461217564E-03
  96   1            -3.173896195574E-04  3.873924552478E-05  3.345614596539E-04
  97   1            -4.484232219494E-03  1.691347585544E-03  3.693461217562E-03
  98   1            -3.173896195554E-04 -3.873924551900E-05 -3.345614596517E-04
  99   1            -4.484232219492E-03 -1.691347585540E-03 -3.693461217559E-03
 100   1             3.173896195532E-04 -3.873924551856E-05  3.345614596528E-04
 101   1             4.484232219494E-03  1.691347585540E-03 -3.693461217560E-03
 102   1             3.173896195549E-04  3.873924551767E-05 -3.345614596530E-04

 RESULTANT FORCE    -1.901950819061E-14  1.716682351827E-14  1.578598363139E-15

 SYMMETRY ALLOWED FORCES (ANALYTICAL) (DIRECTION, FORCE)

    1  5.3693538E-03    2 -1.0980469E-02    3 -6.8672686E-03    4  2.7166324E-02
    5  1.1109802E-02    6 -1.9793050E-02    7 -3.2551570E-03    8  1.1660118E-03
    9 -1.5843208E-03   10 -1.5628319E-02   11 -7.9076017E-04   12  2.1445445E-04
   13 -6.2511546E-03   14  1.9227310E-03   15 -2.3230198E-02   16  6.9003876E-03
   17  3.9716757E-03   18 -1.8523943E-02   19  1.5954560E-03   20 -1.1437838E-02
   21 -1.7182682E-02   22 -6.7560648E-03   23  1.0640258E-02   24  1.3805295E-02
   25 -5.8895978E-03   26  1.9012540E-03   27 -2.8416016E-03   28  7.4478718E-03
   29  2.5692582E-02   30 -4.0532827E-03   31 -2.9928962E-03   32  1.6355387E-02
   33  1.1278926E-03   34 -6.6334381E-04   35  3.4343680E-05   36 -1.5366106E-03
   37  1.2874084E-02   38  8.8469888E-03
 TTTTTTTTTTTTTTTTTTTTTTTTTTTTTT TOTGRA      TELAPSE     1599.10 TCPU     1093.63
 INFORMATION **** opta001 **** GEOMETRY OUTPUT FILE
 CLASSICAL MODEL (SCHLEGEL) USED AS INITIAL HESSIAN MATRIX
 REFERENCE GEOMETRY DEFINED

 MAX GRADIENT      0.027166  THRESHOLD              0.000450 CONVERGED NO
 RMS GRADIENT      0.011215  THRESHOLD              0.000300 CONVERGED NO

 GRADIENT NORM     0.069131  GRADIENT THRESHOLD     0.500000

 PREDICTED ENERGY CHANGE    -0.367E-03

 INITIAL DISPLACEMENTS
  0.001398  0.001080 -0.002086  0.001886  0.001629  0.000268  0.001429 -0.002245
 -0.000511  0.000111  0.002774 -0.000348 -0.000166 -0.000211 -0.003352  0.001793
 -0.000395  0.001026 -0.001232 -0.001379  0.000900 -0.003927  0.002692  0.001035
  0.001920  0.000416 -0.002765  0.001062  0.001735  0.000670 -0.006390  0.003293
  0.000854  0.001700  0.001115 -0.002912  0.001675  0.002624
 TTTTTTTTTTTTTTTTTTTTTTTTTTTTTT OPTI        TELAPSE     1607.43 TCPU     1093.86

 OPTOPTOPTOPTOPTOPTOPTOPTOPTOPTOPTOPTOPTOPTOPTOPTOPTOPTOPTOPTOPTOPTOPTOPTOPTOPT

 - INFORMATION ON SCF MOVED TO SCFOUT.LOG
 GEOMETRY OPTIMIZATION INFORMATION STORED IN OPTINFO.DAT

 OPTOPTOPTOPTOPTOPTOPTOPTOPTOPTOPTOPTOPTOPTOPTOPTOPTOPTOPTOPTOPTOPTOPTOPTOPTOPT
 *******************************************************************************
 COORDINATE OPTIMIZATION - POINT    2
 *******************************************************************************
 LATTICE PARAMETERS (ANGSTROMS AND DEGREES) - BOHR = 0.5291772083 ANGSTROM
 PRIMITIVE CELL - CENTRING CODE 6/1 VOLUME=  2394.696562 - DENSITY  1.106 g/cm^3
         A              B              C           ALPHA      BETA       GAMMA 
    14.59865227    14.59865227    14.59865227   110.285563 109.065590 109.065590
 *******************************************************************************
 ATOMS IN THE ASYMMETRIC UNIT   15 - ATOMS IN THE UNIT CELL:  102
     ATOM                 X/A                 Y/B                 Z/C    
 *******************************************************************************
      1 T 230 ZN   -5.000000000000E-01  2.500000000000E-01 -2.500000000000E-01
      2 F 230 ZN   -5.000000000000E-01 -2.500000000000E-01  2.500000000000E-01
      3 T 230 ZN   -2.499781671575E-01 -5.000000000000E-01  2.500218328425E-01
      4 F 230 ZN    2.499781671575E-01 -2.500218328425E-01  5.000000000000E-01
      5 F 230 ZN    2.499781671575E-01  5.000000000000E-01 -2.500218328425E-01
      6 F 230 ZN   -2.499781671575E-01  2.500218328425E-01  5.000000000000E-01
      7 T   7 N    -3.758315500732E-01  2.755414011050E-01 -2.828490715192E-01
      8 F   7 N    -4.416095273758E-01 -9.298247855399E-02  2.828490715192E-01
      9 F   7 N     3.758315500732E-01  9.298247855399E-02 -3.486270488218E-01
     10 F   7 N     4.416095273758E-01 -2.755414011050E-01  3.486270488218E-01
     11 T   7 N    -2.828453626971E-01 -3.758358311424E-01  2.755772637437E-01
     12 T   7 N     2.755248491409E-01 -2.828843443844E-01 -3.758487142020E-01
     13 F   7 N     3.485869051139E-01  4.415773735591E-01 -2.755772637437E-01
     14 F   7 N    -9.296436981766E-02  2.828843443844E-01 -4.415908064747E-01
     15 F   7 N     2.828453626971E-01 -4.415773735591E-01 -9.299046844527E-02
     16 F   7 N     9.296436981766E-02 -3.486264366571E-01  3.758487142020E-01
     17 F   7 N    -3.485869051139E-01  3.758358311424E-01  9.299046844527E-02
     18 F   7 N    -2.755248491409E-01  3.486264366571E-01  4.415908064747E-01
     19 F   7 N     2.755248491409E-01 -3.758487142020E-01 -2.828843443844E-01
     20 F   7 N    -9.296436981766E-02 -4.415908064747E-01  2.828843443844E-01
     21 F   7 N     9.296436981766E-02  3.758487142020E-01 -3.486264366571E-01
     22 F   7 N    -2.755248491409E-01  4.415908064747E-01  3.486264366571E-01
     23 F   7 N    -3.758315500732E-01 -2.828490715192E-01  2.755414011050E-01
     24 F   7 N    -2.828453626971E-01  2.755772637437E-01 -3.758358311424E-01
     25 F   7 N     4.416095273758E-01  3.486270488218E-01 -2.755414011050E-01
     26 F   7 N     2.828453626971E-01 -9.299046844527E-02 -4.415773735591E-01
     27 F   7 N    -4.416095273758E-01  2.828490715192E-01 -9.298247855399E-02
     28 F   7 N    -3.485869051139E-01  9.299046844527E-02  3.758358311424E-01
     29 F   7 N     3.758315500732E-01 -3.486270488218E-01  9.298247855399E-02
     30 F   7 N     3.485869051139E-01 -2.755772637437E-01  4.415773735591E-01
     31 T  17 CL    4.946954448520E-01  1.731102397149E-01  4.946600326398E-01
     32 F  17 CL   -3.215497929249E-01  3.541221220066E-05 -4.946600326398E-01
     33 F  17 CL   -4.946954448520E-01 -3.541221220071E-05 -3.215852051371E-01
     34 F  17 CL    3.215497929249E-01 -1.731102397149E-01  3.215852051371E-01
     35 F  17 CL    4.946954448520E-01  4.946600326398E-01  1.731102397149E-01
     36 T  17 CL    1.730699917665E-01  4.945981922660E-01  4.945981922660E-01
     37 F  17 CL    3.215497929249E-01  3.215852051371E-01 -1.731102397149E-01
     38 F  17 CL    0.000000000000E+00 -4.945981922660E-01 -3.215282004995E-01
     39 F  17 CL   -4.946954448520E-01 -3.215852051371E-01 -3.541221220071E-05
     40 F  17 CL    0.000000000000E+00 -3.215282004995E-01 -4.945981922660E-01
     41 F  17 CL   -3.215497929249E-01 -4.946600326398E-01  3.541221220066E-05
     42 F  17 CL   -1.730699917665E-01  3.215282004995E-01  3.215282004995E-01
     43 T   6 C    -3.810995387632E-01  2.460113071284E-01 -3.811126920163E-01
     44 F   6 C    -3.728760008553E-01  1.315325316346E-05  3.811126920163E-01
     45 F   6 C     3.810995387632E-01 -1.315325316352E-05 -3.728891541084E-01
     46 F   6 C     3.728760008553E-01 -2.460113071284E-01  3.728891541084E-01
     47 F   6 C    -3.810995387632E-01 -3.811126920163E-01  2.460113071284E-01
     48 T   6 C     2.459689095254E-01 -3.811551085797E-01 -3.811551085797E-01
     49 F   6 C     3.728760008553E-01  3.728891541084E-01 -2.460113071284E-01
     50 F   6 C     0.000000000000E+00  3.811551085797E-01 -3.728759818949E-01
     51 F   6 C     3.810995387632E-01 -3.728891541084E-01 -1.315325316352E-05
     52 F   6 C     0.000000000000E+00 -3.728759818949E-01  3.811551085797E-01
     53 F   6 C    -3.728760008553E-01  3.811126920163E-01  1.315325316346E-05
     54 F   6 C    -2.459689095254E-01  3.728759818949E-01  3.728759818949E-01
     55 T   6 C    -2.639841904898E-01  3.275902973161E-01 -2.070931034357E-01
     56 F   6 C    -4.653165992481E-01 -5.689108705405E-02  2.070931034357E-01
     57 F   6 C     2.639841904898E-01  5.689108705405E-02 -4.084255121941E-01
     58 F   6 C     4.653165992481E-01 -3.275902973161E-01  4.084255121941E-01
     59 T   6 C    -2.071100005761E-01 -2.639696745082E-01  3.276290129488E-01
     60 T   6 C     3.276055092315E-01 -2.071066465596E-01 -2.639713285341E-01
     61 F   6 C     4.084013125430E-01  4.652609864751E-01 -3.276290129488E-01
     62 F   6 C    -5.686468197448E-02  2.071066465596E-01 -4.652878442089E-01
     63 F   6 C     2.071100005761E-01 -4.652609864751E-01 -5.685967393205E-02
     64 F   6 C     5.686468197448E-02 -4.084231622344E-01  2.639713285341E-01
     65 F   6 C    -4.084013125430E-01  2.639696745082E-01  5.685967393205E-02
     66 F   6 C    -3.276055092315E-01  4.084231622344E-01  4.652878442089E-01
     67 F   6 C     3.276055092315E-01 -2.639713285341E-01 -2.071066465596E-01
     68 F   6 C    -5.686468197448E-02 -4.652878442089E-01  2.071066465596E-01
     69 F   6 C     5.686468197448E-02  2.639713285341E-01 -4.084231622344E-01
     70 F   6 C    -3.276055092315E-01  4.652878442089E-01  4.084231622344E-01
     71 F   6 C    -2.639841904898E-01 -2.070931034357E-01  3.275902973161E-01
     72 F   6 C    -2.071100005761E-01  3.276290129488E-01 -2.639696745082E-01
     73 F   6 C     4.653165992481E-01  4.084255121941E-01 -3.275902973161E-01
     74 F   6 C     2.071100005761E-01 -5.685967393205E-02 -4.652609864751E-01
     75 F   6 C    -4.653165992481E-01  2.070931034357E-01 -5.689108705405E-02
     76 F   6 C    -4.084013125430E-01  5.685967393205E-02  2.639696745082E-01
     77 F   6 C     2.639841904898E-01 -4.084255121941E-01  5.689108705405E-02
     78 F   6 C     4.084013125430E-01 -3.276290129488E-01  4.652609864751E-01
     79 T   1 H    -2.343719543801E-01  3.606402079401E-01 -1.188124938643E-01
     80 F   1 H     4.794527018044E-01 -1.155594605159E-01  1.188124938643E-01
     81 F   1 H     2.343719543801E-01  1.155594605159E-01 -4.049878376797E-01
     82 F   1 H    -4.794527018044E-01 -3.606402079401E-01  4.049878376797E-01
     83 T   1 H    -1.188365512599E-01 -2.343455325040E-01  3.607186233198E-01
     84 T   1 H     3.606919431384E-01 -1.188199599162E-01 -2.343357196613E-01
     85 F   1 H     4.049358441762E-01 -4.795551745796E-01 -3.607186233198E-01
     86 F   1 H    -1.155157597450E-01  1.188199599162E-01  4.795119030546E-01
     87 F   1 H     1.188365512599E-01  4.795551745796E-01 -1.155089812442E-01
     88 F   1 H     1.155157597450E-01 -4.049723372004E-01  2.343357196613E-01
     89 F   1 H    -4.049358441762E-01  2.343455325040E-01  1.155089812442E-01
     90 F   1 H    -3.606919431384E-01  4.049723372004E-01 -4.795119030546E-01
     91 F   1 H     3.606919431384E-01 -2.343357196613E-01 -1.188199599162E-01
     92 F   1 H    -1.155157597450E-01  4.795119030546E-01  1.188199599162E-01
     93 F   1 H     1.155157597450E-01  2.343357196613E-01 -4.049723372004E-01
     94 F   1 H    -3.606919431384E-01 -4.795119030546E-01  4.049723372004E-01
     95 F   1 H    -2.343719543801E-01 -1.188124938643E-01  3.606402079401E-01
     96 F   1 H    -1.188365512599E-01  3.607186233198E-01 -2.343455325040E-01
     97 F   1 H    -4.794527018044E-01  4.049878376797E-01 -3.606402079401E-01
     98 F   1 H     1.188365512599E-01 -1.155089812442E-01  4.795551745796E-01
     99 F   1 H     4.794527018044E-01  1.188124938643E-01 -1.155594605159E-01
    100 F   1 H    -4.049358441762E-01  1.155089812442E-01  2.343455325040E-01
    101 F   1 H     2.343719543801E-01 -4.049878376797E-01  1.155594605159E-01
    102 F   1 H     4.049358441762E-01 -3.607186233198E-01 -4.795551745796E-01

 TRANSFORMATION MATRIX PRIMITIVE-CRYSTALLOGRAPHIC CELL
  0.0000  1.0000  1.0000  1.0000  0.0000  1.0000  1.0000  1.0000  0.0000

 *******************************************************************************
 CRYSTALLOGRAPHIC CELL (VOLUME=       4789.39312356)
         A              B              C           ALPHA      BETA       GAMMA 
    16.68723246    16.94135275    16.94135275    90.000000  90.000000  90.000000

 COORDINATES IN THE CRYSTALLOGRAPHIC CELL
     ATOM                 X/A                 Y/B                 Z/C    
 *******************************************************************************
      1 T 230 ZN    2.500000000000E-01 -5.000000000000E-01  5.548598597216E-17
      2 F 230 ZN    2.500000000000E-01  5.548597188115E-17 -5.000000000000E-01
      3 T 230 ZN    5.548597961868E-17  2.500218328425E-01 -5.000000000000E-01
      4 F 230 ZN   -5.000000000000E-01  5.548597188115E-17  2.499781671575E-01
      5 F 230 ZN   -5.000000000000E-01  2.499781671575E-01  6.353484939258E-24
      6 F 230 ZN    5.548597961868E-17 -5.000000000000E-01  2.500218328425E-01
      7 T   7 N     1.842619398295E-01 -4.671110113487E-01  9.127946127551E-02
      8 F   7 N    -1.842619398295E-01  4.671110113487E-01  9.127946127551E-02
      9 F   7 N     1.842619398295E-01  4.671110113487E-01 -9.127946127551E-02
     10 F   7 N    -1.842619398295E-01 -4.671110113487E-01 -9.127946127551E-02
     11 T   7 N     9.129339764924E-02  1.842838660945E-01 -4.671292287916E-01
     12 T   7 N    -4.671289538637E-01  9.128023966162E-02  1.842446094793E-01
     13 F   7 N    -9.129339764924E-02 -1.842838660945E-01 -4.671292287916E-01
     14 F   7 N     4.671289538637E-01  9.128023966162E-02 -1.842446094793E-01
     15 F   7 N     9.129339764924E-02 -1.842838660945E-01  4.671292287916E-01
     16 F   7 N     4.671289538637E-01 -9.128023966162E-02  1.842446094793E-01
     17 F   7 N    -9.129339764924E-02  1.842838660945E-01  4.671292287916E-01
     18 F   7 N    -4.671289538637E-01 -9.128023966162E-02 -1.842446094793E-01
     19 F   7 N    -4.671289538637E-01  1.842446094793E-01  9.128023966162E-02
     20 F   7 N     4.671289538637E-01 -1.842446094793E-01  9.128023966162E-02
     21 F   7 N     4.671289538637E-01  1.842446094793E-01 -9.128023966162E-02
     22 F   7 N    -4.671289538637E-01 -1.842446094793E-01 -9.128023966162E-02
     23 F   7 N     1.842619398295E-01  9.127946127551E-02 -4.671110113487E-01
     24 F   7 N     9.129339764924E-02 -4.671292287916E-01  1.842838660945E-01
     25 F   7 N    -1.842619398295E-01 -9.127946127551E-02 -4.671110113487E-01
     26 F   7 N     9.129339764924E-02  4.671292287916E-01 -1.842838660945E-01
     27 F   7 N    -1.842619398295E-01  9.127946127551E-02  4.671110113487E-01
     28 F   7 N    -9.129339764923E-02  4.671292287916E-01  1.842838660945E-01
     29 F   7 N     1.842619398295E-01 -9.127946127551E-02  4.671110113487E-01
     30 F   7 N    -9.129339764924E-02 -4.671292287916E-01 -1.842838660945E-01
     31 T  17 CL    8.653741375134E-02  4.081226188884E-01  8.657282596354E-02
     32 F  17 CL   -8.653741375134E-02 -4.081226188884E-01  8.657282596354E-02
     33 F  17 CL    8.653741375134E-02 -4.081226188884E-01 -8.657282596354E-02
     34 F  17 CL   -8.653741375134E-02  4.081226188884E-01 -8.657282596354E-02
     35 F  17 CL    8.653741375134E-02  8.657282596354E-02  4.081226188884E-01
     36 T  17 CL    4.080631963827E-01  8.653499588325E-02  8.653499588325E-02
     37 F  17 CL   -8.653741375134E-02 -8.657282596354E-02  4.081226188884E-01
     38 F  17 CL   -4.080631963827E-01  8.653499588325E-02 -8.653499588325E-02
     39 F  17 CL    8.653741375134E-02 -8.657282596354E-02 -4.081226188884E-01
     40 F  17 CL   -4.080631963827E-01 -8.653499588325E-02  8.653499588325E-02
     41 F  17 CL   -8.653741375134E-02  8.657282596354E-02 -4.081226188884E-01
     42 F  17 CL    4.080631963827E-01 -8.653499588325E-02 -8.653499588325E-02
     43 T   6 C     1.229990769376E-01  4.958882310461E-01  1.230122301908E-01
     44 F   6 C    -1.229990769376E-01 -4.958882310461E-01  1.230122301908E-01
     45 F   6 C     1.229990769376E-01 -4.958882310461E-01 -1.230122301908E-01
     46 F   6 C    -1.229990769376E-01  4.958882310461E-01 -1.230122301908E-01
     47 F   6 C     1.229990769376E-01  1.230122301908E-01  4.958882310461E-01
     48 T   6 C     4.958604366576E-01  1.229844547627E-01  1.229844547627E-01
     49 F   6 C    -1.229990769376E-01 -1.230122301908E-01  4.958882310461E-01
     50 F   6 C    -4.958604366576E-01  1.229844547627E-01 -1.229844547627E-01
     51 F   6 C     1.229990769376E-01 -1.230122301908E-01 -4.958882310461E-01
     52 F   6 C    -4.958604366576E-01 -1.229844547627E-01  1.229844547627E-01
     53 F   6 C    -1.229990769376E-01  1.230122301908E-01 -4.958882310461E-01
     54 F   6 C     4.958604366576E-01 -1.229844547627E-01 -1.229844547627E-01
     55 T   6 C    -3.077593078149E-01  1.006662043792E-01 -3.646503948690E-01
     56 F   6 C     3.077593078149E-01 -1.006662043792E-01 -3.646503948690E-01
     57 F   6 C    -3.077593078149E-01 -1.006662043792E-01  3.646503948690E-01
     58 F   6 C     3.077593078149E-01  1.006662043792E-01  3.646503948690E-01
     59 T   6 C    -3.646153304916E-01 -3.077556565596E-01  1.006456559835E-01
     60 T   6 C     1.006582578374E-01 -3.646295863715E-01 -3.077649043970E-01
     61 F   6 C     3.646153304916E-01  3.077556565596E-01  1.006456559835E-01
     62 F   6 C    -1.006582578374E-01 -3.646295863715E-01  3.077649043970E-01
     63 F   6 C    -3.646153304916E-01  3.077556565596E-01 -1.006456559835E-01
     64 F   6 C    -1.006582578374E-01  3.646295863715E-01 -3.077649043970E-01
     65 F   6 C     3.646153304916E-01 -3.077556565596E-01 -1.006456559835E-01
     66 F   6 C     1.006582578374E-01  3.646295863715E-01  3.077649043970E-01
     67 F   6 C     1.006582578374E-01 -3.077649043970E-01 -3.646295863715E-01
     68 F   6 C    -1.006582578374E-01  3.077649043970E-01 -3.646295863715E-01
     69 F   6 C    -1.006582578374E-01 -3.077649043970E-01  3.646295863715E-01
     70 F   6 C     1.006582578374E-01  3.077649043970E-01  3.646295863715E-01
     71 F   6 C    -3.077593078149E-01 -3.646503948690E-01  1.006662043792E-01
     72 F   6 C    -3.646153304916E-01  1.006456559835E-01 -3.077556565596E-01
     73 F   6 C     3.077593078149E-01  3.646503948690E-01  1.006662043792E-01
     74 F   6 C    -3.646153304916E-01 -1.006456559835E-01  3.077556565596E-01
     75 F   6 C     3.077593078149E-01 -3.646503948690E-01 -1.006662043792E-01
     76 F   6 C     3.646153304916E-01 -1.006456559835E-01 -3.077556565596E-01
     77 F   6 C    -3.077593078149E-01  3.646503948690E-01 -1.006662043792E-01
     78 F   6 C     3.646153304916E-01  1.006456559835E-01  3.077556565596E-01
     79 T   1 H    -2.619001657720E-01  1.430876719077E-01 -3.774596262879E-01
     80 F   1 H     2.619001657720E-01 -1.430876719077E-01 -3.774596262879E-01
     81 F   1 H    -2.619001657720E-01 -1.430876719077E-01  3.774596262879E-01
     82 F   1 H     2.619001657720E-01  1.430876719077E-01  3.774596262879E-01
     83 T   1 H    -3.773951789622E-01 -2.618861977180E-01  1.430496464582E-01
     84 T   1 H     1.430761886421E-01 -3.774119083033E-01 -2.618961485583E-01
     85 F   1 H     3.773951789622E-01  2.618861977180E-01  1.430496464582E-01
     86 F   1 H    -1.430761886421E-01 -3.774119083033E-01  2.618961485583E-01
     87 F   1 H    -3.773951789622E-01  2.618861977180E-01 -1.430496464582E-01
     88 F   1 H    -1.430761886421E-01  3.774119083033E-01 -2.618961485583E-01
     89 F   1 H     3.773951789622E-01 -2.618861977180E-01 -1.430496464582E-01
     90 F   1 H     1.430761886421E-01  3.774119083033E-01  2.618961485583E-01
     91 F   1 H     1.430761886421E-01 -2.618961485583E-01 -3.774119083033E-01
     92 F   1 H    -1.430761886421E-01  2.618961485583E-01 -3.774119083033E-01
     93 F   1 H    -1.430761886421E-01 -2.618961485583E-01  3.774119083033E-01
     94 F   1 H     1.430761886421E-01  2.618961485583E-01  3.774119083033E-01
     95 F   1 H    -2.619001657720E-01 -3.774596262879E-01  1.430876719077E-01
     96 F   1 H    -3.773951789622E-01  1.430496464582E-01 -2.618861977180E-01
     97 F   1 H     2.619001657720E-01  3.774596262879E-01  1.430876719077E-01
     98 F   1 H    -3.773951789622E-01 -1.430496464582E-01  2.618861977180E-01
     99 F   1 H     2.619001657720E-01 -3.774596262879E-01 -1.430876719077E-01
    100 F   1 H     3.773951789622E-01 -1.430496464582E-01 -2.618861977180E-01
    101 F   1 H    -2.619001657720E-01  3.774596262879E-01 -1.430876719077E-01
    102 F   1 H     3.773951789622E-01  1.430496464582E-01  2.618861977180E-01

 T = ATOM BELONGING TO THE ASYMMETRIC UNIT

 TOTAL ENERGY(DFT)(AU)( 12) -9.5853743254642E+03     DE (AU)   -3.649E-04

 SYMMETRY ALLOWED FORCES  (COORDINATE, FORCE)

    1  5.3238249E-03    2 -1.0620996E-02    3 -6.8318174E-03    4  2.6530277E-02
    5  1.0795190E-02    6 -1.9134575E-02    7 -3.0822372E-03    8  1.1398328E-03
    9 -1.4404682E-03   10 -1.5271686E-02   11 -7.7113864E-04   12  2.3330915E-04
   13 -6.0803705E-03   14  1.8655737E-03   15 -2.2513478E-02   16  6.6797739E-03
   17  3.9283000E-03   18 -1.8055945E-02   19  1.5334364E-03   20 -1.0998158E-02
   21 -1.6712842E-02   22 -6.4405714E-03   23  1.0164985E-02   24  1.3417021E-02
   25 -5.6695756E-03   26  1.8017745E-03   27 -2.7537861E-03   28  7.0841050E-03
   29  2.4932998E-02   30 -3.9728025E-03   31 -2.9164430E-03   32  1.5973080E-02
   33  1.1171366E-03   34 -6.4951194E-04   35  2.3528329E-05   36 -1.5013657E-03
   37  1.2570926E-02   38  8.6134658E-03

 GRADIENT NORM     0.067174  GRADIENT THRESHOLD     0.500000

 PREDICTED ENERGY CHANGE    -0.822E-02
 SCSCSCSCSCSCSCSCSCSCSCSCSCSCSCSCSCSCSCSCSCSCSCSCSCSCSCSCSCSCSCSCSCSCSCSCSCSCSC
 DISPLACEMENT SCALED BY  0.5084
 NO CONVERGENCE TESTS PERFORMED
           GRADIENT INFORMATIONS AT   --    PREDICTED POINT WRT CURR.POINT
   I  PREV.GRAD   CURR.GRAD   PRED.POINT  OLD.DISP NEW.DISP
    1   -0.0054     -0.0053     -0.0036      0.0807      0.0410
    2    0.0110      0.0106     -0.0030      0.0592      0.0301
    3    0.0069      0.0068      0.0055     -0.0935     -0.0475
    4   -0.0272     -0.0265     -0.0024      0.1062      0.0540
    5   -0.0111     -0.0108      0.0011      0.0949      0.0483
    6    0.0198      0.0191     -0.0058      0.0323      0.0164
    7    0.0033      0.0031     -0.0035      0.0925      0.0470
    8   -0.0012     -0.0011     -0.0001     -0.1485     -0.0755
    9    0.0016      0.0014     -0.0040     -0.0047     -0.0024
   10    0.0156      0.0153      0.0017      0.0231      0.0117
   11    0.0008      0.0008      0.0000     -0.1417     -0.0721
   12   -0.0002     -0.0002     -0.0009      0.9835      0.5000
   13    0.0063      0.0061     -0.0004      0.0908      0.0462
   14   -0.0019     -0.0019      0.0003      0.0072      0.0037
   15    0.0232      0.0225     -0.0047     -0.1083     -0.0551
   16   -0.0069     -0.0067      0.0017      0.0167      0.0085
   17   -0.0040     -0.0039     -0.0023      0.2740      0.1393
   18    0.0185      0.0181      0.0003      0.0970      0.0493
   19   -0.0016     -0.0015      0.0008     -0.0804     -0.0409
   20    0.0114      0.0110     -0.0057     -0.0298     -0.0152
   21    0.0172      0.0167     -0.0011     -0.0379     -0.0193
   22    0.0068      0.0064     -0.0055      0.1181      0.0600
   23   -0.0106     -0.0102      0.0079      0.1727      0.0878
   24   -0.0138     -0.0134      0.0013      0.1285      0.0653
   25    0.0059      0.0057     -0.0027      0.2022      0.1028
   26   -0.0019     -0.0018      0.0020     -0.1686     -0.0857
   27    0.0028      0.0028     -0.0006     -0.2405     -0.1223
   28   -0.0074     -0.0071      0.0067      0.0547      0.0278
   29   -0.0257     -0.0249      0.0039      0.0897      0.0456
   30    0.0041      0.0040      0.0009     -0.1743     -0.0886
   31    0.0030      0.0029      0.0000      0.3809      0.1936
   32   -0.0164     -0.0160     -0.0015      0.2465      0.1253
   33   -0.0011     -0.0011     -0.0007      0.2247      0.1142
   34    0.0007      0.0006      0.0001      0.3357      0.1707
   35   -0.0000     -0.0000      0.0004     -0.4571     -0.2324
   36    0.0015      0.0015      0.0002     -0.2967     -0.1509
   37   -0.0129     -0.0126     -0.0011      0.0853      0.0434
   38   -0.0088     -0.0086      0.0002      0.1293      0.0657
 TTTTTTTTTTTTTTTTTTTTTTTTTTTTTT OPTI        TELAPSE     2108.54 TCPU     1403.63
 *******************************************************************************
 COORDINATE OPTIMIZATION - POINT    3
 *******************************************************************************
 LATTICE PARAMETERS (ANGSTROMS AND DEGREES) - BOHR = 0.5291772083 ANGSTROM
 PRIMITIVE CELL - CENTRING CODE 6/1 VOLUME=  2394.696562 - DENSITY  1.106 g/cm^3
         A              B              C           ALPHA      BETA       GAMMA 
    14.59865227    14.59865227    14.59865227   110.285563 109.065590 109.065590
 *******************************************************************************
 ATOMS IN THE ASYMMETRIC UNIT   15 - ATOMS IN THE UNIT CELL:  102
     ATOM                 X/A                 Y/B                 Z/C    
 *******************************************************************************
      1 T 230 ZN   -5.000000000000E-01  2.500000000000E-01 -2.500000000000E-01
      2 F 230 ZN   -5.000000000000E-01 -2.500000000000E-01  2.500000000000E-01
      3 T 230 ZN   -2.493376035191E-01 -5.000000000000E-01  2.506623964809E-01
      4 F 230 ZN    2.493376035191E-01 -2.506623964809E-01  5.000000000000E-01
      5 F 230 ZN    2.493376035191E-01  5.000000000000E-01 -2.506623964809E-01
      6 F 230 ZN   -2.493376035191E-01  2.506623964809E-01  5.000000000000E-01
      7 T   7 N    -3.752404586501E-01  2.753204681141E-01 -2.820055103848E-01
      8 F   7 N    -4.426740215011E-01 -9.323494826529E-02  2.820055103848E-01
      9 F   7 N     3.752404586501E-01  9.323494826529E-02 -3.494390732358E-01
     10 F   7 N     4.426740215011E-01 -2.753204681141E-01  3.494390732358E-01
     11 T   7 N    -2.817886912030E-01 -3.752446763730E-01  2.763136361982E-01
     12 T   7 N     2.746427950065E-01 -2.828166897152E-01 -3.756567775674E-01
     13 F   7 N     3.484416874288E-01  4.418976725988E-01 -2.763136361982E-01
     14 F   7 N    -9.284008785219E-02  2.828166897152E-01 -4.425405152783E-01
     15 F   7 N     2.817886912030E-01 -4.418976725988E-01 -9.345598517006E-02
     16 F   7 N     9.284008785219E-02 -3.497004274261E-01  3.756567775674E-01
     17 F   7 N    -3.484416874288E-01  3.752446763730E-01  9.345598517006E-02
     18 F   7 N    -2.746427950065E-01  3.497004274261E-01  4.425405152783E-01
     19 F   7 N     2.746427950065E-01 -3.756567775674E-01 -2.828166897152E-01
     20 F   7 N    -9.284008785219E-02 -4.425405152783E-01  2.828166897152E-01
     21 F   7 N     9.284008785219E-02  3.756567775674E-01 -3.497004274261E-01
     22 F   7 N    -2.746427950065E-01  4.425405152783E-01  3.497004274261E-01
     23 F   7 N    -3.752404586501E-01 -2.820055103848E-01  2.753204681141E-01
     24 F   7 N    -2.817886912030E-01  2.763136361982E-01 -3.752446763730E-01
     25 F   7 N     4.426740215011E-01  3.494390732358E-01 -2.753204681141E-01
     26 F   7 N     2.817886912030E-01 -9.345598517006E-02 -4.418976725988E-01
     27 F   7 N    -4.426740215011E-01  2.820055103848E-01 -9.323494826529E-02
     28 F   7 N    -3.484416874288E-01  9.345598517006E-02  3.752446763730E-01
     29 F   7 N     3.752404586501E-01 -3.494390732358E-01  9.323494826529E-02
     30 F   7 N     3.484416874288E-01 -2.763136361982E-01  4.418976725988E-01
     31 T  17 CL    4.963913302037E-01  1.802802956895E-01  4.954278189232E-01
     32 F  17 CL   -3.151475232337E-01  9.635112804582E-04 -4.954278189232E-01
     33 F  17 CL   -4.963913302037E-01 -9.635112804582E-04 -3.161110345141E-01
     34 F  17 CL    3.151475232337E-01 -1.802802956895E-01  3.161110345141E-01
     35 F  17 CL    4.963913302037E-01  4.954278189232E-01  1.802802956895E-01
     36 T  17 CL    1.724342714520E-01  4.935339479963E-01  4.935339479963E-01
     37 F  17 CL    3.151475232337E-01  3.161110345141E-01 -1.802802956895E-01
     38 F  17 CL    0.000000000000E+00 -4.935339479963E-01 -3.210996765443E-01
     39 F  17 CL   -4.963913302037E-01 -3.161110345141E-01 -9.635112804582E-04
     40 F  17 CL    0.000000000000E+00 -3.210996765443E-01 -4.935339479963E-01
     41 F  17 CL   -3.151475232337E-01 -4.954278189232E-01  9.635112804582E-04
     42 F  17 CL   -1.724342714520E-01  3.210996765443E-01  3.210996765443E-01
     43 T   6 C    -3.799778726190E-01  2.482950187489E-01 -3.803277054984E-01
     44 F   6 C    -3.713772757527E-01  3.498328794054E-04  3.803277054984E-01
     45 F   6 C     3.799778726190E-01 -3.498328794054E-04 -3.717271086321E-01
     46 F   6 C     3.713772757527E-01 -2.482950187489E-01  3.717271086321E-01
     47 F   6 C    -3.799778726190E-01 -3.803277054984E-01  2.482950187489E-01
     48 T   6 C     2.450388391175E-01 -3.814424164374E-01 -3.814424164374E-01
     49 F   6 C     3.713772757527E-01  3.717271086321E-01 -2.482950187489E-01
     50 F   6 C     0.000000000000E+00  3.814424164374E-01 -3.735187444451E-01
     51 F   6 C     3.799778726190E-01 -3.717271086321E-01 -3.498328794054E-04
     52 F   6 C     0.000000000000E+00 -3.735187444451E-01  3.814424164374E-01
     53 F   6 C    -3.713772757527E-01  3.803277054984E-01  3.498328794054E-04
     54 F   6 C    -2.450388391175E-01  3.735187444451E-01  3.735187444451E-01
     55 T   6 C    -2.632735362314E-01  3.291044312246E-01 -2.057055654754E-01
     56 F   6 C    -4.651900033000E-01 -5.756797075600E-02  2.057055654754E-01
     57 F   6 C     2.632735362314E-01  5.756797075600E-02 -4.076220325440E-01
     58 F   6 C     4.651900033000E-01 -3.291044312246E-01  4.076220325440E-01
     59 T   6 C    -2.064829987713E-01 -2.632580584013E-01  3.262804720118E-01
     60 T   6 C     3.265275692998E-01 -2.063552550356E-01 -2.632397312131E-01
     61 F   6 C     4.104614695869E-01  4.672365292168E-01 -3.262804720118E-01
     62 F   6 C    -5.688447617751E-02  2.063552550356E-01 -4.671171756646E-01
     63 F   6 C     2.064829987713E-01 -4.672365292168E-01 -5.677505962997E-02
     64 F   6 C     5.688447617751E-02 -4.102326994871E-01  2.632397312131E-01
     65 F   6 C    -4.104614695869E-01  2.632580584013E-01  5.677505962997E-02
     66 F   6 C    -3.265275692998E-01  4.102326994871E-01  4.671171756646E-01
     67 F   6 C     3.265275692998E-01 -2.632397312131E-01 -2.063552550356E-01
     68 F   6 C    -5.688447617751E-02 -4.671171756646E-01  2.063552550356E-01
     69 F   6 C     5.688447617751E-02  2.632397312131E-01 -4.102326994871E-01
     70 F   6 C    -3.265275692998E-01  4.671171756646E-01  4.102326994871E-01
     71 F   6 C    -2.632735362314E-01 -2.057055654754E-01  3.291044312246E-01
     72 F   6 C    -2.064829987713E-01  3.262804720118E-01 -2.632580584013E-01
     73 F   6 C     4.651900033000E-01  4.076220325440E-01 -3.291044312246E-01
     74 F   6 C     2.064829987713E-01 -5.677505962997E-02 -4.672365292168E-01
     75 F   6 C    -4.651900033000E-01  2.057055654754E-01 -5.756797075600E-02
     76 F   6 C    -4.104614695869E-01  5.677505962997E-02  2.632580584013E-01
     77 F   6 C     2.632735362314E-01 -4.076220325440E-01  5.756797075600E-02
     78 F   6 C     4.104614695869E-01 -3.262804720118E-01  4.672365292168E-01
     79 T   1 H    -2.336506068345E-01  3.642745948500E-01 -1.168185571716E-01
     80 F   1 H     4.810931520216E-01 -1.168320496628E-01  1.168185571716E-01
     81 F   1 H     2.336506068345E-01  1.168320496628E-01 -4.020747983155E-01
     82 F   1 H    -4.810931520216E-01 -3.642745948500E-01  4.020747983155E-01
     83 T   1 H    -1.184251632441E-01 -2.338787563206E-01  3.570622365819E-01
     84 T   1 H     3.594769897072E-01 -1.176947321596E-01 -2.332838501367E-01
     85 F   1 H     4.090590070975E-01 -4.754873998260E-01 -3.570622365819E-01
     86 F   1 H    -1.155891179771E-01  1.176947321596E-01  4.771717218668E-01
     87 F   1 H     1.184251632441E-01  4.754873998260E-01 -1.154535930765E-01
     88 F   1 H     1.155891179771E-01 -4.072391601561E-01  2.332838501367E-01
     89 F   1 H    -4.090590070975E-01  2.338787563206E-01  1.154535930765E-01
     90 F   1 H    -3.594769897072E-01  4.072391601561E-01 -4.771717218668E-01
     91 F   1 H     3.594769897072E-01 -2.332838501367E-01 -1.176947321596E-01
     92 F   1 H    -1.155891179771E-01  4.771717218668E-01  1.176947321596E-01
     93 F   1 H     1.155891179771E-01  2.332838501367E-01 -4.072391601561E-01
     94 F   1 H    -3.594769897072E-01 -4.771717218668E-01  4.072391601561E-01
     95 F   1 H    -2.336506068345E-01 -1.168185571716E-01  3.642745948500E-01
     96 F   1 H    -1.184251632441E-01  3.570622365819E-01 -2.338787563206E-01
     97 F   1 H    -4.810931520216E-01  4.020747983155E-01 -3.642745948500E-01
     98 F   1 H     1.184251632441E-01 -1.154535930765E-01  4.754873998260E-01
     99 F   1 H     4.810931520216E-01  1.168185571716E-01 -1.168320496628E-01
    100 F   1 H    -4.090590070975E-01  1.154535930765E-01  2.338787563206E-01
    101 F   1 H     2.336506068345E-01 -4.020747983155E-01  1.168320496628E-01
    102 F   1 H     4.090590070975E-01 -3.570622365819E-01 -4.754873998260E-01

 TRANSFORMATION MATRIX PRIMITIVE-CRYSTALLOGRAPHIC CELL
  0.0000  1.0000  1.0000  1.0000  0.0000  1.0000  1.0000  1.0000  0.0000

 *******************************************************************************
 CRYSTALLOGRAPHIC CELL (VOLUME=       4789.39312356)
         A              B              C           ALPHA      BETA       GAMMA 
    16.68723246    16.94135275    16.94135275    90.000000  90.000000  90.000000

 COORDINATES IN THE CRYSTALLOGRAPHIC CELL
     ATOM                 X/A                 Y/B                 Z/C    
 *******************************************************************************
      1 T 230 ZN    2.500000000000E-01 -5.000000000000E-01  5.547673682881E-17
      2 F 230 ZN    2.500000000000E-01  5.548582158106E-17 -5.000000000000E-01
      3 T 230 ZN    5.548597961868E-17  2.506623964809E-01 -5.000000000000E-01
      4 F 230 ZN   -5.000000000000E-01  5.548582158106E-17  2.493376035191E-01
      5 F 230 ZN   -5.000000000000E-01  2.493376035191E-01 -9.242789867833E-21
      6 F 230 ZN    5.548597961868E-17 -5.000000000000E-01  2.506623964809E-01
      7 T   7 N     1.842777081897E-01 -4.662832185745E-01  9.104275992440E-02
      8 F   7 N    -1.842777081897E-01  4.662832185745E-01  9.104275992440E-02
      9 F   7 N     1.842777081897E-01  4.662832185745E-01 -9.104275992440E-02
     10 F   7 N    -1.842777081897E-01 -4.662832185745E-01 -9.104275992440E-02
     11 T   7 N     9.142882551406E-02  1.848848106841E-01 -4.666735018871E-01
     12 T   7 N    -4.665581311446E-01  9.090135357716E-02  1.837414414293E-01
     13 F   7 N    -9.142882551406E-02 -1.848848106841E-01 -4.666735018871E-01
     14 F   7 N     4.665581311446E-01  9.090135357716E-02 -1.837414414293E-01
     15 F   7 N     9.142882551406E-02 -1.848848106841E-01  4.666735018871E-01
     16 F   7 N     4.665581311446E-01 -9.090135357716E-02  1.837414414293E-01
     17 F   7 N    -9.142882551406E-02  1.848848106841E-01  4.666735018871E-01
     18 F   7 N    -4.665581311446E-01 -9.090135357716E-02 -1.837414414293E-01
     19 F   7 N    -4.665581311446E-01  1.837414414293E-01  9.090135357716E-02
     20 F   7 N     4.665581311446E-01 -1.837414414293E-01  9.090135357716E-02
     21 F   7 N     4.665581311446E-01  1.837414414293E-01 -9.090135357716E-02
     22 F   7 N    -4.665581311446E-01 -1.837414414293E-01 -9.090135357716E-02
     23 F   7 N     1.842777081897E-01  9.104275992440E-02 -4.662832185745E-01
     24 F   7 N     9.142882551406E-02 -4.666735018871E-01  1.848848106841E-01
     25 F   7 N    -1.842777081897E-01 -9.104275992440E-02 -4.662832185745E-01
     26 F   7 N     9.142882551406E-02  4.666735018871E-01 -1.848848106841E-01
     27 F   7 N    -1.842777081897E-01  9.104275992440E-02  4.662832185745E-01
     28 F   7 N    -9.142882551406E-02  4.666735018871E-01  1.848848106841E-01
     29 F   7 N     1.842777081897E-01 -9.104275992440E-02  4.662832185745E-01
     30 F   7 N    -9.142882551406E-02 -4.666735018871E-01 -1.848848106841E-01
     31 T  17 CL    8.965839220454E-02  4.057694267187E-01  9.062190348500E-02
     32 F  17 CL   -8.965839220454E-02 -4.057694267187E-01  9.062190348500E-02
     33 F  17 CL    8.965839220454E-02 -4.057694267187E-01 -9.062190348500E-02
     34 F  17 CL   -8.965839220454E-02  4.057694267187E-01 -9.062190348500E-02
     35 F  17 CL    8.965839220454E-02  9.062190348500E-02  4.057694267187E-01
     36 T  17 CL    4.073168122703E-01  8.621713572598E-02  8.621713572598E-02
     37 F  17 CL   -8.965839220454E-02 -9.062190348500E-02  4.057694267187E-01
     38 F  17 CL   -4.073168122703E-01  8.621713572598E-02 -8.621713572598E-02
     39 F  17 CL    8.965839220454E-02 -9.062190348500E-02 -4.057694267187E-01
     40 F  17 CL   -4.073168122703E-01 -8.621713572598E-02  8.621713572598E-02
     41 F  17 CL   -8.965839220454E-02  9.062190348500E-02 -4.057694267187E-01
     42 F  17 CL    4.073168122703E-01 -8.621713572598E-02 -8.621713572598E-02
     43 T   6 C     1.239725929348E-01  4.956997015669E-01  1.243224258142E-01
     44 F   6 C    -1.239725929348E-01 -4.956997015669E-01  1.243224258142E-01
     45 F   6 C     1.239725929348E-01 -4.956997015669E-01 -1.243224258142E-01
     46 F   6 C    -1.239725929348E-01  4.956997015669E-01 -1.243224258142E-01
     47 F   6 C     1.239725929348E-01  1.243224258142E-01  4.956997015669E-01
     48 T   6 C     4.960381640038E-01  1.225194195588E-01  1.225194195588E-01
     49 F   6 C    -1.239725929348E-01 -1.243224258142E-01  4.956997015669E-01
     50 F   6 C    -4.960381640038E-01  1.225194195588E-01 -1.225194195588E-01
     51 F   6 C     1.239725929348E-01 -1.243224258142E-01 -4.956997015669E-01
     52 F   6 C    -4.960381640038E-01 -1.225194195588E-01  1.225194195588E-01
     53 F   6 C    -1.239725929348E-01  1.243224258142E-01 -4.956997015669E-01
     54 F   6 C     4.960381640038E-01 -1.225194195588E-01 -1.225194195588E-01
     55 T   6 C    -3.066637990097E-01  1.009582335343E-01 -3.642317697657E-01
     56 F   6 C     3.066637990097E-01 -1.009582335343E-01 -3.642317697657E-01
     57 F   6 C    -3.066637990097E-01 -1.009582335343E-01  3.642317697657E-01
     58 F   6 C     3.066637990097E-01  1.009582335343E-01  3.642317697657E-01
     59 T   6 C    -3.652472938091E-01 -3.084722341791E-01  1.019892354078E-01
     60 T   6 C     1.019387222257E-01 -3.651784534389E-01 -3.082939772613E-01
     61 F   6 C     3.652472938091E-01  3.084722341791E-01  1.019892354078E-01
     62 F   6 C    -1.019387222257E-01 -3.651784534389E-01  3.082939772613E-01
     63 F   6 C    -3.652472938091E-01  3.084722341791E-01 -1.019892354078E-01
     64 F   6 C    -1.019387222257E-01  3.651784534389E-01 -3.082939772613E-01
     65 F   6 C     3.652472938091E-01 -3.084722341791E-01 -1.019892354078E-01
     66 F   6 C     1.019387222257E-01  3.651784534389E-01  3.082939772613E-01
     67 F   6 C     1.019387222257E-01 -3.082939772613E-01 -3.651784534389E-01
     68 F   6 C    -1.019387222257E-01  3.082939772613E-01 -3.651784534389E-01
     69 F   6 C    -1.019387222257E-01 -3.082939772613E-01  3.651784534389E-01
     70 F   6 C     1.019387222257E-01  3.082939772613E-01  3.651784534389E-01
     71 F   6 C    -3.066637990097E-01 -3.642317697657E-01  1.009582335343E-01
     72 F   6 C    -3.652472938091E-01  1.019892354078E-01 -3.084722341791E-01
     73 F   6 C     3.066637990097E-01  3.642317697657E-01  1.009582335343E-01
     74 F   6 C    -3.652472938091E-01 -1.019892354078E-01  3.084722341791E-01
     75 F   6 C     3.066637990097E-01 -3.642317697657E-01 -1.009582335343E-01
     76 F   6 C     3.652472938091E-01 -1.019892354078E-01 -3.084722341791E-01
     77 F   6 C    -3.066637990097E-01  3.642317697657E-01 -1.009582335343E-01
     78 F   6 C     3.652472938091E-01  1.019892354078E-01  3.084722341791E-01
     79 T   1 H    -2.594466777436E-01  1.426281205720E-01 -3.762787274064E-01
     80 F   1 H     2.594466777436E-01 -1.426281205720E-01 -3.762787274064E-01
     81 F   1 H    -2.594466777436E-01 -1.426281205720E-01  3.762787274064E-01
     82 F   1 H     2.594466777436E-01  1.426281205720E-01  3.762787274064E-01
     83 T   1 H    -3.791956782473E-01 -2.637420851708E-01  1.453169219267E-01
     84 T   1 H     1.447722139983E-01 -3.780560641349E-01 -2.624669461578E-01
     85 F   1 H     3.791956782473E-01  2.637420851708E-01  1.453169219267E-01
     86 F   1 H    -1.447722139983E-01 -3.780560641349E-01  2.624669461578E-01
     87 F   1 H    -3.791956782473E-01  2.637420851708E-01 -1.453169219267E-01
     88 F   1 H    -1.447722139983E-01  3.780560641349E-01 -2.624669461578E-01
     89 F   1 H     3.791956782473E-01 -2.637420851708E-01 -1.453169219267E-01
     90 F   1 H     1.447722139983E-01  3.780560641349E-01  2.624669461578E-01
     91 F   1 H     1.447722139983E-01 -2.624669461578E-01 -3.780560641349E-01
     92 F   1 H    -1.447722139983E-01  2.624669461578E-01 -3.780560641349E-01
     93 F   1 H    -1.447722139983E-01 -2.624669461578E-01  3.780560641349E-01
     94 F   1 H     1.447722139983E-01  2.624669461578E-01  3.780560641349E-01
     95 F   1 H    -2.594466777436E-01 -3.762787274064E-01  1.426281205720E-01
     96 F   1 H    -3.791956782473E-01  1.453169219267E-01 -2.637420851708E-01
     97 F   1 H     2.594466777436E-01  3.762787274064E-01  1.426281205720E-01
     98 F   1 H    -3.791956782473E-01 -1.453169219267E-01  2.637420851708E-01
     99 F   1 H     2.594466777436E-01 -3.762787274064E-01 -1.426281205720E-01
    100 F   1 H     3.791956782473E-01 -1.453169219267E-01 -2.637420851708E-01
    101 F   1 H    -2.594466777436E-01  3.762787274064E-01 -1.426281205720E-01
    102 F   1 H     3.791956782473E-01  1.453169219267E-01  2.637420851708E-01

 T = ATOM BELONGING TO THE ASYMMETRIC UNIT

 TOTAL ENERGY(DFT)(AU)( 19) -9.5853750086664E+03     DE (AU)   -6.832E-04

 SYMMETRY ALLOWED FORCES  (COORDINATE, FORCE)

    1  3.1450212E-03    2 -9.2412057E-03    3  1.9846837E-02    4  1.2007291E-02
    5  3.8554885E-03    6 -3.8636797E-03    7 -2.7112382E-03    8 -5.6988170E-05
    9  1.2295829E-03   10 -5.8668742E-03   11  2.1896880E-03   12 -4.4701168E-03
   13 -1.1047590E-03   14  7.8003780E-04   15 -7.8575944E-03   16  5.7193256E-03
   17 -8.3079128E-03   18 -7.5620962E-03   19  1.2525139E-03   20 -3.5724197E-03
   21  7.1341109E-04   22 -2.0220364E-02   23 -3.2190309E-04   24  3.6716602E-04
   25 -5.8437941E-03   26  1.0876209E-02   27 -1.1261793E-03   28  7.6377719E-04
   29  1.0033727E-02   30  1.1514660E-04   31 -5.3923646E-03   32  4.6729603E-03
   33 -1.0058789E-03   34 -1.7344043E-03   35  2.1464093E-03   36 -6.8861157E-04
   37  4.3648142E-03   38  3.2483734E-03

 GRADIENT NORM     0.041500  GRADIENT THRESHOLD     0.500000

 PREDICTED ENERGY CHANGE    -0.179E-01
 SCSCSCSCSCSCSCSCSCSCSCSCSCSCSCSCSCSCSCSCSCSCSCSCSCSCSCSCSCSCSCSCSCSCSCSCSCSCSC
 DISPLACEMENT SCALED BY  0.3812
 NO CONVERGENCE TESTS PERFORMED
           GRADIENT INFORMATIONS AT   --    PREDICTED POINT WRT CURR.POINT
   I  PREV.GRAD   CURR.GRAD   PRED.POINT  OLD.DISP NEW.DISP
    1   -0.0053     -0.0031     -0.0041      0.1516      0.0578
    2    0.0106      0.0092      0.0099      0.1764      0.0673
    3    0.0068     -0.0198     -0.0077     -0.3187     -0.1215
    4   -0.0265     -0.0120     -0.0186      0.2271      0.0866
    5   -0.0108     -0.0039     -0.0070      0.1971      0.0751
    6    0.0191      0.0039      0.0108      0.1048      0.0400
    7    0.0031      0.0027      0.0029      0.1746      0.0665
    8   -0.0011      0.0001     -0.0005     -0.2967     -0.1131
    9    0.0014     -0.0012     -0.0000      0.0142      0.0054
   10    0.0153      0.0059      0.0102      0.0634      0.0242
   11    0.0008     -0.0022     -0.0008      0.6401      0.2440
   12   -0.0002      0.0045      0.0023     -1.0483     -0.3996
   13    0.0061      0.0011      0.0034     -0.0285     -0.0109
   14   -0.0019     -0.0008     -0.0013     -0.0594     -0.0227
   15    0.0225      0.0079      0.0145     -0.1505     -0.0574
   16   -0.0067     -0.0057     -0.0062      0.2945      0.1123
   17   -0.0039      0.0083      0.0027     -0.3077     -0.1173
   18    0.0181      0.0076      0.0123      0.1467      0.0559
   19   -0.0015     -0.0013     -0.0014     -0.1734     -0.0661
   20    0.0110      0.0036      0.0070     -0.0175     -0.0067
   21    0.0167     -0.0007      0.0072      0.2126      0.0810
   22    0.0064      0.0202      0.0139     -0.6435     -0.2453
   23   -0.0102      0.0003     -0.0045      0.2554      0.0973
   24   -0.0134     -0.0004     -0.0063      0.0645      0.0246
   25    0.0057      0.0058      0.0058      0.1344      0.0513
   26   -0.0018     -0.0109     -0.0067      0.3292      0.1255
   27    0.0028      0.0011      0.0019     -0.4502     -0.1716
   28   -0.0071     -0.0008     -0.0036      0.1090      0.0416
   29   -0.0249     -0.0100     -0.0168      0.1811      0.0690
   30    0.0040     -0.0001      0.0017      0.2978      0.1135
   31    0.0029      0.0054      0.0043     -1.3116     -0.5000
   32   -0.0160     -0.0047     -0.0098      0.2675      0.1020
   33   -0.0011      0.0010      0.0000     -0.0911     -0.0347
   34    0.0006      0.0017      0.0012     -0.0793     -0.0302
   35   -0.0000     -0.0021     -0.0012      0.8309      0.3167
   36    0.0015      0.0007      0.0011     -0.5302     -0.2021
   37   -0.0126     -0.0044     -0.0081      0.1667      0.0636
   38   -0.0086     -0.0032     -0.0057      0.2571      0.0980
 TTTTTTTTTTTTTTTTTTTTTTTTTTTTTT OPTI        TELAPSE     2700.60 TCPU     1814.59
 *******************************************************************************
 COORDINATE OPTIMIZATION - POINT    4
 *******************************************************************************
 LATTICE PARAMETERS (ANGSTROMS AND DEGREES) - BOHR = 0.5291772083 ANGSTROM
 PRIMITIVE CELL - CENTRING CODE 6/1 VOLUME=  2394.696562 - DENSITY  1.106 g/cm^3
         A              B              C           ALPHA      BETA       GAMMA 
    14.59865227    14.59865227    14.59865227   110.285563 109.065590 109.065590
 *******************************************************************************
 ATOMS IN THE ASYMMETRIC UNIT   15 - ATOMS IN THE UNIT CELL:  102
     ATOM                 X/A                 Y/B                 Z/C    
 *******************************************************************************
      1 T 230 ZN   -5.000000000000E-01  2.500000000000E-01 -2.500000000000E-01
      2 F 230 ZN   -5.000000000000E-01 -2.500000000000E-01  2.500000000000E-01
      3 T 230 ZN   -2.484349979530E-01 -5.000000000000E-01  2.515650020470E-01
      4 F 230 ZN    2.484349979530E-01 -2.515650020470E-01  5.000000000000E-01
      5 F 230 ZN    2.484349979530E-01  5.000000000000E-01 -2.515650020470E-01
      6 F 230 ZN   -2.484349979530E-01  2.515650020470E-01  5.000000000000E-01
      7 T   7 N    -3.742544049010E-01  2.743488766893E-01 -2.806581049582E-01
      8 F   7 N    -4.449930183525E-01 -9.359629994278E-02  2.806581049582E-01
      9 F   7 N     3.742544049010E-01  9.359629994278E-02 -3.513967184097E-01
     10 F   7 N     4.449930183525E-01 -2.743488766893E-01  3.513967184097E-01
     11 T   7 N    -2.801308091472E-01 -3.741810818509E-01  2.773563341630E-01
     12 T   7 N     2.734138301191E-01 -2.825406607482E-01 -3.752648786221E-01
     13 F   7 N     3.484625839861E-01  4.425128566898E-01 -2.773563341630E-01
     14 F   7 N    -9.272421787389E-02  2.825406607482E-01 -4.440455091327E-01
     15 F   7 N     2.801308091472E-01 -4.425128566898E-01 -9.405027270363E-02
     16 F   7 N     9.272421787389E-02 -3.513212912589E-01  3.752648786221E-01
     17 F   7 N    -3.484625839861E-01  3.741810818509E-01  9.405027270363E-02
     18 F   7 N    -2.734138301191E-01  3.513212912589E-01  4.440455091327E-01
     19 F   7 N     2.734138301191E-01 -3.752648786221E-01 -2.825406607482E-01
     20 F   7 N    -9.272421787389E-02 -4.440455091327E-01  2.825406607482E-01
     21 F   7 N     9.272421787389E-02  3.752648786221E-01 -3.513212912589E-01
     22 F   7 N    -2.734138301191E-01  4.440455091327E-01  3.513212912589E-01
     23 F   7 N    -3.742544049010E-01 -2.806581049582E-01  2.743488766893E-01
     24 F   7 N    -2.801308091472E-01  2.773563341630E-01 -3.741810818509E-01
     25 F   7 N     4.449930183525E-01  3.513967184097E-01 -2.743488766893E-01
     26 F   7 N     2.801308091472E-01 -9.405027270363E-02 -4.425128566898E-01
     27 F   7 N    -4.449930183525E-01  2.806581049582E-01 -9.359629994278E-02
     28 F   7 N    -3.484625839861E-01  9.405027270363E-02  3.741810818509E-01
     29 F   7 N     3.742544049010E-01 -3.513967184097E-01  9.359629994278E-02
     30 F   7 N     3.484625839861E-01 -2.773563341630E-01  4.425128566898E-01
     31 T  17 CL    4.976166462196E-01  1.747381068431E-01  4.952057097135E-01
     32 F  17 CL   -3.204676028705E-01  2.410936506092E-03 -4.952057097135E-01
     33 F  17 CL   -4.976166462196E-01 -2.410936506092E-03 -3.228785393766E-01
     34 F  17 CL    3.204676028705E-01 -1.747381068431E-01  3.228785393766E-01
     35 F  17 CL    4.976166462196E-01  4.952057097135E-01  1.747381068431E-01
     36 T  17 CL    1.712940057349E-01  4.924283486680E-01  4.924283486680E-01
     37 F  17 CL    3.204676028705E-01  3.228785393766E-01 -1.747381068431E-01
     38 F  17 CL    0.000000000000E+00 -4.924283486680E-01 -3.211343429330E-01
     39 F  17 CL   -4.976166462196E-01 -3.228785393766E-01 -2.410936506092E-03
     40 F  17 CL    0.000000000000E+00 -3.211343429330E-01 -4.924283486680E-01
     41 F  17 CL   -3.204676028705E-01 -4.952057097135E-01  2.410936506092E-03
     42 F  17 CL   -1.712940057349E-01  3.211343429330E-01  3.211343429330E-01
     43 T   6 C    -3.786380650291E-01  2.471330464299E-01 -3.794663300883E-01
     44 F   6 C    -3.734006234818E-01  8.282650592530E-04  3.794663300883E-01
     45 F   6 C     3.786380650291E-01 -8.282650592531E-04 -3.742288885410E-01
     46 F   6 C     3.734006234818E-01 -2.471330464299E-01  3.742288885410E-01
     47 F   6 C    -3.786380650291E-01 -3.794663300883E-01  2.471330464299E-01
     48 T   6 C     2.437615805287E-01 -3.815622242992E-01 -3.815622242992E-01
     49 F   6 C     3.734006234818E-01  3.742288885410E-01 -2.471330464299E-01
     50 F   6 C     0.000000000000E+00  3.815622242992E-01 -3.746761951721E-01
     51 F   6 C     3.786380650291E-01 -3.742288885410E-01 -8.282650592531E-04
     52 F   6 C     0.000000000000E+00 -3.746761951721E-01  3.815622242992E-01
     53 F   6 C    -3.734006234818E-01  3.794663300883E-01  8.282650592530E-04
     54 F   6 C    -2.437615805287E-01  3.746761951721E-01  3.746761951721E-01
     55 T   6 C    -2.625858359999E-01  3.265335636044E-01 -2.041983867756E-01
     56 F   6 C    -4.692680496200E-01 -5.838744922430E-02  2.041983867756E-01
     57 F   6 C     2.625858359999E-01  5.838744922430E-02 -4.108806003957E-01
     58 F   6 C     4.692680496200E-01 -3.265335636044E-01  4.108806003957E-01
     59 T   6 C    -2.049585432082E-01 -2.615688271728E-01  3.282564928951E-01
     60 T   6 C     3.250658863421E-01 -2.052262326024E-01 -2.621336009091E-01
     61 F   6 C     4.101746799321E-01  4.667849638967E-01 -3.282564928951E-01
     62 F   6 C    -5.690736830671E-02  2.052262326024E-01 -4.697078810555E-01
     63 F   6 C     2.049585432082E-01 -4.667849638967E-01 -5.661028396460E-02
     64 F   6 C     5.690736830671E-02 -4.128005127488E-01  2.621336009091E-01
     65 F   6 C    -4.101746799321E-01  2.615688271728E-01  5.661028396460E-02
     66 F   6 C    -3.250658863421E-01  4.128005127488E-01  4.697078810555E-01
     67 F   6 C     3.250658863421E-01 -2.621336009091E-01 -2.052262326024E-01
     68 F   6 C    -5.690736830671E-02 -4.697078810555E-01  2.052262326024E-01
     69 F   6 C     5.690736830671E-02  2.621336009091E-01 -4.128005127488E-01
     70 F   6 C    -3.250658863421E-01  4.697078810555E-01  4.128005127488E-01
     71 F   6 C    -2.625858359999E-01 -2.041983867756E-01  3.265335636044E-01
     72 F   6 C    -2.049585432082E-01  3.282564928951E-01 -2.615688271728E-01
     73 F   6 C     4.692680496200E-01  4.108806003957E-01 -3.265335636044E-01
     74 F   6 C     2.049585432082E-01 -5.661028396460E-02 -4.667849638967E-01
     75 F   6 C    -4.692680496200E-01  2.041983867756E-01 -5.838744922430E-02
     76 F   6 C    -4.101746799321E-01  5.661028396460E-02  2.615688271728E-01
     77 F   6 C     2.625858359999E-01 -4.108806003957E-01  5.838744922430E-02
     78 F   6 C     4.101746799321E-01 -3.282564928951E-01  4.667849638967E-01
     79 T   1 H    -2.336609146009E-01  3.582748122967E-01 -1.152593840267E-01
     80 F   1 H     4.735341963235E-01 -1.184015305742E-01  1.152593840267E-01
     81 F   1 H     2.336609146009E-01  1.184015305742E-01 -4.080642731024E-01
     82 F   1 H    -4.735341963235E-01 -3.582748122967E-01  4.080642731024E-01
     83 T   1 H    -1.165311371149E-01 -2.317753396261E-01  3.620479113292E-01
     84 T   1 H     3.579519035489E-01 -1.160339485093E-01 -2.317172654481E-01
     85 F   1 H     4.061767490447E-01 -4.785790484441E-01 -3.620479113292E-01
     86 F   1 H    -1.156833169388E-01  1.160339485093E-01  4.739858520582E-01
     87 F   1 H     1.165311371149E-01  4.785790484441E-01 -1.152442025112E-01
     88 F   1 H     1.156833169388E-01 -4.103308310029E-01  2.317172654481E-01
     89 F   1 H    -4.061767490447E-01  2.317753396261E-01  1.152442025112E-01
     90 F   1 H    -3.579519035489E-01  4.103308310029E-01 -4.739858520582E-01
     91 F   1 H     3.579519035489E-01 -2.317172654481E-01 -1.160339485093E-01
     92 F   1 H    -1.156833169388E-01  4.739858520582E-01  1.160339485093E-01
     93 F   1 H     1.156833169388E-01  2.317172654481E-01 -4.103308310029E-01
     94 F   1 H    -3.579519035489E-01 -4.739858520582E-01  4.103308310029E-01
     95 F   1 H    -2.336609146009E-01 -1.152593840267E-01  3.582748122967E-01
     96 F   1 H    -1.165311371149E-01  3.620479113292E-01 -2.317753396261E-01
     97 F   1 H    -4.735341963235E-01  4.080642731024E-01 -3.582748122967E-01
     98 F   1 H     1.165311371149E-01 -1.152442025112E-01  4.785790484441E-01
     99 F   1 H     4.735341963235E-01  1.152593840267E-01 -1.184015305742E-01
    100 F   1 H    -4.061767490447E-01  1.152442025112E-01  2.317753396261E-01
    101 F   1 H     2.336609146009E-01 -4.080642731024E-01  1.184015305742E-01
    102 F   1 H     4.061767490447E-01 -3.620479113292E-01 -4.785790484441E-01

 TRANSFORMATION MATRIX PRIMITIVE-CRYSTALLOGRAPHIC CELL
  0.0000  1.0000  1.0000  1.0000  0.0000  1.0000  1.0000  1.0000  0.0000

 *******************************************************************************
 CRYSTALLOGRAPHIC CELL (VOLUME=       4789.39312356)
         A              B              C           ALPHA      BETA       GAMMA 
    16.68723246    16.94135275    16.94135275    90.000000  90.000000  90.000000

 COORDINATES IN THE CRYSTALLOGRAPHIC CELL
     ATOM                 X/A                 Y/B                 Z/C    
 *******************************************************************************
      1 T 230 ZN    2.500000000000E-01 -5.000000000000E-01  5.548546000717E-17
      2 F 230 ZN    2.500000000000E-01  5.548532597065E-17 -5.000000000000E-01
      3 T 230 ZN    5.548597961868E-17  2.515650020470E-01 -5.000000000000E-01
      4 F 230 ZN   -5.000000000000E-01  5.548532597065E-17  2.484349979530E-01
      5 F 230 ZN   -5.000000000000E-01  2.484349979530E-01 -5.196115041841E-22
      6 F 230 ZN    5.548597961868E-17 -5.000000000000E-01  2.515650020470E-01
      7 T   7 N     1.839725883161E-01 -4.646306932743E-01  9.037628837328E-02
      8 F   7 N    -1.839725883161E-01  4.646306932743E-01  9.037628837328E-02
      9 F   7 N     1.839725883161E-01  4.646306932743E-01 -9.037628837328E-02
     10 F   7 N    -1.839725883161E-01 -4.646306932743E-01 -9.037628837328E-02
     11 T   7 N     9.165303072968E-02  1.857033034333E-01 -4.658341125805E-01
     12 T   7 N    -4.656096847447E-01  9.034480612258E-02  1.830690239965E-01
     13 F   7 N    -9.165303072968E-02 -1.857033034333E-01 -4.658341125805E-01
     14 F   7 N     4.656096847447E-01  9.034480612258E-02 -1.830690239965E-01
     15 F   7 N     9.165303072968E-02 -1.857033034333E-01  4.658341125805E-01
     16 F   7 N     4.656096847447E-01 -9.034480612258E-02  1.830690239965E-01
     17 F   7 N    -9.165303072968E-02  1.857033034333E-01  4.658341125805E-01
     18 F   7 N    -4.656096847447E-01 -9.034480612258E-02 -1.830690239965E-01
     19 F   7 N    -4.656096847447E-01  1.830690239965E-01  9.034480612258E-02
     20 F   7 N     4.656096847447E-01 -1.830690239965E-01  9.034480612258E-02
     21 F   7 N     4.656096847447E-01  1.830690239965E-01 -9.034480612258E-02
     22 F   7 N    -4.656096847447E-01 -1.830690239965E-01 -9.034480612258E-02
     23 F   7 N     1.839725883161E-01  9.037628837328E-02 -4.646306932743E-01
     24 F   7 N     9.165303072968E-02 -4.658341125805E-01  1.857033034333E-01
     25 F   7 N    -1.839725883161E-01 -9.037628837328E-02 -4.646306932743E-01
     26 F   7 N     9.165303072968E-02  4.658341125805E-01 -1.857033034333E-01
     27 F   7 N    -1.839725883161E-01  9.037628837328E-02  4.646306932743E-01
     28 F   7 N    -9.165303072968E-02  4.658341125805E-01  1.857033034333E-01
     29 F   7 N     1.839725883161E-01 -9.037628837328E-02  4.646306932743E-01
     30 F   7 N    -9.165303072968E-02 -4.658341125805E-01 -1.857033034333E-01
     31 T  17 CL    8.616358516848E-02  4.090421245451E-01  8.857452167458E-02
     32 F  17 CL   -8.616358516848E-02 -4.090421245451E-01  8.857452167458E-02
     33 F  17 CL    8.616358516848E-02 -4.090421245451E-01 -8.857452167458E-02
     34 F  17 CL   -8.616358516848E-02  4.090421245451E-01 -8.857452167458E-02
     35 F  17 CL    8.616358516848E-02  8.857452167458E-02  4.090421245451E-01
     36 T  17 CL    4.067813458005E-01  8.564700286747E-02  8.564700286747E-02
     37 F  17 CL   -8.616358516848E-02 -8.857452167458E-02  4.090421245451E-01
     38 F  17 CL   -4.067813458005E-01  8.564700286747E-02 -8.564700286747E-02
     39 F  17 CL    8.616358516848E-02 -8.857452167458E-02 -4.090421245451E-01
     40 F  17 CL   -4.067813458005E-01 -8.564700286747E-02  8.564700286747E-02
     41 F  17 CL   -8.616358516848E-02  8.857452167458E-02 -4.090421245451E-01
     42 F  17 CL    4.067813458005E-01 -8.564700286747E-02 -8.564700286747E-02
     43 T   6 C     1.231523906853E-01  4.973812792264E-01  1.239806557446E-01
     44 F   6 C    -1.231523906853E-01 -4.973812792264E-01  1.239806557446E-01
     45 F   6 C     1.231523906853E-01 -4.973812792264E-01 -1.239806557446E-01
     46 F   6 C    -1.231523906853E-01  4.973812792264E-01 -1.239806557446E-01
     47 F   6 C     1.231523906853E-01  1.239806557446E-01  4.973812792264E-01
     48 T   6 C     4.965569854365E-01  1.218807902643E-01  1.218807902643E-01
     49 F   6 C    -1.231523906853E-01 -1.239806557446E-01  4.973812792264E-01
     50 F   6 C    -4.965569854365E-01  1.218807902643E-01 -1.218807902643E-01
     51 F   6 C     1.231523906853E-01 -1.239806557446E-01 -4.973812792264E-01
     52 F   6 C    -4.965569854365E-01 -1.218807902643E-01  1.218807902643E-01
     53 F   6 C    -1.231523906853E-01  1.239806557446E-01 -4.973812792264E-01
     54 F   6 C     4.965569854365E-01 -1.218807902643E-01 -1.218807902643E-01
     55 T   6 C    -3.075394935857E-01  1.033411068101E-01 -3.659269428100E-01
     56 F   6 C     3.075394935857E-01 -1.033411068101E-01 -3.659269428100E-01
     57 F   6 C    -3.075394935857E-01 -1.033411068101E-01  3.659269428100E-01
     58 F   6 C     3.075394935857E-01  1.033411068101E-01  3.659269428100E-01
     59 T   6 C    -3.641768955347E-01 -3.075666115701E-01  1.026080683619E-01
     60 T   6 C     1.037871400732E-01 -3.659207409823E-01 -3.090133726756E-01
     61 F   6 C     3.641768955347E-01  3.075666115701E-01  1.026080683619E-01
     62 F   6 C    -1.037871400732E-01 -3.659207409823E-01  3.090133726756E-01
     63 F   6 C    -3.641768955347E-01  3.075666115701E-01 -1.026080683619E-01
     64 F   6 C    -1.037871400732E-01  3.659207409823E-01 -3.090133726756E-01
     65 F   6 C     3.641768955347E-01 -3.075666115701E-01 -1.026080683619E-01
     66 F   6 C     1.037871400732E-01  3.659207409823E-01  3.090133726756E-01
     67 F   6 C     1.037871400732E-01 -3.090133726756E-01 -3.659207409823E-01
     68 F   6 C    -1.037871400732E-01  3.090133726756E-01 -3.659207409823E-01
     69 F   6 C    -1.037871400732E-01 -3.090133726756E-01  3.659207409823E-01
     70 F   6 C     1.037871400732E-01  3.090133726756E-01  3.659207409823E-01
     71 F   6 C    -3.075394935857E-01 -3.659269428100E-01  1.033411068101E-01
     72 F   6 C    -3.641768955347E-01  1.026080683619E-01 -3.075666115701E-01
     73 F   6 C     3.075394935857E-01  3.659269428100E-01  1.033411068101E-01
     74 F   6 C    -3.641768955347E-01 -1.026080683619E-01  3.075666115701E-01
     75 F   6 C     3.075394935857E-01 -3.659269428100E-01 -1.033411068101E-01
     76 F   6 C     3.641768955347E-01 -1.026080683619E-01 -3.075666115701E-01
     77 F   6 C    -3.075394935857E-01  3.659269428100E-01 -1.033411068101E-01
     78 F   6 C     3.641768955347E-01  1.026080683619E-01  3.075666115701E-01
     79 T   1 H    -2.616618285645E-01  1.464024445378E-01 -3.800633591387E-01
     80 F   1 H     2.616618285645E-01 -1.464024445378E-01 -3.800633591387E-01
     81 F   1 H    -2.616618285645E-01 -1.464024445378E-01  3.800633591387E-01
     82 F   1 H     2.616618285645E-01  1.464024445378E-01  3.800633591387E-01
     83 T   1 H    -3.765981455910E-01 -2.613539430798E-01  1.448228059649E-01
     84 T   1 H     1.471484412468E-01 -3.788657066949E-01 -2.631823897561E-01
     85 F   1 H     3.765981455910E-01  2.613539430798E-01  1.448228059649E-01
     86 F   1 H    -1.471484412468E-01 -3.788657066949E-01  2.631823897561E-01
     87 F   1 H    -3.765981455910E-01  2.613539430798E-01 -1.448228059649E-01
     88 F   1 H    -1.471484412468E-01  3.788657066949E-01 -2.631823897561E-01
     89 F   1 H     3.765981455910E-01 -2.613539430798E-01 -1.448228059649E-01
     90 F   1 H     1.471484412468E-01  3.788657066949E-01  2.631823897561E-01
     91 F   1 H     1.471484412468E-01 -2.631823897561E-01 -3.788657066949E-01
     92 F   1 H    -1.471484412468E-01  2.631823897561E-01 -3.788657066949E-01
     93 F   1 H    -1.471484412468E-01 -2.631823897561E-01  3.788657066949E-01
     94 F   1 H     1.471484412468E-01  2.631823897561E-01  3.788657066949E-01
     95 F   1 H    -2.616618285645E-01 -3.800633591387E-01  1.464024445378E-01
     96 F   1 H    -3.765981455910E-01  1.448228059649E-01 -2.613539430798E-01
     97 F   1 H     2.616618285645E-01  3.800633591387E-01  1.464024445378E-01
     98 F   1 H    -3.765981455910E-01 -1.448228059649E-01  2.613539430798E-01
     99 F   1 H     2.616618285645E-01 -3.800633591387E-01 -1.464024445378E-01
    100 F   1 H     3.765981455910E-01 -1.448228059649E-01 -2.613539430798E-01
[truncated: 4,028,918 more chars]
