# Supplementary material for: Structure–Property Relationship of Piezoelectric Properties in Zeolitic Imidazolate Frameworks: A Computational Study
Source: ACS Appl Mater Interfaces. 2022 Nov 2;14(45):50803–14. doi: 10.1021/acsami.2c13506 (PMC9674201; doi:10.1021/acsami.2c13506)
Supplement: Supplementary file 5 — am2c13506_si_005.zip [file am2c13506_si_005.zip › Outputfiles_crystal17/ZIF-Cl/Piezoelectric_results/Elapiezo_M06L-D3.out]

ZIFCl_start
EXTERNAL
ELAPIEZO
PRINT
END
END
6 5
0 0 6 2.0 1.00
  0.4563240000D+04  0.1966650000D-02
  0.6820240000D+03  0.1523060000D-01
  0.1549730000D+03  0.7612690000D-01
  0.4445530000D+02  0.2608010000D+00
  0.1302900000D+02  0.6164620000D+00
  0.1827730000D+01  0.2210060000D+00
0 1 3 4.0 1.00
  0.2096420000D+02  0.1146600000D+00  0.4024870000D-01
  0.4803310000D+01  0.9199990000D+00  0.2375940000D+00
  0.1459330000D+01 -0.3030680000D-02  0.8158540000D+00
0 1 1 0.0 1.00
  0.4834560000D+00  0.1000000000D+01  0.1000000000D+01
0 1 1 0.0 1.00
  0.1455850000D+00  0.1000000000D+01  0.1000000000D+01
0 3 1 0.0 1.00
  0.6260000000D+00  0.1000000000D+01
7 5
0 0 6 2.0 1.00
  0.6293480000D+04  0.1969790000D-02
  0.9490440000D+03  0.1496130000D-01
  0.2187760000D+03  0.7350060000D-01
  0.6369160000D+02  0.2489370000D+00
  0.1882820000D+02  0.6024600000D+00
  0.2720230000D+01  0.2562020000D+00
0 1 3 5.0 1.00
  0.3063310000D+02  0.1119060000D+00  0.3831190000D-01
  0.7026140000D+01  0.9216660000D+00  0.2374030000D+00
  0.2112050000D+01 -0.2569190000D-02  0.8175920000D+00
0 1 1 0.0 1.00
  0.6840090000D+00  0.1000000000D+01  0.1000000000D+01
0 1 1 0.0 1.00
  0.2008780000D+00  0.1000000000D+01  0.1000000000D+01
0 3 1 0.0 1.00
  0.9130000000D+00  0.1000000000D+01
1 4
0 0 3 1.0 1.00
  0.3386500000D+02  0.2549380000D-01
  0.5094790000D+01  0.1903730000D+00
  0.1158790000D+01  0.8521610000D+00
0 0 1 0.0 1.00
  0.3258400000D+00  0.1000000000D+01
0 0 1 0.0 1.00
  0.1027410000D+00  0.1000000000D+01
0 2 1 0.0 1.00
  0.7500000000D+00  0.1000000000D+01
17 12
0 0 6 2.0 1.00
 105819.0                    0.000738
  15872.00                   0.005718
   3619.650                  0.029495
   1030.800                  0.117286
    339.9080                 0.362949
    124.5380                 0.584149
0 0 3 2.0 1.00
    124.5380                 0.134177
     49.51350                0.624250
     20.80560                0.291756
0 0 1 2.0 1.00
      6.583460               1.000000
0 0 1 0.0 1.00
      2.564680               1.000000
0 0 1 0.0 1.00
      0.559763               1.000000
0 0 1 0.0 1.00
      0.183273               1.000000
0 2 5 6.0 1.00
    589.7760                 0.002391
    139.8490                 0.018504
     45.14130                0.081377
     16.87330                0.221552
      6.741100               0.772569
0 2 2 5.0 1.00
      6.741100              -1.572244
      2.771520               0.992389
0 2 1 0.0 1.00
      1.023870               1.000000
0 2 1 0.0 1.00
      0.381368               1.000000
0 2 1 0.0 1.00
      0.109437               1.000000
0 3 1 0.0 1.00
      0.7500000              1.0000000
230 14
INPUT
20. 0 2 2 2 0 0
 34.150000 399.987282 0
 14.590000 85.485655 0
 39.780000 277.148960 0
 14.950000 69.052205 0
 43.800000 -34.149349 0
 14.980000 -3.291831 0
0 0 3 2. 1.
       30.3241270         0.219143000
       16.3166820        -0.232556000
       11.4081480        -0.954685000
0 0 1 2. 1.
       2.56949200          1.00000000
0 0 1 0. 1.
       1.06259500          1.00000000
0 0 1 0. 1.
      0.250000000          1.00000000
0 0 1 0. 1.
      0.120000000          1.00000000
0 2 2 6. 1.
       111.824980         0.232770000E-01
       19.1319100         -1.00953900
0 2 2 0. 1.
       5.46883800         0.320151000
       2.50567500         0.718085000
0 2 1 0. 1.
      0.941868000          1.00000000
0 2 1 0. 1.
      0.250000000          1.00000000
0 2 1 0. 1.
      0.120000000          1.00000000
0 3 4 10. 1.
       44.6456290         0.472490000E-01
       13.4383770         0.218926000
       4.68200000         0.452512000
       1.60321100         0.518576000
0 3 1 0. 1.
      0.482766000          1.00000000
0 3 1 0. 1.
      0.110000000          1.00000000
0 4 1 0. 1.
      2.614   1.0000
99 0
END
DFT
M06L-D3
xxlgrid
END
TOLINTEG
7 7 7 10 40
SHRINK
2 2
TOLDEE
8
DFTD3
ABC
END
END
          60 PROCESSORS WORKING

         
 *******************************************************************************
 *                                                                             *
 *                               CRYSTAL17                                     *
 *                      public : 1.0.2 - March 1st, 2018                       *
 *                       HTTP://WWW.CRYSTAL.UNITO.IT                           *
 *                                                                             *
 *                              MAIN AUTHORS                                   *
 *                                                                             *
 *  R. DOVESI(1,11), V.R. SAUNDERS(2), C. ROETTI(1,11), R. ORLANDO(1,11),      *
 *  C.M. ZICOVICH-WILSON(1,3), F. PASCALE(4), B. CIVALLERI(1,11),              *
 *  K. DOLL(5), N.M. HARRISON(2,6), I.J. BUSH(7), Ph. D'ARCO(8),               *
 *  M. LLUNELL(9), M. CAUSA'(10), Y. NOEL(8), L. MASCHIO(1,11), A. ERBA(1,11)  *
 *  M. RE'RAT(14), S. CASASSA(1,11)                                            *
 *                                                                             *
 *        CONTRIBUTIONS TO THE CODE HAVE ALSO BEEN GIVEN BY                    *
 *                                                                             *
 *  M. FERRABONE(1,11), M. DE LA PIERRE(1,11), M. FERRERO(1,11),               *
 *  J. BAIMA(1,11), E. ALBANESE(1,11), M.F. PEINTINGER(12), R. BAST(13),       *
 *  B. KIRTMAN(15), V. LACIVITA(1,11), R. DEMICHELIS(1,16)                     *
 *  G. BRANDEBURG(17), S. SALUSTRO(1,11), G. SANSONE(1,11)                     *
 *  M.T. RUGGIERO(18)                                                          *
 *                                                                             *
 * (1) THEORETICAL CHEMISTRY GROUP - UNIVERSITA' DI TORINO - TORINO (ITALY)    *
 * (2) COMPUTATIONAL SCIENCE & ENGINEERING DEPARTMENT - STFC DARESBURY (UK)    *
 * (3) UNIVERSIDAD AUTONOMA DEL ESTADO DE MORELOS - CUERNAVACA (MEXICO)        *
 * (4) UNIVERSITE' DE LORRAINE - NANCY (FRANCE)                                *
 * (5) UNIVERSITAET STUTTGART- STUTTGART (GERMANY)                             *
 * (6) IMPERIAL COLLEGE - LONDON (UK)                                          *
 * (7) OXFORD E-RESEARCH CENTRE - OXFORD (UK)                                  *
 * (8) UPMC - SORBONNE UNIVERSITES - PARIS (FRANCE)                            *
 * (9) UNIVERSIDAD DE BARCELONA - BARCELONA (SPAIN)                            *
 *(10) UNIVERSITA' DI NAPOLI "FEDERICO II" - NAPOLI (ITALY)                    *
 *(11) NIS - NANOSTRUCTURED INTERFACES AND SURFACES - TORINO (ITALY)           *
 *(12) MPI FUER CHEMISCHE ENERGIEKONVERSION - MUELHEIM AN DER RUHR (GERMANY)   *
 *(13) UNIVERSITY OF TROMSO - TROMSO (NORWAY)                                  *
 *(14) UNIVERSITE' DE PAU ET DES PAYS DE L'ADOUR - PAU (FRANCE)                *
 *(15) UNIVERSITY OF CALIFORNIA SANTA BARBARA - SANTA BARBARA (USA)            *
 *(16) CURTIN UNIVERSITY - PERTH (AUSTRALIA)                                   *
 *(17) UNIVERSITY COLLEGE LONDON - LONDON (UK)                                 *
 *(18) CAMBRIDGE UNIVERSITY - CAMBRIDGE (UK)                                   *
 *                                                                             *
 *******************************************************************************
 EEEEEEEEEE STARTING  DATE 20 02 2020 TIME 21:55:14.6
 ZIFCl_start                                                                     

 GEOMETRY INPUT FROM EXTERNAL FILE (FORTRAN UNIT 34)
 3D - CRYSTAL 

 *******************************************************************************
 LATTICE PARAMETERS  (ANGSTROMS AND DEGREES) - PRIMITIVE CELL
       A          B          C        ALPHA      BETA     GAMMA        VOLUME
   14.75836   14.75836   14.75836   109.47122 109.47122 109.47122   2474.525969
 INFORMATION **** CHKGRP **** SPGR WITH NO INVERSION

 NUMBER OF IRREDUCIBLE ATOMS IN THE CELL:    6

 CARTESIAN COORDINATES (ANGSTROM) - IRREDUCIBLE ATOMS AND SYMMETRY RELATED

 AT.IRR.  AT  AT.N.          X                   Y                   Z
     1     1   230   -1.278111082398E+01  8.520740549321E+00  0.000000000000E+00
     1     2   230   -1.278111082398E+01  0.000000000000E+00  8.520740549321E+00
     1     3   230    0.000000000000E+00 -1.278111082398E+01  8.520740549321E+00
     1     4   230    8.520740549321E+00  0.000000000000E+00 -1.278111082398E+01
     1     5   230    8.520740549321E+00 -1.278111082398E+01  0.000000000000E+00
     1     6   230    0.000000000000E+00  8.520740549321E+00 -1.278111082398E+01
     7     7     7    3.173166037250E+00 -7.976036495530E+00  1.589220281147E+00
     7     8     7   -3.173166037250E+00  7.976036495530E+00  1.589220281147E+00
     7     9     7    3.173166037250E+00  7.976036495530E+00 -1.589220281147E+00
     7    10     7   -3.173166037250E+00 -7.976036495530E+00 -1.589220281147E+00
     7    11     7    1.589220281147E+00  3.173166037250E+00 -7.976036495530E+00
     7    12     7   -7.976036495530E+00  1.589220281147E+00  3.173166037250E+00
     7    13     7   -1.589220281147E+00 -3.173166037250E+00 -7.976036495530E+00
     7    14     7    7.976036495530E+00  1.589220281147E+00 -3.173166037250E+00
     7    15     7    1.589220281147E+00 -3.173166037250E+00  7.976036495530E+00
     7    16     7    7.976036495530E+00 -1.589220281147E+00  3.173166037250E+00
     7    17     7   -1.589220281147E+00  3.173166037250E+00  7.976036495530E+00
     7    18     7   -7.976036495530E+00 -1.589220281147E+00 -3.173166037250E+00
     7    19     7   -7.976036495530E+00  3.173166037250E+00  1.589220281147E+00
     7    20     7    7.976036495530E+00 -3.173166037250E+00  1.589220281147E+00
     7    21     7    7.976036495530E+00  3.173166037250E+00 -1.589220281147E+00
     7    22     7   -7.976036495530E+00 -3.173166037250E+00 -1.589220281147E+00
     7    23     7    3.173166037250E+00  1.589220281147E+00 -7.976036495530E+00
     7    24     7    1.589220281147E+00 -7.976036495530E+00  3.173166037250E+00
     7    25     7   -3.173166037250E+00 -1.589220281147E+00 -7.976036495530E+00
     7    26     7    1.589220281147E+00  7.976036495530E+00 -3.173166037250E+00
     7    27     7   -3.173166037250E+00  1.589220281147E+00  7.976036495530E+00
     7    28     7   -1.589220281147E+00  7.976036495530E+00  3.173166037250E+00
     7    29     7    3.173166037250E+00 -1.589220281147E+00  7.976036495530E+00
     7    30     7   -1.589220281147E+00 -7.976036495530E+00 -3.173166037250E+00
    31    31    17    1.316278443473E+00  7.147382402750E+00  1.316278443473E+00
    31    32    17   -1.316278443473E+00 -7.147382402750E+00  1.316278443473E+00
    31    33    17    1.316278443473E+00 -7.147382402750E+00 -1.316278443473E+00
    31    34    17   -1.316278443473E+00  7.147382402750E+00 -1.316278443473E+00
    31    35    17    1.316278443473E+00  1.316278443473E+00  7.147382402750E+00
    31    36    17    7.147382402750E+00  1.316278443473E+00  1.316278443473E+00
    31    37    17   -1.316278443473E+00 -1.316278443473E+00  7.147382402750E+00
    31    38    17   -7.147382402750E+00  1.316278443473E+00 -1.316278443473E+00
    31    39    17    1.316278443473E+00 -1.316278443473E+00 -7.147382402750E+00
    31    40    17   -7.147382402750E+00 -1.316278443473E+00  1.316278443473E+00
    31    41    17   -1.316278443473E+00  1.316278443473E+00 -7.147382402750E+00
    31    42    17    7.147382402750E+00 -1.316278443473E+00 -1.316278443473E+00
    43    43     6    2.070454953399E+00  8.495825110979E+00  2.070454953399E+00
    43    44     6   -2.070454953399E+00 -8.495825110979E+00  2.070454953399E+00
    43    45     6    2.070454953399E+00 -8.495825110979E+00 -2.070454953399E+00
    43    46     6   -2.070454953399E+00  8.495825110979E+00 -2.070454953399E+00
    43    47     6    2.070454953399E+00  2.070454953399E+00  8.495825110979E+00
    43    48     6    8.495825110979E+00  2.070454953399E+00  2.070454953399E+00
    43    49     6   -2.070454953399E+00 -2.070454953399E+00  8.495825110979E+00
    43    50     6   -8.495825110979E+00  2.070454953399E+00 -2.070454953399E+00
    43    51     6    2.070454953399E+00 -2.070454953399E+00 -8.495825110979E+00
    43    52     6   -8.495825110979E+00 -2.070454953399E+00  2.070454953399E+00
    43    53     6   -2.070454953399E+00  2.070454953399E+00 -8.495825110979E+00
    43    54     6    8.495825110979E+00 -2.070454953399E+00 -2.070454953399E+00
    55    55     6   -5.097438037602E+00  1.585351703240E+00 -6.063302047300E+00
    55    56     6    5.097438037602E+00 -1.585351703240E+00 -6.063302047300E+00
    55    57     6   -5.097438037602E+00 -1.585351703240E+00  6.063302047300E+00
    55    58     6    5.097438037602E+00  1.585351703240E+00  6.063302047300E+00
    55    59     6   -6.063302047300E+00 -5.097438037602E+00  1.585351703240E+00
    55    60     6    1.585351703240E+00 -6.063302047300E+00 -5.097438037602E+00
    55    61     6    6.063302047300E+00  5.097438037602E+00  1.585351703240E+00
    55    62     6   -1.585351703240E+00 -6.063302047300E+00  5.097438037602E+00
    55    63     6   -6.063302047300E+00  5.097438037602E+00 -1.585351703240E+00
    55    64     6   -1.585351703240E+00  6.063302047300E+00 -5.097438037602E+00
    55    65     6    6.063302047300E+00 -5.097438037602E+00 -1.585351703240E+00
    55    66     6    1.585351703240E+00  6.063302047300E+00  5.097438037602E+00
    55    67     6    1.585351703240E+00 -5.097438037602E+00 -6.063302047300E+00
    55    68     6   -1.585351703240E+00  5.097438037602E+00 -6.063302047300E+00
    55    69     6   -1.585351703240E+00 -5.097438037602E+00  6.063302047300E+00
    55    70     6    1.585351703240E+00  5.097438037602E+00  6.063302047300E+00
    55    71     6   -5.097438037602E+00 -6.063302047300E+00  1.585351703240E+00
    55    72     6   -6.063302047300E+00  1.585351703240E+00 -5.097438037602E+00
    55    73     6    5.097438037602E+00  6.063302047300E+00  1.585351703240E+00
    55    74     6   -6.063302047300E+00 -1.585351703240E+00  5.097438037602E+00
    55    75     6    5.097438037602E+00 -6.063302047300E+00 -1.585351703240E+00
    55    76     6    6.063302047300E+00 -1.585351703240E+00 -5.097438037602E+00
    55    77     6   -5.097438037602E+00  6.063302047300E+00 -1.585351703240E+00
    55    78     6    6.063302047300E+00  1.585351703240E+00  5.097438037602E+00
    79    79     1   -4.247838911013E+00  2.235179708662E+00 -6.205480301727E+00
    79    80     1    4.247838911013E+00 -2.235179708662E+00 -6.205480301727E+00
    79    81     1   -4.247838911013E+00 -2.235179708662E+00  6.205480301727E+00
    79    82     1    4.247838911013E+00  2.235179708662E+00  6.205480301727E+00
    79    83     1   -6.205480301727E+00 -4.247838911013E+00  2.235179708662E+00
    79    84     1    2.235179708662E+00 -6.205480301727E+00 -4.247838911013E+00
    79    85     1    6.205480301727E+00  4.247838911013E+00  2.235179708662E+00
    79    86     1   -2.235179708662E+00 -6.205480301727E+00  4.247838911013E+00
    79    87     1   -6.205480301727E+00  4.247838911013E+00 -2.235179708662E+00
    79    88     1   -2.235179708662E+00  6.205480301727E+00 -4.247838911013E+00
    79    89     1    6.205480301727E+00 -4.247838911013E+00 -2.235179708662E+00
    79    90     1    2.235179708662E+00  6.205480301727E+00  4.247838911013E+00
    79    91     1    2.235179708662E+00 -4.247838911013E+00 -6.205480301727E+00
    79    92     1   -2.235179708662E+00  4.247838911013E+00 -6.205480301727E+00
    79    93     1   -2.235179708662E+00 -4.247838911013E+00  6.205480301727E+00
    79    94     1    2.235179708662E+00  4.247838911013E+00  6.205480301727E+00
    79    95     1   -4.247838911013E+00 -6.205480301727E+00  2.235179708662E+00
    79    96     1   -6.205480301727E+00  2.235179708662E+00 -4.247838911013E+00
    79    97     1    4.247838911013E+00  6.205480301727E+00  2.235179708662E+00
    79    98     1   -6.205480301727E+00 -2.235179708662E+00  4.247838911013E+00
    79    99     1    4.247838911013E+00 -6.205480301727E+00 -2.235179708662E+00
    79   100     1    6.205480301727E+00 -2.235179708662E+00 -4.247838911013E+00
    79   101     1   -4.247838911013E+00  6.205480301727E+00 -2.235179708662E+00
    79   102     1    6.205480301727E+00  2.235179708662E+00  4.247838911013E+00

 SPACE  GROUP  N.                     :  217
 NUMBER OF SYMMETRY OPERATORS         :   24
 *******************************************************************************
 LATTICE PARAMETERS (ANGSTROMS AND DEGREES) - BOHR = 0.5291772083 ANGSTROM
 PRIMITIVE CELL - CENTRING CODE 6/0 VOLUME=  2474.525969 - DENSITY  1.071 g/cm^3
         A              B              C           ALPHA      BETA       GAMMA 
    14.75835555    14.75835555    14.75835555   109.471221 109.471221 109.471221
 *******************************************************************************
 ATOMS IN THE ASYMMETRIC UNIT    6 - ATOMS IN THE UNIT CELL:  102
     ATOM                 X/A                 Y/B                 Z/C    
 *******************************************************************************
      1 T 230 ZN   -4.999999999999E-01  2.499999999999E-01 -2.500000000001E-01
      2 F 230 ZN   -4.999999999999E-01 -2.500000000001E-01  2.499999999999E-01
      3 F 230 ZN   -2.500000000001E-01 -4.999999999999E-01  2.499999999999E-01
      4 F 230 ZN    2.499999999999E-01 -2.500000000001E-01 -4.999999999999E-01
      5 F 230 ZN    2.499999999999E-01 -4.999999999999E-01 -2.500000000001E-01
      6 F 230 ZN   -2.500000000001E-01  2.499999999999E-01 -4.999999999999E-01
      7 T   7 N    -3.747805825922E-01  2.794584749313E-01 -2.818340982500E-01
      8 F   7 N    -4.387074268186E-01 -9.294648434222E-02  2.818340982500E-01
      9 F   7 N     3.747805825922E-01  9.294648434222E-02 -3.457609424764E-01
     10 F   7 N     4.387074268186E-01 -2.794584749313E-01  3.457609424764E-01
     11 F   7 N    -2.818340982500E-01 -3.747805825922E-01  2.794584749313E-01
     12 F   7 N     2.794584749313E-01 -2.818340982500E-01 -3.747805825922E-01
     13 F   7 N     3.457609424764E-01  4.387074268186E-01 -2.794584749313E-01
     14 F   7 N    -9.294648434222E-02  2.818340982500E-01 -4.387074268186E-01
     15 F   7 N     2.818340982500E-01 -4.387074268186E-01 -9.294648434222E-02
     16 F   7 N     9.294648434222E-02 -3.457609424764E-01  3.747805825922E-01
     17 F   7 N    -3.457609424764E-01  3.747805825922E-01  9.294648434222E-02
     18 F   7 N    -2.794584749313E-01  3.457609424764E-01  4.387074268186E-01
     19 F   7 N     2.794584749313E-01 -3.747805825922E-01 -2.818340982500E-01
     20 F   7 N    -9.294648434222E-02 -4.387074268186E-01  2.818340982500E-01
     21 F   7 N     9.294648434222E-02  3.747805825922E-01 -3.457609424764E-01
     22 F   7 N    -2.794584749313E-01  4.387074268186E-01  3.457609424764E-01
     23 F   7 N    -3.747805825922E-01 -2.818340982500E-01  2.794584749313E-01
     24 F   7 N    -2.818340982500E-01  2.794584749313E-01 -3.747805825922E-01
     25 F   7 N     4.387074268186E-01  3.457609424764E-01 -2.794584749313E-01
     26 F   7 N     2.818340982500E-01 -9.294648434222E-02 -4.387074268186E-01
     27 F   7 N    -4.387074268186E-01  2.818340982500E-01 -9.294648434222E-02
     28 F   7 N    -3.457609424764E-01  9.294648434222E-02  3.747805825922E-01
     29 F   7 N     3.747805825922E-01 -3.457609424764E-01  9.294648434222E-02
     30 F   7 N     3.457609424764E-01 -2.794584749313E-01  4.387074268186E-01
     31 T  17 CL    4.966505432969E-01  1.544793478752E-01  4.966505432969E-01
     32 F  17 CL   -3.421711954216E-01  0.000000000000E+00 -4.966505432969E-01
     33 F  17 CL   -4.966505432969E-01  0.000000000000E+00 -3.421711954216E-01
     34 F  17 CL    3.421711954216E-01 -1.544793478752E-01  3.421711954216E-01
     35 F  17 CL    4.966505432969E-01  4.966505432969E-01  1.544793478752E-01
     36 F  17 CL    1.544793478752E-01  4.966505432969E-01  4.966505432969E-01
     37 F  17 CL    3.421711954216E-01  3.421711954216E-01 -1.544793478752E-01
     38 F  17 CL    0.000000000000E+00 -4.966505432969E-01 -3.421711954216E-01
     39 F  17 CL   -4.966505432969E-01 -3.421711954216E-01  0.000000000000E+00
     40 F  17 CL    0.000000000000E+00 -3.421711954216E-01 -4.966505432969E-01
     41 F  17 CL   -3.421711954216E-01 -4.966505432969E-01  0.000000000000E+00
     42 F  17 CL   -1.544793478752E-01  3.421711954216E-01  3.421711954216E-01
     43 T   6 C    -3.799670343664E-01  2.429900243312E-01 -3.799670343664E-01
     44 F   6 C    -3.770429413024E-01  0.000000000000E+00  3.799670343664E-01
     45 F   6 C     3.799670343664E-01  0.000000000000E+00 -3.770429413024E-01
     46 F   6 C     3.770429413024E-01 -2.429900243312E-01  3.770429413024E-01
     47 F   6 C    -3.799670343664E-01 -3.799670343664E-01  2.429900243312E-01
     48 F   6 C     2.429900243312E-01 -3.799670343664E-01 -3.799670343664E-01
     49 F   6 C     3.770429413024E-01  3.770429413024E-01 -2.429900243312E-01
     50 F   6 C     0.000000000000E+00  3.799670343664E-01 -3.770429413024E-01
     51 F   6 C     3.799670343664E-01 -3.770429413024E-01  0.000000000000E+00
     52 F   6 C     0.000000000000E+00 -3.770429413024E-01  3.799670343664E-01
     53 F   6 C    -3.770429413024E-01  3.799670343664E-01  0.000000000000E+00
     54 F   6 C    -2.429900243312E-01  3.770429413024E-01  3.770429413024E-01
     55 T   6 C    -2.627676736629E-01  3.450839149308E-01 -2.060904397941E-01
     56 F   6 C    -4.488256452751E-01 -5.667723386878E-02  2.060904397941E-01
     57 F   6 C     2.627676736629E-01  5.667723386878E-02 -3.921484114063E-01
     58 F   6 C     4.488256452751E-01 -3.450839149308E-01  3.921484114063E-01
     59 F   6 C    -2.060904397941E-01 -2.627676736629E-01  3.450839149308E-01
     60 F   6 C     3.450839149308E-01 -2.060904397941E-01 -2.627676736629E-01
     61 F   6 C     3.921484114063E-01  4.488256452751E-01 -3.450839149308E-01
     62 F   6 C    -5.667723386878E-02  2.060904397941E-01 -4.488256452751E-01
     63 F   6 C     2.060904397941E-01 -4.488256452751E-01 -5.667723386878E-02
     64 F   6 C     5.667723386878E-02 -3.921484114063E-01  2.627676736629E-01
     65 F   6 C    -3.921484114063E-01  2.627676736629E-01  5.667723386878E-02
     66 F   6 C    -3.450839149308E-01  3.921484114063E-01  4.488256452751E-01
     67 F   6 C     3.450839149308E-01 -2.627676736629E-01 -2.060904397941E-01
     68 F   6 C    -5.667723386878E-02 -4.488256452751E-01  2.060904397941E-01
     69 F   6 C     5.667723386878E-02  2.627676736629E-01 -3.921484114063E-01
     70 F   6 C    -3.450839149308E-01  4.488256452751E-01  3.921484114063E-01
     71 F   6 C    -2.627676736629E-01 -2.060904397941E-01  3.450839149308E-01
     72 F   6 C    -2.060904397941E-01  3.450839149308E-01 -2.627676736629E-01
     73 F   6 C     4.488256452751E-01  3.921484114063E-01 -3.450839149308E-01
     74 F   6 C     2.060904397941E-01 -5.667723386878E-02 -4.488256452751E-01
     75 F   6 C    -4.488256452751E-01  2.060904397941E-01 -5.667723386878E-02
     76 F   6 C    -3.921484114063E-01  5.667723386878E-02  2.627676736629E-01
     77 F   6 C     2.627676736629E-01 -3.921484114063E-01  5.667723386878E-02
     78 F   6 C     3.921484114063E-01 -3.450839149308E-01  4.488256452751E-01
     79 T   1 H    -2.329786108428E-01  3.865956161772E-01 -1.181035375213E-01
     80 F   1 H    -4.953008463016E-01 -1.148750733215E-01  1.181035375213E-01
     81 F   1 H     2.329786108428E-01  1.148750733215E-01 -3.804257729800E-01
     82 F   1 H     4.953008463016E-01 -3.865956161772E-01  3.804257729800E-01
     83 F   1 H    -1.181035375213E-01 -2.329786108428E-01  3.865956161772E-01
     84 F   1 H     3.865956161772E-01 -1.181035375213E-01 -2.329786108428E-01
     85 F   1 H     3.804257729800E-01  4.953008463016E-01 -3.865956161772E-01
     86 F   1 H    -1.148750733215E-01  1.181035375213E-01 -4.953008463016E-01
     87 F   1 H     1.181035375213E-01 -4.953008463016E-01 -1.148750733215E-01
     88 F   1 H     1.148750733215E-01 -3.804257729800E-01  2.329786108428E-01
     89 F   1 H    -3.804257729800E-01  2.329786108428E-01  1.148750733215E-01
     90 F   1 H    -3.865956161772E-01  3.804257729800E-01  4.953008463016E-01
     91 F   1 H     3.865956161772E-01 -2.329786108428E-01 -1.181035375213E-01
     92 F   1 H    -1.148750733215E-01 -4.953008463016E-01  1.181035375213E-01
     93 F   1 H     1.148750733215E-01  2.329786108428E-01 -3.804257729800E-01
     94 F   1 H    -3.865956161772E-01  4.953008463016E-01  3.804257729800E-01
     95 F   1 H    -2.329786108428E-01 -1.181035375213E-01  3.865956161772E-01
     96 F   1 H    -1.181035375213E-01  3.865956161772E-01 -2.329786108428E-01
     97 F   1 H     4.953008463016E-01  3.804257729800E-01 -3.865956161772E-01
     98 F   1 H     1.181035375213E-01 -1.148750733215E-01 -4.953008463016E-01
     99 F   1 H    -4.953008463016E-01  1.181035375213E-01 -1.148750733215E-01
    100 F   1 H    -3.804257729800E-01  1.148750733215E-01  2.329786108428E-01
    101 F   1 H     2.329786108428E-01 -3.804257729800E-01  1.148750733215E-01
    102 F   1 H     3.804257729800E-01 -3.865956161772E-01  4.953008463016E-01

 TRANSFORMATION MATRIX PRIMITIVE-CRYSTALLOGRAPHIC CELL
  0.0000  1.0000  1.0000  1.0000  0.0000  1.0000  1.0000  1.0000  0.0000

 *******************************************************************************
 CRYSTALLOGRAPHIC CELL (VOLUME=       4949.05193866)
         A              B              C           ALPHA      BETA       GAMMA 
    17.04148110    17.04148110    17.04148110    90.000000  90.000000  90.000000

 COORDINATES IN THE CRYSTALLOGRAPHIC CELL
     ATOM                 X/A                 Y/B                 Z/C    
 *******************************************************************************
      1 T 230 ZN    2.499999999999E-01 -4.999999999999E-01  0.000000000000E+00
      2 F 230 ZN    2.499999999999E-01  0.000000000000E+00 -4.999999999999E-01
      3 F 230 ZN    0.000000000000E+00  2.499999999999E-01 -4.999999999999E-01
      4 F 230 ZN   -4.999999999999E-01  0.000000000000E+00  2.499999999999E-01
      5 F 230 ZN   -4.999999999999E-01  2.499999999999E-01  0.000000000000E+00
      6 F 230 ZN    0.000000000000E+00 -4.999999999999E-01  2.499999999999E-01
      7 T   7 N     1.862024796368E-01 -4.680365778868E-01  9.325599529455E-02
      8 F   7 N    -1.862024796368E-01  4.680365778868E-01  9.325599529455E-02
      9 F   7 N     1.862024796368E-01  4.680365778868E-01 -9.325599529455E-02
     10 F   7 N    -1.862024796368E-01 -4.680365778868E-01 -9.325599529455E-02
     11 F   7 N     9.325599529455E-02  1.862024796368E-01 -4.680365778868E-01
     12 F   7 N    -4.680365778868E-01  9.325599529455E-02  1.862024796368E-01
     13 F   7 N    -9.325599529455E-02 -1.862024796368E-01 -4.680365778868E-01
     14 F   7 N     4.680365778868E-01  9.325599529455E-02 -1.862024796368E-01
     15 F   7 N     9.325599529455E-02 -1.862024796368E-01  4.680365778868E-01
     16 F   7 N     4.680365778868E-01 -9.325599529455E-02  1.862024796368E-01
     17 F   7 N    -9.325599529455E-02  1.862024796368E-01  4.680365778868E-01
     18 F   7 N    -4.680365778868E-01 -9.325599529455E-02 -1.862024796368E-01
     19 F   7 N    -4.680365778868E-01  1.862024796368E-01  9.325599529455E-02
     20 F   7 N     4.680365778868E-01 -1.862024796368E-01  9.325599529455E-02
     21 F   7 N     4.680365778868E-01  1.862024796368E-01 -9.325599529455E-02
     22 F   7 N    -4.680365778868E-01 -1.862024796368E-01 -9.325599529455E-02
     23 F   7 N     1.862024796368E-01  9.325599529455E-02 -4.680365778868E-01
     24 F   7 N     9.325599529455E-02 -4.680365778868E-01  1.862024796368E-01
     25 F   7 N    -1.862024796368E-01 -9.325599529455E-02 -4.680365778868E-01
     26 F   7 N     9.325599529455E-02  4.680365778868E-01 -1.862024796368E-01
     27 F   7 N    -1.862024796368E-01  9.325599529455E-02  4.680365778868E-01
     28 F   7 N    -9.325599529455E-02  4.680365778868E-01  1.862024796368E-01
     29 F   7 N     1.862024796368E-01 -9.325599529455E-02  4.680365778868E-01
     30 F   7 N    -9.325599529455E-02 -4.680365778868E-01 -1.862024796368E-01
     31 T  17 CL    7.723967393762E-02  4.194108693593E-01  7.723967393762E-02
     32 F  17 CL   -7.723967393762E-02 -4.194108693593E-01  7.723967393762E-02
     33 F  17 CL    7.723967393762E-02 -4.194108693593E-01 -7.723967393762E-02
     34 F  17 CL   -7.723967393762E-02  4.194108693593E-01 -7.723967393762E-02
     35 F  17 CL    7.723967393762E-02  7.723967393762E-02  4.194108693593E-01
     36 F  17 CL    4.194108693593E-01  7.723967393762E-02  7.723967393762E-02
     37 F  17 CL   -7.723967393762E-02 -7.723967393762E-02  4.194108693593E-01
     38 F  17 CL   -4.194108693593E-01  7.723967393762E-02 -7.723967393762E-02
     39 F  17 CL    7.723967393762E-02 -7.723967393762E-02 -4.194108693593E-01
     40 F  17 CL   -4.194108693593E-01 -7.723967393762E-02  7.723967393762E-02
     41 F  17 CL   -7.723967393762E-02  7.723967393762E-02 -4.194108693593E-01
     42 F  17 CL    4.194108693593E-01 -7.723967393762E-02 -7.723967393762E-02
     43 T   6 C     1.214950121656E-01  4.985379534680E-01  1.214950121656E-01
     44 F   6 C    -1.214950121656E-01 -4.985379534680E-01  1.214950121656E-01
     45 F   6 C     1.214950121656E-01 -4.985379534680E-01 -1.214950121656E-01
     46 F   6 C    -1.214950121656E-01  4.985379534680E-01 -1.214950121656E-01
     47 F   6 C     1.214950121656E-01  1.214950121656E-01  4.985379534680E-01
     48 F   6 C     4.985379534680E-01  1.214950121656E-01  1.214950121656E-01
     49 F   6 C    -1.214950121656E-01 -1.214950121656E-01  4.985379534680E-01
     50 F   6 C    -4.985379534680E-01  1.214950121656E-01 -1.214950121656E-01
     51 F   6 C     1.214950121656E-01 -1.214950121656E-01 -4.985379534680E-01
     52 F   6 C    -4.985379534680E-01 -1.214950121656E-01  1.214950121656E-01
     53 F   6 C    -1.214950121656E-01  1.214950121656E-01 -4.985379534680E-01
     54 F   6 C     4.985379534680E-01 -1.214950121656E-01 -1.214950121656E-01
     55 T   6 C    -2.991194256002E-01  9.302898580608E-02 -3.557966594690E-01
     56 F   6 C     2.991194256002E-01 -9.302898580608E-02 -3.557966594690E-01
     57 F   6 C    -2.991194256002E-01 -9.302898580608E-02  3.557966594690E-01
     58 F   6 C     2.991194256002E-01  9.302898580608E-02  3.557966594690E-01
     59 F   6 C    -3.557966594690E-01 -2.991194256002E-01  9.302898580608E-02
     60 F   6 C     9.302898580608E-02 -3.557966594690E-01 -2.991194256002E-01
     61 F   6 C     3.557966594690E-01  2.991194256002E-01  9.302898580608E-02
     62 F   6 C    -9.302898580608E-02 -3.557966594690E-01  2.991194256002E-01
     63 F   6 C    -3.557966594690E-01  2.991194256002E-01 -9.302898580608E-02
     64 F   6 C    -9.302898580608E-02  3.557966594690E-01 -2.991194256002E-01
     65 F   6 C     3.557966594690E-01 -2.991194256002E-01 -9.302898580608E-02
     66 F   6 C     9.302898580608E-02  3.557966594690E-01  2.991194256002E-01
     67 F   6 C     9.302898580608E-02 -2.991194256002E-01 -3.557966594690E-01
     68 F   6 C    -9.302898580608E-02  2.991194256002E-01 -3.557966594690E-01
     69 F   6 C    -9.302898580608E-02 -2.991194256002E-01  3.557966594690E-01
     70 F   6 C     9.302898580608E-02  2.991194256002E-01  3.557966594690E-01
     71 F   6 C    -2.991194256002E-01 -3.557966594690E-01  9.302898580608E-02
     72 F   6 C    -3.557966594690E-01  9.302898580608E-02 -2.991194256002E-01
     73 F   6 C     2.991194256002E-01  3.557966594690E-01  9.302898580608E-02
     74 F   6 C    -3.557966594690E-01 -9.302898580608E-02  2.991194256002E-01
     75 F   6 C     2.991194256002E-01 -3.557966594690E-01 -9.302898580608E-02
     76 F   6 C     3.557966594690E-01 -9.302898580608E-02 -2.991194256002E-01
     77 F   6 C    -2.991194256002E-01  3.557966594690E-01 -9.302898580608E-02
     78 F   6 C     3.557966594690E-01  9.302898580608E-02  2.991194256002E-01
     79 T   1 H    -2.492646552507E-01  1.311611177294E-01 -3.641397285722E-01
     80 F   1 H     2.492646552507E-01 -1.311611177294E-01 -3.641397285722E-01
     81 F   1 H    -2.492646552507E-01 -1.311611177294E-01  3.641397285722E-01
     82 F   1 H     2.492646552507E-01  1.311611177294E-01  3.641397285722E-01
     83 F   1 H    -3.641397285722E-01 -2.492646552507E-01  1.311611177294E-01
     84 F   1 H     1.311611177294E-01 -3.641397285722E-01 -2.492646552507E-01
     85 F   1 H     3.641397285722E-01  2.492646552507E-01  1.311611177294E-01
     86 F   1 H    -1.311611177294E-01 -3.641397285722E-01  2.492646552507E-01
     87 F   1 H    -3.641397285722E-01  2.492646552507E-01 -1.311611177294E-01
     88 F   1 H    -1.311611177294E-01  3.641397285722E-01 -2.492646552507E-01
     89 F   1 H     3.641397285722E-01 -2.492646552507E-01 -1.311611177294E-01
     90 F   1 H     1.311611177294E-01  3.641397285722E-01  2.492646552507E-01
     91 F   1 H     1.311611177294E-01 -2.492646552507E-01 -3.641397285722E-01
     92 F   1 H    -1.311611177294E-01  2.492646552507E-01 -3.641397285722E-01
     93 F   1 H    -1.311611177294E-01 -2.492646552507E-01  3.641397285722E-01
     94 F   1 H     1.311611177294E-01  2.492646552507E-01  3.641397285722E-01
     95 F   1 H    -2.492646552507E-01 -3.641397285722E-01  1.311611177294E-01
     96 F   1 H    -3.641397285722E-01  1.311611177294E-01 -2.492646552507E-01
     97 F   1 H     2.492646552507E-01  3.641397285722E-01  1.311611177294E-01
     98 F   1 H    -3.641397285722E-01 -1.311611177294E-01  2.492646552507E-01
     99 F   1 H     2.492646552507E-01 -3.641397285722E-01 -1.311611177294E-01
    100 F   1 H     3.641397285722E-01 -1.311611177294E-01 -2.492646552507E-01
    101 F   1 H    -2.492646552507E-01  3.641397285722E-01 -1.311611177294E-01
    102 F   1 H     3.641397285722E-01  1.311611177294E-01  2.492646552507E-01

 T = ATOM BELONGING TO THE ASYMMETRIC UNIT
 *******************************************************************************
 * GEOMETRY EDITING - INPUT COORDINATES ARE GIVEN IN ANGSTROM         
 *******************************************************************************

 GEOMETRY NOW FULLY CONSISTENT WITH THE GROUP
 INFORMATION **** NEW DEFAULT **** FINALRUN 4 FOR GEOMETRY OPTIMIZATIONS
 INFORMATION **** NEW DEFAULT **** OPTGEOM OPTIMIZES BOTH ATOMIC COORDINATES AND CELL PARAMETERS
 INFORMATION **** NEW DEFAULT **** TOL. ON ATOMIC DISP TO REDEFINE REF. GEOMETRY: 0.8 Angs
 INFORMATION **** NEW DEFAULT **** N POINTS TO REDEFINE REF. GEOMETRY: N OF OPT DEGS OF FREEDOM
 INFORMATION **** NEW DEFAULT **** TOL. ON ENERGY TO REDEFINE REF. GEOMETRY: 10**-3*(5*N. ATOMS)

 IMPORTANT INFORMATION:
 THE COORDINATE SYSTEM ADOPTED IN THE OPTIMIZATION IS NOT IN
 GENERAL HOMOGENEOUS UNITS. FOR THIS REASON THE GRADIENT AND 
 HESSIAN MATRIX IN TERMS OF THIS SYSTEM ARE GIVEN WITHOUT
 UNITS. FOR MORE DETAILS SEE THE MANUAL.

 INITIAL TRUST RADIUS         0.50000 MAXIMUM TRUST RADIUS               4.00000
 MAXIMUM GRADIENT COMPONENT   0.00045 MAXIMUM DISPLACEMENT COMPONENT     0.00180
 R.M.S. OF GRADIENT COMPONENT 0.00030 R.M.S. OF DISPLACEMENT COMPONENTS  0.00120
 THRESHOLD ON ENERGY CHANGE 0.100E-06 EXTRAPOLATING POLYNOMIAL ORDER           2
 MAXIMUM ALLOWED NUMBER OF STEPS   -1 SORTING OF ENERGY POINTS:               NO
 ANALYTICAL  GRADIENT                 HESSIAN UPDATING                      BFGS
 STEP SIZE NUMERICAL GRADIENT 0.00100
 INITIAL HESSIAN MATRIX: SCHLEGEL MODEL 2
 *******************************************************************************


 ELAELAELAELAELAELAELAELAELAELAELAELAELAELAELAELAELAELAELAELAELAELAELAELAELAELA

                       ELASTIC CALCULATION

 INFORMATION **** TOLDEX ****  CONVERGENCE CRITERION FOR RMS DISPLACEMENT MODIFIED  6.200000E-04
 INFORMATION **** TOLDEG **** MODIFY CONVERGENCE CRITERION FOR RMS GRADIENT  3.000000E-04
 INFORMATION **** TOLDEE **** CONVERGENCE CRITERION FOR ENERGY MODIFIED: 10**-           8

 GCALCO - MAX INDICES DIRECT LATTICE VECTOR    14    14    14
 NO.OF VECTORS CREATED 6999 STARS  122 RMAX   303.80940 BOHR

 GEOMETRY FOR WAVE FUNCTION - DIMENSIONALITY OF THE SYSTEM    3
 (NON PERIODIC DIRECTION: LATTICE PARAMETER FORMALLY SET TO 500)
 *******************************************************************************
 LATTICE PARAMETERS (ANGSTROMS AND DEGREES) - BOHR = 0.5291772083 ANGSTROM
 PRIMITIVE CELL - CENTRING CODE 6/0 VOLUME=  2474.525969 - DENSITY  1.071 g/cm^3
         A              B              C           ALPHA      BETA       GAMMA 
    14.75835555    14.75835555    14.75835555   109.471221 109.471221 109.471221
 *******************************************************************************
 ATOMS IN THE ASYMMETRIC UNIT    6 - ATOMS IN THE UNIT CELL:  102
     ATOM                 X/A                 Y/B                 Z/C    
 *******************************************************************************
      1 T 230 ZN    5.000000000000E-01  2.500000000000E-01 -2.500000000000E-01
      2 F 230 ZN    5.000000000000E-01 -2.500000000000E-01  2.500000000000E-01
      3 F 230 ZN   -2.500000000000E-01 -5.000000000000E-01  2.500000000000E-01
      4 F 230 ZN    2.500000000000E-01 -2.500000000000E-01  5.000000000000E-01
      5 F 230 ZN    2.500000000000E-01  5.000000000000E-01 -2.500000000000E-01
      6 F 230 ZN   -2.500000000000E-01  2.500000000000E-01 -5.000000000000E-01
      7 T   7 N    -3.747805825922E-01  2.794584749313E-01 -2.818340982500E-01
      8 F   7 N    -4.387074268186E-01 -9.294648434222E-02  2.818340982500E-01
      9 F   7 N     3.747805825922E-01  9.294648434222E-02 -3.457609424764E-01
     10 F   7 N     4.387074268186E-01 -2.794584749313E-01  3.457609424764E-01
     11 F   7 N    -2.818340982500E-01 -3.747805825922E-01  2.794584749313E-01
     12 F   7 N     2.794584749313E-01 -2.818340982500E-01 -3.747805825922E-01
     13 F   7 N     3.457609424764E-01  4.387074268186E-01 -2.794584749313E-01
     14 F   7 N    -9.294648434222E-02  2.818340982500E-01 -4.387074268186E-01
     15 F   7 N     2.818340982500E-01 -4.387074268186E-01 -9.294648434222E-02
     16 F   7 N     9.294648434222E-02 -3.457609424764E-01  3.747805825922E-01
     17 F   7 N    -3.457609424764E-01  3.747805825922E-01  9.294648434222E-02
     18 F   7 N    -2.794584749313E-01  3.457609424764E-01  4.387074268186E-01
     19 F   7 N     2.794584749313E-01 -3.747805825922E-01 -2.818340982500E-01
     20 F   7 N    -9.294648434222E-02 -4.387074268186E-01  2.818340982500E-01
     21 F   7 N     9.294648434222E-02  3.747805825922E-01 -3.457609424764E-01
     22 F   7 N    -2.794584749313E-01  4.387074268186E-01  3.457609424764E-01
     23 F   7 N    -3.747805825922E-01 -2.818340982500E-01  2.794584749313E-01
     24 F   7 N    -2.818340982500E-01  2.794584749313E-01 -3.747805825922E-01
     25 F   7 N     4.387074268186E-01  3.457609424764E-01 -2.794584749313E-01
     26 F   7 N     2.818340982500E-01 -9.294648434222E-02 -4.387074268186E-01
     27 F   7 N    -4.387074268186E-01  2.818340982500E-01 -9.294648434222E-02
     28 F   7 N    -3.457609424764E-01  9.294648434222E-02  3.747805825922E-01
     29 F   7 N     3.747805825922E-01 -3.457609424764E-01  9.294648434222E-02
     30 F   7 N     3.457609424764E-01 -2.794584749313E-01  4.387074268186E-01
     31 T  17 CL    4.966505432969E-01  1.544793478752E-01  4.966505432969E-01
     32 F  17 CL   -3.421711954216E-01  0.000000000000E+00 -4.966505432969E-01
     33 F  17 CL   -4.966505432969E-01  0.000000000000E+00 -3.421711954216E-01
     34 F  17 CL    3.421711954216E-01 -1.544793478752E-01  3.421711954216E-01
     35 F  17 CL    4.966505432969E-01  4.966505432969E-01  1.544793478752E-01
     36 F  17 CL    1.544793478752E-01  4.966505432969E-01  4.966505432969E-01
     37 F  17 CL    3.421711954216E-01  3.421711954216E-01 -1.544793478752E-01
     38 F  17 CL    0.000000000000E+00 -4.966505432969E-01 -3.421711954216E-01
     39 F  17 CL   -4.966505432969E-01 -3.421711954216E-01  0.000000000000E+00
     40 F  17 CL    0.000000000000E+00 -3.421711954216E-01 -4.966505432969E-01
     41 F  17 CL   -3.421711954216E-01 -4.966505432969E-01  0.000000000000E+00
     42 F  17 CL   -1.544793478752E-01  3.421711954216E-01  3.421711954216E-01
     43 T   6 C    -3.799670343664E-01  2.429900243312E-01 -3.799670343664E-01
     44 F   6 C    -3.770429413024E-01  0.000000000000E+00  3.799670343664E-01
     45 F   6 C     3.799670343664E-01  0.000000000000E+00 -3.770429413024E-01
     46 F   6 C     3.770429413024E-01 -2.429900243312E-01  3.770429413024E-01
     47 F   6 C    -3.799670343664E-01 -3.799670343664E-01  2.429900243312E-01
     48 F   6 C     2.429900243312E-01 -3.799670343664E-01 -3.799670343664E-01
     49 F   6 C     3.770429413024E-01  3.770429413024E-01 -2.429900243312E-01
     50 F   6 C     0.000000000000E+00  3.799670343664E-01 -3.770429413024E-01
     51 F   6 C     3.799670343664E-01 -3.770429413024E-01  0.000000000000E+00
     52 F   6 C     0.000000000000E+00 -3.770429413024E-01  3.799670343664E-01
     53 F   6 C    -3.770429413024E-01  3.799670343664E-01  0.000000000000E+00
     54 F   6 C    -2.429900243312E-01  3.770429413024E-01  3.770429413024E-01
     55 T   6 C    -2.627676736629E-01  3.450839149308E-01 -2.060904397941E-01
     56 F   6 C    -4.488256452751E-01 -5.667723386878E-02  2.060904397941E-01
     57 F   6 C     2.627676736629E-01  5.667723386878E-02 -3.921484114063E-01
     58 F   6 C     4.488256452751E-01 -3.450839149308E-01  3.921484114063E-01
     59 F   6 C    -2.060904397941E-01 -2.627676736629E-01  3.450839149308E-01
     60 F   6 C     3.450839149308E-01 -2.060904397941E-01 -2.627676736629E-01
     61 F   6 C     3.921484114063E-01  4.488256452751E-01 -3.450839149308E-01
     62 F   6 C    -5.667723386878E-02  2.060904397941E-01 -4.488256452751E-01
     63 F   6 C     2.060904397941E-01 -4.488256452751E-01 -5.667723386878E-02
     64 F   6 C     5.667723386878E-02 -3.921484114063E-01  2.627676736629E-01
     65 F   6 C    -3.921484114063E-01  2.627676736629E-01  5.667723386878E-02
     66 F   6 C    -3.450839149308E-01  3.921484114063E-01  4.488256452751E-01
     67 F   6 C     3.450839149308E-01 -2.627676736629E-01 -2.060904397941E-01
     68 F   6 C    -5.667723386878E-02 -4.488256452751E-01  2.060904397941E-01
     69 F   6 C     5.667723386878E-02  2.627676736629E-01 -3.921484114063E-01
     70 F   6 C    -3.450839149308E-01  4.488256452751E-01  3.921484114063E-01
     71 F   6 C    -2.627676736629E-01 -2.060904397941E-01  3.450839149308E-01
     72 F   6 C    -2.060904397941E-01  3.450839149308E-01 -2.627676736629E-01
     73 F   6 C     4.488256452751E-01  3.921484114063E-01 -3.450839149308E-01
     74 F   6 C     2.060904397941E-01 -5.667723386878E-02 -4.488256452751E-01
     75 F   6 C    -4.488256452751E-01  2.060904397941E-01 -5.667723386878E-02
     76 F   6 C    -3.921484114063E-01  5.667723386878E-02  2.627676736629E-01
     77 F   6 C     2.627676736629E-01 -3.921484114063E-01  5.667723386878E-02
     78 F   6 C     3.921484114063E-01 -3.450839149308E-01  4.488256452751E-01
     79 T   1 H    -2.329786108428E-01  3.865956161772E-01 -1.181035375213E-01
     80 F   1 H    -4.953008463016E-01 -1.148750733215E-01  1.181035375213E-01
     81 F   1 H     2.329786108428E-01  1.148750733215E-01 -3.804257729800E-01
     82 F   1 H     4.953008463016E-01 -3.865956161772E-01  3.804257729800E-01
     83 F   1 H    -1.181035375213E-01 -2.329786108428E-01  3.865956161772E-01
     84 F   1 H     3.865956161772E-01 -1.181035375213E-01 -2.329786108428E-01
     85 F   1 H     3.804257729800E-01  4.953008463016E-01 -3.865956161772E-01
     86 F   1 H    -1.148750733215E-01  1.181035375213E-01 -4.953008463016E-01
     87 F   1 H     1.181035375213E-01 -4.953008463016E-01 -1.148750733215E-01
     88 F   1 H     1.148750733215E-01 -3.804257729800E-01  2.329786108428E-01
     89 F   1 H    -3.804257729800E-01  2.329786108428E-01  1.148750733215E-01
     90 F   1 H    -3.865956161772E-01  3.804257729800E-01  4.953008463016E-01
     91 F   1 H     3.865956161772E-01 -2.329786108428E-01 -1.181035375213E-01
     92 F   1 H    -1.148750733215E-01 -4.953008463016E-01  1.181035375213E-01
     93 F   1 H     1.148750733215E-01  2.329786108428E-01 -3.804257729800E-01
     94 F   1 H    -3.865956161772E-01  4.953008463016E-01  3.804257729800E-01
     95 F   1 H    -2.329786108428E-01 -1.181035375213E-01  3.865956161772E-01
     96 F   1 H    -1.181035375213E-01  3.865956161772E-01 -2.329786108428E-01
     97 F   1 H     4.953008463016E-01  3.804257729800E-01 -3.865956161772E-01
     98 F   1 H     1.181035375213E-01 -1.148750733215E-01 -4.953008463016E-01
     99 F   1 H    -4.953008463016E-01  1.181035375213E-01 -1.148750733215E-01
    100 F   1 H    -3.804257729800E-01  1.148750733215E-01  2.329786108428E-01
    101 F   1 H     2.329786108428E-01 -3.804257729800E-01  1.148750733215E-01
    102 F   1 H     3.804257729800E-01 -3.865956161772E-01  4.953008463016E-01

 TRANSFORMATION MATRIX PRIMITIVE-CRYSTALLOGRAPHIC CELL
  0.0000  1.0000  1.0000  1.0000  0.0000  1.0000  1.0000  1.0000  0.0000

 *******************************************************************************
 CRYSTALLOGRAPHIC CELL (VOLUME=       4949.05193866)
         A              B              C           ALPHA      BETA       GAMMA 
    17.04148110    17.04148110    17.04148110    90.000000  90.000000  90.000000

 COORDINATES IN THE CRYSTALLOGRAPHIC CELL
     ATOM                 X/A                 Y/B                 Z/C    
 *******************************************************************************
      1 T 230 ZN    2.500000000000E-01  5.000000000000E-01  8.273995210077E-17
      2 F 230 ZN    2.500000000000E-01 -5.515996806718E-17 -5.000000000000E-01
      3 F 230 ZN   -5.515996806718E-17  2.500000000000E-01 -5.000000000000E-01
      4 F 230 ZN    5.000000000000E-01  5.515996806718E-17  2.500000000000E-01
      5 F 230 ZN    5.000000000000E-01  2.500000000000E-01  8.273995210077E-17
      6 F 230 ZN   -5.515996806718E-17 -5.000000000000E-01  2.500000000000E-01
      7 T   7 N     1.862024796368E-01 -4.680365778868E-01  9.325599529455E-02
      8 F   7 N    -1.862024796368E-01  4.680365778868E-01  9.325599529455E-02
      9 F   7 N     1.862024796368E-01  4.680365778868E-01 -9.325599529455E-02
     10 F   7 N    -1.862024796368E-01 -4.680365778868E-01 -9.325599529455E-02
     11 F   7 N     9.325599529455E-02  1.862024796368E-01 -4.680365778868E-01
     12 F   7 N    -4.680365778868E-01  9.325599529455E-02  1.862024796368E-01
     13 F   7 N    -9.325599529455E-02 -1.862024796368E-01 -4.680365778868E-01
     14 F   7 N     4.680365778868E-01  9.325599529455E-02 -1.862024796368E-01
     15 F   7 N     9.325599529455E-02 -1.862024796368E-01  4.680365778868E-01
     16 F   7 N     4.680365778868E-01 -9.325599529455E-02  1.862024796368E-01
     17 F   7 N    -9.325599529455E-02  1.862024796368E-01  4.680365778868E-01
     18 F   7 N    -4.680365778868E-01 -9.325599529455E-02 -1.862024796368E-01
     19 F   7 N    -4.680365778868E-01  1.862024796368E-01  9.325599529455E-02
     20 F   7 N     4.680365778868E-01 -1.862024796368E-01  9.325599529455E-02
     21 F   7 N     4.680365778868E-01  1.862024796368E-01 -9.325599529455E-02
     22 F   7 N    -4.680365778868E-01 -1.862024796368E-01 -9.325599529455E-02
     23 F   7 N     1.862024796368E-01  9.325599529455E-02 -4.680365778868E-01
     24 F   7 N     9.325599529455E-02 -4.680365778868E-01  1.862024796368E-01
     25 F   7 N    -1.862024796368E-01 -9.325599529455E-02 -4.680365778868E-01
     26 F   7 N     9.325599529455E-02  4.680365778868E-01 -1.862024796368E-01
     27 F   7 N    -1.862024796368E-01  9.325599529455E-02  4.680365778868E-01
     28 F   7 N    -9.325599529455E-02  4.680365778868E-01  1.862024796368E-01
     29 F   7 N     1.862024796368E-01 -9.325599529455E-02  4.680365778868E-01
     30 F   7 N    -9.325599529455E-02 -4.680365778868E-01 -1.862024796368E-01
     31 T  17 CL    7.723967393762E-02  4.194108693593E-01  7.723967393762E-02
     32 F  17 CL   -7.723967393762E-02 -4.194108693593E-01  7.723967393762E-02
     33 F  17 CL    7.723967393762E-02 -4.194108693593E-01 -7.723967393762E-02
     34 F  17 CL   -7.723967393762E-02  4.194108693593E-01 -7.723967393762E-02
     35 F  17 CL    7.723967393762E-02  7.723967393762E-02  4.194108693593E-01
     36 F  17 CL    4.194108693593E-01  7.723967393762E-02  7.723967393762E-02
     37 F  17 CL   -7.723967393762E-02 -7.723967393762E-02  4.194108693593E-01
     38 F  17 CL   -4.194108693593E-01  7.723967393762E-02 -7.723967393762E-02
     39 F  17 CL    7.723967393762E-02 -7.723967393762E-02 -4.194108693593E-01
     40 F  17 CL   -4.194108693593E-01 -7.723967393762E-02  7.723967393762E-02
     41 F  17 CL   -7.723967393762E-02  7.723967393762E-02 -4.194108693593E-01
     42 F  17 CL    4.194108693593E-01 -7.723967393762E-02 -7.723967393762E-02
     43 T   6 C     1.214950121656E-01  4.985379534680E-01  1.214950121656E-01
     44 F   6 C    -1.214950121656E-01 -4.985379534680E-01  1.214950121656E-01
     45 F   6 C     1.214950121656E-01 -4.985379534680E-01 -1.214950121656E-01
     46 F   6 C    -1.214950121656E-01  4.985379534680E-01 -1.214950121656E-01
     47 F   6 C     1.214950121656E-01  1.214950121656E-01  4.985379534680E-01
     48 F   6 C     4.985379534680E-01  1.214950121656E-01  1.214950121656E-01
     49 F   6 C    -1.214950121656E-01 -1.214950121656E-01  4.985379534680E-01
     50 F   6 C    -4.985379534680E-01  1.214950121656E-01 -1.214950121656E-01
     51 F   6 C     1.214950121656E-01 -1.214950121656E-01 -4.985379534680E-01
     52 F   6 C    -4.985379534680E-01 -1.214950121656E-01  1.214950121656E-01
     53 F   6 C    -1.214950121656E-01  1.214950121656E-01 -4.985379534680E-01
     54 F   6 C     4.985379534680E-01 -1.214950121656E-01 -1.214950121656E-01
     55 T   6 C    -2.991194256002E-01  9.302898580608E-02 -3.557966594690E-01
     56 F   6 C     2.991194256002E-01 -9.302898580608E-02 -3.557966594690E-01
     57 F   6 C    -2.991194256002E-01 -9.302898580608E-02  3.557966594690E-01
     58 F   6 C     2.991194256002E-01  9.302898580608E-02  3.557966594690E-01
     59 F   6 C    -3.557966594690E-01 -2.991194256002E-01  9.302898580608E-02
     60 F   6 C     9.302898580608E-02 -3.557966594690E-01 -2.991194256002E-01
     61 F   6 C     3.557966594690E-01  2.991194256002E-01  9.302898580608E-02
     62 F   6 C    -9.302898580608E-02 -3.557966594690E-01  2.991194256002E-01
     63 F   6 C    -3.557966594690E-01  2.991194256002E-01 -9.302898580608E-02
     64 F   6 C    -9.302898580608E-02  3.557966594690E-01 -2.991194256002E-01
     65 F   6 C     3.557966594690E-01 -2.991194256002E-01 -9.302898580608E-02
     66 F   6 C     9.302898580608E-02  3.557966594690E-01  2.991194256002E-01
     67 F   6 C     9.302898580608E-02 -2.991194256002E-01 -3.557966594690E-01
     68 F   6 C    -9.302898580608E-02  2.991194256002E-01 -3.557966594690E-01
     69 F   6 C    -9.302898580608E-02 -2.991194256002E-01  3.557966594690E-01
     70 F   6 C     9.302898580608E-02  2.991194256002E-01  3.557966594690E-01
     71 F   6 C    -2.991194256002E-01 -3.557966594690E-01  9.302898580608E-02
     72 F   6 C    -3.557966594690E-01  9.302898580608E-02 -2.991194256002E-01
     73 F   6 C     2.991194256002E-01  3.557966594690E-01  9.302898580608E-02
     74 F   6 C    -3.557966594690E-01 -9.302898580608E-02  2.991194256002E-01
     75 F   6 C     2.991194256002E-01 -3.557966594690E-01 -9.302898580608E-02
     76 F   6 C     3.557966594690E-01 -9.302898580608E-02 -2.991194256002E-01
     77 F   6 C    -2.991194256002E-01  3.557966594690E-01 -9.302898580608E-02
     78 F   6 C     3.557966594690E-01  9.302898580608E-02  2.991194256002E-01
     79 T   1 H    -2.492646552507E-01  1.311611177294E-01 -3.641397285722E-01
     80 F   1 H     2.492646552507E-01 -1.311611177294E-01 -3.641397285722E-01
     81 F   1 H    -2.492646552507E-01 -1.311611177294E-01  3.641397285722E-01
     82 F   1 H     2.492646552507E-01  1.311611177294E-01  3.641397285722E-01
     83 F   1 H    -3.641397285722E-01 -2.492646552507E-01  1.311611177294E-01
     84 F   1 H     1.311611177294E-01 -3.641397285722E-01 -2.492646552507E-01
     85 F   1 H     3.641397285722E-01  2.492646552507E-01  1.311611177294E-01
     86 F   1 H    -1.311611177294E-01 -3.641397285722E-01  2.492646552507E-01
     87 F   1 H    -3.641397285722E-01  2.492646552507E-01 -1.311611177294E-01
     88 F   1 H    -1.311611177294E-01  3.641397285722E-01 -2.492646552507E-01
     89 F   1 H     3.641397285722E-01 -2.492646552507E-01 -1.311611177294E-01
     90 F   1 H     1.311611177294E-01  3.641397285722E-01  2.492646552507E-01
     91 F   1 H     1.311611177294E-01 -2.492646552507E-01 -3.641397285722E-01
     92 F   1 H    -1.311611177294E-01  2.492646552507E-01 -3.641397285722E-01
     93 F   1 H    -1.311611177294E-01 -2.492646552507E-01  3.641397285722E-01
     94 F   1 H     1.311611177294E-01  2.492646552507E-01  3.641397285722E-01
     95 F   1 H    -2.492646552507E-01 -3.641397285722E-01  1.311611177294E-01
     96 F   1 H    -3.641397285722E-01  1.311611177294E-01 -2.492646552507E-01
     97 F   1 H     2.492646552507E-01  3.641397285722E-01  1.311611177294E-01
     98 F   1 H    -3.641397285722E-01 -1.311611177294E-01  2.492646552507E-01
     99 F   1 H     2.492646552507E-01 -3.641397285722E-01 -1.311611177294E-01
    100 F   1 H     3.641397285722E-01 -1.311611177294E-01 -2.492646552507E-01
    101 F   1 H    -2.492646552507E-01  3.641397285722E-01 -1.311611177294E-01
    102 F   1 H     3.641397285722E-01  1.311611177294E-01  2.492646552507E-01

 T = ATOM BELONGING TO THE ASYMMETRIC UNIT

 ****   24 SYMMOPS - TRANSLATORS IN FRACTIONAL UNITS
 **** MATRICES AND TRANSLATORS IN THE CRYSTALLOGRAPHIC REFERENCE FRAME
   V INV                    ROTATION MATRICES                   TRANSLATORS
   1   1  1.00  0.00  0.00  0.00  1.00  0.00  0.00  0.00  1.00  0.00  0.00  0.00
   2   2  0.00  1.00 -1.00  1.00  0.00 -1.00  0.00  0.00 -1.00  0.00  0.00  0.00
   3   3 -1.00  0.00  0.00 -1.00  0.00  1.00 -1.00  1.00  0.00  0.00  0.00  0.00
   4   4  0.00 -1.00  1.00  0.00 -1.00  0.00  1.00 -1.00  0.00  0.00  0.00  0.00
   5   6  0.00  0.00  1.00  1.00  0.00  0.00  0.00  1.00  0.00  0.00  0.00  0.00
   6   5  0.00  1.00  0.00  0.00  0.00  1.00  1.00  0.00  0.00  0.00  0.00  0.00
   7   8  1.00 -1.00  0.00  0.00 -1.00  1.00  0.00 -1.00  0.00  0.00  0.00  0.00
   8   7  1.00  0.00 -1.00  0.00  0.00 -1.00  0.00  1.00 -1.00  0.00  0.00  0.00
   9  10  0.00  0.00 -1.00  0.00  1.00 -1.00  1.00  0.00 -1.00  0.00  0.00  0.00
  10   9 -1.00  0.00  1.00 -1.00  1.00  0.00 -1.00  0.00  0.00  0.00  0.00  0.00
  11  12 -1.00  1.00  0.00 -1.00  0.00  0.00 -1.00  0.00  1.00  0.00  0.00  0.00
  12  11  0.00 -1.00  0.00  1.00 -1.00  0.00  0.00 -1.00  1.00  0.00  0.00  0.00
  13  13  0.00  1.00  0.00  1.00  0.00  0.00  0.00  0.00  1.00  0.00  0.00  0.00
  14  14  1.00  0.00 -1.00  0.00  1.00 -1.00  0.00  0.00 -1.00  0.00  0.00  0.00
  15  16 -1.00  0.00  1.00 -1.00  0.00  0.00 -1.00  1.00  0.00  0.00  0.00  0.00
  16  15  0.00 -1.00  0.00  0.00 -1.00  1.00  1.00 -1.00  0.00  0.00  0.00  0.00
  17  17  1.00  0.00  0.00  0.00  0.00  1.00  0.00  1.00  0.00  0.00  0.00  0.00
  18  18  0.00  0.00  1.00  0.00  1.00  0.00  1.00  0.00  0.00  0.00  0.00  0.00
  19  20  0.00 -1.00  1.00  1.00 -1.00  0.00  0.00 -1.00  0.00  0.00  0.00  0.00
  20  19  0.00  1.00 -1.00  0.00  0.00 -1.00  1.00  0.00 -1.00  0.00  0.00  0.00
  21  22  0.00  0.00 -1.00  1.00  0.00 -1.00  0.00  1.00 -1.00  0.00  0.00  0.00
  22  21 -1.00  1.00  0.00 -1.00  0.00  1.00 -1.00  0.00  0.00  0.00  0.00  0.00
  23  23 -1.00  0.00  0.00 -1.00  1.00  0.00 -1.00  0.00  1.00  0.00  0.00  0.00
  24  24  1.00 -1.00  0.00  0.00 -1.00  0.00  0.00 -1.00  1.00  0.00  0.00  0.00

 DIRECT LATTICE VECTORS CARTESIAN COMPONENTS (ANGSTROM)
          X                    Y                    Z
  -0.852074054932E+01   0.852074054932E+01   0.852074054932E+01
   0.852074054932E+01  -0.852074054932E+01   0.852074054932E+01
   0.852074054932E+01   0.852074054932E+01  -0.852074054932E+01


 CARTESIAN COORDINATES - PRIMITIVE CELL
 *******************************************************************************
 *      ATOM          X(ANGSTROM)         Y(ANGSTROM)         Z(ANGSTROM)
 *******************************************************************************
    1   230 ZN   -1.278111082398E+01  8.520740549320E+00  1.410011329828E-15
    2   230 ZN   -1.278111082398E+01 -9.400075532184E-16  8.520740549320E+00
    3   230 ZN   -9.400075532184E-16 -1.278111082398E+01  8.520740549320E+00
    4   230 ZN    8.520740549320E+00  9.400075532184E-16 -1.278111082398E+01
    5   230 ZN    8.520740549320E+00 -1.278111082398E+01  1.410011329828E-15
    6   230 ZN   -9.400075532184E-16  8.520740549320E+00 -1.278111082398E+01
    7     7 N     3.173166037250E+00 -7.976036495530E+00  1.589220281147E+00
    8     7 N    -3.173166037250E+00  7.976036495530E+00  1.589220281147E+00
    9     7 N     3.173166037250E+00  7.976036495530E+00 -1.589220281147E+00
   10     7 N    -3.173166037250E+00 -7.976036495530E+00 -1.589220281147E+00
   11     7 N     1.589220281147E+00  3.173166037250E+00 -7.976036495530E+00
   12     7 N    -7.976036495530E+00  1.589220281147E+00  3.173166037250E+00
   13     7 N    -1.589220281147E+00 -3.173166037250E+00 -7.976036495530E+00
   14     7 N     7.976036495530E+00  1.589220281147E+00 -3.173166037250E+00
   15     7 N     1.589220281147E+00 -3.173166037250E+00  7.976036495530E+00
   16     7 N     7.976036495530E+00 -1.589220281147E+00  3.173166037250E+00
   17     7 N    -1.589220281147E+00  3.173166037250E+00  7.976036495530E+00
   18     7 N    -7.976036495530E+00 -1.589220281147E+00 -3.173166037250E+00
   19     7 N    -7.976036495530E+00  3.173166037250E+00  1.589220281147E+00
   20     7 N     7.976036495530E+00 -3.173166037250E+00  1.589220281147E+00
   21     7 N     7.976036495530E+00  3.173166037250E+00 -1.589220281147E+00
   22     7 N    -7.976036495530E+00 -3.173166037250E+00 -1.589220281147E+00
   23     7 N     3.173166037250E+00  1.589220281147E+00 -7.976036495530E+00
   24     7 N     1.589220281147E+00 -7.976036495530E+00  3.173166037250E+00
   25     7 N    -3.173166037250E+00 -1.589220281147E+00 -7.976036495530E+00
   26     7 N     1.589220281147E+00  7.976036495530E+00 -3.173166037250E+00
   27     7 N    -3.173166037250E+00  1.589220281147E+00  7.976036495530E+00
   28     7 N    -1.589220281147E+00  7.976036495530E+00  3.173166037250E+00
   29     7 N     3.173166037250E+00 -1.589220281147E+00  7.976036495530E+00
   30     7 N    -1.589220281147E+00 -7.976036495530E+00 -3.173166037250E+00
   31    17 CL    1.316278443473E+00  7.147382402750E+00  1.316278443473E+00
   32    17 CL   -1.316278443473E+00 -7.147382402750E+00  1.316278443473E+00
   33    17 CL    1.316278443473E+00 -7.147382402750E+00 -1.316278443473E+00
   34    17 CL   -1.316278443473E+00  7.147382402750E+00 -1.316278443473E+00
   35    17 CL    1.316278443473E+00  1.316278443473E+00  7.147382402750E+00
   36    17 CL    7.147382402750E+00  1.316278443473E+00  1.316278443473E+00
   37    17 CL   -1.316278443473E+00 -1.316278443473E+00  7.147382402750E+00
   38    17 CL   -7.147382402750E+00  1.316278443473E+00 -1.316278443473E+00
   39    17 CL    1.316278443473E+00 -1.316278443473E+00 -7.147382402750E+00
   40    17 CL   -7.147382402750E+00 -1.316278443473E+00  1.316278443473E+00
   41    17 CL   -1.316278443473E+00  1.316278443473E+00 -7.147382402750E+00
   42    17 CL    7.147382402750E+00 -1.316278443473E+00 -1.316278443473E+00
   43     6 C     2.070454953399E+00  8.495825110979E+00  2.070454953399E+00
   44     6 C    -2.070454953399E+00 -8.495825110979E+00  2.070454953399E+00
   45     6 C     2.070454953399E+00 -8.495825110979E+00 -2.070454953399E+00
   46     6 C    -2.070454953399E+00  8.495825110979E+00 -2.070454953399E+00
   47     6 C     2.070454953399E+00  2.070454953399E+00  8.495825110979E+00
   48     6 C     8.495825110979E+00  2.070454953399E+00  2.070454953399E+00
   49     6 C    -2.070454953399E+00 -2.070454953399E+00  8.495825110979E+00
   50     6 C    -8.495825110979E+00  2.070454953399E+00 -2.070454953399E+00
   51     6 C     2.070454953399E+00 -2.070454953399E+00 -8.495825110979E+00
   52     6 C    -8.495825110979E+00 -2.070454953399E+00  2.070454953399E+00
   53     6 C    -2.070454953399E+00  2.070454953399E+00 -8.495825110979E+00
   54     6 C     8.495825110979E+00 -2.070454953399E+00 -2.070454953399E+00
   55     6 C    -5.097438037602E+00  1.585351703240E+00 -6.063302047300E+00
   56     6 C     5.097438037602E+00 -1.585351703240E+00 -6.063302047300E+00
   57     6 C    -5.097438037602E+00 -1.585351703240E+00  6.063302047300E+00
   58     6 C     5.097438037602E+00  1.585351703240E+00  6.063302047300E+00
   59     6 C    -6.063302047300E+00 -5.097438037602E+00  1.585351703240E+00
   60     6 C     1.585351703240E+00 -6.063302047300E+00 -5.097438037602E+00
   61     6 C     6.063302047300E+00  5.097438037602E+00  1.585351703240E+00
   62     6 C    -1.585351703240E+00 -6.063302047300E+00  5.097438037602E+00
   63     6 C    -6.063302047300E+00  5.097438037602E+00 -1.585351703240E+00
   64     6 C    -1.585351703240E+00  6.063302047300E+00 -5.097438037602E+00
   65     6 C     6.063302047300E+00 -5.097438037602E+00 -1.585351703240E+00
   66     6 C     1.585351703240E+00  6.063302047300E+00  5.097438037602E+00
   67     6 C     1.585351703240E+00 -5.097438037602E+00 -6.063302047300E+00
   68     6 C    -1.585351703240E+00  5.097438037602E+00 -6.063302047300E+00
   69     6 C    -1.585351703240E+00 -5.097438037602E+00  6.063302047300E+00
   70     6 C     1.585351703240E+00  5.097438037602E+00  6.063302047300E+00
   71     6 C    -5.097438037602E+00 -6.063302047300E+00  1.585351703240E+00
   72     6 C    -6.063302047300E+00  1.585351703240E+00 -5.097438037602E+00
   73     6 C     5.097438037602E+00  6.063302047300E+00  1.585351703240E+00
   74     6 C    -6.063302047300E+00 -1.585351703240E+00  5.097438037602E+00
   75     6 C     5.097438037602E+00 -6.063302047300E+00 -1.585351703240E+00
   76     6 C     6.063302047300E+00 -1.585351703240E+00 -5.097438037602E+00
   77     6 C    -5.097438037602E+00  6.063302047300E+00 -1.585351703240E+00
   78     6 C     6.063302047300E+00  1.585351703240E+00  5.097438037602E+00
   79     1 H    -4.247838911013E+00  2.235179708662E+00 -6.205480301727E+00
   80     1 H     4.247838911013E+00 -2.235179708662E+00 -6.205480301727E+00
   81     1 H    -4.247838911013E+00 -2.235179708662E+00  6.205480301727E+00
   82     1 H     4.247838911013E+00  2.235179708662E+00  6.205480301727E+00
   83     1 H    -6.205480301727E+00 -4.247838911013E+00  2.235179708662E+00
   84     1 H     2.235179708662E+00 -6.205480301727E+00 -4.247838911013E+00
   85     1 H     6.205480301727E+00  4.247838911013E+00  2.235179708662E+00
   86     1 H    -2.235179708662E+00 -6.205480301727E+00  4.247838911013E+00
   87     1 H    -6.205480301727E+00  4.247838911013E+00 -2.235179708662E+00
   88     1 H    -2.235179708662E+00  6.205480301727E+00 -4.247838911013E+00
   89     1 H     6.205480301727E+00 -4.247838911013E+00 -2.235179708662E+00
   90     1 H     2.235179708662E+00  6.205480301727E+00  4.247838911013E+00
   91     1 H     2.235179708662E+00 -4.247838911013E+00 -6.205480301727E+00
   92     1 H    -2.235179708662E+00  4.247838911013E+00 -6.205480301727E+00
   93     1 H    -2.235179708662E+00 -4.247838911013E+00  6.205480301727E+00
   94     1 H     2.235179708662E+00  4.247838911013E+00  6.205480301727E+00
   95     1 H    -4.247838911013E+00 -6.205480301727E+00  2.235179708662E+00
   96     1 H    -6.205480301727E+00  2.235179708662E+00 -4.247838911013E+00
   97     1 H     4.247838911013E+00  6.205480301727E+00  2.235179708662E+00
   98     1 H    -6.205480301727E+00 -2.235179708662E+00  4.247838911013E+00
   99     1 H     4.247838911013E+00 -6.205480301727E+00 -2.235179708662E+00
  100     1 H     6.205480301727E+00 -2.235179708662E+00 -4.247838911013E+00
  101     1 H    -4.247838911013E+00  6.205480301727E+00 -2.235179708662E+00
  102     1 H     6.205480301727E+00  2.235179708662E+00  4.247838911013E+00

 *******************************************************************************
 *** PSEUDOPOTENTIAL INFORMATION ***
 *******************************************************************************

 ATOMIC NUMBER  30, NUCLEAR CHARGE 20.000, GIVEN IN INPUT       PSEUDOPOTENTIAL
   TYPE       EXPONENT      COEFF.    N      EXPONENT      COEFF.    N
  P0 TMS    34.1500000  399.9872820   0    14.5900000   85.4856550   0
  P1 TMS    39.7800000  277.1489600   0    14.9500000   69.0522050   0
  P2 TMS    43.8000000  -34.1493490   0    14.9800000   -3.2918310   0

 *******************************************************************************
 LOCAL ATOMIC FUNCTIONS BASIS SET
 *******************************************************************************
   ATOM   X(AU)   Y(AU)   Z(AU)  N. TYPE  EXPONENT  S COEF   P COEF   D/F/G COEF
 *******************************************************************************
   1 ZN -24.153  16.102   0.000
                                  1 S  
                                         3.032E+01 2.191E-01 0.000E+00 0.000E+00
                                         1.632E+01-2.326E-01 0.000E+00 0.000E+00
                                         1.141E+01-9.547E-01 0.000E+00 0.000E+00
                                  2 S  
                                         2.569E+00 1.000E+00 0.000E+00 0.000E+00
                                  3 S  
                                         1.063E+00 1.000E+00 0.000E+00 0.000E+00
                                  4 S  
                                         2.500E-01 1.000E+00 0.000E+00 0.000E+00
                                  5 S  
                                         1.200E-01 1.000E+00 0.000E+00 0.000E+00
                           6-     8 P  
                                         1.118E+02 0.000E+00 2.328E-02 0.000E+00
                                         1.913E+01 0.000E+00-1.010E+00 0.000E+00
                           9-    11 P  
                                         5.469E+00 0.000E+00 3.202E-01 0.000E+00
                                         2.506E+00 0.000E+00 7.181E-01 0.000E+00
                          12-    14 P  
                                         9.419E-01 0.000E+00 1.000E+00 0.000E+00
                          15-    17 P  
                                         2.500E-01 0.000E+00 1.000E+00 0.000E+00
                          18-    20 P  
                                         1.200E-01 0.000E+00 1.000E+00 0.000E+00
                          21-    25 D  
                                         4.465E+01 0.000E+00 0.000E+00 4.725E-02
                                         1.344E+01 0.000E+00 0.000E+00 2.189E-01
                                         4.682E+00 0.000E+00 0.000E+00 4.525E-01
                                         1.603E+00 0.000E+00 0.000E+00 5.186E-01
                          26-    30 D  
                                         4.828E-01 0.000E+00 0.000E+00 1.000E+00
                          31-    35 D  
                                         1.100E-01 0.000E+00 0.000E+00 1.000E+00
                          36-    42 F  
                                         2.614E+00 0.000E+00 0.000E+00 1.000E+00
   2 ZN -24.153  -0.000  16.102
   3 ZN  -0.000 -24.153  16.102
   4 ZN  16.102   0.000 -24.153
   5 ZN  16.102 -24.153   0.000
   6 ZN  -0.000  16.102 -24.153
   7 N    5.996 -15.073   3.003
                                253 S  
                                         6.293E+03 1.970E-03 0.000E+00 0.000E+00
                                         9.490E+02 1.496E-02 0.000E+00 0.000E+00
                                         2.188E+02 7.350E-02 0.000E+00 0.000E+00
                                         6.369E+01 2.489E-01 0.000E+00 0.000E+00
                                         1.883E+01 6.025E-01 0.000E+00 0.000E+00
                                         2.720E+00 2.562E-01 0.000E+00 0.000E+00
                         254-   257 SP 
                                         3.063E+01 1.119E-01 3.831E-02 0.000E+00
                                         7.026E+00 9.217E-01 2.374E-01 0.000E+00
                                         2.112E+00-2.569E-03 8.176E-01 0.000E+00
                         258-   261 SP 
                                         6.840E-01 1.000E+00 1.000E+00 0.000E+00
                         262-   265 SP 
                                         2.009E-01 1.000E+00 1.000E+00 0.000E+00
                         266-   270 D  
                                         9.130E-01 0.000E+00 0.000E+00 1.000E+00
   8 N   -5.996  15.073   3.003
   9 N    5.996  15.073  -3.003
  10 N   -5.996 -15.073  -3.003
  11 N    3.003   5.996 -15.073
  12 N  -15.073   3.003   5.996
  13 N   -3.003  -5.996 -15.073
  14 N   15.073   3.003  -5.996
  15 N    3.003  -5.996  15.073
  16 N   15.073  -3.003   5.996
  17 N   -3.003   5.996  15.073
  18 N  -15.073  -3.003  -5.996
  19 N  -15.073   5.996   3.003
  20 N   15.073  -5.996   3.003
  21 N   15.073   5.996  -3.003
  22 N  -15.073  -5.996  -3.003
  23 N    5.996   3.003 -15.073
  24 N    3.003 -15.073   5.996
  25 N   -5.996  -3.003 -15.073
  26 N    3.003  15.073  -5.996
  27 N   -5.996   3.003  15.073
  28 N   -3.003  15.073   5.996
  29 N    5.996  -3.003  15.073
  30 N   -3.003 -15.073  -5.996
  31 CL   2.487  13.507   2.487
                                685 S  
                                         1.058E+05 7.380E-04 0.000E+00 0.000E+00
                                         1.587E+04 5.718E-03 0.000E+00 0.000E+00
                                         3.620E+03 2.950E-02 0.000E+00 0.000E+00
                                         1.031E+03 1.173E-01 0.000E+00 0.000E+00
                                         3.399E+02 3.629E-01 0.000E+00 0.000E+00
                                         1.245E+02 5.841E-01 0.000E+00 0.000E+00
                                686 S  
                                         1.245E+02 1.342E-01 0.000E+00 0.000E+00
                                         4.951E+01 6.242E-01 0.000E+00 0.000E+00
                                         2.081E+01 2.918E-01 0.000E+00 0.000E+00
                                687 S  
                                         6.583E+00 1.000E+00 0.000E+00 0.000E+00
                                688 S  
                                         2.565E+00 1.000E+00 0.000E+00 0.000E+00
                                689 S  
                                         5.598E-01 1.000E+00 0.000E+00 0.000E+00
                                690 S  
                                         1.833E-01 1.000E+00 0.000E+00 0.000E+00
                         691-   693 P  
                                         5.898E+02 0.000E+00 2.391E-03 0.000E+00
                                         1.398E+02 0.000E+00 1.850E-02 0.000E+00
                                         4.514E+01 0.000E+00 8.138E-02 0.000E+00
                                         1.687E+01 0.000E+00 2.216E-01 0.000E+00
                                         6.741E+00 0.000E+00 7.726E-01 0.000E+00
                         694-   696 P  
                                         6.741E+00 0.000E+00-1.572E+00 0.000E+00
                                         2.772E+00 0.000E+00 9.924E-01 0.000E+00
                         697-   699 P  
                                         1.024E+00 0.000E+00 1.000E+00 0.000E+00
                         700-   702 P  
                                         3.814E-01 0.000E+00 1.000E+00 0.000E+00
                         703-   705 P  
                                         1.094E-01 0.000E+00 1.000E+00 0.000E+00
                         706-   710 D  
                                         7.500E-01 0.000E+00 0.000E+00 1.000E+00
  32 CL  -2.487 -13.507   2.487
  33 CL   2.487 -13.507  -2.487
  34 CL  -2.487  13.507  -2.487
  35 CL   2.487   2.487  13.507
  36 CL  13.507   2.487   2.487
  37 CL  -2.487  -2.487  13.507
  38 CL -13.507   2.487  -2.487
  39 CL   2.487  -2.487 -13.507
  40 CL -13.507  -2.487   2.487
  41 CL  -2.487   2.487 -13.507
  42 CL  13.507  -2.487  -2.487
  43 C    3.913  16.055   3.913
                                997 S  
                                         4.563E+03 1.967E-03 0.000E+00 0.000E+00
                                         6.820E+02 1.523E-02 0.000E+00 0.000E+00
                                         1.550E+02 7.613E-02 0.000E+00 0.000E+00
                                         4.446E+01 2.608E-01 0.000E+00 0.000E+00
                                         1.303E+01 6.165E-01 0.000E+00 0.000E+00
                                         1.828E+00 2.210E-01 0.000E+00 0.000E+00
                         998-  1001 SP 
                                         2.096E+01 1.147E-01 4.025E-02 0.000E+00
                                         4.803E+00 9.200E-01 2.376E-01 0.000E+00
                                         1.459E+00-3.031E-03 8.159E-01 0.000E+00
                        1002-  1005 SP 
                                         4.835E-01 1.000E+00 1.000E+00 0.000E+00
                        1006-  1009 SP 
                                         1.456E-01 1.000E+00 1.000E+00 0.000E+00
                        1010-  1014 D  
                                         6.260E-01 0.000E+00 0.000E+00 1.000E+00
  44 C   -3.913 -16.055   3.913
  45 C    3.913 -16.055  -3.913
  46 C   -3.913  16.055  -3.913
  47 C    3.913   3.913  16.055
  48 C   16.055   3.913   3.913
  49 C   -3.913  -3.913  16.055
  50 C  -16.055   3.913  -3.913
  51 C    3.913  -3.913 -16.055
  52 C  -16.055  -3.913   3.913
  53 C   -3.913   3.913 -16.055
  54 C   16.055  -3.913  -3.913
  55 C   -9.633   2.996 -11.458
  56 C    9.633  -2.996 -11.458
  57 C   -9.633  -2.996  11.458
  58 C    9.633   2.996  11.458
  59 C  -11.458  -9.633   2.996
  60 C    2.996 -11.458  -9.633
  61 C   11.458   9.633   2.996
  62 C   -2.996 -11.458   9.633
  63 C  -11.458   9.633  -2.996
  64 C   -2.996  11.458  -9.633
  65 C   11.458  -9.633  -2.996
  66 C    2.996  11.458   9.633
  67 C    2.996  -9.633 -11.458
  68 C   -2.996   9.633 -11.458
  69 C   -2.996  -9.633  11.458
  70 C    2.996   9.633  11.458
  71 C   -9.633 -11.458   2.996
  72 C  -11.458   2.996  -9.633
  73 C    9.633  11.458   2.996
  74 C  -11.458  -2.996   9.633
  75 C    9.633 -11.458  -2.996
  76 C   11.458  -2.996  -9.633
  77 C   -9.633  11.458  -2.996
  78 C   11.458   2.996   9.633
  79 H   -8.027   4.224 -11.727
                               1645 S  
                                         3.387E+01 2.549E-02 0.000E+00 0.000E+00
                                         5.095E+00 1.904E-01 0.000E+00 0.000E+00
                                         1.159E+00 8.522E-01 0.000E+00 0.000E+00
                               1646 S  
                                         3.258E-01 1.000E+00 0.000E+00 0.000E+00
                               1647 S  
                                         1.027E-01 1.000E+00 0.000E+00 0.000E+00
                        1648-  1650 P  
                                         7.500E-01 0.000E+00 1.000E+00 0.000E+00
  80 H    8.027  -4.224 -11.727
  81 H   -8.027  -4.224  11.727
  82 H    8.027   4.224  11.727
  83 H  -11.727  -8.027   4.224
  84 H    4.224 -11.727  -8.027
  85 H   11.727   8.027   4.224
  86 H   -4.224 -11.727   8.027
  87 H  -11.727   8.027  -4.224
  88 H   -4.224  11.727  -8.027
  89 H   11.727  -8.027  -4.224
  90 H    4.224  11.727   8.027
  91 H    4.224  -8.027 -11.727
  92 H   -4.224   8.027 -11.727
  93 H   -4.224  -8.027  11.727
  94 H    4.224   8.027  11.727
  95 H   -8.027 -11.727   4.224
  96 H  -11.727   4.224  -8.027
  97 H    8.027  11.727   4.224
  98 H  -11.727  -4.224   8.027
  99 H    8.027 -11.727  -4.224
 100 H   11.727  -4.224  -8.027
 101 H   -8.027  11.727  -4.224
 102 H   11.727   4.224   8.027
 INFORMATION **** SET_MPP **** PCRYSTAL CALCULATION
 INFORMATION **** READM2 **** NEW DEFAULT: FOCK/KS MATRIX MIXING SET TO 30 %
 INFORMATION **** READM2 **** NEW DEFAULT: FULL DIRECT SCF MODE
 INFORMATION **** READM2 **** NEW DEFAULT: COULOMB BIPOLAR BUFFER SET TO 32 Mb
 INFORMATION **** READM2 **** NEW DEFAULT: EXCHANGE BIPOLAR BUFFER SET TO 32 Mb

 *******************************************************************************
 NEW DEFAULT: DFT INTEGRATION GRID INCREASED TO XLGRID
 NEW DEFAULT: DIIS ACCELERATOR ACTIVE
 USE KEYWORD NODIIS TO TURN IT OFF
 *******************************************************************************

 INFORMATION **** DFTD3_INPUT **** PERFORM LATEST DISPERSION CORRECTION DFT-D3(BJ) WITH AUTOMATIC PARAMETER SETUP
 PLEASE CITE:
 (1) DFT-D3 Reference
  S. Grimme, J. Antony, S. Ehrlich, and H. Krieg, J. Chem. Phys. 132 (2010), 154104
 (2) BJ-Damping Reference
  S. Grimme, S. Ehrlich, and L. Goerigk, J. Comput. Chem. 32 (2011), 1456-1465
 (3) General DFT-D Review
  S. Grimme, A. Hansen, J. G. Brandenburg, and C. Bannwarth,
  Chem. Rev. 116 (2016), 5105-5154

 INFORMATION **** TOLINTEG **** COULOMB AND EXCHANGE SERIES TOLERANCES MODIFIED
 INFORMATION **** TOLDEE **** SCF TOL ON TOTAL ENERGY SET TO           8
 INFORMATION **** DFTD3_INPUT **** PERFORM DISPERSION CORRECTION DFT-D3 IN THE ZERO DAMPING SCHEME

 PLEASE CITE:
 (1) DFT-D3 Reference
  S. Grimme, J. Antony, S. Ehrlich, and H. Krieg, J. Chem. Phys. 132 (2010), 154104
 (2) General DFT-D Review
  S. Grimme, A. Hansen, J. G. Brandenburg, and C. Bannwarth,
  Chem. Rev. 116 (2016), 5105-5154

 *******************************************************************************
 N. OF ATOMS PER CELL       102  COULOMB OVERLAP TOL         (T1) 10**   -7
 NUMBER OF SHELLS           624  COULOMB PENETRATION TOL     (T2) 10**   -7
 NUMBER OF AO              1788  EXCHANGE OVERLAP TOL        (T3) 10**   20
 N. OF ELECTRONS PER CELL   732  EXCHANGE PSEUDO OVP (F(G))  (T4) 10**   20
 CORE ELECTRONS PER CELL    240  EXCHANGE PSEUDO OVP (P(G))  (T5) 10**   20
 N. OF SYMMETRY OPERATORS    24  POLE ORDER IN MONO ZONE                  4
 *******************************************************************************
 TYPE OF CALCULATION :  RESTRICTED CLOSED SHELL
 KOHN-SHAM HAMILTONIAN

 (EXCHANGE)[CORRELATION] FUNCTIONAL:(M06-L)[M06-L]

 CORE  PSEUDO POTENTIAL         TOL. ON PSEUDO              (TP) 10**- 6

 CAPPA:IS1  2;IS2  2;IS3  2; K PTS MONK NET   3; SYMMOPS:K SPACE  48;G SPACE  24

 *******************************************************************************
 MAX NUMBER OF SCF CYCLES      50  CONVERGENCE ON DELTAP        10**-18
 WEIGHT OF F(I) IN F(I+1)      30% CONVERGENCE ON ENERGY        10**- 8
 SHRINK. FACT.(MONKH.)    2  2  2  NUMBER OF K POINTS IN THE IBZ      3
 SHRINKING FACTOR(GILAT NET)    2  NUMBER OF K POINTS(GILAT NET)      3
 *******************************************************************************
 *** K POINTS COORDINATES (OBLIQUE COORDINATES IN UNITS OF IS =  2)
   1-R(  0  0  0)   2-R(  1  0  0)   3-R(  1  1  1)

 DIRECT LATTICE VECTORS COMPON. (A.U.)     RECIP. LATTICE VECTORS COMPON. (A.U.) 
        X            Y            Z              X            Y            Z
  -16.1018661   16.1018661   16.1018661      0.0000000    0.1951074    0.1951074
   16.1018661  -16.1018661   16.1018661      0.1951074    0.0000000    0.1951074
   16.1018661   16.1018661  -16.1018661      0.1951074    0.1951074    0.0000000

 DISK SPACE FOR EIGENVECTORS (FTN 10)     9590832 REALS

 SYMMETRY ADAPTION OF THE BLOCH FUNCTIONS ENABLED
 TTTTTTTTTTTTTTTTTTTTTTTTTTTTTT gordsh1     TELAPSE        2.04 TCPU        0.32

 MATRIX SIZE: P(G)  781260, F(G)  391524, P(G) IRR   18079, F(G) IRR   18079
 MAX G-VECTOR INDEX FOR 1- AND 2-ELECTRON INTEGRALS  51

 TTTTTTTTTTTTTTTTTTTTTTTTTTTTTT INPUT       TELAPSE        2.12 TCPU        0.40

 NEIGHBORS OF THE NON-EQUIVALENT ATOMS

 N = NUMBER OF NEIGHBORS AT DISTANCE R
    ATOM  N     R/ANG      R/AU   NEIGHBORS (ATOM LABELS AND CELL INDICES)
   1 ZN   4     2.0011     3.7815    7 N    1-1 0    9 N    0-1-1   25 N    1 0 0
                                    27 N    0-1 0
   1 ZN   4     3.0138     5.6953   43 C    0-1-1   45 C    1-1 0   49 C    0-1 0
                                    53 C    1 0 0
   1 ZN   4     3.0419     5.7483   55 C    1 0 0   57 C    0-1 0   73 C    0-1-1
                                    75 C    1-1 0
   1 ZN   4     3.2182     6.0815   79 H    1 0 0   81 H    0-1 0   97 H    0-1-1
                                    99 H    1-1 0
   1 ZN   4     3.5052     6.6239   31 CL   0-1-1   33 CL   1-1 0   37 CL   0-1 0
                                    41 CL   1 0 0
   1 ZN   4     4.1813     7.9014   61 C    0-1-1   65 C    1-1 0   72 C    1 0 0
                                    74 C    0-1 0

   7 N    1     1.3312     2.5156   43 C   -1 0-1
   7 N    1     1.3782     2.6043   55 C    0 1 0
   7 N    1     2.0011     3.7815    1 ZN  -1 1 0
   7 N    1     2.1434     4.0505   79 H    0 1 0
   7 N    1     2.2269     4.2082   72 C    0 1 0
   7 N    1     2.2400     4.2331   24 N    0 0 0

  31 CL   1     1.7193     3.2489   43 C    0 0 0
  31 CL   2     2.6836     5.0712    7 N    1 0 1   24 N    1 0 1
  31 CL   2     3.2133     6.0723   90 H    0 0 0   97 H    0 0 0
  31 CL   2     3.5052     6.6239    1 ZN   0 1 1    6 ZN   1 1 0
  31 CL   2     3.5464     6.7016    9 N    0 0 0   28 N    0 0 0
  31 CL   1     3.7230     7.0354   34 CL   0 0 0

  43 C    2     1.3312     2.5156    7 N    1 0 1   24 N    1 0 1
  43 C    1     1.7193     3.2489   31 CL   0 0 0
  43 C    2     2.1384     4.0411   55 C    1 1 1   72 C    1 1 1
  43 C    2     3.0138     5.6953    1 ZN   0 1 1    6 ZN   1 1 0
  43 C    2     3.1645     5.9800   90 H    0 0 0   97 H    0 0 0
  43 C    2     3.1652     5.9814   79 H    1 1 1   96 H    1 1 1

  55 C    1     1.0790     2.0391   79 H    0 0 0
  55 C    1     1.3659     2.5812   72 C    0 0 0
  55 C    1     1.3782     2.6043    7 N    0-1 0
  55 C    1     2.1384     4.0411   43 C   -1-1-1
  55 C    1     2.2239     4.2027   96 H    0 0 0
  55 C    1     2.2269     4.2082   24 N    0-1 0

  79 H    1     1.0790     2.0391   55 C    0 0 0
  79 H    1     2.1434     4.0505    7 N    0-1 0
  79 H    1     2.2239     4.2027   72 C    0 0 0
  79 H    1     2.7685     5.2318   96 H    0 0 0
  79 H    1     2.8463     5.3788   92 H    0 0 0
  79 H    1     3.1228     5.9011   27 N   -1-1 0


 SYMMETRY ALLOWED ELASTIC DISTORTION 1
  0.5773503  0.0000000  0.0000000
  0.0000000  0.5773503  0.0000000
  0.0000000  0.0000000  0.5773503

 SYMMETRY ALLOWED INTERNAL DEGREE(S) OF FREEDOM:  13
 TTTTTTTTTTTTTTTTTTTTTTTTTTTTTT SYMM        TELAPSE        2.31 TCPU        0.59
 TTTTTTTTTTTTTTTTTTTTTTTTTTTTTT INT_SCREEN  TELAPSE        2.31 TCPU        0.59

 ************************************************************************
 ************************************************************************
 * ELAPIEZO OPTION, E. ALBANESE, A. ERBA, B. CIVALLERI, R. DOVESI       *
 *                                                                      *
 * IT IS ASSUMED THAT THE INPUT IS FROM AN OPTIMIZED RUN                *

 CONVERGENCE CRITERION FOR ENERGY, TOLDEE =          1.0000E-08
 CONVERGENCE CRITERION FOR RMS GRADIENT, TOLDEG =    3.0000E-04
 CONVERGENCE CRITERION FOR RMS DISPLACEMENT, TOLDEX  6.2000E-04
 MAGNITUDE OF STEPSIZE FOR ADIMENSIONAL STRAINS =    1.5000E-02
 NUMBER OF POINTS (TOTAL) IN NUMERICAL 2ND DERIVATIVE=        3
 ************************************************************************
 ************************************************************************

 ************************************************************************

  Y. NOEL POST DOC. TURIN 2002

  THIS ROUTINE EVALUATES THE NON ZERO ELEMENTS OF THE ELASTIC TENSOR 

  ORDER OF THE TENSOR : 4

 |  1 A    1 B    1 B     .      .      .     |
 |         1 A    1 B     .      .      .     |
 |                1 A     .      .      .     |
 |                       1 C     .      .     |
 |                              1 C     .     |
 |                                     1 C    |

 EACH  LETTER   CORRESPONDS  TO  AN  INDEPENDENT  COMPONENT.
 INTERDEPENDENT COMPONENTS (WITH SAME LETTER) ARE RELATED BY
 THE COEFFICIENT THAT PRECEEDS EACH LETTER.

 ************************************************************************


 ************************************************************************

  Y. NOEL POST DOC. TURIN 2002

  THIS ROUTINE EVALUATES THE NON ZERO ELEMENTS OF THE PIEZOELECTRIC TENSOR 

  ORDER OF THE TENSOR : 3

 |   .      .      .     1 A     .      .     |
 |   .      .      .      .     1 A     .     |
 |   .      .      .      .      .     1 A    |

 EACH  LETTER   CORRESPONDS  TO  AN  INDEPENDENT  COMPONENT.
 INTERDEPENDENT COMPONENTS (WITH SAME LETTER) ARE RELATED BY
 THE COEFFICIENT THAT PRECEEDS EACH LETTER.

 ************************************************************************


 LIST OF ACTIVE DEFORMATIONS: 
             1
             4
 INFORMATION **** EXCBUF **** EXCH. BIPO BUFFER: WORDS USED =           0

 DFT PARAMETERS

     ATOM       ELECTRONS   NET CHARGE   R(ANGSTROM)
   1 230  ZN     20.0000      0.0000     1.37000000
   7   7  N       7.0000      0.0000     0.74000000
  31  17  CL     17.0000      0.0000     0.99000000
  43   6  C       6.0000      0.0000     0.77000000
  79   1  H       1.0000      0.0000     1.11000000

 SIZE OF GRID=     272282
 TTTTTTTTTTTTTTTTTTTTTTTTTTTTTT MAKE_GRID2  TELAPSE        3.82 TCPU        2.10
 BECKE WEIGHT FUNCTION
 RADSAFE =     2.00
 TOLERANCES - DENSITY:10**- 6; POTENTIAL:10**- 9; GRID WGT:10**-14

 RADIAL INTEGRATION  - INTERVALS (POINTS,UPPER LIMIT):            1( 99,  4.0*R)

 ANGULAR INTEGRATION - INTERVALS (ACCURACY LEVEL [N. POINTS] UPPER LIMIT):
  1(  6[ 146]   0.2)  2( 11[ 302]   0.5)  3( 14[ 590]   0.9)  4( 18[1454]   3.5)
  5( 14[ 590]9999.0)
 TTTTTTTTTTTTTTTTTTTTTTTTTTTTTT INT_CALC    TELAPSE        3.87 TCPU        2.14
 EEEEEEEEEE INT_CALC TERMINATION  DATE 20 02 2020 TIME 21:55:17.1

 *******************************************************************************
 ZIFCl_start                                                                     
 CRYSTAL - SCF - TYPE OF CALCULATION :  RESTRICTED CLOSED SHELL
 *******************************************************************************

 CAPPA:IS1  2;IS2  2;IS3  2; K PTS MONK NET   3; SYMMOPS:K SPACE  48;G SPACE  24

 TTTTTTTTTTTTTTTTTTTTTTTTTTTTTT SDIK        TELAPSE        4.09 TCPU        2.37

 AAAAAAAAAAAAAAAAAAAAAAAAAAAAAAAAAAAAAAAAAAAAAAAAAAAAAAAAAAAAAAAAAAAAAAAAAAAAAAA
         ATOMIC WAVEFUNCTION(S)


 NUCLEAR CHARGE 20.0  SYMMETRY SPECIES            S    P    D
 N. ELECTRONS   20.0  NUMBER OF PRIMITIVE GTOS    7    7    6
                      NUMBER OF CONTRACTED GTOS   5    5    3
                      NUMBER OF CLOSED SHELLS     2    1    1
                      OPEN SHELL OCCUPATION       0    0    0

  ZNUC SCFIT  TOTAL HF ENERGY   KINETIC ENERGY   VIRIAL THEOREM ACCURACY
  20.0  35   -2.259494290E+02  1.538488917E+02 -2.468645152E+00  3.9E-06

 NUCLEAR CHARGE  7.0  SYMMETRY SPECIES            S    P
 N. ELECTRONS    7.0  NUMBER OF PRIMITIVE GTOS   11    5
                      NUMBER OF CONTRACTED GTOS   4    3
                      NUMBER OF CLOSED SHELLS     2    0
                      OPEN SHELL OCCUPATION       0    3

  ZNUC SCFIT  TOTAL HF ENERGY   KINETIC ENERGY   VIRIAL THEOREM ACCURACY
   7.0  11   -5.439473665E+01  5.441433682E+01 -1.999639798E+00  3.6E-06

 NUCLEAR CHARGE 17.0  SYMMETRY SPECIES            S    P
 N. ELECTRONS   17.0  NUMBER OF PRIMITIVE GTOS   13   10
                      NUMBER OF CONTRACTED GTOS   6    5
                      NUMBER OF CLOSED SHELLS     3    1
                      OPEN SHELL OCCUPATION       0    5

  ZNUC SCFIT  TOTAL HF ENERGY   KINETIC ENERGY   VIRIAL THEOREM ACCURACY
  17.0  10   -4.594686980E+02  4.594737850E+02 -1.999988929E+00  4.2E-06

 NUCLEAR CHARGE  6.0  SYMMETRY SPECIES            S    P
 N. ELECTRONS    6.0  NUMBER OF PRIMITIVE GTOS   11    5
                      NUMBER OF CONTRACTED GTOS   4    3
                      NUMBER OF CLOSED SHELLS     2    0
                      OPEN SHELL OCCUPATION       0    2

  ZNUC SCFIT  TOTAL HF ENERGY   KINETIC ENERGY   VIRIAL THEOREM ACCURACY
   6.0  11   -3.768480057E+01  3.769831118E+01 -1.999641612E+00  2.0E-06

 NUCLEAR CHARGE  1.0  SYMMETRY SPECIES            S
 N. ELECTRONS    1.0  NUMBER OF PRIMITIVE GTOS    5
                      NUMBER OF CONTRACTED GTOS   3
                      NUMBER OF CLOSED SHELLS     0
                      OPEN SHELL OCCUPATION       1

  ZNUC SCFIT  TOTAL HF ENERGY   KINETIC ENERGY   VIRIAL THEOREM ACCURACY
   1.0   1   -4.998098153E-01  4.997907537E-01 -2.000038139E+00  9.6E-17

 AAAAAAAAAAAAAAAAAAAAAAAAAAAAAAAAAAAAAAAAAAAAAAAAAAAAAAAAAAAAAAAAAAAAAAAAAAAAAAA

 CHARGE NORMALIZATION FACTOR   1.00000000
 TOTAL ATOMIC CHARGES:
  20.0000000  20.0000000  20.0000000  20.0000000  20.0000000  20.0000000
   7.0000000   7.0000000   7.0000000   7.0000000   7.0000000   7.0000000
   7.0000000   7.0000000   7.0000000   7.0000000   7.0000000   7.0000000
   7.0000000   7.0000000   7.0000000   7.0000000   7.0000000   7.0000000
   7.0000000   7.0000000   7.0000000   7.0000000   7.0000000   7.0000000
  17.0000000  17.0000000  17.0000000  17.0000000  17.0000000  17.0000000
  17.0000000  17.0000000  17.0000000  17.0000000  17.0000000  17.0000000
   6.0000000   6.0000000   6.0000000   6.0000000   6.0000000   6.0000000
   6.0000000   6.0000000   6.0000000   6.0000000   6.0000000   6.0000000
   6.0000000   6.0000000   6.0000000   6.0000000   6.0000000   6.0000000
   6.0000000   6.0000000   6.0000000   6.0000000   6.0000000   6.0000000
   6.0000000   6.0000000   6.0000000   6.0000000   6.0000000   6.0000000
   6.0000000   6.0000000   6.0000000   6.0000000   6.0000000   6.0000000
   1.0000000   1.0000000   1.0000000   1.0000000   1.0000000   1.0000000
   1.0000000   1.0000000   1.0000000   1.0000000   1.0000000   1.0000000
   1.0000000   1.0000000   1.0000000   1.0000000   1.0000000   1.0000000
   1.0000000   1.0000000   1.0000000   1.0000000   1.0000000   1.0000000
 TTTTTTTTTTTTTTTTTTTTTTTTTTTTTT MOQGAD      TELAPSE        4.20 TCPU        2.47
 TTTTTTTTTTTTTTTTTTTTTTTTTTTTTT SHELLXN     TELAPSE        4.73 TCPU        2.94
 TTTTTTTTTTTTTTTTTTTTTTTTTTTTTT MONMO3      TELAPSE        4.89 TCPU        3.09
 NUMERICALLY INTEGRATED DENSITY    731.9999050572
 TTTTTTTTTTTTTTTTTTTTTTTTTTTTTT NUMDFT      TELAPSE        5.36 TCPU        3.56
 CYC   0 ETOT(AU) -9.604570740629E+03 DETOT -9.60E+03 tst  0.00E+00 PX  1.00E+00
 TTTTTTTTTTTTTTTTTTTTTTTTTTTTTT DIIS        TELAPSE        5.38 TCPU        3.58
 TTTTTTTTTTTTTTTTTTTTTTTTTTTTTT FDIK        TELAPSE        6.04 TCPU        4.16
 INSULATING STATE
 TOP OF VALENCE BANDS -    BAND    366; K    1; EIG -2.8565172E-01 AU
 BOTTOM OF VIRTUAL BANDS - BAND    367; K    1; EIG -9.0209694E-02 AU
 DIRECT ENERGY BAND GAP:   5.3183 eV
 TTTTTTTTTTTTTTTTTTTTTTTTTTTTTT PDIG        TELAPSE        6.07 TCPU        4.20
 CHARGE NORMALIZATION FACTOR   1.00000000
 TOTAL ATOMIC CHARGES:
  18.2010999  18.2010999  18.2010999  18.2010999  18.2010999  18.2010999
   7.6918120   7.6918120   7.6918120   7.6918120   7.6918120   7.6918120
   7.6918120   7.6918120   7.6918120   7.6918120   7.6918120   7.6918120
   7.6918120   7.6918120   7.6918120   7.6918120   7.6918120   7.6918120
   7.6918120   7.6918120   7.6918120   7.6918120   7.6918120   7.6918120
  17.0030081  17.0030081  17.0030081  17.0030081  17.0030081  17.0030081
  17.0030081  17.0030081  17.0030081  17.0030081  17.0030081  17.0030081
   5.5311165   5.5311165   5.5311165   5.5311165   5.5311165   5.5311165
   5.5311165   5.5311165   5.5311165   5.5311165   5.5311165   5.5311165
   6.2106677   6.2106677   6.2106677   6.2106677   6.2106677   6.2106677
   6.2106677   6.2106677   6.2106677   6.2106677   6.2106677   6.2106677
   6.2106677   6.2106677   6.2106677   6.2106677   6.2106677   6.2106677
   6.2106677   6.2106677   6.2106677   6.2106677   6.2106677   6.2106677
   0.7801831   0.7801831   0.7801831   0.7801831   0.7801831   0.7801831
   0.7801831   0.7801831   0.7801831   0.7801831   0.7801831   0.7801831
   0.7801831   0.7801831   0.7801831   0.7801831   0.7801831   0.7801831
   0.7801831   0.7801831   0.7801831   0.7801831   0.7801831   0.7801831
 TTTTTTTTTTTTTTTTTTTTTTTTTTTTTT MOQGAD      TELAPSE        6.08 TCPU        4.21
 TTTTTTTTTTTTTTTTTTTTTTTTTTTTTT SHELLXN     TELAPSE        7.90 TCPU        4.74
 TTTTTTTTTTTTTTTTTTTTTTTTTTTTTT MONMO3      TELAPSE        8.02 TCPU        4.86
 NUMERICALLY INTEGRATED DENSITY    731.9999425219
 TTTTTTTTTTTTTTTTTTTTTTTTTTTTTT NUMDFT      TELAPSE        8.78 TCPU        5.61
 CYC   1 ETOT(AU) -9.585225950917E+03 DETOT  1.93E+01 tst  0.00E+00 PX  1.00E+00
 TTTTTTTTTTTTTTTTTTTTTTTTTTTTTT DIIS        TELAPSE        8.81 TCPU        5.65
 DIIS TEST: 0.26851E+02 AT SCF   CYCLE   1 - MIX   30 %
 TTTTTTTTTTTTTTTTTTTTTTTTTTTTTT FDIK        TELAPSE        9.09 TCPU        5.85
 INSULATING STATE
 TOP OF VALENCE BANDS -    BAND    366; K    3; EIG -1.7517104E-01 AU
 TOP OF VALENCE BANDS -    BAND    366; K    1; EIG -1.7537970E-01 AU
 BOTTOM OF VIRTUAL BANDS - BAND    367; K    1; EIG -2.7850776E-02 AU
 INDIRECT ENERGY BAND GAP:   4.0088 eV
 TTTTTTTTTTTTTTTTTTTTTTTTTTTTTT PDIG        TELAPSE        9.12 TCPU        5.89
 CHARGE NORMALIZATION FACTOR   1.00000000
 TOTAL ATOMIC CHARGES:
  19.1862965  19.1862965  19.1862965  19.1862965  19.1862965  19.1862965
   7.3676764   7.3676764   7.3676764   7.3676764   7.3676764   7.3676764
   7.3676764   7.3676764   7.3676764   7.3676764   7.3676764   7.3676764
   7.3676764   7.3676764   7.3676764   7.3676764   7.3676764   7.3676764
   7.3676764   7.3676764   7.3676764   7.3676764   7.3676764   7.3676764
  17.1523150  17.1523150  17.1523150  17.1523150  17.1523150  17.1523150
  17.1523150  17.1523150  17.1523150  17.1523150  17.1523150  17.1523150
   5.9580597   5.9580597   5.9580597   5.9580597   5.9580597   5.9580597
   5.9580597   5.9580597   5.9580597   5.9580597   5.9580597   5.9580597
   5.8230148   5.8230148   5.8230148   5.8230148   5.8230148   5.8230148
   5.8230148   5.8230148   5.8230148   5.8230148   5.8230148   5.8230148
   5.8230148   5.8230148   5.8230148   5.8230148   5.8230148   5.8230148
   5.8230148   5.8230148   5.8230148   5.8230148   5.8230148   5.8230148
   0.9575474   0.9575474   0.9575474   0.9575474   0.9575474   0.9575474
   0.9575474   0.9575474   0.9575474   0.9575474   0.9575474   0.9575474
   0.9575474   0.9575474   0.9575474   0.9575474   0.9575474   0.9575474
   0.9575474   0.9575474   0.9575474   0.9575474   0.9575474   0.9575474
 TTTTTTTTTTTTTTTTTTTTTTTTTTTTTT MOQGAD      TELAPSE        9.14 TCPU        5.90
 TTTTTTTTTTTTTTTTTTTTTTTTTTTTTT SHELLXN     TELAPSE        9.82 TCPU        6.43
 TTTTTTTTTTTTTTTTTTTTTTTTTTTTTT MONMO3      TELAPSE        9.98 TCPU        6.59
 NUMERICALLY INTEGRATED DENSITY    731.9999260447
 TTTTTTTTTTTTTTTTTTTTTTTTTTTTTT NUMDFT      TELAPSE       10.73 TCPU        7.34
 CYC   2 ETOT(AU) -9.585446033055E+03 DETOT -2.20E-01 tst  1.21E-02 PX  1.34E-01
 TTTTTTTTTTTTTTTTTTTTTTTTTTTTTT DIIS        TELAPSE       10.76 TCPU        7.37
 DIIS TEST: 0.24654E+02 AT SCF   CYCLE   2 - DIIS ACTIVE - HISTORY:     2 CYCLES
 TTTTTTTTTTTTTTTTTTTTTTTTTTTTTT FDIK        TELAPSE       11.08 TCPU        7.62
 INSULATING STATE
 TOP OF VALENCE BANDS -    BAND    366; K    3; EIG -1.8653666E-01 AU
 TOP OF VALENCE BANDS -    BAND    366; K    1; EIG -1.8680704E-01 AU
 BOTTOM OF VIRTUAL BANDS - BAND    367; K    2; EIG  5.5741449E-03 AU
 INDIRECT ENERGY BAND GAP:   5.2276 eV
 BOTTOM OF VIRTUAL BANDS - BAND    367; K    1; EIG  6.4710645E-03 AU
 TTTTTTTTTTTTTTTTTTTTTTTTTTTTTT PDIG        TELAPSE       11.11 TCPU        7.65
 CHARGE NORMALIZATION FACTOR   1.00000000
 TOTAL ATOMIC CHARGES:
  18.7406041  18.7406041  18.7406041  18.7406041  18.7406041  18.7406041
   7.5521855   7.5521855   7.5521855   7.5521855   7.5521855   7.5521855
   7.5521855   7.5521855   7.5521855   7.5521855   7.5521855   7.5521855
   7.5521855   7.5521855   7.5521855   7.5521855   7.5521855   7.5521855
   7.5521855   7.5521855   7.5521855   7.5521855   7.5521855   7.5521855
  17.0995107  17.0995107  17.0995107  17.0995107  17.0995107  17.0995107
  17.0995107  17.0995107  17.0995107  17.0995107  17.0995107  17.0995107
   5.5694122   5.5694122   5.5694122   5.5694122   5.5694122   5.5694122
   5.5694122   5.5694122   5.5694122   5.5694122   5.5694122   5.5694122
   6.0435160   6.0435160   6.0435160   6.0435160   6.0435160   6.0435160
   6.0435160   6.0435160   6.0435160   6.0435160   6.0435160   6.0435160
   6.0435160   6.0435160   6.0435160   6.0435160   6.0435160   6.0435160
   6.0435160   6.0435160   6.0435160   6.0435160   6.0435160   6.0435160
   0.8846860   0.8846860   0.8846860   0.8846860   0.8846860   0.8846860
   0.8846860   0.8846860   0.8846860   0.8846860   0.8846860   0.8846860
   0.8846860   0.8846860   0.8846860   0.8846860   0.8846860   0.8846860
   0.8846860   0.8846860   0.8846860   0.8846860   0.8846860   0.8846860
 TTTTTTTTTTTTTTTTTTTTTTTTTTTTTT MOQGAD      TELAPSE       11.13 TCPU        7.66
 TTTTTTTTTTTTTTTTTTTTTTTTTTTTTT SHELLXN     TELAPSE       11.81 TCPU        8.19
 TTTTTTTTTTTTTTTTTTTTTTTTTTTTTT MONMO3      TELAPSE       12.07 TCPU        8.45
 NUMERICALLY INTEGRATED DENSITY    731.9999191752
 TTTTTTTTTTTTTTTTTTTTTTTTTTTTTT NUMDFT      TELAPSE       12.81 TCPU        9.20
 CYC   3 ETOT(AU) -9.586733766492E+03 DETOT -1.29E+00 tst  3.23E-03 PX  9.59E-02
 TTTTTTTTTTTTTTTTTTTTTTTTTTTTTT DIIS        TELAPSE       12.85 TCPU        9.24
 DIIS TEST: 0.14776E+01 AT SCF   CYCLE   3 - DIIS ACTIVE - HISTORY:     3 CYCLES
 TTTTTTTTTTTTTTTTTTTTTTTTTTTTTT FDIK        TELAPSE       13.14 TCPU        9.45
 INSULATING STATE
 TOP OF VALENCE BANDS -    BAND    366; K    3; EIG -2.0054272E-01 AU
 TOP OF VALENCE BANDS -    BAND    366; K    1; EIG -2.0075868E-01 AU
 BOTTOM OF VIRTUAL BANDS - BAND    367; K    2; EIG -1.2964595E-02 AU
 INDIRECT ENERGY BAND GAP:   5.1043 eV
 BOTTOM OF VIRTUAL BANDS - BAND    367; K    1; EIG -1.2196374E-02 AU
 TTTTTTTTTTTTTTTTTTTTTTTTTTTTTT PDIG        TELAPSE       13.18 TCPU        9.49
 CHARGE NORMALIZATION FACTOR   1.00000000
 TOTAL ATOMIC CHARGES:
  18.6765180  18.6765180  18.6765180  18.6765180  18.6765180  18.6765180
   7.5491776   7.5491776   7.5491776   7.5491776   7.5491776   7.5491776
   7.5491776   7.5491776   7.5491776   7.5491776   7.5491776   7.5491776
   7.5491776   7.5491776   7.5491776   7.5491776   7.5491776   7.5491776
   7.5491776   7.5491776   7.5491776   7.5491776   7.5491776   7.5491776
  17.0668899  17.0668899  17.0668899  17.0668899  17.0668899  17.0668899
  17.0668899  17.0668899  17.0668899  17.0668899  17.0668899  17.0668899
   5.7109254   5.7109254   5.7109254   5.7109254   5.7109254   5.7109254
   5.7109254   5.7109254   5.7109254   5.7109254   5.7109254   5.7109254
   6.0242243   6.0242243   6.0242243   6.0242243   6.0242243   6.0242243
   6.0242243   6.0242243   6.0242243   6.0242243   6.0242243   6.0242243
   6.0242243   6.0242243   6.0242243   6.0242243   6.0242243   6.0242243
   6.0242243   6.0242243   6.0242243   6.0242243   6.0242243   6.0242243
   0.8685609   0.8685609   0.8685609   0.8685609   0.8685609   0.8685609
   0.8685609   0.8685609   0.8685609   0.8685609   0.8685609   0.8685609
   0.8685609   0.8685609   0.8685609   0.8685609   0.8685609   0.8685609
   0.8685609   0.8685609   0.8685609   0.8685609   0.8685609   0.8685609
 TTTTTTTTTTTTTTTTTTTTTTTTTTTTTT MOQGAD      TELAPSE       13.19 TCPU        9.50
 TTTTTTTTTTTTTTTTTTTTTTTTTTTTTT SHELLXN     TELAPSE       13.89 TCPU       10.03
 TTTTTTTTTTTTTTTTTTTTTTTTTTTTTT MONMO3      TELAPSE       14.09 TCPU       10.23
 NUMERICALLY INTEGRATED DENSITY    731.9999263173
 TTTTTTTTTTTTTTTTTTTTTTTTTTTTTT NUMDFT      TELAPSE       14.84 TCPU       10.98
 CYC   4 ETOT(AU) -9.586818652720E+03 DETOT -8.49E-02 tst  1.55E-04 PX  2.66E-02
 TTTTTTTTTTTTTTTTTTTTTTTTTTTTTT DIIS        TELAPSE       14.96 TCPU       11.10
 DIIS TEST: 0.98994E-01 AT SCF   CYCLE   4 - DIIS ACTIVE - HISTORY:     4 CYCLES
 TTTTTTTTTTTTTTTTTTTTTTTTTTTTTT FDIK        TELAPSE       15.25 TCPU       11.32
 INSULATING STATE
 TOP OF VALENCE BANDS -    BAND    366; K    3; EIG -2.0114723E-01 AU
 TOP OF VALENCE BANDS -    BAND    366; K    1; EIG -2.0137951E-01 AU
 BOTTOM OF VIRTUAL BANDS - BAND    367; K    2; EIG -1.0656422E-02 AU
 INDIRECT ENERGY BAND GAP:   5.1835 eV
 BOTTOM OF VIRTUAL BANDS - BAND    367; K    1; EIG -9.8677238E-03 AU
 TTTTTTTTTTTTTTTTTTTTTTTTTTTTTT PDIG        TELAPSE       15.28 TCPU       11.35
 CHARGE NORMALIZATION FACTOR   1.00000000
 TOTAL ATOMIC CHARGES:
  18.6770636  18.6770636  18.6770636  18.6770636  18.6770636  18.6770636
   7.5354774   7.5354774   7.5354774   7.5354774   7.5354774   7.5354774
   7.5354774   7.5354774   7.5354774   7.5354774   7.5354774   7.5354774
   7.5354774   7.5354774   7.5354774   7.5354774   7.5354774   7.5354774
   7.5354774   7.5354774   7.5354774   7.5354774   7.5354774   7.5354774
  17.0947094  17.0947094  17.0947094  17.0947094  17.0947094  17.0947094
  17.0947094  17.0947094  17.0947094  17.0947094  17.0947094  17.0947094
   5.6785055   5.6785055   5.6785055   5.6785055   5.6785055   5.6785055
   5.6785055   5.6785055   5.6785055   5.6785055   5.6785055   5.6785055
   6.0399985   6.0399985   6.0399985   6.0399985   6.0399985   6.0399985
   6.0399985   6.0399985   6.0399985   6.0399985   6.0399985   6.0399985
   6.0399985   6.0399985   6.0399985   6.0399985   6.0399985   6.0399985
   6.0399985   6.0399985   6.0399985   6.0399985   6.0399985   6.0399985
   0.8686508   0.8686508   0.8686508   0.8686508   0.8686508   0.8686508
   0.8686508   0.8686508   0.8686508   0.8686508   0.8686508   0.8686508
   0.8686508   0.8686508   0.8686508   0.8686508   0.8686508   0.8686508
   0.8686508   0.8686508   0.8686508   0.8686508   0.8686508   0.8686508
 TTTTTTTTTTTTTTTTTTTTTTTTTTTTTT MOQGAD      TELAPSE       15.29 TCPU       11.36
 TTTTTTTTTTTTTTTTTTTTTTTTTTTTTT SHELLXN     TELAPSE       15.98 TCPU       11.90
 TTTTTTTTTTTTTTTTTTTTTTTTTTTTTT MONMO3      TELAPSE       16.15 TCPU       12.07
 NUMERICALLY INTEGRATED DENSITY    731.9999260764
 TTTTTTTTTTTTTTTTTTTTTTTTTTTTTT NUMDFT      TELAPSE       16.89 TCPU       12.81
 CYC   5 ETOT(AU) -9.586822626482E+03 DETOT -3.97E-03 tst  1.32E-05 PX  1.13E-02
 TTTTTTTTTTTTTTTTTTTTTTTTTTTTTT DIIS        TELAPSE       17.05 TCPU       12.97
 DIIS TEST: 0.25891E-01 AT SCF   CYCLE   5 - DIIS ACTIVE - HISTORY:     5 CYCLES
 TTTTTTTTTTTTTTTTTTTTTTTTTTTTTT FDIK        TELAPSE       17.35 TCPU       13.17
 INSULATING STATE
 TOP OF VALENCE BANDS -    BAND    366; K    3; EIG -2.0118652E-01 AU
 TOP OF VALENCE BANDS -    BAND    366; K    1; EIG -2.0141242E-01 AU
 BOTTOM OF VIRTUAL BANDS - BAND    367; K    2; EIG -1.2190339E-02 AU
 INDIRECT ENERGY BAND GAP:   5.1428 eV
 BOTTOM OF VIRTUAL BANDS - BAND    367; K    1; EIG -1.1417665E-02 AU
 TTTTTTTTTTTTTTTTTTTTTTTTTTTTTT PDIG        TELAPSE       17.38 TCPU       13.20
 CHARGE NORMALIZATION FACTOR   1.00000000
 TOTAL ATOMIC CHARGES:
  18.6730054  18.6730054  18.6730054  18.6730054  18.6730054  18.6730054
   7.5454263   7.5454263   7.5454263   7.5454263   7.5454263   7.5454263
   7.5454263   7.5454263   7.5454263   7.5454263   7.5454263   7.5454263
   7.5454263   7.5454263   7.5454263   7.5454263   7.5454263   7.5454263
   7.5454263   7.5454263   7.5454263   7.5454263   7.5454263   7.5454263
  17.0826405  17.0826405  17.0826405  17.0826405  17.0826405  17.0826405
  17.0826405  17.0826405  17.0826405  17.0826405  17.0826405  17.0826405
   5.6888297   5.6888297   5.6888297   5.6888297   5.6888297   5.6888297
   5.6888297   5.6888297   5.6888297   5.6888297   5.6888297   5.6888297
   6.0308687   6.0308687   6.0308687   6.0308687   6.0308687   6.0308687
   6.0308687   6.0308687   6.0308687   6.0308687   6.0308687   6.0308687
   6.0308687   6.0308687   6.0308687   6.0308687   6.0308687   6.0308687
   6.0308687   6.0308687   6.0308687   6.0308687   6.0308687   6.0308687
   0.8697185   0.8697185   0.8697185   0.8697185   0.8697185   0.8697185
   0.8697185   0.8697185   0.8697185   0.8697185   0.8697185   0.8697185
   0.8697185   0.8697185   0.8697185   0.8697185   0.8697185   0.8697185
   0.8697185   0.8697185   0.8697185   0.8697185   0.8697185   0.8697185
 TTTTTTTTTTTTTTTTTTTTTTTTTTTTTT MOQGAD      TELAPSE       17.39 TCPU       13.21
 TTTTTTTTTTTTTTTTTTTTTTTTTTTTTT SHELLXN     TELAPSE       18.09 TCPU       13.74
 TTTTTTTTTTTTTTTTTTTTTTTTTTTTTT MONMO3      TELAPSE       18.25 TCPU       13.91
 NUMERICALLY INTEGRATED DENSITY    731.9999261742
 TTTTTTTTTTTTTTTTTTTTTTTTTTTTTT NUMDFT      TELAPSE       19.00 TCPU       14.66
 CYC   6 ETOT(AU) -9.586823848262E+03 DETOT -1.22E-03 tst  3.45E-06 PX  4.90E-03
 TTTTTTTTTTTTTTTTTTTTTTTTTTTTTT DIIS        TELAPSE       23.37 TCPU       19.02
 DIIS TEST: 0.52428E-02 AT SCF   CYCLE   6 - DIIS ACTIVE - HISTORY:     6 CYCLES
 TTTTTTTTTTTTTTTTTTTTTTTTTTTTTT FDIK        TELAPSE       23.69 TCPU       19.24
 INSULATING STATE
 TOP OF VALENCE BANDS -    BAND    366; K    3; EIG -2.0136519E-01 AU
 TOP OF VALENCE BANDS -    BAND    366; K    1; EIG -2.0159237E-01 AU
 BOTTOM OF VIRTUAL BANDS - BAND    367; K    2; EIG -1.1799207E-02 AU
 INDIRECT ENERGY BAND GAP:   5.1584 eV
 BOTTOM OF VIRTUAL BANDS - BAND    367; K    1; EIG -1.1023783E-02 AU
 TTTTTTTTTTTTTTTTTTTTTTTTTTTTTT PDIG        TELAPSE       23.72 TCPU       19.27
 CHARGE NORMALIZATION FACTOR   1.00000000
 TOTAL ATOMIC CHARGES:
  18.6757974  18.6757974  18.6757974  18.6757974  18.6757974  18.6757974
   7.5419380   7.5419380   7.5419380   7.5419380   7.5419380   7.5419380
   7.5419380   7.5419380   7.5419380   7.5419380   7.5419380   7.5419380
   7.5419380   7.5419380   7.5419380   7.5419380   7.5419380   7.5419380
   7.5419380   7.5419380   7.5419380   7.5419380   7.5419380   7.5419380
  17.0825176  17.0825176  17.0825176  17.0825176  17.0825176  17.0825176
  17.0825176  17.0825176  17.0825176  17.0825176  17.0825176  17.0825176
   5.6872137   5.6872137   5.6872137   5.6872137   5.6872137   5.6872137
   5.6872137   5.6872137   5.6872137   5.6872137   5.6872137   5.6872137
   6.0351935   6.0351935   6.0351935   6.0351935   6.0351935   6.0351935
   6.0351935   6.0351935   6.0351935   6.0351935   6.0351935   6.0351935
   6.0351935   6.0351935   6.0351935   6.0351935   6.0351935   6.0351935
   6.0351935   6.0351935   6.0351935   6.0351935   6.0351935   6.0351935
   0.8690534   0.8690534   0.8690534   0.8690534   0.8690534   0.8690534
   0.8690534   0.8690534   0.8690534   0.8690534   0.8690534   0.8690534
   0.8690534   0.8690534   0.8690534   0.8690534   0.8690534   0.8690534
   0.8690534   0.8690534   0.8690534   0.8690534   0.8690534   0.8690534
 TTTTTTTTTTTTTTTTTTTTTTTTTTTTTT MOQGAD      TELAPSE       23.73 TCPU       19.29
 TTTTTTTTTTTTTTTTTTTTTTTTTTTTTT SHELLXN     TELAPSE       24.46 TCPU       19.82
 TTTTTTTTTTTTTTTTTTTTTTTTTTTTTT MONMO3      TELAPSE       24.62 TCPU       19.98
 NUMERICALLY INTEGRATED DENSITY    731.9999260248
 TTTTTTTTTTTTTTTTTTTTTTTTTTTTTT NUMDFT      TELAPSE       25.37 TCPU       20.73
 CYC   7 ETOT(AU) -9.586824044240E+03 DETOT -1.96E-04 tst  5.58E-07 PX  1.46E-03
 TTTTTTTTTTTTTTTTTTTTTTTTTTTTTT DIIS        TELAPSE       25.47 TCPU       20.83
 DIIS TEST: 0.67857E-03 AT SCF   CYCLE   7 - DIIS ACTIVE - HISTORY:     7 CYCLES
 TTTTTTTTTTTTTTTTTTTTTTTTTTTTTT FDIK        TELAPSE       25.77 TCPU       21.01
 INSULATING STATE
 TOP OF VALENCE BANDS -    BAND    366; K    3; EIG -2.0138801E-01 AU
 TOP OF VALENCE BANDS -    BAND    366; K    1; EIG -2.0161523E-01 AU
 BOTTOM OF VIRTUAL BANDS - BAND    367; K    2; EIG -1.1929183E-02 AU
 INDIRECT ENERGY BAND GAP:   5.1554 eV
 BOTTOM OF VIRTUAL BANDS - BAND    367; K    1; EIG -1.1153367E-02 AU
 TTTTTTTTTTTTTTTTTTTTTTTTTTTTTT PDIG        TELAPSE       25.80 TCPU       21.04
 CHARGE NORMALIZATION FACTOR   1.00000000
 TOTAL ATOMIC CHARGES:
  18.6747732  18.6747732  18.6747732  18.6747732  18.6747732  18.6747732
   7.5415613   7.5415613   7.5415613   7.5415613   7.5415613   7.5415613
   7.5415613   7.5415613   7.5415613   7.5415613   7.5415613   7.5415613
   7.5415613   7.5415613   7.5415613   7.5415613   7.5415613   7.5415613
   7.5415613   7.5415613   7.5415613   7.5415613   7.5415613   7.5415613
  17.0845156  17.0845156  17.0845156  17.0845156  17.0845156  17.0845156
  17.0845156  17.0845156  17.0845156  17.0845156  17.0845156  17.0845156
   5.6885939   5.6885939   5.6885939   5.6885939   5.6885939   5.6885939
   5.6885939   5.6885939   5.6885939   5.6885939   5.6885939   5.6885939
   6.0339566   6.0339566   6.0339566   6.0339566   6.0339566   6.0339566
   6.0339566   6.0339566   6.0339566   6.0339566   6.0339566   6.0339566
   6.0339566   6.0339566   6.0339566   6.0339566   6.0339566   6.0339566
   6.0339566   6.0339566   6.0339566   6.0339566   6.0339566   6.0339566
   0.8692340   0.8692340   0.8692340   0.8692340   0.8692340   0.8692340
   0.8692340   0.8692340   0.8692340   0.8692340   0.8692340   0.8692340
   0.8692340   0.8692340   0.8692340   0.8692340   0.8692340   0.8692340
   0.8692340   0.8692340   0.8692340   0.8692340   0.8692340   0.8692340
 TTTTTTTTTTTTTTTTTTTTTTTTTTTTTT MOQGAD      TELAPSE       25.81 TCPU       21.05
 TTTTTTTTTTTTTTTTTTTTTTTTTTTTTT SHELLXN     TELAPSE       26.53 TCPU       21.58
 TTTTTTTTTTTTTTTTTTTTTTTTTTTTTT MONMO3      TELAPSE       26.72 TCPU       21.77
 NUMERICALLY INTEGRATED DENSITY    731.9999261335
 TTTTTTTTTTTTTTTTTTTTTTTTTTTTTT NUMDFT      TELAPSE       27.47 TCPU       22.52
 CYC   8 ETOT(AU) -9.586824075273E+03 DETOT -3.10E-05 tst  2.40E-07 PX  8.95E-04
 TTTTTTTTTTTTTTTTTTTTTTTTTTTTTT DIIS        TELAPSE       27.58 TCPU       22.63
 DIIS TEST: 0.26820E-03 AT SCF   CYCLE   8 - DIIS ACTIVE - HISTORY:     8 CYCLES
 TTTTTTTTTTTTTTTTTTTTTTTTTTTTTT FDIK        TELAPSE       27.87 TCPU       22.85
 INSULATING STATE
 TOP OF VALENCE BANDS -    BAND    366; K    3; EIG -2.0137781E-01 AU
 TOP OF VALENCE BANDS -    BAND    366; K    1; EIG -2.0160494E-01 AU
 BOTTOM OF VIRTUAL BANDS - BAND    367; K    2; EIG -1.1917988E-02 AU
 INDIRECT ENERGY BAND GAP:   5.1555 eV
 BOTTOM OF VIRTUAL BANDS - BAND    367; K    1; EIG -1.1142777E-02 AU
 TTTTTTTTTTTTTTTTTTTTTTTTTTTTTT PDIG        TELAPSE       27.90 TCPU       22.88
 CHARGE NORMALIZATION FACTOR   1.00000000
 TOTAL ATOMIC CHARGES:
  18.6750494  18.6750494  18.6750494  18.6750494  18.6750494  18.6750494
   7.5424490   7.5424490   7.5424490   7.5424490   7.5424490   7.5424490
   7.5424490   7.5424490   7.5424490   7.5424490   7.5424490   7.5424490
   7.5424490   7.5424490   7.5424490   7.5424490   7.5424490   7.5424490
   7.5424490   7.5424490   7.5424490   7.5424490   7.5424490   7.5424490
  17.0838894  17.0838894  17.0838894  17.0838894  17.0838894  17.0838894
  17.0838894  17.0838894  17.0838894  17.0838894  17.0838894  17.0838894
   5.6870066   5.6870066   5.6870066   5.6870066   5.6870066   5.6870066
   5.6870066   5.6870066   5.6870066   5.6870066   5.6870066   5.6870066
   6.0341417   6.0341417   6.0341417   6.0341417   6.0341417   6.0341417
   6.0341417   6.0341417   6.0341417   6.0341417   6.0341417   6.0341417
   6.0341417   6.0341417   6.0341417   6.0341417   6.0341417   6.0341417
   6.0341417   6.0341417   6.0341417   6.0341417   6.0341417   6.0341417
   0.8691990   0.8691990   0.8691990   0.8691990   0.8691990   0.8691990
   0.8691990   0.8691990   0.8691990   0.8691990   0.8691990   0.8691990
   0.8691990   0.8691990   0.8691990   0.8691990   0.8691990   0.8691990
   0.8691990   0.8691990   0.8691990   0.8691990   0.8691990   0.8691990
 TTTTTTTTTTTTTTTTTTTTTTTTTTTTTT MOQGAD      TELAPSE       27.92 TCPU       22.89
 TTTTTTTTTTTTTTTTTTTTTTTTTTTTTT SHELLXN     TELAPSE       28.67 TCPU       23.42
 TTTTTTTTTTTTTTTTTTTTTTTTTTTTTT MONMO3      TELAPSE       28.88 TCPU       23.63
 NUMERICALLY INTEGRATED DENSITY    731.9999261061
 TTTTTTTTTTTTTTTTTTTTTTTTTTTTTT NUMDFT      TELAPSE       29.63 TCPU       24.39
 CYC   9 ETOT(AU) -9.586824084918E+03 DETOT -9.65E-06 tst  6.44E-08 PX  4.22E-04
 TTTTTTTTTTTTTTTTTTTTTTTTTTTTTT DIIS        TELAPSE       29.76 TCPU       24.51
 DIIS TEST: 0.66640E-04 AT SCF   CYCLE   9 - DIIS ACTIVE - HISTORY:     9 CYCLES
 TTTTTTTTTTTTTTTTTTTTTTTTTTTTTT FDIK        TELAPSE       30.04 TCPU       24.72
 INSULATING STATE
 TOP OF VALENCE BANDS -    BAND    366; K    3; EIG -2.0139782E-01 AU
 TOP OF VALENCE BANDS -    BAND    366; K    1; EIG -2.0162501E-01 AU
 BOTTOM OF VIRTUAL BANDS - BAND    367; K    2; EIG -1.1909805E-02 AU
 INDIRECT ENERGY BAND GAP:   5.1562 eV
 BOTTOM OF VIRTUAL BANDS - BAND    367; K    1; EIG -1.1134352E-02 AU
 TTTTTTTTTTTTTTTTTTTTTTTTTTTTTT PDIG        TELAPSE       30.08 TCPU       24.76
 CHARGE NORMALIZATION FACTOR   1.00000000
 TOTAL ATOMIC CHARGES:
  18.6750551  18.6750551  18.6750551  18.6750551  18.6750551  18.6750551
   7.5418457   7.5418457   7.5418457   7.5418457   7.5418457   7.5418457
   7.5418457   7.5418457   7.5418457   7.5418457   7.5418457   7.5418457
   7.5418457   7.5418457   7.5418457   7.5418457   7.5418457   7.5418457
   7.5418457   7.5418457   7.5418457   7.5418457   7.5418457   7.5418457
  17.0835962  17.0835962  17.0835962  17.0835962  17.0835962  17.0835962
  17.0835962  17.0835962  17.0835962  17.0835962  17.0835962  17.0835962
   5.6880312   5.6880312   5.6880312   5.6880312   5.6880312   5.6880312
   5.6880312   5.6880312   5.6880312   5.6880312   5.6880312   5.6880312
   6.0343868   6.0343868   6.0343868   6.0343868   6.0343868   6.0343868
   6.0343868   6.0343868   6.0343868   6.0343868   6.0343868   6.0343868
   6.0343868   6.0343868   6.0343868   6.0343868   6.0343868   6.0343868
   6.0343868   6.0343868   6.0343868   6.0343868   6.0343868   6.0343868
   0.8691900   0.8691900   0.8691900   0.8691900   0.8691900   0.8691900
   0.8691900   0.8691900   0.8691900   0.8691900   0.8691900   0.8691900
   0.8691900   0.8691900   0.8691900   0.8691900   0.8691900   0.8691900
   0.8691900   0.8691900   0.8691900   0.8691900   0.8691900   0.8691900
 TTTTTTTTTTTTTTTTTTTTTTTTTTTTTT MOQGAD      TELAPSE       30.09 TCPU       24.77
 TTTTTTTTTTTTTTTTTTTTTTTTTTTTTT SHELLXN     TELAPSE       30.90 TCPU       25.30
 TTTTTTTTTTTTTTTTTTTTTTTTTTTTTT MONMO3      TELAPSE       31.08 TCPU       25.47
 NUMERICALLY INTEGRATED DENSITY    731.9999261051
 TTTTTTTTTTTTTTTTTTTTTTTTTTTTTT NUMDFT      TELAPSE       31.83 TCPU       26.22
 CYC  10 ETOT(AU) -9.586824087342E+03 DETOT -2.42E-06 tst  5.83E-09 PX  1.54E-04
 TTTTTTTTTTTTTTTTTTTTTTTTTTTTTT DIIS        TELAPSE       32.05 TCPU       26.45
 DIIS TEST: 0.90742E-05 AT SCF   CYCLE  10 - DIIS ACTIVE - HISTORY:    10 CYCLES
 TTTTTTTTTTTTTTTTTTTTTTTTTTTTTT FDIK        TELAPSE       32.55 TCPU       26.71
 INSULATING STATE
 TOP OF VALENCE BANDS -    BAND    366; K    3; EIG -2.0139036E-01 AU
 TOP OF VALENCE BANDS -    BAND    366; K    1; EIG -2.0161753E-01 AU
 BOTTOM OF VIRTUAL BANDS - BAND    367; K    2; EIG -1.1912857E-02 AU
 INDIRECT ENERGY BAND GAP:   5.1559 eV
 BOTTOM OF VIRTUAL BANDS - BAND    367; K    1; EIG -1.1137476E-02 AU
 TTTTTTTTTTTTTTTTTTTTTTTTTTTTTT PDIG        TELAPSE       32.59 TCPU       26.75
 CHARGE NORMALIZATION FACTOR   1.00000000
 TOTAL ATOMIC CHARGES:
  18.6750550  18.6750550  18.6750550  18.6750550  18.6750550  18.6750550
   7.5420312   7.5420312   7.5420312   7.5420312   7.5420312   7.5420312
   7.5420312   7.5420312   7.5420312   7.5420312   7.5420312   7.5420312
   7.5420312   7.5420312   7.5420312   7.5420312   7.5420312   7.5420312
   7.5420312   7.5420312   7.5420312   7.5420312   7.5420312   7.5420312
  17.0837940  17.0837940  17.0837940  17.0837940  17.0837940  17.0837940
  17.0837940  17.0837940  17.0837940  17.0837940  17.0837940  17.0837940
   5.6876811   5.6876811   5.6876811   5.6876811   5.6876811   5.6876811
   5.6876811   5.6876811   5.6876811   5.6876811   5.6876811   5.6876811
   6.0342804   6.0342804   6.0342804   6.0342804   6.0342804   6.0342804
   6.0342804   6.0342804   6.0342804   6.0342804   6.0342804   6.0342804
   6.0342804   6.0342804   6.0342804   6.0342804   6.0342804   6.0342804
   6.0342804   6.0342804   6.0342804   6.0342804   6.0342804   6.0342804
   0.8691871   0.8691871   0.8691871   0.8691871   0.8691871   0.8691871
   0.8691871   0.8691871   0.8691871   0.8691871   0.8691871   0.8691871
   0.8691871   0.8691871   0.8691871   0.8691871   0.8691871   0.8691871
   0.8691871   0.8691871   0.8691871   0.8691871   0.8691871   0.8691871
 TTTTTTTTTTTTTTTTTTTTTTTTTTTTTT MOQGAD      TELAPSE       32.62 TCPU       26.78
 TTTTTTTTTTTTTTTTTTTTTTTTTTTTTT SHELLXN     TELAPSE       33.59 TCPU       27.31
 TTTTTTTTTTTTTTTTTTTTTTTTTTTTTT MONMO3      TELAPSE       33.76 TCPU       27.48
 NUMERICALLY INTEGRATED DENSITY    731.9999261029
 TTTTTTTTTTTTTTTTTTTTTTTTTTTTTT NUMDFT      TELAPSE       34.51 TCPU       28.23
 CYC  11 ETOT(AU) -9.586824088824E+03 DETOT -1.48E-06 tst  9.75E-10 PX  6.74E-05
 TTTTTTTTTTTTTTTTTTTTTTTTTTTTTT DIIS        TELAPSE       37.83 TCPU       31.55
 DIIS TEST: 0.64139E-06 AT SCF   CYCLE  11 - DIIS ACTIVE - HISTORY:    11 CYCLES
 TTTTTTTTTTTTTTTTTTTTTTTTTTTTTT FDIK        TELAPSE       38.13 TCPU       31.77
 INSULATING STATE
 TOP OF VALENCE BANDS -    BAND    366; K    3; EIG -2.0139281E-01 AU
 TOP OF VALENCE BANDS -    BAND    366; K    1; EIG -2.0161999E-01 AU
 BOTTOM OF VIRTUAL BANDS - BAND    367; K    2; EIG -1.1913641E-02 AU
 INDIRECT ENERGY BAND GAP:   5.1560 eV
 BOTTOM OF VIRTUAL BANDS - BAND    367; K    1; EIG -1.1138236E-02 AU
 TTTTTTTTTTTTTTTTTTTTTTTTTTTTTT PDIG        TELAPSE       38.16 TCPU       31.80
 CHARGE NORMALIZATION FACTOR   1.00000000
 TOTAL ATOMIC CHARGES:
  18.6750368  18.6750368  18.6750368  18.6750368  18.6750368  18.6750368
   7.5420009   7.5420009   7.5420009   7.5420009   7.5420009   7.5420009
   7.5420009   7.5420009   7.5420009   7.5420009   7.5420009   7.5420009
   7.5420009   7.5420009   7.5420009   7.5420009   7.5420009   7.5420009
   7.5420009   7.5420009   7.5420009   7.5420009   7.5420009   7.5420009
  17.0837657  17.0837657  17.0837657  17.0837657  17.0837657  17.0837657
  17.0837657  17.0837657  17.0837657  17.0837657  17.0837657  17.0837657
   5.6877389   5.6877389   5.6877389   5.6877389   5.6877389   5.6877389
   5.6877389   5.6877389   5.6877389   5.6877389   5.6877389   5.6877389
   6.0342911   6.0342911   6.0342911   6.0342911   6.0342911   6.0342911
   6.0342911   6.0342911   6.0342911   6.0342911   6.0342911   6.0342911
   6.0342911   6.0342911   6.0342911   6.0342911   6.0342911   6.0342911
   6.0342911   6.0342911   6.0342911   6.0342911   6.0342911   6.0342911
   0.8691965   0.8691965   0.8691965   0.8691965   0.8691965   0.8691965
   0.8691965   0.8691965   0.8691965   0.8691965   0.8691965   0.8691965
   0.8691965   0.8691965   0.8691965   0.8691965   0.8691965   0.8691965
   0.8691965   0.8691965   0.8691965   0.8691965   0.8691965   0.8691965
 TTTTTTTTTTTTTTTTTTTTTTTTTTTTTT MOQGAD      TELAPSE       38.17 TCPU       31.81
 TTTTTTTTTTTTTTTTTTTTTTTTTTTTTT SHELLXN     TELAPSE       38.82 TCPU       32.34
 TTTTTTTTTTTTTTTTTTTTTTTTTTTTTT MONMO3      TELAPSE       39.01 TCPU       32.53
 NUMERICALLY INTEGRATED DENSITY    731.9999261065
 TTTTTTTTTTTTTTTTTTTTTTTTTTTTTT NUMDFT      TELAPSE       39.75 TCPU       33.28
 CYC  12 ETOT(AU) -9.586824088419E+03 DETOT  4.05E-07 tst  5.20E-11 PX  1.96E-05
 TTTTTTTTTTTTTTTTTTTTTTTTTTTTTT DIIS        TELAPSE       39.87 TCPU       33.39
 DIIS TEST: 0.58054E-07 AT SCF   CYCLE  12 - DIIS ACTIVE - HISTORY:    12 CYCLES
 TTTTTTTTTTTTTTTTTTTTTTTTTTTTTT FDIK        TELAPSE       40.15 TCPU       33.59
 INSULATING STATE
 TOP OF VALENCE BANDS -    BAND    366; K    3; EIG -2.0139204E-01 AU
 TOP OF VALENCE BANDS -    BAND    366; K    1; EIG -2.0161922E-01 AU
 BOTTOM OF VIRTUAL BANDS - BAND    367; K    2; EIG -1.1912649E-02 AU
 INDIRECT ENERGY BAND GAP:   5.1560 eV
 BOTTOM OF VIRTUAL BANDS - BAND    367; K    1; EIG -1.1137252E-02 AU
 TTTTTTTTTTTTTTTTTTTTTTTTTTTTTT PDIG        TELAPSE       40.18 TCPU       33.63
 CHARGE NORMALIZATION FACTOR   1.00000000
 TOTAL ATOMIC CHARGES:
  18.6750438  18.6750438  18.6750438  18.6750438  18.6750438  18.6750438
   7.5420035   7.5420035   7.5420035   7.5420035   7.5420035   7.5420035
   7.5420035   7.5420035   7.5420035   7.5420035   7.5420035   7.5420035
   7.5420035   7.5420035   7.5420035   7.5420035   7.5420035   7.5420035
   7.5420035   7.5420035   7.5420035   7.5420035   7.5420035   7.5420035
  17.0837603  17.0837603  17.0837603  17.0837603  17.0837603  17.0837603
  17.0837603  17.0837603  17.0837603  17.0837603  17.0837603  17.0837603
   5.6877348   5.6877348   5.6877348   5.6877348   5.6877348   5.6877348
   5.6877348   5.6877348   5.6877348   5.6877348   5.6877348   5.6877348
   6.0342949   6.0342949   6.0342949   6.0342949   6.0342949   6.0342949
   6.0342949   6.0342949   6.0342949   6.0342949   6.0342949   6.0342949
   6.0342949   6.0342949   6.0342949   6.0342949   6.0342949   6.0342949
   6.0342949   6.0342949   6.0342949   6.0342949   6.0342949   6.0342949
   0.8691931   0.8691931   0.8691931   0.8691931   0.8691931   0.8691931
   0.8691931   0.8691931   0.8691931   0.8691931   0.8691931   0.8691931
   0.8691931   0.8691931   0.8691931   0.8691931   0.8691931   0.8691931
   0.8691931   0.8691931   0.8691931   0.8691931   0.8691931   0.8691931
 TTTTTTTTTTTTTTTTTTTTTTTTTTTTTT MOQGAD      TELAPSE       40.19 TCPU       33.64
 TTTTTTTTTTTTTTTTTTTTTTTTTTTTTT SHELLXN     TELAPSE       40.88 TCPU       34.17
 TTTTTTTTTTTTTTTTTTTTTTTTTTTTTT MONMO3      TELAPSE       41.04 TCPU       34.33
 NUMERICALLY INTEGRATED DENSITY    731.9999261050
 TTTTTTTTTTTTTTTTTTTTTTTTTTTTTT NUMDFT      TELAPSE       41.78 TCPU       35.08
 CYC  13 ETOT(AU) -9.586824088521E+03 DETOT -1.02E-07 tst  5.29E-12 PX  8.16E-06
 TTTTTTTTTTTTTTTTTTTTTTTTTTTTTT DIIS        TELAPSE       41.91 TCPU       35.20
 DIIS TEST: 0.21321E-08 AT SCF   CYCLE  13 - DIIS ACTIVE - HISTORY:    13 CYCLES
 TTTTTTTTTTTTTTTTTTTTTTTTTTTTTT FDIK        TELAPSE       42.18 TCPU       35.40
 INSULATING STATE
 TOP OF VALENCE BANDS -    BAND    366; K    3; EIG -2.0139222E-01 AU
 TOP OF VALENCE BANDS -    BAND    366; K    1; EIG -2.0161939E-01 AU
 BOTTOM OF VIRTUAL BANDS - BAND    367; K    2; EIG -1.1912955E-02 AU
 INDIRECT ENERGY BAND GAP:   5.1560 eV
 BOTTOM OF VIRTUAL BANDS - BAND    367; K    1; EIG -1.1137556E-02 AU
 TTTTTTTTTTTTTTTTTTTTTTTTTTTTTT PDIG        TELAPSE       42.22 TCPU       35.44
 CHARGE NORMALIZATION FACTOR   1.00000000
 TOTAL ATOMIC CHARGES:
  18.6750432  18.6750432  18.6750432  18.6750432  18.6750432  18.6750432
   7.5420027   7.5420027   7.5420027   7.5420027   7.5420027   7.5420027
   7.5420027   7.5420027   7.5420027   7.5420027   7.5420027   7.5420027
   7.5420027   7.5420027   7.5420027   7.5420027   7.5420027   7.5420027
   7.5420027   7.5420027   7.5420027   7.5420027   7.5420027   7.5420027
  17.0837632  17.0837632  17.0837632  17.0837632  17.0837632  17.0837632
  17.0837632  17.0837632  17.0837632  17.0837632  17.0837632  17.0837632
   5.6877350   5.6877350   5.6877350   5.6877350   5.6877350   5.6877350
   5.6877350   5.6877350   5.6877350   5.6877350   5.6877350   5.6877350
   6.0342940   6.0342940   6.0342940   6.0342940   6.0342940   6.0342940
   6.0342940   6.0342940   6.0342940   6.0342940   6.0342940   6.0342940
   6.0342940   6.0342940   6.0342940   6.0342940   6.0342940   6.0342940
   6.0342940   6.0342940   6.0342940   6.0342940   6.0342940   6.0342940
   0.8691934   0.8691934   0.8691934   0.8691934   0.8691934   0.8691934
   0.8691934   0.8691934   0.8691934   0.8691934   0.8691934   0.8691934
   0.8691934   0.8691934   0.8691934   0.8691934   0.8691934   0.8691934
   0.8691934   0.8691934   0.8691934   0.8691934   0.8691934   0.8691934
 TTTTTTTTTTTTTTTTTTTTTTTTTTTTTT MOQGAD      TELAPSE       42.23 TCPU       35.45
 TTTTTTTTTTTTTTTTTTTTTTTTTTTTTT SHELLXN     TELAPSE       42.91 TCPU       35.98
 TTTTTTTTTTTTTTTTTTTTTTTTTTTTTT MONMO3      TELAPSE       43.13 TCPU       36.20
 NUMERICALLY INTEGRATED DENSITY    731.9999261051
 TTTTTTTTTTTTTTTTTTTTTTTTTTTTTT NUMDFT      TELAPSE       43.88 TCPU       36.95
 CYC  14 ETOT(AU) -9.586824088521E+03 DETOT -8.71E-10 tst  2.42E-13 PX  1.86E-06
 TTTTTTTTTTTTTTTTTTTTTTTTTTTTTT DIIS        TELAPSE       44.03 TCPU       37.10
 DIIS TEST: 0.28951E-09 AT SCF   CYCLE  14 - DIIS ACTIVE - HISTORY:    14 CYCLES
 TTTTTTTTTTTTTTTTTTTTTTTTTTTTTT FDIK        TELAPSE       44.26 TCPU       37.26
 INSULATING STATE
 TOP OF VALENCE BANDS -    BAND    366; K    3; EIG -2.0139222E-01 AU
 TOP OF VALENCE BANDS -    BAND    366; K    1; EIG -2.0161940E-01 AU
 BOTTOM OF VIRTUAL BANDS - BAND    367; K    2; EIG -1.1912926E-02 AU
 INDIRECT ENERGY BAND GAP:   5.1560 eV
 BOTTOM OF VIRTUAL BANDS - BAND    367; K    1; EIG -1.1137528E-02 AU
 TTTTTTTTTTTTTTTTTTTTTTTTTTTTTT PDIG        TELAPSE       44.30 TCPU       37.30
 CHARGE NORMALIZATION FACTOR   1.00000000
 TOTAL ATOMIC CHARGES:
  18.6750437  18.6750437  18.6750437  18.6750437  18.6750437  18.6750437
   7.5420029   7.5420029   7.5420029   7.5420029   7.5420029   7.5420029
   7.5420029   7.5420029   7.5420029   7.5420029   7.5420029   7.5420029
   7.5420029   7.5420029   7.5420029   7.5420029   7.5420029   7.5420029
   7.5420029   7.5420029   7.5420029   7.5420029   7.5420029   7.5420029
  17.0837623  17.0837623  17.0837623  17.0837623  17.0837623  17.0837623
  17.0837623  17.0837623  17.0837623  17.0837623  17.0837623  17.0837623
   5.6877350   5.6877350   5.6877350   5.6877350   5.6877350   5.6877350
   5.6877350   5.6877350   5.6877350   5.6877350   5.6877350   5.6877350
   6.0342941   6.0342941   6.0342941   6.0342941   6.0342941   6.0342941
   6.0342941   6.0342941   6.0342941   6.0342941   6.0342941   6.0342941
   6.0342941   6.0342941   6.0342941   6.0342941   6.0342941   6.0342941
   6.0342941   6.0342941   6.0342941   6.0342941   6.0342941   6.0342941
   0.8691934   0.8691934   0.8691934   0.8691934   0.8691934   0.8691934
   0.8691934   0.8691934   0.8691934   0.8691934   0.8691934   0.8691934
   0.8691934   0.8691934   0.8691934   0.8691934   0.8691934   0.8691934
   0.8691934   0.8691934   0.8691934   0.8691934   0.8691934   0.8691934
 TTTTTTTTTTTTTTTTTTTTTTTTTTTTTT MOQGAD      TELAPSE       44.31 TCPU       37.31
 TTTTTTTTTTTTTTTTTTTTTTTTTTTTTT SHELLXN     TELAPSE       44.84 TCPU       37.84
 +++ ENERGIES IN A.U. +++
 ::: EXT EL-POLE                                  -6.1556665784047E+03
 ::: EXT EL-SPHEROPOLE                             5.3095815031383E+01
 ::: BIELET ZONE E-E                               1.2135759485418E+04
 ::: TOTAL E-E                                     6.0331887220445E+03
 ::: TOTAL E-N + N-E                              -2.4909190491143E+04
 ::: TOTAL N-N                                     1.0010205837108E+03
 ::: KINETIC ENERGY                                9.1252767905000E+03
 ::: PSEUDO TOTAL   ENERGY                        -8.7497043948879E+03
 ::: VIRIAL COEFFICIENT                            1.0210110652267E+00
 TTTTTTTTTTTTTTTTTTTTTTTTTTTTTT MONMO3      TELAPSE       45.00 TCPU       38.00
 NUMERICALLY INTEGRATED DENSITY    731.9999261052
 TTTTTTTTTTTTTTTTTTTTTTTTTTTTTT NUMDFT      TELAPSE       45.75 TCPU       38.74
 CYC  15 ETOT(AU) -9.586824088516E+03 DETOT  5.41E-09 tst  2.13E-14 PX  1.86E-06

 == SCF ENDED - CONVERGENCE ON ENERGY      E(AU) -9.5868240885160E+03 CYCLES  15


 ENERGY EXPRESSION=HARTREE+FOCK EXCH*0.00000+(M06-L      EXCH)*1.00000+M06-L      CORR


 TOTAL ENERGY(DFT)(AU)( 15) -9.5868240885160E+03 DE 5.4E-09 tester 2.1E-14
 TTTTTTTTTTTTTTTTTTTTTTTTTTTTTT EDFT        TELAPSE       45.75 TCPU       38.75

 *******************************************************************************
 *                             FORCE CALCULATION                               *
 *******************************************************************************

 TTTTTTTTTTTTTTTTTTTTTTTTTTTTTT NUMDFG      TELAPSE       52.25 TCPU       45.25
 INFORMATION **** EXCPOG **** EXCH. BIPO BUFFER LENGTH (WORDS) =           0
 WARNING **** GENPOG **** COULOMB BIPO BUFFER TOO SMALL - TO AVOID I/O SET BIPOSIZE =     4737000
 INFORMATION **** GENPOG **** BIPO BUFFER LENGTH (WORDS) =     4000000
 TTTTTTTTTTTTTTTTTTTTTTTTTTTTTT SHELXG      TELAPSE       56.33 TCPU       49.32


 D3 DISPERSION ENERGY (AU)       -3.3734886216797E-02
 TOTAL ENERGY + DISP (AU)        -9.5868578234022E+03

 CARTESIAN FORCES IN HARTREE/BOHR (ANALYTICAL)
   ATOM                     X                   Y                   Z
   1 230            -6.797860885310E-14  3.174890905733E-14  8.916478666521E-16
   2 230             7.084610675889E-15  4.117077049652E-16  9.251858538543E-15
   3 230             1.062807249615E-15  8.134118378855E-15 -4.248048672088E-15
   4 230             8.641235874999E-15 -3.460195093415E-15 -5.699650820756E-14
   5 230             1.659783421815E-14 -6.656480922018E-14  3.700743415417E-17
   6 230             3.083181857969E-15  2.986615584473E-15  2.015968230025E-14
   7   7             4.246541291053E-06 -1.671240033296E-05 -7.436149451312E-06
   8   7            -4.246541264408E-06  1.671240032408E-05 -7.436149440654E-06
   9   7             4.246541291053E-06  1.671240036938E-05  7.436149436657E-06
  10   7            -4.246541246644E-06 -1.671240035428E-05  7.436149422890E-06
  11   7            -7.436149418893E-06  4.246541290165E-06 -1.671240035961E-05
  12   7            -1.671240033030E-05 -7.436149439322E-06  4.246541286612E-06
  13   7             7.436149388695E-06 -4.246541259079E-06 -1.671240035162E-05
  14   7             1.671240032408E-05 -7.436149404683E-06 -4.246541273289E-06
  15   7            -7.436149398909E-06 -4.246541292829E-06  1.671240032053E-05
  16   7             1.671240038537E-05  7.436149406015E-06  4.246541276842E-06
  17   7             7.436149414008E-06  4.246541269737E-06  1.671240033829E-05
  18   7            -1.671240034540E-05  7.436149430440E-06 -4.246541282171E-06
  19   7            -1.671240033385E-05  4.246541283059E-06 -7.436149443318E-06
  20   7             1.671240034273E-05 -4.246541247532E-06 -7.436149406459E-06
  21   7             1.671240036316E-05  4.246541281283E-06  7.436149436213E-06
  22   7            -1.671240033385E-05 -4.246541285724E-06  7.436149426887E-06
  23   7             4.246541306152E-06 -7.436149429108E-06 -1.671240033740E-05
  24   7            -7.436149400686E-06 -1.671240034806E-05  4.246541280395E-06
  25   7            -4.246541228881E-06  7.436149373596E-06 -1.671240035162E-05
  26   7            -7.436149391804E-06  1.671240034007E-05 -4.246541283948E-06
  27   7            -4.246541271513E-06 -7.436149455753E-06  1.671240029211E-05
  28   7             7.436149406459E-06  1.671240033030E-05  4.246541262631E-06
  29   7             4.246541286612E-06  7.436149399354E-06  1.671240035783E-05
  30   7             7.436149386031E-06 -1.671240035694E-05 -4.246541255526E-06
  31  17             4.823129617471E-06  1.955535886111E-06  4.823129623688E-06
  32  17            -4.823129635234E-06 -1.955535871900E-06  4.823129612141E-06
  33  17             4.823129646780E-06 -1.955535886111E-06 -4.823129610365E-06
  34  17            -4.823129631681E-06  1.955535879006E-06 -4.823129606812E-06
  35  17             4.823129622800E-06  4.823129632570E-06  1.955535871900E-06
  36  17             1.955535893217E-06  4.823129616582E-06  4.823129615694E-06
  37  17            -4.823129629905E-06 -4.823129615694E-06  1.955535871900E-06
  38  17            -1.955535871900E-06  4.823129625464E-06 -4.823129609477E-06
  39  17             4.823129629017E-06 -4.823129617471E-06 -1.955535886111E-06
  40  17            -1.955535871900E-06 -4.823129608589E-06  4.823129631681E-06
  41  17            -4.823129625464E-06  4.823129622800E-06 -1.955535857689E-06
  42  17             1.955535886111E-06 -4.823129629017E-06 -4.823129631681E-06
  43   6             5.011927725063E-06  1.185893139777E-05  5.011927725507E-06
  44   6            -5.011927721510E-06 -1.185893142819E-05  5.011927736831E-06
  45   6             5.011927732834E-06 -1.185893142308E-05 -5.011927718845E-06
  46   6            -5.011927765031E-06  1.185893142952E-05 -5.011927709520E-06
  47   6             5.011927727283E-06  5.011927729726E-06  1.185893139910E-05
  48   6             1.185893141331E-05  5.011927725951E-06  5.011927732834E-06
  49   6            -5.011927768805E-06 -5.011927706189E-06  1.185893141553E-05
  50   6            -1.185893142264E-05  5.011927735721E-06 -5.011927709742E-06
  51   6             5.011927720178E-06 -5.011927727727E-06 -1.185893142930E-05
  52   6            -1.185893143352E-05 -5.011927715515E-06  5.011927735055E-06
  53   6            -5.011927740828E-06  5.011927739940E-06 -1.185893143707E-05
  54   6             1.185893141287E-05 -5.011927726395E-06 -5.011927736831E-06
  55   6             5.896371924052E-07 -8.180363932908E-06 -1.794006898947E-05
  56   6            -5.896371986225E-07  8.180363952448E-06 -1.794006898148E-05
  57   6             5.896372057279E-07  8.180363943566E-06  1.794006899836E-05
  58   6            -5.896371995107E-07 -8.180363932908E-06  1.794006897171E-05
  59   6            -1.794006898326E-05  5.896371932934E-07 -8.180363932908E-06
  60   6            -8.180363952448E-06 -1.794006899036E-05  5.896371879643E-07
  61   6             1.794006897438E-05 -5.896371968461E-07 -8.180363929355E-06
  62   6             8.180363957777E-06 -1.794006900280E-05 -5.896372012870E-07
  63   6            -1.794006899480E-05 -5.896372154979E-07  8.180363970212E-06
  64   6             8.180363948895E-06  1.794006899836E-05  5.896371906289E-07
  65   6             1.794006897615E-05  5.896371968461E-07  8.180363947119E-06
  66   6            -8.180363941790E-06  1.794006899125E-05 -5.896371915171E-07
  67   6            -8.180363945343E-06  5.896371897407E-07 -1.794006896461E-05
  68   6             8.180363947119E-06 -5.896371959579E-07 -1.794006898148E-05
  69   6             8.180363947119E-06  5.896372030634E-07  1.794006899392E-05
  70   6            -8.180363957777E-06 -5.896371924052E-07  1.794006897970E-05
  71   6             5.896371986225E-07 -1.794006898415E-05 -8.180363941790E-06
  72   6            -1.794006899303E-05 -8.180363947119E-06  5.896371879643E-07
  73   6            -5.896371959579E-07  1.794006896905E-05 -8.180363929355E-06
  74   6            -1.794006900635E-05  8.180363964883E-06 -5.896372119452E-07
  75   6            -5.896372199388E-07 -1.794006896816E-05  8.180363968435E-06
  76   6             1.794006897171E-05  8.180363950672E-06  5.896372012870E-07
  77   6             5.896371977343E-07  1.794006899214E-05  8.180363936461E-06
  78   6             1.794006897438E-05 -8.180363918697E-06 -5.896371817471E-07
  79   1             7.117461184647E-06  1.108400699001E-05  4.569202053495E-06
  80   1            -7.117461182204E-06 -1.108400699090E-05  4.569202051496E-06
  81   1             7.117461178652E-06 -1.108400698913E-05 -4.569202052385E-06
  82   1            -7.117461186423E-06  1.108400699312E-05 -4.569202054383E-06
  83   1             4.569202052274E-06  7.117461184869E-06  1.108400699223E-05
  84   1             1.108400699490E-05  4.569202049276E-06  7.117461178874E-06
  85   1            -4.569202053051E-06 -7.117461184647E-06  1.108400699623E-05
  86   1            -1.108400699179E-05  4.569202051719E-06 -7.117461183981E-06
  87   1             4.569202047944E-06 -7.117461186423E-06 -1.108400699534E-05
  88   1            -1.108400699268E-05 -4.569202051163E-06  7.117461181982E-06
  89   1            -4.569202048943E-06  7.117461182427E-06 -1.108400699845E-05
  90   1             1.108400698957E-05 -4.569202051385E-06 -7.117461181316E-06
  91   1             1.108400699357E-05  7.117461182204E-06  4.569202051274E-06
  92   1            -1.108400699268E-05 -7.117461183315E-06  4.569202053606E-06
  93   1            -1.108400699268E-05  7.117461183315E-06 -4.569202052385E-06
  94   1             1.108400699534E-05 -7.117461188422E-06 -4.569202051830E-06
  95   1             7.117461182649E-06  4.569202051052E-06  1.108400699179E-05
  96   1             4.569202052274E-06  1.108400699046E-05  7.117461179540E-06
  97   1            -7.117461182204E-06 -4.569202052385E-06  1.108400699357E-05
  98   1             4.569202051385E-06 -1.108400699090E-05 -7.117461184869E-06
  99   1            -7.117461185535E-06  4.569202048166E-06 -1.108400699534E-05
 100   1            -4.569202052052E-06 -1.108400699490E-05  7.117461182649E-06
 101   1             7.117461181982E-06 -4.569202050275E-06 -1.108400699357E-05
 102   1            -4.569202055382E-06  1.108400699179E-05 -7.117461179984E-06

 RESULTANT FORCE    -9.970607781247E-15 -1.819493178085E-14 -2.180052742062E-14

 ATOMIC PART

 SYMMETRY ALLOWED FORCES (ANALYTICAL) (DIRECTION, FORCE)

    1 -8.0313446E-05    2  1.2173286E-05    3 -4.3183003E-05    4  6.7741750E-06
    5  2.3628413E-05    6  4.1080543E-05    7  2.4553331E-05    8 -7.5547487E-05
    9 -5.4220274E-05   10 -2.6295049E-05   11  2.4142741E-05   12  1.0343717E-05
   13  6.3051735E-05

 CELL PART

 GRADIENT WITH RESPECT TO THE CELL PARAMETER IN HARTREE/BOHR
ORDER: -D/DA1X, -D/DA1Y, -D/DA1Z
       -D/DA2X, -D/DA2Y, -D/DA2Z
       -D/DA3X, -D/DA3Y, -D/DA3Z
 -0.338170583175E-13 -0.621142082302E-05 -0.621142081414E-05
 -0.621142083190E-05 -0.550513487176E-15 -0.621142087809E-05
 -0.621142086388E-05 -0.621142084256E-05 -0.509097070696E-14

STRESS TENSOR, IN HARTREE/BOHR^3:
ORDER: 11 12 13
       21 22 23
       31 32 33
  0.119786682455E-07  0.634391348454E-16  0.177675285138E-17
  0.193721134660E-16  0.119786682484E-07 -0.183104540295E-16
  0.665713272100E-16 -0.567534367780E-16  0.119786682698E-07

PRESSURE FROM THE STRESS TENSOR,
IN HARTREE/BOHR^3: -0.11979E-07
PRESSURE IN GIGAPASCAL: -0.3524E-03
CONVERSION FACTOR: 1 HARTREE/BOHR^3= 29421 GIGAPASCAL
WHEN USING VALUES FOR BOHR RADIUS AND HARTREE
FROM IUPAC WEBSITE, APRIL 2009
ENTHALPY: -9.5868580234331E+03

 SYMMETRY ALLOWED FORCES (ANALYTICAL) (DIRECTION, FORCE)

    1 -3.4646374E-04
 TTTTTTTTTTTTTTTTTTTTTTTTTTTTTT TOTGRA_C    TELAPSE       61.34 TCPU       54.34
 TTTTTTTTTTTTTTTTTTTTTTTTTTTTTT SMAT        TELAPSE      792.34 TCPU      201.58
 TTTTTTTTTTTTTTTTTTTTTTTTTTTTTT POLAR2      TELAPSE      792.73 TCPU      201.97

 CELL FORCES OF CENTRAL POINT

 | -3.38171E-14 -6.21142E-06 -6.21142E-06 |
 | -6.21142E-06 -5.50513E-16 -6.21142E-06 |
 | -6.21142E-06 -6.21142E-06 -5.09097E-15 |

 ENERGY OF CENTRAL POINT:   -0.9586857823E+04


 VOLUME OF THE CELL: **********

 DENSITY OF THE CRYSTAL =          1.0706 g/cm^3

 STRAIN MATRIX   1 :

  | 1 0 0 |
  | 0 0 0 |
  | 0 0 0 |
  
 *******************************************************************************
 LATTICE PARAMETERS (ANGSTROMS AND DEGREES) - BOHR = 0.5291772083 ANGSTROM
 PRIMITIVE CELL - CENTRING CODE 6/0 VOLUME=  2474.525969 - DENSITY  1.071 g/cm^3
         A              B              C           ALPHA      BETA       GAMMA 
    14.75835555    14.75835555    14.75835555   109.471221 109.471221 109.471221
 *******************************************************************************
 ATOMS IN THE ASYMMETRIC UNIT    6 - ATOMS IN THE UNIT CELL:  102
     ATOM                 X/A                 Y/B                 Z/C    
 *******************************************************************************
      1 T 230 ZN    5.000000000000E-01  2.500000000000E-01 -2.500000000000E-01
      2 F 230 ZN    5.000000000000E-01 -2.500000000000E-01  2.500000000000E-01
      3 F 230 ZN   -2.500000000000E-01 -5.000000000000E-01  2.500000000000E-01
      4 F 230 ZN    2.500000000000E-01 -2.500000000000E-01  5.000000000000E-01
      5 F 230 ZN    2.500000000000E-01  5.000000000000E-01 -2.500000000000E-01
      6 F 230 ZN   -2.500000000000E-01  2.500000000000E-01 -5.000000000000E-01
      7 T   7 N    -3.747805825922E-01  2.794584749313E-01 -2.818340982500E-01
      8 F   7 N    -4.387074268186E-01 -9.294648434222E-02  2.818340982500E-01
      9 F   7 N     3.747805825922E-01  9.294648434222E-02 -3.457609424764E-01
     10 F   7 N     4.387074268186E-01 -2.794584749313E-01  3.457609424764E-01
     11 F   7 N    -2.818340982500E-01 -3.747805825922E-01  2.794584749313E-01
     12 F   7 N     2.794584749313E-01 -2.818340982500E-01 -3.747805825922E-01
     13 F   7 N     3.457609424764E-01  4.387074268186E-01 -2.794584749313E-01
     14 F   7 N    -9.294648434222E-02  2.818340982500E-01 -4.387074268186E-01
     15 F   7 N     2.818340982500E-01 -4.387074268186E-01 -9.294648434222E-02
     16 F   7 N     9.294648434222E-02 -3.457609424764E-01  3.747805825922E-01
     17 F   7 N    -3.457609424764E-01  3.747805825922E-01  9.294648434222E-02
     18 F   7 N    -2.794584749313E-01  3.457609424764E-01  4.387074268186E-01
     19 F   7 N     2.794584749313E-01 -3.747805825922E-01 -2.818340982500E-01
     20 F   7 N    -9.294648434222E-02 -4.387074268186E-01  2.818340982500E-01
     21 F   7 N     9.294648434222E-02  3.747805825922E-01 -3.457609424764E-01
     22 F   7 N    -2.794584749313E-01  4.387074268186E-01  3.457609424764E-01
     23 F   7 N    -3.747805825922E-01 -2.818340982500E-01  2.794584749313E-01
     24 F   7 N    -2.818340982500E-01  2.794584749313E-01 -3.747805825922E-01
     25 F   7 N     4.387074268186E-01  3.457609424764E-01 -2.794584749313E-01
     26 F   7 N     2.818340982500E-01 -9.294648434222E-02 -4.387074268186E-01
     27 F   7 N    -4.387074268186E-01  2.818340982500E-01 -9.294648434222E-02
     28 F   7 N    -3.457609424764E-01  9.294648434222E-02  3.747805825922E-01
     29 F   7 N     3.747805825922E-01 -3.457609424764E-01  9.294648434222E-02
     30 F   7 N     3.457609424764E-01 -2.794584749313E-01  4.387074268186E-01
     31 T  17 CL    4.966505432969E-01  1.544793478752E-01  4.966505432969E-01
     32 F  17 CL   -3.421711954216E-01  0.000000000000E+00 -4.966505432969E-01
     33 F  17 CL   -4.966505432969E-01  0.000000000000E+00 -3.421711954216E-01
     34 F  17 CL    3.421711954216E-01 -1.544793478752E-01  3.421711954216E-01
     35 F  17 CL    4.966505432969E-01  4.966505432969E-01  1.544793478752E-01
     36 F  17 CL    1.544793478752E-01  4.966505432969E-01  4.966505432969E-01
     37 F  17 CL    3.421711954216E-01  3.421711954216E-01 -1.544793478752E-01
     38 F  17 CL    0.000000000000E+00 -4.966505432969E-01 -3.421711954216E-01
     39 F  17 CL   -4.966505432969E-01 -3.421711954216E-01  0.000000000000E+00
     40 F  17 CL    0.000000000000E+00 -3.421711954216E-01 -4.966505432969E-01
     41 F  17 CL   -3.421711954216E-01 -4.966505432969E-01  0.000000000000E+00
     42 F  17 CL   -1.544793478752E-01  3.421711954216E-01  3.421711954216E-01
     43 T   6 C    -3.799670343664E-01  2.429900243312E-01 -3.799670343664E-01
     44 F   6 C    -3.770429413024E-01  0.000000000000E+00  3.799670343664E-01
     45 F   6 C     3.799670343664E-01  0.000000000000E+00 -3.770429413024E-01
     46 F   6 C     3.770429413024E-01 -2.429900243312E-01  3.770429413024E-01
     47 F   6 C    -3.799670343664E-01 -3.799670343664E-01  2.429900243312E-01
     48 F   6 C     2.429900243312E-01 -3.799670343664E-01 -3.799670343664E-01
     49 F   6 C     3.770429413024E-01  3.770429413024E-01 -2.429900243312E-01
     50 F   6 C     0.000000000000E+00  3.799670343664E-01 -3.770429413024E-01
     51 F   6 C     3.799670343664E-01 -3.770429413024E-01  0.000000000000E+00
     52 F   6 C     0.000000000000E+00 -3.770429413024E-01  3.799670343664E-01
     53 F   6 C    -3.770429413024E-01  3.799670343664E-01  0.000000000000E+00
     54 F   6 C    -2.429900243312E-01  3.770429413024E-01  3.770429413024E-01
     55 T   6 C    -2.627676736629E-01  3.450839149308E-01 -2.060904397941E-01
     56 F   6 C    -4.488256452751E-01 -5.667723386878E-02  2.060904397941E-01
     57 F   6 C     2.627676736629E-01  5.667723386878E-02 -3.921484114063E-01
     58 F   6 C     4.488256452751E-01 -3.450839149308E-01  3.921484114063E-01
     59 F   6 C    -2.060904397941E-01 -2.627676736629E-01  3.450839149308E-01
     60 F   6 C     3.450839149308E-01 -2.060904397941E-01 -2.627676736629E-01
     61 F   6 C     3.921484114063E-01  4.488256452751E-01 -3.450839149308E-01
     62 F   6 C    -5.667723386878E-02  2.060904397941E-01 -4.488256452751E-01
     63 F   6 C     2.060904397941E-01 -4.488256452751E-01 -5.667723386878E-02
     64 F   6 C     5.667723386878E-02 -3.921484114063E-01  2.627676736629E-01
     65 F   6 C    -3.921484114063E-01  2.627676736629E-01  5.667723386878E-02
     66 F   6 C    -3.450839149308E-01  3.921484114063E-01  4.488256452751E-01
     67 F   6 C     3.450839149308E-01 -2.627676736629E-01 -2.060904397941E-01
     68 F   6 C    -5.667723386878E-02 -4.488256452751E-01  2.060904397941E-01
     69 F   6 C     5.667723386878E-02  2.627676736629E-01 -3.921484114063E-01
     70 F   6 C    -3.450839149308E-01  4.488256452751E-01  3.921484114063E-01
     71 F   6 C    -2.627676736629E-01 -2.060904397941E-01  3.450839149308E-01
     72 F   6 C    -2.060904397941E-01  3.450839149308E-01 -2.627676736629E-01
     73 F   6 C     4.488256452751E-01  3.921484114063E-01 -3.450839149308E-01
     74 F   6 C     2.060904397941E-01 -5.667723386878E-02 -4.488256452751E-01
     75 F   6 C    -4.488256452751E-01  2.060904397941E-01 -5.667723386878E-02
     76 F   6 C    -3.921484114063E-01  5.667723386878E-02  2.627676736629E-01
     77 F   6 C     2.627676736629E-01 -3.921484114063E-01  5.667723386878E-02
     78 F   6 C     3.921484114063E-01 -3.450839149308E-01  4.488256452751E-01
     79 T   1 H    -2.329786108428E-01  3.865956161772E-01 -1.181035375213E-01
     80 F   1 H    -4.953008463016E-01 -1.148750733215E-01  1.181035375213E-01
     81 F   1 H     2.329786108428E-01  1.148750733215E-01 -3.804257729800E-01
     82 F   1 H     4.953008463016E-01 -3.865956161772E-01  3.804257729800E-01
     83 F   1 H    -1.181035375213E-01 -2.329786108428E-01  3.865956161772E-01
     84 F   1 H     3.865956161772E-01 -1.181035375213E-01 -2.329786108428E-01
     85 F   1 H     3.804257729800E-01  4.953008463016E-01 -3.865956161772E-01
     86 F   1 H    -1.148750733215E-01  1.181035375213E-01 -4.953008463016E-01
     87 F   1 H     1.181035375213E-01 -4.953008463016E-01 -1.148750733215E-01
     88 F   1 H     1.148750733215E-01 -3.804257729800E-01  2.329786108428E-01
     89 F   1 H    -3.804257729800E-01  2.329786108428E-01  1.148750733215E-01
     90 F   1 H    -3.865956161772E-01  3.804257729800E-01  4.953008463016E-01
     91 F   1 H     3.865956161772E-01 -2.329786108428E-01 -1.181035375213E-01
     92 F   1 H    -1.148750733215E-01 -4.953008463016E-01  1.181035375213E-01
     93 F   1 H     1.148750733215E-01  2.329786108428E-01 -3.804257729800E-01
     94 F   1 H    -3.865956161772E-01  4.953008463016E-01  3.804257729800E-01
     95 F   1 H    -2.329786108428E-01 -1.181035375213E-01  3.865956161772E-01
     96 F   1 H    -1.181035375213E-01  3.865956161772E-01 -2.329786108428E-01
     97 F   1 H     4.953008463016E-01  3.804257729800E-01 -3.865956161772E-01
     98 F   1 H     1.181035375213E-01 -1.148750733215E-01 -4.953008463016E-01
     99 F   1 H    -4.953008463016E-01  1.181035375213E-01 -1.148750733215E-01
    100 F   1 H    -3.804257729800E-01  1.148750733215E-01  2.329786108428E-01
    101 F   1 H     2.329786108428E-01 -3.804257729800E-01  1.148750733215E-01
    102 F   1 H     3.804257729800E-01 -3.865956161772E-01  4.953008463016E-01

 TRANSFORMATION MATRIX PRIMITIVE-CRYSTALLOGRAPHIC CELL
  0.0000  1.0000  1.0000  1.0000  0.0000  1.0000  1.0000  1.0000  0.0000

 *******************************************************************************
 CRYSTALLOGRAPHIC CELL (VOLUME=       4949.05193866)
         A              B              C           ALPHA      BETA       GAMMA 
    17.04148110    17.04148110    17.04148110    90.000000  90.000000  90.000000

 COORDINATES IN THE CRYSTALLOGRAPHIC CELL
     ATOM                 X/A                 Y/B                 Z/C    
 *******************************************************************************
      1 T 230 ZN    2.500000000000E-01  5.000000000000E-01  8.273995210077E-17
      2 F 230 ZN    2.500000000000E-01 -5.515996806718E-17 -5.000000000000E-01
      3 F 230 ZN   -5.515996806718E-17  2.500000000000E-01 -5.000000000000E-01
      4 F 230 ZN    5.000000000000E-01  5.515996806718E-17  2.500000000000E-01
      5 F 230 ZN    5.000000000000E-01  2.500000000000E-01  8.273995210077E-17
      6 F 230 ZN   -5.515996806718E-17 -5.000000000000E-01  2.500000000000E-01
      7 T   7 N     1.862024796368E-01 -4.680365778868E-01  9.325599529455E-02
      8 F   7 N    -1.862024796368E-01  4.680365778868E-01  9.325599529455E-02
      9 F   7 N     1.862024796368E-01  4.680365778868E-01 -9.325599529455E-02
     10 F   7 N    -1.862024796368E-01 -4.680365778868E-01 -9.325599529455E-02
     11 F   7 N     9.325599529455E-02  1.862024796368E-01 -4.680365778868E-01
     12 F   7 N    -4.680365778868E-01  9.325599529455E-02  1.862024796368E-01
     13 F   7 N    -9.325599529455E-02 -1.862024796368E-01 -4.680365778868E-01
     14 F   7 N     4.680365778868E-01  9.325599529455E-02 -1.862024796368E-01
     15 F   7 N     9.325599529455E-02 -1.862024796368E-01  4.680365778868E-01
     16 F   7 N     4.680365778868E-01 -9.325599529455E-02  1.862024796368E-01
     17 F   7 N    -9.325599529455E-02  1.862024796368E-01  4.680365778868E-01
     18 F   7 N    -4.680365778868E-01 -9.325599529455E-02 -1.862024796368E-01
     19 F   7 N    -4.680365778868E-01  1.862024796368E-01  9.325599529455E-02
     20 F   7 N     4.680365778868E-01 -1.862024796368E-01  9.325599529455E-02
     21 F   7 N     4.680365778868E-01  1.862024796368E-01 -9.325599529455E-02
     22 F   7 N    -4.680365778868E-01 -1.862024796368E-01 -9.325599529455E-02
     23 F   7 N     1.862024796368E-01  9.325599529455E-02 -4.680365778868E-01
     24 F   7 N     9.325599529455E-02 -4.680365778868E-01  1.862024796368E-01
     25 F   7 N    -1.862024796368E-01 -9.325599529455E-02 -4.680365778868E-01
     26 F   7 N     9.325599529455E-02  4.680365778868E-01 -1.862024796368E-01
     27 F   7 N    -1.862024796368E-01  9.325599529455E-02  4.680365778868E-01
     28 F   7 N    -9.325599529455E-02  4.680365778868E-01  1.862024796368E-01
     29 F   7 N     1.862024796368E-01 -9.325599529455E-02  4.680365778868E-01
     30 F   7 N    -9.325599529455E-02 -4.680365778868E-01 -1.862024796368E-01
     31 T  17 CL    7.723967393762E-02  4.194108693593E-01  7.723967393762E-02
     32 F  17 CL   -7.723967393762E-02 -4.194108693593E-01  7.723967393762E-02
     33 F  17 CL    7.723967393762E-02 -4.194108693593E-01 -7.723967393762E-02
     34 F  17 CL   -7.723967393762E-02  4.194108693593E-01 -7.723967393762E-02
     35 F  17 CL    7.723967393762E-02  7.723967393762E-02  4.194108693593E-01
     36 F  17 CL    4.194108693593E-01  7.723967393762E-02  7.723967393762E-02
     37 F  17 CL   -7.723967393762E-02 -7.723967393762E-02  4.194108693593E-01
     38 F  17 CL   -4.194108693593E-01  7.723967393762E-02 -7.723967393762E-02
     39 F  17 CL    7.723967393762E-02 -7.723967393762E-02 -4.194108693593E-01
     40 F  17 CL   -4.194108693593E-01 -7.723967393762E-02  7.723967393762E-02
     41 F  17 CL   -7.723967393762E-02  7.723967393762E-02 -4.194108693593E-01
     42 F  17 CL    4.194108693593E-01 -7.723967393762E-02 -7.723967393762E-02
     43 T   6 C     1.214950121656E-01  4.985379534680E-01  1.214950121656E-01
     44 F   6 C    -1.214950121656E-01 -4.985379534680E-01  1.214950121656E-01
     45 F   6 C     1.214950121656E-01 -4.985379534680E-01 -1.214950121656E-01
     46 F   6 C    -1.214950121656E-01  4.985379534680E-01 -1.214950121656E-01
     47 F   6 C     1.214950121656E-01  1.214950121656E-01  4.985379534680E-01
     48 F   6 C     4.985379534680E-01  1.214950121656E-01  1.214950121656E-01
     49 F   6 C    -1.214950121656E-01 -1.214950121656E-01  4.985379534680E-01
     50 F   6 C    -4.985379534680E-01  1.214950121656E-01 -1.214950121656E-01
     51 F   6 C     1.214950121656E-01 -1.214950121656E-01 -4.985379534680E-01
     52 F   6 C    -4.985379534680E-01 -1.214950121656E-01  1.214950121656E-01
     53 F   6 C    -1.214950121656E-01  1.214950121656E-01 -4.985379534680E-01
     54 F   6 C     4.985379534680E-01 -1.214950121656E-01 -1.214950121656E-01
     55 T   6 C    -2.991194256002E-01  9.302898580608E-02 -3.557966594690E-01
     56 F   6 C     2.991194256002E-01 -9.302898580608E-02 -3.557966594690E-01
     57 F   6 C    -2.991194256002E-01 -9.302898580608E-02  3.557966594690E-01
     58 F   6 C     2.991194256002E-01  9.302898580608E-02  3.557966594690E-01
     59 F   6 C    -3.557966594690E-01 -2.991194256002E-01  9.302898580608E-02
     60 F   6 C     9.302898580608E-02 -3.557966594690E-01 -2.991194256002E-01
     61 F   6 C     3.557966594690E-01  2.991194256002E-01  9.302898580608E-02
     62 F   6 C    -9.302898580608E-02 -3.557966594690E-01  2.991194256002E-01
     63 F   6 C    -3.557966594690E-01  2.991194256002E-01 -9.302898580608E-02
     64 F   6 C    -9.302898580608E-02  3.557966594690E-01 -2.991194256002E-01
     65 F   6 C     3.557966594690E-01 -2.991194256002E-01 -9.302898580608E-02
     66 F   6 C     9.302898580608E-02  3.557966594690E-01  2.991194256002E-01
     67 F   6 C     9.302898580608E-02 -2.991194256002E-01 -3.557966594690E-01
     68 F   6 C    -9.302898580608E-02  2.991194256002E-01 -3.557966594690E-01
     69 F   6 C    -9.302898580608E-02 -2.991194256002E-01  3.557966594690E-01
     70 F   6 C     9.302898580608E-02  2.991194256002E-01  3.557966594690E-01
     71 F   6 C    -2.991194256002E-01 -3.557966594690E-01  9.302898580608E-02
     72 F   6 C    -3.557966594690E-01  9.302898580608E-02 -2.991194256002E-01
     73 F   6 C     2.991194256002E-01  3.557966594690E-01  9.302898580608E-02
     74 F   6 C    -3.557966594690E-01 -9.302898580608E-02  2.991194256002E-01
     75 F   6 C     2.991194256002E-01 -3.557966594690E-01 -9.302898580608E-02
     76 F   6 C     3.557966594690E-01 -9.302898580608E-02 -2.991194256002E-01
     77 F   6 C    -2.991194256002E-01  3.557966594690E-01 -9.302898580608E-02
     78 F   6 C     3.557966594690E-01  9.302898580608E-02  2.991194256002E-01
     79 T   1 H    -2.492646552507E-01  1.311611177294E-01 -3.641397285722E-01
     80 F   1 H     2.492646552507E-01 -1.311611177294E-01 -3.641397285722E-01
     81 F   1 H    -2.492646552507E-01 -1.311611177294E-01  3.641397285722E-01
     82 F   1 H     2.492646552507E-01  1.311611177294E-01  3.641397285722E-01
     83 F   1 H    -3.641397285722E-01 -2.492646552507E-01  1.311611177294E-01
     84 F   1 H     1.311611177294E-01 -3.641397285722E-01 -2.492646552507E-01
     85 F   1 H     3.641397285722E-01  2.492646552507E-01  1.311611177294E-01
     86 F   1 H    -1.311611177294E-01 -3.641397285722E-01  2.492646552507E-01
     87 F   1 H    -3.641397285722E-01  2.492646552507E-01 -1.311611177294E-01
     88 F   1 H    -1.311611177294E-01  3.641397285722E-01 -2.492646552507E-01
     89 F   1 H     3.641397285722E-01 -2.492646552507E-01 -1.311611177294E-01
     90 F   1 H     1.311611177294E-01  3.641397285722E-01  2.492646552507E-01
     91 F   1 H     1.311611177294E-01 -2.492646552507E-01 -3.641397285722E-01
     92 F   1 H    -1.311611177294E-01  2.492646552507E-01 -3.641397285722E-01
     93 F   1 H    -1.311611177294E-01 -2.492646552507E-01  3.641397285722E-01
     94 F   1 H     1.311611177294E-01  2.492646552507E-01  3.641397285722E-01
     95 F   1 H    -2.492646552507E-01 -3.641397285722E-01  1.311611177294E-01
     96 F   1 H    -3.641397285722E-01  1.311611177294E-01 -2.492646552507E-01
     97 F   1 H     2.492646552507E-01  3.641397285722E-01  1.311611177294E-01
     98 F   1 H    -3.641397285722E-01 -1.311611177294E-01  2.492646552507E-01
     99 F   1 H     2.492646552507E-01 -3.641397285722E-01 -1.311611177294E-01
    100 F   1 H     3.641397285722E-01 -1.311611177294E-01 -2.492646552507E-01
    101 F   1 H    -2.492646552507E-01  3.641397285722E-01 -1.311611177294E-01
    102 F   1 H     3.641397285722E-01  1.311611177294E-01  2.492646552507E-01

 T = ATOM BELONGING TO THE ASYMMETRIC UNIT

 *******************************************************************************
 * CELL DEFORMATION
 *******************************************************************************

    ELASTIC STRAIN MATRIX (ADIMENSIONAL)

    1    0.0001000000    0.0000000000    0.0000000000
    2    0.0000000000    0.0000000000    0.0000000000
    3    0.0000000000    0.0000000000    0.0000000000

 LATTICE PARAMETERS (ANGSTROMS AND DEGREES) OF
 (1) ORIGINAL PRIMITIVE CELL
 (2) ORIGINAL CRYSTALLOGRAPHIC CELL
 (3) DEFORMED PRIMITIVE CELL
 (4) DEFORMED CRYSTALLOGRAPHIC CELL

            A           B           C        ALPHA       BETA        GAMMA         VOL
 (1)   14.758356   14.758356   14.758356  109.471221  109.471221  109.471221 2474.525969
 (2)   17.041481   17.041481   17.041481   90.000000   90.000000   90.000000 4949.051939
 (3)   14.758848   14.758848   14.758848  109.465819  109.473922  109.473922 2474.773422
 (4)   17.043185   17.041481   17.041481   90.000000   90.000000   90.000000 4949.546844

 * CELL DEFORMATION COMPLETE - NO. OF SYMMOPS   8

 *******************************************************************************
 * CELL DEFORMATION
 *******************************************************************************

    ELASTIC STRAIN MATRIX (ADIMENSIONAL)

    1   -0.0001000000    0.0000000000    0.0000000000
    2    0.0000000000    0.0000000000    0.0000000000
    3    0.0000000000    0.0000000000    0.0000000000

 LATTICE PARAMETERS (ANGSTROMS AND DEGREES) OF
 (1) ORIGINAL PRIMITIVE CELL
 (2) ORIGINAL CRYSTALLOGRAPHIC CELL
 (3) DEFORMED PRIMITIVE CELL
 (4) DEFORMED CRYSTALLOGRAPHIC CELL

            A           B           C        ALPHA       BETA        GAMMA         VOL
 (1)   14.758848   14.758848   14.758848  109.465819  109.473922  109.473922 2474.773422
 (2)   17.043185   17.041481   17.041481   90.000000   90.000000   90.000000 4949.546844
 (3)   14.758356   14.758356   14.758356  109.471221  109.471220  109.471220 2474.525945
 (4)   17.041481   17.041481   17.041481   90.000000   90.000000   90.000000 4949.051889

 * CELL DEFORMATION COMPLETE - NO. OF SYMMOPS   8

 *****    8 SYMMOPS - TRANSLATORS IN ANGSTROM
 ***** MATRICES AND TRANSLATORS IN THE CARTESIAN REFERENCE FRAME

 ORDER   : ORDER OF THE OPERATOR

 TRANSLA : REAL TRANSLATION (WITHOUT ORIGIN SHIFT) IN CARTESIAN COORDINATES

 uvw/hkl : ORIENTATION OF THE OPERATOR IN CARTESIAN COORDINATES

 LOCATED : ORIGIN OF THE OPERATOR IN CARTESIAN COORDINATES

   NO.   1 INVERSE   1    ORDER   1        NO.   2 INVERSE   2    ORDER   2
    1.000   0.000   0.000     0.000        -1.000   0.000   0.000     0.000
    0.000   1.000   0.000     0.000         0.000  -1.000   0.000     0.000
    0.000   0.000   1.000     0.000         0.000   0.000   1.000     0.000
             OPERATION E(   1)                       OPERATION C(   2)
 DETERMINANT 1.; ROTATION(DEG)   0.      DETERMINANT 1.; ROTATION(DEG) 180.
 TRANSLA (  0.000    0.000    0.000)     TRANSLA (  0.000    0.000    0.000)
 uvw/hkl (  0.000    0.000    0.000)     uvw/hkl (  0.000    0.000    4.000)
 LOCATED (  0.000    0.000    0.000)     LOCATED (  0.000    0.000    0.000)

   NO.   3 INVERSE   3    ORDER   2        NO.   4 INVERSE   4    ORDER   2
    1.000   0.000   0.000     0.000        -1.000   0.000   0.000     0.000
    0.000  -1.000   0.000     0.000         0.000   1.000   0.000     0.000
    0.000   0.000  -1.000     0.000         0.000   0.000  -1.000     0.000
             OPERATION C(   2)                       OPERATION C(   2)
 DETERMINANT 1.; ROTATION(DEG) 180.      DETERMINANT 1.; ROTATION(DEG) 180.
 TRANSLA (  0.000    0.000    0.000)     TRANSLA (  0.000    0.000    0.000)
 uvw/hkl (  4.000    0.000    0.000)     uvw/hkl (  0.000   -4.000    0.000)
 LOCATED (  0.000    0.000    0.000)     LOCATED (  0.000    0.000    0.000)

   NO.   5 INVERSE   5    ORDER   2        NO.   6 INVERSE   7    ORDER   4
    1.000   0.000   0.000     0.000        -1.000   0.000   0.000     0.000
    0.000   0.000   1.000     0.000         0.000   0.000  -1.000     0.000
    0.000   1.000   0.000     0.000         0.000   1.000   0.000     0.000
             OPERATION M(   2)                       OPERATION S(   4)
 DETERMINANT-1.; ROTATION(DEG)   0.      DETERMINANT-1.; ROTATION(DEG)  90.
 TRANSLA (  0.000    0.000    0.000)     TRANSLA (  0.000    0.000    0.000)
 uvw/hkl (  0.000   -1.000    1.000)     uvw/hkl (  0.000   -2.000    2.000)
 LOCATED (  0.000    0.000    0.000)     LOCATED (  0.000    0.000    0.000)

   NO.   7 INVERSE   6    ORDER   4        NO.   8 INVERSE   8    ORDER   2
   -1.000   0.000   0.000     0.000         1.000   0.000   0.000     0.000
    0.000   0.000   1.000     0.000         0.000   0.000  -1.000     0.000
    0.000  -1.000   0.000     0.000         0.000  -1.000   0.000     0.000
             OPERATION S(   4)                       OPERATION M(   2)
 DETERMINANT-1.; ROTATION(DEG)  90.      DETERMINANT-1.; ROTATION(DEG)   0.
 TRANSLA (  0.000    0.000    0.000)     TRANSLA (  0.000    0.000    0.000)
 uvw/hkl (  0.000    2.000    2.000)     uvw/hkl (  0.000   -1.000   -1.000)
 LOCATED (  0.000    0.000    0.000)     LOCATED (  0.000    0.000    0.000)

 GCALCO - MAX INDICES DIRECT LATTICE VECTOR    14    14    14
 NO.OF VECTORS CREATED 6999 STARS  122 RMAX   303.80940 BOHR

 CAPPA:IS1  2;IS2  2;IS3  2; K PTS MONK NET   4; SYMMOPS:K SPACE  16;G SPACE   8

 *******************************************************************************
 MAX NUMBER OF SCF CYCLES      50  CONVERGENCE ON DELTAP        10**-18
 WEIGHT OF F(I) IN F(I+1)      30% CONVERGENCE ON ENERGY        10**- 8
 SHRINK. FACT.(MONKH.)    2  2  2  NUMBER OF K POINTS IN THE IBZ      4
 SHRINKING FACTOR(GILAT NET)    2  NUMBER OF K POINTS(GILAT NET)      4
 *******************************************************************************
 *** K POINTS COORDINATES (OBLIQUE COORDINATES IN UNITS OF IS =  2)
   1-R(  0  0  0)   2-R(  1  0  0)   3-R(  0  1  0)   4-R(  1  1  1)

 DIRECT LATTICE VECTORS COMPON. (A.U.)     RECIP. LATTICE VECTORS COMPON. (A.U.) 
        X            Y            Z              X            Y            Z
  -16.1018661   16.1018661   16.1018661      0.0000000    0.1951074    0.1951074
   16.1018661  -16.1018661   16.1018661      0.1951074    0.0000000    0.1951074
   16.1018661   16.1018661  -16.1018661      0.1951074    0.1951074    0.0000000

 DISK SPACE FOR EIGENVECTORS (FTN 10)    12787776 REALS
 TTTTTTTTTTTTTTTTTTTTTTTTTTTTTT gordsh1     TELAPSE      873.35 TCPU      282.57

 MATRIX SIZE: P(G)  781260, F(G)  391524, P(G) IRR   51623, F(G) IRR   51623
 MAX G-VECTOR INDEX FOR 1- AND 2-ELECTRON INTEGRALS  51

 TTTTTTTTTTTTTTTTTTTTTTTTTTTTTT INPUT       TELAPSE      873.66 TCPU      282.89

 SYMMETRY ALLOWED ELASTIC DISTORTION 1
  0.5773503  0.0000000  0.0000000
  0.0000000  0.5773503  0.0000000
  0.0000000  0.0000000  0.5773503

 SYMMETRY ALLOWED ELASTIC DISTORTION 2
  0.8164966  0.0000000  0.0000000
  0.0000000 -0.4082483  0.0000000
  0.0000000  0.0000000 -0.4082483

 SYMMETRY ALLOWED INTERNAL DEGREE(S) OF FREEDOM:  38
 TTTTTTTTTTTTTTTTTTTTTTTTTTTTTT SYMM        TELAPSE      873.77 TCPU      282.99
 TTTTTTTTTTTTTTTTTTTTTTTTTTTTTT INT_SCREEN  TELAPSE      873.77 TCPU      282.99
 INFORMATION **** EXCBUF **** EXCH. BIPO BUFFER: WORDS USED =           0

 DFT PARAMETERS

     ATOM       ELECTRONS   NET CHARGE   R(ANGSTROM)
   1 230  ZN     20.0000      0.0000     1.37000000
   7   7  N       7.0000      0.0000     0.74000000
  31  17  CL     17.0000      0.0000     0.99000000
  43   6  C       6.0000      0.0000     0.77000000
  79   1  H       1.0000      0.0000     1.11000000

 SIZE OF GRID=     809142
 TTTTTTTTTTTTTTTTTTTTTTTTTTTTTT MAKE_GRID2  TELAPSE      876.68 TCPU      285.90
 BECKE WEIGHT FUNCTION
 RADSAFE =     2.00
 TOLERANCES - DENSITY:10**- 6; POTENTIAL:10**- 9; GRID WGT:10**-14

 RADIAL INTEGRATION  - INTERVALS (POINTS,UPPER LIMIT):            1( 99,  4.0*R)

 ANGULAR INTEGRATION - INTERVALS (ACCURACY LEVEL [N. POINTS] UPPER LIMIT):
  1(  6[ 146]   0.2)  2( 11[ 302]   0.5)  3( 14[ 590]   0.9)  4( 18[1454]   3.5)
  5( 14[ 590]9999.0)
 TTTTTTTTTTTTTTTTTTTTTTTTTTTTTT INT_CALC    TELAPSE      876.73 TCPU      285.95

 *******************************************************************************
 ZIFCl_start                                                                     
 CRYSTAL - SCF - TYPE OF CALCULATION :  RESTRICTED CLOSED SHELL
 *******************************************************************************

 CAPPA:IS1  2;IS2  2;IS3  2; K PTS MONK NET   4; SYMMOPS:K SPACE  16;G SPACE   8

 TTTTTTTTTTTTTTTTTTTTTTTTTTTTTT SDIK        TELAPSE      877.41 TCPU      286.63

 AAAAAAAAAAAAAAAAAAAAAAAAAAAAAAAAAAAAAAAAAAAAAAAAAAAAAAAAAAAAAAAAAAAAAAAAAAAAAAA
         ATOMIC WAVEFUNCTION(S)


 NUCLEAR CHARGE 20.0  SYMMETRY SPECIES            S    P    D
 N. ELECTRONS   20.0  NUMBER OF PRIMITIVE GTOS    7    7    6
                      NUMBER OF CONTRACTED GTOS   5    5    3
                      NUMBER OF CLOSED SHELLS     2    1    1
                      OPEN SHELL OCCUPATION       0    0    0

  ZNUC SCFIT  TOTAL HF ENERGY   KINETIC ENERGY   VIRIAL THEOREM ACCURACY
  20.0  35   -2.259494290E+02  1.538488917E+02 -2.468645152E+00  3.9E-06

 NUCLEAR CHARGE  7.0  SYMMETRY SPECIES            S    P
 N. ELECTRONS    7.0  NUMBER OF PRIMITIVE GTOS   11    5
                      NUMBER OF CONTRACTED GTOS   4    3
                      NUMBER OF CLOSED SHELLS     2    0
                      OPEN SHELL OCCUPATION       0    3

  ZNUC SCFIT  TOTAL HF ENERGY   KINETIC ENERGY   VIRIAL THEOREM ACCURACY
   7.0  11   -5.439473665E+01  5.441433682E+01 -1.999639798E+00  3.6E-06

 NUCLEAR CHARGE 17.0  SYMMETRY SPECIES            S    P
 N. ELECTRONS   17.0  NUMBER OF PRIMITIVE GTOS   13   10
                      NUMBER OF CONTRACTED GTOS   6    5
                      NUMBER OF CLOSED SHELLS     3    1
                      OPEN SHELL OCCUPATION       0    5

  ZNUC SCFIT  TOTAL HF ENERGY   KINETIC ENERGY   VIRIAL THEOREM ACCURACY
  17.0  10   -4.594686980E+02  4.594737850E+02 -1.999988929E+00  4.2E-06

 NUCLEAR CHARGE  6.0  SYMMETRY SPECIES            S    P
 N. ELECTRONS    6.0  NUMBER OF PRIMITIVE GTOS   11    5
                      NUMBER OF CONTRACTED GTOS   4    3
                      NUMBER OF CLOSED SHELLS     2    0
                      OPEN SHELL OCCUPATION       0    2

  ZNUC SCFIT  TOTAL HF ENERGY   KINETIC ENERGY   VIRIAL THEOREM ACCURACY
   6.0  11   -3.768480057E+01  3.769831118E+01 -1.999641612E+00  2.0E-06

 NUCLEAR CHARGE  1.0  SYMMETRY SPECIES            S
 N. ELECTRONS    1.0  NUMBER OF PRIMITIVE GTOS    5
                      NUMBER OF CONTRACTED GTOS   3
                      NUMBER OF CLOSED SHELLS     0
                      OPEN SHELL OCCUPATION       1

  ZNUC SCFIT  TOTAL HF ENERGY   KINETIC ENERGY   VIRIAL THEOREM ACCURACY
   1.0   1   -4.998098153E-01  4.997907537E-01 -2.000038139E+00  9.6E-17

 AAAAAAAAAAAAAAAAAAAAAAAAAAAAAAAAAAAAAAAAAAAAAAAAAAAAAAAAAAAAAAAAAAAAAAAAAAAAAAA

 CHARGE NORMALIZATION FACTOR   1.00000000
 TOTAL ATOMIC CHARGES:
  20.0000000  20.0000000  20.0000000  20.0000000  20.0000000  20.0000000
   7.0000000   7.0000000   7.0000000   7.0000000   7.0000000   7.0000000
   7.0000000   7.0000000   7.0000000   7.0000000   7.0000000   7.0000000
   7.0000000   7.0000000   7.0000000   7.0000000   7.0000000   7.0000000
   7.0000000   7.0000000   7.0000000   7.0000000   7.0000000   7.0000000
  17.0000000  17.0000000  17.0000000  17.0000000  17.0000000  17.0000000
  17.0000000  17.0000000  17.0000000  17.0000000  17.0000000  17.0000000
   6.0000000   6.0000000   6.0000000   6.0000000   6.0000000   6.0000000
   6.0000000   6.0000000   6.0000000   6.0000000   6.0000000   6.0000000
   6.0000000   6.0000000   6.0000000   6.0000000   6.0000000   6.0000000
   6.0000000   6.0000000   6.0000000   6.0000000   6.0000000   6.0000000
   6.0000000   6.0000000   6.0000000   6.0000000   6.0000000   6.0000000
   6.0000000   6.0000000   6.0000000   6.0000000   6.0000000   6.0000000
   1.0000000   1.0000000   1.0000000   1.0000000   1.0000000   1.0000000
   1.0000000   1.0000000   1.0000000   1.0000000   1.0000000   1.0000000
   1.0000000   1.0000000   1.0000000   1.0000000   1.0000000   1.0000000
   1.0000000   1.0000000   1.0000000   1.0000000   1.0000000   1.0000000
 TTTTTTTTTTTTTTTTTTTTTTTTTTTTTT MOQGAD      TELAPSE      877.79 TCPU      287.01
 TTTTTTTTTTTTTTTTTTTTTTTTTTTTTT SHELLXN     TELAPSE      879.38 TCPU      288.14
 TTTTTTTTTTTTTTTTTTTTTTTTTTTTTT MONMO3      TELAPSE      879.66 TCPU      288.43
 NUMERICALLY INTEGRATED DENSITY    731.9999045209
 TTTTTTTTTTTTTTTTTTTTTTTTTTTTTT NUMDFT      TELAPSE      880.79 TCPU      289.55
 CYC   0 ETOT(AU) -9.604570740472E+03 DETOT -9.60E+03 tst  2.13E-14 PX  1.00E+00
 TTTTTTTTTTTTTTTTTTTTTTTTTTTTTT DIIS        TELAPSE      880.83 TCPU      289.59
 TTTTTTTTTTTTTTTTTTTTTTTTTTTTTT FDIK        TELAPSE      885.39 TCPU      293.67
 INSULATING STATE
 TOP OF VALENCE BANDS -    BAND    366; K    1; EIG -2.8565169E-01 AU
 BOTTOM OF VIRTUAL BANDS - BAND    367; K    1; EIG -9.0209689E-02 AU
 DIRECT ENERGY BAND GAP:   5.3182 eV
 TTTTTTTTTTTTTTTTTTTTTTTTTTTTTT PDIG        TELAPSE      885.52 TCPU      293.81
 CHARGE NORMALIZATION FACTOR   1.00000000
 TOTAL ATOMIC CHARGES:
  18.2010991  18.2010991  18.2010998  18.2010998  18.2010998  18.2010998
   7.6918121   7.6918121   7.6918121   7.6918121   7.6918121   7.6918119
   7.6918121   7.6918119   7.6918121   7.6918119   7.6918121   7.6918119
   7.6918119   7.6918119   7.6918119   7.6918119   7.6918121   7.6918121
   7.6918121   7.6918121   7.6918121   7.6918121   7.6918121   7.6918121
  17.0030082  17.0030082  17.0030082  17.0030082  17.0030082  17.0030082
  17.0030082  17.0030082  17.0030082  17.0030082  17.0030082  17.0030082
   5.5311170   5.5311170   5.5311170   5.5311170   5.5311170   5.5311168
   5.5311170   5.5311168   5.5311170   5.5311168   5.5311170   5.5311168
   6.2106679   6.2106679   6.2106679   6.2106679   6.2106679   6.2106680
   6.2106679   6.2106680   6.2106679   6.2106680   6.2106679   6.2106680
   6.2106680   6.2106680   6.2106680   6.2106680   6.2106679   6.2106679
   6.2106679   6.2106679   6.2106679   6.2106679   6.2106679   6.2106679
   0.7801827   0.7801827   0.7801827   0.7801827   0.7801825   0.7801825
   0.7801825   0.7801825   0.7801825   0.7801825   0.7801825   0.7801825
   0.7801825   0.7801825   0.7801825   0.7801825   0.7801827   0.7801825
   0.7801827   0.7801825   0.7801827   0.7801825   0.7801827   0.7801825
 TTTTTTTTTTTTTTTTTTTTTTTTTTTTTT MOQGAD      TELAPSE      885.53 TCPU      293.82
 TTTTTTTTTTTTTTTTTTTTTTTTTTTTTT SHELLXN     TELAPSE      888.20 TCPU      295.11
 TTTTTTTTTTTTTTTTTTTTTTTTTTTTTT MONMO3      TELAPSE      888.44 TCPU      295.35
 NUMERICALLY INTEGRATED DENSITY    731.9999420888
 TTTTTTTTTTTTTTTTTTTTTTTTTTTTTT NUMDFT      TELAPSE      890.42 TCPU      297.33
 CYC   1 ETOT(AU) -9.585225950555E+03 DETOT  1.93E+01 tst  0.00E+00 PX  1.00E+00
 TTTTTTTTTTTTTTTTTTTTTTTTTTTTTT DIIS        TELAPSE      890.50 TCPU      297.41
 DIIS TEST: 0.15112E+02 AT SCF   CYCLE   1 - MIX   30 %
 TTTTTTTTTTTTTTTTTTTTTTTTTTTTTT FDIK        TELAPSE      891.64 TCPU      298.30
 INSULATING STATE
 TOP OF VALENCE BANDS -    BAND    366; K    4; EIG -1.7517063E-01 AU
 TOP OF VALENCE BANDS -    BAND    366; K    1; EIG -1.7537521E-01 AU
 BOTTOM OF VIRTUAL BANDS - BAND    367; K    1; EIG -2.7851728E-02 AU
 INDIRECT ENERGY BAND GAP:   4.0088 eV
 TTTTTTTTTTTTTTTTTTTTTTTTTTTTTT PDIG        TELAPSE      891.76 TCPU      298.43
 CHARGE NORMALIZATION FACTOR   1.00000000
 TOTAL ATOMIC CHARGES:
  19.1862984  19.1862984  19.1857131  19.1857131  19.1857131  19.1857131
   7.3677968   7.3677968   7.3677968   7.3677968   7.3676038   7.3683060
   7.3676038   7.3683060   7.3676038   7.3683060   7.3676038   7.3683060
   7.3683060   7.3683060   7.3683060   7.3683060   7.3677968   7.3676038
   7.3677968   7.3676038   7.3677968   7.3676038   7.3677968   7.3676038
  17.1530325  17.1530325  17.1530325  17.1530325  17.1530325  17.1529692
  17.1530325  17.1529692  17.1530325  17.1529692  17.1530325  17.1529692
   5.9571298   5.9571298   5.9571298   5.9571298   5.9571298   5.9579055
   5.9571298   5.9579055   5.9571298   5.9579055   5.9571298   5.9579055
   5.8223299   5.8223299   5.8223299   5.8223299   5.8217108   5.8215688
   5.8217108   5.8215688   5.8217108   5.8215688   5.8217108   5.8215688
   5.8215688   5.8215688   5.8215688   5.8215688   5.8223299   5.8217108
   5.8223299   5.8217108   5.8223299   5.8217108   5.8223299   5.8217108
   0.9588646   0.9588646   0.9588646   0.9588646   0.9583512   0.9584372
   0.9583512   0.9584372   0.9583512   0.9584372   0.9583512   0.9584372
   0.9584372   0.9584372   0.9584372   0.9584372   0.9588646   0.9583512
   0.9588646   0.9583512   0.9588646   0.9583512   0.9588646   0.9583512
 TTTTTTTTTTTTTTTTTTTTTTTTTTTTTT MOQGAD      TELAPSE      891.77 TCPU      298.44
 TTTTTTTTTTTTTTTTTTTTTTTTTTTTTT SHELLXN     TELAPSE      893.96 TCPU      299.72
 TTTTTTTTTTTTTTTTTTTTTTTTTTTTTT MONMO3      TELAPSE      894.31 TCPU      300.07
 NUMERICALLY INTEGRATED DENSITY    731.9999254377
 TTTTTTTTTTTTTTTTTTTTTTTTTTTTTT NUMDFT      TELAPSE      896.13 TCPU      301.89
 CYC   2 ETOT(AU) -9.585441978130E+03 DETOT -2.16E-01 tst  1.21E-02 PX  1.36E-01
 TTTTTTTTTTTTTTTTTTTTTTTTTTTTTT DIIS        TELAPSE      896.21 TCPU      301.97
 DIIS TEST: 0.13908E+02 AT SCF   CYCLE   2 - DIIS ACTIVE - HISTORY:     2 CYCLES
 TTTTTTTTTTTTTTTTTTTTTTTTTTTTTT FDIK        TELAPSE      897.37 TCPU      302.85
 INSULATING STATE
 TOP OF VALENCE BANDS -    BAND    366; K    4; EIG -1.8652805E-01 AU
 TOP OF VALENCE BANDS -    BAND    366; K    1; EIG -1.8680336E-01 AU
 BOTTOM OF VIRTUAL BANDS - BAND    367; K    2; EIG  5.5569430E-03 AU
 INDIRECT ENERGY BAND GAP:   5.2269 eV
 BOTTOM OF VIRTUAL BANDS - BAND    367; K    1; EIG  6.4551387E-03 AU
 TTTTTTTTTTTTTTTTTTTTTTTTTTTTTT PDIG        TELAPSE      897.49 TCPU      302.98
 CHARGE NORMALIZATION FACTOR   1.00000000
 TOTAL ATOMIC CHARGES:
  18.7404715  18.7404715  18.7401449  18.7401449  18.7401449  18.7401449
   7.5532901   7.5532901   7.5532901   7.5532901   7.5526397   7.5528475
   7.5526397   7.5528475   7.5526397   7.5528475   7.5526397   7.5528475
   7.5528475   7.5528475   7.5528475   7.5528475   7.5532901   7.5526397
   7.5532901   7.5526397   7.5532901   7.5526397   7.5532901   7.5526397
  17.0992281  17.0992281  17.0992281  17.0992281  17.0992281  17.0994784
  17.0992281  17.0994784  17.0992281  17.0994784  17.0992281  17.0994784
   5.5699017   5.5699017   5.5699017   5.5699017   5.5699017   5.5687957
   5.5699017   5.5687957   5.5699017   5.5687957   5.5699017   5.5687957
   6.0413924   6.0413924   6.0413924   6.0413924   6.0430003   6.0424686
   6.0430003   6.0424686   6.0430003   6.0424686   6.0430003   6.0424686
   6.0424686   6.0424686   6.0424686   6.0424686   6.0413924   6.0430003
   6.0413924   6.0430003   6.0413924   6.0430003   6.0413924   6.0430003
   0.8855356   0.8855356   0.8855356   0.8855356   0.8851795   0.8851891
   0.8851795   0.8851891   0.8851795   0.8851891   0.8851795   0.8851891
   0.8851891   0.8851891   0.8851891   0.8851891   0.8855356   0.8851795
   0.8855356   0.8851795   0.8855356   0.8851795   0.8855356   0.8851795
 TTTTTTTTTTTTTTTTTTTTTTTTTTTTTT MOQGAD      TELAPSE      897.50 TCPU      302.99
 TTTTTTTTTTTTTTTTTTTTTTTTTTTTTT SHELLXN     TELAPSE      899.25 TCPU      304.29
 TTTTTTTTTTTTTTTTTTTTTTTTTTTTTT MONMO3      TELAPSE      899.65 TCPU      304.68
 NUMERICALLY INTEGRATED DENSITY    731.9999185791
 TTTTTTTTTTTTTTTTTTTTTTTTTTTTTT NUMDFT      TELAPSE      901.61 TCPU      306.64
 CYC   3 ETOT(AU) -9.586733474275E+03 DETOT -1.29E+00 tst  3.23E-03 PX  9.63E-02
 TTTTTTTTTTTTTTTTTTTTTTTTTTTTTT DIIS        TELAPSE      901.69 TCPU      306.72
 DIIS TEST: 0.83088E+00 AT SCF   CYCLE   3 - DIIS ACTIVE - HISTORY:     3 CYCLES
 TTTTTTTTTTTTTTTTTTTTTTTTTTTTTT FDIK        TELAPSE      902.83 TCPU      307.64
 INSULATING STATE
 TOP OF VALENCE BANDS -    BAND    366; K    4; EIG -2.0050805E-01 AU
 TOP OF VALENCE BANDS -    BAND    366; K    1; EIG -2.0072412E-01 AU
 BOTTOM OF VIRTUAL BANDS - BAND    367; K    2; EIG -1.2913685E-02 AU
 INDIRECT ENERGY BAND GAP:   5.1047 eV
 BOTTOM OF VIRTUAL BANDS - BAND    367; K    1; EIG -1.2145175E-02 AU
 TTTTTTTTTTTTTTTTTTTTTTTTTTTTTT PDIG        TELAPSE      902.95 TCPU      307.77
 CHARGE NORMALIZATION FACTOR   1.00000000
 TOTAL ATOMIC CHARGES:
  18.6762848  18.6762848  18.6763014  18.6763014  18.6763014  18.6763014
   7.5492340   7.5492340   7.5492340   7.5492340   7.5493928   7.5494320
   7.5493928   7.5494320   7.5493928   7.5494320   7.5493928   7.5494320
   7.5494320   7.5494320   7.5494320   7.5494320   7.5492340   7.5493928
   7.5492340   7.5493928   7.5492340   7.5493928   7.5492340   7.5493928
  17.0668473  17.0668473  17.0668473  17.0668473  17.0668473  17.0668545
  17.0668473  17.0668545  17.0668473  17.0668545  17.0668473  17.0668545
   5.7106074   5.7106074   5.7106074   5.7106074   5.7106074   5.7104528
   5.7106074   5.7104528   5.7106074   5.7104528   5.7106074   5.7104528
   6.0242369   6.0242369   6.0242369   6.0242369   6.0244063   6.0242990
   6.0244063   6.0242990   6.0244063   6.0242990   6.0244063   6.0242990
   6.0242990   6.0242990   6.0242990   6.0242990   6.0242369   6.0244063
   6.0242369   6.0244063   6.0242369   6.0244063   6.0242369   6.0244063
   0.8686179   0.8686179   0.8686179   0.8686179   0.8685113   0.8685396
   0.8685113   0.8685396   0.8685113   0.8685396   0.8685113   0.8685396
   0.8685396   0.8685396   0.8685396   0.8685396   0.8686179   0.8685113
   0.8686179   0.8685113   0.8686179   0.8685113   0.8686179   0.8685113
 TTTTTTTTTTTTTTTTTTTTTTTTTTTTTT MOQGAD      TELAPSE      902.96 TCPU      307.78
 TTTTTTTTTTTTTTTTTTTTTTTTTTTTTT SHELLXN     TELAPSE      904.75 TCPU      309.07
 TTTTTTTTTTTTTTTTTTTTTTTTTTTTTT MONMO3      TELAPSE      905.26 TCPU      309.58
 NUMERICALLY INTEGRATED DENSITY    731.9999257778
 TTTTTTTTTTTTTTTTTTTTTTTTTTTTTT NUMDFT      TELAPSE      907.22 TCPU      311.54
 CYC   4 ETOT(AU) -9.586818726400E+03 DETOT -8.53E-02 tst  1.52E-04 PX  2.62E-02
 TTTTTTTTTTTTTTTTTTTTTTTTTTTTTT DIIS        TELAPSE      907.39 TCPU      311.72
 DIIS TEST: 0.57401E-01 AT SCF   CYCLE   4 - DIIS ACTIVE - HISTORY:     4 CYCLES
 TTTTTTTTTTTTTTTTTTTTTTTTTTTTTT FDIK        TELAPSE      908.47 TCPU      312.57
 INSULATING STATE
 TOP OF VALENCE BANDS -    BAND    366; K    4; EIG -2.0110764E-01 AU
 TOP OF VALENCE BANDS -    BAND    366; K    1; EIG -2.0133989E-01 AU
 BOTTOM OF VIRTUAL BANDS - BAND    367; K    2; EIG -1.0609813E-02 AU
 INDIRECT ENERGY BAND GAP:   5.1837 eV
 BOTTOM OF VIRTUAL BANDS - BAND    367; K    1; EIG -9.8211832E-03 AU
 TTTTTTTTTTTTTTTTTTTTTTTTTTTTTT PDIG        TELAPSE      908.60 TCPU      312.70
 CHARGE NORMALIZATION FACTOR   1.00000000
 TOTAL ATOMIC CHARGES:
  18.6771231  18.6771231  18.6770824  18.6770824  18.6770824  18.6770824
   7.5355230   7.5355230   7.5355230   7.5355230   7.5354791   7.5354582
   7.5354791   7.5354582   7.5354791   7.5354582   7.5354791   7.5354582
   7.5354582   7.5354582   7.5354582   7.5354582   7.5355230   7.5354791
   7.5355230   7.5354791   7.5355230   7.5354791   7.5355230   7.5354791
  17.0947240  17.0947240  17.0947240  17.0947240  17.0947240  17.0947135
  17.0947240  17.0947135  17.0947240  17.0947135  17.0947240  17.0947135
   5.6782977   5.6782977   5.6782977   5.6782977   5.6782977   5.6783346
   5.6782977   5.6783346   5.6782977   5.6783346   5.6782977   5.6783346
   6.0401411   6.0401411   6.0401411   6.0401411   6.0399698   6.0400765
   6.0399698   6.0400765   6.0399698   6.0400765   6.0399698   6.0400765
   6.0400765   6.0400765   6.0400765   6.0400765   6.0401411   6.0399698
   6.0401411   6.0399698   6.0401411   6.0399698   6.0401411   6.0399698
   0.8686504   0.8686504   0.8686504   0.8686504   0.8686558   0.8686784
   0.8686558   0.8686784   0.8686558   0.8686784   0.8686558   0.8686784
   0.8686784   0.8686784   0.8686784   0.8686784   0.8686504   0.8686558
   0.8686504   0.8686558   0.8686504   0.8686558   0.8686504   0.8686558
 TTTTTTTTTTTTTTTTTTTTTTTTTTTTTT MOQGAD      TELAPSE      908.61 TCPU      312.71
 TTTTTTTTTTTTTTTTTTTTTTTTTTTTTT SHELLXN     TELAPSE      910.46 TCPU      314.01
 TTTTTTTTTTTTTTTTTTTTTTTTTTTTTT MONMO3      TELAPSE      910.84 TCPU      314.39
 NUMERICALLY INTEGRATED DENSITY    731.9999255146
 TTTTTTTTTTTTTTTTTTTTTTTTTTTTTT NUMDFT      TELAPSE      912.78 TCPU      316.33
 CYC   5 ETOT(AU) -9.586822627088E+03 DETOT -3.90E-03 tst  1.35E-05 PX  1.13E-02
 TTTTTTTTTTTTTTTTTTTTTTTTTTTTTT DIIS        TELAPSE      913.55 TCPU      317.09
 DIIS TEST: 0.14160E-01 AT SCF   CYCLE   5 - DIIS ACTIVE - HISTORY:     5 CYCLES
 TTTTTTTTTTTTTTTTTTTTTTTTTTTTTT FDIK        TELAPSE      914.71 TCPU      318.00
 INSULATING STATE
 TOP OF VALENCE BANDS -    BAND    366; K    4; EIG -2.0117711E-01 AU
 TOP OF VALENCE BANDS -    BAND    366; K    1; EIG -2.0140268E-01 AU
 BOTTOM OF VIRTUAL BANDS - BAND    367; K    3; EIG -1.2275192E-02 AU
 INDIRECT ENERGY BAND GAP:   5.1403 eV
 BOTTOM OF VIRTUAL BANDS - BAND    367; K    1; EIG -1.1506077E-02 AU
 TTTTTTTTTTTTTTTTTTTTTTTTTTTTTT PDIG        TELAPSE      914.84 TCPU      318.14
 CHARGE NORMALIZATION FACTOR   1.00000000
 TOTAL ATOMIC CHARGES:
  18.6725326  18.6725326  18.6725376  18.6725376  18.6725376  18.6725376
   7.5462081   7.5462081   7.5462081   7.5462081   7.5461799   7.5462047
   7.5461799   7.5462047   7.5461799   7.5462047   7.5461799   7.5462047
   7.5462047   7.5462047   7.5462047   7.5462047   7.5462081   7.5461799
   7.5462081   7.5461799   7.5462081   7.5461799   7.5462081   7.5461799
  17.0818248  17.0818248  17.0818248  17.0818248  17.0818248  17.0818319
  17.0818248  17.0818319  17.0818248  17.0818319  17.0818248  17.0818319
   5.6892904   5.6892904   5.6892904   5.6892904   5.6892904   5.6892676
   5.6892904   5.6892676   5.6892904   5.6892676   5.6892904   5.6892676
   6.0302500   6.0302500   6.0302500   6.0302500   6.0303545   6.0303005
   6.0303545   6.0303005   6.0303545   6.0303005   6.0303545   6.0303005
   6.0303005   6.0303005   6.0303005   6.0303005   6.0302500   6.0303545
   6.0302500   6.0303545   6.0302500   6.0303545   6.0302500   6.0303545
   0.8698024   0.8698024   0.8698024   0.8698024   0.8698207   0.8698125
   0.8698207   0.8698125   0.8698207   0.8698125   0.8698207   0.8698125
   0.8698125   0.8698125   0.8698125   0.8698125   0.8698024   0.8698207
   0.8698024   0.8698207   0.8698024   0.8698207   0.8698024   0.8698207
 TTTTTTTTTTTTTTTTTTTTTTTTTTTTTT MOQGAD      TELAPSE      914.86 TCPU      318.15
 TTTTTTTTTTTTTTTTTTTTTTTTTTTTTT SHELLXN     TELAPSE      916.68 TCPU      319.45
 TTTTTTTTTTTTTTTTTTTTTTTTTTTTTT MONMO3      TELAPSE      916.98 TCPU      319.74
 NUMERICALLY INTEGRATED DENSITY    731.9999256301
 TTTTTTTTTTTTTTTTTTTTTTTTTTTTTT NUMDFT      TELAPSE      918.80 TCPU      321.56
 CYC   6 ETOT(AU) -9.586823750394E+03 DETOT -1.12E-03 tst  3.95E-06 PX  5.19E-03
 TTTTTTTTTTTTTTTTTTTTTTTTTTTTTT DIIS        TELAPSE      919.12 TCPU      321.89
 DIIS TEST: 0.39812E-02 AT SCF   CYCLE   6 - DIIS ACTIVE - HISTORY:     6 CYCLES
 TTTTTTTTTTTTTTTTTTTTTTTTTTTTTT FDIK        TELAPSE      920.72 TCPU      322.81
 INSULATING STATE
 TOP OF VALENCE BANDS -    BAND    366; K    4; EIG -2.0136243E-01 AU
 TOP OF VALENCE BANDS -    BAND    366; K    1; EIG -2.0158955E-01 AU
 BOTTOM OF VIRTUAL BANDS - BAND    367; K    3; EIG -1.1823455E-02 AU
 INDIRECT ENERGY BAND GAP:   5.1576 eV
 BOTTOM OF VIRTUAL BANDS - BAND    367; K    1; EIG -1.1048701E-02 AU
 TTTTTTTTTTTTTTTTTTTTTTTTTTTTTT PDIG        TELAPSE      920.85 TCPU      322.94
 CHARGE NORMALIZATION FACTOR   1.00000000
 TOTAL ATOMIC CHARGES:
  18.6756677  18.6756677  18.6756678  18.6756678  18.6756678  18.6756678
   7.5421022   7.5421022   7.5421022   7.5421022   7.5421066   7.5421084
   7.5421066   7.5421084   7.5421066   7.5421084   7.5421066   7.5421084
   7.5421084   7.5421084   7.5421084   7.5421084   7.5421022   7.5421066
   7.5421022   7.5421066   7.5421022   7.5421066   7.5421022   7.5421066
  17.0824471  17.0824471  17.0824471  17.0824471  17.0824471  17.0824471
  17.0824471  17.0824471  17.0824471  17.0824471  17.0824471  17.0824471
   5.6873252   5.6873252   5.6873252   5.6873252   5.6873252   5.6873145
   5.6873252   5.6873145   5.6873252   5.6873145   5.6873252   5.6873145
   6.0349897   6.0349897   6.0349897   6.0349897   6.0350345   6.0350129
   6.0350345   6.0350129   6.0350345   6.0350129   6.0350345   6.0350129
   6.0350129   6.0350129   6.0350129   6.0350129   6.0349897   6.0350345
   6.0349897   6.0350345   6.0349897   6.0350345   6.0349897   6.0350345
   0.8690812   0.8690812   0.8690812   0.8690812   0.8690820   0.8690786
   0.8690820   0.8690786   0.8690820   0.8690786   0.8690820   0.8690786
   0.8690786   0.8690786   0.8690786   0.8690786   0.8690812   0.8690820
   0.8690812   0.8690820   0.8690812   0.8690820   0.8690812   0.8690820
 TTTTTTTTTTTTTTTTTTTTTTTTTTTTTT MOQGAD      TELAPSE      920.87 TCPU      322.96
 TTTTTTTTTTTTTTTTTTTTTTTTTTTTTT SHELLXN     TELAPSE      923.58 TCPU      324.25
 TTTTTTTTTTTTTTTTTTTTTTTTTTTTTT MONMO3      TELAPSE      924.23 TCPU      324.91
 NUMERICALLY INTEGRATED DENSITY    731.9999254876
 TTTTTTTTTTTTTTTTTTTTTTTTTTTTTT NUMDFT      TELAPSE      926.17 TCPU      326.85
 CYC   7 ETOT(AU) -9.586824049278E+03 DETOT -2.99E-04 tst  6.95E-07 PX  1.54E-03
 TTTTTTTTTTTTTTTTTTTTTTTTTTTTTT DIIS        TELAPSE      926.25 TCPU      326.93
 DIIS TEST: 0.36263E-03 AT SCF   CYCLE   7 - DIIS ACTIVE - HISTORY:     7 CYCLES
 TTTTTTTTTTTTTTTTTTTTTTTTTTTTTT FDIK        TELAPSE      927.39 TCPU      327.85
 INSULATING STATE
 TOP OF VALENCE BANDS -    BAND    366; K    4; EIG -2.0138671E-01 AU
 TOP OF VALENCE BANDS -    BAND    366; K    1; EIG -2.0161393E-01 AU
 BOTTOM OF VIRTUAL BANDS - BAND    367; K    2; EIG -1.1932639E-02 AU
 INDIRECT ENERGY BAND GAP:   5.1553 eV
 BOTTOM OF VIRTUAL BANDS - BAND    367; K    1; EIG -1.1156837E-02 AU
 TTTTTTTTTTTTTTTTTTTTTTTTTTTTTT PDIG        TELAPSE      927.52 TCPU      327.98
 CHARGE NORMALIZATION FACTOR   1.00000000
 TOTAL ATOMIC CHARGES:
  18.6747407  18.6747407  18.6747391  18.6747391  18.6747391  18.6747391
   7.5415918   7.5415918   7.5415918   7.5415918   7.5415845   7.5415885
   7.5415845   7.5415885   7.5415845   7.5415885   7.5415845   7.5415885
   7.5415885   7.5415885   7.5415885   7.5415885   7.5415918   7.5415845
   7.5415918   7.5415845   7.5415918   7.5415845   7.5415918   7.5415845
  17.0845789  17.0845789  17.0845789  17.0845789  17.0845789  17.0845821
  17.0845789  17.0845821  17.0845789  17.0845821  17.0845789  17.0845821
   5.6885671   5.6885671   5.6885671   5.6885671   5.6885671   5.6885594
   5.6885671   5.6885594   5.6885671   5.6885594   5.6885671   5.6885594
   6.0339148   6.0339148   6.0339148   6.0339148   6.0339063   6.0339114
   6.0339063   6.0339114   6.0339063   6.0339114   6.0339063   6.0339114
   6.0339114   6.0339114   6.0339114   6.0339114   6.0339148   6.0339063
   6.0339148   6.0339063   6.0339148   6.0339063   6.0339148   6.0339063
   0.8692439   0.8692439   0.8692439   0.8692439   0.8692431   0.8692442
   0.8692431   0.8692442   0.8692431   0.8692442   0.8692431   0.8692442
   0.8692442   0.8692442   0.8692442   0.8692442   0.8692439   0.8692431
   0.8692439   0.8692431   0.8692439   0.8692431   0.8692439   0.8692431
 TTTTTTTTTTTTTTTTTTTTTTTTTTTTTT MOQGAD      TELAPSE      927.53 TCPU      327.99
 TTTTTTTTTTTTTTTTTTTTTTTTTTTTTT SHELLXN     TELAPSE      929.12 TCPU      329.29
 TTTTTTTTTTTTTTTTTTTTTTTTTTTTTT MONMO3      TELAPSE      929.50 TCPU      329.67
 NUMERICALLY INTEGRATED DENSITY    731.9999255949
 TTTTTTTTTTTTTTTTTTTTTTTTTTTTTT NUMDFT      TELAPSE      931.45 TCPU      331.62
 CYC   8 ETOT(AU) -9.586824073059E+03 DETOT -2.38E-05 tst  2.32E-07 PX  9.62E-04
 TTTTTTTTTTTTTTTTTTTTTTTTTTTTTT DIIS        TELAPSE      936.10 TCPU      336.27
 DIIS TEST: 0.19168E-03 AT SCF   CYCLE   8 - DIIS ACTIVE - HISTORY:     8 CYCLES
 TTTTTTTTTTTTTTTTTTTTTTTTTTTTTT FDIK        TELAPSE      937.51 TCPU      336.54
 INSULATING STATE
 TOP OF VALENCE BANDS -    BAND    366; K    4; EIG -2.0137655E-01 AU
 TOP OF VALENCE BANDS -    BAND    366; K    1; EIG -2.0160369E-01 AU
 BOTTOM OF VIRTUAL BANDS - BAND    367; K    3; EIG -1.1912558E-02 AU
 INDIRECT ENERGY BAND GAP:   5.1556 eV
 BOTTOM OF VIRTUAL BANDS - BAND    367; K    1; EIG -1.1137654E-02 AU
 TTTTTTTTTTTTTTTTTTTTTTTTTTTTTT PDIG        TELAPSE      937.64 TCPU      336.67
 CHARGE NORMALIZATION FACTOR   1.00000000
 TOTAL ATOMIC CHARGES:
  18.6750571  18.6750571  18.6750619  18.6750619  18.6750619  18.6750619
   7.5424513   7.5424513   7.5424513   7.5424513   7.5424538   7.5424514
   7.5424538   7.5424514   7.5424538   7.5424514   7.5424538   7.5424514
   7.5424514   7.5424514   7.5424514   7.5424514   7.5424513   7.5424538
   7.5424513   7.5424538   7.5424513   7.5424538   7.5424513   7.5424538
  17.0838708  17.0838708  17.0838708  17.0838708  17.0838708  17.0838715
  17.0838708  17.0838715  17.0838708  17.0838715  17.0838708  17.0838715
   5.6869465   5.6869465   5.6869465   5.6869465   5.6869465   5.6869481
   5.6869465   5.6869481   5.6869465   5.6869481   5.6869465   5.6869481
   6.0341792   6.0341792   6.0341792   6.0341792   6.0341769   6.0341772
   6.0341769   6.0341772   6.0341769   6.0341772   6.0341769   6.0341772
   6.0341772   6.0341772   6.0341772   6.0341772   6.0341792   6.0341769
   6.0341792   6.0341769   6.0341792   6.0341769   6.0341792   6.0341769
   0.8691959   0.8691959   0.8691959   0.8691959   0.8691962   0.8691957
   0.8691962   0.8691957   0.8691962   0.8691957   0.8691962   0.8691957
   0.8691957   0.8691957   0.8691957   0.8691957   0.8691959   0.8691962
   0.8691959   0.8691962   0.8691959   0.8691962   0.8691959   0.8691962
 TTTTTTTTTTTTTTTTTTTTTTTTTTTTTT MOQGAD      TELAPSE      937.65 TCPU      336.68
 TTTTTTTTTTTTTTTTTTTTTTTTTTTTTT SHELLXN     TELAPSE      939.45 TCPU      337.98
 TTTTTTTTTTTTTTTTTTTTTTTTTTTTTT MONMO3      TELAPSE      939.75 TCPU      338.28
 NUMERICALLY INTEGRATED DENSITY    731.9999255628
 TTTTTTTTTTTTTTTTTTTTTTTTTTTTTT NUMDFT      TELAPSE      941.72 TCPU      340.24
 CYC   9 ETOT(AU) -9.586824083925E+03 DETOT -1.09E-05 tst  7.52E-08 PX  4.52E-04
 TTTTTTTTTTTTTTTTTTTTTTTTTTTTTT DIIS        TELAPSE      942.32 TCPU      340.84
 DIIS TEST: 0.40819E-04 AT SCF   CYCLE   9 - DIIS ACTIVE - HISTORY:     9 CYCLES
 TTTTTTTTTTTTTTTTTTTTTTTTTTTTTT FDIK        TELAPSE      943.56 TCPU      341.87
 INSULATING STATE
 TOP OF VALENCE BANDS -    BAND    366; K    4; EIG -2.0140082E-01 AU
 TOP OF VALENCE BANDS -    BAND    366; K    1; EIG -2.0162802E-01 AU
 BOTTOM OF VIRTUAL BANDS - BAND    367; K    3; EIG -1.1906971E-02 AU
 INDIRECT ENERGY BAND GAP:   5.1564 eV
 BOTTOM OF VIRTUAL BANDS - BAND    367; K    1; EIG -1.1131599E-02 AU
 TTTTTTTTTTTTTTTTTTTTTTTTTTTTTT PDIG        TELAPSE      943.69 TCPU      341.99
 CHARGE NORMALIZATION FACTOR   1.00000000
 TOTAL ATOMIC CHARGES:
  18.6750506  18.6750506  18.6750499  18.6750499  18.6750499  18.6750499
   7.5417297   7.5417297   7.5417297   7.5417297   7.5417315   7.5417311
   7.5417315   7.5417311   7.5417315   7.5417311   7.5417315   7.5417311
   7.5417311   7.5417311   7.5417311   7.5417311   7.5417297   7.5417315
   7.5417297   7.5417315   7.5417297   7.5417315   7.5417297   7.5417315
  17.0835323  17.0835323  17.0835323  17.0835323  17.0835323  17.0835313
  17.0835323  17.0835313  17.0835323  17.0835313  17.0835323  17.0835313
   5.6882288   5.6882288   5.6882288   5.6882288   5.6882288   5.6882295
   5.6882288   5.6882295   5.6882288   5.6882295   5.6882288   5.6882295
   6.0344383   6.0344383   6.0344383   6.0344383   6.0344383   6.0344384
   6.0344383   6.0344384   6.0344383   6.0344384   6.0344383   6.0344384
   6.0344384   6.0344384   6.0344384   6.0344384   6.0344383   6.0344383
   6.0344383   6.0344383   6.0344383   6.0344383   6.0344383   6.0344383
   0.8691881   0.8691881   0.8691881   0.8691881   0.8691877   0.8691876
   0.8691877   0.8691876   0.8691877   0.8691876   0.8691877   0.8691876
   0.8691876   0.8691876   0.8691876   0.8691876   0.8691881   0.8691877
   0.8691881   0.8691877   0.8691881   0.8691877   0.8691881   0.8691877
 TTTTTTTTTTTTTTTTTTTTTTTTTTTTTT MOQGAD      TELAPSE      943.70 TCPU      342.00
 TTTTTTTTTTTTTTTTTTTTTTTTTTTTTT SHELLXN     TELAPSE      945.74 TCPU      343.30
 TTTTTTTTTTTTTTTTTTTTTTTTTTTTTT MONMO3      TELAPSE      946.08 TCPU      343.65
 NUMERICALLY INTEGRATED DENSITY    731.9999255634
 TTTTTTTTTTTTTTTTTTTTTTTTTTTTTT NUMDFT      TELAPSE      947.90 TCPU      345.47
 CYC  10 ETOT(AU) -9.586824086157E+03 DETOT -2.23E-06 tst  8.54E-09 PX  1.92E-04
 TTTTTTTTTTTTTTTTTTTTTTTTTTTTTT DIIS        TELAPSE      948.60 TCPU      346.17
 DIIS TEST: 0.14025E-04 AT SCF   CYCLE  10 - DIIS ACTIVE - HISTORY:    10 CYCLES
 TTTTTTTTTTTTTTTTTTTTTTTTTTTTTT FDIK        TELAPSE      949.81 TCPU      347.15
 INSULATING STATE
 TOP OF VALENCE BANDS -    BAND    366; K    4; EIG -2.0138993E-01 AU
 TOP OF VALENCE BANDS -    BAND    366; K    1; EIG -2.0161709E-01 AU
 BOTTOM OF VIRTUAL BANDS - BAND    367; K    2; EIG -1.1913337E-02 AU
 INDIRECT ENERGY BAND GAP:   5.1559 eV
 BOTTOM OF VIRTUAL BANDS - BAND    367; K    1; EIG -1.1137958E-02 AU
 TTTTTTTTTTTTTTTTTTTTTTTTTTTTTT PDIG        TELAPSE      949.93 TCPU      347.28
 CHARGE NORMALIZATION FACTOR   1.00000000
 TOTAL ATOMIC CHARGES:
  18.6750518  18.6750518  18.6750519  18.6750519  18.6750519  18.6750519
   7.5420419   7.5420419   7.5420419   7.5420419   7.5420399   7.5420408
   7.5420399   7.5420408   7.5420399   7.5420408   7.5420399   7.5420408
   7.5420408   7.5420408   7.5420408   7.5420408   7.5420419   7.5420399
   7.5420419   7.5420399   7.5420419   7.5420399   7.5420419   7.5420399
  17.0838024  17.0838024  17.0838024  17.0838024  17.0838024  17.0838026
  17.0838024  17.0838026  17.0838024  17.0838026  17.0838024  17.0838026
   5.6876682   5.6876682   5.6876682   5.6876682   5.6876682   5.6876668
   5.6876682   5.6876668   5.6876682   5.6876668   5.6876682   5.6876668
   6.0342745   6.0342745   6.0342745   6.0342745   6.0342729   6.0342742
   6.0342729   6.0342742   6.0342729   6.0342742   6.0342729   6.0342742
   6.0342742   6.0342742   6.0342742   6.0342742   6.0342745   6.0342729
   6.0342745   6.0342729   6.0342745   6.0342729   6.0342745   6.0342729
   0.8691874   0.8691874   0.8691874   0.8691874   0.8691870   0.8691872
   0.8691870   0.8691872   0.8691870   0.8691872   0.8691870   0.8691872
   0.8691872   0.8691872   0.8691872   0.8691872   0.8691874   0.8691870
   0.8691874   0.8691870   0.8691874   0.8691870   0.8691874   0.8691870
 TTTTTTTTTTTTTTTTTTTTTTTTTTTTTT MOQGAD      TELAPSE      949.94 TCPU      347.29
 TTTTTTTTTTTTTTTTTTTTTTTTTTTTTT SHELLXN     TELAPSE      951.53 TCPU      348.59
 TTTTTTTTTTTTTTTTTTTTTTTTTTTTTT MONMO3      TELAPSE      951.90 TCPU      348.97
 NUMERICALLY INTEGRATED DENSITY    731.9999255625
 TTTTTTTTTTTTTTTTTTTTTTTTTTTTTT NUMDFT      TELAPSE      953.85 TCPU      350.91
 CYC  11 ETOT(AU) -9.586824088367E+03 DETOT -2.21E-06 tst  2.22E-09 PX  1.00E-04
 TTTTTTTTTTTTTTTTTTTTTTTTTTTTTT DIIS        TELAPSE      954.55 TCPU      351.62
 DIIS TEST: 0.60018E-06 AT SCF   CYCLE  11 - DIIS ACTIVE - HISTORY:    11 CYCLES
 TTTTTTTTTTTTTTTTTTTTTTTTTTTTTT FDIK        TELAPSE      955.79 TCPU      352.63
 INSULATING STATE
 TOP OF VALENCE BANDS -    BAND    366; K    4; EIG -2.0139305E-01 AU
 TOP OF VALENCE BANDS -    BAND    366; K    1; EIG -2.0162023E-01 AU
 BOTTOM OF VIRTUAL BANDS - BAND    367; K    3; EIG -1.1913916E-02 AU
 INDIRECT ENERGY BAND GAP:   5.1560 eV
 BOTTOM OF VIRTUAL BANDS - BAND    367; K    1; EIG -1.1138705E-02 AU
 TTTTTTTTTTTTTTTTTTTTTTTTTTTTTT PDIG        TELAPSE      955.91 TCPU      352.76
 CHARGE NORMALIZATION FACTOR   1.00000000
 TOTAL ATOMIC CHARGES:
  18.6750329  18.6750329  18.6750340  18.6750340  18.6750340  18.6750340
   7.5419974   7.5419974   7.5419974   7.5419974   7.5420015   7.5419993
   7.5420015   7.5419993   7.5420015   7.5419993   7.5420015   7.5419993
   7.5419993   7.5419993   7.5419993   7.5419993   7.5419974   7.5420015
   7.5419974   7.5420015   7.5419974   7.5420015   7.5419974   7.5420015
  17.0837643  17.0837643  17.0837643  17.0837643  17.0837643  17.0837639
  17.0837643  17.0837639  17.0837643  17.0837639  17.0837643  17.0837639
   5.6877420   5.6877420   5.6877420   5.6877420   5.6877420   5.6877442
   5.6877420   5.6877442   5.6877420   5.6877442   5.6877420   5.6877442
   6.0342903   6.0342903   6.0342903   6.0342903   6.0342931   6.0342909
   6.0342931   6.0342909   6.0342931   6.0342909   6.0342931   6.0342909
   6.0342909   6.0342909   6.0342909   6.0342909   6.0342903   6.0342931
   6.0342903   6.0342931   6.0342903   6.0342931   6.0342903   6.0342931
   0.8691976   0.8691976   0.8691976   0.8691976   0.8691973   0.8691972
   0.8691973   0.8691972   0.8691973   0.8691972   0.8691973   0.8691972
   0.8691972   0.8691972   0.8691972   0.8691972   0.8691976   0.8691973
   0.8691976   0.8691973   0.8691976   0.8691973   0.8691976   0.8691973
 TTTTTTTTTTTTTTTTTTTTTTTTTTTTTT MOQGAD      TELAPSE      955.92 TCPU      352.77
 TTTTTTTTTTTTTTTTTTTTTTTTTTTTTT SHELLXN     TELAPSE      963.10 TCPU      354.06
 TTTTTTTTTTTTTTTTTTTTTTTTTTTTTT MONMO3      TELAPSE      963.65 TCPU      354.62
 NUMERICALLY INTEGRATED DENSITY    731.9999255664
 TTTTTTTTTTTTTTTTTTTTTTTTTTTTTT NUMDFT      TELAPSE      965.60 TCPU      356.56
 CYC  12 ETOT(AU) -9.586824087892E+03 DETOT  4.75E-07 tst  7.22E-11 PX  2.36E-05
 TTTTTTTTTTTTTTTTTTTTTTTTTTTTTT DIIS        TELAPSE      965.98 TCPU      356.95
 DIIS TEST: 0.80302E-07 AT SCF   CYCLE  12 - DIIS ACTIVE - HISTORY:    12 CYCLES
 TTTTTTTTTTTTTTTTTTTTTTTTTTTTTT FDIK        TELAPSE      967.37 TCPU      358.06
 INSULATING STATE
 TOP OF VALENCE BANDS -    BAND    366; K    4; EIG -2.0139186E-01 AU
 TOP OF VALENCE BANDS -    BAND    366; K    1; EIG -2.0161904E-01 AU
 BOTTOM OF VIRTUAL BANDS - BAND    367; K    2; EIG -1.1912655E-02 AU
 INDIRECT ENERGY BAND GAP:   5.1560 eV
 BOTTOM OF VIRTUAL BANDS - BAND    367; K    1; EIG -1.1137262E-02 AU
 TTTTTTTTTTTTTTTTTTTTTTTTTTTTTT PDIG        TELAPSE      967.49 TCPU      358.19
 CHARGE NORMALIZATION FACTOR   1.00000000
 TOTAL ATOMIC CHARGES:
  18.6750453  18.6750453  18.6750450  18.6750450  18.6750450  18.6750450
   7.5420079   7.5420079   7.5420079   7.5420079   7.5420002   7.5420037
   7.5420002   7.5420037   7.5420002   7.5420037   7.5420002   7.5420037
   7.5420037   7.5420037   7.5420037   7.5420037   7.5420079   7.5420002
   7.5420079   7.5420002   7.5420079   7.5420002   7.5420079   7.5420002
  17.0837593  17.0837593  17.0837593  17.0837593  17.0837593  17.0837601
  17.0837593  17.0837601  17.0837593  17.0837601  17.0837593  17.0837601
   5.6877356   5.6877356   5.6877356   5.6877356   5.6877356   5.6877321
   5.6877356   5.6877321   5.6877356   5.6877321   5.6877356   5.6877321
   6.0342984   6.0342984   6.0342984   6.0342984   6.0342926   6.0342971
   6.0342926   6.0342971   6.0342926   6.0342971   6.0342926   6.0342971
   6.0342971   6.0342971   6.0342971   6.0342971   6.0342984   6.0342926
   6.0342984   6.0342926   6.0342984   6.0342926   6.0342984   6.0342926
   0.8691916   0.8691916   0.8691916   0.8691916   0.8691918   0.8691919
   0.8691918   0.8691919   0.8691918   0.8691919   0.8691918   0.8691919
   0.8691919   0.8691919   0.8691919   0.8691919   0.8691916   0.8691918
   0.8691916   0.8691918   0.8691916   0.8691918   0.8691916   0.8691918
 TTTTTTTTTTTTTTTTTTTTTTTTTTTTTT MOQGAD      TELAPSE      967.50 TCPU      358.20
 TTTTTTTTTTTTTTTTTTTTTTTTTTTTTT SHELLXN     TELAPSE      969.22 TCPU      359.50
 TTTTTTTTTTTTTTTTTTTTTTTTTTTTTT MONMO3      TELAPSE      969.57 TCPU      359.84
 NUMERICALLY INTEGRATED DENSITY    731.9999255641
 TTTTTTTTTTTTTTTTTTTTTTTTTTTTTT NUMDFT      TELAPSE      971.39 TCPU      361.66
 CYC  13 ETOT(AU) -9.586824088085E+03 DETOT -1.93E-07 tst  1.28E-11 PX  1.21E-05
 TTTTTTTTTTTTTTTTTTTTTTTTTTTTTT DIIS        TELAPSE      971.48 TCPU      361.76
 DIIS TEST: 0.11027E-07 AT SCF   CYCLE  13 - DIIS ACTIVE - HISTORY:    13 CYCLES
 TTTTTTTTTTTTTTTTTTTTTTTTTTTTTT FDIK        TELAPSE      972.66 TCPU      362.72
 INSULATING STATE
 TOP OF VALENCE BANDS -    BAND    366; K    4; EIG -2.0139203E-01 AU
 TOP OF VALENCE BANDS -    BAND    366; K    1; EIG -2.0161921E-01 AU
 BOTTOM OF VIRTUAL BANDS - BAND    367; K    3; EIG -1.1913180E-02 AU
 INDIRECT ENERGY BAND GAP:   5.1560 eV
 BOTTOM OF VIRTUAL BANDS - BAND    367; K    1; EIG -1.1138391E-02 AU
 TTTTTTTTTTTTTTTTTTTTTTTTTTTTTT PDIG        TELAPSE      972.78 TCPU      362.84
 CHARGE NORMALIZATION FACTOR   1.00000000
 TOTAL ATOMIC CHARGES:
  18.6750411  18.6750411  18.6750435  18.6750435  18.6750435  18.6750435
   7.5419940   7.5419940   7.5419940   7.5419940   7.5420109   7.5420031
   7.5420109   7.5420031   7.5420109   7.5420031   7.5420109   7.5420031
   7.5420031   7.5420031   7.5420031   7.5420031   7.5419940   7.5420109
   7.5419940   7.5420109   7.5419940   7.5420109   7.5419940   7.5420109
  17.0837640  17.0837640  17.0837640  17.0837640  17.0837640  17.0837625
  17.0837640  17.0837625  17.0837640  17.0837625  17.0837640  17.0837625
   5.6877336   5.6877336   5.6877336   5.6877336   5.6877336   5.6877395
   5.6877336   5.6877395   5.6877336   5.6877395   5.6877336   5.6877395
   6.0342894   6.0342894   6.0342894   6.0342894   6.0343009   6.0342922
   6.0343009   6.0342922   6.0343009   6.0342922   6.0343009   6.0342922
   6.0342922   6.0342922   6.0342922   6.0342922   6.0342894   6.0343009
   6.0342894   6.0343009   6.0342894   6.0343009   6.0342894   6.0343009
   0.8691936   0.8691936   0.8691936   0.8691936   0.8691926   0.8691926
   0.8691926   0.8691926   0.8691926   0.8691926   0.8691926   0.8691926
   0.8691926   0.8691926   0.8691926   0.8691926   0.8691936   0.8691926
   0.8691936   0.8691926   0.8691936   0.8691926   0.8691936   0.8691926
 TTTTTTTTTTTTTTTTTTTTTTTTTTTTTT MOQGAD      TELAPSE      972.79 TCPU      362.85
 TTTTTTTTTTTTTTTTTTTTTTTTTTTTTT SHELLXN     TELAPSE      974.79 TCPU      364.15
 TTTTTTTTTTTTTTTTTTTTTTTTTTTTTT MONMO3      TELAPSE      975.22 TCPU      364.58
 NUMERICALLY INTEGRATED DENSITY    731.9999255646
 TTTTTTTTTTTTTTTTTTTTTTTTTTTTTT NUMDFT      TELAPSE      977.04 TCPU      366.40
 CYC  14 ETOT(AU) -9.586824088062E+03 DETOT  2.36E-08 tst  4.96E-12 PX  3.38E-06
 TTTTTTTTTTTTTTTTTTTTTTTTTTTTTT DIIS        TELAPSE      979.57 TCPU      368.93
 DIIS TEST: 0.93444E-08 AT SCF   CYCLE  14 - DIIS ACTIVE - HISTORY:    14 CYCLES
 TTTTTTTTTTTTTTTTTTTTTTTTTTTTTT FDIK        TELAPSE      981.21 TCPU      369.74
 INSULATING STATE
 TOP OF VALENCE BANDS -    BAND    366; K    4; EIG -2.0139218E-01 AU
 TOP OF VALENCE BANDS -    BAND    366; K    1; EIG -2.0161936E-01 AU
 BOTTOM OF VIRTUAL BANDS - BAND    367; K    2; EIG -1.1913222E-02 AU
 INDIRECT ENERGY BAND GAP:   5.1560 eV
 BOTTOM OF VIRTUAL BANDS - BAND    367; K    1; EIG -1.1137828E-02 AU
 TTTTTTTTTTTTTTTTTTTTTTTTTTTTTT PDIG        TELAPSE      981.34 TCPU      369.87
 CHARGE NORMALIZATION FACTOR   1.00000000
 TOTAL ATOMIC CHARGES:
  18.6750425  18.6750425  18.6750431  18.6750431  18.6750431  18.6750431
   7.5420092   7.5420092   7.5420092   7.5420092   7.5419969   7.5420021
   7.5419969   7.5420021   7.5419969   7.5420021   7.5419969   7.5420021
   7.5420021   7.5420021   7.5420021   7.5420021   7.5420092   7.5419969
   7.5420092   7.5419969   7.5420092   7.5419969   7.5420092   7.5419969
  17.0837626  17.0837626  17.0837626  17.0837626  17.0837626  17.0837636
  17.0837626  17.0837636  17.0837626  17.0837636  17.0837626  17.0837636
   5.6877369   5.6877369   5.6877369   5.6877369   5.6877369   5.6877334
   5.6877369   5.6877334   5.6877369   5.6877334   5.6877369   5.6877334
   6.0342976   6.0342976   6.0342976   6.0342976   6.0342896   6.0342955
   6.0342896   6.0342955   6.0342896   6.0342955   6.0342896   6.0342955
   6.0342955   6.0342955   6.0342955   6.0342955   6.0342976   6.0342896
   6.0342976   6.0342896   6.0342976   6.0342896   6.0342976   6.0342896
   0.8691927   0.8691927   0.8691927   0.8691927   0.8691930   0.8691932
   0.8691930   0.8691932   0.8691930   0.8691932   0.8691930   0.8691932
   0.8691932   0.8691932   0.8691932   0.8691932   0.8691927   0.8691930
   0.8691927   0.8691930   0.8691927   0.8691930   0.8691927   0.8691930
 TTTTTTTTTTTTTTTTTTTTTTTTTTTTTT MOQGAD      TELAPSE      981.35 TCPU      369.88
 TTTTTTTTTTTTTTTTTTTTTTTTTTTTTT SHELLXN     TELAPSE      983.94 TCPU      371.18
 TTTTTTTTTTTTTTTTTTTTTTTTTTTTTT MONMO3      TELAPSE      984.24 TCPU      371.47
 NUMERICALLY INTEGRATED DENSITY    731.9999255646
 TTTTTTTTTTTTTTTTTTTTTTTTTTTTTT NUMDFT      TELAPSE      986.20 TCPU      373.43
 CYC  15 ETOT(AU) -9.586824088056E+03 DETOT  5.88E-09 tst  7.04E-12 PX  1.52E-06
 TTTTTTTTTTTTTTTTTTTTTTTTTTTTTT DIIS        TELAPSE      990.04 TCPU      377.28
 DIIS TEST: 0.53447E-08 AT SCF   CYCLE  15 - DIIS ACTIVE - HISTORY:    15 CYCLES
 TTTTTTTTTTTTTTTTTTTTTTTTTTTTTT FDIK        TELAPSE      992.82 TCPU      379.19
 INSULATING STATE
 TOP OF VALENCE BANDS -    BAND    366; K    4; EIG -2.0139221E-01 AU
 TOP OF VALENCE BANDS -    BAND    366; K    1; EIG -2.0161939E-01 AU
 BOTTOM OF VIRTUAL BANDS - BAND    367; K    2; EIG -1.1912905E-02 AU
 INDIRECT ENERGY BAND GAP:   5.1560 eV
 BOTTOM OF VIRTUAL BANDS - BAND    367; K    1; EIG -1.1137502E-02 AU
 TTTTTTTTTTTTTTTTTTTTTTTTTTTTTT PDIG        TELAPSE      992.95 TCPU      379.32
 CHARGE NORMALIZATION FACTOR   1.00000000
 TOTAL ATOMIC CHARGES:
  18.6750430  18.6750430  18.6750436  18.6750436  18.6750436  18.6750436
   7.5420026   7.5420026   7.5420026   7.5420026   7.5420034   7.5420030
   7.5420034   7.5420030   7.5420034   7.5420030   7.5420034   7.5420030
   7.5420030   7.5420030   7.5420030   7.5420030   7.5420026   7.5420034
   7.5420026   7.5420034   7.5420026   7.5420034   7.5420026   7.5420034
  17.0837621  17.0837621  17.0837621  17.0837621  17.0837621  17.0837623
  17.0837621  17.0837623  17.0837621  17.0837623  17.0837621  17.0837623
   5.6877357   5.6877357   5.6877357   5.6877357   5.6877357   5.6877345
   5.6877357   5.6877345   5.6877357   5.6877345   5.6877357   5.6877345
   6.0342944   6.0342944   6.0342944   6.0342944   6.0342945   6.0342947
   6.0342945   6.0342947   6.0342945   6.0342947   6.0342945   6.0342947
   6.0342947   6.0342947   6.0342947   6.0342947   6.0342944   6.0342945
   6.0342944   6.0342945   6.0342944   6.0342945   6.0342944   6.0342945
   0.8691930   0.8691930   0.8691930   0.8691930   0.8691927   0.8691928
   0.8691927   0.8691928   0.8691927   0.8691928   0.8691927   0.8691928
   0.8691928   0.8691928   0.8691928   0.8691928   0.8691930   0.8691927
   0.8691930   0.8691927   0.8691930   0.8691927   0.8691930   0.8691927
 TTTTTTTTTTTTTTTTTTTTTTTTTTTTTT MOQGAD      TELAPSE      992.96 TCPU      379.33
 TTTTTTTTTTTTTTTTTTTTTTTTTTTTTT SHELLXN     TELAPSE      994.26 TCPU      380.63
 +++ ENERGIES IN A.U. +++
 ::: EXT EL-POLE                                  -6.1556666279645E+03
 ::: EXT EL-SPHEROPOLE                             5.3095815799737E+01
 ::: BIELET ZONE E-E                               1.2135759484540E+04
 ::: TOTAL E-E                                     6.0331886723748E+03
 ::: TOTAL E-N + N-E                              -2.4909190393478E+04
 ::: TOTAL N-N                                     1.0010205837108E+03
 ::: KINETIC ENERGY                                9.1252767381657E+03
 ::: PSEUDO TOTAL   ENERGY                        -8.7497043992269E+03
 ::: VIRIAL COEFFICIENT                            1.0210110621126E+00
 TTTTTTTTTTTTTTTTTTTTTTTTTTTTTT MONMO3      TELAPSE      994.64 TCPU      381.01
 NUMERICALLY INTEGRATED DENSITY    731.9999255646
 TTTTTTTTTTTTTTTTTTTTTTTTTTTTTT NUMDFT      TELAPSE      996.61 TCPU      382.98
 CYC  16 ETOT(AU) -9.586824088059E+03 DETOT -2.58E-09 tst  1.34E-12 PX  1.52E-06

 == SCF ENDED - CONVERGENCE ON ENERGY      E(AU) -9.5868240880585E+03 CYCLES  16


 ENERGY EXPRESSION=HARTREE+FOCK EXCH*0.00000+(M06-L      EXCH)*1.00000+M06-L      CORR


 TOTAL ENERGY(DFT)(AU)( 16) -9.5868240880585E+03 DE-2.6E-09 tester 1.3E-12
 TTTTTTTTTTTTTTTTTTTTTTTTTTTTTT EDFT        TELAPSE      996.62 TCPU      382.99

 *******************************************************************************
 *                             FORCE CALCULATION                               *
 *******************************************************************************

 TTTTTTTTTTTTTTTTTTTTTTTTTTTTTT NUMDFG      TELAPSE     1012.94 TCPU      399.31
 INFORMATION **** EXCPOG **** EXCH. BIPO BUFFER LENGTH (WORDS) =           0
 WARNING **** GENPOG **** COULOMB BIPO BUFFER TOO SMALL - TO AVOID I/O SET BIPOSIZE =     4737000
 INFORMATION **** GENPOG **** BIPO BUFFER LENGTH (WORDS) =     4000000
 TTTTTTTTTTTTTTTTTTTTTTTTTTTTTT SHELXG      TELAPSE     1023.46 TCPU      409.61


 D3 DISPERSION ENERGY (AU)       -3.3734886216797E-02
 TOTAL ENERGY + DISP (AU)        -9.5868578229447E+03

 CARTESIAN FORCES IN HARTREE/BOHR (ANALYTICAL)
   ATOM                     X                   Y                   Z
   1 230            -6.797860885310E-14  3.174890905733E-14  8.916478666521E-16
   2 230             7.140121827121E-15  2.636779683485E-16  8.215650382226E-15
   3 230             1.654926196082E-15 -1.251648836503E-07 -3.655929725621E-15
   4 230             8.049116928532E-15 -3.164135620182E-15  1.251648347879E-07
   5 230             1.659783421815E-14  1.251648252196E-07 -1.443289932013E-15
   6 230             3.379241331203E-15  3.356689926015E-15 -1.251648716247E-07
   7   7             4.426418461989E-06 -1.676170012832E-05 -7.651201351155E-06
   8   7            -4.426418435344E-06  1.676170011944E-05 -7.651201340497E-06
   9   7             4.426418461989E-06  1.676170016474E-05  7.651201336500E-06
  10   7            -4.426418417580E-06 -1.676170014964E-05  7.651201322734E-06
  11   7            -7.251941383402E-06  4.355356774788E-06 -1.645443028586E-05
  12   7            -1.694214991765E-05 -7.386501403861E-06  3.924023108226E-06
  13   7             7.251941353648E-06 -4.355356743702E-06 -1.645443027787E-05
  14   7             1.694214991144E-05 -7.386501369666E-06 -3.924023094903E-06
  15   7            -7.251941363862E-06 -4.355356777452E-06  1.645443024767E-05
  16   7             1.694214997272E-05  7.386501371442E-06  3.924023098456E-06
  17   7             7.251941379405E-06  4.355356754360E-06  1.645443026455E-05
  18   7            -1.694214993275E-05  7.386501395867E-06 -3.924023102009E-06
  19   7            -1.694214992121E-05  3.924023104673E-06 -7.386501408302E-06
  20   7             1.694214993098E-05 -3.924023067370E-06 -7.386501371442E-06
  21   7             1.694214995052E-05  3.924023102897E-06  7.386501401641E-06
  22   7            -1.694214992209E-05 -3.924023105562E-06  7.386501390982E-06
  23   7             4.426418477088E-06 -7.651201328951E-06 -1.676170013365E-05
  24   7            -7.251941365638E-06 -1.645443027343E-05  4.355356767682E-06
  25   7            -4.426418399817E-06  7.651201273440E-06 -1.676170014697E-05
  26   7            -7.251941356756E-06  1.645443026721E-05 -4.355356768571E-06
  27   7            -4.426418442449E-06 -7.651201355596E-06  1.676170008658E-05
  28   7             7.251941372743E-06  1.645443025655E-05  4.355356747254E-06
  29   7             4.426418456660E-06  7.651201299641E-06  1.676170015408E-05
  30   7             7.251941350539E-06 -1.645443028320E-05 -4.355356739261E-06
  31  17             4.498393205488E-06  1.798639516437E-06  4.821525580567E-06
  32  17            -4.498393223251E-06 -1.798639502226E-06  4.821525569021E-06
  33  17             4.498393235686E-06 -1.798639516437E-06 -4.821525567245E-06
  34  17            -4.498393222363E-06  1.798639509332E-06 -4.821525564580E-06
  35  17             4.498393210817E-06  4.821525588561E-06  1.798639502226E-06
  36  17             1.866901577330E-06  4.770860226877E-06  4.770860225989E-06
  37  17            -4.498393217034E-06 -4.821525575238E-06  1.798639502226E-06
  38  17            -1.866901548908E-06  4.770860234871E-06 -4.770860219772E-06
  39  17             4.498393218810E-06 -4.821525575238E-06 -1.798639509332E-06
  40  17            -1.866901556014E-06 -4.770860218883E-06  4.770860241088E-06
  41  17            -4.498393212593E-06  4.821525580567E-06 -1.798639488015E-06
  42  17             1.866901570224E-06 -4.770860238423E-06 -4.770860242864E-06
  43   6             5.076114381941E-06  1.194700153451E-05  5.021845362441E-06
  44   6            -5.076114378388E-06 -1.194700156493E-05  5.021845374875E-06
  45   6             5.076114389713E-06 -1.194700155982E-05 -5.021845357778E-06
  46   6            -5.076114421909E-06  1.194700156559E-05 -5.021845348452E-06
  47   6             5.076114384828E-06  5.021845367548E-06  1.194700153584E-05
  48   6             1.220101723964E-05  5.176277106722E-06  5.176277113828E-06
  49   6            -5.076114425684E-06 -5.021845344233E-06  1.194700155227E-05
  50   6            -1.220101724941E-05  5.176277117158E-06 -5.176277090735E-06
  51   6             5.076114377056E-06 -5.021845365549E-06 -1.194700156559E-05
  52   6            -1.220101726052E-05 -5.176277097174E-06  5.176277116048E-06
  53   6            -5.076114397484E-06  5.021845377762E-06 -1.194700157292E-05
  54   6             1.220101723964E-05 -5.176277107610E-06 -5.176277118712E-06
  55   6             4.742839756489E-07 -8.199427291800E-06 -1.787415045129E-05
  56   6            -4.742839818661E-07  8.199427311339E-06 -1.787415044330E-05
  57   6             4.742839889715E-07  8.199427302458E-06  1.787415046017E-05
  58   6            -4.742839827543E-07 -8.199427291800E-06  1.787415043353E-05
  59   6            -1.806295493090E-05  7.170941573875E-07 -8.206846480618E-06
  60   6            -8.049901582652E-06 -1.802464426692E-05  7.822275822633E-07
  61   6             1.806295492202E-05 -7.170941609402E-07 -8.206846477066E-06
  62   6             8.049901589757E-06 -1.802464427936E-05 -7.822275946978E-07
  63   6            -1.806295494244E-05 -7.170941787038E-07  8.206846517922E-06
  64   6             8.049901579099E-06  1.802464427492E-05  7.822275840397E-07
  65   6             1.806295492379E-05  7.170941600521E-07  8.206846496606E-06
  66   6            -8.049901573770E-06  1.802464426781E-05 -7.822275849279E-07
  67   6            -8.049901577323E-06  7.822275840397E-07 -1.802464424117E-05
  68   6             8.049901579099E-06 -7.822275893687E-07 -1.802464425893E-05
  69   6             8.049901579099E-06  7.822275964742E-07  1.802464427136E-05
  70   6            -8.049901589757E-06 -7.822275858160E-07  1.802464425626E-05
  71   6             4.742839800898E-07 -1.787415044685E-05 -8.199427300681E-06
  72   6            -1.806295493978E-05 -8.206846494829E-06  7.170941538348E-07
  73   6            -4.742839783134E-07  1.787415043086E-05 -8.199427288247E-06
  74   6            -1.806295495399E-05  8.206846514369E-06 -7.170941760393E-07
  75   6            -4.742840014060E-07 -1.787415043086E-05  8.199427329103E-06
  76   6             1.806295491935E-05  8.206846500158E-06  7.170941653811E-07
  77   6             4.742839792016E-07  1.787415045396E-05  8.199427295352E-06
  78   6             1.806295492202E-05 -8.206846466408E-06 -7.170941458412E-07
  79   1             7.201488238628E-06  1.123802121050E-05  4.611744177208E-06
  80   1            -7.201488236186E-06 -1.123802121139E-05  4.611744175209E-06
  81   1             7.201488232633E-06 -1.123802121006E-05 -4.611744176097E-06
  82   1            -7.201488239961E-06  1.123802121406E-05 -4.611744178096E-06
  83   1             4.550319445018E-06  6.981393614325E-06  1.096310048432E-05
  84   1             1.108172531872E-05  4.559073636723E-06  7.127375323934E-06
  85   1            -4.550319445795E-06 -6.981393614547E-06  1.096310048831E-05
  86   1            -1.108172531561E-05  4.559073639165E-06 -7.127375329041E-06
  87   1             4.550319440688E-06 -6.981393616323E-06 -1.096310048743E-05
  88   1            -1.108172531650E-05 -4.559073638610E-06  7.127375326599E-06
  89   1            -4.550319441687E-06  6.981393611660E-06 -1.096310049054E-05
  90   1             1.108172531339E-05 -4.559073638943E-06 -7.127375326599E-06
  91   1             1.108172531739E-05  7.127375326821E-06  4.559073638721E-06
  92   1            -1.108172531605E-05 -7.127375328375E-06  4.559073641053E-06
  93   1            -1.108172531650E-05  7.127375328375E-06 -4.559073639832E-06
  94   1             1.108172531872E-05 -7.127375333482E-06 -4.559073639387E-06
  95   1             7.201488236630E-06  4.611744174765E-06  1.123802121272E-05
  96   1             4.550319445018E-06  1.096310048254E-05  6.981393608774E-06
  97   1            -7.201488236408E-06 -4.611744176097E-06  1.123802121406E-05
  98   1             4.550319444130E-06 -1.096310048299E-05 -6.981393614103E-06
  99   1            -7.201488239961E-06  4.611744171878E-06 -1.123802121628E-05
 100   1            -4.550319445129E-06 -1.096310048698E-05  6.981393612326E-06
 101   1             7.201488235742E-06 -4.611744174210E-06 -1.123802121494E-05
 102   1            -4.550319448127E-06  1.096310048387E-05 -6.981393609662E-06

 RESULTANT FORCE    -4.041905699026E-16 -1.490127465864E-14 -1.228962136050E-14

 ATOMIC PART

 SYMMETRY ALLOWED FORCES (ANALYTICAL) (DIRECTION, FORCE)

    1 -2.5032971E-07    2 -4.7094412E-05    3  6.7962394E-06    4 -2.4670563E-05
    5 -7.9153336E-06    6 -5.1402832E-05    7 -5.7931692E-06    8  2.2012212E-05
    9 -1.9717693E-06   10 -4.8657303E-05   11  3.4648389E-06   12  1.4252243E-05
   13  1.2594065E-05   14  8.8621175E-06   15  1.0839420E-05   16  1.9420751E-05
   17  3.6636380E-06   18  3.4046232E-05   19 -2.1344213E-06   20  2.8377003E-05
   21 -4.3352477E-05   22 -3.1263043E-05   23 -1.5450287E-05   24  1.7265968E-05
   25 -4.0638233E-05   26 -3.4691722E-05   27 -1.5011314E-05   28  1.3324318E-05
   29 -5.2149092E-05   30  1.4122577E-05   31  5.9893802E-06   32  3.6879019E-05
   33  2.1872596E-05   34  2.2511033E-05   35  2.3063426E-05   36  9.8750959E-07
   37  2.3991678E-05   38  3.1281598E-05

 CELL PART

 GRADIENT WITH RESPECT TO THE CELL PARAMETER IN HARTREE/BOHR
ORDER: -D/DA1X, -D/DA1Y, -D/DA1Z
       -D/DA2X, -D/DA2Y, -D/DA2Z
       -D/DA3X, -D/DA3Y, -D/DA3Z
 -0.340391029224E-13 -0.596577934608E-05 -0.596577933720E-05
 -0.572724704995E-05 -0.139977237966E-14 -0.596577940115E-05
 -0.572724708547E-05 -0.596577936740E-05 -0.492443725326E-14

STRESS TENSOR, IN HARTREE/BOHR^3:
ORDER: 11 12 13
       21 22 23
       31 32 33
  0.110449435398E-07  0.670789286102E-16 -0.143482988230E-17
  0.219038521656E-16  0.115049509084E-07 -0.192044035792E-16
  0.664107489007E-16 -0.569140167105E-16  0.115049509290E-07

PRESSURE FROM THE STRESS TENSOR,
IN HARTREE/BOHR^3: -0.11352E-07
PRESSURE IN GIGAPASCAL: -0.3340E-03
CONVERSION FACTOR: 1 HARTREE/BOHR^3= 29421 GIGAPASCAL
WHEN USING VALUES FOR BOHR RADIUS AND HARTREE
FROM IUPAC WEBSITE, APRIL 2009
ENTHALPY: -9.5868580125046E+03

 SYMMETRY ALLOWED FORCES (ANALYTICAL) (DIRECTION, FORCE)

    1 -3.2832723E-04    2  6.2720252E-06
 TTTTTTTTTTTTTTTTTTTTTTTTTTTTTT TOTGRA_C    TELAPSE     1032.83 TCPU      418.98
 *******************************************************************************
 LATTICE PARAMETERS (ANGSTROMS AND DEGREES) - BOHR = 0.5291772083 ANGSTROM
 PRIMITIVE CELL - CENTRING CODE 6/1 VOLUME=  2474.525969 - DENSITY  1.071 g/cm^3
         A              B              C           ALPHA      BETA       GAMMA 
    14.75835555    14.75835555    14.75835555   109.471221 109.471221 109.471221
 *******************************************************************************
 ATOMS IN THE ASYMMETRIC UNIT   15 - ATOMS IN THE UNIT CELL:  102
     ATOM                 X/A                 Y/B                 Z/C    
 *******************************************************************************
      1 T 230 ZN    5.000000000000E-01  2.500000000000E-01 -2.500000000000E-01
      2 F 230 ZN    5.000000000000E-01 -2.500000000000E-01  2.500000000000E-01
      3 T 230 ZN   -2.500000000000E-01 -5.000000000000E-01  2.500000000000E-01
      4 F 230 ZN    2.500000000000E-01 -2.500000000000E-01  5.000000000000E-01
      5 F 230 ZN    2.500000000000E-01  5.000000000000E-01 -2.500000000000E-01
      6 F 230 ZN   -2.500000000000E-01  2.500000000000E-01 -5.000000000000E-01
      7 T   7 N    -3.747805825922E-01  2.794584749313E-01 -2.818340982500E-01
      8 F   7 N    -4.387074268186E-01 -9.294648434222E-02  2.818340982500E-01
      9 F   7 N     3.747805825922E-01  9.294648434222E-02 -3.457609424764E-01
     10 F   7 N     4.387074268186E-01 -2.794584749313E-01  3.457609424764E-01
     11 T   7 N    -2.818340982500E-01 -3.747805825922E-01  2.794584749313E-01
     12 T   7 N     2.794584749313E-01 -2.818340982500E-01 -3.747805825922E-01
     13 F   7 N     3.457609424764E-01  4.387074268186E-01 -2.794584749313E-01
     14 F   7 N    -9.294648434222E-02  2.818340982500E-01 -4.387074268186E-01
     15 F   7 N     2.818340982500E-01 -4.387074268186E-01 -9.294648434222E-02
     16 F   7 N     9.294648434222E-02 -3.457609424764E-01  3.747805825922E-01
     17 F   7 N    -3.457609424764E-01  3.747805825922E-01  9.294648434222E-02
     18 F   7 N    -2.794584749313E-01  3.457609424764E-01  4.387074268186E-01
     19 F   7 N     2.794584749313E-01 -3.747805825922E-01 -2.818340982500E-01
     20 F   7 N    -9.294648434222E-02 -4.387074268186E-01  2.818340982500E-01
     21 F   7 N     9.294648434222E-02  3.747805825922E-01 -3.457609424764E-01
     22 F   7 N    -2.794584749313E-01  4.387074268186E-01  3.457609424764E-01
     23 F   7 N    -3.747805825922E-01 -2.818340982500E-01  2.794584749313E-01
     24 F   7 N    -2.818340982500E-01  2.794584749313E-01 -3.747805825922E-01
     25 F   7 N     4.387074268186E-01  3.457609424764E-01 -2.794584749313E-01
     26 F   7 N     2.818340982500E-01 -9.294648434222E-02 -4.387074268186E-01
     27 F   7 N    -4.387074268186E-01  2.818340982500E-01 -9.294648434222E-02
     28 F   7 N    -3.457609424764E-01  9.294648434222E-02  3.747805825922E-01
     29 F   7 N     3.747805825922E-01 -3.457609424764E-01  9.294648434222E-02
     30 F   7 N     3.457609424764E-01 -2.794584749313E-01  4.387074268186E-01
     31 T  17 CL    4.966505432969E-01  1.544793478752E-01  4.966505432969E-01
     32 F  17 CL   -3.421711954216E-01  0.000000000000E+00 -4.966505432969E-01
     33 F  17 CL   -4.966505432969E-01  0.000000000000E+00 -3.421711954216E-01
     34 F  17 CL    3.421711954216E-01 -1.544793478752E-01  3.421711954216E-01
     35 F  17 CL    4.966505432969E-01  4.966505432969E-01  1.544793478752E-01
     36 T  17 CL    1.544793478752E-01  4.966505432969E-01  4.966505432969E-01
     37 F  17 CL    3.421711954216E-01  3.421711954216E-01 -1.544793478752E-01
     38 F  17 CL    0.000000000000E+00 -4.966505432969E-01 -3.421711954216E-01
     39 F  17 CL   -4.966505432969E-01 -3.421711954216E-01  0.000000000000E+00
     40 F  17 CL    0.000000000000E+00 -3.421711954216E-01 -4.966505432969E-01
     41 F  17 CL   -3.421711954216E-01 -4.966505432969E-01  0.000000000000E+00
     42 F  17 CL   -1.544793478752E-01  3.421711954216E-01  3.421711954216E-01
     43 T   6 C    -3.799670343664E-01  2.429900243312E-01 -3.799670343664E-01
     44 F   6 C    -3.770429413024E-01  0.000000000000E+00  3.799670343664E-01
     45 F   6 C     3.799670343664E-01  0.000000000000E+00 -3.770429413024E-01
     46 F   6 C     3.770429413024E-01 -2.429900243312E-01  3.770429413024E-01
     47 F   6 C    -3.799670343664E-01 -3.799670343664E-01  2.429900243312E-01
     48 T   6 C     2.429900243312E-01 -3.799670343664E-01 -3.799670343664E-01
     49 F   6 C     3.770429413024E-01  3.770429413024E-01 -2.429900243312E-01
     50 F   6 C     0.000000000000E+00  3.799670343664E-01 -3.770429413024E-01
     51 F   6 C     3.799670343664E-01 -3.770429413024E-01  0.000000000000E+00
     52 F   6 C     0.000000000000E+00 -3.770429413024E-01  3.799670343664E-01
     53 F   6 C    -3.770429413024E-01  3.799670343664E-01  0.000000000000E+00
     54 F   6 C    -2.429900243312E-01  3.770429413024E-01  3.770429413024E-01
     55 T   6 C    -2.627676736629E-01  3.450839149308E-01 -2.060904397941E-01
     56 F   6 C    -4.488256452751E-01 -5.667723386878E-02  2.060904397941E-01
     57 F   6 C     2.627676736629E-01  5.667723386878E-02 -3.921484114063E-01
     58 F   6 C     4.488256452751E-01 -3.450839149308E-01  3.921484114063E-01
     59 T   6 C    -2.060904397941E-01 -2.627676736629E-01  3.450839149308E-01
     60 T   6 C     3.450839149308E-01 -2.060904397941E-01 -2.627676736629E-01
     61 F   6 C     3.921484114063E-01  4.488256452751E-01 -3.450839149308E-01
     62 F   6 C    -5.667723386878E-02  2.060904397941E-01 -4.488256452751E-01
     63 F   6 C     2.060904397941E-01 -4.488256452751E-01 -5.667723386878E-02
     64 F   6 C     5.667723386878E-02 -3.921484114063E-01  2.627676736629E-01
     65 F   6 C    -3.921484114063E-01  2.627676736629E-01  5.667723386878E-02
     66 F   6 C    -3.450839149308E-01  3.921484114063E-01  4.488256452751E-01
     67 F   6 C     3.450839149308E-01 -2.627676736629E-01 -2.060904397941E-01
     68 F   6 C    -5.667723386878E-02 -4.488256452751E-01  2.060904397941E-01
     69 F   6 C     5.667723386878E-02  2.627676736629E-01 -3.921484114063E-01
     70 F   6 C    -3.450839149308E-01  4.488256452751E-01  3.921484114063E-01
     71 F   6 C    -2.627676736629E-01 -2.060904397941E-01  3.450839149308E-01
     72 F   6 C    -2.060904397941E-01  3.450839149308E-01 -2.627676736629E-01
     73 F   6 C     4.488256452751E-01  3.921484114063E-01 -3.450839149308E-01
     74 F   6 C     2.060904397941E-01 -5.667723386878E-02 -4.488256452751E-01
     75 F   6 C    -4.488256452751E-01  2.060904397941E-01 -5.667723386878E-02
     76 F   6 C    -3.921484114063E-01  5.667723386878E-02  2.627676736629E-01
     77 F   6 C     2.627676736629E-01 -3.921484114063E-01  5.667723386878E-02
     78 F   6 C     3.921484114063E-01 -3.450839149308E-01  4.488256452751E-01
     79 T   1 H    -2.329786108428E-01  3.865956161772E-01 -1.181035375213E-01
     80 F   1 H    -4.953008463016E-01 -1.148750733215E-01  1.181035375213E-01
     81 F   1 H     2.329786108428E-01  1.148750733215E-01 -3.804257729800E-01
     82 F   1 H     4.953008463016E-01 -3.865956161772E-01  3.804257729800E-01
     83 T   1 H    -1.181035375213E-01 -2.329786108428E-01  3.865956161772E-01
     84 T   1 H     3.865956161772E-01 -1.181035375213E-01 -2.329786108428E-01
     85 F   1 H     3.804257729800E-01  4.953008463016E-01 -3.865956161772E-01
     86 F   1 H    -1.148750733215E-01  1.181035375213E-01 -4.953008463016E-01
     87 F   1 H     1.181035375213E-01 -4.953008463016E-01 -1.148750733215E-01
     88 F   1 H     1.148750733215E-01 -3.804257729800E-01  2.329786108428E-01
     89 F   1 H    -3.804257729800E-01  2.329786108428E-01  1.148750733215E-01
     90 F   1 H    -3.865956161772E-01  3.804257729800E-01  4.953008463016E-01
     91 F   1 H     3.865956161772E-01 -2.329786108428E-01 -1.181035375213E-01
     92 F   1 H    -1.148750733215E-01 -4.953008463016E-01  1.181035375213E-01
     93 F   1 H     1.148750733215E-01  2.329786108428E-01 -3.804257729800E-01
     94 F   1 H    -3.865956161772E-01  4.953008463016E-01  3.804257729800E-01
     95 F   1 H    -2.329786108428E-01 -1.181035375213E-01  3.865956161772E-01
     96 F   1 H    -1.181035375213E-01  3.865956161772E-01 -2.329786108428E-01
     97 F   1 H     4.953008463016E-01  3.804257729800E-01 -3.865956161772E-01
     98 F   1 H     1.181035375213E-01 -1.148750733215E-01 -4.953008463016E-01
     99 F   1 H    -4.953008463016E-01  1.181035375213E-01 -1.148750733215E-01
    100 F   1 H    -3.804257729800E-01  1.148750733215E-01  2.329786108428E-01
    101 F   1 H     2.329786108428E-01 -3.804257729800E-01  1.148750733215E-01
    102 F   1 H     3.804257729800E-01 -3.865956161772E-01  4.953008463016E-01

 TRANSFORMATION MATRIX PRIMITIVE-CRYSTALLOGRAPHIC CELL
  0.0000  1.0000  1.0000  1.0000  0.0000  1.0000  1.0000  1.0000  0.0000

 *******************************************************************************
 CRYSTALLOGRAPHIC CELL (VOLUME=       4949.05193866)
         A              B              C           ALPHA      BETA       GAMMA 
    17.04148110    17.04148110    17.04148110    90.000000  90.000000  90.000000

 COORDINATES IN THE CRYSTALLOGRAPHIC CELL
     ATOM                 X/A                 Y/B                 Z/C    
 *******************************************************************************
      1 T 230 ZN    2.500000000000E-01  5.000000000000E-01  8.273995210077E-17
      2 F 230 ZN    2.500000000000E-01 -5.515996806718E-17 -5.000000000000E-01
      3 T 230 ZN   -5.515996806718E-17  2.500000000000E-01 -5.000000000000E-01
      4 F 230 ZN    5.000000000000E-01  5.515996806718E-17  2.500000000000E-01
      5 F 230 ZN    5.000000000000E-01  2.500000000000E-01  8.273995210077E-17
      6 F 230 ZN   -5.515996806718E-17 -5.000000000000E-01  2.500000000000E-01
      7 T   7 N     1.862024796368E-01 -4.680365778868E-01  9.325599529455E-02
      8 F   7 N    -1.862024796368E-01  4.680365778868E-01  9.325599529455E-02
      9 F   7 N     1.862024796368E-01  4.680365778868E-01 -9.325599529455E-02
     10 F   7 N    -1.862024796368E-01 -4.680365778868E-01 -9.325599529455E-02
     11 T   7 N     9.325599529455E-02  1.862024796368E-01 -4.680365778868E-01
     12 T   7 N    -4.680365778868E-01  9.325599529455E-02  1.862024796368E-01
     13 F   7 N    -9.325599529455E-02 -1.862024796368E-01 -4.680365778868E-01
     14 F   7 N     4.680365778868E-01  9.325599529455E-02 -1.862024796368E-01
     15 F   7 N     9.325599529455E-02 -1.862024796368E-01  4.680365778868E-01
     16 F   7 N     4.680365778868E-01 -9.325599529455E-02  1.862024796368E-01
     17 F   7 N    -9.325599529455E-02  1.862024796368E-01  4.680365778868E-01
     18 F   7 N    -4.680365778868E-01 -9.325599529455E-02 -1.862024796368E-01
     19 F   7 N    -4.680365778868E-01  1.862024796368E-01  9.325599529455E-02
     20 F   7 N     4.680365778868E-01 -1.862024796368E-01  9.325599529455E-02
     21 F   7 N     4.680365778868E-01  1.862024796368E-01 -9.325599529455E-02
     22 F   7 N    -4.680365778868E-01 -1.862024796368E-01 -9.325599529455E-02
     23 F   7 N     1.862024796368E-01  9.325599529455E-02 -4.680365778868E-01
     24 F   7 N     9.325599529455E-02 -4.680365778868E-01  1.862024796368E-01
     25 F   7 N    -1.862024796368E-01 -9.325599529455E-02 -4.680365778868E-01
     26 F   7 N     9.325599529455E-02  4.680365778868E-01 -1.862024796368E-01
     27 F   7 N    -1.862024796368E-01  9.325599529455E-02  4.680365778868E-01
     28 F   7 N    -9.325599529455E-02  4.680365778868E-01  1.862024796368E-01
     29 F   7 N     1.862024796368E-01 -9.325599529455E-02  4.680365778868E-01
     30 F   7 N    -9.325599529455E-02 -4.680365778868E-01 -1.862024796368E-01
     31 T  17 CL    7.723967393762E-02  4.194108693593E-01  7.723967393762E-02
     32 F  17 CL   -7.723967393762E-02 -4.194108693593E-01  7.723967393762E-02
     33 F  17 CL    7.723967393762E-02 -4.194108693593E-01 -7.723967393762E-02
     34 F  17 CL   -7.723967393762E-02  4.194108693593E-01 -7.723967393762E-02
     35 F  17 CL    7.723967393762E-02  7.723967393762E-02  4.194108693593E-01
     36 T  17 CL    4.194108693593E-01  7.723967393762E-02  7.723967393762E-02
     37 F  17 CL   -7.723967393762E-02 -7.723967393762E-02  4.194108693593E-01
     38 F  17 CL   -4.194108693593E-01  7.723967393762E-02 -7.723967393762E-02
     39 F  17 CL    7.723967393762E-02 -7.723967393762E-02 -4.194108693593E-01
     40 F  17 CL   -4.194108693593E-01 -7.723967393762E-02  7.723967393762E-02
     41 F  17 CL   -7.723967393762E-02  7.723967393762E-02 -4.194108693593E-01
     42 F  17 CL    4.194108693593E-01 -7.723967393762E-02 -7.723967393762E-02
     43 T   6 C     1.214950121656E-01  4.985379534680E-01  1.214950121656E-01
     44 F   6 C    -1.214950121656E-01 -4.985379534680E-01  1.214950121656E-01
     45 F   6 C     1.214950121656E-01 -4.985379534680E-01 -1.214950121656E-01
     46 F   6 C    -1.214950121656E-01  4.985379534680E-01 -1.214950121656E-01
     47 F   6 C     1.214950121656E-01  1.214950121656E-01  4.985379534680E-01
     48 T   6 C     4.985379534680E-01  1.214950121656E-01  1.214950121656E-01
     49 F   6 C    -1.214950121656E-01 -1.214950121656E-01  4.985379534680E-01
     50 F   6 C    -4.985379534680E-01  1.214950121656E-01 -1.214950121656E-01
     51 F   6 C     1.214950121656E-01 -1.214950121656E-01 -4.985379534680E-01
     52 F   6 C    -4.985379534680E-01 -1.214950121656E-01  1.214950121656E-01
     53 F   6 C    -1.214950121656E-01  1.214950121656E-01 -4.985379534680E-01
     54 F   6 C     4.985379534680E-01 -1.214950121656E-01 -1.214950121656E-01
     55 T   6 C    -2.991194256002E-01  9.302898580608E-02 -3.557966594690E-01
     56 F   6 C     2.991194256002E-01 -9.302898580608E-02 -3.557966594690E-01
     57 F   6 C    -2.991194256002E-01 -9.302898580608E-02  3.557966594690E-01
     58 F   6 C     2.991194256002E-01  9.302898580608E-02  3.557966594690E-01
     59 T   6 C    -3.557966594690E-01 -2.991194256002E-01  9.302898580608E-02
     60 T   6 C     9.302898580608E-02 -3.557966594690E-01 -2.991194256002E-01
     61 F   6 C     3.557966594690E-01  2.991194256002E-01  9.302898580608E-02
     62 F   6 C    -9.302898580608E-02 -3.557966594690E-01  2.991194256002E-01
     63 F   6 C    -3.557966594690E-01  2.991194256002E-01 -9.302898580608E-02
     64 F   6 C    -9.302898580608E-02  3.557966594690E-01 -2.991194256002E-01
     65 F   6 C     3.557966594690E-01 -2.991194256002E-01 -9.302898580608E-02
     66 F   6 C     9.302898580608E-02  3.557966594690E-01  2.991194256002E-01
     67 F   6 C     9.302898580608E-02 -2.991194256002E-01 -3.557966594690E-01
     68 F   6 C    -9.302898580608E-02  2.991194256002E-01 -3.557966594690E-01
     69 F   6 C    -9.302898580608E-02 -2.991194256002E-01  3.557966594690E-01
     70 F   6 C     9.302898580608E-02  2.991194256002E-01  3.557966594690E-01
     71 F   6 C    -2.991194256002E-01 -3.557966594690E-01  9.302898580608E-02
     72 F   6 C    -3.557966594690E-01  9.302898580608E-02 -2.991194256002E-01
     73 F   6 C     2.991194256002E-01  3.557966594690E-01  9.302898580608E-02
     74 F   6 C    -3.557966594690E-01 -9.302898580608E-02  2.991194256002E-01
     75 F   6 C     2.991194256002E-01 -3.557966594690E-01 -9.302898580608E-02
     76 F   6 C     3.557966594690E-01 -9.302898580608E-02 -2.991194256002E-01
     77 F   6 C    -2.991194256002E-01  3.557966594690E-01 -9.302898580608E-02
     78 F   6 C     3.557966594690E-01  9.302898580608E-02  2.991194256002E-01
     79 T   1 H    -2.492646552507E-01  1.311611177294E-01 -3.641397285722E-01
     80 F   1 H     2.492646552507E-01 -1.311611177294E-01 -3.641397285722E-01
     81 F   1 H    -2.492646552507E-01 -1.311611177294E-01  3.641397285722E-01
     82 F   1 H     2.492646552507E-01  1.311611177294E-01  3.641397285722E-01
     83 T   1 H    -3.641397285722E-01 -2.492646552507E-01  1.311611177294E-01
     84 T   1 H     1.311611177294E-01 -3.641397285722E-01 -2.492646552507E-01
     85 F   1 H     3.641397285722E-01  2.492646552507E-01  1.311611177294E-01
     86 F   1 H    -1.311611177294E-01 -3.641397285722E-01  2.492646552507E-01
     87 F   1 H    -3.641397285722E-01  2.492646552507E-01 -1.311611177294E-01
     88 F   1 H    -1.311611177294E-01  3.641397285722E-01 -2.492646552507E-01
     89 F   1 H     3.641397285722E-01 -2.492646552507E-01 -1.311611177294E-01
     90 F   1 H     1.311611177294E-01  3.641397285722E-01  2.492646552507E-01
     91 F   1 H     1.311611177294E-01 -2.492646552507E-01 -3.641397285722E-01
     92 F   1 H    -1.311611177294E-01  2.492646552507E-01 -3.641397285722E-01
     93 F   1 H    -1.311611177294E-01 -2.492646552507E-01  3.641397285722E-01
     94 F   1 H     1.311611177294E-01  2.492646552507E-01  3.641397285722E-01
     95 F   1 H    -2.492646552507E-01 -3.641397285722E-01  1.311611177294E-01
     96 F   1 H    -3.641397285722E-01  1.311611177294E-01 -2.492646552507E-01
     97 F   1 H     2.492646552507E-01  3.641397285722E-01  1.311611177294E-01
     98 F   1 H    -3.641397285722E-01 -1.311611177294E-01  2.492646552507E-01
     99 F   1 H     2.492646552507E-01 -3.641397285722E-01 -1.311611177294E-01
    100 F   1 H     3.641397285722E-01 -1.311611177294E-01 -2.492646552507E-01
    101 F   1 H    -2.492646552507E-01  3.641397285722E-01 -1.311611177294E-01
    102 F   1 H     3.641397285722E-01  1.311611177294E-01  2.492646552507E-01

 T = ATOM BELONGING TO THE ASYMMETRIC UNIT

 *******************************************************************************
 * CELL DEFORMATION
 *******************************************************************************

    ELASTIC STRAIN MATRIX (ADIMENSIONAL)

    1   -0.0150000000    0.0000000000    0.0000000000
    2    0.0000000000    0.0000000000    0.0000000000
    3    0.0000000000    0.0000000000    0.0000000000

 LATTICE PARAMETERS (ANGSTROMS AND DEGREES) OF
 (1) ORIGINAL PRIMITIVE CELL
 (2) ORIGINAL CRYSTALLOGRAPHIC CELL
 (3) DEFORMED PRIMITIVE CELL
 (4) DEFORMED CRYSTALLOGRAPHIC CELL

            A           B           C        ALPHA       BETA        GAMMA         VOL
 (1)   14.758356   14.758356   14.758356  109.471221  109.471221  109.471221 2474.525969
 (2)   17.041481   17.041481   17.041481   90.000000   90.000000   90.000000 4949.051939
 (3)   14.684935   14.684935   14.684935  110.285563  109.065590  109.065590 2437.408080
 (4)   16.785859   17.041481   17.041481   90.000000   90.000000   90.000000 4874.816160

 * CELL DEFORMATION COMPLETE - NO. OF SYMMOPS   8
 *******************************************************************************
 LATTICE PARAMETERS (ANGSTROMS AND DEGREES) - BOHR = 0.5291772083 ANGSTROM
 PRIMITIVE CELL - CENTRING CODE 6/1 VOLUME=  2437.408080 - DENSITY  1.087 g/cm^3
         A              B              C           ALPHA      BETA       GAMMA 
    14.68493458    14.68493458    14.68493458   110.285563 109.065590 109.065590
 *******************************************************************************
 ATOMS IN THE ASYMMETRIC UNIT   15 - ATOMS IN THE UNIT CELL:  102
     ATOM                 X/A                 Y/B                 Z/C    
 *******************************************************************************
      1 T 230 ZN    5.000000000000E-01  2.500000000000E-01 -2.500000000000E-01
      2 F 230 ZN    5.000000000000E-01 -2.500000000000E-01  2.500000000000E-01
      3 T 230 ZN   -2.500000000000E-01 -5.000000000000E-01  2.500000000000E-01
      4 F 230 ZN    2.500000000000E-01 -2.500000000000E-01  5.000000000000E-01
      5 F 230 ZN    2.500000000000E-01  5.000000000000E-01 -2.500000000000E-01
      6 F 230 ZN   -2.500000000000E-01  2.500000000000E-01 -5.000000000000E-01
      7 T   7 N    -3.747805825922E-01  2.794584749313E-01 -2.818340982500E-01
      8 F   7 N    -4.387074268186E-01 -9.294648434222E-02  2.818340982500E-01
      9 F   7 N     3.747805825922E-01  9.294648434222E-02 -3.457609424764E-01
     10 F   7 N     4.387074268186E-01 -2.794584749313E-01  3.457609424764E-01
     11 T   7 N    -2.818340982500E-01 -3.747805825922E-01  2.794584749313E-01
     12 T   7 N     2.794584749313E-01 -2.818340982500E-01 -3.747805825922E-01
     13 F   7 N     3.457609424764E-01  4.387074268186E-01 -2.794584749313E-01
     14 F   7 N    -9.294648434222E-02  2.818340982500E-01 -4.387074268186E-01
     15 F   7 N     2.818340982500E-01 -4.387074268186E-01 -9.294648434222E-02
     16 F   7 N     9.294648434222E-02 -3.457609424764E-01  3.747805825922E-01
     17 F   7 N    -3.457609424764E-01  3.747805825922E-01  9.294648434222E-02
     18 F   7 N    -2.794584749313E-01  3.457609424764E-01  4.387074268186E-01
     19 F   7 N     2.794584749313E-01 -3.747805825922E-01 -2.818340982500E-01
     20 F   7 N    -9.294648434222E-02 -4.387074268186E-01  2.818340982500E-01
     21 F   7 N     9.294648434222E-02  3.747805825922E-01 -3.457609424764E-01
     22 F   7 N    -2.794584749313E-01  4.387074268186E-01  3.457609424764E-01
     23 F   7 N    -3.747805825922E-01 -2.818340982500E-01  2.794584749313E-01
     24 F   7 N    -2.818340982500E-01  2.794584749313E-01 -3.747805825922E-01
     25 F   7 N     4.387074268186E-01  3.457609424764E-01 -2.794584749313E-01
     26 F   7 N     2.818340982500E-01 -9.294648434222E-02 -4.387074268186E-01
     27 F   7 N    -4.387074268186E-01  2.818340982500E-01 -9.294648434222E-02
     28 F   7 N    -3.457609424764E-01  9.294648434222E-02  3.747805825922E-01
     29 F   7 N     3.747805825922E-01 -3.457609424764E-01  9.294648434222E-02
     30 F   7 N     3.457609424764E-01 -2.794584749313E-01  4.387074268186E-01
     31 T  17 CL    4.966505432969E-01  1.544793478752E-01  4.966505432969E-01
     32 F  17 CL   -3.421711954216E-01  0.000000000000E+00 -4.966505432969E-01
     33 F  17 CL   -4.966505432969E-01  1.387778780781E-17 -3.421711954216E-01
     34 F  17 CL    3.421711954216E-01 -1.544793478752E-01  3.421711954216E-01
     35 F  17 CL    4.966505432969E-01  4.966505432969E-01  1.544793478752E-01
     36 T  17 CL    1.544793478752E-01  4.966505432969E-01  4.966505432969E-01
     37 F  17 CL    3.421711954216E-01  3.421711954216E-01 -1.544793478752E-01
     38 F  17 CL    0.000000000000E+00 -4.966505432969E-01 -3.421711954216E-01
     39 F  17 CL   -4.966505432969E-01 -3.421711954216E-01  1.387778780781E-17
     40 F  17 CL    0.000000000000E+00 -3.421711954216E-01 -4.966505432969E-01
     41 F  17 CL   -3.421711954216E-01 -4.966505432969E-01  0.000000000000E+00
     42 F  17 CL   -1.544793478752E-01  3.421711954216E-01  3.421711954216E-01
     43 T   6 C    -3.799670343664E-01  2.429900243312E-01 -3.799670343664E-01
     44 F   6 C    -3.770429413024E-01  0.000000000000E+00  3.799670343664E-01
     45 F   6 C     3.799670343664E-01  0.000000000000E+00 -3.770429413024E-01
     46 F   6 C     3.770429413024E-01 -2.429900243312E-01  3.770429413024E-01
     47 F   6 C    -3.799670343664E-01 -3.799670343664E-01  2.429900243312E-01
     48 T   6 C     2.429900243312E-01 -3.799670343664E-01 -3.799670343664E-01
     49 F   6 C     3.770429413024E-01  3.770429413024E-01 -2.429900243312E-01
     50 F   6 C     0.000000000000E+00  3.799670343664E-01 -3.770429413024E-01
     51 F   6 C     3.799670343664E-01 -3.770429413024E-01  0.000000000000E+00
     52 F   6 C     0.000000000000E+00 -3.770429413024E-01  3.799670343664E-01
     53 F   6 C    -3.770429413024E-01  3.799670343664E-01  0.000000000000E+00
     54 F   6 C    -2.429900243312E-01  3.770429413024E-01  3.770429413024E-01
     55 T   6 C    -2.627676736629E-01  3.450839149308E-01 -2.060904397941E-01
     56 F   6 C    -4.488256452751E-01 -5.667723386878E-02  2.060904397941E-01
     57 F   6 C     2.627676736629E-01  5.667723386878E-02 -3.921484114063E-01
     58 F   6 C     4.488256452751E-01 -3.450839149308E-01  3.921484114063E-01
     59 T   6 C    -2.060904397941E-01 -2.627676736629E-01  3.450839149308E-01
     60 T   6 C     3.450839149308E-01 -2.060904397941E-01 -2.627676736629E-01
     61 F   6 C     3.921484114063E-01  4.488256452751E-01 -3.450839149308E-01
     62 F   6 C    -5.667723386878E-02  2.060904397941E-01 -4.488256452751E-01
     63 F   6 C     2.060904397941E-01 -4.488256452751E-01 -5.667723386878E-02
     64 F   6 C     5.667723386878E-02 -3.921484114063E-01  2.627676736629E-01
     65 F   6 C    -3.921484114063E-01  2.627676736629E-01  5.667723386878E-02
     66 F   6 C    -3.450839149308E-01  3.921484114063E-01  4.488256452751E-01
     67 F   6 C     3.450839149308E-01 -2.627676736629E-01 -2.060904397941E-01
     68 F   6 C    -5.667723386878E-02 -4.488256452751E-01  2.060904397941E-01
     69 F   6 C     5.667723386878E-02  2.627676736629E-01 -3.921484114063E-01
     70 F   6 C    -3.450839149308E-01  4.488256452751E-01  3.921484114063E-01
     71 F   6 C    -2.627676736629E-01 -2.060904397941E-01  3.450839149308E-01
     72 F   6 C    -2.060904397941E-01  3.450839149308E-01 -2.627676736629E-01
     73 F   6 C     4.488256452751E-01  3.921484114063E-01 -3.450839149308E-01
     74 F   6 C     2.060904397941E-01 -5.667723386878E-02 -4.488256452751E-01
     75 F   6 C    -4.488256452751E-01  2.060904397941E-01 -5.667723386878E-02
     76 F   6 C    -3.921484114063E-01  5.667723386878E-02  2.627676736629E-01
     77 F   6 C     2.627676736629E-01 -3.921484114063E-01  5.667723386878E-02
     78 F   6 C     3.921484114063E-01 -3.450839149308E-01  4.488256452751E-01
     79 T   1 H    -2.329786108428E-01  3.865956161772E-01 -1.181035375213E-01
     80 F   1 H    -4.953008463016E-01 -1.148750733215E-01  1.181035375213E-01
     81 F   1 H     2.329786108428E-01  1.148750733215E-01 -3.804257729800E-01
     82 F   1 H     4.953008463016E-01 -3.865956161772E-01  3.804257729800E-01
     83 T   1 H    -1.181035375213E-01 -2.329786108428E-01  3.865956161772E-01
     84 T   1 H     3.865956161772E-01 -1.181035375213E-01 -2.329786108428E-01
     85 F   1 H     3.804257729800E-01  4.953008463016E-01 -3.865956161772E-01
     86 F   1 H    -1.148750733215E-01  1.181035375213E-01 -4.953008463016E-01
     87 F   1 H     1.181035375213E-01 -4.953008463016E-01 -1.148750733215E-01
     88 F   1 H     1.148750733215E-01 -3.804257729800E-01  2.329786108428E-01
     89 F   1 H    -3.804257729800E-01  2.329786108428E-01  1.148750733215E-01
     90 F   1 H    -3.865956161772E-01  3.804257729800E-01  4.953008463016E-01
     91 F   1 H     3.865956161772E-01 -2.329786108428E-01 -1.181035375213E-01
     92 F   1 H    -1.148750733215E-01 -4.953008463016E-01  1.181035375213E-01
     93 F   1 H     1.148750733215E-01  2.329786108428E-01 -3.804257729800E-01
     94 F   1 H    -3.865956161772E-01  4.953008463016E-01  3.804257729800E-01
     95 F   1 H    -2.329786108428E-01 -1.181035375213E-01  3.865956161772E-01
     96 F   1 H    -1.181035375213E-01  3.865956161772E-01 -2.329786108428E-01
     97 F   1 H     4.953008463016E-01  3.804257729800E-01 -3.865956161772E-01
     98 F   1 H     1.181035375213E-01 -1.148750733215E-01 -4.953008463016E-01
     99 F   1 H    -4.953008463016E-01  1.181035375213E-01 -1.148750733215E-01
    100 F   1 H    -3.804257729800E-01  1.148750733215E-01  2.329786108428E-01
    101 F   1 H     2.329786108428E-01 -3.804257729800E-01  1.148750733215E-01
    102 F   1 H     3.804257729800E-01 -3.865956161772E-01  4.953008463016E-01

 TRANSFORMATION MATRIX PRIMITIVE-CRYSTALLOGRAPHIC CELL
  0.0000  1.0000  1.0000  1.0000  0.0000  1.0000  1.0000  1.0000  0.0000

 *******************************************************************************
 CRYSTALLOGRAPHIC CELL (VOLUME=       4874.81615958)
         A              B              C           ALPHA      BETA       GAMMA 
    16.78585888    17.04148110    17.04148110    90.000000  90.000000  90.000000

 COORDINATES IN THE CRYSTALLOGRAPHIC CELL
     ATOM                 X/A                 Y/B                 Z/C    
 *******************************************************************************
      1 T 230 ZN    2.500000000000E-01  5.000000000000E-01  5.498437648514E-17
      2 F 230 ZN    2.500000000000E-01 -8.291554368281E-17  5.000000000000E-01
      3 T 230 ZN   -6.924909274516E-17  2.500000000000E-01 -5.000000000000E-01
      4 F 230 ZN    5.000000000000E-01  9.679333149062E-17  2.500000000000E-01
      5 F 230 ZN    5.000000000000E-01  2.500000000000E-01  1.243733155242E-16
      6 F 230 ZN   -6.924909274516E-17 -5.000000000000E-01  2.500000000000E-01
      7 T   7 N     1.862024796368E-01 -4.680365778868E-01  9.325599529455E-02
      8 F   7 N    -1.862024796368E-01  4.680365778868E-01  9.325599529455E-02
      9 F   7 N     1.862024796368E-01  4.680365778868E-01 -9.325599529455E-02
     10 F   7 N    -1.862024796368E-01 -4.680365778868E-01 -9.325599529455E-02
     11 T   7 N     9.325599529455E-02  1.862024796368E-01 -4.680365778868E-01
     12 T   7 N    -4.680365778868E-01  9.325599529455E-02  1.862024796368E-01
     13 F   7 N    -9.325599529455E-02 -1.862024796368E-01 -4.680365778868E-01
     14 F   7 N     4.680365778868E-01  9.325599529455E-02 -1.862024796368E-01
     15 F   7 N     9.325599529455E-02 -1.862024796368E-01  4.680365778868E-01
     16 F   7 N     4.680365778868E-01 -9.325599529455E-02  1.862024796368E-01
     17 F   7 N    -9.325599529455E-02  1.862024796368E-01  4.680365778868E-01
     18 F   7 N    -4.680365778868E-01 -9.325599529455E-02 -1.862024796368E-01
     19 F   7 N    -4.680365778868E-01  1.862024796368E-01  9.325599529455E-02
     20 F   7 N     4.680365778868E-01 -1.862024796368E-01  9.325599529455E-02
     21 F   7 N     4.680365778868E-01  1.862024796368E-01 -9.325599529455E-02
     22 F   7 N    -4.680365778868E-01 -1.862024796368E-01 -9.325599529455E-02
     23 F   7 N     1.862024796368E-01  9.325599529455E-02 -4.680365778868E-01
     24 F   7 N     9.325599529455E-02 -4.680365778868E-01  1.862024796368E-01
     25 F   7 N    -1.862024796368E-01 -9.325599529455E-02 -4.680365778868E-01
     26 F   7 N     9.325599529455E-02  4.680365778868E-01 -1.862024796368E-01
     27 F   7 N    -1.862024796368E-01  9.325599529455E-02  4.680365778868E-01
     28 F   7 N    -9.325599529455E-02  4.680365778868E-01  1.862024796368E-01
     29 F   7 N     1.862024796368E-01 -9.325599529455E-02  4.680365778868E-01
     30 F   7 N    -9.325599529455E-02 -4.680365778868E-01 -1.862024796368E-01
     31 T  17 CL    7.723967393762E-02  4.194108693593E-01  7.723967393762E-02
     32 F  17 CL   -7.723967393762E-02 -4.194108693593E-01  7.723967393762E-02
     33 F  17 CL    7.723967393762E-02 -4.194108693593E-01 -7.723967393762E-02
     34 F  17 CL   -7.723967393762E-02  4.194108693593E-01 -7.723967393762E-02
     35 F  17 CL    7.723967393762E-02  7.723967393762E-02  4.194108693593E-01
     36 T  17 CL    4.194108693593E-01  7.723967393762E-02  7.723967393762E-02
     37 F  17 CL   -7.723967393762E-02 -7.723967393762E-02  4.194108693593E-01
     38 F  17 CL   -4.194108693593E-01  7.723967393762E-02 -7.723967393762E-02
     39 F  17 CL    7.723967393762E-02 -7.723967393762E-02 -4.194108693593E-01
     40 F  17 CL   -4.194108693593E-01 -7.723967393762E-02  7.723967393762E-02
     41 F  17 CL   -7.723967393762E-02  7.723967393762E-02 -4.194108693593E-01
     42 F  17 CL    4.194108693593E-01 -7.723967393762E-02 -7.723967393762E-02
     43 T   6 C     1.214950121656E-01  4.985379534680E-01  1.214950121656E-01
     44 F   6 C    -1.214950121656E-01 -4.985379534680E-01  1.214950121656E-01
     45 F   6 C     1.214950121656E-01 -4.985379534680E-01 -1.214950121656E-01
     46 F   6 C    -1.214950121656E-01  4.985379534680E-01 -1.214950121656E-01
     47 F   6 C     1.214950121656E-01  1.214950121656E-01  4.985379534680E-01
     48 T   6 C     4.985379534680E-01  1.214950121656E-01  1.214950121656E-01
     49 F   6 C    -1.214950121656E-01 -1.214950121656E-01  4.985379534680E-01
     50 F   6 C    -4.985379534680E-01  1.214950121656E-01 -1.214950121656E-01
     51 F   6 C     1.214950121656E-01 -1.214950121656E-01 -4.985379534680E-01
     52 F   6 C    -4.985379534680E-01 -1.214950121656E-01  1.214950121656E-01
     53 F   6 C    -1.214950121656E-01  1.214950121656E-01 -4.985379534680E-01
     54 F   6 C     4.985379534680E-01 -1.214950121656E-01 -1.214950121656E-01
     55 T   6 C    -2.991194256002E-01  9.302898580608E-02 -3.557966594690E-01
     56 F   6 C     2.991194256002E-01 -9.302898580608E-02 -3.557966594690E-01
     57 F   6 C    -2.991194256002E-01 -9.302898580608E-02  3.557966594690E-01
     58 F   6 C     2.991194256002E-01  9.302898580608E-02  3.557966594690E-01
     59 T   6 C    -3.557966594690E-01 -2.991194256002E-01  9.302898580608E-02
     60 T   6 C     9.302898580608E-02 -3.557966594690E-01 -2.991194256002E-01
     61 F   6 C     3.557966594690E-01  2.991194256002E-01  9.302898580608E-02
     62 F   6 C    -9.302898580608E-02 -3.557966594690E-01  2.991194256002E-01
     63 F   6 C    -3.557966594690E-01  2.991194256002E-01 -9.302898580608E-02
     64 F   6 C    -9.302898580608E-02  3.557966594690E-01 -2.991194256002E-01
     65 F   6 C     3.557966594690E-01 -2.991194256002E-01 -9.302898580608E-02
     66 F   6 C     9.302898580608E-02  3.557966594690E-01  2.991194256002E-01
     67 F   6 C     9.302898580608E-02 -2.991194256002E-01 -3.557966594690E-01
     68 F   6 C    -9.302898580608E-02  2.991194256002E-01 -3.557966594690E-01
     69 F   6 C    -9.302898580608E-02 -2.991194256002E-01  3.557966594690E-01
     70 F   6 C     9.302898580608E-02  2.991194256002E-01  3.557966594690E-01
     71 F   6 C    -2.991194256002E-01 -3.557966594690E-01  9.302898580608E-02
     72 F   6 C    -3.557966594690E-01  9.302898580608E-02 -2.991194256002E-01
     73 F   6 C     2.991194256002E-01  3.557966594690E-01  9.302898580608E-02
     74 F   6 C    -3.557966594690E-01 -9.302898580608E-02  2.991194256002E-01
     75 F   6 C     2.991194256002E-01 -3.557966594690E-01 -9.302898580608E-02
     76 F   6 C     3.557966594690E-01 -9.302898580608E-02 -2.991194256002E-01
     77 F   6 C    -2.991194256002E-01  3.557966594690E-01 -9.302898580608E-02
     78 F   6 C     3.557966594690E-01  9.302898580608E-02  2.991194256002E-01
     79 T   1 H    -2.492646552507E-01  1.311611177294E-01 -3.641397285722E-01
     80 F   1 H     2.492646552507E-01 -1.311611177294E-01 -3.641397285722E-01
     81 F   1 H    -2.492646552507E-01 -1.311611177294E-01  3.641397285722E-01
     82 F   1 H     2.492646552507E-01  1.311611177294E-01  3.641397285722E-01
     83 T   1 H    -3.641397285722E-01 -2.492646552507E-01  1.311611177294E-01
     84 T   1 H     1.311611177294E-01 -3.641397285722E-01 -2.492646552507E-01
     85 F   1 H     3.641397285722E-01  2.492646552507E-01  1.311611177294E-01
     86 F   1 H    -1.311611177294E-01 -3.641397285722E-01  2.492646552507E-01
     87 F   1 H    -3.641397285722E-01  2.492646552507E-01 -1.311611177294E-01
     88 F   1 H    -1.311611177294E-01  3.641397285722E-01 -2.492646552507E-01
     89 F   1 H     3.641397285722E-01 -2.492646552507E-01 -1.311611177294E-01
     90 F   1 H     1.311611177294E-01  3.641397285722E-01  2.492646552507E-01
     91 F   1 H     1.311611177294E-01 -2.492646552507E-01 -3.641397285722E-01
     92 F   1 H    -1.311611177294E-01  2.492646552507E-01 -3.641397285722E-01
     93 F   1 H    -1.311611177294E-01 -2.492646552507E-01  3.641397285722E-01
     94 F   1 H     1.311611177294E-01  2.492646552507E-01  3.641397285722E-01
     95 F   1 H    -2.492646552507E-01 -3.641397285722E-01  1.311611177294E-01
     96 F   1 H    -3.641397285722E-01  1.311611177294E-01 -2.492646552507E-01
     97 F   1 H     2.492646552507E-01  3.641397285722E-01  1.311611177294E-01
     98 F   1 H    -3.641397285722E-01 -1.311611177294E-01  2.492646552507E-01
     99 F   1 H     2.492646552507E-01 -3.641397285722E-01 -1.311611177294E-01
    100 F   1 H     3.641397285722E-01 -1.311611177294E-01 -2.492646552507E-01
    101 F   1 H    -2.492646552507E-01  3.641397285722E-01 -1.311611177294E-01
    102 F   1 H     3.641397285722E-01  1.311611177294E-01  2.492646552507E-01

 T = ATOM BELONGING TO THE ASYMMETRIC UNIT

 ****    8 SYMMOPS - TRANSLATORS IN FRACTIONAL UNITS
 **** MATRICES AND TRANSLATORS IN THE CRYSTALLOGRAPHIC REFERENCE FRAME
   V INV                    ROTATION MATRICES                   TRANSLATORS
   1   1  1.00  0.00  0.00  0.00  1.00  0.00  0.00  0.00  1.00  0.00  0.00  0.00
   2   2  0.00  1.00 -1.00  1.00  0.00 -1.00  0.00  0.00 -1.00  0.00  0.00  0.00
   3   3 -1.00  0.00  0.00 -1.00  0.00  1.00 -1.00  1.00  0.00  0.00  0.00  0.00
   4   4  0.00 -1.00  1.00  0.00 -1.00  0.00  1.00 -1.00  0.00  0.00  0.00  0.00
   5   5  1.00  0.00  0.00  0.00  0.00  1.00  0.00  1.00  0.00  0.00  0.00  0.00
   6   7  0.00 -1.00  1.00  1.00 -1.00  0.00  0.00 -1.00  0.00  0.00  0.00  0.00
   7   6  0.00  1.00 -1.00  0.00  0.00 -1.00  1.00  0.00 -1.00  0.00  0.00  0.00
   8   8 -1.00  0.00  0.00 -1.00  1.00  0.00 -1.00  0.00  1.00  0.00  0.00  0.00

 DIRECT LATTICE VECTORS CARTESIAN COMPONENTS (ANGSTROM)
          X                    Y                    Z
  -0.839292944108E+01   0.852074054932E+01   0.852074054932E+01
   0.839292944108E+01  -0.852074054932E+01   0.852074054932E+01
   0.839292944108E+01   0.852074054932E+01  -0.852074054932E+01


 CARTESIAN COORDINATES - PRIMITIVE CELL
 *******************************************************************************
 *      ATOM          X(ANGSTROM)         Y(ANGSTROM)         Z(ANGSTROM)
 *******************************************************************************
    1   230 ZN   -1.258939416162E+01  8.520740549320E+00  9.370152125920E-16
    2   230 ZN   -1.258939416162E+01 -1.413003670454E-15  8.520740549320E+00
    3   230 ZN   -1.162405498538E-15 -1.278111082398E+01  8.520740549320E+00
    4   230 ZN    8.392929441080E+00  1.649501729072E-15 -1.278111082398E+01
    5   230 ZN    8.392929441080E+00 -1.278111082398E+01  2.119505505681E-15
    6   230 ZN   -1.162405498538E-15  8.520740549320E+00 -1.278111082398E+01
    7     7 N     3.125568546691E+00 -7.976036495530E+00  1.589220281147E+00
    8     7 N    -3.125568546691E+00  7.976036495530E+00  1.589220281147E+00
    9     7 N     3.125568546691E+00  7.976036495530E+00 -1.589220281147E+00
   10     7 N    -3.125568546691E+00 -7.976036495530E+00 -1.589220281147E+00
   11     7 N     1.565381976930E+00  3.173166037250E+00 -7.976036495530E+00
   12     7 N    -7.856395948097E+00  1.589220281147E+00  3.173166037250E+00
   13     7 N    -1.565381976930E+00 -3.173166037250E+00 -7.976036495530E+00
   14     7 N     7.856395948097E+00  1.589220281147E+00 -3.173166037250E+00
   15     7 N     1.565381976930E+00 -3.173166037250E+00  7.976036495530E+00
   16     7 N     7.856395948097E+00 -1.589220281147E+00  3.173166037250E+00
   17     7 N    -1.565381976930E+00  3.173166037250E+00  7.976036495530E+00
   18     7 N    -7.856395948097E+00 -1.589220281147E+00 -3.173166037250E+00
   19     7 N    -7.856395948097E+00  3.173166037250E+00  1.589220281147E+00
   20     7 N     7.856395948097E+00 -3.173166037250E+00  1.589220281147E+00
   21     7 N     7.856395948097E+00  3.173166037250E+00 -1.589220281147E+00
   22     7 N    -7.856395948097E+00 -3.173166037250E+00 -1.589220281147E+00
   23     7 N     3.125568546691E+00  1.589220281147E+00 -7.976036495530E+00
   24     7 N     1.565381976930E+00 -7.976036495530E+00  3.173166037250E+00
   25     7 N    -3.125568546691E+00 -1.589220281147E+00 -7.976036495530E+00
   26     7 N     1.565381976930E+00  7.976036495530E+00 -3.173166037250E+00
   27     7 N    -3.125568546691E+00  1.589220281147E+00  7.976036495530E+00
   28     7 N    -1.565381976930E+00  7.976036495530E+00  3.173166037250E+00
   29     7 N     3.125568546691E+00 -1.589220281147E+00  7.976036495530E+00
   30     7 N    -1.565381976930E+00 -7.976036495530E+00 -3.173166037250E+00
   31    17 CL    1.296534266821E+00  7.147382402750E+00  1.316278443473E+00
   32    17 CL   -1.296534266821E+00 -7.147382402750E+00  1.316278443473E+00
   33    17 CL    1.296534266821E+00 -7.147382402750E+00 -1.316278443473E+00
   34    17 CL   -1.296534266821E+00  7.147382402750E+00 -1.316278443473E+00
   35    17 CL    1.296534266821E+00  1.316278443473E+00  7.147382402750E+00
   36    17 CL    7.040171666709E+00  1.316278443473E+00  1.316278443473E+00
   37    17 CL   -1.296534266821E+00 -1.316278443473E+00  7.147382402750E+00
   38    17 CL   -7.040171666709E+00  1.316278443473E+00 -1.316278443473E+00
   39    17 CL    1.296534266821E+00 -1.316278443473E+00 -7.147382402750E+00
   40    17 CL   -7.040171666709E+00 -1.316278443473E+00  1.316278443473E+00
   41    17 CL   -1.296534266821E+00  1.316278443473E+00 -7.147382402750E+00
   42    17 CL    7.040171666709E+00 -1.316278443473E+00 -1.316278443473E+00
   43     6 C     2.039398129098E+00  8.495825110979E+00  2.070454953399E+00
   44     6 C    -2.039398129098E+00 -8.495825110979E+00  2.070454953399E+00
   45     6 C     2.039398129098E+00 -8.495825110979E+00 -2.070454953399E+00
   46     6 C    -2.039398129098E+00  8.495825110979E+00 -2.070454953399E+00
   47     6 C     2.039398129098E+00  2.070454953399E+00  8.495825110979E+00
   48     6 C     8.368387734314E+00  2.070454953399E+00  2.070454953399E+00
   49     6 C    -2.039398129098E+00 -2.070454953399E+00  8.495825110979E+00
   50     6 C    -8.368387734314E+00  2.070454953399E+00 -2.070454953399E+00
   51     6 C     2.039398129098E+00 -2.070454953399E+00 -8.495825110979E+00
   52     6 C    -8.368387734314E+00 -2.070454953399E+00  2.070454953399E+00
   53     6 C    -2.039398129098E+00  2.070454953399E+00 -8.495825110979E+00
   54     6 C     8.368387734314E+00 -2.070454953399E+00 -2.070454953399E+00
   55     6 C    -5.020976467038E+00  1.585351703240E+00 -6.063302047300E+00
   56     6 C     5.020976467038E+00 -1.585351703240E+00 -6.063302047300E+00
   57     6 C    -5.020976467038E+00 -1.585351703240E+00  6.063302047300E+00
   58     6 C     5.020976467038E+00  1.585351703240E+00  6.063302047300E+00
   59     6 C    -5.972352516591E+00 -5.097438037602E+00  1.585351703240E+00
   60     6 C     1.561571427691E+00 -6.063302047300E+00 -5.097438037602E+00
   61     6 C     5.972352516591E+00  5.097438037602E+00  1.585351703240E+00
   62     6 C    -1.561571427691E+00 -6.063302047300E+00  5.097438037602E+00
   63     6 C    -5.972352516590E+00  5.097438037602E+00 -1.585351703240E+00
   64     6 C    -1.561571427691E+00  6.063302047300E+00 -5.097438037602E+00
   65     6 C     5.972352516591E+00 -5.097438037602E+00 -1.585351703240E+00
   66     6 C     1.561571427691E+00  6.063302047300E+00  5.097438037602E+00
   67     6 C     1.561571427691E+00 -5.097438037602E+00 -6.063302047300E+00
   68     6 C    -1.561571427691E+00  5.097438037602E+00 -6.063302047300E+00
   69     6 C    -1.561571427691E+00 -5.097438037602E+00  6.063302047300E+00
   70     6 C     1.561571427691E+00  5.097438037602E+00  6.063302047300E+00
   71     6 C    -5.020976467038E+00 -6.063302047300E+00  1.585351703240E+00
   72     6 C    -5.972352516591E+00  1.585351703240E+00 -5.097438037602E+00
   73     6 C     5.020976467038E+00  6.063302047300E+00  1.585351703240E+00
   74     6 C    -5.972352516591E+00 -1.585351703240E+00  5.097438037602E+00
   75     6 C     5.020976467038E+00 -6.063302047300E+00 -1.585351703240E+00
   76     6 C     5.972352516591E+00 -1.585351703240E+00 -5.097438037602E+00
   77     6 C    -5.020976467038E+00  6.063302047300E+00 -1.585351703240E+00
   78     6 C     5.972352516591E+00  1.585351703240E+00  5.097438037602E+00
   79     1 H    -4.184121327348E+00  2.235179708662E+00 -6.205480301727E+00
   80     1 H     4.184121327348E+00 -2.235179708662E+00 -6.205480301727E+00
   81     1 H    -4.184121327348E+00 -2.235179708662E+00  6.205480301727E+00
   82     1 H     4.184121327348E+00  2.235179708662E+00  6.205480301727E+00
   83     1 H    -6.112398097201E+00 -4.247838911013E+00  2.235179708662E+00
   84     1 H     2.201652013032E+00 -6.205480301727E+00 -4.247838911013E+00
   85     1 H     6.112398097201E+00  4.247838911013E+00  2.235179708662E+00
   86     1 H    -2.201652013032E+00 -6.205480301727E+00  4.247838911013E+00
   87     1 H    -6.112398097201E+00  4.247838911013E+00 -2.235179708662E+00
   88     1 H    -2.201652013032E+00  6.205480301727E+00 -4.247838911013E+00
   89     1 H     6.112398097201E+00 -4.247838911013E+00 -2.235179708662E+00
   90     1 H     2.201652013032E+00  6.205480301727E+00  4.247838911013E+00
   91     1 H     2.201652013032E+00 -4.247838911013E+00 -6.205480301727E+00
   92     1 H    -2.201652013032E+00  4.247838911013E+00 -6.205480301727E+00
   93     1 H    -2.201652013032E+00 -4.247838911013E+00  6.205480301727E+00
   94     1 H     2.201652013032E+00  4.247838911013E+00  6.205480301727E+00
   95     1 H    -4.184121327348E+00 -6.205480301727E+00  2.235179708662E+00
   96     1 H    -6.112398097201E+00  2.235179708662E+00 -4.247838911013E+00
   97     1 H     4.184121327348E+00  6.205480301727E+00  2.235179708662E+00
   98     1 H    -6.112398097201E+00 -2.235179708662E+00  4.247838911013E+00
   99     1 H     4.184121327348E+00 -6.205480301727E+00 -2.235179708662E+00
  100     1 H     6.112398097201E+00 -2.235179708662E+00 -4.247838911013E+00
  101     1 H    -4.184121327348E+00  6.205480301727E+00 -2.235179708662E+00
  102     1 H     6.112398097201E+00  2.235179708662E+00  4.247838911013E+00

 *******************************************************************************
 *                             OPTIMIZATION STARTS                             *
 *******************************************************************************
 RECLASIFICATION OF INDICES FOR INTEGRAL CALC ACCORDING TO DIFFERENT CRITERIA:
           FIXDELTE                  FIXDELTX              FIXDELTN
           0.0000000                0.0000000              *****
 *******************************************************************************

 *******************************************************************************
 COORDINATE OPTIMIZATION - POINT    1
 INFORMATION **** EXCBUF **** EXCH. BIPO BUFFER: WORDS USED =           0

 DFT PARAMETERS

     ATOM       ELECTRONS   NET CHARGE   R(ANGSTROM)
   1 230  ZN     20.0000      0.0000     1.37000000
   7   7  N       7.0000      0.0000     0.74000000
  31  17  CL     17.0000      0.0000     0.99000000
  43   6  C       6.0000      0.0000     0.77000000
  79   1  H       1.0000      0.0000     1.11000000

 SIZE OF GRID=     809142
 TTTTTTTTTTTTTTTTTTTTTTTTTTTTTT MAKE_GRID2  TELAPSE     1034.88 TCPU      420.89
 BECKE WEIGHT FUNCTION
 RADSAFE =     2.00
 TOLERANCES - DENSITY:10**- 6; POTENTIAL:10**- 9; GRID WGT:10**-14

 RADIAL INTEGRATION  - INTERVALS (POINTS,UPPER LIMIT):            1( 99,  4.0*R)

 ANGULAR INTEGRATION - INTERVALS (ACCURACY LEVEL [N. POINTS] UPPER LIMIT):
  1(  6[ 146]   0.2)  2( 11[ 302]   0.5)  3( 14[ 590]   0.9)  4( 18[1454]   3.5)
  5( 14[ 590]9999.0)

 *******************************************************************************
 ZIFCl_start                                                                     
 CRYSTAL - SCF - TYPE OF CALCULATION :  RESTRICTED CLOSED SHELL
 *******************************************************************************

 CAPPA:IS1  2;IS2  2;IS3  2; K PTS MONK NET   4; SYMMOPS:K SPACE  16;G SPACE   8

 TTTTTTTTTTTTTTTTTTTTTTTTTTTTTT SDIK        TELAPSE     1035.59 TCPU      421.58

 INFORMATION FROM INTEGRAL EVALUATION

 RESTART FROM A PREVIOUS DENSITY MATRIX - DEP ACTIVE
 NUMBER OF COUPLE SETS (NEW, OLD, FOUND):    6097    6097    6097
 NUMBER OF IRREDUCIBLE G VECTORS        :    6205    6205    6205
 CHARGE NORMALIZATION FACTOR   0.99967765
 TOTAL ATOMIC CHARGES:
  18.6701282  18.6701282  18.6712961  18.6712961  18.6712961  18.6712961
   7.5428626   7.5428626   7.5428626   7.5428626   7.5413650   7.5422529
   7.5413650   7.5422529   7.5413650   7.5422529   7.5413650   7.5422529
   7.5422529   7.5422529   7.5422529   7.5422529   7.5428626   7.5413650
   7.5428626   7.5413650   7.5428626   7.5413650   7.5428626   7.5413650
  17.0758142  17.0758142  17.0758142  17.0758142  17.0758142  17.0769207
  17.0758142  17.0769207  17.0758142  17.0769207  17.0758142  17.0769207
   5.6914852   5.6914852   5.6914852   5.6914852   5.6914852   5.6866843
   5.6914852   5.6866843   5.6914852   5.6866843   5.6914852   5.6866843
   6.0367682   6.0367682   6.0367682   6.0367682   6.0394843   6.0352650
   6.0394843   6.0352650   6.0394843   6.0352650   6.0394843   6.0352650
   6.0352650   6.0352650   6.0352650   6.0352650   6.0367682   6.0394843
   6.0367682   6.0394843   6.0367682   6.0394843   6.0367682   6.0394843
   0.8710088   0.8710088   0.8710088   0.8710088   0.8684521   0.8702592
   0.8684521   0.8702592   0.8684521   0.8702592   0.8684521   0.8702592
   0.8702592   0.8702592   0.8702592   0.8702592   0.8710088   0.8684521
   0.8710088   0.8684521   0.8710088   0.8684521   0.8710088   0.8684521
 TTTTTTTTTTTTTTTTTTTTTTTTTTTTTT MOQGAD      TELAPSE     1036.19 TCPU      422.12
 TTTTTTTTTTTTTTTTTTTTTTTTTTTTTT SHELLXN     TELAPSE     1037.93 TCPU      423.42
 TTTTTTTTTTTTTTTTTTTTTTTTTTTTTT MONMO3      TELAPSE     1038.38 TCPU      423.87
 NUMERICALLY INTEGRATED DENSITY    732.0018869399
 TTTTTTTTTTTTTTTTTTTTTTTTTTTTTT NUMDFT      TELAPSE     1040.41 TCPU      425.90
 CYC   0 ETOT(AU) -9.585466061155E+03 DETOT -9.59E+03 tst  1.34E-12 PX  1.00E+00
 TTTTTTTTTTTTTTTTTTTTTTTTTTTTTT DIIS        TELAPSE     1040.46 TCPU      425.94
 TTTTTTTTTTTTTTTTTTTTTTTTTTTTTT FDIK        TELAPSE     1044.75 TCPU      429.90
 INSULATING STATE
 TOP OF VALENCE BANDS -    BAND    366; K    4; EIG -2.0105083E-01 AU
 TOP OF VALENCE BANDS -    BAND    366; K    1; EIG -2.0127056E-01 AU
 BOTTOM OF VIRTUAL BANDS - BAND    367; K    3; EIG -1.0981561E-02 AU
 INDIRECT ENERGY BAND GAP:   5.1721 eV
 BOTTOM OF VIRTUAL BANDS - BAND    367; K    1; EIG -1.0608006E-02 AU
 TTTTTTTTTTTTTTTTTTTTTTTTTTTTTT PDIG        TELAPSE     1044.88 TCPU      430.03
 CHARGE NORMALIZATION FACTOR   1.00000000
 TOTAL ATOMIC CHARGES:
  18.6764954  18.6764954  18.6727427  18.6727427  18.6727427  18.6727427
   7.5357941   7.5357941   7.5357941   7.5357941   7.5518691   7.5329376
   7.5518691   7.5329376   7.5518691   7.5329376   7.5518691   7.5329376
   7.5329376   7.5329376   7.5329376   7.5329376   7.5357941   7.5518691
   7.5357941   7.5518691   7.5357941   7.5518691   7.5357941   7.5518691
  17.0906378  17.0906378  17.0906378  17.0906378  17.0906378  17.0904792
  17.0906378  17.0904792  17.0906378  17.0904792  17.0906378  17.0904792
   5.6829728   5.6829728   5.6829728   5.6829728   5.6829728   5.6961621
   5.6829728   5.6961621   5.6829728   5.6961621   5.6829728   5.6961621
   6.0335276   6.0335276   6.0335276   6.0335276   6.0226024   6.0386342
   6.0226024   6.0386342   6.0226024   6.0386342   6.0226024   6.0386342
   6.0386342   6.0386342   6.0386342   6.0386342   6.0335276   6.0226024
   6.0335276   6.0226024   6.0335276   6.0226024   6.0335276   6.0226024
   0.8715597   0.8715597   0.8715597   0.8715597   0.8708740   0.8697748
   0.8708740   0.8697748   0.8708740   0.8697748   0.8708740   0.8697748
   0.8697748   0.8697748   0.8697748   0.8697748   0.8715597   0.8708740
   0.8715597   0.8708740   0.8715597   0.8708740   0.8715597   0.8708740
 TTTTTTTTTTTTTTTTTTTTTTTTTTTTTT MOQGAD      TELAPSE     1044.88 TCPU      430.04
 TTTTTTTTTTTTTTTTTTTTTTTTTTTTTT SHELLXN     TELAPSE     1046.53 TCPU      431.34
 TTTTTTTTTTTTTTTTTTTTTTTTTTTTTT MONMO3      TELAPSE     1048.37 TCPU      433.18
 NUMERICALLY INTEGRATED DENSITY    732.0018764409
 TTTTTTTTTTTTTTTTTTTTTTTTTTTTTT NUMDFT      TELAPSE     1050.21 TCPU      435.02
 CYC   1 ETOT(AU) -9.586814805324E+03 DETOT -1.35E+00 tst  0.00E+00 PX  4.99E-03
 TTTTTTTTTTTTTTTTTTTTTTTTTTTTTT DIIS        TELAPSE     1050.29 TCPU      435.10
 DIIS TEST: 0.13423E-01 AT SCF   CYCLE   1 - MIX   30 %
 TTTTTTTTTTTTTTTTTTTTTTTTTTTTTT FDIK        TELAPSE     1051.52 TCPU      436.09
 INSULATING STATE
 TOP OF VALENCE BANDS -    BAND    366; K    4; EIG -1.9802783E-01 AU
 TOP OF VALENCE BANDS -    BAND    366; K    1; EIG -1.9811812E-01 AU
 BOTTOM OF VIRTUAL BANDS - BAND    367; K    2; EIG -9.3558463E-03 AU
 INDIRECT ENERGY BAND GAP:   5.1340 eV
 BOTTOM OF VIRTUAL BANDS - BAND    367; K    1; EIG -8.5813428E-03 AU
 TTTTTTTTTTTTTTTTTTTTTTTTTTTTTT PDIG        TELAPSE     1051.65 TCPU      436.22
 CHARGE NORMALIZATION FACTOR   1.00000000
 TOTAL ATOMIC CHARGES:
  18.6686962  18.6686962  18.6669426  18.6669426  18.6669426  18.6669426
   7.5422962   7.5422962   7.5422962   7.5422962   7.5339007   7.5387466
   7.5339007   7.5387466   7.5339007   7.5387466   7.5339007   7.5387466
   7.5387466   7.5387466   7.5387466   7.5387466   7.5422962   7.5339007
   7.5422962   7.5339007   7.5422962   7.5339007   7.5422962   7.5339007
  17.0787954  17.0787954  17.0787954  17.0787954  17.0787954  17.0823207
  17.0787954  17.0823207  17.0787954  17.0823207  17.0787954  17.0823207
   5.6926608   5.6926608   5.6926608   5.6926608   5.6926608   5.6859975
   5.6926608   5.6859975   5.6926608   5.6859975   5.6926608   5.6859975
   6.0397276   6.0397276   6.0397276   6.0397276   6.0367682   6.0389646
   6.0367682   6.0389646   6.0367682   6.0389646   6.0367682   6.0389646
   6.0389646   6.0389646   6.0389646   6.0389646   6.0397276   6.0367682
   6.0397276   6.0367682   6.0397276   6.0367682   6.0397276   6.0367682
   0.8710335   0.8710335   0.8710335   0.8710335   0.8688826   0.8734193
   0.8688826   0.8734193   0.8688826   0.8734193   0.8688826   0.8734193
   0.8734193   0.8734193   0.8734193   0.8734193   0.8710335   0.8688826
   0.8710335   0.8688826   0.8710335   0.8688826   0.8710335   0.8688826
 TTTTTTTTTTTTTTTTTTTTTTTTTTTTTT MOQGAD      TELAPSE     1051.66 TCPU      436.23
 TTTTTTTTTTTTTTTTTTTTTTTTTTTTTT SHELLXN     TELAPSE     1053.57 TCPU      437.52
 TTTTTTTTTTTTTTTTTTTTTTTTTTTTTT MONMO3      TELAPSE     1054.03 TCPU      437.98
 NUMERICALLY INTEGRATED DENSITY    732.0018832523
 TTTTTTTTTTTTTTTTTTTTTTTTTTTTTT NUMDFT      TELAPSE     1055.98 TCPU      439.93
 CYC   2 ETOT(AU) -9.586815000567E+03 DETOT -1.95E-04 tst  6.66E-06 PX  6.91E-03
 TTTTTTTTTTTTTTTTTTTTTTTTTTTTTT DIIS        TELAPSE     1056.12 TCPU      440.08
 DIIS TEST: 0.13244E-01 AT SCF   CYCLE   2 - DIIS ACTIVE - HISTORY:     2 CYCLES
 TTTTTTTTTTTTTTTTTTTTTTTTTTTTTT FDIK        TELAPSE     1057.29 TCPU      441.00
 INSULATING STATE
 TOP OF VALENCE BANDS -    BAND    366; K    4; EIG -1.9809922E-01 AU
 TOP OF VALENCE BANDS -    BAND    366; K    1; EIG -1.9820131E-01 AU
 BOTTOM OF VIRTUAL BANDS - BAND    367; K    2; EIG -9.2937731E-03 AU
 INDIRECT ENERGY BAND GAP:   5.1377 eV
 BOTTOM OF VIRTUAL BANDS - BAND    367; K    1; EIG -8.5068094E-03 AU
 TTTTTTTTTTTTTTTTTTTTTTTTTTTTTT PDIG        TELAPSE     1057.42 TCPU      441.12
 CHARGE NORMALIZATION FACTOR   1.00000000
 TOTAL ATOMIC CHARGES:
  18.6744267  18.6744267  18.6728672  18.6728672  18.6728672  18.6728672
   7.5357166   7.5357166   7.5357166   7.5357166   7.5478581   7.5361504
   7.5478581   7.5361504   7.5478581   7.5361504   7.5478581   7.5361504
   7.5361504   7.5361504   7.5361504   7.5361504   7.5357166   7.5478581
   7.5357166   7.5478581   7.5357166   7.5478581   7.5357166   7.5478581
  17.0816518  17.0816518  17.0816518  17.0816518  17.0816518  17.0831032
  17.0816518  17.0831032  17.0816518  17.0831032  17.0816518  17.0831032
   5.6883734   5.6883734   5.6883734   5.6883734   5.6883734   5.6930913
   5.6883734   5.6930913   5.6883734   5.6930913   5.6883734   5.6930913
   6.0337604   6.0337604   6.0337604   6.0337604   6.0325906   6.0353438
   6.0325906   6.0353438   6.0325906   6.0353438   6.0325906   6.0353438
   6.0353438   6.0353438   6.0353438   6.0353438   6.0337604   6.0325906
   6.0337604   6.0325906   6.0337604   6.0325906   6.0337604   6.0325906
   0.8722499   0.8722499   0.8722499   0.8722499   0.8698146   0.8733529
   0.8698146   0.8733529   0.8698146   0.8733529   0.8698146   0.8733529
   0.8733529   0.8733529   0.8733529   0.8733529   0.8722499   0.8698146
   0.8722499   0.8698146   0.8722499   0.8698146   0.8722499   0.8698146
 TTTTTTTTTTTTTTTTTTTTTTTTTTTTTT MOQGAD      TELAPSE     1057.43 TCPU      441.13
 TTTTTTTTTTTTTTTTTTTTTTTTTTTTTT SHELLXN     TELAPSE     1059.30 TCPU      442.42
 TTTTTTTTTTTTTTTTTTTTTTTTTTTTTT MONMO3      TELAPSE     1059.61 TCPU      442.74
 NUMERICALLY INTEGRATED DENSITY    732.0018832577
 TTTTTTTTTTTTTTTTTTTTTTTTTTTTTT NUMDFT      TELAPSE     1061.55 TCPU      444.68
 CYC   3 ETOT(AU) -9.586816175401E+03 DETOT -1.17E-03 tst  3.98E-06 PX  4.09E-03
 TTTTTTTTTTTTTTTTTTTTTTTTTTTTTT DIIS        TELAPSE     1061.85 TCPU      444.97
 DIIS TEST: 0.18607E-02 AT SCF   CYCLE   3 - DIIS ACTIVE - HISTORY:     3 CYCLES
 TTTTTTTTTTTTTTTTTTTTTTTTTTTTTT FDIK        TELAPSE     1063.10 TCPU      445.98
 INSULATING STATE
 TOP OF VALENCE BANDS -    BAND    366; K    4; EIG -1.9855613E-01 AU
 TOP OF VALENCE BANDS -    BAND    366; K    1; EIG -1.9866475E-01 AU
 BOTTOM OF VIRTUAL BANDS - BAND    367; K    2; EIG -9.5006188E-03 AU
 INDIRECT ENERGY BAND GAP:   5.1445 eV
 BOTTOM OF VIRTUAL BANDS - BAND    367; K    1; EIG -8.7207016E-03 AU
 TTTTTTTTTTTTTTTTTTTTTTTTTTTTTT PDIG        TELAPSE     1063.23 TCPU      446.10
 CHARGE NORMALIZATION FACTOR   1.00000000
 TOTAL ATOMIC CHARGES:
  18.6731504  18.6731504  18.6697822  18.6697822  18.6697822  18.6697822
   7.5408961   7.5408961   7.5408961   7.5408961   7.5438381   7.5359260
   7.5438381   7.5359260   7.5438381   7.5359260   7.5438381   7.5359260
   7.5359260   7.5359260   7.5359260   7.5359260   7.5408961   7.5438381
   7.5408961   7.5438381   7.5408961   7.5438381   7.5408961   7.5438381
  17.0840179  17.0840179  17.0840179  17.0840179  17.0840179  17.0857902
  17.0840179  17.0857902  17.0840179  17.0857902  17.0840179  17.0857902
   5.6870956   5.6870956   5.6870956   5.6870956   5.6870956   5.6905590
   5.6870956   5.6905590   5.6870956   5.6905590   5.6870956   5.6905590
   6.0370686   6.0370686   6.0370686   6.0370686   6.0280880   6.0374649
   6.0280880   6.0374649   6.0280880   6.0374649   6.0280880   6.0374649
   6.0374649   6.0374649   6.0374649   6.0374649   6.0370686   6.0280880
   6.0370686   6.0280880   6.0370686   6.0280880   6.0370686   6.0280880
   0.8717415   0.8717415   0.8717415   0.8717415   0.8698741   0.8726359
   0.8698741   0.8726359   0.8698741   0.8726359   0.8698741   0.8726359
   0.8726359   0.8726359   0.8726359   0.8726359   0.8717415   0.8698741
   0.8717415   0.8698741   0.8717415   0.8698741   0.8717415   0.8698741
 TTTTTTTTTTTTTTTTTTTTTTTTTTTTTT MOQGAD      TELAPSE     1063.24 TCPU      446.11
 TTTTTTTTTTTTTTTTTTTTTTTTTTTTTT SHELLXN     TELAPSE     1065.26 TCPU      447.41
 TTTTTTTTTTTTTTTTTTTTTTTTTTTTTT MONMO3      TELAPSE     1065.63 TCPU      447.77
 NUMERICALLY INTEGRATED DENSITY    732.0018818730
 TTTTTTTTTTTTTTTTTTTTTTTTTTTTTT NUMDFT      TELAPSE     1067.59 TCPU      449.73
 CYC   4 ETOT(AU) -9.586816333830E+03 DETOT -1.58E-04 tst  7.30E-07 PX  1.73E-03
 TTTTTTTTTTTTTTTTTTTTTTTTTTTTTT DIIS        TELAPSE     1067.69 TCPU      449.83
 DIIS TEST: 0.41651E-03 AT SCF   CYCLE   4 - DIIS ACTIVE - HISTORY:     4 CYCLES
 TTTTTTTTTTTTTTTTTTTTTTTTTTTTTT FDIK        TELAPSE     1068.84 TCPU      450.77
 INSULATING STATE
 TOP OF VALENCE BANDS -    BAND    366; K    4; EIG -1.9877064E-01 AU
 TOP OF VALENCE BANDS -    BAND    366; K    1; EIG -1.9888352E-01 AU
 BOTTOM OF VIRTUAL BANDS - BAND    367; K    2; EIG -9.4411723E-03 AU
 INDIRECT ENERGY BAND GAP:   5.1519 eV
 BOTTOM OF VIRTUAL BANDS - BAND    367; K    1; EIG -8.6578832E-03 AU
 TTTTTTTTTTTTTTTTTTTTTTTTTTTTTT PDIG        TELAPSE     1068.97 TCPU      450.89
 CHARGE NORMALIZATION FACTOR   1.00000000
 TOTAL ATOMIC CHARGES:
  18.6718684  18.6718684  18.6693317  18.6693317  18.6693317  18.6693317
   7.5382417   7.5382417   7.5382417   7.5382417   7.5456253   7.5366574
   7.5456253   7.5366574   7.5456253   7.5366574   7.5456253   7.5366574
   7.5366574   7.5366574   7.5366574   7.5366574   7.5382417   7.5456253
   7.5382417   7.5456253   7.5382417   7.5456253   7.5382417   7.5456253
  17.0837857  17.0837857  17.0837857  17.0837857  17.0837857  17.0855658
  17.0837857  17.0855658  17.0837857  17.0855658  17.0837857  17.0855658
   5.6873660   5.6873660   5.6873660   5.6873660   5.6873660   5.6906726
   5.6873660   5.6906726   5.6873660   5.6906726   5.6873660   5.6906726
   6.0356035   6.0356035   6.0356035   6.0356035   6.0310565   6.0371471
   6.0310565   6.0371471   6.0310565   6.0371471   6.0310565   6.0371471
   6.0371471   6.0371471   6.0371471   6.0371471   6.0356035   6.0310565
   6.0356035   6.0310565   6.0356035   6.0310565   6.0356035   6.0310565
   0.8717530   0.8717530   0.8717530   0.8717530   0.8695691   0.8724426
   0.8695691   0.8724426   0.8695691   0.8724426   0.8695691   0.8724426
   0.8724426   0.8724426   0.8724426   0.8724426   0.8717530   0.8695691
   0.8717530   0.8695691   0.8717530   0.8695691   0.8717530   0.8695691
 TTTTTTTTTTTTTTTTTTTTTTTTTTTTTT MOQGAD      TELAPSE     1068.98 TCPU      450.90
 TTTTTTTTTTTTTTTTTTTTTTTTTTTTTT SHELLXN     TELAPSE     1070.69 TCPU      452.20
 TTTTTTTTTTTTTTTTTTTTTTTTTTTTTT MONMO3      TELAPSE     1071.06 TCPU      452.57
 NUMERICALLY INTEGRATED DENSITY    732.0018815901
 TTTTTTTTTTTTTTTTTTTTTTTTTTTTTT NUMDFT      TELAPSE     1073.03 TCPU      454.55
 CYC   5 ETOT(AU) -9.586816362436E+03 DETOT -2.86E-05 tst  2.12E-07 PX  3.97E-04
 TTTTTTTTTTTTTTTTTTTTTTTTTTTTTT DIIS        TELAPSE     1073.26 TCPU      454.77
 DIIS TEST: 0.81449E-04 AT SCF   CYCLE   5 - DIIS ACTIVE - HISTORY:     5 CYCLES
 TTTTTTTTTTTTTTTTTTTTTTTTTTTTTT FDIK        TELAPSE     1074.66 TCPU      455.93
 INSULATING STATE
 TOP OF VALENCE BANDS -    BAND    366; K    4; EIG -1.9864943E-01 AU
 TOP OF VALENCE BANDS -    BAND    366; K    1; EIG -1.9875873E-01 AU
 BOTTOM OF VIRTUAL BANDS - BAND    367; K    2; EIG -9.5080282E-03 AU
 INDIRECT ENERGY BAND GAP:   5.1468 eV
 BOTTOM OF VIRTUAL BANDS - BAND    367; K    1; EIG -8.7261788E-03 AU
 TTTTTTTTTTTTTTTTTTTTTTTTTTTTTT PDIG        TELAPSE     1074.79 TCPU      456.06
 CHARGE NORMALIZATION FACTOR   1.00000000
 TOTAL ATOMIC CHARGES:
  18.6724805  18.6724805  18.6699714  18.6699714  18.6699714  18.6699714
   7.5392101   7.5392101   7.5392101   7.5392101   7.5445777   7.5364780
   7.5445777   7.5364780   7.5445777   7.5364780   7.5445777   7.5364780
   7.5364780   7.5364780   7.5364780   7.5364780   7.5392101   7.5445777
   7.5392101   7.5445777   7.5392101   7.5445777   7.5392101   7.5445777
  17.0831746  17.0831746  17.0831746  17.0831746  17.0831746  17.0851821
  17.0831746  17.0851821  17.0831746  17.0851821  17.0831746  17.0851821
   5.6880386   5.6880386   5.6880386   5.6880386   5.6880386   5.6908047
   5.6880386   5.6908047   5.6880386   5.6908047   5.6880386   5.6908047
   6.0360675   6.0360675   6.0360675   6.0360675   6.0303863   6.0369973
   6.0303863   6.0369973   6.0303863   6.0369973   6.0303863   6.0369973
   6.0369973   6.0369973   6.0369973   6.0369973   6.0360675   6.0303863
   6.0360675   6.0303863   6.0360675   6.0303863   6.0360675   6.0303863
   0.8716902   0.8716902   0.8716902   0.8716902   0.8695862   0.8726943
   0.8695862   0.8726943   0.8695862   0.8726943   0.8695862   0.8726943
   0.8726943   0.8726943   0.8726943   0.8726943   0.8716902   0.8695862
   0.8716902   0.8695862   0.8716902   0.8695862   0.8716902   0.8695862
 TTTTTTTTTTTTTTTTTTTTTTTTTTTTTT MOQGAD      TELAPSE     1074.80 TCPU      456.07
 TTTTTTTTTTTTTTTTTTTTTTTTTTTTTT SHELLXN     TELAPSE     1076.77 TCPU      457.37
 TTTTTTTTTTTTTTTTTTTTTTTTTTTTTT MONMO3      TELAPSE     1077.20 TCPU      457.80
 NUMERICALLY INTEGRATED DENSITY    732.0018817074
 TTTTTTTTTTTTTTTTTTTTTTTTTTTTTT NUMDFT      TELAPSE     1079.16 TCPU      459.75
 CYC   6 ETOT(AU) -9.586816366094E+03 DETOT -3.66E-06 tst  4.20E-08 PX  3.20E-04
 TTTTTTTTTTTTTTTTTTTTTTTTTTTTTT DIIS        TELAPSE     1079.56 TCPU      460.15
 DIIS TEST: 0.25641E-04 AT SCF   CYCLE   6 - DIIS ACTIVE - HISTORY:     6 CYCLES
 TTTTTTTTTTTTTTTTTTTTTTTTTTTTTT FDIK        TELAPSE     1080.89 TCPU      461.26
 INSULATING STATE
 TOP OF VALENCE BANDS -    BAND    366; K    4; EIG -1.9865813E-01 AU
 TOP OF VALENCE BANDS -    BAND    366; K    1; EIG -1.9876887E-01 AU
 BOTTOM OF VIRTUAL BANDS - BAND    367; K    2; EIG -9.4488673E-03 AU
 INDIRECT ENERGY BAND GAP:   5.1486 eV
 BOTTOM OF VIRTUAL BANDS - BAND    367; K    1; EIG -8.6665733E-03 AU
 TTTTTTTTTTTTTTTTTTTTTTTTTTTTTT PDIG        TELAPSE     1081.01 TCPU      461.39
 CHARGE NORMALIZATION FACTOR   1.00000000
 TOTAL ATOMIC CHARGES:
  18.6724162  18.6724162  18.6698428  18.6698428  18.6698428  18.6698428
   7.5389083   7.5389083   7.5389083   7.5389083   7.5449824   7.5363358
   7.5449824   7.5363358   7.5449824   7.5363358   7.5449824   7.5363358
   7.5363358   7.5363358   7.5363358   7.5363358   7.5389083   7.5449824
   7.5389083   7.5449824   7.5389083   7.5449824   7.5389083   7.5449824
  17.0835129  17.0835129  17.0835129  17.0835129  17.0835129  17.0852962
  17.0835129  17.0852962  17.0835129  17.0852962  17.0835129  17.0852962
   5.6875928   5.6875928   5.6875928   5.6875928   5.6875928   5.6908287
   5.6875928   5.6908287   5.6875928   5.6908287   5.6875928   5.6908287
   6.0360910   6.0360910   6.0360910   6.0360910   6.0302887   6.0371394
   6.0302887   6.0371394   6.0302887   6.0371394   6.0302887   6.0371394
   6.0371394   6.0371394   6.0371394   6.0371394   6.0360910   6.0302887
   6.0360910   6.0302887   6.0360910   6.0302887   6.0360910   6.0302887
   0.8717449   0.8717449   0.8717449   0.8717449   0.8696518   0.8726642
   0.8696518   0.8726642   0.8696518   0.8726642   0.8696518   0.8726642
   0.8726642   0.8726642   0.8726642   0.8726642   0.8717449   0.8696518
   0.8717449   0.8696518   0.8717449   0.8696518   0.8717449   0.8696518
 TTTTTTTTTTTTTTTTTTTTTTTTTTTTTT MOQGAD      TELAPSE     1081.02 TCPU      461.40
 TTTTTTTTTTTTTTTTTTTTTTTTTTTTTT SHELLXN     TELAPSE     1082.83 TCPU      462.69
 TTTTTTTTTTTTTTTTTTTTTTTTTTTTTT MONMO3      TELAPSE     1083.18 TCPU      463.05
 NUMERICALLY INTEGRATED DENSITY    732.0018817714
 TTTTTTTTTTTTTTTTTTTTTTTTTTTTTT NUMDFT      TELAPSE     1085.49 TCPU      465.35
 CYC   7 ETOT(AU) -9.586816369658E+03 DETOT -3.56E-06 tst  4.95E-09 PX  1.79E-04
 TTTTTTTTTTTTTTTTTTTTTTTTTTTTTT DIIS        TELAPSE     1085.76 TCPU      465.63
 DIIS TEST: 0.42827E-05 AT SCF   CYCLE   7 - DIIS ACTIVE - HISTORY:     7 CYCLES
 TTTTTTTTTTTTTTTTTTTTTTTTTTTTTT FDIK        TELAPSE     1087.17 TCPU      466.79
 INSULATING STATE
 TOP OF VALENCE BANDS -    BAND    366; K    4; EIG -1.9867987E-01 AU
 TOP OF VALENCE BANDS -    BAND    366; K    1; EIG -1.9879052E-01 AU
 BOTTOM OF VIRTUAL BANDS - BAND    367; K    2; EIG -9.4687795E-03 AU
 INDIRECT ENERGY BAND GAP:   5.1487 eV
 BOTTOM OF VIRTUAL BANDS - BAND    367; K    1; EIG -8.6865126E-03 AU
 TTTTTTTTTTTTTTTTTTTTTTTTTTTTTT PDIG        TELAPSE     1087.29 TCPU      466.92
 CHARGE NORMALIZATION FACTOR   1.00000000
 TOTAL ATOMIC CHARGES:
  18.6722823  18.6722823  18.6697263  18.6697263  18.6697263  18.6697263
   7.5389630   7.5389630   7.5389630   7.5389630   7.5447619   7.5365359
   7.5447619   7.5365359   7.5447619   7.5365359   7.5447619   7.5365359
   7.5365359   7.5365359   7.5365359   7.5365359   7.5389630   7.5447619
   7.5389630   7.5447619   7.5389630   7.5447619   7.5389630   7.5447619
  17.0834233  17.0834233  17.0834233  17.0834233  17.0834233  17.0853327
  17.0834233  17.0853327  17.0834233  17.0853327  17.0834233  17.0853327
   5.6878357   5.6878357   5.6878357   5.6878357   5.6878357   5.6907119
   5.6878357   5.6907119   5.6878357   5.6907119   5.6878357   5.6907119
   6.0359570   6.0359570   6.0359570   6.0359570   6.0305474   6.0370741
   6.0305474   6.0370741   6.0305474   6.0370741   6.0305474   6.0370741
   6.0370741   6.0370741   6.0370741   6.0370741   6.0359570   6.0305474
   6.0359570   6.0305474   6.0359570   6.0305474   6.0359570   6.0305474
   0.8717158   0.8717158   0.8717158   0.8717158   0.8695979   0.8726320
   0.8695979   0.8726320   0.8695979   0.8726320   0.8695979   0.8726320
   0.8726320   0.8726320   0.8726320   0.8726320   0.8717158   0.8695979
   0.8717158   0.8695979   0.8717158   0.8695979   0.8717158   0.8695979
 TTTTTTTTTTTTTTTTTTTTTTTTTTTTTT MOQGAD      TELAPSE     1087.30 TCPU      466.93
 TTTTTTTTTTTTTTTTTTTTTTTTTTTTTT SHELLXN     TELAPSE     1089.06 TCPU      468.23
 TTTTTTTTTTTTTTTTTTTTTTTTTTTTTT MONMO3      TELAPSE     1089.46 TCPU      468.63
 NUMERICALLY INTEGRATED DENSITY    732.0018817035
 TTTTTTTTTTTTTTTTTTTTTTTTTTTTTT NUMDFT      TELAPSE     1091.39 TCPU      470.56
 CYC   8 ETOT(AU) -9.586816369856E+03 DETOT -1.98E-07 tst  4.03E-10 PX  4.63E-05
 TTTTTTTTTTTTTTTTTTTTTTTTTTTTTT DIIS        TELAPSE     1091.70 TCPU      470.87
 DIIS TEST: 0.11788E-05 AT SCF   CYCLE   8 - DIIS ACTIVE - HISTORY:     8 CYCLES
 TTTTTTTTTTTTTTTTTTTTTTTTTTTTTT FDIK        TELAPSE     1092.92 TCPU      471.87
 INSULATING STATE
 TOP OF VALENCE BANDS -    BAND    366; K    4; EIG -1.9866680E-01 AU
 TOP OF VALENCE BANDS -    BAND    366; K    1; EIG -1.9877720E-01 AU
 BOTTOM OF VIRTUAL BANDS - BAND    367; K    2; EIG -9.4654090E-03 AU
 INDIRECT ENERGY BAND GAP:   5.1484 eV
 BOTTOM OF VIRTUAL BANDS - BAND    367; K    1; EIG -8.6832557E-03 AU
 TTTTTTTTTTTTTTTTTTTTTTTTTTTTTT PDIG        TELAPSE     1093.05 TCPU      472.00
 CHARGE NORMALIZATION FACTOR   1.00000000
 TOTAL ATOMIC CHARGES:
  18.6722930  18.6722930  18.6697758  18.6697758  18.6697758  18.6697758
   7.5389523   7.5389523   7.5389523   7.5389523   7.5448880   7.5363958
   7.5448880   7.5363958   7.5448880   7.5363958   7.5448880   7.5363958
   7.5363958   7.5363958   7.5363958   7.5363958   7.5389523   7.5448880
   7.5389523   7.5448880   7.5389523   7.5448880   7.5389523   7.5448880
  17.0834114  17.0834114  17.0834114  17.0834114  17.0834114  17.0853046
  17.0834114  17.0853046  17.0834114  17.0853046  17.0834114  17.0853046
   5.6877243   5.6877243   5.6877243   5.6877243   5.6877243   5.6907689
   5.6877243   5.6907689   5.6877243   5.6907689   5.6877243   5.6907689
   6.0360942   6.0360942   6.0360942   6.0360942   6.0304351   6.0371269
   6.0304351   6.0371269   6.0304351   6.0371269   6.0304351   6.0371269
   6.0371269   6.0371269   6.0371269   6.0371269   6.0360942   6.0304351
   6.0360942   6.0304351   6.0360942   6.0304351   6.0360942   6.0304351
   0.8717092   0.8717092   0.8717092   0.8717092   0.8696070   0.8726579
   0.8696070   0.8726579   0.8696070   0.8726579   0.8696070   0.8726579
   0.8726579   0.8726579   0.8726579   0.8726579   0.8717092   0.8696070
   0.8717092   0.8696070   0.8717092   0.8696070   0.8717092   0.8696070
 TTTTTTTTTTTTTTTTTTTTTTTTTTTTTT MOQGAD      TELAPSE     1093.06 TCPU      472.01
 TTTTTTTTTTTTTTTTTTTTTTTTTTTTTT SHELLXN     TELAPSE     1094.85 TCPU      473.30
 TTTTTTTTTTTTTTTTTTTTTTTTTTTTTT MONMO3      TELAPSE     1095.23 TCPU      473.68
 NUMERICALLY INTEGRATED DENSITY    732.0018817264
 TTTTTTTTTTTTTTTTTTTTTTTTTTTTTT NUMDFT      TELAPSE     1097.06 TCPU      475.51
 CYC   9 ETOT(AU) -9.586816369650E+03 DETOT  2.07E-07 tst  2.16E-10 PX  2.62E-05
 TTTTTTTTTTTTTTTTTTTTTTTTTTTTTT DIIS        TELAPSE     1098.13 TCPU      476.58
 DIIS TEST: 0.48684E-06 AT SCF   CYCLE   9 - DIIS ACTIVE - HISTORY:     9 CYCLES
 TTTTTTTTTTTTTTTTTTTTTTTTTTTTTT FDIK        TELAPSE     1099.36 TCPU      477.59
 INSULATING STATE
 TOP OF VALENCE BANDS -    BAND    366; K    4; EIG -1.9866976E-01 AU
 TOP OF VALENCE BANDS -    BAND    366; K    1; EIG -1.9878035E-01 AU
 BOTTOM OF VIRTUAL BANDS - BAND    367; K    2; EIG -9.4632821E-03 AU
 INDIRECT ENERGY BAND GAP:   5.1486 eV
 BOTTOM OF VIRTUAL BANDS - BAND    367; K    1; EIG -8.6810236E-03 AU
 TTTTTTTTTTTTTTTTTTTTTTTTTTTTTT PDIG        TELAPSE     1099.48 TCPU      477.72
 CHARGE NORMALIZATION FACTOR   1.00000000
 TOTAL ATOMIC CHARGES:
  18.6723267  18.6723267  18.6697790  18.6697790  18.6697790  18.6697790
   7.5389521   7.5389521   7.5389521   7.5389521   7.5448266   7.5364682
   7.5448266   7.5364682   7.5448266   7.5364682   7.5448266   7.5364682
   7.5364682   7.5364682   7.5364682   7.5364682   7.5389521   7.5448266
   7.5389521   7.5448266   7.5389521   7.5448266   7.5389521   7.5448266
  17.0834328  17.0834328  17.0834328  17.0834328  17.0834328  17.0852928
  17.0834328  17.0852928  17.0834328  17.0852928  17.0834328  17.0852928
   5.6877689   5.6877689   5.6877689   5.6877689   5.6877689   5.6907667
   5.6877689   5.6907667   5.6877689   5.6907667   5.6877689   5.6907667
   6.0360156   6.0360156   6.0360156   6.0360156   6.0304586   6.0370856
   6.0304586   6.0370856   6.0304586   6.0370856   6.0304586   6.0370856
   6.0370856   6.0370856   6.0370856   6.0370856   6.0360156   6.0304586
   6.0360156   6.0304586   6.0360156   6.0304586   6.0360156   6.0304586
   0.8717223   0.8717223   0.8717223   0.8717223   0.8696142   0.8726543
   0.8696142   0.8726543   0.8696142   0.8726543   0.8696142   0.8726543
   0.8726543   0.8726543   0.8726543   0.8726543   0.8717223   0.8696142
   0.8717223   0.8696142   0.8717223   0.8696142   0.8717223   0.8696142
 TTTTTTTTTTTTTTTTTTTTTTTTTTTTTT MOQGAD      TELAPSE     1099.49 TCPU      477.73
 TTTTTTTTTTTTTTTTTTTTTTTTTTTTTT SHELLXN     TELAPSE     1101.04 TCPU      479.02
 TTTTTTTTTTTTTTTTTTTTTTTTTTTTTT MONMO3      TELAPSE     1101.39 TCPU      479.37
 NUMERICALLY INTEGRATED DENSITY    732.0018817292
 TTTTTTTTTTTTTTTTTTTTTTTTTTTTTT NUMDFT      TELAPSE     1103.34 TCPU      481.33
 CYC  10 ETOT(AU) -9.586816369733E+03 DETOT -8.33E-08 tst  8.42E-11 PX  1.30E-05
 TTTTTTTTTTTTTTTTTTTTTTTTTTTTTT DIIS        TELAPSE     1104.00 TCPU      481.98
 DIIS TEST: 0.12134E-06 AT SCF   CYCLE  10 - DIIS ACTIVE - HISTORY:    10 CYCLES
 TTTTTTTTTTTTTTTTTTTTTTTTTTTTTT FDIK        TELAPSE     1105.39 TCPU      482.97
 INSULATING STATE
 TOP OF VALENCE BANDS -    BAND    366; K    4; EIG -1.9867026E-01 AU
 TOP OF VALENCE BANDS -    BAND    366; K    1; EIG -1.9878079E-01 AU
 BOTTOM OF VIRTUAL BANDS - BAND    367; K    2; EIG -9.4638652E-03 AU
 INDIRECT ENERGY BAND GAP:   5.1486 eV
 BOTTOM OF VIRTUAL BANDS - BAND    367; K    1; EIG -8.6816587E-03 AU
 TTTTTTTTTTTTTTTTTTTTTTTTTTTTTT PDIG        TELAPSE     1105.52 TCPU      483.10
 CHARGE NORMALIZATION FACTOR   1.00000000
 TOTAL ATOMIC CHARGES:
  18.6723008  18.6723008  18.6697687  18.6697687  18.6697687  18.6697687
   7.5389571   7.5389571   7.5389571   7.5389571   7.5448416   7.5364441
   7.5448416   7.5364441   7.5448416   7.5364441   7.5448416   7.5364441
   7.5364441   7.5364441   7.5364441   7.5364441   7.5389571   7.5448416
   7.5389571   7.5448416   7.5389571   7.5448416   7.5389571   7.5448416
  17.0834208  17.0834208  17.0834208  17.0834208  17.0834208  17.0853161
  17.0834208  17.0853161  17.0834208  17.0853161  17.0834208  17.0853161
   5.6877512   5.6877512   5.6877512   5.6877512   5.6877512   5.6907305
   5.6877512   5.6907305   5.6877512   5.6907305   5.6877512   5.6907305
   6.0360428   6.0360428   6.0360428   6.0360428   6.0304738   6.0371146
   6.0304738   6.0371146   6.0304738   6.0371146   6.0304738   6.0371146
   6.0371146   6.0371146   6.0371146   6.0371146   6.0360428   6.0304738
   6.0360428   6.0304738   6.0360428   6.0304738   6.0360428   6.0304738
   0.8717142   0.8717142   0.8717142   0.8717142   0.8696058   0.8726512
   0.8696058   0.8726512   0.8696058   0.8726512   0.8696058   0.8726512
   0.8726512   0.8726512   0.8726512   0.8726512   0.8717142   0.8696058
   0.8717142   0.8696058   0.8717142   0.8696058   0.8717142   0.8696058
 TTTTTTTTTTTTTTTTTTTTTTTTTTTTTT MOQGAD      TELAPSE     1105.53 TCPU      483.11
 TTTTTTTTTTTTTTTTTTTTTTTTTTTTTT SHELLXN     TELAPSE     1107.09 TCPU      484.40
 TTTTTTTTTTTTTTTTTTTTTTTTTTTTTT MONMO3      TELAPSE     1107.47 TCPU      484.78
 NUMERICALLY INTEGRATED DENSITY    732.0018817255
 TTTTTTTTTTTTTTTTTTTTTTTTTTTTTT NUMDFT      TELAPSE     1109.42 TCPU      486.73
 CYC  11 ETOT(AU) -9.586816369812E+03 DETOT -7.93E-08 tst  2.17E-11 PX  6.85E-06
 TTTTTTTTTTTTTTTTTTTTTTTTTTTTTT DIIS        TELAPSE     1110.27 TCPU      487.58
 DIIS TEST: 0.34902E-07 AT SCF   CYCLE  11 - DIIS ACTIVE - HISTORY:    11 CYCLES
 TTTTTTTTTTTTTTTTTTTTTTTTTTTTTT FDIK        TELAPSE     1111.73 TCPU      488.69
 INSULATING STATE
 TOP OF VALENCE BANDS -    BAND    366; K    4; EIG -1.9867006E-01 AU
 TOP OF VALENCE BANDS -    BAND    366; K    1; EIG -1.9878060E-01 AU
 BOTTOM OF VIRTUAL BANDS - BAND    367; K    2; EIG -9.4649436E-03 AU
 INDIRECT ENERGY BAND GAP:   5.1485 eV
 BOTTOM OF VIRTUAL BANDS - BAND    367; K    1; EIG -8.6827234E-03 AU
 TTTTTTTTTTTTTTTTTTTTTTTTTTTTTT PDIG        TELAPSE     1111.86 TCPU      488.83
 CHARGE NORMALIZATION FACTOR   1.00000000
 TOTAL ATOMIC CHARGES:
  18.6723074  18.6723074  18.6697668  18.6697668  18.6697668  18.6697668
   7.5389547   7.5389547   7.5389547   7.5389547   7.5448383   7.5364528
   7.5448383   7.5364528   7.5448383   7.5364528   7.5448383   7.5364528
   7.5364528   7.5364528   7.5364528   7.5364528   7.5389547   7.5448383
   7.5389547   7.5448383   7.5389547   7.5448383   7.5389547   7.5448383
  17.0834231  17.0834231  17.0834231  17.0834231  17.0834231  17.0852954
  17.0834231  17.0852954  17.0834231  17.0852954  17.0834231  17.0852954
   5.6877705   5.6877705   5.6877705   5.6877705   5.6877705   5.6907844
   5.6877705   5.6907844   5.6877705   5.6907844   5.6877705   5.6907844
   6.0360368   6.0360368   6.0360368   6.0360368   6.0304520   6.0370885
   6.0304520   6.0370885   6.0304520   6.0370885   6.0304520   6.0370885
   6.0370885   6.0370885   6.0370885   6.0370885   6.0360368   6.0304520
   6.0360368   6.0304520   6.0360368   6.0304520   6.0360368   6.0304520
   0.8717168   0.8717168   0.8717168   0.8717168   0.8696112   0.8726551
   0.8696112   0.8726551   0.8696112   0.8726551   0.8696112   0.8726551
   0.8726551   0.8726551   0.8726551   0.8726551   0.8717168   0.8696112
   0.8717168   0.8696112   0.8717168   0.8696112   0.8717168   0.8696112
 TTTTTTTTTTTTTTTTTTTTTTTTTTTTTT MOQGAD      TELAPSE     1111.88 TCPU      488.84
 TTTTTTTTTTTTTTTTTTTTTTTTTTTTTT SHELLXN     TELAPSE     1114.01 TCPU      490.14
 TTTTTTTTTTTTTTTTTTTTTTTTTTTTTT MONMO3      TELAPSE     1114.30 TCPU      490.43
 NUMERICALLY INTEGRATED DENSITY    732.0018817254
 TTTTTTTTTTTTTTTTTTTTTTTTTTTTTT NUMDFT      TELAPSE     1116.28 TCPU      492.41
 CYC  12 ETOT(AU) -9.586816369747E+03 DETOT  6.56E-08 tst  2.65E-11 PX  8.79E-06
 TTTTTTTTTTTTTTTTTTTTTTTTTTTTTT DIIS        TELAPSE     1118.04 TCPU      494.17
 DIIS TEST: 0.25981E-07 AT SCF   CYCLE  12 - DIIS ACTIVE - HISTORY:    12 CYCLES
 TTTTTTTTTTTTTTTTTTTTTTTTTTTTTT FDIK        TELAPSE     1119.86 TCPU      495.30
 INSULATING STATE
 TOP OF VALENCE BANDS -    BAND    366; K    4; EIG -1.9866964E-01 AU
 TOP OF VALENCE BANDS -    BAND    366; K    1; EIG -1.9878019E-01 AU
 BOTTOM OF VIRTUAL BANDS - BAND    367; K    2; EIG -9.4636070E-03 AU
 INDIRECT ENERGY BAND GAP:   5.1486 eV
 BOTTOM OF VIRTUAL BANDS - BAND    367; K    1; EIG -8.6813790E-03 AU
 TTTTTTTTTTTTTTTTTTTTTTTTTTTTTT PDIG        TELAPSE     1119.99 TCPU      495.43
 CHARGE NORMALIZATION FACTOR   1.00000000
 TOTAL ATOMIC CHARGES:
  18.6723118  18.6723118  18.6697734  18.6697734  18.6697734  18.6697734
   7.5389547   7.5389547   7.5389547   7.5389547   7.5448353   7.5364549
   7.5448353   7.5364549   7.5448353   7.5364549   7.5448353   7.5364549
   7.5364549   7.5364549   7.5364549   7.5364549   7.5389547   7.5448353
   7.5389547   7.5448353   7.5389547   7.5448353   7.5389547   7.5448353
  17.0834272  17.0834272  17.0834272  17.0834272  17.0834272  17.0853047
  17.0834272  17.0853047  17.0834272  17.0853047  17.0834272  17.0853047
   5.6877576   5.6877576   5.6877576   5.6877576   5.6877576   5.6907434
   5.6877576   5.6907434   5.6877576   5.6907434   5.6877576   5.6907434
   6.0360331   6.0360331   6.0360331   6.0360331   6.0304650   6.0371024
   6.0304650   6.0371024   6.0304650   6.0371024   6.0304650   6.0371024
   6.0371024   6.0371024   6.0371024   6.0371024   6.0360331   6.0304650
   6.0360331   6.0304650   6.0360331   6.0304650   6.0360331   6.0304650
   0.8717176   0.8717176   0.8717176   0.8717176   0.8696099   0.8726535
   0.8696099   0.8726535   0.8696099   0.8726535   0.8696099   0.8726535
   0.8726535   0.8726535   0.8726535   0.8726535   0.8717176   0.8696099
   0.8717176   0.8696099   0.8717176   0.8696099   0.8717176   0.8696099
 TTTTTTTTTTTTTTTTTTTTTTTTTTTTTT MOQGAD      TELAPSE     1120.00 TCPU      495.44
 TTTTTTTTTTTTTTTTTTTTTTTTTTTTTT SHELLXN     TELAPSE     1125.74 TCPU      496.73
 TTTTTTTTTTTTTTTTTTTTTTTTTTTTTT MONMO3      TELAPSE     1126.01 TCPU      496.99
 NUMERICALLY INTEGRATED DENSITY    732.0018817267
 TTTTTTTTTTTTTTTTTTTTTTTTTTTTTT NUMDFT      TELAPSE     1127.83 TCPU      498.82
 CYC  13 ETOT(AU) -9.586816369767E+03 DETOT -2.01E-08 tst  1.64E-11 PX  6.34E-06
 TTTTTTTTTTTTTTTTTTTTTTTTTTTTTT DIIS        TELAPSE     1128.79 TCPU      499.78
 DIIS TEST: 0.43215E-08 AT SCF   CYCLE  13 - DIIS ACTIVE - HISTORY:    13 CYCLES
 TTTTTTTTTTTTTTTTTTTTTTTTTTTTTT FDIK        TELAPSE     1130.80 TCPU      500.34
 INSULATING STATE
 TOP OF VALENCE BANDS -    BAND    366; K    4; EIG -1.9867017E-01 AU
 TOP OF VALENCE BANDS -    BAND    366; K    1; EIG -1.9878072E-01 AU
 BOTTOM OF VIRTUAL BANDS - BAND    367; K    2; EIG -9.4640386E-03 AU
 INDIRECT ENERGY BAND GAP:   5.1486 eV
 BOTTOM OF VIRTUAL BANDS - BAND    367; K    1; EIG -8.6818196E-03 AU
 TTTTTTTTTTTTTTTTTTTTTTTTTTTTTT PDIG        TELAPSE     1130.93 TCPU      500.46
 CHARGE NORMALIZATION FACTOR   1.00000000
 TOTAL ATOMIC CHARGES:
  18.6723068  18.6723068  18.6697697  18.6697697  18.6697697  18.6697697
   7.5389567   7.5389567   7.5389567   7.5389567   7.5448383   7.5364496
   7.5448383   7.5364496   7.5448383   7.5364496   7.5448383   7.5364496
   7.5364496   7.5364496   7.5364496   7.5364496   7.5389567   7.5448383
   7.5389567   7.5448383   7.5389567   7.5448383   7.5389567   7.5448383
  17.0834228  17.0834228  17.0834228  17.0834228  17.0834228  17.0853049
  17.0834228  17.0853049  17.0834228  17.0853049  17.0834228  17.0853049
   5.6877605   5.6877605   5.6877605   5.6877605   5.6877605   5.6907590
   5.6877605   5.6907590   5.6877605   5.6907590   5.6877605   5.6907590
   6.0360364   6.0360364   6.0360364   6.0360364   6.0304637   6.0371000
   6.0304637   6.0371000   6.0304637   6.0371000   6.0304637   6.0371000
   6.0371000   6.0371000   6.0371000   6.0371000   6.0360364   6.0304637
   6.0360364   6.0304637   6.0360364   6.0304637   6.0360364   6.0304637
   0.8717162   0.8717162   0.8717162   0.8717162   0.8696090   0.8726534
   0.8696090   0.8726534   0.8696090   0.8726534   0.8696090   0.8726534
   0.8726534   0.8726534   0.8726534   0.8726534   0.8717162   0.8696090
   0.8717162   0.8696090   0.8717162   0.8696090   0.8717162   0.8696090
 TTTTTTTTTTTTTTTTTTTTTTTTTTTTTT MOQGAD      TELAPSE     1130.94 TCPU      500.47
 TTTTTTTTTTTTTTTTTTTTTTTTTTTTTT SHELLXN     TELAPSE     1133.26 TCPU      501.77
 TTTTTTTTTTTTTTTTTTTTTTTTTTTTTT MONMO3      TELAPSE     1133.62 TCPU      502.13
 NUMERICALLY INTEGRATED DENSITY    732.0018817264
 TTTTTTTTTTTTTTTTTTTTTTTTTTTTTT NUMDFT      TELAPSE     1135.58 TCPU      504.08
 CYC  14 ETOT(AU) -9.586816369781E+03 DETOT -1.37E-08 tst  2.69E-12 PX  2.21E-06
 TTTTTTTTTTTTTTTTTTTTTTTTTTTTTT DIIS        TELAPSE     1139.43 TCPU      507.93
 DIIS TEST: 0.10889E-08 AT SCF   CYCLE  14 - DIIS ACTIVE - HISTORY:    14 CYCLES
 TTTTTTTTTTTTTTTTTTTTTTTTTTTTTT FDIK        TELAPSE     1140.60 TCPU      508.80
 INSULATING STATE
 TOP OF VALENCE BANDS -    BAND    366; K    4; EIG -1.9866984E-01 AU
 TOP OF VALENCE BANDS -    BAND    366; K    1; EIG -1.9878039E-01 AU
 BOTTOM OF VIRTUAL BANDS - BAND    367; K    2; EIG -9.4640766E-03 AU
 INDIRECT ENERGY BAND GAP:   5.1486 eV
 BOTTOM OF VIRTUAL BANDS - BAND    367; K    1; EIG -8.6818552E-03 AU
 TTTTTTTTTTTTTTTTTTTTTTTTTTTTTT PDIG        TELAPSE     1140.73 TCPU      508.93
 CHARGE NORMALIZATION FACTOR   1.00000000
 TOTAL ATOMIC CHARGES:
  18.6723088  18.6723088  18.6697702  18.6697702  18.6697702  18.6697702
   7.5389543   7.5389543   7.5389543   7.5389543   7.5448376   7.5364537
   7.5448376   7.5364537   7.5448376   7.5364537   7.5448376   7.5364537
   7.5364537   7.5364537   7.5364537   7.5364537   7.5389543   7.5448376
   7.5389543   7.5448376   7.5389543   7.5448376   7.5389543   7.5448376
  17.0834249  17.0834249  17.0834249  17.0834249  17.0834249  17.0853038
  17.0834249  17.0853038  17.0834249  17.0853038  17.0834249  17.0853038
   5.6877612   5.6877612   5.6877612   5.6877612   5.6877612   5.6907499
   5.6877612   5.6907499   5.6877612   5.6907499   5.6877612   5.6907499
   6.0360364   6.0360364   6.0360364   6.0360364   6.0304618   6.0371011
   6.0304618   6.0371011   6.0304618   6.0371011   6.0304618   6.0371011
   6.0371011   6.0371011   6.0371011   6.0371011   6.0360364   6.0304618
   6.0360364   6.0304618   6.0360364   6.0304618   6.0360364   6.0304618
   0.8717167   0.8717167   0.8717167   0.8717167   0.8696096   0.8726536
   0.8696096   0.8726536   0.8696096   0.8726536   0.8696096   0.8726536
   0.8726536   0.8726536   0.8726536   0.8726536   0.8717167   0.8696096
   0.8717167   0.8696096   0.8717167   0.8696096   0.8717167   0.8696096
 TTTTTTTTTTTTTTTTTTTTTTTTTTTTTT MOQGAD      TELAPSE     1140.74 TCPU      508.94
 TTTTTTTTTTTTTTTTTTTTTTTTTTTTTT SHELLXN     TELAPSE     1144.34 TCPU      510.21
 TTTTTTTTTTTTTTTTTTTTTTTTTTTTTT MONMO3      TELAPSE     1144.96 TCPU      510.84
 NUMERICALLY INTEGRATED DENSITY    732.0018817261
 TTTTTTTTTTTTTTTTTTTTTTTTTTTTTT NUMDFT      TELAPSE     1146.87 TCPU      512.74
 CYC  15 ETOT(AU) -9.586816369771E+03 DETOT  9.40E-09 tst  1.01E-12 PX  1.20E-06
 TTTTTTTTTTTTTTTTTTTTTTTTTTTTTT DIIS        TELAPSE     1147.51 TCPU      513.38
 DIIS TEST: 0.55060E-09 AT SCF   CYCLE  15 - DIIS ACTIVE - HISTORY:    15 CYCLES
 TTTTTTTTTTTTTTTTTTTTTTTTTTTTTT FDIK        TELAPSE     1148.49 TCPU      514.15
 INSULATING STATE
 TOP OF VALENCE BANDS -    BAND    366; K    4; EIG -1.9866994E-01 AU
 TOP OF VALENCE BANDS -    BAND    366; K    1; EIG -1.9878048E-01 AU
 BOTTOM OF VIRTUAL BANDS - BAND    367; K    2; EIG -9.4638711E-03 AU
 INDIRECT ENERGY BAND GAP:   5.1486 eV
 BOTTOM OF VIRTUAL BANDS - BAND    367; K    1; EIG -8.6816480E-03 AU
 TTTTTTTTTTTTTTTTTTTTTTTTTTTTTT PDIG        TELAPSE     1148.62 TCPU      514.28
 CHARGE NORMALIZATION FACTOR   1.00000000
 TOTAL ATOMIC CHARGES:
  18.6723083  18.6723083  18.6697712  18.6697712  18.6697712  18.6697712
   7.5389562   7.5389562   7.5389562   7.5389562   7.5448369   7.5364515
   7.5448369   7.5364515   7.5448369   7.5364515   7.5448369   7.5364515
   7.5364515   7.5364515   7.5364515   7.5364515   7.5389562   7.5448369
   7.5389562   7.5448369   7.5389562   7.5448369   7.5389562   7.5448369
  17.0834249  17.0834249  17.0834249  17.0834249  17.0834249  17.0853045
  17.0834249  17.0853045  17.0834249  17.0853045  17.0834249  17.0853045
   5.6877588   5.6877588   5.6877588   5.6877588   5.6877588   5.6907544
   5.6877588   5.6907544   5.6877588   5.6907544   5.6877588   5.6907544
   6.0360350   6.0360350   6.0360350   6.0360350   6.0304645   6.0371003
   6.0304645   6.0371003   6.0304645   6.0371003   6.0304645   6.0371003
   6.0371003   6.0371003   6.0371003   6.0371003   6.0360350   6.0304645
   6.0360350   6.0304645   6.0360350   6.0304645   6.0360350   6.0304645
   0.8717167   0.8717167   0.8717167   0.8717167   0.8696094   0.8726536
   0.8696094   0.8726536   0.8696094   0.8726536   0.8696094   0.8726536
   0.8726536   0.8726536   0.8726536   0.8726536   0.8717167   0.8696094
   0.8717167   0.8696094   0.8717167   0.8696094   0.8717167   0.8696094
 TTTTTTTTTTTTTTTTTTTTTTTTTTTTTT MOQGAD      TELAPSE     1148.63 TCPU      514.29
 TTTTTTTTTTTTTTTTTTTTTTTTTTTTTT SHELLXN     TELAPSE     1149.92 TCPU      515.58
 +++ ENERGIES IN A.U. +++
 ::: EXT EL-POLE                                  -6.1714615142147E+03
 ::: EXT EL-SPHEROPOLE                             5.3693316780061E+01
 ::: BIELET ZONE E-E                               1.2157581763800E+04
 ::: TOTAL E-E                                     6.0398135663649E+03
 ::: TOTAL E-N + N-E                              -2.4921914469883E+04
 ::: TOTAL N-N                                     1.0059773502221E+03
 ::: KINETIC ENERGY                                9.1268331154847E+03
 ::: PSEUDO TOTAL   ENERGY                        -8.7492904378110E+03
 ::: VIRIAL COEFFICIENT                            1.0211199411633E+00
 TTTTTTTTTTTTTTTTTTTTTTTTTTTTTT MONMO3      TELAPSE     1150.41 TCPU      516.07
 NUMERICALLY INTEGRATED DENSITY    732.0018817263
 TTTTTTTTTTTTTTTTTTTTTTTTTTTTTT NUMDFT      TELAPSE     1152.37 TCPU      518.03
 CYC  16 ETOT(AU) -9.586816369773E+03 DETOT -1.59E-09 tst  2.73E-13 PX  1.20E-06

 == SCF ENDED - CONVERGENCE ON ENERGY      E(AU) -9.5868163697727E+03 CYCLES  16


 ENERGY EXPRESSION=HARTREE+FOCK EXCH*0.00000+(M06-L      EXCH)*1.00000+M06-L      CORR


 TOTAL ENERGY(DFT)(AU)( 16) -9.5868163697727E+03 DE-1.6E-09 tester 2.7E-13
 TTTTTTTTTTTTTTTTTTTTTTTTTTTTTT EDFT        TELAPSE     1152.39 TCPU      518.04

 *******************************************************************************
 *                             FORCE CALCULATION                               *
 *******************************************************************************

 TTTTTTTTTTTTTTTTTTTTTTTTTTTTTT NUMDFG      TELAPSE     1160.55 TCPU      526.20
 INFORMATION **** EXCPOG **** EXCH. BIPO BUFFER LENGTH (WORDS) =           0
 WARNING **** GENPOG **** COULOMB BIPO BUFFER TOO SMALL - TO AVOID I/O SET BIPOSIZE =     4737000
 INFORMATION **** GENPOG **** BIPO BUFFER LENGTH (WORDS) =     4000000
 TTTTTTTTTTTTTTTTTTTTTTTTTTTTTT SHELXG      TELAPSE     1166.26 TCPU      531.91


 D3 DISPERSION ENERGY (AU)       -3.3958599484082E-02
 TOTAL ENERGY + DISP (AU)        -9.5868503283722E+03

 CARTESIAN FORCES IN HARTREE/BOHR (ANALYTICAL)
   ATOM                     X                   Y                   Z
   1 230            -4.509240203454E-14  2.470593174486E-14 -1.014639761099E-14
   2 230             1.776356839400E-14  7.660538869914E-15  1.235123114895E-14
   3 230             5.308253836489E-15  2.370976439967E-03 -1.176836406103E-14
   4 230             8.548717289614E-15 -1.998401444325E-15 -2.370976439997E-03
   5 230             1.418309913959E-14 -2.370976439989E-03 -7.382983113757E-15
   6 230             3.175411322776E-15 -1.468269950067E-14  2.370976439966E-03
   7   7             9.233219422586E-03  5.745369624304E-03 -3.483849060146E-03
   8   7            -9.233219422541E-03 -5.745369624321E-03 -3.483849060138E-03
   9   7             9.233219422573E-03 -5.745369624244E-03  3.483849060117E-03
  10   7            -9.233219422527E-03  5.745369624274E-03  3.483849060122E-03
  11   7            -7.488628698409E-03  3.343864039164E-03 -4.701305058882E-03
  12   7            -3.147920641655E-03 -3.034598823140E-03 -7.548302510623E-04
  13   7             7.488628698389E-03 -3.343864039164E-03 -4.701305058863E-03
  14   7             3.147920641648E-03 -3.034598823111E-03  7.548302510827E-04
  15   7            -7.488628698398E-03 -3.343864039202E-03  4.701305058843E-03
  16   7             3.147920641717E-03  3.034598823117E-03 -7.548302510436E-04
  17   7             7.488628698422E-03  3.343864039161E-03  4.701305058837E-03
  18   7            -3.147920641674E-03  3.034598823122E-03  7.548302510649E-04
  19   7            -3.147920641656E-03 -7.548302510765E-04 -3.034598823140E-03
  20   7             3.147920641666E-03  7.548302510960E-04 -3.034598823101E-03
  21   7             3.147920641700E-03 -7.548302510489E-04  3.034598823135E-03
  22   7            -3.147920641662E-03  7.548302510578E-04  3.034598823119E-03
  23   7             9.233219422612E-03 -3.483849060149E-03  5.745369624291E-03
  24   7            -7.488628698404E-03 -4.701305058883E-03  3.343864039155E-03
  25   7            -9.233219422494E-03  3.483849060081E-03  5.745369624281E-03
  26   7            -7.488628698398E-03  4.701305058856E-03 -3.343864039200E-03
  27   7            -9.233219422551E-03 -3.483849060156E-03 -5.745369624359E-03
  28   7             7.488628698419E-03  4.701305058831E-03  3.343864039151E-03
  29   7             9.233219422569E-03  3.483849060090E-03 -5.745369624258E-03
  30   7             7.488628698386E-03 -4.701305058874E-03 -3.343864039157E-03
  31  17            -1.951036683756E-03 -2.411744666844E-03 -5.687522011701E-04
  32  17             1.951036683733E-03  2.411744666858E-03 -5.687522012083E-04
  33  17            -1.951036683738E-03  2.411744666851E-03  5.687522011959E-04
  34  17             1.951036683732E-03 -2.411744666844E-03  5.687522012066E-04
  35  17            -1.951036683757E-03 -5.687522011630E-04 -2.411744666865E-03
  36  17            -7.696703421317E-03 -4.257093502541E-03 -4.257093502544E-03
  37  17             1.951036683725E-03  5.687522012012E-04 -2.411744666844E-03
  38  17             7.696703421345E-03 -4.257093502527E-03  4.257093502539E-03
  39  17            -1.951036683753E-03  5.687522011808E-04  2.411744666851E-03
  40  17             7.696703421345E-03  4.257093502541E-03 -4.257093502520E-03
  41  17             1.951036683736E-03 -5.687522011950E-04  2.411744666858E-03
  42  17            -7.696703421324E-03  4.257093502518E-03  4.257093502514E-03
  43   6            -6.910664986619E-03 -3.726058205812E-03  3.097700017286E-03
  44   6             6.910664986593E-03  3.726058205799E-03  3.097700017269E-03
  45   6            -6.910664986603E-03  3.726058205790E-03 -3.097700017241E-03
  46   6             6.910664986555E-03 -3.726058205795E-03 -3.097700017211E-03
  47   6            -6.910664986625E-03  3.097700017285E-03 -3.726058205816E-03
  48   6            -3.515221446195E-03 -1.895484326172E-03 -1.895484326166E-03
  49   6             6.910664986551E-03 -3.097700017226E-03 -3.726058205797E-03
  50   6             3.515221446187E-03 -1.895484326162E-03  1.895484326189E-03
  51   6            -6.910664986610E-03 -3.097700017251E-03  3.726058205785E-03
  52   6             3.515221446176E-03  1.895484326186E-03 -1.895484326166E-03
  53   6             6.910664986590E-03  3.097700017265E-03  3.726058205806E-03
  54   6            -3.515221446194E-03  1.895484326166E-03  1.895484326159E-03
  55   6             5.540120582665E-03  5.681204795476E-04 -5.267678208965E-03
  56   6            -5.540120582680E-03 -5.681204795263E-04 -5.267678208941E-03
  57   6             5.540120582677E-03 -5.681204795440E-04  5.267678208949E-03
  58   6            -5.540120582671E-03  5.681204795476E-04  5.267678208933E-03
  59   6            -2.268494944821E-03  4.184430215332E-03  1.746271868729E-03
  60   6             5.880108283922E-03  4.544688662257E-03  1.922134250997E-03
  61   6             2.268494944819E-03 -4.184430215336E-03  1.746271868733E-03
  62   6            -5.880108283915E-03  4.544688662251E-03 -1.922134251011E-03
  63   6            -2.268494944846E-03 -4.184430215354E-03 -1.746271868686E-03
  64   6            -5.880108283922E-03 -4.544688662247E-03  1.922134250998E-03
  65   6             2.268494944824E-03  4.184430215343E-03 -1.746271868711E-03
  66   6             5.880108283922E-03 -4.544688662242E-03 -1.922134250996E-03
  67   6             5.880108283929E-03  1.922134250999E-03  4.544688662273E-03
  68   6            -5.880108283918E-03 -1.922134250997E-03  4.544688662254E-03
  69   6            -5.880108283923E-03  1.922134251002E-03 -4.544688662242E-03
  70   6             5.880108283908E-03 -1.922134250996E-03 -4.544688662248E-03
  71   6             5.540120582681E-03 -5.267678208949E-03  5.681204795458E-04
  72   6            -2.268494944840E-03  1.746271868715E-03  4.184430215328E-03
  73   6            -5.540120582678E-03  5.267678208933E-03  5.681204795511E-04
  74   6            -2.268494944851E-03 -1.746271868699E-03 -4.184430215346E-03
  75   6            -5.540120582693E-03 -5.267678208933E-03 -5.681204795049E-04
  76   6             2.268494944826E-03 -1.746271868706E-03  4.184430215341E-03
  77   6             5.540120582671E-03  5.267678208950E-03 -5.681204795493E-04
  78   6             2.268494944830E-03  1.746271868754E-03 -4.184430215333E-03
  79   1             5.932787670185E-03  4.161005743103E-03 -1.503106660954E-03
  80   1            -5.932787670183E-03 -4.161005743102E-03 -1.503106660954E-03
  81   1             5.932787670179E-03 -4.161005743100E-03  1.503106660954E-03
  82   1            -5.932787670188E-03  4.161005743105E-03  1.503106660952E-03
  83   1            -1.525658372359E-04  1.014986535852E-04 -5.666951310612E-05
  84   1             3.273445391236E-03  4.392543102800E-04  3.146039305742E-03
  85   1             1.525658372340E-04 -1.014986535870E-04 -5.666951310390E-05
  86   1            -3.273445391232E-03  4.392543102830E-04 -3.146039305745E-03
  87   1            -1.525658372408E-04 -1.014986535872E-04  5.666951310523E-05
  88   1            -3.273445391234E-03 -4.392543102834E-04  3.146039305744E-03
  89   1             1.525658372400E-04  1.014986535859E-04  5.666951310168E-05
  90   1             3.273445391230E-03 -4.392543102824E-04 -3.146039305743E-03
  91   1             3.273445391235E-03  3.146039305745E-03  4.392543102821E-04
  92   1            -3.273445391233E-03 -3.146039305745E-03  4.392543102844E-04
  93   1            -3.273445391233E-03  3.146039305746E-03 -4.392543102836E-04
  94   1             3.273445391235E-03 -3.146039305749E-03 -4.392543102829E-04
  95   1             5.932787670184E-03 -1.503106660955E-03  4.161005743104E-03
  96   1            -1.525658372363E-04 -5.666951311012E-05  1.014986535817E-04
  97   1            -5.932787670186E-03  1.503106660954E-03  4.161005743107E-03
  98   1            -1.525658372385E-04  5.666951310923E-05 -1.014986535852E-04
  99   1            -5.932787670187E-03 -1.503106660957E-03 -4.161005743105E-03
 100   1             1.525658372368E-04  5.666951310523E-05  1.014986535857E-04
 101   1             5.932787670182E-03  1.503106660954E-03 -4.161005743101E-03
 102   1             1.525658372320E-04 -5.666951310879E-05 -1.014986535837E-04

 RESULTANT FORCE    -5.329070518201E-15 -2.206221316747E-14  4.258746133523E-15

 SYMMETRY ALLOWED FORCES (ANALYTICAL) (DIRECTION, FORCE)

    1  4.7419529E-03    2 -1.1384737E-02    3 -4.0181827E-03    4  2.9957178E-02
    5  1.0012188E-02    6 -2.3365484E-02    7 -8.2895293E-03    8 -1.0475789E-03
    9 -1.8740586E-03   10 -1.2365039E-02   11 -1.6811014E-03   12 -7.8149719E-04
   13 -8.7255627E-03   14 -9.4394873E-04   15 -1.9520469E-02   16  1.0258964E-02
   17  3.4765646E-03   18 -2.1273446E-02   19 -3.1840545E-04   20 -8.8356455E-03
   21 -1.6721325E-02   22 -6.4240105E-03   23  1.2216482E-02   24  1.3389233E-02
   25 -3.4183540E-03   26  3.8318705E-03   27  9.5810098E-04   28  5.9809887E-03
   29  2.0849594E-02   30 -5.3478707E-03   31 -1.4253986E-03   32  2.0187587E-02
   33  3.2234465E-04   34 -4.2424104E-04   35 -1.0213437E-04   36  5.0924602E-04
   37  1.0538109E-02   38  7.4253994E-03
 TTTTTTTTTTTTTTTTTTTTTTTTTTTTTT TOTGRA      TELAPSE     1168.50 TCPU      534.16
 INFORMATION **** opta001 **** GEOMETRY OUTPUT FILE
 CLASSICAL MODEL (SCHLEGEL) USED AS INITIAL HESSIAN MATRIX
 REFERENCE GEOMETRY DEFINED

 MAX GRADIENT      0.029957  THRESHOLD              0.000450 CONVERGED NO
 RMS GRADIENT      0.011239  THRESHOLD              0.000300 CONVERGED NO

 GRADIENT NORM     0.069280  GRADIENT THRESHOLD     0.500000

 PREDICTED ENERGY CHANGE    -0.352E-03

 INITIAL DISPLACEMENTS
  0.001283  0.000992 -0.001867  0.002230  0.001322  0.000192  0.001348 -0.001952
 -0.000456  0.000107  0.000831  0.004306 -0.000609  0.000936 -0.003011  0.001256
  0.000705  0.000945 -0.001118 -0.001182  0.000625 -0.003548  0.003615  0.000562
  0.002198  0.000721 -0.002112  0.000886  0.001473  0.000291 -0.005711  0.004681
  0.000151  0.001919  0.001591 -0.002073  0.001385  0.002219
 TTTTTTTTTTTTTTTTTTTTTTTTTTTTTT OPTI        TELAPSE     1168.76 TCPU      534.29

 OPTOPTOPTOPTOPTOPTOPTOPTOPTOPTOPTOPTOPTOPTOPTOPTOPTOPTOPTOPTOPTOPTOPTOPTOPTOPT

 - INFORMATION ON SCF MOVED TO SCFOUT.LOG
 GEOMETRY OPTIMIZATION INFORMATION STORED IN OPTINFO.DAT

 OPTOPTOPTOPTOPTOPTOPTOPTOPTOPTOPTOPTOPTOPTOPTOPTOPTOPTOPTOPTOPTOPTOPTOPTOPTOPT
 *******************************************************************************
 COORDINATE OPTIMIZATION - POINT    2
 *******************************************************************************
 LATTICE PARAMETERS (ANGSTROMS AND DEGREES) - BOHR = 0.5291772083 ANGSTROM
 PRIMITIVE CELL - CENTRING CODE 6/1 VOLUME=  2437.408080 - DENSITY  1.087 g/cm^3
         A              B              C           ALPHA      BETA       GAMMA 
    14.68493458    14.68493458    14.68493458   110.285563 109.065590 109.065590
 *******************************************************************************
 ATOMS IN THE ASYMMETRIC UNIT   15 - ATOMS IN THE UNIT CELL:  102
     ATOM                 X/A                 Y/B                 Z/C    
 *******************************************************************************
      1 T 230 ZN    5.000000000000E-01  2.500000000000E-01 -2.500000000000E-01
      2 F 230 ZN    5.000000000000E-01 -2.500000000000E-01  2.500000000000E-01
      3 T 230 ZN   -2.499800772593E-01 -5.000000000000E-01  2.500199227407E-01
      4 F 230 ZN    2.499800772593E-01 -2.500199227407E-01  5.000000000000E-01
      5 F 230 ZN    2.499800772593E-01  5.000000000000E-01 -2.500199227407E-01
      6 F 230 ZN   -2.499800772593E-01  2.500199227407E-01 -5.000000000000E-01
      7 T   7 N    -3.747590658710E-01  2.794507263047E-01 -2.817994370873E-01
      8 F   7 N    -4.387498366080E-01 -9.295962878370E-02  2.817994370873E-01
      9 F   7 N     3.747590658710E-01  9.295962878370E-02 -3.457902078243E-01
     10 F   7 N     4.387498366080E-01 -2.794507263047E-01  3.457902078243E-01
     11 T   7 N    -2.818060108512E-01 -3.747674961866E-01  2.794794507332E-01
     12 T   7 N     2.794325215385E-01 -2.818392228026E-01 -3.747787444144E-01
     13 F   7 N     3.457530530802E-01  4.387145384156E-01 -2.794794507332E-01
     14 F   7 N    -9.293952161179E-02  2.818392228026E-01 -4.387282556589E-01
     15 F   7 N     2.818060108512E-01 -4.387145384156E-01 -9.296148533542E-02
     16 F   7 N     9.293952161179E-02 -3.457887340471E-01  3.747787444144E-01
     17 F   7 N    -3.457530530802E-01  3.747674961866E-01  9.296148533542E-02
     18 F   7 N    -2.794325215385E-01  3.457887340471E-01  4.387282556589E-01
     19 F   7 N     2.794325215385E-01 -3.747787444144E-01 -2.818392228026E-01
     20 F   7 N    -9.293952161179E-02 -4.387282556589E-01  2.818392228026E-01
     21 F   7 N     9.293952161179E-02  3.747787444144E-01 -3.457887340471E-01
     22 F   7 N    -2.794325215385E-01  4.387282556589E-01  3.457887340471E-01
     23 F   7 N    -3.747590658710E-01 -2.817994370873E-01  2.794507263047E-01
     24 F   7 N    -2.818060108512E-01  2.794794507332E-01 -3.747674961866E-01
     25 F   7 N     4.387498366080E-01  3.457902078243E-01 -2.794507263047E-01
     26 F   7 N     2.818060108512E-01 -9.296148533542E-02 -4.387145384156E-01
     27 F   7 N    -4.387498366080E-01  2.817994370873E-01 -9.295962878370E-02
     28 F   7 N    -3.457530530802E-01  9.296148533542E-02  3.747674961866E-01
     29 F   7 N     3.747590658710E-01 -3.457902078243E-01  9.295962878370E-02
     30 F   7 N     3.457530530802E-01 -2.794794507332E-01  4.387145384156E-01
     31 T  17 CL    4.966756494132E-01  1.545326600541E-01  4.966412295965E-01
     32 F  17 CL   -3.421085695424E-01  3.441981666477E-05 -4.966412295965E-01
     33 F  17 CL   -4.966756494132E-01 -3.441981666476E-05 -3.421429893591E-01
     34 F  17 CL    3.421085695424E-01 -1.545326600541E-01  3.421429893591E-01
     35 F  17 CL    4.966756494132E-01  4.966412295965E-01  1.545326600541E-01
     36 T  17 CL    1.544579445600E-01  4.965925700745E-01  4.965925700745E-01
     37 F  17 CL    3.421085695424E-01  3.421429893591E-01 -1.545326600541E-01
     38 F  17 CL    0.000000000000E+00 -4.965925700745E-01 -3.421346255145E-01
     39 F  17 CL   -4.966756494132E-01 -3.421429893591E-01 -3.441981666476E-05
     40 F  17 CL    0.000000000000E+00 -3.421346255145E-01 -4.965925700745E-01
     41 F  17 CL   -3.421085695424E-01 -4.966412295965E-01  3.441981666477E-05
     42 F  17 CL   -1.544579445600E-01  3.421346255145E-01  3.421346255145E-01
     43 T   6 C    -3.799406215900E-01  2.430068774572E-01 -3.799523305428E-01
     44 F   6 C    -3.770407920000E-01  1.170895275207E-05  3.799523305428E-01
     45 F   6 C     3.799406215900E-01 -1.170895275207E-05 -3.770525009527E-01
     46 F   6 C     3.770407920000E-01 -2.430068774572E-01  3.770525009527E-01
     47 F   6 C    -3.799406215900E-01 -3.799523305428E-01  2.430068774572E-01
     48 T   6 C     2.429549886479E-01 -3.799895866066E-01 -3.799895866066E-01
     49 F   6 C     3.770407920000E-01  3.770525009527E-01 -2.430068774572E-01
     50 F   6 C     0.000000000000E+00  3.799895866066E-01 -3.770554247455E-01
     51 F   6 C     3.799406215900E-01 -3.770525009527E-01 -1.170895275207E-05
     52 F   6 C     0.000000000000E+00 -3.770554247455E-01  3.799895866066E-01
     53 F   6 C    -3.770407920000E-01  3.799523305428E-01  1.170895275207E-05
     54 F   6 C    -2.429549886479E-01  3.770554247455E-01  3.770554247455E-01
     55 T   6 C    -2.627475859184E-01  3.450643949151E-01 -2.060341899452E-01
     56 F   6 C    -4.489014151397E-01 -5.671339597320E-02  2.060341899452E-01
     57 F   6 C     2.627475859184E-01  5.671339597320E-02 -3.921880191665E-01
     58 F   6 C     4.489014151397E-01 -3.450643949151E-01  3.921880191665E-01
     59 T   6 C    -2.060678668192E-01 -2.627323439256E-01  3.450952971187E-01
     60 T   6 C     3.450725434108E-01 -2.060666504148E-01 -2.627443712642E-01
     61 F   6 C     3.921723589557E-01  4.488368360621E-01 -3.450952971187E-01
     62 F   6 C    -5.667772084939E-02  2.060666504148E-01 -4.488608061744E-01
     63 F   6 C     2.060678668192E-01 -4.488368360621E-01 -5.666447710638E-02
     64 F   6 C     5.667772084939E-02 -3.921830853250E-01  2.627443712642E-01
     65 F   6 C    -3.921723589557E-01  2.627323439256E-01  5.666447710638E-02
     66 F   6 C    -3.450725434108E-01  3.921830853250E-01  4.488608061744E-01
     67 F   6 C     3.450725434108E-01 -2.627443712642E-01 -2.060666504148E-01
     68 F   6 C    -5.667772084939E-02 -4.488608061744E-01  2.060666504148E-01
     69 F   6 C     5.667772084939E-02  2.627443712642E-01 -3.921830853250E-01
     70 F   6 C    -3.450725434108E-01  4.488608061744E-01  3.921830853250E-01
     71 F   6 C    -2.627475859184E-01 -2.060341899452E-01  3.450643949151E-01
     72 F   6 C    -2.060678668192E-01  3.450952971187E-01 -2.627323439256E-01
     73 F   6 C     4.489014151397E-01  3.921880191665E-01 -3.450643949151E-01
     74 F   6 C     2.060678668192E-01 -5.666447710638E-02 -4.488368360621E-01
     75 F   6 C    -4.489014151397E-01  2.060341899452E-01 -5.671339597320E-02
     76 F   6 C    -3.921723589557E-01  5.666447710638E-02  2.627323439256E-01
     77 F   6 C     2.627475859184E-01 -3.921880191665E-01  5.671339597320E-02
     78 F   6 C     3.921723589557E-01 -3.450952971187E-01  4.488368360621E-01
     79 T   1 H    -2.329641724343E-01  3.865553062049E-01 -1.180307223882E-01
     80 F   1 H    -4.954139714069E-01 -1.149334500461E-01  1.180307223882E-01
     81 F   1 H     2.329641724343E-01  1.149334500461E-01 -3.804805213608E-01
     82 F   1 H     4.954139714069E-01 -3.865553062049E-01  3.804805213608E-01
     83 T   1 H    -1.180806771378E-01 -2.329401561688E-01  3.866206164942E-01
     84 T   1 H     3.865927652269E-01 -1.180671358632E-01 -2.329435981987E-01
     85 F   1 H     3.804392273370E-01  4.952987063679E-01 -3.866206164942E-01
     86 F   1 H    -1.148764623355E-01  1.180671358632E-01 -4.953400989099E-01
     87 F   1 H     1.180806771378E-01 -4.952987063679E-01 -1.148594790310E-01
     88 F   1 H     1.148764623355E-01 -3.804636365744E-01  2.329435981987E-01
     89 F   1 H    -3.804392273370E-01  2.329401561688E-01  1.148594790310E-01
     90 F   1 H    -3.865927652269E-01  3.804636365744E-01  4.953400989099E-01
     91 F   1 H     3.865927652269E-01 -2.329435981987E-01 -1.180671358632E-01
     92 F   1 H    -1.148764623355E-01 -4.953400989099E-01  1.180671358632E-01
     93 F   1 H     1.148764623355E-01  2.329435981987E-01 -3.804636365744E-01
     94 F   1 H    -3.865927652269E-01  4.953400989099E-01  3.804636365744E-01
     95 F   1 H    -2.329641724343E-01 -1.180307223882E-01  3.865553062049E-01
     96 F   1 H    -1.180806771378E-01  3.866206164942E-01 -2.329401561688E-01
     97 F   1 H     4.954139714069E-01  3.804805213608E-01 -3.865553062049E-01
     98 F   1 H     1.180806771378E-01 -1.148594790310E-01 -4.952987063679E-01
     99 F   1 H    -4.954139714069E-01  1.180307223882E-01 -1.149334500461E-01
    100 F   1 H    -3.804392273370E-01  1.148594790310E-01  2.329401561688E-01
    101 F   1 H     2.329641724343E-01 -3.804805213608E-01  1.149334500461E-01
    102 F   1 H     3.804392273370E-01 -3.866206164942E-01  4.952987063679E-01

 TRANSFORMATION MATRIX PRIMITIVE-CRYSTALLOGRAPHIC CELL
  0.0000  1.0000  1.0000  1.0000  0.0000  1.0000  1.0000  1.0000  0.0000

 *******************************************************************************
 CRYSTALLOGRAPHIC CELL (VOLUME=       4874.81615958)
         A              B              C           ALPHA      BETA       GAMMA 
    16.78585888    17.04148110    17.04148110    90.000000  90.000000  90.000000

 COORDINATES IN THE CRYSTALLOGRAPHIC CELL
     ATOM                 X/A                 Y/B                 Z/C    
 *******************************************************************************
      1 T 230 ZN    2.500000000000E-01  5.000000000000E-01  5.498440404368E-17
      2 F 230 ZN    2.500000000000E-01 -8.291556095203E-17  5.000000000000E-01
      3 T 230 ZN   -6.924909274516E-17  2.500199227407E-01 -5.000000000000E-01
      4 F 230 ZN    5.000000000000E-01  9.679331422140E-17  2.499800772593E-01
      5 F 230 ZN    5.000000000000E-01  2.499800772593E-01  1.243733430827E-16
      6 F 230 ZN   -6.924909274516E-17 -5.000000000000E-01  2.500199227407E-01
      7 T   7 N     1.862051775442E-01 -4.680046146315E-01  9.324554876049E-02
      8 F   7 N    -1.862051775442E-01  4.680046146315E-01  9.324554876049E-02
      9 F   7 N     1.862051775442E-01  4.680046146315E-01 -9.324554876049E-02
     10 F   7 N    -1.862051775442E-01 -4.680046146315E-01 -9.324554876049E-02
     11 T   7 N     9.325898269889E-02  1.862204680343E-01 -4.680264788855E-01
     12 T   7 N    -4.680252443777E-01  9.324649996337E-02  1.861860215752E-01
     13 F   7 N    -9.325898269889E-02 -1.862204680343E-01 -4.680264788855E-01
     14 F   7 N     4.680252443777E-01  9.324649996337E-02 -1.861860215752E-01
     15 F   7 N     9.325898269889E-02 -1.862204680343E-01  4.680264788855E-01
     16 F   7 N     4.680252443777E-01 -9.324649996337E-02  1.861860215752E-01
     17 F   7 N    -9.325898269889E-02  1.862204680343E-01  4.680264788855E-01
     18 F   7 N    -4.680252443777E-01 -9.324649996337E-02 -1.861860215752E-01
     19 F   7 N    -4.680252443777E-01  1.861860215752E-01  9.324649996337E-02
     20 F   7 N     4.680252443777E-01 -1.861860215752E-01  9.324649996337E-02
     21 F   7 N     4.680252443777E-01  1.861860215752E-01 -9.324649996337E-02
     22 F   7 N    -4.680252443777E-01 -1.861860215752E-01 -9.324649996337E-02
     23 F   7 N     1.862051775442E-01  9.324554876049E-02 -4.680046146315E-01
     24 F   7 N     9.325898269889E-02 -4.680264788855E-01  1.862204680343E-01
     25 F   7 N    -1.862051775442E-01 -9.324554876049E-02 -4.680046146315E-01
     26 F   7 N     9.325898269889E-02  4.680264788855E-01 -1.862204680343E-01
     27 F   7 N    -1.862051775442E-01  9.324554876049E-02  4.680046146315E-01
     28 F   7 N    -9.325898269889E-02  4.680264788855E-01  1.862204680343E-01
     29 F   7 N     1.862051775442E-01 -9.324554876049E-02  4.680046146315E-01
     30 F   7 N    -9.325898269889E-02 -4.680264788855E-01 -1.862204680343E-01
     31 T  17 CL    7.724912011873E-02  4.193921094778E-01  7.728353993539E-02
     32 F  17 CL   -7.724912011873E-02 -4.193921094778E-01  7.728353993539E-02
     33 F  17 CL    7.724912011873E-02 -4.193921094778E-01 -7.728353993539E-02
     34 F  17 CL   -7.724912011873E-02  4.193921094778E-01 -7.728353993539E-02
     35 F  17 CL    7.724912011873E-02  7.728353993539E-02  4.193921094778E-01
     36 T  17 CL    4.193635977945E-01  7.722897228000E-02  7.722897228000E-02
     37 F  17 CL   -7.724912011873E-02 -7.728353993539E-02  4.193921094778E-01
     38 F  17 CL   -4.193635977945E-01  7.722897228000E-02 -7.722897228000E-02
     39 F  17 CL    7.724912011873E-02 -7.728353993539E-02 -4.193921094778E-01
     40 F  17 CL   -4.193635977945E-01 -7.722897228000E-02  7.722897228000E-02
     41 F  17 CL   -7.724912011873E-02  7.728353993539E-02 -4.193921094778E-01
     42 F  17 CL    4.193635977945E-01 -7.722897228000E-02 -7.722897228000E-02
     43 T   6 C     1.214975842522E-01  4.985500852050E-01  1.215092932050E-01
     44 F   6 C    -1.214975842522E-01 -4.985500852050E-01  1.215092932050E-01
     45 F   6 C     1.214975842522E-01 -4.985500852050E-01 -1.215092932050E-01
     46 F   6 C    -1.214975842522E-01  4.985500852050E-01 -1.215092932050E-01
     47 F   6 C     1.214975842522E-01  1.215092932050E-01  4.985500852050E-01
     48 T   6 C     4.985329190695E-01  1.214774943240E-01  1.214774943240E-01
     49 F   6 C    -1.214975842522E-01 -1.215092932050E-01  4.985500852050E-01
     50 F   6 C    -4.985329190695E-01  1.214774943240E-01 -1.214774943240E-01
     51 F   6 C     1.214975842522E-01 -1.215092932050E-01 -4.985500852050E-01
     52 F   6 C    -4.985329190695E-01 -1.214774943240E-01  1.214774943240E-01
     53 F   6 C    -1.214975842522E-01  1.215092932050E-01 -4.985500852050E-01
     54 F   6 C     4.985329190695E-01 -1.214774943240E-01 -1.214774943240E-01
     55 T   6 C    -2.991111045558E-01  9.307691461067E-02 -3.558245005290E-01
     56 F   6 C     2.991111045558E-01 -9.307691461067E-02 -3.558245005290E-01
     57 F   6 C    -2.991111045558E-01 -9.307691461067E-02  3.558245005290E-01
     58 F   6 C     2.991111045558E-01  9.307691461067E-02  3.558245005290E-01
     59 T   6 C    -3.557845899938E-01 -2.991201128875E-01  9.305224606824E-02
     60 T   6 C     9.305821745514E-02 -3.558025887193E-01 -2.991248678699E-01
     61 F   6 C     3.557845899938E-01  2.991201128875E-01  9.305224606824E-02
     62 F   6 C    -9.305821745514E-02 -3.558025887193E-01  2.991248678699E-01
     63 F   6 C    -3.557845899938E-01  2.991201128875E-01 -9.305224606824E-02
     64 F   6 C    -9.305821745514E-02  3.558025887193E-01 -2.991248678699E-01
     65 F   6 C     3.557845899938E-01 -2.991201128875E-01 -9.305224606824E-02
     66 F   6 C     9.305821745514E-02  3.558025887193E-01  2.991248678699E-01
     67 F   6 C     9.305821745514E-02 -2.991248678699E-01 -3.558025887193E-01
     68 F   6 C    -9.305821745514E-02  2.991248678699E-01 -3.558025887193E-01
     69 F   6 C    -9.305821745514E-02 -2.991248678699E-01  3.558025887193E-01
     70 F   6 C     9.305821745514E-02  2.991248678699E-01  3.558025887193E-01
     71 F   6 C    -2.991111045558E-01 -3.558245005290E-01  9.307691461067E-02
     72 F   6 C    -3.557845899938E-01  9.305224606824E-02 -2.991201128875E-01
     73 F   6 C     2.991111045558E-01  3.558245005290E-01  9.307691461067E-02
     74 F   6 C    -3.557845899938E-01 -9.305224606824E-02  2.991201128875E-01
     75 F   6 C     2.991111045558E-01 -3.558245005290E-01 -9.307691461067E-02
     76 F   6 C     3.557845899938E-01 -9.305224606824E-02 -2.991201128875E-01
     77 F   6 C    -2.991111045558E-01  3.558245005290E-01 -9.307691461067E-02
     78 F   6 C     3.557845899938E-01  9.305224606824E-02  2.991201128875E-01
     79 T   1 H    -2.492556218745E-01  1.312248994863E-01 -3.641890719206E-01
     80 F   1 H     2.492556218745E-01 -1.312248994863E-01 -3.641890719206E-01
     81 F   1 H    -2.492556218745E-01 -1.312248994863E-01  3.641890719206E-01
     82 F   1 H     2.492556218745E-01  1.312248994863E-01  3.641890719206E-01
     83 T   1 H    -3.641194312684E-01 -2.492599522374E-01  1.311792750996E-01
     84 T   1 H     1.311982503556E-01 -3.641418485543E-01 -2.492653862188E-01
     85 F   1 H     3.641194312684E-01  2.492599522374E-01  1.311792750996E-01
     86 F   1 H    -1.311982503556E-01 -3.641418485543E-01  2.492653862188E-01
     87 F   1 H    -3.641194312684E-01  2.492599522374E-01 -1.311792750996E-01
     88 F   1 H    -1.311982503556E-01  3.641418485543E-01 -2.492653862188E-01
     89 F   1 H     3.641194312684E-01 -2.492599522374E-01 -1.311792750996E-01
     90 F   1 H     1.311982503556E-01  3.641418485543E-01  2.492653862188E-01
     91 F   1 H     1.311982503556E-01 -2.492653862188E-01 -3.641418485543E-01
     92 F   1 H    -1.311982503556E-01  2.492653862188E-01 -3.641418485543E-01
     93 F   1 H    -1.311982503556E-01 -2.492653862188E-01  3.641418485543E-01
     94 F   1 H     1.311982503556E-01  2.492653862188E-01  3.641418485543E-01
     95 F   1 H    -2.492556218745E-01 -3.641890719206E-01  1.312248994863E-01
     96 F   1 H    -3.641194312684E-01  1.311792750996E-01 -2.492599522374E-01
     97 F   1 H     2.492556218745E-01  3.641890719206E-01  1.312248994863E-01
     98 F   1 H    -3.641194312684E-01 -1.311792750996E-01  2.492599522374E-01
     99 F   1 H     2.492556218745E-01 -3.641890719206E-01 -1.312248994863E-01
    100 F   1 H     3.641194312684E-01 -1.311792750996E-01 -2.492599522374E-01
    101 F   1 H    -2.492556218745E-01  3.641890719206E-01 -1.312248994863E-01
    102 F   1 H     3.641194312684E-01  1.311792750996E-01  2.492599522374E-01

 T = ATOM BELONGING TO THE ASYMMETRIC UNIT

 TOTAL ENERGY(DFT)(AU)(  9) -9.5868506790079E+03     DE (AU)   -3.506E-04

 SYMMETRY ALLOWED FORCES  (COORDINATE, FORCE)

    1  4.7082426E-03    2 -1.1066919E-02    3 -3.9718020E-03    4  2.9259235E-02
    5  9.6892449E-03    6 -2.2671324E-02    7 -7.9071951E-03    8 -1.0032985E-03
    9 -1.7265430E-03   10 -1.2100390E-02   11 -1.6196335E-03   12 -7.9015438E-04
   13 -8.4866794E-03   14 -9.2392003E-04   15 -1.8912808E-02   16  9.9778549E-03
   17  3.3885933E-03   18 -2.0709612E-02   19 -3.0347302E-04   20 -8.4837319E-03
   21 -1.6243805E-02   22 -6.1722093E-03   23  1.1648868E-02   24  1.3033677E-02
   25 -3.2358978E-03   26  3.6752253E-03   27  9.1442710E-04   28  5.6898787E-03
   29  2.0232922E-02   30 -5.2333253E-03   31 -1.3971489E-03   32  1.9706540E-02
   33  3.3897037E-04   34 -4.0795535E-04   35 -1.1802627E-04   36  4.8997639E-04
   37  1.0290256E-02   38  7.2263228E-03

 GRADIENT NORM     0.067332  GRADIENT THRESHOLD     0.500000

 PREDICTED ENERGY CHANGE    -0.795E-02
 SCSCSCSCSCSCSCSCSCSCSCSCSCSCSCSCSCSCSCSCSCSCSCSCSCSCSCSCSCSCSCSCSCSCSCSCSCSCSC
 DISPLACEMENT SCALED BY  0.6960
 NO CONVERGENCE TESTS PERFORMED
           GRADIENT INFORMATIONS AT   --    PREDICTED POINT WRT CURR.POINT
   I  PREV.GRAD   CURR.GRAD   PRED.POINT  OLD.DISP NEW.DISP
    1   -0.0047     -0.0047     -0.0035      0.0733      0.0510
    2    0.0114      0.0111     -0.0005      0.0891      0.0620
    3    0.0040      0.0040      0.0023     -0.1538     -0.1070
    4   -0.0300     -0.0293     -0.0038      0.1480      0.1030
    5   -0.0100     -0.0097      0.0021      0.1114      0.0775
    6    0.0234      0.0227     -0.0026      0.0745      0.0519
    7    0.0083      0.0079     -0.0060      0.0464      0.0323
    8    0.0010      0.0010     -0.0006     -0.1738     -0.1209
    9    0.0019      0.0017     -0.0036      0.0095      0.0066
   10    0.0124      0.0121      0.0025      0.0407      0.0283
   11    0.0017      0.0016     -0.0006      0.4164      0.2898
   12    0.0008      0.0008      0.0011     -0.6675     -0.4645
   13    0.0087      0.0085     -0.0002      0.0431      0.0300
   14    0.0009      0.0009      0.0002     -0.2791     -0.1942
   15    0.0195      0.0189     -0.0032     -0.0692     -0.0481
   16   -0.0103     -0.0100      0.0003      0.1676      0.1167
   17   -0.0035     -0.0034     -0.0002     -0.1748     -0.1217
   18    0.0213      0.0207      0.0002      0.0947      0.0659
   19    0.0003      0.0003     -0.0002     -0.1630     -0.1134
   20    0.0088      0.0085     -0.0043     -0.0049     -0.0034
   21    0.0167      0.0162     -0.0011      0.0318      0.0221
   22    0.0064      0.0062     -0.0030     -0.1206     -0.0840
   23   -0.0122     -0.0116      0.0090      0.2022      0.1407
   24   -0.0134     -0.0130     -0.0001      0.2260      0.1573
   25    0.0034      0.0032     -0.0034      0.3798      0.2644
   26   -0.0038     -0.0037      0.0020     -0.3278     -0.2281
   27   -0.0010     -0.0009      0.0007     -0.3115     -0.2168
   28   -0.0060     -0.0057      0.0049      0.0664      0.0462
   29   -0.0208     -0.0202      0.0022      0.1090      0.0758
   30    0.0053      0.0052      0.0011     -0.0756     -0.0526
   31    0.0014      0.0014      0.0004     -0.0162     -0.0113
   32   -0.0202     -0.0197     -0.0022      0.2522      0.1755
   33   -0.0003     -0.0003     -0.0009      0.4012      0.2792
   34    0.0004      0.0004     -0.0002      0.6342      0.4414
   35    0.0001      0.0001      0.0007     -0.7184     -0.5000
   36   -0.0005     -0.0005      0.0002     -0.4040     -0.2812
   37   -0.0105     -0.0103     -0.0013      0.0963      0.0670
   38   -0.0074     -0.0072      0.0000      0.1496      0.1041
 TTTTTTTTTTTTTTTTTTTTTTTTTTTTTT OPTI        TELAPSE     1260.73 TCPU      615.28
 *******************************************************************************
 COORDINATE OPTIMIZATION - POINT    3
 *******************************************************************************
 LATTICE PARAMETERS (ANGSTROMS AND DEGREES) - BOHR = 0.5291772083 ANGSTROM
 PRIMITIVE CELL - CENTRING CODE 6/1 VOLUME=  2437.408080 - DENSITY  1.087 g/cm^3
         A              B              C           ALPHA      BETA       GAMMA 
    14.68493458    14.68493458    14.68493458   110.285563 109.065590 109.065590
 *******************************************************************************
 ATOMS IN THE ASYMMETRIC UNIT   15 - ATOMS IN THE UNIT CELL:  102
     ATOM                 X/A                 Y/B                 Z/C    
 *******************************************************************************
      1 T 230 ZN    5.000000000000E-01  2.500000000000E-01 -2.500000000000E-01
      2 F 230 ZN    5.000000000000E-01 -2.500000000000E-01  2.500000000000E-01
      3 T 230 ZN   -2.491876940500E-01 -5.000000000000E-01  2.508123059500E-01
      4 F 230 ZN    2.491876940500E-01 -2.508123059500E-01  5.000000000000E-01
      5 F 230 ZN    2.491876940500E-01  5.000000000000E-01 -2.508123059500E-01
      6 F 230 ZN   -2.491876940500E-01  2.508123059500E-01 -5.000000000000E-01
      7 T   7 N    -3.736533118211E-01  2.788098649776E-01 -2.802018446440E-01
      8 F   7 N    -4.409882903784E-01 -9.345146717708E-02  2.802018446440E-01
      9 F   7 N     3.736533118211E-01  9.345146717708E-02 -3.475368232014E-01
     10 F   7 N     4.409882903784E-01 -2.788098649776E-01  3.475368232014E-01
     11 T   7 N    -2.803396449458E-01 -3.738193651879E-01  2.799810509106E-01
     12 T   7 N     2.781488834839E-01 -2.815149706006E-01 -3.743234201718E-01
     13 F   7 N     3.461995839015E-01  4.396793041436E-01 -2.799810509106E-01
     14 F   7 N    -9.280844957126E-02  2.815149706006E-01 -4.403361459155E-01
     15 F   7 N     2.803396449458E-01 -4.396793041436E-01 -9.347972024206E-02
     16 F   7 N     9.280844957126E-02 -3.475276963443E-01  3.743234201718E-01
     17 F   7 N    -3.461995839015E-01  3.738193651879E-01  9.347972024206E-02
     18 F   7 N    -2.781488834839E-01  3.475276963443E-01  4.403361459155E-01
     19 F   7 N     2.781488834839E-01 -3.743234201718E-01 -2.815149706006E-01
     20 F   7 N    -9.280844957126E-02 -4.403361459155E-01  2.815149706006E-01
     21 F   7 N     9.280844957126E-02  3.743234201718E-01 -3.475276963443E-01
     22 F   7 N    -2.781488834839E-01  4.403361459155E-01  3.475276963443E-01
     23 F   7 N    -3.736533118211E-01 -2.802018446440E-01  2.788098649776E-01
     24 F   7 N    -2.803396449458E-01  2.799810509106E-01 -3.738193651879E-01
     25 F   7 N     4.409882903784E-01  3.475368232014E-01 -2.788098649776E-01
     26 F   7 N     2.803396449458E-01 -9.347972024206E-02 -4.396793041436E-01
     27 F   7 N    -4.409882903784E-01  2.802018446440E-01 -9.345146717708E-02
     28 F   7 N    -3.461995839015E-01  9.347972024206E-02  3.738193651879E-01
     29 F   7 N     3.736533118211E-01 -3.475368232014E-01  9.345146717708E-02
     30 F   7 N     3.461995839015E-01 -2.799810509106E-01  4.396793041436E-01
     31 T  17 CL    4.985005684558E-01  1.484633224911E-01  4.970512675717E-01
     32 F  17 CL   -3.485879450806E-01  1.449300884045E-03 -4.970512675717E-01
     33 F  17 CL   -4.985005684558E-01 -1.449300884045E-03 -3.500372459647E-01
     34 F  17 CL    3.485879450806E-01 -1.484633224911E-01  3.500372459647E-01
     35 F  17 CL    4.985005684558E-01  4.970512675717E-01  1.484633224911E-01
     36 T  17 CL    1.503653602614E-01  4.956943476584E-01  4.956943476584E-01
     37 F  17 CL    3.485879450806E-01  3.500372459647E-01 -1.484633224911E-01
     38 F  17 CL    0.000000000000E+00 -4.956943476584E-01 -3.453289873970E-01
     39 F  17 CL   -4.985005684558E-01 -3.500372459647E-01 -1.449300884045E-03
     40 F  17 CL    0.000000000000E+00 -3.453289873970E-01 -4.956943476584E-01
     41 F  17 CL   -3.485879450806E-01 -4.970512675717E-01  1.449300884045E-03
     42 F  17 CL   -1.503653602614E-01  3.453289873970E-01  3.453289873970E-01
     43 T   6 C    -3.784953078102E-01  2.418708649305E-01 -3.789410493374E-01
     44 F   6 C    -3.791880857321E-01  4.457415272445E-04  3.789410493374E-01
     45 F   6 C     3.784953078102E-01 -4.457415272445E-04 -3.796338272593E-01
     46 F   6 C     3.791880857321E-01 -2.418708649305E-01  3.796338272593E-01
     47 F   6 C    -3.784953078102E-01 -3.789410493374E-01  2.418708649305E-01
     48 T   6 C     2.408775661564E-01 -3.800401864613E-01 -3.800401864613E-01
     49 F   6 C     3.791880857321E-01  3.796338272593E-01 -2.418708649305E-01
     50 F   6 C     0.000000000000E+00  3.800401864613E-01 -3.790822473823E-01
     51 F   6 C     3.784953078102E-01 -3.796338272593E-01 -4.457415272445E-04
     52 F   6 C     0.000000000000E+00 -3.790822473823E-01  3.800401864613E-01
     53 F   6 C    -3.791880857321E-01  3.789410493374E-01  4.457415272445E-04
     54 F   6 C    -2.408775661564E-01  3.790822473823E-01  3.790822473823E-01
     55 T   6 C    -2.617506101118E-01  3.450368707896E-01 -2.038403624264E-01
     56 F   6 C    -4.511227667840E-01 -5.791024768537E-02  2.038403624264E-01
     57 F   6 C     2.617506101118E-01  5.791024768537E-02 -3.932125190986E-01
     58 F   6 C     4.511227667840E-01 -3.450368707896E-01  3.932125190986E-01
     59 T   6 C    -2.046602804350E-01 -2.609730694228E-01  3.415289835104E-01
     60 T   6 C     3.431199004219E-01 -2.048238121749E-01 -2.615338478513E-01
     61 F   6 C     3.974979470668E-01  4.538107360546E-01 -3.415289835104E-01
     62 F   6 C    -5.671003567635E-02  2.048238121749E-01 -4.520562874032E-01
     63 F   6 C     2.046602804350E-01 -4.538107360546E-01 -5.631278898783E-02
     64 F   6 C     5.671003567635E-02 -3.953462517269E-01  2.615338478513E-01
     65 F   6 C    -3.974979470668E-01  2.609730694228E-01  5.631278898783E-02
     66 F   6 C    -3.431199004219E-01  3.953462517269E-01  4.520562874032E-01
     67 F   6 C     3.431199004219E-01 -2.615338478513E-01 -2.048238121749E-01
     68 F   6 C    -5.671003567635E-02 -4.520562874032E-01  2.048238121749E-01
     69 F   6 C     5.671003567635E-02  2.615338478513E-01 -3.953462517269E-01
     70 F   6 C    -3.431199004219E-01  4.520562874032E-01  3.953462517269E-01
     71 F   6 C    -2.617506101118E-01 -2.038403624264E-01  3.450368707896E-01
     72 F   6 C    -2.046602804350E-01  3.415289835104E-01 -2.609730694228E-01
     73 F   6 C     4.511227667840E-01  3.932125190986E-01 -3.450368707896E-01
     74 F   6 C     2.046602804350E-01 -5.631278898783E-02 -4.538107360546E-01
     75 F   6 C    -4.511227667840E-01  2.038403624264E-01 -5.791024768537E-02
     76 F   6 C    -3.974979470668E-01  5.631278898783E-02  2.609730694228E-01
     77 F   6 C     2.617506101118E-01 -3.932125190986E-01  5.791024768537E-02
     78 F   6 C     3.974979470668E-01 -3.415289835104E-01  4.538107360546E-01
     79 T   1 H    -2.323197719180E-01  3.877908134294E-01 -1.152809948977E-01
     80 F   1 H    -4.969281916729E-01 -1.170387770204E-01  1.152809948977E-01
     81 F   1 H     2.323197719180E-01  1.170387770204E-01 -3.798894146525E-01
     82 F   1 H     4.969281916729E-01 -3.877908134294E-01  3.798894146525E-01
     83 T   1 H    -1.164441218392E-01 -2.309423983179E-01  3.788016075830E-01
     84 T   1 H     3.841364209154E-01 -1.163138493440E-01 -2.312834734240E-01
     85 F   1 H     3.902559940991E-01 -4.952457294222E-01 -3.788016075830E-01
     86 F   1 H    -1.149696240800E-01  1.163138493440E-01 -4.995497297406E-01
     87 F   1 H     1.164441218392E-01  4.952457294222E-01 -1.144982764787E-01
     88 F   1 H     1.149696240800E-01 -3.845801056606E-01  2.312834734240E-01
     89 F   1 H    -3.902559940991E-01  2.309423983179E-01  1.144982764787E-01
     90 F   1 H    -3.841364209154E-01  3.845801056606E-01  4.995497297406E-01
     91 F   1 H     3.841364209154E-01 -2.312834734240E-01 -1.163138493440E-01
     92 F   1 H    -1.149696240800E-01 -4.995497297406E-01  1.163138493440E-01
     93 F   1 H     1.149696240800E-01  2.312834734240E-01 -3.845801056606E-01
     94 F   1 H    -3.841364209154E-01  4.995497297406E-01  3.845801056606E-01
     95 F   1 H    -2.323197719180E-01 -1.152809948977E-01  3.877908134294E-01
     96 F   1 H    -1.164441218392E-01  3.788016075830E-01 -2.309423983179E-01
     97 F   1 H     4.969281916729E-01  3.798894146525E-01 -3.877908134294E-01
     98 F   1 H     1.164441218392E-01 -1.144982764787E-01  4.952457294222E-01
     99 F   1 H    -4.969281916729E-01  1.152809948977E-01 -1.170387770204E-01
    100 F   1 H    -3.902559940991E-01  1.144982764787E-01  2.309423983179E-01
    101 F   1 H     2.323197719180E-01 -3.798894146525E-01  1.170387770204E-01
    102 F   1 H     3.902559940991E-01 -3.788016075830E-01 -4.952457294222E-01

 TRANSFORMATION MATRIX PRIMITIVE-CRYSTALLOGRAPHIC CELL
  0.0000  1.0000  1.0000  1.0000  0.0000  1.0000  1.0000  1.0000  0.0000

 *******************************************************************************
 CRYSTALLOGRAPHIC CELL (VOLUME=       4874.81615958)
         A              B              C           ALPHA      BETA       GAMMA 
    16.78585888    17.04148110    17.04148110    90.000000  90.000000  90.000000

 COORDINATES IN THE CRYSTALLOGRAPHIC CELL
     ATOM                 X/A                 Y/B                 Z/C    
 *******************************************************************************
      1 T 230 ZN    2.500000000000E-01  5.000000000000E-01  5.498373187862E-17
      2 F 230 ZN    2.500000000000E-01 -8.291638035212E-17  5.000000000000E-01
      3 T 230 ZN   -6.924909274516E-17  2.508123059500E-01 -5.000000000000E-01
      4 F 230 ZN    5.000000000000E-01  9.679249482132E-17  2.491876940500E-01
      5 F 230 ZN    5.000000000000E-01  2.491876940500E-01  1.243726709177E-16
      6 F 230 ZN   -6.924909274516E-17 -5.000000000000E-01  2.508123059500E-01
      7 T   7 N     1.861306660773E-01 -4.663325107213E-01  9.267919890025E-02
      8 F   7 N    -1.861306660773E-01  4.663325107213E-01  9.267919890025E-02
      9 F   7 N     1.861306660773E-01  4.663325107213E-01 -9.267919890025E-02
     10 F   7 N    -1.861306660773E-01 -4.663325107213E-01 -9.267919890025E-02
     11 T   7 N     9.325066533426E-02  1.867303855763E-01 -4.670700305222E-01
     12 T   7 N    -4.669936371282E-01  9.267021695633E-02  1.854786665276E-01
     13 F   7 N    -9.325066533426E-02 -1.867303855763E-01 -4.670700305222E-01
     14 F   7 N     4.669936371282E-01  9.267021695633E-02 -1.854786665276E-01
     15 F   7 N     9.325066533426E-02 -1.867303855763E-01  4.670700305222E-01
     16 F   7 N     4.669936371282E-01 -9.267021695633E-02  1.854786665276E-01
     17 F   7 N    -9.325066533426E-02  1.867303855763E-01  4.670700305222E-01
     18 F   7 N    -4.669936371282E-01 -9.267021695633E-02 -1.854786665276E-01
     19 F   7 N    -4.669936371282E-01  1.854786665276E-01  9.267021695633E-02
     20 F   7 N     4.669936371282E-01 -1.854786665276E-01  9.267021695633E-02
     21 F   7 N     4.669936371282E-01  1.854786665276E-01 -9.267021695633E-02
     22 F   7 N    -4.669936371282E-01 -1.854786665276E-01 -9.267021695633E-02
     23 F   7 N     1.861306660773E-01  9.267919890025E-02 -4.663325107213E-01
     24 F   7 N     9.325066533426E-02 -4.670700305222E-01  1.867303855763E-01
     25 F   7 N    -1.861306660773E-01 -9.267919890025E-02 -4.663325107213E-01
     26 F   7 N     9.325066533426E-02  4.670700305222E-01 -1.867303855763E-01
     27 F   7 N    -1.861306660773E-01  9.267919890025E-02  4.663325107213E-01
     28 F   7 N    -9.325066533426E-02  4.670700305222E-01  1.867303855763E-01
     29 F   7 N     1.861306660773E-01 -9.267919890025E-02  4.663325107213E-01
     30 F   7 N    -9.325066533426E-02 -4.670700305222E-01 -1.867303855763E-01
     31 T  17 CL    7.350701080353E-02  4.235442567682E-01  7.495631168757E-02
     32 F  17 CL   -7.350701080353E-02 -4.235442567682E-01  7.495631168757E-02
     33 F  17 CL    7.350701080353E-02 -4.235442567682E-01 -7.495631168757E-02
     34 F  17 CL   -7.350701080353E-02  4.235442567682E-01 -7.495631168757E-02
     35 F  17 CL    7.350701080353E-02  7.495631168757E-02  4.235442567682E-01
     36 T  17 CL    4.205116675277E-01  7.518268013070E-02  7.518268013070E-02
     37 F  17 CL   -7.350701080353E-02 -7.495631168757E-02  4.235442567682E-01
     38 F  17 CL   -4.205116675277E-01  7.518268013070E-02 -7.518268013070E-02
     39 F  17 CL    7.350701080353E-02 -7.495631168757E-02 -4.235442567682E-01
     40 F  17 CL   -4.205116675277E-01 -7.518268013070E-02  7.518268013070E-02
     41 F  17 CL   -7.350701080353E-02  7.495631168757E-02 -4.235442567682E-01
     42 F  17 CL    4.205116675277E-01 -7.518268013070E-02 -7.518268013070E-02
     43 T   6 C     1.207125617016E-01 -4.996536110391E-01  1.211583032289E-01
     44 F   6 C    -1.207125617016E-01  4.996536110391E-01  1.211583032289E-01
     45 F   6 C     1.207125617016E-01  4.996536110391E-01 -1.211583032289E-01
     46 F   6 C    -1.207125617016E-01 -4.996536110391E-01 -1.211583032289E-01
     47 F   6 C     1.207125617016E-01  1.211583032289E-01 -4.996536110391E-01
     48 T   6 C     4.995210304605E-01  1.204387830782E-01  1.204387830782E-01
     49 F   6 C    -1.207125617016E-01 -1.211583032289E-01 -4.996536110391E-01
     50 F   6 C    -4.995210304605E-01  1.204387830782E-01 -1.204387830782E-01
     51 F   6 C     1.207125617016E-01 -1.211583032289E-01  4.996536110391E-01
     52 F   6 C    -4.995210304605E-01 -1.204387830782E-01  1.204387830782E-01
     53 F   6 C    -1.207125617016E-01  1.211583032289E-01  4.996536110391E-01
     54 F   6 C     4.995210304605E-01 -1.204387830782E-01 -1.204387830782E-01
     55 T   6 C    -2.985264407625E-01  9.468607833610E-02 -3.564366884479E-01
     56 F   6 C     2.985264407625E-01 -9.468607833610E-02 -3.564366884479E-01
     57 F   6 C    -2.985264407625E-01 -9.468607833610E-02  3.564366884479E-01
     58 F   6 C     2.985264407625E-01  9.468607833610E-02  3.564366884479E-01
     59 T   6 C    -3.573919027387E-01 -3.010791137509E-01  9.641883331592E-02
     60 T   6 C     9.526121977597E-02 -3.567950676272E-01 -3.000850319509E-01
     61 F   6 C     3.573919027387E-01  3.010791137509E-01  9.641883331592E-02
     62 F   6 C    -9.526121977597E-02 -3.567950676272E-01  3.000850319509E-01
     63 F   6 C    -3.573919027387E-01  3.010791137509E-01 -9.641883331592E-02
     64 F   6 C    -9.526121977597E-02  3.567950676272E-01 -3.000850319509E-01
     65 F   6 C     3.573919027387E-01 -3.010791137509E-01 -9.641883331592E-02
     66 F   6 C     9.526121977597E-02  3.567950676272E-01  3.000850319509E-01
     67 F   6 C     9.526121977597E-02 -3.000850319509E-01 -3.567950676272E-01
     68 F   6 C    -9.526121977597E-02  3.000850319509E-01 -3.567950676272E-01
     69 F   6 C    -9.526121977597E-02 -3.000850319509E-01  3.567950676272E-01
     70 F   6 C     9.526121977597E-02  3.000850319509E-01  3.567950676272E-01
     71 F   6 C    -2.985264407625E-01 -3.564366884479E-01  9.468607833610E-02
     72 F   6 C    -3.573919027387E-01  9.641883331592E-02 -3.010791137509E-01
     73 F   6 C     2.985264407625E-01  3.564366884479E-01  9.468607833610E-02
     74 F   6 C    -3.573919027387E-01 -9.641883331592E-02  3.010791137509E-01
     75 F   6 C     2.985264407625E-01 -3.564366884479E-01 -9.468607833610E-02
     76 F   6 C     3.573919027387E-01 -9.641883331592E-02 -3.010791137509E-01
     77 F   6 C    -2.985264407625E-01  3.564366884479E-01 -9.468607833610E-02
     78 F   6 C     3.573919027387E-01  9.641883331592E-02  3.010791137509E-01
     79 T   1 H    -2.475852047751E-01  1.323042098774E-01 -3.646239817955E-01
     80 F   1 H     2.475852047751E-01 -1.323042098774E-01 -3.646239817955E-01
     81 F   1 H    -2.475852047751E-01 -1.323042098774E-01  3.646239817955E-01
     82 F   1 H     2.475852047751E-01  1.323042098774E-01  3.646239817955E-01
     83 T   1 H    -3.678483344478E-01 -2.533500579692E-01  1.369059361300E-01
     84 T   1 H     1.341331281583E-01 -3.654166015823E-01 -2.504469775023E-01
     85 F   1 H     3.678483344478E-01  2.533500579692E-01  1.369059361300E-01
     86 F   1 H    -1.341331281583E-01 -3.654166015823E-01  2.504469775023E-01
     87 F   1 H    -3.678483344478E-01  2.533500579692E-01 -1.369059361300E-01
     88 F   1 H    -1.341331281583E-01  3.654166015823E-01 -2.504469775023E-01
     89 F   1 H     3.678483344478E-01 -2.533500579692E-01 -1.369059361300E-01
     90 F   1 H     1.341331281583E-01  3.654166015823E-01  2.504469775023E-01
     91 F   1 H     1.341331281583E-01 -2.504469775023E-01 -3.654166015823E-01
     92 F   1 H    -1.341331281583E-01  2.504469775023E-01 -3.654166015823E-01
     93 F   1 H    -1.341331281583E-01 -2.504469775023E-01  3.654166015823E-01
     94 F   1 H     1.341331281583E-01  2.504469775023E-01  3.654166015823E-01
     95 F   1 H    -2.475852047751E-01 -3.646239817955E-01  1.323042098774E-01
     96 F   1 H    -3.678483344478E-01  1.369059361300E-01 -2.533500579692E-01
     97 F   1 H     2.475852047751E-01  3.646239817955E-01  1.323042098774E-01
     98 F   1 H    -3.678483344478E-01 -1.369059361300E-01  2.533500579692E-01
     99 F   1 H     2.475852047751E-01 -3.646239817955E-01 -1.323042098774E-01
    100 F   1 H     3.678483344478E-01 -1.369059361300E-01 -2.533500579692E-01
    101 F   1 H    -2.475852047751E-01  3.646239817955E-01 -1.323042098774E-01
    102 F   1 H     3.678483344478E-01  1.369059361300E-01  2.533500579692E-01

 T = ATOM BELONGING TO THE ASYMMETRIC UNIT

 TOTAL ENERGY(DFT)(AU)( 14) -9.5868463426073E+03     DE (AU)    4.336E-03

 SYMMETRY ALLOWED FORCES  (COORDINATE, FORCE)

    1  1.7549606E-03    2 -2.9780910E-03    3  4.7658505E-03    4  5.2224961E-03
    5  1.2064353E-02    6  1.5676070E-02    7 -2.2614547E-02    8 -6.9435710E-03
    9  2.6656763E-03   10 -1.0788474E-03   11 -3.5194427E-03   12  1.0387715E-02
   13  1.3511660E-03   14  3.1864858E-03   15 -1.6407823E-03   16 -2.7614030E-03
   17  8.7948871E-03   18 -5.7163644E-03   19  4.3752002E-03   20 -1.7606307E-03
   21  6.6012460E-03   22 -1.5417296E-02   23 -1.2798404E-03   24 -7.5477717E-03
   25 -1.0691746E-02   26  2.0710497E-02   27  2.6672603E-03   28 -1.3126261E-03
   29  3.5191837E-03   30  4.3017023E-04   31 -3.5091083E-03   32  2.3262149E-03
   33 -5.5554835E-03   34 -4.6507356E-03   35  4.3503885E-03   36  6.6233424E-04
   37  9.2745227E-04   38  7.0805282E-04

 GRADIENT NORM     0.047869  GRADIENT THRESHOLD     0.500000

 PREDICTED ENERGY CHANGE    -0.234E-01
 SCSCSCSCSCSCSCSCSCSCSCSCSCSCSCSCSCSCSCSCSCSCSCSCSCSCSCSCSCSCSCSCSCSCSCSCSCSCSC
 DISPLACEMENT SCALED BY  0.2995
 NO CONVERGENCE TESTS PERFORMED
           GRADIENT INFORMATIONS AT   --    PREDICTED POINT WRT CURR.POINT
   I  PREV.GRAD   CURR.GRAD   PRED.POINT  OLD.DISP NEW.DISP
    1   -0.0047     -0.0018     -0.0036      0.1307      0.0392
    2    0.0111      0.0030      0.0081      0.1170      0.0351
    3    0.0040     -0.0048      0.0008     -0.2101     -0.0629
    4   -0.0293     -0.0052     -0.0206      0.2212      0.0663
    5   -0.0097     -0.0121     -0.0105      0.1098      0.0329
    6    0.0227     -0.0157      0.0088      0.0331      0.0099
    7    0.0079      0.0226      0.0132      0.2093      0.0627
    8    0.0010      0.0069      0.0032     -0.1811     -0.0542
    9    0.0017     -0.0027      0.0001     -0.0013     -0.0004
   10    0.0121      0.0011      0.0081      0.0312      0.0094
   11    0.0016      0.0035      0.0023     -0.3913     -0.1172
   12    0.0008     -0.0104     -0.0033      1.6693      0.5000
   13    0.0085     -0.0014      0.0049     -0.0455     -0.0136
   14    0.0009     -0.0032     -0.0006      0.4647      0.1392
   15    0.0189      0.0016      0.0127     -0.1631     -0.0488
   16   -0.0100      0.0028     -0.0054     -0.0263     -0.0079
   17   -0.0034     -0.0088     -0.0053      0.4756      0.1425
   18    0.0207      0.0057      0.0153      0.1193      0.0357
   19    0.0003     -0.0044     -0.0014      0.0395      0.0118
   20    0.0085      0.0018      0.0060     -0.0352     -0.0105
   21    0.0162     -0.0066      0.0080      0.1758      0.0527
   22    0.0062      0.0154      0.0095     -0.5610     -0.1680
   23   -0.0116      0.0013     -0.0070      0.3095      0.0927
   24   -0.0130      0.0075     -0.0056     -0.0042     -0.0013
   25    0.0032      0.0107      0.0059      0.1177      0.0353
   26   -0.0037     -0.0207     -0.0098      0.2645      0.0792
   27   -0.0009     -0.0027     -0.0015     -0.2456     -0.0736
   28   -0.0057      0.0013     -0.0032      0.0765      0.0229
   29   -0.0202     -0.0035     -0.0142      0.1284      0.0385
   30    0.0052     -0.0004      0.0032      0.2865      0.0858
   31    0.0014      0.0035      0.0022     -1.1793     -0.3532
   32   -0.0197     -0.0023     -0.0134      0.4133      0.1238
   33   -0.0003      0.0056      0.0018     -0.1731     -0.0518
   34    0.0004      0.0047      0.0019     -0.0840     -0.0252
   35    0.0001     -0.0044     -0.0015      0.6354      0.1903
   36   -0.0005     -0.0007     -0.0006     -0.2681     -0.0803
   37   -0.0103     -0.0009     -0.0069      0.1229      0.0368
   38   -0.0072     -0.0007     -0.0049      0.1866      0.0559
 TTTTTTTTTTTTTTTTTTTTTTTTTTTTTT OPTI        TELAPSE     1378.24 TCPU      719.09
 *******************************************************************************
 COORDINATE OPTIMIZATION - POINT    4
 *******************************************************************************
 LATTICE PARAMETERS (ANGSTROMS AND DEGREES) - BOHR = 0.5291772083 ANGSTROM
 PRIMITIVE CELL - CENTRING CODE 6/1 VOLUME=  2437.408080 - DENSITY  1.087 g/cm^3
         A              B              C           ALPHA      BETA       GAMMA 
    14.68493458    14.68493458    14.68493458   110.285563 109.065590 109.065590
 *******************************************************************************
 ATOMS IN THE ASYMMETRIC UNIT   15 - ATOMS IN THE UNIT CELL:  102
     ATOM                 X/A                 Y/B                 Z/C    
 *******************************************************************************
      1 T 230 ZN    5.000000000000E-01  2.500000000000E-01 -2.500000000000E-01
      2 F 230 ZN    5.000000000000E-01 -2.500000000000E-01  2.500000000000E-01
      3 T 230 ZN   -2.485796795802E-01 -5.000000000000E-01  2.514203204198E-01
      4 F 230 ZN    2.485796795802E-01 -2.514203204198E-01  5.000000000000E-01
      5 F 230 ZN    2.485796795802E-01  5.000000000000E-01 -2.514203204198E-01
      6 F 230 ZN   -2.485796795802E-01  2.514203204198E-01 -5.000000000000E-01
      7 T   7 N    -3.729767062244E-01  2.784781657041E-01 -2.791730556802E-01
      8 F   7 N    -4.423487786157E-01 -9.380365054418E-02  2.791730556802E-01
      9 F   7 N     3.729767062244E-01  9.380365054418E-02 -3.485451280715E-01
     10 F   7 N     4.423487786157E-01 -2.784781657041E-01  3.485451280715E-01
     11 T   7 N    -2.793915728964E-01 -3.731945218631E-01  2.809595068778E-01
     12 T   7 N     2.775320758137E-01 -2.814413014955E-01 -3.741719037768E-01
     13 F   7 N     3.458459712592E-01  4.396489202258E-01 -2.809595068778E-01
     14 F   7 N    -9.273060228129E-02  2.814413014955E-01 -4.410266226908E-01
     15 F   7 N     2.793915728964E-01 -4.396489202258E-01 -9.380294896665E-02
     16 F   7 N     9.273060228129E-02 -3.482960204095E-01  3.741719037768E-01
     17 F   7 N    -3.458459712592E-01  3.731945218631E-01  9.380294896665E-02
     18 F   7 N    -2.775320758137E-01  3.482960204095E-01  4.410266226908E-01
     19 F   7 N     2.775320758137E-01 -3.741719037768E-01 -2.814413014955E-01
     20 F   7 N    -9.273060228129E-02 -4.410266226908E-01  2.814413014955E-01
     21 F   7 N     9.273060228129E-02  3.741719037768E-01 -3.482960204095E-01
     22 F   7 N    -2.775320758137E-01  4.410266226908E-01  3.482960204095E-01
     23 F   7 N    -3.729767062244E-01 -2.791730556802E-01  2.784781657041E-01
     24 F   7 N    -2.793915728964E-01  2.809595068778E-01 -3.731945218631E-01
     25 F   7 N     4.423487786157E-01  3.485451280715E-01 -2.784781657041E-01
     26 F   7 N     2.793915728964E-01 -9.380294896665E-02 -4.396489202258E-01
     27 F   7 N    -4.423487786157E-01  2.791730556802E-01 -9.380365054418E-02
     28 F   7 N    -3.458459712592E-01  9.380294896665E-02  3.731945218631E-01
     29 F   7 N     3.729767062244E-01 -3.485451280715E-01  9.380365054418E-02
     30 F   7 N     3.458459712592E-01 -2.809595068778E-01  4.396489202258E-01
     31 T  17 CL    4.991499293619E-01  1.551244557791E-01  4.968836619444E-01
     32 F  17 CL   -3.417592061653E-01  2.266267417475E-03 -4.968836619444E-01
     33 F  17 CL   -4.991499293619E-01 -2.266267417475E-03 -3.440254735828E-01
     34 F  17 CL    3.417592061653E-01 -1.551244557791E-01  3.440254735828E-01
     35 F  17 CL    4.991499293619E-01  4.968836619444E-01  1.551244557791E-01
     36 T  17 CL    1.522413176864E-01  4.947370426298E-01  4.947370426298E-01
     37 F  17 CL    3.417592061653E-01  3.440254735828E-01 -1.551244557791E-01
     38 F  17 CL    0.000000000000E+00 -4.947370426298E-01 -3.424957249434E-01
     39 F  17 CL   -4.991499293619E-01 -3.440254735828E-01 -2.266267417475E-03
     40 F  17 CL    0.000000000000E+00 -3.424957249434E-01 -4.947370426298E-01
     41 F  17 CL   -3.417592061653E-01 -4.968836619444E-01  2.266267417475E-03
     42 F  17 CL   -1.522413176864E-01  3.424957249434E-01  3.424957249434E-01
     43 T   6 C    -3.776792763899E-01  2.440786900145E-01 -3.783713436084E-01
     44 F   6 C    -3.775499663771E-01  6.920672184949E-04  3.783713436084E-01
     45 F   6 C     3.776792763899E-01 -6.920672184949E-04 -3.782420335956E-01
     46 F   6 C     3.775499663771E-01 -2.440786900145E-01  3.782420335956E-01
     47 F   6 C    -3.776792763899E-01 -3.783713436084E-01  2.440786900145E-01
     48 T   6 C     2.409562588107E-01 -3.802442864761E-01 -3.802442864761E-01
     49 F   6 C     3.775499663771E-01  3.782420335956E-01 -2.440786900145E-01
     50 F   6 C     0.000000000000E+00  3.802442864761E-01 -3.787994547132E-01
     51 F   6 C     3.776792763899E-01 -3.782420335956E-01 -6.920672184949E-04
     52 F   6 C     0.000000000000E+00 -3.787994547132E-01  3.802442864761E-01
     53 F   6 C    -3.775499663771E-01  3.783713436084E-01  6.920672184949E-04
     54 F   6 C    -2.409562588107E-01  3.787994547132E-01  3.787994547132E-01
     55 T   6 C    -2.611164559138E-01  3.434915199841E-01 -2.024068323673E-01
     56 F   6 C    -4.541016476486E-01 -5.870962354646E-02  2.024068323673E-01
     57 F   6 C     2.611164559138E-01  5.870962354646E-02 -3.953920241021E-01
     58 F   6 C     4.541016476486E-01 -3.434915199841E-01  3.953920241021E-01
     59 T   6 C    -2.039033488368E-01 -2.598719986840E-01  3.427707881799E-01
     60 T   6 C     3.425887161255E-01 -2.042037785382E-01 -2.609232883592E-01
     61 F   6 C     3.973572131361E-01  4.533258629834E-01 -3.427707881799E-01
     62 F   6 C    -5.671950982104E-02  2.042037785382E-01 -4.532075053363E-01
     63 F   6 C     2.039033488368E-01 -4.533258629834E-01 -5.596864984726E-02
     64 F   6 C     5.671950982104E-02 -3.964879955153E-01  2.609232883592E-01
     65 F   6 C    -3.973572131361E-01  2.598719986840E-01  5.596864984726E-02
     66 F   6 C    -3.425887161255E-01  3.964879955153E-01  4.532075053363E-01
     67 F   6 C     3.425887161255E-01 -2.609232883592E-01 -2.042037785382E-01
     68 F   6 C    -5.671950982104E-02 -4.532075053363E-01  2.042037785382E-01
     69 F   6 C     5.671950982104E-02  2.609232883592E-01 -3.964879955153E-01
     70 F   6 C    -3.425887161255E-01  4.532075053363E-01  3.964879955153E-01
     71 F   6 C    -2.611164559138E-01 -2.024068323673E-01  3.434915199841E-01
     72 F   6 C    -2.039033488368E-01  3.427707881799E-01 -2.598719986840E-01
     73 F   6 C     4.541016476486E-01  3.953920241021E-01 -3.434915199841E-01
     74 F   6 C     2.039033488368E-01 -5.596864984726E-02 -4.533258629834E-01
     75 F   6 C    -4.541016476486E-01  2.024068323673E-01 -5.870962354646E-02
     76 F   6 C    -3.973572131361E-01  5.596864984726E-02  2.598719986840E-01
     77 F   6 C     2.611164559138E-01 -3.953920241021E-01  5.870962354646E-02
     78 F   6 C     3.973572131361E-01 -3.427707881799E-01  4.533258629834E-01
     79 T   1 H    -2.318542480299E-01  3.839844225025E-01 -1.133766159459E-01
     80 F   1 H     4.973610384484E-01 -1.184776320840E-01  1.133766159459E-01
     81 F   1 H     2.318542480299E-01  1.184776320840E-01 -3.841613294676E-01
     82 F   1 H    -4.973610384484E-01 -3.839844225025E-01  3.841613294676E-01
     83 T   1 H    -1.157367835159E-01 -2.297776923908E-01  3.817821266410E-01
     84 T   1 H     3.837173077779E-01 -1.153681944679E-01 -2.303986786418E-01
     85 F   1 H     3.884401809682E-01 -4.975189101568E-01 -3.817821266410E-01
     86 F   1 H    -1.150304841739E-01  1.153681944679E-01  4.990855022458E-01
     87 F   1 H     1.157367835159E-01  4.975189101568E-01 -1.140409088749E-01
     88 F   1 H     1.150304841739E-01 -3.858840135803E-01  2.303986786418E-01
     89 F   1 H    -3.884401809682E-01  2.297776923908E-01  1.140409088749E-01
     90 F   1 H    -3.837173077779E-01  3.858840135803E-01 -4.990855022458E-01
     91 F   1 H     3.837173077779E-01 -2.303986786418E-01 -1.153681944679E-01
     92 F   1 H    -1.150304841739E-01  4.990855022458E-01  1.153681944679E-01
     93 F   1 H     1.150304841739E-01  2.303986786418E-01 -3.858840135803E-01
     94 F   1 H    -3.837173077779E-01 -4.990855022458E-01  3.858840135803E-01
     95 F   1 H    -2.318542480299E-01 -1.133766159459E-01  3.839844225025E-01
     96 F   1 H    -1.157367835159E-01  3.817821266410E-01 -2.297776923908E-01
     97 F   1 H    -4.973610384484E-01  3.841613294676E-01 -3.839844225025E-01
     98 F   1 H     1.157367835159E-01 -1.140409088749E-01  4.975189101568E-01
     99 F   1 H     4.973610384484E-01  1.133766159459E-01 -1.184776320840E-01
    100 F   1 H    -3.884401809682E-01  1.140409088749E-01  2.297776923908E-01
    101 F   1 H     2.318542480299E-01 -3.841613294676E-01  1.184776320840E-01
    102 F   1 H     3.884401809682E-01 -3.817821266410E-01 -4.975189101568E-01

 TRANSFORMATION MATRIX PRIMITIVE-CRYSTALLOGRAPHIC CELL
  0.0000  1.0000  1.0000  1.0000  0.0000  1.0000  1.0000  1.0000  0.0000

 *******************************************************************************
 CRYSTALLOGRAPHIC CELL (VOLUME=       4874.81615958)
         A              B              C           ALPHA      BETA       GAMMA 
    16.78585888    17.04148110    17.04148110    90.000000  90.000000  90.000000

 COORDINATES IN THE CRYSTALLOGRAPHIC CELL
     ATOM                 X/A                 Y/B                 Z/C    
 *******************************************************************************
      1 T 230 ZN    2.500000000000E-01  5.000000000000E-01  5.498613726126E-17
      2 F 230 ZN    2.500000000000E-01 -8.291694843291E-17  5.000000000000E-01
      3 T 230 ZN   -6.924909274516E-17  2.514203204198E-01 -5.000000000000E-01
      4 F 230 ZN    5.000000000000E-01  9.679192674052E-17  2.485796795802E-01
      5 F 230 ZN    5.000000000000E-01  2.485796795802E-01  1.243750763003E-16
      6 F 230 ZN   -6.924909274516E-17 -5.000000000000E-01  2.514203204198E-01
      7 T   7 N     1.861409081241E-01 -4.653139638043E-01  9.233725757995E-02
      8 F   7 N    -1.861409081241E-01  4.653139638043E-01  9.233725757995E-02
      9 F   7 N     1.861409081241E-01  4.653139638043E-01 -9.233725757995E-02
     10 F   7 N    -1.861409081241E-01 -4.653139638043E-01 -9.233725757995E-02
     11 T   7 N     9.357827895555E-02  1.873812279222E-01 -4.667728008186E-01
     12 T   7 N    -4.665726405430E-01  9.240073676622E-02  1.851313390475E-01
     13 F   7 N    -9.357827895555E-02 -1.873812279222E-01 -4.667728008186E-01
     14 F   7 N     4.665726405430E-01  9.240073676622E-02 -1.851313390475E-01
     15 F   7 N     9.357827895555E-02 -1.873812279222E-01  4.667728008186E-01
     16 F   7 N     4.665726405430E-01 -9.240073676622E-02  1.851313390475E-01
     17 F   7 N    -9.357827895555E-02  1.873812279222E-01  4.667728008186E-01
     18 F   7 N    -4.665726405430E-01 -9.240073676622E-02 -1.851313390475E-01
     19 F   7 N    -4.665726405430E-01  1.851313390475E-01  9.240073676622E-02
     20 F   7 N     4.665726405430E-01 -1.851313390475E-01  9.240073676622E-02
     21 F   7 N     4.665726405430E-01  1.851313390475E-01 -9.240073676622E-02
     22 F   7 N    -4.665726405430E-01 -1.851313390475E-01 -9.240073676622E-02
     23 F   7 N     1.861409081241E-01  9.233725757995E-02 -4.653139638043E-01
     24 F   7 N     9.357827895555E-02 -4.667728008186E-01  1.873812279222E-01
     25 F   7 N    -1.861409081241E-01 -9.233725757995E-02 -4.653139638043E-01
     26 F   7 N     9.357827895555E-02  4.667728008186E-01 -1.873812279222E-01
     27 F   7 N    -1.861409081241E-01  9.233725757995E-02  4.653139638043E-01
     28 F   7 N    -9.357827895555E-02  4.667728008186E-01  1.873812279222E-01
     29 F   7 N     1.861409081241E-01 -9.233725757995E-02  4.653139638043E-01
     30 F   7 N    -9.357827895555E-02 -4.667728008186E-01 -1.873812279222E-01
     31 T  17 CL    7.642909418080E-02  4.204545677636E-01  7.869536159828E-02
     32 F  17 CL   -7.642909418080E-02 -4.204545677636E-01  7.869536159828E-02
     33 F  17 CL    7.642909418080E-02 -4.204545677636E-01 -7.869536159828E-02
     34 F  17 CL   -7.642909418080E-02  4.204545677636E-01 -7.869536159828E-02
     35 F  17 CL    7.642909418080E-02  7.869536159828E-02  4.204545677636E-01
     36 T  17 CL    4.186163837866E-01  7.612065884320E-02  7.612065884320E-02
     37 F  17 CL   -7.642909418080E-02 -7.869536159828E-02  4.204545677636E-01
     38 F  17 CL   -4.186163837866E-01  7.612065884320E-02 -7.612065884320E-02
     39 F  17 CL    7.642909418080E-02 -7.869536159828E-02 -4.204545677636E-01
     40 F  17 CL   -4.186163837866E-01 -7.612065884320E-02  7.612065884320E-02
     41 F  17 CL   -7.642909418080E-02  7.869536159828E-02 -4.204545677636E-01
     42 F  17 CL    4.186163837866E-01 -7.612065884320E-02 -7.612065884320E-02
     43 T   6 C     1.216933113980E-01  4.999353449936E-01  1.223853786165E-01
     44 F   6 C    -1.216933113980E-01 -4.999353449936E-01  1.223853786165E-01
     45 F   6 C     1.216933113980E-01 -4.999353449936E-01 -1.223853786165E-01
     46 F   6 C    -1.216933113980E-01  4.999353449936E-01 -1.223853786165E-01
     47 F   6 C     1.216933113980E-01  1.223853786165E-01  4.999353449936E-01
     48 T   6 C     4.992775841186E-01  1.204781294054E-01  1.204781294054E-01
     49 F   6 C    -1.216933113980E-01 -1.223853786165E-01  4.999353449936E-01
     50 F   6 C    -4.992775841186E-01  1.204781294054E-01 -1.204781294054E-01
     51 F   6 C     1.216933113980E-01 -1.223853786165E-01 -4.999353449936E-01
     52 F   6 C    -4.992775841186E-01 -1.204781294054E-01  1.204781294054E-01
     53 F   6 C    -1.216933113980E-01  1.223853786165E-01 -4.999353449936E-01
     54 F   6 C     4.992775841186E-01 -1.204781294054E-01 -1.204781294054E-01
     55 T   6 C    -2.988994282347E-01  9.649259586741E-02 -3.576090517812E-01
     56 F   6 C     2.988994282347E-01 -9.649259586741E-02 -3.576090517812E-01
     57 F   6 C    -2.988994282347E-01 -9.649259586741E-02  3.576090517812E-01
     58 F   6 C     2.988994282347E-01  9.649259586741E-02  3.576090517812E-01
     59 T   6 C    -3.565989308337E-01 -3.006302809864E-01  9.672693214967E-02
     60 T   6 C     9.614210848856E-02 -3.570653968478E-01 -3.003458870267E-01
     61 F   6 C     3.565989308337E-01  3.006302809864E-01  9.672693214967E-02
     62 F   6 C    -9.614210848856E-02 -3.570653968478E-01  3.003458870267E-01
     63 F   6 C    -3.565989308337E-01  3.006302809864E-01 -9.672693214967E-02
     64 F   6 C    -9.614210848856E-02  3.570653968478E-01 -3.003458870267E-01
     65 F   6 C     3.565989308337E-01 -3.006302809864E-01 -9.672693214967E-02
     66 F   6 C     9.614210848856E-02  3.570653968478E-01  3.003458870267E-01
     67 F   6 C     9.614210848856E-02 -3.003458870267E-01 -3.570653968478E-01
     68 F   6 C    -9.614210848856E-02  3.003458870267E-01 -3.570653968478E-01
     69 F   6 C    -9.614210848856E-02 -3.003458870267E-01  3.570653968478E-01
     70 F   6 C     9.614210848856E-02  3.003458870267E-01  3.570653968478E-01
     71 F   6 C    -2.988994282347E-01 -3.576090517812E-01  9.649259586741E-02
     72 F   6 C    -3.565989308337E-01  9.672693214967E-02 -3.006302809864E-01
     73 F   6 C     2.988994282347E-01  3.576090517812E-01  9.649259586741E-02
     74 F   6 C    -3.565989308337E-01 -9.672693214967E-02  3.006302809864E-01
     75 F   6 C     2.988994282347E-01 -3.576090517812E-01 -9.649259586741E-02
     76 F   6 C     3.565989308337E-01 -9.672693214967E-02 -3.006302809864E-01
     77 F   6 C    -2.988994282347E-01  3.576090517812E-01 -9.649259586741E-02
     78 F   6 C     3.565989308337E-01  9.672693214967E-02  3.006302809864E-01
     79 T   1 H    -2.487689727067E-01  1.353923567608E-01 -3.672466047908E-01
     80 F   1 H     2.487689727067E-01 -1.353923567608E-01 -3.672466047908E-01
     81 F   1 H    -2.487689727067E-01 -1.353923567608E-01  3.672466047908E-01
     82 F   1 H     2.487689727067E-01  1.353923567608E-01  3.672466047908E-01
     83 T   1 H    -3.661293911170E-01 -2.520884822421E-01  1.363516987262E-01
     84 T   1 H     1.352579095562E-01 -3.656565881980E-01 -2.506261040241E-01
     85 F   1 H     3.661293911170E-01  2.520884822421E-01  1.363516987262E-01
     86 F   1 H    -1.352579095562E-01 -3.656565881980E-01  2.506261040241E-01
     87 F   1 H    -3.661293911170E-01  2.520884822421E-01 -1.363516987262E-01
     88 F   1 H    -1.352579095562E-01  3.656565881980E-01 -2.506261040241E-01
     89 F   1 H     3.661293911170E-01 -2.520884822421E-01 -1.363516987262E-01
     90 F   1 H     1.352579095562E-01  3.656565881980E-01  2.506261040241E-01
     91 F   1 H     1.352579095562E-01 -2.506261040241E-01 -3.656565881980E-01
     92 F   1 H    -1.352579095562E-01  2.506261040241E-01 -3.656565881980E-01
     93 F   1 H    -1.352579095562E-01 -2.506261040241E-01  3.656565881980E-01
     94 F   1 H     1.352579095562E-01  2.506261040241E-01  3.656565881980E-01
     95 F   1 H    -2.487689727067E-01 -3.672466047908E-01  1.353923567608E-01
     96 F   1 H    -3.661293911170E-01  1.363516987262E-01 -2.520884822421E-01
     97 F   1 H     2.487689727067E-01  3.672466047908E-01  1.353923567608E-01
     98 F   1 H    -3.661293911170E-01 -1.363516987262E-01  2.520884822421E-01
     99 F   1 H     2.487689727067E-01 -3.672466047908E-01 -1.353923567608E-01
    100 F   1 H     3.661293911170E-01 -1.363516987262E-01 -2.520884822421E-01
    101 F   1 H    -2.487689727067E-01  3.672466047908E-01 -1.353923567608E-01
    102 F   1 H     3.661293911170E-01  1.363516987262E-01  2.520884822421E-01

 T = ATOM BELONGING TO THE ASYMMETRIC UNIT

 TOTAL ENERGY(DFT)(AU)( 15) -9.5868537020099E+03     DE (AU)   -7.359E-03

 SYMMETRY ALLOWED FORCES  (COORDINATE, FORCE)

    1 -3.4515176E-04    2  3.5781381E-03    3  8.5449171E-03    4 -1.0558947E-02
    5 -4.9675576E-04    6  2.1722065E-02    7 -2.9654145E-03    8 -2.0450869E-03
    9  4.2460755E-03   10  5.7090421E-03   11 -5.5174306E-04   12  3.2577969E-03
   13  4.1918378E-03   14  1.7358102E-03   15  7.6333923E-03   16 -4.1877513E-03
   17 -1.4703629E-03   18  7.5561959E-03   19  1.5579149E-03   20  4.0810709E-03
   21  1.1896254E-02   22 -6.5366168E-03   23 -8.2183005E-03   24 -1.0645544E-02
   25 -4.0386224E-03   26  7.3820480E-03   27  6.8113415E-04   28 -4.7353434E-03
   29 -6.5980207E-03   30  2.9181986E-03   31 -7.5361455E-04   32 -9.5030310E-03
   33 -2.3414801E-03   34 -2.1119775E-03   35  2.2744052E-03   36  4.7100414E-05
   37 -5.3538886E-03   38 -3.5307149E-03

 GRADIENT NORM     0.039708  GRADIENT THRESHOLD     0.500000

 PREDICTED ENERGY CHANGE    -0.845E-02
 SCSCSCSCSCSCSCSCSCSCSCSCSCSCSCSCSCSCSCSCSCSCSCSCSCSCSCSCSCSCSCSCSCSCSCSCSCSCSC
 DISPLACEMENT SCALED BY  0.3681
 NO CONVERGENCE TESTS PERFORMED
           GRADIENT INFORMATIONS AT   --    PREDICTED POINT WRT CURR.POINT
   I  PREV.GRAD   CURR.GRAD   PRED.POINT  OLD.DISP NEW.DISP
    1   -0.0018      0.0003      0.0005     -0.0217     -0.0080
    2    0.0030     -0.0036     -0.0042      0.0343      0.0126
    3   -0.0048     -0.0085     -0.0089     -0.0663     -0.0244
    4   -0.0052      0.0106      0.0121      0.0122      0.0045
    5   -0.0121      0.0005      0.0017      0.0137      0.0050
    6   -0.0157     -0.0217     -0.0223      0.0530      0.0195
    7    0.0226      0.0030      0.0011     -0.0348     -0.0128
    8    0.0069      0.0020      0.0016      0.0061      0.0022
    9   -0.0027     -0.0042     -0.0044      0.0282      0.0104
   10    0.0011     -0.0057     -0.0064      0.0289      0.0106
   11    0.0035      0.0006      0.0003      0.5059      0.1862
   12   -0.0104     -0.0033     -0.0026     -1.3585     -0.5000
   13   -0.0014     -0.0042     -0.0045      0.0896      0.0330
   14   -0.0032     -0.0017     -0.0016      0.0889      0.0327
   15    0.0016     -0.0076     -0.0085      0.0477      0.0176
   16    0.0028      0.0042      0.0043      0.1841      0.0677
   17   -0.0088      0.0015      0.0025     -0.4953     -0.1823
   18    0.0057     -0.0076     -0.0088      0.0387      0.0143
   19   -0.0044     -0.0016     -0.0013      0.0104      0.0038
   20    0.0018     -0.0041     -0.0046      0.0398      0.0147
   21   -0.0066     -0.0119     -0.0124      0.1375      0.0506
   22    0.0154      0.0065      0.0057     -0.3147     -0.1158
   23    0.0013      0.0082      0.0089      0.0002      0.0001
   24    0.0075      0.0106      0.0109     -0.2179     -0.0802
   25    0.0107      0.0040      0.0034     -0.3043     -0.1120
   26   -0.0207     -0.0074     -0.0061      0.5124      0.1886
   27   -0.0027     -0.0007     -0.0005      0.1126      0.0414
   28    0.0013      0.0047      0.0051      0.0066      0.0024
   29   -0.0035      0.0066      0.0076      0.0147      0.0054
   30   -0.0004     -0.0029     -0.0032      0.3125      0.1150
   31    0.0035      0.0008      0.0005     -0.7468     -0.2749
   32   -0.0023      0.0095      0.0106     -0.0006     -0.0002
   33    0.0056      0.0023      0.0020     -0.5451     -0.2006
   34    0.0047      0.0021      0.0019     -0.7588     -0.2793
   35   -0.0044     -0.0023     -0.0021      1.2436      0.4577
   36   -0.0007     -0.0000      0.0000      0.2067      0.0761
   37   -0.0009      0.0054      0.0060     -0.0043     -0.0016
   38   -0.0007      0.0035      0.0039      0.0042      0.0016
 TTTTTTTTTTTTTTTTTTTTTTTTTTTTTT OPTI        TELAPSE     1528.56 TCPU      839.17
 *******************************************************************************
 COORDINATE OPTIMIZATION - POINT    5
 *******************************************************************************
 LATTICE PARAMETERS (ANGSTROMS AND DEGREES) - BOHR = 0.5291772083 ANGSTROM
 PRIMITIVE CELL - CENTRING CODE 6/1 VOLUME=  2437.408080 - DENSITY  1.087 g/cm^3
         A              B              C           ALPHA      BETA       GAMMA 
    14.68493458    14.68493458    14.68493458   110.285563 109.065590 109.065590
 *******************************************************************************
 ATOMS IN THE ASYMMETRIC UNIT   15 - ATOMS IN THE UNIT CELL:  102
     ATOM                 X/A                 Y/B                 Z/C    
 *******************************************************************************
      1 T 230 ZN    5.000000000000E-01  2.500000000000E-01 -2.500000000000E-01
      2 F 230 ZN    5.000000000000E-01 -2.500000000000E-01  2.500000000000E-01
      3 T 230 ZN   -2.487035810331E-01 -5.000000000000E-01  2.512964189669E-01
      4 F 230 ZN    2.487035810331E-01 -2.512964189669E-01  5.000000000000E-01
      5 F 230 ZN    2.487035810331E-01  5.000000000000E-01 -2.512964189669E-01
      6 F 230 ZN   -2.487035810331E-01  2.512964189669E-01 -5.000000000000E-01
      7 T   7 N    -3.728913543895E-01  2.781826406551E-01 -2.791059114180E-01
      8 F   7 N    -4.427114479270E-01 -9.378544297156E-02  2.791059114180E-01
      9 F   7 N     3.728913543895E-01  9.378544297156E-02 -3.489260049554E-01
     10 F   7 N     4.427114479270E-01 -2.781826406551E-01  3.489260049554E-01
     11 T   7 N    -2.793399293571E-01 -3.730325117669E-01  2.807597510612E-01
     12 T   7 N     2.776894333440E-01 -2.812177128509E-01 -3.740051699844E-01
     13 F   7 N     3.462077371719E-01  4.399003195818E-01 -2.807597510612E-01
     14 F   7 N    -9.278745713348E-02  2.812177128509E-01 -4.410928538051E-01
     15 F   7 N     2.793399293571E-01 -4.399003195818E-01 -9.369258240984E-02
     16 F   7 N     9.278745713348E-02 -3.483053966717E-01  3.740051699844E-01
     17 F   7 N    -3.462077371719E-01  3.730325117669E-01  9.369258240984E-02
     18 F   7 N    -2.776894333440E-01  3.483053966717E-01  4.410928538051E-01
     19 F   7 N     2.776894333440E-01 -3.740051699844E-01 -2.812177128509E-01
     20 F   7 N    -9.278745713348E-02 -4.410928538051E-01  2.812177128509E-01
     21 F   7 N     9.278745713348E-02  3.740051699844E-01 -3.483053966717E-01
     22 F   7 N    -2.776894333440E-01  4.410928538051E-01  3.483053966717E-01
     23 F   7 N    -3.728913543895E-01 -2.791059114180E-01  2.781826406551E-01
     24 F   7 N    -2.793399293571E-01  2.807597510612E-01 -3.730325117669E-01
     25 F   7 N     4.427114479270E-01  3.489260049554E-01 -2.781826406551E-01
     26 F   7 N     2.793399293571E-01 -9.369258240984E-02 -4.399003195818E-01
     27 F   7 N    -4.427114479270E-01  2.791059114180E-01 -9.378544297156E-02
     28 F   7 N    -3.462077371719E-01  9.369258240984E-02  3.730325117669E-01
     29 F   7 N     3.728913543895E-01 -3.489260049554E-01  9.378544297156E-02
     30 F   7 N     3.462077371719E-01 -2.807597510612E-01  4.399003195818E-01
     31 T  17 CL    4.995253846533E-01  1.486091121770E-01  4.973472199991E-01
     32 F  17 CL   -3.487381078221E-01  2.178164654138E-03 -4.973472199991E-01
     33 F  17 CL   -4.995253846533E-01 -2.178164654138E-03 -3.509162724763E-01
     34 F  17 CL    3.487381078221E-01 -1.486091121770E-01  3.509162724763E-01
     35 F  17 CL    4.995253846533E-01  4.973472199991E-01  1.486091121770E-01
     36 T  17 CL    1.530506991694E-01  4.950698088867E-01  4.950698088867E-01
     37 F  17 CL    3.487381078221E-01  3.509162724763E-01 -1.486091121770E-01
     38 F  17 CL    0.000000000000E+00 -4.950698088867E-01 -3.420191097173E-01
     39 F  17 CL   -4.995253846533E-01 -3.509162724763E-01 -2.178164654138E-03
     40 F  17 CL    0.000000000000E+00 -3.420191097173E-01 -4.950698088867E-01
     41 F  17 CL   -3.487381078221E-01 -4.973472199991E-01  2.178164654138E-03
     42 F  17 CL   -1.530506991694E-01  3.420191097173E-01  3.420191097173E-01
     43 T   6 C    -3.775268991827E-01  2.417207306072E-01 -3.781673376590E-01
     44 F   6 C    -3.801119317338E-01  6.404384762421E-04  3.781673376590E-01
     45 F   6 C     3.775268991827E-01 -6.404384762421E-04 -3.807523702101E-01
     46 F   6 C     3.801119317338E-01 -2.417207306072E-01  3.807523702101E-01
     47 F   6 C    -3.775268991827E-01 -3.781673376590E-01  2.417207306072E-01
     48 T   6 C     2.412103157744E-01 -3.799633576131E-01 -3.799633576131E-01
     49 F   6 C     3.801119317338E-01  3.807523702101E-01 -2.417207306072E-01
     50 F   6 C     0.000000000000E+00  3.799633576131E-01 -3.788263266125E-01
     51 F   6 C     3.775268991827E-01 -3.807523702101E-01 -6.404384762421E-04
     52 F   6 C     0.000000000000E+00 -3.788263266125E-01  3.799633576131E-01
     53 F   6 C    -3.801119317338E-01  3.781673376590E-01  6.404384762421E-04
     54 F   6 C    -2.412103157744E-01  3.788263266125E-01  3.788263266125E-01
     55 T   6 C    -2.609937267373E-01  3.419218672042E-01 -2.024187407556E-01
     56 F   6 C    -4.556593920403E-01 -5.857498598178E-02  2.024187407556E-01
     57 F   6 C     2.609937267373E-01  5.857498598178E-02 -3.970844060585E-01
     58 F   6 C     4.556593920403E-01 -3.419218672042E-01  3.970844060585E-01
     59 T   6 C    -2.039578357226E-01 -2.598915828163E-01  3.457211315143E-01
     60 T   6 C     3.431670220481E-01 -2.041323368509E-01 -2.608422506934E-01
     61 F   6 C     3.943872856695E-01  4.503210327631E-01 -3.457211315143E-01
     62 F   6 C    -5.670991384253E-02  2.041323368509E-01 -4.527006411011E-01
     63 F   6 C     2.039578357226E-01 -4.503210327631E-01 -5.593374709363E-02
     64 F   6 C     5.670991384253E-02 -3.959907272586E-01  2.608422506934E-01
     65 F   6 C    -3.943872856695E-01  2.598915828163E-01  5.593374709363E-02
     66 F   6 C    -3.431670220481E-01  3.959907272586E-01  4.527006411011E-01
     67 F   6 C     3.431670220481E-01 -2.608422506934E-01 -2.041323368509E-01
     68 F   6 C    -5.670991384253E-02 -4.527006411011E-01  2.041323368509E-01
     69 F   6 C     5.670991384253E-02  2.608422506934E-01 -3.959907272586E-01
     70 F   6 C    -3.431670220481E-01  4.527006411011E-01  3.959907272586E-01
     71 F   6 C    -2.609937267373E-01 -2.024187407556E-01  3.419218672042E-01
     72 F   6 C    -2.039578357226E-01  3.457211315143E-01 -2.598915828163E-01
     73 F   6 C     4.556593920403E-01  3.970844060585E-01 -3.419218672042E-01
     74 F   6 C     2.039578357226E-01 -5.593374709363E-02 -4.503210327631E-01
     75 F   6 C    -4.556593920403E-01  2.024187407556E-01 -5.857498598178E-02
     76 F   6 C    -3.943872856695E-01  5.593374709363E-02  2.598915828163E-01
     77 F   6 C     2.609937267373E-01 -3.970844060585E-01  5.857498598178E-02
     78 F   6 C     3.943872856695E-01 -3.457211315143E-01  4.503210327631E-01
     79 T   1 H    -2.316300463160E-01  3.802566866080E-01 -1.134101075968E-01
     80 F   1 H     4.936667942048E-01 -1.182199387192E-01  1.134101075968E-01
     81 F   1 H     2.316300463160E-01  1.182199387192E-01 -3.881132670760E-01
     82 F   1 H    -4.936667942048E-01 -3.802566866080E-01  3.881132670760E-01
     83 T   1 H    -1.159784920050E-01 -2.299252057116E-01  3.889433007555E-01
     84 T   1 H     3.846868319016E-01 -1.153847994065E-01 -2.303817549121E-01
     85 F   1 H     3.811314935329E-01  4.950782072395E-01 -3.889433007555E-01
     86 F   1 H    -1.149969555056E-01  1.153847994065E-01 -4.999283686920E-01
     87 F   1 H     1.159784920050E-01 -4.950782072395E-01 -1.139467137066E-01
     88 F   1 H     1.149969555056E-01 -3.849314131864E-01  2.303817549121E-01
     89 F   1 H    -3.811314935329E-01  2.299252057116E-01  1.139467137066E-01
     90 F   1 H    -3.846868319016E-01  3.849314131864E-01  4.999283686920E-01
     91 F   1 H     3.846868319016E-01 -2.303817549121E-01 -1.153847994065E-01
     92 F   1 H    -1.149969555056E-01 -4.999283686920E-01  1.153847994065E-01
     93 F   1 H     1.149969555056E-01  2.303817549121E-01 -3.849314131864E-01
     94 F   1 H    -3.846868319016E-01  4.999283686920E-01  3.849314131864E-01
     95 F   1 H    -2.316300463160E-01 -1.134101075968E-01  3.802566866080E-01
     96 F   1 H    -1.159784920050E-01  3.889433007555E-01 -2.299252057116E-01
     97 F   1 H    -4.936667942048E-01  3.881132670760E-01 -3.802566866080E-01
     98 F   1 H     1.159784920050E-01 -1.139467137066E-01 -4.950782072395E-01
     99 F   1 H     4.936667942048E-01  1.134101075968E-01 -1.182199387192E-01
    100 F   1 H    -3.811314935329E-01  1.139467137066E-01  2.299252057116E-01
    101 F   1 H     2.316300463160E-01 -3.881132670760E-01  1.182199387192E-01
    102 F   1 H     3.811314935329E-01 -3.889433007555E-01  4.950782072395E-01

 TRANSFORMATION MATRIX PRIMITIVE-CRYSTALLOGRAPHIC CELL
  0.0000  1.0000  1.0000  1.0000  0.0000  1.0000  1.0000  1.0000  0.0000

 *******************************************************************************
 CRYSTALLOGRAPHIC CELL (VOLUME=       4874.81615958)
         A              B              C           ALPHA      BETA       GAMMA 
    16.78585888    17.04148110    17.04148110    90.000000  90.000000  90.000000

 COORDINATES IN THE CRYSTALLOGRAPHIC CELL
     ATOM                 X/A                 Y/B                 Z/C    
 *******************************************************************************
      1 T 230 ZN    2.500000000000E-01  5.000000000000E-01  5.498164555258E-17
      2 F 230 ZN    2.500000000000E-01 -8.291691015831E-17  5.000000000000E-01
      3 T 230 ZN   -6.924909274516E-17  2.512964189669E-01 -5.000000000000E-01
      4 F 230 ZN    5.000000000000E-01  9.679196501512E-17  2.487035810331E-01
      5 F 230 ZN    5.000000000000E-01  2.487035810331E-01  1.243705845916E-16
      6 F 230 ZN   -6.924909274516E-17 -5.000000000000E-01  2.512964189669E-01
      7 T   7 N     1.859840418133E-01 -4.650899532313E-01  9.219859884175E-02
      8 F   7 N    -1.859840418133E-01  4.650899532313E-01  9.219859884175E-02
      9 F   7 N     1.859840418133E-01  4.650899532313E-01 -9.219859884175E-02
     10 F   7 N    -1.859840418133E-01 -4.650899532313E-01 -9.219859884175E-02
     11 T   7 N     9.353358432566E-02  1.872261667355E-01 -4.665660960926E-01
     12 T   7 N    -4.664561580896E-01  9.245098810525E-02  1.852384452387E-01
     13 F   7 N    -9.353358432566E-02 -1.872261667355E-01 -4.665660960926E-01
     14 F   7 N     4.664561580896E-01  9.245098810525E-02 -1.852384452387E-01
     15 F   7 N     9.353358432566E-02 -1.872261667355E-01  4.665660960926E-01
     16 F   7 N     4.664561580896E-01 -9.245098810525E-02  1.852384452387E-01
     17 F   7 N    -9.353358432566E-02  1.872261667355E-01  4.665660960926E-01
     18 F   7 N    -4.664561580896E-01 -9.245098810525E-02 -1.852384452387E-01
     19 F   7 N    -4.664561580896E-01  1.852384452387E-01  9.245098810525E-02
     20 F   7 N     4.664561580896E-01 -1.852384452387E-01  9.245098810525E-02
     21 F   7 N     4.664561580896E-01  1.852384452387E-01 -9.245098810525E-02
     22 F   7 N    -4.664561580896E-01 -1.852384452387E-01 -9.245098810525E-02
     23 F   7 N     1.859840418133E-01  9.219859884175E-02 -4.650899532313E-01
     24 F   7 N     9.353358432566E-02 -4.665660960926E-01  1.872261667355E-01
     25 F   7 N    -1.859840418133E-01 -9.219859884175E-02 -4.650899532313E-01
     26 F   7 N     9.353358432566E-02  4.665660960926E-01 -1.872261667355E-01
     27 F   7 N    -1.859840418133E-01  9.219859884175E-02  4.650899532313E-01
     28 F   7 N    -9.353358432566E-02  4.665660960926E-01  1.872261667355E-01
     29 F   7 N     1.859840418133E-01 -9.219859884175E-02  4.650899532313E-01
     30 F   7 N    -9.353358432566E-02 -4.665660960926E-01 -1.872261667355E-01
     31 T  17 CL    7.321547376142E-02  4.241317462377E-01  7.539363841556E-02
     32 F  17 CL   -7.321547376142E-02 -4.241317462377E-01  7.539363841556E-02
     33 F  17 CL    7.321547376142E-02 -4.241317462377E-01 -7.539363841556E-02
     34 F  17 CL   -7.321547376142E-02  4.241317462377E-01 -7.539363841556E-02
     35 F  17 CL    7.321547376142E-02  7.539363841556E-02  4.241317462377E-01
     36 T  17 CL    4.185444593020E-01  7.652534958469E-02  7.652534958469E-02
     37 F  17 CL   -7.321547376142E-02 -7.539363841556E-02  4.241317462377E-01
     38 F  17 CL   -4.185444593020E-01  7.652534958469E-02 -7.652534958469E-02
     39 F  17 CL    7.321547376142E-02 -7.539363841556E-02 -4.241317462377E-01
     40 F  17 CL   -4.185444593020E-01 -7.652534958469E-02  7.652534958469E-02
     41 F  17 CL   -7.321547376142E-02  7.539363841556E-02 -4.241317462377E-01
     42 F  17 CL    4.185444593020E-01 -7.652534958469E-02 -7.652534958469E-02
     43 T   6 C     1.205401460655E-01 -4.987074837245E-01  1.211805845417E-01
     44 F   6 C    -1.205401460655E-01  4.987074837245E-01  1.211805845417E-01
     45 F   6 C     1.205401460655E-01  4.987074837245E-01 -1.211805845417E-01
     46 F   6 C    -1.205401460655E-01 -4.987074837245E-01 -1.211805845417E-01
     47 F   6 C     1.205401460655E-01  1.211805845417E-01 -4.987074837245E-01
     48 T   6 C     4.994314844997E-01  1.206051578872E-01  1.206051578872E-01
     49 F   6 C    -1.205401460655E-01 -1.211805845417E-01 -4.987074837245E-01
     50 F   6 C    -4.994314844997E-01  1.206051578872E-01 -1.206051578872E-01
     51 F   6 C     1.205401460655E-01 -1.211805845417E-01  4.987074837245E-01
     52 F   6 C    -4.994314844997E-01 -1.206051578872E-01  1.206051578872E-01
     53 F   6 C    -1.205401460655E-01  1.211805845417E-01  4.987074837245E-01
     54 F   6 C     4.994314844997E-01 -1.206051578872E-01 -1.206051578872E-01
     55 T   6 C    -2.997515734070E-01  9.733283265146E-02 -3.583265593888E-01
     56 F   6 C     2.997515734070E-01 -9.733283265146E-02 -3.583265593888E-01
     57 F   6 C    -2.997515734070E-01 -9.733283265146E-02  3.583265593888E-01
     58 F   6 C     2.997515734070E-01  9.733283265146E-02  3.583265593888E-01
     59 T   6 C    -3.551063077897E-01 -2.991725606960E-01  9.521472497341E-02
     60 T   6 C     9.592919520385E-02 -3.567714458972E-01 -3.000615320547E-01
     61 F   6 C     3.551063077897E-01  2.991725606960E-01  9.521472497341E-02
     62 F   6 C    -9.592919520385E-02 -3.567714458972E-01  3.000615320547E-01
     63 F   6 C    -3.551063077897E-01  2.991725606960E-01 -9.521472497341E-02
     64 F   6 C    -9.592919520385E-02  3.567714458972E-01 -3.000615320547E-01
     65 F   6 C     3.551063077897E-01 -2.991725606960E-01 -9.521472497341E-02
     66 F   6 C     9.592919520385E-02  3.567714458972E-01  3.000615320547E-01
     67 F   6 C     9.592919520385E-02 -3.000615320547E-01 -3.567714458972E-01
     68 F   6 C    -9.592919520385E-02  3.000615320547E-01 -3.567714458972E-01
     69 F   6 C    -9.592919520385E-02 -3.000615320547E-01  3.567714458972E-01
     70 F   6 C     9.592919520385E-02  3.000615320547E-01  3.567714458972E-01
     71 F   6 C    -2.997515734070E-01 -3.583265593888E-01  9.733283265146E-02
     72 F   6 C    -3.551063077897E-01  9.521472497341E-02 -2.991725606960E-01
     73 F   6 C     2.997515734070E-01  3.583265593888E-01  9.733283265146E-02
     74 F   6 C    -3.551063077897E-01 -9.521472497341E-02  2.991725606960E-01
     75 F   6 C     2.997515734070E-01 -3.583265593888E-01 -9.733283265146E-02
     76 F   6 C     3.551063077897E-01 -9.521472497341E-02 -2.991725606960E-01
     77 F   6 C    -2.997515734070E-01  3.583265593888E-01 -9.733283265146E-02
     78 F   6 C     3.551063077897E-01  9.521472497341E-02  2.991725606960E-01
     79 T   1 H    -2.507616873364E-01  1.373515797396E-01 -3.689816260556E-01
     80 F   1 H     2.507616873364E-01 -1.373515797396E-01 -3.689816260556E-01
     81 F   1 H    -2.507616873364E-01 -1.373515797396E-01  3.689816260556E-01
     82 F   1 H     2.507616873364E-01  1.373515797396E-01  3.689816260556E-01
     83 T   1 H    -3.625017064756E-01 -2.485549927689E-01  1.325765007639E-01
[truncated: 2,595,126 more chars]
