# Supplementary material for: Structure–Property Relationship of Piezoelectric Properties in Zeolitic Imidazolate Frameworks: A Computational Study
Source: ACS Appl Mater Interfaces. 2022 Nov 2;14(45):50803–14. doi: 10.1021/acsami.2c13506 (PMC9674201; doi:10.1021/acsami.2c13506)
Supplement: Supplementary file 5 — am2c13506_si_005.zip [file am2c13506_si_005.zip › Outputfiles_crystal17/ZIF-Cl/Piezoelectric_results/Elapiezo_B3LYP-D3.out]

ZIFCl_start
EXTERNAL
ELAPIEZO
PRINT
END
END
6 5
0 0 6 2.0 1.00
  0.4563240000D+04  0.1966650000D-02
  0.6820240000D+03  0.1523060000D-01
  0.1549730000D+03  0.7612690000D-01
  0.4445530000D+02  0.2608010000D+00
  0.1302900000D+02  0.6164620000D+00
  0.1827730000D+01  0.2210060000D+00
0 1 3 4.0 1.00
  0.2096420000D+02  0.1146600000D+00  0.4024870000D-01
  0.4803310000D+01  0.9199990000D+00  0.2375940000D+00
  0.1459330000D+01 -0.3030680000D-02  0.8158540000D+00
0 1 1 0.0 1.00
  0.4834560000D+00  0.1000000000D+01  0.1000000000D+01
0 1 1 0.0 1.00
  0.1455850000D+00  0.1000000000D+01  0.1000000000D+01
0 3 1 0.0 1.00
  0.6260000000D+00  0.1000000000D+01
7 5
0 0 6 2.0 1.00
  0.6293480000D+04  0.1969790000D-02
  0.9490440000D+03  0.1496130000D-01
  0.2187760000D+03  0.7350060000D-01
  0.6369160000D+02  0.2489370000D+00
  0.1882820000D+02  0.6024600000D+00
  0.2720230000D+01  0.2562020000D+00
0 1 3 5.0 1.00
  0.3063310000D+02  0.1119060000D+00  0.3831190000D-01
  0.7026140000D+01  0.9216660000D+00  0.2374030000D+00
  0.2112050000D+01 -0.2569190000D-02  0.8175920000D+00
0 1 1 0.0 1.00
  0.6840090000D+00  0.1000000000D+01  0.1000000000D+01
0 1 1 0.0 1.00
  0.2008780000D+00  0.1000000000D+01  0.1000000000D+01
0 3 1 0.0 1.00
  0.9130000000D+00  0.1000000000D+01
1 4
0 0 3 1.0 1.00
  0.3386500000D+02  0.2549380000D-01
  0.5094790000D+01  0.1903730000D+00
  0.1158790000D+01  0.8521610000D+00
0 0 1 0.0 1.00
  0.3258400000D+00  0.1000000000D+01
0 0 1 0.0 1.00
  0.1027410000D+00  0.1000000000D+01
0 2 1 0.0 1.00
  0.7500000000D+00  0.1000000000D+01
17 12
0 0 6 2.0 1.00
 105819.0                    0.000738
  15872.00                   0.005718
   3619.650                  0.029495
   1030.800                  0.117286
    339.9080                 0.362949
    124.5380                 0.584149
0 0 3 2.0 1.00
    124.5380                 0.134177
     49.51350                0.624250
     20.80560                0.291756
0 0 1 2.0 1.00
      6.583460               1.000000
0 0 1 0.0 1.00
      2.564680               1.000000
0 0 1 0.0 1.00
      0.559763               1.000000
0 0 1 0.0 1.00
      0.183273               1.000000
0 2 5 6.0 1.00
    589.7760                 0.002391
    139.8490                 0.018504
     45.14130                0.081377
     16.87330                0.221552
      6.741100               0.772569
0 2 2 5.0 1.00
      6.741100              -1.572244
      2.771520               0.992389
0 2 1 0.0 1.00
      1.023870               1.000000
0 2 1 0.0 1.00
      0.381368               1.000000
0 2 1 0.0 1.00
      0.109437               1.000000
0 3 1 0.0 1.00
      0.7500000              1.0000000
230 14
INPUT
20. 0 2 2 2 0 0
 34.150000 399.987282 0
 14.590000 85.485655 0
 39.780000 277.148960 0
 14.950000 69.052205 0
 43.800000 -34.149349 0
 14.980000 -3.291831 0
0 0 3 2. 1.
       30.3241270         0.219143000
       16.3166820        -0.232556000
       11.4081480        -0.954685000
0 0 1 2. 1.
       2.56949200          1.00000000
0 0 1 0. 1.
       1.06259500          1.00000000
0 0 1 0. 1.
      0.250000000          1.00000000
0 0 1 0. 1.
      0.120000000          1.00000000
0 2 2 6. 1.
       111.824980         0.232770000E-01
       19.1319100         -1.00953900
0 2 2 0. 1.
       5.46883800         0.320151000
       2.50567500         0.718085000
0 2 1 0. 1.
      0.941868000          1.00000000
0 2 1 0. 1.
      0.250000000          1.00000000
0 2 1 0. 1.
      0.120000000          1.00000000
0 3 4 10. 1.
       44.6456290         0.472490000E-01
       13.4383770         0.218926000
       4.68200000         0.452512000
       1.60321100         0.518576000
0 3 1 0. 1.
      0.482766000          1.00000000
0 3 1 0. 1.
      0.110000000          1.00000000
0 4 1 0. 1.
      2.614   1.0000
99 0
END
DFT
B3LYP-D3
xxlgrid
END
TOLINTEG
7 7 7 10 40
SHRINK
2 2
TOLDEE
8
DFTD3
ABC
END
END
          60 PROCESSORS WORKING

         
 *******************************************************************************
 *                                                                             *
 *                               CRYSTAL17                                     *
 *                      public : 1.0.2 - March 1st, 2018                       *
 *                       HTTP://WWW.CRYSTAL.UNITO.IT                           *
 *                                                                             *
 *                              MAIN AUTHORS                                   *
 *                                                                             *
 *  R. DOVESI(1,11), V.R. SAUNDERS(2), C. ROETTI(1,11), R. ORLANDO(1,11),      *
 *  C.M. ZICOVICH-WILSON(1,3), F. PASCALE(4), B. CIVALLERI(1,11),              *
 *  K. DOLL(5), N.M. HARRISON(2,6), I.J. BUSH(7), Ph. D'ARCO(8),               *
 *  M. LLUNELL(9), M. CAUSA'(10), Y. NOEL(8), L. MASCHIO(1,11), A. ERBA(1,11)  *
 *  M. RE'RAT(14), S. CASASSA(1,11)                                            *
 *                                                                             *
 *        CONTRIBUTIONS TO THE CODE HAVE ALSO BEEN GIVEN BY                    *
 *                                                                             *
 *  M. FERRABONE(1,11), M. DE LA PIERRE(1,11), M. FERRERO(1,11),               *
 *  J. BAIMA(1,11), E. ALBANESE(1,11), M.F. PEINTINGER(12), R. BAST(13),       *
 *  B. KIRTMAN(15), V. LACIVITA(1,11), R. DEMICHELIS(1,16)                     *
 *  G. BRANDEBURG(17), S. SALUSTRO(1,11), G. SANSONE(1,11)                     *
 *  M.T. RUGGIERO(18)                                                          *
 *                                                                             *
 * (1) THEORETICAL CHEMISTRY GROUP - UNIVERSITA' DI TORINO - TORINO (ITALY)    *
 * (2) COMPUTATIONAL SCIENCE & ENGINEERING DEPARTMENT - STFC DARESBURY (UK)    *
 * (3) UNIVERSIDAD AUTONOMA DEL ESTADO DE MORELOS - CUERNAVACA (MEXICO)        *
 * (4) UNIVERSITE' DE LORRAINE - NANCY (FRANCE)                                *
 * (5) UNIVERSITAET STUTTGART- STUTTGART (GERMANY)                             *
 * (6) IMPERIAL COLLEGE - LONDON (UK)                                          *
 * (7) OXFORD E-RESEARCH CENTRE - OXFORD (UK)                                  *
 * (8) UPMC - SORBONNE UNIVERSITES - PARIS (FRANCE)                            *
 * (9) UNIVERSIDAD DE BARCELONA - BARCELONA (SPAIN)                            *
 *(10) UNIVERSITA' DI NAPOLI "FEDERICO II" - NAPOLI (ITALY)                    *
 *(11) NIS - NANOSTRUCTURED INTERFACES AND SURFACES - TORINO (ITALY)           *
 *(12) MPI FUER CHEMISCHE ENERGIEKONVERSION - MUELHEIM AN DER RUHR (GERMANY)   *
 *(13) UNIVERSITY OF TROMSO - TROMSO (NORWAY)                                  *
 *(14) UNIVERSITE' DE PAU ET DES PAYS DE L'ADOUR - PAU (FRANCE)                *
 *(15) UNIVERSITY OF CALIFORNIA SANTA BARBARA - SANTA BARBARA (USA)            *
 *(16) CURTIN UNIVERSITY - PERTH (AUSTRALIA)                                   *
 *(17) UNIVERSITY COLLEGE LONDON - LONDON (UK)                                 *
 *(18) CAMBRIDGE UNIVERSITY - CAMBRIDGE (UK)                                   *
 *                                                                             *
 *******************************************************************************
 EEEEEEEEEE STARTING  DATE 21 02 2020 TIME 04:54:08.2
 ZIFCl_start                                                                     

 GEOMETRY INPUT FROM EXTERNAL FILE (FORTRAN UNIT 34)
 3D - CRYSTAL 

 *******************************************************************************
 LATTICE PARAMETERS  (ANGSTROMS AND DEGREES) - PRIMITIVE CELL
       A          B          C        ALPHA      BETA     GAMMA        VOLUME
   14.82311   14.82311   14.82311   109.47122 109.47122 109.47122   2507.241078
 INFORMATION **** CHKGRP **** SPGR WITH NO INVERSION

 NUMBER OF IRREDUCIBLE ATOMS IN THE CELL:    6

 CARTESIAN COORDINATES (ANGSTROM) - IRREDUCIBLE ATOMS AND SYMMETRY RELATED

 AT.IRR.  AT  AT.N.          X                   Y                   Z
     1     1   230   -1.283718973368E+01  8.558126489120E+00  0.000000000000E+00
     1     2   230   -1.283718973368E+01  0.000000000000E+00  8.558126489120E+00
     1     3   230    0.000000000000E+00 -1.283718973368E+01  8.558126489120E+00
     1     4   230    8.558126489120E+00  0.000000000000E+00 -1.283718973368E+01
     1     5   230    8.558126489120E+00 -1.283718973368E+01  0.000000000000E+00
     1     6   230    0.000000000000E+00  8.558126489120E+00 -1.283718973368E+01
     7     7     7    3.184281449548E+00 -8.075049656257E+00  1.604424919403E+00
     7     8     7   -3.184281449548E+00  8.075049656257E+00  1.604424919403E+00
     7     9     7    3.184281449548E+00  8.075049656257E+00 -1.604424919403E+00
     7    10     7   -3.184281449548E+00 -8.075049656257E+00 -1.604424919403E+00
     7    11     7    1.604424919403E+00  3.184281449548E+00 -8.075049656257E+00
     7    12     7   -8.075049656257E+00  1.604424919403E+00  3.184281449548E+00
     7    13     7   -1.604424919403E+00 -3.184281449548E+00 -8.075049656257E+00
     7    14     7    8.075049656257E+00  1.604424919403E+00 -3.184281449548E+00
     7    15     7    1.604424919403E+00 -3.184281449548E+00  8.075049656257E+00
     7    16     7    8.075049656257E+00 -1.604424919403E+00  3.184281449548E+00
     7    17     7   -1.604424919403E+00  3.184281449548E+00  8.075049656257E+00
     7    18     7   -8.075049656257E+00 -1.604424919403E+00 -3.184281449548E+00
     7    19     7   -8.075049656257E+00  3.184281449548E+00  1.604424919403E+00
     7    20     7    8.075049656257E+00 -3.184281449548E+00  1.604424919403E+00
     7    21     7    8.075049656257E+00  3.184281449548E+00 -1.604424919403E+00
     7    22     7   -8.075049656257E+00 -3.184281449548E+00 -1.604424919403E+00
     7    23     7    3.184281449548E+00  1.604424919403E+00 -8.075049656257E+00
     7    24     7    1.604424919403E+00 -8.075049656257E+00  3.184281449548E+00
     7    25     7   -3.184281449548E+00 -1.604424919403E+00 -8.075049656257E+00
     7    26     7    1.604424919403E+00  8.075049656257E+00 -3.184281449548E+00
     7    27     7   -3.184281449548E+00  1.604424919403E+00  8.075049656257E+00
     7    28     7   -1.604424919403E+00  8.075049656257E+00  3.184281449548E+00
     7    29     7    3.184281449548E+00 -1.604424919403E+00  8.075049656257E+00
     7    30     7   -1.604424919403E+00 -8.075049656257E+00 -3.184281449548E+00
    31    31    17    1.317404662334E+00  7.116423293728E+00  1.317404662334E+00
    31    32    17   -1.317404662334E+00 -7.116423293728E+00  1.317404662334E+00
    31    33    17    1.317404662334E+00 -7.116423293728E+00 -1.317404662334E+00
    31    34    17   -1.317404662334E+00  7.116423293728E+00 -1.317404662334E+00
    31    35    17    1.317404662334E+00  1.317404662334E+00  7.116423293728E+00
    31    36    17    7.116423293728E+00  1.317404662334E+00  1.317404662334E+00
    31    37    17   -1.317404662334E+00 -1.317404662334E+00  7.116423293728E+00
    31    38    17   -7.116423293728E+00  1.317404662334E+00 -1.317404662334E+00
    31    39    17    1.317404662334E+00 -1.317404662334E+00 -7.116423293728E+00
    31    40    17   -7.116423293728E+00 -1.317404662334E+00  1.317404662334E+00
    31    41    17   -1.317404662334E+00  1.317404662334E+00 -7.116423293728E+00
    31    42    17    7.116423293728E+00 -1.317404662334E+00 -1.317404662334E+00
    43    43     6    2.076114077164E+00  8.468046217319E+00  2.076114077164E+00
    43    44     6   -2.076114077164E+00 -8.468046217319E+00  2.076114077164E+00
    43    45     6    2.076114077164E+00 -8.468046217319E+00 -2.076114077164E+00
    43    46     6   -2.076114077164E+00  8.468046217319E+00 -2.076114077164E+00
    43    47     6    2.076114077164E+00  2.076114077164E+00  8.468046217319E+00
    43    48     6    8.468046217319E+00  2.076114077164E+00  2.076114077164E+00
    43    49     6   -2.076114077164E+00 -2.076114077164E+00  8.468046217319E+00
    43    50     6   -8.468046217319E+00  2.076114077164E+00 -2.076114077164E+00
    43    51     6    2.076114077164E+00 -2.076114077164E+00 -8.468046217319E+00
    43    52     6   -8.468046217319E+00 -2.076114077164E+00  2.076114077164E+00
    43    53     6   -2.076114077164E+00  2.076114077164E+00 -8.468046217319E+00
    43    54     6    8.468046217319E+00 -2.076114077164E+00 -2.076114077164E+00
    55    55     6   -5.109326643863E+00  1.521863924073E+00 -6.076513504027E+00
    55    56     6    5.109326643863E+00 -1.521863924073E+00 -6.076513504027E+00
    55    57     6   -5.109326643863E+00 -1.521863924073E+00  6.076513504027E+00
    55    58     6    5.109326643863E+00  1.521863924073E+00  6.076513504027E+00
    55    59     6   -6.076513504027E+00 -5.109326643863E+00  1.521863924073E+00
    55    60     6    1.521863924073E+00 -6.076513504027E+00 -5.109326643863E+00
    55    61     6    6.076513504027E+00  5.109326643863E+00  1.521863924073E+00
    55    62     6   -1.521863924073E+00 -6.076513504027E+00  5.109326643863E+00
    55    63     6   -6.076513504027E+00  5.109326643863E+00 -1.521863924073E+00
    55    64     6   -1.521863924073E+00  6.076513504027E+00 -5.109326643863E+00
    55    65     6    6.076513504027E+00 -5.109326643863E+00 -1.521863924073E+00
    55    66     6    1.521863924073E+00  6.076513504027E+00  5.109326643863E+00
    55    67     6    1.521863924073E+00 -5.109326643863E+00 -6.076513504027E+00
    55    68     6   -1.521863924073E+00  5.109326643863E+00 -6.076513504027E+00
    55    69     6   -1.521863924073E+00 -5.109326643863E+00  6.076513504027E+00
    55    70     6    1.521863924073E+00  5.109326643863E+00  6.076513504027E+00
    55    71     6   -5.109326643863E+00 -6.076513504027E+00  1.521863924073E+00
    55    72     6   -6.076513504027E+00  1.521863924073E+00 -5.109326643863E+00
    55    73     6    5.109326643863E+00  6.076513504027E+00  1.521863924073E+00
    55    74     6   -6.076513504027E+00 -1.521863924073E+00  5.109326643863E+00
    55    75     6    5.109326643863E+00 -6.076513504027E+00 -1.521863924073E+00
    55    76     6    6.076513504027E+00 -1.521863924073E+00 -5.109326643863E+00
    55    77     6   -5.109326643863E+00  6.076513504027E+00 -1.521863924073E+00
    55    78     6    6.076513504027E+00  1.521863924073E+00  5.109326643863E+00
    79    79     1   -4.256574201302E+00  2.164211973166E+00 -6.216967583710E+00
    79    80     1    4.256574201302E+00 -2.164211973166E+00 -6.216967583710E+00
    79    81     1   -4.256574201302E+00 -2.164211973166E+00  6.216967583710E+00
    79    82     1    4.256574201302E+00  2.164211973166E+00  6.216967583710E+00
    79    83     1   -6.216967583710E+00 -4.256574201302E+00  2.164211973166E+00
    79    84     1    2.164211973166E+00 -6.216967583710E+00 -4.256574201302E+00
    79    85     1    6.216967583710E+00  4.256574201302E+00  2.164211973166E+00
    79    86     1   -2.164211973166E+00 -6.216967583710E+00  4.256574201302E+00
    79    87     1   -6.216967583710E+00  4.256574201302E+00 -2.164211973166E+00
    79    88     1   -2.164211973166E+00  6.216967583710E+00 -4.256574201302E+00
    79    89     1    6.216967583710E+00 -4.256574201302E+00 -2.164211973166E+00
    79    90     1    2.164211973166E+00  6.216967583710E+00  4.256574201302E+00
    79    91     1    2.164211973166E+00 -4.256574201302E+00 -6.216967583710E+00
    79    92     1   -2.164211973166E+00  4.256574201302E+00 -6.216967583710E+00
    79    93     1   -2.164211973166E+00 -4.256574201302E+00  6.216967583710E+00
    79    94     1    2.164211973166E+00  4.256574201302E+00  6.216967583710E+00
    79    95     1   -4.256574201302E+00 -6.216967583710E+00  2.164211973166E+00
    79    96     1   -6.216967583710E+00  2.164211973166E+00 -4.256574201302E+00
    79    97     1    4.256574201302E+00  6.216967583710E+00  2.164211973166E+00
    79    98     1   -6.216967583710E+00 -2.164211973166E+00  4.256574201302E+00
    79    99     1    4.256574201302E+00 -6.216967583710E+00 -2.164211973166E+00
    79   100     1    6.216967583710E+00 -2.164211973166E+00 -4.256574201302E+00
    79   101     1   -4.256574201302E+00  6.216967583710E+00 -2.164211973166E+00
    79   102     1    6.216967583710E+00  2.164211973166E+00  4.256574201302E+00

 SPACE  GROUP  N.                     :  217
 NUMBER OF SYMMETRY OPERATORS         :   24
 *******************************************************************************
 LATTICE PARAMETERS (ANGSTROMS AND DEGREES) - BOHR = 0.5291772083 ANGSTROM
 PRIMITIVE CELL - CENTRING CODE 6/0 VOLUME=  2507.241078 - DENSITY  1.057 g/cm^3
         A              B              C           ALPHA      BETA       GAMMA 
    14.82310990    14.82310990    14.82310990   109.471221 109.471221 109.471221
 *******************************************************************************
 ATOMS IN THE ASYMMETRIC UNIT    6 - ATOMS IN THE UNIT CELL:  102
     ATOM                 X/A                 Y/B                 Z/C    
 *******************************************************************************
      1 T 230 ZN   -5.000000000000E-01  2.500000000001E-01 -2.499999999999E-01
      2 F 230 ZN   -5.000000000000E-01 -2.499999999999E-01  2.500000000001E-01
      3 F 230 ZN   -2.499999999999E-01 -5.000000000000E-01  2.500000000001E-01
      4 F 230 ZN    2.500000000001E-01 -2.499999999999E-01 -5.000000000000E-01
      5 F 230 ZN    2.500000000001E-01 -5.000000000000E-01 -2.499999999999E-01
      6 F 230 ZN   -2.499999999999E-01  2.500000000001E-01 -5.000000000000E-01
      7 T   7 N    -3.780397932351E-01  2.797753909713E-01 -2.857382519951E-01
      8 F   7 N    -4.344863570335E-01 -9.230154123998E-02  2.857382519951E-01
      9 F   7 N     3.780397932351E-01  9.230154123998E-02 -3.421848157936E-01
     10 F   7 N     4.344863570335E-01 -2.797753909713E-01  3.421848157936E-01
     11 F   7 N    -2.857382519951E-01 -3.780397932351E-01  2.797753909713E-01
     12 F   7 N     2.797753909713E-01 -2.857382519951E-01 -3.780397932351E-01
     13 F   7 N     3.421848157936E-01  4.344863570335E-01 -2.797753909713E-01
     14 F   7 N    -9.230154123998E-02  2.857382519951E-01 -4.344863570335E-01
     15 F   7 N     2.857382519951E-01 -4.344863570335E-01 -9.230154123998E-02
     16 F   7 N     9.230154123998E-02 -3.421848157936E-01  3.780397932351E-01
     17 F   7 N    -3.421848157936E-01  3.780397932351E-01  9.230154123998E-02
     18 F   7 N    -2.797753909713E-01  3.421848157936E-01  4.344863570335E-01
     19 F   7 N     2.797753909713E-01 -3.780397932351E-01 -2.857382519951E-01
     20 F   7 N    -9.230154123998E-02 -4.344863570335E-01  2.857382519951E-01
     21 F   7 N     9.230154123998E-02  3.780397932351E-01 -3.421848157936E-01
     22 F   7 N    -2.797753909713E-01  4.344863570335E-01  3.421848157936E-01
     23 F   7 N    -3.780397932351E-01 -2.857382519951E-01  2.797753909713E-01
     24 F   7 N    -2.857382519951E-01  2.797753909713E-01 -3.780397932351E-01
     25 F   7 N     4.344863570335E-01  3.421848157936E-01 -2.797753909713E-01
     26 F   7 N     2.857382519951E-01 -9.230154123998E-02 -4.344863570335E-01
     27 F   7 N    -4.344863570335E-01  2.857382519951E-01 -9.230154123998E-02
     28 F   7 N    -3.421848157936E-01  9.230154123998E-02  3.780397932351E-01
     29 F   7 N     3.780397932351E-01 -3.421848157936E-01  9.230154123998E-02
     30 F   7 N     3.421848157936E-01 -2.797753909713E-01  4.344863570335E-01
     31 T  17 CL    4.927379822432E-01  1.539361055260E-01  4.927379822432E-01
     32 F  17 CL   -3.388018767172E-01  0.000000000000E+00 -4.927379822432E-01
     33 F  17 CL   -4.927379822432E-01  0.000000000000E+00 -3.388018767172E-01
     34 F  17 CL    3.388018767172E-01 -1.539361055260E-01  3.388018767172E-01
     35 F  17 CL    4.927379822432E-01  4.927379822432E-01  1.539361055260E-01
     36 F  17 CL    1.539361055260E-01  4.927379822432E-01  4.927379822432E-01
     37 F  17 CL    3.388018767172E-01  3.388018767172E-01 -1.539361055260E-01
     38 F  17 CL    0.000000000000E+00 -4.927379822432E-01 -3.388018767172E-01
     39 F  17 CL   -4.927379822432E-01 -3.388018767172E-01  0.000000000000E+00
     40 F  17 CL    0.000000000000E+00 -3.388018767172E-01 -4.927379822432E-01
     41 F  17 CL   -3.388018767172E-01 -4.927379822432E-01  0.000000000000E+00
     42 F  17 CL   -1.539361055260E-01  3.388018767172E-01  3.388018767172E-01
     43 T   6 C    -3.839679567784E-01  2.425897864215E-01 -3.839679567784E-01
     44 F   6 C    -3.734422568001E-01  0.000000000000E+00  3.839679567784E-01
     45 F   6 C     3.839679567784E-01  0.000000000000E+00 -3.734422568001E-01
     46 F   6 C     3.734422568001E-01 -2.425897864215E-01  3.734422568001E-01
     47 F   6 C    -3.839679567784E-01 -3.839679567784E-01  2.425897864215E-01
     48 F   6 C     2.425897864215E-01 -3.839679567784E-01 -3.839679567784E-01
     49 F   6 C     3.734422568001E-01  3.734422568001E-01 -2.425897864215E-01
     50 F   6 C     0.000000000000E+00  3.839679567784E-01 -3.734422568001E-01
     51 F   6 C     3.839679567784E-01 -3.734422568001E-01  0.000000000000E+00
     52 F   6 C     0.000000000000E+00 -3.734422568001E-01  3.839679567784E-01
     53 F   6 C    -3.734422568001E-01  3.839679567784E-01  0.000000000000E+00
     54 F   6 C    -2.425897864215E-01  3.734422568001E-01  3.734422568001E-01
     55 T   6 C    -2.661008566387E-01  3.464784516734E-01 -2.095939294862E-01
     56 F   6 C    -4.439276188404E-01 -5.650692715243E-02  2.095939294862E-01
     57 F   6 C     2.661008566387E-01  5.650692715243E-02 -3.874206916880E-01
     58 F   6 C     4.439276188404E-01 -3.464784516734E-01  3.874206916880E-01
     59 F   6 C    -2.095939294862E-01 -2.661008566387E-01  3.464784516734E-01
     60 F   6 C     3.464784516734E-01 -2.095939294862E-01 -2.661008566387E-01
     61 F   6 C     3.874206916880E-01  4.439276188404E-01 -3.464784516734E-01
     62 F   6 C    -5.650692715243E-02  2.095939294862E-01 -4.439276188404E-01
     63 F   6 C     2.095939294862E-01 -4.439276188404E-01 -5.650692715243E-02
     64 F   6 C     5.650692715243E-02 -3.874206916880E-01  2.661008566387E-01
     65 F   6 C    -3.874206916880E-01  2.661008566387E-01  5.650692715243E-02
     66 F   6 C    -3.464784516734E-01  3.874206916880E-01  4.439276188404E-01
     67 F   6 C     3.464784516734E-01 -2.661008566387E-01 -2.095939294862E-01
     68 F   6 C    -5.650692715243E-02 -4.439276188404E-01  2.095939294862E-01
     69 F   6 C     5.650692715243E-02  2.661008566387E-01 -3.874206916880E-01
     70 F   6 C    -3.464784516734E-01  4.439276188404E-01  3.874206916880E-01
     71 F   6 C    -2.661008566387E-01 -2.095939294862E-01  3.464784516734E-01
     72 F   6 C    -2.095939294862E-01  3.464784516734E-01 -2.661008566387E-01
     73 F   6 C     4.439276188404E-01  3.874206916880E-01 -3.464784516734E-01
     74 F   6 C     2.095939294862E-01 -5.650692715243E-02 -4.439276188404E-01
     75 F   6 C    -4.439276188404E-01  2.095939294862E-01 -5.650692715243E-02
     76 F   6 C    -3.874206916880E-01  5.650692715243E-02  2.661008566387E-01
     77 F   6 C     2.661008566387E-01 -3.874206916880E-01  5.650692715243E-02
     78 F   6 C     3.874206916880E-01 -3.464784516734E-01  4.439276188404E-01
     79 T   1 H    -2.367782023143E-01  3.880937727243E-01 -1.222441752173E-01
     80 F   1 H    -4.896620520584E-01 -1.145340270970E-01  1.222441752173E-01
     81 F   1 H     2.367782023143E-01  1.145340270970E-01 -3.751280249615E-01
     82 F   1 H     4.896620520584E-01 -3.880937727243E-01  3.751280249615E-01
     83 F   1 H    -1.222441752173E-01 -2.367782023143E-01  3.880937727243E-01
     84 F   1 H     3.880937727243E-01 -1.222441752173E-01 -2.367782023143E-01
     85 F   1 H     3.751280249615E-01  4.896620520584E-01 -3.880937727243E-01
     86 F   1 H    -1.145340270970E-01  1.222441752173E-01 -4.896620520584E-01
     87 F   1 H     1.222441752173E-01 -4.896620520584E-01 -1.145340270970E-01
     88 F   1 H     1.145340270970E-01 -3.751280249615E-01  2.367782023143E-01
     89 F   1 H    -3.751280249615E-01  2.367782023143E-01  1.145340270970E-01
     90 F   1 H    -3.880937727243E-01  3.751280249615E-01  4.896620520584E-01
     91 F   1 H     3.880937727243E-01 -2.367782023143E-01 -1.222441752173E-01
     92 F   1 H    -1.145340270970E-01 -4.896620520584E-01  1.222441752173E-01
     93 F   1 H     1.145340270970E-01  2.367782023143E-01 -3.751280249615E-01
     94 F   1 H    -3.880937727243E-01  4.896620520584E-01  3.751280249615E-01
     95 F   1 H    -2.367782023143E-01 -1.222441752173E-01  3.880937727243E-01
     96 F   1 H    -1.222441752173E-01  3.880937727243E-01 -2.367782023143E-01
     97 F   1 H     4.896620520584E-01  3.751280249615E-01 -3.880937727243E-01
     98 F   1 H     1.222441752173E-01 -1.145340270970E-01 -4.896620520584E-01
     99 F   1 H    -4.896620520584E-01  1.222441752173E-01 -1.145340270970E-01
    100 F   1 H    -3.751280249615E-01  1.145340270970E-01  2.367782023143E-01
    101 F   1 H     2.367782023143E-01 -3.751280249615E-01  1.145340270970E-01
    102 F   1 H     3.751280249615E-01 -3.880937727243E-01  4.896620520584E-01

 TRANSFORMATION MATRIX PRIMITIVE-CRYSTALLOGRAPHIC CELL
  0.0000  1.0000  1.0000  1.0000  0.0000  1.0000  1.0000  1.0000  0.0000

 *******************************************************************************
 CRYSTALLOGRAPHIC CELL (VOLUME=       5014.48215577)
         A              B              C           ALPHA      BETA       GAMMA 
    17.11625298    17.11625298    17.11625298    90.000000  90.000000  90.000000

 COORDINATES IN THE CRYSTALLOGRAPHIC CELL
     ATOM                 X/A                 Y/B                 Z/C    
 *******************************************************************************
      1 T 230 ZN    2.500000000001E-01 -5.000000000000E-01  0.000000000000E+00
      2 F 230 ZN    2.500000000001E-01  0.000000000000E+00 -5.000000000000E-01
      3 F 230 ZN    0.000000000000E+00  2.500000000001E-01 -5.000000000000E-01
      4 F 230 ZN   -5.000000000000E-01  0.000000000000E+00  2.500000000001E-01
      5 F 230 ZN   -5.000000000000E-01  2.500000000001E-01  0.000000000000E+00
      6 F 230 ZN    0.000000000000E+00 -5.000000000000E-01  2.500000000001E-01
      7 T   7 N     1.860384661056E-01 -4.717767181008E-01  9.373692486567E-02
      8 F   7 N    -1.860384661056E-01  4.717767181008E-01  9.373692486567E-02
      9 F   7 N     1.860384661056E-01  4.717767181008E-01 -9.373692486567E-02
     10 F   7 N    -1.860384661056E-01 -4.717767181008E-01 -9.373692486567E-02
     11 F   7 N     9.373692486567E-02  1.860384661056E-01 -4.717767181008E-01
     12 F   7 N    -4.717767181008E-01  9.373692486567E-02  1.860384661056E-01
     13 F   7 N    -9.373692486567E-02 -1.860384661056E-01 -4.717767181008E-01
     14 F   7 N     4.717767181008E-01  9.373692486567E-02 -1.860384661056E-01
     15 F   7 N     9.373692486567E-02 -1.860384661056E-01  4.717767181008E-01
     16 F   7 N     4.717767181008E-01 -9.373692486567E-02  1.860384661056E-01
     17 F   7 N    -9.373692486567E-02  1.860384661056E-01  4.717767181008E-01
     18 F   7 N    -4.717767181008E-01 -9.373692486567E-02 -1.860384661056E-01
     19 F   7 N    -4.717767181008E-01  1.860384661056E-01  9.373692486567E-02
     20 F   7 N     4.717767181008E-01 -1.860384661056E-01  9.373692486567E-02
     21 F   7 N     4.717767181008E-01  1.860384661056E-01 -9.373692486567E-02
     22 F   7 N    -4.717767181008E-01 -1.860384661056E-01 -9.373692486567E-02
     23 F   7 N     1.860384661056E-01  9.373692486567E-02 -4.717767181008E-01
     24 F   7 N     9.373692486567E-02 -4.717767181008E-01  1.860384661056E-01
     25 F   7 N    -1.860384661056E-01 -9.373692486567E-02 -4.717767181008E-01
     26 F   7 N     9.373692486567E-02  4.717767181008E-01 -1.860384661056E-01
     27 F   7 N    -1.860384661056E-01  9.373692486567E-02  4.717767181008E-01
     28 F   7 N    -9.373692486567E-02  4.717767181008E-01  1.860384661056E-01
     29 F   7 N     1.860384661056E-01 -9.373692486567E-02  4.717767181008E-01
     30 F   7 N    -9.373692486567E-02 -4.717767181008E-01 -1.860384661056E-01
     31 T  17 CL    7.696805276300E-02  4.157699294802E-01  7.696805276300E-02
     32 F  17 CL   -7.696805276300E-02 -4.157699294802E-01  7.696805276300E-02
     33 F  17 CL    7.696805276300E-02 -4.157699294802E-01 -7.696805276300E-02
     34 F  17 CL   -7.696805276300E-02  4.157699294802E-01 -7.696805276300E-02
     35 F  17 CL    7.696805276300E-02  7.696805276300E-02  4.157699294802E-01
     36 F  17 CL    4.157699294802E-01  7.696805276300E-02  7.696805276300E-02
     37 F  17 CL   -7.696805276300E-02 -7.696805276300E-02  4.157699294802E-01
     38 F  17 CL   -4.157699294802E-01  7.696805276300E-02 -7.696805276300E-02
     39 F  17 CL    7.696805276300E-02 -7.696805276300E-02 -4.157699294802E-01
     40 F  17 CL   -4.157699294802E-01 -7.696805276300E-02  7.696805276300E-02
     41 F  17 CL   -7.696805276300E-02  7.696805276300E-02 -4.157699294802E-01
     42 F  17 CL    4.157699294802E-01 -7.696805276300E-02 -7.696805276300E-02
     43 T   6 C     1.212948932108E-01  4.947371500108E-01  1.212948932108E-01
     44 F   6 C    -1.212948932108E-01 -4.947371500108E-01  1.212948932108E-01
     45 F   6 C     1.212948932108E-01 -4.947371500108E-01 -1.212948932108E-01
     46 F   6 C    -1.212948932108E-01  4.947371500108E-01 -1.212948932108E-01
     47 F   6 C     1.212948932108E-01  1.212948932108E-01  4.947371500108E-01
     48 F   6 C     4.947371500108E-01  1.212948932108E-01  1.212948932108E-01
     49 F   6 C    -1.212948932108E-01 -1.212948932108E-01  4.947371500108E-01
     50 F   6 C    -4.947371500108E-01  1.212948932108E-01 -1.212948932108E-01
     51 F   6 C     1.212948932108E-01 -1.212948932108E-01 -4.947371500108E-01
     52 F   6 C    -4.947371500108E-01 -1.212948932108E-01  1.212948932108E-01
     53 F   6 C    -1.212948932108E-01  1.212948932108E-01 -4.947371500108E-01
     54 F   6 C     4.947371500108E-01 -1.212948932108E-01 -1.212948932108E-01
     55 T   6 C    -2.985073105871E-01  8.891338110086E-02 -3.550142377395E-01
     56 F   6 C     2.985073105871E-01 -8.891338110086E-02 -3.550142377395E-01
     57 F   6 C    -2.985073105871E-01 -8.891338110086E-02  3.550142377395E-01
     58 F   6 C     2.985073105871E-01  8.891338110086E-02  3.550142377395E-01
     59 F   6 C    -3.550142377395E-01 -2.985073105871E-01  8.891338110086E-02
     60 F   6 C     8.891338110086E-02 -3.550142377395E-01 -2.985073105871E-01
     61 F   6 C     3.550142377395E-01  2.985073105871E-01  8.891338110086E-02
     62 F   6 C    -8.891338110086E-02 -3.550142377395E-01  2.985073105871E-01
     63 F   6 C    -3.550142377395E-01  2.985073105871E-01 -8.891338110086E-02
     64 F   6 C    -8.891338110086E-02  3.550142377395E-01 -2.985073105871E-01
     65 F   6 C     3.550142377395E-01 -2.985073105871E-01 -8.891338110086E-02
     66 F   6 C     8.891338110086E-02  3.550142377395E-01  2.985073105871E-01
     67 F   6 C     8.891338110086E-02 -2.985073105871E-01 -3.550142377395E-01
     68 F   6 C    -8.891338110086E-02  2.985073105871E-01 -3.550142377395E-01
     69 F   6 C    -8.891338110086E-02 -2.985073105871E-01  3.550142377395E-01
     70 F   6 C     8.891338110086E-02  2.985073105871E-01  3.550142377395E-01
     71 F   6 C    -2.985073105871E-01 -3.550142377395E-01  8.891338110086E-02
     72 F   6 C    -3.550142377395E-01  8.891338110086E-02 -2.985073105871E-01
     73 F   6 C     2.985073105871E-01  3.550142377395E-01  8.891338110086E-02
     74 F   6 C    -3.550142377395E-01 -8.891338110086E-02  2.985073105871E-01
     75 F   6 C     2.985073105871E-01 -3.550142377395E-01 -8.891338110086E-02
     76 F   6 C     3.550142377395E-01 -8.891338110086E-02 -2.985073105871E-01
     77 F   6 C    -2.985073105871E-01  3.550142377395E-01 -8.891338110086E-02
     78 F   6 C     3.550142377395E-01  8.891338110086E-02  2.985073105871E-01
     79 T   1 H    -2.486861000894E-01  1.264419248721E-01 -3.632201271863E-01
     80 F   1 H     2.486861000894E-01 -1.264419248721E-01 -3.632201271863E-01
     81 F   1 H    -2.486861000894E-01 -1.264419248721E-01  3.632201271863E-01
     82 F   1 H     2.486861000894E-01  1.264419248721E-01  3.632201271863E-01
     83 F   1 H    -3.632201271863E-01 -2.486861000894E-01  1.264419248721E-01
     84 F   1 H     1.264419248721E-01 -3.632201271863E-01 -2.486861000894E-01
     85 F   1 H     3.632201271863E-01  2.486861000894E-01  1.264419248721E-01
     86 F   1 H    -1.264419248721E-01 -3.632201271863E-01  2.486861000894E-01
     87 F   1 H    -3.632201271863E-01  2.486861000894E-01 -1.264419248721E-01
     88 F   1 H    -1.264419248721E-01  3.632201271863E-01 -2.486861000894E-01
     89 F   1 H     3.632201271863E-01 -2.486861000894E-01 -1.264419248721E-01
     90 F   1 H     1.264419248721E-01  3.632201271863E-01  2.486861000894E-01
     91 F   1 H     1.264419248721E-01 -2.486861000894E-01 -3.632201271863E-01
     92 F   1 H    -1.264419248721E-01  2.486861000894E-01 -3.632201271863E-01
     93 F   1 H    -1.264419248721E-01 -2.486861000894E-01  3.632201271863E-01
     94 F   1 H     1.264419248721E-01  2.486861000894E-01  3.632201271863E-01
     95 F   1 H    -2.486861000894E-01 -3.632201271863E-01  1.264419248721E-01
     96 F   1 H    -3.632201271863E-01  1.264419248721E-01 -2.486861000894E-01
     97 F   1 H     2.486861000894E-01  3.632201271863E-01  1.264419248721E-01
     98 F   1 H    -3.632201271863E-01 -1.264419248721E-01  2.486861000894E-01
     99 F   1 H     2.486861000894E-01 -3.632201271863E-01 -1.264419248721E-01
    100 F   1 H     3.632201271863E-01 -1.264419248721E-01 -2.486861000894E-01
    101 F   1 H    -2.486861000894E-01  3.632201271863E-01 -1.264419248721E-01
    102 F   1 H     3.632201271863E-01  1.264419248721E-01  2.486861000894E-01

 T = ATOM BELONGING TO THE ASYMMETRIC UNIT
 *******************************************************************************
 * GEOMETRY EDITING - INPUT COORDINATES ARE GIVEN IN ANGSTROM         
 *******************************************************************************

 GEOMETRY NOW FULLY CONSISTENT WITH THE GROUP
 INFORMATION **** NEW DEFAULT **** FINALRUN 4 FOR GEOMETRY OPTIMIZATIONS
 INFORMATION **** NEW DEFAULT **** OPTGEOM OPTIMIZES BOTH ATOMIC COORDINATES AND CELL PARAMETERS
 INFORMATION **** NEW DEFAULT **** TOL. ON ATOMIC DISP TO REDEFINE REF. GEOMETRY: 0.8 Angs
 INFORMATION **** NEW DEFAULT **** N POINTS TO REDEFINE REF. GEOMETRY: N OF OPT DEGS OF FREEDOM
 INFORMATION **** NEW DEFAULT **** TOL. ON ENERGY TO REDEFINE REF. GEOMETRY: 10**-3*(5*N. ATOMS)

 IMPORTANT INFORMATION:
 THE COORDINATE SYSTEM ADOPTED IN THE OPTIMIZATION IS NOT IN
 GENERAL HOMOGENEOUS UNITS. FOR THIS REASON THE GRADIENT AND 
 HESSIAN MATRIX IN TERMS OF THIS SYSTEM ARE GIVEN WITHOUT
 UNITS. FOR MORE DETAILS SEE THE MANUAL.

 INITIAL TRUST RADIUS         0.50000 MAXIMUM TRUST RADIUS               4.00000
 MAXIMUM GRADIENT COMPONENT   0.00045 MAXIMUM DISPLACEMENT COMPONENT     0.00180
 R.M.S. OF GRADIENT COMPONENT 0.00030 R.M.S. OF DISPLACEMENT COMPONENTS  0.00120
 THRESHOLD ON ENERGY CHANGE 0.100E-06 EXTRAPOLATING POLYNOMIAL ORDER           2
 MAXIMUM ALLOWED NUMBER OF STEPS   -1 SORTING OF ENERGY POINTS:               NO
 ANALYTICAL  GRADIENT                 HESSIAN UPDATING                      BFGS
 STEP SIZE NUMERICAL GRADIENT 0.00100
 INITIAL HESSIAN MATRIX: SCHLEGEL MODEL 2
 *******************************************************************************


 ELAELAELAELAELAELAELAELAELAELAELAELAELAELAELAELAELAELAELAELAELAELAELAELAELAELA

                       ELASTIC CALCULATION

 INFORMATION **** TOLDEX ****  CONVERGENCE CRITERION FOR RMS DISPLACEMENT MODIFIED  6.200000E-04
 INFORMATION **** TOLDEG **** MODIFY CONVERGENCE CRITERION FOR RMS GRADIENT  3.000000E-04
 INFORMATION **** TOLDEE **** CONVERGENCE CRITERION FOR ENERGY MODIFIED: 10**-           8

 GCALCO - MAX INDICES DIRECT LATTICE VECTOR    14    14    14
 NO.OF VECTORS CREATED 6999 STARS  122 RMAX   305.14241 BOHR

 GEOMETRY FOR WAVE FUNCTION - DIMENSIONALITY OF THE SYSTEM    3
 (NON PERIODIC DIRECTION: LATTICE PARAMETER FORMALLY SET TO 500)
 *******************************************************************************
 LATTICE PARAMETERS (ANGSTROMS AND DEGREES) - BOHR = 0.5291772083 ANGSTROM
 PRIMITIVE CELL - CENTRING CODE 6/0 VOLUME=  2507.241078 - DENSITY  1.057 g/cm^3
         A              B              C           ALPHA      BETA       GAMMA 
    14.82310990    14.82310990    14.82310990   109.471221 109.471221 109.471221
 *******************************************************************************
 ATOMS IN THE ASYMMETRIC UNIT    6 - ATOMS IN THE UNIT CELL:  102
     ATOM                 X/A                 Y/B                 Z/C    
 *******************************************************************************
      1 T 230 ZN   -5.000000000000E-01  2.500000000000E-01 -2.500000000000E-01
      2 F 230 ZN    5.000000000000E-01 -2.500000000000E-01  2.500000000000E-01
      3 F 230 ZN   -2.500000000000E-01  5.000000000000E-01  2.500000000000E-01
      4 F 230 ZN    2.500000000000E-01 -2.500000000000E-01 -5.000000000000E-01
      5 F 230 ZN    2.500000000000E-01 -5.000000000000E-01 -2.500000000000E-01
      6 F 230 ZN   -2.500000000000E-01  2.500000000000E-01 -5.000000000000E-01
      7 T   7 N    -3.780397932351E-01  2.797753909713E-01 -2.857382519951E-01
      8 F   7 N    -4.344863570335E-01 -9.230154123998E-02  2.857382519951E-01
      9 F   7 N     3.780397932351E-01  9.230154123998E-02 -3.421848157936E-01
     10 F   7 N     4.344863570335E-01 -2.797753909713E-01  3.421848157936E-01
     11 F   7 N    -2.857382519951E-01 -3.780397932351E-01  2.797753909713E-01
     12 F   7 N     2.797753909713E-01 -2.857382519951E-01 -3.780397932351E-01
     13 F   7 N     3.421848157936E-01  4.344863570335E-01 -2.797753909713E-01
     14 F   7 N    -9.230154123998E-02  2.857382519951E-01 -4.344863570335E-01
     15 F   7 N     2.857382519951E-01 -4.344863570335E-01 -9.230154123998E-02
     16 F   7 N     9.230154123998E-02 -3.421848157936E-01  3.780397932351E-01
     17 F   7 N    -3.421848157936E-01  3.780397932351E-01  9.230154123998E-02
     18 F   7 N    -2.797753909713E-01  3.421848157936E-01  4.344863570335E-01
     19 F   7 N     2.797753909713E-01 -3.780397932351E-01 -2.857382519951E-01
     20 F   7 N    -9.230154123998E-02 -4.344863570335E-01  2.857382519951E-01
     21 F   7 N     9.230154123998E-02  3.780397932351E-01 -3.421848157936E-01
     22 F   7 N    -2.797753909713E-01  4.344863570335E-01  3.421848157936E-01
     23 F   7 N    -3.780397932351E-01 -2.857382519951E-01  2.797753909713E-01
     24 F   7 N    -2.857382519951E-01  2.797753909713E-01 -3.780397932351E-01
     25 F   7 N     4.344863570335E-01  3.421848157936E-01 -2.797753909713E-01
     26 F   7 N     2.857382519951E-01 -9.230154123998E-02 -4.344863570335E-01
     27 F   7 N    -4.344863570335E-01  2.857382519951E-01 -9.230154123998E-02
     28 F   7 N    -3.421848157936E-01  9.230154123998E-02  3.780397932351E-01
     29 F   7 N     3.780397932351E-01 -3.421848157936E-01  9.230154123998E-02
     30 F   7 N     3.421848157936E-01 -2.797753909713E-01  4.344863570335E-01
     31 T  17 CL    4.927379822432E-01  1.539361055260E-01  4.927379822432E-01
     32 F  17 CL   -3.388018767172E-01  0.000000000000E+00 -4.927379822432E-01
     33 F  17 CL   -4.927379822432E-01  0.000000000000E+00 -3.388018767172E-01
     34 F  17 CL    3.388018767172E-01 -1.539361055260E-01  3.388018767172E-01
     35 F  17 CL    4.927379822432E-01  4.927379822432E-01  1.539361055260E-01
     36 F  17 CL    1.539361055260E-01  4.927379822432E-01  4.927379822432E-01
     37 F  17 CL    3.388018767172E-01  3.388018767172E-01 -1.539361055260E-01
     38 F  17 CL    0.000000000000E+00 -4.927379822432E-01 -3.388018767172E-01
     39 F  17 CL   -4.927379822432E-01 -3.388018767172E-01  0.000000000000E+00
     40 F  17 CL    0.000000000000E+00 -3.388018767172E-01 -4.927379822432E-01
     41 F  17 CL   -3.388018767172E-01 -4.927379822432E-01  0.000000000000E+00
     42 F  17 CL   -1.539361055260E-01  3.388018767172E-01  3.388018767172E-01
     43 T   6 C    -3.839679567784E-01  2.425897864215E-01 -3.839679567784E-01
     44 F   6 C    -3.734422568001E-01  0.000000000000E+00  3.839679567784E-01
     45 F   6 C     3.839679567784E-01  0.000000000000E+00 -3.734422568001E-01
     46 F   6 C     3.734422568001E-01 -2.425897864215E-01  3.734422568001E-01
     47 F   6 C    -3.839679567784E-01 -3.839679567784E-01  2.425897864215E-01
     48 F   6 C     2.425897864215E-01 -3.839679567784E-01 -3.839679567784E-01
     49 F   6 C     3.734422568001E-01  3.734422568001E-01 -2.425897864215E-01
     50 F   6 C     0.000000000000E+00  3.839679567784E-01 -3.734422568001E-01
     51 F   6 C     3.839679567784E-01 -3.734422568001E-01  0.000000000000E+00
     52 F   6 C     0.000000000000E+00 -3.734422568001E-01  3.839679567784E-01
     53 F   6 C    -3.734422568001E-01  3.839679567784E-01  0.000000000000E+00
     54 F   6 C    -2.425897864215E-01  3.734422568001E-01  3.734422568001E-01
     55 T   6 C    -2.661008566387E-01  3.464784516734E-01 -2.095939294862E-01
     56 F   6 C    -4.439276188404E-01 -5.650692715243E-02  2.095939294862E-01
     57 F   6 C     2.661008566387E-01  5.650692715243E-02 -3.874206916880E-01
     58 F   6 C     4.439276188404E-01 -3.464784516734E-01  3.874206916880E-01
     59 F   6 C    -2.095939294862E-01 -2.661008566387E-01  3.464784516734E-01
     60 F   6 C     3.464784516734E-01 -2.095939294862E-01 -2.661008566387E-01
     61 F   6 C     3.874206916880E-01  4.439276188404E-01 -3.464784516734E-01
     62 F   6 C    -5.650692715243E-02  2.095939294862E-01 -4.439276188404E-01
     63 F   6 C     2.095939294862E-01 -4.439276188404E-01 -5.650692715243E-02
     64 F   6 C     5.650692715243E-02 -3.874206916880E-01  2.661008566387E-01
     65 F   6 C    -3.874206916880E-01  2.661008566387E-01  5.650692715243E-02
     66 F   6 C    -3.464784516734E-01  3.874206916880E-01  4.439276188404E-01
     67 F   6 C     3.464784516734E-01 -2.661008566387E-01 -2.095939294862E-01
     68 F   6 C    -5.650692715243E-02 -4.439276188404E-01  2.095939294862E-01
     69 F   6 C     5.650692715243E-02  2.661008566387E-01 -3.874206916880E-01
     70 F   6 C    -3.464784516734E-01  4.439276188404E-01  3.874206916880E-01
     71 F   6 C    -2.661008566387E-01 -2.095939294862E-01  3.464784516734E-01
     72 F   6 C    -2.095939294862E-01  3.464784516734E-01 -2.661008566387E-01
     73 F   6 C     4.439276188404E-01  3.874206916880E-01 -3.464784516734E-01
     74 F   6 C     2.095939294862E-01 -5.650692715243E-02 -4.439276188404E-01
     75 F   6 C    -4.439276188404E-01  2.095939294862E-01 -5.650692715243E-02
     76 F   6 C    -3.874206916880E-01  5.650692715243E-02  2.661008566387E-01
     77 F   6 C     2.661008566387E-01 -3.874206916880E-01  5.650692715243E-02
     78 F   6 C     3.874206916880E-01 -3.464784516734E-01  4.439276188404E-01
     79 T   1 H    -2.367782023143E-01  3.880937727243E-01 -1.222441752173E-01
     80 F   1 H    -4.896620520584E-01 -1.145340270970E-01  1.222441752173E-01
     81 F   1 H     2.367782023143E-01  1.145340270970E-01 -3.751280249615E-01
     82 F   1 H     4.896620520584E-01 -3.880937727243E-01  3.751280249615E-01
     83 F   1 H    -1.222441752173E-01 -2.367782023143E-01  3.880937727243E-01
     84 F   1 H     3.880937727243E-01 -1.222441752173E-01 -2.367782023143E-01
     85 F   1 H     3.751280249615E-01  4.896620520584E-01 -3.880937727243E-01
     86 F   1 H    -1.145340270970E-01  1.222441752173E-01 -4.896620520584E-01
     87 F   1 H     1.222441752173E-01 -4.896620520584E-01 -1.145340270970E-01
     88 F   1 H     1.145340270970E-01 -3.751280249615E-01  2.367782023143E-01
     89 F   1 H    -3.751280249615E-01  2.367782023143E-01  1.145340270970E-01
     90 F   1 H    -3.880937727243E-01  3.751280249615E-01  4.896620520584E-01
     91 F   1 H     3.880937727243E-01 -2.367782023143E-01 -1.222441752173E-01
     92 F   1 H    -1.145340270970E-01 -4.896620520584E-01  1.222441752173E-01
     93 F   1 H     1.145340270970E-01  2.367782023143E-01 -3.751280249615E-01
     94 F   1 H    -3.880937727243E-01  4.896620520584E-01  3.751280249615E-01
     95 F   1 H    -2.367782023143E-01 -1.222441752173E-01  3.880937727243E-01
     96 F   1 H    -1.222441752173E-01  3.880937727243E-01 -2.367782023143E-01
     97 F   1 H     4.896620520584E-01  3.751280249615E-01 -3.880937727243E-01
     98 F   1 H     1.222441752173E-01 -1.145340270970E-01 -4.896620520584E-01
     99 F   1 H    -4.896620520584E-01  1.222441752173E-01 -1.145340270970E-01
    100 F   1 H    -3.751280249615E-01  1.145340270970E-01  2.367782023143E-01
    101 F   1 H     2.367782023143E-01 -3.751280249615E-01  1.145340270970E-01
    102 F   1 H     3.751280249615E-01 -3.880937727243E-01  4.896620520584E-01

 TRANSFORMATION MATRIX PRIMITIVE-CRYSTALLOGRAPHIC CELL
  0.0000  1.0000  1.0000  1.0000  0.0000  1.0000  1.0000  1.0000  0.0000

 *******************************************************************************
 CRYSTALLOGRAPHIC CELL (VOLUME=       5014.48215577)
         A              B              C           ALPHA      BETA       GAMMA 
    17.11625298    17.11625298    17.11625298    90.000000  90.000000  90.000000

 COORDINATES IN THE CRYSTALLOGRAPHIC CELL
     ATOM                 X/A                 Y/B                 Z/C    
 *******************************************************************************
      1 T 230 ZN    2.500000000000E-01 -5.000000000000E-01 -2.745950163314E-17
      2 F 230 ZN    2.500000000000E-01 -5.491900326628E-17 -5.000000000000E-01
      3 F 230 ZN   -5.491900326628E-17  2.500000000000E-01 -5.000000000000E-01
      4 F 230 ZN   -5.000000000000E-01 -5.491900326628E-17  2.500000000000E-01
      5 F 230 ZN   -5.000000000000E-01  2.500000000000E-01 -2.745950163314E-17
      6 F 230 ZN   -5.491900326628E-17 -5.000000000000E-01  2.500000000000E-01
      7 T   7 N     1.860384661056E-01 -4.717767181008E-01  9.373692486567E-02
      8 F   7 N    -1.860384661056E-01  4.717767181008E-01  9.373692486567E-02
      9 F   7 N     1.860384661056E-01  4.717767181008E-01 -9.373692486567E-02
     10 F   7 N    -1.860384661056E-01 -4.717767181008E-01 -9.373692486567E-02
     11 F   7 N     9.373692486567E-02  1.860384661056E-01 -4.717767181008E-01
     12 F   7 N    -4.717767181008E-01  9.373692486567E-02  1.860384661056E-01
     13 F   7 N    -9.373692486567E-02 -1.860384661056E-01 -4.717767181008E-01
     14 F   7 N     4.717767181008E-01  9.373692486567E-02 -1.860384661056E-01
     15 F   7 N     9.373692486567E-02 -1.860384661056E-01  4.717767181008E-01
     16 F   7 N     4.717767181008E-01 -9.373692486567E-02  1.860384661056E-01
     17 F   7 N    -9.373692486567E-02  1.860384661056E-01  4.717767181008E-01
     18 F   7 N    -4.717767181008E-01 -9.373692486567E-02 -1.860384661056E-01
     19 F   7 N    -4.717767181008E-01  1.860384661056E-01  9.373692486567E-02
     20 F   7 N     4.717767181008E-01 -1.860384661056E-01  9.373692486567E-02
     21 F   7 N     4.717767181008E-01  1.860384661056E-01 -9.373692486567E-02
     22 F   7 N    -4.717767181008E-01 -1.860384661056E-01 -9.373692486567E-02
     23 F   7 N     1.860384661056E-01  9.373692486567E-02 -4.717767181008E-01
     24 F   7 N     9.373692486567E-02 -4.717767181008E-01  1.860384661056E-01
     25 F   7 N    -1.860384661056E-01 -9.373692486567E-02 -4.717767181008E-01
     26 F   7 N     9.373692486567E-02  4.717767181008E-01 -1.860384661056E-01
     27 F   7 N    -1.860384661056E-01  9.373692486567E-02  4.717767181008E-01
     28 F   7 N    -9.373692486567E-02  4.717767181008E-01  1.860384661056E-01
     29 F   7 N     1.860384661056E-01 -9.373692486567E-02  4.717767181008E-01
     30 F   7 N    -9.373692486567E-02 -4.717767181008E-01 -1.860384661056E-01
     31 T  17 CL    7.696805276300E-02  4.157699294802E-01  7.696805276300E-02
     32 F  17 CL   -7.696805276300E-02 -4.157699294802E-01  7.696805276300E-02
     33 F  17 CL    7.696805276300E-02 -4.157699294802E-01 -7.696805276300E-02
     34 F  17 CL   -7.696805276300E-02  4.157699294802E-01 -7.696805276300E-02
     35 F  17 CL    7.696805276300E-02  7.696805276300E-02  4.157699294802E-01
     36 F  17 CL    4.157699294802E-01  7.696805276300E-02  7.696805276300E-02
     37 F  17 CL   -7.696805276300E-02 -7.696805276300E-02  4.157699294802E-01
     38 F  17 CL   -4.157699294802E-01  7.696805276300E-02 -7.696805276300E-02
     39 F  17 CL    7.696805276300E-02 -7.696805276300E-02 -4.157699294802E-01
     40 F  17 CL   -4.157699294802E-01 -7.696805276300E-02  7.696805276300E-02
     41 F  17 CL   -7.696805276300E-02  7.696805276300E-02 -4.157699294802E-01
     42 F  17 CL    4.157699294802E-01 -7.696805276300E-02 -7.696805276300E-02
     43 T   6 C     1.212948932108E-01  4.947371500108E-01  1.212948932108E-01
     44 F   6 C    -1.212948932108E-01 -4.947371500108E-01  1.212948932108E-01
     45 F   6 C     1.212948932108E-01 -4.947371500108E-01 -1.212948932108E-01
     46 F   6 C    -1.212948932108E-01  4.947371500108E-01 -1.212948932108E-01
     47 F   6 C     1.212948932108E-01  1.212948932108E-01  4.947371500108E-01
     48 F   6 C     4.947371500108E-01  1.212948932108E-01  1.212948932108E-01
     49 F   6 C    -1.212948932108E-01 -1.212948932108E-01  4.947371500108E-01
     50 F   6 C    -4.947371500108E-01  1.212948932108E-01 -1.212948932108E-01
     51 F   6 C     1.212948932108E-01 -1.212948932108E-01 -4.947371500108E-01
     52 F   6 C    -4.947371500108E-01 -1.212948932108E-01  1.212948932108E-01
     53 F   6 C    -1.212948932108E-01  1.212948932108E-01 -4.947371500108E-01
     54 F   6 C     4.947371500108E-01 -1.212948932108E-01 -1.212948932108E-01
     55 T   6 C    -2.985073105871E-01  8.891338110086E-02 -3.550142377395E-01
     56 F   6 C     2.985073105871E-01 -8.891338110086E-02 -3.550142377395E-01
     57 F   6 C    -2.985073105871E-01 -8.891338110086E-02  3.550142377395E-01
     58 F   6 C     2.985073105871E-01  8.891338110086E-02  3.550142377395E-01
     59 F   6 C    -3.550142377395E-01 -2.985073105871E-01  8.891338110086E-02
     60 F   6 C     8.891338110086E-02 -3.550142377395E-01 -2.985073105871E-01
     61 F   6 C     3.550142377395E-01  2.985073105871E-01  8.891338110086E-02
     62 F   6 C    -8.891338110086E-02 -3.550142377395E-01  2.985073105871E-01
     63 F   6 C    -3.550142377395E-01  2.985073105871E-01 -8.891338110086E-02
     64 F   6 C    -8.891338110086E-02  3.550142377395E-01 -2.985073105871E-01
     65 F   6 C     3.550142377395E-01 -2.985073105871E-01 -8.891338110086E-02
     66 F   6 C     8.891338110086E-02  3.550142377395E-01  2.985073105871E-01
     67 F   6 C     8.891338110086E-02 -2.985073105871E-01 -3.550142377395E-01
     68 F   6 C    -8.891338110086E-02  2.985073105871E-01 -3.550142377395E-01
     69 F   6 C    -8.891338110086E-02 -2.985073105871E-01  3.550142377395E-01
     70 F   6 C     8.891338110086E-02  2.985073105871E-01  3.550142377395E-01
     71 F   6 C    -2.985073105871E-01 -3.550142377395E-01  8.891338110086E-02
     72 F   6 C    -3.550142377395E-01  8.891338110086E-02 -2.985073105871E-01
     73 F   6 C     2.985073105871E-01  3.550142377395E-01  8.891338110086E-02
     74 F   6 C    -3.550142377395E-01 -8.891338110086E-02  2.985073105871E-01
     75 F   6 C     2.985073105871E-01 -3.550142377395E-01 -8.891338110086E-02
     76 F   6 C     3.550142377395E-01 -8.891338110086E-02 -2.985073105871E-01
     77 F   6 C    -2.985073105871E-01  3.550142377395E-01 -8.891338110086E-02
     78 F   6 C     3.550142377395E-01  8.891338110086E-02  2.985073105871E-01
     79 T   1 H    -2.486861000894E-01  1.264419248721E-01 -3.632201271863E-01
     80 F   1 H     2.486861000894E-01 -1.264419248721E-01 -3.632201271863E-01
     81 F   1 H    -2.486861000894E-01 -1.264419248721E-01  3.632201271863E-01
     82 F   1 H     2.486861000894E-01  1.264419248721E-01  3.632201271863E-01
     83 F   1 H    -3.632201271863E-01 -2.486861000894E-01  1.264419248721E-01
     84 F   1 H     1.264419248721E-01 -3.632201271863E-01 -2.486861000894E-01
     85 F   1 H     3.632201271863E-01  2.486861000894E-01  1.264419248721E-01
     86 F   1 H    -1.264419248721E-01 -3.632201271863E-01  2.486861000894E-01
     87 F   1 H    -3.632201271863E-01  2.486861000894E-01 -1.264419248721E-01
     88 F   1 H    -1.264419248721E-01  3.632201271863E-01 -2.486861000894E-01
     89 F   1 H     3.632201271863E-01 -2.486861000894E-01 -1.264419248721E-01
     90 F   1 H     1.264419248721E-01  3.632201271863E-01  2.486861000894E-01
     91 F   1 H     1.264419248721E-01 -2.486861000894E-01 -3.632201271863E-01
     92 F   1 H    -1.264419248721E-01  2.486861000894E-01 -3.632201271863E-01
     93 F   1 H    -1.264419248721E-01 -2.486861000894E-01  3.632201271863E-01
     94 F   1 H     1.264419248721E-01  2.486861000894E-01  3.632201271863E-01
     95 F   1 H    -2.486861000894E-01 -3.632201271863E-01  1.264419248721E-01
     96 F   1 H    -3.632201271863E-01  1.264419248721E-01 -2.486861000894E-01
     97 F   1 H     2.486861000894E-01  3.632201271863E-01  1.264419248721E-01
     98 F   1 H    -3.632201271863E-01 -1.264419248721E-01  2.486861000894E-01
     99 F   1 H     2.486861000894E-01 -3.632201271863E-01 -1.264419248721E-01
    100 F   1 H     3.632201271863E-01 -1.264419248721E-01 -2.486861000894E-01
    101 F   1 H    -2.486861000894E-01  3.632201271863E-01 -1.264419248721E-01
    102 F   1 H     3.632201271863E-01  1.264419248721E-01  2.486861000894E-01

 T = ATOM BELONGING TO THE ASYMMETRIC UNIT

 ****   24 SYMMOPS - TRANSLATORS IN FRACTIONAL UNITS
 **** MATRICES AND TRANSLATORS IN THE CRYSTALLOGRAPHIC REFERENCE FRAME
   V INV                    ROTATION MATRICES                   TRANSLATORS
   1   1  1.00  0.00  0.00  0.00  1.00  0.00  0.00  0.00  1.00  0.00  0.00  0.00
   2   2  0.00  1.00 -1.00  1.00  0.00 -1.00  0.00  0.00 -1.00  0.00  0.00  0.00
   3   3 -1.00  0.00  0.00 -1.00  0.00  1.00 -1.00  1.00  0.00  0.00  0.00  0.00
   4   4  0.00 -1.00  1.00  0.00 -1.00  0.00  1.00 -1.00  0.00  0.00  0.00  0.00
   5   6  0.00  0.00  1.00  1.00  0.00  0.00  0.00  1.00  0.00  0.00  0.00  0.00
   6   5  0.00  1.00  0.00  0.00  0.00  1.00  1.00  0.00  0.00  0.00  0.00  0.00
   7   8  1.00 -1.00  0.00  0.00 -1.00  1.00  0.00 -1.00  0.00  0.00  0.00  0.00
   8   7  1.00  0.00 -1.00  0.00  0.00 -1.00  0.00  1.00 -1.00  0.00  0.00  0.00
   9  10  0.00  0.00 -1.00  0.00  1.00 -1.00  1.00  0.00 -1.00  0.00  0.00  0.00
  10   9 -1.00  0.00  1.00 -1.00  1.00  0.00 -1.00  0.00  0.00  0.00  0.00  0.00
  11  12 -1.00  1.00  0.00 -1.00  0.00  0.00 -1.00  0.00  1.00  0.00  0.00  0.00
  12  11  0.00 -1.00  0.00  1.00 -1.00  0.00  0.00 -1.00  1.00  0.00  0.00  0.00
  13  13  0.00  1.00  0.00  1.00  0.00  0.00  0.00  0.00  1.00  0.00  0.00  0.00
  14  14  1.00  0.00 -1.00  0.00  1.00 -1.00  0.00  0.00 -1.00  0.00  0.00  0.00
  15  16 -1.00  0.00  1.00 -1.00  0.00  0.00 -1.00  1.00  0.00  0.00  0.00  0.00
  16  15  0.00 -1.00  0.00  0.00 -1.00  1.00  1.00 -1.00  0.00  0.00  0.00  0.00
  17  17  1.00  0.00  0.00  0.00  0.00  1.00  0.00  1.00  0.00  0.00  0.00  0.00
  18  18  0.00  0.00  1.00  0.00  1.00  0.00  1.00  0.00  0.00  0.00  0.00  0.00
  19  20  0.00 -1.00  1.00  1.00 -1.00  0.00  0.00 -1.00  0.00  0.00  0.00  0.00
  20  19  0.00  1.00 -1.00  0.00  0.00 -1.00  1.00  0.00 -1.00  0.00  0.00  0.00
  21  22  0.00  0.00 -1.00  1.00  0.00 -1.00  0.00  1.00 -1.00  0.00  0.00  0.00
  22  21 -1.00  1.00  0.00 -1.00  0.00  1.00 -1.00  0.00  0.00  0.00  0.00  0.00
  23  23 -1.00  0.00  0.00 -1.00  1.00  0.00 -1.00  0.00  1.00  0.00  0.00  0.00
  24  24  1.00 -1.00  0.00  0.00 -1.00  0.00  0.00 -1.00  1.00  0.00  0.00  0.00

 DIRECT LATTICE VECTORS CARTESIAN COMPONENTS (ANGSTROM)
          X                    Y                    Z
  -0.855812648912E+01   0.855812648912E+01   0.855812648912E+01
   0.855812648912E+01  -0.855812648912E+01   0.855812648912E+01
   0.855812648912E+01   0.855812648912E+01  -0.855812648912E+01


 CARTESIAN COORDINATES - PRIMITIVE CELL
 *******************************************************************************
 *      ATOM          X(ANGSTROM)         Y(ANGSTROM)         Z(ANGSTROM)
 *******************************************************************************
    1   230 ZN   -1.283718973368E+01  8.558126489120E+00 -4.700037766092E-16
    2   230 ZN   -1.283718973368E+01 -9.400075532184E-16  8.558126489120E+00
    3   230 ZN   -9.400075532184E-16 -1.283718973368E+01  8.558126489120E+00
    4   230 ZN    8.558126489120E+00 -9.400075532184E-16 -1.283718973368E+01
    5   230 ZN    8.558126489120E+00 -1.283718973368E+01 -4.700037766092E-16
    6   230 ZN   -9.400075532184E-16  8.558126489120E+00 -1.283718973368E+01
    7     7 N     3.184281449548E+00 -8.075049656257E+00  1.604424919403E+00
    8     7 N    -3.184281449548E+00  8.075049656257E+00  1.604424919403E+00
    9     7 N     3.184281449548E+00  8.075049656257E+00 -1.604424919403E+00
   10     7 N    -3.184281449548E+00 -8.075049656257E+00 -1.604424919403E+00
   11     7 N     1.604424919403E+00  3.184281449548E+00 -8.075049656257E+00
   12     7 N    -8.075049656257E+00  1.604424919403E+00  3.184281449548E+00
   13     7 N    -1.604424919403E+00 -3.184281449548E+00 -8.075049656257E+00
   14     7 N     8.075049656257E+00  1.604424919403E+00 -3.184281449548E+00
   15     7 N     1.604424919403E+00 -3.184281449548E+00  8.075049656257E+00
   16     7 N     8.075049656257E+00 -1.604424919403E+00  3.184281449548E+00
   17     7 N    -1.604424919403E+00  3.184281449548E+00  8.075049656257E+00
   18     7 N    -8.075049656257E+00 -1.604424919403E+00 -3.184281449548E+00
   19     7 N    -8.075049656257E+00  3.184281449548E+00  1.604424919403E+00
   20     7 N     8.075049656257E+00 -3.184281449548E+00  1.604424919403E+00
   21     7 N     8.075049656257E+00  3.184281449548E+00 -1.604424919403E+00
   22     7 N    -8.075049656257E+00 -3.184281449548E+00 -1.604424919403E+00
   23     7 N     3.184281449548E+00  1.604424919403E+00 -8.075049656257E+00
   24     7 N     1.604424919403E+00 -8.075049656257E+00  3.184281449548E+00
   25     7 N    -3.184281449548E+00 -1.604424919403E+00 -8.075049656257E+00
   26     7 N     1.604424919403E+00  8.075049656257E+00 -3.184281449548E+00
   27     7 N    -3.184281449548E+00  1.604424919403E+00  8.075049656257E+00
   28     7 N    -1.604424919403E+00  8.075049656257E+00  3.184281449548E+00
   29     7 N     3.184281449548E+00 -1.604424919403E+00  8.075049656257E+00
   30     7 N    -1.604424919403E+00 -8.075049656257E+00 -3.184281449548E+00
   31    17 CL    1.317404662334E+00  7.116423293728E+00  1.317404662334E+00
   32    17 CL   -1.317404662334E+00 -7.116423293728E+00  1.317404662334E+00
   33    17 CL    1.317404662334E+00 -7.116423293728E+00 -1.317404662334E+00
   34    17 CL   -1.317404662334E+00  7.116423293728E+00 -1.317404662334E+00
   35    17 CL    1.317404662334E+00  1.317404662334E+00  7.116423293728E+00
   36    17 CL    7.116423293728E+00  1.317404662334E+00  1.317404662334E+00
   37    17 CL   -1.317404662334E+00 -1.317404662334E+00  7.116423293728E+00
   38    17 CL   -7.116423293728E+00  1.317404662334E+00 -1.317404662334E+00
   39    17 CL    1.317404662334E+00 -1.317404662334E+00 -7.116423293728E+00
   40    17 CL   -7.116423293728E+00 -1.317404662334E+00  1.317404662334E+00
   41    17 CL   -1.317404662334E+00  1.317404662334E+00 -7.116423293728E+00
   42    17 CL    7.116423293728E+00 -1.317404662334E+00 -1.317404662334E+00
   43     6 C     2.076114077164E+00  8.468046217319E+00  2.076114077164E+00
   44     6 C    -2.076114077164E+00 -8.468046217319E+00  2.076114077164E+00
   45     6 C     2.076114077164E+00 -8.468046217319E+00 -2.076114077164E+00
   46     6 C    -2.076114077164E+00  8.468046217319E+00 -2.076114077164E+00
   47     6 C     2.076114077164E+00  2.076114077164E+00  8.468046217319E+00
   48     6 C     8.468046217319E+00  2.076114077164E+00  2.076114077164E+00
   49     6 C    -2.076114077164E+00 -2.076114077164E+00  8.468046217319E+00
   50     6 C    -8.468046217319E+00  2.076114077164E+00 -2.076114077164E+00
   51     6 C     2.076114077164E+00 -2.076114077164E+00 -8.468046217319E+00
   52     6 C    -8.468046217319E+00 -2.076114077164E+00  2.076114077164E+00
   53     6 C    -2.076114077164E+00  2.076114077164E+00 -8.468046217319E+00
   54     6 C     8.468046217319E+00 -2.076114077164E+00 -2.076114077164E+00
   55     6 C    -5.109326643863E+00  1.521863924073E+00 -6.076513504027E+00
   56     6 C     5.109326643863E+00 -1.521863924073E+00 -6.076513504027E+00
   57     6 C    -5.109326643863E+00 -1.521863924073E+00  6.076513504027E+00
   58     6 C     5.109326643863E+00  1.521863924073E+00  6.076513504027E+00
   59     6 C    -6.076513504027E+00 -5.109326643863E+00  1.521863924073E+00
   60     6 C     1.521863924073E+00 -6.076513504027E+00 -5.109326643863E+00
   61     6 C     6.076513504027E+00  5.109326643863E+00  1.521863924073E+00
   62     6 C    -1.521863924073E+00 -6.076513504027E+00  5.109326643863E+00
   63     6 C    -6.076513504027E+00  5.109326643863E+00 -1.521863924073E+00
   64     6 C    -1.521863924073E+00  6.076513504027E+00 -5.109326643863E+00
   65     6 C     6.076513504027E+00 -5.109326643863E+00 -1.521863924073E+00
   66     6 C     1.521863924073E+00  6.076513504027E+00  5.109326643863E+00
   67     6 C     1.521863924073E+00 -5.109326643863E+00 -6.076513504027E+00
   68     6 C    -1.521863924073E+00  5.109326643863E+00 -6.076513504027E+00
   69     6 C    -1.521863924073E+00 -5.109326643863E+00  6.076513504027E+00
   70     6 C     1.521863924073E+00  5.109326643863E+00  6.076513504027E+00
   71     6 C    -5.109326643863E+00 -6.076513504027E+00  1.521863924073E+00
   72     6 C    -6.076513504027E+00  1.521863924073E+00 -5.109326643863E+00
   73     6 C     5.109326643863E+00  6.076513504027E+00  1.521863924073E+00
   74     6 C    -6.076513504027E+00 -1.521863924073E+00  5.109326643863E+00
   75     6 C     5.109326643863E+00 -6.076513504027E+00 -1.521863924073E+00
   76     6 C     6.076513504027E+00 -1.521863924073E+00 -5.109326643863E+00
   77     6 C    -5.109326643863E+00  6.076513504027E+00 -1.521863924073E+00
   78     6 C     6.076513504027E+00  1.521863924073E+00  5.109326643863E+00
   79     1 H    -4.256574201302E+00  2.164211973166E+00 -6.216967583710E+00
   80     1 H     4.256574201302E+00 -2.164211973166E+00 -6.216967583710E+00
   81     1 H    -4.256574201302E+00 -2.164211973166E+00  6.216967583710E+00
   82     1 H     4.256574201302E+00  2.164211973166E+00  6.216967583710E+00
   83     1 H    -6.216967583710E+00 -4.256574201302E+00  2.164211973166E+00
   84     1 H     2.164211973166E+00 -6.216967583710E+00 -4.256574201302E+00
   85     1 H     6.216967583710E+00  4.256574201302E+00  2.164211973166E+00
   86     1 H    -2.164211973166E+00 -6.216967583710E+00  4.256574201302E+00
   87     1 H    -6.216967583710E+00  4.256574201302E+00 -2.164211973166E+00
   88     1 H    -2.164211973166E+00  6.216967583710E+00 -4.256574201302E+00
   89     1 H     6.216967583710E+00 -4.256574201302E+00 -2.164211973166E+00
   90     1 H     2.164211973166E+00  6.216967583710E+00  4.256574201302E+00
   91     1 H     2.164211973166E+00 -4.256574201302E+00 -6.216967583710E+00
   92     1 H    -2.164211973166E+00  4.256574201302E+00 -6.216967583710E+00
   93     1 H    -2.164211973166E+00 -4.256574201302E+00  6.216967583710E+00
   94     1 H     2.164211973166E+00  4.256574201302E+00  6.216967583710E+00
   95     1 H    -4.256574201302E+00 -6.216967583710E+00  2.164211973166E+00
   96     1 H    -6.216967583710E+00  2.164211973166E+00 -4.256574201302E+00
   97     1 H     4.256574201302E+00  6.216967583710E+00  2.164211973166E+00
   98     1 H    -6.216967583710E+00 -2.164211973166E+00  4.256574201302E+00
   99     1 H     4.256574201302E+00 -6.216967583710E+00 -2.164211973166E+00
  100     1 H     6.216967583710E+00 -2.164211973166E+00 -4.256574201302E+00
  101     1 H    -4.256574201302E+00  6.216967583710E+00 -2.164211973166E+00
  102     1 H     6.216967583710E+00  2.164211973166E+00  4.256574201302E+00

 *******************************************************************************
 *** PSEUDOPOTENTIAL INFORMATION ***
 *******************************************************************************

 ATOMIC NUMBER  30, NUCLEAR CHARGE 20.000, GIVEN IN INPUT       PSEUDOPOTENTIAL
   TYPE       EXPONENT      COEFF.    N      EXPONENT      COEFF.    N
  P0 TMS    34.1500000  399.9872820   0    14.5900000   85.4856550   0
  P1 TMS    39.7800000  277.1489600   0    14.9500000   69.0522050   0
  P2 TMS    43.8000000  -34.1493490   0    14.9800000   -3.2918310   0

 *******************************************************************************
 LOCAL ATOMIC FUNCTIONS BASIS SET
 *******************************************************************************
   ATOM   X(AU)   Y(AU)   Z(AU)  N. TYPE  EXPONENT  S COEF   P COEF   D/F/G COEF
 *******************************************************************************
   1 ZN -24.259  16.173  -0.000
                                  1 S  
                                         3.032E+01 2.191E-01 0.000E+00 0.000E+00
                                         1.632E+01-2.326E-01 0.000E+00 0.000E+00
                                         1.141E+01-9.547E-01 0.000E+00 0.000E+00
                                  2 S  
                                         2.569E+00 1.000E+00 0.000E+00 0.000E+00
                                  3 S  
                                         1.063E+00 1.000E+00 0.000E+00 0.000E+00
                                  4 S  
                                         2.500E-01 1.000E+00 0.000E+00 0.000E+00
                                  5 S  
                                         1.200E-01 1.000E+00 0.000E+00 0.000E+00
                           6-     8 P  
                                         1.118E+02 0.000E+00 2.328E-02 0.000E+00
                                         1.913E+01 0.000E+00-1.010E+00 0.000E+00
                           9-    11 P  
                                         5.469E+00 0.000E+00 3.202E-01 0.000E+00
                                         2.506E+00 0.000E+00 7.181E-01 0.000E+00
                          12-    14 P  
                                         9.419E-01 0.000E+00 1.000E+00 0.000E+00
                          15-    17 P  
                                         2.500E-01 0.000E+00 1.000E+00 0.000E+00
                          18-    20 P  
                                         1.200E-01 0.000E+00 1.000E+00 0.000E+00
                          21-    25 D  
                                         4.465E+01 0.000E+00 0.000E+00 4.725E-02
                                         1.344E+01 0.000E+00 0.000E+00 2.189E-01
                                         4.682E+00 0.000E+00 0.000E+00 4.525E-01
                                         1.603E+00 0.000E+00 0.000E+00 5.186E-01
                          26-    30 D  
                                         4.828E-01 0.000E+00 0.000E+00 1.000E+00
                          31-    35 D  
                                         1.100E-01 0.000E+00 0.000E+00 1.000E+00
                          36-    42 F  
                                         2.614E+00 0.000E+00 0.000E+00 1.000E+00
   2 ZN -24.259  -0.000  16.173
   3 ZN  -0.000 -24.259  16.173
   4 ZN  16.173  -0.000 -24.259
   5 ZN  16.173 -24.259  -0.000
   6 ZN  -0.000  16.173 -24.259
   7 N    6.017 -15.260   3.032
                                253 S  
                                         6.293E+03 1.970E-03 0.000E+00 0.000E+00
                                         9.490E+02 1.496E-02 0.000E+00 0.000E+00
                                         2.188E+02 7.350E-02 0.000E+00 0.000E+00
                                         6.369E+01 2.489E-01 0.000E+00 0.000E+00
                                         1.883E+01 6.025E-01 0.000E+00 0.000E+00
                                         2.720E+00 2.562E-01 0.000E+00 0.000E+00
                         254-   257 SP 
                                         3.063E+01 1.119E-01 3.831E-02 0.000E+00
                                         7.026E+00 9.217E-01 2.374E-01 0.000E+00
                                         2.112E+00-2.569E-03 8.176E-01 0.000E+00
                         258-   261 SP 
                                         6.840E-01 1.000E+00 1.000E+00 0.000E+00
                         262-   265 SP 
                                         2.009E-01 1.000E+00 1.000E+00 0.000E+00
                         266-   270 D  
                                         9.130E-01 0.000E+00 0.000E+00 1.000E+00
   8 N   -6.017  15.260   3.032
   9 N    6.017  15.260  -3.032
  10 N   -6.017 -15.260  -3.032
  11 N    3.032   6.017 -15.260
  12 N  -15.260   3.032   6.017
  13 N   -3.032  -6.017 -15.260
  14 N   15.260   3.032  -6.017
  15 N    3.032  -6.017  15.260
  16 N   15.260  -3.032   6.017
  17 N   -3.032   6.017  15.260
  18 N  -15.260  -3.032  -6.017
  19 N  -15.260   6.017   3.032
  20 N   15.260  -6.017   3.032
  21 N   15.260   6.017  -3.032
  22 N  -15.260  -6.017  -3.032
  23 N    6.017   3.032 -15.260
  24 N    3.032 -15.260   6.017
  25 N   -6.017  -3.032 -15.260
  26 N    3.032  15.260  -6.017
  27 N   -6.017   3.032  15.260
  28 N   -3.032  15.260   6.017
  29 N    6.017  -3.032  15.260
  30 N   -3.032 -15.260  -6.017
  31 CL   2.490  13.448   2.490
                                685 S  
                                         1.058E+05 7.380E-04 0.000E+00 0.000E+00
                                         1.587E+04 5.718E-03 0.000E+00 0.000E+00
                                         3.620E+03 2.950E-02 0.000E+00 0.000E+00
                                         1.031E+03 1.173E-01 0.000E+00 0.000E+00
                                         3.399E+02 3.629E-01 0.000E+00 0.000E+00
                                         1.245E+02 5.841E-01 0.000E+00 0.000E+00
                                686 S  
                                         1.245E+02 1.342E-01 0.000E+00 0.000E+00
                                         4.951E+01 6.242E-01 0.000E+00 0.000E+00
                                         2.081E+01 2.918E-01 0.000E+00 0.000E+00
                                687 S  
                                         6.583E+00 1.000E+00 0.000E+00 0.000E+00
                                688 S  
                                         2.565E+00 1.000E+00 0.000E+00 0.000E+00
                                689 S  
                                         5.598E-01 1.000E+00 0.000E+00 0.000E+00
                                690 S  
                                         1.833E-01 1.000E+00 0.000E+00 0.000E+00
                         691-   693 P  
                                         5.898E+02 0.000E+00 2.391E-03 0.000E+00
                                         1.398E+02 0.000E+00 1.850E-02 0.000E+00
                                         4.514E+01 0.000E+00 8.138E-02 0.000E+00
                                         1.687E+01 0.000E+00 2.216E-01 0.000E+00
                                         6.741E+00 0.000E+00 7.726E-01 0.000E+00
                         694-   696 P  
                                         6.741E+00 0.000E+00-1.572E+00 0.000E+00
                                         2.772E+00 0.000E+00 9.924E-01 0.000E+00
                         697-   699 P  
                                         1.024E+00 0.000E+00 1.000E+00 0.000E+00
                         700-   702 P  
                                         3.814E-01 0.000E+00 1.000E+00 0.000E+00
                         703-   705 P  
                                         1.094E-01 0.000E+00 1.000E+00 0.000E+00
                         706-   710 D  
                                         7.500E-01 0.000E+00 0.000E+00 1.000E+00
  32 CL  -2.490 -13.448   2.490
  33 CL   2.490 -13.448  -2.490
  34 CL  -2.490  13.448  -2.490
  35 CL   2.490   2.490  13.448
  36 CL  13.448   2.490   2.490
  37 CL  -2.490  -2.490  13.448
  38 CL -13.448   2.490  -2.490
  39 CL   2.490  -2.490 -13.448
  40 CL -13.448  -2.490   2.490
  41 CL  -2.490   2.490 -13.448
  42 CL  13.448  -2.490  -2.490
  43 C    3.923  16.002   3.923
                                997 S  
                                         4.563E+03 1.967E-03 0.000E+00 0.000E+00
                                         6.820E+02 1.523E-02 0.000E+00 0.000E+00
                                         1.550E+02 7.613E-02 0.000E+00 0.000E+00
                                         4.446E+01 2.608E-01 0.000E+00 0.000E+00
                                         1.303E+01 6.165E-01 0.000E+00 0.000E+00
                                         1.828E+00 2.210E-01 0.000E+00 0.000E+00
                         998-  1001 SP 
                                         2.096E+01 1.147E-01 4.025E-02 0.000E+00
                                         4.803E+00 9.200E-01 2.376E-01 0.000E+00
                                         1.459E+00-3.031E-03 8.159E-01 0.000E+00
                        1002-  1005 SP 
                                         4.835E-01 1.000E+00 1.000E+00 0.000E+00
                        1006-  1009 SP 
                                         1.456E-01 1.000E+00 1.000E+00 0.000E+00
                        1010-  1014 D  
                                         6.260E-01 0.000E+00 0.000E+00 1.000E+00
  44 C   -3.923 -16.002   3.923
  45 C    3.923 -16.002  -3.923
  46 C   -3.923  16.002  -3.923
  47 C    3.923   3.923  16.002
  48 C   16.002   3.923   3.923
  49 C   -3.923  -3.923  16.002
  50 C  -16.002   3.923  -3.923
  51 C    3.923  -3.923 -16.002
  52 C  -16.002  -3.923   3.923
  53 C   -3.923   3.923 -16.002
  54 C   16.002  -3.923  -3.923
  55 C   -9.655   2.876 -11.483
  56 C    9.655  -2.876 -11.483
  57 C   -9.655  -2.876  11.483
  58 C    9.655   2.876  11.483
  59 C  -11.483  -9.655   2.876
  60 C    2.876 -11.483  -9.655
  61 C   11.483   9.655   2.876
  62 C   -2.876 -11.483   9.655
  63 C  -11.483   9.655  -2.876
  64 C   -2.876  11.483  -9.655
  65 C   11.483  -9.655  -2.876
  66 C    2.876  11.483   9.655
  67 C    2.876  -9.655 -11.483
  68 C   -2.876   9.655 -11.483
  69 C   -2.876  -9.655  11.483
  70 C    2.876   9.655  11.483
  71 C   -9.655 -11.483   2.876
  72 C  -11.483   2.876  -9.655
  73 C    9.655  11.483   2.876
  74 C  -11.483  -2.876   9.655
  75 C    9.655 -11.483  -2.876
  76 C   11.483  -2.876  -9.655
  77 C   -9.655  11.483  -2.876
  78 C   11.483   2.876   9.655
  79 H   -8.044   4.090 -11.748
                               1645 S  
                                         3.387E+01 2.549E-02 0.000E+00 0.000E+00
                                         5.095E+00 1.904E-01 0.000E+00 0.000E+00
                                         1.159E+00 8.522E-01 0.000E+00 0.000E+00
                               1646 S  
                                         3.258E-01 1.000E+00 0.000E+00 0.000E+00
                               1647 S  
                                         1.027E-01 1.000E+00 0.000E+00 0.000E+00
                        1648-  1650 P  
                                         7.500E-01 0.000E+00 1.000E+00 0.000E+00
  80 H    8.044  -4.090 -11.748
  81 H   -8.044  -4.090  11.748
  82 H    8.044   4.090  11.748
  83 H  -11.748  -8.044   4.090
  84 H    4.090 -11.748  -8.044
  85 H   11.748   8.044   4.090
  86 H   -4.090 -11.748   8.044
  87 H  -11.748   8.044  -4.090
  88 H   -4.090  11.748  -8.044
  89 H   11.748  -8.044  -4.090
  90 H    4.090  11.748   8.044
  91 H    4.090  -8.044 -11.748
  92 H   -4.090   8.044 -11.748
  93 H   -4.090  -8.044  11.748
  94 H    4.090   8.044  11.748
  95 H   -8.044 -11.748   4.090
  96 H  -11.748   4.090  -8.044
  97 H    8.044  11.748   4.090
  98 H  -11.748  -4.090   8.044
  99 H    8.044 -11.748  -4.090
 100 H   11.748  -4.090  -8.044
 101 H   -8.044  11.748  -4.090
 102 H   11.748   4.090   8.044
 INFORMATION **** SET_MPP **** PCRYSTAL CALCULATION
 INFORMATION **** READM2 **** NEW DEFAULT: FOCK/KS MATRIX MIXING SET TO 30 %
 INFORMATION **** READM2 **** NEW DEFAULT: FULL DIRECT SCF MODE
 INFORMATION **** READM2 **** NEW DEFAULT: COULOMB BIPOLAR BUFFER SET TO 32 Mb
 INFORMATION **** READM2 **** NEW DEFAULT: EXCHANGE BIPOLAR BUFFER SET TO 32 Mb

 *******************************************************************************
 NEW DEFAULT: DFT INTEGRATION GRID INCREASED TO XLGRID
 NEW DEFAULT: DIIS ACCELERATOR ACTIVE
 USE KEYWORD NODIIS TO TURN IT OFF
 *******************************************************************************

 INFORMATION **** DFTD3_INPUT **** PERFORM LATEST DISPERSION CORRECTION DFT-D3(BJ) WITH AUTOMATIC PARAMETER SETUP
 PLEASE CITE:
 (1) DFT-D3 Reference
  S. Grimme, J. Antony, S. Ehrlich, and H. Krieg, J. Chem. Phys. 132 (2010), 154104
 (2) BJ-Damping Reference
  S. Grimme, S. Ehrlich, and L. Goerigk, J. Comput. Chem. 32 (2011), 1456-1465
 (3) General DFT-D Review
  S. Grimme, A. Hansen, J. G. Brandenburg, and C. Bannwarth,
  Chem. Rev. 116 (2016), 5105-5154

 INFORMATION **** TOLINTEG **** COULOMB AND EXCHANGE SERIES TOLERANCES MODIFIED
 INFORMATION **** TOLDEE **** SCF TOL ON TOTAL ENERGY SET TO           8
 INFORMATION **** DFTD3_INPUT **** PERFORM DISPERSION CORRECTION DFT-D3(BJ) IN THE BECKE-JOHNSON DAMPING SCHEME

 PLEASE CITE:
 (1) DFT-D3 Reference
  S. Grimme, J. Antony, S. Ehrlich, and H. Krieg, J. Chem. Phys. 132 (2010), 154104
 (2) BJ-Damping Reference
  S. Grimme, S. Ehrlich, and L. Goerigk, J. Comput. Chem. 32 (2011), 1456-1465
 (3) General DFT-D Review
  S. Grimme, A. Hansen, J. G. Brandenburg, and C. Bannwarth,
  Chem. Rev. 116 (2016), 5105-5154

 *******************************************************************************
 N. OF ATOMS PER CELL       102  COULOMB OVERLAP TOL         (T1) 10**   -7
 NUMBER OF SHELLS           624  COULOMB PENETRATION TOL     (T2) 10**   -7
 NUMBER OF AO              1788  EXCHANGE OVERLAP TOL        (T3) 10**   -7
 N. OF ELECTRONS PER CELL   732  EXCHANGE PSEUDO OVP (F(G))  (T4) 10**  -10
 CORE ELECTRONS PER CELL    240  EXCHANGE PSEUDO OVP (P(G))  (T5) 10**  -40
 N. OF SYMMETRY OPERATORS    24  POLE ORDER IN MONO ZONE                  4
 *******************************************************************************
 TYPE OF CALCULATION :  RESTRICTED CLOSED SHELL
 KOHN-SHAM HAMILTONIAN

 (EXCHANGE)[CORRELATION] FUNCTIONAL:(BECKE 88)[LEE-YANG-PARR]

 NON-LOCAL WEIGHTING FACTOR (EXCHANGE) =           0.9000
 NON-LOCAL WEIGHTING FACTOR [CORRELATION] =        0.8100

 HYBRID EXCHANGE - PERCENTAGE OF FOCK EXCHANGE    20.0000
 CORE  PSEUDO POTENTIAL         TOL. ON PSEUDO              (TP) 10**- 6

 CAPPA:IS1  2;IS2  2;IS3  2; K PTS MONK NET   3; SYMMOPS:K SPACE  48;G SPACE  24

 *******************************************************************************
 MAX NUMBER OF SCF CYCLES      50  CONVERGENCE ON DELTAP        10**-18
 WEIGHT OF F(I) IN F(I+1)      30% CONVERGENCE ON ENERGY        10**- 8
 SHRINK. FACT.(MONKH.)    2  2  2  NUMBER OF K POINTS IN THE IBZ      3
 SHRINKING FACTOR(GILAT NET)    2  NUMBER OF K POINTS(GILAT NET)      3
 *******************************************************************************
 *** K POINTS COORDINATES (OBLIQUE COORDINATES IN UNITS OF IS =  2)
   1-R(  0  0  0)   2-R(  1  0  0)   3-R(  1  1  1)

 DIRECT LATTICE VECTORS COMPON. (A.U.)     RECIP. LATTICE VECTORS COMPON. (A.U.) 
        X            Y            Z              X            Y            Z
  -16.1725153   16.1725153   16.1725153      0.0000000    0.1942550    0.1942550
   16.1725153  -16.1725153   16.1725153      0.1942550    0.0000000    0.1942550
   16.1725153   16.1725153  -16.1725153      0.1942550    0.1942550    0.0000000

 DISK SPACE FOR EIGENVECTORS (FTN 10)     9590832 REALS

 SYMMETRY ADAPTION OF THE BLOCH FUNCTIONS ENABLED
 TTTTTTTTTTTTTTTTTTTTTTTTTTTTTT gordsh1     TELAPSE        1.12 TCPU        0.16

 MATRIX SIZE: P(G) 8747868, F(G)  605502, P(G) IRR  188717, F(G) IRR   27327
 MAX G-VECTOR INDEX FOR 1- AND 2-ELECTRON INTEGRALS 181

 TTTTTTTTTTTTTTTTTTTTTTTTTTTTTT INPUT       TELAPSE        1.17 TCPU        0.21

 NEIGHBORS OF THE NON-EQUIVALENT ATOMS

 N = NUMBER OF NEIGHBORS AT DISTANCE R
    ATOM  N     R/ANG      R/AU   NEIGHBORS (ATOM LABELS AND CELL INDICES)
   1 ZN   4     2.0015     3.7823    7 N    1-1 0    9 N    0-1-1   25 N    1 0 0
                                    27 N    0-1 0
   1 ZN   4     3.0272     5.7205   55 C    1 0 0   57 C    0-1 0   73 C    0-1-1
                                    75 C    1-1 0
   1 ZN   4     3.0284     5.7229   43 C    0-1-1   45 C    1-1 0   49 C    0-1 0
                                    53 C    1 0 0
   1 ZN   4     3.1883     6.0250   79 H    1 0 0   81 H    0-1 0   97 H    0-1-1
                                    99 H    1-1 0
   1 ZN   4     3.5476     6.7040   31 CL   0-1-1   33 CL   1-1 0   37 CL   0-1 0
                                    41 CL   1 0 0
   1 ZN   4     4.1763     7.8920   61 C    0-1-1   65 C    1-1 0   72 C    1 0 0
                                    74 C    0-1 0

   7 N    1     1.3338     2.5205   43 C   -1 0-1
   7 N    1     1.3851     2.6175   55 C    0 1 0
   7 N    1     2.0015     3.7823    1 ZN  -1 1 0
   7 N    1     2.1488     4.0606   79 H    0 1 0
   7 N    1     2.2304     4.2148   72 C    0 1 0
   7 N    1     2.2343     4.2221   24 N    0 0 0

  31 CL   1     1.7257     3.2612   43 C    0 0 0
  31 CL   2     2.6967     5.0961    7 N    1 0 1   24 N    1 0 1
  31 CL   2     3.1882     6.0249   90 H    0 0 0   97 H    0 0 0
  31 CL   2     3.5476     6.7040    1 ZN   0 1 1    6 ZN   1 1 0
  31 CL   2     3.5974     6.7981    9 N    0 0 0   28 N    0 0 0
  31 CL   1     3.7262     7.0415   34 CL   0 0 0

  43 C    2     1.3338     2.5205    7 N    1 0 1   24 N    1 0 1
  43 C    1     1.7257     3.2612   31 CL   0 0 0
  43 C    2     2.1557     4.0737   55 C    1 1 1   72 C    1 1 1
  43 C    2     3.0284     5.7229    1 ZN   0 1 1    6 ZN   1 1 0
  43 C    2     3.1352     5.9247   90 H    0 0 0   97 H    0 0 0
  43 C    2     3.1788     6.0070   79 H    1 1 1   96 H    1 1 1

  55 C    1     1.0768     2.0349   79 H    0 0 0
  55 C    1     1.3678     2.5848   72 C    0 0 0
  55 C    1     1.3851     2.6175    7 N    0-1 0
  55 C    1     2.1557     4.0737   43 C   -1-1-1
  55 C    1     2.2252     4.2051   96 H    0 0 0
  55 C    1     2.2304     4.2148   24 N    0-1 0

  79 H    1     1.0768     2.0349   55 C    0 0 0
  79 H    1     2.1488     4.0606    7 N    0-1 0
  79 H    1     2.2252     4.2051   72 C    0 0 0
  79 H    1     2.7724     5.2391   96 H    0 0 0
  79 H    1     2.9590     5.5918   92 H    0 0 0
  79 H    1     3.0724     5.8059   27 N   -1-1 0


 SYMMETRY ALLOWED ELASTIC DISTORTION 1
  0.5773503  0.0000000  0.0000000
  0.0000000  0.5773503  0.0000000
  0.0000000  0.0000000  0.5773503

 SYMMETRY ALLOWED INTERNAL DEGREE(S) OF FREEDOM:  13
 TTTTTTTTTTTTTTTTTTTTTTTTTTTTTT SYMM        TELAPSE        1.35 TCPU        0.39
 TTTTTTTTTTTTTTTTTTTTTTTTTTTTTT INT_SCREEN  TELAPSE        1.39 TCPU        0.42

 ************************************************************************
 ************************************************************************
 * ELAPIEZO OPTION, E. ALBANESE, A. ERBA, B. CIVALLERI, R. DOVESI       *
 *                                                                      *
 * IT IS ASSUMED THAT THE INPUT IS FROM AN OPTIMIZED RUN                *

 CONVERGENCE CRITERION FOR ENERGY, TOLDEE =          1.0000E-08
 CONVERGENCE CRITERION FOR RMS GRADIENT, TOLDEG =    3.0000E-04
 CONVERGENCE CRITERION FOR RMS DISPLACEMENT, TOLDEX  6.2000E-04
 MAGNITUDE OF STEPSIZE FOR ADIMENSIONAL STRAINS =    1.5000E-02
 NUMBER OF POINTS (TOTAL) IN NUMERICAL 2ND DERIVATIVE=        3
 ************************************************************************
 ************************************************************************

 ************************************************************************

  Y. NOEL POST DOC. TURIN 2002

  THIS ROUTINE EVALUATES THE NON ZERO ELEMENTS OF THE ELASTIC TENSOR 

  ORDER OF THE TENSOR : 4

 |  1 A    1 B    1 B     .      .      .     |
 |         1 A    1 B     .      .      .     |
 |                1 A     .      .      .     |
 |                       1 C     .      .     |
 |                              1 C     .     |
 |                                     1 C    |

 EACH  LETTER   CORRESPONDS  TO  AN  INDEPENDENT  COMPONENT.
 INTERDEPENDENT COMPONENTS (WITH SAME LETTER) ARE RELATED BY
 THE COEFFICIENT THAT PRECEEDS EACH LETTER.

 ************************************************************************


 ************************************************************************

  Y. NOEL POST DOC. TURIN 2002

  THIS ROUTINE EVALUATES THE NON ZERO ELEMENTS OF THE PIEZOELECTRIC TENSOR 

  ORDER OF THE TENSOR : 3

 |   .      .      .     1 A     .      .     |
 |   .      .      .      .     1 A     .     |
 |   .      .      .      .      .     1 A    |

 EACH  LETTER   CORRESPONDS  TO  AN  INDEPENDENT  COMPONENT.
 INTERDEPENDENT COMPONENTS (WITH SAME LETTER) ARE RELATED BY
 THE COEFFICIENT THAT PRECEEDS EACH LETTER.

 ************************************************************************


 LIST OF ACTIVE DEFORMATIONS: 
             1
             4
 INFORMATION **** EXCBUF **** EXCH. BIPO BUFFER: WORDS USED =     4000000
 WARNING **** EXCBUF **** EXCH. BIPO BUFFER TOO SMALL - TO AVOID I/O SET EXCHSIZE =     6573483

 DFT PARAMETERS

     ATOM       ELECTRONS   NET CHARGE   R(ANGSTROM)
   1 230  ZN     20.0000      0.0000     1.37000000
   7   7  N       7.0000      0.0000     0.74000000
  31  17  CL     17.0000      0.0000     0.99000000
  43   6  C       6.0000      0.0000     0.77000000
  79   1  H       1.0000      0.0000     1.11000000

 SIZE OF GRID=     272756
 TTTTTTTTTTTTTTTTTTTTTTTTTTTTTT MAKE_GRID2  TELAPSE        2.92 TCPU        1.89
 BECKE WEIGHT FUNCTION
 RADSAFE =     2.00
 TOLERANCES - DENSITY:10**- 6; POTENTIAL:10**- 9; GRID WGT:10**-14

 RADIAL INTEGRATION  - INTERVALS (POINTS,UPPER LIMIT):            1( 99,  4.0*R)

 ANGULAR INTEGRATION - INTERVALS (ACCURACY LEVEL [N. POINTS] UPPER LIMIT):
  1(  6[ 146]   0.2)  2( 11[ 302]   0.5)  3( 14[ 590]   0.9)  4( 18[1454]   3.5)
  5( 14[ 590]9999.0)
 TTTTTTTTTTTTTTTTTTTTTTTTTTTTTT INT_CALC    TELAPSE        2.96 TCPU        1.93
 EEEEEEEEEE INT_CALC TERMINATION  DATE 21 02 2020 TIME 04:54:10.5

 *******************************************************************************
 ZIFCl_start                                                                     
 CRYSTAL - SCF - TYPE OF CALCULATION :  RESTRICTED CLOSED SHELL
 *******************************************************************************

 CAPPA:IS1  2;IS2  2;IS3  2; K PTS MONK NET   3; SYMMOPS:K SPACE  48;G SPACE  24

 TTTTTTTTTTTTTTTTTTTTTTTTTTTTTT SDIK        TELAPSE        3.19 TCPU        2.16

 AAAAAAAAAAAAAAAAAAAAAAAAAAAAAAAAAAAAAAAAAAAAAAAAAAAAAAAAAAAAAAAAAAAAAAAAAAAAAAA
         ATOMIC WAVEFUNCTION(S)


 NUCLEAR CHARGE 20.0  SYMMETRY SPECIES            S    P    D
 N. ELECTRONS   20.0  NUMBER OF PRIMITIVE GTOS    7    7    6
                      NUMBER OF CONTRACTED GTOS   5    5    3
                      NUMBER OF CLOSED SHELLS     2    1    1
                      OPEN SHELL OCCUPATION       0    0    0

  ZNUC SCFIT  TOTAL HF ENERGY   KINETIC ENERGY   VIRIAL THEOREM ACCURACY
  20.0  35   -2.259494290E+02  1.538488917E+02 -2.468645152E+00  3.9E-06

 NUCLEAR CHARGE  7.0  SYMMETRY SPECIES            S    P
 N. ELECTRONS    7.0  NUMBER OF PRIMITIVE GTOS   11    5
                      NUMBER OF CONTRACTED GTOS   4    3
                      NUMBER OF CLOSED SHELLS     2    0
                      OPEN SHELL OCCUPATION       0    3

  ZNUC SCFIT  TOTAL HF ENERGY   KINETIC ENERGY   VIRIAL THEOREM ACCURACY
   7.0  11   -5.439473665E+01  5.441433682E+01 -1.999639798E+00  3.6E-06

 NUCLEAR CHARGE 17.0  SYMMETRY SPECIES            S    P
 N. ELECTRONS   17.0  NUMBER OF PRIMITIVE GTOS   13   10
                      NUMBER OF CONTRACTED GTOS   6    5
                      NUMBER OF CLOSED SHELLS     3    1
                      OPEN SHELL OCCUPATION       0    5

  ZNUC SCFIT  TOTAL HF ENERGY   KINETIC ENERGY   VIRIAL THEOREM ACCURACY
  17.0  10   -4.594686980E+02  4.594737850E+02 -1.999988929E+00  4.2E-06

 NUCLEAR CHARGE  6.0  SYMMETRY SPECIES            S    P
 N. ELECTRONS    6.0  NUMBER OF PRIMITIVE GTOS   11    5
                      NUMBER OF CONTRACTED GTOS   4    3
                      NUMBER OF CLOSED SHELLS     2    0
                      OPEN SHELL OCCUPATION       0    2

  ZNUC SCFIT  TOTAL HF ENERGY   KINETIC ENERGY   VIRIAL THEOREM ACCURACY
   6.0  11   -3.768480057E+01  3.769831118E+01 -1.999641612E+00  2.0E-06

 NUCLEAR CHARGE  1.0  SYMMETRY SPECIES            S
 N. ELECTRONS    1.0  NUMBER OF PRIMITIVE GTOS    5
                      NUMBER OF CONTRACTED GTOS   3
                      NUMBER OF CLOSED SHELLS     0
                      OPEN SHELL OCCUPATION       1

  ZNUC SCFIT  TOTAL HF ENERGY   KINETIC ENERGY   VIRIAL THEOREM ACCURACY
   1.0   1   -4.998098153E-01  4.997907537E-01 -2.000038139E+00  9.6E-17

 AAAAAAAAAAAAAAAAAAAAAAAAAAAAAAAAAAAAAAAAAAAAAAAAAAAAAAAAAAAAAAAAAAAAAAAAAAAAAAA

 CHARGE NORMALIZATION FACTOR   1.00000000
 TOTAL ATOMIC CHARGES:
  20.0000000  20.0000000  20.0000000  20.0000000  20.0000000  20.0000000
   7.0000000   7.0000000   7.0000000   7.0000000   7.0000000   7.0000000
   7.0000000   7.0000000   7.0000000   7.0000000   7.0000000   7.0000000
   7.0000000   7.0000000   7.0000000   7.0000000   7.0000000   7.0000000
   7.0000000   7.0000000   7.0000000   7.0000000   7.0000000   7.0000000
  17.0000000  17.0000000  17.0000000  17.0000000  17.0000000  17.0000000
  17.0000000  17.0000000  17.0000000  17.0000000  17.0000000  17.0000000
   6.0000000   6.0000000   6.0000000   6.0000000   6.0000000   6.0000000
   6.0000000   6.0000000   6.0000000   6.0000000   6.0000000   6.0000000
   6.0000000   6.0000000   6.0000000   6.0000000   6.0000000   6.0000000
   6.0000000   6.0000000   6.0000000   6.0000000   6.0000000   6.0000000
   6.0000000   6.0000000   6.0000000   6.0000000   6.0000000   6.0000000
   6.0000000   6.0000000   6.0000000   6.0000000   6.0000000   6.0000000
   1.0000000   1.0000000   1.0000000   1.0000000   1.0000000   1.0000000
   1.0000000   1.0000000   1.0000000   1.0000000   1.0000000   1.0000000
   1.0000000   1.0000000   1.0000000   1.0000000   1.0000000   1.0000000
   1.0000000   1.0000000   1.0000000   1.0000000   1.0000000   1.0000000
 TTTTTTTTTTTTTTTTTTTTTTTTTTTTTT MOQGAD      TELAPSE        3.33 TCPU        2.30
 TTTTTTTTTTTTTTTTTTTTTTTTTTTTTT SHELLXN     TELAPSE        7.26 TCPU        5.28
 TTTTTTTTTTTTTTTTTTTTTTTTTTTTTT MONMO3      TELAPSE        8.41 TCPU        6.43
 NUMERICALLY INTEGRATED DENSITY    731.9999663919
 TTTTTTTTTTTTTTTTTTTTTTTTTTTTTT NUMDFT      TELAPSE        8.86 TCPU        6.88
 CYC   0 ETOT(AU) -9.603894513005E+03 DETOT -9.60E+03 tst  0.00E+00 PX  1.00E+00
 TTTTTTTTTTTTTTTTTTTTTTTTTTTTTT DIIS        TELAPSE        8.91 TCPU        6.92
 TTTTTTTTTTTTTTTTTTTTTTTTTTTTTT FDIK        TELAPSE        9.98 TCPU        7.71
 INSULATING STATE
 TOP OF VALENCE BANDS -    BAND    366; K    3; EIG -2.8278495E-01 AU
 TOP OF VALENCE BANDS -    BAND    366; K    1; EIG -2.8303107E-01 AU
 BOTTOM OF VIRTUAL BANDS - BAND    367; K    3; EIG -7.0563919E-02 AU
 DIRECT ENERGY BAND GAP:   5.7748 eV
 BOTTOM OF VIRTUAL BANDS - BAND    367; K    1; EIG -7.0407374E-02 AU
 TTTTTTTTTTTTTTTTTTTTTTTTTTTTTT PDIG        TELAPSE       10.18 TCPU        7.91
 CHARGE NORMALIZATION FACTOR   1.00000000
 TOTAL ATOMIC CHARGES:
  18.2933391  18.2933391  18.2933391  18.2933391  18.2933391  18.2933391
   7.6691496   7.6691496   7.6691496   7.6691496   7.6691496   7.6691496
   7.6691496   7.6691496   7.6691496   7.6691496   7.6691496   7.6691496
   7.6691496   7.6691496   7.6691496   7.6691496   7.6691496   7.6691496
   7.6691496   7.6691496   7.6691496   7.6691496   7.6691496   7.6691496
  17.0095900  17.0095900  17.0095900  17.0095900  17.0095900  17.0095900
  17.0095900  17.0095900  17.0095900  17.0095900  17.0095900  17.0095900
   5.5535429   5.5535429   5.5535429   5.5535429   5.5535429   5.5535429
   5.5535429   5.5535429   5.5535429   5.5535429   5.5535429   5.5535429
   6.1909645   6.1909645   6.1909645   6.1909645   6.1909645   6.1909645
   6.1909645   6.1909645   6.1909645   6.1909645   6.1909645   6.1909645
   6.1909645   6.1909645   6.1909645   6.1909645   6.1909645   6.1909645
   6.1909645   6.1909645   6.1909645   6.1909645   6.1909645   6.1909645
   0.7849846   0.7849846   0.7849846   0.7849846   0.7849846   0.7849846
   0.7849846   0.7849846   0.7849846   0.7849846   0.7849846   0.7849846
   0.7849846   0.7849846   0.7849846   0.7849846   0.7849846   0.7849846
   0.7849846   0.7849846   0.7849846   0.7849846   0.7849846   0.7849846
 TTTTTTTTTTTTTTTTTTTTTTTTTTTTTT MOQGAD      TELAPSE       10.20 TCPU        7.93
 TTTTTTTTTTTTTTTTTTTTTTTTTTTTTT SHELLXN     TELAPSE       16.08 TCPU       11.06
 TTTTTTTTTTTTTTTTTTTTTTTTTTTTTT MONMO3      TELAPSE       17.10 TCPU       12.07
 NUMERICALLY INTEGRATED DENSITY    731.9999858037
 TTTTTTTTTTTTTTTTTTTTTTTTTTTTTT NUMDFT      TELAPSE       17.78 TCPU       12.76
 CYC   1 ETOT(AU) -9.583156578096E+03 DETOT  2.07E+01 tst  0.00E+00 PX  1.00E+00
 TTTTTTTTTTTTTTTTTTTTTTTTTTTTTT DIIS        TELAPSE       17.83 TCPU       12.80
 DIIS TEST: 0.21390E+02 AT SCF   CYCLE   1 - MIX   30 %
 TTTTTTTTTTTTTTTTTTTTTTTTTTTTTT FDIK        TELAPSE       18.16 TCPU       13.02
 INSULATING STATE
 TOP OF VALENCE BANDS -    BAND    366; K    3; EIG -1.9903558E-01 AU
 TOP OF VALENCE BANDS -    BAND    366; K    1; EIG -1.9926477E-01 AU
 BOTTOM OF VIRTUAL BANDS - BAND    367; K    3; EIG -1.8488339E-02 AU
 DIRECT ENERGY BAND GAP:   4.9129 eV
 BOTTOM OF VIRTUAL BANDS - BAND    367; K    1; EIG -1.8234703E-02 AU
 TTTTTTTTTTTTTTTTTTTTTTTTTTTTTT PDIG        TELAPSE       18.32 TCPU       13.18
 CHARGE NORMALIZATION FACTOR   1.00000000
 TOTAL ATOMIC CHARGES:
  18.8702517  18.8702517  18.8702517  18.8702517  18.8702517  18.8702517
   7.3741799   7.3741799   7.3741799   7.3741799   7.3741799   7.3741799
   7.3741799   7.3741799   7.3741799   7.3741799   7.3741799   7.3741799
   7.3741799   7.3741799   7.3741799   7.3741799   7.3741799   7.3741799
   7.3741799   7.3741799   7.3741799   7.3741799   7.3741799   7.3741799
  17.0591680  17.0591680  17.0591680  17.0591680  17.0591680  17.0591680
  17.0591680  17.0591680  17.0591680  17.0591680  17.0591680  17.0591680
   6.1003908   6.1003908   6.1003908   6.1003908   6.1003908   6.1003908
   6.1003908   6.1003908   6.1003908   6.1003908   6.1003908   6.1003908
   5.8916039   5.8916039   5.8916039   5.8916039   5.8916039   5.8916039
   5.8916039   5.8916039   5.8916039   5.8916039   5.8916039   5.8916039
   5.8916039   5.8916039   5.8916039   5.8916039   5.8916039   5.8916039
   5.8916039   5.8916039   5.8916039   5.8916039   5.8916039   5.8916039
   0.9368740   0.9368740   0.9368740   0.9368740   0.9368740   0.9368740
   0.9368740   0.9368740   0.9368740   0.9368740   0.9368740   0.9368740
   0.9368740   0.9368740   0.9368740   0.9368740   0.9368740   0.9368740
   0.9368740   0.9368740   0.9368740   0.9368740   0.9368740   0.9368740
 TTTTTTTTTTTTTTTTTTTTTTTTTTTTTT MOQGAD      TELAPSE       18.33 TCPU       13.19
 TTTTTTTTTTTTTTTTTTTTTTTTTTTTTT SHELLXN     TELAPSE       22.39 TCPU       16.33
 TTTTTTTTTTTTTTTTTTTTTTTTTTTTTT MONMO3      TELAPSE       23.61 TCPU       17.55
 NUMERICALLY INTEGRATED DENSITY    731.9999937759
 TTTTTTTTTTTTTTTTTTTTTTTTTTTTTT NUMDFT      TELAPSE       24.29 TCPU       18.22
 CYC   2 ETOT(AU) -9.583528037245E+03 DETOT -3.71E-01 tst  7.74E-03 PX  1.23E-01
 TTTTTTTTTTTTTTTTTTTTTTTTTTTTTT DIIS        TELAPSE       24.33 TCPU       18.27
 DIIS TEST: 0.16385E+02 AT SCF   CYCLE   2 - DIIS ACTIVE - HISTORY:     2 CYCLES
 TTTTTTTTTTTTTTTTTTTTTTTTTTTTTT FDIK        TELAPSE       24.68 TCPU       18.50
 INSULATING STATE
 TOP OF VALENCE BANDS -    BAND    366; K    3; EIG -2.1011379E-01 AU
 TOP OF VALENCE BANDS -    BAND    366; K    1; EIG -2.1037129E-01 AU
 BOTTOM OF VIRTUAL BANDS - BAND    367; K    3; EIG  1.9572705E-02 AU
 DIRECT ENERGY BAND GAP:   6.2501 eV
 BOTTOM OF VIRTUAL BANDS - BAND    367; K    1; EIG  2.1985473E-02 AU
 TTTTTTTTTTTTTTTTTTTTTTTTTTTTTT PDIG        TELAPSE       24.84 TCPU       18.66
 CHARGE NORMALIZATION FACTOR   1.00000000
 TOTAL ATOMIC CHARGES:
  18.5953223  18.5953223  18.5953223  18.5953223  18.5953223  18.5953223
   7.5634916   7.5634916   7.5634916   7.5634916   7.5634916   7.5634916
   7.5634916   7.5634916   7.5634916   7.5634916   7.5634916   7.5634916
   7.5634916   7.5634916   7.5634916   7.5634916   7.5634916   7.5634916
   7.5634916   7.5634916   7.5634916   7.5634916   7.5634916   7.5634916
  17.0592403  17.0592403  17.0592403  17.0592403  17.0592403  17.0592403
  17.0592403  17.0592403  17.0592403  17.0592403  17.0592403  17.0592403
   5.6824719   5.6824719   5.6824719   5.6824719   5.6824719   5.6824719
   5.6824719   5.6824719   5.6824719   5.6824719   5.6824719   5.6824719
   6.0257553   6.0257553   6.0257553   6.0257553   6.0257553   6.0257553
   6.0257553   6.0257553   6.0257553   6.0257553   6.0257553   6.0257553
   6.0257553   6.0257553   6.0257553   6.0257553   6.0257553   6.0257553
   6.0257553   6.0257553   6.0257553   6.0257553   6.0257553   6.0257553
   0.8910664   0.8910664   0.8910664   0.8910664   0.8910664   0.8910664
   0.8910664   0.8910664   0.8910664   0.8910664   0.8910664   0.8910664
   0.8910664   0.8910664   0.8910664   0.8910664   0.8910664   0.8910664
   0.8910664   0.8910664   0.8910664   0.8910664   0.8910664   0.8910664
 TTTTTTTTTTTTTTTTTTTTTTTTTTTTTT MOQGAD      TELAPSE       24.85 TCPU       18.67
 TTTTTTTTTTTTTTTTTTTTTTTTTTTTTT SHELLXN     TELAPSE       28.90 TCPU       21.81
 TTTTTTTTTTTTTTTTTTTTTTTTTTTTTT MONMO3      TELAPSE       30.11 TCPU       23.02
 NUMERICALLY INTEGRATED DENSITY    731.9999864826
 TTTTTTTTTTTTTTTTTTTTTTTTTTTTTT NUMDFT      TELAPSE       30.84 TCPU       23.74
 CYC   3 ETOT(AU) -9.584353116161E+03 DETOT -8.25E-01 tst  2.31E-03 PX  6.97E-02
 TTTTTTTTTTTTTTTTTTTTTTTTTTTTTT DIIS        TELAPSE       30.88 TCPU       23.79
 DIIS TEST: 0.69644E+00 AT SCF   CYCLE   3 - DIIS ACTIVE - HISTORY:     3 CYCLES
 TTTTTTTTTTTTTTTTTTTTTTTTTTTTTT FDIK        TELAPSE       31.22 TCPU       24.01
 INSULATING STATE
 TOP OF VALENCE BANDS -    BAND    366; K    3; EIG -2.2355487E-01 AU
 TOP OF VALENCE BANDS -    BAND    366; K    1; EIG -2.2378212E-01 AU
 BOTTOM OF VIRTUAL BANDS - BAND    367; K    2; EIG  8.8119547E-03 AU
 INDIRECT ENERGY BAND GAP:   6.3230 eV
 BOTTOM OF VIRTUAL BANDS - BAND    367; K    1; EIG  9.9286659E-03 AU
 TTTTTTTTTTTTTTTTTTTTTTTTTTTTTT PDIG        TELAPSE       31.38 TCPU       24.17
 CHARGE NORMALIZATION FACTOR   1.00000000
 TOTAL ATOMIC CHARGES:
  18.5518411  18.5518411  18.5518411  18.5518411  18.5518411  18.5518411
   7.5578038   7.5578038   7.5578038   7.5578038   7.5578038   7.5578038
   7.5578038   7.5578038   7.5578038   7.5578038   7.5578038   7.5578038
   7.5578038   7.5578038   7.5578038   7.5578038   7.5578038   7.5578038
   7.5578038   7.5578038   7.5578038   7.5578038   7.5578038   7.5578038
  17.0312806  17.0312806  17.0312806  17.0312806  17.0312806  17.0312806
  17.0312806  17.0312806  17.0312806  17.0312806  17.0312806  17.0312806
   5.7851174   5.7851174   5.7851174   5.7851174   5.7851174   5.7851174
   5.7851174   5.7851174   5.7851174   5.7851174   5.7851174   5.7851174
   6.0196783   6.0196783   6.0196783   6.0196783   6.0196783   6.0196783
   6.0196783   6.0196783   6.0196783   6.0196783   6.0196783   6.0196783
   6.0196783   6.0196783   6.0196783   6.0196783   6.0196783   6.0196783
   6.0196783   6.0196783   6.0196783   6.0196783   6.0196783   6.0196783
   0.8763587   0.8763587   0.8763587   0.8763587   0.8763587   0.8763587
   0.8763587   0.8763587   0.8763587   0.8763587   0.8763587   0.8763587
   0.8763587   0.8763587   0.8763587   0.8763587   0.8763587   0.8763587
   0.8763587   0.8763587   0.8763587   0.8763587   0.8763587   0.8763587
 TTTTTTTTTTTTTTTTTTTTTTTTTTTTTT MOQGAD      TELAPSE       31.39 TCPU       24.19
 TTTTTTTTTTTTTTTTTTTTTTTTTTTTTT SHELLXN     TELAPSE       35.78 TCPU       27.40
 TTTTTTTTTTTTTTTTTTTTTTTTTTTTTT MONMO3      TELAPSE       37.89 TCPU       29.51
 NUMERICALLY INTEGRATED DENSITY    731.9999886509
 TTTTTTTTTTTTTTTTTTTTTTTTTTTTTT NUMDFT      TELAPSE       38.58 TCPU       30.20
 CYC   4 ETOT(AU) -9.584391357244E+03 DETOT -3.82E-02 tst  7.85E-05 PX  2.12E-02
 TTTTTTTTTTTTTTTTTTTTTTTTTTTTTT DIIS        TELAPSE       40.22 TCPU       31.84
 DIIS TEST: 0.51191E-01 AT SCF   CYCLE   4 - DIIS ACTIVE - HISTORY:     4 CYCLES
 TTTTTTTTTTTTTTTTTTTTTTTTTTTTTT FDIK        TELAPSE       41.83 TCPU       32.37
 INSULATING STATE
 TOP OF VALENCE BANDS -    BAND    366; K    3; EIG -2.2314659E-01 AU
 TOP OF VALENCE BANDS -    BAND    366; K    1; EIG -2.2338391E-01 AU
 BOTTOM OF VIRTUAL BANDS - BAND    367; K    3; EIG  9.4731716E-03 AU
 DIRECT ENERGY BAND GAP:   6.3299 eV
 BOTTOM OF VIRTUAL BANDS - BAND    367; K    1; EIG  1.2135562E-02 AU
 TTTTTTTTTTTTTTTTTTTTTTTTTTTTTT PDIG        TELAPSE       42.00 TCPU       32.54
 CHARGE NORMALIZATION FACTOR   1.00000000
 TOTAL ATOMIC CHARGES:
  18.5572123  18.5572123  18.5572123  18.5572123  18.5572123  18.5572123
   7.5499539   7.5499539   7.5499539   7.5499539   7.5499539   7.5499539
   7.5499539   7.5499539   7.5499539   7.5499539   7.5499539   7.5499539
   7.5499539   7.5499539   7.5499539   7.5499539   7.5499539   7.5499539
   7.5499539   7.5499539   7.5499539   7.5499539   7.5499539   7.5499539
  17.0494216  17.0494216  17.0494216  17.0494216  17.0494216  17.0494216
  17.0494216  17.0494216  17.0494216  17.0494216  17.0494216  17.0494216
   5.7595482   5.7595482   5.7595482   5.7595482   5.7595482   5.7595482
   5.7595482   5.7595482   5.7595482   5.7595482   5.7595482   5.7595482
   6.0296357   6.0296357   6.0296357   6.0296357   6.0296357   6.0296357
   6.0296357   6.0296357   6.0296357   6.0296357   6.0296357   6.0296357
   6.0296357   6.0296357   6.0296357   6.0296357   6.0296357   6.0296357
   6.0296357   6.0296357   6.0296357   6.0296357   6.0296357   6.0296357
   0.8766224   0.8766224   0.8766224   0.8766224   0.8766224   0.8766224
   0.8766224   0.8766224   0.8766224   0.8766224   0.8766224   0.8766224
   0.8766224   0.8766224   0.8766224   0.8766224   0.8766224   0.8766224
   0.8766224   0.8766224   0.8766224   0.8766224   0.8766224   0.8766224
 TTTTTTTTTTTTTTTTTTTTTTTTTTTTTT MOQGAD      TELAPSE       42.02 TCPU       32.55
 TTTTTTTTTTTTTTTTTTTTTTTTTTTTTT SHELLXN     TELAPSE       49.45 TCPU       35.68
 TTTTTTTTTTTTTTTTTTTTTTTTTTTTTT MONMO3      TELAPSE       50.64 TCPU       36.87
 NUMERICALLY INTEGRATED DENSITY    731.9999886413
 TTTTTTTTTTTTTTTTTTTTTTTTTTTTTT NUMDFT      TELAPSE       51.31 TCPU       37.54
 CYC   5 ETOT(AU) -9.584393371152E+03 DETOT -2.01E-03 tst  7.05E-06 PX  6.91E-03
 TTTTTTTTTTTTTTTTTTTTTTTTTTTTTT DIIS        TELAPSE       51.51 TCPU       37.75
 DIIS TEST: 0.15079E-01 AT SCF   CYCLE   5 - DIIS ACTIVE - HISTORY:     5 CYCLES
 TTTTTTTTTTTTTTTTTTTTTTTTTTTTTT FDIK        TELAPSE       51.85 TCPU       37.98
 INSULATING STATE
 TOP OF VALENCE BANDS -    BAND    366; K    3; EIG -2.2304300E-01 AU
 TOP OF VALENCE BANDS -    BAND    366; K    1; EIG -2.2327598E-01 AU
 BOTTOM OF VIRTUAL BANDS - BAND    367; K    3; EIG  9.6093443E-03 AU
 DIRECT ENERGY BAND GAP:   6.3308 eV
 BOTTOM OF VIRTUAL BANDS - BAND    367; K    1; EIG  1.1661446E-02 AU
 TTTTTTTTTTTTTTTTTTTTTTTTTTTTTT PDIG        TELAPSE       52.03 TCPU       38.16
 CHARGE NORMALIZATION FACTOR   1.00000000
 TOTAL ATOMIC CHARGES:
  18.5525580  18.5525580  18.5525580  18.5525580  18.5525580  18.5525580
   7.5573609   7.5573609   7.5573609   7.5573609   7.5573609   7.5573609
   7.5573609   7.5573609   7.5573609   7.5573609   7.5573609   7.5573609
   7.5573609   7.5573609   7.5573609   7.5573609   7.5573609   7.5573609
   7.5573609   7.5573609   7.5573609   7.5573609   7.5573609   7.5573609
  17.0418777  17.0418777  17.0418777  17.0418777  17.0418777  17.0418777
  17.0418777  17.0418777  17.0418777  17.0418777  17.0418777  17.0418777
   5.7664455   5.7664455   5.7664455   5.7664455   5.7664455   5.7664455
   5.7664455   5.7664455   5.7664455   5.7664455   5.7664455   5.7664455
   6.0229142   6.0229142   6.0229142   6.0229142   6.0229142   6.0229142
   6.0229142   6.0229142   6.0229142   6.0229142   6.0229142   6.0229142
   6.0229142   6.0229142   6.0229142   6.0229142   6.0229142   6.0229142
   6.0229142   6.0229142   6.0229142   6.0229142   6.0229142   6.0229142
   0.8774238   0.8774238   0.8774238   0.8774238   0.8774238   0.8774238
   0.8774238   0.8774238   0.8774238   0.8774238   0.8774238   0.8774238
   0.8774238   0.8774238   0.8774238   0.8774238   0.8774238   0.8774238
   0.8774238   0.8774238   0.8774238   0.8774238   0.8774238   0.8774238
 TTTTTTTTTTTTTTTTTTTTTTTTTTTTTT MOQGAD      TELAPSE       52.05 TCPU       38.17
 TTTTTTTTTTTTTTTTTTTTTTTTTTTTTT SHELLXN     TELAPSE       56.43 TCPU       41.30
 TTTTTTTTTTTTTTTTTTTTTTTTTTTTTT MONMO3      TELAPSE       58.28 TCPU       43.15
 NUMERICALLY INTEGRATED DENSITY    731.9999885831
 TTTTTTTTTTTTTTTTTTTTTTTTTTTTTT NUMDFT      TELAPSE       58.95 TCPU       43.82
 CYC   6 ETOT(AU) -9.584394098905E+03 DETOT -7.28E-04 tst  1.76E-06 PX  3.37E-03
 TTTTTTTTTTTTTTTTTTTTTTTTTTTTTT DIIS        TELAPSE       64.17 TCPU       49.04
 DIIS TEST: 0.20770E-02 AT SCF   CYCLE   6 - DIIS ACTIVE - HISTORY:     6 CYCLES
 TTTTTTTTTTTTTTTTTTTTTTTTTTTTTT FDIK        TELAPSE       64.82 TCPU       49.19
 INSULATING STATE
 TOP OF VALENCE BANDS -    BAND    366; K    3; EIG -2.2314439E-01 AU
 TOP OF VALENCE BANDS -    BAND    366; K    1; EIG -2.2337802E-01 AU
 BOTTOM OF VIRTUAL BANDS - BAND    367; K    3; EIG  9.8668121E-03 AU
 DIRECT ENERGY BAND GAP:   6.3406 eV
 BOTTOM OF VIRTUAL BANDS - BAND    367; K    1; EIG  1.1988189E-02 AU
 TTTTTTTTTTTTTTTTTTTTTTTTTTTTTT PDIG        TELAPSE       64.99 TCPU       49.36
 CHARGE NORMALIZATION FACTOR   1.00000000
 TOTAL ATOMIC CHARGES:
  18.5533499  18.5533499  18.5533499  18.5533499  18.5533499  18.5533499
   7.5556249   7.5556249   7.5556249   7.5556249   7.5556249   7.5556249
   7.5556249   7.5556249   7.5556249   7.5556249   7.5556249   7.5556249
   7.5556249   7.5556249   7.5556249   7.5556249   7.5556249   7.5556249
   7.5556249   7.5556249   7.5556249   7.5556249   7.5556249   7.5556249
  17.0421053  17.0421053  17.0421053  17.0421053  17.0421053  17.0421053
  17.0421053  17.0421053  17.0421053  17.0421053  17.0421053  17.0421053
   5.7653191   5.7653191   5.7653191   5.7653191   5.7653191   5.7653191
   5.7653191   5.7653191   5.7653191   5.7653191   5.7653191   5.7653191
   6.0253564   6.0253564   6.0253564   6.0253564   6.0253564   6.0253564
   6.0253564   6.0253564   6.0253564   6.0253564   6.0253564   6.0253564
   6.0253564   6.0253564   6.0253564   6.0253564   6.0253564   6.0253564
   6.0253564   6.0253564   6.0253564   6.0253564   6.0253564   6.0253564
   0.8769689   0.8769689   0.8769689   0.8769689   0.8769689   0.8769689
   0.8769689   0.8769689   0.8769689   0.8769689   0.8769689   0.8769689
   0.8769689   0.8769689   0.8769689   0.8769689   0.8769689   0.8769689
   0.8769689   0.8769689   0.8769689   0.8769689   0.8769689   0.8769689
 TTTTTTTTTTTTTTTTTTTTTTTTTTTTTT MOQGAD      TELAPSE       65.00 TCPU       49.37
 TTTTTTTTTTTTTTTTTTTTTTTTTTTTTT SHELLXN     TELAPSE       69.30 TCPU       52.50
 TTTTTTTTTTTTTTTTTTTTTTTTTTTTTT MONMO3      TELAPSE       70.49 TCPU       53.69
 NUMERICALLY INTEGRATED DENSITY    731.9999885369
 TTTTTTTTTTTTTTTTTTTTTTTTTTTTTT NUMDFT      TELAPSE       71.16 TCPU       54.36
 CYC   7 ETOT(AU) -9.584394188963E+03 DETOT -9.01E-05 tst  2.06E-07 PX  8.31E-04
 TTTTTTTTTTTTTTTTTTTTTTTTTTTTTT DIIS        TELAPSE       71.28 TCPU       54.48
 DIIS TEST: 0.24725E-03 AT SCF   CYCLE   7 - DIIS ACTIVE - HISTORY:     7 CYCLES
 TTTTTTTTTTTTTTTTTTTTTTTTTTTTTT FDIK        TELAPSE       71.69 TCPU       54.74
 INSULATING STATE
 TOP OF VALENCE BANDS -    BAND    366; K    3; EIG -2.2313781E-01 AU
 TOP OF VALENCE BANDS -    BAND    366; K    1; EIG -2.2337151E-01 AU
 BOTTOM OF VIRTUAL BANDS - BAND    367; K    3; EIG  9.6917579E-03 AU
 DIRECT ENERGY BAND GAP:   6.3356 eV
 BOTTOM OF VIRTUAL BANDS - BAND    367; K    1; EIG  1.1904725E-02 AU
 TTTTTTTTTTTTTTTTTTTTTTTTTTTTTT PDIG        TELAPSE       71.85 TCPU       54.90
 CHARGE NORMALIZATION FACTOR   1.00000000
 TOTAL ATOMIC CHARGES:
  18.5528951  18.5528951  18.5528951  18.5528951  18.5528951  18.5528951
   7.5556223   7.5556223   7.5556223   7.5556223   7.5556223   7.5556223
   7.5556223   7.5556223   7.5556223   7.5556223   7.5556223   7.5556223
   7.5556223   7.5556223   7.5556223   7.5556223   7.5556223   7.5556223
   7.5556223   7.5556223   7.5556223   7.5556223   7.5556223   7.5556223
  17.0430335  17.0430335  17.0430335  17.0430335  17.0430335  17.0430335
  17.0430335  17.0430335  17.0430335  17.0430335  17.0430335  17.0430335
   5.7655970   5.7655970   5.7655970   5.7655970   5.7655970   5.7655970
   5.7655970   5.7655970   5.7655970   5.7655970   5.7655970   5.7655970
   6.0247694   6.0247694   6.0247694   6.0247694   6.0247694   6.0247694
   6.0247694   6.0247694   6.0247694   6.0247694   6.0247694   6.0247694
   6.0247694   6.0247694   6.0247694   6.0247694   6.0247694   6.0247694
   6.0247694   6.0247694   6.0247694   6.0247694   6.0247694   6.0247694
   0.8770693   0.8770693   0.8770693   0.8770693   0.8770693   0.8770693
   0.8770693   0.8770693   0.8770693   0.8770693   0.8770693   0.8770693
   0.8770693   0.8770693   0.8770693   0.8770693   0.8770693   0.8770693
   0.8770693   0.8770693   0.8770693   0.8770693   0.8770693   0.8770693
 TTTTTTTTTTTTTTTTTTTTTTTTTTTTTT MOQGAD      TELAPSE       71.86 TCPU       54.91
 TTTTTTTTTTTTTTTTTTTTTTTTTTTTTT SHELLXN     TELAPSE       76.15 TCPU       58.04
 TTTTTTTTTTTTTTTTTTTTTTTTTTTTTT MONMO3      TELAPSE       77.34 TCPU       59.23
 NUMERICALLY INTEGRATED DENSITY    731.9999885940
 TTTTTTTTTTTTTTTTTTTTTTTTTTTTTT NUMDFT      TELAPSE       78.01 TCPU       59.90
 CYC   8 ETOT(AU) -9.584394196873E+03 DETOT -7.91E-06 tst  4.28E-08 PX  6.21E-04
 TTTTTTTTTTTTTTTTTTTTTTTTTTTTTT DIIS        TELAPSE       81.78 TCPU       63.66
 DIIS TEST: 0.77408E-04 AT SCF   CYCLE   8 - DIIS ACTIVE - HISTORY:     8 CYCLES
 TTTTTTTTTTTTTTTTTTTTTTTTTTTTTT FDIK        TELAPSE       82.12 TCPU       63.89
 INSULATING STATE
 TOP OF VALENCE BANDS -    BAND    366; K    3; EIG -2.2312474E-01 AU
 TOP OF VALENCE BANDS -    BAND    366; K    1; EIG -2.2335835E-01 AU
 BOTTOM OF VIRTUAL BANDS - BAND    367; K    3; EIG  9.7813873E-03 AU
 DIRECT ENERGY BAND GAP:   6.3377 eV
 BOTTOM OF VIRTUAL BANDS - BAND    367; K    1; EIG  1.1936724E-02 AU
 TTTTTTTTTTTTTTTTTTTTTTTTTTTTTT PDIG        TELAPSE       82.28 TCPU       64.05
 CHARGE NORMALIZATION FACTOR   1.00000000
 TOTAL ATOMIC CHARGES:
  18.5530605  18.5530605  18.5530605  18.5530605  18.5530605  18.5530605
   7.5559954   7.5559954   7.5559954   7.5559954   7.5559954   7.5559954
   7.5559954   7.5559954   7.5559954   7.5559954   7.5559954   7.5559954
   7.5559954   7.5559954   7.5559954   7.5559954   7.5559954   7.5559954
   7.5559954   7.5559954   7.5559954   7.5559954   7.5559954   7.5559954
  17.0426127  17.0426127  17.0426127  17.0426127  17.0426127  17.0426127
  17.0426127  17.0426127  17.0426127  17.0426127  17.0426127  17.0426127
   5.7650096   5.7650096   5.7650096   5.7650096   5.7650096   5.7650096
   5.7650096   5.7650096   5.7650096   5.7650096   5.7650096   5.7650096
   6.0248898   6.0248898   6.0248898   6.0248898   6.0248898   6.0248898
   6.0248898   6.0248898   6.0248898   6.0248898   6.0248898   6.0248898
   6.0248898   6.0248898   6.0248898   6.0248898   6.0248898   6.0248898
   6.0248898   6.0248898   6.0248898   6.0248898   6.0248898   6.0248898
   0.8770385   0.8770385   0.8770385   0.8770385   0.8770385   0.8770385
   0.8770385   0.8770385   0.8770385   0.8770385   0.8770385   0.8770385
   0.8770385   0.8770385   0.8770385   0.8770385   0.8770385   0.8770385
   0.8770385   0.8770385   0.8770385   0.8770385   0.8770385   0.8770385
 TTTTTTTTTTTTTTTTTTTTTTTTTTTTTT MOQGAD      TELAPSE       82.29 TCPU       64.06
 TTTTTTTTTTTTTTTTTTTTTTTTTTTTTT SHELLXN     TELAPSE       86.74 TCPU       67.19
 TTTTTTTTTTTTTTTTTTTTTTTTTTTTTT MONMO3      TELAPSE       87.93 TCPU       68.39
 NUMERICALLY INTEGRATED DENSITY    731.9999885680
 TTTTTTTTTTTTTTTTTTTTTTTTTTTTTT NUMDFT      TELAPSE       88.66 TCPU       69.12
 CYC   9 ETOT(AU) -9.584394199272E+03 DETOT -2.40E-06 tst  1.44E-08 PX  2.66E-04
 TTTTTTTTTTTTTTTTTTTTTTTTTTTTTT DIIS        TELAPSE       88.72 TCPU       69.17
 DIIS TEST: 0.18115E-04 AT SCF   CYCLE   9 - DIIS ACTIVE - HISTORY:     9 CYCLES
 TTTTTTTTTTTTTTTTTTTTTTTTTTTTTT FDIK        TELAPSE       89.06 TCPU       69.40
 INSULATING STATE
 TOP OF VALENCE BANDS -    BAND    366; K    3; EIG -2.2313323E-01 AU
 TOP OF VALENCE BANDS -    BAND    366; K    1; EIG -2.2336690E-01 AU
 BOTTOM OF VIRTUAL BANDS - BAND    367; K    3; EIG  9.7772260E-03 AU
 DIRECT ENERGY BAND GAP:   6.3378 eV
 BOTTOM OF VIRTUAL BANDS - BAND    367; K    1; EIG  1.1942984E-02 AU
 TTTTTTTTTTTTTTTTTTTTTTTTTTTTTT PDIG        TELAPSE       89.22 TCPU       69.56
 CHARGE NORMALIZATION FACTOR   1.00000000
 TOTAL ATOMIC CHARGES:
  18.5529929  18.5529929  18.5529929  18.5529929  18.5529929  18.5529929
   7.5557385   7.5557385   7.5557385   7.5557385   7.5557385   7.5557385
   7.5557385   7.5557385   7.5557385   7.5557385   7.5557385   7.5557385
   7.5557385   7.5557385   7.5557385   7.5557385   7.5557385   7.5557385
   7.5557385   7.5557385   7.5557385   7.5557385   7.5557385   7.5557385
  17.0425637  17.0425637  17.0425637  17.0425637  17.0425637  17.0425637
  17.0425637  17.0425637  17.0425637  17.0425637  17.0425637  17.0425637
   5.7654077   5.7654077   5.7654077   5.7654077   5.7654077   5.7654077
   5.7654077   5.7654077   5.7654077   5.7654077   5.7654077   5.7654077
   6.0249955   6.0249955   6.0249955   6.0249955   6.0249955   6.0249955
   6.0249955   6.0249955   6.0249955   6.0249955   6.0249955   6.0249955
   6.0249955   6.0249955   6.0249955   6.0249955   6.0249955   6.0249955
   6.0249955   6.0249955   6.0249955   6.0249955   6.0249955   6.0249955
   0.8770320   0.8770320   0.8770320   0.8770320   0.8770320   0.8770320
   0.8770320   0.8770320   0.8770320   0.8770320   0.8770320   0.8770320
   0.8770320   0.8770320   0.8770320   0.8770320   0.8770320   0.8770320
   0.8770320   0.8770320   0.8770320   0.8770320   0.8770320   0.8770320
 TTTTTTTTTTTTTTTTTTTTTTTTTTTTTT MOQGAD      TELAPSE       89.23 TCPU       69.57
 TTTTTTTTTTTTTTTTTTTTTTTTTTTTTT SHELLXN     TELAPSE       94.27 TCPU       72.70
 TTTTTTTTTTTTTTTTTTTTTTTTTTTTTT MONMO3      TELAPSE       95.41 TCPU       73.84
 NUMERICALLY INTEGRATED DENSITY    731.9999885686
 TTTTTTTTTTTTTTTTTTTTTTTTTTTTTT NUMDFT      TELAPSE       96.08 TCPU       74.51
 CYC  10 ETOT(AU) -9.584394200156E+03 DETOT -8.84E-07 tst  1.49E-09 PX  1.13E-04
 TTTTTTTTTTTTTTTTTTTTTTTTTTTTTT DIIS        TELAPSE       96.14 TCPU       74.57
 DIIS TEST: 0.37707E-05 AT SCF   CYCLE  10 - DIIS ACTIVE - HISTORY:    10 CYCLES
 TTTTTTTTTTTTTTTTTTTTTTTTTTTTTT FDIK        TELAPSE       96.54 TCPU       74.82
 INSULATING STATE
 TOP OF VALENCE BANDS -    BAND    366; K    3; EIG -2.2312878E-01 AU
 TOP OF VALENCE BANDS -    BAND    366; K    1; EIG -2.2336243E-01 AU
 BOTTOM OF VIRTUAL BANDS - BAND    367; K    3; EIG  9.7691421E-03 AU
 DIRECT ENERGY BAND GAP:   6.3375 eV
 BOTTOM OF VIRTUAL BANDS - BAND    367; K    1; EIG  1.1936631E-02 AU
 TTTTTTTTTTTTTTTTTTTTTTTTTTTTTT PDIG        TELAPSE       96.70 TCPU       74.98
 CHARGE NORMALIZATION FACTOR   1.00000000
 TOTAL ATOMIC CHARGES:
  18.5530067  18.5530067  18.5530067  18.5530067  18.5530067  18.5530067
   7.5558477   7.5558477   7.5558477   7.5558477   7.5558477   7.5558477
   7.5558477   7.5558477   7.5558477   7.5558477   7.5558477   7.5558477
   7.5558477   7.5558477   7.5558477   7.5558477   7.5558477   7.5558477
   7.5558477   7.5558477   7.5558477   7.5558477   7.5558477   7.5558477
  17.0426622  17.0426622  17.0426622  17.0426622  17.0426622  17.0426622
  17.0426622  17.0426622  17.0426622  17.0426622  17.0426622  17.0426622
   5.7652298   5.7652298   5.7652298   5.7652298   5.7652298   5.7652298
   5.7652298   5.7652298   5.7652298   5.7652298   5.7652298   5.7652298
   6.0249177   6.0249177   6.0249177   6.0249177   6.0249177   6.0249177
   6.0249177   6.0249177   6.0249177   6.0249177   6.0249177   6.0249177
   6.0249177   6.0249177   6.0249177   6.0249177   6.0249177   6.0249177
   6.0249177   6.0249177   6.0249177   6.0249177   6.0249177   6.0249177
   0.8770368   0.8770368   0.8770368   0.8770368   0.8770368   0.8770368
   0.8770368   0.8770368   0.8770368   0.8770368   0.8770368   0.8770368
   0.8770368   0.8770368   0.8770368   0.8770368   0.8770368   0.8770368
   0.8770368   0.8770368   0.8770368   0.8770368   0.8770368   0.8770368
 TTTTTTTTTTTTTTTTTTTTTTTTTTTTTT MOQGAD      TELAPSE       96.71 TCPU       74.99
 TTTTTTTTTTTTTTTTTTTTTTTTTTTTTT SHELLXN     TELAPSE      101.36 TCPU       78.12
 TTTTTTTTTTTTTTTTTTTTTTTTTTTTTT MONMO3      TELAPSE      102.40 TCPU       79.15
 NUMERICALLY INTEGRATED DENSITY    731.9999885704
 TTTTTTTTTTTTTTTTTTTTTTTTTTTTTT NUMDFT      TELAPSE      103.06 TCPU       79.82
 CYC  11 ETOT(AU) -9.584394200634E+03 DETOT -4.78E-07 tst  2.95E-10 PX  4.39E-05
 TTTTTTTTTTTTTTTTTTTTTTTTTTTTTT DIIS        TELAPSE      103.30 TCPU       80.05
 DIIS TEST: 0.23072E-06 AT SCF   CYCLE  11 - DIIS ACTIVE - HISTORY:    11 CYCLES
 TTTTTTTTTTTTTTTTTTTTTTTTTTTTTT FDIK        TELAPSE      103.68 TCPU       80.33
 INSULATING STATE
 TOP OF VALENCE BANDS -    BAND    366; K    3; EIG -2.2313028E-01 AU
 TOP OF VALENCE BANDS -    BAND    366; K    1; EIG -2.2336393E-01 AU
 BOTTOM OF VIRTUAL BANDS - BAND    367; K    3; EIG  9.7707313E-03 AU
 DIRECT ENERGY BAND GAP:   6.3376 eV
 BOTTOM OF VIRTUAL BANDS - BAND    367; K    1; EIG  1.1937472E-02 AU
 TTTTTTTTTTTTTTTTTTTTTTTTTTTTTT PDIG        TELAPSE      103.85 TCPU       80.49
 CHARGE NORMALIZATION FACTOR   1.00000000
 TOTAL ATOMIC CHARGES:
  18.5530010  18.5530010  18.5530010  18.5530010  18.5530010  18.5530010
   7.5558275   7.5558275   7.5558275   7.5558275   7.5558275   7.5558275
   7.5558275   7.5558275   7.5558275   7.5558275   7.5558275   7.5558275
   7.5558275   7.5558275   7.5558275   7.5558275   7.5558275   7.5558275
   7.5558275   7.5558275   7.5558275   7.5558275   7.5558275   7.5558275
  17.0426355  17.0426355  17.0426355  17.0426355  17.0426355  17.0426355
  17.0426355  17.0426355  17.0426355  17.0426355  17.0426355  17.0426355
   5.7652652   5.7652652   5.7652652   5.7652652   5.7652652   5.7652652
   5.7652652   5.7652652   5.7652652   5.7652652   5.7652652   5.7652652
   6.0249338   6.0249338   6.0249338   6.0249338   6.0249338   6.0249338
   6.0249338   6.0249338   6.0249338   6.0249338   6.0249338   6.0249338
   6.0249338   6.0249338   6.0249338   6.0249338   6.0249338   6.0249338
   6.0249338   6.0249338   6.0249338   6.0249338   6.0249338   6.0249338
   0.8770381   0.8770381   0.8770381   0.8770381   0.8770381   0.8770381
   0.8770381   0.8770381   0.8770381   0.8770381   0.8770381   0.8770381
   0.8770381   0.8770381   0.8770381   0.8770381   0.8770381   0.8770381
   0.8770381   0.8770381   0.8770381   0.8770381   0.8770381   0.8770381
 TTTTTTTTTTTTTTTTTTTTTTTTTTTTTT MOQGAD      TELAPSE      103.86 TCPU       80.50
 TTTTTTTTTTTTTTTTTTTTTTTTTTTTTT SHELLXN     TELAPSE      109.01 TCPU       83.63
 TTTTTTTTTTTTTTTTTTTTTTTTTTTTTT MONMO3      TELAPSE      110.16 TCPU       84.78
 NUMERICALLY INTEGRATED DENSITY    731.9999885708
 TTTTTTTTTTTTTTTTTTTTTTTTTTTTTT NUMDFT      TELAPSE      110.83 TCPU       85.45
 CYC  12 ETOT(AU) -9.584394200447E+03 DETOT  1.87E-07 tst  1.51E-11 PX  9.91E-06
 TTTTTTTTTTTTTTTTTTTTTTTTTTTTTT DIIS        TELAPSE      111.04 TCPU       85.66
 DIIS TEST: 0.14159E-07 AT SCF   CYCLE  12 - DIIS ACTIVE - HISTORY:    12 CYCLES
 TTTTTTTTTTTTTTTTTTTTTTTTTTTTTT FDIK        TELAPSE      111.37 TCPU       85.88
 INSULATING STATE
 TOP OF VALENCE BANDS -    BAND    366; K    3; EIG -2.2312979E-01 AU
 TOP OF VALENCE BANDS -    BAND    366; K    1; EIG -2.2336343E-01 AU
 BOTTOM OF VIRTUAL BANDS - BAND    367; K    3; EIG  9.7713134E-03 AU
 DIRECT ENERGY BAND GAP:   6.3376 eV
 BOTTOM OF VIRTUAL BANDS - BAND    367; K    1; EIG  1.1937988E-02 AU
 TTTTTTTTTTTTTTTTTTTTTTTTTTTTTT PDIG        TELAPSE      111.53 TCPU       86.04
 CHARGE NORMALIZATION FACTOR   1.00000000
 TOTAL ATOMIC CHARGES:
  18.5530042  18.5530042  18.5530042  18.5530042  18.5530042  18.5530042
   7.5558289   7.5558289   7.5558289   7.5558289   7.5558289   7.5558289
   7.5558289   7.5558289   7.5558289   7.5558289   7.5558289   7.5558289
   7.5558289   7.5558289   7.5558289   7.5558289   7.5558289   7.5558289
   7.5558289   7.5558289   7.5558289   7.5558289   7.5558289   7.5558289
  17.0426371  17.0426371  17.0426371  17.0426371  17.0426371  17.0426371
  17.0426371  17.0426371  17.0426371  17.0426371  17.0426371  17.0426371
   5.7652614   5.7652614   5.7652614   5.7652614   5.7652614   5.7652614
   5.7652614   5.7652614   5.7652614   5.7652614   5.7652614   5.7652614
   6.0249343   6.0249343   6.0249343   6.0249343   6.0249343   6.0249343
   6.0249343   6.0249343   6.0249343   6.0249343   6.0249343   6.0249343
   6.0249343   6.0249343   6.0249343   6.0249343   6.0249343   6.0249343
   6.0249343   6.0249343   6.0249343   6.0249343   6.0249343   6.0249343
   0.8770365   0.8770365   0.8770365   0.8770365   0.8770365   0.8770365
   0.8770365   0.8770365   0.8770365   0.8770365   0.8770365   0.8770365
   0.8770365   0.8770365   0.8770365   0.8770365   0.8770365   0.8770365
   0.8770365   0.8770365   0.8770365   0.8770365   0.8770365   0.8770365
 TTTTTTTTTTTTTTTTTTTTTTTTTTTTTT MOQGAD      TELAPSE      111.54 TCPU       86.05
 TTTTTTTTTTTTTTTTTTTTTTTTTTTTTT SHELLXN     TELAPSE      115.69 TCPU       89.16
 TTTTTTTTTTTTTTTTTTTTTTTTTTTTTT MONMO3      TELAPSE      116.76 TCPU       90.23
 NUMERICALLY INTEGRATED DENSITY    731.9999885702
 TTTTTTTTTTTTTTTTTTTTTTTTTTTTTT NUMDFT      TELAPSE      117.43 TCPU       90.90
 CYC  13 ETOT(AU) -9.584394200513E+03 DETOT -6.64E-08 tst  1.51E-12 PX  3.11E-06
 TTTTTTTTTTTTTTTTTTTTTTTTTTTTTT DIIS        TELAPSE      119.78 TCPU       93.25
 DIIS TEST: 0.18834E-08 AT SCF   CYCLE  13 - DIIS ACTIVE - HISTORY:    13 CYCLES
 TTTTTTTTTTTTTTTTTTTTTTTTTTTTTT FDIK        TELAPSE      120.10 TCPU       93.45
 INSULATING STATE
 TOP OF VALENCE BANDS -    BAND    366; K    3; EIG -2.2312995E-01 AU
 TOP OF VALENCE BANDS -    BAND    366; K    1; EIG -2.2336360E-01 AU
 BOTTOM OF VIRTUAL BANDS - BAND    367; K    3; EIG  9.7709706E-03 AU
 DIRECT ENERGY BAND GAP:   6.3376 eV
 BOTTOM OF VIRTUAL BANDS - BAND    367; K    1; EIG  1.1937720E-02 AU
 TTTTTTTTTTTTTTTTTTTTTTTTTTTTTT PDIG        TELAPSE      120.26 TCPU       93.61
 CHARGE NORMALIZATION FACTOR   1.00000000
 TOTAL ATOMIC CHARGES:
  18.5530034  18.5530034  18.5530034  18.5530034  18.5530034  18.5530034
   7.5558288   7.5558288   7.5558288   7.5558288   7.5558288   7.5558288
   7.5558288   7.5558288   7.5558288   7.5558288   7.5558288   7.5558288
   7.5558288   7.5558288   7.5558288   7.5558288   7.5558288   7.5558288
   7.5558288   7.5558288   7.5558288   7.5558288   7.5558288   7.5558288
  17.0426381  17.0426381  17.0426381  17.0426381  17.0426381  17.0426381
  17.0426381  17.0426381  17.0426381  17.0426381  17.0426381  17.0426381
   5.7652616   5.7652616   5.7652616   5.7652616   5.7652616   5.7652616
   5.7652616   5.7652616   5.7652616   5.7652616   5.7652616   5.7652616
   6.0249337   6.0249337   6.0249337   6.0249337   6.0249337   6.0249337
   6.0249337   6.0249337   6.0249337   6.0249337   6.0249337   6.0249337
   6.0249337   6.0249337   6.0249337   6.0249337   6.0249337   6.0249337
   6.0249337   6.0249337   6.0249337   6.0249337   6.0249337   6.0249337
   0.8770369   0.8770369   0.8770369   0.8770369   0.8770369   0.8770369
   0.8770369   0.8770369   0.8770369   0.8770369   0.8770369   0.8770369
   0.8770369   0.8770369   0.8770369   0.8770369   0.8770369   0.8770369
   0.8770369   0.8770369   0.8770369   0.8770369   0.8770369   0.8770369
 TTTTTTTTTTTTTTTTTTTTTTTTTTTTTT MOQGAD      TELAPSE      120.27 TCPU       93.62
 TTTTTTTTTTTTTTTTTTTTTTTTTTTTTT SHELLXN     TELAPSE      124.35 TCPU       96.73
 TTTTTTTTTTTTTTTTTTTTTTTTTTTTTT MONMO3      TELAPSE      125.51 TCPU       97.88
 NUMERICALLY INTEGRATED DENSITY    731.9999885704
 TTTTTTTTTTTTTTTTTTTTTTTTTTTTTT NUMDFT      TELAPSE      126.23 TCPU       98.61
 CYC  14 ETOT(AU) -9.584394200501E+03 DETOT  1.21E-08 tst  1.62E-13 PX  1.41E-06
 TTTTTTTTTTTTTTTTTTTTTTTTTTTTTT DIIS        TELAPSE      126.36 TCPU       98.73
 DIIS TEST: 0.66217E-09 AT SCF   CYCLE  14 - DIIS ACTIVE - HISTORY:    14 CYCLES
 TTTTTTTTTTTTTTTTTTTTTTTTTTTTTT FDIK        TELAPSE      126.63 TCPU       98.90
 INSULATING STATE
 TOP OF VALENCE BANDS -    BAND    366; K    3; EIG -2.2312992E-01 AU
 TOP OF VALENCE BANDS -    BAND    366; K    1; EIG -2.2336357E-01 AU
 BOTTOM OF VIRTUAL BANDS - BAND    367; K    3; EIG  9.7710381E-03 AU
 DIRECT ENERGY BAND GAP:   6.3376 eV
 BOTTOM OF VIRTUAL BANDS - BAND    367; K    1; EIG  1.1937781E-02 AU
 TTTTTTTTTTTTTTTTTTTTTTTTTTTTTT PDIG        TELAPSE      126.79 TCPU       99.06
 CHARGE NORMALIZATION FACTOR   1.00000000
 TOTAL ATOMIC CHARGES:
  18.5530035  18.5530035  18.5530035  18.5530035  18.5530035  18.5530035
   7.5558288   7.5558288   7.5558288   7.5558288   7.5558288   7.5558288
   7.5558288   7.5558288   7.5558288   7.5558288   7.5558288   7.5558288
   7.5558288   7.5558288   7.5558288   7.5558288   7.5558288   7.5558288
   7.5558288   7.5558288   7.5558288   7.5558288   7.5558288   7.5558288
  17.0426378  17.0426378  17.0426378  17.0426378  17.0426378  17.0426378
  17.0426378  17.0426378  17.0426378  17.0426378  17.0426378  17.0426378
   5.7652615   5.7652615   5.7652615   5.7652615   5.7652615   5.7652615
   5.7652615   5.7652615   5.7652615   5.7652615   5.7652615   5.7652615
   6.0249337   6.0249337   6.0249337   6.0249337   6.0249337   6.0249337
   6.0249337   6.0249337   6.0249337   6.0249337   6.0249337   6.0249337
   6.0249337   6.0249337   6.0249337   6.0249337   6.0249337   6.0249337
   6.0249337   6.0249337   6.0249337   6.0249337   6.0249337   6.0249337
   0.8770369   0.8770369   0.8770369   0.8770369   0.8770369   0.8770369
   0.8770369   0.8770369   0.8770369   0.8770369   0.8770369   0.8770369
   0.8770369   0.8770369   0.8770369   0.8770369   0.8770369   0.8770369
   0.8770369   0.8770369   0.8770369   0.8770369   0.8770369   0.8770369
 TTTTTTTTTTTTTTTTTTTTTTTTTTTTTT MOQGAD      TELAPSE      126.81 TCPU       99.07
 TTTTTTTTTTTTTTTTTTTTTTTTTTTTTT SHELLXN     TELAPSE      130.77 TCPU      102.17
 TTTTTTTTTTTTTTTTTTTTTTTTTTTTTT MONMO3      TELAPSE      131.91 TCPU      103.31
 NUMERICALLY INTEGRATED DENSITY    731.9999885704
 TTTTTTTTTTTTTTTTTTTTTTTTTTTTTT NUMDFT      TELAPSE      132.58 TCPU      103.98
 CYC  15 ETOT(AU) -9.584394200502E+03 DETOT -5.24E-10 tst  5.27E-15 PX  1.15E-07
 TTTTTTTTTTTTTTTTTTTTTTTTTTTTTT DIIS        TELAPSE      133.85 TCPU      105.25
 DIIS TEST: 0.42078E-09 AT SCF   CYCLE  15 - DIIS ACTIVE - HISTORY:    15 CYCLES
 TTTTTTTTTTTTTTTTTTTTTTTTTTTTTT FDIK        TELAPSE      134.15 TCPU      105.43
 INSULATING STATE
 TOP OF VALENCE BANDS -    BAND    366; K    3; EIG -2.2312993E-01 AU
 TOP OF VALENCE BANDS -    BAND    366; K    1; EIG -2.2336357E-01 AU
 BOTTOM OF VIRTUAL BANDS - BAND    367; K    3; EIG  9.7710262E-03 AU
 DIRECT ENERGY BAND GAP:   6.3376 eV
 BOTTOM OF VIRTUAL BANDS - BAND    367; K    1; EIG  1.1937771E-02 AU
 TTTTTTTTTTTTTTTTTTTTTTTTTTTTTT PDIG        TELAPSE      134.31 TCPU      105.60
 CHARGE NORMALIZATION FACTOR   1.00000000
 TOTAL ATOMIC CHARGES:
  18.5530035  18.5530035  18.5530035  18.5530035  18.5530035  18.5530035
   7.5558288   7.5558288   7.5558288   7.5558288   7.5558288   7.5558288
   7.5558288   7.5558288   7.5558288   7.5558288   7.5558288   7.5558288
   7.5558288   7.5558288   7.5558288   7.5558288   7.5558288   7.5558288
   7.5558288   7.5558288   7.5558288   7.5558288   7.5558288   7.5558288
  17.0426379  17.0426379  17.0426379  17.0426379  17.0426379  17.0426379
  17.0426379  17.0426379  17.0426379  17.0426379  17.0426379  17.0426379
   5.7652616   5.7652616   5.7652616   5.7652616   5.7652616   5.7652616
   5.7652616   5.7652616   5.7652616   5.7652616   5.7652616   5.7652616
   6.0249337   6.0249337   6.0249337   6.0249337   6.0249337   6.0249337
   6.0249337   6.0249337   6.0249337   6.0249337   6.0249337   6.0249337
   6.0249337   6.0249337   6.0249337   6.0249337   6.0249337   6.0249337
   6.0249337   6.0249337   6.0249337   6.0249337   6.0249337   6.0249337
   0.8770369   0.8770369   0.8770369   0.8770369   0.8770369   0.8770369
   0.8770369   0.8770369   0.8770369   0.8770369   0.8770369   0.8770369
   0.8770369   0.8770369   0.8770369   0.8770369   0.8770369   0.8770369
   0.8770369   0.8770369   0.8770369   0.8770369   0.8770369   0.8770369
 TTTTTTTTTTTTTTTTTTTTTTTTTTTTTT MOQGAD      TELAPSE      134.33 TCPU      105.61
 TTTTTTTTTTTTTTTTTTTTTTTTTTTTTT SHELLXN     TELAPSE      137.41 TCPU      108.69
 +++ ENERGIES IN A.U. +++
 ::: EXT EL-POLE                                  -6.1582078518232E+03
 ::: EXT EL-SPHEROPOLE                             5.3274899707999E+01
 ::: BIELET ZONE E-E                               1.1967706789329E+04
 ::: TOTAL E-E                                     5.8627738372134E+03
 ::: TOTAL E-N + N-E                              -2.4886061530454E+04
 ::: TOTAL N-N                                     9.9255340521378E+02
 ::: KINETIC ENERGY                                9.1194771587607E+03
 ::: PSEUDO TOTAL   ENERGY                        -8.9112571292666E+03
 ::: VIRIAL COEFFICIENT                            1.0115480615580E+00
 TTTTTTTTTTTTTTTTTTTTTTTTTTTTTT MONMO3      TELAPSE      138.65 TCPU      109.93
 NUMERICALLY INTEGRATED DENSITY    731.9999885704
 TTTTTTTTTTTTTTTTTTTTTTTTTTTTTT NUMDFT      TELAPSE      139.38 TCPU      110.66
 CYC  16 ETOT(AU) -9.584394200502E+03 DETOT  9.28E-11 tst  4.05E-15 PX  1.15E-07

 == SCF ENDED - CONVERGENCE ON ENERGY      E(AU) -9.5843942005018E+03 CYCLES  16


 ENERGY EXPRESSION=HARTREE+FOCK EXCH*0.20000+(BECKE      EXCH)*0.80000+LYP        CORR


 TOTAL ENERGY(DFT)(AU)( 16) -9.5843942005018E+03 DE 9.3E-11 tester 4.1E-15
 TTTTTTTTTTTTTTTTTTTTTTTTTTTTTT EDFT        TELAPSE      139.38 TCPU      110.66

 *******************************************************************************
 *                             FORCE CALCULATION                               *
 *******************************************************************************

 TTTTTTTTTTTTTTTTTTTTTTTTTTTTTT NUMDFG      TELAPSE      144.52 TCPU      115.79
 INFORMATION **** EXCPOG **** EXCH. BIPO BUFFER LENGTH (WORDS) =    16000000
 WARNING **** EXCPOG **** EXCH. BIPO BUFFER TOO SMALL - TO AVOID I/O SET EXCHSIZE =     6573483
 WARNING **** GENPOG **** COULOMB BIPO BUFFER TOO SMALL - TO AVOID I/O SET BIPOSIZE =     4690200
 INFORMATION **** GENPOG **** BIPO BUFFER LENGTH (WORDS) =     4000000
 TTTTTTTTTTTTTTTTTTTTTTTTTTTTTT SHELXG      TELAPSE      166.49 TCPU      137.74


 D3 DISPERSION ENERGY (AU)       -4.5482592512345E-01
 TOTAL ENERGY + DISP (AU)        -9.5848490264269E+03

 CARTESIAN FORCES IN HARTREE/BOHR (ANALYTICAL)
   ATOM                     X                   Y                   Z
   1 230             3.889596977835E-14 -1.963013085415E-14  1.362538554206E-14
   2 230             6.684467794097E-15  2.174649349485E-14  4.061565898420E-15
   3 230             2.014476548536E-14  1.272708790208E-14  2.685930181971E-15
   4 230            -1.517304800321E-15 -1.239749044165E-15 -1.148054452430E-14
   5 230            -1.634109514370E-14  4.400183920931E-14  2.374952086844E-14
   6 230            -8.560860353946E-16 -3.168472428872E-15 -1.529829142417E-14
   7   7             1.121335013909E-05  1.449209167204E-05  1.157063353796E-05
   8   7            -1.121335013465E-05 -1.449209166449E-05  1.157063352020E-05
   9   7             1.121335014265E-05 -1.449209164495E-05 -1.157063356061E-05
  10   7            -1.121335013288E-05  1.449209167959E-05 -1.157063354418E-05
  11   7             1.157063351709E-05  1.121335015064E-05  1.449209166848E-05
  12   7             1.449209165116E-05  1.157063352197E-05  1.121335015686E-05
  13   7            -1.157063352641E-05 -1.121335012311E-05  1.449209166271E-05
  14   7            -1.449209165205E-05  1.157063353752E-05 -1.121335013021E-05
  15   7             1.157063353130E-05 -1.121335014531E-05 -1.449209164273E-05
  16   7            -1.449209166893E-05 -1.157063352775E-05  1.121335013021E-05
  17   7            -1.157063355484E-05  1.121335012755E-05 -1.449209165383E-05
  18   7             1.449209165960E-05 -1.157063352331E-05 -1.121335013465E-05
  19   7             1.449209168314E-05  1.121335014531E-05  1.157063351354E-05
  20   7            -1.449209166493E-05 -1.121335013377E-05  1.157063351620E-05
  21   7            -1.449209164717E-05  1.121335014176E-05 -1.157063356105E-05
  22   7             1.449209167870E-05 -1.121335013021E-05 -1.157063353707E-05
  23   7             1.121335015686E-05  1.157063352419E-05  1.449209166937E-05
  24   7             1.157063352153E-05  1.449209164717E-05  1.121335015331E-05
  25   7            -1.121335012400E-05 -1.157063352553E-05  1.449209166360E-05
  26   7             1.157063353796E-05 -1.449209165116E-05 -1.121335012755E-05
  27   7            -1.121335013821E-05  1.157063353663E-05 -1.449209163606E-05
  28   7            -1.157063353530E-05 -1.449209167115E-05  1.121335013110E-05
  29   7             1.121335012844E-05 -1.157063354595E-05 -1.449209165205E-05
  30   7            -1.157063352775E-05  1.449209166182E-05 -1.121335013909E-05
  31  17            -7.609263461106E-06  4.234987394369E-05 -7.609263438901E-06
  32  17             7.609263433572E-06 -4.234987396501E-05 -7.609263466435E-06
  33  17            -7.609263474428E-06 -4.234987394369E-05  7.609263438901E-06
  34  17             7.609263460218E-06  4.234987396501E-05  7.609263468211E-06
  35  17            -7.609263453112E-06 -7.609263454889E-06  4.234987394369E-05
  36  17             4.234987394369E-05 -7.609263461106E-06 -7.609263441566E-06
  37  17             7.609263457553E-06  7.609263455777E-06  4.234987395080E-05
  38  17            -4.234987394369E-05 -7.609263471764E-06  7.609263436237E-06
  39  17            -7.609263466435E-06  7.609263438901E-06 -4.234987396501E-05
  40  17            -4.234987395790E-05  7.609263436237E-06 -7.609263467323E-06
  41  17             7.609263438013E-06 -7.609263464659E-06 -4.234987397211E-05
  42  17             4.234987395790E-05  7.609263458441E-06  7.609263467323E-06
  43   6            -4.875094039569E-07 -5.529527534520E-06 -4.875094052892E-07
  44   6             4.875093913004E-07  5.529527529413E-06 -4.875094008483E-07
  45   6            -4.875093937429E-07  5.529527521198E-06  4.875094201662E-07
  46   6             4.875093881918E-07 -5.529527520753E-06  4.875093879697E-07
  47   6            -4.875094008483E-07 -4.875094001822E-07 -5.529527526082E-06
  48   6            -5.529527544512E-06 -4.875094126167E-07 -4.875093946310E-07
  49   6             4.875093895240E-07  4.875093877477E-07 -5.529527516313E-06
  50   6             5.529527519865E-06 -4.875093928547E-07  4.875094199441E-07
  51   6            -4.875093913004E-07  4.875094137269E-07  5.529527520087E-06
  52   6             5.529527528747E-06  4.875093908563E-07 -4.875093995160E-07
  53   6             4.875094050671E-07 -4.875093959633E-07  5.529527514980E-06
  54   6            -5.529527519199E-06  4.875093881918E-07  4.875093888579E-07
  55   6             6.703536028496E-06  8.210246431162E-06 -6.505124039435E-07
  56   6            -6.703536019614E-06 -8.210246422280E-06 -6.505124083844E-07
  57   6             6.703536009844E-06 -8.210246448925E-06  6.505123906209E-07
  58   6            -6.703536031161E-06  8.210246413398E-06  6.505124332534E-07
  59   6            -6.505124048317E-07  6.703536016950E-06  8.210246429385E-06
  60   6             8.210246441820E-06 -6.505124083844E-07  6.703536024055E-06
  61   6             6.505124243716E-07 -6.703536003627E-06  8.210246418727E-06
  62   6            -8.210246434714E-06 -6.505124163780E-07 -6.703536010733E-06
  63   6            -6.505124421352E-07 -6.703536023167E-06 -8.210246443596E-06
  64   6            -8.210246432938E-06  6.505124057199E-07  6.703536018726E-06
  65   6             6.505124261480E-07  6.703536021391E-06 -8.210246447149E-06
  66   6             8.210246425833E-06  6.505124403589E-07 -6.703536016950E-06
  67   6             8.210246424056E-06  6.703536036490E-06 -6.505124074963E-07
  68   6            -8.210246420504E-06 -6.703536019614E-06 -6.505124101608E-07
  69   6            -8.210246448925E-06  6.703536013397E-06  6.505123959499E-07
  70   6             8.210246411622E-06 -6.703536030273E-06  6.505124323652E-07
  71   6             6.703536016950E-06 -6.505124048317E-07  8.210246427609E-06
  72   6            -6.505123995026E-07  8.210246445373E-06  6.703536021391E-06
  73   6            -6.703536005404E-06  6.505124208189E-07  8.210246420504E-06
  74   6            -6.505124146017E-07 -8.210246434714E-06 -6.703536013397E-06
  75   6            -6.703536025832E-06 -6.505124421352E-07 -8.210246445373E-06
  76   6             6.505124039435E-07 -8.210246436491E-06  6.703536016950E-06
  77   6             6.703536020503E-06  6.505124225953E-07 -8.210246452478E-06
  78   6             6.505124456879E-07  8.210246427609E-06 -6.703536016062E-06
  79   1            -8.724107228852E-06 -7.415884514028E-06 -1.362628150714E-05
  80   1             8.724107227520E-06  7.415884512252E-06 -1.362628150781E-05
  81   1            -8.724107228186E-06  7.415884513584E-06  1.362628150647E-05
  82   1             8.724107232849E-06 -7.415884518025E-06  1.362628150803E-05
  83   1            -1.362628150758E-05 -8.724107229963E-06 -7.415884515360E-06
  84   1            -7.415884514028E-06 -1.362628150647E-05 -8.724107227298E-06
  85   1             1.362628150536E-05  8.724107232627E-06 -7.415884517137E-06
  86   1             7.415884514916E-06 -1.362628150559E-05  8.724107228852E-06
  87   1            -1.362628150536E-05  8.724107230185E-06  7.415884516249E-06
  88   1             7.415884514028E-06  1.362628150803E-05 -8.724107229297E-06
  89   1             1.362628150647E-05 -8.724107231517E-06  7.415884517581E-06
  90   1            -7.415884514028E-06  1.362628150714E-05  8.724107228408E-06
  91   1            -7.415884514916E-06 -8.724107228852E-06 -1.362628150714E-05
  92   1             7.415884514028E-06  8.724107227520E-06 -1.362628150781E-05
  93   1             7.415884514472E-06 -8.724107228186E-06  1.362628150625E-05
  94   1            -7.415884518913E-06  8.724107232627E-06  1.362628150825E-05
  95   1            -8.724107229741E-06 -1.362628150714E-05 -7.415884515360E-06
  96   1            -1.362628150692E-05 -7.415884514916E-06 -8.724107227298E-06
  97   1             8.724107232627E-06  1.362628150514E-05 -7.415884517581E-06
  98   1            -1.362628150559E-05  7.415884516249E-06  8.724107228186E-06
  99   1             8.724107230629E-06 -1.362628150492E-05  7.415884517581E-06
 100   1             1.362628150803E-05  7.415884514916E-06 -8.724107229074E-06
 101   1            -8.724107231073E-06  1.362628150625E-05  7.415884517581E-06
 102   1             1.362628150714E-05 -7.415884514472E-06  8.724107228408E-06

 RESULTANT FORCE    -7.168168782070E-15  3.201056092287E-14 -5.770750088722E-14

 ATOMIC PART

 SYMMETRY ALLOWED FORCES (ANALYTICAL) (DIRECTION, FORCE)

    1  4.2000375E-05    2  3.9725051E-05    3  8.9046262E-05    4  1.4670427E-04
    5 -3.7277626E-05    6 -1.9154845E-05    7 -2.3882985E-06    8  2.4216936E-06
    9 -5.6154705E-06   10  5.1662858E-05   11 -3.4840732E-05   12 -5.7121571E-05
   13 -5.5910571E-05

 CELL PART

 GRADIENT WITH RESPECT TO THE CELL PARAMETER IN HARTREE/BOHR
ORDER: -D/DA1X, -D/DA1Y, -D/DA1Z
       -D/DA2X, -D/DA2Y, -D/DA2Z
       -D/DA3X, -D/DA3Y, -D/DA3Z
  0.395174235285E-13 -0.543992495441E-04 -0.543992495903E-04
 -0.543992495849E-04  0.363183923863E-13 -0.543992495690E-04
 -0.543992495956E-04 -0.543992495494E-04  0.328373903713E-13

STRESS TENSOR, IN HARTREE/BOHR^3:
ORDER: 11 12 13
       21 22 23
       31 32 33
  0.103993877818E-06 -0.275848323213E-16 -0.479597725045E-16
 -0.296208102240E-16  0.103993877732E-06 -0.398082867236E-16
 -0.517622073480E-16 -0.110123269815E-16  0.103993877791E-06

PRESSURE FROM THE STRESS TENSOR,
IN HARTREE/BOHR^3: -0.10399E-06
PRESSURE IN GIGAPASCAL: -0.3060E-02
CONVERSION FACTOR: 1 HARTREE/BOHR^3= 29421 GIGAPASCAL
WHEN USING VALUES FOR BOHR RADIUS AND HARTREE
FROM IUPAC WEBSITE, APRIL 2009
ENTHALPY: -9.5848507859723E+03

 SYMMETRY ALLOWED FORCES (ANALYTICAL) (DIRECTION, FORCE)

    1 -3.0476220E-03
 TTTTTTTTTTTTTTTTTTTTTTTTTTTTTT TOTGRA_C    TELAPSE      182.82 TCPU      154.02
 TTTTTTTTTTTTTTTTTTTTTTTTTTTTTT SMAT        TELAPSE      820.81 TCPU      274.75
 TTTTTTTTTTTTTTTTTTTTTTTTTTTTTT POLAR2      TELAPSE      821.33 TCPU      275.28

 CELL FORCES OF CENTRAL POINT

 |  3.95174E-14 -5.43992E-05 -5.43992E-05 |
 | -5.43992E-05  3.63184E-14 -5.43992E-05 |
 | -5.43992E-05 -5.43992E-05  3.28374E-14 |

 ENERGY OF CENTRAL POINT:   -0.9584849026E+04


 VOLUME OF THE CELL: **********

 DENSITY OF THE CRYSTAL =          1.0567 g/cm^3

 STRAIN MATRIX   1 :

  | 1 0 0 |
  | 0 0 0 |
  | 0 0 0 |
  
 *******************************************************************************
 LATTICE PARAMETERS (ANGSTROMS AND DEGREES) - BOHR = 0.5291772083 ANGSTROM
 PRIMITIVE CELL - CENTRING CODE 6/0 VOLUME=  2507.241078 - DENSITY  1.057 g/cm^3
         A              B              C           ALPHA      BETA       GAMMA 
    14.82310990    14.82310990    14.82310990   109.471221 109.471221 109.471221
 *******************************************************************************
 ATOMS IN THE ASYMMETRIC UNIT    6 - ATOMS IN THE UNIT CELL:  102
     ATOM                 X/A                 Y/B                 Z/C    
 *******************************************************************************
      1 T 230 ZN   -5.000000000000E-01  2.500000000000E-01 -2.500000000000E-01
      2 F 230 ZN    5.000000000000E-01 -2.500000000000E-01  2.500000000000E-01
      3 F 230 ZN   -2.500000000000E-01  5.000000000000E-01  2.500000000000E-01
      4 F 230 ZN    2.500000000000E-01 -2.500000000000E-01 -5.000000000000E-01
      5 F 230 ZN    2.500000000000E-01 -5.000000000000E-01 -2.500000000000E-01
      6 F 230 ZN   -2.500000000000E-01  2.500000000000E-01 -5.000000000000E-01
      7 T   7 N    -3.780397932351E-01  2.797753909713E-01 -2.857382519951E-01
      8 F   7 N    -4.344863570335E-01 -9.230154123998E-02  2.857382519951E-01
      9 F   7 N     3.780397932351E-01  9.230154123998E-02 -3.421848157936E-01
     10 F   7 N     4.344863570335E-01 -2.797753909713E-01  3.421848157936E-01
     11 F   7 N    -2.857382519951E-01 -3.780397932351E-01  2.797753909713E-01
     12 F   7 N     2.797753909713E-01 -2.857382519951E-01 -3.780397932351E-01
     13 F   7 N     3.421848157936E-01  4.344863570335E-01 -2.797753909713E-01
     14 F   7 N    -9.230154123998E-02  2.857382519951E-01 -4.344863570335E-01
     15 F   7 N     2.857382519951E-01 -4.344863570335E-01 -9.230154123998E-02
     16 F   7 N     9.230154123998E-02 -3.421848157936E-01  3.780397932351E-01
     17 F   7 N    -3.421848157936E-01  3.780397932351E-01  9.230154123998E-02
     18 F   7 N    -2.797753909713E-01  3.421848157936E-01  4.344863570335E-01
     19 F   7 N     2.797753909713E-01 -3.780397932351E-01 -2.857382519951E-01
     20 F   7 N    -9.230154123998E-02 -4.344863570335E-01  2.857382519951E-01
     21 F   7 N     9.230154123998E-02  3.780397932351E-01 -3.421848157936E-01
     22 F   7 N    -2.797753909713E-01  4.344863570335E-01  3.421848157936E-01
     23 F   7 N    -3.780397932351E-01 -2.857382519951E-01  2.797753909713E-01
     24 F   7 N    -2.857382519951E-01  2.797753909713E-01 -3.780397932351E-01
     25 F   7 N     4.344863570335E-01  3.421848157936E-01 -2.797753909713E-01
     26 F   7 N     2.857382519951E-01 -9.230154123998E-02 -4.344863570335E-01
     27 F   7 N    -4.344863570335E-01  2.857382519951E-01 -9.230154123998E-02
     28 F   7 N    -3.421848157936E-01  9.230154123998E-02  3.780397932351E-01
     29 F   7 N     3.780397932351E-01 -3.421848157936E-01  9.230154123998E-02
     30 F   7 N     3.421848157936E-01 -2.797753909713E-01  4.344863570335E-01
     31 T  17 CL    4.927379822432E-01  1.539361055260E-01  4.927379822432E-01
     32 F  17 CL   -3.388018767172E-01  0.000000000000E+00 -4.927379822432E-01
     33 F  17 CL   -4.927379822432E-01  0.000000000000E+00 -3.388018767172E-01
     34 F  17 CL    3.388018767172E-01 -1.539361055260E-01  3.388018767172E-01
     35 F  17 CL    4.927379822432E-01  4.927379822432E-01  1.539361055260E-01
     36 F  17 CL    1.539361055260E-01  4.927379822432E-01  4.927379822432E-01
     37 F  17 CL    3.388018767172E-01  3.388018767172E-01 -1.539361055260E-01
     38 F  17 CL    0.000000000000E+00 -4.927379822432E-01 -3.388018767172E-01
     39 F  17 CL   -4.927379822432E-01 -3.388018767172E-01  0.000000000000E+00
     40 F  17 CL    0.000000000000E+00 -3.388018767172E-01 -4.927379822432E-01
     41 F  17 CL   -3.388018767172E-01 -4.927379822432E-01  0.000000000000E+00
     42 F  17 CL   -1.539361055260E-01  3.388018767172E-01  3.388018767172E-01
     43 T   6 C    -3.839679567784E-01  2.425897864215E-01 -3.839679567784E-01
     44 F   6 C    -3.734422568001E-01  0.000000000000E+00  3.839679567784E-01
     45 F   6 C     3.839679567784E-01  0.000000000000E+00 -3.734422568001E-01
     46 F   6 C     3.734422568001E-01 -2.425897864215E-01  3.734422568001E-01
     47 F   6 C    -3.839679567784E-01 -3.839679567784E-01  2.425897864215E-01
     48 F   6 C     2.425897864215E-01 -3.839679567784E-01 -3.839679567784E-01
     49 F   6 C     3.734422568001E-01  3.734422568001E-01 -2.425897864215E-01
     50 F   6 C     0.000000000000E+00  3.839679567784E-01 -3.734422568001E-01
     51 F   6 C     3.839679567784E-01 -3.734422568001E-01  0.000000000000E+00
     52 F   6 C     0.000000000000E+00 -3.734422568001E-01  3.839679567784E-01
     53 F   6 C    -3.734422568001E-01  3.839679567784E-01  0.000000000000E+00
     54 F   6 C    -2.425897864215E-01  3.734422568001E-01  3.734422568001E-01
     55 T   6 C    -2.661008566387E-01  3.464784516734E-01 -2.095939294862E-01
     56 F   6 C    -4.439276188404E-01 -5.650692715243E-02  2.095939294862E-01
     57 F   6 C     2.661008566387E-01  5.650692715243E-02 -3.874206916880E-01
     58 F   6 C     4.439276188404E-01 -3.464784516734E-01  3.874206916880E-01
     59 F   6 C    -2.095939294862E-01 -2.661008566387E-01  3.464784516734E-01
     60 F   6 C     3.464784516734E-01 -2.095939294862E-01 -2.661008566387E-01
     61 F   6 C     3.874206916880E-01  4.439276188404E-01 -3.464784516734E-01
     62 F   6 C    -5.650692715243E-02  2.095939294862E-01 -4.439276188404E-01
     63 F   6 C     2.095939294862E-01 -4.439276188404E-01 -5.650692715243E-02
     64 F   6 C     5.650692715243E-02 -3.874206916880E-01  2.661008566387E-01
     65 F   6 C    -3.874206916880E-01  2.661008566387E-01  5.650692715243E-02
     66 F   6 C    -3.464784516734E-01  3.874206916880E-01  4.439276188404E-01
     67 F   6 C     3.464784516734E-01 -2.661008566387E-01 -2.095939294862E-01
     68 F   6 C    -5.650692715243E-02 -4.439276188404E-01  2.095939294862E-01
     69 F   6 C     5.650692715243E-02  2.661008566387E-01 -3.874206916880E-01
     70 F   6 C    -3.464784516734E-01  4.439276188404E-01  3.874206916880E-01
     71 F   6 C    -2.661008566387E-01 -2.095939294862E-01  3.464784516734E-01
     72 F   6 C    -2.095939294862E-01  3.464784516734E-01 -2.661008566387E-01
     73 F   6 C     4.439276188404E-01  3.874206916880E-01 -3.464784516734E-01
     74 F   6 C     2.095939294862E-01 -5.650692715243E-02 -4.439276188404E-01
     75 F   6 C    -4.439276188404E-01  2.095939294862E-01 -5.650692715243E-02
     76 F   6 C    -3.874206916880E-01  5.650692715243E-02  2.661008566387E-01
     77 F   6 C     2.661008566387E-01 -3.874206916880E-01  5.650692715243E-02
     78 F   6 C     3.874206916880E-01 -3.464784516734E-01  4.439276188404E-01
     79 T   1 H    -2.367782023143E-01  3.880937727243E-01 -1.222441752173E-01
     80 F   1 H    -4.896620520584E-01 -1.145340270970E-01  1.222441752173E-01
     81 F   1 H     2.367782023143E-01  1.145340270970E-01 -3.751280249615E-01
     82 F   1 H     4.896620520584E-01 -3.880937727243E-01  3.751280249615E-01
     83 F   1 H    -1.222441752173E-01 -2.367782023143E-01  3.880937727243E-01
     84 F   1 H     3.880937727243E-01 -1.222441752173E-01 -2.367782023143E-01
     85 F   1 H     3.751280249615E-01  4.896620520584E-01 -3.880937727243E-01
     86 F   1 H    -1.145340270970E-01  1.222441752173E-01 -4.896620520584E-01
     87 F   1 H     1.222441752173E-01 -4.896620520584E-01 -1.145340270970E-01
     88 F   1 H     1.145340270970E-01 -3.751280249615E-01  2.367782023143E-01
     89 F   1 H    -3.751280249615E-01  2.367782023143E-01  1.145340270970E-01
     90 F   1 H    -3.880937727243E-01  3.751280249615E-01  4.896620520584E-01
     91 F   1 H     3.880937727243E-01 -2.367782023143E-01 -1.222441752173E-01
     92 F   1 H    -1.145340270970E-01 -4.896620520584E-01  1.222441752173E-01
     93 F   1 H     1.145340270970E-01  2.367782023143E-01 -3.751280249615E-01
     94 F   1 H    -3.880937727243E-01  4.896620520584E-01  3.751280249615E-01
     95 F   1 H    -2.367782023143E-01 -1.222441752173E-01  3.880937727243E-01
     96 F   1 H    -1.222441752173E-01  3.880937727243E-01 -2.367782023143E-01
     97 F   1 H     4.896620520584E-01  3.751280249615E-01 -3.880937727243E-01
     98 F   1 H     1.222441752173E-01 -1.145340270970E-01 -4.896620520584E-01
     99 F   1 H    -4.896620520584E-01  1.222441752173E-01 -1.145340270970E-01
    100 F   1 H    -3.751280249615E-01  1.145340270970E-01  2.367782023143E-01
    101 F   1 H     2.367782023143E-01 -3.751280249615E-01  1.145340270970E-01
    102 F   1 H     3.751280249615E-01 -3.880937727243E-01  4.896620520584E-01

 TRANSFORMATION MATRIX PRIMITIVE-CRYSTALLOGRAPHIC CELL
  0.0000  1.0000  1.0000  1.0000  0.0000  1.0000  1.0000  1.0000  0.0000

 *******************************************************************************
 CRYSTALLOGRAPHIC CELL (VOLUME=       5014.48215577)
         A              B              C           ALPHA      BETA       GAMMA 
    17.11625298    17.11625298    17.11625298    90.000000  90.000000  90.000000

 COORDINATES IN THE CRYSTALLOGRAPHIC CELL
     ATOM                 X/A                 Y/B                 Z/C    
 *******************************************************************************
      1 T 230 ZN    2.500000000000E-01 -5.000000000000E-01 -2.745950163314E-17
      2 F 230 ZN    2.500000000000E-01 -5.491900326628E-17 -5.000000000000E-01
      3 F 230 ZN   -5.491900326628E-17  2.500000000000E-01 -5.000000000000E-01
      4 F 230 ZN   -5.000000000000E-01 -5.491900326628E-17  2.500000000000E-01
      5 F 230 ZN   -5.000000000000E-01  2.500000000000E-01 -2.745950163314E-17
      6 F 230 ZN   -5.491900326628E-17 -5.000000000000E-01  2.500000000000E-01
      7 T   7 N     1.860384661056E-01 -4.717767181008E-01  9.373692486567E-02
      8 F   7 N    -1.860384661056E-01  4.717767181008E-01  9.373692486567E-02
      9 F   7 N     1.860384661056E-01  4.717767181008E-01 -9.373692486567E-02
     10 F   7 N    -1.860384661056E-01 -4.717767181008E-01 -9.373692486567E-02
     11 F   7 N     9.373692486567E-02  1.860384661056E-01 -4.717767181008E-01
     12 F   7 N    -4.717767181008E-01  9.373692486567E-02  1.860384661056E-01
     13 F   7 N    -9.373692486567E-02 -1.860384661056E-01 -4.717767181008E-01
     14 F   7 N     4.717767181008E-01  9.373692486567E-02 -1.860384661056E-01
     15 F   7 N     9.373692486567E-02 -1.860384661056E-01  4.717767181008E-01
     16 F   7 N     4.717767181008E-01 -9.373692486567E-02  1.860384661056E-01
     17 F   7 N    -9.373692486567E-02  1.860384661056E-01  4.717767181008E-01
     18 F   7 N    -4.717767181008E-01 -9.373692486567E-02 -1.860384661056E-01
     19 F   7 N    -4.717767181008E-01  1.860384661056E-01  9.373692486567E-02
     20 F   7 N     4.717767181008E-01 -1.860384661056E-01  9.373692486567E-02
     21 F   7 N     4.717767181008E-01  1.860384661056E-01 -9.373692486567E-02
     22 F   7 N    -4.717767181008E-01 -1.860384661056E-01 -9.373692486567E-02
     23 F   7 N     1.860384661056E-01  9.373692486567E-02 -4.717767181008E-01
     24 F   7 N     9.373692486567E-02 -4.717767181008E-01  1.860384661056E-01
     25 F   7 N    -1.860384661056E-01 -9.373692486567E-02 -4.717767181008E-01
     26 F   7 N     9.373692486567E-02  4.717767181008E-01 -1.860384661056E-01
     27 F   7 N    -1.860384661056E-01  9.373692486567E-02  4.717767181008E-01
     28 F   7 N    -9.373692486567E-02  4.717767181008E-01  1.860384661056E-01
     29 F   7 N     1.860384661056E-01 -9.373692486567E-02  4.717767181008E-01
     30 F   7 N    -9.373692486567E-02 -4.717767181008E-01 -1.860384661056E-01
     31 T  17 CL    7.696805276300E-02  4.157699294802E-01  7.696805276300E-02
     32 F  17 CL   -7.696805276300E-02 -4.157699294802E-01  7.696805276300E-02
     33 F  17 CL    7.696805276300E-02 -4.157699294802E-01 -7.696805276300E-02
     34 F  17 CL   -7.696805276300E-02  4.157699294802E-01 -7.696805276300E-02
     35 F  17 CL    7.696805276300E-02  7.696805276300E-02  4.157699294802E-01
     36 F  17 CL    4.157699294802E-01  7.696805276300E-02  7.696805276300E-02
     37 F  17 CL   -7.696805276300E-02 -7.696805276300E-02  4.157699294802E-01
     38 F  17 CL   -4.157699294802E-01  7.696805276300E-02 -7.696805276300E-02
     39 F  17 CL    7.696805276300E-02 -7.696805276300E-02 -4.157699294802E-01
     40 F  17 CL   -4.157699294802E-01 -7.696805276300E-02  7.696805276300E-02
     41 F  17 CL   -7.696805276300E-02  7.696805276300E-02 -4.157699294802E-01
     42 F  17 CL    4.157699294802E-01 -7.696805276300E-02 -7.696805276300E-02
     43 T   6 C     1.212948932108E-01  4.947371500108E-01  1.212948932108E-01
     44 F   6 C    -1.212948932108E-01 -4.947371500108E-01  1.212948932108E-01
     45 F   6 C     1.212948932108E-01 -4.947371500108E-01 -1.212948932108E-01
     46 F   6 C    -1.212948932108E-01  4.947371500108E-01 -1.212948932108E-01
     47 F   6 C     1.212948932108E-01  1.212948932108E-01  4.947371500108E-01
     48 F   6 C     4.947371500108E-01  1.212948932108E-01  1.212948932108E-01
     49 F   6 C    -1.212948932108E-01 -1.212948932108E-01  4.947371500108E-01
     50 F   6 C    -4.947371500108E-01  1.212948932108E-01 -1.212948932108E-01
     51 F   6 C     1.212948932108E-01 -1.212948932108E-01 -4.947371500108E-01
     52 F   6 C    -4.947371500108E-01 -1.212948932108E-01  1.212948932108E-01
     53 F   6 C    -1.212948932108E-01  1.212948932108E-01 -4.947371500108E-01
     54 F   6 C     4.947371500108E-01 -1.212948932108E-01 -1.212948932108E-01
     55 T   6 C    -2.985073105871E-01  8.891338110086E-02 -3.550142377395E-01
     56 F   6 C     2.985073105871E-01 -8.891338110086E-02 -3.550142377395E-01
     57 F   6 C    -2.985073105871E-01 -8.891338110086E-02  3.550142377395E-01
     58 F   6 C     2.985073105871E-01  8.891338110086E-02  3.550142377395E-01
     59 F   6 C    -3.550142377395E-01 -2.985073105871E-01  8.891338110086E-02
     60 F   6 C     8.891338110086E-02 -3.550142377395E-01 -2.985073105871E-01
     61 F   6 C     3.550142377395E-01  2.985073105871E-01  8.891338110086E-02
     62 F   6 C    -8.891338110086E-02 -3.550142377395E-01  2.985073105871E-01
     63 F   6 C    -3.550142377395E-01  2.985073105871E-01 -8.891338110086E-02
     64 F   6 C    -8.891338110086E-02  3.550142377395E-01 -2.985073105871E-01
     65 F   6 C     3.550142377395E-01 -2.985073105871E-01 -8.891338110086E-02
     66 F   6 C     8.891338110086E-02  3.550142377395E-01  2.985073105871E-01
     67 F   6 C     8.891338110086E-02 -2.985073105871E-01 -3.550142377395E-01
     68 F   6 C    -8.891338110086E-02  2.985073105871E-01 -3.550142377395E-01
     69 F   6 C    -8.891338110086E-02 -2.985073105871E-01  3.550142377395E-01
     70 F   6 C     8.891338110086E-02  2.985073105871E-01  3.550142377395E-01
     71 F   6 C    -2.985073105871E-01 -3.550142377395E-01  8.891338110086E-02
     72 F   6 C    -3.550142377395E-01  8.891338110086E-02 -2.985073105871E-01
     73 F   6 C     2.985073105871E-01  3.550142377395E-01  8.891338110086E-02
     74 F   6 C    -3.550142377395E-01 -8.891338110086E-02  2.985073105871E-01
     75 F   6 C     2.985073105871E-01 -3.550142377395E-01 -8.891338110086E-02
     76 F   6 C     3.550142377395E-01 -8.891338110086E-02 -2.985073105871E-01
     77 F   6 C    -2.985073105871E-01  3.550142377395E-01 -8.891338110086E-02
     78 F   6 C     3.550142377395E-01  8.891338110086E-02  2.985073105871E-01
     79 T   1 H    -2.486861000894E-01  1.264419248721E-01 -3.632201271863E-01
     80 F   1 H     2.486861000894E-01 -1.264419248721E-01 -3.632201271863E-01
     81 F   1 H    -2.486861000894E-01 -1.264419248721E-01  3.632201271863E-01
     82 F   1 H     2.486861000894E-01  1.264419248721E-01  3.632201271863E-01
     83 F   1 H    -3.632201271863E-01 -2.486861000894E-01  1.264419248721E-01
     84 F   1 H     1.264419248721E-01 -3.632201271863E-01 -2.486861000894E-01
     85 F   1 H     3.632201271863E-01  2.486861000894E-01  1.264419248721E-01
     86 F   1 H    -1.264419248721E-01 -3.632201271863E-01  2.486861000894E-01
     87 F   1 H    -3.632201271863E-01  2.486861000894E-01 -1.264419248721E-01
     88 F   1 H    -1.264419248721E-01  3.632201271863E-01 -2.486861000894E-01
     89 F   1 H     3.632201271863E-01 -2.486861000894E-01 -1.264419248721E-01
     90 F   1 H     1.264419248721E-01  3.632201271863E-01  2.486861000894E-01
     91 F   1 H     1.264419248721E-01 -2.486861000894E-01 -3.632201271863E-01
     92 F   1 H    -1.264419248721E-01  2.486861000894E-01 -3.632201271863E-01
     93 F   1 H    -1.264419248721E-01 -2.486861000894E-01  3.632201271863E-01
     94 F   1 H     1.264419248721E-01  2.486861000894E-01  3.632201271863E-01
     95 F   1 H    -2.486861000894E-01 -3.632201271863E-01  1.264419248721E-01
     96 F   1 H    -3.632201271863E-01  1.264419248721E-01 -2.486861000894E-01
     97 F   1 H     2.486861000894E-01  3.632201271863E-01  1.264419248721E-01
     98 F   1 H    -3.632201271863E-01 -1.264419248721E-01  2.486861000894E-01
     99 F   1 H     2.486861000894E-01 -3.632201271863E-01 -1.264419248721E-01
    100 F   1 H     3.632201271863E-01 -1.264419248721E-01 -2.486861000894E-01
    101 F   1 H    -2.486861000894E-01  3.632201271863E-01 -1.264419248721E-01
    102 F   1 H     3.632201271863E-01  1.264419248721E-01  2.486861000894E-01

 T = ATOM BELONGING TO THE ASYMMETRIC UNIT

 *******************************************************************************
 * CELL DEFORMATION
 *******************************************************************************

    ELASTIC STRAIN MATRIX (ADIMENSIONAL)

    1    0.0001000000    0.0000000000    0.0000000000
    2    0.0000000000    0.0000000000    0.0000000000
    3    0.0000000000    0.0000000000    0.0000000000

 LATTICE PARAMETERS (ANGSTROMS AND DEGREES) OF
 (1) ORIGINAL PRIMITIVE CELL
 (2) ORIGINAL CRYSTALLOGRAPHIC CELL
 (3) DEFORMED PRIMITIVE CELL
 (4) DEFORMED CRYSTALLOGRAPHIC CELL

            A           B           C        ALPHA       BETA        GAMMA         VOL
 (1)   14.823110   14.823110   14.823110  109.471221  109.471221  109.471221 2507.241078
 (2)   17.116253   17.116253   17.116253   90.000000   90.000000   90.000000 5014.482156
 (3)   14.823604   14.823604   14.823604  109.465819  109.473922  109.473922 2507.491802
 (4)   17.117965   17.116253   17.116253   90.000000   90.000000   90.000000 5014.983604

 * CELL DEFORMATION COMPLETE - NO. OF SYMMOPS   8

 *******************************************************************************
 * CELL DEFORMATION
 *******************************************************************************

    ELASTIC STRAIN MATRIX (ADIMENSIONAL)

    1   -0.0001000000    0.0000000000    0.0000000000
    2    0.0000000000    0.0000000000    0.0000000000
    3    0.0000000000    0.0000000000    0.0000000000

 LATTICE PARAMETERS (ANGSTROMS AND DEGREES) OF
 (1) ORIGINAL PRIMITIVE CELL
 (2) ORIGINAL CRYSTALLOGRAPHIC CELL
 (3) DEFORMED PRIMITIVE CELL
 (4) DEFORMED CRYSTALLOGRAPHIC CELL

            A           B           C        ALPHA       BETA        GAMMA         VOL
 (1)   14.823604   14.823604   14.823604  109.465819  109.473922  109.473922 2507.491802
 (2)   17.117965   17.116253   17.116253   90.000000   90.000000   90.000000 5014.983604
 (3)   14.823110   14.823110   14.823110  109.471221  109.471220  109.471220 2507.241053
 (4)   17.116253   17.116253   17.116253   90.000000   90.000000   90.000000 5014.482106

 * CELL DEFORMATION COMPLETE - NO. OF SYMMOPS   8

 *****    8 SYMMOPS - TRANSLATORS IN ANGSTROM
 ***** MATRICES AND TRANSLATORS IN THE CARTESIAN REFERENCE FRAME

 ORDER   : ORDER OF THE OPERATOR

 TRANSLA : REAL TRANSLATION (WITHOUT ORIGIN SHIFT) IN CARTESIAN COORDINATES

 uvw/hkl : ORIENTATION OF THE OPERATOR IN CARTESIAN COORDINATES

 LOCATED : ORIGIN OF THE OPERATOR IN CARTESIAN COORDINATES

   NO.   1 INVERSE   1    ORDER   1        NO.   2 INVERSE   2    ORDER   2
    1.000   0.000   0.000     0.000        -1.000   0.000   0.000     0.000
    0.000   1.000   0.000     0.000         0.000  -1.000   0.000     0.000
    0.000   0.000   1.000     0.000         0.000   0.000   1.000     0.000
             OPERATION E(   1)                       OPERATION C(   2)
 DETERMINANT 1.; ROTATION(DEG)   0.      DETERMINANT 1.; ROTATION(DEG) 180.
 TRANSLA (  0.000    0.000    0.000)     TRANSLA (  0.000    0.000    0.000)
 uvw/hkl (  0.000    0.000    0.000)     uvw/hkl (  0.000    0.000    4.000)
 LOCATED (  0.000    0.000    0.000)     LOCATED (  0.000    0.000    0.000)

   NO.   3 INVERSE   3    ORDER   2        NO.   4 INVERSE   4    ORDER   2
    1.000   0.000   0.000     0.000        -1.000   0.000   0.000     0.000
    0.000  -1.000   0.000     0.000         0.000   1.000   0.000     0.000
    0.000   0.000  -1.000     0.000         0.000   0.000  -1.000     0.000
             OPERATION C(   2)                       OPERATION C(   2)
 DETERMINANT 1.; ROTATION(DEG) 180.      DETERMINANT 1.; ROTATION(DEG) 180.
 TRANSLA (  0.000    0.000    0.000)     TRANSLA (  0.000    0.000    0.000)
 uvw/hkl (  4.000    0.000    0.000)     uvw/hkl (  0.000   -4.000    0.000)
 LOCATED (  0.000    0.000    0.000)     LOCATED (  0.000    0.000    0.000)

   NO.   5 INVERSE   5    ORDER   2        NO.   6 INVERSE   7    ORDER   4
    1.000   0.000   0.000     0.000        -1.000   0.000   0.000     0.000
    0.000   0.000   1.000     0.000         0.000   0.000  -1.000     0.000
    0.000   1.000   0.000     0.000         0.000   1.000   0.000     0.000
             OPERATION M(   2)                       OPERATION S(   4)
 DETERMINANT-1.; ROTATION(DEG)   0.      DETERMINANT-1.; ROTATION(DEG)  90.
 TRANSLA (  0.000    0.000    0.000)     TRANSLA (  0.000    0.000    0.000)
 uvw/hkl (  0.000   -1.000    1.000)     uvw/hkl (  0.000   -2.000    2.000)
 LOCATED (  0.000    0.000    0.000)     LOCATED (  0.000    0.000    0.000)

   NO.   7 INVERSE   6    ORDER   4        NO.   8 INVERSE   8    ORDER   2
   -1.000   0.000   0.000     0.000         1.000   0.000   0.000     0.000
    0.000   0.000   1.000     0.000         0.000   0.000  -1.000     0.000
    0.000  -1.000   0.000     0.000         0.000  -1.000   0.000     0.000
             OPERATION S(   4)                       OPERATION M(   2)
 DETERMINANT-1.; ROTATION(DEG)  90.      DETERMINANT-1.; ROTATION(DEG)   0.
 TRANSLA (  0.000    0.000    0.000)     TRANSLA (  0.000    0.000    0.000)
 uvw/hkl (  0.000    2.000    2.000)     uvw/hkl (  0.000   -1.000   -1.000)
 LOCATED (  0.000    0.000    0.000)     LOCATED (  0.000    0.000    0.000)

 GCALCO - MAX INDICES DIRECT LATTICE VECTOR    14    14    14
 NO.OF VECTORS CREATED 6999 STARS  122 RMAX   305.14241 BOHR

 CAPPA:IS1  2;IS2  2;IS3  2; K PTS MONK NET   4; SYMMOPS:K SPACE  16;G SPACE   8

 *******************************************************************************
 MAX NUMBER OF SCF CYCLES      50  CONVERGENCE ON DELTAP        10**-18
 WEIGHT OF F(I) IN F(I+1)      30% CONVERGENCE ON ENERGY        10**- 8
 SHRINK. FACT.(MONKH.)    2  2  2  NUMBER OF K POINTS IN THE IBZ      4
 SHRINKING FACTOR(GILAT NET)    2  NUMBER OF K POINTS(GILAT NET)      4
 *******************************************************************************
 *** K POINTS COORDINATES (OBLIQUE COORDINATES IN UNITS OF IS =  2)
   1-R(  0  0  0)   2-R(  1  0  0)   3-R(  0  1  0)   4-R(  1  1  1)

 DIRECT LATTICE VECTORS COMPON. (A.U.)     RECIP. LATTICE VECTORS COMPON. (A.U.) 
        X            Y            Z              X            Y            Z
  -16.1725153   16.1725153   16.1725153      0.0000000    0.1942550    0.1942550
   16.1725153  -16.1725153   16.1725153      0.1942550    0.0000000    0.1942550
   16.1725153   16.1725153  -16.1725153      0.1942550    0.1942550    0.0000000

 DISK SPACE FOR EIGENVECTORS (FTN 10)    12787776 REALS
 TTTTTTTTTTTTTTTTTTTTTTTTTTTTTT gordsh1     TELAPSE      870.53 TCPU      324.12

 MATRIX SIZE: P(G) 8747868, F(G)  605502, P(G) IRR  557446, F(G) IRR   78866
 MAX G-VECTOR INDEX FOR 1- AND 2-ELECTRON INTEGRALS 181

 TTTTTTTTTTTTTTTTTTTTTTTTTTTTTT INPUT       TELAPSE      870.58 TCPU      324.17

 SYMMETRY ALLOWED ELASTIC DISTORTION 1
  0.5773503  0.0000000  0.0000000
  0.0000000  0.5773503  0.0000000
  0.0000000  0.0000000  0.5773503

 SYMMETRY ALLOWED ELASTIC DISTORTION 2
  0.8164966  0.0000000  0.0000000
  0.0000000 -0.4082483  0.0000000
  0.0000000  0.0000000 -0.4082483

 SYMMETRY ALLOWED INTERNAL DEGREE(S) OF FREEDOM:  38
 TTTTTTTTTTTTTTTTTTTTTTTTTTTTTT SYMM        TELAPSE      870.74 TCPU      324.33
 TTTTTTTTTTTTTTTTTTTTTTTTTTTTTT INT_SCREEN  TELAPSE      870.78 TCPU      324.37
 INFORMATION **** EXCBUF **** EXCH. BIPO BUFFER: WORDS USED =     4000000
 WARNING **** EXCBUF **** EXCH. BIPO BUFFER TOO SMALL - TO AVOID I/O SET EXCHSIZE =     6844923

 DFT PARAMETERS

     ATOM       ELECTRONS   NET CHARGE   R(ANGSTROM)
   1 230  ZN     20.0000      0.0000     1.37000000
   7   7  N       7.0000      0.0000     0.74000000
  31  17  CL     17.0000      0.0000     0.99000000
  43   6  C       6.0000      0.0000     0.77000000
  79   1  H       1.0000      0.0000     1.11000000

 SIZE OF GRID=     810542
 TTTTTTTTTTTTTTTTTTTTTTTTTTTTTT MAKE_GRID2  TELAPSE      874.27 TCPU      327.74
 BECKE WEIGHT FUNCTION
 RADSAFE =     2.00
 TOLERANCES - DENSITY:10**- 6; POTENTIAL:10**- 9; GRID WGT:10**-14

 RADIAL INTEGRATION  - INTERVALS (POINTS,UPPER LIMIT):            1( 99,  4.0*R)

 ANGULAR INTEGRATION - INTERVALS (ACCURACY LEVEL [N. POINTS] UPPER LIMIT):
  1(  6[ 146]   0.2)  2( 11[ 302]   0.5)  3( 14[ 590]   0.9)  4( 18[1454]   3.5)
  5( 14[ 590]9999.0)
 TTTTTTTTTTTTTTTTTTTTTTTTTTTTTT INT_CALC    TELAPSE      874.32 TCPU      327.79

 *******************************************************************************
 ZIFCl_start                                                                     
 CRYSTAL - SCF - TYPE OF CALCULATION :  RESTRICTED CLOSED SHELL
 *******************************************************************************

 CAPPA:IS1  2;IS2  2;IS3  2; K PTS MONK NET   4; SYMMOPS:K SPACE  16;G SPACE   8

 TTTTTTTTTTTTTTTTTTTTTTTTTTTTTT SDIK        TELAPSE      874.97 TCPU      328.44

 AAAAAAAAAAAAAAAAAAAAAAAAAAAAAAAAAAAAAAAAAAAAAAAAAAAAAAAAAAAAAAAAAAAAAAAAAAAAAAA
         ATOMIC WAVEFUNCTION(S)


 NUCLEAR CHARGE 20.0  SYMMETRY SPECIES            S    P    D
 N. ELECTRONS   20.0  NUMBER OF PRIMITIVE GTOS    7    7    6
                      NUMBER OF CONTRACTED GTOS   5    5    3
                      NUMBER OF CLOSED SHELLS     2    1    1
                      OPEN SHELL OCCUPATION       0    0    0

  ZNUC SCFIT  TOTAL HF ENERGY   KINETIC ENERGY   VIRIAL THEOREM ACCURACY
  20.0  35   -2.259494290E+02  1.538488917E+02 -2.468645152E+00  3.9E-06

 NUCLEAR CHARGE  7.0  SYMMETRY SPECIES            S    P
 N. ELECTRONS    7.0  NUMBER OF PRIMITIVE GTOS   11    5
                      NUMBER OF CONTRACTED GTOS   4    3
                      NUMBER OF CLOSED SHELLS     2    0
                      OPEN SHELL OCCUPATION       0    3

  ZNUC SCFIT  TOTAL HF ENERGY   KINETIC ENERGY   VIRIAL THEOREM ACCURACY
   7.0  11   -5.439473665E+01  5.441433682E+01 -1.999639798E+00  3.6E-06

 NUCLEAR CHARGE 17.0  SYMMETRY SPECIES            S    P
 N. ELECTRONS   17.0  NUMBER OF PRIMITIVE GTOS   13   10
                      NUMBER OF CONTRACTED GTOS   6    5
                      NUMBER OF CLOSED SHELLS     3    1
                      OPEN SHELL OCCUPATION       0    5

  ZNUC SCFIT  TOTAL HF ENERGY   KINETIC ENERGY   VIRIAL THEOREM ACCURACY
  17.0  10   -4.594686980E+02  4.594737850E+02 -1.999988929E+00  4.2E-06

 NUCLEAR CHARGE  6.0  SYMMETRY SPECIES            S    P
 N. ELECTRONS    6.0  NUMBER OF PRIMITIVE GTOS   11    5
                      NUMBER OF CONTRACTED GTOS   4    3
                      NUMBER OF CLOSED SHELLS     2    0
                      OPEN SHELL OCCUPATION       0    2

  ZNUC SCFIT  TOTAL HF ENERGY   KINETIC ENERGY   VIRIAL THEOREM ACCURACY
   6.0  11   -3.768480057E+01  3.769831118E+01 -1.999641612E+00  2.0E-06

 NUCLEAR CHARGE  1.0  SYMMETRY SPECIES            S
 N. ELECTRONS    1.0  NUMBER OF PRIMITIVE GTOS    5
                      NUMBER OF CONTRACTED GTOS   3
                      NUMBER OF CLOSED SHELLS     0
                      OPEN SHELL OCCUPATION       1

  ZNUC SCFIT  TOTAL HF ENERGY   KINETIC ENERGY   VIRIAL THEOREM ACCURACY
   1.0   1   -4.998098153E-01  4.997907537E-01 -2.000038139E+00  9.6E-17

 AAAAAAAAAAAAAAAAAAAAAAAAAAAAAAAAAAAAAAAAAAAAAAAAAAAAAAAAAAAAAAAAAAAAAAAAAAAAAAA

 CHARGE NORMALIZATION FACTOR   1.00000000
 TOTAL ATOMIC CHARGES:
  20.0000000  20.0000000  20.0000000  20.0000000  20.0000000  20.0000000
   7.0000000   7.0000000   7.0000000   7.0000000   7.0000000   7.0000000
   7.0000000   7.0000000   7.0000000   7.0000000   7.0000000   7.0000000
   7.0000000   7.0000000   7.0000000   7.0000000   7.0000000   7.0000000
   7.0000000   7.0000000   7.0000000   7.0000000   7.0000000   7.0000000
  17.0000000  17.0000000  17.0000000  17.0000000  17.0000000  17.0000000
  17.0000000  17.0000000  17.0000000  17.0000000  17.0000000  17.0000000
   6.0000000   6.0000000   6.0000000   6.0000000   6.0000000   6.0000000
   6.0000000   6.0000000   6.0000000   6.0000000   6.0000000   6.0000000
   6.0000000   6.0000000   6.0000000   6.0000000   6.0000000   6.0000000
   6.0000000   6.0000000   6.0000000   6.0000000   6.0000000   6.0000000
   6.0000000   6.0000000   6.0000000   6.0000000   6.0000000   6.0000000
   6.0000000   6.0000000   6.0000000   6.0000000   6.0000000   6.0000000
   1.0000000   1.0000000   1.0000000   1.0000000   1.0000000   1.0000000
   1.0000000   1.0000000   1.0000000   1.0000000   1.0000000   1.0000000
   1.0000000   1.0000000   1.0000000   1.0000000   1.0000000   1.0000000
   1.0000000   1.0000000   1.0000000   1.0000000   1.0000000   1.0000000
 TTTTTTTTTTTTTTTTTTTTTTTTTTTTTT MOQGAD      TELAPSE      877.29 TCPU      330.75
 TTTTTTTTTTTTTTTTTTTTTTTTTTTTTT SHELLXN     TELAPSE      890.36 TCPU      340.12
 TTTTTTTTTTTTTTTTTTTTTTTTTTTTTT MONMO3      TELAPSE      891.19 TCPU      340.95
 NUMERICALLY INTEGRATED DENSITY    731.9999660728
 TTTTTTTTTTTTTTTTTTTTTTTTTTTTTT NUMDFT      TELAPSE      892.05 TCPU      341.81
 CYC   0 ETOT(AU) -9.603894512973E+03 DETOT -9.60E+03 tst  4.05E-15 PX  1.00E+00
 TTTTTTTTTTTTTTTTTTTTTTTTTTTTTT DIIS        TELAPSE      892.09 TCPU      341.85
 TTTTTTTTTTTTTTTTTTTTTTTTTTTTTT FDIK        TELAPSE      896.67 TCPU      346.09
 INSULATING STATE
 TOP OF VALENCE BANDS -    BAND    366; K    4; EIG -2.8278495E-01 AU
 TOP OF VALENCE BANDS -    BAND    366; K    1; EIG -2.8303107E-01 AU
 BOTTOM OF VIRTUAL BANDS - BAND    367; K    4; EIG -7.0563923E-02 AU
 DIRECT ENERGY BAND GAP:   5.7748 eV
 BOTTOM OF VIRTUAL BANDS - BAND    367; K    1; EIG -7.0407374E-02 AU
 TTTTTTTTTTTTTTTTTTTTTTTTTTTTTT PDIG        TELAPSE      896.89 TCPU      346.32
 CHARGE NORMALIZATION FACTOR   1.00000000
 TOTAL ATOMIC CHARGES:
  18.2933390  18.2933390  18.2933395  18.2933395  18.2933395  18.2933395
   7.6691497   7.6691497   7.6691497   7.6691497   7.6691497   7.6691496
   7.6691497   7.6691496   7.6691497   7.6691496   7.6691497   7.6691496
   7.6691496   7.6691496   7.6691496   7.6691496   7.6691497   7.6691497
   7.6691497   7.6691497   7.6691497   7.6691497   7.6691497   7.6691497
  17.0095901  17.0095901  17.0095901  17.0095901  17.0095901  17.0095901
  17.0095901  17.0095901  17.0095901  17.0095901  17.0095901  17.0095901
   5.5535430   5.5535430   5.5535430   5.5535430   5.5535430   5.5535429
   5.5535430   5.5535429   5.5535430   5.5535429   5.5535430   5.5535429
   6.1909648   6.1909648   6.1909648   6.1909648   6.1909644   6.1909647
   6.1909644   6.1909647   6.1909644   6.1909647   6.1909644   6.1909647
   6.1909647   6.1909647   6.1909647   6.1909647   6.1909648   6.1909644
   6.1909648   6.1909644   6.1909648   6.1909644   6.1909648   6.1909644
   0.7849844   0.7849844   0.7849844   0.7849844   0.7849843   0.7849843
   0.7849843   0.7849843   0.7849843   0.7849843   0.7849843   0.7849843
   0.7849843   0.7849843   0.7849843   0.7849843   0.7849844   0.7849843
   0.7849844   0.7849843   0.7849844   0.7849843   0.7849844   0.7849843
 TTTTTTTTTTTTTTTTTTTTTTTTTTTTTT MOQGAD      TELAPSE      896.90 TCPU      346.33
 TTTTTTTTTTTTTTTTTTTTTTTTTTTTTT SHELLXN     TELAPSE      912.13 TCPU      356.29
 TTTTTTTTTTTTTTTTTTTTTTTTTTTTTT MONMO3      TELAPSE      916.14 TCPU      360.30
 NUMERICALLY INTEGRATED DENSITY    731.9999854159
 TTTTTTTTTTTTTTTTTTTTTTTTTTTTTT NUMDFT      TELAPSE      917.79 TCPU      361.95
 CYC   1 ETOT(AU) -9.583156577965E+03 DETOT  2.07E+01 tst  0.00E+00 PX  1.00E+00
 TTTTTTTTTTTTTTTTTTTTTTTTTTTTTT DIIS        TELAPSE      917.92 TCPU      362.08
 DIIS TEST: 0.12036E+02 AT SCF   CYCLE   1 - MIX   30 %
 TTTTTTTTTTTTTTTTTTTTTTTTTTTTTT FDIK        TELAPSE      919.30 TCPU      363.11
 INSULATING STATE
 TOP OF VALENCE BANDS -    BAND    366; K    4; EIG -1.9903205E-01 AU
 TOP OF VALENCE BANDS -    BAND    366; K    1; EIG -1.9925673E-01 AU
 BOTTOM OF VIRTUAL BANDS - BAND    367; K    4; EIG -1.8487596E-02 AU
 DIRECT ENERGY BAND GAP:   4.9129 eV
 BOTTOM OF VIRTUAL BANDS - BAND    367; K    1; EIG -1.8233843E-02 AU
 TTTTTTTTTTTTTTTTTTTTTTTTTTTTTT PDIG        TELAPSE      919.52 TCPU      363.33
 CHARGE NORMALIZATION FACTOR   1.00000000
 TOTAL ATOMIC CHARGES:
  18.8706160  18.8706160  18.8690508  18.8690508  18.8690508  18.8690508
   7.3752872   7.3752872   7.3752872   7.3752872   7.3755280   7.3756726
   7.3755280   7.3756726   7.3755280   7.3756726   7.3755280   7.3756726
   7.3756726   7.3756726   7.3756726   7.3756726   7.3752872   7.3755280
   7.3752872   7.3755280   7.3752872   7.3755280   7.3752872   7.3755280
  17.0587681  17.0587681  17.0587681  17.0587681  17.0587681  17.0590124
  17.0587681  17.0590124  17.0587681  17.0590124  17.0587681  17.0590124
   6.0986209   6.0986209   6.0986209   6.0986209   6.0986209   6.0986746
   6.0986209   6.0986746   6.0986209   6.0986746   6.0986209   6.0986746
   5.8916329   5.8916329   5.8916329   5.8916329   5.8918221   5.8912045
   5.8918221   5.8912045   5.8918221   5.8912045   5.8918221   5.8912045
   5.8912045   5.8912045   5.8912045   5.8912045   5.8916329   5.8918221
   5.8916329   5.8918221   5.8916329   5.8918221   5.8916329   5.8918221
   0.9366669   0.9366669   0.9366669   0.9366669   0.9366815   0.9370925
   0.9366815   0.9370925   0.9366815   0.9370925   0.9366815   0.9370925
   0.9370925   0.9370925   0.9370925   0.9370925   0.9366669   0.9366815
   0.9366669   0.9366815   0.9366669   0.9366815   0.9366669   0.9366815
 TTTTTTTTTTTTTTTTTTTTTTTTTTTTTT MOQGAD      TELAPSE      919.53 TCPU      363.35
 TTTTTTTTTTTTTTTTTTTTTTTTTTTTTT SHELLXN     TELAPSE      936.02 TCPU      373.16
 TTTTTTTTTTTTTTTTTTTTTTTTTTTTTT MONMO3      TELAPSE      936.90 TCPU      374.03
 NUMERICALLY INTEGRATED DENSITY    731.9999933402
 TTTTTTTTTTTTTTTTTTTTTTTTTTTTTT NUMDFT      TELAPSE      938.54 TCPU      375.68
 CYC   2 ETOT(AU) -9.583527192068E+03 DETOT -3.71E-01 tst  7.74E-03 PX  1.23E-01
 TTTTTTTTTTTTTTTTTTTTTTTTTTTTTT DIIS        TELAPSE      938.69 TCPU      375.82
 DIIS TEST: 0.92232E+01 AT SCF   CYCLE   2 - DIIS ACTIVE - HISTORY:     2 CYCLES
 TTTTTTTTTTTTTTTTTTTTTTTTTTTTTT FDIK        TELAPSE      940.00 TCPU      376.80
 INSULATING STATE
 TOP OF VALENCE BANDS -    BAND    366; K    4; EIG -2.1011165E-01 AU
 TOP OF VALENCE BANDS -    BAND    366; K    1; EIG -2.1036912E-01 AU
 BOTTOM OF VIRTUAL BANDS - BAND    367; K    4; EIG  1.9576427E-02 AU
 DIRECT ENERGY BAND GAP:   6.2501 eV
 BOTTOM OF VIRTUAL BANDS - BAND    367; K    1; EIG  2.1999294E-02 AU
 TTTTTTTTTTTTTTTTTTTTTTTTTTTTTT PDIG        TELAPSE      940.22 TCPU      377.02
 CHARGE NORMALIZATION FACTOR   1.00000000
 TOTAL ATOMIC CHARGES:
  18.5950397  18.5950397  18.5947339  18.5947339  18.5947339  18.5947339
   7.5635423   7.5635423   7.5635423   7.5635423   7.5634536   7.5631986
   7.5634536   7.5631986   7.5634536   7.5631986   7.5634536   7.5631986
   7.5631986   7.5631986   7.5631986   7.5631986   7.5635423   7.5634536
   7.5635423   7.5634536   7.5635423   7.5634536   7.5635423   7.5634536
  17.0592811  17.0592811  17.0592811  17.0592811  17.0592811  17.0592599
  17.0592811  17.0592599  17.0592811  17.0592599  17.0592811  17.0592599
   5.6821747   5.6821747   5.6821747   5.6821747   5.6821747   5.6825446
   5.6821747   5.6825446   5.6821747   5.6825446   5.6821747   5.6825446
   6.0257761   6.0257761   6.0257761   6.0257761   6.0265041   6.0262538
   6.0265041   6.0262538   6.0265041   6.0262538   6.0265041   6.0262538
   6.0262538   6.0262538   6.0262538   6.0262538   6.0257761   6.0265041
   6.0257761   6.0265041   6.0257761   6.0265041   6.0257761   6.0265041
   0.8907426   0.8907426   0.8907426   0.8907426   0.8910628   0.8909810
   0.8910628   0.8909810   0.8910628   0.8909810   0.8910628   0.8909810
   0.8909810   0.8909810   0.8909810   0.8909810   0.8907426   0.8910628
   0.8907426   0.8910628   0.8907426   0.8910628   0.8907426   0.8910628
 TTTTTTTTTTTTTTTTTTTTTTTTTTTTTT MOQGAD      TELAPSE      940.24 TCPU      377.03
 TTTTTTTTTTTTTTTTTTTTTTTTTTTTTT SHELLXN     TELAPSE      955.81 TCPU      386.84
 TTTTTTTTTTTTTTTTTTTTTTTTTTTTTT MONMO3      TELAPSE      957.24 TCPU      388.27
 NUMERICALLY INTEGRATED DENSITY    731.9999860532
 TTTTTTTTTTTTTTTTTTTTTTTTTTTTTT NUMDFT      TELAPSE      958.88 TCPU      389.90
 CYC   3 ETOT(AU) -9.584353240698E+03 DETOT -8.26E-01 tst  2.31E-03 PX  6.99E-02
 TTTTTTTTTTTTTTTTTTTTTTTTTTTTTT DIIS        TELAPSE      959.01 TCPU      390.04
 DIIS TEST: 0.38584E+00 AT SCF   CYCLE   3 - DIIS ACTIVE - HISTORY:     3 CYCLES
 TTTTTTTTTTTTTTTTTTTTTTTTTTTTTT FDIK        TELAPSE      960.33 TCPU      391.03
 INSULATING STATE
 TOP OF VALENCE BANDS -    BAND    366; K    4; EIG -2.2368354E-01 AU
 TOP OF VALENCE BANDS -    BAND    366; K    1; EIG -2.2391033E-01 AU
 BOTTOM OF VIRTUAL BANDS - BAND    367; K    3; EIG  8.6862222E-03 AU
 INDIRECT ENERGY BAND GAP:   6.3231 eV
 BOTTOM OF VIRTUAL BANDS - BAND    367; K    1; EIG  9.7929317E-03 AU
 TTTTTTTTTTTTTTTTTTTTTTTTTTTTTT PDIG        TELAPSE      960.56 TCPU      391.25
 CHARGE NORMALIZATION FACTOR   1.00000000
 TOTAL ATOMIC CHARGES:
  18.5513733  18.5513733  18.5510734  18.5510734  18.5510734  18.5510734
   7.5581134   7.5581134   7.5581134   7.5581134   7.5582385   7.5582092
   7.5582385   7.5582092   7.5582385   7.5582092   7.5582385   7.5582092
   7.5582092   7.5582092   7.5582092   7.5582092   7.5581134   7.5582385
   7.5581134   7.5582385   7.5581134   7.5582385   7.5581134   7.5582385
  17.0311216  17.0311216  17.0311216  17.0311216  17.0311216  17.0311068
  17.0311216  17.0311068  17.0311216  17.0311068  17.0311216  17.0311068
   5.7851533   5.7851533   5.7851533   5.7851533   5.7851533   5.7851590
   5.7851533   5.7851590   5.7851533   5.7851590   5.7851533   5.7851590
   6.0198079   6.0198079   6.0198079   6.0198079   6.0197713   6.0198614
   6.0197713   6.0198614   6.0197713   6.0198614   6.0197713   6.0198614
   6.0198614   6.0198614   6.0198614   6.0198614   6.0198079   6.0197713
   6.0198079   6.0197713   6.0198079   6.0197713   6.0198079   6.0197713
   0.8761099   0.8761099   0.8761099   0.8761099   0.8760679   0.8760328
   0.8760679   0.8760328   0.8760679   0.8760328   0.8760679   0.8760328
   0.8760328   0.8760328   0.8760328   0.8760328   0.8761099   0.8760679
   0.8761099   0.8760679   0.8761099   0.8760679   0.8761099   0.8760679
 TTTTTTTTTTTTTTTTTTTTTTTTTTTTTT MOQGAD      TELAPSE      960.57 TCPU      391.26
 TTTTTTTTTTTTTTTTTTTTTTTTTTTTTT SHELLXN     TELAPSE      974.80 TCPU      401.07
 TTTTTTTTTTTTTTTTTTTTTTTTTTTTTT MONMO3      TELAPSE      976.44 TCPU      402.71
 NUMERICALLY INTEGRATED DENSITY    731.9999882545
 TTTTTTTTTTTTTTTTTTTTTTTTTTTTTT NUMDFT      TELAPSE      978.07 TCPU      404.34
 CYC   4 ETOT(AU) -9.584391240324E+03 DETOT -3.80E-02 tst  7.98E-05 PX  2.14E-02
 TTTTTTTTTTTTTTTTTTTTTTTTTTTTTT DIIS        TELAPSE      978.16 TCPU      404.43
 DIIS TEST: 0.32476E-01 AT SCF   CYCLE   4 - DIIS ACTIVE - HISTORY:     4 CYCLES
 TTTTTTTTTTTTTTTTTTTTTTTTTTTTTT FDIK        TELAPSE      979.40 TCPU      405.33
 INSULATING STATE
 TOP OF VALENCE BANDS -    BAND    366; K    4; EIG -2.2315176E-01 AU
 TOP OF VALENCE BANDS -    BAND    366; K    1; EIG -2.2338906E-01 AU
 BOTTOM OF VIRTUAL BANDS - BAND    367; K    4; EIG  9.5018839E-03 AU
 DIRECT ENERGY BAND GAP:   6.3308 eV
 BOTTOM OF VIRTUAL BANDS - BAND    367; K    1; EIG  1.2165038E-02 AU
 TTTTTTTTTTTTTTTTTTTTTTTTTTTTTT PDIG        TELAPSE      979.62 TCPU      405.56
 CHARGE NORMALIZATION FACTOR   1.00000000
 TOTAL ATOMIC CHARGES:
  18.5570274  18.5570274  18.5570393  18.5570393  18.5570393  18.5570393
   7.5504494   7.5504494   7.5504494   7.5504494   7.5503627   7.5503512
   7.5503627   7.5503512   7.5503627   7.5503512   7.5503627   7.5503512
   7.5503512   7.5503512   7.5503512   7.5503512   7.5504494   7.5503627
   7.5504494   7.5503627   7.5504494   7.5503627   7.5504494   7.5503627
  17.0490354  17.0490354  17.0490354  17.0490354  17.0490354  17.0490256
  17.0490354  17.0490256  17.0490354  17.0490256  17.0490354  17.0490256
   5.7593925   5.7593925   5.7593925   5.7593925   5.7593925   5.7595019
   5.7593925   5.7595019   5.7593925   5.7595019   5.7593925   5.7595019
   6.0295178   6.0295178   6.0295178   6.0295178   6.0295548   6.0295336
   6.0295548   6.0295336   6.0295548   6.0295336   6.0295548   6.0295336
   6.0295336   6.0295336   6.0295336   6.0295336   6.0295178   6.0295548
   6.0295178   6.0295548   6.0295178   6.0295548   6.0295178   6.0295548
   0.8765748   0.8765748   0.8765748   0.8765748   0.8765908   0.8765968
   0.8765908   0.8765968   0.8765908   0.8765968   0.8765908   0.8765968
   0.8765968   0.8765968   0.8765968   0.8765968   0.8765748   0.8765908
   0.8765748   0.8765908   0.8765748   0.8765908   0.8765748   0.8765908
 TTTTTTTTTTTTTTTTTTTTTTTTTTTTTT MOQGAD      TELAPSE      979.63 TCPU      405.57
 TTTTTTTTTTTTTTTTTTTTTTTTTTTTTT SHELLXN     TELAPSE      998.97 TCPU      415.37
 TTTTTTTTTTTTTTTTTTTTTTTTTTTTTT MONMO3      TELAPSE      999.95 TCPU      416.35
 NUMERICALLY INTEGRATED DENSITY    731.9999882152
 TTTTTTTTTTTTTTTTTTTTTTTTTTTTTT NUMDFT      TELAPSE     1001.49 TCPU      417.89
 CYC   5 ETOT(AU) -9.584393431424E+03 DETOT -2.19E-03 tst  6.61E-06 PX  6.70E-03
 TTTTTTTTTTTTTTTTTTTTTTTTTTTTTT DIIS        TELAPSE     1001.67 TCPU      418.07
 DIIS TEST: 0.80950E-02 AT SCF   CYCLE   5 - DIIS ACTIVE - HISTORY:     5 CYCLES
 TTTTTTTTTTTTTTTTTTTTTTTTTTTTTT FDIK        TELAPSE     1002.95 TCPU      419.02
 INSULATING STATE
 TOP OF VALENCE BANDS -    BAND    366; K    4; EIG -2.2301908E-01 AU
 TOP OF VALENCE BANDS -    BAND    366; K    1; EIG -2.2325185E-01 AU
 BOTTOM OF VIRTUAL BANDS - BAND    367; K    4; EIG  9.6529566E-03 AU
 DIRECT ENERGY BAND GAP:   6.3313 eV
 BOTTOM OF VIRTUAL BANDS - BAND    367; K    1; EIG  1.1624666E-02 AU
 TTTTTTTTTTTTTTTTTTTTTTTTTTTTTT PDIG        TELAPSE     1003.18 TCPU      419.24
 CHARGE NORMALIZATION FACTOR   1.00000000
 TOTAL ATOMIC CHARGES:
  18.5521656  18.5521656  18.5522088  18.5522088  18.5522088  18.5522088
   7.5580483   7.5580483   7.5580483   7.5580483   7.5580559   7.5580603
   7.5580559   7.5580603   7.5580559   7.5580603   7.5580559   7.5580603
   7.5580603   7.5580603   7.5580603   7.5580603   7.5580483   7.5580559
   7.5580483   7.5580559   7.5580483   7.5580559   7.5580483   7.5580559
  17.0413172  17.0413172  17.0413172  17.0413172  17.0413172  17.0413094
  17.0413172  17.0413094  17.0413172  17.0413094  17.0413172  17.0413094
   5.7666155   5.7666155   5.7666155   5.7666155   5.7666155   5.7666109
   5.7666155   5.7666109   5.7666155   5.7666109   5.7666155   5.7666109
   6.0224722   6.0224722   6.0224722   6.0224722   6.0224479   6.0224430
   6.0224479   6.0224430   6.0224479   6.0224430   6.0224479   6.0224430
   6.0224430   6.0224430   6.0224430   6.0224430   6.0224722   6.0224479
   6.0224722   6.0224479   6.0224722   6.0224479   6.0224722   6.0224479
   0.8774770   0.8774770   0.8774770   0.8774770   0.8774728   0.8774840
   0.8774728   0.8774840   0.8774728   0.8774840   0.8774728   0.8774840
   0.8774840   0.8774840   0.8774840   0.8774840   0.8774770   0.8774728
   0.8774770   0.8774728   0.8774770   0.8774728   0.8774770   0.8774728
 TTTTTTTTTTTTTTTTTTTTTTTTTTTTTT MOQGAD      TELAPSE     1003.19 TCPU      419.25
 TTTTTTTTTTTTTTTTTTTTTTTTTTTTTT SHELLXN     TELAPSE     1017.56 TCPU      429.06
 TTTTTTTTTTTTTTTTTTTTTTTTTTTTTT MONMO3      TELAPSE     1018.18 TCPU      429.68
 NUMERICALLY INTEGRATED DENSITY    731.9999881578
 TTTTTTTTTTTTTTTTTTTTTTTTTTTTTT NUMDFT      TELAPSE     1019.72 TCPU      431.22
 CYC   6 ETOT(AU) -9.584394045649E+03 DETOT -6.14E-04 tst  1.92E-06 PX  3.51E-03
 TTTTTTTTTTTTTTTTTTTTTTTTTTTTTT DIIS        TELAPSE     1019.93 TCPU      431.42
 DIIS TEST: 0.17420E-02 AT SCF   CYCLE   6 - DIIS ACTIVE - HISTORY:     6 CYCLES
 TTTTTTTTTTTTTTTTTTTTTTTTTTTTTT FDIK        TELAPSE     1021.26 TCPU      432.42
 INSULATING STATE
 TOP OF VALENCE BANDS -    BAND    366; K    4; EIG -2.2314862E-01 AU
 TOP OF VALENCE BANDS -    BAND    366; K    1; EIG -2.2338230E-01 AU
 BOTTOM OF VIRTUAL BANDS - BAND    367; K    4; EIG  9.9163352E-03 AU
 DIRECT ENERGY BAND GAP:   6.3420 eV
 BOTTOM OF VIRTUAL BANDS - BAND    367; K    1; EIG  1.2032722E-02 AU
 TTTTTTTTTTTTTTTTTTTTTTTTTTTTTT PDIG        TELAPSE     1021.48 TCPU      432.64
 CHARGE NORMALIZATION FACTOR   1.00000000
 TOTAL ATOMIC CHARGES:
  18.5533712  18.5533712  18.5533841  18.5533841  18.5533841  18.5533841
   7.5555842   7.5555842   7.5555842   7.5555842   7.5555772   7.5555858
   7.5555772   7.5555858   7.5555772   7.5555858   7.5555772   7.5555858
   7.5555858   7.5555858   7.5555858   7.5555858   7.5555842   7.5555772
   7.5555842   7.5555772   7.5555842   7.5555772   7.5555842   7.5555772
  17.0420632  17.0420632  17.0420632  17.0420632  17.0420632  17.0420610
  17.0420632  17.0420610  17.0420632  17.0420610  17.0420632  17.0420610
   5.7650298   5.7650298   5.7650298   5.7650298   5.7650298   5.7650204
   5.7650298   5.7650204   5.7650298   5.7650204   5.7650298   5.7650204
   6.0256071   6.0256071   6.0256071   6.0256071   6.0256014   6.0256065
   6.0256014   6.0256065   6.0256014   6.0256065   6.0256014   6.0256065
   6.0256065   6.0256065   6.0256065   6.0256065   6.0256071   6.0256014
   6.0256071   6.0256014   6.0256071   6.0256014   6.0256071   6.0256014
   0.8769252   0.8769252   0.8769252   0.8769252   0.8769228   0.8769213
   0.8769228   0.8769213   0.8769228   0.8769213   0.8769228   0.8769213
   0.8769213   0.8769213   0.8769213   0.8769213   0.8769252   0.8769228
   0.8769252   0.8769228   0.8769252   0.8769228   0.8769252   0.8769228
 TTTTTTTTTTTTTTTTTTTTTTTTTTTTTT MOQGAD      TELAPSE     1021.49 TCPU      432.65
 TTTTTTTTTTTTTTTTTTTTTTTTTTTTTT SHELLXN     TELAPSE     1035.68 TCPU      442.45
 TTTTTTTTTTTTTTTTTTTTTTTTTTTTTT MONMO3      TELAPSE     1036.61 TCPU      443.39
 NUMERICALLY INTEGRATED DENSITY    731.9999881140
 TTTTTTTTTTTTTTTTTTTTTTTTTTTTTT NUMDFT      TELAPSE     1038.25 TCPU      445.02
 CYC   7 ETOT(AU) -9.584394181520E+03 DETOT -1.36E-04 tst  3.49E-07 PX  1.12E-03
 TTTTTTTTTTTTTTTTTTTTTTTTTTTTTT DIIS        TELAPSE     1038.51 TCPU      445.28
 DIIS TEST: 0.24890E-03 AT SCF   CYCLE   7 - DIIS ACTIVE - HISTORY:     7 CYCLES
 TTTTTTTTTTTTTTTTTTTTTTTTTTTTTT FDIK        TELAPSE     1039.92 TCPU      446.34
 INSULATING STATE
 TOP OF VALENCE BANDS -    BAND    366; K    4; EIG -2.2313700E-01 AU
 TOP OF VALENCE BANDS -    BAND    366; K    1; EIG -2.2337072E-01 AU
 BOTTOM OF VIRTUAL BANDS - BAND    367; K    4; EIG  9.6959467E-03 AU
 DIRECT ENERGY BAND GAP:   6.3357 eV
 BOTTOM OF VIRTUAL BANDS - BAND    367; K    1; EIG  1.1912031E-02 AU
 TTTTTTTTTTTTTTTTTTTTTTTTTTTTTT PDIG        TELAPSE     1040.15 TCPU      446.56
 CHARGE NORMALIZATION FACTOR   1.00000000
 TOTAL ATOMIC CHARGES:
  18.5528772  18.5528772  18.5528826  18.5528826  18.5528826  18.5528826
   7.5556048   7.5556048   7.5556048   7.5556048   7.5556008   7.5556035
   7.5556008   7.5556035   7.5556008   7.5556035   7.5556008   7.5556035
   7.5556035   7.5556035   7.5556035   7.5556035   7.5556048   7.5556008
   7.5556048   7.5556008   7.5556048   7.5556008   7.5556048   7.5556008
  17.0430537  17.0430537  17.0430537  17.0430537  17.0430537  17.0430533
  17.0430537  17.0430533  17.0430537  17.0430533  17.0430537  17.0430533
   5.7655598   5.7655598   5.7655598   5.7655598   5.7655598   5.7655592
   5.7655598   5.7655592   5.7655598   5.7655592   5.7655598   5.7655592
   6.0248065   6.0248065   6.0248065   6.0248065   6.0248007   6.0248046
   6.0248007   6.0248046   6.0248007   6.0248046   6.0248007   6.0248046
   6.0248046   6.0248046   6.0248046   6.0248046   6.0248065   6.0248007
   6.0248065   6.0248007   6.0248065   6.0248007   6.0248065   6.0248007
   0.8770667   0.8770667   0.8770667   0.8770667   0.8770662   0.8770657
   0.8770662   0.8770657   0.8770662   0.8770657   0.8770662   0.8770657
   0.8770657   0.8770657   0.8770657   0.8770657   0.8770667   0.8770662
   0.8770667   0.8770662   0.8770667   0.8770662   0.8770667   0.8770662
 TTTTTTTTTTTTTTTTTTTTTTTTTTTTTT MOQGAD      TELAPSE     1040.16 TCPU      446.57
 TTTTTTTTTTTTTTTTTTTTTTTTTTTTTT SHELLXN     TELAPSE     1056.86 TCPU      456.38
 TTTTTTTTTTTTTTTTTTTTTTTTTTTTTT MONMO3      TELAPSE     1058.07 TCPU      457.58
 NUMERICALLY INTEGRATED DENSITY    731.9999881816
 TTTTTTTTTTTTTTTTTTTTTTTTTTTTTT NUMDFT      TELAPSE     1059.69 TCPU      459.20
 CYC   8 ETOT(AU) -9.584394196588E+03 DETOT -1.51E-05 tst  6.36E-08 PX  7.21E-04
 TTTTTTTTTTTTTTTTTTTTTTTTTTTTTT DIIS        TELAPSE     1060.86 TCPU      460.37
 DIIS TEST: 0.51047E-04 AT SCF   CYCLE   8 - DIIS ACTIVE - HISTORY:     8 CYCLES
 TTTTTTTTTTTTTTTTTTTTTTTTTTTTTT FDIK        TELAPSE     1063.11 TCPU      461.80
 INSULATING STATE
 TOP OF VALENCE BANDS -    BAND    366; K    4; EIG -2.2312191E-01 AU
 TOP OF VALENCE BANDS -    BAND    366; K    1; EIG -2.2335550E-01 AU
 BOTTOM OF VIRTUAL BANDS - BAND    367; K    4; EIG  9.7855399E-03 AU
 DIRECT ENERGY BAND GAP:   6.3377 eV
 BOTTOM OF VIRTUAL BANDS - BAND    367; K    1; EIG  1.1935327E-02 AU
 TTTTTTTTTTTTTTTTTTTTTTTTTTTTTT PDIG        TELAPSE     1063.48 TCPU      462.17
 CHARGE NORMALIZATION FACTOR   1.00000000
 TOTAL ATOMIC CHARGES:
  18.5530630  18.5530630  18.5530667  18.5530667  18.5530667  18.5530667
   7.5560639   7.5560639   7.5560639   7.5560639   7.5560618   7.5560626
   7.5560618   7.5560626   7.5560618   7.5560626   7.5560618   7.5560626
   7.5560626   7.5560626   7.5560626   7.5560626   7.5560639   7.5560618
   7.5560639   7.5560618   7.5560639   7.5560618   7.5560639   7.5560618
  17.0425855  17.0425855  17.0425855  17.0425855  17.0425855  17.0425860
  17.0425855  17.0425860  17.0425855  17.0425860  17.0425855  17.0425860
   5.7649427   5.7649427   5.7649427   5.7649427   5.7649427   5.7649424
   5.7649427   5.7649424   5.7649427   5.7649424   5.7649427   5.7649424
   6.0248649   6.0248649   6.0248649   6.0248649   6.0248673   6.0248663
   6.0248673   6.0248663   6.0248673   6.0248663   6.0248673   6.0248663
   6.0248663   6.0248663   6.0248663   6.0248663   6.0248649   6.0248673
   6.0248649   6.0248673   6.0248649   6.0248673   6.0248649   6.0248673
   0.8770409   0.8770409   0.8770409   0.8770409   0.8770405   0.8770403
   0.8770405   0.8770403   0.8770405   0.8770403   0.8770405   0.8770403
   0.8770403   0.8770403   0.8770403   0.8770403   0.8770409   0.8770405
   0.8770409   0.8770405   0.8770409   0.8770405   0.8770409   0.8770405
 TTTTTTTTTTTTTTTTTTTTTTTTTTTTTT MOQGAD      TELAPSE     1063.49 TCPU      462.19
 TTTTTTTTTTTTTTTTTTTTTTTTTTTTTT SHELLXN     TELAPSE     1077.85 TCPU      471.99
 TTTTTTTTTTTTTTTTTTTTTTTTTTTTTT MONMO3      TELAPSE     1078.91 TCPU      473.04
 NUMERICALLY INTEGRATED DENSITY    731.9999881549
 TTTTTTTTTTTTTTTTTTTTTTTTTTTTTT NUMDFT      TELAPSE     1080.53 TCPU      474.67
 CYC   9 ETOT(AU) -9.584394198370E+03 DETOT -1.78E-06 tst  1.54E-08 PX  2.77E-04
 TTTTTTTTTTTTTTTTTTTTTTTTTTTTTT DIIS        TELAPSE     1080.91 TCPU      475.04
 DIIS TEST: 0.16949E-04 AT SCF   CYCLE   9 - DIIS ACTIVE - HISTORY:     9 CYCLES
 TTTTTTTTTTTTTTTTTTTTTTTTTTTTTT FDIK        TELAPSE     1082.41 TCPU      476.21
 INSULATING STATE
 TOP OF VALENCE BANDS -    BAND    366; K    4; EIG -2.2313389E-01 AU
 TOP OF VALENCE BANDS -    BAND    366; K    1; EIG -2.2336756E-01 AU
 BOTTOM OF VIRTUAL BANDS - BAND    367; K    4; EIG  9.7777006E-03 AU
 DIRECT ENERGY BAND GAP:   6.3378 eV
 BOTTOM OF VIRTUAL BANDS - BAND    367; K    1; EIG  1.1943607E-02 AU
 TTTTTTTTTTTTTTTTTTTTTTTTTTTTTT PDIG        TELAPSE     1082.64 TCPU      476.44
 CHARGE NORMALIZATION FACTOR   1.00000000
 TOTAL ATOMIC CHARGES:
  18.5529851  18.5529851  18.5529855  18.5529855  18.5529855  18.5529855
   7.5557185   7.5557185   7.5557185   7.5557185   7.5557181   7.5557185
   7.5557181   7.5557185   7.5557181   7.5557185   7.5557181   7.5557185
   7.5557185   7.5557185   7.5557185   7.5557185   7.5557185   7.5557181
   7.5557185   7.5557181   7.5557185   7.5557181   7.5557185   7.5557181
  17.0425513  17.0425513  17.0425513  17.0425513  17.0425513  17.0425512
  17.0425513  17.0425512  17.0425513  17.0425512  17.0425513  17.0425512
   5.7654443   5.7654443   5.7654443   5.7654443   5.7654443   5.7654436
   5.7654443   5.7654436   5.7654443   5.7654436   5.7654443   5.7654436
   6.0250071   6.0250071   6.0250071   6.0250071   6.0250059   6.0250065
   6.0250059   6.0250065   6.0250059   6.0250065   6.0250059   6.0250065
   6.0250065   6.0250065   6.0250065   6.0250065   6.0250071   6.0250059
   6.0250071   6.0250059   6.0250071   6.0250059   6.0250071   6.0250059
   0.8770313   0.8770313   0.8770313   0.8770313   0.8770311   0.8770311
   0.8770311   0.8770311   0.8770311   0.8770311   0.8770311   0.8770311
   0.8770311   0.8770311   0.8770311   0.8770311   0.8770313   0.8770311
   0.8770313   0.8770311   0.8770313   0.8770311   0.8770313   0.8770311
 TTTTTTTTTTTTTTTTTTTTTTTTTTTTTT MOQGAD      TELAPSE     1082.65 TCPU      476.45
 TTTTTTTTTTTTTTTTTTTTTTTTTTTTTT SHELLXN     TELAPSE     1096.35 TCPU      486.25
 TTTTTTTTTTTTTTTTTTTTTTTTTTTTTT MONMO3      TELAPSE     1097.52 TCPU      487.42
 NUMERICALLY INTEGRATED DENSITY    731.9999881567
 TTTTTTTTTTTTTTTTTTTTTTTTTTTTTT NUMDFT      TELAPSE     1099.06 TCPU      488.96
 CYC  10 ETOT(AU) -9.584394199874E+03 DETOT -1.50E-06 tst  2.44E-09 PX  1.41E-04
 TTTTTTTTTTTTTTTTTTTTTTTTTTTTTT DIIS        TELAPSE     1099.38 TCPU      489.28
 DIIS TEST: 0.37077E-05 AT SCF   CYCLE  10 - DIIS ACTIVE - HISTORY:    10 CYCLES
 TTTTTTTTTTTTTTTTTTTTTTTTTTTTTT FDIK        TELAPSE     1100.79 TCPU      490.36
 INSULATING STATE
 TOP OF VALENCE BANDS -    BAND    366; K    4; EIG -2.2312845E-01 AU
 TOP OF VALENCE BANDS -    BAND    366; K    1; EIG -2.2336209E-01 AU
 BOTTOM OF VIRTUAL BANDS - BAND    367; K    4; EIG  9.7681466E-03 AU
 DIRECT ENERGY BAND GAP:   6.3374 eV
 BOTTOM OF VIRTUAL BANDS - BAND    367; K    1; EIG  1.1936354E-02 AU
 TTTTTTTTTTTTTTTTTTTTTTTTTTTTTT PDIG        TELAPSE     1101.02 TCPU      490.58
 CHARGE NORMALIZATION FACTOR   1.00000000
 TOTAL ATOMIC CHARGES:
  18.5530079  18.5530079  18.5530081  18.5530081  18.5530081  18.5530081
   7.5558545   7.5558545   7.5558545   7.5558545   7.5558543   7.5558543
   7.5558543   7.5558543   7.5558543   7.5558543   7.5558543   7.5558543
   7.5558543   7.5558543   7.5558543   7.5558543   7.5558545   7.5558543
   7.5558545   7.5558543   7.5558545   7.5558543   7.5558545   7.5558543
  17.0426761  17.0426761  17.0426761  17.0426761  17.0426761  17.0426760
  17.0426761  17.0426760  17.0426761  17.0426760  17.0426761  17.0426760
   5.7652133   5.7652133   5.7652133   5.7652133   5.7652133   5.7652131
   5.7652133   5.7652131   5.7652133   5.7652131   5.7652133   5.7652131
   6.0249124   6.0249124   6.0249124   6.0249124   6.0249121   6.0249125
   6.0249121   6.0249125   6.0249121   6.0249125   6.0249121   6.0249125
   6.0249125   6.0249125   6.0249125   6.0249125   6.0249124   6.0249121
   6.0249124   6.0249121   6.0249124   6.0249121   6.0249124   6.0249121
   0.8770367   0.8770367   0.8770367   0.8770367   0.8770367   0.8770366
   0.8770367   0.8770366   0.8770367   0.8770366   0.8770367   0.8770366
   0.8770366   0.8770366   0.8770366   0.8770366   0.8770367   0.8770367
   0.8770367   0.8770367   0.8770367   0.8770367   0.8770367   0.8770367
 TTTTTTTTTTTTTTTTTTTTTTTTTTTTTT MOQGAD      TELAPSE     1101.03 TCPU      490.59
 TTTTTTTTTTTTTTTTTTTTTTTTTTTTTT SHELLXN     TELAPSE     1114.47 TCPU      500.40
 TTTTTTTTTTTTTTTTTTTTTTTTTTTTTT MONMO3      TELAPSE     1117.53 TCPU      503.46
 NUMERICALLY INTEGRATED DENSITY    731.9999881591
 TTTTTTTTTTTTTTTTTTTTTTTTTTTTTT NUMDFT      TELAPSE     1119.08 TCPU      505.01
 CYC  11 ETOT(AU) -9.584394200536E+03 DETOT -6.63E-07 tst  4.43E-10 PX  5.51E-05
 TTTTTTTTTTTTTTTTTTTTTTTTTTTTTT DIIS        TELAPSE     1119.50 TCPU      505.43
 DIIS TEST: 0.28863E-06 AT SCF   CYCLE  11 - DIIS ACTIVE - HISTORY:    11 CYCLES
 TTTTTTTTTTTTTTTTTTTTTTTTTTTTTT FDIK        TELAPSE     1120.90 TCPU      506.50
 INSULATING STATE
 TOP OF VALENCE BANDS -    BAND    366; K    4; EIG -2.2313043E-01 AU
 TOP OF VALENCE BANDS -    BAND    366; K    1; EIG -2.2336408E-01 AU
 BOTTOM OF VIRTUAL BANDS - BAND    367; K    4; EIG  9.7709194E-03 AU
 DIRECT ENERGY BAND GAP:   6.3376 eV
 BOTTOM OF VIRTUAL BANDS - BAND    367; K    1; EIG  1.1937554E-02 AU
 TTTTTTTTTTTTTTTTTTTTTTTTTTTTTT PDIG        TELAPSE     1121.12 TCPU      506.72
 CHARGE NORMALIZATION FACTOR   1.00000000
 TOTAL ATOMIC CHARGES:
  18.5530002  18.5530002  18.5530008  18.5530008  18.5530008  18.5530008
   7.5558256   7.5558256   7.5558256   7.5558256   7.5558257   7.5558254
   7.5558257   7.5558254   7.5558257   7.5558254   7.5558257   7.5558254
   7.5558254   7.5558254   7.5558254   7.5558254   7.5558256   7.5558257
   7.5558256   7.5558257   7.5558256   7.5558257   7.5558256   7.5558257
  17.0426323  17.0426323  17.0426323  17.0426323  17.0426323  17.0426323
  17.0426323  17.0426323  17.0426323  17.0426323  17.0426323  17.0426323
   5.7652687   5.7652687   5.7652687   5.7652687   5.7652687   5.7652687
   5.7652687   5.7652687   5.7652687   5.7652687   5.7652687   5.7652687
   6.0249357   6.0249357   6.0249357   6.0249357   6.0249358   6.0249357
   6.0249358   6.0249357   6.0249358   6.0249357   6.0249358   6.0249357
   6.0249357   6.0249357   6.0249357   6.0249357   6.0249357   6.0249358
   6.0249357   6.0249358   6.0249357   6.0249358   6.0249357   6.0249358
   0.8770381   0.8770381   0.8770381   0.8770381   0.8770379   0.8770381
   0.8770379   0.8770381   0.8770379   0.8770381   0.8770379   0.8770381
   0.8770381   0.8770381   0.8770381   0.8770381   0.8770381   0.8770379
   0.8770381   0.8770379   0.8770381   0.8770379   0.8770381   0.8770379
 TTTTTTTTTTTTTTTTTTTTTTTTTTTTTT MOQGAD      TELAPSE     1121.14 TCPU      506.73
 TTTTTTTTTTTTTTTTTTTTTTTTTTTTTT SHELLXN     TELAPSE     1135.20 TCPU      516.54
 TTTTTTTTTTTTTTTTTTTTTTTTTTTTTT MONMO3      TELAPSE     1136.06 TCPU      517.39
 NUMERICALLY INTEGRATED DENSITY    731.9999881593
 TTTTTTTTTTTTTTTTTTTTTTTTTTTTTT NUMDFT      TELAPSE     1137.59 TCPU      518.92
 CYC  12 ETOT(AU) -9.584394200269E+03 DETOT  2.67E-07 tst  3.77E-11 PX  1.53E-05
 TTTTTTTTTTTTTTTTTTTTTTTTTTTTTT DIIS        TELAPSE     1137.96 TCPU      519.29
 DIIS TEST: 0.18884E-07 AT SCF   CYCLE  12 - DIIS ACTIVE - HISTORY:    12 CYCLES
 TTTTTTTTTTTTTTTTTTTTTTTTTTTTTT FDIK        TELAPSE     1139.70 TCPU      520.70
 INSULATING STATE
 TOP OF VALENCE BANDS -    BAND    366; K    4; EIG -2.2312970E-01 AU
 TOP OF VALENCE BANDS -    BAND    366; K    1; EIG -2.2336334E-01 AU
 BOTTOM OF VIRTUAL BANDS - BAND    367; K    4; EIG  9.7714219E-03 AU
 DIRECT ENERGY BAND GAP:   6.3376 eV
 BOTTOM OF VIRTUAL BANDS - BAND    367; K    1; EIG  1.1938073E-02 AU
 TTTTTTTTTTTTTTTTTTTTTTTTTTTTTT PDIG        TELAPSE     1140.00 TCPU      521.00
 CHARGE NORMALIZATION FACTOR   1.00000000
 TOTAL ATOMIC CHARGES:
  18.5530049  18.5530049  18.5530051  18.5530051  18.5530051  18.5530051
   7.5558294   7.5558294   7.5558294   7.5558294   7.5558292   7.5558292
   7.5558292   7.5558292   7.5558292   7.5558292   7.5558292   7.5558292
   7.5558292   7.5558292   7.5558292   7.5558292   7.5558294   7.5558292
   7.5558294   7.5558292   7.5558294   7.5558292   7.5558294   7.5558292
  17.0426372  17.0426372  17.0426372  17.0426372  17.0426372  17.0426371
  17.0426372  17.0426371  17.0426372  17.0426371  17.0426372  17.0426371
   5.7652612   5.7652612   5.7652612   5.7652612   5.7652612   5.7652609
   5.7652612   5.7652609   5.7652612   5.7652609   5.7652612   5.7652609
   6.0249349   6.0249349   6.0249349   6.0249349   6.0249340   6.0249346
   6.0249340   6.0249346   6.0249340   6.0249346   6.0249340   6.0249346
   6.0249346   6.0249346   6.0249346   6.0249346   6.0249349   6.0249340
   6.0249349   6.0249340   6.0249349   6.0249340   6.0249349   6.0249340
   0.8770359   0.8770359   0.8770359   0.8770359   0.8770358   0.8770358
   0.8770358   0.8770358   0.8770358   0.8770358   0.8770358   0.8770358
   0.8770358   0.8770358   0.8770358   0.8770358   0.8770359   0.8770358
   0.8770359   0.8770358   0.8770359   0.8770358   0.8770359   0.8770358
 TTTTTTTTTTTTTTTTTTTTTTTTTTTTTT MOQGAD      TELAPSE     1140.01 TCPU      521.01
 TTTTTTTTTTTTTTTTTTTTTTTTTTTTTT SHELLXN     TELAPSE     1153.92 TCPU      530.82
 TTTTTTTTTTTTTTTTTTTTTTTTTTTTTT MONMO3      TELAPSE     1154.97 TCPU      531.86
 NUMERICALLY INTEGRATED DENSITY    731.9999881585
 TTTTTTTTTTTTTTTTTTTTTTTTTTTTTT NUMDFT      TELAPSE     1156.60 TCPU      533.49
 CYC  13 ETOT(AU) -9.584394200378E+03 DETOT -1.09E-07 tst  3.04E-12 PX  4.88E-06
 TTTTTTTTTTTTTTTTTTTTTTTTTTTTTT DIIS        TELAPSE     1157.95 TCPU      534.84
 DIIS TEST: 0.33456E-08 AT SCF   CYCLE  13 - DIIS ACTIVE - HISTORY:    13 CYCLES
 TTTTTTTTTTTTTTTTTTTTTTTTTTTTTT FDIK        TELAPSE     1159.23 TCPU      535.78
 INSULATING STATE
 TOP OF VALENCE BANDS -    BAND    366; K    4; EIG -2.2312997E-01 AU
 TOP OF VALENCE BANDS -    BAND    366; K    1; EIG -2.2336362E-01 AU
 BOTTOM OF VIRTUAL BANDS - BAND    367; K    4; EIG  9.7708940E-03 AU
 DIRECT ENERGY BAND GAP:   6.3376 eV
 BOTTOM OF VIRTUAL BANDS - BAND    367; K    1; EIG  1.1937651E-02 AU
 TTTTTTTTTTTTTTTTTTTTTTTTTTTTTT PDIG        TELAPSE     1159.45 TCPU      536.00
 CHARGE NORMALIZATION FACTOR   1.00000000
 TOTAL ATOMIC CHARGES:
  18.5530033  18.5530033  18.5530038  18.5530038  18.5530038  18.5530038
   7.5558287   7.5558287   7.5558287   7.5558287   7.5558290   7.5558287
   7.5558290   7.5558287   7.5558290   7.5558287   7.5558290   7.5558287
   7.5558287   7.5558287   7.5558287   7.5558287   7.5558287   7.5558290
   7.5558287   7.5558290   7.5558287   7.5558290   7.5558287   7.5558290
  17.0426384  17.0426384  17.0426384  17.0426384  17.0426384  17.0426384
  17.0426384  17.0426384  17.0426384  17.0426384  17.0426384  17.0426384
   5.7652617   5.7652617   5.7652617   5.7652617   5.7652617   5.7652617
   5.7652617   5.7652617   5.7652617   5.7652617   5.7652617   5.7652617
   6.0249337   6.0249337   6.0249337   6.0249337   6.0249337   6.0249337
   6.0249337   6.0249337   6.0249337   6.0249337   6.0249337   6.0249337
   6.0249337   6.0249337   6.0249337   6.0249337   6.0249337   6.0249337
   6.0249337   6.0249337   6.0249337   6.0249337   6.0249337   6.0249337
   0.8770367   0.8770367   0.8770367   0.8770367   0.8770365   0.8770365
   0.8770365   0.8770365   0.8770365   0.8770365   0.8770365   0.8770365
   0.8770365   0.8770365   0.8770365   0.8770365   0.8770367   0.8770365
   0.8770367   0.8770365   0.8770367   0.8770365   0.8770367   0.8770365
 TTTTTTTTTTTTTTTTTTTTTTTTTTTTTT MOQGAD      TELAPSE     1159.46 TCPU      536.01
 TTTTTTTTTTTTTTTTTTTTTTTTTTTTTT SHELLXN     TELAPSE     1173.18 TCPU      545.82
 TTTTTTTTTTTTTTTTTTTTTTTTTTTTTT MONMO3      TELAPSE     1174.35 TCPU      546.98
 NUMERICALLY INTEGRATED DENSITY    731.9999881588
 TTTTTTTTTTTTTTTTTTTTTTTTTTTTTT NUMDFT      TELAPSE     1175.88 TCPU      548.52
 CYC  14 ETOT(AU) -9.584394200354E+03 DETOT  2.43E-08 tst  5.07E-13 PX  2.37E-06
 TTTTTTTTTTTTTTTTTTTTTTTTTTTTTT DIIS        TELAPSE     1176.31 TCPU      548.95
 DIIS TEST: 0.43272E-09 AT SCF   CYCLE  14 - DIIS ACTIVE - HISTORY:    14 CYCLES
 TTTTTTTTTTTTTTTTTTTTTTTTTTTTTT FDIK        TELAPSE     1177.40 TCPU      549.70
 INSULATING STATE
 TOP OF VALENCE BANDS -    BAND    366; K    4; EIG -2.2312991E-01 AU
 TOP OF VALENCE BANDS -    BAND    366; K    1; EIG -2.2336355E-01 AU
 BOTTOM OF VIRTUAL BANDS - BAND    367; K    4; EIG  9.7710264E-03 AU
 DIRECT ENERGY BAND GAP:   6.3376 eV
 BOTTOM OF VIRTUAL BANDS - BAND    367; K    1; EIG  1.1937777E-02 AU
 TTTTTTTTTTTTTTTTTTTTTTTTTTTTTT PDIG        TELAPSE     1177.62 TCPU      549.92
 CHARGE NORMALIZATION FACTOR   1.00000000
 TOTAL ATOMIC CHARGES:
  18.5530034  18.5530034  18.5530038  18.5530038  18.5530038  18.5530038
   7.5558293   7.5558293   7.5558293   7.5558293   7.5558286   7.5558288
   7.5558286   7.5558288   7.5558286   7.5558288   7.5558286   7.5558288
   7.5558288   7.5558288   7.5558288   7.5558288   7.5558293   7.5558286
   7.5558293   7.5558286   7.5558293   7.5558286   7.5558293   7.5558286
  17.0426379  17.0426379  17.0426379  17.0426379  17.0426379  17.0426379
  17.0426379  17.0426379  17.0426379  17.0426379  17.0426379  17.0426379
   5.7652618   5.7652618   5.7652618   5.7652618   5.7652618   5.7652614
   5.7652618   5.7652614   5.7652618   5.7652614   5.7652618   5.7652614
   6.0249344   6.0249344   6.0249344   6.0249344   6.0249332   6.0249340
   6.0249332   6.0249340   6.0249332   6.0249340   6.0249332   6.0249340
   6.0249340   6.0249340   6.0249340   6.0249340   6.0249344   6.0249332
   6.0249344   6.0249332   6.0249344   6.0249332   6.0249344   6.0249332
   0.8770366   0.8770366   0.8770366   0.8770366   0.8770365   0.8770365
   0.8770365   0.8770365   0.8770365   0.8770365   0.8770365   0.8770365
   0.8770365   0.8770365   0.8770365   0.8770365   0.8770366   0.8770365
   0.8770366   0.8770365   0.8770366   0.8770365   0.8770366   0.8770365
 TTTTTTTTTTTTTTTTTTTTTTTTTTTTTT MOQGAD      TELAPSE     1177.63 TCPU      549.93
 TTTTTTTTTTTTTTTTTTTTTTTTTTTTTT SHELLXN     TELAPSE     1191.54 TCPU      559.74
 TTTTTTTTTTTTTTTTTTTTTTTTTTTTTT MONMO3      TELAPSE     1192.74 TCPU      560.93
 NUMERICALLY INTEGRATED DENSITY    731.9999881588
 TTTTTTTTTTTTTTTTTTTTTTTTTTTTTT NUMDFT      TELAPSE     1194.38 TCPU      562.57
 CYC  15 ETOT(AU) -9.584394200355E+03 DETOT -1.55E-09 tst  1.65E-14 PX  3.30E-07
 TTTTTTTTTTTTTTTTTTTTTTTTTTTTTT DIIS        TELAPSE     1196.18 TCPU      564.38
 DIIS TEST: 0.34986E-09 AT SCF   CYCLE  15 - DIIS ACTIVE - HISTORY:    15 CYCLES
 TTTTTTTTTTTTTTTTTTTTTTTTTTTTTT FDIK        TELAPSE     1197.24 TCPU      565.11
 INSULATING STATE
 TOP OF VALENCE BANDS -    BAND    366; K    4; EIG -2.2312991E-01 AU
 TOP OF VALENCE BANDS -    BAND    366; K    1; EIG -2.2336356E-01 AU
 BOTTOM OF VIRTUAL BANDS - BAND    367; K    4; EIG  9.7710028E-03 AU
 DIRECT ENERGY BAND GAP:   6.3376 eV
 BOTTOM OF VIRTUAL BANDS - BAND    367; K    1; EIG  1.1937713E-02 AU
 TTTTTTTTTTTTTTTTTTTTTTTTTTTTTT PDIG        TELAPSE     1197.46 TCPU      565.34
 CHARGE NORMALIZATION FACTOR   1.00000000
 TOTAL ATOMIC CHARGES:
  18.5530033  18.5530033  18.5530038  18.5530038  18.5530038  18.5530038
   7.5558285   7.5558285   7.5558285   7.5558285   7.5558293   7.5558288
   7.5558293   7.5558288   7.5558293   7.5558288   7.5558293   7.5558288
   7.5558288   7.5558288   7.5558288   7.5558288   7.5558285   7.5558293
   7.5558285   7.5558293   7.5558285   7.5558293   7.5558285   7.5558293
  17.0426379  17.0426379  17.0426379  17.0426379  17.0426379  17.0426379
  17.0426379  17.0426379  17.0426379  17.0426379  17.0426379  17.0426379
   5.7652617   5.7652617   5.7652617   5.7652617   5.7652617   5.7652616
   5.7652617   5.7652616   5.7652617   5.7652616   5.7652617   5.7652616
   6.0249338   6.0249338   6.0249338   6.0249338   6.0249339   6.0249338
   6.0249339   6.0249338   6.0249339   6.0249338   6.0249339   6.0249338
   6.0249338   6.0249338   6.0249338   6.0249338   6.0249338   6.0249339
   6.0249338   6.0249339   6.0249338   6.0249339   6.0249338   6.0249339
   0.8770366   0.8770366   0.8770366   0.8770366   0.8770365   0.8770365
   0.8770365   0.8770365   0.8770365   0.8770365   0.8770365   0.8770365
   0.8770365   0.8770365   0.8770365   0.8770365   0.8770366   0.8770365
   0.8770366   0.8770365   0.8770366   0.8770365   0.8770366   0.8770365
 TTTTTTTTTTTTTTTTTTTTTTTTTTTTTT MOQGAD      TELAPSE     1197.47 TCPU      565.35
 TTTTTTTTTTTTTTTTTTTTTTTTTTTTTT SHELLXN     TELAPSE     1207.27 TCPU      575.15
 +++ ENERGIES IN A.U. +++
 ::: EXT EL-POLE                                  -6.1582079014708E+03
 ::: EXT EL-SPHEROPOLE                             5.3274897976064E+01
 ::: BIELET ZONE E-E                               1.1967706835579E+04
 ::: TOTAL E-E                                     5.8627738320840E+03
 ::: TOTAL E-N + N-E                              -2.4886061529237E+04
 ::: TOTAL N-N                                     9.9255340521378E+02
 ::: KINETIC ENERGY                                9.1194771625335E+03
 ::: PSEUDO TOTAL   ENERGY                        -8.9112571294059E+03
 ::: VIRIAL COEFFICIENT                            1.0115480617570E+00
 TTTTTTTTTTTTTTTTTTTTTTTTTTTTTT MONMO3      TELAPSE     1208.13 TCPU      576.01
 NUMERICALLY INTEGRATED DENSITY    731.9999881588
 TTTTTTTTTTTTTTTTTTTTTTTTTTTTTT NUMDFT      TELAPSE     1209.67 TCPU      577.54
 CYC  16 ETOT(AU) -9.584394200355E+03 DETOT -1.15E-10 tst  3.57E-14 PX  3.30E-07

 == SCF ENDED - CONVERGENCE ON ENERGY      E(AU) -9.5843942003553E+03 CYCLES  16


 ENERGY EXPRESSION=HARTREE+FOCK EXCH*0.20000+(BECKE      EXCH)*0.80000+LYP        CORR


 TOTAL ENERGY(DFT)(AU)( 16) -9.5843942003553E+03 DE-1.1E-10 tester 3.6E-14
 TTTTTTTTTTTTTTTTTTTTTTTTTTTTTT EDFT        TELAPSE     1209.68 TCPU      577.55

 *******************************************************************************
 *                             FORCE CALCULATION                               *
 *******************************************************************************

 TTTTTTTTTTTTTTTTTTTTTTTTTTTTTT NUMDFG      TELAPSE     1222.46 TCPU      590.33
 INFORMATION **** EXCPOG **** EXCH. BIPO BUFFER LENGTH (WORDS) =    16000000
 WARNING **** EXCPOG **** EXCH. BIPO BUFFER TOO SMALL - TO AVOID I/O SET EXCHSIZE =     6844923
 WARNING **** GENPOG **** COULOMB BIPO BUFFER TOO SMALL - TO AVOID I/O SET BIPOSIZE =     4690200
 INFORMATION **** GENPOG **** BIPO BUFFER LENGTH (WORDS) =     4000000
 TTTTTTTTTTTTTTTTTTTTTTTTTTTTTT SHELXG      TELAPSE     1332.78 TCPU      657.74


 D3 DISPERSION ENERGY (AU)       -4.5482592512345E-01
 TOTAL ENERGY + DISP (AU)        -9.5848490262804E+03

 CARTESIAN FORCES IN HARTREE/BOHR (ANALYTICAL)
   ATOM                     X                   Y                   Z
   1 230             3.889596977835E-14 -1.963013085415E-14  1.362538554206E-14
   2 230             7.840950111415E-15  2.152444888992E-14  4.135580766729E-15
   3 230             2.073688443183E-14 -3.033853257853E-08  2.093811235504E-15
   4 230            -2.109423746788E-15 -1.831867990632E-15  3.033853145660E-08
   5 230            -1.634109514370E-14  3.033858930745E-08  2.345346139521E-14
   6 230            -8.560860353946E-16 -2.502338614097E-15 -3.033855882755E-08
   7   7             1.115136915875E-05  1.453452878364E-05  1.166269692821E-05
   8   7            -1.115136915431E-05 -1.453452877609E-05  1.166269691044E-05
   9   7             1.115136916408E-05 -1.453452875699E-05 -1.166269695174E-05
  10   7            -1.115136915431E-05  1.453452879163E-05 -1.166269693442E-05
  11   7             1.153553979005E-05  1.122747060389E-05  1.447602605076E-05
  12   7             1.451066254887E-05  1.156858427942E-05  1.122037112733E-05
  13   7            -1.153553979938E-05 -1.122747057636E-05  1.447602604498E-05
  14   7            -1.451066254976E-05  1.156858429496E-05 -1.122037109980E-05
  15   7             1.153553980426E-05 -1.122747059767E-05 -1.447602602500E-05
  16   7            -1.451066256664E-05 -1.156858428519E-05  1.122037109980E-05
  17   7            -1.153553982780E-05  1.122747057991E-05 -1.447602603610E-05
  18   7             1.451066255731E-05 -1.156858428075E-05 -1.122037110513E-05
  19   7             1.451066258040E-05  1.122037111578E-05  1.156858427098E-05
  20   7            -1.451066256219E-05 -1.122037110513E-05  1.156858427365E-05
  21   7            -1.451066254488E-05  1.122037111223E-05 -1.156858431850E-05
  22   7             1.451066257552E-05 -1.122037110157E-05 -1.156858429452E-05
  23   7             1.115136917829E-05  1.166269691444E-05  1.453452878097E-05
  24   7             1.153553979538E-05  1.447602602944E-05  1.122747060922E-05
  25   7            -1.115136914542E-05 -1.166269691666E-05  1.453452877564E-05
  26   7             1.153553981093E-05 -1.447602603344E-05 -1.122747058080E-05
  27   7            -1.115136915786E-05  1.166269692776E-05 -1.453452874722E-05
  28   7            -1.153553980826E-05 -1.447602605342E-05  1.122747058435E-05
  29   7             1.115136914720E-05 -1.166269693664E-05 -1.453452876321E-05
  30   7            -1.153553980116E-05  1.447602604498E-05 -1.122747059235E-05
  31  17            -7.658862045901E-06  4.233994972935E-05 -7.613734394063E-06
  32  17             7.658862018367E-06 -4.233994974356E-05 -7.613734421597E-06
  33  17            -7.658862056559E-06 -4.233994972935E-05  7.613734392287E-06
  34  17             7.658862044124E-06  4.233994974356E-05  7.613734421597E-06
  35  17            -7.658862036131E-06 -7.613734410050E-06  4.233994973646E-05
  36  17             4.228803158668E-05 -7.656303400161E-06 -7.656303378845E-06
  37  17             7.658862042348E-06  7.613734409162E-06  4.233994974356E-05
  38  17            -4.228803158668E-05 -7.656303410819E-06  7.656303373516E-06
  39  17            -7.658862051230E-06  7.613734392287E-06 -4.233994975067E-05
  40  17            -4.228803160089E-05  7.656303373516E-06 -7.656303404602E-06
  41  17             7.658862021032E-06 -7.613734418932E-06 -4.233994975067E-05
  42  17             4.228803160800E-05  7.656303395720E-06  7.656303405490E-06
  43   6            -3.700477035906E-07 -5.474507807968E-06 -5.392478019672E-07
  44   6             3.700476916002E-07  5.474507802861E-06 -5.392477970823E-07
  45   6            -3.700476933766E-07  5.474507794645E-06  5.392478155120E-07
  46   6             3.700476878254E-07 -5.474507794201E-06  5.392477837596E-07
  47   6            -3.700477004820E-07 -5.392477964161E-07 -5.474507799530E-06
  48   6            -5.478620059840E-06 -4.511393676410E-07 -4.511393489892E-07
  49   6             3.700476891577E-07  5.392477839816E-07 -5.474507789760E-06
  50   6             5.478620035193E-06 -4.511393472129E-07  4.511393743023E-07
  51   6            -3.700476911561E-07  5.392478104049E-07  5.474507793979E-06
  52   6             5.478620044963E-06  4.511393461026E-07 -4.511393538742E-07
  53   6             3.700477044788E-07 -5.392477928634E-07  5.474507788872E-06
  54   6            -5.478620034305E-06  4.511393425499E-07  4.511393432161E-07
  55   6             6.680419727623E-06  8.160737065666E-06 -6.994047421216E-07
  56   6            -6.680419718741E-06 -8.160737056784E-06 -6.994047465625E-07
  57   6             6.680419708971E-06 -8.160737083429E-06  6.994047305753E-07
  58   6            -6.680419732064E-06  8.160737047902E-06  6.994047732078E-07
  59   6            -6.018830935872E-07  6.677025456980E-06  8.241116011831E-06
  60   6             8.218387405279E-06 -6.374389265318E-07  6.680013419746E-06
  61   6             6.018831131271E-07 -6.677025443658E-06  8.241116001173E-06
  62   6            -8.218387398173E-06 -6.374389345254E-07 -6.680013406424E-06
  63   6            -6.018831308907E-07 -6.677025463198E-06 -8.241116026042E-06
  64   6            -8.218387396397E-06  6.374389238673E-07  6.680013414417E-06
  65   6             6.018831149035E-07  6.677025461421E-06 -8.241116029595E-06
  66   6             8.218387389292E-06  6.374389585062E-07 -6.680013412641E-06
  67   6             8.218387387515E-06  6.680013433957E-06 -6.374389247554E-07
  68   6            -8.218387383963E-06 -6.680013415306E-06 -6.374389283081E-07
  69   6            -8.218387412384E-06  6.680013409088E-06  6.374389140973E-07
  70   6             8.218387375081E-06 -6.680013425964E-06  6.374389505126E-07
  71   6             6.680419716076E-06 -6.994047438980E-07  8.160737062113E-06
  72   6            -6.018830918109E-07  8.241116024266E-06  6.677025463198E-06
  73   6            -6.680419704530E-06  6.994047589970E-07  8.160737055007E-06
  74   6            -6.018831033572E-07 -8.241116018937E-06 -6.677025453428E-06
  75   6            -6.680419724958E-06 -6.994047803133E-07 -8.160737076324E-06
  76   6             6.018830926990E-07 -8.241116017160E-06  6.677025457869E-06
  77   6             6.680419718741E-06  6.994047607733E-07 -8.160737086982E-06
  78   6             6.018831344434E-07  8.241116010055E-06 -6.677025455204E-06
  79   1            -8.738382301976E-06 -7.422092873632E-06 -1.361397742872E-05
  80   1             8.738382300644E-06  7.422092871856E-06 -1.361397742938E-05
  81   1            -8.738382301310E-06  7.422092873188E-06  1.361397742805E-05
  82   1             8.738382305973E-06 -7.422092877629E-06  1.361397742961E-05
  83   1            -1.363238666219E-05 -8.720609925073E-06 -7.423137605489E-06
  84   1            -7.423024029674E-06 -1.362917045622E-05 -8.724741956678E-06
  85   1             1.363238665997E-05  8.720609927959E-06 -7.423137607265E-06
  86   1             7.423024030562E-06 -1.362917045533E-05  8.724741958011E-06
  87   1            -1.363238665997E-05  8.720609925295E-06  7.423137606377E-06
  88   1             7.423024029674E-06  1.362917045777E-05 -8.724741958677E-06
  89   1             1.363238666108E-05 -8.720609926627E-06  7.423137607709E-06
  90   1            -7.423024029674E-06  1.362917045711E-05  8.724741957788E-06
  91   1            -7.423024030562E-06 -8.724741958233E-06 -1.362917045689E-05
  92   1             7.423024029674E-06  8.724741956678E-06 -1.362917045755E-05
  93   1             7.423024030118E-06 -8.724741957566E-06  1.362917045600E-05
  94   1            -7.423024034559E-06  8.724741962229E-06  1.362917045800E-05
  95   1            -8.738382303086E-06 -1.361397742872E-05 -7.422092874965E-06
  96   1            -1.363238666152E-05 -7.423137605045E-06 -8.720609922630E-06
  97   1             8.738382305751E-06  1.361397742650E-05 -7.422092876741E-06
  98   1            -1.363238666019E-05  7.423137606377E-06  8.720609923962E-06
  99   1             8.738382303530E-06 -1.361397742694E-05  7.422092877185E-06
 100   1             1.363238666263E-05  7.423137604601E-06 -8.720609924628E-06
 101   1            -8.738382304641E-06  1.361397742783E-05  7.422092877185E-06
 102   1             1.363238666197E-05 -7.423137604601E-06  8.720609923962E-06

 RESULTANT FORCE    -4.013282761672E-15  2.098234780368E-14 -2.602914628627E-14

 ATOMIC PART

 SYMMETRY ALLOWED FORCES (ANALYTICAL) (DIRECTION, FORCE)

    1 -6.0677106E-08    2  2.4569781E-05    3  2.3027309E-05    4  5.1371796E-05
    5  2.3136177E-05    6  3.3786678E-05    7  4.5526021E-05    8  1.3518396E-05
    9  2.9309556E-05   10  5.2158494E-05   11  6.9214542E-05   12 -7.5316821E-05
   13  6.9362175E-05   14 -6.6511488E-05   15  5.6553375E-05   16 -9.2161364E-06
   17  4.6487834E-06   18 -1.1689111E-05   19  5.2843038E-06   20 -9.6832565E-06
   21  1.2752249E-06   22 -3.3245293E-06   23  2.9682314E-05   24  2.5344094E-05
   25  1.0627083E-05   26  1.2150285E-05   27 -3.5530876E-06   28  2.5652658E-05
   29  1.5161897E-05   30 -2.0082040E-05   31 -3.2960054E-05   32 -3.2320950E-05
   33 -4.1010351E-06   34 -2.2814633E-05   35 -4.4705993E-05   36 -2.4382039E-05
   37 -1.2982688E-05   38 -4.2104389E-05

 CELL PART

 GRADIENT WITH RESPECT TO THE CELL PARAMETER IN HARTREE/BOHR
ORDER: -D/DA1X, -D/DA1Y, -D/DA1Z
       -D/DA2X, -D/DA2Y, -D/DA2Z
       -D/DA3X, -D/DA3Y, -D/DA3Z
  0.389993194504E-13 -0.543197186413E-04 -0.543197186911E-04
 -0.542952183871E-04  0.360963477813E-13 -0.543197186715E-04
 -0.542952184013E-04 -0.543197186484E-04  0.321897602736E-13

STRESS TENSOR, IN HARTREE/BOHR^3:
ORDER: 11 12 13
       21 22 23
       31 32 33
  0.103795003613E-06 -0.236937851173E-16 -0.508603720283E-16
 -0.277106583803E-16  0.103841840214E-06 -0.412939518358E-16
 -0.494452685917E-16 -0.120912051812E-16  0.103841840280E-06

PRESSURE FROM THE STRESS TENSOR,
IN HARTREE/BOHR^3: -0.10383E-06
PRESSURE IN GIGAPASCAL: -0.3055E-02
CONVERSION FACTOR: 1 HARTREE/BOHR^3= 29421 GIGAPASCAL
WHEN USING VALUES FOR BOHR RADIUS AND HARTREE
FROM IUPAC WEBSITE, APRIL 2009
ENTHALPY: -9.5848507829892E+03

 SYMMETRY ALLOWED FORCES (ANALYTICAL) (DIRECTION, FORCE)

    1 -3.0427089E-03    2  6.4704241E-07
 TTTTTTTTTTTTTTTTTTTTTTTTTTTTTT TOTGRA_C    TELAPSE     1366.28 TCPU      691.23
 *******************************************************************************
 LATTICE PARAMETERS (ANGSTROMS AND DEGREES) - BOHR = 0.5291772083 ANGSTROM
 PRIMITIVE CELL - CENTRING CODE 6/1 VOLUME=  2507.241078 - DENSITY  1.057 g/cm^3
         A              B              C           ALPHA      BETA       GAMMA 
    14.82310990    14.82310990    14.82310990   109.471221 109.471221 109.471221
 *******************************************************************************
 ATOMS IN THE ASYMMETRIC UNIT   15 - ATOMS IN THE UNIT CELL:  102
     ATOM                 X/A                 Y/B                 Z/C    
 *******************************************************************************
      1 T 230 ZN   -5.000000000000E-01  2.500000000000E-01 -2.500000000000E-01
      2 F 230 ZN    5.000000000000E-01 -2.500000000000E-01  2.500000000000E-01
      3 T 230 ZN   -2.500000000000E-01  5.000000000000E-01  2.500000000000E-01
      4 F 230 ZN    2.500000000000E-01 -2.500000000000E-01 -5.000000000000E-01
      5 F 230 ZN    2.500000000000E-01 -5.000000000000E-01 -2.500000000000E-01
      6 F 230 ZN   -2.500000000000E-01  2.500000000000E-01 -5.000000000000E-01
      7 T   7 N    -3.780397932351E-01  2.797753909713E-01 -2.857382519951E-01
      8 F   7 N    -4.344863570335E-01 -9.230154123998E-02  2.857382519951E-01
      9 F   7 N     3.780397932351E-01  9.230154123998E-02 -3.421848157936E-01
     10 F   7 N     4.344863570335E-01 -2.797753909713E-01  3.421848157936E-01
     11 T   7 N    -2.857382519951E-01 -3.780397932351E-01  2.797753909713E-01
     12 T   7 N     2.797753909713E-01 -2.857382519951E-01 -3.780397932351E-01
     13 F   7 N     3.421848157936E-01  4.344863570335E-01 -2.797753909713E-01
     14 F   7 N    -9.230154123998E-02  2.857382519951E-01 -4.344863570335E-01
     15 F   7 N     2.857382519951E-01 -4.344863570335E-01 -9.230154123998E-02
     16 F   7 N     9.230154123998E-02 -3.421848157936E-01  3.780397932351E-01
     17 F   7 N    -3.421848157936E-01  3.780397932351E-01  9.230154123998E-02
     18 F   7 N    -2.797753909713E-01  3.421848157936E-01  4.344863570335E-01
     19 F   7 N     2.797753909713E-01 -3.780397932351E-01 -2.857382519951E-01
     20 F   7 N    -9.230154123998E-02 -4.344863570335E-01  2.857382519951E-01
     21 F   7 N     9.230154123998E-02  3.780397932351E-01 -3.421848157936E-01
     22 F   7 N    -2.797753909713E-01  4.344863570335E-01  3.421848157936E-01
     23 F   7 N    -3.780397932351E-01 -2.857382519951E-01  2.797753909713E-01
     24 F   7 N    -2.857382519951E-01  2.797753909713E-01 -3.780397932351E-01
     25 F   7 N     4.344863570335E-01  3.421848157936E-01 -2.797753909713E-01
     26 F   7 N     2.857382519951E-01 -9.230154123998E-02 -4.344863570335E-01
     27 F   7 N    -4.344863570335E-01  2.857382519951E-01 -9.230154123998E-02
     28 F   7 N    -3.421848157936E-01  9.230154123998E-02  3.780397932351E-01
     29 F   7 N     3.780397932351E-01 -3.421848157936E-01  9.230154123998E-02
     30 F   7 N     3.421848157936E-01 -2.797753909713E-01  4.344863570335E-01
     31 T  17 CL    4.927379822432E-01  1.539361055260E-01  4.927379822432E-01
     32 F  17 CL   -3.388018767172E-01  0.000000000000E+00 -4.927379822432E-01
     33 F  17 CL   -4.927379822432E-01  0.000000000000E+00 -3.388018767172E-01
     34 F  17 CL    3.388018767172E-01 -1.539361055260E-01  3.388018767172E-01
     35 F  17 CL    4.927379822432E-01  4.927379822432E-01  1.539361055260E-01
     36 T  17 CL    1.539361055260E-01  4.927379822432E-01  4.927379822432E-01
     37 F  17 CL    3.388018767172E-01  3.388018767172E-01 -1.539361055260E-01
     38 F  17 CL    0.000000000000E+00 -4.927379822432E-01 -3.388018767172E-01
     39 F  17 CL   -4.927379822432E-01 -3.388018767172E-01  0.000000000000E+00
     40 F  17 CL    0.000000000000E+00 -3.388018767172E-01 -4.927379822432E-01
     41 F  17 CL   -3.388018767172E-01 -4.927379822432E-01  0.000000000000E+00
     42 F  17 CL   -1.539361055260E-01  3.388018767172E-01  3.388018767172E-01
     43 T   6 C    -3.839679567784E-01  2.425897864215E-01 -3.839679567784E-01
     44 F   6 C    -3.734422568001E-01  0.000000000000E+00  3.839679567784E-01
     45 F   6 C     3.839679567784E-01  0.000000000000E+00 -3.734422568001E-01
     46 F   6 C     3.734422568001E-01 -2.425897864215E-01  3.734422568001E-01
     47 F   6 C    -3.839679567784E-01 -3.839679567784E-01  2.425897864215E-01
     48 T   6 C     2.425897864215E-01 -3.839679567784E-01 -3.839679567784E-01
     49 F   6 C     3.734422568001E-01  3.734422568001E-01 -2.425897864215E-01
     50 F   6 C     0.000000000000E+00  3.839679567784E-01 -3.734422568001E-01
     51 F   6 C     3.839679567784E-01 -3.734422568001E-01  0.000000000000E+00
     52 F   6 C     0.000000000000E+00 -3.734422568001E-01  3.839679567784E-01
     53 F   6 C    -3.734422568001E-01  3.839679567784E-01  0.000000000000E+00
     54 F   6 C    -2.425897864215E-01  3.734422568001E-01  3.734422568001E-01
     55 T   6 C    -2.661008566387E-01  3.464784516734E-01 -2.095939294862E-01
     56 F   6 C    -4.439276188404E-01 -5.650692715243E-02  2.095939294862E-01
     57 F   6 C     2.661008566387E-01  5.650692715243E-02 -3.874206916880E-01
     58 F   6 C     4.439276188404E-01 -3.464784516734E-01  3.874206916880E-01
     59 T   6 C    -2.095939294862E-01 -2.661008566387E-01  3.464784516734E-01
     60 T   6 C     3.464784516734E-01 -2.095939294862E-01 -2.661008566387E-01
     61 F   6 C     3.874206916880E-01  4.439276188404E-01 -3.464784516734E-01
     62 F   6 C    -5.650692715243E-02  2.095939294862E-01 -4.439276188404E-01
     63 F   6 C     2.095939294862E-01 -4.439276188404E-01 -5.650692715243E-02
     64 F   6 C     5.650692715243E-02 -3.874206916880E-01  2.661008566387E-01
     65 F   6 C    -3.874206916880E-01  2.661008566387E-01  5.650692715243E-02
     66 F   6 C    -3.464784516734E-01  3.874206916880E-01  4.439276188404E-01
     67 F   6 C     3.464784516734E-01 -2.661008566387E-01 -2.095939294862E-01
     68 F   6 C    -5.650692715243E-02 -4.439276188404E-01  2.095939294862E-01
     69 F   6 C     5.650692715243E-02  2.661008566387E-01 -3.874206916880E-01
     70 F   6 C    -3.464784516734E-01  4.439276188404E-01  3.874206916880E-01
     71 F   6 C    -2.661008566387E-01 -2.095939294862E-01  3.464784516734E-01
     72 F   6 C    -2.095939294862E-01  3.464784516734E-01 -2.661008566387E-01
     73 F   6 C     4.439276188404E-01  3.874206916880E-01 -3.464784516734E-01
     74 F   6 C     2.095939294862E-01 -5.650692715243E-02 -4.439276188404E-01
     75 F   6 C    -4.439276188404E-01  2.095939294862E-01 -5.650692715243E-02
     76 F   6 C    -3.874206916880E-01  5.650692715243E-02  2.661008566387E-01
     77 F   6 C     2.661008566387E-01 -3.874206916880E-01  5.650692715243E-02
     78 F   6 C     3.874206916880E-01 -3.464784516734E-01  4.439276188404E-01
     79 T   1 H    -2.367782023143E-01  3.880937727243E-01 -1.222441752173E-01
     80 F   1 H    -4.896620520584E-01 -1.145340270970E-01  1.222441752173E-01
     81 F   1 H     2.367782023143E-01  1.145340270970E-01 -3.751280249615E-01
     82 F   1 H     4.896620520584E-01 -3.880937727243E-01  3.751280249615E-01
     83 T   1 H    -1.222441752173E-01 -2.367782023143E-01  3.880937727243E-01
     84 T   1 H     3.880937727243E-01 -1.222441752173E-01 -2.367782023143E-01
     85 F   1 H     3.751280249615E-01  4.896620520584E-01 -3.880937727243E-01
     86 F   1 H    -1.145340270970E-01  1.222441752173E-01 -4.896620520584E-01
     87 F   1 H     1.222441752173E-01 -4.896620520584E-01 -1.145340270970E-01
     88 F   1 H     1.145340270970E-01 -3.751280249615E-01  2.367782023143E-01
     89 F   1 H    -3.751280249615E-01  2.367782023143E-01  1.145340270970E-01
     90 F   1 H    -3.880937727243E-01  3.751280249615E-01  4.896620520584E-01
     91 F   1 H     3.880937727243E-01 -2.367782023143E-01 -1.222441752173E-01
     92 F   1 H    -1.145340270970E-01 -4.896620520584E-01  1.222441752173E-01
     93 F   1 H     1.145340270970E-01  2.367782023143E-01 -3.751280249615E-01
     94 F   1 H    -3.880937727243E-01  4.896620520584E-01  3.751280249615E-01
     95 F   1 H    -2.367782023143E-01 -1.222441752173E-01  3.880937727243E-01
     96 F   1 H    -1.222441752173E-01  3.880937727243E-01 -2.367782023143E-01
     97 F   1 H     4.896620520584E-01  3.751280249615E-01 -3.880937727243E-01
     98 F   1 H     1.222441752173E-01 -1.145340270970E-01 -4.896620520584E-01
     99 F   1 H    -4.896620520584E-01  1.222441752173E-01 -1.145340270970E-01
    100 F   1 H    -3.751280249615E-01  1.145340270970E-01  2.367782023143E-01
    101 F   1 H     2.367782023143E-01 -3.751280249615E-01  1.145340270970E-01
    102 F   1 H     3.751280249615E-01 -3.880937727243E-01  4.896620520584E-01

 TRANSFORMATION MATRIX PRIMITIVE-CRYSTALLOGRAPHIC CELL
  0.0000  1.0000  1.0000  1.0000  0.0000  1.0000  1.0000  1.0000  0.0000

 *******************************************************************************
 CRYSTALLOGRAPHIC CELL (VOLUME=       5014.48215577)
         A              B              C           ALPHA      BETA       GAMMA 
    17.11625298    17.11625298    17.11625298    90.000000  90.000000  90.000000

 COORDINATES IN THE CRYSTALLOGRAPHIC CELL
     ATOM                 X/A                 Y/B                 Z/C    
 *******************************************************************************
      1 T 230 ZN    2.500000000000E-01 -5.000000000000E-01 -2.745950163314E-17
      2 F 230 ZN    2.500000000000E-01 -5.491900326628E-17 -5.000000000000E-01
      3 T 230 ZN   -5.491900326628E-17  2.500000000000E-01 -5.000000000000E-01
      4 F 230 ZN   -5.000000000000E-01 -5.491900326628E-17  2.500000000000E-01
      5 F 230 ZN   -5.000000000000E-01  2.500000000000E-01 -2.745950163314E-17
      6 F 230 ZN   -5.491900326628E-17 -5.000000000000E-01  2.500000000000E-01
      7 T   7 N     1.860384661056E-01 -4.717767181008E-01  9.373692486567E-02
      8 F   7 N    -1.860384661056E-01  4.717767181008E-01  9.373692486567E-02
      9 F   7 N     1.860384661056E-01  4.717767181008E-01 -9.373692486567E-02
     10 F   7 N    -1.860384661056E-01 -4.717767181008E-01 -9.373692486567E-02
     11 T   7 N     9.373692486567E-02  1.860384661056E-01 -4.717767181008E-01
     12 T   7 N    -4.717767181008E-01  9.373692486567E-02  1.860384661056E-01
     13 F   7 N    -9.373692486567E-02 -1.860384661056E-01 -4.717767181008E-01
     14 F   7 N     4.717767181008E-01  9.373692486567E-02 -1.860384661056E-01
     15 F   7 N     9.373692486567E-02 -1.860384661056E-01  4.717767181008E-01
     16 F   7 N     4.717767181008E-01 -9.373692486567E-02  1.860384661056E-01
     17 F   7 N    -9.373692486567E-02  1.860384661056E-01  4.717767181008E-01
     18 F   7 N    -4.717767181008E-01 -9.373692486567E-02 -1.860384661056E-01
     19 F   7 N    -4.717767181008E-01  1.860384661056E-01  9.373692486567E-02
     20 F   7 N     4.717767181008E-01 -1.860384661056E-01  9.373692486567E-02
     21 F   7 N     4.717767181008E-01  1.860384661056E-01 -9.373692486567E-02
     22 F   7 N    -4.717767181008E-01 -1.860384661056E-01 -9.373692486567E-02
     23 F   7 N     1.860384661056E-01  9.373692486567E-02 -4.717767181008E-01
     24 F   7 N     9.373692486567E-02 -4.717767181008E-01  1.860384661056E-01
     25 F   7 N    -1.860384661056E-01 -9.373692486567E-02 -4.717767181008E-01
     26 F   7 N     9.373692486567E-02  4.717767181008E-01 -1.860384661056E-01
     27 F   7 N    -1.860384661056E-01  9.373692486567E-02  4.717767181008E-01
     28 F   7 N    -9.373692486567E-02  4.717767181008E-01  1.860384661056E-01
     29 F   7 N     1.860384661056E-01 -9.373692486567E-02  4.717767181008E-01
     30 F   7 N    -9.373692486567E-02 -4.717767181008E-01 -1.860384661056E-01
     31 T  17 CL    7.696805276300E-02  4.157699294802E-01  7.696805276300E-02
     32 F  17 CL   -7.696805276300E-02 -4.157699294802E-01  7.696805276300E-02
     33 F  17 CL    7.696805276300E-02 -4.157699294802E-01 -7.696805276300E-02
     34 F  17 CL   -7.696805276300E-02  4.157699294802E-01 -7.696805276300E-02
     35 F  17 CL    7.696805276300E-02  7.696805276300E-02  4.157699294802E-01
     36 T  17 CL    4.157699294802E-01  7.696805276300E-02  7.696805276300E-02
     37 F  17 CL   -7.696805276300E-02 -7.696805276300E-02  4.157699294802E-01
     38 F  17 CL   -4.157699294802E-01  7.696805276300E-02 -7.696805276300E-02
     39 F  17 CL    7.696805276300E-02 -7.696805276300E-02 -4.157699294802E-01
     40 F  17 CL   -4.157699294802E-01 -7.696805276300E-02  7.696805276300E-02
     41 F  17 CL   -7.696805276300E-02  7.696805276300E-02 -4.157699294802E-01
     42 F  17 CL    4.157699294802E-01 -7.696805276300E-02 -7.696805276300E-02
     43 T   6 C     1.212948932108E-01  4.947371500108E-01  1.212948932108E-01
     44 F   6 C    -1.212948932108E-01 -4.947371500108E-01  1.212948932108E-01
     45 F   6 C     1.212948932108E-01 -4.947371500108E-01 -1.212948932108E-01
     46 F   6 C    -1.212948932108E-01  4.947371500108E-01 -1.212948932108E-01
     47 F   6 C     1.212948932108E-01  1.212948932108E-01  4.947371500108E-01
     48 T   6 C     4.947371500108E-01  1.212948932108E-01  1.212948932108E-01
     49 F   6 C    -1.212948932108E-01 -1.212948932108E-01  4.947371500108E-01
     50 F   6 C    -4.947371500108E-01  1.212948932108E-01 -1.212948932108E-01
     51 F   6 C     1.212948932108E-01 -1.212948932108E-01 -4.947371500108E-01
     52 F   6 C    -4.947371500108E-01 -1.212948932108E-01  1.212948932108E-01
     53 F   6 C    -1.212948932108E-01  1.212948932108E-01 -4.947371500108E-01
     54 F   6 C     4.947371500108E-01 -1.212948932108E-01 -1.212948932108E-01
     55 T   6 C    -2.985073105871E-01  8.891338110086E-02 -3.550142377395E-01
     56 F   6 C     2.985073105871E-01 -8.891338110086E-02 -3.550142377395E-01
     57 F   6 C    -2.985073105871E-01 -8.891338110086E-02  3.550142377395E-01
     58 F   6 C     2.985073105871E-01  8.891338110086E-02  3.550142377395E-01
     59 T   6 C    -3.550142377395E-01 -2.985073105871E-01  8.891338110086E-02
     60 T   6 C     8.891338110086E-02 -3.550142377395E-01 -2.985073105871E-01
     61 F   6 C     3.550142377395E-01  2.985073105871E-01  8.891338110086E-02
     62 F   6 C    -8.891338110086E-02 -3.550142377395E-01  2.985073105871E-01
     63 F   6 C    -3.550142377395E-01  2.985073105871E-01 -8.891338110086E-02
     64 F   6 C    -8.891338110086E-02  3.550142377395E-01 -2.985073105871E-01
     65 F   6 C     3.550142377395E-01 -2.985073105871E-01 -8.891338110086E-02
     66 F   6 C     8.891338110086E-02  3.550142377395E-01  2.985073105871E-01
     67 F   6 C     8.891338110086E-02 -2.985073105871E-01 -3.550142377395E-01
     68 F   6 C    -8.891338110086E-02  2.985073105871E-01 -3.550142377395E-01
     69 F   6 C    -8.891338110086E-02 -2.985073105871E-01  3.550142377395E-01
     70 F   6 C     8.891338110086E-02  2.985073105871E-01  3.550142377395E-01
     71 F   6 C    -2.985073105871E-01 -3.550142377395E-01  8.891338110086E-02
     72 F   6 C    -3.550142377395E-01  8.891338110086E-02 -2.985073105871E-01
     73 F   6 C     2.985073105871E-01  3.550142377395E-01  8.891338110086E-02
     74 F   6 C    -3.550142377395E-01 -8.891338110086E-02  2.985073105871E-01
     75 F   6 C     2.985073105871E-01 -3.550142377395E-01 -8.891338110086E-02
     76 F   6 C     3.550142377395E-01 -8.891338110086E-02 -2.985073105871E-01
     77 F   6 C    -2.985073105871E-01  3.550142377395E-01 -8.891338110086E-02
     78 F   6 C     3.550142377395E-01  8.891338110086E-02  2.985073105871E-01
     79 T   1 H    -2.486861000894E-01  1.264419248721E-01 -3.632201271863E-01
     80 F   1 H     2.486861000894E-01 -1.264419248721E-01 -3.632201271863E-01
     81 F   1 H    -2.486861000894E-01 -1.264419248721E-01  3.632201271863E-01
     82 F   1 H     2.486861000894E-01  1.264419248721E-01  3.632201271863E-01
     83 T   1 H    -3.632201271863E-01 -2.486861000894E-01  1.264419248721E-01
     84 T   1 H     1.264419248721E-01 -3.632201271863E-01 -2.486861000894E-01
     85 F   1 H     3.632201271863E-01  2.486861000894E-01  1.264419248721E-01
     86 F   1 H    -1.264419248721E-01 -3.632201271863E-01  2.486861000894E-01
     87 F   1 H    -3.632201271863E-01  2.486861000894E-01 -1.264419248721E-01
     88 F   1 H    -1.264419248721E-01  3.632201271863E-01 -2.486861000894E-01
     89 F   1 H     3.632201271863E-01 -2.486861000894E-01 -1.264419248721E-01
     90 F   1 H     1.264419248721E-01  3.632201271863E-01  2.486861000894E-01
     91 F   1 H     1.264419248721E-01 -2.486861000894E-01 -3.632201271863E-01
     92 F   1 H    -1.264419248721E-01  2.486861000894E-01 -3.632201271863E-01
     93 F   1 H    -1.264419248721E-01 -2.486861000894E-01  3.632201271863E-01
     94 F   1 H     1.264419248721E-01  2.486861000894E-01  3.632201271863E-01
     95 F   1 H    -2.486861000894E-01 -3.632201271863E-01  1.264419248721E-01
     96 F   1 H    -3.632201271863E-01  1.264419248721E-01 -2.486861000894E-01
     97 F   1 H     2.486861000894E-01  3.632201271863E-01  1.264419248721E-01
     98 F   1 H    -3.632201271863E-01 -1.264419248721E-01  2.486861000894E-01
     99 F   1 H     2.486861000894E-01 -3.632201271863E-01 -1.264419248721E-01
    100 F   1 H     3.632201271863E-01 -1.264419248721E-01 -2.486861000894E-01
    101 F   1 H    -2.486861000894E-01  3.632201271863E-01 -1.264419248721E-01
    102 F   1 H     3.632201271863E-01  1.264419248721E-01  2.486861000894E-01

 T = ATOM BELONGING TO THE ASYMMETRIC UNIT

 *******************************************************************************
 * CELL DEFORMATION
 *******************************************************************************

    ELASTIC STRAIN MATRIX (ADIMENSIONAL)

    1   -0.0150000000    0.0000000000    0.0000000000
    2    0.0000000000    0.0000000000    0.0000000000
    3    0.0000000000    0.0000000000    0.0000000000

 LATTICE PARAMETERS (ANGSTROMS AND DEGREES) OF
 (1) ORIGINAL PRIMITIVE CELL
 (2) ORIGINAL CRYSTALLOGRAPHIC CELL
 (3) DEFORMED PRIMITIVE CELL
 (4) DEFORMED CRYSTALLOGRAPHIC CELL

            A           B           C        ALPHA       BETA        GAMMA         VOL
 (1)   14.823110   14.823110   14.823110  109.471221  109.471221  109.471221 2507.241078
 (2)   17.116253   17.116253   17.116253   90.000000   90.000000   90.000000 5014.482156
 (3)   14.749367   14.749367   14.749367  110.285563  109.065590  109.065590 2469.632462
 (4)   16.859509   17.116253   17.116253   90.000000   90.000000   90.000000 4939.264923

 * CELL DEFORMATION COMPLETE - NO. OF SYMMOPS   8
 *******************************************************************************
 LATTICE PARAMETERS (ANGSTROMS AND DEGREES) - BOHR = 0.5291772083 ANGSTROM
 PRIMITIVE CELL - CENTRING CODE 6/1 VOLUME=  2469.632462 - DENSITY  1.073 g/cm^3
         A              B              C           ALPHA      BETA       GAMMA 
    14.74936678    14.74936678    14.74936678   110.285563 109.065590 109.065590
 *******************************************************************************
 ATOMS IN THE ASYMMETRIC UNIT   15 - ATOMS IN THE UNIT CELL:  102
     ATOM                 X/A                 Y/B                 Z/C    
 *******************************************************************************
      1 T 230 ZN   -5.000000000000E-01  2.500000000000E-01 -2.500000000000E-01
      2 F 230 ZN    5.000000000000E-01 -2.500000000000E-01  2.500000000000E-01
      3 T 230 ZN   -2.500000000000E-01  5.000000000000E-01  2.500000000000E-01
      4 F 230 ZN    2.500000000000E-01 -2.500000000000E-01 -5.000000000000E-01
      5 F 230 ZN    2.500000000000E-01 -5.000000000000E-01 -2.500000000000E-01
      6 F 230 ZN   -2.500000000000E-01  2.500000000000E-01 -5.000000000000E-01
      7 T   7 N    -3.780397932351E-01  2.797753909713E-01 -2.857382519951E-01
      8 F   7 N    -4.344863570335E-01 -9.230154123998E-02  2.857382519951E-01
      9 F   7 N     3.780397932351E-01  9.230154123998E-02 -3.421848157936E-01
     10 F   7 N     4.344863570335E-01 -2.797753909713E-01  3.421848157936E-01
     11 T   7 N    -2.857382519951E-01 -3.780397932351E-01  2.797753909713E-01
     12 T   7 N     2.797753909713E-01 -2.857382519951E-01 -3.780397932351E-01
     13 F   7 N     3.421848157936E-01  4.344863570335E-01 -2.797753909713E-01
     14 F   7 N    -9.230154123998E-02  2.857382519951E-01 -4.344863570335E-01
     15 F   7 N     2.857382519951E-01 -4.344863570335E-01 -9.230154123998E-02
     16 F   7 N     9.230154123998E-02 -3.421848157936E-01  3.780397932351E-01
     17 F   7 N    -3.421848157936E-01  3.780397932351E-01  9.230154123998E-02
     18 F   7 N    -2.797753909713E-01  3.421848157936E-01  4.344863570335E-01
     19 F   7 N     2.797753909713E-01 -3.780397932351E-01 -2.857382519951E-01
     20 F   7 N    -9.230154123998E-02 -4.344863570335E-01  2.857382519951E-01
     21 F   7 N     9.230154123998E-02  3.780397932351E-01 -3.421848157936E-01
     22 F   7 N    -2.797753909713E-01  4.344863570335E-01  3.421848157936E-01
     23 F   7 N    -3.780397932351E-01 -2.857382519951E-01  2.797753909713E-01
     24 F   7 N    -2.857382519951E-01  2.797753909713E-01 -3.780397932351E-01
     25 F   7 N     4.344863570335E-01  3.421848157936E-01 -2.797753909713E-01
     26 F   7 N     2.857382519951E-01 -9.230154123998E-02 -4.344863570335E-01
     27 F   7 N    -4.344863570335E-01  2.857382519951E-01 -9.230154123998E-02
     28 F   7 N    -3.421848157936E-01  9.230154123998E-02  3.780397932351E-01
     29 F   7 N     3.780397932351E-01 -3.421848157936E-01  9.230154123998E-02
     30 F   7 N     3.421848157936E-01 -2.797753909713E-01  4.344863570335E-01
     31 T  17 CL    4.927379822432E-01  1.539361055260E-01  4.927379822432E-01
     32 F  17 CL   -3.388018767172E-01  0.000000000000E+00 -4.927379822432E-01
     33 F  17 CL   -4.927379822432E-01  0.000000000000E+00 -3.388018767172E-01
     34 F  17 CL    3.388018767172E-01 -1.539361055260E-01  3.388018767172E-01
     35 F  17 CL    4.927379822432E-01  4.927379822432E-01  1.539361055260E-01
     36 T  17 CL    1.539361055260E-01  4.927379822432E-01  4.927379822432E-01
     37 F  17 CL    3.388018767172E-01  3.388018767172E-01 -1.539361055260E-01
     38 F  17 CL    0.000000000000E+00 -4.927379822432E-01 -3.388018767172E-01
     39 F  17 CL   -4.927379822432E-01 -3.388018767172E-01  0.000000000000E+00
     40 F  17 CL    0.000000000000E+00 -3.388018767172E-01 -4.927379822432E-01
     41 F  17 CL   -3.388018767172E-01 -4.927379822432E-01  0.000000000000E+00
     42 F  17 CL   -1.539361055260E-01  3.388018767172E-01  3.388018767172E-01
     43 T   6 C    -3.839679567784E-01  2.425897864215E-01 -3.839679567784E-01
     44 F   6 C    -3.734422568001E-01  0.000000000000E+00  3.839679567784E-01
     45 F   6 C     3.839679567784E-01  0.000000000000E+00 -3.734422568001E-01
     46 F   6 C     3.734422568001E-01 -2.425897864215E-01  3.734422568001E-01
     47 F   6 C    -3.839679567784E-01 -3.839679567784E-01  2.425897864215E-01
     48 T   6 C     2.425897864215E-01 -3.839679567784E-01 -3.839679567784E-01
     49 F   6 C     3.734422568001E-01  3.734422568001E-01 -2.425897864215E-01
     50 F   6 C     0.000000000000E+00  3.839679567784E-01 -3.734422568001E-01
     51 F   6 C     3.839679567784E-01 -3.734422568001E-01  0.000000000000E+00
     52 F   6 C     0.000000000000E+00 -3.734422568001E-01  3.839679567784E-01
     53 F   6 C    -3.734422568001E-01  3.839679567784E-01  0.000000000000E+00
     54 F   6 C    -2.425897864215E-01  3.734422568001E-01  3.734422568001E-01
     55 T   6 C    -2.661008566387E-01  3.464784516734E-01 -2.095939294862E-01
     56 F   6 C    -4.439276188404E-01 -5.650692715243E-02  2.095939294862E-01
     57 F   6 C     2.661008566387E-01  5.650692715243E-02 -3.874206916880E-01
     58 F   6 C     4.439276188404E-01 -3.464784516734E-01  3.874206916880E-01
     59 T   6 C    -2.095939294862E-01 -2.661008566387E-01  3.464784516734E-01
     60 T   6 C     3.464784516734E-01 -2.095939294862E-01 -2.661008566387E-01
     61 F   6 C     3.874206916880E-01  4.439276188404E-01 -3.464784516734E-01
     62 F   6 C    -5.650692715243E-02  2.095939294862E-01 -4.439276188404E-01
     63 F   6 C     2.095939294862E-01 -4.439276188404E-01 -5.650692715243E-02
     64 F   6 C     5.650692715243E-02 -3.874206916880E-01  2.661008566387E-01
     65 F   6 C    -3.874206916880E-01  2.661008566387E-01  5.650692715243E-02
     66 F   6 C    -3.464784516734E-01  3.874206916880E-01  4.439276188404E-01
     67 F   6 C     3.464784516734E-01 -2.661008566387E-01 -2.095939294862E-01
     68 F   6 C    -5.650692715243E-02 -4.439276188404E-01  2.095939294862E-01
     69 F   6 C     5.650692715243E-02  2.661008566387E-01 -3.874206916880E-01
     70 F   6 C    -3.464784516734E-01  4.439276188404E-01  3.874206916880E-01
     71 F   6 C    -2.661008566387E-01 -2.095939294862E-01  3.464784516734E-01
     72 F   6 C    -2.095939294862E-01  3.464784516734E-01 -2.661008566387E-01
     73 F   6 C     4.439276188404E-01  3.874206916880E-01 -3.464784516734E-01
     74 F   6 C     2.095939294862E-01 -5.650692715243E-02 -4.439276188404E-01
     75 F   6 C    -4.439276188404E-01  2.095939294862E-01 -5.650692715243E-02
     76 F   6 C    -3.874206916880E-01  5.650692715243E-02  2.661008566387E-01
     77 F   6 C     2.661008566387E-01 -3.874206916880E-01  5.650692715243E-02
     78 F   6 C     3.874206916880E-01 -3.464784516734E-01  4.439276188404E-01
     79 T   1 H    -2.367782023143E-01  3.880937727243E-01 -1.222441752173E-01
     80 F   1 H    -4.896620520584E-01 -1.145340270970E-01  1.222441752173E-01
     81 F   1 H     2.367782023143E-01  1.145340270970E-01 -3.751280249615E-01
     82 F   1 H     4.896620520584E-01 -3.880937727243E-01  3.751280249615E-01
     83 T   1 H    -1.222441752173E-01 -2.367782023143E-01  3.880937727243E-01
     84 T   1 H     3.880937727243E-01 -1.222441752173E-01 -2.367782023143E-01
     85 F   1 H     3.751280249615E-01  4.896620520584E-01 -3.880937727243E-01
     86 F   1 H    -1.145340270970E-01  1.222441752173E-01 -4.896620520584E-01
     87 F   1 H     1.222441752173E-01 -4.896620520584E-01 -1.145340270970E-01
     88 F   1 H     1.145340270970E-01 -3.751280249615E-01  2.367782023143E-01
     89 F   1 H    -3.751280249615E-01  2.367782023143E-01  1.145340270970E-01
     90 F   1 H    -3.880937727243E-01  3.751280249615E-01  4.896620520584E-01
     91 F   1 H     3.880937727243E-01 -2.367782023143E-01 -1.222441752173E-01
     92 F   1 H    -1.145340270970E-01 -4.896620520584E-01  1.222441752173E-01
     93 F   1 H     1.145340270970E-01  2.367782023143E-01 -3.751280249615E-01
     94 F   1 H    -3.880937727243E-01  4.896620520584E-01  3.751280249615E-01
     95 F   1 H    -2.367782023143E-01 -1.222441752173E-01  3.880937727243E-01
     96 F   1 H    -1.222441752173E-01  3.880937727243E-01 -2.367782023143E-01
     97 F   1 H     4.896620520584E-01  3.751280249615E-01 -3.880937727243E-01
     98 F   1 H     1.222441752173E-01 -1.145340270970E-01 -4.896620520584E-01
     99 F   1 H    -4.896620520584E-01  1.222441752173E-01 -1.145340270970E-01
    100 F   1 H    -3.751280249615E-01  1.145340270970E-01  2.367782023143E-01
    101 F   1 H     2.367782023143E-01 -3.751280249615E-01  1.145340270970E-01
    102 F   1 H     3.751280249615E-01 -3.880937727243E-01  4.896620520584E-01

 TRANSFORMATION MATRIX PRIMITIVE-CRYSTALLOGRAPHIC CELL
  0.0000  1.0000  1.0000  1.0000  0.0000  1.0000  1.0000  1.0000  0.0000

 *******************************************************************************
 CRYSTALLOGRAPHIC CELL (VOLUME=       4939.26492343)
         A              B              C           ALPHA      BETA       GAMMA 
    16.85950918    17.11625298    17.11625298    90.000000  90.000000  90.000000

 COORDINATES IN THE CRYSTALLOGRAPHIC CELL
     ATOM                 X/A                 Y/B                 Z/C    
 *******************************************************************************
      1 T 230 ZN    2.500000000000E-01 -5.000000000000E-01 -2.745950163314E-17
      2 F 230 ZN    2.500000000000E-01 -5.491900326628E-17 -5.000000000000E-01
      3 T 230 ZN   -5.491900326628E-17  2.500000000000E-01 -5.000000000000E-01
      4 F 230 ZN   -5.000000000000E-01 -5.491900326628E-17  2.500000000000E-01
      5 F 230 ZN   -5.000000000000E-01  2.500000000000E-01 -2.745950163314E-17
      6 F 230 ZN   -5.491900326628E-17 -5.000000000000E-01  2.500000000000E-01
      7 T   7 N     1.860384661056E-01 -4.717767181008E-01  9.373692486567E-02
      8 F   7 N    -1.860384661056E-01  4.717767181008E-01  9.373692486567E-02
      9 F   7 N     1.860384661056E-01  4.717767181008E-01 -9.373692486567E-02
     10 F   7 N    -1.860384661056E-01 -4.717767181008E-01 -9.373692486567E-02
     11 T   7 N     9.373692486567E-02  1.860384661056E-01 -4.717767181008E-01
     12 T   7 N    -4.717767181008E-01  9.373692486567E-02  1.860384661056E-01
     13 F   7 N    -9.373692486567E-02 -1.860384661056E-01 -4.717767181008E-01
     14 F   7 N     4.717767181008E-01  9.373692486567E-02 -1.860384661056E-01
     15 F   7 N     9.373692486567E-02 -1.860384661056E-01  4.717767181008E-01
     16 F   7 N     4.717767181008E-01 -9.373692486567E-02  1.860384661056E-01
     17 F   7 N    -9.373692486567E-02  1.860384661056E-01  4.717767181008E-01
     18 F   7 N    -4.717767181008E-01 -9.373692486567E-02 -1.860384661056E-01
     19 F   7 N    -4.717767181008E-01  1.860384661056E-01  9.373692486567E-02
     20 F   7 N     4.717767181008E-01 -1.860384661056E-01  9.373692486567E-02
     21 F   7 N     4.717767181008E-01  1.860384661056E-01 -9.373692486567E-02
     22 F   7 N    -4.717767181008E-01 -1.860384661056E-01 -9.373692486567E-02
     23 F   7 N     1.860384661056E-01  9.373692486567E-02 -4.717767181008E-01
     24 F   7 N     9.373692486567E-02 -4.717767181008E-01  1.860384661056E-01
     25 F   7 N    -1.860384661056E-01 -9.373692486567E-02 -4.717767181008E-01
     26 F   7 N     9.373692486567E-02  4.717767181008E-01 -1.860384661056E-01
     27 F   7 N    -1.860384661056E-01  9.373692486567E-02  4.717767181008E-01
     28 F   7 N    -9.373692486567E-02  4.717767181008E-01  1.860384661056E-01
     29 F   7 N     1.860384661056E-01 -9.373692486567E-02  4.717767181008E-01
     30 F   7 N    -9.373692486567E-02 -4.717767181008E-01 -1.860384661056E-01
     31 T  17 CL    7.696805276300E-02  4.157699294802E-01  7.696805276300E-02
     32 F  17 CL   -7.696805276300E-02 -4.157699294802E-01  7.696805276300E-02
     33 F  17 CL    7.696805276300E-02 -4.157699294802E-01 -7.696805276300E-02
     34 F  17 CL   -7.696805276300E-02  4.157699294802E-01 -7.696805276300E-02
     35 F  17 CL    7.696805276300E-02  7.696805276300E-02  4.157699294802E-01
     36 T  17 CL    4.157699294802E-01  7.696805276300E-02  7.696805276300E-02
     37 F  17 CL   -7.696805276300E-02 -7.696805276300E-02  4.157699294802E-01
     38 F  17 CL   -4.157699294802E-01  7.696805276300E-02 -7.696805276300E-02
     39 F  17 CL    7.696805276300E-02 -7.696805276300E-02 -4.157699294802E-01
     40 F  17 CL   -4.157699294802E-01 -7.696805276300E-02  7.696805276300E-02
     41 F  17 CL   -7.696805276300E-02  7.696805276300E-02 -4.157699294802E-01
     42 F  17 CL    4.157699294802E-01 -7.696805276300E-02 -7.696805276300E-02
     43 T   6 C     1.212948932108E-01  4.947371500108E-01  1.212948932108E-01
     44 F   6 C    -1.212948932108E-01 -4.947371500108E-01  1.212948932108E-01
     45 F   6 C     1.212948932108E-01 -4.947371500108E-01 -1.212948932108E-01
     46 F   6 C    -1.212948932108E-01  4.947371500108E-01 -1.212948932108E-01
     47 F   6 C     1.212948932108E-01  1.212948932108E-01  4.947371500108E-01
     48 T   6 C     4.947371500108E-01  1.212948932108E-01  1.212948932108E-01
     49 F   6 C    -1.212948932108E-01 -1.212948932108E-01  4.947371500108E-01
     50 F   6 C    -4.947371500108E-01  1.212948932108E-01 -1.212948932108E-01
     51 F   6 C     1.212948932108E-01 -1.212948932108E-01 -4.947371500108E-01
     52 F   6 C    -4.947371500108E-01 -1.212948932108E-01  1.212948932108E-01
     53 F   6 C    -1.212948932108E-01  1.212948932108E-01 -4.947371500108E-01
     54 F   6 C     4.947371500108E-01 -1.212948932108E-01 -1.212948932108E-01
     55 T   6 C    -2.985073105871E-01  8.891338110086E-02 -3.550142377395E-01
     56 F   6 C     2.985073105871E-01 -8.891338110086E-02 -3.550142377395E-01
     57 F   6 C    -2.985073105871E-01 -8.891338110086E-02  3.550142377395E-01
     58 F   6 C     2.985073105871E-01  8.891338110086E-02  3.550142377395E-01
     59 T   6 C    -3.550142377395E-01 -2.985073105871E-01  8.891338110086E-02
     60 T   6 C     8.891338110086E-02 -3.550142377395E-01 -2.985073105871E-01
     61 F   6 C     3.550142377395E-01  2.985073105871E-01  8.891338110086E-02
     62 F   6 C    -8.891338110086E-02 -3.550142377395E-01  2.985073105871E-01
     63 F   6 C    -3.550142377395E-01  2.985073105871E-01 -8.891338110086E-02
     64 F   6 C    -8.891338110086E-02  3.550142377395E-01 -2.985073105871E-01
     65 F   6 C     3.550142377395E-01 -2.985073105871E-01 -8.891338110086E-02
     66 F   6 C     8.891338110086E-02  3.550142377395E-01  2.985073105871E-01
     67 F   6 C     8.891338110086E-02 -2.985073105871E-01 -3.550142377395E-01
     68 F   6 C    -8.891338110086E-02  2.985073105871E-01 -3.550142377395E-01
     69 F   6 C    -8.891338110086E-02 -2.985073105871E-01  3.550142377395E-01
     70 F   6 C     8.891338110086E-02  2.985073105871E-01  3.550142377395E-01
     71 F   6 C    -2.985073105871E-01 -3.550142377395E-01  8.891338110086E-02
     72 F   6 C    -3.550142377395E-01  8.891338110086E-02 -2.985073105871E-01
     73 F   6 C     2.985073105871E-01  3.550142377395E-01  8.891338110086E-02
     74 F   6 C    -3.550142377395E-01 -8.891338110086E-02  2.985073105871E-01
     75 F   6 C     2.985073105871E-01 -3.550142377395E-01 -8.891338110086E-02
     76 F   6 C     3.550142377395E-01 -8.891338110086E-02 -2.985073105871E-01
     77 F   6 C    -2.985073105871E-01  3.550142377395E-01 -8.891338110086E-02
     78 F   6 C     3.550142377395E-01  8.891338110086E-02  2.985073105871E-01
     79 T   1 H    -2.486861000894E-01  1.264419248721E-01 -3.632201271863E-01
     80 F   1 H     2.486861000894E-01 -1.264419248721E-01 -3.632201271863E-01
     81 F   1 H    -2.486861000894E-01 -1.264419248721E-01  3.632201271863E-01
     82 F   1 H     2.486861000894E-01  1.264419248721E-01  3.632201271863E-01
     83 T   1 H    -3.632201271863E-01 -2.486861000894E-01  1.264419248721E-01
     84 T   1 H     1.264419248721E-01 -3.632201271863E-01 -2.486861000894E-01
     85 F   1 H     3.632201271863E-01  2.486861000894E-01  1.264419248721E-01
     86 F   1 H    -1.264419248721E-01 -3.632201271863E-01  2.486861000894E-01
     87 F   1 H    -3.632201271863E-01  2.486861000894E-01 -1.264419248721E-01
     88 F   1 H    -1.264419248721E-01  3.632201271863E-01 -2.486861000894E-01
     89 F   1 H     3.632201271863E-01 -2.486861000894E-01 -1.264419248721E-01
     90 F   1 H     1.264419248721E-01  3.632201271863E-01  2.486861000894E-01
     91 F   1 H     1.264419248721E-01 -2.486861000894E-01 -3.632201271863E-01
     92 F   1 H    -1.264419248721E-01  2.486861000894E-01 -3.632201271863E-01
     93 F   1 H    -1.264419248721E-01 -2.486861000894E-01  3.632201271863E-01
     94 F   1 H     1.264419248721E-01  2.486861000894E-01  3.632201271863E-01
     95 F   1 H    -2.486861000894E-01 -3.632201271863E-01  1.264419248721E-01
     96 F   1 H    -3.632201271863E-01  1.264419248721E-01 -2.486861000894E-01
     97 F   1 H     2.486861000894E-01  3.632201271863E-01  1.264419248721E-01
     98 F   1 H    -3.632201271863E-01 -1.264419248721E-01  2.486861000894E-01
     99 F   1 H     2.486861000894E-01 -3.632201271863E-01 -1.264419248721E-01
    100 F   1 H     3.632201271863E-01 -1.264419248721E-01 -2.486861000894E-01
    101 F   1 H    -2.486861000894E-01  3.632201271863E-01 -1.264419248721E-01
    102 F   1 H     3.632201271863E-01  1.264419248721E-01  2.486861000894E-01

 T = ATOM BELONGING TO THE ASYMMETRIC UNIT

 ****    8 SYMMOPS - TRANSLATORS IN FRACTIONAL UNITS
 **** MATRICES AND TRANSLATORS IN THE CRYSTALLOGRAPHIC REFERENCE FRAME
   V INV                    ROTATION MATRICES                   TRANSLATORS
   1   1  1.00  0.00  0.00  0.00  1.00  0.00  0.00  0.00  1.00  0.00  0.00  0.00
   2   2  0.00  1.00 -1.00  1.00  0.00 -1.00 -0.00  0.00 -1.00  0.00  0.00  0.00
   3   3 -1.00  0.00  0.00 -1.00 -0.00  1.00 -1.00  1.00 -0.00  0.00  0.00  0.00
   4   4  0.00 -1.00  1.00 -0.00 -1.00  0.00  1.00 -1.00  0.00  0.00  0.00  0.00
   5   5  1.00  0.00  0.00  0.00 -0.00  1.00  0.00  1.00 -0.00  0.00  0.00  0.00
   6   7  0.00 -1.00  1.00  1.00 -1.00  0.00 -0.00 -1.00  0.00  0.00  0.00  0.00
   7   6  0.00  1.00 -1.00 -0.00  0.00 -1.00  1.00  0.00 -1.00  0.00  0.00  0.00
   8   8 -1.00  0.00  0.00 -1.00  1.00 -0.00 -1.00 -0.00  1.00  0.00  0.00  0.00

 DIRECT LATTICE VECTORS CARTESIAN COMPONENTS (ANGSTROM)
          X                    Y                    Z
  -0.842975459178E+01   0.855812648912E+01   0.855812648912E+01
   0.842975459178E+01  -0.855812648912E+01   0.855812648912E+01
   0.842975459178E+01   0.855812648912E+01  -0.855812648912E+01


 CARTESIAN COORDINATES - PRIMITIVE CELL
 *******************************************************************************
 *      ATOM          X(ANGSTROM)         Y(ANGSTROM)         Z(ANGSTROM)
 *******************************************************************************
    1   230 ZN   -1.264463188767E+01  8.558126489120E+00 -4.700037766092E-16
    2   230 ZN   -1.264463188767E+01 -9.400075532184E-16  8.558126489120E+00
    3   230 ZN   -9.259074399202E-16 -1.283718973368E+01  8.558126489120E+00
    4   230 ZN    8.429754591783E+00 -9.400075532184E-16 -1.283718973368E+01
    5   230 ZN    8.429754591783E+00 -1.283718973368E+01 -4.700037766092E-16
    6   230 ZN   -9.259074399202E-16  8.558126489120E+00 -1.283718973368E+01
    7     7 N     3.136517227805E+00 -8.075049656257E+00  1.604424919403E+00
    8     7 N    -3.136517227805E+00  8.075049656257E+00  1.604424919403E+00
    9     7 N     3.136517227805E+00  8.075049656257E+00 -1.604424919403E+00
   10     7 N    -3.136517227805E+00 -8.075049656257E+00 -1.604424919403E+00
   11     7 N     1.580358545612E+00  3.184281449548E+00 -8.075049656257E+00
   12     7 N    -7.953923911413E+00  1.604424919403E+00  3.184281449548E+00
   13     7 N    -1.580358545612E+00 -3.184281449548E+00 -8.075049656257E+00
   14     7 N     7.953923911413E+00  1.604424919403E+00 -3.184281449548E+00
   15     7 N     1.580358545612E+00 -3.184281449548E+00  8.075049656257E+00
   16     7 N     7.953923911413E+00 -1.604424919403E+00  3.184281449548E+00
   17     7 N    -1.580358545612E+00  3.184281449548E+00  8.075049656257E+00
   18     7 N    -7.953923911413E+00 -1.604424919403E+00 -3.184281449548E+00
   19     7 N    -7.953923911413E+00  3.184281449548E+00  1.604424919403E+00
   20     7 N     7.953923911413E+00 -3.184281449548E+00  1.604424919403E+00
   21     7 N     7.953923911413E+00  3.184281449548E+00 -1.604424919403E+00
   22     7 N    -7.953923911413E+00 -3.184281449548E+00 -1.604424919403E+00
   23     7 N     3.136517227805E+00  1.604424919403E+00 -8.075049656257E+00
   24     7 N     1.580358545612E+00 -8.075049656257E+00  3.184281449548E+00
   25     7 N    -3.136517227805E+00 -1.604424919403E+00 -8.075049656257E+00
   26     7 N     1.580358545612E+00  8.075049656257E+00 -3.184281449548E+00
   27     7 N    -3.136517227805E+00  1.604424919403E+00  8.075049656257E+00
   28     7 N    -1.580358545612E+00  8.075049656257E+00  3.184281449548E+00
   29     7 N     3.136517227805E+00 -1.604424919403E+00  8.075049656257E+00
   30     7 N    -1.580358545612E+00 -8.075049656257E+00 -3.184281449548E+00
   31    17 CL    1.297643592399E+00  7.116423293728E+00  1.317404662334E+00
   32    17 CL   -1.297643592399E+00 -7.116423293728E+00  1.317404662334E+00
   33    17 CL    1.297643592399E+00 -7.116423293728E+00 -1.317404662334E+00
   34    17 CL   -1.297643592399E+00  7.116423293728E+00 -1.317404662334E+00
   35    17 CL    1.297643592399E+00  1.317404662334E+00  7.116423293728E+00
   36    17 CL    7.009676944322E+00  1.317404662334E+00  1.317404662334E+00
   37    17 CL   -1.297643592399E+00 -1.317404662334E+00  7.116423293728E+00
   38    17 CL   -7.009676944322E+00  1.317404662334E+00 -1.317404662334E+00
   39    17 CL    1.297643592399E+00 -1.317404662334E+00 -7.116423293728E+00
   40    17 CL   -7.009676944322E+00 -1.317404662334E+00  1.317404662334E+00
   41    17 CL   -1.297643592399E+00  1.317404662334E+00 -7.116423293728E+00
   42    17 CL    7.009676944322E+00 -1.317404662334E+00 -1.317404662334E+00
   43     6 C     2.044972366007E+00  8.468046217319E+00  2.076114077164E+00
   44     6 C    -2.044972366007E+00 -8.468046217319E+00  2.076114077164E+00
   45     6 C     2.044972366007E+00 -8.468046217319E+00 -2.076114077164E+00
   46     6 C    -2.044972366007E+00  8.468046217319E+00 -2.076114077164E+00
   47     6 C     2.044972366007E+00  2.076114077164E+00  8.468046217319E+00
   48     6 C     8.341025524059E+00  2.076114077164E+00  2.076114077164E+00
   49     6 C    -2.044972366007E+00 -2.076114077164E+00  8.468046217319E+00
   50     6 C    -8.341025524059E+00  2.076114077164E+00 -2.076114077164E+00
   51     6 C     2.044972366007E+00 -2.076114077164E+00 -8.468046217319E+00
   52     6 C    -8.341025524059E+00 -2.076114077164E+00  2.076114077164E+00
   53     6 C    -2.044972366007E+00  2.076114077164E+00 -8.468046217319E+00
   54     6 C     8.341025524059E+00 -2.076114077164E+00 -2.076114077164E+00
   55     6 C    -5.032686744205E+00  1.521863924073E+00 -6.076513504027E+00
   56     6 C     5.032686744205E+00 -1.521863924073E+00 -6.076513504027E+00
   57     6 C    -5.032686744205E+00 -1.521863924073E+00  6.076513504027E+00
   58     6 C     5.032686744205E+00  1.521863924073E+00  6.076513504027E+00
   59     6 C    -5.985365801467E+00 -5.109326643863E+00  1.521863924073E+00
   60     6 C     1.499035965212E+00 -6.076513504027E+00 -5.109326643863E+00
   61     6 C     5.985365801467E+00  5.109326643863E+00  1.521863924073E+00
   62     6 C    -1.499035965212E+00 -6.076513504027E+00  5.109326643863E+00
   63     6 C    -5.985365801467E+00  5.109326643863E+00 -1.521863924073E+00
   64     6 C    -1.499035965212E+00  6.076513504027E+00 -5.109326643863E+00
   65     6 C     5.985365801467E+00 -5.109326643863E+00 -1.521863924073E+00
   66     6 C     1.499035965212E+00  6.076513504027E+00  5.109326643863E+00
   67     6 C     1.499035965212E+00 -5.109326643863E+00 -6.076513504027E+00
   68     6 C    -1.499035965212E+00  5.109326643863E+00 -6.076513504027E+00
   69     6 C    -1.499035965212E+00 -5.109326643863E+00  6.076513504027E+00
   70     6 C     1.499035965212E+00  5.109326643863E+00  6.076513504027E+00
   71     6 C    -5.032686744205E+00 -6.076513504027E+00  1.521863924073E+00
   72     6 C    -5.985365801467E+00  1.521863924073E+00 -5.109326643863E+00
   73     6 C     5.032686744205E+00  6.076513504027E+00  1.521863924073E+00
   74     6 C    -5.985365801467E+00 -1.521863924073E+00  5.109326643863E+00
   75     6 C     5.032686744205E+00 -6.076513504027E+00 -1.521863924073E+00
   76     6 C     5.985365801467E+00 -1.521863924073E+00 -5.109326643863E+00
   77     6 C    -5.032686744205E+00  6.076513504027E+00 -1.521863924073E+00
   78     6 C     5.985365801467E+00  1.521863924073E+00  5.109326643863E+00
   79     1 H    -4.192725588282E+00  2.164211973166E+00 -6.216967583710E+00
   80     1 H     4.192725588282E+00 -2.164211973166E+00 -6.216967583710E+00
   81     1 H    -4.192725588282E+00 -2.164211973166E+00  6.216967583710E+00
   82     1 H     4.192725588282E+00  2.164211973166E+00  6.216967583710E+00
   83     1 H    -6.123713069954E+00 -4.256574201302E+00  2.164211973166E+00
   84     1 H     2.131748793569E+00 -6.216967583710E+00 -4.256574201302E+00
   85     1 H     6.123713069954E+00  4.256574201302E+00  2.164211973166E+00
   86     1 H    -2.131748793569E+00 -6.216967583710E+00  4.256574201302E+00
   87     1 H    -6.123713069954E+00  4.256574201302E+00 -2.164211973166E+00
   88     1 H    -2.131748793569E+00  6.216967583710E+00 -4.256574201302E+00
   89     1 H     6.123713069954E+00 -4.256574201302E+00 -2.164211973166E+00
   90     1 H     2.131748793569E+00  6.216967583710E+00  4.256574201302E+00
   91     1 H     2.131748793569E+00 -4.256574201302E+00 -6.216967583710E+00
   92     1 H    -2.131748793569E+00  4.256574201302E+00 -6.216967583710E+00
   93     1 H    -2.131748793569E+00 -4.256574201302E+00  6.216967583710E+00
   94     1 H     2.131748793569E+00  4.256574201302E+00  6.216967583710E+00
   95     1 H    -4.192725588282E+00 -6.216967583710E+00  2.164211973166E+00
   96     1 H    -6.123713069954E+00  2.164211973166E+00 -4.256574201302E+00
   97     1 H     4.192725588282E+00  6.216967583710E+00  2.164211973166E+00
   98     1 H    -6.123713069954E+00 -2.164211973166E+00  4.256574201302E+00
   99     1 H     4.192725588282E+00 -6.216967583710E+00 -2.164211973166E+00
  100     1 H     6.123713069954E+00 -2.164211973166E+00 -4.256574201302E+00
  101     1 H    -4.192725588282E+00  6.216967583710E+00 -2.164211973166E+00
  102     1 H     6.123713069954E+00  2.164211973166E+00  4.256574201302E+00

 *******************************************************************************
 *                             OPTIMIZATION STARTS                             *
 *******************************************************************************
 RECLASIFICATION OF INDICES FOR INTEGRAL CALC ACCORDING TO DIFFERENT CRITERIA:
           FIXDELTE                  FIXDELTX              FIXDELTN
           0.0000000                0.0000000              *****
 *******************************************************************************

 *******************************************************************************
 COORDINATE OPTIMIZATION - POINT    1
 INFORMATION **** EXCBUF **** EXCH. BIPO BUFFER: WORDS USED =     4000000
 WARNING **** EXCBUF **** EXCH. BIPO BUFFER TOO SMALL - TO AVOID I/O SET EXCHSIZE =     6844923

 DFT PARAMETERS

     ATOM       ELECTRONS   NET CHARGE   R(ANGSTROM)
   1 230  ZN     20.0000      0.0000     1.37000000
   7   7  N       7.0000      0.0000     0.74000000
  31  17  CL     17.0000      0.0000     0.99000000
  43   6  C       6.0000      0.0000     0.77000000
  79   1  H       1.0000      0.0000     1.11000000

 SIZE OF GRID=     810542
 TTTTTTTTTTTTTTTTTTTTTTTTTTTTTT MAKE_GRID2  TELAPSE     1372.97 TCPU      693.70
 BECKE WEIGHT FUNCTION
 RADSAFE =     2.00
 TOLERANCES - DENSITY:10**- 6; POTENTIAL:10**- 9; GRID WGT:10**-14

 RADIAL INTEGRATION  - INTERVALS (POINTS,UPPER LIMIT):            1( 99,  4.0*R)

 ANGULAR INTEGRATION - INTERVALS (ACCURACY LEVEL [N. POINTS] UPPER LIMIT):
  1(  6[ 146]   0.2)  2( 11[ 302]   0.5)  3( 14[ 590]   0.9)  4( 18[1454]   3.5)
  5( 14[ 590]9999.0)

 *******************************************************************************
 ZIFCl_start                                                                     
 CRYSTAL - SCF - TYPE OF CALCULATION :  RESTRICTED CLOSED SHELL
 *******************************************************************************

 CAPPA:IS1  2;IS2  2;IS3  2; K PTS MONK NET   4; SYMMOPS:K SPACE  16;G SPACE   8

 TTTTTTTTTTTTTTTTTTTTTTTTTTTTTT SDIK        TELAPSE     1373.77 TCPU      694.40

 INFORMATION FROM INTEGRAL EVALUATION

 RESTART FROM A PREVIOUS DENSITY MATRIX - DEP ACTIVE
 NUMBER OF COUPLE SETS (NEW, OLD, FOUND):   19442   19442   19442
 NUMBER OF IRREDUCIBLE G VECTORS        :   69895   69895   69895
 CHARGE NORMALIZATION FACTOR   0.99963237
 TOTAL ATOMIC CHARGES:
  18.5469419  18.5469419  18.5487446  18.5487446  18.5487446  18.5487446
   7.5569152   7.5569152   7.5569152   7.5569152   7.5550992   7.5561179
   7.5550992   7.5561179   7.5550992   7.5561179   7.5550992   7.5561179
   7.5561179   7.5561179   7.5561179   7.5561179   7.5569152   7.5550992
   7.5569152   7.5550992   7.5569152   7.5550992   7.5569152   7.5550992
  17.0345851  17.0345851  17.0345851  17.0345851  17.0345851  17.0358453
  17.0345851  17.0358453  17.0345851  17.0358453  17.0345851  17.0358453
   5.7692946   5.7692946   5.7692946   5.7692946   5.7692946   5.7649706
   5.7692946   5.7649706   5.7692946   5.7649706   5.7692946   5.7649706
   6.0274672   6.0274672   6.0274672   6.0274672   6.0298855   6.0259843
   6.0298855   6.0259843   6.0298855   6.0259843   6.0298855   6.0259843
   6.0259843   6.0259843   6.0259843   6.0259843   6.0274672   6.0298855
   6.0274672   6.0298855   6.0274672   6.0298855   6.0274672   6.0298855
   0.8788466   0.8788466   0.8788466   0.8788466   0.8762394   0.8780493
   0.8762394   0.8780493   0.8762394   0.8780493   0.8762394   0.8780493
   0.8780493   0.8780493   0.8780493   0.8780493   0.8788466   0.8762394
   0.8788466   0.8762394   0.8788466   0.8762394   0.8788466   0.8762394
 TTTTTTTTTTTTTTTTTTTTTTTTTTTTTT MOQGAD      TELAPSE     1379.17 TCPU      696.47
 TTTTTTTTTTTTTTTTTTTTTTTTTTTTTT SHELLXN     TELAPSE     1401.78 TCPU      706.27
 TTTTTTTTTTTTTTTTTTTTTTTTTTTTTT MONMO3      TELAPSE     1409.91 TCPU      714.41
 NUMERICALLY INTEGRATED DENSITY    732.0020276281
 TTTTTTTTTTTTTTTTTTTTTTTTTTTTTT NUMDFT      TELAPSE     1411.60 TCPU      716.10
 CYC   0 ETOT(AU) -9.582813192517E+03 DETOT -9.58E+03 tst  3.57E-14 PX  1.00E+00
 TTTTTTTTTTTTTTTTTTTTTTTTTTTTTT DIIS        TELAPSE     1411.73 TCPU      716.22
 TTTTTTTTTTTTTTTTTTTTTTTTTTTTTT FDIK        TELAPSE     1416.36 TCPU      719.24
 INSULATING STATE
 TOP OF VALENCE BANDS -    BAND    366; K    4; EIG -2.2266544E-01 AU
 TOP OF VALENCE BANDS -    BAND    366; K    1; EIG -2.2288641E-01 AU
 BOTTOM OF VIRTUAL BANDS - BAND    367; K    4; EIG  1.1246192E-02 AU
 DIRECT ENERGY BAND GAP:   6.3651 eV
 BOTTOM OF VIRTUAL BANDS - BAND    367; K    1; EIG  1.2898935E-02 AU
 TTTTTTTTTTTTTTTTTTTTTTTTTTTTTT PDIG        TELAPSE     1416.59 TCPU      719.47
 CHARGE NORMALIZATION FACTOR   1.00000000
 TOTAL ATOMIC CHARGES:
  18.5517928  18.5517928  18.5497342  18.5497342  18.5497342  18.5497342
   7.5483323   7.5483323   7.5483323   7.5483323   7.5648705   7.5460964
   7.5648705   7.5460964   7.5648705   7.5460964   7.5648705   7.5460964
   7.5460964   7.5460964   7.5460964   7.5460964   7.5483323   7.5648705
   7.5483323   7.5648705   7.5483323   7.5648705   7.5483323   7.5648705
  17.0489491  17.0489491  17.0489491  17.0489491  17.0489491  17.0479931
  17.0489491  17.0479931  17.0489491  17.0479931  17.0489491  17.0479931
   5.7631408   5.7631408   5.7631408   5.7631408   5.7631408   5.7750766
   5.7631408   5.7750766   5.7631408   5.7750766   5.7631408   5.7750766
   6.0263236   6.0263236   6.0263236   6.0263236   6.0141121   6.0299187
   6.0141121   6.0299187   6.0141121   6.0299187   6.0141121   6.0299187
   6.0299187   6.0299187   6.0299187   6.0299187   6.0263236   6.0141121
   6.0263236   6.0141121   6.0263236   6.0141121   6.0263236   6.0141121
   0.8783736   0.8783736   0.8783736   0.8783736   0.8782734   0.8772593
   0.8782734   0.8772593   0.8782734   0.8772593   0.8782734   0.8772593
   0.8772593   0.8772593   0.8772593   0.8772593   0.8783736   0.8782734
   0.8783736   0.8782734   0.8783736   0.8782734   0.8783736   0.8782734
 TTTTTTTTTTTTTTTTTTTTTTTTTTTTTT MOQGAD      TELAPSE     1416.60 TCPU      719.48
 TTTTTTTTTTTTTTTTTTTTTTTTTTTTTT SHELLXN     TELAPSE     1430.55 TCPU      729.26
 TTTTTTTTTTTTTTTTTTTTTTTTTTTTTT MONMO3      TELAPSE     1434.31 TCPU      733.02
 NUMERICALLY INTEGRATED DENSITY    732.0020149153
 TTTTTTTTTTTTTTTTTTTTTTTTTTTTTT NUMDFT      TELAPSE     1435.85 TCPU      734.56
 CYC   1 ETOT(AU) -9.584381630915E+03 DETOT -1.57E+00 tst  0.00E+00 PX  4.35E-03
 TTTTTTTTTTTTTTTTTTTTTTTTTTTTTT DIIS        TELAPSE     1439.77 TCPU      738.48
 DIIS TEST: 0.12640E-01 AT SCF   CYCLE   1 - MIX   30 %
 TTTTTTTTTTTTTTTTTTTTTTTTTTTTTT FDIK        TELAPSE     1441.32 TCPU      739.67
 INSULATING STATE
 TOP OF VALENCE BANDS -    BAND    366; K    4; EIG -2.2012660E-01 AU
 TOP OF VALENCE BANDS -    BAND    366; K    1; EIG -2.2024765E-01 AU
 BOTTOM OF VIRTUAL BANDS - BAND    367; K    4; EIG  1.2964007E-02 AU
 DIRECT ENERGY BAND GAP:   6.3427 eV
 BOTTOM OF VIRTUAL BANDS - BAND    367; K    1; EIG  1.4484951E-02 AU
 TTTTTTTTTTTTTTTTTTTTTTTTTTTTTT PDIG        TELAPSE     1441.56 TCPU      739.89
 CHARGE NORMALIZATION FACTOR   1.00000000
 TOTAL ATOMIC CHARGES:
  18.5433971  18.5433971  18.5433539  18.5433539  18.5433539  18.5433539
   7.5554486   7.5554486   7.5554486   7.5554486   7.5526180   7.5514985
   7.5526180   7.5514985   7.5526180   7.5514985   7.5526180   7.5514985
   7.5514985   7.5514985   7.5514985   7.5514985   7.5554486   7.5526180
   7.5554486   7.5526180   7.5554486   7.5526180   7.5554486   7.5526180
  17.0390306  17.0390306  17.0390306  17.0390306  17.0390306  17.0413003
  17.0390306  17.0413003  17.0390306  17.0413003  17.0390306  17.0413003
   5.7705727   5.7705727   5.7705727   5.7705727   5.7705727   5.7688618
   5.7705727   5.7688618   5.7705727   5.7688618   5.7705727   5.7688618
   6.0291728   6.0291728   6.0291728   6.0291728   6.0243740   6.0292320
   6.0243740   6.0292320   6.0243740   6.0292320   6.0243740   6.0292320
   6.0292320   6.0292320   6.0292320   6.0292320   6.0291728   6.0243740
   6.0291728   6.0243740   6.0291728   6.0243740   6.0291728   6.0243740
   0.8781578   0.8781578   0.8781578   0.8781578   0.8771050   0.8801829
   0.8771050   0.8801829   0.8771050   0.8801829   0.8771050   0.8801829
   0.8801829   0.8801829   0.8801829   0.8801829   0.8781578   0.8771050
   0.8781578   0.8771050   0.8781578   0.8771050   0.8781578   0.8771050
 TTTTTTTTTTTTTTTTTTTTTTTTTTTTTT MOQGAD      TELAPSE     1441.57 TCPU      739.90
 TTTTTTTTTTTTTTTTTTTTTTTTTTTTTT SHELLXN     TELAPSE     1456.07 TCPU      749.67
 TTTTTTTTTTTTTTTTTTTTTTTTTTTTTT MONMO3      TELAPSE     1459.30 TCPU      752.90
 NUMERICALLY INTEGRATED DENSITY    732.0020230066
 TTTTTTTTTTTTTTTTTTTTTTTTTTTTTT NUMDFT      TELAPSE     1460.94 TCPU      754.54
 CYC   2 ETOT(AU) -9.584382253591E+03 DETOT -6.23E-04 tst  3.55E-06 PX  6.62E-03
 TTTTTTTTTTTTTTTTTTTTTTTTTTTTTT DIIS        TELAPSE     1461.06 TCPU      754.66
 DIIS TEST: 0.81963E-02 AT SCF   CYCLE   2 - DIIS ACTIVE - HISTORY:     2 CYCLES
 TTTTTTTTTTTTTTTTTTTTTTTTTTTTTT FDIK        TELAPSE     1462.44 TCPU      755.68
 INSULATING STATE
 TOP OF VALENCE BANDS -    BAND    366; K    4; EIG -2.2016838E-01 AU
 TOP OF VALENCE BANDS -    BAND    366; K    1; EIG -2.2030093E-01 AU
 BOTTOM OF VIRTUAL BANDS - BAND    367; K    4; EIG  1.2924666E-02 AU
 DIRECT ENERGY BAND GAP:   6.3428 eV
 BOTTOM OF VIRTUAL BANDS - BAND    367; K    1; EIG  1.4579203E-02 AU
 TTTTTTTTTTTTTTTTTTTTTTTTTTTTTT PDIG        TELAPSE     1462.67 TCPU      755.91
 CHARGE NORMALIZATION FACTOR   1.00000000
 TOTAL ATOMIC CHARGES:
  18.5481921  18.5481921  18.5477045  18.5477045  18.5477045  18.5477045
   7.5503863   7.5503863   7.5503863   7.5503863   7.5623337   7.5491480
   7.5623337   7.5491480   7.5623337   7.5491480   7.5623337   7.5491480
   7.5491480   7.5491480   7.5491480   7.5491480   7.5503863   7.5623337
   7.5503863   7.5623337   7.5503863   7.5623337   7.5503863   7.5623337
  17.0413604  17.0413604  17.0413604  17.0413604  17.0413604  17.0420083
  17.0413604  17.0420083  17.0413604  17.0420083  17.0413604  17.0420083
   5.7664562   5.7664562   5.7664562   5.7664562   5.7664562   5.7724943
   5.7664562   5.7724943   5.7664562   5.7724943   5.7664562   5.7724943
   6.0264082   6.0264082   6.0264082   6.0264082   6.0213705   6.0276104
   6.0213705   6.0276104   6.0213705   6.0276104   6.0213705   6.0276104
   6.0276104   6.0276104   6.0276104   6.0276104   6.0264082   6.0213705
   6.0264082   6.0213705   6.0264082   6.0213705   6.0264082   6.0213705
   0.8788634   0.8788634   0.8788634   0.8788634   0.8777228   0.8801884
   0.8777228   0.8801884   0.8777228   0.8801884   0.8777228   0.8801884
   0.8801884   0.8801884   0.8801884   0.8801884   0.8788634   0.8777228
   0.8788634   0.8777228   0.8788634   0.8777228   0.8788634   0.8777228
 TTTTTTTTTTTTTTTTTTTTTTTTTTTTTT MOQGAD      TELAPSE     1462.68 TCPU      755.92
 TTTTTTTTTTTTTTTTTTTTTTTTTTTTTT SHELLXN     TELAPSE     1477.37 TCPU      765.69
 TTTTTTTTTTTTTTTTTTTTTTTTTTTTTT MONMO3      TELAPSE     1478.13 TCPU      766.45
 NUMERICALLY INTEGRATED DENSITY    732.0020228193
 TTTTTTTTTTTTTTTTTTTTTTTTTTTTTT NUMDFT      TELAPSE     1479.76 TCPU      768.08
 CYC   3 ETOT(AU) -9.584382985247E+03 DETOT -7.32E-04 tst  2.17E-06 PX  3.43E-03
 TTTTTTTTTTTTTTTTTTTTTTTTTTTTTT DIIS        TELAPSE     1479.88 TCPU      768.21
 DIIS TEST: 0.11361E-02 AT SCF   CYCLE   3 - DIIS ACTIVE - HISTORY:     3 CYCLES
 TTTTTTTTTTTTTTTTTTTTTTTTTTTTTT FDIK        TELAPSE     1481.34 TCPU      769.33
 INSULATING STATE
 TOP OF VALENCE BANDS -    BAND    366; K    4; EIG -2.2057634E-01 AU
 TOP OF VALENCE BANDS -    BAND    366; K    1; EIG -2.2071415E-01 AU
 BOTTOM OF VIRTUAL BANDS - BAND    367; K    4; EIG  1.2566440E-02 AU
 DIRECT ENERGY BAND GAP:   6.3441 eV
 BOTTOM OF VIRTUAL BANDS - BAND    367; K    1; EIG  1.4287513E-02 AU
 TTTTTTTTTTTTTTTTTTTTTTTTTTTTTT PDIG        TELAPSE     1481.57 TCPU      769.56
 CHARGE NORMALIZATION FACTOR   1.00000000
 TOTAL ATOMIC CHARGES:
  18.5465731  18.5465731  18.5456551  18.5456551  18.5456551  18.5456551
   7.5540828   7.5540828   7.5540828   7.5540828   7.5594894   7.5494316
   7.5594894   7.5494316   7.5594894   7.5494316   7.5594894   7.5494316
   7.5494316   7.5494316   7.5494316   7.5494316   7.5540828   7.5594894
   7.5540828   7.5594894   7.5540828   7.5594894   7.5540828   7.5594894
  17.0427230  17.0427230  17.0427230  17.0427230  17.0427230  17.0435921
  17.0427230  17.0435921  17.0427230  17.0435921  17.0427230  17.0435921
   5.7660376   5.7660376   5.7660376   5.7660376   5.7660376   5.7711436
   5.7660376   5.7711436   5.7660376   5.7711436   5.7660376   5.7711436
   6.0283113   6.0283113   6.0283113   6.0283113   6.0186460   6.0286531
   6.0186460   6.0286531   6.0186460   6.0286531   6.0186460   6.0286531
   6.0286531   6.0286531   6.0286531   6.0286531   6.0283113   6.0186460
   6.0283113   6.0186460   6.0283113   6.0186460   6.0283113   6.0186460
   0.8784065   0.8784065   0.8784065   0.8784065   0.8777641   0.8796159
   0.8777641   0.8796159   0.8777641   0.8796159   0.8777641   0.8796159
   0.8796159   0.8796159   0.8796159   0.8796159   0.8784065   0.8777641
   0.8784065   0.8777641   0.8784065   0.8777641   0.8784065   0.8777641
 TTTTTTTTTTTTTTTTTTTTTTTTTTTTTT MOQGAD      TELAPSE     1481.58 TCPU      769.57
 TTTTTTTTTTTTTTTTTTTTTTTTTTTTTT SHELLXN     TELAPSE     1495.93 TCPU      779.34
 TTTTTTTTTTTTTTTTTTTTTTTTTTTTTT MONMO3      TELAPSE     1496.68 TCPU      780.09
 NUMERICALLY INTEGRATED DENSITY    732.0020212300
 TTTTTTTTTTTTTTTTTTTTTTTTTTTTTT NUMDFT      TELAPSE     1498.32 TCPU      781.74
 CYC   4 ETOT(AU) -9.584383085918E+03 DETOT -1.01E-04 tst  3.50E-07 PX  1.30E-03
 TTTTTTTTTTTTTTTTTTTTTTTTTTTTTT DIIS        TELAPSE     1499.00 TCPU      782.42
 DIIS TEST: 0.19032E-03 AT SCF   CYCLE   4 - DIIS ACTIVE - HISTORY:     4 CYCLES
 TTTTTTTTTTTTTTTTTTTTTTTTTTTTTT FDIK        TELAPSE     1501.34 TCPU      783.95
 INSULATING STATE
 TOP OF VALENCE BANDS -    BAND    366; K    4; EIG -2.2070632E-01 AU
 TOP OF VALENCE BANDS -    BAND    366; K    1; EIG -2.2084689E-01 AU
 BOTTOM OF VIRTUAL BANDS - BAND    367; K    4; EIG  1.2595206E-02 AU
 DIRECT ENERGY BAND GAP:   6.3485 eV
 BOTTOM OF VIRTUAL BANDS - BAND    367; K    1; EIG  1.4342770E-02 AU
 TTTTTTTTTTTTTTTTTTTTTTTTTTTTTT PDIG        TELAPSE     1501.71 TCPU      784.32
 CHARGE NORMALIZATION FACTOR   1.00000000
 TOTAL ATOMIC CHARGES:
  18.5459302  18.5459302  18.5454851  18.5454851  18.5454851  18.5454851
   7.5520900   7.5520900   7.5520900   7.5520900   7.5607649   7.5498927
   7.5607649   7.5498927   7.5607649   7.5498927   7.5607649   7.5498927
   7.5498927   7.5498927   7.5498927   7.5498927   7.5520900   7.5607649
   7.5520900   7.5607649   7.5520900   7.5607649   7.5520900   7.5607649
  17.0423996  17.0423996  17.0423996  17.0423996  17.0423996  17.0433069
  17.0423996  17.0433069  17.0423996  17.0433069  17.0423996  17.0433069
   5.7664064   5.7664064   5.7664064   5.7664064   5.7664064   5.7712055
   5.7664064   5.7712055   5.7664064   5.7712055   5.7664064   5.7712055
   6.0272968   6.0272968   6.0272968   6.0272968   6.0207719   6.0284742
   6.0207719   6.0284742   6.0207719   6.0284742   6.0207719   6.0284742
   6.0284742   6.0284742   6.0284742   6.0284742   6.0272968   6.0207719
   6.0272968   6.0207719   6.0272968   6.0207719   6.0272968   6.0207719
   0.8784299   0.8784299   0.8784299   0.8784299   0.8775093   0.8794830
   0.8775093   0.8794830   0.8775093   0.8794830   0.8775093   0.8794830
   0.8794830   0.8794830   0.8794830   0.8794830   0.8784299   0.8775093
   0.8784299   0.8775093   0.8784299   0.8775093   0.8784299   0.8775093
 TTTTTTTTTTTTTTTTTTTTTTTTTTTTTT MOQGAD      TELAPSE     1501.73 TCPU      784.33
 TTTTTTTTTTTTTTTTTTTTTTTTTTTTTT SHELLXN     TELAPSE     1515.31 TCPU      794.11
 TTTTTTTTTTTTTTTTTTTTTTTTTTTTTT MONMO3      TELAPSE     1517.14 TCPU      795.94
 NUMERICALLY INTEGRATED DENSITY    732.0020211031
 TTTTTTTTTTTTTTTTTTTTTTTTTTTTTT NUMDFT      TELAPSE     1518.76 TCPU      797.57
 CYC   5 ETOT(AU) -9.584383094829E+03 DETOT -8.91E-06 tst  1.20E-07 PX  3.48E-04
 TTTTTTTTTTTTTTTTTTTTTTTTTTTTTT DIIS        TELAPSE     1518.94 TCPU      797.74
 DIIS TEST: 0.68897E-04 AT SCF   CYCLE   5 - DIIS ACTIVE - HISTORY:     5 CYCLES
 TTTTTTTTTTTTTTTTTTTTTTTTTTTTTT FDIK        TELAPSE     1520.57 TCPU      798.85
 INSULATING STATE
 TOP OF VALENCE BANDS -    BAND    366; K    4; EIG -2.2059349E-01 AU
 TOP OF VALENCE BANDS -    BAND    366; K    1; EIG -2.2073108E-01 AU
 BOTTOM OF VIRTUAL BANDS - BAND    367; K    4; EIG  1.2617354E-02 AU
 DIRECT ENERGY BAND GAP:   6.3460 eV
 BOTTOM OF VIRTUAL BANDS - BAND    367; K    1; EIG  1.4314903E-02 AU
 TTTTTTTTTTTTTTTTTTTTTTTTTTTTTT PDIG        TELAPSE     1520.81 TCPU      799.08
 CHARGE NORMALIZATION FACTOR   1.00000000
 TOTAL ATOMIC CHARGES:
  18.5463308  18.5463308  18.5458833  18.5458833  18.5458833  18.5458833
   7.5530562   7.5530562   7.5530562   7.5530562   7.5598429   7.5496540
   7.5598429   7.5496540   7.5598429   7.5496540   7.5598429   7.5496540
   7.5496540   7.5496540   7.5496540   7.5496540   7.5530562   7.5598429
   7.5530562   7.5598429   7.5530562   7.5598429   7.5530562   7.5598429
  17.0421111  17.0421111  17.0421111  17.0421111  17.0421111  17.0431610
  17.0421111  17.0431610  17.0421111  17.0431610  17.0421111  17.0431610
   5.7666696   5.7666696   5.7666696   5.7666696   5.7666696   5.7712561
   5.7666696   5.7712561   5.7666696   5.7712561   5.7666696   5.7712561
   6.0277791   6.0277791   6.0277791   6.0277791   6.0200708   6.0285009
   6.0200708   6.0285009   6.0200708   6.0285009   6.0200708   6.0285009
   6.0285009   6.0285009   6.0285009   6.0285009   6.0277791   6.0200708
   6.0277791   6.0200708   6.0277791   6.0200708   6.0277791   6.0200708
   0.8783858   0.8783858   0.8783858   0.8783858   0.8775691   0.8796277
   0.8775691   0.8796277   0.8775691   0.8796277   0.8775691   0.8796277
   0.8796277   0.8796277   0.8796277   0.8796277   0.8783858   0.8775691
   0.8783858   0.8775691   0.8783858   0.8775691   0.8783858   0.8775691
 TTTTTTTTTTTTTTTTTTTTTTTTTTTTTT MOQGAD      TELAPSE     1520.82 TCPU      799.10
 TTTTTTTTTTTTTTTTTTTTTTTTTTTTTT SHELLXN     TELAPSE     1537.82 TCPU      808.87
 TTTTTTTTTTTTTTTTTTTTTTTTTTTTTT MONMO3      TELAPSE     1538.84 TCPU      809.89
 NUMERICALLY INTEGRATED DENSITY    732.0020212964
 TTTTTTTTTTTTTTTTTTTTTTTTTTTTTT NUMDFT      TELAPSE     1540.47 TCPU      811.53
 CYC   6 ETOT(AU) -9.584383098298E+03 DETOT -3.47E-06 tst  3.55E-08 PX  1.92E-04
 TTTTTTTTTTTTTTTTTTTTTTTTTTTTTT DIIS        TELAPSE     1540.68 TCPU      811.73
 DIIS TEST: 0.18276E-04 AT SCF   CYCLE   6 - DIIS ACTIVE - HISTORY:     6 CYCLES
 TTTTTTTTTTTTTTTTTTTTTTTTTTTTTT FDIK        TELAPSE     1542.28 TCPU      812.91
 INSULATING STATE
 TOP OF VALENCE BANDS -    BAND    366; K    4; EIG -2.2060918E-01 AU
 TOP OF VALENCE BANDS -    BAND    366; K    1; EIG -2.2074787E-01 AU
 BOTTOM OF VIRTUAL BANDS - BAND    367; K    4; EIG  1.2616220E-02 AU
 DIRECT ENERGY BAND GAP:   6.3464 eV
 BOTTOM OF VIRTUAL BANDS - BAND    367; K    1; EIG  1.4338642E-02 AU
 TTTTTTTTTTTTTTTTTTTTTTTTTTTTTT PDIG        TELAPSE     1542.50 TCPU      813.13
 CHARGE NORMALIZATION FACTOR   1.00000000
 TOTAL ATOMIC CHARGES:
  18.5462438  18.5462438  18.5457386  18.5457386  18.5457386  18.5457386
   7.5528410   7.5528410   7.5528410   7.5528410   7.5601132   7.5496610
   7.5601132   7.5496610   7.5601132   7.5496610   7.5601132   7.5496610
   7.5496610   7.5496610   7.5496610   7.5496610   7.5528410   7.5601132
   7.5528410   7.5601132   7.5528410   7.5601132   7.5528410   7.5601132
  17.0423108  17.0423108  17.0423108  17.0423108  17.0423108  17.0432219
  17.0423108  17.0432219  17.0423108  17.0432219  17.0423108  17.0432219
   5.7664774   5.7664774   5.7664774   5.7664774   5.7664774   5.7712911
   5.7664774   5.7712911   5.7664774   5.7712911   5.7664774   5.7712911
   6.0277300   6.0277300   6.0277300   6.0277300   6.0200395   6.0285144
   6.0200395   6.0285144   6.0200395   6.0285144   6.0200395   6.0285144
   6.0285144   6.0285144   6.0285144   6.0285144   6.0277300   6.0200395
   6.0277300   6.0200395   6.0277300   6.0200395   6.0277300   6.0200395
   0.8784236   0.8784236   0.8784236   0.8784236   0.8775962   0.8796062
   0.8775962   0.8796062   0.8775962   0.8796062   0.8775962   0.8796062
   0.8796062   0.8796062   0.8796062   0.8796062   0.8784236   0.8775962
   0.8784236   0.8775962   0.8784236   0.8775962   0.8784236   0.8775962
 TTTTTTTTTTTTTTTTTTTTTTTTTTTTTT MOQGAD      TELAPSE     1542.51 TCPU      813.14
 TTTTTTTTTTTTTTTTTTTTTTTTTTTTTT SHELLXN     TELAPSE     1556.61 TCPU      822.92
 TTTTTTTTTTTTTTTTTTTTTTTTTTTTTT MONMO3      TELAPSE     1557.52 TCPU      823.83
 NUMERICALLY INTEGRATED DENSITY    732.0020212946
 TTTTTTTTTTTTTTTTTTTTTTTTTTTTTT NUMDFT      TELAPSE     1559.07 TCPU      825.38
 CYC   7 ETOT(AU) -9.584383100341E+03 DETOT -2.04E-06 tst  2.50E-09 PX  1.17E-04
 TTTTTTTTTTTTTTTTTTTTTTTTTTTTTT DIIS        TELAPSE     1559.30 TCPU      825.61
 DIIS TEST: 0.18707E-05 AT SCF   CYCLE   7 - DIIS ACTIVE - HISTORY:     7 CYCLES
 TTTTTTTTTTTTTTTTTTTTTTTTTTTTTT FDIK        TELAPSE     1560.88 TCPU      826.85
 INSULATING STATE
 TOP OF VALENCE BANDS -    BAND    366; K    4; EIG -2.2062389E-01 AU
 TOP OF VALENCE BANDS -    BAND    366; K    1; EIG -2.2076238E-01 AU
 BOTTOM OF VIRTUAL BANDS - BAND    367; K    4; EIG  1.2609665E-02 AU
 DIRECT ENERGY BAND GAP:   6.3466 eV
 BOTTOM OF VIRTUAL BANDS - BAND    367; K    1; EIG  1.4327160E-02 AU
 TTTTTTTTTTTTTTTTTTTTTTTTTTTTTT PDIG        TELAPSE     1561.10 TCPU      827.08
 CHARGE NORMALIZATION FACTOR   1.00000000
 TOTAL ATOMIC CHARGES:
  18.5461687  18.5461687  18.5456954  18.5456954  18.5456954  18.5456954
   7.5528527   7.5528527   7.5528527   7.5528527   7.5599709   7.5497389
   7.5599709   7.5497389   7.5599709   7.5497389   7.5599709   7.5497389
   7.5497389   7.5497389   7.5497389   7.5497389   7.5528527   7.5599709
   7.5528527   7.5599709   7.5528527   7.5599709   7.5528527   7.5599709
  17.0422429  17.0422429  17.0422429  17.0422429  17.0422429  17.0432437
  17.0422429  17.0432437  17.0422429  17.0432437  17.0422429  17.0432437
   5.7665999   5.7665999   5.7665999   5.7665999   5.7665999   5.7711741
   5.7665999   5.7711741   5.7665999   5.7711741   5.7665999   5.7711741
   6.0276719   6.0276719   6.0276719   6.0276719   6.0202569   6.0285265
   6.0202569   6.0285265   6.0202569   6.0285265   6.0202569   6.0285265
   6.0285265   6.0285265   6.0285265   6.0285265   6.0276719   6.0202569
   6.0276719   6.0202569   6.0276719   6.0202569   6.0276719   6.0202569
   0.8784028   0.8784028   0.8784028   0.8784028   0.8775517   0.8795862
   0.8775517   0.8795862   0.8775517   0.8795862   0.8775517   0.8795862
   0.8795862   0.8795862   0.8795862   0.8795862   0.8784028   0.8775517
   0.8784028   0.8775517   0.8784028   0.8775517   0.8784028   0.8775517
 TTTTTTTTTTTTTTTTTTTTTTTTTTTTTT MOQGAD      TELAPSE     1561.11 TCPU      827.09
 TTTTTTTTTTTTTTTTTTTTTTTTTTTTTT SHELLXN     TELAPSE     1575.46 TCPU      836.86
 TTTTTTTTTTTTTTTTTTTTTTTTTTTTTT MONMO3      TELAPSE     1576.14 TCPU      837.54
 NUMERICALLY INTEGRATED DENSITY    732.0020212439
 TTTTTTTTTTTTTTTTTTTTTTTTTTTTTT NUMDFT      TELAPSE     1577.79 TCPU      839.18
 CYC   8 ETOT(AU) -9.584383100492E+03 DETOT -1.51E-07 tst  1.46E-10 PX  4.48E-05
 TTTTTTTTTTTTTTTTTTTTTTTTTTTTTT DIIS        TELAPSE     1578.14 TCPU      839.54
 DIIS TEST: 0.61038E-06 AT SCF   CYCLE   8 - DIIS ACTIVE - HISTORY:     8 CYCLES
 TTTTTTTTTTTTTTTTTTTTTTTTTTTTTT FDIK        TELAPSE     1579.57 TCPU      840.64
 INSULATING STATE
 TOP OF VALENCE BANDS -    BAND    366; K    4; EIG -2.2061369E-01 AU
 TOP OF VALENCE BANDS -    BAND    366; K    1; EIG -2.2075214E-01 AU
 BOTTOM OF VIRTUAL BANDS - BAND    367; K    4; EIG  1.2614302E-02 AU
 DIRECT ENERGY BAND GAP:   6.3465 eV
 BOTTOM OF VIRTUAL BANDS - BAND    367; K    1; EIG  1.4330830E-02 AU
 TTTTTTTTTTTTTTTTTTTTTTTTTTTTTT PDIG        TELAPSE     1579.79 TCPU      840.86
 CHARGE NORMALIZATION FACTOR   1.00000000
 TOTAL ATOMIC CHARGES:
  18.5461885  18.5461885  18.5457190  18.5457190  18.5457190  18.5457190
   7.5528528   7.5528528   7.5528528   7.5528528   7.5600739   7.5496738
   7.5600739   7.5496738   7.5600739   7.5496738   7.5600739   7.5496738
   7.5496738   7.5496738   7.5496738   7.5496738   7.5528528   7.5600739
   7.5528528   7.5600739   7.5528528   7.5600739   7.5528528   7.5600739
  17.0422485  17.0422485  17.0422485  17.0422485  17.0422485  17.0432107
  17.0422485  17.0432107  17.0422485  17.0432107  17.0422485  17.0432107
   5.7665428   5.7665428   5.7665428   5.7665428   5.7665428   5.7712850
   5.7665428   5.7712850   5.7665428   5.7712850   5.7665428   5.7712850
   6.0277292   6.0277292   6.0277292   6.0277292   6.0201260   6.0285143
   6.0201260   6.0285143   6.0201260   6.0285143   6.0201260   6.0285143
   6.0285143   6.0285143   6.0285143   6.0285143   6.0277292   6.0201260
   6.0277292   6.0201260   6.0277292   6.0201260   6.0277292   6.0201260
   0.8784070   0.8784070   0.8784070   0.8784070   0.8775734   0.8796038
   0.8775734   0.8796038   0.8775734   0.8796038   0.8775734   0.8796038
   0.8796038   0.8796038   0.8796038   0.8796038   0.8784070   0.8775734
   0.8784070   0.8775734   0.8784070   0.8775734   0.8784070   0.8775734
 TTTTTTTTTTTTTTTTTTTTTTTTTTTTTT MOQGAD      TELAPSE     1579.80 TCPU      840.87
 TTTTTTTTTTTTTTTTTTTTTTTTTTTTTT SHELLXN     TELAPSE     1594.22 TCPU      850.64
 TTTTTTTTTTTTTTTTTTTTTTTTTTTTTT MONMO3      TELAPSE     1595.00 TCPU      851.43
 NUMERICALLY INTEGRATED DENSITY    732.0020212740
 TTTTTTTTTTTTTTTTTTTTTTTTTTTTTT NUMDFT      TELAPSE     1596.64 TCPU      853.06
 CYC   9 ETOT(AU) -9.584383100331E+03 DETOT  1.61E-07 tst  7.26E-11 PX  2.37E-05
 TTTTTTTTTTTTTTTTTTTTTTTTTTTTTT DIIS        TELAPSE     1596.96 TCPU      853.38
 DIIS TEST: 0.19120E-06 AT SCF   CYCLE   9 - DIIS ACTIVE - HISTORY:     9 CYCLES
 TTTTTTTTTTTTTTTTTTTTTTTTTTTTTT FDIK        TELAPSE     1598.36 TCPU      854.45
 INSULATING STATE
 TOP OF VALENCE BANDS -    BAND    366; K    4; EIG -2.2061514E-01 AU
 TOP OF VALENCE BANDS -    BAND    366; K    1; EIG -2.2075367E-01 AU
 BOTTOM OF VIRTUAL BANDS - BAND    367; K    4; EIG  1.2614090E-02 AU
 DIRECT ENERGY BAND GAP:   6.3465 eV
 BOTTOM OF VIRTUAL BANDS - BAND    367; K    1; EIG  1.4333086E-02 AU
 TTTTTTTTTTTTTTTTTTTTTTTTTTTTTT PDIG        TELAPSE     1598.58 TCPU      854.67
 CHARGE NORMALIZATION FACTOR   1.00000000
 TOTAL ATOMIC CHARGES:
  18.5462050  18.5462050  18.5457256  18.5457256  18.5457256  18.5457256
   7.5528443   7.5528443   7.5528443   7.5528443   7.5600250   7.5497102
   7.5600250   7.5497102   7.5600250   7.5497102   7.5600250   7.5497102
   7.5497102   7.5497102   7.5497102   7.5497102   7.5528443   7.5600250
   7.5528443   7.5600250   7.5528443   7.5600250   7.5528443   7.5600250
  17.0422630  17.0422630  17.0422630  17.0422630  17.0422630  17.0432238
  17.0422630  17.0432238  17.0422630  17.0432238  17.0422630  17.0432238
   5.7665540   5.7665540   5.7665540   5.7665540   5.7665540   5.7712190
   5.7665540   5.7712190   5.7665540   5.7712190   5.7665540   5.7712190
   6.0276986   6.0276986   6.0276986   6.0276986   6.0201696   6.0285178
   6.0201696   6.0285178   6.0201696   6.0285178   6.0201696   6.0285178
   6.0285178   6.0285178   6.0285178   6.0285178   6.0276986   6.0201696
   6.0276986   6.0201696   6.0276986   6.0201696   6.0276986   6.0201696
   0.8784120   0.8784120   0.8784120   0.8784120   0.8775711   0.8795989
   0.8775711   0.8795989   0.8775711   0.8795989   0.8775711   0.8795989
   0.8795989   0.8795989   0.8795989   0.8795989   0.8784120   0.8775711
   0.8784120   0.8775711   0.8784120   0.8775711   0.8784120   0.8775711
 TTTTTTTTTTTTTTTTTTTTTTTTTTTTTT MOQGAD      TELAPSE     1598.60 TCPU      854.69
 TTTTTTTTTTTTTTTTTTTTTTTTTTTTTT SHELLXN     TELAPSE     1613.30 TCPU      864.46
 TTTTTTTTTTTTTTTTTTTTTTTTTTTTTT MONMO3      TELAPSE     1614.00 TCPU      865.16
 NUMERICALLY INTEGRATED DENSITY    732.0020212725
 TTTTTTTTTTTTTTTTTTTTTTTTTTTTTT NUMDFT      TELAPSE     1615.54 TCPU      866.70
 CYC  10 ETOT(AU) -9.584383100400E+03 DETOT -6.91E-08 tst  1.86E-11 PX  1.06E-05
 TTTTTTTTTTTTTTTTTTTTTTTTTTTTTT DIIS        TELAPSE     1617.56 TCPU      868.72
 DIIS TEST: 0.41198E-07 AT SCF   CYCLE  10 - DIIS ACTIVE - HISTORY:    10 CYCLES
 TTTTTTTTTTTTTTTTTTTTTTTTTTTTTT FDIK        TELAPSE     1619.88 TCPU      870.21
 INSULATING STATE
 TOP OF VALENCE BANDS -    BAND    366; K    4; EIG -2.2061620E-01 AU
 TOP OF VALENCE BANDS -    BAND    366; K    1; EIG -2.2075468E-01 AU
 BOTTOM OF VIRTUAL BANDS - BAND    367; K    4; EIG  1.2613389E-02 AU
 DIRECT ENERGY BAND GAP:   6.3465 eV
 BOTTOM OF VIRTUAL BANDS - BAND    367; K    1; EIG  1.4330542E-02 AU
 TTTTTTTTTTTTTTTTTTTTTTTTTTTTTT PDIG        TELAPSE     1620.11 TCPU      870.43
 CHARGE NORMALIZATION FACTOR   1.00000000
 TOTAL ATOMIC CHARGES:
  18.5461856  18.5461856  18.5457145  18.5457145  18.5457145  18.5457145
   7.5528543   7.5528543   7.5528543   7.5528543   7.5600400   7.5496940
   7.5600400   7.5496940   7.5600400   7.5496940   7.5600400   7.5496940
   7.5496940   7.5496940   7.5496940   7.5496940   7.5528543   7.5600400
   7.5528543   7.5600400   7.5528543   7.5600400   7.5528543   7.5600400
  17.0422487  17.0422487  17.0422487  17.0422487  17.0422487  17.0432214
  17.0422487  17.0432214  17.0422487  17.0432214  17.0422487  17.0432214
   5.7665598   5.7665598   5.7665598   5.7665598   5.7665598   5.7712508
   5.7665598   5.7712508   5.7665598   5.7712508   5.7665598   5.7712508
   6.0277058   6.0277058   6.0277058   6.0277058   6.0201662   6.0285170
   6.0201662   6.0285170   6.0201662   6.0285170   6.0201662   6.0285170
   6.0285170   6.0285170   6.0285170   6.0285170   6.0277058   6.0201662
   6.0277058   6.0201662   6.0277058   6.0201662   6.0277058   6.0201662
   0.8784076   0.8784076   0.8784076   0.8784076   0.8775675   0.8795993
   0.8775675   0.8795993   0.8775675   0.8795993   0.8775675   0.8795993
   0.8795993   0.8795993   0.8795993   0.8795993   0.8784076   0.8775675
   0.8784076   0.8775675   0.8784076   0.8775675   0.8784076   0.8775675
 TTTTTTTTTTTTTTTTTTTTTTTTTTTTTT MOQGAD      TELAPSE     1620.12 TCPU      870.44
 TTTTTTTTTTTTTTTTTTTTTTTTTTTTTT SHELLXN     TELAPSE     1634.49 TCPU      880.22
 TTTTTTTTTTTTTTTTTTTTTTTTTTTTTT MONMO3      TELAPSE     1636.19 TCPU      881.92
 NUMERICALLY INTEGRATED DENSITY    732.0020212682
 TTTTTTTTTTTTTTTTTTTTTTTTTTTTTT NUMDFT      TELAPSE     1637.83 TCPU      883.56
 CYC  11 ETOT(AU) -9.584383100425E+03 DETOT -2.55E-08 tst  7.30E-12 PX  5.11E-06
 TTTTTTTTTTTTTTTTTTTTTTTTTTTTTT DIIS        TELAPSE     1637.94 TCPU      883.67
 DIIS TEST: 0.11637E-07 AT SCF   CYCLE  11 - DIIS ACTIVE - HISTORY:    11 CYCLES
 TTTTTTTTTTTTTTTTTTTTTTTTTTTTTT FDIK        TELAPSE     1639.41 TCPU      884.81
 INSULATING STATE
 TOP OF VALENCE BANDS -    BAND    366; K    4; EIG -2.2061529E-01 AU
 TOP OF VALENCE BANDS -    BAND    366; K    1; EIG -2.2075378E-01 AU
 BOTTOM OF VIRTUAL BANDS - BAND    367; K    4; EIG  1.2613826E-02 AU
 DIRECT ENERGY BAND GAP:   6.3465 eV
 BOTTOM OF VIRTUAL BANDS - BAND    367; K    1; EIG  1.4331898E-02 AU
 TTTTTTTTTTTTTTTTTTTTTTTTTTTTTT PDIG        TELAPSE     1639.63 TCPU      885.03
 CHARGE NORMALIZATION FACTOR   1.00000000
 TOTAL ATOMIC CHARGES:
  18.5461958  18.5461958  18.5457195  18.5457195  18.5457195  18.5457195
   7.5528470   7.5528470   7.5528470   7.5528470   7.5600339   7.5497034
   7.5600339   7.5497034   7.5600339   7.5497034   7.5600339   7.5497034
   7.5497034   7.5497034   7.5497034   7.5497034   7.5528470   7.5600339
   7.5528470   7.5600339   7.5528470   7.5600339   7.5528470   7.5600339
  17.0422565  17.0422565  17.0422565  17.0422565  17.0422565  17.0432224
  17.0422565  17.0432224  17.0422565  17.0432224  17.0422565  17.0432224
   5.7665542   5.7665542   5.7665542   5.7665542   5.7665542   5.7712293
   5.7665542   5.7712293   5.7665542   5.7712293   5.7665542   5.7712293
   6.0277082   6.0277082   6.0277082   6.0277082   6.0201652   6.0285186
   6.0201652   6.0285186   6.0201652   6.0285186   6.0201652   6.0285186
   6.0285186   6.0285186   6.0285186   6.0285186   6.0277082   6.0201652
   6.0277082   6.0201652   6.0277082   6.0201652   6.0277082   6.0201652
   0.8784093   0.8784093   0.8784093   0.8784093   0.8775697   0.8795994
   0.8775697   0.8795994   0.8775697   0.8795994   0.8775697   0.8795994
   0.8795994   0.8795994   0.8795994   0.8795994   0.8784093   0.8775697
   0.8784093   0.8775697   0.8784093   0.8775697   0.8784093   0.8775697
 TTTTTTTTTTTTTTTTTTTTTTTTTTTTTT MOQGAD      TELAPSE     1639.65 TCPU      885.04
 TTTTTTTTTTTTTTTTTTTTTTTTTTTTTT SHELLXN     TELAPSE     1653.75 TCPU      894.82
 TTTTTTTTTTTTTTTTTTTTTTTTTTTTTT MONMO3      TELAPSE     1654.98 TCPU      896.04
 NUMERICALLY INTEGRATED DENSITY    732.0020212700
 TTTTTTTTTTTTTTTTTTTTTTTTTTTTTT NUMDFT      TELAPSE     1656.61 TCPU      897.68
 CYC  12 ETOT(AU) -9.584383100405E+03 DETOT  2.02E-08 tst  3.37E-12 PX  3.46E-06
 TTTTTTTTTTTTTTTTTTTTTTTTTTTTTT DIIS        TELAPSE     1658.52 TCPU      899.59
 DIIS TEST: 0.29616E-08 AT SCF   CYCLE  12 - DIIS ACTIVE - HISTORY:    12 CYCLES
 TTTTTTTTTTTTTTTTTTTTTTTTTTTTTT FDIK        TELAPSE     1660.55 TCPU      901.28
 INSULATING STATE
 TOP OF VALENCE BANDS -    BAND    366; K    4; EIG -2.2061577E-01 AU
 TOP OF VALENCE BANDS -    BAND    366; K    1; EIG -2.2075428E-01 AU
 BOTTOM OF VIRTUAL BANDS - BAND    367; K    4; EIG  1.2613559E-02 AU
 DIRECT ENERGY BAND GAP:   6.3465 eV
 BOTTOM OF VIRTUAL BANDS - BAND    367; K    1; EIG  1.4331385E-02 AU
 TTTTTTTTTTTTTTTTTTTTTTTTTTTTTT PDIG        TELAPSE     1660.92 TCPU      901.65
 CHARGE NORMALIZATION FACTOR   1.00000000
 TOTAL ATOMIC CHARGES:
  18.5461928  18.5461928  18.5457190  18.5457190  18.5457190  18.5457190
   7.5528515   7.5528515   7.5528515   7.5528515   7.5600345   7.5496996
   7.5600345   7.5496996   7.5600345   7.5496996   7.5600345   7.5496996
   7.5496996   7.5496996   7.5496996   7.5496996   7.5528515   7.5600345
   7.5528515   7.5600345   7.5528515   7.5600345   7.5528515   7.5600345
  17.0422536  17.0422536  17.0422536  17.0422536  17.0422536  17.0432213
  17.0422536  17.0432213  17.0422536  17.0432213  17.0422536  17.0432213
   5.7665589   5.7665589   5.7665589   5.7665589   5.7665589   5.7712432
   5.7665589   5.7712432   5.7665589   5.7712432   5.7665589   5.7712432
   6.0277006   6.0277006   6.0277006   6.0277006   6.0201674   6.0285158
   6.0201674   6.0285158   6.0201674   6.0285158   6.0201674   6.0285158
   6.0285158   6.0285158   6.0285158   6.0285158   6.0277006   6.0201674
   6.0277006   6.0201674   6.0277006   6.0201674   6.0277006   6.0201674
   0.8784096   0.8784096   0.8784096   0.8784096   0.8775691   0.8795994
   0.8775691   0.8795994   0.8775691   0.8795994   0.8775691   0.8795994
   0.8795994   0.8795994   0.8795994   0.8795994   0.8784096   0.8775691
   0.8784096   0.8775691   0.8784096   0.8775691   0.8784096   0.8775691
 TTTTTTTTTTTTTTTTTTTTTTTTTTTTTT MOQGAD      TELAPSE     1660.94 TCPU      901.67
 TTTTTTTTTTTTTTTTTTTTTTTTTTTTTT SHELLXN     TELAPSE     1675.89 TCPU      911.44
 TTTTTTTTTTTTTTTTTTTTTTTTTTTTTT MONMO3      TELAPSE     1676.88 TCPU      912.43
 NUMERICALLY INTEGRATED DENSITY    732.0020212699
 TTTTTTTTTTTTTTTTTTTTTTTTTTTTTT NUMDFT      TELAPSE     1678.51 TCPU      914.06
 CYC  13 ETOT(AU) -9.584383100413E+03 DETOT -7.66E-09 tst  1.69E-12 PX  2.17E-06
 TTTTTTTTTTTTTTTTTTTTTTTTTTTTTT DIIS        TELAPSE     1683.83 TCPU      919.37
 DIIS TEST: 0.11756E-08 AT SCF   CYCLE  13 - DIIS ACTIVE - HISTORY:    13 CYCLES
 TTTTTTTTTTTTTTTTTTTTTTTTTTTTTT FDIK        TELAPSE     1685.02 TCPU      920.23
 INSULATING STATE
 TOP OF VALENCE BANDS -    BAND    366; K    4; EIG -2.2061559E-01 AU
 TOP OF VALENCE BANDS -    BAND    366; K    1; EIG -2.2075409E-01 AU
 BOTTOM OF VIRTUAL BANDS - BAND    367; K    4; EIG  1.2613771E-02 AU
 DIRECT ENERGY BAND GAP:   6.3465 eV
 BOTTOM OF VIRTUAL BANDS - BAND    367; K    1; EIG  1.4331552E-02 AU
 TTTTTTTTTTTTTTTTTTTTTTTTTTTTTT PDIG        TELAPSE     1685.24 TCPU      920.45
 CHARGE NORMALIZATION FACTOR   1.00000000
 TOTAL ATOMIC CHARGES:
  18.5461933  18.5461933  18.5457182  18.5457182  18.5457182  18.5457182
   7.5528495   7.5528495   7.5528495   7.5528495   7.5600360   7.5497001
   7.5600360   7.5497001   7.5600360   7.5497001   7.5600360   7.5497001
   7.5497001   7.5497001   7.5497001   7.5497001   7.5528495   7.5600360
   7.5528495   7.5600360   7.5528495   7.5600360   7.5528495   7.5600360
  17.0422539  17.0422539  17.0422539  17.0422539  17.0422539  17.0432226
  17.0422539  17.0432226  17.0422539  17.0432226  17.0422539  17.0432226
   5.7665557   5.7665557   5.7665557   5.7665557   5.7665557   5.7712355
   5.7665557   5.7712355   5.7665557   5.7712355   5.7665557   5.7712355
   6.0277068   6.0277068   6.0277068   6.0277068   6.0201659   6.0285186
   6.0201659   6.0285186   6.0201659   6.0285186   6.0201659   6.0285186
   6.0285186   6.0285186   6.0285186   6.0285186   6.0277068   6.0201659
   6.0277068   6.0201659   6.0277068   6.0201659   6.0277068   6.0201659
   0.8784088   0.8784088   0.8784088   0.8784088   0.8775689   0.8795993
   0.8775689   0.8795993   0.8775689   0.8795993   0.8775689   0.8795993
   0.8795993   0.8795993   0.8795993   0.8795993   0.8784088   0.8775689
   0.8784088   0.8775689   0.8784088   0.8775689   0.8784088   0.8775689
 TTTTTTTTTTTTTTTTTTTTTTTTTTTTTT MOQGAD      TELAPSE     1685.25 TCPU      920.47
 TTTTTTTTTTTTTTTTTTTTTTTTTTTTTT SHELLXN     TELAPSE     1695.02 TCPU      930.23
 +++ ENERGIES IN A.U. +++
 ::: EXT EL-POLE                                  -6.1741122921152E+03
 ::: EXT EL-SPHEROPOLE                             5.3874651465550E+01
 ::: BIELET ZONE E-E                               1.1989520921063E+04
 ::: TOTAL E-E                                     5.8692832804132E+03
 ::: TOTAL E-N + N-E                              -2.4898684239818E+04
 ::: TOTAL N-N                                     9.9746909891903E+02
 ::: KINETIC ENERGY                                9.1210000720625E+03
 ::: PSEUDO TOTAL   ENERGY                        -8.9109317884236E+03
 ::: VIRIAL COEFFICIENT                            1.0116497935587E+00
 TTTTTTTTTTTTTTTTTTTTTTTTTTTTTT MONMO3      TELAPSE     1695.91 TCPU      931.12
 NUMERICALLY INTEGRATED DENSITY    732.0020212698
 TTTTTTTTTTTTTTTTTTTTTTTTTTTTTT NUMDFT      TELAPSE     1697.55 TCPU      932.76
 CYC  14 ETOT(AU) -9.584383100416E+03 DETOT -2.91E-09 tst  5.93E-13 PX  2.17E-06

 == SCF ENDED - CONVERGENCE ON ENERGY      E(AU) -9.5843831004158E+03 CYCLES  14


 ENERGY EXPRESSION=HARTREE+FOCK EXCH*0.20000+(BECKE      EXCH)*0.80000+LYP        CORR


 TOTAL ENERGY(DFT)(AU)( 14) -9.5843831004158E+03 DE-2.9E-09 tester 5.9E-13
 TTTTTTTTTTTTTTTTTTTTTTTTTTTTTT EDFT        TELAPSE     1697.56 TCPU      932.77

 *******************************************************************************
 *                             FORCE CALCULATION                               *
 *******************************************************************************

 TTTTTTTTTTTTTTTTTTTTTTTTTTTTTT NUMDFG      TELAPSE     1703.10 TCPU      938.30
 INFORMATION **** EXCPOG **** EXCH. BIPO BUFFER LENGTH (WORDS) =    16000000
 WARNING **** EXCPOG **** EXCH. BIPO BUFFER TOO SMALL - TO AVOID I/O SET EXCHSIZE =     6844923
 WARNING **** GENPOG **** COULOMB BIPO BUFFER TOO SMALL - TO AVOID I/O SET BIPOSIZE =     4690200
 INFORMATION **** GENPOG **** BIPO BUFFER LENGTH (WORDS) =     4000000
 TTTTTTTTTTTTTTTTTTTTTTTTTTTTTT SHELXG      TELAPSE     1786.65 TCPU      983.64


 D3 DISPERSION ENERGY (AU)       -4.5838016324779E-01
 TOTAL ENERGY + DISP (AU)        -9.5848414805791E+03

 CARTESIAN FORCES IN HARTREE/BOHR (ANALYTICAL)
   ATOM                     X                   Y                   Z
   1 230             5.120209811693E-14  6.279698983036E-16  9.089734173684E-15
   2 230             2.343958360740E-14  1.629252288637E-14 -2.331468351713E-15
   3 230             2.611105776040E-14  2.588449862064E-03  5.890253562679E-15
   4 230             8.326672684689E-15 -2.831068712794E-15 -2.588449862056E-03
   5 230            -2.020605904818E-14 -2.588449862027E-03  2.797762022055E-14
   6 230            -5.802650027142E-16 -3.921342417446E-15  2.588449862044E-03
   7   7             8.908239765936E-03  5.451577408990E-03 -3.422010790623E-03
   8   7            -8.908239765929E-03 -5.451577408975E-03 -3.422010790652E-03
   9   7             8.908239765944E-03 -5.451577408958E-03  3.422010790605E-03
  10   7            -8.908239765919E-03  5.451577408981E-03  3.422010790626E-03
  11   7            -7.527310335611E-03  3.404195613271E-03 -4.576376980739E-03
  12   7            -2.819254396067E-03 -2.803591807451E-03 -6.185964255430E-04
  13   7             7.527310335613E-03 -3.404195613254E-03 -4.576376980757E-03
  14   7             2.819254396048E-03 -2.803591807440E-03  6.185964255758E-04
  15   7            -7.527310335596E-03 -3.404195613268E-03  4.576376980759E-03
  16   7             2.819254396028E-03  2.803591807452E-03 -6.185964255625E-04
  17   7             7.527310335574E-03  3.404195613250E-03  4.576376980745E-03
  18   7            -2.819254396047E-03  2.803591807459E-03  6.185964255501E-04
  19   7            -2.819254396015E-03 -6.185964255501E-04 -2.803591807464E-03
  20   7             2.819254396031E-03  6.185964255643E-04 -2.803591807460E-03
  21   7             2.819254396053E-03 -6.185964255474E-04  2.803591807426E-03
  22   7            -2.819254396019E-03  6.185964255545E-04  2.803591807440E-03
  23   7             8.908239765952E-03 -3.422010790641E-03  5.451577408975E-03
  24   7            -7.527310335606E-03 -4.576376980756E-03  3.404195613280E-03
  25   7            -8.908239765924E-03  3.422010790651E-03  5.451577408963E-03
  26   7            -7.527310335587E-03  4.576376980756E-03 -3.404195613246E-03
  27   7            -8.908239765936E-03 -3.422010790651E-03 -5.451577408934E-03
  28   7             7.527310335596E-03  4.576376980730E-03  3.404195613254E-03
  29   7             8.908239765923E-03  3.422010790627E-03 -5.451577408951E-03
  30   7             7.527310335604E-03 -4.576376980739E-03 -3.404195613272E-03
  31  17            -1.973521223177E-03 -2.277786541939E-03 -4.726627538627E-04
  32  17             1.973521223158E-03  2.277786541917E-03 -4.726627538858E-04
  33  17            -1.973521223198E-03  2.277786541924E-03  4.726627538636E-04
  34  17             1.973521223174E-03 -2.277786541924E-03  4.726627538876E-04
  35  17            -1.973521223174E-03 -4.726627538725E-04 -2.277786541931E-03
  36  17            -7.303816621601E-03 -4.117239893214E-03 -4.117239893192E-03
  37  17             1.973521223177E-03  4.726627538814E-04 -2.277786541903E-03
  38  17             7.303816621594E-03 -4.117239893223E-03  4.117239893199E-03
  39  17            -1.973521223190E-03  4.726627538636E-04  2.277786541910E-03
  40  17             7.303816621580E-03  4.117239893190E-03 -4.117239893225E-03
  41  17             1.973521223154E-03 -4.726627538920E-04  2.277786541910E-03
  42  17            -7.303816621594E-03  4.117239893219E-03  4.117239893221E-03
  43   6            -6.895664149944E-03 -3.876230256493E-03  2.849569555982E-03
  44   6             6.895664149931E-03  3.876230256487E-03  2.849569555981E-03
  45   6            -6.895664149934E-03  3.876230256480E-03 -2.849569555963E-03
  46   6             6.895664149915E-03 -3.876230256468E-03 -2.849569555990E-03
  47   6            -6.895664149938E-03  2.849569555985E-03 -3.876230256487E-03
  48   6            -3.814971043013E-03 -2.133068693777E-03 -2.133068693757E-03
  49   6             6.895664149926E-03 -2.849569555992E-03 -3.876230256481E-03
  50   6             3.814971042988E-03 -2.133068693761E-03  2.133068693773E-03
  51   6            -6.895664149935E-03 -2.849569555973E-03  3.876230256480E-03
  52   6             3.814971042994E-03  2.133068693754E-03 -2.133068693764E-03
  53   6             6.895664149942E-03  2.849569555980E-03  3.876230256470E-03
  54   6            -3.814971042988E-03  2.133068693753E-03  2.133068693754E-03
  55   6             5.742504759459E-03  9.451155650435E-04 -5.008892834119E-03
  56   6            -5.742504759455E-03 -9.451155650435E-04 -5.008892834127E-03
  57   6             5.742504759440E-03 -9.451155650702E-04  5.008892834102E-03
  58   6            -5.742504759456E-03  9.451155650275E-04  5.008892834141E-03
  59   6            -2.153129725682E-03  3.946661086599E-03  1.547606039688E-03
  60   6             5.596587566968E-03  4.126622875741E-03  2.100624135927E-03
  61   6             2.153129725699E-03 -3.946661086588E-03  1.547606039685E-03
  62   6            -5.596587566965E-03  4.126622875733E-03 -2.100624135910E-03
  63   6            -2.153129725717E-03 -3.946661086606E-03 -1.547606039697E-03
  64   6            -5.596587566957E-03 -4.126622875735E-03  2.100624135926E-03
  65   6             2.153129725701E-03  3.946661086604E-03 -1.547606039706E-03
  66   6             5.596587566957E-03 -4.126622875709E-03 -2.100624135921E-03
  67   6             5.596587566945E-03  2.100624135939E-03  4.126622875734E-03
  68   6            -5.596587566943E-03 -2.100624135925E-03  4.126622875735E-03
  69   6            -5.596587566979E-03  2.100624135917E-03 -4.126622875744E-03
  70   6             5.596587566940E-03 -2.100624135933E-03 -4.126622875711E-03
  71   6             5.742504759446E-03 -5.008892834117E-03  9.451155650471E-04
  72   6            -2.153129725685E-03  1.547606039695E-03  3.946661086612E-03
  73   6            -5.742504759434E-03  5.008892834132E-03  9.451155650435E-04
  74   6            -2.153129725690E-03 -1.547606039697E-03 -3.946661086596E-03
  75   6            -5.742504759445E-03 -5.008892834153E-03 -9.451155650630E-04
  76   6             2.153129725689E-03 -1.547606039688E-03  3.946661086607E-03
  77   6             5.742504759449E-03  5.008892834134E-03 -9.451155650684E-04
  78   6             2.153129725724E-03  1.547606039674E-03 -3.946661086597E-03
  79   1             6.017902308713E-03  4.194994751885E-03 -1.485917801700E-03
  80   1            -6.017902308713E-03 -4.194994751886E-03 -1.485917801701E-03
  81   1             6.017902308714E-03 -4.194994751886E-03  1.485917801699E-03
  82   1            -6.017902308709E-03  4.194994751882E-03  1.485917801701E-03
  83   1            -1.584262400791E-04  8.004773075876E-05 -4.982721891800E-05
  84   1             3.182591548410E-03  4.307239953085E-04  3.129884246531E-03
  85   1             1.584262400773E-04 -8.004773075521E-05 -4.982721892022E-05
  86   1            -3.182591548407E-03  4.307239953090E-04 -3.129884246528E-03
  87   1            -1.584262400776E-04 -8.004773075876E-05  4.982721892022E-05
  88   1            -3.182591548410E-03 -4.307239953070E-04  3.129884246528E-03
  89   1             1.584262400787E-04  8.004773075698E-05  4.982721892022E-05
  90   1             3.182591548409E-03 -4.307239953079E-04 -3.129884246529E-03
  91   1             3.182591548409E-03  3.129884246529E-03  4.307239953081E-04
  92   1            -3.182591548410E-03 -3.129884246531E-03  4.307239953065E-04
  93   1            -3.182591548408E-03  3.129884246529E-03 -4.307239953083E-04
  94   1             3.182591548405E-03 -3.129884246525E-03 -4.307239953056E-04
  95   1             6.017902308712E-03 -1.485917801700E-03  4.194994751885E-03
  96   1            -1.584262400787E-04 -4.982721891844E-05  8.004773076098E-05
  97   1            -6.017902308708E-03  1.485917801698E-03  4.194994751883E-03
  98   1            -1.584262400773E-04  4.982721891933E-05 -8.004773075920E-05
  99   1            -6.017902308711E-03 -1.485917801698E-03 -4.194994751883E-03
 100   1             1.584262400796E-04  4.982721891755E-05  8.004773075920E-05
 101   1             6.017902308710E-03  1.485917801699E-03 -4.194994751882E-03
 102   1             1.584262400804E-04 -4.982721891755E-05 -8.004773075987E-05

 RESULTANT FORCE     5.863365348802E-16 -1.414493522311E-14  9.207912210485E-15

 SYMMETRY ALLOWED FORCES (ANALYTICAL) (DIRECTION, FORCE)

    1  5.1768997E-03    2 -1.1232826E-02    3 -3.9113855E-03    4  2.8719634E-02
    5  1.0377882E-02    6 -2.3191306E-02    7 -8.2462294E-03    8 -9.8458683E-04
    9 -1.4466729E-03   10 -1.1245692E-02   11 -1.2687182E-03   12 -7.4023255E-04
   13 -8.5026155E-03   14 -1.0746373E-03   15 -1.8650507E-02   16  9.5840425E-03
   17  3.0942571E-03   18 -2.1543789E-02   19 -5.2096202E-04   20 -9.7131082E-03
   21 -1.6013591E-02   22 -6.0279946E-03   23  1.3375241E-02   24  1.2488147E-02
   25 -3.4693887E-03   26  3.5870627E-03   27  1.0298626E-03   28  6.5485527E-03
   29  1.9446421E-02   30 -5.4032892E-03   31 -1.3266678E-03   32  2.0425794E-02
   33  3.0805886E-04   34 -3.9043706E-04   35 -1.5675702E-04   36  6.1729868E-04
   37  1.0405741E-02   38  7.2266311E-03
 TTTTTTTTTTTTTTTTTTTTTTTTTTTTTT TOTGRA      TELAPSE     1803.99 TCPU     1000.98
 INFORMATION **** opta001 **** GEOMETRY OUTPUT FILE
 CLASSICAL MODEL (SCHLEGEL) USED AS INITIAL HESSIAN MATRIX
 REFERENCE GEOMETRY DEFINED

 MAX GRADIENT      0.028720  THRESHOLD              0.000450 CONVERGED NO
 RMS GRADIENT      0.011007  THRESHOLD              0.000300 CONVERGED NO

 GRADIENT NORM     0.067851  GRADIENT THRESHOLD     0.500000

 PREDICTED ENERGY CHANGE    -0.368E-03

 INITIAL DISPLACEMENTS
  0.001422  0.001172 -0.001973  0.002408  0.001513  0.000286  0.001478 -0.002205
 -0.000465  0.000159  0.001708  0.003122 -0.000574 -0.000930 -0.002960  0.001539
  0.000532  0.001059 -0.001578 -0.001189  0.000746 -0.003730  0.003997  0.000697
  0.002532  0.000707 -0.002557  0.000962  0.001560  0.000417 -0.006040  0.005126
  0.000354  0.002400  0.001398 -0.002573  0.001481  0.002298
 TTTTTTTTTTTTTTTTTTTTTTTTTTTTTT OPTI        TELAPSE     1804.33 TCPU     1001.19

 OPTOPTOPTOPTOPTOPTOPTOPTOPTOPTOPTOPTOPTOPTOPTOPTOPTOPTOPTOPTOPTOPTOPTOPTOPTOPT

 - INFORMATION ON SCF MOVED TO SCFOUT.LOG
 GEOMETRY OPTIMIZATION INFORMATION STORED IN OPTINFO.DAT

 OPTOPTOPTOPTOPTOPTOPTOPTOPTOPTOPTOPTOPTOPTOPTOPTOPTOPTOPTOPTOPTOPTOPTOPTOPTOPT
 *******************************************************************************
 COORDINATE OPTIMIZATION - POINT    2
 *******************************************************************************
 LATTICE PARAMETERS (ANGSTROMS AND DEGREES) - BOHR = 0.5291772083 ANGSTROM
 PRIMITIVE CELL - CENTRING CODE 6/1 VOLUME=  2469.632462 - DENSITY  1.073 g/cm^3
         A              B              C           ALPHA      BETA       GAMMA 
    14.74936678    14.74936678    14.74936678   110.285563 109.065590 109.065590
 *******************************************************************************
 ATOMS IN THE ASYMMETRIC UNIT   15 - ATOMS IN THE UNIT CELL:  102
     ATOM                 X/A                 Y/B                 Z/C    
 *******************************************************************************
      1 T 230 ZN   -5.000000000000E-01  2.500000000000E-01 -2.500000000000E-01
      2 F 230 ZN    5.000000000000E-01 -2.500000000000E-01  2.500000000000E-01
      3 T 230 ZN   -2.499780198956E-01  5.000000000000E-01  2.500219801044E-01
      4 F 230 ZN    2.499780198956E-01 -2.500219801044E-01 -5.000000000000E-01
      5 F 230 ZN    2.499780198956E-01 -5.000000000000E-01 -2.500219801044E-01
      6 F 230 ZN   -2.499780198956E-01  2.500219801044E-01 -5.000000000000E-01
      7 T   7 N    -3.780152016759E-01  2.797676189111E-01 -2.857009988710E-01
      8 F   7 N    -4.345313822180E-01 -9.231420280490E-02  2.857009988710E-01
      9 F   7 N     3.780152016759E-01  9.231420280490E-02 -3.422171794131E-01
     10 F   7 N     4.345313822180E-01 -2.797676189111E-01  3.422171794131E-01
     11 T   7 N    -2.857064464183E-01 -3.780244870002E-01  2.797982890803E-01
     12 T   7 N     2.797467081076E-01 -2.857430467222E-01 -3.780371422998E-01
     13 F   7 N     3.421772239195E-01  4.344952645014E-01 -2.797982890803E-01
     14 F   7 N    -9.229409557762E-02  2.857430467222E-01 -4.345102451702E-01
     15 F   7 N     2.857064464183E-01 -4.344952645014E-01 -9.231804058192E-02
     16 F   7 N     9.229409557762E-02 -3.422161495926E-01  3.780371422998E-01
     17 F   7 N    -3.421772239195E-01  3.780244870002E-01  9.231804058192E-02
     18 F   7 N    -2.797467081076E-01  3.422161495926E-01  4.345102451702E-01
     19 F   7 N     2.797467081076E-01 -3.780371422998E-01 -2.857430467222E-01
     20 F   7 N    -9.229409557762E-02 -4.345102451702E-01  2.857430467222E-01
     21 F   7 N     9.229409557762E-02  3.780371422998E-01 -3.422161495926E-01
     22 F   7 N    -2.797467081076E-01  4.345102451702E-01  3.422161495926E-01
     23 F   7 N    -3.780152016759E-01 -2.857009988710E-01  2.797676189111E-01
     24 F   7 N    -2.857064464183E-01  2.797982890803E-01 -3.780244870002E-01
     25 F   7 N     4.345313822180E-01  3.422171794131E-01 -2.797676189111E-01
     26 F   7 N     2.857064464183E-01 -9.231804058192E-02 -4.344952645014E-01
     27 F   7 N    -4.345313822180E-01  2.857009988710E-01 -9.231420280490E-02
     28 F   7 N    -3.421772239195E-01  9.231804058192E-02  3.780244870002E-01
     29 F   7 N     3.780152016759E-01 -3.422171794131E-01  9.231420280490E-02
     30 F   7 N     3.421772239195E-01 -2.797982890803E-01  4.344952645014E-01
     31 T  17 CL    4.927690279843E-01  1.539734432286E-01  4.927290830114E-01
     32 F  17 CL   -3.387556397828E-01  3.994497293931E-05 -4.927290830114E-01
     33 F  17 CL   -4.927690279843E-01 -3.994497293931E-05 -3.387955847557E-01
     34 F  17 CL    3.387556397828E-01 -1.539734432286E-01  3.387955847557E-01
     35 F  17 CL    4.927690279843E-01  4.927290830114E-01  1.539734432286E-01
     36 T  17 CL    1.538821400079E-01  4.926814920050E-01  4.926814920050E-01
     37 F  17 CL    3.387556397828E-01  3.387955847557E-01 -1.539734432286E-01
     38 F  17 CL    0.000000000000E+00 -4.926814920050E-01 -3.387993519971E-01
     39 F  17 CL   -4.927690279843E-01 -3.387955847557E-01 -3.994497293931E-05
     40 F  17 CL    0.000000000000E+00 -3.387993519971E-01 -4.926814920050E-01
     41 F  17 CL   -3.387556397828E-01 -4.927290830114E-01  3.994497293931E-05
     42 F  17 CL   -1.538821400079E-01  3.387993519971E-01  3.387993519971E-01
     43 T   6 C    -3.839379729387E-01  2.426051098263E-01 -3.839515747181E-01
     44 F   6 C    -3.734433154556E-01  1.360177941107E-05  3.839515747181E-01
     45 F   6 C     3.839379729387E-01 -1.360177941107E-05 -3.734569172350E-01
     46 F   6 C     3.734433154556E-01 -2.426051098263E-01  3.734569172350E-01
     47 F   6 C    -3.839379729387E-01 -3.839515747181E-01  2.426051098263E-01
     48 T   6 C     2.425466184829E-01 -3.839904808072E-01 -3.839904808072E-01
     49 F   6 C     3.734433154556E-01  3.734569172350E-01 -2.426051098263E-01
     50 F   6 C     0.000000000000E+00  3.839904808072E-01 -3.734629007099E-01
     51 F   6 C     3.839379729387E-01 -3.734569172350E-01 -1.360177941107E-05
     52 F   6 C     0.000000000000E+00 -3.734629007099E-01  3.839904808072E-01
     53 F   6 C    -3.734433154556E-01  3.839515747181E-01  1.360177941107E-05
     54 F   6 C    -2.425466184829E-01  3.734629007099E-01  3.734629007099E-01
     55 T   6 C    -2.660771889807E-01  3.464595515985E-01 -2.095320006560E-01
     56 F   6 C    -4.440084477455E-01 -5.654518832477E-02  2.095320006560E-01
     57 F   6 C     2.660771889807E-01  5.654518832477E-02 -3.874632594208E-01
     58 F   6 C     4.440084477455E-01 -3.464595515985E-01  3.874632594208E-01
     59 T   6 C    -2.095683658536E-01 -2.660613026482E-01  3.464895672118E-01
     60 T   6 C     3.464625267100E-01 -2.095685071609E-01 -2.660762537601E-01
     61 F   6 C     3.874491301400E-01  4.439420669346E-01 -3.464895672118E-01
     62 F   6 C    -5.650774659915E-02  2.095685071609E-01 -4.439689661291E-01
     63 F   6 C     2.095683658536E-01 -4.439420669346E-01 -5.649293679461E-02
     64 F   6 C     5.650774659915E-02 -3.874612195299E-01  2.660762537601E-01
     65 F   6 C    -3.874491301400E-01  2.660613026482E-01  5.649293679461E-02
     66 F   6 C    -3.464625267100E-01  3.874612195299E-01  4.439689661291E-01
     67 F   6 C     3.464625267100E-01 -2.660762537601E-01 -2.095685071609E-01
     68 F   6 C    -5.650774659915E-02 -4.439689661291E-01  2.095685071609E-01
     69 F   6 C     5.650774659915E-02  2.660762537601E-01 -3.874612195299E-01
     70 F   6 C    -3.464625267100E-01  4.439689661291E-01  3.874612195299E-01
     71 F   6 C    -2.660771889807E-01 -2.095320006560E-01  3.464595515985E-01
     72 F   6 C    -2.095683658536E-01  3.464895672118E-01 -2.660613026482E-01
     73 F   6 C     4.440084477455E-01  3.874632594208E-01 -3.464595515985E-01
     74 F   6 C     2.095683658536E-01 -5.649293679461E-02 -4.439420669346E-01
     75 F   6 C    -4.440084477455E-01  2.095320006560E-01 -5.654518832477E-02
     76 F   6 C    -3.874491301400E-01  5.649293679461E-02  2.660613026482E-01
     77 F   6 C     2.660771889807E-01 -3.874632594208E-01  5.654518832477E-02
     78 F   6 C     3.874491301400E-01 -3.464895672118E-01  4.439420669346E-01
     79 T   1 H    -2.367602736077E-01  3.880526876476E-01 -1.221647810022E-01
     80 F   1 H    -4.897825313503E-01 -1.145954926055E-01  1.221647810022E-01
     81 F   1 H     2.367602736077E-01  1.145954926055E-01 -3.751870387448E-01
     82 F   1 H     4.897825313503E-01 -3.880526876476E-01  3.751870387448E-01
     83 T   1 H    -1.222181872043E-01 -2.367349683266E-01  3.881156804704E-01
     84 T   1 H     3.880856673732E-01 -1.222059668218E-01 -2.367420579188E-01
     85 F   1 H     3.751493512030E-01  4.896661323253E-01 -3.881156804704E-01
     86 F   1 H    -1.145360910970E-01  1.222059668218E-01 -4.897083658051E-01
     87 F   1 H     1.222181872043E-01 -4.896661323253E-01 -1.145167811223E-01
     88 F   1 H     1.145360910970E-01 -3.751722747081E-01  2.367420579188E-01
     89 F   1 H    -3.751493512030E-01  2.367349683266E-01  1.145167811223E-01
     90 F   1 H    -3.880856673732E-01  3.751722747081E-01  4.897083658051E-01
     91 F   1 H     3.880856673732E-01 -2.367420579188E-01 -1.222059668218E-01
     92 F   1 H    -1.145360910970E-01 -4.897083658051E-01  1.222059668218E-01
     93 F   1 H     1.145360910970E-01  2.367420579188E-01 -3.751722747081E-01
     94 F   1 H    -3.880856673732E-01  4.897083658051E-01  3.751722747081E-01
     95 F   1 H    -2.367602736077E-01 -1.221647810022E-01  3.880526876476E-01
     96 F   1 H    -1.222181872043E-01  3.881156804704E-01 -2.367349683266E-01
     97 F   1 H     4.897825313503E-01  3.751870387448E-01 -3.880526876476E-01
     98 F   1 H     1.222181872043E-01 -1.145167811223E-01 -4.896661323253E-01
     99 F   1 H    -4.897825313503E-01  1.221647810022E-01 -1.145954926055E-01
    100 F   1 H    -3.751493512030E-01  1.145167811223E-01  2.367349683266E-01
    101 F   1 H     2.367602736077E-01 -3.751870387448E-01  1.145954926055E-01
    102 F   1 H     3.751493512030E-01 -3.881156804704E-01  4.896661323253E-01

 TRANSFORMATION MATRIX PRIMITIVE-CRYSTALLOGRAPHIC CELL
  0.0000  1.0000  1.0000  1.0000  0.0000  1.0000  1.0000  1.0000  0.0000

 *******************************************************************************
 CRYSTALLOGRAPHIC CELL (VOLUME=       4939.26492343)
         A              B              C           ALPHA      BETA       GAMMA 
    16.85950918    17.11625298    17.11625298    90.000000  90.000000  90.000000

 COORDINATES IN THE CRYSTALLOGRAPHIC CELL
     ATOM                 X/A                 Y/B                 Z/C    
 *******************************************************************************
      1 T 230 ZN    2.500000000000E-01 -5.000000000000E-01 -2.745939774297E-17
      2 F 230 ZN    2.500000000000E-01 -5.491899826819E-17 -5.000000000000E-01
      3 T 230 ZN   -5.491900326628E-17  2.500219801044E-01 -5.000000000000E-01
      4 F 230 ZN   -5.000000000000E-01 -5.491899826819E-17  2.499780198956E-01
      5 F 230 ZN   -5.000000000000E-01  2.499780198956E-01 -2.745939774297E-17
      6 F 230 ZN   -5.491900326628E-17 -5.000000000000E-01  2.500219801044E-01
      7 T   7 N     1.860409108580E-01 -4.717419097289E-01  9.372670805308E-02
      8 F   7 N    -1.860409108580E-01  4.717419097289E-01  9.372670805308E-02
      9 F   7 N     1.860409108580E-01  4.717419097289E-01 -9.372670805308E-02
     10 F   7 N    -1.860409108580E-01 -4.717419097289E-01 -9.372670805308E-02
     11 T   7 N     9.374012424920E-02  1.860581648311E-01 -4.717646112494E-01
     12 T   7 N    -4.717634485648E-01  9.372630626501E-02  1.860204018426E-01
     13 F   7 N    -9.374012424920E-02 -1.860581648311E-01 -4.717646112494E-01
     14 F   7 N     4.717634485648E-01  9.372630626501E-02 -1.860204018426E-01
     15 F   7 N     9.374012424920E-02 -1.860581648311E-01  4.717646112494E-01
     16 F   7 N     4.717634485648E-01 -9.372630626501E-02  1.860204018426E-01
     17 F   7 N    -9.374012424920E-02  1.860581648311E-01  4.717646112494E-01
     18 F   7 N    -4.717634485648E-01 -9.372630626501E-02 -1.860204018426E-01
     19 F   7 N    -4.717634485648E-01  1.860204018426E-01  9.372630626501E-02
     20 F   7 N     4.717634485648E-01 -1.860204018426E-01  9.372630626501E-02
     21 F   7 N     4.717634485648E-01  1.860204018426E-01 -9.372630626501E-02
     22 F   7 N    -4.717634485648E-01 -1.860204018426E-01 -9.372630626501E-02
     23 F   7 N     1.860409108580E-01  9.372670805308E-02 -4.717419097289E-01
     24 F   7 N     9.374012424920E-02 -4.717646112494E-01  1.860581648311E-01
     25 F   7 N    -1.860409108580E-01 -9.372670805308E-02 -4.717419097289E-01
     26 F   7 N     9.374012424920E-02  4.717646112494E-01 -1.860581648311E-01
     27 F   7 N    -1.860409108580E-01  9.372670805308E-02  4.717419097289E-01
     28 F   7 N    -9.374012424920E-02  4.717646112494E-01  1.860581648311E-01
     29 F   7 N     1.860409108580E-01 -9.372670805308E-02  4.717419097289E-01
     30 F   7 N    -9.374012424920E-02 -4.717646112494E-01 -1.860581648311E-01
     31 T  17 CL    7.696674912783E-02  4.157623338835E-01  7.700669410077E-02
     32 F  17 CL   -7.696674912783E-02 -4.157623338835E-01  7.700669410077E-02
     33 F  17 CL    7.696674912783E-02 -4.157623338835E-01 -7.700669410077E-02
     34 F  17 CL   -7.696674912783E-02  4.157623338835E-01 -7.700669410077E-02
     35 F  17 CL    7.696674912783E-02  7.700669410077E-02  4.157623338835E-01
     36 T  17 CL    4.157404220010E-01  7.694107000394E-02  7.694107000394E-02
     37 F  17 CL   -7.696674912783E-02 -7.700669410077E-02  4.157623338835E-01
     38 F  17 CL   -4.157404220010E-01  7.694107000394E-02 -7.694107000394E-02
     39 F  17 CL    7.696674912783E-02 -7.700669410077E-02 -4.157623338835E-01
     40 F  17 CL   -4.157404220010E-01 -7.694107000394E-02  7.694107000394E-02
     41 F  17 CL   -7.696674912783E-02  7.700669410077E-02 -4.157623338835E-01
     42 F  17 CL    4.157404220010E-01 -7.694107000394E-02 -7.694107000394E-02
     43 T   6 C     1.212957540234E-01  4.947526712585E-01  1.213093558028E-01
     44 F   6 C    -1.212957540234E-01 -4.947526712585E-01  1.213093558028E-01
     45 F   6 C     1.212957540234E-01 -4.947526712585E-01 -1.213093558028E-01
     46 F   6 C    -1.212957540234E-01  4.947526712585E-01 -1.213093558028E-01
     47 F   6 C     1.212957540234E-01  1.213093558028E-01  4.947526712585E-01
     48 T   6 C     4.947362099513E-01  1.212733092414E-01  1.212733092414E-01
     49 F   6 C    -1.212957540234E-01 -1.213093558028E-01  4.947526712585E-01
     50 F   6 C    -4.947362099513E-01  1.212733092414E-01 -1.212733092414E-01
     51 F   6 C     1.212957540234E-01 -1.213093558028E-01 -4.947526712585E-01
     52 F   6 C    -4.947362099513E-01 -1.212733092414E-01  1.212733092414E-01
     53 F   6 C    -1.212957540234E-01  1.213093558028E-01 -4.947526712585E-01
     54 F   6 C     4.947362099513E-01 -1.212733092414E-01 -1.212733092414E-01
     55 T   6 C    -2.984976300384E-01  8.896562938240E-02 -3.550428183631E-01
     56 F   6 C     2.984976300384E-01 -8.896562938240E-02 -3.550428183631E-01
     57 F   6 C    -2.984976300384E-01 -8.896562938240E-02  3.550428183631E-01
     58 F   6 C     2.984976300384E-01  8.896562938240E-02  3.550428183631E-01
     59 T   6 C    -3.550016847914E-01 -2.985087479968E-01  8.894038214317E-02
     60 T   6 C     8.894635618450E-02 -3.550226099446E-01 -2.985148633454E-01
     61 F   6 C     3.550016847914E-01  2.985087479968E-01  8.894038214317E-02
     62 F   6 C    -8.894635618450E-02 -3.550226099446E-01  2.985148633454E-01
     63 F   6 C    -3.550016847914E-01  2.985087479968E-01 -8.894038214317E-02
     64 F   6 C    -8.894635618450E-02  3.550226099446E-01 -2.985148633454E-01
     65 F   6 C     3.550016847914E-01 -2.985087479968E-01 -8.894038214317E-02
     66 F   6 C     8.894635618450E-02  3.550226099446E-01  2.985148633454E-01
     67 F   6 C     8.894635618450E-02 -2.985148633454E-01 -3.550226099446E-01
     68 F   6 C    -8.894635618450E-02  2.985148633454E-01 -3.550226099446E-01
     69 F   6 C    -8.894635618450E-02 -2.985148633454E-01  3.550226099446E-01
     70 F   6 C     8.894635618450E-02  2.985148633454E-01  3.550226099446E-01
     71 F   6 C    -2.984976300384E-01 -3.550428183631E-01  8.896562938240E-02
     72 F   6 C    -3.550016847914E-01  8.894038214317E-02 -2.985087479968E-01
     73 F   6 C     2.984976300384E-01  3.550428183631E-01  8.896562938240E-02
     74 F   6 C    -3.550016847914E-01 -8.894038214317E-02  2.985087479968E-01
     75 F   6 C     2.984976300384E-01 -3.550428183631E-01 -8.896562938240E-02
     76 F   6 C     3.550016847914E-01 -8.894038214317E-02 -2.985087479968E-01
     77 F   6 C    -2.984976300384E-01  3.550428183631E-01 -8.896562938240E-02
     78 F   6 C     3.550016847914E-01  8.894038214317E-02  2.985087479968E-01
     79 T   1 H    -2.486759098735E-01  1.265111288713E-01 -3.632714024790E-01
     80 F   1 H     2.486759098735E-01 -1.265111288713E-01 -3.632714024790E-01
     81 F   1 H    -2.486759098735E-01 -1.265111288713E-01  3.632714024790E-01
     82 F   1 H     2.486759098735E-01  1.265111288713E-01  3.632714024790E-01
     83 T   1 H    -3.632005503259E-01 -2.486837692037E-01  1.264655819993E-01
     84 T   1 H     1.264831539432E-01 -3.632252118619E-01 -2.486891207649E-01
     85 F   1 H     3.632005503259E-01  2.486837692037E-01  1.264655819993E-01
     86 F   1 H    -1.264831539432E-01 -3.632252118619E-01  2.486891207649E-01
     87 F   1 H    -3.632005503259E-01  2.486837692037E-01 -1.264655819993E-01
     88 F   1 H    -1.264831539432E-01  3.632252118619E-01 -2.486891207649E-01
     89 F   1 H     3.632005503259E-01 -2.486837692037E-01 -1.264655819993E-01
     90 F   1 H     1.264831539432E-01  3.632252118619E-01  2.486891207649E-01
     91 F   1 H     1.264831539432E-01 -2.486891207649E-01 -3.632252118619E-01
     92 F   1 H    -1.264831539432E-01  2.486891207649E-01 -3.632252118619E-01
     93 F   1 H    -1.264831539432E-01 -2.486891207649E-01  3.632252118619E-01
     94 F   1 H     1.264831539432E-01  2.486891207649E-01  3.632252118619E-01
     95 F   1 H    -2.486759098735E-01 -3.632714024790E-01  1.265111288713E-01
     96 F   1 H    -3.632005503259E-01  1.264655819993E-01 -2.486837692037E-01
     97 F   1 H     2.486759098735E-01  3.632714024790E-01  1.265111288713E-01
     98 F   1 H    -3.632005503259E-01 -1.264655819993E-01  2.486837692037E-01
     99 F   1 H     2.486759098735E-01 -3.632714024790E-01 -1.265111288713E-01
    100 F   1 H     3.632005503259E-01 -1.264655819993E-01 -2.486837692037E-01
    101 F   1 H    -2.486759098735E-01  3.632714024790E-01 -1.265111288713E-01
    102 F   1 H     3.632005503259E-01  1.264655819993E-01  2.486837692037E-01

 T = ATOM BELONGING TO THE ASYMMETRIC UNIT

 TOTAL ENERGY(DFT)(AU)(  9) -9.5848418470111E+03     DE (AU)   -3.664E-04

 SYMMETRY ALLOWED FORCES  (COORDINATE, FORCE)

    1  5.1345285E-03    2 -1.0903089E-02    3 -3.8742184E-03    4  2.8030889E-02
    5  1.0028332E-02    6 -2.2438224E-02    7 -7.8677937E-03    8 -9.7647196E-04
    9 -1.2938717E-03   10 -1.1007347E-02   11 -1.2230128E-03   12 -7.3252672E-04
   13 -8.2616430E-03   14 -1.0288937E-03   15 -1.8055119E-02   16  9.3099163E-03
   17  3.0189391E-03   18 -2.0949197E-02   19 -4.7882502E-04   20 -9.3184673E-03
   21 -1.5537623E-02   22 -5.7783017E-03   23  1.2721031E-02   24  1.2153964E-02
   25 -3.2814100E-03   26  3.4542220E-03   27  9.9797646E-04   28  6.2169901E-03
   29  1.8860759E-02   30 -5.2812567E-03   31 -1.3000753E-03   32  1.9919460E-02
   33  3.2401311E-04   34 -3.7920009E-04   35 -1.6562096E-04   36  5.9824299E-04
   37  1.0150830E-02   38  7.0269633E-03

 GRADIENT NORM     0.065853  GRADIENT THRESHOLD     0.500000

 PREDICTED ENERGY CHANGE    -0.726E-02
 SCSCSCSCSCSCSCSCSCSCSCSCSCSCSCSCSCSCSCSCSCSCSCSCSCSCSCSCSCSCSCSCSCSCSCSCSCSCSC
 DISPLACEMENT SCALED BY  0.9075
 NO CONVERGENCE TESTS PERFORMED
           GRADIENT INFORMATIONS AT   --    PREDICTED POINT WRT CURR.POINT
   I  PREV.GRAD   CURR.GRAD   PRED.POINT  OLD.DISP NEW.DISP
    1   -0.0052     -0.0051     -0.0038      0.0698      0.0633
    2    0.0112      0.0109      0.0004      0.0796      0.0722
    3    0.0039      0.0039      0.0027     -0.1263     -0.1146
    4   -0.0287     -0.0280     -0.0061      0.1327      0.1204
    5   -0.0104     -0.0100      0.0011      0.0988      0.0897
    6    0.0232      0.0224     -0.0016      0.0622      0.0564
    7    0.0082      0.0079     -0.0042      0.0603      0.0547
    8    0.0010      0.0010      0.0007     -0.1334     -0.1210
    9    0.0014      0.0013     -0.0036      0.0086      0.0078
   10    0.0112      0.0110      0.0034      0.0360      0.0327
   11    0.0013      0.0012     -0.0002      0.2417      0.2193
   12    0.0007      0.0007      0.0005     -0.2106     -0.1911
   13    0.0085      0.0083      0.0006      0.0201      0.0182
   14    0.0011      0.0010     -0.0004      0.3432      0.3115
   15    0.0187      0.0181     -0.0009     -0.0951     -0.0863
   16   -0.0096     -0.0093     -0.0006      0.1185      0.1076
   17   -0.0031     -0.0030     -0.0006     -0.0544     -0.0493
   18    0.0215      0.0209      0.0020      0.0832      0.0755
   19    0.0005      0.0005     -0.0009      0.0207      0.0188
   20    0.0097      0.0093     -0.0033     -0.0121     -0.0110
   21    0.0160      0.0155      0.0004      0.0151      0.0137
   22    0.0060      0.0058     -0.0022     -0.0702     -0.0637
   23   -0.0134     -0.0127      0.0081      0.1839      0.1669
   24   -0.0125     -0.0122     -0.0015      0.1870      0.1697
   25    0.0035      0.0033     -0.0027      0.3228      0.2929
   26   -0.0036     -0.0035      0.0008     -0.2431     -0.2206
   27   -0.0010     -0.0010      0.0000     -0.2111     -0.1915
   28   -0.0065     -0.0062      0.0044      0.0583      0.0529
   29   -0.0194     -0.0189     -0.0002      0.0958      0.0869
   30    0.0054      0.0053      0.0014     -0.0867     -0.0786
   31    0.0013      0.0013      0.0005      0.0262      0.0238
   32   -0.0204     -0.0199     -0.0038      0.2281      0.2070
   33   -0.0003     -0.0003     -0.0008      0.3274      0.2971
   34    0.0004      0.0004      0.0000      0.5315      0.4823
   35    0.0002      0.0002      0.0004     -0.5510     -0.5000
   36   -0.0006     -0.0006      0.0000     -0.2460     -0.2233
   37   -0.0104     -0.0102     -0.0020      0.0842      0.0764
   38   -0.0072     -0.0070     -0.0007      0.1302      0.1181
 TTTTTTTTTTTTTTTTTTTTTTTTTTTTTT OPTI        TELAPSE     2124.47 TCPU     1215.77
 *******************************************************************************
 COORDINATE OPTIMIZATION - POINT    3
 *******************************************************************************
 LATTICE PARAMETERS (ANGSTROMS AND DEGREES) - BOHR = 0.5291772083 ANGSTROM
 PRIMITIVE CELL - CENTRING CODE 6/1 VOLUME=  2469.632462 - DENSITY  1.073 g/cm^3
         A              B              C           ALPHA      BETA       GAMMA 
    14.74936678    14.74936678    14.74936678   110.285563 109.065590 109.065590
 *******************************************************************************
 ATOMS IN THE ASYMMETRIC UNIT   15 - ATOMS IN THE UNIT CELL:  102
     ATOM                 X/A                 Y/B                 Z/C    
 *******************************************************************************
      1 T 230 ZN   -5.000000000000E-01  2.500000000000E-01 -2.500000000000E-01
      2 F 230 ZN    5.000000000000E-01 -2.500000000000E-01  2.500000000000E-01
      3 T 230 ZN   -2.489988122239E-01  5.000000000000E-01  2.510011877761E-01
      4 F 230 ZN    2.489988122239E-01 -2.510011877761E-01 -5.000000000000E-01
      5 F 230 ZN    2.489988122239E-01 -5.000000000000E-01 -2.510011877761E-01
      6 F 230 ZN   -2.489988122239E-01  2.510011877761E-01 -5.000000000000E-01
      7 T   7 N    -3.766844546653E-01  2.791632480299E-01 -2.838402710231E-01
      8 F   7 N    -4.369964809470E-01 -9.284418364216E-02  2.838402710231E-01
      9 F   7 N     3.766844546653E-01  9.284418364216E-02 -3.441522973048E-01
     10 F   7 N     4.369964809470E-01 -2.791632480299E-01  3.441522973048E-01
     11 T   7 N    -2.839000905717E-01 -3.768445656577E-01  2.806460337626E-01
     12 T   7 N     2.785063825565E-01 -2.853700859845E-01 -3.775162127103E-01
     13 F   7 N     3.425094005797E-01  4.354538756657E-01 -2.806460337626E-01
     14 F   7 N    -9.214612672571E-02  2.853700859845E-01 -4.361235314590E-01
     15 F   7 N     2.839000905717E-01 -4.354538756657E-01 -9.294447508603E-02
     16 F   7 N     9.214612672571E-02 -3.439774047333E-01  3.775162127103E-01
     17 F   7 N    -3.425094005797E-01  3.768445656577E-01  9.294447508603E-02
     18 F   7 N    -2.785063825565E-01  3.439774047333E-01  4.361235314590E-01
     19 F   7 N     2.785063825565E-01 -3.775162127103E-01 -2.853700859845E-01
     20 F   7 N    -9.214612672571E-02 -4.361235314590E-01  2.853700859845E-01
     21 F   7 N     9.214612672571E-02  3.775162127103E-01 -3.439774047333E-01
     22 F   7 N    -2.785063825565E-01  4.361235314590E-01  3.439774047333E-01
     23 F   7 N    -3.766844546653E-01 -2.838402710231E-01  2.791632480299E-01
     24 F   7 N    -2.839000905717E-01  2.806460337626E-01 -3.768445656577E-01
     25 F   7 N     4.369964809470E-01  3.441522973048E-01 -2.791632480299E-01
     26 F   7 N     2.839000905717E-01 -9.294447508603E-02 -4.354538756657E-01
     27 F   7 N    -4.369964809470E-01  2.838402710231E-01 -9.284418364216E-02
     28 F   7 N    -3.425094005797E-01  9.294447508603E-02  3.768445656577E-01
     29 F   7 N     3.766844546653E-01 -3.441522973048E-01  9.284418364216E-02
     30 F   7 N     3.425094005797E-01 -2.806460337626E-01  4.354538756657E-01
     31 T  17 CL    4.948250703588E-01  1.515236446035E-01  4.929784768242E-01
     32 F  17 CL   -3.414548322206E-01  1.846593534587E-03 -4.929784768242E-01
     33 F  17 CL   -4.948250703588E-01 -1.846593534587E-03 -3.433014257552E-01
     34 F  17 CL    3.414548322206E-01 -1.515236446035E-01  3.433014257552E-01
     35 F  17 CL    4.948250703588E-01  4.929784768242E-01  1.515236446035E-01
     36 T  17 CL    1.583518580616E-01  4.909880879044E-01  4.909880879044E-01
     37 F  17 CL    3.414548322206E-01  3.433014257552E-01 -1.515236446035E-01
     38 F  17 CL    0.000000000000E+00 -4.909880879044E-01 -3.326362298427E-01
     39 F  17 CL   -4.948250703588E-01 -3.433014257552E-01 -1.846593534587E-03
     40 F  17 CL    0.000000000000E+00 -3.326362298427E-01 -4.909880879044E-01
     41 F  17 CL   -3.414548322206E-01 -4.929784768242E-01  1.846593534587E-03
     42 F  17 CL   -1.583518580616E-01  3.326362298427E-01  3.326362298427E-01
     43 T   6 C    -3.822167564830E-01  2.425234842001E-01 -3.827894116265E-01
     44 F   6 C    -3.746871041734E-01  5.726551435232E-04  3.827894116265E-01
     45 F   6 C     3.822167564830E-01 -5.726551435232E-04 -3.752597593170E-01
     46 F   6 C     3.746871041734E-01 -2.425234842001E-01  3.752597593170E-01
     47 F   6 C    -3.822167564830E-01 -3.827894116265E-01  2.425234842001E-01
     48 T   6 C     2.427437708215E-01 -3.842035897029E-01 -3.842035897029E-01
     49 F   6 C     3.746871041734E-01  3.752597593170E-01 -2.425234842001E-01
     50 F   6 C     0.000000000000E+00  3.842035897029E-01 -3.730526394757E-01
     51 F   6 C     3.822167564830E-01 -3.752597593170E-01 -5.726551435232E-04
     52 F   6 C     0.000000000000E+00 -3.730526394757E-01  3.842035897029E-01
     53 F   6 C    -3.746871041734E-01  3.827894116265E-01  5.726551435232E-04
     54 F   6 C    -2.427437708215E-01  3.730526394757E-01  3.730526394757E-01
     55 T   6 C    -2.648988138938E-01  3.469104600001E-01 -2.069381290012E-01
     56 F   6 C    -4.461514109987E-01 -5.796068489260E-02  2.069381290012E-01
     57 F   6 C     2.648988138938E-01  5.796068489260E-02 -3.881907261061E-01
     58 F   6 C     4.461514109987E-01 -3.469104600001E-01  3.881907261061E-01
     59 T   6 C    -2.078247966209E-01 -2.638675688297E-01  3.430563697795E-01
     60 T   6 C     3.449528700738E-01 -2.081559620096E-01 -2.647007603733E-01
     61 F   6 C     3.930760613908E-01  4.491188335996E-01 -3.430563697795E-01
     62 F   6 C    -5.654479836373E-02  2.081559620096E-01 -4.468911679167E-01
     63 F   6 C     2.078247966209E-01 -4.491188335996E-01 -5.604277220885E-02
     64 F   6 C     5.654479836373E-02 -3.903463695529E-01  2.647007603733E-01
     65 F   6 C    -3.930760613908E-01  2.638675688297E-01  5.604277220885E-02
     66 F   6 C    -3.449528700738E-01  3.903463695529E-01  4.468911679167E-01
     67 F   6 C     3.449528700738E-01 -2.647007603733E-01 -2.081559620096E-01
     68 F   6 C    -5.654479836373E-02 -4.468911679167E-01  2.081559620096E-01
     69 F   6 C     5.654479836373E-02  2.647007603733E-01 -3.903463695529E-01
     70 F   6 C    -3.449528700738E-01  4.468911679167E-01  3.903463695529E-01
     71 F   6 C    -2.648988138938E-01 -2.069381290012E-01  3.469104600001E-01
     72 F   6 C    -2.078247966209E-01  3.430563697795E-01 -2.638675688297E-01
     73 F   6 C     4.461514109987E-01  3.881907261061E-01 -3.469104600001E-01
     74 F   6 C     2.078247966209E-01 -5.604277220885E-02 -4.491188335996E-01
     75 F   6 C    -4.461514109987E-01  2.069381290012E-01 -5.796068489260E-02
     76 F   6 C    -3.930760613908E-01  5.604277220885E-02  2.638675688297E-01
     77 F   6 C     2.648988138938E-01 -3.881907261061E-01  5.796068489260E-02
     78 F   6 C     3.930760613908E-01 -3.430563697795E-01  4.491188335996E-01
     79 T   1 H    -2.360467100909E-01  3.900043745332E-01 -1.189312016139E-01
     80 F   1 H    -4.910644238529E-01 -1.171155084770E-01  1.189312016139E-01
     81 F   1 H     2.360467100909E-01  1.171155084770E-01 -3.739489153759E-01
     82 F   1 H     4.910644238529E-01 -3.900043745332E-01  3.739489153759E-01
     83 T   1 H    -1.201800450522E-01 -2.341974910345E-01  3.803318844310E-01
     84 T   1 H     3.865218595646E-01 -1.202293457888E-01 -2.348753840657E-01
     85 F   1 H     3.854706245345E-01  4.994880705168E-01 -3.803318844310E-01
     86 F   1 H    -1.146460382770E-01  1.202293457888E-01 -4.932487946466E-01
     87 F   1 H     1.201800450522E-01 -4.994880705168E-01 -1.140174459823E-01
     88 F   1 H     1.146460382770E-01 -3.786027563696E-01  2.348753840657E-01
     89 F   1 H    -3.854706245345E-01  2.341974910345E-01  1.140174459823E-01
     90 F   1 H    -3.865218595646E-01  3.786027563696E-01  4.932487946466E-01
     91 F   1 H     3.865218595646E-01 -2.348753840657E-01 -1.202293457888E-01
     92 F   1 H    -1.146460382770E-01 -4.932487946466E-01  1.202293457888E-01
     93 F   1 H     1.146460382770E-01  2.348753840657E-01 -3.786027563696E-01
     94 F   1 H    -3.865218595646E-01  4.932487946466E-01  3.786027563696E-01
     95 F   1 H    -2.360467100909E-01 -1.189312016139E-01  3.900043745332E-01
     96 F   1 H    -1.201800450522E-01  3.803318844310E-01 -2.341974910345E-01
     97 F   1 H     4.910644238529E-01  3.739489153759E-01 -3.900043745332E-01
     98 F   1 H     1.201800450522E-01 -1.140174459823E-01 -4.994880705168E-01
     99 F   1 H    -4.910644238529E-01  1.189312016139E-01 -1.171155084770E-01
    100 F   1 H    -3.854706245345E-01  1.140174459823E-01  2.341974910345E-01
    101 F   1 H     2.360467100909E-01 -3.739489153759E-01  1.171155084770E-01
    102 F   1 H     3.854706245345E-01 -3.803318844310E-01  4.994880705168E-01

 TRANSFORMATION MATRIX PRIMITIVE-CRYSTALLOGRAPHIC CELL
  0.0000  1.0000  1.0000  1.0000  0.0000  1.0000  1.0000  1.0000  0.0000

 *******************************************************************************
 CRYSTALLOGRAPHIC CELL (VOLUME=       4939.26492343)
         A              B              C           ALPHA      BETA       GAMMA 
    16.85950918    17.11625298    17.11625298    90.000000  90.000000  90.000000

 COORDINATES IN THE CRYSTALLOGRAPHIC CELL
     ATOM                 X/A                 Y/B                 Z/C    
 *******************************************************************************
      1 T 230 ZN    2.500000000000E-01 -5.000000000000E-01 -2.745482032074E-17
      2 F 230 ZN    2.500000000000E-01 -5.491881320085E-17 -5.000000000000E-01
      3 T 230 ZN   -5.491900326628E-17  2.510011877761E-01 -5.000000000000E-01
      4 F 230 ZN   -5.000000000000E-01 -5.491881320085E-17  2.489988122239E-01
      5 F 230 ZN   -5.000000000000E-01  2.489988122239E-01 -2.745482032074E-17
      6 F 230 ZN   -5.491900326628E-17 -5.000000000000E-01  2.510011877761E-01
      7 T   7 N     1.860037158360E-01 -4.698439868591E-01  9.315953219388E-02
      8 F   7 N    -1.860037158360E-01  4.698439868591E-01  9.315953219388E-02
      9 F   7 N     1.860037158360E-01  4.698439868591E-01 -9.315953219388E-02
     10 F   7 N    -1.860037158360E-01 -4.698439868591E-01 -9.315953219388E-02
     11 T   7 N     9.385077933827E-02  1.867952544243E-01 -4.706953449960E-01
     12 T   7 N    -4.706963406256E-01  9.318012791538E-02  1.853262546411E-01
     13 F   7 N    -9.385077933827E-02 -1.867952544243E-01 -4.706953449960E-01
     14 F   7 N     4.706963406256E-01  9.318012791538E-02 -1.853262546411E-01
     15 F   7 N     9.385077933827E-02 -1.867952544243E-01  4.706953449960E-01
     16 F   7 N     4.706963406256E-01 -9.318012791538E-02  1.853262546411E-01
     17 F   7 N    -9.385077933827E-02  1.867952544243E-01  4.706953449960E-01
     18 F   7 N    -4.706963406256E-01 -9.318012791538E-02 -1.853262546411E-01
     19 F   7 N    -4.706963406256E-01  1.853262546411E-01  9.318012791538E-02
     20 F   7 N     4.706963406256E-01 -1.853262546411E-01  9.318012791538E-02
     21 F   7 N     4.706963406256E-01  1.853262546411E-01 -9.318012791538E-02
     22 F   7 N    -4.706963406256E-01 -1.853262546411E-01 -9.318012791538E-02
     23 F   7 N     1.860037158360E-01  9.315953219388E-02 -4.698439868591E-01
     24 F   7 N     9.385077933827E-02 -4.706953449960E-01  1.867952544243E-01
     25 F   7 N    -1.860037158360E-01 -9.315953219388E-02 -4.698439868591E-01
     26 F   7 N     9.385077933827E-02  4.706953449960E-01 -1.867952544243E-01
     27 F   7 N    -1.860037158360E-01  9.315953219388E-02  4.698439868591E-01
     28 F   7 N    -9.385077933827E-02  4.706953449960E-01  1.867952544243E-01
     29 F   7 N     1.860037158360E-01 -9.315953219388E-02  4.698439868591E-01
     30 F   7 N    -9.385077933827E-02 -4.706953449960E-01 -1.867952544243E-01
     31 T  17 CL    7.483852553448E-02  4.181399512897E-01  7.668511906907E-02
     32 F  17 CL   -7.483852553448E-02 -4.181399512897E-01  7.668511906907E-02
     33 F  17 CL    7.483852553448E-02 -4.181399512897E-01 -7.668511906907E-02
     34 F  17 CL   -7.483852553448E-02  4.181399512897E-01 -7.668511906907E-02
     35 F  17 CL    7.483852553448E-02  7.668511906907E-02  4.181399512897E-01
     36 T  17 CL    4.118121588736E-01  7.917592903082E-02  7.917592903082E-02
     37 F  17 CL   -7.483852553448E-02 -7.668511906907E-02  4.181399512897E-01
     38 F  17 CL   -4.118121588736E-01  7.917592903082E-02 -7.917592903082E-02
     39 F  17 CL    7.483852553448E-02 -7.668511906907E-02 -4.181399512897E-01
     40 F  17 CL   -4.118121588736E-01 -7.917592903082E-02  7.917592903082E-02
     41 F  17 CL   -7.483852553448E-02  7.668511906907E-02 -4.181399512897E-01
     42 F  17 CL    4.118121588736E-01 -7.917592903082E-02 -7.917592903082E-02
     43 T   6 C     1.209754145283E-01  4.962351738452E-01  1.215480696718E-01
     44 F   6 C    -1.209754145283E-01 -4.962351738452E-01  1.215480696718E-01
     45 F   6 C     1.209754145283E-01 -4.962351738452E-01 -1.215480696718E-01
     46 F   6 C    -1.209754145283E-01  4.962351738452E-01 -1.215480696718E-01
     47 F   6 C     1.209754145283E-01  1.215480696718E-01  4.962351738452E-01
     48 T   6 C     4.944245248864E-01  1.213718854107E-01  1.213718854107E-01
     49 F   6 C    -1.209754145283E-01 -1.215480696718E-01  4.962351738452E-01
     50 F   6 C    -4.944245248864E-01  1.213718854107E-01 -1.213718854107E-01
     51 F   6 C     1.209754145283E-01 -1.215480696718E-01 -4.962351738452E-01
     52 F   6 C    -4.944245248864E-01 -1.213718854107E-01  1.213718854107E-01
     53 F   6 C    -1.209754145283E-01  1.215480696718E-01 -4.962351738452E-01
     54 F   6 C     4.944245248864E-01 -1.213718854107E-01 -1.213718854107E-01
     55 T   6 C    -2.975644275536E-01  9.062629855245E-02 -3.555251124462E-01
     56 F   6 C     2.975644275536E-01 -9.062629855245E-02 -3.555251124462E-01
     57 F   6 C    -2.975644275536E-01 -9.062629855245E-02  3.555251124462E-01
     58 F   6 C     2.975644275536E-01  9.062629855245E-02  3.555251124462E-01
     59 T   6 C    -3.564932012147E-01 -3.004504290058E-01  9.262563238495E-02
     60 T   6 C     9.109520377167E-02 -3.557959641450E-01 -2.992511657813E-01
     61 F   6 C     3.564932012147E-01  3.004504290058E-01  9.262563238495E-02
     62 F   6 C    -9.109520377167E-02 -3.557959641450E-01  2.992511657813E-01
     63 F   6 C    -3.564932012147E-01  3.004504290058E-01 -9.262563238495E-02
     64 F   6 C    -9.109520377167E-02  3.557959641450E-01 -2.992511657813E-01
     65 F   6 C     3.564932012147E-01 -3.004504290058E-01 -9.262563238495E-02
     66 F   6 C     9.109520377167E-02  3.557959641450E-01  2.992511657813E-01
     67 F   6 C     9.109520377167E-02 -2.992511657813E-01 -3.557959641450E-01
     68 F   6 C    -9.109520377167E-02  2.992511657813E-01 -3.557959641450E-01
     69 F   6 C    -9.109520377167E-02 -2.992511657813E-01  3.557959641450E-01
     70 F   6 C     9.109520377167E-02  2.992511657813E-01  3.557959641450E-01
     71 F   6 C    -2.975644275536E-01 -3.555251124462E-01  9.062629855245E-02
     72 F   6 C    -3.564932012147E-01  9.262563238495E-02 -3.004504290058E-01
     73 F   6 C     2.975644275536E-01  3.555251124462E-01  9.062629855245E-02
     74 F   6 C    -3.564932012147E-01 -9.262563238495E-02  3.004504290058E-01
     75 F   6 C     2.975644275536E-01 -3.555251124462E-01 -9.062629855245E-02
     76 F   6 C     3.564932012147E-01 -9.262563238495E-02 -3.004504290058E-01
     77 F   6 C    -2.975644275536E-01  3.555251124462E-01 -9.062629855245E-02
     78 F   6 C     3.564932012147E-01  9.262563238495E-02  3.004504290058E-01
     79 T   1 H    -2.464400584949E-01  1.275088568810E-01 -3.635555669719E-01
     80 F   1 H     2.464400584949E-01 -1.275088568810E-01 -3.635555669719E-01
     81 F   1 H    -2.464400584949E-01 -1.275088568810E-01  3.635555669719E-01
     82 F   1 H     2.464400584949E-01  1.275088568810E-01  3.635555669719E-01
     83 T   1 H    -3.668427807757E-01 -2.528253347934E-01  1.326452897412E-01
     84 T   1 H     1.291867052904E-01 -3.640620893562E-01 -2.494160510792E-01
     85 F   1 H     3.668427807757E-01  2.528253347934E-01  1.326452897412E-01
     86 F   1 H    -1.291867052904E-01 -3.640620893562E-01  2.494160510792E-01
     87 F   1 H    -3.668427807757E-01  2.528253347934E-01 -1.326452897412E-01
     88 F   1 H    -1.291867052904E-01  3.640620893562E-01 -2.494160510792E-01
     89 F   1 H     3.668427807757E-01 -2.528253347934E-01 -1.326452897412E-01
     90 F   1 H     1.291867052904E-01  3.640620893562E-01  2.494160510792E-01
     91 F   1 H     1.291867052904E-01 -2.494160510792E-01 -3.640620893562E-01
     92 F   1 H    -1.291867052904E-01  2.494160510792E-01 -3.640620893562E-01
     93 F   1 H    -1.291867052904E-01 -2.494160510792E-01  3.640620893562E-01
     94 F   1 H     1.291867052904E-01  2.494160510792E-01  3.640620893562E-01
     95 F   1 H    -2.464400584949E-01 -3.635555669719E-01  1.275088568810E-01
     96 F   1 H    -3.668427807757E-01  1.326452897412E-01 -2.528253347934E-01
     97 F   1 H     2.464400584949E-01  3.635555669719E-01  1.275088568810E-01
     98 F   1 H    -3.668427807757E-01 -1.326452897412E-01  2.528253347934E-01
     99 F   1 H     2.464400584949E-01 -3.635555669719E-01 -1.275088568810E-01
    100 F   1 H     3.668427807757E-01 -1.326452897412E-01 -2.528253347934E-01
    101 F   1 H    -2.464400584949E-01  3.635555669719E-01 -1.275088568810E-01
    102 F   1 H     3.668427807757E-01  1.326452897412E-01  2.528253347934E-01

 T = ATOM BELONGING TO THE ASYMMETRIC UNIT

 TOTAL ENERGY(DFT)(AU)( 17) -9.5848387590115E+03     DE (AU)    3.088E-03

 SYMMETRY ALLOWED FORCES  (COORDINATE, FORCE)

    1  1.0379600E-03    2 -3.9511645E-03    3  1.3083439E-02    4  7.9697870E-04
    5  9.6500159E-03    6  1.8685903E-02    7 -1.9130233E-02    8  8.4024618E-03
    9  1.6370216E-03   10 -2.8272862E-04   11 -1.8307641E-03   12  5.2061624E-03
   13  1.1839282E-03   14 -3.1551850E-03   15  1.8960574E-03   16 -1.8506803E-03
   17  5.0738835E-03   18 -1.6078926E-03   19 -5.3146523E-03   20  4.9845591E-04
   21  1.1267128E-02   22 -2.0024647E-02   23 -2.5749238E-03   24 -1.0304621E-02
   25 -1.1289427E-02   26  2.1386130E-02   27 -2.5368451E-03   28 -2.6280298E-03
   29  9.2463091E-04   30  1.6027389E-03   31 -4.2098164E-03   32 -7.4504510E-04
   33 -6.1342800E-03   34 -4.5259721E-03   35  3.9167746E-03   36 -1.2692494E-03
   37 -3.6307500E-04   38 -2.9160191E-04

 GRADIENT NORM     0.050117  GRADIENT THRESHOLD     0.500000

 PREDICTED ENERGY CHANGE    -0.254E-01
 SCSCSCSCSCSCSCSCSCSCSCSCSCSCSCSCSCSCSCSCSCSCSCSCSCSCSCSCSCSCSCSCSCSCSCSCSCSCSC
 DISPLACEMENT SCALED BY  0.2913
 NO CONVERGENCE TESTS PERFORMED
           GRADIENT INFORMATIONS AT   --    PREDICTED POINT WRT CURR.POINT
   I  PREV.GRAD   CURR.GRAD   PRED.POINT  OLD.DISP NEW.DISP
    1   -0.0051     -0.0010     -0.0035      0.1654      0.0482
    2    0.0109      0.0040      0.0081      0.1855      0.0540
    3    0.0039     -0.0131     -0.0030     -0.2979     -0.0868
    4   -0.0280     -0.0008     -0.0170      0.2976      0.0867
    5   -0.0100     -0.0097     -0.0099      0.1751      0.0510
    6    0.0224     -0.0187      0.0058      0.0863      0.0252
    7    0.0079      0.0191      0.0124      0.2382      0.0694
    8    0.0010     -0.0084     -0.0028     -0.2777     -0.0809
    9    0.0013     -0.0016      0.0001      0.0127      0.0037
   10    0.0110      0.0003      0.0067      0.0634      0.0185
   11    0.0012      0.0018      0.0015     -0.0087     -0.0025
   12    0.0007     -0.0052     -0.0017      0.9384      0.2734
   13    0.0083     -0.0012      0.0044     -0.0016     -0.0005
   14    0.0010      0.0032      0.0019     -0.8289     -0.2415
   15    0.0181     -0.0019      0.0100     -0.1001     -0.0292
   16   -0.0093      0.0019     -0.0048      0.1180      0.0344
   17   -0.0030     -0.0051     -0.0039      0.2589      0.0754
   18    0.0209      0.0016      0.0131      0.1783      0.0520
   19    0.0005      0.0053      0.0024     -0.3608     -0.1051
   20    0.0093     -0.0005      0.0053     -0.0046     -0.0013
   21    0.0155     -0.0113      0.0047      0.2824      0.0823
   22    0.0058      0.0200      0.0116     -0.7885     -0.2297
   23   -0.0127      0.0026     -0.0065      0.4186      0.1220
   24   -0.0122      0.0103     -0.0030     -0.0735     -0.0214
   25    0.0033      0.0113      0.0065      0.0410      0.0120
   26   -0.0035     -0.0214     -0.0107      0.5472      0.1594
   27   -0.0010      0.0025      0.0004     -0.3205     -0.0934
   28   -0.0062      0.0026     -0.0026      0.1088      0.0317
   29   -0.0189     -0.0009     -0.0116      0.1821      0.0531
   30    0.0053     -0.0016      0.0025      0.4883      0.1423
   31    0.0013      0.0042      0.0025     -1.7162     -0.5000
   32   -0.0199      0.0007     -0.0115      0.5584      0.1627
   33   -0.0003      0.0061      0.0023     -0.4091     -0.1192
   34    0.0004      0.0045      0.0021     -0.3824     -0.1114
   35    0.0002     -0.0039     -0.0015      1.2747      0.3714
   36   -0.0006      0.0013      0.0002     -0.3379     -0.0984
   37   -0.0102      0.0004     -0.0059      0.1643      0.0479
   38   -0.0070      0.0003     -0.0041      0.2523      0.0735
 TTTTTTTTTTTTTTTTTTTTTTTTTTTTTT OPTI        TELAPSE     2639.06 TCPU     1585.83
 *******************************************************************************
 COORDINATE OPTIMIZATION - POINT    4
 *******************************************************************************
 LATTICE PARAMETERS (ANGSTROMS AND DEGREES) - BOHR = 0.5291772083 ANGSTROM
 PRIMITIVE CELL - CENTRING CODE 6/1 VOLUME=  2469.632462 - DENSITY  1.073 g/cm^3
         A              B              C           ALPHA      BETA       GAMMA 
    14.74936678    14.74936678    14.74936678   110.285563 109.065590 109.065590
 *******************************************************************************
 ATOMS IN THE ASYMMETRIC UNIT   15 - ATOMS IN THE UNIT CELL:  102
     ATOM                 X/A                 Y/B                 Z/C    
 *******************************************************************************
      1 T 230 ZN   -5.000000000000E-01  2.500000000000E-01 -2.500000000000E-01
      2 F 230 ZN    5.000000000000E-01 -2.500000000000E-01  2.500000000000E-01
      3 T 230 ZN   -2.482537165698E-01  5.000000000000E-01  2.517462834302E-01
      4 F 230 ZN    2.482537165698E-01 -2.517462834302E-01 -5.000000000000E-01
      5 F 230 ZN    2.482537165698E-01 -5.000000000000E-01 -2.517462834302E-01
      6 F 230 ZN   -2.482537165698E-01  2.517462834302E-01 -5.000000000000E-01
      7 T   7 N    -3.757194928042E-01  2.786704242050E-01 -2.825008464893E-01
      8 F   7 N    -4.388287293056E-01 -9.321864631487E-02  2.825008464893E-01
      9 F   7 N     3.757194928042E-01  9.321864631487E-02 -3.456100829908E-01
     10 F   7 N     4.388287293056E-01 -2.786704242050E-01  3.456100829908E-01
     11 T   7 N    -2.826076195732E-01 -3.759663237752E-01  2.817239733556E-01
     12 T   7 N     2.776443695059E-01 -2.851678166811E-01 -3.772206525002E-01
     13 F   7 N     3.423097028692E-01  4.356684070712E-01 -2.817239733556E-01
     14 F   7 N    -9.205283581913E-02  2.851678166811E-01 -4.371878138131E-01
     15 F   7 N     2.826076195732E-01 -4.356684070712E-01 -9.335870420203E-02
     16 F   7 N     9.205283581913E-02 -3.451349779939E-01  3.772206525002E-01
     17 F   7 N    -3.423097028692E-01  3.759663237752E-01  9.335870420203E-02
     18 F   7 N    -2.776443695059E-01  3.451349779939E-01  4.371878138131E-01
     19 F   7 N     2.776443695059E-01 -3.772206525002E-01 -2.851678166811E-01
     20 F   7 N    -9.205283581913E-02 -4.371878138131E-01  2.851678166811E-01
     21 F   7 N     9.205283581913E-02  3.772206525002E-01 -3.451349779939E-01
     22 F   7 N    -2.776443695059E-01  4.371878138131E-01  3.451349779939E-01
     23 F   7 N    -3.757194928042E-01 -2.825008464893E-01  2.786704242050E-01
     24 F   7 N    -2.826076195732E-01  2.817239733556E-01 -3.759663237752E-01
     25 F   7 N     4.388287293056E-01  3.456100829908E-01 -2.786704242050E-01
     26 F   7 N     2.826076195732E-01 -9.335870420203E-02 -4.356684070712E-01
     27 F   7 N    -4.388287293056E-01  2.825008464893E-01 -9.321864631487E-02
     28 F   7 N    -3.423097028692E-01  9.335870420203E-02  3.759663237752E-01
     29 F   7 N     3.757194928042E-01 -3.456100829908E-01  9.321864631487E-02
     30 F   7 N     3.423097028692E-01 -2.817239733556E-01  4.356684070712E-01
     31 T  17 CL    4.960095378119E-01  1.551987801535E-01  4.929901182379E-01
     32 F  17 CL   -3.377913380844E-01  3.019419574044E-03 -4.929901182379E-01
     33 F  17 CL   -4.960095378119E-01 -3.019419574044E-03 -3.408107576584E-01
     34 F  17 CL    3.377913380844E-01 -1.551987801535E-01  3.408107576584E-01
     35 F  17 CL    4.960095378119E-01  4.929901182379E-01  1.551987801535E-01
     36 T  17 CL    1.536729357913E-01  4.904632337861E-01  4.904632337861E-01
     37 F  17 CL    3.377913380844E-01  3.408107576584E-01 -1.551987801535E-01
     38 F  17 CL    0.000000000000E+00 -4.904632337861E-01 -3.367902979948E-01
     39 F  17 CL   -4.960095378119E-01 -3.408107576584E-01 -3.019419574044E-03
     40 F  17 CL    0.000000000000E+00 -3.367902979948E-01 -4.904632337861E-01
     41 F  17 CL   -3.377913380844E-01 -4.929901182379E-01  3.019419574044E-03
     42 F  17 CL   -1.536729357913E-01  3.367902979948E-01  3.367902979948E-01
     43 T   6 C    -3.810444347320E-01  2.439429352235E-01 -3.819782733605E-01
     44 F   6 C    -3.740787914161E-01  9.338386285009E-04  3.819782733605E-01
     45 F   6 C     3.810444347320E-01 -9.338386285009E-04 -3.750126300446E-01
     46 F   6 C     3.740787914161E-01 -2.439429352235E-01  3.750126300446E-01
     47 F   6 C    -3.810444347320E-01 -3.819782733605E-01  2.439429352235E-01
     48 T   6 C     2.408506217036E-01 -3.842149379164E-01 -3.842149379164E-01
     49 F   6 C     3.740787914161E-01  3.750126300446E-01 -2.439429352235E-01
     50 F   6 C     0.000000000000E+00  3.842149379164E-01 -3.749344403800E-01
     51 F   6 C     3.810444347320E-01 -3.750126300446E-01 -9.338386285009E-04
     52 F   6 C     0.000000000000E+00 -3.749344403800E-01  3.842149379164E-01
     53 F   6 C    -3.740787914161E-01  3.819782733605E-01  9.338386285009E-04
     54 F   6 C    -2.408506217036E-01  3.749344403800E-01  3.749344403800E-01
     55 T   6 C    -2.639428148071E-01  3.447686188526E-01 -2.050620064329E-01
     56 F   6 C    -4.501693747145E-01 -5.888080837424E-02  2.050620064329E-01
     57 F   6 C     2.639428148071E-01  5.888080837424E-02 -3.912885663402E-01
     58 F   6 C     4.501693747145E-01 -3.447686188526E-01  3.912885663402E-01
     59 T   6 C    -2.068096718169E-01 -2.624536674679E-01  3.455424397254E-01
     60 T   6 C     3.443258880812E-01 -2.073043236064E-01 -2.638632429921E-01
     61 F   6 C     3.920038928066E-01  4.476478884577E-01 -3.455424397254E-01
     62 F   6 C    -5.655891938574E-02  2.073043236064E-01 -4.483697883125E-01
     63 F   6 C     2.068096718169E-01 -4.476478884577E-01 -5.564399565102E-02
     64 F   6 C     5.655891938574E-02 -3.918108689267E-01  2.638632429921E-01
     65 F   6 C    -3.920038928066E-01  2.624536674679E-01  5.564399565102E-02
     66 F   6 C    -3.443258880812E-01  3.918108689267E-01  4.483697883125E-01
     67 F   6 C     3.443258880812E-01 -2.638632429921E-01 -2.073043236064E-01
     68 F   6 C    -5.655891938574E-02 -4.483697883125E-01  2.073043236064E-01
     69 F   6 C     5.655891938574E-02  2.638632429921E-01 -3.918108689267E-01
     70 F   6 C    -3.443258880812E-01  4.483697883125E-01  3.918108689267E-01
     71 F   6 C    -2.639428148071E-01 -2.050620064329E-01  3.447686188526E-01
     72 F   6 C    -2.068096718169E-01  3.455424397254E-01 -2.624536674679E-01
     73 F   6 C     4.501693747145E-01  3.912885663402E-01 -3.447686188526E-01
     74 F   6 C     2.068096718169E-01 -5.564399565102E-02 -4.476478884577E-01
     75 F   6 C    -4.501693747145E-01  2.050620064329E-01 -5.888080837424E-02
     76 F   6 C    -3.920038928066E-01  5.564399565102E-02  2.624536674679E-01
     77 F   6 C     2.639428148071E-01 -3.912885663402E-01  5.888080837424E-02
     78 F   6 C     3.920038928066E-01 -3.455424397254E-01  4.476478884577E-01
     79 T   1 H    -2.352246762078E-01  3.845397236780E-01 -1.164446996603E-01
     80 F   1 H    -4.990155766618E-01 -1.187799765476E-01  1.164446996603E-01
     81 F   1 H     2.352246762078E-01  1.187799765476E-01 -3.802356001142E-01
     82 F   1 H     4.990155766618E-01 -3.845397236780E-01  3.802356001142E-01
     83 T   1 H    -1.193108063984E-01 -2.327706933062E-01  3.861206024909E-01
     84 T   1 H     3.860610632583E-01 -1.189989515837E-01 -2.337176970675E-01
     85 F   1 H     3.811087042029E-01  4.945685911107E-01 -3.861206024909E-01
     86 F   1 H    -1.147187454838E-01  1.189989515837E-01 -4.949399851580E-01
     87 F   1 H     1.193108063984E-01 -4.945685911107E-01 -1.134598869078E-01
     88 F   1 H     1.147187454838E-01 -3.802212396742E-01  2.337176970675E-01
     89 F   1 H    -3.811087042029E-01  2.327706933062E-01  1.134598869078E-01
     90 F   1 H    -3.860610632583E-01  3.802212396742E-01  4.949399851580E-01
     91 F   1 H     3.860610632583E-01 -2.337176970675E-01 -1.189989515837E-01
     92 F   1 H    -1.147187454838E-01 -4.949399851580E-01  1.189989515837E-01
     93 F   1 H     1.147187454838E-01  2.337176970675E-01 -3.802212396742E-01
     94 F   1 H    -3.860610632583E-01  4.949399851580E-01  3.802212396742E-01
     95 F   1 H    -2.352246762078E-01 -1.164446996603E-01  3.845397236780E-01
     96 F   1 H    -1.193108063984E-01  3.861206024909E-01 -2.327706933062E-01
     97 F   1 H     4.990155766618E-01  3.802356001142E-01 -3.845397236780E-01
     98 F   1 H     1.193108063984E-01 -1.134598869078E-01 -4.945685911107E-01
     99 F   1 H    -4.990155766618E-01  1.164446996603E-01 -1.187799765476E-01
    100 F   1 H    -3.811087042029E-01  1.134598869078E-01  2.327706933062E-01
    101 F   1 H     2.352246762078E-01 -3.802356001142E-01  1.187799765476E-01
    102 F   1 H     3.811087042029E-01 -3.861206024909E-01  4.945685911107E-01

 TRANSFORMATION MATRIX PRIMITIVE-CRYSTALLOGRAPHIC CELL
  0.0000  1.0000  1.0000  1.0000  0.0000  1.0000  1.0000  1.0000  0.0000

 *******************************************************************************
 CRYSTALLOGRAPHIC CELL (VOLUME=       4939.26492343)
         A              B              C           ALPHA      BETA       GAMMA 
    16.85950918    17.11625298    17.11625298    90.000000  90.000000  90.000000

 COORDINATES IN THE CRYSTALLOGRAPHIC CELL
     ATOM                 X/A                 Y/B                 Z/C    
 *******************************************************************************
      1 T 230 ZN    2.500000000000E-01 -5.000000000000E-01 -2.744991391902E-17
      2 F 230 ZN    2.500000000000E-01 -5.491857850788E-17 -5.000000000000E-01
      3 T 230 ZN   -5.491900326628E-17  2.517462834302E-01 -5.000000000000E-01
      4 F 230 ZN   -5.000000000000E-01 -5.491857850788E-17  2.482537165698E-01
      5 F 230 ZN   -5.000000000000E-01  2.482537165698E-01 -2.744991391902E-17
      6 F 230 ZN   -5.491900326628E-17 -5.000000000000E-01  2.517462834302E-01
      7 T   7 N     1.859445352600E-01 -4.684453817493E-01  9.272588894509E-02
      8 F   7 N    -1.859445352600E-01  4.684453817493E-01  9.272588894509E-02
      9 F   7 N     1.859445352600E-01  4.684453817493E-01 -9.272588894509E-02
     10 F   7 N    -1.859445352600E-01 -4.684453817493E-01 -9.272588894509E-02
     11 T   7 N     9.418263457678E-02  1.875413387788E-01 -4.701489583520E-01
     12 T   7 N    -4.700164193436E-01  9.279576684337E-02  1.848486026625E-01
     13 F   7 N    -9.418263457678E-02 -1.875413387788E-01 -4.701489583520E-01
     14 F   7 N     4.700164193436E-01  9.279576684337E-02 -1.848486026625E-01
     15 F   7 N     9.418263457678E-02 -1.875413387788E-01  4.701489583520E-01
     16 F   7 N     4.700164193436E-01 -9.279576684337E-02  1.848486026625E-01
     17 F   7 N    -9.418263457678E-02  1.875413387788E-01  4.701489583520E-01
     18 F   7 N    -4.700164193436E-01 -9.279576684337E-02 -1.848486026625E-01
     19 F   7 N    -4.700164193436E-01  1.848486026625E-01  9.279576684337E-02
     20 F   7 N     4.700164193436E-01 -1.848486026625E-01  9.279576684337E-02
     21 F   7 N     4.700164193436E-01  1.848486026625E-01 -9.279576684337E-02
     22 F   7 N    -4.700164193436E-01 -1.848486026625E-01 -9.279576684337E-02
     23 F   7 N     1.859445352600E-01  9.272588894509E-02 -4.684453817493E-01
     24 F   7 N     9.418263457678E-02 -4.701489583520E-01  1.875413387788E-01
     25 F   7 N    -1.859445352600E-01 -9.272588894509E-02 -4.684453817493E-01
     26 F   7 N     9.418263457678E-02  4.701489583520E-01 -1.875413387788E-01
     27 F   7 N    -1.859445352600E-01  9.272588894509E-02  4.684453817493E-01
     28 F   7 N    -9.418263457678E-02  4.701489583520E-01  1.875413387788E-01
     29 F   7 N     1.859445352600E-01 -9.272588894509E-02  4.684453817493E-01
     30 F   7 N    -9.418263457678E-02 -4.701489583520E-01 -1.875413387788E-01
     31 T  17 CL    7.608968028973E-02  4.169004379481E-01  7.910909986378E-02
     32 F  17 CL   -7.608968028973E-02 -4.169004379481E-01  7.910909986378E-02
     33 F  17 CL    7.608968028973E-02 -4.169004379481E-01 -7.910909986378E-02
     34 F  17 CL   -7.608968028973E-02  4.169004379481E-01 -7.910909986378E-02
     35 F  17 CL    7.608968028973E-02  7.910909986378E-02  4.169004379481E-01
     36 T  17 CL    4.136267658905E-01  7.683646789563E-02  7.683646789563E-02
     37 F  17 CL   -7.608968028973E-02 -7.910909986378E-02  4.169004379481E-01
     38 F  17 CL   -4.136267658905E-01  7.683646789563E-02 -7.683646789563E-02
     39 F  17 CL    7.608968028973E-02 -7.910909986378E-02 -4.169004379481E-01
     40 F  17 CL   -4.136267658905E-01 -7.683646789563E-02  7.683646789563E-02
     41 F  17 CL   -7.608968028973E-02  7.910909986378E-02 -4.169004379481E-01
     42 F  17 CL    4.136267658905E-01 -7.683646789563E-02 -7.683646789563E-02
     43 T   6 C     1.215045482975E-01  4.965171783421E-01  1.224383869260E-01
     44 F   6 C    -1.215045482975E-01 -4.965171783421E-01  1.224383869260E-01
     45 F   6 C     1.215045482975E-01 -4.965171783421E-01 -1.224383869260E-01
     46 F   6 C    -1.215045482975E-01  4.965171783421E-01 -1.224383869260E-01
     47 F   6 C     1.215045482975E-01  1.224383869260E-01  4.965171783421E-01
     48 T   6 C     4.953597512318E-01  1.204253108518E-01  1.204253108518E-01
     49 F   6 C    -1.215045482975E-01 -1.224383869260E-01  4.965171783421E-01
     50 F   6 C    -4.953597512318E-01  1.204253108518E-01 -1.204253108518E-01
     51 F   6 C     1.215045482975E-01 -1.224383869260E-01 -4.965171783421E-01
     52 F   6 C    -4.953597512318E-01 -1.204253108518E-01  1.204253108518E-01
     53 F   6 C    -1.215045482975E-01  1.224383869260E-01 -4.965171783421E-01
     54 F   6 C     4.953597512318E-01 -1.204253108518E-01 -1.204253108518E-01
     55 T   6 C    -2.981752863866E-01  9.311327995367E-02 -3.570560947608E-01
     56 F   6 C     2.981752863866E-01 -9.311327995367E-02 -3.570560947608E-01
     57 F   6 C    -2.981752863866E-01 -9.311327995367E-02  3.570560947608E-01
     58 F   6 C     2.981752863866E-01  9.311327995367E-02  3.570560947608E-01
     59 T   6 C    -3.550507779628E-01 -2.994067823118E-01  9.259711049486E-02
     60 T   6 C     9.225327266018E-02 -3.561165156523E-01 -2.995575962665E-01
     61 F   6 C     3.550507779628E-01  2.994067823118E-01  9.259711049486E-02
     62 F   6 C    -9.225327266018E-02 -3.561165156523E-01  2.995575962665E-01
     63 F   6 C    -3.550507779628E-01  2.994067823118E-01 -9.259711049486E-02
     64 F   6 C    -9.225327266018E-02  3.561165156523E-01 -2.995575962665E-01
     65 F   6 C     3.550507779628E-01 -2.994067823118E-01 -9.259711049486E-02
     66 F   6 C     9.225327266018E-02  3.561165156523E-01  2.995575962665E-01
     67 F   6 C     9.225327266018E-02 -2.995575962665E-01 -3.561165156523E-01
     68 F   6 C    -9.225327266018E-02  2.995575962665E-01 -3.561165156523E-01
     69 F   6 C    -9.225327266018E-02 -2.995575962665E-01  3.561165156523E-01
     70 F   6 C     9.225327266018E-02  2.995575962665E-01  3.561165156523E-01
     71 F   6 C    -2.981752863866E-01 -3.570560947608E-01  9.311327995367E-02
     72 F   6 C    -3.550507779628E-01  9.259711049486E-02 -2.994067823118E-01
     73 F   6 C     2.981752863866E-01  3.570560947608E-01  9.311327995367E-02
     74 F   6 C    -3.550507779628E-01 -9.259711049486E-02  2.994067823118E-01
     75 F   6 C     2.981752863866E-01 -3.570560947608E-01 -9.311327995367E-02
     76 F   6 C     3.550507779628E-01 -9.259711049486E-02 -2.994067823118E-01
     77 F   6 C    -2.981752863866E-01  3.570560947608E-01 -9.311327995367E-02
     78 F   6 C     3.550507779628E-01  9.259711049486E-02  2.994067823118E-01
     79 T   1 H    -2.483401498872E-01  1.318954502270E-01 -3.671201264348E-01
     80 F   1 H     2.483401498872E-01 -1.318954502270E-01 -3.671201264348E-01
     81 F   1 H    -2.483401498872E-01 -1.318954502270E-01  3.671201264348E-01
     82 F   1 H     2.483401498872E-01  1.318954502270E-01  3.671201264348E-01
     83 T   1 H    -3.636696422085E-01 -2.502097553006E-01  1.308989489022E-01
     84 T   1 H     1.306111440453E-01 -3.643288411127E-01 -2.496100956290E-01
     85 F   1 H     3.636696422085E-01  2.502097553006E-01  1.308989489022E-01
     86 F   1 H    -1.306111440453E-01 -3.643288411127E-01  2.496100956290E-01
     87 F   1 H    -3.636696422085E-01  2.502097553006E-01 -1.308989489022E-01
     88 F   1 H    -1.306111440453E-01  3.643288411127E-01 -2.496100956290E-01
     89 F   1 H     3.636696422085E-01 -2.502097553006E-01 -1.308989489022E-01
     90 F   1 H     1.306111440453E-01  3.643288411127E-01  2.496100956290E-01
     91 F   1 H     1.306111440453E-01 -2.496100956290E-01 -3.643288411127E-01
     92 F   1 H    -1.306111440453E-01  2.496100956290E-01 -3.643288411127E-01
     93 F   1 H    -1.306111440453E-01 -2.496100956290E-01  3.643288411127E-01
     94 F   1 H     1.306111440453E-01  2.496100956290E-01  3.643288411127E-01
     95 F   1 H    -2.483401498872E-01 -3.671201264348E-01  1.318954502270E-01
     96 F   1 H    -3.636696422085E-01  1.308989489022E-01 -2.502097553006E-01
     97 F   1 H     2.483401498872E-01  3.671201264348E-01  1.318954502270E-01
     98 F   1 H    -3.636696422085E-01 -1.308989489022E-01  2.502097553006E-01
     99 F   1 H     2.483401498872E-01 -3.671201264348E-01 -1.318954502270E-01
    100 F   1 H     3.636696422085E-01 -1.308989489022E-01 -2.502097553006E-01
    101 F   1 H    -2.483401498872E-01  3.671201264348E-01 -1.318954502270E-01
    102 F   1 H     3.636696422085E-01  1.308989489022E-01  2.502097553006E-01

 T = ATOM BELONGING TO THE ASYMMETRIC UNIT

 TOTAL ENERGY(DFT)(AU)( 11) -9.5848444450719E+03     DE (AU)   -5.686E-03

 SYMMETRY ALLOWED FORCES  (COORDINATE, FORCE)

    1 -1.5712017E-03    2  7.5063132E-03    3  7.4752676E-03    4 -1.6295643E-02
    5 -6.4870178E-03    6  2.4213004E-02    7  4.0078641E-03    8  3.1505165E-03
    9  3.9396389E-03   10  7.7115404E-03   11  7.7760472E-05   12  2.4181666E-03
   13  6.5322850E-03   14 -2.1029498E-04   15  1.1433145E-02   16 -5.3246334E-03
   17 -3.7641408E-03   18  1.2061983E-02   19 -9.8266636E-04   20  8.0568610E-03
   21  1.3276817E-02   22 -1.2114092E-03   23 -1.1839305E-02   24 -1.1893979E-02
   25  4.8229085E-05   26  1.8812028E-03   27 -1.1508242E-03   28 -7.2126892E-03
   29 -1.0223405E-02   30  4.0485668E-03   31  1.2295368E-03   32 -1.5446036E-02
   33 -7.6173244E-04   34 -6.8835342E-04   35  1.0802108E-03   36 -8.7357204E-04
   37 -7.8862987E-03   38 -5.2278298E-03

 GRADIENT NORM     0.050125  GRADIENT THRESHOLD     0.500000

 PREDICTED ENERGY CHANGE    -0.500E-02

 MAX GRADIENT      0.024213  THRESHOLD              0.000450 CONVERGED NO
 RMS GRADIENT      0.008131  THRESHOLD              0.000300 CONVERGED NO
 MAX DISPLAC.      0.477993  THRESHOLD              0.000930 CONVERGED NO
 RMS DISPLAC.      0.135894  THRESHOLD              0.000620 CONVERGED NO
 TTTTTTTTTTTTTTTTTTTTTTTTTTTTTT OPTI        TELAPSE     3004.03 TCPU     1846.75
 *******************************************************************************
 COORDINATE OPTIMIZATION - POINT    5
 *******************************************************************************
 LATTICE PARAMETERS (ANGSTROMS AND DEGREES) - BOHR = 0.5291772083 ANGSTROM
 PRIMITIVE CELL - CENTRING CODE 6/1 VOLUME=  2469.632462 - DENSITY  1.073 g/cm^3
         A              B              C           ALPHA      BETA       GAMMA 
    14.74936678    14.74936678    14.74936678   110.285563 109.065590 109.065590
 *******************************************************************************
 ATOMS IN THE ASYMMETRIC UNIT   15 - ATOMS IN THE UNIT CELL:  102
     ATOM                 X/A                 Y/B                 Z/C    
 *******************************************************************************
      1 T 230 ZN   -5.000000000000E-01  2.500000000000E-01 -2.500000000000E-01
      2 F 230 ZN    5.000000000000E-01 -2.500000000000E-01  2.500000000000E-01
      3 T 230 ZN   -2.490942441588E-01  5.000000000000E-01  2.509057558412E-01
      4 F 230 ZN    2.490942441588E-01 -2.509057558412E-01 -5.000000000000E-01
      5 F 230 ZN    2.490942441588E-01 -5.000000000000E-01 -2.509057558412E-01
      6 F 230 ZN   -2.490942441588E-01  2.509057558412E-01 -5.000000000000E-01
      7 T   7 N    -3.765980721586E-01  2.793560975488E-01 -2.837759120508E-01
      8 F   7 N    -4.368679904004E-01 -9.282216010771E-02  2.837759120508E-01
      9 F   7 N     3.765980721586E-01  9.282216010771E-02 -3.440458302927E-01
     10 F   7 N     4.368679904004E-01 -2.793560975488E-01  3.440458302927E-01
     11 T   7 N    -2.837751084437E-01 -3.765683916143E-01  2.804908575136E-01
     12 T   7 N     2.785804580315E-01 -2.848799050022E-01 -3.771084694930E-01
     13 F   7 N     3.429407508721E-01  4.357340340427E-01 -2.804908575136E-01
     14 F   7 N    -9.222856449081E-02  2.848799050022E-01 -4.365396369663E-01
     15 F   7 N     2.837751084437E-01 -4.357340340427E-01 -9.279328317061E-02
     16 F   7 N     9.222856449081E-02 -3.443110724755E-01  3.771084694930E-01
     17 F   7 N    -3.429407508721E-01  3.765683916143E-01  9.279328317061E-02
     18 F   7 N    -2.785804580315E-01  3.443110724755E-01  4.365396369663E-01
     19 F   7 N     2.785804580315E-01 -3.771084694930E-01 -2.848799050022E-01
     20 F   7 N    -9.222856449081E-02 -4.365396369663E-01  2.848799050022E-01
     21 F   7 N     9.222856449081E-02  3.771084694930E-01 -3.443110724755E-01
     22 F   7 N    -2.785804580315E-01  4.365396369663E-01  3.443110724755E-01
     23 F   7 N    -3.765980721586E-01 -2.837759120508E-01  2.793560975488E-01
     24 F   7 N    -2.837751084437E-01  2.804908575136E-01 -3.765683916143E-01
     25 F   7 N     4.368679904004E-01  3.440458302927E-01 -2.793560975488E-01
     26 F   7 N     2.837751084437E-01 -9.279328317061E-02 -4.357340340427E-01
     27 F   7 N    -4.368679904004E-01  2.837759120508E-01 -9.282216010771E-02
     28 F   7 N    -3.429407508721E-01  9.279328317061E-02  3.765683916143E-01
     29 F   7 N     3.765980721586E-01 -3.440458302927E-01  9.282216010771E-02
     30 F   7 N     3.429407508721E-01 -2.804908575136E-01  4.357340340427E-01
     31 T  17 CL    4.945762104415E-01  1.573315439720E-01  4.930332741580E-01
     32 F  17 CL   -3.357017301860E-01  1.542936283511E-03 -4.930332741580E-01
     33 F  17 CL   -4.945762104415E-01 -1.542936283511E-03 -3.372446664695E-01
     34 F  17 CL    3.357017301860E-01 -1.573315439720E-01  3.372446664695E-01
     35 F  17 CL    4.945762104415E-01  4.930332741580E-01  1.573315439720E-01
     36 T  17 CL    1.506127858718E-01  4.922246538645E-01  4.922246538645E-01
     37 F  17 CL    3.357017301860E-01  3.372446664695E-01 -1.573315439720E-01
     38 F  17 CL    0.000000000000E+00 -4.922246538645E-01 -3.416118679927E-01
     39 F  17 CL   -4.945762104415E-01 -3.372446664695E-01 -1.542936283511E-03
     40 F  17 CL    0.000000000000E+00 -3.416118679927E-01 -4.922246538645E-01
     41 F  17 CL   -3.357017301860E-01 -4.930332741580E-01  1.542936283511E-03
     42 F  17 CL   -1.506127858718E-01  3.416118679927E-01  3.416118679927E-01
     43 T   6 C    -3.821200382660E-01  2.425452651377E-01 -3.826173943672E-01
     44 F   6 C    -3.748373404951E-01  4.973561012279E-04  3.826173943672E-01
     45 F   6 C     3.821200382660E-01 -4.973561012279E-04 -3.753346965963E-01
     46 F   6 C     3.748373404951E-01 -2.425452651377E-01  3.753346965963E-01
     47 F   6 C    -3.821200382660E-01 -3.826173943672E-01  2.425452651377E-01
     48 T   6 C     2.408150670243E-01 -3.834711484848E-01 -3.834711484848E-01
     49 F   6 C     3.748373404951E-01  3.753346965963E-01 -2.425452651377E-01
     50 F   6 C     0.000000000000E+00  3.834711484848E-01 -3.757137844909E-01
     51 F   6 C     3.821200382660E-01 -3.753346965963E-01 -4.973561012279E-04
     52 F   6 C     0.000000000000E+00 -3.757137844909E-01  3.834711484848E-01
     53 F   6 C    -3.748373404951E-01  3.826173943672E-01  4.973561012279E-04
     54 F   6 C    -2.408150670243E-01  3.757137844909E-01  3.757137844909E-01
     55 T   6 C    -2.648347484046E-01  3.466722199677E-01 -2.070361201426E-01
     56 F   6 C    -4.462916598897E-01 -5.779862826199E-02  2.070361201426E-01
     57 F   6 C     2.648347484046E-01  5.779862826199E-02 -3.884930316277E-01
     58 F   6 C     4.462916598897E-01 -3.466722199677E-01  3.884930316277E-01
     59 T   6 C    -2.079188234883E-01 -2.639006132732E-01  3.472657875018E-01
     60 T   6 C     3.443942259761E-01 -2.077828844877E-01 -2.642941559086E-01
     61 F   6 C     3.888335992250E-01  4.448153890099E-01 -3.472657875018E-01
     62 F   6 C    -5.651127142088E-02  2.077828844877E-01 -4.478228895362E-01
     63 F   6 C     2.079188234883E-01 -4.448153890099E-01 -5.598178978490E-02
     64 F   6 C     5.651127142088E-02 -3.913116181153E-01  2.642941559086E-01
     65 F   6 C    -3.888335992250E-01  2.639006132732E-01  5.598178978490E-02
     66 F   6 C    -3.443942259761E-01  3.913116181153E-01  4.478228895362E-01
     67 F   6 C     3.443942259761E-01 -2.642941559086E-01 -2.077828844877E-01
     68 F   6 C    -5.651127142088E-02 -4.478228895362E-01  2.077828844877E-01
     69 F   6 C     5.651127142088E-02  2.642941559086E-01 -3.913116181153E-01
     70 F   6 C    -3.443942259761E-01  4.478228895362E-01  3.913116181153E-01
     71 F   6 C    -2.648347484046E-01 -2.070361201426E-01  3.466722199677E-01
     72 F   6 C    -2.079188234883E-01  3.472657875018E-01 -2.639006132732E-01
     73 F   6 C     4.462916598897E-01  3.884930316277E-01 -3.466722199677E-01
     74 F   6 C     2.079188234883E-01 -5.598178978490E-02 -4.448153890099E-01
     75 F   6 C    -4.462916598897E-01  2.070361201426E-01 -5.779862826199E-02
     76 F   6 C    -3.888335992250E-01  5.598178978490E-02  2.639006132732E-01
     77 F   6 C     2.648347484046E-01 -3.884930316277E-01  5.779862826199E-02
     78 F   6 C     3.888335992250E-01 -3.472657875018E-01  4.448153890099E-01
     79 T   1 H    -2.359690858514E-01  3.896007115629E-01 -1.191440835621E-01
     80 F   1 H    -4.912552048749E-01 -1.168250022893E-01  1.191440835621E-01
     81 F   1 H     2.359690858514E-01  1.168250022893E-01 -3.744302025857E-01
     82 F   1 H     4.912552048749E-01 -3.896007115629E-01  3.744302025857E-01
     83 T   1 H    -1.205392272906E-01 -2.344231953979E-01  3.896681568490E-01
     84 T   1 H     3.851993259013E-01 -1.198813520186E-01 -2.344540861931E-01
     85 F   1 H     3.759086477532E-01  4.897926158605E-01 -3.896681568490E-01
     86 F   1 H    -1.145727341745E-01  1.198813520186E-01 -4.949193220801E-01
     87 F   1 H     1.205392272906E-01 -4.897926158605E-01 -1.138839681073E-01
     88 F   1 H     1.145727341745E-01 -3.803465879056E-01  2.344540861931E-01
     89 F   1 H    -3.759086477532E-01  2.344231953979E-01  1.138839681073E-01
     90 F   1 H    -3.851993259013E-01  3.803465879056E-01  4.949193220801E-01
     91 F   1 H     3.851993259013E-01 -2.344540861931E-01 -1.198813520186E-01
     92 F   1 H    -1.145727341745E-01 -4.949193220801E-01  1.198813520186E-01
     93 F   1 H     1.145727341745E-01  2.344540861931E-01 -3.803465879056E-01
     94 F   1 H    -3.851993259013E-01  4.949193220801E-01  3.803465879056E-01
     95 F   1 H    -2.359690858514E-01 -1.191440835621E-01  3.896007115629E-01
     96 F   1 H    -1.205392272906E-01  3.896681568490E-01 -2.344231953979E-01
     97 F   1 H     4.912552048749E-01  3.744302025857E-01 -3.896007115629E-01
     98 F   1 H     1.205392272906E-01 -1.138839681073E-01 -4.897926158605E-01
     99 F   1 H    -4.912552048749E-01  1.191440835621E-01 -1.168250022893E-01
    100 F   1 H    -3.759086477532E-01  1.138839681073E-01  2.344231953979E-01
    101 F   1 H     2.359690858514E-01 -3.744302025857E-01  1.168250022893E-01
    102 F   1 H     3.759086477532E-01 -3.896681568490E-01  4.897926158605E-01

 TRANSFORMATION MATRIX PRIMITIVE-CRYSTALLOGRAPHIC CELL
  0.0000  1.0000  1.0000  1.0000  0.0000  1.0000  1.0000  1.0000  0.0000

 *******************************************************************************
 CRYSTALLOGRAPHIC CELL (VOLUME=       4939.26492343)
         A              B              C           ALPHA      BETA       GAMMA 
    16.85950918    17.11625298    17.11625298    90.000000  90.000000  90.000000

 COORDINATES IN THE CRYSTALLOGRAPHIC CELL
     ATOM                 X/A                 Y/B                 Z/C    
 *******************************************************************************
      1 T 230 ZN    2.500000000000E-01 -5.000000000000E-01 -2.745295993891E-17
      2 F 230 ZN    2.500000000000E-01 -5.491884713660E-17 -5.000000000000E-01
      3 T 230 ZN   -5.491900326628E-17  2.509057558412E-01 -5.000000000000E-01
      4 F 230 ZN   -5.000000000000E-01 -5.491884713660E-17  2.490942441588E-01
      5 F 230 ZN   -5.000000000000E-01  2.490942441588E-01 -2.745295993891E-17
      6 F 230 ZN   -5.491900326628E-17 -5.000000000000E-01  2.509057558412E-01
      7 T   7 N     1.860891288282E-01 -4.698650408791E-01  9.326696872054E-02
      8 F   7 N    -1.860891288282E-01  4.698650408791E-01  9.326696872054E-02
      9 F   7 N     1.860891288282E-01  4.698650408791E-01 -9.326696872054E-02
     10 F   7 N    -1.860891288282E-01 -4.698650408791E-01 -9.326696872054E-02
     11 T   7 N     9.384878717148E-02  1.866420703421E-01 -4.704171787858E-01
     12 T   7 N    -4.702844162634E-01  9.317594677035E-02  1.854045112612E-01
     13 F   7 N    -9.384878717148E-02 -1.866420703421E-01 -4.704171787858E-01
     14 F   7 N     4.702844162634E-01  9.317594677034E-02 -1.854045112612E-01
     15 F   7 N     9.384878717148E-02 -1.866420703421E-01  4.704171787858E-01
     16 F   7 N     4.702844162634E-01 -9.317594677034E-02  1.854045112612E-01
     17 F   7 N    -9.384878717148E-02  1.866420703421E-01  4.704171787858E-01
     18 F   7 N    -4.702844162634E-01 -9.317594677034E-02 -1.854045112612E-01
     19 F   7 N    -4.702844162634E-01  1.854045112612E-01  9.317594677034E-02
     20 F   7 N     4.702844162634E-01 -1.854045112612E-01  9.317594677034E-02
     21 F   7 N     4.702844162634E-01  1.854045112612E-01 -9.317594677035E-02
     22 F   7 N    -4.702844162634E-01 -1.854045112612E-01 -9.317594677034E-02
     23 F   7 N     1.860891288282E-01  9.326696872054E-02 -4.698650408791E-01
     24 F   7 N     9.384878717148E-02 -4.704171787858E-01  1.866420703421E-01
     25 F   7 N    -1.860891288282E-01 -9.326696872054E-02 -4.698650408791E-01
     26 F   7 N     9.384878717148E-02  4.704171787858E-01 -1.866420703421E-01
     27 F   7 N    -1.860891288282E-01  9.326696872054E-02  4.698650408791E-01
     28 F   7 N    -9.384878717148E-02  4.704171787858E-01  1.866420703421E-01
     29 F   7 N     1.860891288282E-01 -9.326696872054E-02  4.698650408791E-01
     30 F   7 N    -9.384878717148E-02 -4.704171787858E-01 -1.866420703421E-01
     31 T  17 CL    7.789430384422E-02  4.151389703137E-01  7.943724012774E-02
     32 F  17 CL   -7.789430384422E-02 -4.151389703137E-01  7.943724012774E-02
     33 F  17 CL    7.789430384422E-02 -4.151389703137E-01 -7.943724012774E-02
     34 F  17 CL   -7.789430384422E-02  4.151389703137E-01 -7.943724012774E-02
     35 F  17 CL    7.789430384422E-02  7.943724012774E-02  4.151389703137E-01
     36 T  17 CL    4.169182609286E-01  7.530639293592E-02  7.530639293592E-02
     37 F  17 CL   -7.789430384422E-02 -7.943724012774E-02  4.151389703137E-01
     38 F  17 CL   -4.169182609286E-01  7.530639293592E-02 -7.530639293592E-02
     39 F  17 CL    7.789430384422E-02 -7.943724012774E-02 -4.151389703137E-01
     40 F  17 CL   -4.169182609286E-01 -7.530639293592E-02  7.530639293592E-02
     41 F  17 CL   -7.789430384422E-02  7.943724012774E-02 -4.151389703137E-01
     42 F  17 CL    4.169182609286E-01 -7.530639293592E-02 -7.530639293592E-02
     43 T   6 C     1.210239545182E-01  4.963586511146E-01  1.215213106194E-01
     44 F   6 C    -1.210239545182E-01 -4.963586511146E-01  1.215213106194E-01
     45 F   6 C     1.210239545182E-01 -4.963586511146E-01 -1.215213106194E-01
     46 F   6 C    -1.210239545182E-01  4.963586511146E-01 -1.215213106194E-01
     47 F   6 C     1.210239545182E-01  1.215213106194E-01  4.963586511146E-01
     48 T   6 C     4.961213180031E-01  1.204075335122E-01  1.204075335122E-01
     49 F   6 C    -1.210239545182E-01 -1.215213106194E-01  4.963586511146E-01
     50 F   6 C    -4.961213180031E-01  1.204075335122E-01 -1.204075335122E-01
     51 F   6 C     1.210239545182E-01 -1.215213106194E-01 -4.963586511146E-01
     52 F   6 C    -4.961213180031E-01 -1.204075335122E-01  1.204075335122E-01
     53 F   6 C    -1.210239545182E-01  1.215213106194E-01 -4.963586511146E-01
     54 F   6 C     4.961213180031E-01 -1.204075335122E-01 -1.204075335122E-01
     55 T   6 C    -2.977645758851E-01  9.072845574255E-02 -3.555632041471E-01
     56 F   6 C     2.977645758851E-01 -9.072845574255E-02 -3.555632041471E-01
     57 F   6 C    -2.977645758851E-01 -9.072845574255E-02  3.555632041471E-01
     58 F   6 C     2.977645758851E-01  9.072845574255E-02  3.555632041471E-01
     59 T   6 C    -3.543580011416E-01 -2.983762113567E-01  9.045738786832E-02
     60 T   6 C     9.176436681376E-02 -3.560585227224E-01 -2.995472513015E-01
     61 F   6 C     3.543580011416E-01  2.983762113567E-01  9.045738786832E-02
     62 F   6 C    -9.176436681376E-02 -3.560585227224E-01  2.995472513015E-01
     63 F   6 C    -3.543580011416E-01  2.983762113567E-01 -9.045738786832E-02
     64 F   6 C    -9.176436681376E-02  3.560585227224E-01 -2.995472513015E-01
     65 F   6 C     3.543580011416E-01 -2.983762113567E-01 -9.045738786832E-02
     66 F   6 C     9.176436681376E-02  3.560585227224E-01  2.995472513015E-01
     67 F   6 C     9.176436681376E-02 -2.995472513015E-01 -3.560585227224E-01
     68 F   6 C    -9.176436681376E-02  2.995472513015E-01 -3.560585227224E-01
     69 F   6 C    -9.176436681376E-02 -2.995472513015E-01  3.560585227224E-01
     70 F   6 C     9.176436681376E-02  2.995472513015E-01  3.560585227224E-01
     71 F   6 C    -2.977645758851E-01 -3.555632041471E-01  9.072845574255E-02
     72 F   6 C    -3.543580011416E-01  9.045738786832E-02 -2.983762113567E-01
     73 F   6 C     2.977645758851E-01  3.555632041471E-01  9.072845574255E-02
     74 F   6 C    -3.543580011416E-01 -9.045738786832E-02  2.983762113567E-01
     75 F   6 C     2.977645758851E-01 -3.555632041471E-01 -9.072845574255E-02
     76 F   6 C     3.543580011416E-01 -9.045738786832E-02 -2.983762113567E-01
     77 F   6 C    -2.977645758851E-01  3.555632041471E-01 -9.072845574255E-02
     78 F   6 C     3.543580011416E-01  9.045738786832E-02  2.983762113567E-01
     79 T   1 H    -2.467871430739E-01  1.276430595118E-01 -3.636121453632E-01
     80 F   1 H     2.467871430739E-01 -1.276430595118E-01 -3.636121453632E-01
     81 F   1 H    -2.467871430739E-01 -1.276430595118E-01  3.636121453632E-01
     82 F   1 H     2.467871430739E-01  1.276430595118E-01  3.636121453632E-01
     83 T   1 H    -3.621079056292E-01 -2.482239375219E-01  1.276847102313E-01
     84 T   1 H     1.302326179435E-01 -3.646867041366E-01 -2.501139699621E-01
     85 F   1 H     3.621079056292E-01  2.482239375219E-01  1.276847102313E-01
     86 F   1 H    -1.302326179435E-01 -3.646867041366E-01  2.501139699621E-01
     87 F   1 H    -3.621079056292E-01  2.482239375219E-01 -1.276847102313E-01
     88 F   1 H    -1.302326179435E-01  3.646867041366E-01 -2.501139699621E-01
     89 F   1 H     3.621079056292E-01 -2.482239375219E-01 -1.276847102313E-01
     90 F   1 H     1.302326179435E-01  3.646867041366E-01  2.501139699621E-01
     91 F   1 H     1.302326179435E-01 -2.501139699621E-01 -3.646867041366E-01
     92 F   1 H    -1.302326179435E-01  2.501139699621E-01 -3.646867041366E-01
     93 F   1 H    -1.302326179435E-01 -2.501139699621E-01  3.646867041366E-01
     94 F   1 H     1.302326179435E-01  2.501139699621E-01  3.646867041366E-01
     95 F   1 H    -2.467871430739E-01 -3.636121453632E-01  1.276430595118E-01
     96 F   1 H    -3.621079056292E-01  1.276847102313E-01 -2.482239375219E-01
     97 F   1 H     2.467871430739E-01  3.636121453632E-01  1.276430595118E-01
     98 F   1 H    -3.621079056292E-01 -1.276847102313E-01  2.482239375219E-01
     99 F   1 H     2.467871430739E-01 -3.636121453632E-01 -1.276430595118E-01
    100 F   1 H     3.621079056292E-01 -1.276847102313E-01 -2.482239375219E-01
    101 F   1 H    -2.467871430739E-01  3.636121453632E-01 -1.276430595118E-01
    102 F   1 H     3.621079056292E-01  1.276847102313E-01  2.482239375219E-01

 T = ATOM BELONGING TO THE ASYMMETRIC UNIT

 TOTAL ENERGY(DFT)(AU)( 13) -9.5848468778015E+03     DE (AU)   -2.433E-03

 SYMMETRY ALLOWED FORCES  (COORDINATE, FORCE)

    1  1.2690880E-03    2 -1.0294822E-03    3  7.1381232E-04    4  3.0985152E-03
    5  1.6572214E-03    6 -3.0028165E-03    7 -1.1370551E-03    8 -6.9713582E-03
    9  6.6929194E-04   10  5.4291639E-04   11  1.7507180E-03   12 -4.0710518E-03
   13 -2.0578371E-04   14  2.8137733E-03   15 -1.0927523E-03   16 -7.9546734E-04
   17  4.5911196E-03   18 -3.8831436E-03   19  5.0189787E-03   20 -2.2239723E-03
   21 -1.5203902E-03   22  2.8606589E-04   23  2.4392542E-03   24  7.5065908E-04
   25  7.9640188E-05   26  6.7754362E-04   27  1.8053572E-03   28  1.8486876E-04
   29  1.3871644E-03   30  3.7336942E-04   31 -2.4372342E-03   32  2.1954231E-03
   33 -1.3486780E-04   34  2.2141708E-04   35 -6.3065679E-04   36  8.8239981E-04
   37  7.9271629E-04   38  5.4008945E-04

 GRADIENT NORM     0.014091  GRADIENT THRESHOLD     0.500000

 PREDICTED ENERGY CHANGE    -0.635E-02
 SCSCSCSCSCSCSCSCSCSCSCSCSCSCSCSCSCSCSCSCSCSCSCSCSCSCSCSCSCSCSCSCSCSCSCSCSCSCSC
 DISPLACEMENT SCALED BY  0.2774
 NO CONVERGENCE TESTS PERFORMED
           GRADIENT INFORMATIONS AT   --    PREDICTED POINT WRT CURR.POINT
   I  PREV.GRAD   CURR.GRAD   PRED.POINT  OLD.DISP NEW.DISP
    1    0.0016     -0.0013     -0.0003     -0.0608     -0.0169
    2   -0.0075      0.0010     -0.0018     -0.0327     -0.0091
    3   -0.0075     -0.0007     -0.0029      0.0510      0.0141
    4    0.0163     -0.0031      0.0033     -0.0724     -0.0201
    5    0.0065     -0.0017      0.0010     -0.0467     -0.0130
    6   -0.0242      0.0030     -0.0060      0.0070      0.0019
    7   -0.0040      0.0011     -0.0006     -0.0859     -0.0238
    8   -0.0032      0.0070      0.0036      0.1222      0.0339
    9   -0.0039     -0.0007     -0.0017      0.0182      0.0051
   10   -0.0077     -0.0005     -0.0029      0.0060      0.0017
   11   -0.0001     -0.0018     -0.0012      0.3155      0.0875
   12   -0.0024      0.0041      0.0019     -1.1218     -0.3111
   13   -0.0065      0.0002     -0.0020      0.0706      0.0196
[truncated: 2,855,003 more chars]
