# Supplementary material for: Structure–Property Relationship of Piezoelectric Properties in Zeolitic Imidazolate Frameworks: A Computational Study
Source: ACS Appl Mater Interfaces. 2022 Nov 2;14(45):50803–14. doi: 10.1021/acsami.2c13506 (PMC9674201; doi:10.1021/acsami.2c13506)
Supplement: Supplementary file 5 — am2c13506_si_005.zip [file am2c13506_si_005.zip › Outputfiles_crystal17/ZIF-Cl/Piezoelectric_results/Elapiezo_M062X.out]

ZIFCl_start
EXTERNAL
ELAPIEZO
PRINT
END
END
6 5
0 0 6 2.0 1.00
  0.4563240000D+04  0.1966650000D-02
  0.6820240000D+03  0.1523060000D-01
  0.1549730000D+03  0.7612690000D-01
  0.4445530000D+02  0.2608010000D+00
  0.1302900000D+02  0.6164620000D+00
  0.1827730000D+01  0.2210060000D+00
0 1 3 4.0 1.00
  0.2096420000D+02  0.1146600000D+00  0.4024870000D-01
  0.4803310000D+01  0.9199990000D+00  0.2375940000D+00
  0.1459330000D+01 -0.3030680000D-02  0.8158540000D+00
0 1 1 0.0 1.00
  0.4834560000D+00  0.1000000000D+01  0.1000000000D+01
0 1 1 0.0 1.00
  0.1455850000D+00  0.1000000000D+01  0.1000000000D+01
0 3 1 0.0 1.00
  0.6260000000D+00  0.1000000000D+01
7 5
0 0 6 2.0 1.00
  0.6293480000D+04  0.1969790000D-02
  0.9490440000D+03  0.1496130000D-01
  0.2187760000D+03  0.7350060000D-01
  0.6369160000D+02  0.2489370000D+00
  0.1882820000D+02  0.6024600000D+00
  0.2720230000D+01  0.2562020000D+00
0 1 3 5.0 1.00
  0.3063310000D+02  0.1119060000D+00  0.3831190000D-01
  0.7026140000D+01  0.9216660000D+00  0.2374030000D+00
  0.2112050000D+01 -0.2569190000D-02  0.8175920000D+00
0 1 1 0.0 1.00
  0.6840090000D+00  0.1000000000D+01  0.1000000000D+01
0 1 1 0.0 1.00
  0.2008780000D+00  0.1000000000D+01  0.1000000000D+01
0 3 1 0.0 1.00
  0.9130000000D+00  0.1000000000D+01
1 4
0 0 3 1.0 1.00
  0.3386500000D+02  0.2549380000D-01
  0.5094790000D+01  0.1903730000D+00
  0.1158790000D+01  0.8521610000D+00
0 0 1 0.0 1.00
  0.3258400000D+00  0.1000000000D+01
0 0 1 0.0 1.00
  0.1027410000D+00  0.1000000000D+01
0 2 1 0.0 1.00
  0.7500000000D+00  0.1000000000D+01
17 12
0 0 6 2.0 1.00
 105819.0                    0.000738
  15872.00                   0.005718
   3619.650                  0.029495
   1030.800                  0.117286
    339.9080                 0.362949
    124.5380                 0.584149
0 0 3 2.0 1.00
    124.5380                 0.134177
     49.51350                0.624250
     20.80560                0.291756
0 0 1 2.0 1.00
      6.583460               1.000000
0 0 1 0.0 1.00
      2.564680               1.000000
0 0 1 0.0 1.00
      0.559763               1.000000
0 0 1 0.0 1.00
      0.183273               1.000000
0 2 5 6.0 1.00
    589.7760                 0.002391
    139.8490                 0.018504
     45.14130                0.081377
     16.87330                0.221552
      6.741100               0.772569
0 2 2 5.0 1.00
      6.741100              -1.572244
      2.771520               0.992389
0 2 1 0.0 1.00
      1.023870               1.000000
0 2 1 0.0 1.00
      0.381368               1.000000
0 2 1 0.0 1.00
      0.109437               1.000000
0 3 1 0.0 1.00
      0.7500000              1.0000000
230 14
INPUT
20. 0 2 2 2 0 0
 34.150000 399.987282 0
 14.590000 85.485655 0
 39.780000 277.148960 0
 14.950000 69.052205 0
 43.800000 -34.149349 0
 14.980000 -3.291831 0
0 0 3 2. 1.
       30.3241270         0.219143000
       16.3166820        -0.232556000
       11.4081480        -0.954685000
0 0 1 2. 1.
       2.56949200          1.00000000
0 0 1 0. 1.
       1.06259500          1.00000000
0 0 1 0. 1.
      0.250000000          1.00000000
0 0 1 0. 1.
      0.120000000          1.00000000
0 2 2 6. 1.
       111.824980         0.232770000E-01
       19.1319100         -1.00953900
0 2 2 0. 1.
       5.46883800         0.320151000
       2.50567500         0.718085000
0 2 1 0. 1.
      0.941868000          1.00000000
0 2 1 0. 1.
      0.250000000          1.00000000
0 2 1 0. 1.
      0.120000000          1.00000000
0 3 4 10. 1.
       44.6456290         0.472490000E-01
       13.4383770         0.218926000
       4.68200000         0.452512000
       1.60321100         0.518576000
0 3 1 0. 1.
      0.482766000          1.00000000
0 3 1 0. 1.
      0.110000000          1.00000000
0 4 1 0. 1.
      2.614   1.0000
99 0
END
DFT
M062X
xxlgrid
END
TOLINTEG
7 7 7 10 40
SHRINK
2 2
TOLDEE
10
END
          60 PROCESSORS WORKING

         
 *******************************************************************************
 *                                                                             *
 *                               CRYSTAL17                                     *
 *                      public : 1.0.2 - March 1st, 2018                       *
 *                       HTTP://WWW.CRYSTAL.UNITO.IT                           *
 *                                                                             *
 *                              MAIN AUTHORS                                   *
 *                                                                             *
 *  R. DOVESI(1,11), V.R. SAUNDERS(2), C. ROETTI(1,11), R. ORLANDO(1,11),      *
 *  C.M. ZICOVICH-WILSON(1,3), F. PASCALE(4), B. CIVALLERI(1,11),              *
 *  K. DOLL(5), N.M. HARRISON(2,6), I.J. BUSH(7), Ph. D'ARCO(8),               *
 *  M. LLUNELL(9), M. CAUSA'(10), Y. NOEL(8), L. MASCHIO(1,11), A. ERBA(1,11)  *
 *  M. RE'RAT(14), S. CASASSA(1,11)                                            *
 *                                                                             *
 *        CONTRIBUTIONS TO THE CODE HAVE ALSO BEEN GIVEN BY                    *
 *                                                                             *
 *  M. FERRABONE(1,11), M. DE LA PIERRE(1,11), M. FERRERO(1,11),               *
 *  J. BAIMA(1,11), E. ALBANESE(1,11), M.F. PEINTINGER(12), R. BAST(13),       *
 *  B. KIRTMAN(15), V. LACIVITA(1,11), R. DEMICHELIS(1,16)                     *
 *  G. BRANDEBURG(17), S. SALUSTRO(1,11), G. SANSONE(1,11)                     *
 *  M.T. RUGGIERO(18)                                                          *
 *                                                                             *
 * (1) THEORETICAL CHEMISTRY GROUP - UNIVERSITA' DI TORINO - TORINO (ITALY)    *
 * (2) COMPUTATIONAL SCIENCE & ENGINEERING DEPARTMENT - STFC DARESBURY (UK)    *
 * (3) UNIVERSIDAD AUTONOMA DEL ESTADO DE MORELOS - CUERNAVACA (MEXICO)        *
 * (4) UNIVERSITE' DE LORRAINE - NANCY (FRANCE)                                *
 * (5) UNIVERSITAET STUTTGART- STUTTGART (GERMANY)                             *
 * (6) IMPERIAL COLLEGE - LONDON (UK)                                          *
 * (7) OXFORD E-RESEARCH CENTRE - OXFORD (UK)                                  *
 * (8) UPMC - SORBONNE UNIVERSITES - PARIS (FRANCE)                            *
 * (9) UNIVERSIDAD DE BARCELONA - BARCELONA (SPAIN)                            *
 *(10) UNIVERSITA' DI NAPOLI "FEDERICO II" - NAPOLI (ITALY)                    *
 *(11) NIS - NANOSTRUCTURED INTERFACES AND SURFACES - TORINO (ITALY)           *
 *(12) MPI FUER CHEMISCHE ENERGIEKONVERSION - MUELHEIM AN DER RUHR (GERMANY)   *
 *(13) UNIVERSITY OF TROMSO - TROMSO (NORWAY)                                  *
 *(14) UNIVERSITE' DE PAU ET DES PAYS DE L'ADOUR - PAU (FRANCE)                *
 *(15) UNIVERSITY OF CALIFORNIA SANTA BARBARA - SANTA BARBARA (USA)            *
 *(16) CURTIN UNIVERSITY - PERTH (AUSTRALIA)                                   *
 *(17) UNIVERSITY COLLEGE LONDON - LONDON (UK)                                 *
 *(18) CAMBRIDGE UNIVERSITY - CAMBRIDGE (UK)                                   *
 *                                                                             *
 *******************************************************************************
 EEEEEEEEEE STARTING  DATE 11 11 2020 TIME 14:16:09.8
 ZIFCl_start                                                                     

 GEOMETRY INPUT FROM EXTERNAL FILE (FORTRAN UNIT 34)
 3D - CRYSTAL 

 *******************************************************************************
 LATTICE PARAMETERS  (ANGSTROMS AND DEGREES) - PRIMITIVE CELL
       A          B          C        ALPHA      BETA     GAMMA        VOLUME
   14.88037   14.88037   14.88037   109.47122 109.47122 109.47122   2536.409255
 INFORMATION **** CHKGRP **** SPGR WITH NO INVERSION

 NUMBER OF IRREDUCIBLE ATOMS IN THE CELL:    6

 CARTESIAN COORDINATES (ANGSTROM) - IRREDUCIBLE ATOMS AND SYMMETRY RELATED

 AT.IRR.  AT  AT.N.          X                   Y                   Z
     1     1   230   -1.288677873149E+01  8.591185820997E+00  0.000000000000E+00
     1     2   230   -1.288677873149E+01  0.000000000000E+00  8.591185820997E+00
     1     3   230    0.000000000000E+00 -1.288677873149E+01  8.591185820997E+00
     1     4   230    8.591185820997E+00  0.000000000000E+00 -1.288677873149E+01
     1     5   230    8.591185820997E+00 -1.288677873149E+01  0.000000000000E+00
     1     6   230    0.000000000000E+00  8.591185820997E+00 -1.288677873149E+01
     7     7     7    3.202951511242E+00 -8.092600144331E+00  1.626276927735E+00
     7     8     7   -3.202951511242E+00  8.092600144331E+00  1.626276927735E+00
     7     9     7    3.202951511242E+00  8.092600144331E+00 -1.626276927735E+00
     7    10     7   -3.202951511242E+00 -8.092600144331E+00 -1.626276927735E+00
     7    11     7    1.626276927735E+00  3.202951511242E+00 -8.092600144331E+00
     7    12     7   -8.092600144331E+00  1.626276927735E+00  3.202951511242E+00
     7    13     7   -1.626276927735E+00 -3.202951511242E+00 -8.092600144331E+00
     7    14     7    8.092600144331E+00  1.626276927735E+00 -3.202951511242E+00
     7    15     7    1.626276927735E+00 -3.202951511242E+00  8.092600144331E+00
     7    16     7    8.092600144331E+00 -1.626276927735E+00  3.202951511242E+00
     7    17     7   -1.626276927735E+00  3.202951511242E+00  8.092600144331E+00
     7    18     7   -8.092600144331E+00 -1.626276927735E+00 -3.202951511242E+00
     7    19     7   -8.092600144331E+00  3.202951511242E+00  1.626276927735E+00
     7    20     7    8.092600144331E+00 -3.202951511242E+00  1.626276927735E+00
     7    21     7    8.092600144331E+00  3.202951511242E+00 -1.626276927735E+00
     7    22     7   -8.092600144331E+00 -3.202951511242E+00 -1.626276927735E+00
     7    23     7    3.202951511242E+00  1.626276927735E+00 -8.092600144331E+00
     7    24     7    1.626276927735E+00 -8.092600144331E+00  3.202951511242E+00
     7    25     7   -3.202951511242E+00 -1.626276927735E+00 -8.092600144331E+00
     7    26     7    1.626276927735E+00  8.092600144331E+00 -3.202951511242E+00
     7    27     7   -3.202951511242E+00  1.626276927735E+00  8.092600144331E+00
     7    28     7   -1.626276927735E+00  8.092600144331E+00  3.202951511242E+00
     7    29     7    3.202951511242E+00 -1.626276927735E+00  8.092600144331E+00
     7    30     7   -1.626276927735E+00 -8.092600144331E+00 -3.202951511242E+00
    31    31    17    1.305803957155E+00  7.219216991545E+00  1.305803957155E+00
    31    32    17   -1.305803957155E+00 -7.219216991545E+00  1.305803957155E+00
    31    33    17    1.305803957155E+00 -7.219216991545E+00 -1.305803957155E+00
    31    34    17   -1.305803957155E+00  7.219216991545E+00 -1.305803957155E+00
    31    35    17    1.305803957155E+00  1.305803957155E+00  7.219216991545E+00
    31    36    17    7.219216991545E+00  1.305803957155E+00  1.305803957155E+00
    31    37    17   -1.305803957155E+00 -1.305803957155E+00  7.219216991545E+00
    31    38    17   -7.219216991545E+00  1.305803957155E+00 -1.305803957155E+00
    31    39    17    1.305803957155E+00 -1.305803957155E+00 -7.219216991545E+00
    31    40    17   -7.219216991545E+00 -1.305803957155E+00  1.305803957155E+00
    31    41    17   -1.305803957155E+00  1.305803957155E+00 -7.219216991545E+00
    31    42    17    7.219216991545E+00 -1.305803957155E+00 -1.305803957155E+00
    43    43     6    2.089392896926E+00  8.537943234800E+00  2.089392896926E+00
    43    44     6   -2.089392896926E+00 -8.537943234800E+00  2.089392896926E+00
    43    45     6    2.089392896926E+00 -8.537943234800E+00 -2.089392896926E+00
    43    46     6   -2.089392896926E+00  8.537943234800E+00 -2.089392896926E+00
    43    47     6    2.089392896926E+00  2.089392896926E+00  8.537943234800E+00
    43    48     6    8.537943234800E+00  2.089392896926E+00  2.089392896926E+00
    43    49     6   -2.089392896926E+00 -2.089392896926E+00  8.537943234800E+00
    43    50     6   -8.537943234800E+00  2.089392896926E+00 -2.089392896926E+00
    43    51     6    2.089392896926E+00 -2.089392896926E+00 -8.537943234800E+00
    43    52     6   -8.537943234800E+00 -2.089392896926E+00  2.089392896926E+00
    43    53     6   -2.089392896926E+00  2.089392896926E+00 -8.537943234800E+00
    43    54     6    8.537943234800E+00 -2.089392896926E+00 -2.089392896926E+00
    55    55     6   -5.106003098043E+00  1.509325464747E+00 -6.071508159916E+00
    55    56     6    5.106003098043E+00 -1.509325464747E+00 -6.071508159916E+00
    55    57     6   -5.106003098043E+00 -1.509325464747E+00  6.071508159916E+00
    55    58     6    5.106003098043E+00  1.509325464747E+00  6.071508159916E+00
    55    59     6   -6.071508159916E+00 -5.106003098043E+00  1.509325464747E+00
    55    60     6    1.509325464747E+00 -6.071508159916E+00 -5.106003098043E+00
    55    61     6    6.071508159916E+00  5.106003098043E+00  1.509325464747E+00
    55    62     6   -1.509325464747E+00 -6.071508159916E+00  5.106003098043E+00
    55    63     6   -6.071508159916E+00  5.106003098043E+00 -1.509325464747E+00
    55    64     6   -1.509325464747E+00  6.071508159916E+00 -5.106003098043E+00
    55    65     6    6.071508159916E+00 -5.106003098043E+00 -1.509325464747E+00
    55    66     6    1.509325464747E+00  6.071508159916E+00  5.106003098043E+00
    55    67     6    1.509325464747E+00 -5.106003098043E+00 -6.071508159916E+00
    55    68     6   -1.509325464747E+00  5.106003098043E+00 -6.071508159916E+00
    55    69     6   -1.509325464747E+00 -5.106003098043E+00  6.071508159916E+00
    55    70     6    1.509325464747E+00  5.106003098043E+00  6.071508159916E+00
    55    71     6   -5.106003098043E+00 -6.071508159916E+00  1.509325464747E+00
    55    72     6   -6.071508159916E+00  1.509325464747E+00 -5.106003098043E+00
    55    73     6    5.106003098043E+00  6.071508159916E+00  1.509325464747E+00
    55    74     6   -6.071508159916E+00 -1.509325464747E+00  5.106003098043E+00
    55    75     6    5.106003098043E+00 -6.071508159916E+00 -1.509325464747E+00
    55    76     6    6.071508159916E+00 -1.509325464747E+00 -5.106003098043E+00
    55    77     6   -5.106003098043E+00  6.071508159916E+00 -1.509325464747E+00
    55    78     6    6.071508159916E+00  1.509325464747E+00  5.106003098043E+00
    79    79     1   -4.241453103871E+00  2.140460406654E+00 -6.199244308827E+00
    79    80     1    4.241453103871E+00 -2.140460406654E+00 -6.199244308827E+00
    79    81     1   -4.241453103871E+00 -2.140460406654E+00  6.199244308827E+00
    79    82     1    4.241453103871E+00  2.140460406654E+00  6.199244308827E+00
    79    83     1   -6.199244308827E+00 -4.241453103871E+00  2.140460406654E+00
    79    84     1    2.140460406654E+00 -6.199244308827E+00 -4.241453103871E+00
    79    85     1    6.199244308827E+00  4.241453103871E+00  2.140460406654E+00
    79    86     1   -2.140460406654E+00 -6.199244308827E+00  4.241453103871E+00
    79    87     1   -6.199244308827E+00  4.241453103871E+00 -2.140460406654E+00
    79    88     1   -2.140460406654E+00  6.199244308827E+00 -4.241453103871E+00
    79    89     1    6.199244308827E+00 -4.241453103871E+00 -2.140460406654E+00
    79    90     1    2.140460406654E+00  6.199244308827E+00  4.241453103871E+00
    79    91     1    2.140460406654E+00 -4.241453103871E+00 -6.199244308827E+00
    79    92     1   -2.140460406654E+00  4.241453103871E+00 -6.199244308827E+00
    79    93     1   -2.140460406654E+00 -4.241453103871E+00  6.199244308827E+00
    79    94     1    2.140460406654E+00  4.241453103871E+00  6.199244308827E+00
    79    95     1   -4.241453103871E+00 -6.199244308827E+00  2.140460406654E+00
    79    96     1   -6.199244308827E+00  2.140460406654E+00 -4.241453103871E+00
    79    97     1    4.241453103871E+00  6.199244308827E+00  2.140460406654E+00
    79    98     1   -6.199244308827E+00 -2.140460406654E+00  4.241453103871E+00
    79    99     1    4.241453103871E+00 -6.199244308827E+00 -2.140460406654E+00
    79   100     1    6.199244308827E+00 -2.140460406654E+00 -4.241453103871E+00
    79   101     1   -4.241453103871E+00  6.199244308827E+00 -2.140460406654E+00
    79   102     1    6.199244308827E+00  2.140460406654E+00  4.241453103871E+00

 SPACE  GROUP  N.                     :  217
 NUMBER OF SYMMETRY OPERATORS         :   24
 *******************************************************************************
 LATTICE PARAMETERS (ANGSTROMS AND DEGREES) - BOHR = 0.5291772083 ANGSTROM
 PRIMITIVE CELL - CENTRING CODE 6/0 VOLUME=  2536.409255 - DENSITY  1.045 g/cm^3
         A              B              C           ALPHA      BETA       GAMMA 
    14.88037034    14.88037034    14.88037034   109.471221 109.471221 109.471221
 *******************************************************************************
 ATOMS IN THE ASYMMETRIC UNIT    6 - ATOMS IN THE UNIT CELL:  102
     ATOM                 X/A                 Y/B                 Z/C    
 *******************************************************************************
      1 T 230 ZN    4.999999999998E-01  2.500000000003E-01 -2.499999999999E-01
      2 F 230 ZN    4.999999999998E-01 -2.499999999999E-01  2.500000000003E-01
      3 F 230 ZN   -2.499999999999E-01  4.999999999998E-01  2.500000000003E-01
      4 F 230 ZN    2.500000000003E-01 -2.499999999999E-01  4.999999999998E-01
      5 F 230 ZN    2.500000000003E-01  4.999999999998E-01 -2.499999999999E-01
      6 F 230 ZN   -2.499999999999E-01  2.500000000003E-01  4.999999999998E-01
      7 T   7 N    -3.763347313935E-01  2.810571520390E-01 -2.845735580027E-01
      8 F   7 N    -4.343692899582E-01 -9.176117339082E-02  2.845735580027E-01
      9 F   7 N     3.763347313935E-01  9.176117339082E-02 -3.426081165674E-01
     10 F   7 N     4.343692899582E-01 -2.810571520390E-01  3.426081165674E-01
     11 F   7 N    -2.845735580027E-01 -3.763347313935E-01  2.810571520390E-01
     12 F   7 N     2.810571520390E-01 -2.845735580027E-01 -3.763347313935E-01
     13 F   7 N     3.426081165674E-01  4.343692899582E-01 -2.810571520390E-01
     14 F   7 N    -9.176117339082E-02  2.845735580027E-01 -4.343692899582E-01
     15 F   7 N     2.845735580027E-01 -4.343692899582E-01 -9.176117339082E-02
     16 F   7 N     9.176117339082E-02 -3.426081165674E-01  3.763347313935E-01
     17 F   7 N    -3.426081165674E-01  3.763347313935E-01  9.176117339082E-02
     18 F   7 N    -2.810571520390E-01  3.426081165674E-01  4.343692899582E-01
     19 F   7 N     2.810571520390E-01 -3.763347313935E-01 -2.845735580027E-01
     20 F   7 N    -9.176117339082E-02 -4.343692899582E-01  2.845735580027E-01
     21 F   7 N     9.176117339082E-02  3.763347313935E-01 -3.426081165674E-01
     22 F   7 N    -2.810571520390E-01  4.343692899582E-01  3.426081165674E-01
     23 F   7 N    -3.763347313935E-01 -2.845735580027E-01  2.810571520390E-01
     24 F   7 N    -2.845735580027E-01  2.810571520390E-01 -3.763347313935E-01
     25 F   7 N     4.343692899582E-01  3.426081165674E-01 -2.810571520390E-01
     26 F   7 N     2.845735580027E-01 -9.176117339082E-02 -4.343692899582E-01
     27 F   7 N    -4.343692899582E-01  2.845735580027E-01 -9.176117339082E-02
     28 F   7 N    -3.426081165674E-01  9.176117339082E-02  3.763347313935E-01
     29 F   7 N     3.763347313935E-01 -3.426081165674E-01  9.176117339082E-02
     30 F   7 N     3.426081165674E-01 -2.810571520390E-01  4.343692899582E-01
     31 T  17 CL    4.961492584564E-01  1.519934482110E-01  4.961492584564E-01
     32 F  17 CL   -3.441558102454E-01  0.000000000000E+00 -4.961492584564E-01
     33 F  17 CL   -4.961492584564E-01  0.000000000000E+00 -3.441558102454E-01
     34 F  17 CL    3.441558102454E-01 -1.519934482110E-01  3.441558102454E-01
     35 F  17 CL    4.961492584564E-01  4.961492584564E-01  1.519934482110E-01
     36 F  17 CL    1.519934482110E-01  4.961492584564E-01  4.961492584564E-01
     37 F  17 CL    3.441558102454E-01  3.441558102454E-01 -1.519934482110E-01
     38 F  17 CL    0.000000000000E+00 -4.961492584564E-01 -3.441558102454E-01
     39 F  17 CL   -4.961492584564E-01 -3.441558102454E-01  0.000000000000E+00
     40 F  17 CL    0.000000000000E+00 -3.441558102454E-01 -4.961492584564E-01
     41 F  17 CL   -3.441558102454E-01 -4.961492584564E-01  0.000000000000E+00
     42 F  17 CL   -1.519934482110E-01  3.441558102454E-01  3.441558102454E-01
     43 T   6 C    -3.814977144512E-01  2.432019211852E-01 -3.814977144512E-01
     44 F   6 C    -3.753003643636E-01  0.000000000000E+00  3.814977144512E-01
     45 F   6 C     3.814977144512E-01  0.000000000000E+00 -3.753003643636E-01
     46 F   6 C     3.753003643636E-01 -2.432019211852E-01  3.753003643636E-01
     47 F   6 C    -3.814977144512E-01 -3.814977144512E-01  2.432019211852E-01
     48 F   6 C     2.432019211852E-01 -3.814977144512E-01 -3.814977144512E-01
     49 F   6 C     3.753003643636E-01  3.753003643636E-01 -2.432019211852E-01
     50 F   6 C     0.000000000000E+00  3.814977144512E-01 -3.753003643636E-01
     51 F   6 C     3.814977144512E-01 -3.753003643636E-01  0.000000000000E+00
     52 F   6 C     0.000000000000E+00 -3.753003643636E-01  3.814977144512E-01
     53 F   6 C    -3.753003643636E-01  3.814977144512E-01  0.000000000000E+00
     54 F   6 C    -2.432019211852E-01  3.753003643636E-01  3.753003643636E-01
     55 T   6 C    -2.655153077947E-01  3.494779713275E-01 -2.093237015375E-01
     56 F   6 C    -4.411983271350E-01 -5.619160625725E-02  2.093237015375E-01
     57 F   6 C     2.655153077947E-01  5.619160625725E-02 -3.850067208778E-01
     58 F   6 C     4.411983271350E-01 -3.494779713275E-01  3.850067208778E-01
     59 F   6 C    -2.093237015375E-01 -2.655153077947E-01  3.494779713275E-01
     60 F   6 C     3.494779713275E-01 -2.093237015375E-01 -2.655153077947E-01
     61 F   6 C     3.850067208778E-01  4.411983271350E-01 -3.494779713275E-01
     62 F   6 C    -5.619160625725E-02  2.093237015375E-01 -4.411983271350E-01
     63 F   6 C     2.093237015375E-01 -4.411983271350E-01 -5.619160625725E-02
     64 F   6 C     5.619160625725E-02 -3.850067208778E-01  2.655153077947E-01
     65 F   6 C    -3.850067208778E-01  2.655153077947E-01  5.619160625725E-02
     66 F   6 C    -3.494779713275E-01  3.850067208778E-01  4.411983271350E-01
     67 F   6 C     3.494779713275E-01 -2.655153077947E-01 -2.093237015375E-01
     68 F   6 C    -5.619160625725E-02 -4.411983271350E-01  2.093237015375E-01
     69 F   6 C     5.619160625725E-02  2.655153077947E-01 -3.850067208778E-01
     70 F   6 C    -3.494779713275E-01  4.411983271350E-01  3.850067208778E-01
     71 F   6 C    -2.655153077947E-01 -2.093237015375E-01  3.494779713275E-01
     72 F   6 C    -2.093237015375E-01  3.494779713275E-01 -2.655153077947E-01
     73 F   6 C     4.411983271350E-01  3.850067208778E-01 -3.494779713275E-01
     74 F   6 C     2.093237015375E-01 -5.619160625725E-02 -4.411983271350E-01
     75 F   6 C    -4.411983271350E-01  2.093237015375E-01 -5.619160625725E-02
     76 F   6 C    -3.850067208778E-01  5.619160625725E-02  2.655153077947E-01
     77 F   6 C     2.655153077947E-01 -3.850067208778E-01  5.619160625725E-02
     78 F   6 C     3.850067208778E-01 -3.494779713275E-01  4.411983271350E-01
     79 T   1 H    -2.362179090721E-01  3.923599355064E-01 -1.222760594982E-01
     80 F   1 H    -4.853640049954E-01 -1.139418495739E-01  1.222760594982E-01
     81 F   1 H     2.362179090721E-01  1.139418495739E-01 -3.714221554215E-01
     82 F   1 H     4.853640049954E-01 -3.923599355064E-01  3.714221554215E-01
     83 F   1 H    -1.222760594982E-01 -2.362179090721E-01  3.923599355064E-01
     84 F   1 H     3.923599355064E-01 -1.222760594982E-01 -2.362179090721E-01
     85 F   1 H     3.714221554215E-01  4.853640049954E-01 -3.923599355064E-01
     86 F   1 H    -1.139418495739E-01  1.222760594982E-01 -4.853640049954E-01
     87 F   1 H     1.222760594982E-01 -4.853640049954E-01 -1.139418495739E-01
     88 F   1 H     1.139418495739E-01 -3.714221554215E-01  2.362179090721E-01
     89 F   1 H    -3.714221554215E-01  2.362179090721E-01  1.139418495739E-01
     90 F   1 H    -3.923599355064E-01  3.714221554215E-01  4.853640049954E-01
     91 F   1 H     3.923599355064E-01 -2.362179090721E-01 -1.222760594982E-01
     92 F   1 H    -1.139418495739E-01 -4.853640049954E-01  1.222760594982E-01
     93 F   1 H     1.139418495739E-01  2.362179090721E-01 -3.714221554215E-01
     94 F   1 H    -3.923599355064E-01  4.853640049954E-01  3.714221554215E-01
     95 F   1 H    -2.362179090721E-01 -1.222760594982E-01  3.923599355064E-01
     96 F   1 H    -1.222760594982E-01  3.923599355064E-01 -2.362179090721E-01
     97 F   1 H     4.853640049954E-01  3.714221554215E-01 -3.923599355064E-01
     98 F   1 H     1.222760594982E-01 -1.139418495739E-01 -4.853640049954E-01
     99 F   1 H    -4.853640049954E-01  1.222760594982E-01 -1.139418495739E-01
    100 F   1 H    -3.714221554215E-01  1.139418495739E-01  2.362179090721E-01
    101 F   1 H     2.362179090721E-01 -3.714221554215E-01  1.139418495739E-01
    102 F   1 H     3.714221554215E-01 -3.923599355064E-01  4.853640049954E-01

 TRANSFORMATION MATRIX PRIMITIVE-CRYSTALLOGRAPHIC CELL
  0.0000  1.0000  1.0000  1.0000  0.0000  1.0000  1.0000  1.0000  0.0000

 *******************************************************************************
 CRYSTALLOGRAPHIC CELL (VOLUME=       5072.81850939)
         A              B              C           ALPHA      BETA       GAMMA 
    17.18237164    17.18237164    17.18237164    90.000000  90.000000  90.000000

 COORDINATES IN THE CRYSTALLOGRAPHIC CELL
     ATOM                 X/A                 Y/B                 Z/C    
 *******************************************************************************
      1 T 230 ZN    2.500000000003E-01  4.999999999998E-01  0.000000000000E+00
      2 F 230 ZN    2.500000000003E-01  0.000000000000E+00  4.999999999998E-01
      3 F 230 ZN    0.000000000000E+00  2.500000000003E-01  4.999999999998E-01
      4 F 230 ZN    4.999999999998E-01  0.000000000000E+00  2.500000000003E-01
      5 F 230 ZN    4.999999999998E-01  2.500000000003E-01  0.000000000000E+00
      6 F 230 ZN    0.000000000000E+00  4.999999999998E-01  2.500000000003E-01
      7 T   7 N     1.864091627149E-01 -4.709827207177E-01  9.464798932412E-02
      8 F   7 N    -1.864091627149E-01  4.709827207177E-01  9.464798932412E-02
      9 F   7 N     1.864091627149E-01  4.709827207177E-01 -9.464798932412E-02
     10 F   7 N    -1.864091627149E-01 -4.709827207177E-01 -9.464798932412E-02
     11 F   7 N     9.464798932412E-02  1.864091627149E-01 -4.709827207177E-01
     12 F   7 N    -4.709827207177E-01  9.464798932412E-02  1.864091627149E-01
     13 F   7 N    -9.464798932412E-02 -1.864091627149E-01 -4.709827207177E-01
     14 F   7 N     4.709827207177E-01  9.464798932412E-02 -1.864091627149E-01
     15 F   7 N     9.464798932412E-02 -1.864091627149E-01  4.709827207177E-01
     16 F   7 N     4.709827207177E-01 -9.464798932412E-02  1.864091627149E-01
     17 F   7 N    -9.464798932412E-02  1.864091627149E-01  4.709827207177E-01
     18 F   7 N    -4.709827207177E-01 -9.464798932412E-02 -1.864091627149E-01
     19 F   7 N    -4.709827207177E-01  1.864091627149E-01  9.464798932412E-02
     20 F   7 N     4.709827207177E-01 -1.864091627149E-01  9.464798932412E-02
     21 F   7 N     4.709827207177E-01  1.864091627149E-01 -9.464798932412E-02
     22 F   7 N    -4.709827207177E-01 -1.864091627149E-01 -9.464798932412E-02
     23 F   7 N     1.864091627149E-01  9.464798932412E-02 -4.709827207177E-01
     24 F   7 N     9.464798932412E-02 -4.709827207177E-01  1.864091627149E-01
     25 F   7 N    -1.864091627149E-01 -9.464798932412E-02 -4.709827207177E-01
     26 F   7 N     9.464798932412E-02  4.709827207177E-01 -1.864091627149E-01
     27 F   7 N    -1.864091627149E-01  9.464798932412E-02  4.709827207177E-01
     28 F   7 N    -9.464798932412E-02  4.709827207177E-01  1.864091627149E-01
     29 F   7 N     1.864091627149E-01 -9.464798932412E-02  4.709827207177E-01
     30 F   7 N    -9.464798932412E-02 -4.709827207177E-01 -1.864091627149E-01
     31 T  17 CL    7.599672410549E-02  4.201525343509E-01  7.599672410549E-02
     32 F  17 CL   -7.599672410549E-02 -4.201525343509E-01  7.599672410549E-02
     33 F  17 CL    7.599672410549E-02 -4.201525343509E-01 -7.599672410549E-02
     34 F  17 CL   -7.599672410549E-02  4.201525343509E-01 -7.599672410549E-02
     35 F  17 CL    7.599672410549E-02  7.599672410549E-02  4.201525343509E-01
     36 F  17 CL    4.201525343509E-01  7.599672410549E-02  7.599672410549E-02
     37 F  17 CL   -7.599672410549E-02 -7.599672410549E-02  4.201525343509E-01
     38 F  17 CL   -4.201525343509E-01  7.599672410549E-02 -7.599672410549E-02
     39 F  17 CL    7.599672410549E-02 -7.599672410549E-02 -4.201525343509E-01
     40 F  17 CL   -4.201525343509E-01 -7.599672410549E-02  7.599672410549E-02
     41 F  17 CL   -7.599672410549E-02  7.599672410549E-02 -4.201525343509E-01
     42 F  17 CL    4.201525343509E-01 -7.599672410549E-02 -7.599672410549E-02
     43 T   6 C     1.216009605926E-01  4.969013249562E-01  1.216009605926E-01
     44 F   6 C    -1.216009605926E-01 -4.969013249562E-01  1.216009605926E-01
     45 F   6 C     1.216009605926E-01 -4.969013249562E-01 -1.216009605926E-01
     46 F   6 C    -1.216009605926E-01  4.969013249562E-01 -1.216009605926E-01
     47 F   6 C     1.216009605926E-01  1.216009605926E-01  4.969013249562E-01
     48 F   6 C     4.969013249562E-01  1.216009605926E-01  1.216009605926E-01
     49 F   6 C    -1.216009605926E-01 -1.216009605926E-01  4.969013249562E-01
     50 F   6 C    -4.969013249562E-01  1.216009605926E-01 -1.216009605926E-01
     51 F   6 C     1.216009605926E-01 -1.216009605926E-01 -4.969013249562E-01
     52 F   6 C    -4.969013249562E-01 -1.216009605926E-01  1.216009605926E-01
     53 F   6 C    -1.216009605926E-01  1.216009605926E-01 -4.969013249562E-01
     54 F   6 C     4.969013249562E-01 -1.216009605926E-01 -1.216009605926E-01
     55 T   6 C    -2.971652112076E-01  8.784150967016E-02 -3.533568174649E-01
     56 F   6 C     2.971652112076E-01 -8.784150967016E-02 -3.533568174649E-01
     57 F   6 C    -2.971652112076E-01 -8.784150967016E-02  3.533568174649E-01
     58 F   6 C     2.971652112076E-01  8.784150967016E-02  3.533568174649E-01
     59 F   6 C    -3.533568174649E-01 -2.971652112076E-01  8.784150967016E-02
     60 F   6 C     8.784150967016E-02 -3.533568174649E-01 -2.971652112076E-01
     61 F   6 C     3.533568174649E-01  2.971652112076E-01  8.784150967016E-02
     62 F   6 C    -8.784150967016E-02 -3.533568174649E-01  2.971652112076E-01
     63 F   6 C    -3.533568174649E-01  2.971652112076E-01 -8.784150967016E-02
     64 F   6 C    -8.784150967016E-02  3.533568174649E-01 -2.971652112076E-01
     65 F   6 C     3.533568174649E-01 -2.971652112076E-01 -8.784150967016E-02
     66 F   6 C     8.784150967016E-02  3.533568174649E-01  2.971652112076E-01
     67 F   6 C     8.784150967016E-02 -2.971652112076E-01 -3.533568174649E-01
     68 F   6 C    -8.784150967016E-02  2.971652112076E-01 -3.533568174649E-01
     69 F   6 C    -8.784150967016E-02 -2.971652112076E-01  3.533568174649E-01
     70 F   6 C     8.784150967016E-02  2.971652112076E-01  3.533568174649E-01
     71 F   6 C    -2.971652112076E-01 -3.533568174649E-01  8.784150967016E-02
     72 F   6 C    -3.533568174649E-01  8.784150967016E-02 -2.971652112076E-01
     73 F   6 C     2.971652112076E-01  3.533568174649E-01  8.784150967016E-02
     74 F   6 C    -3.533568174649E-01 -8.784150967016E-02  2.971652112076E-01
     75 F   6 C     2.971652112076E-01 -3.533568174649E-01 -8.784150967016E-02
     76 F   6 C     3.533568174649E-01 -8.784150967016E-02 -2.971652112076E-01
     77 F   6 C    -2.971652112076E-01  3.533568174649E-01 -8.784150967016E-02
     78 F   6 C     3.533568174649E-01  8.784150967016E-02  2.971652112076E-01
     79 T   1 H    -2.468491074598E-01  1.245730479617E-01 -3.607909570338E-01
     80 F   1 H     2.468491074598E-01 -1.245730479617E-01 -3.607909570338E-01
     81 F   1 H    -2.468491074598E-01 -1.245730479617E-01  3.607909570338E-01
     82 F   1 H     2.468491074598E-01  1.245730479617E-01  3.607909570338E-01
     83 F   1 H    -3.607909570338E-01 -2.468491074598E-01  1.245730479617E-01
     84 F   1 H     1.245730479617E-01 -3.607909570338E-01 -2.468491074598E-01
     85 F   1 H     3.607909570338E-01  2.468491074598E-01  1.245730479617E-01
     86 F   1 H    -1.245730479617E-01 -3.607909570338E-01  2.468491074598E-01
     87 F   1 H    -3.607909570338E-01  2.468491074598E-01 -1.245730479617E-01
     88 F   1 H    -1.245730479617E-01  3.607909570338E-01 -2.468491074598E-01
     89 F   1 H     3.607909570338E-01 -2.468491074598E-01 -1.245730479617E-01
     90 F   1 H     1.245730479617E-01  3.607909570338E-01  2.468491074598E-01
     91 F   1 H     1.245730479617E-01 -2.468491074598E-01 -3.607909570338E-01
     92 F   1 H    -1.245730479617E-01  2.468491074598E-01 -3.607909570338E-01
     93 F   1 H    -1.245730479617E-01 -2.468491074598E-01  3.607909570338E-01
     94 F   1 H     1.245730479617E-01  2.468491074598E-01  3.607909570338E-01
     95 F   1 H    -2.468491074598E-01 -3.607909570338E-01  1.245730479617E-01
     96 F   1 H    -3.607909570338E-01  1.245730479617E-01 -2.468491074598E-01
     97 F   1 H     2.468491074598E-01  3.607909570338E-01  1.245730479617E-01
     98 F   1 H    -3.607909570338E-01 -1.245730479617E-01  2.468491074598E-01
     99 F   1 H     2.468491074598E-01 -3.607909570338E-01 -1.245730479617E-01
    100 F   1 H     3.607909570338E-01 -1.245730479617E-01 -2.468491074598E-01
    101 F   1 H    -2.468491074598E-01  3.607909570338E-01 -1.245730479617E-01
    102 F   1 H     3.607909570338E-01  1.245730479617E-01  2.468491074598E-01

 T = ATOM BELONGING TO THE ASYMMETRIC UNIT
 *******************************************************************************
 * GEOMETRY EDITING - INPUT COORDINATES ARE GIVEN IN ANGSTROM         
 *******************************************************************************

 GEOMETRY NOW FULLY CONSISTENT WITH THE GROUP
 INFORMATION **** NEW DEFAULT **** FINALRUN 4 FOR GEOMETRY OPTIMIZATIONS
 INFORMATION **** NEW DEFAULT **** OPTGEOM OPTIMIZES BOTH ATOMIC COORDINATES AND CELL PARAMETERS
 INFORMATION **** NEW DEFAULT **** TOL. ON ATOMIC DISP TO REDEFINE REF. GEOMETRY: 0.8 Angs
 INFORMATION **** NEW DEFAULT **** N POINTS TO REDEFINE REF. GEOMETRY: N OF OPT DEGS OF FREEDOM
 INFORMATION **** NEW DEFAULT **** TOL. ON ENERGY TO REDEFINE REF. GEOMETRY: 10**-3*(5*N. ATOMS)

 IMPORTANT INFORMATION:
 THE COORDINATE SYSTEM ADOPTED IN THE OPTIMIZATION IS NOT IN
 GENERAL HOMOGENEOUS UNITS. FOR THIS REASON THE GRADIENT AND 
 HESSIAN MATRIX IN TERMS OF THIS SYSTEM ARE GIVEN WITHOUT
 UNITS. FOR MORE DETAILS SEE THE MANUAL.

 INITIAL TRUST RADIUS         0.50000 MAXIMUM TRUST RADIUS               4.00000
 MAXIMUM GRADIENT COMPONENT   0.00045 MAXIMUM DISPLACEMENT COMPONENT     0.00180
 R.M.S. OF GRADIENT COMPONENT 0.00030 R.M.S. OF DISPLACEMENT COMPONENTS  0.00120
 THRESHOLD ON ENERGY CHANGE 0.100E-06 EXTRAPOLATING POLYNOMIAL ORDER           2
 MAXIMUM ALLOWED NUMBER OF STEPS   -1 SORTING OF ENERGY POINTS:               NO
 ANALYTICAL  GRADIENT                 HESSIAN UPDATING                      BFGS
 STEP SIZE NUMERICAL GRADIENT 0.00100
 INITIAL HESSIAN MATRIX: SCHLEGEL MODEL 2
 *******************************************************************************


 ELAELAELAELAELAELAELAELAELAELAELAELAELAELAELAELAELAELAELAELAELAELAELAELAELAELA

                       ELASTIC CALCULATION

 INFORMATION **** TOLDEX ****  CONVERGENCE CRITERION FOR RMS DISPLACEMENT MODIFIED  6.200000E-04
 INFORMATION **** TOLDEG **** MODIFY CONVERGENCE CRITERION FOR RMS GRADIENT  3.000000E-04
 INFORMATION **** TOLDEE **** CONVERGENCE CRITERION FOR ENERGY MODIFIED: 10**-           8

 GCALCO - MAX INDICES DIRECT LATTICE VECTOR    14    14    14
 NO.OF VECTORS CREATED 6999 STARS  122 RMAX   306.32115 BOHR

 GEOMETRY FOR WAVE FUNCTION - DIMENSIONALITY OF THE SYSTEM    3
 (NON PERIODIC DIRECTION: LATTICE PARAMETER FORMALLY SET TO 500)
 *******************************************************************************
 LATTICE PARAMETERS (ANGSTROMS AND DEGREES) - BOHR = 0.5291772083 ANGSTROM
 PRIMITIVE CELL - CENTRING CODE 6/0 VOLUME=  2536.409255 - DENSITY  1.045 g/cm^3
         A              B              C           ALPHA      BETA       GAMMA 
    14.88037034    14.88037034    14.88037034   109.471221 109.471221 109.471221
 *******************************************************************************
 ATOMS IN THE ASYMMETRIC UNIT    6 - ATOMS IN THE UNIT CELL:  102
     ATOM                 X/A                 Y/B                 Z/C    
 *******************************************************************************
      1 T 230 ZN    5.000000000000E-01  2.500000000000E-01 -2.500000000000E-01
      2 F 230 ZN    5.000000000000E-01 -2.500000000000E-01  2.500000000000E-01
      3 F 230 ZN   -2.500000000000E-01  5.000000000000E-01  2.500000000000E-01
      4 F 230 ZN    2.500000000000E-01 -2.500000000000E-01  5.000000000000E-01
      5 F 230 ZN    2.500000000000E-01 -5.000000000000E-01 -2.500000000000E-01
      6 F 230 ZN   -2.500000000000E-01  2.500000000000E-01  5.000000000000E-01
      7 T   7 N    -3.763347313935E-01  2.810571520390E-01 -2.845735580027E-01
      8 F   7 N    -4.343692899582E-01 -9.176117339082E-02  2.845735580027E-01
      9 F   7 N     3.763347313935E-01  9.176117339082E-02 -3.426081165674E-01
     10 F   7 N     4.343692899582E-01 -2.810571520390E-01  3.426081165674E-01
     11 F   7 N    -2.845735580027E-01 -3.763347313935E-01  2.810571520390E-01
     12 F   7 N     2.810571520390E-01 -2.845735580027E-01 -3.763347313935E-01
     13 F   7 N     3.426081165674E-01  4.343692899582E-01 -2.810571520390E-01
     14 F   7 N    -9.176117339082E-02  2.845735580027E-01 -4.343692899582E-01
     15 F   7 N     2.845735580027E-01 -4.343692899582E-01 -9.176117339082E-02
     16 F   7 N     9.176117339082E-02 -3.426081165674E-01  3.763347313935E-01
     17 F   7 N    -3.426081165674E-01  3.763347313935E-01  9.176117339082E-02
     18 F   7 N    -2.810571520390E-01  3.426081165674E-01  4.343692899582E-01
     19 F   7 N     2.810571520390E-01 -3.763347313935E-01 -2.845735580027E-01
     20 F   7 N    -9.176117339082E-02 -4.343692899582E-01  2.845735580027E-01
     21 F   7 N     9.176117339082E-02  3.763347313935E-01 -3.426081165674E-01
     22 F   7 N    -2.810571520390E-01  4.343692899582E-01  3.426081165674E-01
     23 F   7 N    -3.763347313935E-01 -2.845735580027E-01  2.810571520390E-01
     24 F   7 N    -2.845735580027E-01  2.810571520390E-01 -3.763347313935E-01
     25 F   7 N     4.343692899582E-01  3.426081165674E-01 -2.810571520390E-01
     26 F   7 N     2.845735580027E-01 -9.176117339082E-02 -4.343692899582E-01
     27 F   7 N    -4.343692899582E-01  2.845735580027E-01 -9.176117339082E-02
     28 F   7 N    -3.426081165674E-01  9.176117339082E-02  3.763347313935E-01
     29 F   7 N     3.763347313935E-01 -3.426081165674E-01  9.176117339082E-02
     30 F   7 N     3.426081165674E-01 -2.810571520390E-01  4.343692899582E-01
     31 T  17 CL    4.961492584564E-01  1.519934482110E-01  4.961492584564E-01
     32 F  17 CL   -3.441558102454E-01  0.000000000000E+00 -4.961492584564E-01
     33 F  17 CL   -4.961492584564E-01  0.000000000000E+00 -3.441558102454E-01
     34 F  17 CL    3.441558102454E-01 -1.519934482110E-01  3.441558102454E-01
     35 F  17 CL    4.961492584564E-01  4.961492584564E-01  1.519934482110E-01
     36 F  17 CL    1.519934482110E-01  4.961492584564E-01  4.961492584564E-01
     37 F  17 CL    3.441558102454E-01  3.441558102454E-01 -1.519934482110E-01
     38 F  17 CL    0.000000000000E+00 -4.961492584564E-01 -3.441558102454E-01
     39 F  17 CL   -4.961492584564E-01 -3.441558102454E-01  0.000000000000E+00
     40 F  17 CL    0.000000000000E+00 -3.441558102454E-01 -4.961492584564E-01
     41 F  17 CL   -3.441558102454E-01 -4.961492584564E-01  0.000000000000E+00
     42 F  17 CL   -1.519934482110E-01  3.441558102454E-01  3.441558102454E-01
     43 T   6 C    -3.814977144512E-01  2.432019211852E-01 -3.814977144512E-01
     44 F   6 C    -3.753003643636E-01  0.000000000000E+00  3.814977144512E-01
     45 F   6 C     3.814977144512E-01  0.000000000000E+00 -3.753003643636E-01
     46 F   6 C     3.753003643636E-01 -2.432019211852E-01  3.753003643636E-01
     47 F   6 C    -3.814977144512E-01 -3.814977144512E-01  2.432019211852E-01
     48 F   6 C     2.432019211852E-01 -3.814977144512E-01 -3.814977144512E-01
     49 F   6 C     3.753003643636E-01  3.753003643636E-01 -2.432019211852E-01
     50 F   6 C     0.000000000000E+00  3.814977144512E-01 -3.753003643636E-01
     51 F   6 C     3.814977144512E-01 -3.753003643636E-01  0.000000000000E+00
     52 F   6 C     0.000000000000E+00 -3.753003643636E-01  3.814977144512E-01
     53 F   6 C    -3.753003643636E-01  3.814977144512E-01  0.000000000000E+00
     54 F   6 C    -2.432019211852E-01  3.753003643636E-01  3.753003643636E-01
     55 T   6 C    -2.655153077947E-01  3.494779713275E-01 -2.093237015375E-01
     56 F   6 C    -4.411983271350E-01 -5.619160625725E-02  2.093237015375E-01
     57 F   6 C     2.655153077947E-01  5.619160625725E-02 -3.850067208778E-01
     58 F   6 C     4.411983271350E-01 -3.494779713275E-01  3.850067208778E-01
     59 F   6 C    -2.093237015375E-01 -2.655153077947E-01  3.494779713275E-01
     60 F   6 C     3.494779713275E-01 -2.093237015375E-01 -2.655153077947E-01
     61 F   6 C     3.850067208778E-01  4.411983271350E-01 -3.494779713275E-01
     62 F   6 C    -5.619160625725E-02  2.093237015375E-01 -4.411983271350E-01
     63 F   6 C     2.093237015375E-01 -4.411983271350E-01 -5.619160625725E-02
     64 F   6 C     5.619160625725E-02 -3.850067208778E-01  2.655153077947E-01
     65 F   6 C    -3.850067208778E-01  2.655153077947E-01  5.619160625725E-02
     66 F   6 C    -3.494779713275E-01  3.850067208778E-01  4.411983271350E-01
     67 F   6 C     3.494779713275E-01 -2.655153077947E-01 -2.093237015375E-01
     68 F   6 C    -5.619160625725E-02 -4.411983271350E-01  2.093237015375E-01
     69 F   6 C     5.619160625725E-02  2.655153077947E-01 -3.850067208778E-01
     70 F   6 C    -3.494779713275E-01  4.411983271350E-01  3.850067208778E-01
     71 F   6 C    -2.655153077947E-01 -2.093237015375E-01  3.494779713275E-01
     72 F   6 C    -2.093237015375E-01  3.494779713275E-01 -2.655153077947E-01
     73 F   6 C     4.411983271350E-01  3.850067208778E-01 -3.494779713275E-01
     74 F   6 C     2.093237015375E-01 -5.619160625725E-02 -4.411983271350E-01
     75 F   6 C    -4.411983271350E-01  2.093237015375E-01 -5.619160625725E-02
     76 F   6 C    -3.850067208778E-01  5.619160625725E-02  2.655153077947E-01
     77 F   6 C     2.655153077947E-01 -3.850067208778E-01  5.619160625725E-02
     78 F   6 C     3.850067208778E-01 -3.494779713275E-01  4.411983271350E-01
     79 T   1 H    -2.362179090721E-01  3.923599355064E-01 -1.222760594982E-01
     80 F   1 H    -4.853640049954E-01 -1.139418495739E-01  1.222760594982E-01
     81 F   1 H     2.362179090721E-01  1.139418495739E-01 -3.714221554215E-01
     82 F   1 H     4.853640049954E-01 -3.923599355064E-01  3.714221554215E-01
     83 F   1 H    -1.222760594982E-01 -2.362179090721E-01  3.923599355064E-01
     84 F   1 H     3.923599355064E-01 -1.222760594982E-01 -2.362179090721E-01
     85 F   1 H     3.714221554215E-01  4.853640049954E-01 -3.923599355064E-01
     86 F   1 H    -1.139418495739E-01  1.222760594982E-01 -4.853640049954E-01
     87 F   1 H     1.222760594982E-01 -4.853640049954E-01 -1.139418495739E-01
     88 F   1 H     1.139418495739E-01 -3.714221554215E-01  2.362179090721E-01
     89 F   1 H    -3.714221554215E-01  2.362179090721E-01  1.139418495739E-01
     90 F   1 H    -3.923599355064E-01  3.714221554215E-01  4.853640049954E-01
     91 F   1 H     3.923599355064E-01 -2.362179090721E-01 -1.222760594982E-01
     92 F   1 H    -1.139418495739E-01 -4.853640049954E-01  1.222760594982E-01
     93 F   1 H     1.139418495739E-01  2.362179090721E-01 -3.714221554215E-01
     94 F   1 H    -3.923599355064E-01  4.853640049954E-01  3.714221554215E-01
     95 F   1 H    -2.362179090721E-01 -1.222760594982E-01  3.923599355064E-01
     96 F   1 H    -1.222760594982E-01  3.923599355064E-01 -2.362179090721E-01
     97 F   1 H     4.853640049954E-01  3.714221554215E-01 -3.923599355064E-01
     98 F   1 H     1.222760594982E-01 -1.139418495739E-01 -4.853640049954E-01
     99 F   1 H    -4.853640049954E-01  1.222760594982E-01 -1.139418495739E-01
    100 F   1 H    -3.714221554215E-01  1.139418495739E-01  2.362179090721E-01
    101 F   1 H     2.362179090721E-01 -3.714221554215E-01  1.139418495739E-01
    102 F   1 H     3.714221554215E-01 -3.923599355064E-01  4.853640049954E-01

 TRANSFORMATION MATRIX PRIMITIVE-CRYSTALLOGRAPHIC CELL
  0.0000  1.0000  1.0000  1.0000  0.0000  1.0000  1.0000  1.0000  0.0000

 *******************************************************************************
 CRYSTALLOGRAPHIC CELL (VOLUME=       5072.81850939)
         A              B              C           ALPHA      BETA       GAMMA 
    17.18237164    17.18237164    17.18237164    90.000000  90.000000  90.000000

 COORDINATES IN THE CRYSTALLOGRAPHIC CELL
     ATOM                 X/A                 Y/B                 Z/C    
 *******************************************************************************
      1 T 230 ZN    2.500000000000E-01  5.000000000000E-01  0.000000000000E+00
      2 F 230 ZN    2.500000000000E-01  0.000000000000E+00  5.000000000000E-01
      3 F 230 ZN    0.000000000000E+00  2.500000000000E-01  5.000000000000E-01
      4 F 230 ZN    5.000000000000E-01  0.000000000000E+00  2.500000000000E-01
      5 F 230 ZN    5.000000000000E-01  2.500000000000E-01  5.470767207250E-17
      6 F 230 ZN    0.000000000000E+00  5.000000000000E-01  2.500000000000E-01
      7 T   7 N     1.864091627149E-01 -4.709827207177E-01  9.464798932412E-02
      8 F   7 N    -1.864091627149E-01  4.709827207177E-01  9.464798932412E-02
      9 F   7 N     1.864091627149E-01  4.709827207177E-01 -9.464798932412E-02
     10 F   7 N    -1.864091627149E-01 -4.709827207177E-01 -9.464798932412E-02
     11 F   7 N     9.464798932412E-02  1.864091627149E-01 -4.709827207177E-01
     12 F   7 N    -4.709827207177E-01  9.464798932412E-02  1.864091627149E-01
     13 F   7 N    -9.464798932412E-02 -1.864091627149E-01 -4.709827207177E-01
     14 F   7 N     4.709827207177E-01  9.464798932412E-02 -1.864091627149E-01
     15 F   7 N     9.464798932412E-02 -1.864091627149E-01  4.709827207177E-01
     16 F   7 N     4.709827207177E-01 -9.464798932412E-02  1.864091627149E-01
     17 F   7 N    -9.464798932412E-02  1.864091627149E-01  4.709827207177E-01
     18 F   7 N    -4.709827207177E-01 -9.464798932412E-02 -1.864091627149E-01
     19 F   7 N    -4.709827207177E-01  1.864091627149E-01  9.464798932412E-02
     20 F   7 N     4.709827207177E-01 -1.864091627149E-01  9.464798932412E-02
     21 F   7 N     4.709827207177E-01  1.864091627149E-01 -9.464798932412E-02
     22 F   7 N    -4.709827207177E-01 -1.864091627149E-01 -9.464798932412E-02
     23 F   7 N     1.864091627149E-01  9.464798932412E-02 -4.709827207177E-01
     24 F   7 N     9.464798932412E-02 -4.709827207177E-01  1.864091627149E-01
     25 F   7 N    -1.864091627149E-01 -9.464798932412E-02 -4.709827207177E-01
     26 F   7 N     9.464798932412E-02  4.709827207177E-01 -1.864091627149E-01
     27 F   7 N    -1.864091627149E-01  9.464798932412E-02  4.709827207177E-01
     28 F   7 N    -9.464798932412E-02  4.709827207177E-01  1.864091627149E-01
     29 F   7 N     1.864091627149E-01 -9.464798932412E-02  4.709827207177E-01
     30 F   7 N    -9.464798932412E-02 -4.709827207177E-01 -1.864091627149E-01
     31 T  17 CL    7.599672410549E-02  4.201525343509E-01  7.599672410549E-02
     32 F  17 CL   -7.599672410549E-02 -4.201525343509E-01  7.599672410549E-02
     33 F  17 CL    7.599672410549E-02 -4.201525343509E-01 -7.599672410549E-02
     34 F  17 CL   -7.599672410549E-02  4.201525343509E-01 -7.599672410549E-02
     35 F  17 CL    7.599672410549E-02  7.599672410549E-02  4.201525343509E-01
     36 F  17 CL    4.201525343509E-01  7.599672410549E-02  7.599672410549E-02
     37 F  17 CL   -7.599672410549E-02 -7.599672410549E-02  4.201525343509E-01
     38 F  17 CL   -4.201525343509E-01  7.599672410549E-02 -7.599672410549E-02
     39 F  17 CL    7.599672410549E-02 -7.599672410549E-02 -4.201525343509E-01
     40 F  17 CL   -4.201525343509E-01 -7.599672410549E-02  7.599672410549E-02
     41 F  17 CL   -7.599672410549E-02  7.599672410549E-02 -4.201525343509E-01
     42 F  17 CL    4.201525343509E-01 -7.599672410549E-02 -7.599672410549E-02
     43 T   6 C     1.216009605926E-01  4.969013249562E-01  1.216009605926E-01
     44 F   6 C    -1.216009605926E-01 -4.969013249562E-01  1.216009605926E-01
     45 F   6 C     1.216009605926E-01 -4.969013249562E-01 -1.216009605926E-01
     46 F   6 C    -1.216009605926E-01  4.969013249562E-01 -1.216009605926E-01
     47 F   6 C     1.216009605926E-01  1.216009605926E-01  4.969013249562E-01
     48 F   6 C     4.969013249562E-01  1.216009605926E-01  1.216009605926E-01
     49 F   6 C    -1.216009605926E-01 -1.216009605926E-01  4.969013249562E-01
     50 F   6 C    -4.969013249562E-01  1.216009605926E-01 -1.216009605926E-01
     51 F   6 C     1.216009605926E-01 -1.216009605926E-01 -4.969013249562E-01
     52 F   6 C    -4.969013249562E-01 -1.216009605926E-01  1.216009605926E-01
     53 F   6 C    -1.216009605926E-01  1.216009605926E-01 -4.969013249562E-01
     54 F   6 C     4.969013249562E-01 -1.216009605926E-01 -1.216009605926E-01
     55 T   6 C    -2.971652112076E-01  8.784150967016E-02 -3.533568174649E-01
     56 F   6 C     2.971652112076E-01 -8.784150967016E-02 -3.533568174649E-01
     57 F   6 C    -2.971652112076E-01 -8.784150967016E-02  3.533568174649E-01
     58 F   6 C     2.971652112076E-01  8.784150967016E-02  3.533568174649E-01
     59 F   6 C    -3.533568174649E-01 -2.971652112076E-01  8.784150967016E-02
     60 F   6 C     8.784150967016E-02 -3.533568174649E-01 -2.971652112076E-01
     61 F   6 C     3.533568174649E-01  2.971652112076E-01  8.784150967016E-02
     62 F   6 C    -8.784150967016E-02 -3.533568174649E-01  2.971652112076E-01
     63 F   6 C    -3.533568174649E-01  2.971652112076E-01 -8.784150967016E-02
     64 F   6 C    -8.784150967016E-02  3.533568174649E-01 -2.971652112076E-01
     65 F   6 C     3.533568174649E-01 -2.971652112076E-01 -8.784150967016E-02
     66 F   6 C     8.784150967016E-02  3.533568174649E-01  2.971652112076E-01
     67 F   6 C     8.784150967016E-02 -2.971652112076E-01 -3.533568174649E-01
     68 F   6 C    -8.784150967016E-02  2.971652112076E-01 -3.533568174649E-01
     69 F   6 C    -8.784150967016E-02 -2.971652112076E-01  3.533568174649E-01
     70 F   6 C     8.784150967016E-02  2.971652112076E-01  3.533568174649E-01
     71 F   6 C    -2.971652112076E-01 -3.533568174649E-01  8.784150967016E-02
     72 F   6 C    -3.533568174649E-01  8.784150967016E-02 -2.971652112076E-01
     73 F   6 C     2.971652112076E-01  3.533568174649E-01  8.784150967016E-02
     74 F   6 C    -3.533568174649E-01 -8.784150967016E-02  2.971652112076E-01
     75 F   6 C     2.971652112076E-01 -3.533568174649E-01 -8.784150967016E-02
     76 F   6 C     3.533568174649E-01 -8.784150967016E-02 -2.971652112076E-01
     77 F   6 C    -2.971652112076E-01  3.533568174649E-01 -8.784150967016E-02
     78 F   6 C     3.533568174649E-01  8.784150967016E-02  2.971652112076E-01
     79 T   1 H    -2.468491074598E-01  1.245730479617E-01 -3.607909570338E-01
     80 F   1 H     2.468491074598E-01 -1.245730479617E-01 -3.607909570338E-01
     81 F   1 H    -2.468491074598E-01 -1.245730479617E-01  3.607909570338E-01
     82 F   1 H     2.468491074598E-01  1.245730479617E-01  3.607909570338E-01
     83 F   1 H    -3.607909570338E-01 -2.468491074598E-01  1.245730479617E-01
     84 F   1 H     1.245730479617E-01 -3.607909570338E-01 -2.468491074598E-01
     85 F   1 H     3.607909570338E-01  2.468491074598E-01  1.245730479617E-01
     86 F   1 H    -1.245730479617E-01 -3.607909570338E-01  2.468491074598E-01
     87 F   1 H    -3.607909570338E-01  2.468491074598E-01 -1.245730479617E-01
     88 F   1 H    -1.245730479617E-01  3.607909570338E-01 -2.468491074598E-01
     89 F   1 H     3.607909570338E-01 -2.468491074598E-01 -1.245730479617E-01
     90 F   1 H     1.245730479617E-01  3.607909570338E-01  2.468491074598E-01
     91 F   1 H     1.245730479617E-01 -2.468491074598E-01 -3.607909570338E-01
     92 F   1 H    -1.245730479617E-01  2.468491074598E-01 -3.607909570338E-01
     93 F   1 H    -1.245730479617E-01 -2.468491074598E-01  3.607909570338E-01
     94 F   1 H     1.245730479617E-01  2.468491074598E-01  3.607909570338E-01
     95 F   1 H    -2.468491074598E-01 -3.607909570338E-01  1.245730479617E-01
     96 F   1 H    -3.607909570338E-01  1.245730479617E-01 -2.468491074598E-01
     97 F   1 H     2.468491074598E-01  3.607909570338E-01  1.245730479617E-01
     98 F   1 H    -3.607909570338E-01 -1.245730479617E-01  2.468491074598E-01
     99 F   1 H     2.468491074598E-01 -3.607909570338E-01 -1.245730479617E-01
    100 F   1 H     3.607909570338E-01 -1.245730479617E-01 -2.468491074598E-01
    101 F   1 H    -2.468491074598E-01  3.607909570338E-01 -1.245730479617E-01
    102 F   1 H     3.607909570338E-01  1.245730479617E-01  2.468491074598E-01

 T = ATOM BELONGING TO THE ASYMMETRIC UNIT

 ****   24 SYMMOPS - TRANSLATORS IN FRACTIONAL UNITS
 **** MATRICES AND TRANSLATORS IN THE CRYSTALLOGRAPHIC REFERENCE FRAME
   V INV                    ROTATION MATRICES                   TRANSLATORS
   1   1  1.00  0.00  0.00  0.00  1.00  0.00  0.00  0.00  1.00  0.00  0.00  0.00
   2   2  0.00  1.00 -1.00  1.00  0.00 -1.00  0.00  0.00 -1.00  0.00  0.00  0.00
   3   3 -1.00  0.00  0.00 -1.00  0.00  1.00 -1.00  1.00  0.00  0.00  0.00  0.00
   4   4  0.00 -1.00  1.00  0.00 -1.00  0.00  1.00 -1.00  0.00  0.00  0.00  0.00
   5   6  0.00  0.00  1.00  1.00  0.00  0.00  0.00  1.00  0.00  0.00  0.00  0.00
   6   5  0.00  1.00  0.00  0.00  0.00  1.00  1.00  0.00  0.00  0.00  0.00  0.00
   7   8  1.00 -1.00  0.00  0.00 -1.00  1.00  0.00 -1.00  0.00  0.00  0.00  0.00
   8   7  1.00  0.00 -1.00  0.00  0.00 -1.00  0.00  1.00 -1.00  0.00  0.00  0.00
   9  10  0.00  0.00 -1.00  0.00  1.00 -1.00  1.00  0.00 -1.00  0.00  0.00  0.00
  10   9 -1.00  0.00  1.00 -1.00  1.00  0.00 -1.00  0.00  0.00  0.00  0.00  0.00
  11  12 -1.00  1.00  0.00 -1.00  0.00  0.00 -1.00  0.00  1.00  0.00  0.00  0.00
  12  11  0.00 -1.00  0.00  1.00 -1.00  0.00  0.00 -1.00  1.00  0.00  0.00  0.00
  13  13  0.00  1.00  0.00  1.00  0.00  0.00  0.00  0.00  1.00  0.00  0.00  0.00
  14  14  1.00  0.00 -1.00  0.00  1.00 -1.00  0.00  0.00 -1.00  0.00  0.00  0.00
  15  16 -1.00  0.00  1.00 -1.00  0.00  0.00 -1.00  1.00  0.00  0.00  0.00  0.00
  16  15  0.00 -1.00  0.00  0.00 -1.00  1.00  1.00 -1.00  0.00  0.00  0.00  0.00
  17  17  1.00  0.00  0.00  0.00  0.00  1.00  0.00  1.00  0.00  0.00  0.00  0.00
  18  18  0.00  0.00  1.00  0.00  1.00  0.00  1.00  0.00  0.00  0.00  0.00  0.00
  19  20  0.00 -1.00  1.00  1.00 -1.00  0.00  0.00 -1.00  0.00  0.00  0.00  0.00
  20  19  0.00  1.00 -1.00  0.00  0.00 -1.00  1.00  0.00 -1.00  0.00  0.00  0.00
  21  22  0.00  0.00 -1.00  1.00  0.00 -1.00  0.00  1.00 -1.00  0.00  0.00  0.00
  22  21 -1.00  1.00  0.00 -1.00  0.00  1.00 -1.00  0.00  0.00  0.00  0.00  0.00
  23  23 -1.00  0.00  0.00 -1.00  1.00  0.00 -1.00  0.00  1.00  0.00  0.00  0.00
  24  24  1.00 -1.00  0.00  0.00 -1.00  0.00  0.00 -1.00  1.00  0.00  0.00  0.00

 DIRECT LATTICE VECTORS CARTESIAN COMPONENTS (ANGSTROM)
          X                    Y                    Z
  -0.859118582100E+01   0.859118582100E+01   0.859118582100E+01
   0.859118582100E+01  -0.859118582100E+01   0.859118582100E+01
   0.859118582100E+01   0.859118582100E+01  -0.859118582100E+01


 CARTESIAN COORDINATES - PRIMITIVE CELL
 *******************************************************************************
 *      ATOM          X(ANGSTROM)         Y(ANGSTROM)         Z(ANGSTROM)
 *******************************************************************************
    1   230 ZN   -1.288677873150E+01  8.591185821000E+00  0.000000000000E+00
    2   230 ZN   -1.288677873150E+01  0.000000000000E+00  8.591185821000E+00
    3   230 ZN    0.000000000000E+00 -1.288677873150E+01  8.591185821000E+00
    4   230 ZN    8.591185821000E+00  0.000000000000E+00 -1.288677873150E+01
    5   230 ZN    8.591185821000E+00 -1.288677873150E+01  9.400075532184E-16
    6   230 ZN    0.000000000000E+00  8.591185821000E+00 -1.288677873150E+01
    7     7 N     3.202951511242E+00 -8.092600144331E+00  1.626276927735E+00
    8     7 N    -3.202951511242E+00  8.092600144331E+00  1.626276927735E+00
    9     7 N     3.202951511242E+00  8.092600144331E+00 -1.626276927735E+00
   10     7 N    -3.202951511242E+00 -8.092600144331E+00 -1.626276927735E+00
   11     7 N     1.626276927735E+00  3.202951511242E+00 -8.092600144331E+00
   12     7 N    -8.092600144331E+00  1.626276927735E+00  3.202951511242E+00
   13     7 N    -1.626276927735E+00 -3.202951511242E+00 -8.092600144331E+00
   14     7 N     8.092600144331E+00  1.626276927735E+00 -3.202951511242E+00
   15     7 N     1.626276927735E+00 -3.202951511242E+00  8.092600144331E+00
   16     7 N     8.092600144331E+00 -1.626276927735E+00  3.202951511242E+00
   17     7 N    -1.626276927735E+00  3.202951511242E+00  8.092600144331E+00
   18     7 N    -8.092600144331E+00 -1.626276927735E+00 -3.202951511242E+00
   19     7 N    -8.092600144331E+00  3.202951511242E+00  1.626276927735E+00
   20     7 N     8.092600144331E+00 -3.202951511242E+00  1.626276927735E+00
   21     7 N     8.092600144331E+00  3.202951511242E+00 -1.626276927735E+00
   22     7 N    -8.092600144331E+00 -3.202951511242E+00 -1.626276927735E+00
   23     7 N     3.202951511242E+00  1.626276927735E+00 -8.092600144331E+00
   24     7 N     1.626276927735E+00 -8.092600144331E+00  3.202951511242E+00
   25     7 N    -3.202951511242E+00 -1.626276927735E+00 -8.092600144331E+00
   26     7 N     1.626276927735E+00  8.092600144331E+00 -3.202951511242E+00
   27     7 N    -3.202951511242E+00  1.626276927735E+00  8.092600144331E+00
   28     7 N    -1.626276927735E+00  8.092600144331E+00  3.202951511242E+00
   29     7 N     3.202951511242E+00 -1.626276927735E+00  8.092600144331E+00
   30     7 N    -1.626276927735E+00 -8.092600144331E+00 -3.202951511242E+00
   31    17 CL    1.305803957155E+00  7.219216991545E+00  1.305803957155E+00
   32    17 CL   -1.305803957155E+00 -7.219216991545E+00  1.305803957155E+00
   33    17 CL    1.305803957155E+00 -7.219216991545E+00 -1.305803957155E+00
   34    17 CL   -1.305803957155E+00  7.219216991545E+00 -1.305803957155E+00
   35    17 CL    1.305803957155E+00  1.305803957155E+00  7.219216991545E+00
   36    17 CL    7.219216991545E+00  1.305803957155E+00  1.305803957155E+00
   37    17 CL   -1.305803957155E+00 -1.305803957155E+00  7.219216991545E+00
   38    17 CL   -7.219216991545E+00  1.305803957155E+00 -1.305803957155E+00
   39    17 CL    1.305803957155E+00 -1.305803957155E+00 -7.219216991545E+00
   40    17 CL   -7.219216991545E+00 -1.305803957155E+00  1.305803957155E+00
   41    17 CL   -1.305803957155E+00  1.305803957155E+00 -7.219216991545E+00
   42    17 CL    7.219216991545E+00 -1.305803957155E+00 -1.305803957155E+00
   43     6 C     2.089392896926E+00  8.537943234800E+00  2.089392896926E+00
   44     6 C    -2.089392896926E+00 -8.537943234800E+00  2.089392896926E+00
   45     6 C     2.089392896926E+00 -8.537943234800E+00 -2.089392896926E+00
   46     6 C    -2.089392896926E+00  8.537943234800E+00 -2.089392896926E+00
   47     6 C     2.089392896926E+00  2.089392896926E+00  8.537943234800E+00
   48     6 C     8.537943234800E+00  2.089392896926E+00  2.089392896926E+00
   49     6 C    -2.089392896926E+00 -2.089392896926E+00  8.537943234800E+00
   50     6 C    -8.537943234800E+00  2.089392896926E+00 -2.089392896926E+00
   51     6 C     2.089392896926E+00 -2.089392896926E+00 -8.537943234800E+00
   52     6 C    -8.537943234800E+00 -2.089392896926E+00  2.089392896926E+00
   53     6 C    -2.089392896926E+00  2.089392896926E+00 -8.537943234800E+00
   54     6 C     8.537943234800E+00 -2.089392896926E+00 -2.089392896926E+00
   55     6 C    -5.106003098043E+00  1.509325464747E+00 -6.071508159916E+00
   56     6 C     5.106003098043E+00 -1.509325464747E+00 -6.071508159916E+00
   57     6 C    -5.106003098043E+00 -1.509325464747E+00  6.071508159916E+00
   58     6 C     5.106003098043E+00  1.509325464747E+00  6.071508159916E+00
   59     6 C    -6.071508159916E+00 -5.106003098043E+00  1.509325464747E+00
   60     6 C     1.509325464747E+00 -6.071508159916E+00 -5.106003098043E+00
   61     6 C     6.071508159916E+00  5.106003098043E+00  1.509325464747E+00
   62     6 C    -1.509325464747E+00 -6.071508159916E+00  5.106003098043E+00
   63     6 C    -6.071508159916E+00  5.106003098043E+00 -1.509325464747E+00
   64     6 C    -1.509325464747E+00  6.071508159916E+00 -5.106003098043E+00
   65     6 C     6.071508159916E+00 -5.106003098043E+00 -1.509325464747E+00
   66     6 C     1.509325464747E+00  6.071508159916E+00  5.106003098043E+00
   67     6 C     1.509325464747E+00 -5.106003098043E+00 -6.071508159916E+00
   68     6 C    -1.509325464747E+00  5.106003098043E+00 -6.071508159916E+00
   69     6 C    -1.509325464747E+00 -5.106003098043E+00  6.071508159916E+00
   70     6 C     1.509325464747E+00  5.106003098043E+00  6.071508159916E+00
   71     6 C    -5.106003098043E+00 -6.071508159916E+00  1.509325464747E+00
   72     6 C    -6.071508159916E+00  1.509325464747E+00 -5.106003098043E+00
   73     6 C     5.106003098043E+00  6.071508159916E+00  1.509325464747E+00
   74     6 C    -6.071508159916E+00 -1.509325464747E+00  5.106003098043E+00
   75     6 C     5.106003098043E+00 -6.071508159916E+00 -1.509325464747E+00
   76     6 C     6.071508159916E+00 -1.509325464747E+00 -5.106003098043E+00
   77     6 C    -5.106003098043E+00  6.071508159916E+00 -1.509325464747E+00
   78     6 C     6.071508159916E+00  1.509325464747E+00  5.106003098043E+00
   79     1 H    -4.241453103871E+00  2.140460406654E+00 -6.199244308827E+00
   80     1 H     4.241453103871E+00 -2.140460406654E+00 -6.199244308827E+00
   81     1 H    -4.241453103871E+00 -2.140460406654E+00  6.199244308827E+00
   82     1 H     4.241453103871E+00  2.140460406654E+00  6.199244308827E+00
   83     1 H    -6.199244308827E+00 -4.241453103871E+00  2.140460406654E+00
   84     1 H     2.140460406654E+00 -6.199244308827E+00 -4.241453103871E+00
   85     1 H     6.199244308827E+00  4.241453103871E+00  2.140460406654E+00
   86     1 H    -2.140460406654E+00 -6.199244308827E+00  4.241453103871E+00
   87     1 H    -6.199244308827E+00  4.241453103871E+00 -2.140460406654E+00
   88     1 H    -2.140460406654E+00  6.199244308827E+00 -4.241453103871E+00
   89     1 H     6.199244308827E+00 -4.241453103871E+00 -2.140460406654E+00
   90     1 H     2.140460406654E+00  6.199244308827E+00  4.241453103871E+00
   91     1 H     2.140460406654E+00 -4.241453103871E+00 -6.199244308827E+00
   92     1 H    -2.140460406654E+00  4.241453103871E+00 -6.199244308827E+00
   93     1 H    -2.140460406654E+00 -4.241453103871E+00  6.199244308827E+00
   94     1 H     2.140460406654E+00  4.241453103871E+00  6.199244308827E+00
   95     1 H    -4.241453103871E+00 -6.199244308827E+00  2.140460406654E+00
   96     1 H    -6.199244308827E+00  2.140460406654E+00 -4.241453103871E+00
   97     1 H     4.241453103871E+00  6.199244308827E+00  2.140460406654E+00
   98     1 H    -6.199244308827E+00 -2.140460406654E+00  4.241453103871E+00
   99     1 H     4.241453103871E+00 -6.199244308827E+00 -2.140460406654E+00
  100     1 H     6.199244308827E+00 -2.140460406654E+00 -4.241453103871E+00
  101     1 H    -4.241453103871E+00  6.199244308827E+00 -2.140460406654E+00
  102     1 H     6.199244308827E+00  2.140460406654E+00  4.241453103871E+00

 *******************************************************************************
 *** PSEUDOPOTENTIAL INFORMATION ***
 *******************************************************************************

 ATOMIC NUMBER  30, NUCLEAR CHARGE 20.000, GIVEN IN INPUT       PSEUDOPOTENTIAL
   TYPE       EXPONENT      COEFF.    N      EXPONENT      COEFF.    N
  P0 TMS    34.1500000  399.9872820   0    14.5900000   85.4856550   0
  P1 TMS    39.7800000  277.1489600   0    14.9500000   69.0522050   0
  P2 TMS    43.8000000  -34.1493490   0    14.9800000   -3.2918310   0

 *******************************************************************************
 LOCAL ATOMIC FUNCTIONS BASIS SET
 *******************************************************************************
   ATOM   X(AU)   Y(AU)   Z(AU)  N. TYPE  EXPONENT  S COEF   P COEF   D/F/G COEF
 *******************************************************************************
   1 ZN -24.352  16.235   0.000
                                  1 S  
                                         3.032E+01 2.191E-01 0.000E+00 0.000E+00
                                         1.632E+01-2.326E-01 0.000E+00 0.000E+00
                                         1.141E+01-9.547E-01 0.000E+00 0.000E+00
                                  2 S  
                                         2.569E+00 1.000E+00 0.000E+00 0.000E+00
                                  3 S  
                                         1.063E+00 1.000E+00 0.000E+00 0.000E+00
                                  4 S  
                                         2.500E-01 1.000E+00 0.000E+00 0.000E+00
                                  5 S  
                                         1.200E-01 1.000E+00 0.000E+00 0.000E+00
                           6-     8 P  
                                         1.118E+02 0.000E+00 2.328E-02 0.000E+00
                                         1.913E+01 0.000E+00-1.010E+00 0.000E+00
                           9-    11 P  
                                         5.469E+00 0.000E+00 3.202E-01 0.000E+00
                                         2.506E+00 0.000E+00 7.181E-01 0.000E+00
                          12-    14 P  
                                         9.419E-01 0.000E+00 1.000E+00 0.000E+00
                          15-    17 P  
                                         2.500E-01 0.000E+00 1.000E+00 0.000E+00
                          18-    20 P  
                                         1.200E-01 0.000E+00 1.000E+00 0.000E+00
                          21-    25 D  
                                         4.465E+01 0.000E+00 0.000E+00 4.725E-02
                                         1.344E+01 0.000E+00 0.000E+00 2.189E-01
                                         4.682E+00 0.000E+00 0.000E+00 4.525E-01
                                         1.603E+00 0.000E+00 0.000E+00 5.186E-01
                          26-    30 D  
                                         4.828E-01 0.000E+00 0.000E+00 1.000E+00
                          31-    35 D  
                                         1.100E-01 0.000E+00 0.000E+00 1.000E+00
                          36-    42 F  
                                         2.614E+00 0.000E+00 0.000E+00 1.000E+00
   2 ZN -24.352   0.000  16.235
   3 ZN   0.000 -24.352  16.235
   4 ZN  16.235   0.000 -24.352
   5 ZN  16.235 -24.352   0.000
   6 ZN   0.000  16.235 -24.352
   7 N    6.053 -15.293   3.073
                                253 S  
                                         6.293E+03 1.970E-03 0.000E+00 0.000E+00
                                         9.490E+02 1.496E-02 0.000E+00 0.000E+00
                                         2.188E+02 7.350E-02 0.000E+00 0.000E+00
                                         6.369E+01 2.489E-01 0.000E+00 0.000E+00
                                         1.883E+01 6.025E-01 0.000E+00 0.000E+00
                                         2.720E+00 2.562E-01 0.000E+00 0.000E+00
                         254-   257 SP 
                                         3.063E+01 1.119E-01 3.831E-02 0.000E+00
                                         7.026E+00 9.217E-01 2.374E-01 0.000E+00
                                         2.112E+00-2.569E-03 8.176E-01 0.000E+00
                         258-   261 SP 
                                         6.840E-01 1.000E+00 1.000E+00 0.000E+00
                         262-   265 SP 
                                         2.009E-01 1.000E+00 1.000E+00 0.000E+00
                         266-   270 D  
                                         9.130E-01 0.000E+00 0.000E+00 1.000E+00
   8 N   -6.053  15.293   3.073
   9 N    6.053  15.293  -3.073
  10 N   -6.053 -15.293  -3.073
  11 N    3.073   6.053 -15.293
  12 N  -15.293   3.073   6.053
  13 N   -3.073  -6.053 -15.293
  14 N   15.293   3.073  -6.053
  15 N    3.073  -6.053  15.293
  16 N   15.293  -3.073   6.053
  17 N   -3.073   6.053  15.293
  18 N  -15.293  -3.073  -6.053
  19 N  -15.293   6.053   3.073
  20 N   15.293  -6.053   3.073
  21 N   15.293   6.053  -3.073
  22 N  -15.293  -6.053  -3.073
  23 N    6.053   3.073 -15.293
  24 N    3.073 -15.293   6.053
  25 N   -6.053  -3.073 -15.293
  26 N    3.073  15.293  -6.053
  27 N   -6.053   3.073  15.293
  28 N   -3.073  15.293   6.053
  29 N    6.053  -3.073  15.293
  30 N   -3.073 -15.293  -6.053
  31 CL   2.468  13.642   2.468
                                685 S  
                                         1.058E+05 7.380E-04 0.000E+00 0.000E+00
                                         1.587E+04 5.718E-03 0.000E+00 0.000E+00
                                         3.620E+03 2.950E-02 0.000E+00 0.000E+00
                                         1.031E+03 1.173E-01 0.000E+00 0.000E+00
                                         3.399E+02 3.629E-01 0.000E+00 0.000E+00
                                         1.245E+02 5.841E-01 0.000E+00 0.000E+00
                                686 S  
                                         1.245E+02 1.342E-01 0.000E+00 0.000E+00
                                         4.951E+01 6.242E-01 0.000E+00 0.000E+00
                                         2.081E+01 2.918E-01 0.000E+00 0.000E+00
                                687 S  
                                         6.583E+00 1.000E+00 0.000E+00 0.000E+00
                                688 S  
                                         2.565E+00 1.000E+00 0.000E+00 0.000E+00
                                689 S  
                                         5.598E-01 1.000E+00 0.000E+00 0.000E+00
                                690 S  
                                         1.833E-01 1.000E+00 0.000E+00 0.000E+00
                         691-   693 P  
                                         5.898E+02 0.000E+00 2.391E-03 0.000E+00
                                         1.398E+02 0.000E+00 1.850E-02 0.000E+00
                                         4.514E+01 0.000E+00 8.138E-02 0.000E+00
                                         1.687E+01 0.000E+00 2.216E-01 0.000E+00
                                         6.741E+00 0.000E+00 7.726E-01 0.000E+00
                         694-   696 P  
                                         6.741E+00 0.000E+00-1.572E+00 0.000E+00
                                         2.772E+00 0.000E+00 9.924E-01 0.000E+00
                         697-   699 P  
                                         1.024E+00 0.000E+00 1.000E+00 0.000E+00
                         700-   702 P  
                                         3.814E-01 0.000E+00 1.000E+00 0.000E+00
                         703-   705 P  
                                         1.094E-01 0.000E+00 1.000E+00 0.000E+00
                         706-   710 D  
                                         7.500E-01 0.000E+00 0.000E+00 1.000E+00
  32 CL  -2.468 -13.642   2.468
  33 CL   2.468 -13.642  -2.468
  34 CL  -2.468  13.642  -2.468
  35 CL   2.468   2.468  13.642
  36 CL  13.642   2.468   2.468
  37 CL  -2.468  -2.468  13.642
  38 CL -13.642   2.468  -2.468
  39 CL   2.468  -2.468 -13.642
  40 CL -13.642  -2.468   2.468
  41 CL  -2.468   2.468 -13.642
  42 CL  13.642  -2.468  -2.468
  43 C    3.948  16.134   3.948
                                997 S  
                                         4.563E+03 1.967E-03 0.000E+00 0.000E+00
                                         6.820E+02 1.523E-02 0.000E+00 0.000E+00
                                         1.550E+02 7.613E-02 0.000E+00 0.000E+00
                                         4.446E+01 2.608E-01 0.000E+00 0.000E+00
                                         1.303E+01 6.165E-01 0.000E+00 0.000E+00
                                         1.828E+00 2.210E-01 0.000E+00 0.000E+00
                         998-  1001 SP 
                                         2.096E+01 1.147E-01 4.025E-02 0.000E+00
                                         4.803E+00 9.200E-01 2.376E-01 0.000E+00
                                         1.459E+00-3.031E-03 8.159E-01 0.000E+00
                        1002-  1005 SP 
                                         4.835E-01 1.000E+00 1.000E+00 0.000E+00
                        1006-  1009 SP 
                                         1.456E-01 1.000E+00 1.000E+00 0.000E+00
                        1010-  1014 D  
                                         6.260E-01 0.000E+00 0.000E+00 1.000E+00
  44 C   -3.948 -16.134   3.948
  45 C    3.948 -16.134  -3.948
  46 C   -3.948  16.134  -3.948
  47 C    3.948   3.948  16.134
  48 C   16.134   3.948   3.948
  49 C   -3.948  -3.948  16.134
  50 C  -16.134   3.948  -3.948
  51 C    3.948  -3.948 -16.134
  52 C  -16.134  -3.948   3.948
  53 C   -3.948   3.948 -16.134
  54 C   16.134  -3.948  -3.948
  55 C   -9.649   2.852 -11.473
  56 C    9.649  -2.852 -11.473
  57 C   -9.649  -2.852  11.473
  58 C    9.649   2.852  11.473
  59 C  -11.473  -9.649   2.852
  60 C    2.852 -11.473  -9.649
  61 C   11.473   9.649   2.852
  62 C   -2.852 -11.473   9.649
  63 C  -11.473   9.649  -2.852
  64 C   -2.852  11.473  -9.649
  65 C   11.473  -9.649  -2.852
  66 C    2.852  11.473   9.649
  67 C    2.852  -9.649 -11.473
  68 C   -2.852   9.649 -11.473
  69 C   -2.852  -9.649  11.473
  70 C    2.852   9.649  11.473
  71 C   -9.649 -11.473   2.852
  72 C  -11.473   2.852  -9.649
  73 C    9.649  11.473   2.852
  74 C  -11.473  -2.852   9.649
  75 C    9.649 -11.473  -2.852
  76 C   11.473  -2.852  -9.649
  77 C   -9.649  11.473  -2.852
  78 C   11.473   2.852   9.649
  79 H   -8.015   4.045 -11.715
                               1645 S  
                                         3.387E+01 2.549E-02 0.000E+00 0.000E+00
                                         5.095E+00 1.904E-01 0.000E+00 0.000E+00
                                         1.159E+00 8.522E-01 0.000E+00 0.000E+00
                               1646 S  
                                         3.258E-01 1.000E+00 0.000E+00 0.000E+00
                               1647 S  
                                         1.027E-01 1.000E+00 0.000E+00 0.000E+00
                        1648-  1650 P  
                                         7.500E-01 0.000E+00 1.000E+00 0.000E+00
  80 H    8.015  -4.045 -11.715
  81 H   -8.015  -4.045  11.715
  82 H    8.015   4.045  11.715
  83 H  -11.715  -8.015   4.045
  84 H    4.045 -11.715  -8.015
  85 H   11.715   8.015   4.045
  86 H   -4.045 -11.715   8.015
  87 H  -11.715   8.015  -4.045
  88 H   -4.045  11.715  -8.015
  89 H   11.715  -8.015  -4.045
  90 H    4.045  11.715   8.015
  91 H    4.045  -8.015 -11.715
  92 H   -4.045   8.015 -11.715
  93 H   -4.045  -8.015  11.715
  94 H    4.045   8.015  11.715
  95 H   -8.015 -11.715   4.045
  96 H  -11.715   4.045  -8.015
  97 H    8.015  11.715   4.045
  98 H  -11.715  -4.045   8.015
  99 H    8.015 -11.715  -4.045
 100 H   11.715  -4.045  -8.015
 101 H   -8.015  11.715  -4.045
 102 H   11.715   4.045   8.015
 INFORMATION **** SET_MPP **** PCRYSTAL CALCULATION
 INFORMATION **** READM2 **** NEW DEFAULT: FOCK/KS MATRIX MIXING SET TO 30 %
 INFORMATION **** READM2 **** NEW DEFAULT: FULL DIRECT SCF MODE
 INFORMATION **** READM2 **** NEW DEFAULT: COULOMB BIPOLAR BUFFER SET TO 32 Mb
 INFORMATION **** READM2 **** NEW DEFAULT: EXCHANGE BIPOLAR BUFFER SET TO 32 Mb

 *******************************************************************************
 NEW DEFAULT: DFT INTEGRATION GRID INCREASED TO XLGRID
 NEW DEFAULT: DIIS ACCELERATOR ACTIVE
 USE KEYWORD NODIIS TO TURN IT OFF
 *******************************************************************************

 INFORMATION **** TOLINTEG **** COULOMB AND EXCHANGE SERIES TOLERANCES MODIFIED
 INFORMATION **** TOLDEE **** SCF TOL ON TOTAL ENERGY SET TO          10
 *******************************************************************************
 N. OF ATOMS PER CELL       102  COULOMB OVERLAP TOL         (T1) 10**   -7
 NUMBER OF SHELLS           624  COULOMB PENETRATION TOL     (T2) 10**   -7
 NUMBER OF AO              1788  EXCHANGE OVERLAP TOL        (T3) 10**   -7
 N. OF ELECTRONS PER CELL   732  EXCHANGE PSEUDO OVP (F(G))  (T4) 10**  -10
 CORE ELECTRONS PER CELL    240  EXCHANGE PSEUDO OVP (P(G))  (T5) 10**  -40
 N. OF SYMMETRY OPERATORS    24  POLE ORDER IN MONO ZONE                  4
 *******************************************************************************
 TYPE OF CALCULATION :  RESTRICTED CLOSED SHELL
 KOHN-SHAM HAMILTONIAN

 (EXCHANGE)[CORRELATION] FUNCTIONAL:(M06-2X)[M06-2X]


 HYBRID EXCHANGE - PERCENTAGE OF FOCK EXCHANGE    54.0000
 CORE  PSEUDO POTENTIAL         TOL. ON PSEUDO              (TP) 10**- 6

 CAPPA:IS1  2;IS2  2;IS3  2; K PTS MONK NET   3; SYMMOPS:K SPACE  48;G SPACE  24

 *******************************************************************************
 MAX NUMBER OF SCF CYCLES      50  CONVERGENCE ON DELTAP        10**-20
 WEIGHT OF F(I) IN F(I+1)      30% CONVERGENCE ON ENERGY        10**-10
 SHRINK. FACT.(MONKH.)    2  2  2  NUMBER OF K POINTS IN THE IBZ      3
 SHRINKING FACTOR(GILAT NET)    2  NUMBER OF K POINTS(GILAT NET)      3
 *******************************************************************************
 *** K POINTS COORDINATES (OBLIQUE COORDINATES IN UNITS OF IS =  2)
   1-R(  0  0  0)   2-R(  1  0  0)   3-R(  1  1  1)

 DIRECT LATTICE VECTORS COMPON. (A.U.)     RECIP. LATTICE VECTORS COMPON. (A.U.) 
        X            Y            Z              X            Y            Z
  -16.2349884   16.2349884   16.2349884      0.0000000    0.1935075    0.1935075
   16.2349884  -16.2349884   16.2349884      0.1935075    0.0000000    0.1935075
   16.2349884   16.2349884  -16.2349884      0.1935075    0.1935075    0.0000000

 DISK SPACE FOR EIGENVECTORS (FTN 10)     9590832 REALS

 SYMMETRY ADAPTION OF THE BLOCH FUNCTIONS ENABLED
 TTTTTTTTTTTTTTTTTTTTTTTTTTTTTT gordsh1     TELAPSE        2.69 TCPU        0.30

 MATRIX SIZE: P(G) 8636868, F(G)  599826, P(G) IRR  186359, F(G) IRR   27093
 MAX G-VECTOR INDEX FOR 1- AND 2-ELECTRON INTEGRALS 181

 TTTTTTTTTTTTTTTTTTTTTTTTTTTTTT INPUT       TELAPSE        2.78 TCPU        0.39

 NEIGHBORS OF THE NON-EQUIVALENT ATOMS

 N = NUMBER OF NEIGHBORS AT DISTANCE R
    ATOM  N     R/ANG      R/AU   NEIGHBORS (ATOM LABELS AND CELL INDICES)
   1 ZN   4     2.0217     3.8204    7 N    1-1 0    9 N    0-1-1   25 N    1 0 0
                                    27 N    0-1 0
   1 ZN   4     3.0390     5.7429   43 C    0-1-1   45 C    1-1 0   49 C    0-1 0
                                    53 C    1 0 0
   1 ZN   4     3.0469     5.7578   55 C    1 0 0   57 C    0-1 0   73 C    0-1-1
                                    75 C    1-1 0
   1 ZN   4     3.2103     6.0665   79 H    1 0 0   81 H    0-1 0   97 H    0-1-1
                                    99 H    1-1 0
   1 ZN   4     3.5392     6.6882   31 CL   0-1-1   33 CL   1-1 0   37 CL   0-1 0
                                    41 CL   1 0 0
   1 ZN   4     4.1927     7.9230   61 C    0-1-1   65 C    1-1 0   72 C    1 0 0
                                    74 C    0-1 0

   7 N    1     1.3263     2.5063   43 C   -1 0-1
   7 N    1     1.3782     2.6044   55 C    0 1 0
   7 N    1     2.0217     3.8204    1 ZN  -1 1 0
   7 N    1     2.1441     4.0517   79 H    0 1 0
   7 N    1     2.2235     4.2018   72 C    0 1 0
   7 N    1     2.2298     4.2136   24 N    0 0 0

  31 CL   1     1.7225     3.2551   43 C    0 0 0
  31 CL   2     2.6834     5.0710    7 N    1 0 1   24 N    1 0 1
  31 CL   2     3.2179     6.0810   90 H    0 0 0   97 H    0 0 0
  31 CL   2     3.5392     6.6882    1 ZN   0 1 1    6 ZN   1 1 0
  31 CL   2     3.5999     6.8028    9 N    0 0 0   28 N    0 0 0
  31 CL   1     3.6934     6.9795   34 CL   0 0 0

  43 C    2     1.3263     2.5063    7 N    1 0 1   24 N    1 0 1
  43 C    1     1.7225     3.2551   31 CL   0 0 0
  43 C    2     2.1389     4.0420   55 C    1 1 1   72 C    1 1 1
  43 C    2     3.0390     5.7429    1 ZN   0 1 1    6 ZN   1 1 0
  43 C    2     3.1643     5.9797   79 H    1 1 1   96 H    1 1 1
  43 C    2     3.1786     6.0067   90 H    0 0 0   97 H    0 0 0

  55 C    1     1.0780     2.0371   79 H    0 0 0
  55 C    1     1.3654     2.5803   72 C    0 0 0
  55 C    1     1.3782     2.6044    7 N    0-1 0
  55 C    1     2.1389     4.0420   43 C   -1-1-1
  55 C    1     2.2232     4.2012   96 H    0 0 0
  55 C    1     2.2235     4.2018   24 N    0-1 0

  79 H    1     1.0780     2.0371   55 C    0 0 0
  79 H    1     2.1441     4.0517    7 N    0-1 0
  79 H    1     2.2232     4.2012   72 C    0 0 0
  79 H    1     2.7687     5.2322   96 H    0 0 0
  79 H    1     2.9713     5.6149   92 H    0 0 0
  79 H    1     3.1142     5.8849   27 N   -1-1 0


 SYMMETRY ALLOWED ELASTIC DISTORTION 1
  0.5773503  0.0000000  0.0000000
  0.0000000  0.5773503  0.0000000
  0.0000000  0.0000000  0.5773503

 SYMMETRY ALLOWED INTERNAL DEGREE(S) OF FREEDOM:  13
 TTTTTTTTTTTTTTTTTTTTTTTTTTTTTT SYMM        TELAPSE        2.96 TCPU        0.57
 TTTTTTTTTTTTTTTTTTTTTTTTTTTTTT INT_SCREEN  TELAPSE        3.00 TCPU        0.60

 ************************************************************************
 ************************************************************************
 * ELAPIEZO OPTION, E. ALBANESE, A. ERBA, B. CIVALLERI, R. DOVESI       *
 *                                                                      *
 * IT IS ASSUMED THAT THE INPUT IS FROM AN OPTIMIZED RUN                *

 CONVERGENCE CRITERION FOR ENERGY, TOLDEE =          1.0000E-08
 CONVERGENCE CRITERION FOR RMS GRADIENT, TOLDEG =    3.0000E-04
 CONVERGENCE CRITERION FOR RMS DISPLACEMENT, TOLDEX  6.2000E-04
 MAGNITUDE OF STEPSIZE FOR ADIMENSIONAL STRAINS =    1.5000E-02
 NUMBER OF POINTS (TOTAL) IN NUMERICAL 2ND DERIVATIVE=        3
 ************************************************************************
 ************************************************************************

 ************************************************************************

  Y. NOEL POST DOC. TURIN 2002

  THIS ROUTINE EVALUATES THE NON ZERO ELEMENTS OF THE ELASTIC TENSOR 

  ORDER OF THE TENSOR : 4

 |  1 A    1 B    1 B     .      .      .     |
 |         1 A    1 B     .      .      .     |
 |                1 A     .      .      .     |
 |                       1 C     .      .     |
 |                              1 C     .     |
 |                                     1 C    |

 EACH  LETTER   CORRESPONDS  TO  AN  INDEPENDENT  COMPONENT.
 INTERDEPENDENT COMPONENTS (WITH SAME LETTER) ARE RELATED BY
 THE COEFFICIENT THAT PRECEEDS EACH LETTER.

 ************************************************************************


 ************************************************************************

  Y. NOEL POST DOC. TURIN 2002

  THIS ROUTINE EVALUATES THE NON ZERO ELEMENTS OF THE PIEZOELECTRIC TENSOR 

  ORDER OF THE TENSOR : 3

 |   .      .      .     1 A     .      .     |
 |   .      .      .      .     1 A     .     |
 |   .      .      .      .      .     1 A    |

 EACH  LETTER   CORRESPONDS  TO  AN  INDEPENDENT  COMPONENT.
 INTERDEPENDENT COMPONENTS (WITH SAME LETTER) ARE RELATED BY
 THE COEFFICIENT THAT PRECEEDS EACH LETTER.

 ************************************************************************


 LIST OF ACTIVE DEFORMATIONS: 
             1
             4
 INFORMATION **** EXCBUF **** EXCH. BIPO BUFFER: WORDS USED =     4000000
 WARNING **** EXCBUF **** EXCH. BIPO BUFFER TOO SMALL - TO AVOID I/O SET EXCHSIZE =     6505794

 DFT PARAMETERS

     ATOM       ELECTRONS   NET CHARGE   R(ANGSTROM)
   1 230  ZN     20.0000      0.0000     1.37000000
   7   7  N       7.0000      0.0000     0.74000000
  31  17  CL     17.0000      0.0000     0.99000000
  43   6  C       6.0000      0.0000     0.77000000
  79   1  H       1.0000      0.0000     1.11000000

 SIZE OF GRID=     273207
 TTTTTTTTTTTTTTTTTTTTTTTTTTTTTT MAKE_GRID2  TELAPSE        4.70 TCPU        2.25
 BECKE WEIGHT FUNCTION
 RADSAFE =     2.00
 TOLERANCES - DENSITY:10**- 6; POTENTIAL:10**- 9; GRID WGT:10**-14

 RADIAL INTEGRATION  - INTERVALS (POINTS,UPPER LIMIT):            1( 99,  4.0*R)

 ANGULAR INTEGRATION - INTERVALS (ACCURACY LEVEL [N. POINTS] UPPER LIMIT):
  1(  6[ 146]   0.2)  2( 11[ 302]   0.5)  3( 14[ 590]   0.9)  4( 18[1454]   3.5)
  5( 14[ 590]9999.0)
 TTTTTTTTTTTTTTTTTTTTTTTTTTTTTT INT_CALC    TELAPSE        4.74 TCPU        2.29
 EEEEEEEEEE INT_CALC TERMINATION  DATE 11 11 2020 TIME 14:16:13.8

 *******************************************************************************
 ZIFCl_start                                                                     
 CRYSTAL - SCF - TYPE OF CALCULATION :  RESTRICTED CLOSED SHELL
 *******************************************************************************

 CAPPA:IS1  2;IS2  2;IS3  2; K PTS MONK NET   3; SYMMOPS:K SPACE  48;G SPACE  24

 TTTTTTTTTTTTTTTTTTTTTTTTTTTTTT SDIK        TELAPSE        4.97 TCPU        2.52

 AAAAAAAAAAAAAAAAAAAAAAAAAAAAAAAAAAAAAAAAAAAAAAAAAAAAAAAAAAAAAAAAAAAAAAAAAAAAAAA
         ATOMIC WAVEFUNCTION(S)


 NUCLEAR CHARGE 20.0  SYMMETRY SPECIES            S    P    D
 N. ELECTRONS   20.0  NUMBER OF PRIMITIVE GTOS    7    7    6
                      NUMBER OF CONTRACTED GTOS   5    5    3
                      NUMBER OF CLOSED SHELLS     2    1    1
                      OPEN SHELL OCCUPATION       0    0    0

  ZNUC SCFIT  TOTAL HF ENERGY   KINETIC ENERGY   VIRIAL THEOREM ACCURACY
  20.0  35   -2.259494290E+02  1.538488917E+02 -2.468645152E+00  3.9E-06

 NUCLEAR CHARGE  7.0  SYMMETRY SPECIES            S    P
 N. ELECTRONS    7.0  NUMBER OF PRIMITIVE GTOS   11    5
                      NUMBER OF CONTRACTED GTOS   4    3
                      NUMBER OF CLOSED SHELLS     2    0
                      OPEN SHELL OCCUPATION       0    3

  ZNUC SCFIT  TOTAL HF ENERGY   KINETIC ENERGY   VIRIAL THEOREM ACCURACY
   7.0  11   -5.439473665E+01  5.441433682E+01 -1.999639798E+00  3.6E-06

 NUCLEAR CHARGE 17.0  SYMMETRY SPECIES            S    P
 N. ELECTRONS   17.0  NUMBER OF PRIMITIVE GTOS   13   10
                      NUMBER OF CONTRACTED GTOS   6    5
                      NUMBER OF CLOSED SHELLS     3    1
                      OPEN SHELL OCCUPATION       0    5

  ZNUC SCFIT  TOTAL HF ENERGY   KINETIC ENERGY   VIRIAL THEOREM ACCURACY
  17.0  10   -4.594686980E+02  4.594737850E+02 -1.999988929E+00  4.2E-06

 NUCLEAR CHARGE  6.0  SYMMETRY SPECIES            S    P
 N. ELECTRONS    6.0  NUMBER OF PRIMITIVE GTOS   11    5
                      NUMBER OF CONTRACTED GTOS   4    3
                      NUMBER OF CLOSED SHELLS     2    0
                      OPEN SHELL OCCUPATION       0    2

  ZNUC SCFIT  TOTAL HF ENERGY   KINETIC ENERGY   VIRIAL THEOREM ACCURACY
   6.0  11   -3.768480057E+01  3.769831118E+01 -1.999641612E+00  2.0E-06

 NUCLEAR CHARGE  1.0  SYMMETRY SPECIES            S
 N. ELECTRONS    1.0  NUMBER OF PRIMITIVE GTOS    5
                      NUMBER OF CONTRACTED GTOS   3
                      NUMBER OF CLOSED SHELLS     0
                      OPEN SHELL OCCUPATION       1

  ZNUC SCFIT  TOTAL HF ENERGY   KINETIC ENERGY   VIRIAL THEOREM ACCURACY
   1.0   1   -4.998098153E-01  4.997907537E-01 -2.000038139E+00  9.6E-17

 AAAAAAAAAAAAAAAAAAAAAAAAAAAAAAAAAAAAAAAAAAAAAAAAAAAAAAAAAAAAAAAAAAAAAAAAAAAAAAA

 CHARGE NORMALIZATION FACTOR   1.00000000
 TOTAL ATOMIC CHARGES:
  20.0000000  20.0000000  20.0000000  20.0000000  20.0000000  20.0000000
   7.0000000   7.0000000   7.0000000   7.0000000   7.0000000   7.0000000
   7.0000000   7.0000000   7.0000000   7.0000000   7.0000000   7.0000000
   7.0000000   7.0000000   7.0000000   7.0000000   7.0000000   7.0000000
   7.0000000   7.0000000   7.0000000   7.0000000   7.0000000   7.0000000
  17.0000000  17.0000000  17.0000000  17.0000000  17.0000000  17.0000000
  17.0000000  17.0000000  17.0000000  17.0000000  17.0000000  17.0000000
   6.0000000   6.0000000   6.0000000   6.0000000   6.0000000   6.0000000
   6.0000000   6.0000000   6.0000000   6.0000000   6.0000000   6.0000000
   6.0000000   6.0000000   6.0000000   6.0000000   6.0000000   6.0000000
   6.0000000   6.0000000   6.0000000   6.0000000   6.0000000   6.0000000
   6.0000000   6.0000000   6.0000000   6.0000000   6.0000000   6.0000000
   6.0000000   6.0000000   6.0000000   6.0000000   6.0000000   6.0000000
   1.0000000   1.0000000   1.0000000   1.0000000   1.0000000   1.0000000
   1.0000000   1.0000000   1.0000000   1.0000000   1.0000000   1.0000000
   1.0000000   1.0000000   1.0000000   1.0000000   1.0000000   1.0000000
   1.0000000   1.0000000   1.0000000   1.0000000   1.0000000   1.0000000
 TTTTTTTTTTTTTTTTTTTTTTTTTTTTTT MOQGAD      TELAPSE        5.08 TCPU        2.63
 TTTTTTTTTTTTTTTTTTTTTTTTTTTTTT SHELLXN     TELAPSE        8.40 TCPU        5.21
 TTTTTTTTTTTTTTTTTTTTTTTTTTTTTT MONMO3      TELAPSE        9.74 TCPU        6.56
 NUMERICALLY INTEGRATED DENSITY    731.9999163586
 TTTTTTTTTTTTTTTTTTTTTTTTTTTTTT NUMDFT      TELAPSE       10.38 TCPU        7.20
 CYC   0 ETOT(AU) -9.611399832477E+03 DETOT -9.61E+03 tst  0.00E+00 PX  1.00E+00
 TTTTTTTTTTTTTTTTTTTTTTTTTTTTTT DIIS        TELAPSE       10.42 TCPU        7.24
 TTTTTTTTTTTTTTTTTTTTTTTTTTTTTT FDIK        TELAPSE       11.28 TCPU        7.96
 INSULATING STATE
 TOP OF VALENCE BANDS -    BAND    366; K    3; EIG -2.7363901E-01 AU
 TOP OF VALENCE BANDS -    BAND    366; K    1; EIG -2.7387618E-01 AU
 BOTTOM OF VIRTUAL BANDS - BAND    367; K    2; EIG -3.4947706E-02 AU
 INDIRECT ENERGY BAND GAP:   6.4951 eV
 BOTTOM OF VIRTUAL BANDS - BAND    367; K    1; EIG -3.4885695E-02 AU
 TTTTTTTTTTTTTTTTTTTTTTTTTTTTTT PDIG        TELAPSE       11.44 TCPU        8.12
 CHARGE NORMALIZATION FACTOR   1.00000000
 TOTAL ATOMIC CHARGES:
  18.2667158  18.2667158  18.2667158  18.2667158  18.2667158  18.2667158
   7.6771012   7.6771012   7.6771012   7.6771012   7.6771012   7.6771012
   7.6771012   7.6771012   7.6771012   7.6771012   7.6771012   7.6771012
   7.6771012   7.6771012   7.6771012   7.6771012   7.6771012   7.6771012
   7.6771012   7.6771012   7.6771012   7.6771012   7.6771012   7.6771012
  17.0680080  17.0680080  17.0680080  17.0680080  17.0680080  17.0680080
  17.0680080  17.0680080  17.0680080  17.0680080  17.0680080  17.0680080
   5.5164794   5.5164794   5.5164794   5.5164794   5.5164794   5.5164794
   5.5164794   5.5164794   5.5164794   5.5164794   5.5164794   5.5164794
   6.1837436   6.1837436   6.1837436   6.1837436   6.1837436   6.1837436
   6.1837436   6.1837436   6.1837436   6.1837436   6.1837436   6.1837436
   6.1837436   6.1837436   6.1837436   6.1837436   6.1837436   6.1837436
   6.1837436   6.1837436   6.1837436   6.1837436   6.1837436   6.1837436
   0.7802325   0.7802325   0.7802325   0.7802325   0.7802325   0.7802325
   0.7802325   0.7802325   0.7802325   0.7802325   0.7802325   0.7802325
   0.7802325   0.7802325   0.7802325   0.7802325   0.7802325   0.7802325
   0.7802325   0.7802325   0.7802325   0.7802325   0.7802325   0.7802325
 TTTTTTTTTTTTTTTTTTTTTTTTTTTTTT MOQGAD      TELAPSE       11.45 TCPU        8.13
 TTTTTTTTTTTTTTTTTTTTTTTTTTTTTT SHELLXN     TELAPSE       15.54 TCPU       10.80
 TTTTTTTTTTTTTTTTTTTTTTTTTTTTTT MONMO3      TELAPSE       17.28 TCPU       12.54
 NUMERICALLY INTEGRATED DENSITY    731.9999509699
 TTTTTTTTTTTTTTTTTTTTTTTTTTTTTT NUMDFT      TELAPSE       18.18 TCPU       13.43
 CYC   1 ETOT(AU) -9.585711633192E+03 DETOT  2.57E+01 tst  0.00E+00 PX  1.00E+00
 TTTTTTTTTTTTTTTTTTTTTTTTTTTTTT DIIS        TELAPSE       18.25 TCPU       13.51
 DIIS TEST: 0.12243E+02 AT SCF   CYCLE   1 - MIX   30 %
 TTTTTTTTTTTTTTTTTTTTTTTTTTTTTT FDIK        TELAPSE       18.75 TCPU       13.85
 INSULATING STATE
 TOP OF VALENCE BANDS -    BAND    366; K    3; EIG -2.5818393E-01 AU
 TOP OF VALENCE BANDS -    BAND    366; K    1; EIG -2.5841036E-01 AU
 BOTTOM OF VIRTUAL BANDS - BAND    367; K    3; EIG  3.3358135E-03 AU
 DIRECT ENERGY BAND GAP:   7.1163 eV
 BOTTOM OF VIRTUAL BANDS - BAND    367; K    1; EIG  3.7161509E-03 AU
 TTTTTTTTTTTTTTTTTTTTTTTTTTTTTT PDIG        TELAPSE       18.91 TCPU       14.01
 CHARGE NORMALIZATION FACTOR   1.00000000
 TOTAL ATOMIC CHARGES:
  18.6673847  18.6673847  18.6673847  18.6673847  18.6673847  18.6673847
   7.4945793   7.4945793   7.4945793   7.4945793   7.4945793   7.4945793
   7.4945793   7.4945793   7.4945793   7.4945793   7.4945793   7.4945793
   7.4945793   7.4945793   7.4945793   7.4945793   7.4945793   7.4945793
   7.4945793   7.4945793   7.4945793   7.4945793   7.4945793   7.4945793
  16.9918111  16.9918111  16.9918111  16.9918111  16.9918111  16.9918111
  16.9918111  16.9918111  16.9918111  16.9918111  16.9918111  16.9918111
   6.0097405   6.0097405   6.0097405   6.0097405   6.0097405   6.0097405
   6.0097405   6.0097405   6.0097405   6.0097405   6.0097405   6.0097405
   5.9699118   5.9699118   5.9699118   5.9699118   5.9699118   5.9699118
   5.9699118   5.9699118   5.9699118   5.9699118   5.9699118   5.9699118
   5.9699118   5.9699118   5.9699118   5.9699118   5.9699118   5.9699118
   5.9699118   5.9699118   5.9699118   5.9699118   5.9699118   5.9699118
   0.8678870   0.8678870   0.8678870   0.8678870   0.8678870   0.8678870
   0.8678870   0.8678870   0.8678870   0.8678870   0.8678870   0.8678870
   0.8678870   0.8678870   0.8678870   0.8678870   0.8678870   0.8678870
   0.8678870   0.8678870   0.8678870   0.8678870   0.8678870   0.8678870
 TTTTTTTTTTTTTTTTTTTTTTTTTTTTTT MOQGAD      TELAPSE       18.92 TCPU       14.02
 TTTTTTTTTTTTTTTTTTTTTTTTTTTTTT SHELLXN     TELAPSE       22.33 TCPU       16.69
 TTTTTTTTTTTTTTTTTTTTTTTTTTTTTT MONMO3      TELAPSE       23.78 TCPU       18.14
 NUMERICALLY INTEGRATED DENSITY    731.9999566371
 TTTTTTTTTTTTTTTTTTTTTTTTTTTTTT NUMDFT      TELAPSE       24.68 TCPU       19.04
 CYC   2 ETOT(AU) -9.586191309928E+03 DETOT -4.80E-01 tst  5.18E-03 PX  9.06E-02
 TTTTTTTTTTTTTTTTTTTTTTTTTTTTTT DIIS        TELAPSE       24.73 TCPU       19.09
 DIIS TEST: 0.52627E+01 AT SCF   CYCLE   2 - DIIS ACTIVE - HISTORY:     2 CYCLES
 TTTTTTTTTTTTTTTTTTTTTTTTTTTTTT FDIK        TELAPSE       25.09 TCPU       19.33
 INSULATING STATE
 TOP OF VALENCE BANDS -    BAND    366; K    3; EIG -2.7331096E-01 AU
 TOP OF VALENCE BANDS -    BAND    366; K    1; EIG -2.7356085E-01 AU
 BOTTOM OF VIRTUAL BANDS - BAND    367; K    1; EIG  3.8045675E-02 AU
 INDIRECT ENERGY BAND GAP:   8.4724 eV
 TTTTTTTTTTTTTTTTTTTTTTTTTTTTTT PDIG        TELAPSE       25.25 TCPU       19.49
 CHARGE NORMALIZATION FACTOR   1.00000000
 TOTAL ATOMIC CHARGES:
  18.6491090  18.6491090  18.6491090  18.6491090  18.6491090  18.6491090
   7.5841997   7.5841997   7.5841997   7.5841997   7.5841997   7.5841997
   7.5841997   7.5841997   7.5841997   7.5841997   7.5841997   7.5841997
   7.5841997   7.5841997   7.5841997   7.5841997   7.5841997   7.5841997
   7.5841997   7.5841997   7.5841997   7.5841997   7.5841997   7.5841997
  17.0193861  17.0193861  17.0193861  17.0193861  17.0193861  17.0193861
  17.0193861  17.0193861  17.0193861  17.0193861  17.0193861  17.0193861
   5.7057270   5.7057270   5.7057270   5.7057270   5.7057270   5.7057270
   5.7057270   5.7057270   5.7057270   5.7057270   5.7057270   5.7057270
   6.0408678   6.0408678   6.0408678   6.0408678   6.0408678   6.0408678
   6.0408678   6.0408678   6.0408678   6.0408678   6.0408678   6.0408678
   6.0408678   6.0408678   6.0408678   6.0408678   6.0408678   6.0408678
   6.0408678   6.0408678   6.0408678   6.0408678   6.0408678   6.0408678
   0.8500987   0.8500987   0.8500987   0.8500987   0.8500987   0.8500987
   0.8500987   0.8500987   0.8500987   0.8500987   0.8500987   0.8500987
   0.8500987   0.8500987   0.8500987   0.8500987   0.8500987   0.8500987
   0.8500987   0.8500987   0.8500987   0.8500987   0.8500987   0.8500987
 TTTTTTTTTTTTTTTTTTTTTTTTTTTTTT MOQGAD      TELAPSE       25.26 TCPU       19.50
 TTTTTTTTTTTTTTTTTTTTTTTTTTTTTT SHELLXN     TELAPSE       28.76 TCPU       22.17
 TTTTTTTTTTTTTTTTTTTTTTTTTTTTTT MONMO3      TELAPSE       30.16 TCPU       23.57
 NUMERICALLY INTEGRATED DENSITY    731.9999531484
 TTTTTTTTTTTTTTTTTTTTTTTTTTTTTT NUMDFT      TELAPSE       31.05 TCPU       24.46
 CYC   3 ETOT(AU) -9.586449288272E+03 DETOT -2.58E-01 tst  8.93E-04 PX  6.71E-02
 TTTTTTTTTTTTTTTTTTTTTTTTTTTTTT DIIS        TELAPSE       31.65 TCPU       25.06
 DIIS TEST: 0.18574E+00 AT SCF   CYCLE   3 - DIIS ACTIVE - HISTORY:     3 CYCLES
 TTTTTTTTTTTTTTTTTTTTTTTTTTTTTT FDIK        TELAPSE       32.58 TCPU       25.41
 INSULATING STATE
 TOP OF VALENCE BANDS -    BAND    366; K    3; EIG -2.8298236E-01 AU
 TOP OF VALENCE BANDS -    BAND    366; K    1; EIG -2.8321267E-01 AU
 BOTTOM OF VIRTUAL BANDS - BAND    367; K    1; EIG  3.6779551E-02 AU
 INDIRECT ENERGY BAND GAP:   8.7012 eV
 TTTTTTTTTTTTTTTTTTTTTTTTTTTTTT PDIG        TELAPSE       32.74 TCPU       25.57
 CHARGE NORMALIZATION FACTOR   1.00000000
 TOTAL ATOMIC CHARGES:
  18.6086800  18.6086800  18.6086800  18.6086800  18.6086800  18.6086800
   7.5923707   7.5923707   7.5923707   7.5923707   7.5923707   7.5923707
   7.5923707   7.5923707   7.5923707   7.5923707   7.5923707   7.5923707
   7.5923707   7.5923707   7.5923707   7.5923707   7.5923707   7.5923707
   7.5923707   7.5923707   7.5923707   7.5923707   7.5923707   7.5923707
  17.0060311  17.0060311  17.0060311  17.0060311  17.0060311  17.0060311
  17.0060311  17.0060311  17.0060311  17.0060311  17.0060311  17.0060311
   5.7585539   5.7585539   5.7585539   5.7585539   5.7585539   5.7585539
   5.7585539   5.7585539   5.7585539   5.7585539   5.7585539   5.7585539
   6.0307068   6.0307068   6.0307068   6.0307068   6.0307068   6.0307068
   6.0307068   6.0307068   6.0307068   6.0307068   6.0307068   6.0307068
   6.0307068   6.0307068   6.0307068   6.0307068   6.0307068   6.0307068
   6.0307068   6.0307068   6.0307068   6.0307068   6.0307068   6.0307068
   0.8424600   0.8424600   0.8424600   0.8424600   0.8424600   0.8424600
   0.8424600   0.8424600   0.8424600   0.8424600   0.8424600   0.8424600
   0.8424600   0.8424600   0.8424600   0.8424600   0.8424600   0.8424600
   0.8424600   0.8424600   0.8424600   0.8424600   0.8424600   0.8424600
 TTTTTTTTTTTTTTTTTTTTTTTTTTTTTT MOQGAD      TELAPSE       32.75 TCPU       25.58
 TTTTTTTTTTTTTTTTTTTTTTTTTTTTTT SHELLXN     TELAPSE       36.35 TCPU       28.25
 TTTTTTTTTTTTTTTTTTTTTTTTTTTTTT MONMO3      TELAPSE       38.34 TCPU       30.24
 NUMERICALLY INTEGRATED DENSITY    731.9999560892
 TTTTTTTTTTTTTTTTTTTTTTTTTTTTTT NUMDFT      TELAPSE       39.24 TCPU       31.14
 CYC   4 ETOT(AU) -9.586457080915E+03 DETOT -7.79E-03 tst  5.17E-05 PX  1.46E-02
 TTTTTTTTTTTTTTTTTTTTTTTTTTTTTT DIIS        TELAPSE       41.60 TCPU       33.50
 DIIS TEST: 0.75344E-01 AT SCF   CYCLE   4 - DIIS ACTIVE - HISTORY:     4 CYCLES
 TTTTTTTTTTTTTTTTTTTTTTTTTTTTTT FDIK        TELAPSE       45.02 TCPU       35.95
 INSULATING STATE
 TOP OF VALENCE BANDS -    BAND    366; K    3; EIG -2.7992245E-01 AU
 TOP OF VALENCE BANDS -    BAND    366; K    1; EIG -2.8015986E-01 AU
 BOTTOM OF VIRTUAL BANDS - BAND    367; K    1; EIG  3.8361001E-02 AU
 INDIRECT ENERGY BAND GAP:   8.6609 eV
 TTTTTTTTTTTTTTTTTTTTTTTTTTTTTT PDIG        TELAPSE       45.19 TCPU       36.12
 CHARGE NORMALIZATION FACTOR   1.00000000
 TOTAL ATOMIC CHARGES:
  18.6276241  18.6276241  18.6276241  18.6276241  18.6276241  18.6276241
   7.5845627   7.5845627   7.5845627   7.5845627   7.5845627   7.5845627
   7.5845627   7.5845627   7.5845627   7.5845627   7.5845627   7.5845627
   7.5845627   7.5845627   7.5845627   7.5845627   7.5845627   7.5845627
   7.5845627   7.5845627   7.5845627   7.5845627   7.5845627   7.5845627
  17.0152449  17.0152449  17.0152449  17.0152449  17.0152449  17.0152449
  17.0152449  17.0152449  17.0152449  17.0152449  17.0152449  17.0152449
   5.7396384   5.7396384   5.7396384   5.7396384   5.7396384   5.7396384
   5.7396384   5.7396384   5.7396384   5.7396384   5.7396384   5.7396384
   6.0368870   6.0368870   6.0368870   6.0368870   6.0368870   6.0368870
   6.0368870   6.0368870   6.0368870   6.0368870   6.0368870   6.0368870
   6.0368870   6.0368870   6.0368870   6.0368870   6.0368870   6.0368870
   6.0368870   6.0368870   6.0368870   6.0368870   6.0368870   6.0368870
   0.8442026   0.8442026   0.8442026   0.8442026   0.8442026   0.8442026
   0.8442026   0.8442026   0.8442026   0.8442026   0.8442026   0.8442026
   0.8442026   0.8442026   0.8442026   0.8442026   0.8442026   0.8442026
   0.8442026   0.8442026   0.8442026   0.8442026   0.8442026   0.8442026
 TTTTTTTTTTTTTTTTTTTTTTTTTTTTTT MOQGAD      TELAPSE       45.20 TCPU       36.14
 TTTTTTTTTTTTTTTTTTTTTTTTTTTTTT SHELLXN     TELAPSE       48.84 TCPU       38.80
 TTTTTTTTTTTTTTTTTTTTTTTTTTTTTT MONMO3      TELAPSE       53.51 TCPU       43.47
 NUMERICALLY INTEGRATED DENSITY    731.9999554803
 TTTTTTTTTTTTTTTTTTTTTTTTTTTTTT NUMDFT      TELAPSE       54.40 TCPU       44.36
 CYC   5 ETOT(AU) -9.586460549249E+03 DETOT -3.47E-03 tst  5.92E-06 PX  6.83E-03
 TTTTTTTTTTTTTTTTTTTTTTTTTTTTTT DIIS        TELAPSE       54.62 TCPU       44.58
 DIIS TEST: 0.62913E-02 AT SCF   CYCLE   5 - DIIS ACTIVE - HISTORY:     5 CYCLES
 TTTTTTTTTTTTTTTTTTTTTTTTTTTTTT FDIK        TELAPSE       55.09 TCPU       44.74
 INSULATING STATE
 TOP OF VALENCE BANDS -    BAND    366; K    3; EIG -2.7963032E-01 AU
 TOP OF VALENCE BANDS -    BAND    366; K    1; EIG -2.7986527E-01 AU
 BOTTOM OF VIRTUAL BANDS - BAND    367; K    1; EIG  3.8295009E-02 AU
 INDIRECT ENERGY BAND GAP:   8.6512 eV
 TTTTTTTTTTTTTTTTTTTTTTTTTTTTTT PDIG        TELAPSE       55.25 TCPU       44.91
 CHARGE NORMALIZATION FACTOR   1.00000000
 TOTAL ATOMIC CHARGES:
  18.6252412  18.6252412  18.6252412  18.6252412  18.6252412  18.6252412
   7.5899634   7.5899634   7.5899634   7.5899634   7.5899634   7.5899634
   7.5899634   7.5899634   7.5899634   7.5899634   7.5899634   7.5899634
   7.5899634   7.5899634   7.5899634   7.5899634   7.5899634   7.5899634
   7.5899634   7.5899634   7.5899634   7.5899634   7.5899634   7.5899634
  17.0111386  17.0111386  17.0111386  17.0111386  17.0111386  17.0111386
  17.0111386  17.0111386  17.0111386  17.0111386  17.0111386  17.0111386
   5.7403752   5.7403752   5.7403752   5.7403752   5.7403752   5.7403752
   5.7403752   5.7403752   5.7403752   5.7403752   5.7403752   5.7403752
   6.0334326   6.0334326   6.0334326   6.0334326   6.0334326   6.0334326
   6.0334326   6.0334326   6.0334326   6.0334326   6.0334326   6.0334326
   6.0334326   6.0334326   6.0334326   6.0334326   6.0334326   6.0334326
   6.0334326   6.0334326   6.0334326   6.0334326   6.0334326   6.0334326
   0.8445369   0.8445369   0.8445369   0.8445369   0.8445369   0.8445369
   0.8445369   0.8445369   0.8445369   0.8445369   0.8445369   0.8445369
   0.8445369   0.8445369   0.8445369   0.8445369   0.8445369   0.8445369
   0.8445369   0.8445369   0.8445369   0.8445369   0.8445369   0.8445369
 TTTTTTTTTTTTTTTTTTTTTTTTTTTTTT MOQGAD      TELAPSE       55.26 TCPU       44.92
 TTTTTTTTTTTTTTTTTTTTTTTTTTTTTT SHELLXN     TELAPSE       59.62 TCPU       47.58
 TTTTTTTTTTTTTTTTTTTTTTTTTTTTTT MONMO3      TELAPSE       61.22 TCPU       49.18
 NUMERICALLY INTEGRATED DENSITY    731.9999554673
 TTTTTTTTTTTTTTTTTTTTTTTTTTTTTT NUMDFT      TELAPSE       62.10 TCPU       50.06
 CYC   6 ETOT(AU) -9.586460740814E+03 DETOT -1.92E-04 tst  7.60E-07 PX  2.67E-03
 TTTTTTTTTTTTTTTTTTTTTTTTTTTTTT DIIS        TELAPSE       62.21 TCPU       50.17
 DIIS TEST: 0.16238E-02 AT SCF   CYCLE   6 - DIIS ACTIVE - HISTORY:     6 CYCLES
 TTTTTTTTTTTTTTTTTTTTTTTTTTTTTT FDIK        TELAPSE       62.60 TCPU       50.35
 INSULATING STATE
 TOP OF VALENCE BANDS -    BAND    366; K    3; EIG -2.7983327E-01 AU
 TOP OF VALENCE BANDS -    BAND    366; K    1; EIG -2.8006901E-01 AU
 BOTTOM OF VIRTUAL BANDS - BAND    367; K    1; EIG  3.8303549E-02 AU
 INDIRECT ENERGY BAND GAP:   8.6569 eV
 TTTTTTTTTTTTTTTTTTTTTTTTTTTTTT PDIG        TELAPSE       62.76 TCPU       50.51
 CHARGE NORMALIZATION FACTOR   1.00000000
 TOTAL ATOMIC CHARGES:
  18.6256122  18.6256122  18.6256122  18.6256122  18.6256122  18.6256122
   7.5875728   7.5875728   7.5875728   7.5875728   7.5875728   7.5875728
   7.5875728   7.5875728   7.5875728   7.5875728   7.5875728   7.5875728
   7.5875728   7.5875728   7.5875728   7.5875728   7.5875728   7.5875728
   7.5875728   7.5875728   7.5875728   7.5875728   7.5875728   7.5875728
  17.0123859  17.0123859  17.0123859  17.0123859  17.0123859  17.0123859
  17.0123859  17.0123859  17.0123859  17.0123859  17.0123859  17.0123859
   5.7404058   5.7404058   5.7404058   5.7404058   5.7404058   5.7404058
   5.7404058   5.7404058   5.7404058   5.7404058   5.7404058   5.7404058
   6.0354323   6.0354323   6.0354323   6.0354323   6.0354323   6.0354323
   6.0354323   6.0354323   6.0354323   6.0354323   6.0354323   6.0354323
   6.0354323   6.0354323   6.0354323   6.0354323   6.0354323   6.0354323
   6.0354323   6.0354323   6.0354323   6.0354323   6.0354323   6.0354323
   0.8441960   0.8441960   0.8441960   0.8441960   0.8441960   0.8441960
   0.8441960   0.8441960   0.8441960   0.8441960   0.8441960   0.8441960
   0.8441960   0.8441960   0.8441960   0.8441960   0.8441960   0.8441960
   0.8441960   0.8441960   0.8441960   0.8441960   0.8441960   0.8441960
 TTTTTTTTTTTTTTTTTTTTTTTTTTTTTT MOQGAD      TELAPSE       62.77 TCPU       50.52
 TTTTTTTTTTTTTTTTTTTTTTTTTTTTTT SHELLXN     TELAPSE       66.29 TCPU       53.19
 TTTTTTTTTTTTTTTTTTTTTTTTTTTTTT MONMO3      TELAPSE       68.52 TCPU       55.41
 NUMERICALLY INTEGRATED DENSITY    731.9999555155
 TTTTTTTTTTTTTTTTTTTTTTTTTTTTTT NUMDFT      TELAPSE       69.40 TCPU       56.29
 CYC   7 ETOT(AU) -9.586460818164E+03 DETOT -7.73E-05 tst  2.35E-07 PX  8.21E-04
 TTTTTTTTTTTTTTTTTTTTTTTTTTTTTT DIIS        TELAPSE       69.91 TCPU       56.80
 DIIS TEST: 0.26347E-03 AT SCF   CYCLE   7 - DIIS ACTIVE - HISTORY:     7 CYCLES
 TTTTTTTTTTTTTTTTTTTTTTTTTTTTTT FDIK        TELAPSE       70.51 TCPU       57.00
 INSULATING STATE
 TOP OF VALENCE BANDS -    BAND    366; K    3; EIG -2.7977207E-01 AU
 TOP OF VALENCE BANDS -    BAND    366; K    1; EIG -2.8000775E-01 AU
 BOTTOM OF VIRTUAL BANDS - BAND    367; K    1; EIG  3.8302492E-02 AU
 INDIRECT ENERGY BAND GAP:   8.6553 eV
 TTTTTTTTTTTTTTTTTTTTTTTTTTTTTT PDIG        TELAPSE       70.68 TCPU       57.17
 CHARGE NORMALIZATION FACTOR   1.00000000
 TOTAL ATOMIC CHARGES:
  18.6254255  18.6254255  18.6254255  18.6254255  18.6254255  18.6254255
   7.5879791   7.5879791   7.5879791   7.5879791   7.5879791   7.5879791
   7.5879791   7.5879791   7.5879791   7.5879791   7.5879791   7.5879791
   7.5879791   7.5879791   7.5879791   7.5879791   7.5879791   7.5879791
   7.5879791   7.5879791   7.5879791   7.5879791   7.5879791   7.5879791
  17.0125711  17.0125711  17.0125711  17.0125711  17.0125711  17.0125711
  17.0125711  17.0125711  17.0125711  17.0125711  17.0125711  17.0125711
   5.7402109   5.7402109   5.7402109   5.7402109   5.7402109   5.7402109
   5.7402109   5.7402109   5.7402109   5.7402109   5.7402109   5.7402109
   6.0349745   6.0349745   6.0349745   6.0349745   6.0349745   6.0349745
   6.0349745   6.0349745   6.0349745   6.0349745   6.0349745   6.0349745
   6.0349745   6.0349745   6.0349745   6.0349745   6.0349745   6.0349745
   6.0349745   6.0349745   6.0349745   6.0349745   6.0349745   6.0349745
   0.8442990   0.8442990   0.8442990   0.8442990   0.8442990   0.8442990
   0.8442990   0.8442990   0.8442990   0.8442990   0.8442990   0.8442990
   0.8442990   0.8442990   0.8442990   0.8442990   0.8442990   0.8442990
   0.8442990   0.8442990   0.8442990   0.8442990   0.8442990   0.8442990
 TTTTTTTTTTTTTTTTTTTTTTTTTTTTTT MOQGAD      TELAPSE       70.69 TCPU       57.18
 TTTTTTTTTTTTTTTTTTTTTTTTTTTTTT SHELLXN     TELAPSE       74.55 TCPU       59.86
 TTTTTTTTTTTTTTTTTTTTTTTTTTTTTT MONMO3      TELAPSE       76.16 TCPU       61.47
 NUMERICALLY INTEGRATED DENSITY    731.9999555253
 TTTTTTTTTTTTTTTTTTTTTTTTTTTTTT NUMDFT      TELAPSE       77.04 TCPU       62.35
 CYC   8 ETOT(AU) -9.586460825769E+03 DETOT -7.61E-06 tst  2.07E-08 PX  3.74E-04
 TTTTTTTTTTTTTTTTTTTTTTTTTTTTTT DIIS        TELAPSE       83.00 TCPU       68.31
 DIIS TEST: 0.28581E-04 AT SCF   CYCLE   8 - DIIS ACTIVE - HISTORY:     8 CYCLES
 TTTTTTTTTTTTTTTTTTTTTTTTTTTTTT FDIK        TELAPSE       83.34 TCPU       68.54
 INSULATING STATE
 TOP OF VALENCE BANDS -    BAND    366; K    3; EIG -2.7977555E-01 AU
 TOP OF VALENCE BANDS -    BAND    366; K    1; EIG -2.8001110E-01 AU
 BOTTOM OF VIRTUAL BANDS - BAND    367; K    1; EIG  3.8294849E-02 AU
 INDIRECT ENERGY BAND GAP:   8.6551 eV
 TTTTTTTTTTTTTTTTTTTTTTTTTTTTTT PDIG        TELAPSE       83.50 TCPU       68.70
 CHARGE NORMALIZATION FACTOR   1.00000000
 TOTAL ATOMIC CHARGES:
  18.6254062  18.6254062  18.6254062  18.6254062  18.6254062  18.6254062
   7.5881518   7.5881518   7.5881518   7.5881518   7.5881518   7.5881518
   7.5881518   7.5881518   7.5881518   7.5881518   7.5881518   7.5881518
   7.5881518   7.5881518   7.5881518   7.5881518   7.5881518   7.5881518
   7.5881518   7.5881518   7.5881518   7.5881518   7.5881518   7.5881518
  17.0123108  17.0123108  17.0123108  17.0123108  17.0123108  17.0123108
  17.0123108  17.0123108  17.0123108  17.0123108  17.0123108  17.0123108
   5.7401527   5.7401527   5.7401527   5.7401527   5.7401527   5.7401527
   5.7401527   5.7401527   5.7401527   5.7401527   5.7401527   5.7401527
   6.0349926   6.0349926   6.0349926   6.0349926   6.0349926   6.0349926
   6.0349926   6.0349926   6.0349926   6.0349926   6.0349926   6.0349926
   6.0349926   6.0349926   6.0349926   6.0349926   6.0349926   6.0349926
   6.0349926   6.0349926   6.0349926   6.0349926   6.0349926   6.0349926
   0.8442723   0.8442723   0.8442723   0.8442723   0.8442723   0.8442723
   0.8442723   0.8442723   0.8442723   0.8442723   0.8442723   0.8442723
   0.8442723   0.8442723   0.8442723   0.8442723   0.8442723   0.8442723
   0.8442723   0.8442723   0.8442723   0.8442723   0.8442723   0.8442723
 TTTTTTTTTTTTTTTTTTTTTTTTTTTTTT MOQGAD      TELAPSE       83.51 TCPU       68.71
 TTTTTTTTTTTTTTTTTTTTTTTTTTTTTT SHELLXN     TELAPSE       87.44 TCPU       71.38
 TTTTTTTTTTTTTTTTTTTTTTTTTTTTTT MONMO3      TELAPSE       88.89 TCPU       72.83
 NUMERICALLY INTEGRATED DENSITY    731.9999555184
 TTTTTTTTTTTTTTTTTTTTTTTTTTTTTT NUMDFT      TELAPSE       89.78 TCPU       73.71
 CYC   9 ETOT(AU) -9.586460826224E+03 DETOT -4.55E-07 tst  4.13E-09 PX  1.70E-04
 TTTTTTTTTTTTTTTTTTTTTTTTTTTTTT DIIS        TELAPSE       89.86 TCPU       73.79
 DIIS TEST: 0.10573E-04 AT SCF   CYCLE   9 - DIIS ACTIVE - HISTORY:     9 CYCLES
 TTTTTTTTTTTTTTTTTTTTTTTTTTTTTT FDIK        TELAPSE       90.19 TCPU       74.01
 INSULATING STATE
 TOP OF VALENCE BANDS -    BAND    366; K    3; EIG -2.7978078E-01 AU
 TOP OF VALENCE BANDS -    BAND    366; K    1; EIG -2.8001638E-01 AU
 BOTTOM OF VIRTUAL BANDS - BAND    367; K    1; EIG  3.8299581E-02 AU
 INDIRECT ENERGY BAND GAP:   8.6554 eV
 TTTTTTTTTTTTTTTTTTTTTTTTTTTTTT PDIG        TELAPSE       90.35 TCPU       74.17
 CHARGE NORMALIZATION FACTOR   1.00000000
 TOTAL ATOMIC CHARGES:
  18.6253929  18.6253929  18.6253929  18.6253929  18.6253929  18.6253929
   7.5880312   7.5880312   7.5880312   7.5880312   7.5880312   7.5880312
   7.5880312   7.5880312   7.5880312   7.5880312   7.5880312   7.5880312
   7.5880312   7.5880312   7.5880312   7.5880312   7.5880312   7.5880312
   7.5880312   7.5880312   7.5880312   7.5880312   7.5880312   7.5880312
  17.0123751  17.0123751  17.0123751  17.0123751  17.0123751  17.0123751
  17.0123751  17.0123751  17.0123751  17.0123751  17.0123751  17.0123751
   5.7402374   5.7402374   5.7402374   5.7402374   5.7402374   5.7402374
   5.7402374   5.7402374   5.7402374   5.7402374   5.7402374   5.7402374
   6.0350486   6.0350486   6.0350486   6.0350486   6.0350486   6.0350486
   6.0350486   6.0350486   6.0350486   6.0350486   6.0350486   6.0350486
   6.0350486   6.0350486   6.0350486   6.0350486   6.0350486   6.0350486
   6.0350486   6.0350486   6.0350486   6.0350486   6.0350486   6.0350486
   0.8442658   0.8442658   0.8442658   0.8442658   0.8442658   0.8442658
   0.8442658   0.8442658   0.8442658   0.8442658   0.8442658   0.8442658
   0.8442658   0.8442658   0.8442658   0.8442658   0.8442658   0.8442658
   0.8442658   0.8442658   0.8442658   0.8442658   0.8442658   0.8442658
 TTTTTTTTTTTTTTTTTTTTTTTTTTTTTT MOQGAD      TELAPSE       90.37 TCPU       74.18
 TTTTTTTTTTTTTTTTTTTTTTTTTTTTTT SHELLXN     TELAPSE       93.89 TCPU       76.82
 TTTTTTTTTTTTTTTTTTTTTTTTTTTTTT MONMO3      TELAPSE       95.32 TCPU       78.24
 NUMERICALLY INTEGRATED DENSITY    731.9999555225
 TTTTTTTTTTTTTTTTTTTTTTTTTTTTTT NUMDFT      TELAPSE       96.20 TCPU       79.13
 CYC  10 ETOT(AU) -9.586460827084E+03 DETOT -8.59E-07 tst  1.14E-09 PX  8.87E-05
 TTTTTTTTTTTTTTTTTTTTTTTTTTTTTT DIIS        TELAPSE       98.62 TCPU       81.55
 DIIS TEST: 0.14229E-05 AT SCF   CYCLE  10 - DIIS ACTIVE - HISTORY:    10 CYCLES
 TTTTTTTTTTTTTTTTTTTTTTTTTTTTTT FDIK        TELAPSE       99.15 TCPU       81.89
 INSULATING STATE
 TOP OF VALENCE BANDS -    BAND    366; K    3; EIG -2.7977445E-01 AU
 TOP OF VALENCE BANDS -    BAND    366; K    1; EIG -2.8001003E-01 AU
 BOTTOM OF VIRTUAL BANDS - BAND    367; K    1; EIG  3.8299347E-02 AU
 INDIRECT ENERGY BAND GAP:   8.6552 eV
 TTTTTTTTTTTTTTTTTTTTTTTTTTTTTT PDIG        TELAPSE       99.31 TCPU       82.05
 CHARGE NORMALIZATION FACTOR   1.00000000
 TOTAL ATOMIC CHARGES:
  18.6253967  18.6253967  18.6253967  18.6253967  18.6253967  18.6253967
   7.5880793   7.5880793   7.5880793   7.5880793   7.5880793   7.5880793
   7.5880793   7.5880793   7.5880793   7.5880793   7.5880793   7.5880793
   7.5880793   7.5880793   7.5880793   7.5880793   7.5880793   7.5880793
   7.5880793   7.5880793   7.5880793   7.5880793   7.5880793   7.5880793
  17.0124116  17.0124116  17.0124116  17.0124116  17.0124116  17.0124116
  17.0124116  17.0124116  17.0124116  17.0124116  17.0124116  17.0124116
   5.7401640   5.7401640   5.7401640   5.7401640   5.7401640   5.7401640
   5.7401640   5.7401640   5.7401640   5.7401640   5.7401640   5.7401640
   6.0350121   6.0350121   6.0350121   6.0350121   6.0350121   6.0350121
   6.0350121   6.0350121   6.0350121   6.0350121   6.0350121   6.0350121
   6.0350121   6.0350121   6.0350121   6.0350121   6.0350121   6.0350121
   6.0350121   6.0350121   6.0350121   6.0350121   6.0350121   6.0350121
   0.8442715   0.8442715   0.8442715   0.8442715   0.8442715   0.8442715
   0.8442715   0.8442715   0.8442715   0.8442715   0.8442715   0.8442715
   0.8442715   0.8442715   0.8442715   0.8442715   0.8442715   0.8442715
   0.8442715   0.8442715   0.8442715   0.8442715   0.8442715   0.8442715
 TTTTTTTTTTTTTTTTTTTTTTTTTTTTTT MOQGAD      TELAPSE       99.32 TCPU       82.06
 TTTTTTTTTTTTTTTTTTTTTTTTTTTTTT SHELLXN     TELAPSE      102.82 TCPU       84.69
 TTTTTTTTTTTTTTTTTTTTTTTTTTTTTT MONMO3      TELAPSE      104.72 TCPU       86.59
 NUMERICALLY INTEGRATED DENSITY    731.9999555233
 TTTTTTTTTTTTTTTTTTTTTTTTTTTTTT NUMDFT      TELAPSE      105.60 TCPU       87.47
 CYC  11 ETOT(AU) -9.586460827191E+03 DETOT -1.08E-07 tst  7.06E-11 PX  2.20E-05
 TTTTTTTTTTTTTTTTTTTTTTTTTTTTTT DIIS        TELAPSE      106.78 TCPU       88.65
 DIIS TEST: 0.16613E-06 AT SCF   CYCLE  11 - DIIS ACTIVE - HISTORY:    11 CYCLES
 TTTTTTTTTTTTTTTTTTTTTTTTTTTTTT FDIK        TELAPSE      107.29 TCPU       89.04
 INSULATING STATE
 TOP OF VALENCE BANDS -    BAND    366; K    3; EIG -2.7977719E-01 AU
 TOP OF VALENCE BANDS -    BAND    366; K    1; EIG -2.8001277E-01 AU
 BOTTOM OF VIRTUAL BANDS - BAND    367; K    1; EIG  3.8298670E-02 AU
 INDIRECT ENERGY BAND GAP:   8.6553 eV
 TTTTTTTTTTTTTTTTTTTTTTTTTTTTTT PDIG        TELAPSE      107.51 TCPU       89.26
 CHARGE NORMALIZATION FACTOR   1.00000000
 TOTAL ATOMIC CHARGES:
  18.6253868  18.6253868  18.6253868  18.6253868  18.6253868  18.6253868
   7.5880654   7.5880654   7.5880654   7.5880654   7.5880654   7.5880654
   7.5880654   7.5880654   7.5880654   7.5880654   7.5880654   7.5880654
   7.5880654   7.5880654   7.5880654   7.5880654   7.5880654   7.5880654
   7.5880654   7.5880654   7.5880654   7.5880654   7.5880654   7.5880654
  17.0123854  17.0123854  17.0123854  17.0123854  17.0123854  17.0123854
  17.0123854  17.0123854  17.0123854  17.0123854  17.0123854  17.0123854
   5.7401914   5.7401914   5.7401914   5.7401914   5.7401914   5.7401914
   5.7401914   5.7401914   5.7401914   5.7401914   5.7401914   5.7401914
   6.0350318   6.0350318   6.0350318   6.0350318   6.0350318   6.0350318
   6.0350318   6.0350318   6.0350318   6.0350318   6.0350318   6.0350318
   6.0350318   6.0350318   6.0350318   6.0350318   6.0350318   6.0350318
   6.0350318   6.0350318   6.0350318   6.0350318   6.0350318   6.0350318
   0.8442677   0.8442677   0.8442677   0.8442677   0.8442677   0.8442677
   0.8442677   0.8442677   0.8442677   0.8442677   0.8442677   0.8442677
   0.8442677   0.8442677   0.8442677   0.8442677   0.8442677   0.8442677
   0.8442677   0.8442677   0.8442677   0.8442677   0.8442677   0.8442677
 TTTTTTTTTTTTTTTTTTTTTTTTTTTTTT MOQGAD      TELAPSE      107.53 TCPU       89.28
 TTTTTTTTTTTTTTTTTTTTTTTTTTTTTT SHELLXN     TELAPSE      111.67 TCPU       91.90
 TTTTTTTTTTTTTTTTTTTTTTTTTTTTTT MONMO3      TELAPSE      113.40 TCPU       93.63
 NUMERICALLY INTEGRATED DENSITY    731.9999555229
 TTTTTTTTTTTTTTTTTTTTTTTTTTTTTT NUMDFT      TELAPSE      114.30 TCPU       94.53
 CYC  12 ETOT(AU) -9.586460827135E+03 DETOT  5.61E-08 tst  3.89E-11 PX  1.46E-05
 TTTTTTTTTTTTTTTTTTTTTTTTTTTTTT DIIS        TELAPSE      114.62 TCPU       94.86
 DIIS TEST: 0.25602E-07 AT SCF   CYCLE  12 - DIIS ACTIVE - HISTORY:    12 CYCLES
 TTTTTTTTTTTTTTTTTTTTTTTTTTTTTT FDIK        TELAPSE      115.10 TCPU       95.11
 INSULATING STATE
 TOP OF VALENCE BANDS -    BAND    366; K    3; EIG -2.7977629E-01 AU
 TOP OF VALENCE BANDS -    BAND    366; K    1; EIG -2.8001187E-01 AU
 BOTTOM OF VIRTUAL BANDS - BAND    367; K    1; EIG  3.8298934E-02 AU
 INDIRECT ENERGY BAND GAP:   8.6553 eV
 TTTTTTTTTTTTTTTTTTTTTTTTTTTTTT PDIG        TELAPSE      115.26 TCPU       95.27
 CHARGE NORMALIZATION FACTOR   1.00000000
 TOTAL ATOMIC CHARGES:
  18.6253899  18.6253899  18.6253899  18.6253899  18.6253899  18.6253899
   7.5880692   7.5880692   7.5880692   7.5880692   7.5880692   7.5880692
   7.5880692   7.5880692   7.5880692   7.5880692   7.5880692   7.5880692
   7.5880692   7.5880692   7.5880692   7.5880692   7.5880692   7.5880692
   7.5880692   7.5880692   7.5880692   7.5880692   7.5880692   7.5880692
  17.0123933  17.0123933  17.0123933  17.0123933  17.0123933  17.0123933
  17.0123933  17.0123933  17.0123933  17.0123933  17.0123933  17.0123933
   5.7401819   5.7401819   5.7401819   5.7401819   5.7401819   5.7401819
   5.7401819   5.7401819   5.7401819   5.7401819   5.7401819   5.7401819
   6.0350278   6.0350278   6.0350278   6.0350278   6.0350278   6.0350278
   6.0350278   6.0350278   6.0350278   6.0350278   6.0350278   6.0350278
   6.0350278   6.0350278   6.0350278   6.0350278   6.0350278   6.0350278
   6.0350278   6.0350278   6.0350278   6.0350278   6.0350278   6.0350278
   0.8442679   0.8442679   0.8442679   0.8442679   0.8442679   0.8442679
   0.8442679   0.8442679   0.8442679   0.8442679   0.8442679   0.8442679
   0.8442679   0.8442679   0.8442679   0.8442679   0.8442679   0.8442679
   0.8442679   0.8442679   0.8442679   0.8442679   0.8442679   0.8442679
 TTTTTTTTTTTTTTTTTTTTTTTTTTTTTT MOQGAD      TELAPSE      115.28 TCPU       95.28
 TTTTTTTTTTTTTTTTTTTTTTTTTTTTTT SHELLXN     TELAPSE      118.83 TCPU       97.91
 TTTTTTTTTTTTTTTTTTTTTTTTTTTTTT MONMO3      TELAPSE      120.63 TCPU       99.71
 NUMERICALLY INTEGRATED DENSITY    731.9999555231
 TTTTTTTTTTTTTTTTTTTTTTTTTTTTTT NUMDFT      TELAPSE      121.51 TCPU      100.59
 CYC  13 ETOT(AU) -9.586460827172E+03 DETOT -3.65E-08 tst  3.18E-12 PX  3.47E-06
 TTTTTTTTTTTTTTTTTTTTTTTTTTTTTT DIIS        TELAPSE      121.77 TCPU      100.84
 DIIS TEST: 0.10282E-08 AT SCF   CYCLE  13 - DIIS ACTIVE - HISTORY:    13 CYCLES
 TTTTTTTTTTTTTTTTTTTTTTTTTTTTTT FDIK        TELAPSE      122.14 TCPU      101.05
 INSULATING STATE
 TOP OF VALENCE BANDS -    BAND    366; K    3; EIG -2.7977635E-01 AU
 TOP OF VALENCE BANDS -    BAND    366; K    1; EIG -2.8001193E-01 AU
 BOTTOM OF VIRTUAL BANDS - BAND    367; K    1; EIG  3.8298862E-02 AU
 INDIRECT ENERGY BAND GAP:   8.6553 eV
 TTTTTTTTTTTTTTTTTTTTTTTTTTTTTT PDIG        TELAPSE      122.30 TCPU      101.21
 CHARGE NORMALIZATION FACTOR   1.00000000
 TOTAL ATOMIC CHARGES:
  18.6253889  18.6253889  18.6253889  18.6253889  18.6253889  18.6253889
   7.5880689   7.5880689   7.5880689   7.5880689   7.5880689   7.5880689
   7.5880689   7.5880689   7.5880689   7.5880689   7.5880689   7.5880689
   7.5880689   7.5880689   7.5880689   7.5880689   7.5880689   7.5880689
   7.5880689   7.5880689   7.5880689   7.5880689   7.5880689   7.5880689
  17.0123936  17.0123936  17.0123936  17.0123936  17.0123936  17.0123936
  17.0123936  17.0123936  17.0123936  17.0123936  17.0123936  17.0123936
   5.7401816   5.7401816   5.7401816   5.7401816   5.7401816   5.7401816
   5.7401816   5.7401816   5.7401816   5.7401816   5.7401816   5.7401816
   6.0350283   6.0350283   6.0350283   6.0350283   6.0350283   6.0350283
   6.0350283   6.0350283   6.0350283   6.0350283   6.0350283   6.0350283
   6.0350283   6.0350283   6.0350283   6.0350283   6.0350283   6.0350283
   6.0350283   6.0350283   6.0350283   6.0350283   6.0350283   6.0350283
   0.8442679   0.8442679   0.8442679   0.8442679   0.8442679   0.8442679
   0.8442679   0.8442679   0.8442679   0.8442679   0.8442679   0.8442679
   0.8442679   0.8442679   0.8442679   0.8442679   0.8442679   0.8442679
   0.8442679   0.8442679   0.8442679   0.8442679   0.8442679   0.8442679
 TTTTTTTTTTTTTTTTTTTTTTTTTTTTTT MOQGAD      TELAPSE      122.31 TCPU      101.23
 TTTTTTTTTTTTTTTTTTTTTTTTTTTTTT SHELLXN     TELAPSE      126.10 TCPU      103.85
 TTTTTTTTTTTTTTTTTTTTTTTTTTTTTT MONMO3      TELAPSE      128.26 TCPU      106.01
 NUMERICALLY INTEGRATED DENSITY    731.9999555232
 TTTTTTTTTTTTTTTTTTTTTTTTTTTTTT NUMDFT      TELAPSE      129.15 TCPU      106.90
 CYC  14 ETOT(AU) -9.586460827165E+03 DETOT  6.49E-09 tst  3.01E-13 PX  4.64E-07
 TTTTTTTTTTTTTTTTTTTTTTTTTTTTTT DIIS        TELAPSE      129.29 TCPU      107.04
 DIIS TEST: 0.69653E-09 AT SCF   CYCLE  14 - DIIS ACTIVE - HISTORY:    14 CYCLES
 TTTTTTTTTTTTTTTTTTTTTTTTTTTTTT FDIK        TELAPSE      129.55 TCPU      107.19
 INSULATING STATE
 TOP OF VALENCE BANDS -    BAND    366; K    3; EIG -2.7977631E-01 AU
 TOP OF VALENCE BANDS -    BAND    366; K    1; EIG -2.8001189E-01 AU
 BOTTOM OF VIRTUAL BANDS - BAND    367; K    1; EIG  3.8298879E-02 AU
 INDIRECT ENERGY BAND GAP:   8.6553 eV
 TTTTTTTTTTTTTTTTTTTTTTTTTTTTTT PDIG        TELAPSE      129.71 TCPU      107.35
 CHARGE NORMALIZATION FACTOR   1.00000000
 TOTAL ATOMIC CHARGES:
  18.6253890  18.6253890  18.6253890  18.6253890  18.6253890  18.6253890
   7.5880690   7.5880690   7.5880690   7.5880690   7.5880690   7.5880690
   7.5880690   7.5880690   7.5880690   7.5880690   7.5880690   7.5880690
   7.5880690   7.5880690   7.5880690   7.5880690   7.5880690   7.5880690
   7.5880690   7.5880690   7.5880690   7.5880690   7.5880690   7.5880690
  17.0123934  17.0123934  17.0123934  17.0123934  17.0123934  17.0123934
  17.0123934  17.0123934  17.0123934  17.0123934  17.0123934  17.0123934
   5.7401815   5.7401815   5.7401815   5.7401815   5.7401815   5.7401815
   5.7401815   5.7401815   5.7401815   5.7401815   5.7401815   5.7401815
   6.0350284   6.0350284   6.0350284   6.0350284   6.0350284   6.0350284
   6.0350284   6.0350284   6.0350284   6.0350284   6.0350284   6.0350284
   6.0350284   6.0350284   6.0350284   6.0350284   6.0350284   6.0350284
   6.0350284   6.0350284   6.0350284   6.0350284   6.0350284   6.0350284
   0.8442678   0.8442678   0.8442678   0.8442678   0.8442678   0.8442678
   0.8442678   0.8442678   0.8442678   0.8442678   0.8442678   0.8442678
   0.8442678   0.8442678   0.8442678   0.8442678   0.8442678   0.8442678
   0.8442678   0.8442678   0.8442678   0.8442678   0.8442678   0.8442678
 TTTTTTTTTTTTTTTTTTTTTTTTTTTTTT MOQGAD      TELAPSE      129.72 TCPU      107.36
 TTTTTTTTTTTTTTTTTTTTTTTTTTTTTT SHELLXN     TELAPSE      133.22 TCPU      109.99
 TTTTTTTTTTTTTTTTTTTTTTTTTTTTTT MONMO3      TELAPSE      134.68 TCPU      111.45
 NUMERICALLY INTEGRATED DENSITY    731.9999555231
 TTTTTTTTTTTTTTTTTTTTTTTTTTTTTT NUMDFT      TELAPSE      135.61 TCPU      112.39
 CYC  15 ETOT(AU) -9.586460827167E+03 DETOT -1.30E-09 tst  1.36E-14 PX  1.25E-07
 TTTTTTTTTTTTTTTTTTTTTTTTTTTTTT DIIS        TELAPSE      139.75 TCPU      116.53
 DIIS TEST: 0.31361E-09 AT SCF   CYCLE  15 - DIIS ACTIVE - HISTORY:    15 CYCLES
 TTTTTTTTTTTTTTTTTTTTTTTTTTTTTT FDIK        TELAPSE      140.03 TCPU      116.71
 INSULATING STATE
 TOP OF VALENCE BANDS -    BAND    366; K    3; EIG -2.7977631E-01 AU
 TOP OF VALENCE BANDS -    BAND    366; K    1; EIG -2.8001189E-01 AU
 BOTTOM OF VIRTUAL BANDS - BAND    367; K    1; EIG  3.8298875E-02 AU
 INDIRECT ENERGY BAND GAP:   8.6553 eV
 TTTTTTTTTTTTTTTTTTTTTTTTTTTTTT PDIG        TELAPSE      140.19 TCPU      116.87
 CHARGE NORMALIZATION FACTOR   1.00000000
 TOTAL ATOMIC CHARGES:
  18.6253890  18.6253890  18.6253890  18.6253890  18.6253890  18.6253890
   7.5880691   7.5880691   7.5880691   7.5880691   7.5880691   7.5880691
   7.5880691   7.5880691   7.5880691   7.5880691   7.5880691   7.5880691
   7.5880691   7.5880691   7.5880691   7.5880691   7.5880691   7.5880691
   7.5880691   7.5880691   7.5880691   7.5880691   7.5880691   7.5880691
  17.0123934  17.0123934  17.0123934  17.0123934  17.0123934  17.0123934
  17.0123934  17.0123934  17.0123934  17.0123934  17.0123934  17.0123934
   5.7401814   5.7401814   5.7401814   5.7401814   5.7401814   5.7401814
   5.7401814   5.7401814   5.7401814   5.7401814   5.7401814   5.7401814
   6.0350284   6.0350284   6.0350284   6.0350284   6.0350284   6.0350284
   6.0350284   6.0350284   6.0350284   6.0350284   6.0350284   6.0350284
   6.0350284   6.0350284   6.0350284   6.0350284   6.0350284   6.0350284
   6.0350284   6.0350284   6.0350284   6.0350284   6.0350284   6.0350284
   0.8442678   0.8442678   0.8442678   0.8442678   0.8442678   0.8442678
   0.8442678   0.8442678   0.8442678   0.8442678   0.8442678   0.8442678
   0.8442678   0.8442678   0.8442678   0.8442678   0.8442678   0.8442678
   0.8442678   0.8442678   0.8442678   0.8442678   0.8442678   0.8442678
 TTTTTTTTTTTTTTTTTTTTTTTTTTTTTT MOQGAD      TELAPSE      140.20 TCPU      116.88
 TTTTTTTTTTTTTTTTTTTTTTTTTTTTTT SHELLXN     TELAPSE      143.67 TCPU      119.51
 TTTTTTTTTTTTTTTTTTTTTTTTTTTTTT MONMO3      TELAPSE      145.19 TCPU      121.03
 NUMERICALLY INTEGRATED DENSITY    731.9999555231
 TTTTTTTTTTTTTTTTTTTTTTTTTTTTTT NUMDFT      TELAPSE      146.08 TCPU      121.92
 CYC  16 ETOT(AU) -9.586460827169E+03 DETOT -2.27E-09 tst  5.61E-15 PX  1.45E-07
 TTTTTTTTTTTTTTTTTTTTTTTTTTTTTT DIIS        TELAPSE      146.51 TCPU      122.35
 DIIS TEST: 0.27296E-09 AT SCF   CYCLE  16 - DIIS ACTIVE - HISTORY:    16 CYCLES
 TTTTTTTTTTTTTTTTTTTTTTTTTTTTTT FDIK        TELAPSE      147.03 TCPU      122.70
 INSULATING STATE
 TOP OF VALENCE BANDS -    BAND    366; K    3; EIG -2.7977631E-01 AU
 TOP OF VALENCE BANDS -    BAND    366; K    1; EIG -2.8001189E-01 AU
 BOTTOM OF VIRTUAL BANDS - BAND    367; K    1; EIG  3.8298873E-02 AU
 INDIRECT ENERGY BAND GAP:   8.6553 eV
 TTTTTTTTTTTTTTTTTTTTTTTTTTTTTT PDIG        TELAPSE      147.20 TCPU      122.87
 CHARGE NORMALIZATION FACTOR   1.00000000
 TOTAL ATOMIC CHARGES:
  18.6253890  18.6253890  18.6253890  18.6253890  18.6253890  18.6253890
   7.5880691   7.5880691   7.5880691   7.5880691   7.5880691   7.5880691
   7.5880691   7.5880691   7.5880691   7.5880691   7.5880691   7.5880691
   7.5880691   7.5880691   7.5880691   7.5880691   7.5880691   7.5880691
   7.5880691   7.5880691   7.5880691   7.5880691   7.5880691   7.5880691
  17.0123934  17.0123934  17.0123934  17.0123934  17.0123934  17.0123934
  17.0123934  17.0123934  17.0123934  17.0123934  17.0123934  17.0123934
   5.7401815   5.7401815   5.7401815   5.7401815   5.7401815   5.7401815
   5.7401815   5.7401815   5.7401815   5.7401815   5.7401815   5.7401815
   6.0350284   6.0350284   6.0350284   6.0350284   6.0350284   6.0350284
   6.0350284   6.0350284   6.0350284   6.0350284   6.0350284   6.0350284
   6.0350284   6.0350284   6.0350284   6.0350284   6.0350284   6.0350284
   6.0350284   6.0350284   6.0350284   6.0350284   6.0350284   6.0350284
   0.8442678   0.8442678   0.8442678   0.8442678   0.8442678   0.8442678
   0.8442678   0.8442678   0.8442678   0.8442678   0.8442678   0.8442678
   0.8442678   0.8442678   0.8442678   0.8442678   0.8442678   0.8442678
   0.8442678   0.8442678   0.8442678   0.8442678   0.8442678   0.8442678
 TTTTTTTTTTTTTTTTTTTTTTTTTTTTTT MOQGAD      TELAPSE      147.21 TCPU      122.88
 TTTTTTTTTTTTTTTTTTTTTTTTTTTTTT SHELLXN     TELAPSE      152.35 TCPU      125.50
 TTTTTTTTTTTTTTTTTTTTTTTTTTTTTT MONMO3      TELAPSE      153.65 TCPU      126.80
 NUMERICALLY INTEGRATED DENSITY    731.9999555231
 TTTTTTTTTTTTTTTTTTTTTTTTTTTTTT NUMDFT      TELAPSE      154.53 TCPU      127.68
 CYC  17 ETOT(AU) -9.586460827169E+03 DETOT -1.24E-10 tst  2.98E-15 PX  1.96E-08
 TTTTTTTTTTTTTTTTTTTTTTTTTTTTTT DIIS        TELAPSE      155.08 TCPU      128.23
 DIIS TEST: 0.27337E-09 AT SCF   CYCLE  17 - DIIS ACTIVE - HISTORY:    16 CYCLES
 TTTTTTTTTTTTTTTTTTTTTTTTTTTTTT FDIK        TELAPSE      155.59 TCPU      128.48
 INSULATING STATE
 TOP OF VALENCE BANDS -    BAND    366; K    3; EIG -2.7977631E-01 AU
 TOP OF VALENCE BANDS -    BAND    366; K    1; EIG -2.8001189E-01 AU
 BOTTOM OF VIRTUAL BANDS - BAND    367; K    1; EIG  3.8298873E-02 AU
 INDIRECT ENERGY BAND GAP:   8.6553 eV
 TTTTTTTTTTTTTTTTTTTTTTTTTTTTTT PDIG        TELAPSE      155.77 TCPU      128.66
 CHARGE NORMALIZATION FACTOR   1.00000000
 TOTAL ATOMIC CHARGES:
  18.6253890  18.6253890  18.6253890  18.6253890  18.6253890  18.6253890
   7.5880691   7.5880691   7.5880691   7.5880691   7.5880691   7.5880691
   7.5880691   7.5880691   7.5880691   7.5880691   7.5880691   7.5880691
   7.5880691   7.5880691   7.5880691   7.5880691   7.5880691   7.5880691
   7.5880691   7.5880691   7.5880691   7.5880691   7.5880691   7.5880691
  17.0123934  17.0123934  17.0123934  17.0123934  17.0123934  17.0123934
  17.0123934  17.0123934  17.0123934  17.0123934  17.0123934  17.0123934
   5.7401815   5.7401815   5.7401815   5.7401815   5.7401815   5.7401815
   5.7401815   5.7401815   5.7401815   5.7401815   5.7401815   5.7401815
   6.0350284   6.0350284   6.0350284   6.0350284   6.0350284   6.0350284
   6.0350284   6.0350284   6.0350284   6.0350284   6.0350284   6.0350284
   6.0350284   6.0350284   6.0350284   6.0350284   6.0350284   6.0350284
   6.0350284   6.0350284   6.0350284   6.0350284   6.0350284   6.0350284
   0.8442678   0.8442678   0.8442678   0.8442678   0.8442678   0.8442678
   0.8442678   0.8442678   0.8442678   0.8442678   0.8442678   0.8442678
   0.8442678   0.8442678   0.8442678   0.8442678   0.8442678   0.8442678
   0.8442678   0.8442678   0.8442678   0.8442678   0.8442678   0.8442678
 TTTTTTTTTTTTTTTTTTTTTTTTTTTTTT MOQGAD      TELAPSE      155.79 TCPU      128.68
 TTTTTTTTTTTTTTTTTTTTTTTTTTTTTT SHELLXN     TELAPSE      159.55 TCPU      131.30
 TTTTTTTTTTTTTTTTTTTTTTTTTTTTTT MONMO3      TELAPSE      163.53 TCPU      135.28
 NUMERICALLY INTEGRATED DENSITY    731.9999555231
 TTTTTTTTTTTTTTTTTTTTTTTTTTTTTT NUMDFT      TELAPSE      164.78 TCPU      136.53
 CYC  18 ETOT(AU) -9.586460827169E+03 DETOT  0.00E+00 tst  2.98E-15 PX  0.00E+00
 TTTTTTTTTTTTTTTTTTTTTTTTTTTTTT DIIS        TELAPSE      165.39 TCPU      137.14
 DIIS TEST: 0.27337E-09 AT SCF   CYCLE  18 - DIIS ACTIVE - HISTORY:    17 CYCLES
 TTTTTTTTTTTTTTTTTTTTTTTTTTTTTT FDIK        TELAPSE      165.99 TCPU      137.47
 INSULATING STATE
 TOP OF VALENCE BANDS -    BAND    366; K    3; EIG -2.7977636E-01 AU
 TOP OF VALENCE BANDS -    BAND    366; K    1; EIG -2.8001194E-01 AU
 BOTTOM OF VIRTUAL BANDS - BAND    367; K    1; EIG  3.8298444E-02 AU
 INDIRECT ENERGY BAND GAP:   8.6553 eV
 TTTTTTTTTTTTTTTTTTTTTTTTTTTTTT PDIG        TELAPSE      166.16 TCPU      137.64
 CHARGE NORMALIZATION FACTOR   1.00000000
 TOTAL ATOMIC CHARGES:
  18.6253626  18.6253626  18.6253626  18.6253626  18.6253626  18.6253626
   7.5880791   7.5880791   7.5880791   7.5880791   7.5880791   7.5880791
   7.5880791   7.5880791   7.5880791   7.5880791   7.5880791   7.5880791
   7.5880791   7.5880791   7.5880791   7.5880791   7.5880791   7.5880791
   7.5880791   7.5880791   7.5880791   7.5880791   7.5880791   7.5880791
  17.0123857  17.0123857  17.0123857  17.0123857  17.0123857  17.0123857
  17.0123857  17.0123857  17.0123857  17.0123857  17.0123857  17.0123857
   5.7402056   5.7402056   5.7402056   5.7402056   5.7402056   5.7402056
   5.7402056   5.7402056   5.7402056   5.7402056   5.7402056   5.7402056
   6.0350492   6.0350492   6.0350492   6.0350492   6.0350492   6.0350492
   6.0350492   6.0350492   6.0350492   6.0350492   6.0350492   6.0350492
   6.0350492   6.0350492   6.0350492   6.0350492   6.0350492   6.0350492
   6.0350492   6.0350492   6.0350492   6.0350492   6.0350492   6.0350492
   0.8442354   0.8442354   0.8442354   0.8442354   0.8442354   0.8442354
   0.8442354   0.8442354   0.8442354   0.8442354   0.8442354   0.8442354
   0.8442354   0.8442354   0.8442354   0.8442354   0.8442354   0.8442354
   0.8442354   0.8442354   0.8442354   0.8442354   0.8442354   0.8442354
 TTTTTTTTTTTTTTTTTTTTTTTTTTTTTT MOQGAD      TELAPSE      166.17 TCPU      137.65
 TTTTTTTTTTTTTTTTTTTTTTTTTTTTTT SHELLXN     TELAPSE      168.79 TCPU      140.27
 +++ ENERGIES IN A.U. +++
 ::: EXT EL-POLE                                  -6.1337489758486E+03
 ::: EXT EL-SPHEROPOLE                             5.3279902532489E+01
 ::: BIELET ZONE E-E                               1.1704126546439E+04
 ::: TOTAL E-E                                     5.6236574731228E+03
 ::: TOTAL E-N + N-E                              -2.4965560454941E+04
 ::: TOTAL N-N                                     1.0316142770310E+03
 ::: KINETIC ENERGY                                9.1256914688929E+03
 ::: PSEUDO TOTAL   ENERGY                        -9.1845972358938E+03
 ::: VIRIAL COEFFICIENT                            9.9678291435211E-01
 TTTTTTTTTTTTTTTTTTTTTTTTTTTTTT MONMO3      TELAPSE      170.23 TCPU      141.72
 NUMERICALLY INTEGRATED DENSITY    731.9999555217
 TTTTTTTTTTTTTTTTTTTTTTTTTTTTTT NUMDFT      TELAPSE      171.18 TCPU      142.66
 CYC  19 ETOT(AU) -9.586460827897E+03 DETOT -7.28E-07 tst  1.16E-11 PX  0.00E+00

 == SCF ENDED - CONVERGENCE ON ENERGY      E(AU) -9.5864608278971E+03 CYCLES  19


 ENERGY EXPRESSION=HARTREE+FOCK EXCH*0.54000+(M06-2X     EXCH)*0.46000+M06-2X     CORR


 TOTAL ENERGY(DFT)(AU)( 19) -9.5864608278971E+03 DE-7.3E-07 tester 1.2E-11
 TTTTTTTTTTTTTTTTTTTTTTTTTTTTTT EDFT        TELAPSE      171.18 TCPU      142.66

 *******************************************************************************
 *                             FORCE CALCULATION                               *
 *******************************************************************************

 TTTTTTTTTTTTTTTTTTTTTTTTTTTTTT NUMDFG      TELAPSE      177.63 TCPU      149.12
 INFORMATION **** EXCPOG **** EXCH. BIPO BUFFER LENGTH (WORDS) =    16000000
 WARNING **** EXCPOG **** EXCH. BIPO BUFFER TOO SMALL - TO AVOID I/O SET EXCHSIZE =     6505794
 WARNING **** GENPOG **** COULOMB BIPO BUFFER TOO SMALL - TO AVOID I/O SET BIPOSIZE =     4661400
 INFORMATION **** GENPOG **** BIPO BUFFER LENGTH (WORDS) =     4000000
 TTTTTTTTTTTTTTTTTTTTTTTTTTTTTT SHELXG      TELAPSE      196.75 TCPU      167.09

 CARTESIAN FORCES IN HARTREE/BOHR (ANALYTICAL)
   ATOM                     X                   Y                   Z
   1 230             2.129720011457E-14 -1.099814683769E-15 -2.871401033611E-15
   2 230             1.614449314976E-14 -1.033201302292E-14  4.021782906705E-14
   3 230            -8.520961713998E-15  1.491168299950E-14  4.223661351221E-14
   4 230             2.653433028854E-14 -3.663735981263E-15  1.356495934098E-14
   5 230             2.061545378851E-14 -3.462970650977E-14  7.336723821065E-15
   6 230            -9.081277396739E-16  3.122039663831E-14  2.292379249387E-14
   7   7            -3.296072849146E-05 -4.644392167785E-05 -2.486978441851E-06
   8   7             3.296072850922E-05  4.644392168762E-05 -2.486978477823E-06
   9   7            -3.296072848791E-05  4.644392173159E-05  2.486978418759E-06
  10   7             3.296072854120E-05 -4.644392168940E-05  2.486978415206E-06
  11   7            -2.486978427640E-06 -3.296072852521E-05 -4.644392168895E-05
  12   7            -4.644392167030E-05 -2.486978427196E-06 -3.296072851189E-05
  13   7             2.486978406768E-06  3.296072853054E-05 -4.644392170094E-05
  14   7             4.644392168407E-05 -2.486978480931E-06  3.296072850922E-05
  15   7            -2.486978468941E-06  3.296072850389E-05  4.644392168318E-05
  16   7             4.644392172182E-05  2.486978422755E-06 -3.296072848968E-05
  17   7             2.486978436078E-06 -3.296072849057E-05  4.644392173114E-05
  18   7            -4.644392169961E-05  2.486978407656E-06  3.296072853054E-05
  19   7            -4.644392167918E-05 -3.296072852343E-05 -2.486978440075E-06
  20   7             4.644392168274E-05  3.296072850656E-05 -2.486978474714E-06
  21   7             4.644392172271E-05 -3.296072848524E-05  2.486978421867E-06
  22   7            -4.644392168229E-05  3.296072854120E-05  2.486978399219E-06
  23   7            -3.296072852610E-05 -2.486978420091E-06 -4.644392168718E-05
  24   7            -2.486978441851E-06 -4.644392168984E-05 -3.296072849768E-05
  25   7             3.296072852521E-05  2.486978430305E-06 -4.644392170006E-05
  26   7            -2.486978476934E-06  4.644392167918E-05  3.296072850567E-05
  27   7             3.296072849501E-05 -2.486978484928E-06  4.644392168807E-05
  28   7             2.486978418759E-06  4.644392172004E-05 -3.296072849146E-05
  29   7            -3.296072849235E-05  2.486978436522E-06  4.644392173025E-05
  30   7             2.486978391669E-06 -4.644392169340E-05  3.296072852521E-05
  31  17             2.861938718102E-05  2.122754295897E-05  2.861938719345E-05
  32  17            -2.861938720411E-05 -2.122754293055E-05  2.861938719434E-05
  33  17             2.861938719700E-05 -2.122754295186E-05 -2.861938721299E-05
  34  17            -2.861938720500E-05  2.122754296607E-05 -2.861938720677E-05
  35  17             2.861938716148E-05  2.861938716325E-05  2.122754295897E-05
  36  17             2.122754296607E-05  2.861938717658E-05  2.861938716148E-05
  37  17            -2.861938720766E-05 -2.861938720233E-05  2.122754295186E-05
  38  17            -2.122754295897E-05  2.861938719967E-05 -2.861938720056E-05
  39  17             2.861938719967E-05 -2.861938719612E-05 -2.122754295186E-05
  40  17            -2.122754294476E-05 -2.861938720056E-05  2.861938719700E-05
  41  17            -2.861938720677E-05  2.861938720233E-05 -2.122754294476E-05
  42  17             2.122754296607E-05 -2.861938719878E-05 -2.861938720766E-05
  43   6             2.778441631812E-05  8.655358025833E-05  2.778441631301E-05
  44   6            -2.778441632034E-05 -8.655358026299E-05  2.778441631390E-05
  45   6             2.778441631479E-05 -8.655358025922E-05 -2.778441632345E-05
  46   6            -2.778441633611E-05  8.655358028165E-05 -2.778441632789E-05
  47   6             2.778441636542E-05  2.778441635809E-05  8.655358025789E-05
  48   6             8.655358024900E-05  2.778441635409E-05  2.778441634188E-05
  49   6            -2.778441632700E-05 -2.778441632389E-05  8.655358027809E-05
  50   6            -8.655358026410E-05  2.778441631701E-05 -2.778441631235E-05
  51   6             2.778441631390E-05 -2.778441631945E-05 -8.655358026233E-05
  52   6            -8.655358026322E-05 -2.778441632212E-05  2.778441631390E-05
  53   6            -2.778441632767E-05  2.778441631546E-05 -8.655358026166E-05
  54   6             8.655358028031E-05 -2.778441633433E-05 -2.778441632700E-05
  55   6            -7.143928879394E-05 -3.571126218027E-05  3.037601840994E-05
  56   6             7.143928880726E-05  3.571126215363E-05  3.037601841616E-05
  57   6            -7.143928880282E-05  3.571126216961E-05 -3.037601839662E-05
  58   6             7.143928883124E-05 -3.571126218560E-05 -3.037601841882E-05
  59   6             3.037601842149E-05 -7.143928881526E-05 -3.571126217494E-05
  60   6            -3.571126217139E-05  3.037601841882E-05 -7.143928882147E-05
  61   6            -3.037601841527E-05  7.143928882503E-05 -3.571126217317E-05
  62   6             3.571126215007E-05  3.037601841172E-05  7.143928880460E-05
  63   6             3.037601841438E-05  7.143928880726E-05  3.571126215540E-05
  64   6             3.571126216784E-05 -3.037601840550E-05 -7.143928880460E-05
  65   6            -3.037601841971E-05 -7.143928880549E-05  3.571126215718E-05
  66   6            -3.571126219093E-05 -3.037601840550E-05  7.143928884545E-05
  67   6            -3.571126217317E-05 -7.143928881792E-05  3.037601841793E-05
  68   6             3.571126214830E-05  7.143928880193E-05  3.037601841349E-05
  69   6             3.571126216961E-05 -7.143928879927E-05 -3.037601839395E-05
  70   6            -3.571126219271E-05  7.143928883124E-05 -3.037601840639E-05
  71   6            -7.143928880993E-05  3.037601842326E-05 -3.571126217494E-05
  72   6             3.037601840994E-05 -3.571126216784E-05 -7.143928880193E-05
  73   6             7.143928882503E-05 -3.037601842060E-05 -3.571126217849E-05
  74   6             3.037601841793E-05  3.571126214297E-05  7.143928879927E-05
  75   6             7.143928880193E-05  3.037601841616E-05  3.571126215540E-05
  76   6            -3.037601840727E-05  3.571126217139E-05 -7.143928880282E-05
  77   6            -7.143928880371E-05 -3.037601841971E-05  3.571126215363E-05
  78   6            -3.037601839306E-05 -3.571126219803E-05  7.143928884368E-05
  79   1            -4.934926050915E-06  3.508993452250E-06  2.657543983542E-06
  80   1             4.934926050915E-06 -3.508993449142E-06  2.657543987095E-06
  81   1            -4.934926050026E-06 -3.508993453583E-06 -2.657543984874E-06
  82   1             4.934926055578E-06  3.508993449586E-06 -2.657543986428E-06
  83   1             2.657543987095E-06 -4.934926052469E-06  3.508993450030E-06
  84   1             3.508993452250E-06  2.657543986651E-06 -4.934926047362E-06
  85   1            -2.657543985984E-06  4.934926055578E-06  3.508993449586E-06
  86   1            -3.508993449142E-06  2.657543986428E-06  4.934926051137E-06
  87   1             2.657543984874E-06  4.934926048250E-06 -3.508993451362E-06
  88   1            -3.508993455359E-06 -2.657543984652E-06 -4.934926048250E-06
  89   1            -2.657543983320E-06 -4.934926049582E-06 -3.508993455803E-06
  90   1             3.508993454471E-06 -2.657543984208E-06  4.934926050026E-06
  91   1             3.508993450030E-06 -4.934926051359E-06  2.657543986873E-06
  92   1            -3.508993449586E-06  4.934926050693E-06  2.657543986428E-06
  93   1            -3.508993453583E-06 -4.934926050026E-06 -2.657543983986E-06
  94   1             3.508993450474E-06  4.934926055578E-06 -2.657543986206E-06
  95   1            -4.934926052247E-06  2.657543987317E-06  3.508993450474E-06
  96   1             2.657543986651E-06  3.508993452694E-06 -4.934926046474E-06
  97   1             4.934926054689E-06 -2.657543986206E-06  3.508993450918E-06
  98   1             2.657543986428E-06 -3.508993450030E-06  4.934926050915E-06
  99   1             4.934926048472E-06  2.657543985762E-06 -3.508993451806E-06
 100   1            -2.657543984208E-06 -3.508993455803E-06 -4.934926048028E-06
 101   1            -4.934926048694E-06 -2.657543982876E-06 -3.508993457135E-06
 102   1            -2.657543983986E-06  3.508993454915E-06  4.934926050248E-06

 RESULTANT FORCE     1.898511187669E-14  2.327421567104E-14  3.947566557493E-14

 ATOMIC PART

 SYMMETRY ALLOWED FORCES (ANALYTICAL) (DIRECTION, FORCE)

    1 -4.5170467E-05    2  1.7018473E-05    3 -2.7506578E-04    4  7.3534366E-05
    5  1.4020579E-04    6  2.9983040E-04    7  1.3611529E-04    8  1.8697047E-04
    9  5.0048020E-05   10 -3.7118040E-04   11  3.1399680E-05   12 -6.2576631E-06
   13 -4.9395754E-06

 CELL PART

 GRADIENT WITH RESPECT TO THE CELL PARAMETER IN HARTREE/BOHR
ORDER: -D/DA1X, -D/DA1Y, -D/DA1Z
       -D/DA2X, -D/DA2Y, -D/DA2Z
       -D/DA3X, -D/DA3Y, -D/DA3Z
 -0.896152652316E-14 -0.987456275290E-04 -0.987456276142E-04
 -0.987456275521E-04 -0.150956075124E-13 -0.987456275894E-04
 -0.987456276196E-04 -0.987456275432E-04 -0.140331303125E-13

STRESS TENSOR, IN HARTREE/BOHR^3:
ORDER: 11 12 13
       21 22 23
       31 32 33
  0.187319899068E-06  0.725250166599E-16 -0.555250636295E-16
  0.277971040825E-16  0.187319898968E-06  0.839172439792E-18
 -0.102777961246E-16  0.368985652475E-16  0.187319899094E-06

PRESSURE FROM THE STRESS TENSOR,
IN HARTREE/BOHR^3: -0.18732E-06
PRESSURE IN GIGAPASCAL: -0.5511E-02
CONVERSION FACTOR: 1 HARTREE/BOHR^3= 29421 GIGAPASCAL
WHEN USING VALUES FOR BOHR RADIUS AND HARTREE
FROM IUPAC WEBSITE, APRIL 2009
ENTHALPY: -9.5864640341653E+03

 SYMMETRY ALLOWED FORCES (ANALYTICAL) (DIRECTION, FORCE)

    1 -5.5534195E-03
 TTTTTTTTTTTTTTTTTTTTTTTTTTTTTT TOTGRA_C    TELAPSE      217.86 TCPU      188.20
 TTTTTTTTTTTTTTTTTTTTTTTTTTTTTT SMAT        TELAPSE      278.26 TCPU      207.70
 TTTTTTTTTTTTTTTTTTTTTTTTTTTTTT POLAR2      TELAPSE      278.86 TCPU      208.31

 CELL FORCES OF CENTRAL POINT

 | -8.96153E-15 -9.87456E-05 -9.87456E-05 |
 | -9.87456E-05 -1.50956E-14 -9.87456E-05 |
 | -9.87456E-05 -9.87456E-05 -1.40331E-14 |

 ENERGY OF CENTRAL POINT:   -0.9586460828E+04


 VOLUME OF THE CELL: **********

 DENSITY OF THE CRYSTAL =          1.0445 g/cm^3

 STRAIN MATRIX   1 :

  | 1 0 0 |
  | 0 0 0 |
  | 0 0 0 |
  
 *******************************************************************************
 LATTICE PARAMETERS (ANGSTROMS AND DEGREES) - BOHR = 0.5291772083 ANGSTROM
 PRIMITIVE CELL - CENTRING CODE 6/0 VOLUME=  2536.409255 - DENSITY  1.045 g/cm^3
         A              B              C           ALPHA      BETA       GAMMA 
    14.88037034    14.88037034    14.88037034   109.471221 109.471221 109.471221
 *******************************************************************************
 ATOMS IN THE ASYMMETRIC UNIT    6 - ATOMS IN THE UNIT CELL:  102
     ATOM                 X/A                 Y/B                 Z/C    
 *******************************************************************************
      1 T 230 ZN    5.000000000000E-01  2.500000000000E-01 -2.500000000000E-01
      2 F 230 ZN    5.000000000000E-01 -2.500000000000E-01  2.500000000000E-01
      3 F 230 ZN   -2.500000000000E-01  5.000000000000E-01  2.500000000000E-01
      4 F 230 ZN    2.500000000000E-01 -2.500000000000E-01  5.000000000000E-01
      5 F 230 ZN    2.500000000000E-01 -5.000000000000E-01 -2.500000000000E-01
      6 F 230 ZN   -2.500000000000E-01  2.500000000000E-01  5.000000000000E-01
      7 T   7 N    -3.763347313935E-01  2.810571520390E-01 -2.845735580027E-01
      8 F   7 N    -4.343692899582E-01 -9.176117339082E-02  2.845735580027E-01
      9 F   7 N     3.763347313935E-01  9.176117339082E-02 -3.426081165674E-01
     10 F   7 N     4.343692899582E-01 -2.810571520390E-01  3.426081165674E-01
     11 F   7 N    -2.845735580027E-01 -3.763347313935E-01  2.810571520390E-01
     12 F   7 N     2.810571520390E-01 -2.845735580027E-01 -3.763347313935E-01
     13 F   7 N     3.426081165674E-01  4.343692899582E-01 -2.810571520390E-01
     14 F   7 N    -9.176117339082E-02  2.845735580027E-01 -4.343692899582E-01
     15 F   7 N     2.845735580027E-01 -4.343692899582E-01 -9.176117339082E-02
     16 F   7 N     9.176117339082E-02 -3.426081165674E-01  3.763347313935E-01
     17 F   7 N    -3.426081165674E-01  3.763347313935E-01  9.176117339082E-02
     18 F   7 N    -2.810571520390E-01  3.426081165674E-01  4.343692899582E-01
     19 F   7 N     2.810571520390E-01 -3.763347313935E-01 -2.845735580027E-01
     20 F   7 N    -9.176117339082E-02 -4.343692899582E-01  2.845735580027E-01
     21 F   7 N     9.176117339082E-02  3.763347313935E-01 -3.426081165674E-01
     22 F   7 N    -2.810571520390E-01  4.343692899582E-01  3.426081165674E-01
     23 F   7 N    -3.763347313935E-01 -2.845735580027E-01  2.810571520390E-01
     24 F   7 N    -2.845735580027E-01  2.810571520390E-01 -3.763347313935E-01
     25 F   7 N     4.343692899582E-01  3.426081165674E-01 -2.810571520390E-01
     26 F   7 N     2.845735580027E-01 -9.176117339082E-02 -4.343692899582E-01
     27 F   7 N    -4.343692899582E-01  2.845735580027E-01 -9.176117339082E-02
     28 F   7 N    -3.426081165674E-01  9.176117339082E-02  3.763347313935E-01
     29 F   7 N     3.763347313935E-01 -3.426081165674E-01  9.176117339082E-02
     30 F   7 N     3.426081165674E-01 -2.810571520390E-01  4.343692899582E-01
     31 T  17 CL    4.961492584564E-01  1.519934482110E-01  4.961492584564E-01
     32 F  17 CL   -3.441558102454E-01  0.000000000000E+00 -4.961492584564E-01
     33 F  17 CL   -4.961492584564E-01  0.000000000000E+00 -3.441558102454E-01
     34 F  17 CL    3.441558102454E-01 -1.519934482110E-01  3.441558102454E-01
     35 F  17 CL    4.961492584564E-01  4.961492584564E-01  1.519934482110E-01
     36 F  17 CL    1.519934482110E-01  4.961492584564E-01  4.961492584564E-01
     37 F  17 CL    3.441558102454E-01  3.441558102454E-01 -1.519934482110E-01
     38 F  17 CL    0.000000000000E+00 -4.961492584564E-01 -3.441558102454E-01
     39 F  17 CL   -4.961492584564E-01 -3.441558102454E-01  0.000000000000E+00
     40 F  17 CL    0.000000000000E+00 -3.441558102454E-01 -4.961492584564E-01
     41 F  17 CL   -3.441558102454E-01 -4.961492584564E-01  0.000000000000E+00
     42 F  17 CL   -1.519934482110E-01  3.441558102454E-01  3.441558102454E-01
     43 T   6 C    -3.814977144512E-01  2.432019211852E-01 -3.814977144512E-01
     44 F   6 C    -3.753003643636E-01  0.000000000000E+00  3.814977144512E-01
     45 F   6 C     3.814977144512E-01  0.000000000000E+00 -3.753003643636E-01
     46 F   6 C     3.753003643636E-01 -2.432019211852E-01  3.753003643636E-01
     47 F   6 C    -3.814977144512E-01 -3.814977144512E-01  2.432019211852E-01
     48 F   6 C     2.432019211852E-01 -3.814977144512E-01 -3.814977144512E-01
     49 F   6 C     3.753003643636E-01  3.753003643636E-01 -2.432019211852E-01
     50 F   6 C     0.000000000000E+00  3.814977144512E-01 -3.753003643636E-01
     51 F   6 C     3.814977144512E-01 -3.753003643636E-01  0.000000000000E+00
     52 F   6 C     0.000000000000E+00 -3.753003643636E-01  3.814977144512E-01
     53 F   6 C    -3.753003643636E-01  3.814977144512E-01  0.000000000000E+00
     54 F   6 C    -2.432019211852E-01  3.753003643636E-01  3.753003643636E-01
     55 T   6 C    -2.655153077947E-01  3.494779713275E-01 -2.093237015375E-01
     56 F   6 C    -4.411983271350E-01 -5.619160625725E-02  2.093237015375E-01
     57 F   6 C     2.655153077947E-01  5.619160625725E-02 -3.850067208778E-01
     58 F   6 C     4.411983271350E-01 -3.494779713275E-01  3.850067208778E-01
     59 F   6 C    -2.093237015375E-01 -2.655153077947E-01  3.494779713275E-01
     60 F   6 C     3.494779713275E-01 -2.093237015375E-01 -2.655153077947E-01
     61 F   6 C     3.850067208778E-01  4.411983271350E-01 -3.494779713275E-01
     62 F   6 C    -5.619160625725E-02  2.093237015375E-01 -4.411983271350E-01
     63 F   6 C     2.093237015375E-01 -4.411983271350E-01 -5.619160625725E-02
     64 F   6 C     5.619160625725E-02 -3.850067208778E-01  2.655153077947E-01
     65 F   6 C    -3.850067208778E-01  2.655153077947E-01  5.619160625725E-02
     66 F   6 C    -3.494779713275E-01  3.850067208778E-01  4.411983271350E-01
     67 F   6 C     3.494779713275E-01 -2.655153077947E-01 -2.093237015375E-01
     68 F   6 C    -5.619160625725E-02 -4.411983271350E-01  2.093237015375E-01
     69 F   6 C     5.619160625725E-02  2.655153077947E-01 -3.850067208778E-01
     70 F   6 C    -3.494779713275E-01  4.411983271350E-01  3.850067208778E-01
     71 F   6 C    -2.655153077947E-01 -2.093237015375E-01  3.494779713275E-01
     72 F   6 C    -2.093237015375E-01  3.494779713275E-01 -2.655153077947E-01
     73 F   6 C     4.411983271350E-01  3.850067208778E-01 -3.494779713275E-01
     74 F   6 C     2.093237015375E-01 -5.619160625725E-02 -4.411983271350E-01
     75 F   6 C    -4.411983271350E-01  2.093237015375E-01 -5.619160625725E-02
     76 F   6 C    -3.850067208778E-01  5.619160625725E-02  2.655153077947E-01
     77 F   6 C     2.655153077947E-01 -3.850067208778E-01  5.619160625725E-02
     78 F   6 C     3.850067208778E-01 -3.494779713275E-01  4.411983271350E-01
     79 T   1 H    -2.362179090721E-01  3.923599355064E-01 -1.222760594982E-01
     80 F   1 H    -4.853640049954E-01 -1.139418495739E-01  1.222760594982E-01
     81 F   1 H     2.362179090721E-01  1.139418495739E-01 -3.714221554215E-01
     82 F   1 H     4.853640049954E-01 -3.923599355064E-01  3.714221554215E-01
     83 F   1 H    -1.222760594982E-01 -2.362179090721E-01  3.923599355064E-01
     84 F   1 H     3.923599355064E-01 -1.222760594982E-01 -2.362179090721E-01
     85 F   1 H     3.714221554215E-01  4.853640049954E-01 -3.923599355064E-01
     86 F   1 H    -1.139418495739E-01  1.222760594982E-01 -4.853640049954E-01
     87 F   1 H     1.222760594982E-01 -4.853640049954E-01 -1.139418495739E-01
     88 F   1 H     1.139418495739E-01 -3.714221554215E-01  2.362179090721E-01
     89 F   1 H    -3.714221554215E-01  2.362179090721E-01  1.139418495739E-01
     90 F   1 H    -3.923599355064E-01  3.714221554215E-01  4.853640049954E-01
     91 F   1 H     3.923599355064E-01 -2.362179090721E-01 -1.222760594982E-01
     92 F   1 H    -1.139418495739E-01 -4.853640049954E-01  1.222760594982E-01
     93 F   1 H     1.139418495739E-01  2.362179090721E-01 -3.714221554215E-01
     94 F   1 H    -3.923599355064E-01  4.853640049954E-01  3.714221554215E-01
     95 F   1 H    -2.362179090721E-01 -1.222760594982E-01  3.923599355064E-01
     96 F   1 H    -1.222760594982E-01  3.923599355064E-01 -2.362179090721E-01
     97 F   1 H     4.853640049954E-01  3.714221554215E-01 -3.923599355064E-01
     98 F   1 H     1.222760594982E-01 -1.139418495739E-01 -4.853640049954E-01
     99 F   1 H    -4.853640049954E-01  1.222760594982E-01 -1.139418495739E-01
    100 F   1 H    -3.714221554215E-01  1.139418495739E-01  2.362179090721E-01
    101 F   1 H     2.362179090721E-01 -3.714221554215E-01  1.139418495739E-01
    102 F   1 H     3.714221554215E-01 -3.923599355064E-01  4.853640049954E-01

 TRANSFORMATION MATRIX PRIMITIVE-CRYSTALLOGRAPHIC CELL
  0.0000  1.0000  1.0000  1.0000  0.0000  1.0000  1.0000  1.0000  0.0000

 *******************************************************************************
 CRYSTALLOGRAPHIC CELL (VOLUME=       5072.81850939)
         A              B              C           ALPHA      BETA       GAMMA 
    17.18237164    17.18237164    17.18237164    90.000000  90.000000  90.000000

 COORDINATES IN THE CRYSTALLOGRAPHIC CELL
     ATOM                 X/A                 Y/B                 Z/C    
 *******************************************************************************
      1 T 230 ZN    2.500000000000E-01  5.000000000000E-01  0.000000000000E+00
      2 F 230 ZN    2.500000000000E-01  0.000000000000E+00  5.000000000000E-01
      3 F 230 ZN    0.000000000000E+00  2.500000000000E-01  5.000000000000E-01
      4 F 230 ZN    5.000000000000E-01  0.000000000000E+00  2.500000000000E-01
      5 F 230 ZN    5.000000000000E-01  2.500000000000E-01  5.470767207250E-17
      6 F 230 ZN    0.000000000000E+00  5.000000000000E-01  2.500000000000E-01
      7 T   7 N     1.864091627149E-01 -4.709827207177E-01  9.464798932412E-02
      8 F   7 N    -1.864091627149E-01  4.709827207177E-01  9.464798932412E-02
      9 F   7 N     1.864091627149E-01  4.709827207177E-01 -9.464798932412E-02
     10 F   7 N    -1.864091627149E-01 -4.709827207177E-01 -9.464798932412E-02
     11 F   7 N     9.464798932412E-02  1.864091627149E-01 -4.709827207177E-01
     12 F   7 N    -4.709827207177E-01  9.464798932412E-02  1.864091627149E-01
     13 F   7 N    -9.464798932412E-02 -1.864091627149E-01 -4.709827207177E-01
     14 F   7 N     4.709827207177E-01  9.464798932412E-02 -1.864091627149E-01
     15 F   7 N     9.464798932412E-02 -1.864091627149E-01  4.709827207177E-01
     16 F   7 N     4.709827207177E-01 -9.464798932412E-02  1.864091627149E-01
     17 F   7 N    -9.464798932412E-02  1.864091627149E-01  4.709827207177E-01
     18 F   7 N    -4.709827207177E-01 -9.464798932412E-02 -1.864091627149E-01
     19 F   7 N    -4.709827207177E-01  1.864091627149E-01  9.464798932412E-02
     20 F   7 N     4.709827207177E-01 -1.864091627149E-01  9.464798932412E-02
     21 F   7 N     4.709827207177E-01  1.864091627149E-01 -9.464798932412E-02
     22 F   7 N    -4.709827207177E-01 -1.864091627149E-01 -9.464798932412E-02
     23 F   7 N     1.864091627149E-01  9.464798932412E-02 -4.709827207177E-01
     24 F   7 N     9.464798932412E-02 -4.709827207177E-01  1.864091627149E-01
     25 F   7 N    -1.864091627149E-01 -9.464798932412E-02 -4.709827207177E-01
     26 F   7 N     9.464798932412E-02  4.709827207177E-01 -1.864091627149E-01
     27 F   7 N    -1.864091627149E-01  9.464798932412E-02  4.709827207177E-01
     28 F   7 N    -9.464798932412E-02  4.709827207177E-01  1.864091627149E-01
     29 F   7 N     1.864091627149E-01 -9.464798932412E-02  4.709827207177E-01
     30 F   7 N    -9.464798932412E-02 -4.709827207177E-01 -1.864091627149E-01
     31 T  17 CL    7.599672410549E-02  4.201525343509E-01  7.599672410549E-02
     32 F  17 CL   -7.599672410549E-02 -4.201525343509E-01  7.599672410549E-02
     33 F  17 CL    7.599672410549E-02 -4.201525343509E-01 -7.599672410549E-02
     34 F  17 CL   -7.599672410549E-02  4.201525343509E-01 -7.599672410549E-02
     35 F  17 CL    7.599672410549E-02  7.599672410549E-02  4.201525343509E-01
     36 F  17 CL    4.201525343509E-01  7.599672410549E-02  7.599672410549E-02
     37 F  17 CL   -7.599672410549E-02 -7.599672410549E-02  4.201525343509E-01
     38 F  17 CL   -4.201525343509E-01  7.599672410549E-02 -7.599672410549E-02
     39 F  17 CL    7.599672410549E-02 -7.599672410549E-02 -4.201525343509E-01
     40 F  17 CL   -4.201525343509E-01 -7.599672410549E-02  7.599672410549E-02
     41 F  17 CL   -7.599672410549E-02  7.599672410549E-02 -4.201525343509E-01
     42 F  17 CL    4.201525343509E-01 -7.599672410549E-02 -7.599672410549E-02
     43 T   6 C     1.216009605926E-01  4.969013249562E-01  1.216009605926E-01
     44 F   6 C    -1.216009605926E-01 -4.969013249562E-01  1.216009605926E-01
     45 F   6 C     1.216009605926E-01 -4.969013249562E-01 -1.216009605926E-01
     46 F   6 C    -1.216009605926E-01  4.969013249562E-01 -1.216009605926E-01
     47 F   6 C     1.216009605926E-01  1.216009605926E-01  4.969013249562E-01
     48 F   6 C     4.969013249562E-01  1.216009605926E-01  1.216009605926E-01
     49 F   6 C    -1.216009605926E-01 -1.216009605926E-01  4.969013249562E-01
     50 F   6 C    -4.969013249562E-01  1.216009605926E-01 -1.216009605926E-01
     51 F   6 C     1.216009605926E-01 -1.216009605926E-01 -4.969013249562E-01
     52 F   6 C    -4.969013249562E-01 -1.216009605926E-01  1.216009605926E-01
     53 F   6 C    -1.216009605926E-01  1.216009605926E-01 -4.969013249562E-01
     54 F   6 C     4.969013249562E-01 -1.216009605926E-01 -1.216009605926E-01
     55 T   6 C    -2.971652112076E-01  8.784150967016E-02 -3.533568174649E-01
     56 F   6 C     2.971652112076E-01 -8.784150967016E-02 -3.533568174649E-01
     57 F   6 C    -2.971652112076E-01 -8.784150967016E-02  3.533568174649E-01
     58 F   6 C     2.971652112076E-01  8.784150967016E-02  3.533568174649E-01
     59 F   6 C    -3.533568174649E-01 -2.971652112076E-01  8.784150967016E-02
     60 F   6 C     8.784150967016E-02 -3.533568174649E-01 -2.971652112076E-01
     61 F   6 C     3.533568174649E-01  2.971652112076E-01  8.784150967016E-02
     62 F   6 C    -8.784150967016E-02 -3.533568174649E-01  2.971652112076E-01
     63 F   6 C    -3.533568174649E-01  2.971652112076E-01 -8.784150967016E-02
     64 F   6 C    -8.784150967016E-02  3.533568174649E-01 -2.971652112076E-01
     65 F   6 C     3.533568174649E-01 -2.971652112076E-01 -8.784150967016E-02
     66 F   6 C     8.784150967016E-02  3.533568174649E-01  2.971652112076E-01
     67 F   6 C     8.784150967016E-02 -2.971652112076E-01 -3.533568174649E-01
     68 F   6 C    -8.784150967016E-02  2.971652112076E-01 -3.533568174649E-01
     69 F   6 C    -8.784150967016E-02 -2.971652112076E-01  3.533568174649E-01
     70 F   6 C     8.784150967016E-02  2.971652112076E-01  3.533568174649E-01
     71 F   6 C    -2.971652112076E-01 -3.533568174649E-01  8.784150967016E-02
     72 F   6 C    -3.533568174649E-01  8.784150967016E-02 -2.971652112076E-01
     73 F   6 C     2.971652112076E-01  3.533568174649E-01  8.784150967016E-02
     74 F   6 C    -3.533568174649E-01 -8.784150967016E-02  2.971652112076E-01
     75 F   6 C     2.971652112076E-01 -3.533568174649E-01 -8.784150967016E-02
     76 F   6 C     3.533568174649E-01 -8.784150967016E-02 -2.971652112076E-01
     77 F   6 C    -2.971652112076E-01  3.533568174649E-01 -8.784150967016E-02
     78 F   6 C     3.533568174649E-01  8.784150967016E-02  2.971652112076E-01
     79 T   1 H    -2.468491074598E-01  1.245730479617E-01 -3.607909570338E-01
     80 F   1 H     2.468491074598E-01 -1.245730479617E-01 -3.607909570338E-01
     81 F   1 H    -2.468491074598E-01 -1.245730479617E-01  3.607909570338E-01
     82 F   1 H     2.468491074598E-01  1.245730479617E-01  3.607909570338E-01
     83 F   1 H    -3.607909570338E-01 -2.468491074598E-01  1.245730479617E-01
     84 F   1 H     1.245730479617E-01 -3.607909570338E-01 -2.468491074598E-01
     85 F   1 H     3.607909570338E-01  2.468491074598E-01  1.245730479617E-01
     86 F   1 H    -1.245730479617E-01 -3.607909570338E-01  2.468491074598E-01
     87 F   1 H    -3.607909570338E-01  2.468491074598E-01 -1.245730479617E-01
     88 F   1 H    -1.245730479617E-01  3.607909570338E-01 -2.468491074598E-01
     89 F   1 H     3.607909570338E-01 -2.468491074598E-01 -1.245730479617E-01
     90 F   1 H     1.245730479617E-01  3.607909570338E-01  2.468491074598E-01
     91 F   1 H     1.245730479617E-01 -2.468491074598E-01 -3.607909570338E-01
     92 F   1 H    -1.245730479617E-01  2.468491074598E-01 -3.607909570338E-01
     93 F   1 H    -1.245730479617E-01 -2.468491074598E-01  3.607909570338E-01
     94 F   1 H     1.245730479617E-01  2.468491074598E-01  3.607909570338E-01
     95 F   1 H    -2.468491074598E-01 -3.607909570338E-01  1.245730479617E-01
     96 F   1 H    -3.607909570338E-01  1.245730479617E-01 -2.468491074598E-01
     97 F   1 H     2.468491074598E-01  3.607909570338E-01  1.245730479617E-01
     98 F   1 H    -3.607909570338E-01 -1.245730479617E-01  2.468491074598E-01
     99 F   1 H     2.468491074598E-01 -3.607909570338E-01 -1.245730479617E-01
    100 F   1 H     3.607909570338E-01 -1.245730479617E-01 -2.468491074598E-01
    101 F   1 H    -2.468491074598E-01  3.607909570338E-01 -1.245730479617E-01
    102 F   1 H     3.607909570338E-01  1.245730479617E-01  2.468491074598E-01

 T = ATOM BELONGING TO THE ASYMMETRIC UNIT

 *******************************************************************************
 * CELL DEFORMATION
 *******************************************************************************

    ELASTIC STRAIN MATRIX (ADIMENSIONAL)

    1    0.0001000000    0.0000000000    0.0000000000
    2    0.0000000000    0.0000000000    0.0000000000
    3    0.0000000000    0.0000000000    0.0000000000

 LATTICE PARAMETERS (ANGSTROMS AND DEGREES) OF
 (1) ORIGINAL PRIMITIVE CELL
 (2) ORIGINAL CRYSTALLOGRAPHIC CELL
 (3) DEFORMED PRIMITIVE CELL
 (4) DEFORMED CRYSTALLOGRAPHIC CELL

            A           B           C        ALPHA       BETA        GAMMA         VOL
 (1)   14.880370   14.880370   14.880370  109.471221  109.471221  109.471221 2536.409255
 (2)   17.182372   17.182372   17.182372   90.000000   90.000000   90.000000 5072.818509
 (3)   14.880866   14.880866   14.880866  109.465819  109.473922  109.473922 2536.662896
 (4)   17.184090   17.182372   17.182372   90.000000   90.000000   90.000000 5073.325791

 * CELL DEFORMATION COMPLETE - NO. OF SYMMOPS   8

 *******************************************************************************
 * CELL DEFORMATION
 *******************************************************************************

    ELASTIC STRAIN MATRIX (ADIMENSIONAL)

    1   -0.0001000000    0.0000000000    0.0000000000
    2    0.0000000000    0.0000000000    0.0000000000
    3    0.0000000000    0.0000000000    0.0000000000

 LATTICE PARAMETERS (ANGSTROMS AND DEGREES) OF
 (1) ORIGINAL PRIMITIVE CELL
 (2) ORIGINAL CRYSTALLOGRAPHIC CELL
 (3) DEFORMED PRIMITIVE CELL
 (4) DEFORMED CRYSTALLOGRAPHIC CELL

            A           B           C        ALPHA       BETA        GAMMA         VOL
 (1)   14.880866   14.880866   14.880866  109.465819  109.473922  109.473922 2536.662896
 (2)   17.184090   17.182372   17.182372   90.000000   90.000000   90.000000 5073.325791
 (3)   14.880370   14.880370   14.880370  109.471221  109.471220  109.471220 2536.409229
 (4)   17.182371   17.182372   17.182372   90.000000   90.000000   90.000000 5072.818459

 * CELL DEFORMATION COMPLETE - NO. OF SYMMOPS   8

 *****    8 SYMMOPS - TRANSLATORS IN ANGSTROM
 ***** MATRICES AND TRANSLATORS IN THE CARTESIAN REFERENCE FRAME

 ORDER   : ORDER OF THE OPERATOR

 TRANSLA : REAL TRANSLATION (WITHOUT ORIGIN SHIFT) IN CARTESIAN COORDINATES

 uvw/hkl : ORIENTATION OF THE OPERATOR IN CARTESIAN COORDINATES

 LOCATED : ORIGIN OF THE OPERATOR IN CARTESIAN COORDINATES

   NO.   1 INVERSE   1    ORDER   1        NO.   2 INVERSE   2    ORDER   2
    1.000   0.000   0.000     0.000        -1.000   0.000   0.000     0.000
    0.000   1.000   0.000     0.000         0.000  -1.000   0.000     0.000
    0.000   0.000   1.000     0.000         0.000   0.000   1.000     0.000
             OPERATION E(   1)                       OPERATION C(   2)
 DETERMINANT 1.; ROTATION(DEG)   0.      DETERMINANT 1.; ROTATION(DEG) 180.
 TRANSLA (  0.000    0.000    0.000)     TRANSLA (  0.000    0.000    0.000)
 uvw/hkl (  0.000    0.000    0.000)     uvw/hkl (  0.000    0.000    4.000)
 LOCATED (  0.000    0.000    0.000)     LOCATED (  0.000    0.000    0.000)

   NO.   3 INVERSE   3    ORDER   2        NO.   4 INVERSE   4    ORDER   2
    1.000   0.000   0.000     0.000        -1.000   0.000   0.000     0.000
    0.000  -1.000   0.000     0.000         0.000   1.000   0.000     0.000
    0.000   0.000  -1.000     0.000         0.000   0.000  -1.000     0.000
             OPERATION C(   2)                       OPERATION C(   2)
 DETERMINANT 1.; ROTATION(DEG) 180.      DETERMINANT 1.; ROTATION(DEG) 180.
 TRANSLA (  0.000    0.000    0.000)     TRANSLA (  0.000    0.000    0.000)
 uvw/hkl (  4.000    0.000    0.000)     uvw/hkl (  0.000   -4.000    0.000)
 LOCATED (  0.000    0.000    0.000)     LOCATED (  0.000    0.000    0.000)

   NO.   5 INVERSE   5    ORDER   2        NO.   6 INVERSE   7    ORDER   4
    1.000   0.000   0.000     0.000        -1.000   0.000   0.000     0.000
    0.000   0.000   1.000     0.000         0.000   0.000  -1.000     0.000
    0.000   1.000   0.000     0.000         0.000   1.000   0.000     0.000
             OPERATION M(   2)                       OPERATION S(   4)
 DETERMINANT-1.; ROTATION(DEG)   0.      DETERMINANT-1.; ROTATION(DEG)  90.
 TRANSLA (  0.000    0.000    0.000)     TRANSLA (  0.000    0.000    0.000)
 uvw/hkl (  0.000   -1.000    1.000)     uvw/hkl (  0.000   -2.000    2.000)
 LOCATED (  0.000    0.000    0.000)     LOCATED (  0.000    0.000    0.000)

   NO.   7 INVERSE   6    ORDER   4        NO.   8 INVERSE   8    ORDER   2
   -1.000   0.000   0.000     0.000         1.000   0.000   0.000     0.000
    0.000   0.000   1.000     0.000         0.000   0.000  -1.000     0.000
    0.000  -1.000   0.000     0.000         0.000  -1.000   0.000     0.000
             OPERATION S(   4)                       OPERATION M(   2)
 DETERMINANT-1.; ROTATION(DEG)  90.      DETERMINANT-1.; ROTATION(DEG)   0.
 TRANSLA (  0.000    0.000    0.000)     TRANSLA (  0.000    0.000    0.000)
 uvw/hkl (  0.000    2.000    2.000)     uvw/hkl (  0.000   -1.000   -1.000)
 LOCATED (  0.000    0.000    0.000)     LOCATED (  0.000    0.000    0.000)

 GCALCO - MAX INDICES DIRECT LATTICE VECTOR    14    14    14
 NO.OF VECTORS CREATED 6999 STARS  122 RMAX   306.32115 BOHR

 CAPPA:IS1  2;IS2  2;IS3  2; K PTS MONK NET   4; SYMMOPS:K SPACE  16;G SPACE   8

 *******************************************************************************
 MAX NUMBER OF SCF CYCLES      50  CONVERGENCE ON DELTAP        10**-20
 WEIGHT OF F(I) IN F(I+1)      30% CONVERGENCE ON ENERGY        10**-10
 SHRINK. FACT.(MONKH.)    2  2  2  NUMBER OF K POINTS IN THE IBZ      4
 SHRINKING FACTOR(GILAT NET)    2  NUMBER OF K POINTS(GILAT NET)      4
 *******************************************************************************
 *** K POINTS COORDINATES (OBLIQUE COORDINATES IN UNITS OF IS =  2)
   1-R(  0  0  0)   2-R(  1  0  0)   3-R(  0  1  0)   4-R(  1  1  1)

 DIRECT LATTICE VECTORS COMPON. (A.U.)     RECIP. LATTICE VECTORS COMPON. (A.U.) 
        X            Y            Z              X            Y            Z
  -16.2349884   16.2349884   16.2349884      0.0000000    0.1935075    0.1935075
   16.2349884  -16.2349884   16.2349884      0.1935075    0.0000000    0.1935075
   16.2349884   16.2349884  -16.2349884      0.1935075    0.1935075    0.0000000

 DISK SPACE FOR EIGENVECTORS (FTN 10)    12787776 REALS
 TTTTTTTTTTTTTTTTTTTTTTTTTTTTTT gordsh1     TELAPSE      293.92 TCPU      213.05

 MATRIX SIZE: P(G) 8636868, F(G)  599826, P(G) IRR  550431, F(G) IRR   78159
 MAX G-VECTOR INDEX FOR 1- AND 2-ELECTRON INTEGRALS 181

 TTTTTTTTTTTTTTTTTTTTTTTTTTTTTT INPUT       TELAPSE      296.61 TCPU      215.74

 SYMMETRY ALLOWED ELASTIC DISTORTION 1
  0.5773503  0.0000000  0.0000000
  0.0000000  0.5773503  0.0000000
  0.0000000  0.0000000  0.5773503

 SYMMETRY ALLOWED ELASTIC DISTORTION 2
  0.8164966  0.0000000  0.0000000
  0.0000000 -0.4082483  0.0000000
  0.0000000  0.0000000 -0.4082483

 SYMMETRY ALLOWED INTERNAL DEGREE(S) OF FREEDOM:  38
 TTTTTTTTTTTTTTTTTTTTTTTTTTTTTT SYMM        TELAPSE      296.80 TCPU      215.94
 TTTTTTTTTTTTTTTTTTTTTTTTTTTTTT INT_SCREEN  TELAPSE      296.85 TCPU      215.98
 INFORMATION **** EXCBUF **** EXCH. BIPO BUFFER: WORDS USED =     4000000
 WARNING **** EXCBUF **** EXCH. BIPO BUFFER TOO SMALL - TO AVOID I/O SET EXCHSIZE =     6791697

 DFT PARAMETERS

     ATOM       ELECTRONS   NET CHARGE   R(ANGSTROM)
   1 230  ZN     20.0000      0.0000     1.37000000
   7   7  N       7.0000      0.0000     0.74000000
  31  17  CL     17.0000      0.0000     0.99000000
  43   6  C       6.0000      0.0000     0.77000000
  79   1  H       1.0000      0.0000     1.11000000

 SIZE OF GRID=     811894
 TTTTTTTTTTTTTTTTTTTTTTTTTTTTTT MAKE_GRID2  TELAPSE      300.65 TCPU      219.44
 BECKE WEIGHT FUNCTION
 RADSAFE =     2.00
 TOLERANCES - DENSITY:10**- 6; POTENTIAL:10**- 9; GRID WGT:10**-14

 RADIAL INTEGRATION  - INTERVALS (POINTS,UPPER LIMIT):            1( 99,  4.0*R)

 ANGULAR INTEGRATION - INTERVALS (ACCURACY LEVEL [N. POINTS] UPPER LIMIT):
  1(  6[ 146]   0.2)  2( 11[ 302]   0.5)  3( 14[ 590]   0.9)  4( 18[1454]   3.5)
  5( 14[ 590]9999.0)
 TTTTTTTTTTTTTTTTTTTTTTTTTTTTTT INT_CALC    TELAPSE      300.73 TCPU      219.51

 *******************************************************************************
 ZIFCl_start                                                                     
 CRYSTAL - SCF - TYPE OF CALCULATION :  RESTRICTED CLOSED SHELL
 *******************************************************************************

 CAPPA:IS1  2;IS2  2;IS3  2; K PTS MONK NET   4; SYMMOPS:K SPACE  16;G SPACE   8

 TTTTTTTTTTTTTTTTTTTTTTTTTTTTTT SDIK        TELAPSE      301.41 TCPU      220.20

 AAAAAAAAAAAAAAAAAAAAAAAAAAAAAAAAAAAAAAAAAAAAAAAAAAAAAAAAAAAAAAAAAAAAAAAAAAAAAAA
         ATOMIC WAVEFUNCTION(S)


 NUCLEAR CHARGE 20.0  SYMMETRY SPECIES            S    P    D
 N. ELECTRONS   20.0  NUMBER OF PRIMITIVE GTOS    7    7    6
                      NUMBER OF CONTRACTED GTOS   5    5    3
                      NUMBER OF CLOSED SHELLS     2    1    1
                      OPEN SHELL OCCUPATION       0    0    0

  ZNUC SCFIT  TOTAL HF ENERGY   KINETIC ENERGY   VIRIAL THEOREM ACCURACY
  20.0  35   -2.259494290E+02  1.538488917E+02 -2.468645152E+00  3.9E-06

 NUCLEAR CHARGE  7.0  SYMMETRY SPECIES            S    P
 N. ELECTRONS    7.0  NUMBER OF PRIMITIVE GTOS   11    5
                      NUMBER OF CONTRACTED GTOS   4    3
                      NUMBER OF CLOSED SHELLS     2    0
                      OPEN SHELL OCCUPATION       0    3

  ZNUC SCFIT  TOTAL HF ENERGY   KINETIC ENERGY   VIRIAL THEOREM ACCURACY
   7.0  11   -5.439473665E+01  5.441433682E+01 -1.999639798E+00  3.6E-06

 NUCLEAR CHARGE 17.0  SYMMETRY SPECIES            S    P
 N. ELECTRONS   17.0  NUMBER OF PRIMITIVE GTOS   13   10
                      NUMBER OF CONTRACTED GTOS   6    5
                      NUMBER OF CLOSED SHELLS     3    1
                      OPEN SHELL OCCUPATION       0    5

  ZNUC SCFIT  TOTAL HF ENERGY   KINETIC ENERGY   VIRIAL THEOREM ACCURACY
  17.0  10   -4.594686980E+02  4.594737850E+02 -1.999988929E+00  4.2E-06

 NUCLEAR CHARGE  6.0  SYMMETRY SPECIES            S    P
 N. ELECTRONS    6.0  NUMBER OF PRIMITIVE GTOS   11    5
                      NUMBER OF CONTRACTED GTOS   4    3
                      NUMBER OF CLOSED SHELLS     2    0
                      OPEN SHELL OCCUPATION       0    2

  ZNUC SCFIT  TOTAL HF ENERGY   KINETIC ENERGY   VIRIAL THEOREM ACCURACY
   6.0  11   -3.768480057E+01  3.769831118E+01 -1.999641612E+00  2.0E-06

 NUCLEAR CHARGE  1.0  SYMMETRY SPECIES            S
 N. ELECTRONS    1.0  NUMBER OF PRIMITIVE GTOS    5
                      NUMBER OF CONTRACTED GTOS   3
                      NUMBER OF CLOSED SHELLS     0
                      OPEN SHELL OCCUPATION       1

  ZNUC SCFIT  TOTAL HF ENERGY   KINETIC ENERGY   VIRIAL THEOREM ACCURACY
   1.0   1   -4.998098153E-01  4.997907537E-01 -2.000038139E+00  9.6E-17

 AAAAAAAAAAAAAAAAAAAAAAAAAAAAAAAAAAAAAAAAAAAAAAAAAAAAAAAAAAAAAAAAAAAAAAAAAAAAAAA

 CHARGE NORMALIZATION FACTOR   1.00000000
 TOTAL ATOMIC CHARGES:
  20.0000000  20.0000000  20.0000000  20.0000000  20.0000000  20.0000000
   7.0000000   7.0000000   7.0000000   7.0000000   7.0000000   7.0000000
   7.0000000   7.0000000   7.0000000   7.0000000   7.0000000   7.0000000
   7.0000000   7.0000000   7.0000000   7.0000000   7.0000000   7.0000000
   7.0000000   7.0000000   7.0000000   7.0000000   7.0000000   7.0000000
  17.0000000  17.0000000  17.0000000  17.0000000  17.0000000  17.0000000
  17.0000000  17.0000000  17.0000000  17.0000000  17.0000000  17.0000000
   6.0000000   6.0000000   6.0000000   6.0000000   6.0000000   6.0000000
   6.0000000   6.0000000   6.0000000   6.0000000   6.0000000   6.0000000
   6.0000000   6.0000000   6.0000000   6.0000000   6.0000000   6.0000000
   6.0000000   6.0000000   6.0000000   6.0000000   6.0000000   6.0000000
   6.0000000   6.0000000   6.0000000   6.0000000   6.0000000   6.0000000
   6.0000000   6.0000000   6.0000000   6.0000000   6.0000000   6.0000000
   1.0000000   1.0000000   1.0000000   1.0000000   1.0000000   1.0000000
   1.0000000   1.0000000   1.0000000   1.0000000   1.0000000   1.0000000
   1.0000000   1.0000000   1.0000000   1.0000000   1.0000000   1.0000000
   1.0000000   1.0000000   1.0000000   1.0000000   1.0000000   1.0000000
 TTTTTTTTTTTTTTTTTTTTTTTTTTTTTT MOQGAD      TELAPSE      302.21 TCPU      221.00
 TTTTTTTTTTTTTTTTTTTTTTTTTTTTTT SHELLXN     TELAPSE      317.18 TCPU      230.22
 TTTTTTTTTTTTTTTTTTTTTTTTTTTTTT MONMO3      TELAPSE      318.36 TCPU      231.40
 NUMERICALLY INTEGRATED DENSITY    731.9999158741
 TTTTTTTTTTTTTTTTTTTTTTTTTTTTTT NUMDFT      TELAPSE      319.80 TCPU      232.85
 CYC   0 ETOT(AU) -9.611399832347E+03 DETOT -9.61E+03 tst  1.16E-11 PX  1.00E+00
 TTTTTTTTTTTTTTTTTTTTTTTTTTTTTT DIIS        TELAPSE      320.39 TCPU      233.43
 TTTTTTTTTTTTTTTTTTTTTTTTTTTTTT FDIK        TELAPSE      327.36 TCPU      237.93
 INSULATING STATE
 TOP OF VALENCE BANDS -    BAND    366; K    4; EIG -2.7363901E-01 AU
 TOP OF VALENCE BANDS -    BAND    366; K    1; EIG -2.7387618E-01 AU
 BOTTOM OF VIRTUAL BANDS - BAND    367; K    3; EIG -3.4947708E-02 AU
 INDIRECT ENERGY BAND GAP:   6.4951 eV
 BOTTOM OF VIRTUAL BANDS - BAND    367; K    1; EIG -3.4885697E-02 AU
 TTTTTTTTTTTTTTTTTTTTTTTTTTTTTT PDIG        TELAPSE      327.72 TCPU      238.29
 CHARGE NORMALIZATION FACTOR   1.00000000
 TOTAL ATOMIC CHARGES:
  18.2667160  18.2667160  18.2667161  18.2667161  18.2667161  18.2667161
   7.6771012   7.6771012   7.6771012   7.6771012   7.6771012   7.6771012
   7.6771012   7.6771012   7.6771012   7.6771012   7.6771012   7.6771012
   7.6771012   7.6771012   7.6771012   7.6771012   7.6771012   7.6771012
   7.6771012   7.6771012   7.6771012   7.6771012   7.6771012   7.6771012
  17.0680080  17.0680080  17.0680080  17.0680080  17.0680080  17.0680080
  17.0680080  17.0680080  17.0680080  17.0680080  17.0680080  17.0680080
   5.5164795   5.5164795   5.5164795   5.5164795   5.5164795   5.5164795
   5.5164795   5.5164795   5.5164795   5.5164795   5.5164795   5.5164795
   6.1837437   6.1837437   6.1837437   6.1837437   6.1837437   6.1837437
   6.1837437   6.1837437   6.1837437   6.1837437   6.1837437   6.1837437
   6.1837437   6.1837437   6.1837437   6.1837437   6.1837437   6.1837437
   6.1837437   6.1837437   6.1837437   6.1837437   6.1837437   6.1837437
   0.7802323   0.7802323   0.7802323   0.7802323   0.7802323   0.7802323
   0.7802323   0.7802323   0.7802323   0.7802323   0.7802323   0.7802323
   0.7802323   0.7802323   0.7802323   0.7802323   0.7802323   0.7802323
   0.7802323   0.7802323   0.7802323   0.7802323   0.7802323   0.7802323
 TTTTTTTTTTTTTTTTTTTTTTTTTTTTTT MOQGAD      TELAPSE      327.73 TCPU      238.30
 TTTTTTTTTTTTTTTTTTTTTTTTTTTTTT SHELLXN     TELAPSE      348.69 TCPU      247.85
 TTTTTTTTTTTTTTTTTTTTTTTTTTTTTT MONMO3      TELAPSE      362.39 TCPU      261.55
 NUMERICALLY INTEGRATED DENSITY    731.9999505764
 TTTTTTTTTTTTTTTTTTTTTTTTTTTTTT NUMDFT      TELAPSE      364.52 TCPU      263.68
 CYC   1 ETOT(AU) -9.585711633074E+03 DETOT  2.57E+01 tst  0.00E+00 PX  1.00E+00
 TTTTTTTTTTTTTTTTTTTTTTTTTTTTTT DIIS        TELAPSE      364.67 TCPU      263.83
 DIIS TEST: 0.68878E+01 AT SCF   CYCLE   1 - MIX   30 %
 TTTTTTTTTTTTTTTTTTTTTTTTTTTTTT FDIK        TELAPSE      366.46 TCPU      265.10
 INSULATING STATE
 TOP OF VALENCE BANDS -    BAND    366; K    4; EIG -2.5818515E-01 AU
 TOP OF VALENCE BANDS -    BAND    366; K    1; EIG -2.5841008E-01 AU
 BOTTOM OF VIRTUAL BANDS - BAND    367; K    4; EIG  3.3380149E-03 AU
 DIRECT ENERGY BAND GAP:   7.1164 eV
 BOTTOM OF VIRTUAL BANDS - BAND    367; K    1; EIG  3.7144648E-03 AU
 TTTTTTTTTTTTTTTTTTTTTTTTTTTTTT PDIG        TELAPSE      366.68 TCPU      265.32
 CHARGE NORMALIZATION FACTOR   1.00000000
 TOTAL ATOMIC CHARGES:
  18.6661622  18.6661622  18.6670720  18.6670720  18.6670720  18.6670720
   7.4953619   7.4953619   7.4953619   7.4953619   7.4950531   7.4950090
   7.4950531   7.4950090   7.4950531   7.4950090   7.4950531   7.4950090
   7.4950090   7.4950090   7.4950090   7.4950090   7.4953619   7.4950531
   7.4953619   7.4950531   7.4953619   7.4950531   7.4953619   7.4950531
  16.9921847  16.9921847  16.9921847  16.9921847  16.9921847  16.9921475
  16.9921847  16.9921475  16.9921847  16.9921475  16.9921847  16.9921475
   6.0090978   6.0090978   6.0090978   6.0090978   6.0090978   6.0092844
   6.0090978   6.0092844   6.0090978   6.0092844   6.0090978   6.0092844
   5.9692361   5.9692361   5.9692361   5.9692361   5.9686742   5.9691090
   5.9686742   5.9691090   5.9686742   5.9691090   5.9686742   5.9691090
   5.9691090   5.9691090   5.9691090   5.9691090   5.9692361   5.9686742
   5.9692361   5.9686742   5.9692361   5.9686742   5.9692361   5.9686742
   0.8685631   0.8685631   0.8685631   0.8685631   0.8685213   0.8683972
   0.8685213   0.8683972   0.8685213   0.8683972   0.8685213   0.8683972
   0.8683972   0.8683972   0.8683972   0.8683972   0.8685631   0.8685213
   0.8685631   0.8685213   0.8685631   0.8685213   0.8685631   0.8685213
 TTTTTTTTTTTTTTTTTTTTTTTTTTTTTT MOQGAD      TELAPSE      366.69 TCPU      265.34
 TTTTTTTTTTTTTTTTTTTTTTTTTTTTTT SHELLXN     TELAPSE      378.56 TCPU      274.88
 TTTTTTTTTTTTTTTTTTTTTTTTTTTTTT MONMO3      TELAPSE      380.60 TCPU      276.92
 NUMERICALLY INTEGRATED DENSITY    731.9999562660
 TTTTTTTTTTTTTTTTTTTTTTTTTTTTTT NUMDFT      TELAPSE      382.71 TCPU      279.03
 CYC   2 ETOT(AU) -9.586190920407E+03 DETOT -4.79E-01 tst  5.18E-03 PX  9.08E-02
 TTTTTTTTTTTTTTTTTTTTTTTTTTTTTT DIIS        TELAPSE      384.30 TCPU      280.63
 DIIS TEST: 0.29671E+01 AT SCF   CYCLE   2 - DIIS ACTIVE - HISTORY:     2 CYCLES
 TTTTTTTTTTTTTTTTTTTTTTTTTTTTTT FDIK        TELAPSE      386.40 TCPU      282.42
 INSULATING STATE
 TOP OF VALENCE BANDS -    BAND    366; K    4; EIG -2.7330716E-01 AU
 TOP OF VALENCE BANDS -    BAND    366; K    1; EIG -2.7355755E-01 AU
 BOTTOM OF VIRTUAL BANDS - BAND    367; K    1; EIG  3.8058871E-02 AU
 INDIRECT ENERGY BAND GAP:   8.4727 eV
 TTTTTTTTTTTTTTTTTTTTTTTTTTTTTT PDIG        TELAPSE      386.62 TCPU      282.64
 CHARGE NORMALIZATION FACTOR   1.00000000
 TOTAL ATOMIC CHARGES:
  18.6492207  18.6492207  18.6488718  18.6488718  18.6488718  18.6488718
   7.5843210   7.5843210   7.5843210   7.5843210   7.5842535   7.5842160
   7.5842535   7.5842160   7.5842535   7.5842160   7.5842535   7.5842160
   7.5842160   7.5842160   7.5842160   7.5842160   7.5843210   7.5842535
   7.5843210   7.5842535   7.5843210   7.5842535   7.5843210   7.5842535
  17.0193931  17.0193931  17.0193931  17.0193931  17.0193931  17.0194164
  17.0193931  17.0194164  17.0193931  17.0194164  17.0193931  17.0194164
   5.7056972   5.7056972   5.7056972   5.7056972   5.7056972   5.7058001
   5.7056972   5.7058001   5.7056972   5.7058001   5.7056972   5.7058001
   6.0406200   6.0406200   6.0406200   6.0406200   6.0409169   6.0407566
   6.0409169   6.0407566   6.0409169   6.0407566   6.0409169   6.0407566
   6.0407566   6.0407566   6.0407566   6.0407566   6.0406200   6.0409169
   6.0406200   6.0409169   6.0406200   6.0409169   6.0406200   6.0409169
   0.8501795   0.8501795   0.8501795   0.8501795   0.8500923   0.8502045
   0.8500923   0.8502045   0.8500923   0.8502045   0.8500923   0.8502045
   0.8502045   0.8502045   0.8502045   0.8502045   0.8501795   0.8500923
   0.8501795   0.8500923   0.8501795   0.8500923   0.8501795   0.8500923
 TTTTTTTTTTTTTTTTTTTTTTTTTTTTTT MOQGAD      TELAPSE      386.63 TCPU      282.66
 TTTTTTTTTTTTTTTTTTTTTTTTTTTTTT SHELLXN     TELAPSE      399.24 TCPU      292.19
 TTTTTTTTTTTTTTTTTTTTTTTTTTTTTT MONMO3      TELAPSE      402.87 TCPU      295.82
 NUMERICALLY INTEGRATED DENSITY    731.9999527563
 TTTTTTTTTTTTTTTTTTTTTTTTTTTTTT NUMDFT      TELAPSE      404.98 TCPU      297.93
 CYC   3 ETOT(AU) -9.586449337092E+03 DETOT -2.58E-01 tst  8.99E-04 PX  6.73E-02
 TTTTTTTTTTTTTTTTTTTTTTTTTTTTTT DIIS        TELAPSE      405.42 TCPU      298.37
 DIIS TEST: 0.10256E+00 AT SCF   CYCLE   3 - DIIS ACTIVE - HISTORY:     3 CYCLES
 TTTTTTTTTTTTTTTTTTTTTTTTTTTTTT FDIK        TELAPSE      407.19 TCPU      299.77
 INSULATING STATE
 TOP OF VALENCE BANDS -    BAND    366; K    4; EIG -2.8296899E-01 AU
 TOP OF VALENCE BANDS -    BAND    366; K    1; EIG -2.8319909E-01 AU
 BOTTOM OF VIRTUAL BANDS - BAND    367; K    1; EIG  3.6795804E-02 AU
 INDIRECT ENERGY BAND GAP:   8.7012 eV
 TTTTTTTTTTTTTTTTTTTTTTTTTTTTTT PDIG        TELAPSE      407.42 TCPU      300.00
 CHARGE NORMALIZATION FACTOR   1.00000000
 TOTAL ATOMIC CHARGES:
  18.6085218  18.6085218  18.6086139  18.6086139  18.6086139  18.6086139
   7.5923498   7.5923498   7.5923498   7.5923498   7.5924083   7.5922993
   7.5924083   7.5922993   7.5924083   7.5922993   7.5924083   7.5922993
   7.5922993   7.5922993   7.5922993   7.5922993   7.5923498   7.5924083
   7.5923498   7.5924083   7.5923498   7.5924083   7.5923498   7.5924083
  17.0061329  17.0061329  17.0061329  17.0061329  17.0061329  17.0060878
  17.0061329  17.0060878  17.0061329  17.0060878  17.0061329  17.0060878
   5.7582744   5.7582744   5.7582744   5.7582744   5.7582744   5.7583575
   5.7582744   5.7583575   5.7582744   5.7583575   5.7582744   5.7583575
   6.0311195   6.0311195   6.0311195   6.0311195   6.0308336   6.0310064
   6.0308336   6.0310064   6.0308336   6.0310064   6.0308336   6.0310064
   6.0310064   6.0310064   6.0310064   6.0310064   6.0311195   6.0308336
   6.0311195   6.0308336   6.0311195   6.0308336   6.0311195   6.0308336
   0.8423230   0.8423230   0.8423230   0.8423230   0.8423020   0.8422906
   0.8423020   0.8422906   0.8423020   0.8422906   0.8423020   0.8422906
   0.8422906   0.8422906   0.8422906   0.8422906   0.8423230   0.8423020
   0.8423230   0.8423020   0.8423230   0.8423020   0.8423230   0.8423020
 TTTTTTTTTTTTTTTTTTTTTTTTTTTTTT MOQGAD      TELAPSE      407.43 TCPU      300.01
 TTTTTTTTTTTTTTTTTTTTTTTTTTTTTT SHELLXN     TELAPSE      419.94 TCPU      309.55
 TTTTTTTTTTTTTTTTTTTTTTTTTTTTTT MONMO3      TELAPSE      421.64 TCPU      311.24
 NUMERICALLY INTEGRATED DENSITY    731.9999556594
 TTTTTTTTTTTTTTTTTTTTTTTTTTTTTT NUMDFT      TELAPSE      423.76 TCPU      313.36
 CYC   4 ETOT(AU) -9.586457276957E+03 DETOT -7.94E-03 tst  5.09E-05 PX  1.47E-02
 TTTTTTTTTTTTTTTTTTTTTTTTTTTTTT DIIS        TELAPSE      424.46 TCPU      314.06
 DIIS TEST: 0.37719E-01 AT SCF   CYCLE   4 - DIIS ACTIVE - HISTORY:     4 CYCLES
 TTTTTTTTTTTTTTTTTTTTTTTTTTTTTT FDIK        TELAPSE      426.67 TCPU      315.54
 INSULATING STATE
 TOP OF VALENCE BANDS -    BAND    366; K    4; EIG -2.7989714E-01 AU
 TOP OF VALENCE BANDS -    BAND    366; K    1; EIG -2.8013460E-01 AU
 BOTTOM OF VIRTUAL BANDS - BAND    367; K    1; EIG  3.8368863E-02 AU
 INDIRECT ENERGY BAND GAP:   8.6605 eV
 TTTTTTTTTTTTTTTTTTTTTTTTTTTTTT PDIG        TELAPSE      426.89 TCPU      315.76
 CHARGE NORMALIZATION FACTOR   1.00000000
 TOTAL ATOMIC CHARGES:
  18.6276231  18.6276231  18.6276374  18.6276374  18.6276374  18.6276374
   7.5845023   7.5845023   7.5845023   7.5845023   7.5844883   7.5845353
   7.5844883   7.5845353   7.5844883   7.5845353   7.5844883   7.5845353
   7.5845353   7.5845353   7.5845353   7.5845353   7.5845023   7.5844883
   7.5845023   7.5844883   7.5845023   7.5844883   7.5845023   7.5844883
  17.0152489  17.0152489  17.0152489  17.0152489  17.0152489  17.0152403
  17.0152489  17.0152403  17.0152489  17.0152403  17.0152489  17.0152403
   5.7396838   5.7396838   5.7396838   5.7396838   5.7396838   5.7396678
   5.7396838   5.7396678   5.7396838   5.7396678   5.7396838   5.7396678
   6.0369140   6.0369140   6.0369140   6.0369140   6.0369241   6.0369213
   6.0369241   6.0369213   6.0369241   6.0369213   6.0369241   6.0369213
   6.0369213   6.0369213   6.0369213   6.0369213   6.0369140   6.0369241
   6.0369140   6.0369241   6.0369140   6.0369241   6.0369140   6.0369241
   0.8441978   0.8441978   0.8441978   0.8441978   0.8442191   0.8441866
   0.8442191   0.8441866   0.8442191   0.8441866   0.8442191   0.8441866
   0.8441866   0.8441866   0.8441866   0.8441866   0.8441978   0.8442191
   0.8441978   0.8442191   0.8441978   0.8442191   0.8441978   0.8442191
 TTTTTTTTTTTTTTTTTTTTTTTTTTTTTT MOQGAD      TELAPSE      426.90 TCPU      315.78
 TTTTTTTTTTTTTTTTTTTTTTTTTTTTTT SHELLXN     TELAPSE      440.70 TCPU      325.31
 TTTTTTTTTTTTTTTTTTTTTTTTTTTTTT MONMO3      TELAPSE      443.69 TCPU      328.31
 NUMERICALLY INTEGRATED DENSITY    731.9999550619
 TTTTTTTTTTTTTTTTTTTTTTTTTTTTTT NUMDFT      TELAPSE      445.78 TCPU      330.40
 CYC   5 ETOT(AU) -9.586460551574E+03 DETOT -3.27E-03 tst  5.93E-06 PX  6.81E-03
 TTTTTTTTTTTTTTTTTTTTTTTTTTTTTT DIIS        TELAPSE      448.12 TCPU      332.74
 DIIS TEST: 0.35668E-02 AT SCF   CYCLE   5 - DIIS ACTIVE - HISTORY:     5 CYCLES
 TTTTTTTTTTTTTTTTTTTTTTTTTTTTTT FDIK        TELAPSE      451.19 TCPU      335.40
 INSULATING STATE
 TOP OF VALENCE BANDS -    BAND    366; K    4; EIG -2.7966400E-01 AU
 TOP OF VALENCE BANDS -    BAND    366; K    1; EIG -2.7989915E-01 AU
 BOTTOM OF VIRTUAL BANDS - BAND    367; K    1; EIG  3.8295331E-02 AU
 INDIRECT ENERGY BAND GAP:   8.6521 eV
 TTTTTTTTTTTTTTTTTTTTTTTTTTTTTT PDIG        TELAPSE      451.44 TCPU      335.65
 CHARGE NORMALIZATION FACTOR   1.00000000
 TOTAL ATOMIC CHARGES:
  18.6254081  18.6254081  18.6254143  18.6254143  18.6254143  18.6254143
   7.5894670   7.5894670   7.5894670   7.5894670   7.5894768   7.5894727
   7.5894768   7.5894727   7.5894768   7.5894727   7.5894768   7.5894727
   7.5894727   7.5894727   7.5894727   7.5894727   7.5894670   7.5894768
   7.5894670   7.5894768   7.5894670   7.5894768   7.5894670   7.5894768
  17.0115533  17.0115533  17.0115533  17.0115533  17.0115533  17.0115533
  17.0115533  17.0115533  17.0115533  17.0115533  17.0115533  17.0115533
   5.7402566   5.7402566   5.7402566   5.7402566   5.7402566   5.7402568
   5.7402566   5.7402568   5.7402566   5.7402568   5.7402566   5.7402568
   6.0337773   6.0337773   6.0337773   6.0337773   6.0337740   6.0337742
   6.0337740   6.0337742   6.0337740   6.0337742   6.0337740   6.0337742
   6.0337742   6.0337742   6.0337742   6.0337742   6.0337773   6.0337740
   6.0337773   6.0337740   6.0337773   6.0337740   6.0337773   6.0337740
   0.8444962   0.8444962   0.8444962   0.8444962   0.8444932   0.8444944
   0.8444932   0.8444944   0.8444932   0.8444944   0.8444932   0.8444944
   0.8444944   0.8444944   0.8444944   0.8444944   0.8444962   0.8444932
   0.8444962   0.8444932   0.8444962   0.8444932   0.8444962   0.8444932
 TTTTTTTTTTTTTTTTTTTTTTTTTTTTTT MOQGAD      TELAPSE      451.45 TCPU      335.66
 TTTTTTTTTTTTTTTTTTTTTTTTTTTTTT SHELLXN     TELAPSE      464.22 TCPU      345.21
 TTTTTTTTTTTTTTTTTTTTTTTTTTTTTT MONMO3      TELAPSE      467.26 TCPU      348.24
 NUMERICALLY INTEGRATED DENSITY    731.9999550617
 TTTTTTTTTTTTTTTTTTTTTTTTTTTTTT NUMDFT      TELAPSE      469.28 TCPU      350.26
 CYC   6 ETOT(AU) -9.586460773412E+03 DETOT -2.22E-04 tst  6.23E-07 PX  2.34E-03
 TTTTTTTTTTTTTTTTTTTTTTTTTTTTTT DIIS        TELAPSE      469.69 TCPU      350.68
 DIIS TEST: 0.57455E-03 AT SCF   CYCLE   6 - DIIS ACTIVE - HISTORY:     6 CYCLES
 TTTTTTTTTTTTTTTTTTTTTTTTTTTTTT FDIK        TELAPSE      471.37 TCPU      351.81
 INSULATING STATE
 TOP OF VALENCE BANDS -    BAND    366; K    4; EIG -2.7983138E-01 AU
 TOP OF VALENCE BANDS -    BAND    366; K    1; EIG -2.8006711E-01 AU
 BOTTOM OF VIRTUAL BANDS - BAND    367; K    1; EIG  3.8304122E-02 AU
 INDIRECT ENERGY BAND GAP:   8.6569 eV
 TTTTTTTTTTTTTTTTTTTTTTTTTTTTTT PDIG        TELAPSE      471.60 TCPU      352.03
 CHARGE NORMALIZATION FACTOR   1.00000000
 TOTAL ATOMIC CHARGES:
  18.6255847  18.6255847  18.6255871  18.6255871  18.6255871  18.6255871
   7.5875781   7.5875781   7.5875781   7.5875781   7.5875779   7.5875756
   7.5875779   7.5875756   7.5875779   7.5875756   7.5875779   7.5875756
   7.5875756   7.5875756   7.5875756   7.5875756   7.5875781   7.5875779
   7.5875781   7.5875779   7.5875781   7.5875779   7.5875781   7.5875779
  17.0123591  17.0123591  17.0123591  17.0123591  17.0123591  17.0123597
  17.0123591  17.0123597  17.0123591  17.0123597  17.0123591  17.0123597
   5.7404495   5.7404495   5.7404495   5.7404495   5.7404495   5.7404536
   5.7404495   5.7404536   5.7404495   5.7404536   5.7404495   5.7404536
   6.0354190   6.0354190   6.0354190   6.0354190   6.0354160   6.0354160
   6.0354160   6.0354160   6.0354160   6.0354160   6.0354160   6.0354160
   6.0354160   6.0354160   6.0354160   6.0354160   6.0354190   6.0354160
   6.0354190   6.0354160   6.0354190   6.0354160   6.0354190   6.0354160
   0.8442035   0.8442035   0.8442035   0.8442035   0.8442040   0.8442049
   0.8442040   0.8442049   0.8442040   0.8442049   0.8442040   0.8442049
   0.8442049   0.8442049   0.8442049   0.8442049   0.8442035   0.8442040
   0.8442035   0.8442040   0.8442035   0.8442040   0.8442035   0.8442040
 TTTTTTTTTTTTTTTTTTTTTTTTTTTTTT MOQGAD      TELAPSE      471.61 TCPU      352.04
 TTTTTTTTTTTTTTTTTTTTTTTTTTTTTT SHELLXN     TELAPSE      483.10 TCPU      361.58
 TTTTTTTTTTTTTTTTTTTTTTTTTTTTTT MONMO3      TELAPSE      485.32 TCPU      363.80
 NUMERICALLY INTEGRATED DENSITY    731.9999551092
 TTTTTTTTTTTTTTTTTTTTTTTTTTTTTT NUMDFT      TELAPSE      487.42 TCPU      365.89
 CYC   7 ETOT(AU) -9.586460820091E+03 DETOT -4.67E-05 tst  1.95E-07 PX  5.86E-04
 TTTTTTTTTTTTTTTTTTTTTTTTTTTTTT DIIS        TELAPSE      487.65 TCPU      366.12
 DIIS TEST: 0.12636E-03 AT SCF   CYCLE   7 - DIIS ACTIVE - HISTORY:     7 CYCLES
 TTTTTTTTTTTTTTTTTTTTTTTTTTTTTT FDIK        TELAPSE      489.31 TCPU      367.30
 INSULATING STATE
 TOP OF VALENCE BANDS -    BAND    366; K    4; EIG -2.7976932E-01 AU
 TOP OF VALENCE BANDS -    BAND    366; K    1; EIG -2.8000498E-01 AU
 BOTTOM OF VIRTUAL BANDS - BAND    367; K    1; EIG  3.8301975E-02 AU
 INDIRECT ENERGY BAND GAP:   8.6552 eV
 TTTTTTTTTTTTTTTTTTTTTTTTTTTTTT PDIG        TELAPSE      489.53 TCPU      367.52
 CHARGE NORMALIZATION FACTOR   1.00000000
 TOTAL ATOMIC CHARGES:
  18.6254064  18.6254064  18.6254080  18.6254080  18.6254080  18.6254080
   7.5880350   7.5880350   7.5880350   7.5880350   7.5880346   7.5880346
   7.5880346   7.5880346   7.5880346   7.5880346   7.5880346   7.5880346
   7.5880346   7.5880346   7.5880346   7.5880346   7.5880350   7.5880346
   7.5880350   7.5880346   7.5880350   7.5880346   7.5880350   7.5880346
  17.0125398  17.0125398  17.0125398  17.0125398  17.0125398  17.0125394
  17.0125398  17.0125394  17.0125398  17.0125394  17.0125398  17.0125394
   5.7402099   5.7402099   5.7402099   5.7402099   5.7402099   5.7402124
   5.7402099   5.7402124   5.7402099   5.7402124   5.7402099   5.7402124
   6.0349356   6.0349356   6.0349356   6.0349356   6.0349352   6.0349345
   6.0349352   6.0349345   6.0349352   6.0349345   6.0349352   6.0349345
   6.0349345   6.0349345   6.0349345   6.0349345   6.0349356   6.0349352
   6.0349356   6.0349352   6.0349356   6.0349352   6.0349356   6.0349352
   0.8443031   0.8443031   0.8443031   0.8443031   0.8443029   0.8443033
   0.8443029   0.8443033   0.8443029   0.8443033   0.8443029   0.8443033
   0.8443033   0.8443033   0.8443033   0.8443033   0.8443031   0.8443029
   0.8443031   0.8443029   0.8443031   0.8443029   0.8443031   0.8443029
 TTTTTTTTTTTTTTTTTTTTTTTTTTTTTT MOQGAD      TELAPSE      489.54 TCPU      367.53
 TTTTTTTTTTTTTTTTTTTTTTTTTTTTTT SHELLXN     TELAPSE      502.39 TCPU      377.07
 TTTTTTTTTTTTTTTTTTTTTTTTTTTTTT MONMO3      TELAPSE      505.53 TCPU      380.21
 NUMERICALLY INTEGRATED DENSITY    731.9999551179
 TTTTTTTTTTTTTTTTTTTTTTTTTTTTTT NUMDFT      TELAPSE      507.65 TCPU      382.33
 CYC   8 ETOT(AU) -9.586460825656E+03 DETOT -5.56E-06 tst  1.58E-08 PX  3.26E-04
 TTTTTTTTTTTTTTTTTTTTTTTTTTTTTT DIIS        TELAPSE      507.75 TCPU      382.43
 DIIS TEST: 0.15941E-04 AT SCF   CYCLE   8 - DIIS ACTIVE - HISTORY:     8 CYCLES
 TTTTTTTTTTTTTTTTTTTTTTTTTTTTTT FDIK        TELAPSE      508.97 TCPU      383.32
 INSULATING STATE
 TOP OF VALENCE BANDS -    BAND    366; K    4; EIG -2.7977633E-01 AU
 TOP OF VALENCE BANDS -    BAND    366; K    1; EIG -2.8001189E-01 AU
 BOTTOM OF VIRTUAL BANDS - BAND    367; K    1; EIG  3.8295385E-02 AU
 INDIRECT ENERGY BAND GAP:   8.6552 eV
 TTTTTTTTTTTTTTTTTTTTTTTTTTTTTT PDIG        TELAPSE      509.24 TCPU      383.59
 CHARGE NORMALIZATION FACTOR   1.00000000
 TOTAL ATOMIC CHARGES:
  18.6254120  18.6254120  18.6254108  18.6254108  18.6254108  18.6254108
   7.5881329   7.5881329   7.5881329   7.5881329   7.5881328   7.5881325
   7.5881328   7.5881325   7.5881328   7.5881325   7.5881328   7.5881325
   7.5881325   7.5881325   7.5881325   7.5881325   7.5881329   7.5881328
   7.5881329   7.5881328   7.5881329   7.5881328   7.5881329   7.5881328
  17.0123191  17.0123191  17.0123191  17.0123191  17.0123191  17.0123189
  17.0123191  17.0123189  17.0123191  17.0123189  17.0123191  17.0123189
   5.7401565   5.7401565   5.7401565   5.7401565   5.7401565   5.7401580
   5.7401565   5.7401580   5.7401565   5.7401580   5.7401565   5.7401580
   6.0350048   6.0350048   6.0350048   6.0350048   6.0350063   6.0350049
   6.0350063   6.0350049   6.0350063   6.0350049   6.0350063   6.0350049
   6.0350049   6.0350049   6.0350049   6.0350049   6.0350048   6.0350063
   6.0350048   6.0350063   6.0350048   6.0350063   6.0350048   6.0350063
   0.8442709   0.8442709   0.8442709   0.8442709   0.8442712   0.8442713
   0.8442712   0.8442713   0.8442712   0.8442713   0.8442712   0.8442713
   0.8442713   0.8442713   0.8442713   0.8442713   0.8442709   0.8442712
   0.8442709   0.8442712   0.8442709   0.8442712   0.8442709   0.8442712
 TTTTTTTTTTTTTTTTTTTTTTTTTTTTTT MOQGAD      TELAPSE      509.26 TCPU      383.61
 TTTTTTTTTTTTTTTTTTTTTTTTTTTTTT SHELLXN     TELAPSE      521.14 TCPU      393.15
 TTTTTTTTTTTTTTTTTTTTTTTTTTTTTT MONMO3      TELAPSE      522.46 TCPU      394.47
 NUMERICALLY INTEGRATED DENSITY    731.9999551111
 TTTTTTTTTTTTTTTTTTTTTTTTTTTTTT NUMDFT      TELAPSE      524.48 TCPU      396.49
 CYC   9 ETOT(AU) -9.586460826098E+03 DETOT -4.42E-07 tst  3.82E-09 PX  1.64E-04
 TTTTTTTTTTTTTTTTTTTTTTTTTTTTTT DIIS        TELAPSE      524.60 TCPU      396.62
 DIIS TEST: 0.60519E-05 AT SCF   CYCLE   9 - DIIS ACTIVE - HISTORY:     9 CYCLES
 TTTTTTTTTTTTTTTTTTTTTTTTTTTTTT FDIK        TELAPSE      526.04 TCPU      397.68
 INSULATING STATE
 TOP OF VALENCE BANDS -    BAND    366; K    4; EIG -2.7978077E-01 AU
 TOP OF VALENCE BANDS -    BAND    366; K    1; EIG -2.8001637E-01 AU
 BOTTOM OF VIRTUAL BANDS - BAND    367; K    1; EIG  3.8299519E-02 AU
 INDIRECT ENERGY BAND GAP:   8.6554 eV
 TTTTTTTTTTTTTTTTTTTTTTTTTTTTTT PDIG        TELAPSE      526.27 TCPU      397.91
 CHARGE NORMALIZATION FACTOR   1.00000000
 TOTAL ATOMIC CHARGES:
  18.6253919  18.6253919  18.6253916  18.6253916  18.6253916  18.6253916
   7.5880322   7.5880322   7.5880322   7.5880322   7.5880322   7.5880324
   7.5880322   7.5880324   7.5880322   7.5880324   7.5880322   7.5880324
   7.5880324   7.5880324   7.5880324   7.5880324   7.5880322   7.5880322
   7.5880322   7.5880322   7.5880322   7.5880322   7.5880322   7.5880322
  17.0123778  17.0123778  17.0123778  17.0123778  17.0123778  17.0123777
  17.0123778  17.0123777  17.0123778  17.0123777  17.0123778  17.0123777
   5.7402380   5.7402380   5.7402380   5.7402380   5.7402380   5.7402379
   5.7402380   5.7402379   5.7402380   5.7402379   5.7402380   5.7402379
   6.0350463   6.0350463   6.0350463   6.0350463   6.0350462   6.0350461
   6.0350462   6.0350461   6.0350462   6.0350461   6.0350462   6.0350461
   6.0350461   6.0350461   6.0350461   6.0350461   6.0350463   6.0350462
   6.0350463   6.0350462   6.0350463   6.0350462   6.0350463   6.0350462
   0.8442656   0.8442656   0.8442656   0.8442656   0.8442658   0.8442658
   0.8442658   0.8442658   0.8442658   0.8442658   0.8442658   0.8442658
   0.8442658   0.8442658   0.8442658   0.8442658   0.8442656   0.8442658
   0.8442656   0.8442658   0.8442656   0.8442658   0.8442656   0.8442658
 TTTTTTTTTTTTTTTTTTTTTTTTTTTTTT MOQGAD      TELAPSE      526.28 TCPU      397.92
 TTTTTTTTTTTTTTTTTTTTTTTTTTTTTT SHELLXN     TELAPSE      537.94 TCPU      407.45
 TTTTTTTTTTTTTTTTTTTTTTTTTTTTTT MONMO3      TELAPSE      539.44 TCPU      408.96
 NUMERICALLY INTEGRATED DENSITY    731.9999551154
 TTTTTTTTTTTTTTTTTTTTTTTTTTTTTT NUMDFT      TELAPSE      541.58 TCPU      411.10
 CYC  10 ETOT(AU) -9.586460826942E+03 DETOT -8.44E-07 tst  1.07E-09 PX  8.63E-05
 TTTTTTTTTTTTTTTTTTTTTTTTTTTTTT DIIS        TELAPSE      541.88 TCPU      411.39
 DIIS TEST: 0.86102E-06 AT SCF   CYCLE  10 - DIIS ACTIVE - HISTORY:    10 CYCLES
 TTTTTTTTTTTTTTTTTTTTTTTTTTTTTT FDIK        TELAPSE      543.84 TCPU      412.71
 INSULATING STATE
 TOP OF VALENCE BANDS -    BAND    366; K    4; EIG -2.7977411E-01 AU
 TOP OF VALENCE BANDS -    BAND    366; K    1; EIG -2.8000969E-01 AU
 BOTTOM OF VIRTUAL BANDS - BAND    367; K    1; EIG  3.8299276E-02 AU
 INDIRECT ENERGY BAND GAP:   8.6552 eV
 TTTTTTTTTTTTTTTTTTTTTTTTTTTTTT PDIG        TELAPSE      544.07 TCPU      412.94
 CHARGE NORMALIZATION FACTOR   1.00000000
 TOTAL ATOMIC CHARGES:
  18.6253977  18.6253977  18.6253976  18.6253976  18.6253976  18.6253976
   7.5880822   7.5880822   7.5880822   7.5880822   7.5880822   7.5880821
   7.5880822   7.5880821   7.5880822   7.5880821   7.5880822   7.5880821
   7.5880821   7.5880821   7.5880821   7.5880821   7.5880822   7.5880822
   7.5880822   7.5880822   7.5880822   7.5880822   7.5880822   7.5880822
  17.0124134  17.0124134  17.0124134  17.0124134  17.0124134  17.0124133
  17.0124134  17.0124133  17.0124134  17.0124133  17.0124134  17.0124133
   5.7401585   5.7401585   5.7401585   5.7401585   5.7401585   5.7401589
   5.7401585   5.7401589   5.7401585   5.7401589   5.7401585   5.7401589
   6.0350109   6.0350109   6.0350109   6.0350109   6.0350110   6.0350110
   6.0350110   6.0350110   6.0350110   6.0350110   6.0350110   6.0350110
   6.0350110   6.0350110   6.0350110   6.0350110   6.0350109   6.0350110
   6.0350109   6.0350110   6.0350109   6.0350110   6.0350109   6.0350110
   0.8442715   0.8442715   0.8442715   0.8442715   0.8442715   0.8442715
   0.8442715   0.8442715   0.8442715   0.8442715   0.8442715   0.8442715
   0.8442715   0.8442715   0.8442715   0.8442715   0.8442715   0.8442715
   0.8442715   0.8442715   0.8442715   0.8442715   0.8442715   0.8442715
 TTTTTTTTTTTTTTTTTTTTTTTTTTTTTT MOQGAD      TELAPSE      544.08 TCPU      412.96
 TTTTTTTTTTTTTTTTTTTTTTTTTTTTTT SHELLXN     TELAPSE      555.88 TCPU      422.50
 TTTTTTTTTTTTTTTTTTTTTTTTTTTTTT MONMO3      TELAPSE      558.55 TCPU      425.17
 NUMERICALLY INTEGRATED DENSITY    731.9999551161
 TTTTTTTTTTTTTTTTTTTTTTTTTTTTTT NUMDFT      TELAPSE      560.69 TCPU      427.31
 CYC  11 ETOT(AU) -9.586460827061E+03 DETOT -1.19E-07 tst  1.01E-10 PX  2.67E-05
 TTTTTTTTTTTTTTTTTTTTTTTTTTTTTT DIIS        TELAPSE      560.83 TCPU      427.45
 DIIS TEST: 0.14590E-06 AT SCF   CYCLE  11 - DIIS ACTIVE - HISTORY:    11 CYCLES
 TTTTTTTTTTTTTTTTTTTTTTTTTTTTTT FDIK        TELAPSE      562.48 TCPU      428.78
 INSULATING STATE
 TOP OF VALENCE BANDS -    BAND    366; K    4; EIG -2.7977731E-01 AU
 TOP OF VALENCE BANDS -    BAND    366; K    1; EIG -2.8001289E-01 AU
 BOTTOM OF VIRTUAL BANDS - BAND    367; K    1; EIG  3.8298651E-02 AU
 INDIRECT ENERGY BAND GAP:   8.6553 eV
 TTTTTTTTTTTTTTTTTTTTTTTTTTTTTT PDIG        TELAPSE      562.71 TCPU      429.00
 CHARGE NORMALIZATION FACTOR   1.00000000
 TOTAL ATOMIC CHARGES:
  18.6253864  18.6253864  18.6253867  18.6253867  18.6253867  18.6253867
   7.5880651   7.5880651   7.5880651   7.5880651   7.5880650   7.5880650
   7.5880650   7.5880650   7.5880650   7.5880650   7.5880650   7.5880650
   7.5880650   7.5880650   7.5880650   7.5880650   7.5880651   7.5880650
   7.5880651   7.5880650   7.5880651   7.5880650   7.5880651   7.5880650
  17.0123843  17.0123843  17.0123843  17.0123843  17.0123843  17.0123842
  17.0123843  17.0123842  17.0123843  17.0123842  17.0123843  17.0123842
   5.7401928   5.7401928   5.7401928   5.7401928   5.7401928   5.7401929
   5.7401928   5.7401929   5.7401928   5.7401929   5.7401928   5.7401929
   6.0350325   6.0350325   6.0350325   6.0350325   6.0350324   6.0350325
   6.0350324   6.0350325   6.0350324   6.0350325   6.0350324   6.0350325
   6.0350325   6.0350325   6.0350325   6.0350325   6.0350325   6.0350324
   6.0350325   6.0350324   6.0350325   6.0350324   6.0350325   6.0350324
   0.8442673   0.8442673   0.8442673   0.8442673   0.8442674   0.8442673
   0.8442674   0.8442673   0.8442674   0.8442673   0.8442674   0.8442673
   0.8442673   0.8442673   0.8442673   0.8442673   0.8442673   0.8442674
   0.8442673   0.8442674   0.8442673   0.8442674   0.8442673   0.8442674
 TTTTTTTTTTTTTTTTTTTTTTTTTTTTTT MOQGAD      TELAPSE      562.72 TCPU      429.02
 TTTTTTTTTTTTTTTTTTTTTTTTTTTTTT SHELLXN     TELAPSE      574.33 TCPU      438.56
 TTTTTTTTTTTTTTTTTTTTTTTTTTTTTT MONMO3      TELAPSE      578.40 TCPU      442.63
 NUMERICALLY INTEGRATED DENSITY    731.9999551155
 TTTTTTTTTTTTTTTTTTTTTTTTTTTTTT NUMDFT      TELAPSE      580.54 TCPU      444.77
 CYC  12 ETOT(AU) -9.586460826998E+03 DETOT  6.28E-08 tst  3.81E-11 PX  1.60E-05
 TTTTTTTTTTTTTTTTTTTTTTTTTTTTTT DIIS        TELAPSE      580.69 TCPU      444.92
 DIIS TEST: 0.22090E-07 AT SCF   CYCLE  12 - DIIS ACTIVE - HISTORY:    12 CYCLES
 TTTTTTTTTTTTTTTTTTTTTTTTTTTTTT FDIK        TELAPSE      582.34 TCPU      446.18
 INSULATING STATE
 TOP OF VALENCE BANDS -    BAND    366; K    4; EIG -2.7977625E-01 AU
 TOP OF VALENCE BANDS -    BAND    366; K    1; EIG -2.8001182E-01 AU
 BOTTOM OF VIRTUAL BANDS - BAND    367; K    1; EIG  3.8298963E-02 AU
 INDIRECT ENERGY BAND GAP:   8.6553 eV
 TTTTTTTTTTTTTTTTTTTTTTTTTTTTTT PDIG        TELAPSE      582.57 TCPU      446.40
 CHARGE NORMALIZATION FACTOR   1.00000000
 TOTAL ATOMIC CHARGES:
  18.6253902  18.6253902  18.6253904  18.6253904  18.6253904  18.6253904
   7.5880694   7.5880694   7.5880694   7.5880694   7.5880694   7.5880693
   7.5880694   7.5880693   7.5880694   7.5880693   7.5880694   7.5880693
   7.5880693   7.5880693   7.5880693   7.5880693   7.5880694   7.5880694
   7.5880694   7.5880694   7.5880694   7.5880694   7.5880694   7.5880694
  17.0123937  17.0123937  17.0123937  17.0123937  17.0123937  17.0123937
  17.0123937  17.0123937  17.0123937  17.0123937  17.0123937  17.0123937
   5.7401815   5.7401815   5.7401815   5.7401815   5.7401815   5.7401816
   5.7401815   5.7401816   5.7401815   5.7401816   5.7401815   5.7401816
   6.0350278   6.0350278   6.0350278   6.0350278   6.0350278   6.0350278
   6.0350278   6.0350278   6.0350278   6.0350278   6.0350278   6.0350278
   6.0350278   6.0350278   6.0350278   6.0350278   6.0350278   6.0350278
   6.0350278   6.0350278   6.0350278   6.0350278   6.0350278   6.0350278
   0.8442676   0.8442676   0.8442676   0.8442676   0.8442676   0.8442676
   0.8442676   0.8442676   0.8442676   0.8442676   0.8442676   0.8442676
   0.8442676   0.8442676   0.8442676   0.8442676   0.8442676   0.8442676
   0.8442676   0.8442676   0.8442676   0.8442676   0.8442676   0.8442676
 TTTTTTTTTTTTTTTTTTTTTTTTTTTTTT MOQGAD      TELAPSE      582.58 TCPU      446.42
 TTTTTTTTTTTTTTTTTTTTTTTTTTTTTT SHELLXN     TELAPSE      594.50 TCPU      455.96
 TTTTTTTTTTTTTTTTTTTTTTTTTTTTTT MONMO3      TELAPSE      597.51 TCPU      458.96
 NUMERICALLY INTEGRATED DENSITY    731.9999551158
 TTTTTTTTTTTTTTTTTTTTTTTTTTTTTT NUMDFT      TELAPSE      599.61 TCPU      461.06
 CYC  13 ETOT(AU) -9.586460827042E+03 DETOT -4.43E-08 tst  3.53E-12 PX  4.19E-06
 TTTTTTTTTTTTTTTTTTTTTTTTTTTTTT DIIS        TELAPSE      600.48 TCPU      461.93
 DIIS TEST: 0.10926E-08 AT SCF   CYCLE  13 - DIIS ACTIVE - HISTORY:    13 CYCLES
 TTTTTTTTTTTTTTTTTTTTTTTTTTTTTT FDIK        TELAPSE      601.67 TCPU      462.62
 INSULATING STATE
 TOP OF VALENCE BANDS -    BAND    366; K    4; EIG -2.7977634E-01 AU
 TOP OF VALENCE BANDS -    BAND    366; K    1; EIG -2.8001192E-01 AU
 BOTTOM OF VIRTUAL BANDS - BAND    367; K    1; EIG  3.8298873E-02 AU
 INDIRECT ENERGY BAND GAP:   8.6553 eV
 TTTTTTTTTTTTTTTTTTTTTTTTTTTTTT PDIG        TELAPSE      601.92 TCPU      462.86
 CHARGE NORMALIZATION FACTOR   1.00000000
 TOTAL ATOMIC CHARGES:
  18.6253890  18.6253890  18.6253891  18.6253891  18.6253891  18.6253891
   7.5880690   7.5880690   7.5880690   7.5880690   7.5880690   7.5880690
   7.5880690   7.5880690   7.5880690   7.5880690   7.5880690   7.5880690
   7.5880690   7.5880690   7.5880690   7.5880690   7.5880690   7.5880690
   7.5880690   7.5880690   7.5880690   7.5880690   7.5880690   7.5880690
  17.0123935  17.0123935  17.0123935  17.0123935  17.0123935  17.0123935
  17.0123935  17.0123935  17.0123935  17.0123935  17.0123935  17.0123935
   5.7401816   5.7401816   5.7401816   5.7401816   5.7401816   5.7401817
   5.7401816   5.7401817   5.7401816   5.7401817   5.7401816   5.7401817
   6.0350285   6.0350285   6.0350285   6.0350285   6.0350285   6.0350285
   6.0350285   6.0350285   6.0350285   6.0350285   6.0350285   6.0350285
   6.0350285   6.0350285   6.0350285   6.0350285   6.0350285   6.0350285
   6.0350285   6.0350285   6.0350285   6.0350285   6.0350285   6.0350285
   0.8442677   0.8442677   0.8442677   0.8442677   0.8442677   0.8442676
   0.8442677   0.8442676   0.8442677   0.8442676   0.8442677   0.8442676
   0.8442676   0.8442676   0.8442676   0.8442676   0.8442677   0.8442677
   0.8442677   0.8442677   0.8442677   0.8442677   0.8442677   0.8442677
 TTTTTTTTTTTTTTTTTTTTTTTTTTTTTT MOQGAD      TELAPSE      601.93 TCPU      462.88
 TTTTTTTTTTTTTTTTTTTTTTTTTTTTTT SHELLXN     TELAPSE      615.48 TCPU      472.41
 TTTTTTTTTTTTTTTTTTTTTTTTTTTTTT MONMO3      TELAPSE      616.76 TCPU      473.69
 NUMERICALLY INTEGRATED DENSITY    731.9999551158
 TTTTTTTTTTTTTTTTTTTTTTTTTTTTTT NUMDFT      TELAPSE      618.89 TCPU      475.83
 CYC  14 ETOT(AU) -9.586460827035E+03 DETOT  6.78E-09 tst  2.87E-13 PX  5.81E-07
 TTTTTTTTTTTTTTTTTTTTTTTTTTTTTT DIIS        TELAPSE      619.29 TCPU      476.22
 DIIS TEST: 0.78534E-09 AT SCF   CYCLE  14 - DIIS ACTIVE - HISTORY:    14 CYCLES
 TTTTTTTTTTTTTTTTTTTTTTTTTTTTTT FDIK        TELAPSE      620.35 TCPU      476.59
 INSULATING STATE
 TOP OF VALENCE BANDS -    BAND    366; K    4; EIG -2.7977631E-01 AU
 TOP OF VALENCE BANDS -    BAND    366; K    1; EIG -2.8001189E-01 AU
 BOTTOM OF VIRTUAL BANDS - BAND    367; K    1; EIG  3.8298894E-02 AU
 INDIRECT ENERGY BAND GAP:   8.6553 eV
 TTTTTTTTTTTTTTTTTTTTTTTTTTTTTT PDIG        TELAPSE      620.57 TCPU      476.82
 CHARGE NORMALIZATION FACTOR   1.00000000
 TOTAL ATOMIC CHARGES:
  18.6253891  18.6253891  18.6253892  18.6253892  18.6253892  18.6253892
   7.5880691   7.5880691   7.5880691   7.5880691   7.5880690   7.5880690
   7.5880690   7.5880690   7.5880690   7.5880690   7.5880690   7.5880690
   7.5880690   7.5880690   7.5880690   7.5880690   7.5880691   7.5880690
   7.5880691   7.5880690   7.5880691   7.5880690   7.5880691   7.5880690
  17.0123934  17.0123934  17.0123934  17.0123934  17.0123934  17.0123934
  17.0123934  17.0123934  17.0123934  17.0123934  17.0123934  17.0123934
   5.7401816   5.7401816   5.7401816   5.7401816   5.7401816   5.7401816
   5.7401816   5.7401816   5.7401816   5.7401816   5.7401816   5.7401816
   6.0350286   6.0350286   6.0350286   6.0350286   6.0350286   6.0350286
   6.0350286   6.0350286   6.0350286   6.0350286   6.0350286   6.0350286
   6.0350286   6.0350286   6.0350286   6.0350286   6.0350286   6.0350286
   6.0350286   6.0350286   6.0350286   6.0350286   6.0350286   6.0350286
   0.8442676   0.8442676   0.8442676   0.8442676   0.8442676   0.8442676
   0.8442676   0.8442676   0.8442676   0.8442676   0.8442676   0.8442676
   0.8442676   0.8442676   0.8442676   0.8442676   0.8442676   0.8442676
   0.8442676   0.8442676   0.8442676   0.8442676   0.8442676   0.8442676
 TTTTTTTTTTTTTTTTTTTTTTTTTTTTTT MOQGAD      TELAPSE      620.58 TCPU      476.83
 TTTTTTTTTTTTTTTTTTTTTTTTTTTTTT SHELLXN     TELAPSE      633.40 TCPU      486.37
 TTTTTTTTTTTTTTTTTTTTTTTTTTTTTT MONMO3      TELAPSE      635.54 TCPU      488.50
 NUMERICALLY INTEGRATED DENSITY    731.9999551158
 TTTTTTTTTTTTTTTTTTTTTTTTTTTTTT NUMDFT      TELAPSE      637.56 TCPU      490.53
 CYC  15 ETOT(AU) -9.586460827036E+03 DETOT -6.48E-10 tst  1.41E-14 PX  1.23E-07
 TTTTTTTTTTTTTTTTTTTTTTTTTTTTTT DIIS        TELAPSE      637.73 TCPU      490.69
 DIIS TEST: 0.77416E-09 AT SCF   CYCLE  15 - DIIS ACTIVE - HISTORY:    15 CYCLES
 TTTTTTTTTTTTTTTTTTTTTTTTTTTTTT FDIK        TELAPSE      638.84 TCPU      491.40
 INSULATING STATE
 TOP OF VALENCE BANDS -    BAND    366; K    4; EIG -2.7977631E-01 AU
 TOP OF VALENCE BANDS -    BAND    366; K    1; EIG -2.8001189E-01 AU
 BOTTOM OF VIRTUAL BANDS - BAND    367; K    1; EIG  3.8298889E-02 AU
 INDIRECT ENERGY BAND GAP:   8.6553 eV
 TTTTTTTTTTTTTTTTTTTTTTTTTTTTTT PDIG        TELAPSE      639.07 TCPU      491.63
 CHARGE NORMALIZATION FACTOR   1.00000000
 TOTAL ATOMIC CHARGES:
  18.6253892  18.6253892  18.6253894  18.6253894  18.6253894  18.6253894
   7.5880690   7.5880690   7.5880690   7.5880690   7.5880690   7.5880690
   7.5880690   7.5880690   7.5880690   7.5880690   7.5880690   7.5880690
   7.5880690   7.5880690   7.5880690   7.5880690   7.5880690   7.5880690
   7.5880690   7.5880690   7.5880690   7.5880690   7.5880690   7.5880690
  17.0123934  17.0123934  17.0123934  17.0123934  17.0123934  17.0123934
  17.0123934  17.0123934  17.0123934  17.0123934  17.0123934  17.0123934
   5.7401816   5.7401816   5.7401816   5.7401816   5.7401816   5.7401816
   5.7401816   5.7401816   5.7401816   5.7401816   5.7401816   5.7401816
   6.0350286   6.0350286   6.0350286   6.0350286   6.0350286   6.0350286
   6.0350286   6.0350286   6.0350286   6.0350286   6.0350286   6.0350286
   6.0350286   6.0350286   6.0350286   6.0350286   6.0350286   6.0350286
   6.0350286   6.0350286   6.0350286   6.0350286   6.0350286   6.0350286
   0.8442676   0.8442676   0.8442676   0.8442676   0.8442676   0.8442675
   0.8442676   0.8442675   0.8442676   0.8442675   0.8442676   0.8442675
   0.8442675   0.8442675   0.8442675   0.8442675   0.8442676   0.8442676
   0.8442676   0.8442676   0.8442676   0.8442676   0.8442676   0.8442676
 TTTTTTTTTTTTTTTTTTTTTTTTTTTTTT MOQGAD      TELAPSE      639.08 TCPU      491.64
 TTTTTTTTTTTTTTTTTTTTTTTTTTTTTT SHELLXN     TELAPSE      652.15 TCPU      501.18
 TTTTTTTTTTTTTTTTTTTTTTTTTTTTTT MONMO3      TELAPSE      655.06 TCPU      504.10
 NUMERICALLY INTEGRATED DENSITY    731.9999551158
 TTTTTTTTTTTTTTTTTTTTTTTTTTTTTT NUMDFT      TELAPSE      657.18 TCPU      506.21
 CYC  16 ETOT(AU) -9.586460827037E+03 DETOT -8.09E-10 tst  1.42E-14 PX  7.43E-08
 TTTTTTTTTTTTTTTTTTTTTTTTTTTTTT DIIS        TELAPSE      657.51 TCPU      506.54
 DIIS TEST: 0.72282E-09 AT SCF   CYCLE  16 - DIIS ACTIVE - HISTORY:    16 CYCLES
 TTTTTTTTTTTTTTTTTTTTTTTTTTTTTT FDIK        TELAPSE      662.72 TCPU      508.34
 INSULATING STATE
 TOP OF VALENCE BANDS -    BAND    366; K    4; EIG -2.7977631E-01 AU
 TOP OF VALENCE BANDS -    BAND    366; K    1; EIG -2.8001189E-01 AU
 BOTTOM OF VIRTUAL BANDS - BAND    367; K    1; EIG  3.8298889E-02 AU
 INDIRECT ENERGY BAND GAP:   8.6553 eV
 TTTTTTTTTTTTTTTTTTTTTTTTTTTTTT PDIG        TELAPSE      662.98 TCPU      508.60
 CHARGE NORMALIZATION FACTOR   1.00000000
 TOTAL ATOMIC CHARGES:
  18.6253892  18.6253892  18.6253894  18.6253894  18.6253894  18.6253894
   7.5880691   7.5880691   7.5880691   7.5880691   7.5880690   7.5880690
   7.5880690   7.5880690   7.5880690   7.5880690   7.5880690   7.5880690
   7.5880690   7.5880690   7.5880690   7.5880690   7.5880691   7.5880690
   7.5880691   7.5880690   7.5880691   7.5880690   7.5880691   7.5880690
  17.0123934  17.0123934  17.0123934  17.0123934  17.0123934  17.0123934
  17.0123934  17.0123934  17.0123934  17.0123934  17.0123934  17.0123934
   5.7401816   5.7401816   5.7401816   5.7401816   5.7401816   5.7401816
   5.7401816   5.7401816   5.7401816   5.7401816   5.7401816   5.7401816
   6.0350286   6.0350286   6.0350286   6.0350286   6.0350286   6.0350286
   6.0350286   6.0350286   6.0350286   6.0350286   6.0350286   6.0350286
   6.0350286   6.0350286   6.0350286   6.0350286   6.0350286   6.0350286
   6.0350286   6.0350286   6.0350286   6.0350286   6.0350286   6.0350286
   0.8442676   0.8442676   0.8442676   0.8442676   0.8442676   0.8442675
   0.8442676   0.8442675   0.8442676   0.8442675   0.8442676   0.8442675
   0.8442675   0.8442675   0.8442675   0.8442675   0.8442676   0.8442676
   0.8442676   0.8442676   0.8442676   0.8442676   0.8442676   0.8442676
 TTTTTTTTTTTTTTTTTTTTTTTTTTTTTT MOQGAD      TELAPSE      662.99 TCPU      508.61
 TTTTTTTTTTTTTTTTTTTTTTTTTTTTTT SHELLXN     TELAPSE      678.62 TCPU      518.14
 TTTTTTTTTTTTTTTTTTTTTTTTTTTTTT MONMO3      TELAPSE      680.03 TCPU      519.56
 NUMERICALLY INTEGRATED DENSITY    731.9999551158
 TTTTTTTTTTTTTTTTTTTTTTTTTTTTTT NUMDFT      TELAPSE      682.16 TCPU      521.69
 CYC  17 ETOT(AU) -9.586460827037E+03 DETOT -1.89E-10 tst  8.79E-15 PX  3.68E-08
 TTTTTTTTTTTTTTTTTTTTTTTTTTTTTT DIIS        TELAPSE      683.73 TCPU      523.26
 DIIS TEST: 0.72196E-09 AT SCF   CYCLE  17 - DIIS ACTIVE - HISTORY:    17 CYCLES
 TTTTTTTTTTTTTTTTTTTTTTTTTTTTTT FDIK        TELAPSE      686.10 TCPU      523.26
 INSULATING STATE
 TOP OF VALENCE BANDS -    BAND    366; K    4; EIG -2.7977631E-01 AU
 TOP OF VALENCE BANDS -    BAND    366; K    1; EIG -2.8001189E-01 AU
 BOTTOM OF VIRTUAL BANDS - BAND    367; K    1; EIG  3.8298888E-02 AU
 INDIRECT ENERGY BAND GAP:   8.6553 eV
 TTTTTTTTTTTTTTTTTTTTTTTTTTTTTT PDIG        TELAPSE      686.32 TCPU      523.49
 CHARGE NORMALIZATION FACTOR   1.00000000
 TOTAL ATOMIC CHARGES:
  18.6253893  18.6253893  18.6253894  18.6253894  18.6253894  18.6253894
   7.5880690   7.5880690   7.5880690   7.5880690   7.5880690   7.5880690
   7.5880690   7.5880690   7.5880690   7.5880690   7.5880690   7.5880690
   7.5880690   7.5880690   7.5880690   7.5880690   7.5880690   7.5880690
   7.5880690   7.5880690   7.5880690   7.5880690   7.5880690   7.5880690
  17.0123934  17.0123934  17.0123934  17.0123934  17.0123934  17.0123934
  17.0123934  17.0123934  17.0123934  17.0123934  17.0123934  17.0123934
   5.7401816   5.7401816   5.7401816   5.7401816   5.7401816   5.7401816
   5.7401816   5.7401816   5.7401816   5.7401816   5.7401816   5.7401816
   6.0350286   6.0350286   6.0350286   6.0350286   6.0350286   6.0350286
   6.0350286   6.0350286   6.0350286   6.0350286   6.0350286   6.0350286
   6.0350286   6.0350286   6.0350286   6.0350286   6.0350286   6.0350286
   6.0350286   6.0350286   6.0350286   6.0350286   6.0350286   6.0350286
   0.8442676   0.8442676   0.8442676   0.8442676   0.8442676   0.8442675
   0.8442676   0.8442675   0.8442676   0.8442675   0.8442676   0.8442675
   0.8442675   0.8442675   0.8442675   0.8442675   0.8442676   0.8442676
   0.8442676   0.8442676   0.8442676   0.8442676   0.8442676   0.8442676
 TTTTTTTTTTTTTTTTTTTTTTTTTTTTTT MOQGAD      TELAPSE      686.34 TCPU      523.50
 TTTTTTTTTTTTTTTTTTTTTTTTTTTTTT SHELLXN     TELAPSE      700.13 TCPU      533.03
 TTTTTTTTTTTTTTTTTTTTTTTTTTTTTT MONMO3      TELAPSE      701.42 TCPU      534.32
 NUMERICALLY INTEGRATED DENSITY    731.9999551158
 TTTTTTTTTTTTTTTTTTTTTTTTTTTTTT NUMDFT      TELAPSE      703.55 TCPU      536.46
 CYC  18 ETOT(AU) -9.586460827038E+03 DETOT -5.38E-10 tst  7.27E-15 PX  4.38E-08
 TTTTTTTTTTTTTTTTTTTTTTTTTTTTTT DIIS        TELAPSE      703.68 TCPU      536.59
 DIIS TEST: 0.35589E-09 AT SCF   CYCLE  18 - DIIS ACTIVE - HISTORY:    18 CYCLES
 TTTTTTTTTTTTTTTTTTTTTTTTTTTTTT FDIK        TELAPSE      704.67 TCPU      537.04
 INSULATING STATE
 TOP OF VALENCE BANDS -    BAND    366; K    4; EIG -2.7977631E-01 AU
 TOP OF VALENCE BANDS -    BAND    366; K    1; EIG -2.8001189E-01 AU
 BOTTOM OF VIRTUAL BANDS - BAND    367; K    1; EIG  3.8298887E-02 AU
 INDIRECT ENERGY BAND GAP:   8.6553 eV
 TTTTTTTTTTTTTTTTTTTTTTTTTTTTTT PDIG        TELAPSE      704.89 TCPU      537.26
 CHARGE NORMALIZATION FACTOR   1.00000000
 TOTAL ATOMIC CHARGES:
  18.6253893  18.6253893  18.6253894  18.6253894  18.6253894  18.6253894
   7.5880690   7.5880690   7.5880690   7.5880690   7.5880690   7.5880690
   7.5880690   7.5880690   7.5880690   7.5880690   7.5880690   7.5880690
   7.5880690   7.5880690   7.5880690   7.5880690   7.5880690   7.5880690
   7.5880690   7.5880690   7.5880690   7.5880690   7.5880690   7.5880690
  17.0123934  17.0123934  17.0123934  17.0123934  17.0123934  17.0123934
  17.0123934  17.0123934  17.0123934  17.0123934  17.0123934  17.0123934
   5.7401816   5.7401816   5.7401816   5.7401816   5.7401816   5.7401816
   5.7401816   5.7401816   5.7401816   5.7401816   5.7401816   5.7401816
   6.0350286   6.0350286   6.0350286   6.0350286   6.0350286   6.0350286
   6.0350286   6.0350286   6.0350286   6.0350286   6.0350286   6.0350286
   6.0350286   6.0350286   6.0350286   6.0350286   6.0350286   6.0350286
   6.0350286   6.0350286   6.0350286   6.0350286   6.0350286   6.0350286
   0.8442676   0.8442676   0.8442676   0.8442676   0.8442676   0.8442675
   0.8442676   0.8442675   0.8442676   0.8442675   0.8442676   0.8442675
   0.8442675   0.8442675   0.8442675   0.8442675   0.8442676   0.8442676
   0.8442676   0.8442676   0.8442676   0.8442676   0.8442676   0.8442676
 TTTTTTTTTTTTTTTTTTTTTTTTTTTTTT MOQGAD      TELAPSE      704.91 TCPU      537.27
 TTTTTTTTTTTTTTTTTTTTTTTTTTTTTT SHELLXN     TELAPSE      718.24 TCPU      546.80
 TTTTTTTTTTTTTTTTTTTTTTTTTTTTTT MONMO3      TELAPSE      719.51 TCPU      548.08
 NUMERICALLY INTEGRATED DENSITY    731.9999551158
 TTTTTTTTTTTTTTTTTTTTTTTTTTTTTT NUMDFT      TELAPSE      721.54 TCPU      550.10
 CYC  19 ETOT(AU) -9.586460827038E+03 DETOT -2.91E-11 tst  5.51E-15 PX  6.01E-09
 TTTTTTTTTTTTTTTTTTTTTTTTTTTTTT DIIS        TELAPSE      721.97 TCPU      550.53
 DIIS TEST: 0.35589E-09 AT SCF   CYCLE  19 - DIIS ACTIVE - HISTORY:    18 CYCLES
 TTTTTTTTTTTTTTTTTTTTTTTTTTTTTT FDIK        TELAPSE      726.19 TCPU      550.54
 INSULATING STATE
 TOP OF VALENCE BANDS -    BAND    366; K    4; EIG -2.7977631E-01 AU
 TOP OF VALENCE BANDS -    BAND    366; K    1; EIG -2.8001189E-01 AU
 BOTTOM OF VIRTUAL BANDS - BAND    367; K    1; EIG  3.8298887E-02 AU
 INDIRECT ENERGY BAND GAP:   8.6553 eV
 TTTTTTTTTTTTTTTTTTTTTTTTTTTTTT PDIG        TELAPSE      727.55 TCPU      551.90
 CHARGE NORMALIZATION FACTOR   1.00000000
 TOTAL ATOMIC CHARGES:
  18.6253893  18.6253893  18.6253894  18.6253894  18.6253894  18.6253894
   7.5880690   7.5880690   7.5880690   7.5880690   7.5880690   7.5880690
   7.5880690   7.5880690   7.5880690   7.5880690   7.5880690   7.5880690
   7.5880690   7.5880690   7.5880690   7.5880690   7.5880690   7.5880690
   7.5880690   7.5880690   7.5880690   7.5880690   7.5880690   7.5880690
  17.0123934  17.0123934  17.0123934  17.0123934  17.0123934  17.0123934
  17.0123934  17.0123934  17.0123934  17.0123934  17.0123934  17.0123934
   5.7401816   5.7401816   5.7401816   5.7401816   5.7401816   5.7401816
   5.7401816   5.7401816   5.7401816   5.7401816   5.7401816   5.7401816
   6.0350286   6.0350286   6.0350286   6.0350286   6.0350286   6.0350286
   6.0350286   6.0350286   6.0350286   6.0350286   6.0350286   6.0350286
   6.0350286   6.0350286   6.0350286   6.0350286   6.0350286   6.0350286
   6.0350286   6.0350286   6.0350286   6.0350286   6.0350286   6.0350286
   0.8442676   0.8442676   0.8442676   0.8442676   0.8442676   0.8442675
   0.8442676   0.8442675   0.8442676   0.8442675   0.8442676   0.8442675
   0.8442675   0.8442675   0.8442675   0.8442675   0.8442676   0.8442676
   0.8442676   0.8442676   0.8442676   0.8442676   0.8442676   0.8442676
 TTTTTTTTTTTTTTTTTTTTTTTTTTTTTT MOQGAD      TELAPSE      727.56 TCPU      551.92
 TTTTTTTTTTTTTTTTTTTTTTTTTTTTTT SHELLXN     TELAPSE      737.10 TCPU      561.46
 +++ ENERGIES IN A.U. +++
 ::: EXT EL-POLE                                  -6.1337495054018E+03
 ::: EXT EL-SPHEROPOLE                             5.3279079120571E+01
 ::: BIELET ZONE E-E                               1.1704127981395E+04
 ::: TOTAL E-E                                     5.6236575551142E+03
 ::: TOTAL E-N + N-E                              -2.4965560489945E+04
 ::: TOTAL N-N                                     1.0316142770310E+03
 ::: KINETIC ENERGY                                9.1256914251273E+03
 ::: PSEUDO TOTAL   ENERGY                        -9.1845972326722E+03
 ::: VIRIAL COEFFICIENT                            9.9678291212958E-01
 TTTTTTTTTTTTTTTTTTTTTTTTTTTTTT MONMO3      TELAPSE      738.37 TCPU      562.73
 NUMERICALLY INTEGRATED DENSITY    731.9999551158
 TTTTTTTTTTTTTTTTTTTTTTTTTTTTTT NUMDFT      TELAPSE      740.45 TCPU      564.81
 CYC  20 ETOT(AU) -9.586460827038E+03 DETOT  2.73E-11 tst  5.51E-15 PX  6.01E-09

 == SCF ENDED - CONVERGENCE ON ENERGY      E(AU) -9.5864608270375E+03 CYCLES  20


 ENERGY EXPRESSION=HARTREE+FOCK EXCH*0.54000+(M06-2X     EXCH)*0.46000+M06-2X     CORR


 TOTAL ENERGY(DFT)(AU)( 20) -9.5864608270375E+03 DE 2.7E-11 tester 5.5E-15
 TTTTTTTTTTTTTTTTTTTTTTTTTTTTTT EDFT        TELAPSE      740.47 TCPU      564.83

 *******************************************************************************
 *                             FORCE CALCULATION                               *
 *******************************************************************************

 TTTTTTTTTTTTTTTTTTTTTTTTTTTTTT NUMDFG      TELAPSE      756.34 TCPU      580.70
 INFORMATION **** EXCPOG **** EXCH. BIPO BUFFER LENGTH (WORDS) =    16000000
 WARNING **** EXCPOG **** EXCH. BIPO BUFFER TOO SMALL - TO AVOID I/O SET EXCHSIZE =     6791697
 WARNING **** GENPOG **** COULOMB BIPO BUFFER TOO SMALL - TO AVOID I/O SET BIPOSIZE =     4661400
 INFORMATION **** GENPOG **** BIPO BUFFER LENGTH (WORDS) =     4000000
 TTTTTTTTTTTTTTTTTTTTTTTTTTTTTT SHELXG      TELAPSE      829.16 TCPU      644.99

 CARTESIAN FORCES IN HARTREE/BOHR (ANALYTICAL)
   ATOM                     X                   Y                   Z
   1 230             2.129720011457E-14 -1.099814683769E-15 -2.871401033611E-15
   2 230             1.507127755929E-14 -1.122019144262E-14  4.021782906705E-14
   3 230            -8.520961713998E-15  1.333534952602E-08  4.223661351221E-14
   4 230             2.653433028854E-14 -3.663735981263E-15 -1.333532223362E-08
   5 230             2.061545378851E-14 -1.333536805981E-08  7.632783294298E-15
   6 230            -9.081277396739E-16  3.085032229677E-14  1.333535546572E-08
   7   7            -3.959481973137E-05 -4.173311452860E-05 -2.090701207713E-06
   8   7             3.959481974913E-05  4.173311453837E-05 -2.090701243684E-06
   9   7            -3.959481972782E-05  4.173311458233E-05  2.090701184621E-06
  10   7             3.959481978111E-05 -4.173311454014E-05  2.090701181512E-06
  11   7            -2.052095591232E-06 -3.959178151991E-05 -4.173368525473E-05
  12   7            -4.173711019284E-05 -2.055051980587E-06 -3.956903942015E-05
  13   7             2.052095570360E-06  3.959178152524E-05 -4.173368526672E-05
  14   7             4.173711020661E-05 -2.055052034322E-06  3.956903941749E-05
  15   7            -2.052095632532E-06  3.959178149859E-05  4.173368524896E-05
  16   7             4.173711024436E-05  2.055051976146E-06 -3.956903939795E-05
  17   7             2.052095599225E-06 -3.959178148527E-05  4.173368529692E-05
  18   7            -4.173711022215E-05  2.055051961047E-06  3.956903943880E-05
  19   7            -4.173711020128E-05 -3.956903943170E-05 -2.055051993022E-06
  20   7             4.173711020483E-05  3.956903941482E-05 -2.055052028105E-06
  21   7             4.173711024480E-05 -3.956903939351E-05  2.055051975258E-06
  22   7            -4.173711020439E-05  3.956903944946E-05  2.055051952610E-06
  23   7            -3.959481976601E-05 -2.090701186397E-06 -4.173311453792E-05
  24   7            -2.052095605443E-06 -4.173368525429E-05 -3.959178148882E-05
  25   7             3.959481976512E-05  2.090701195723E-06 -4.173311455080E-05
  26   7            -2.052095640526E-06  4.173368524496E-05  3.959178150037E-05
  27   7             3.959481973492E-05 -2.090701252122E-06  4.173311453703E-05
  28   7             2.052095583682E-06  4.173368528626E-05 -3.959178148616E-05
  29   7            -3.959481973226E-05  2.090701202384E-06  4.173311458056E-05
  30   7             2.052095555261E-06 -4.173368525962E-05  3.959178151991E-05
  31  17             2.287633964038E-05  1.295265222723E-05  2.287863912276E-05
  32  17            -2.287633966347E-05 -1.295265219881E-05  2.287863912365E-05
  33  17             2.287633965548E-05 -1.295265222012E-05 -2.287863914052E-05
  34  17            -2.287633966436E-05  1.295265224144E-05 -2.287863913608E-05
  35  17             2.287633962084E-05  2.287863909167E-05  1.295265222723E-05
  36  17             1.292490375704E-05  2.289785785781E-05  2.289785784182E-05
  37  17            -2.287633966525E-05 -2.287863912986E-05  1.295265222012E-05
  38  17            -1.292490374993E-05  2.289785788090E-05 -2.289785788268E-05
  39  17             2.287633965992E-05 -2.287863912454E-05 -1.295265222723E-05
  40  17            -1.292490373572E-05 -2.289785788268E-05  2.289785787912E-05
  41  17            -2.287633966613E-05  2.287863913164E-05 -1.295265221302E-05
  42  17             1.292490376414E-05 -2.289785788179E-05 -2.289785788889E-05
  43   6             2.716346551845E-05  7.754285279526E-05  2.717804600572E-05
  44   6            -2.716346552067E-05 -7.754285279993E-05  2.717804600660E-05
  45   6             2.716346551512E-05 -7.754285279615E-05 -2.717804601526E-05
  46   6            -2.716346553644E-05  7.754285281858E-05 -2.717804602037E-05
  47   6             2.716346556597E-05  2.717804605035E-05  7.754285279482E-05
  48   6             7.754021515671E-05  2.717004719610E-05  2.717004718433E-05
  49   6            -2.716346552689E-05 -2.717804601637E-05  7.754285281503E-05
  50   6            -7.754021517226E-05  2.717004715946E-05 -2.717004715524E-05
  51   6             2.716346551490E-05 -2.717804601282E-05 -7.754285279926E-05
  52   6            -7.754021517092E-05 -2.717004716457E-05  2.717004715613E-05
  53   6            -2.716346552756E-05  2.717804600771E-05 -7.754285279860E-05
  54   6             7.754021518847E-05 -2.717004717656E-05 -2.717004716901E-05
  55   6            -1.015531651838E-05 -2.777945748988E-05 -1.729059234901E-05
  56   6             1.015531653170E-05  2.777945746324E-05 -1.729059234279E-05
  57   6            -1.015531652726E-05  2.777945747923E-05  1.729059236233E-05
  58   6             1.015531655568E-05 -2.777945749521E-05  1.729059234012E-05
  59   6            -1.730818888923E-05 -1.015505709212E-05 -2.779299519950E-05
  60   6            -2.778717199803E-05 -1.729659406013E-05 -1.016014043653E-05
  61   6             1.730818889545E-05  1.015505710189E-05 -2.779299519773E-05
  62   6             2.778717197671E-05 -1.729659406724E-05  1.016014041966E-05
  63   6            -1.730818889634E-05  1.015505708413E-05  2.779299517996E-05
  64   6             2.778717199448E-05  1.729659407346E-05 -1.016014041966E-05
  65   6             1.730818889101E-05 -1.015505708235E-05  2.779299518174E-05
  66   6            -2.778717201757E-05  1.729659407346E-05  1.016014046051E-05
  67   6            -2.778717199980E-05 -1.016014043120E-05 -1.729659406102E-05
  68   6             2.778717197494E-05  1.016014041699E-05 -1.729659406546E-05
  69   6             2.778717199625E-05 -1.016014041433E-05  1.729659408500E-05
  70   6            -2.778717201934E-05  1.016014044630E-05  1.729659407346E-05
  71   6            -1.015531653437E-05 -1.729059233657E-05 -2.777945748456E-05
  72   6            -1.730818890078E-05 -2.779299519240E-05 -1.015505707880E-05
  73   6             1.015531654946E-05  1.729059233835E-05 -2.777945748811E-05
  74   6            -1.730818889278E-05  2.779299517108E-05  1.015505707791E-05
  75   6             1.015531652548E-05 -1.729059234279E-05  2.777945746857E-05
  76   6             1.730818890344E-05  2.779299519773E-05 -1.015505707969E-05
  77   6            -1.015531652548E-05  1.729059233924E-05  2.777945746324E-05
  78   6             1.730818891765E-05 -2.779299522260E-05  1.015505711965E-05
  79   1            -5.674419951918E-06  1.430250919032E-06  2.909229943171E-06
  80   1             5.674419951918E-06 -1.430250915924E-06  2.909229946724E-06
  81   1            -5.674419951029E-06 -1.430250920365E-06 -2.909229944503E-06
  82   1             5.674419956581E-06  1.430250916368E-06 -2.909229946280E-06
  83   1             2.911046721454E-06 -5.675958740570E-06  1.430822940129E-06
  84   1             1.432357710662E-06  2.912505007391E-06 -5.678904779316E-06
  85   1            -2.911046720344E-06  5.675958743678E-06  1.430822939685E-06
  86   1            -1.432357707554E-06  2.912505006947E-06  5.678904783091E-06
  87   1             2.911046719234E-06  5.675958736351E-06 -1.430822941462E-06
  88   1            -1.432357713771E-06 -2.912505005392E-06 -5.678904780204E-06
  89   1            -2.911046717680E-06 -5.675958737683E-06 -1.430822945903E-06
  90   1             1.432357712883E-06 -2.912505004948E-06  5.678904781981E-06
  91   1             1.432357708442E-06 -5.678904783313E-06  2.912505007391E-06
  92   1            -1.432357707998E-06  5.678904782869E-06  2.912505006947E-06
  93   1            -1.432357711995E-06 -5.678904781981E-06 -2.912505004504E-06
  94   1             1.432357708886E-06  5.678904787754E-06 -2.912505007391E-06
  95   1            -5.674419953250E-06  2.909229947168E-06  1.430250917256E-06
  96   1             2.911046721010E-06  1.430822942794E-06 -5.675958734797E-06
  97   1             5.674419955914E-06 -2.909229945836E-06  1.430250917700E-06
  98   1             2.911046720566E-06 -1.430822940129E-06  5.675958739237E-06
  99   1             5.674419949697E-06  2.909229945613E-06 -1.430250918588E-06
 100   1            -2.911046718568E-06 -1.430822945903E-06 -5.675958736129E-06
 101   1            -5.674419950141E-06 -2.909229942949E-06 -1.430250923917E-06
 102   1            -2.911046718124E-06  1.430822945458E-06  5.675958738793E-06

 RESULTANT FORCE     3.123456354670E-14  3.385833280412E-14  3.829141864697E-14

 ATOMIC PART

 SYMMETRY ALLOWED FORCES (ANALYTICAL) (DIRECTION, FORCE)

    1  2.6670698E-08    2 -6.9059216E-06    3 -2.3591775E-06    4 -1.6265587E-04
    5 -1.2945287E-04    6 -5.3032722E-05    7 -8.3287754E-05    8  1.8455894E-07
    9 -1.3720168E-04   10 -8.7584324E-05   11  2.1155348E-05   12  6.4294841E-05
   13  7.1657984E-05   14  3.7955944E-05   15  5.8498325E-05   16  1.2665076E-04
   17  4.5919031E-06   18  2.0941264E-04   19 -2.6789192E-05   20  1.7099114E-04
   21 -5.7015521E-05   22 -1.9580308E-05   23 -7.5869548E-05   24 -3.3704756E-05
   25 -7.2444898E-05   26 -5.4926492E-05   27  5.3960217E-07   28 -3.5577315E-05
   29 -9.0167532E-05   30  1.6352632E-05   31 -1.4851885E-06   32 -8.4883381E-06
   33 -1.1685997E-05   34  1.3219764E-05   35 -5.5298240E-06   36 -6.8565423E-06
   37 -1.4823996E-05   38  8.6897254E-06

 CELL PART

 GRADIENT WITH RESPECT TO THE CELL PARAMETER IN HARTREE/BOHR
ORDER: -D/DA1X, -D/DA1Y, -D/DA1Z
       -D/DA2X, -D/DA2Y, -D/DA2Z
       -D/DA3X, -D/DA3Y, -D/DA3Z
 -0.903554139147E-14 -0.609509738538E-04 -0.609509739427E-04
 -0.609612101741E-04 -0.145775034342E-13 -0.609509739196E-04
 -0.609612102398E-04 -0.609509738680E-04 -0.141672822613E-13

STRESS TENSOR, IN HARTREE/BOHR^3:
ORDER: 11 12 13
       21 22 23
       31 32 33
  0.115643072224E-06  0.709103562031E-16 -0.537699857980E-16
  0.273056686077E-16  0.115623653928E-06  0.347762301969E-18
 -0.846567156651E-17  0.353409261804E-16  0.115623654061E-06

PRESSURE FROM THE STRESS TENSOR,
IN HARTREE/BOHR^3: -0.11563E-06
PRESSURE IN GIGAPASCAL: -0.3402E-02
CONVERSION FACTOR: 1 HARTREE/BOHR^3= 29421 GIGAPASCAL
WHEN USING VALUES FOR BOHR RADIUS AND HARTREE
FROM IUPAC WEBSITE, APRIL 2009
ENTHALPY: -9.5864628062250E+03

 SYMMETRY ALLOWED FORCES (ANALYTICAL) (DIRECTION, FORCE)

    1 -3.4280533E-03    2 -2.7138131E-07
 TTTTTTTTTTTTTTTTTTTTTTTTTTTTTT TOTGRA_C    TELAPSE      851.41 TCPU      667.24
 *******************************************************************************
 LATTICE PARAMETERS (ANGSTROMS AND DEGREES) - BOHR = 0.5291772083 ANGSTROM
 PRIMITIVE CELL - CENTRING CODE 6/1 VOLUME=  2536.409255 - DENSITY  1.045 g/cm^3
         A              B              C           ALPHA      BETA       GAMMA 
    14.88037034    14.88037034    14.88037034   109.471221 109.471221 109.471221
 *******************************************************************************
 ATOMS IN THE ASYMMETRIC UNIT   15 - ATOMS IN THE UNIT CELL:  102
     ATOM                 X/A                 Y/B                 Z/C    
 *******************************************************************************
      1 T 230 ZN    5.000000000000E-01  2.500000000000E-01 -2.500000000000E-01
      2 F 230 ZN    5.000000000000E-01 -2.500000000000E-01  2.500000000000E-01
      3 T 230 ZN   -2.500000000000E-01  5.000000000000E-01  2.500000000000E-01
      4 F 230 ZN    2.500000000000E-01 -2.500000000000E-01  5.000000000000E-01
      5 F 230 ZN    2.500000000000E-01 -5.000000000000E-01 -2.500000000000E-01
      6 F 230 ZN   -2.500000000000E-01  2.500000000000E-01  5.000000000000E-01
      7 T   7 N    -3.763347313935E-01  2.810571520390E-01 -2.845735580027E-01
      8 F   7 N    -4.343692899582E-01 -9.176117339082E-02  2.845735580027E-01
      9 F   7 N     3.763347313935E-01  9.176117339082E-02 -3.426081165674E-01
     10 F   7 N     4.343692899582E-01 -2.810571520390E-01  3.426081165674E-01
     11 T   7 N    -2.845735580027E-01 -3.763347313935E-01  2.810571520390E-01
     12 T   7 N     2.810571520390E-01 -2.845735580027E-01 -3.763347313935E-01
     13 F   7 N     3.426081165674E-01  4.343692899582E-01 -2.810571520390E-01
     14 F   7 N    -9.176117339082E-02  2.845735580027E-01 -4.343692899582E-01
     15 F   7 N     2.845735580027E-01 -4.343692899582E-01 -9.176117339082E-02
     16 F   7 N     9.176117339082E-02 -3.426081165674E-01  3.763347313935E-01
     17 F   7 N    -3.426081165674E-01  3.763347313935E-01  9.176117339082E-02
     18 F   7 N    -2.810571520390E-01  3.426081165674E-01  4.343692899582E-01
     19 F   7 N     2.810571520390E-01 -3.763347313935E-01 -2.845735580027E-01
     20 F   7 N    -9.176117339082E-02 -4.343692899582E-01  2.845735580027E-01
     21 F   7 N     9.176117339082E-02  3.763347313935E-01 -3.426081165674E-01
     22 F   7 N    -2.810571520390E-01  4.343692899582E-01  3.426081165674E-01
     23 F   7 N    -3.763347313935E-01 -2.845735580027E-01  2.810571520390E-01
     24 F   7 N    -2.845735580027E-01  2.810571520390E-01 -3.763347313935E-01
     25 F   7 N     4.343692899582E-01  3.426081165674E-01 -2.810571520390E-01
     26 F   7 N     2.845735580027E-01 -9.176117339082E-02 -4.343692899582E-01
     27 F   7 N    -4.343692899582E-01  2.845735580027E-01 -9.176117339082E-02
     28 F   7 N    -3.426081165674E-01  9.176117339082E-02  3.763347313935E-01
     29 F   7 N     3.763347313935E-01 -3.426081165674E-01  9.176117339082E-02
     30 F   7 N     3.426081165674E-01 -2.810571520390E-01  4.343692899582E-01
     31 T  17 CL    4.961492584564E-01  1.519934482110E-01  4.961492584564E-01
     32 F  17 CL   -3.441558102454E-01  0.000000000000E+00 -4.961492584564E-01
     33 F  17 CL   -4.961492584564E-01  0.000000000000E+00 -3.441558102454E-01
     34 F  17 CL    3.441558102454E-01 -1.519934482110E-01  3.441558102454E-01
     35 F  17 CL    4.961492584564E-01  4.961492584564E-01  1.519934482110E-01
     36 T  17 CL    1.519934482110E-01  4.961492584564E-01  4.961492584564E-01
     37 F  17 CL    3.441558102454E-01  3.441558102454E-01 -1.519934482110E-01
     38 F  17 CL    0.000000000000E+00 -4.961492584564E-01 -3.441558102454E-01
     39 F  17 CL   -4.961492584564E-01 -3.441558102454E-01  0.000000000000E+00
     40 F  17 CL    0.000000000000E+00 -3.441558102454E-01 -4.961492584564E-01
     41 F  17 CL   -3.441558102454E-01 -4.961492584564E-01  0.000000000000E+00
     42 F  17 CL   -1.519934482110E-01  3.441558102454E-01  3.441558102454E-01
     43 T   6 C    -3.814977144512E-01  2.432019211852E-01 -3.814977144512E-01
     44 F   6 C    -3.753003643636E-01  0.000000000000E+00  3.814977144512E-01
     45 F   6 C     3.814977144512E-01  0.000000000000E+00 -3.753003643636E-01
     46 F   6 C     3.753003643636E-01 -2.432019211852E-01  3.753003643636E-01
     47 F   6 C    -3.814977144512E-01 -3.814977144512E-01  2.432019211852E-01
     48 T   6 C     2.432019211852E-01 -3.814977144512E-01 -3.814977144512E-01
     49 F   6 C     3.753003643636E-01  3.753003643636E-01 -2.432019211852E-01
     50 F   6 C     0.000000000000E+00  3.814977144512E-01 -3.753003643636E-01
     51 F   6 C     3.814977144512E-01 -3.753003643636E-01  0.000000000000E+00
     52 F   6 C     0.000000000000E+00 -3.753003643636E-01  3.814977144512E-01
     53 F   6 C    -3.753003643636E-01  3.814977144512E-01  0.000000000000E+00
     54 F   6 C    -2.432019211852E-01  3.753003643636E-01  3.753003643636E-01
     55 T   6 C    -2.655153077947E-01  3.494779713275E-01 -2.093237015375E-01
     56 F   6 C    -4.411983271350E-01 -5.619160625725E-02  2.093237015375E-01
     57 F   6 C     2.655153077947E-01  5.619160625725E-02 -3.850067208778E-01
     58 F   6 C     4.411983271350E-01 -3.494779713275E-01  3.850067208778E-01
     59 T   6 C    -2.093237015375E-01 -2.655153077947E-01  3.494779713275E-01
     60 T   6 C     3.494779713275E-01 -2.093237015375E-01 -2.655153077947E-01
     61 F   6 C     3.850067208778E-01  4.411983271350E-01 -3.494779713275E-01
     62 F   6 C    -5.619160625725E-02  2.093237015375E-01 -4.411983271350E-01
     63 F   6 C     2.093237015375E-01 -4.411983271350E-01 -5.619160625725E-02
     64 F   6 C     5.619160625725E-02 -3.850067208778E-01  2.655153077947E-01
     65 F   6 C    -3.850067208778E-01  2.655153077947E-01  5.619160625725E-02
     66 F   6 C    -3.494779713275E-01  3.850067208778E-01  4.411983271350E-01
     67 F   6 C     3.494779713275E-01 -2.655153077947E-01 -2.093237015375E-01
     68 F   6 C    -5.619160625725E-02 -4.411983271350E-01  2.093237015375E-01
     69 F   6 C     5.619160625725E-02  2.655153077947E-01 -3.850067208778E-01
     70 F   6 C    -3.494779713275E-01  4.411983271350E-01  3.850067208778E-01
     71 F   6 C    -2.655153077947E-01 -2.093237015375E-01  3.494779713275E-01
     72 F   6 C    -2.093237015375E-01  3.494779713275E-01 -2.655153077947E-01
     73 F   6 C     4.411983271350E-01  3.850067208778E-01 -3.494779713275E-01
     74 F   6 C     2.093237015375E-01 -5.619160625725E-02 -4.411983271350E-01
     75 F   6 C    -4.411983271350E-01  2.093237015375E-01 -5.619160625725E-02
     76 F   6 C    -3.850067208778E-01  5.619160625725E-02  2.655153077947E-01
     77 F   6 C     2.655153077947E-01 -3.850067208778E-01  5.619160625725E-02
     78 F   6 C     3.850067208778E-01 -3.494779713275E-01  4.411983271350E-01
     79 T   1 H    -2.362179090721E-01  3.923599355064E-01 -1.222760594982E-01
     80 F   1 H    -4.853640049954E-01 -1.139418495739E-01  1.222760594982E-01
     81 F   1 H     2.362179090721E-01  1.139418495739E-01 -3.714221554215E-01
     82 F   1 H     4.853640049954E-01 -3.923599355064E-01  3.714221554215E-01
     83 T   1 H    -1.222760594982E-01 -2.362179090721E-01  3.923599355064E-01
     84 T   1 H     3.923599355064E-01 -1.222760594982E-01 -2.362179090721E-01
     85 F   1 H     3.714221554215E-01  4.853640049954E-01 -3.923599355064E-01
     86 F   1 H    -1.139418495739E-01  1.222760594982E-01 -4.853640049954E-01
     87 F   1 H     1.222760594982E-01 -4.853640049954E-01 -1.139418495739E-01
     88 F   1 H     1.139418495739E-01 -3.714221554215E-01  2.362179090721E-01
     89 F   1 H    -3.714221554215E-01  2.362179090721E-01  1.139418495739E-01
     90 F   1 H    -3.923599355064E-01  3.714221554215E-01  4.853640049954E-01
     91 F   1 H     3.923599355064E-01 -2.362179090721E-01 -1.222760594982E-01
     92 F   1 H    -1.139418495739E-01 -4.853640049954E-01  1.222760594982E-01
     93 F   1 H     1.139418495739E-01  2.362179090721E-01 -3.714221554215E-01
     94 F   1 H    -3.923599355064E-01  4.853640049954E-01  3.714221554215E-01
     95 F   1 H    -2.362179090721E-01 -1.222760594982E-01  3.923599355064E-01
     96 F   1 H    -1.222760594982E-01  3.923599355064E-01 -2.362179090721E-01
     97 F   1 H     4.853640049954E-01  3.714221554215E-01 -3.923599355064E-01
     98 F   1 H     1.222760594982E-01 -1.139418495739E-01 -4.853640049954E-01
     99 F   1 H    -4.853640049954E-01  1.222760594982E-01 -1.139418495739E-01
    100 F   1 H    -3.714221554215E-01  1.139418495739E-01  2.362179090721E-01
    101 F   1 H     2.362179090721E-01 -3.714221554215E-01  1.139418495739E-01
    102 F   1 H     3.714221554215E-01 -3.923599355064E-01  4.853640049954E-01

 TRANSFORMATION MATRIX PRIMITIVE-CRYSTALLOGRAPHIC CELL
  0.0000  1.0000  1.0000  1.0000  0.0000  1.0000  1.0000  1.0000  0.0000

 *******************************************************************************
 CRYSTALLOGRAPHIC CELL (VOLUME=       5072.81850939)
         A              B              C           ALPHA      BETA       GAMMA 
    17.18237164    17.18237164    17.18237164    90.000000  90.000000  90.000000

 COORDINATES IN THE CRYSTALLOGRAPHIC CELL
     ATOM                 X/A                 Y/B                 Z/C    
 *******************************************************************************
      1 T 230 ZN    2.500000000000E-01  5.000000000000E-01  0.000000000000E+00
      2 F 230 ZN    2.500000000000E-01  0.000000000000E+00  5.000000000000E-01
      3 T 230 ZN    0.000000000000E+00  2.500000000000E-01  5.000000000000E-01
      4 F 230 ZN    5.000000000000E-01  0.000000000000E+00  2.500000000000E-01
      5 F 230 ZN    5.000000000000E-01  2.500000000000E-01  5.470767207250E-17
      6 F 230 ZN    0.000000000000E+00  5.000000000000E-01  2.500000000000E-01
      7 T   7 N     1.864091627149E-01 -4.709827207177E-01  9.464798932412E-02
      8 F   7 N    -1.864091627149E-01  4.709827207177E-01  9.464798932412E-02
      9 F   7 N     1.864091627149E-01  4.709827207177E-01 -9.464798932412E-02
     10 F   7 N    -1.864091627149E-01 -4.709827207177E-01 -9.464798932412E-02
     11 T   7 N     9.464798932412E-02  1.864091627149E-01 -4.709827207177E-01
     12 T   7 N    -4.709827207177E-01  9.464798932412E-02  1.864091627149E-01
     13 F   7 N    -9.464798932412E-02 -1.864091627149E-01 -4.709827207177E-01
     14 F   7 N     4.709827207177E-01  9.464798932412E-02 -1.864091627149E-01
     15 F   7 N     9.464798932412E-02 -1.864091627149E-01  4.709827207177E-01
     16 F   7 N     4.709827207177E-01 -9.464798932412E-02  1.864091627149E-01
     17 F   7 N    -9.464798932412E-02  1.864091627149E-01  4.709827207177E-01
     18 F   7 N    -4.709827207177E-01 -9.464798932412E-02 -1.864091627149E-01
     19 F   7 N    -4.709827207177E-01  1.864091627149E-01  9.464798932412E-02
     20 F   7 N     4.709827207177E-01 -1.864091627149E-01  9.464798932412E-02
     21 F   7 N     4.709827207177E-01  1.864091627149E-01 -9.464798932412E-02
     22 F   7 N    -4.709827207177E-01 -1.864091627149E-01 -9.464798932412E-02
     23 F   7 N     1.864091627149E-01  9.464798932412E-02 -4.709827207177E-01
     24 F   7 N     9.464798932412E-02 -4.709827207177E-01  1.864091627149E-01
     25 F   7 N    -1.864091627149E-01 -9.464798932412E-02 -4.709827207177E-01
     26 F   7 N     9.464798932412E-02  4.709827207177E-01 -1.864091627149E-01
     27 F   7 N    -1.864091627149E-01  9.464798932412E-02  4.709827207177E-01
     28 F   7 N    -9.464798932412E-02  4.709827207177E-01  1.864091627149E-01
     29 F   7 N     1.864091627149E-01 -9.464798932412E-02  4.709827207177E-01
     30 F   7 N    -9.464798932412E-02 -4.709827207177E-01 -1.864091627149E-01
     31 T  17 CL    7.599672410549E-02  4.201525343509E-01  7.599672410549E-02
     32 F  17 CL   -7.599672410549E-02 -4.201525343509E-01  7.599672410549E-02
     33 F  17 CL    7.599672410549E-02 -4.201525343509E-01 -7.599672410549E-02
     34 F  17 CL   -7.599672410549E-02  4.201525343509E-01 -7.599672410549E-02
     35 F  17 CL    7.599672410549E-02  7.599672410549E-02  4.201525343509E-01
     36 T  17 CL    4.201525343509E-01  7.599672410549E-02  7.599672410549E-02
     37 F  17 CL   -7.599672410549E-02 -7.599672410549E-02  4.201525343509E-01
     38 F  17 CL   -4.201525343509E-01  7.599672410549E-02 -7.599672410549E-02
     39 F  17 CL    7.599672410549E-02 -7.599672410549E-02 -4.201525343509E-01
     40 F  17 CL   -4.201525343509E-01 -7.599672410549E-02  7.599672410549E-02
     41 F  17 CL   -7.599672410549E-02  7.599672410549E-02 -4.201525343509E-01
     42 F  17 CL    4.201525343509E-01 -7.599672410549E-02 -7.599672410549E-02
     43 T   6 C     1.216009605926E-01  4.969013249562E-01  1.216009605926E-01
     44 F   6 C    -1.216009605926E-01 -4.969013249562E-01  1.216009605926E-01
     45 F   6 C     1.216009605926E-01 -4.969013249562E-01 -1.216009605926E-01
     46 F   6 C    -1.216009605926E-01  4.969013249562E-01 -1.216009605926E-01
     47 F   6 C     1.216009605926E-01  1.216009605926E-01  4.969013249562E-01
     48 T   6 C     4.969013249562E-01  1.216009605926E-01  1.216009605926E-01
     49 F   6 C    -1.216009605926E-01 -1.216009605926E-01  4.969013249562E-01
     50 F   6 C    -4.969013249562E-01  1.216009605926E-01 -1.216009605926E-01
     51 F   6 C     1.216009605926E-01 -1.216009605926E-01 -4.969013249562E-01
     52 F   6 C    -4.969013249562E-01 -1.216009605926E-01  1.216009605926E-01
     53 F   6 C    -1.216009605926E-01  1.216009605926E-01 -4.969013249562E-01
     54 F   6 C     4.969013249562E-01 -1.216009605926E-01 -1.216009605926E-01
     55 T   6 C    -2.971652112076E-01  8.784150967016E-02 -3.533568174649E-01
     56 F   6 C     2.971652112076E-01 -8.784150967016E-02 -3.533568174649E-01
     57 F   6 C    -2.971652112076E-01 -8.784150967016E-02  3.533568174649E-01
     58 F   6 C     2.971652112076E-01  8.784150967016E-02  3.533568174649E-01
     59 T   6 C    -3.533568174649E-01 -2.971652112076E-01  8.784150967016E-02
     60 T   6 C     8.784150967016E-02 -3.533568174649E-01 -2.971652112076E-01
     61 F   6 C     3.533568174649E-01  2.971652112076E-01  8.784150967016E-02
     62 F   6 C    -8.784150967016E-02 -3.533568174649E-01  2.971652112076E-01
     63 F   6 C    -3.533568174649E-01  2.971652112076E-01 -8.784150967016E-02
     64 F   6 C    -8.784150967016E-02  3.533568174649E-01 -2.971652112076E-01
     65 F   6 C     3.533568174649E-01 -2.971652112076E-01 -8.784150967016E-02
     66 F   6 C     8.784150967016E-02  3.533568174649E-01  2.971652112076E-01
     67 F   6 C     8.784150967016E-02 -2.971652112076E-01 -3.533568174649E-01
     68 F   6 C    -8.784150967016E-02  2.971652112076E-01 -3.533568174649E-01
     69 F   6 C    -8.784150967016E-02 -2.971652112076E-01  3.533568174649E-01
     70 F   6 C     8.784150967016E-02  2.971652112076E-01  3.533568174649E-01
     71 F   6 C    -2.971652112076E-01 -3.533568174649E-01  8.784150967016E-02
     72 F   6 C    -3.533568174649E-01  8.784150967016E-02 -2.971652112076E-01
     73 F   6 C     2.971652112076E-01  3.533568174649E-01  8.784150967016E-02
     74 F   6 C    -3.533568174649E-01 -8.784150967016E-02  2.971652112076E-01
     75 F   6 C     2.971652112076E-01 -3.533568174649E-01 -8.784150967016E-02
     76 F   6 C     3.533568174649E-01 -8.784150967016E-02 -2.971652112076E-01
     77 F   6 C    -2.971652112076E-01  3.533568174649E-01 -8.784150967016E-02
     78 F   6 C     3.533568174649E-01  8.784150967016E-02  2.971652112076E-01
     79 T   1 H    -2.468491074598E-01  1.245730479617E-01 -3.607909570338E-01
     80 F   1 H     2.468491074598E-01 -1.245730479617E-01 -3.607909570338E-01
     81 F   1 H    -2.468491074598E-01 -1.245730479617E-01  3.607909570338E-01
     82 F   1 H     2.468491074598E-01  1.245730479617E-01  3.607909570338E-01
     83 T   1 H    -3.607909570338E-01 -2.468491074598E-01  1.245730479617E-01
     84 T   1 H     1.245730479617E-01 -3.607909570338E-01 -2.468491074598E-01
     85 F   1 H     3.607909570338E-01  2.468491074598E-01  1.245730479617E-01
     86 F   1 H    -1.245730479617E-01 -3.607909570338E-01  2.468491074598E-01
     87 F   1 H    -3.607909570338E-01  2.468491074598E-01 -1.245730479617E-01
     88 F   1 H    -1.245730479617E-01  3.607909570338E-01 -2.468491074598E-01
     89 F   1 H     3.607909570338E-01 -2.468491074598E-01 -1.245730479617E-01
     90 F   1 H     1.245730479617E-01  3.607909570338E-01  2.468491074598E-01
     91 F   1 H     1.245730479617E-01 -2.468491074598E-01 -3.607909570338E-01
     92 F   1 H    -1.245730479617E-01  2.468491074598E-01 -3.607909570338E-01
     93 F   1 H    -1.245730479617E-01 -2.468491074598E-01  3.607909570338E-01
     94 F   1 H     1.245730479617E-01  2.468491074598E-01  3.607909570338E-01
     95 F   1 H    -2.468491074598E-01 -3.607909570338E-01  1.245730479617E-01
     96 F   1 H    -3.607909570338E-01  1.245730479617E-01 -2.468491074598E-01
     97 F   1 H     2.468491074598E-01  3.607909570338E-01  1.245730479617E-01
     98 F   1 H    -3.607909570338E-01 -1.245730479617E-01  2.468491074598E-01
     99 F   1 H     2.468491074598E-01 -3.607909570338E-01 -1.245730479617E-01
    100 F   1 H     3.607909570338E-01 -1.245730479617E-01 -2.468491074598E-01
    101 F   1 H    -2.468491074598E-01  3.607909570338E-01 -1.245730479617E-01
    102 F   1 H     3.607909570338E-01  1.245730479617E-01  2.468491074598E-01

 T = ATOM BELONGING TO THE ASYMMETRIC UNIT

 *******************************************************************************
 * CELL DEFORMATION
 *******************************************************************************

    ELASTIC STRAIN MATRIX (ADIMENSIONAL)

    1   -0.0150000000    0.0000000000    0.0000000000
    2    0.0000000000    0.0000000000    0.0000000000
    3    0.0000000000    0.0000000000    0.0000000000

 LATTICE PARAMETERS (ANGSTROMS AND DEGREES) OF
 (1) ORIGINAL PRIMITIVE CELL
 (2) ORIGINAL CRYSTALLOGRAPHIC CELL
 (3) DEFORMED PRIMITIVE CELL
 (4) DEFORMED CRYSTALLOGRAPHIC CELL

            A           B           C        ALPHA       BETA        GAMMA         VOL
 (1)   14.880370   14.880370   14.880370  109.471221  109.471221  109.471221 2536.409255
 (2)   17.182372   17.182372   17.182372   90.000000   90.000000   90.000000 5072.818509
 (3)   14.806342   14.806342   14.806342  110.285563  109.065590  109.065590 2498.363116
 (4)   16.924636   17.182372   17.182372   90.000000   90.000000   90.000000 4996.726232

 * CELL DEFORMATION COMPLETE - NO. OF SYMMOPS   8
 *******************************************************************************
 LATTICE PARAMETERS (ANGSTROMS AND DEGREES) - BOHR = 0.5291772083 ANGSTROM
 PRIMITIVE CELL - CENTRING CODE 6/1 VOLUME=  2498.363116 - DENSITY  1.060 g/cm^3
         A              B              C           ALPHA      BETA       GAMMA 
    14.80634236    14.80634236    14.80634236   110.285563 109.065590 109.065590
 *******************************************************************************
 ATOMS IN THE ASYMMETRIC UNIT   15 - ATOMS IN THE UNIT CELL:  102
     ATOM                 X/A                 Y/B                 Z/C    
 *******************************************************************************
      1 T 230 ZN    5.000000000000E-01  2.500000000000E-01 -2.500000000000E-01
      2 F 230 ZN    5.000000000000E-01 -2.500000000000E-01  2.500000000000E-01
      3 T 230 ZN   -2.500000000000E-01  5.000000000000E-01  2.500000000000E-01
      4 F 230 ZN    2.500000000000E-01 -2.500000000000E-01  5.000000000000E-01
      5 F 230 ZN    2.500000000000E-01 -5.000000000000E-01 -2.500000000000E-01
      6 F 230 ZN   -2.500000000000E-01  2.500000000000E-01  5.000000000000E-01
      7 T   7 N    -3.763347313935E-01  2.810571520390E-01 -2.845735580027E-01
      8 F   7 N    -4.343692899582E-01 -9.176117339082E-02  2.845735580027E-01
      9 F   7 N     3.763347313935E-01  9.176117339082E-02 -3.426081165674E-01
     10 F   7 N     4.343692899582E-01 -2.810571520390E-01  3.426081165674E-01
     11 T   7 N    -2.845735580027E-01 -3.763347313935E-01  2.810571520390E-01
     12 T   7 N     2.810571520390E-01 -2.845735580027E-01 -3.763347313935E-01
     13 F   7 N     3.426081165674E-01  4.343692899582E-01 -2.810571520390E-01
     14 F   7 N    -9.176117339082E-02  2.845735580027E-01 -4.343692899582E-01
     15 F   7 N     2.845735580027E-01 -4.343692899582E-01 -9.176117339082E-02
     16 F   7 N     9.176117339082E-02 -3.426081165674E-01  3.763347313935E-01
     17 F   7 N    -3.426081165674E-01  3.763347313935E-01  9.176117339082E-02
     18 F   7 N    -2.810571520390E-01  3.426081165674E-01  4.343692899582E-01
     19 F   7 N     2.810571520390E-01 -3.763347313935E-01 -2.845735580027E-01
     20 F   7 N    -9.176117339082E-02 -4.343692899582E-01  2.845735580027E-01
     21 F   7 N     9.176117339082E-02  3.763347313935E-01 -3.426081165674E-01
     22 F   7 N    -2.810571520390E-01  4.343692899582E-01  3.426081165674E-01
     23 F   7 N    -3.763347313935E-01 -2.845735580027E-01  2.810571520390E-01
     24 F   7 N    -2.845735580027E-01  2.810571520390E-01 -3.763347313935E-01
     25 F   7 N     4.343692899582E-01  3.426081165674E-01 -2.810571520390E-01
     26 F   7 N     2.845735580027E-01 -9.176117339082E-02 -4.343692899582E-01
     27 F   7 N    -4.343692899582E-01  2.845735580027E-01 -9.176117339082E-02
     28 F   7 N    -3.426081165674E-01  9.176117339082E-02  3.763347313935E-01
     29 F   7 N     3.763347313935E-01 -3.426081165674E-01  9.176117339082E-02
     30 F   7 N     3.426081165674E-01 -2.810571520390E-01  4.343692899582E-01
     31 T  17 CL    4.961492584564E-01  1.519934482110E-01  4.961492584564E-01
     32 F  17 CL   -3.441558102454E-01 -2.775557561563E-17 -4.961492584564E-01
     33 F  17 CL   -4.961492584564E-01 -2.775557561563E-17 -3.441558102454E-01
     34 F  17 CL    3.441558102454E-01 -1.519934482110E-01  3.441558102454E-01
     35 F  17 CL    4.961492584564E-01  4.961492584564E-01  1.519934482110E-01
     36 T  17 CL    1.519934482110E-01  4.961492584564E-01  4.961492584564E-01
     37 F  17 CL    3.441558102454E-01  3.441558102454E-01 -1.519934482110E-01
     38 F  17 CL    0.000000000000E+00 -4.961492584564E-01 -3.441558102454E-01
     39 F  17 CL   -4.961492584564E-01 -3.441558102454E-01 -2.366569269609E-17
     40 F  17 CL    0.000000000000E+00 -3.441558102454E-01 -4.961492584564E-01
     41 F  17 CL   -3.441558102454E-01 -4.961492584564E-01 -2.366569269609E-17
     42 F  17 CL   -1.519934482110E-01  3.441558102454E-01  3.441558102454E-01
     43 T   6 C    -3.814977144512E-01  2.432019211852E-01 -3.814977144512E-01
     44 F   6 C    -3.753003643636E-01 -4.163336342344E-17  3.814977144512E-01
     45 F   6 C     3.814977144512E-01 -1.387778780781E-17 -3.753003643636E-01
     46 F   6 C     3.753003643636E-01 -2.432019211852E-01  3.753003643636E-01
     47 F   6 C    -3.814977144512E-01 -3.814977144512E-01  2.432019211852E-01
     48 T   6 C     2.432019211852E-01 -3.814977144512E-01 -3.814977144512E-01
     49 F   6 C     3.753003643636E-01  3.753003643636E-01 -2.432019211852E-01
     50 F   6 C     0.000000000000E+00  3.814977144512E-01 -3.753003643636E-01
     51 F   6 C     3.814977144512E-01 -3.753003643636E-01 -1.411089033943E-17
     52 F   6 C     0.000000000000E+00 -3.753003643636E-01  3.814977144512E-01
     53 F   6 C    -3.753003643636E-01  3.814977144512E-01 -4.186646595506E-17
     54 F   6 C    -2.432019211852E-01  3.753003643636E-01  3.753003643636E-01
     55 T   6 C    -2.655153077947E-01  3.494779713275E-01 -2.093237015375E-01
     56 F   6 C    -4.411983271350E-01 -5.619160625725E-02  2.093237015375E-01
     57 F   6 C     2.655153077947E-01  5.619160625725E-02 -3.850067208778E-01
     58 F   6 C     4.411983271350E-01 -3.494779713275E-01  3.850067208778E-01
     59 T   6 C    -2.093237015375E-01 -2.655153077947E-01  3.494779713275E-01
     60 T   6 C     3.494779713275E-01 -2.093237015375E-01 -2.655153077947E-01
     61 F   6 C     3.850067208778E-01  4.411983271350E-01 -3.494779713275E-01
     62 F   6 C    -5.619160625725E-02  2.093237015375E-01 -4.411983271350E-01
     63 F   6 C     2.093237015375E-01 -4.411983271350E-01 -5.619160625725E-02
     64 F   6 C     5.619160625725E-02 -3.850067208778E-01  2.655153077947E-01
     65 F   6 C    -3.850067208778E-01  2.655153077947E-01  5.619160625725E-02
     66 F   6 C    -3.494779713275E-01  3.850067208778E-01  4.411983271350E-01
     67 F   6 C     3.494779713275E-01 -2.655153077947E-01 -2.093237015375E-01
     68 F   6 C    -5.619160625725E-02 -4.411983271350E-01  2.093237015375E-01
     69 F   6 C     5.619160625725E-02  2.655153077947E-01 -3.850067208778E-01
     70 F   6 C    -3.494779713275E-01  4.411983271350E-01  3.850067208778E-01
     71 F   6 C    -2.655153077947E-01 -2.093237015375E-01  3.494779713275E-01
     72 F   6 C    -2.093237015375E-01  3.494779713275E-01 -2.655153077947E-01
     73 F   6 C     4.411983271350E-01  3.850067208778E-01 -3.494779713275E-01
     74 F   6 C     2.093237015375E-01 -5.619160625725E-02 -4.411983271350E-01
     75 F   6 C    -4.411983271350E-01  2.093237015375E-01 -5.619160625725E-02
     76 F   6 C    -3.850067208778E-01  5.619160625725E-02  2.655153077947E-01
     77 F   6 C     2.655153077947E-01 -3.850067208778E-01  5.619160625725E-02
     78 F   6 C     3.850067208778E-01 -3.494779713275E-01  4.411983271350E-01
     79 T   1 H    -2.362179090721E-01  3.923599355064E-01 -1.222760594982E-01
     80 F   1 H    -4.853640049954E-01 -1.139418495739E-01  1.222760594982E-01
     81 F   1 H     2.362179090721E-01  1.139418495739E-01 -3.714221554215E-01
     82 F   1 H     4.853640049954E-01 -3.923599355064E-01  3.714221554215E-01
     83 T   1 H    -1.222760594982E-01 -2.362179090721E-01  3.923599355064E-01
     84 T   1 H     3.923599355064E-01 -1.222760594982E-01 -2.362179090721E-01
     85 F   1 H     3.714221554215E-01  4.853640049954E-01 -3.923599355064E-01
     86 F   1 H    -1.139418495739E-01  1.222760594982E-01 -4.853640049954E-01
     87 F   1 H     1.222760594982E-01 -4.853640049954E-01 -1.139418495739E-01
     88 F   1 H     1.139418495739E-01 -3.714221554215E-01  2.362179090721E-01
     89 F   1 H    -3.714221554215E-01  2.362179090721E-01  1.139418495739E-01
     90 F   1 H    -3.923599355064E-01  3.714221554215E-01  4.853640049954E-01
     91 F   1 H     3.923599355064E-01 -2.362179090721E-01 -1.222760594982E-01
     92 F   1 H    -1.139418495739E-01 -4.853640049954E-01  1.222760594982E-01
     93 F   1 H     1.139418495739E-01  2.362179090721E-01 -3.714221554215E-01
     94 F   1 H    -3.923599355064E-01  4.853640049954E-01  3.714221554215E-01
     95 F   1 H    -2.362179090721E-01 -1.222760594982E-01  3.923599355064E-01
     96 F   1 H    -1.222760594982E-01  3.923599355064E-01 -2.362179090721E-01
     97 F   1 H     4.853640049954E-01  3.714221554215E-01 -3.923599355064E-01
     98 F   1 H     1.222760594982E-01 -1.139418495739E-01 -4.853640049954E-01
     99 F   1 H    -4.853640049954E-01  1.222760594982E-01 -1.139418495739E-01
    100 F   1 H    -3.714221554215E-01  1.139418495739E-01  2.362179090721E-01
    101 F   1 H     2.362179090721E-01 -3.714221554215E-01  1.139418495739E-01
    102 F   1 H     3.714221554215E-01 -3.923599355064E-01  4.853640049954E-01

 TRANSFORMATION MATRIX PRIMITIVE-CRYSTALLOGRAPHIC CELL
  0.0000  1.0000  1.0000  1.0000  0.0000  1.0000  1.0000  1.0000  0.0000

 *******************************************************************************
 CRYSTALLOGRAPHIC CELL (VOLUME=       4996.72623175)
         A              B              C           ALPHA      BETA       GAMMA 
    16.92463607    17.18237164    17.18237164    90.000000  90.000000  90.000000

 COORDINATES IN THE CRYSTALLOGRAPHIC CELL
     ATOM                 X/A                 Y/B                 Z/C    
 *******************************************************************************
      1 T 230 ZN    2.500000000000E-01  5.000000000000E-01  0.000000000000E+00
      2 F 230 ZN    2.500000000000E-01  0.000000000000E+00  5.000000000000E-01
      3 T 230 ZN    0.000000000000E+00  2.500000000000E-01  5.000000000000E-01
      4 F 230 ZN   -5.000000000000E-01  0.000000000000E+00  2.500000000000E-01
      5 F 230 ZN   -5.000000000000E-01  2.500000000000E-01  5.470767207250E-17
      6 F 230 ZN    0.000000000000E+00  5.000000000000E-01  2.500000000000E-01
      7 T   7 N     1.864091627149E-01 -4.709827207177E-01  9.464798932412E-02
      8 F   7 N    -1.864091627149E-01  4.709827207177E-01  9.464798932412E-02
      9 F   7 N     1.864091627149E-01  4.709827207177E-01 -9.464798932412E-02
     10 F   7 N    -1.864091627149E-01 -4.709827207177E-01 -9.464798932412E-02
     11 T   7 N     9.464798932412E-02  1.864091627149E-01 -4.709827207177E-01
     12 T   7 N    -4.709827207177E-01  9.464798932412E-02  1.864091627149E-01
     13 F   7 N    -9.464798932412E-02 -1.864091627149E-01 -4.709827207177E-01
     14 F   7 N     4.709827207177E-01  9.464798932412E-02 -1.864091627149E-01
     15 F   7 N     9.464798932412E-02 -1.864091627149E-01  4.709827207177E-01
     16 F   7 N     4.709827207177E-01 -9.464798932412E-02  1.864091627149E-01
     17 F   7 N    -9.464798932412E-02  1.864091627149E-01  4.709827207177E-01
     18 F   7 N    -4.709827207177E-01 -9.464798932412E-02 -1.864091627149E-01
     19 F   7 N    -4.709827207177E-01  1.864091627149E-01  9.464798932412E-02
     20 F   7 N     4.709827207177E-01 -1.864091627149E-01  9.464798932412E-02
     21 F   7 N     4.709827207177E-01  1.864091627149E-01 -9.464798932412E-02
     22 F   7 N    -4.709827207177E-01 -1.864091627149E-01 -9.464798932412E-02
     23 F   7 N     1.864091627149E-01  9.464798932412E-02 -4.709827207177E-01
     24 F   7 N     9.464798932412E-02 -4.709827207177E-01  1.864091627149E-01
     25 F   7 N    -1.864091627149E-01 -9.464798932412E-02 -4.709827207177E-01
     26 F   7 N     9.464798932412E-02  4.709827207177E-01 -1.864091627149E-01
     27 F   7 N    -1.864091627149E-01  9.464798932412E-02  4.709827207177E-01
     28 F   7 N    -9.464798932412E-02  4.709827207177E-01  1.864091627149E-01
     29 F   7 N     1.864091627149E-01 -9.464798932412E-02  4.709827207177E-01
     30 F   7 N    -9.464798932412E-02 -4.709827207177E-01 -1.864091627149E-01
     31 T  17 CL    7.599672410549E-02  4.201525343509E-01  7.599672410549E-02
     32 F  17 CL   -7.599672410549E-02 -4.201525343509E-01  7.599672410549E-02
     33 F  17 CL    7.599672410549E-02 -4.201525343509E-01 -7.599672410549E-02
     34 F  17 CL   -7.599672410549E-02  4.201525343509E-01 -7.599672410549E-02
     35 F  17 CL    7.599672410549E-02  7.599672410549E-02  4.201525343509E-01
     36 T  17 CL    4.201525343509E-01  7.599672410549E-02  7.599672410549E-02
     37 F  17 CL   -7.599672410549E-02 -7.599672410549E-02  4.201525343509E-01
     38 F  17 CL   -4.201525343509E-01  7.599672410549E-02 -7.599672410549E-02
     39 F  17 CL    7.599672410549E-02 -7.599672410549E-02 -4.201525343509E-01
     40 F  17 CL   -4.201525343509E-01 -7.599672410549E-02  7.599672410549E-02
     41 F  17 CL   -7.599672410549E-02  7.599672410549E-02 -4.201525343509E-01
     42 F  17 CL    4.201525343509E-01 -7.599672410549E-02 -7.599672410549E-02
     43 T   6 C     1.216009605926E-01  4.969013249562E-01  1.216009605926E-01
     44 F   6 C    -1.216009605926E-01 -4.969013249562E-01  1.216009605926E-01
     45 F   6 C     1.216009605926E-01 -4.969013249562E-01 -1.216009605926E-01
     46 F   6 C    -1.216009605926E-01  4.969013249562E-01 -1.216009605926E-01
     47 F   6 C     1.216009605926E-01  1.216009605926E-01  4.969013249562E-01
     48 T   6 C     4.969013249562E-01  1.216009605926E-01  1.216009605926E-01
     49 F   6 C    -1.216009605926E-01 -1.216009605926E-01  4.969013249562E-01
     50 F   6 C    -4.969013249562E-01  1.216009605926E-01 -1.216009605926E-01
     51 F   6 C     1.216009605926E-01 -1.216009605926E-01 -4.969013249562E-01
     52 F   6 C    -4.969013249562E-01 -1.216009605926E-01  1.216009605926E-01
     53 F   6 C    -1.216009605926E-01  1.216009605926E-01 -4.969013249562E-01
     54 F   6 C     4.969013249562E-01 -1.216009605926E-01 -1.216009605926E-01
     55 T   6 C    -2.971652112076E-01  8.784150967016E-02 -3.533568174649E-01
     56 F   6 C     2.971652112076E-01 -8.784150967016E-02 -3.533568174649E-01
     57 F   6 C    -2.971652112076E-01 -8.784150967016E-02  3.533568174649E-01
     58 F   6 C     2.971652112076E-01  8.784150967016E-02  3.533568174649E-01
     59 T   6 C    -3.533568174649E-01 -2.971652112076E-01  8.784150967016E-02
     60 T   6 C     8.784150967016E-02 -3.533568174649E-01 -2.971652112076E-01
     61 F   6 C     3.533568174649E-01  2.971652112076E-01  8.784150967016E-02
     62 F   6 C    -8.784150967016E-02 -3.533568174649E-01  2.971652112076E-01
     63 F   6 C    -3.533568174649E-01  2.971652112076E-01 -8.784150967016E-02
     64 F   6 C    -8.784150967016E-02  3.533568174649E-01 -2.971652112076E-01
     65 F   6 C     3.533568174649E-01 -2.971652112076E-01 -8.784150967016E-02
     66 F   6 C     8.784150967016E-02  3.533568174649E-01  2.971652112076E-01
     67 F   6 C     8.784150967016E-02 -2.971652112076E-01 -3.533568174649E-01
     68 F   6 C    -8.784150967016E-02  2.971652112076E-01 -3.533568174649E-01
     69 F   6 C    -8.784150967016E-02 -2.971652112076E-01  3.533568174649E-01
     70 F   6 C     8.784150967016E-02  2.971652112076E-01  3.533568174649E-01
     71 F   6 C    -2.971652112076E-01 -3.533568174649E-01  8.784150967016E-02
     72 F   6 C    -3.533568174649E-01  8.784150967016E-02 -2.971652112076E-01
     73 F   6 C     2.971652112076E-01  3.533568174649E-01  8.784150967016E-02
     74 F   6 C    -3.533568174649E-01 -8.784150967016E-02  2.971652112076E-01
     75 F   6 C     2.971652112076E-01 -3.533568174649E-01 -8.784150967016E-02
     76 F   6 C     3.533568174649E-01 -8.784150967016E-02 -2.971652112076E-01
     77 F   6 C    -2.971652112076E-01  3.533568174649E-01 -8.784150967016E-02
     78 F   6 C     3.533568174649E-01  8.784150967016E-02  2.971652112076E-01
     79 T   1 H    -2.468491074598E-01  1.245730479617E-01 -3.607909570338E-01
     80 F   1 H     2.468491074598E-01 -1.245730479617E-01 -3.607909570338E-01
     81 F   1 H    -2.468491074598E-01 -1.245730479617E-01  3.607909570338E-01
     82 F   1 H     2.468491074598E-01  1.245730479617E-01  3.607909570338E-01
     83 T   1 H    -3.607909570338E-01 -2.468491074598E-01  1.245730479617E-01
     84 T   1 H     1.245730479617E-01 -3.607909570338E-01 -2.468491074598E-01
     85 F   1 H     3.607909570338E-01  2.468491074598E-01  1.245730479617E-01
     86 F   1 H    -1.245730479617E-01 -3.607909570338E-01  2.468491074598E-01
     87 F   1 H    -3.607909570338E-01  2.468491074598E-01 -1.245730479617E-01
     88 F   1 H    -1.245730479617E-01  3.607909570338E-01 -2.468491074598E-01
     89 F   1 H     3.607909570338E-01 -2.468491074598E-01 -1.245730479617E-01
     90 F   1 H     1.245730479617E-01  3.607909570338E-01  2.468491074598E-01
     91 F   1 H     1.245730479617E-01 -2.468491074598E-01 -3.607909570338E-01
     92 F   1 H    -1.245730479617E-01  2.468491074598E-01 -3.607909570338E-01
     93 F   1 H    -1.245730479617E-01 -2.468491074598E-01  3.607909570338E-01
     94 F   1 H     1.245730479617E-01  2.468491074598E-01  3.607909570338E-01
     95 F   1 H    -2.468491074598E-01 -3.607909570338E-01  1.245730479617E-01
     96 F   1 H    -3.607909570338E-01  1.245730479617E-01 -2.468491074598E-01
     97 F   1 H     2.468491074598E-01  3.607909570338E-01  1.245730479617E-01
     98 F   1 H    -3.607909570338E-01 -1.245730479617E-01  2.468491074598E-01
     99 F   1 H     2.468491074598E-01 -3.607909570338E-01 -1.245730479617E-01
    100 F   1 H     3.607909570338E-01 -1.245730479617E-01 -2.468491074598E-01
    101 F   1 H    -2.468491074598E-01  3.607909570338E-01 -1.245730479617E-01
    102 F   1 H     3.607909570338E-01  1.245730479617E-01  2.468491074598E-01

 T = ATOM BELONGING TO THE ASYMMETRIC UNIT

 ****    8 SYMMOPS - TRANSLATORS IN FRACTIONAL UNITS
 **** MATRICES AND TRANSLATORS IN THE CRYSTALLOGRAPHIC REFERENCE FRAME
   V INV                    ROTATION MATRICES                   TRANSLATORS
   1   1  1.00  0.00  0.00  0.00  1.00  0.00  0.00  0.00  1.00  0.00  0.00  0.00
   2   2  0.00  1.00 -1.00  1.00  0.00 -1.00  0.00  0.00 -1.00  0.00  0.00  0.00
   3   3 -1.00  0.00  0.00 -1.00  0.00  1.00 -1.00  1.00  0.00  0.00  0.00  0.00
   4   4  0.00 -1.00  1.00  0.00 -1.00  0.00  1.00 -1.00  0.00  0.00  0.00  0.00
   5   5  1.00  0.00  0.00  0.00  0.00  1.00  0.00  1.00  0.00  0.00  0.00  0.00
   6   7  0.00 -1.00  1.00  1.00 -1.00  0.00  0.00 -1.00  0.00  0.00  0.00  0.00
   7   6  0.00  1.00 -1.00  0.00  0.00 -1.00  1.00  0.00 -1.00  0.00  0.00  0.00
   8   8 -1.00  0.00  0.00 -1.00  1.00  0.00 -1.00  0.00  1.00  0.00  0.00  0.00

 DIRECT LATTICE VECTORS CARTESIAN COMPONENTS (ANGSTROM)
          X                    Y                    Z
  -0.846231803368E+01   0.859118582100E+01   0.859118582100E+01
   0.846231803368E+01  -0.859118582100E+01   0.859118582100E+01
   0.846231803368E+01   0.859118582100E+01  -0.859118582100E+01


 CARTESIAN COORDINATES - PRIMITIVE CELL
 *******************************************************************************
 *      ATOM          X(ANGSTROM)         Y(ANGSTROM)         Z(ANGSTROM)
 *******************************************************************************
    1   230 ZN   -1.269347705053E+01  8.591185821000E+00  0.000000000000E+00
    2   230 ZN   -1.269347705053E+01  0.000000000000E+00  8.591185821000E+00
    3   230 ZN    0.000000000000E+00 -1.288677873150E+01  8.591185821000E+00
    4   230 ZN    8.462318033685E+00  0.000000000000E+00 -1.288677873150E+01
    5   230 ZN    8.462318033685E+00 -1.288677873150E+01  9.400075532184E-16
    6   230 ZN    0.000000000000E+00  8.591185821000E+00 -1.288677873150E+01
    7     7 N     3.154907238573E+00 -8.092600144331E+00  1.626276927735E+00
    8     7 N    -3.154907238573E+00  8.092600144331E+00  1.626276927735E+00
    9     7 N     3.154907238573E+00  8.092600144331E+00 -1.626276927735E+00
   10     7 N    -3.154907238573E+00 -8.092600144331E+00 -1.626276927735E+00
   11     7 N     1.601882773819E+00  3.202951511242E+00 -8.092600144331E+00
   12     7 N    -7.971211142166E+00  1.626276927735E+00  3.202951511242E+00
   13     7 N    -1.601882773819E+00 -3.202951511242E+00 -8.092600144331E+00
   14     7 N     7.971211142166E+00  1.626276927735E+00 -3.202951511242E+00
   15     7 N     1.601882773819E+00 -3.202951511242E+00  8.092600144331E+00
   16     7 N     7.971211142166E+00 -1.626276927735E+00  3.202951511242E+00
   17     7 N    -1.601882773819E+00  3.202951511242E+00  8.092600144331E+00
   18     7 N    -7.971211142166E+00 -1.626276927735E+00 -3.202951511242E+00
   19     7 N    -7.971211142166E+00  3.202951511242E+00  1.626276927735E+00
   20     7 N     7.971211142166E+00 -3.202951511242E+00  1.626276927735E+00
   21     7 N     7.971211142166E+00  3.202951511242E+00 -1.626276927735E+00
   22     7 N    -7.971211142166E+00 -3.202951511242E+00 -1.626276927735E+00
   23     7 N     3.154907238573E+00  1.626276927735E+00 -8.092600144331E+00
   24     7 N     1.601882773819E+00 -8.092600144331E+00  3.202951511242E+00
   25     7 N    -3.154907238573E+00 -1.626276927735E+00 -8.092600144331E+00
   26     7 N     1.601882773819E+00  8.092600144331E+00 -3.202951511242E+00
   27     7 N    -3.154907238573E+00  1.626276927735E+00  8.092600144331E+00
   28     7 N    -1.601882773819E+00  8.092600144331E+00  3.202951511242E+00
   29     7 N     3.154907238573E+00 -1.626276927735E+00  8.092600144331E+00
   30     7 N    -1.601882773819E+00 -8.092600144331E+00 -3.202951511242E+00
   31    17 CL    1.286216897798E+00  7.219216991545E+00  1.305803957155E+00
   32    17 CL   -1.286216897798E+00 -7.219216991545E+00  1.305803957155E+00
   33    17 CL    1.286216897798E+00 -7.219216991545E+00 -1.305803957155E+00
   34    17 CL   -1.286216897798E+00  7.219216991545E+00 -1.305803957155E+00
   35    17 CL    1.286216897798E+00  1.305803957155E+00  7.219216991545E+00
   36    17 CL    7.110928736672E+00  1.305803957155E+00  1.305803957155E+00
   37    17 CL   -1.286216897798E+00 -1.305803957155E+00  7.219216991545E+00
   38    17 CL   -7.110928736672E+00  1.305803957155E+00 -1.305803957155E+00
   39    17 CL    1.286216897798E+00 -1.305803957155E+00 -7.219216991545E+00
   40    17 CL   -7.110928736672E+00 -1.305803957155E+00  1.305803957155E+00
   41    17 CL   -1.286216897798E+00  1.305803957155E+00 -7.219216991545E+00
   42    17 CL    7.110928736672E+00 -1.305803957155E+00 -1.305803957155E+00
   43     6 C     2.058052003472E+00  8.537943234800E+00  2.089392896926E+00
   44     6 C    -2.058052003472E+00 -8.537943234800E+00  2.089392896926E+00
   45     6 C     2.058052003472E+00 -8.537943234800E+00 -2.089392896926E+00
   46     6 C    -2.058052003472E+00  8.537943234800E+00 -2.089392896926E+00
   47     6 C     2.058052003472E+00  2.089392896926E+00  8.537943234800E+00
   48     6 C     8.409874086278E+00  2.089392896926E+00  2.089392896926E+00
   49     6 C    -2.058052003472E+00 -2.089392896926E+00  8.537943234800E+00
   50     6 C    -8.409874086278E+00  2.089392896926E+00 -2.089392896926E+00
   51     6 C     2.058052003472E+00 -2.089392896926E+00 -8.537943234800E+00
   52     6 C    -8.409874086278E+00 -2.089392896926E+00  2.089392896926E+00
   53     6 C    -2.058052003472E+00  2.089392896926E+00 -8.537943234800E+00
   54     6 C     8.409874086278E+00 -2.089392896926E+00 -2.089392896926E+00
   55     6 C    -5.029413051572E+00  1.509325464747E+00 -6.071508159916E+00
   56     6 C     5.029413051572E+00 -1.509325464747E+00 -6.071508159916E+00
   57     6 C    -5.029413051572E+00 -1.509325464747E+00  6.071508159916E+00
   58     6 C     5.029413051572E+00  1.509325464747E+00  6.071508159916E+00
   59     6 C    -5.980435537517E+00 -5.106003098043E+00  1.509325464747E+00
   60     6 C     1.486685582776E+00 -6.071508159916E+00 -5.106003098043E+00
   61     6 C     5.980435537517E+00  5.106003098043E+00  1.509325464747E+00
   62     6 C    -1.486685582776E+00 -6.071508159916E+00  5.106003098043E+00
   63     6 C    -5.980435537517E+00  5.106003098043E+00 -1.509325464747E+00
   64     6 C    -1.486685582776E+00  6.071508159916E+00 -5.106003098043E+00
   65     6 C     5.980435537517E+00 -5.106003098043E+00 -1.509325464747E+00
   66     6 C     1.486685582776E+00  6.071508159916E+00  5.106003098043E+00
   67     6 C     1.486685582776E+00 -5.106003098043E+00 -6.071508159916E+00
   68     6 C    -1.486685582776E+00  5.106003098043E+00 -6.071508159916E+00
   69     6 C    -1.486685582776E+00 -5.106003098043E+00  6.071508159916E+00
   70     6 C     1.486685582776E+00  5.106003098043E+00  6.071508159916E+00
   71     6 C    -5.029413051572E+00 -6.071508159916E+00  1.509325464747E+00
   72     6 C    -5.980435537517E+00  1.509325464747E+00 -5.106003098043E+00
   73     6 C     5.029413051572E+00  6.071508159916E+00  1.509325464747E+00
   74     6 C    -5.980435537517E+00 -1.509325464747E+00  5.106003098043E+00
   75     6 C     5.029413051572E+00 -6.071508159916E+00 -1.509325464747E+00
   76     6 C     5.980435537517E+00 -1.509325464747E+00 -5.106003098043E+00
   77     6 C    -5.029413051572E+00  6.071508159916E+00 -1.509325464747E+00
   78     6 C     5.980435537517E+00  1.509325464747E+00  5.106003098043E+00
   79     1 H    -4.177831307313E+00  2.140460406654E+00 -6.199244308827E+00
   80     1 H     4.177831307313E+00 -2.140460406654E+00 -6.199244308827E+00
   81     1 H    -4.177831307313E+00 -2.140460406654E+00  6.199244308827E+00
   82     1 H     4.177831307313E+00  2.140460406654E+00  6.199244308827E+00
   83     1 H    -6.106255644195E+00 -4.241453103871E+00  2.140460406654E+00
   84     1 H     2.108353500554E+00 -6.199244308827E+00 -4.241453103871E+00
   85     1 H     6.106255644195E+00  4.241453103871E+00  2.140460406654E+00
   86     1 H    -2.108353500554E+00 -6.199244308827E+00  4.241453103871E+00
   87     1 H    -6.106255644195E+00  4.241453103871E+00 -2.140460406654E+00
   88     1 H    -2.108353500554E+00  6.199244308827E+00 -4.241453103871E+00
   89     1 H     6.106255644195E+00 -4.241453103871E+00 -2.140460406654E+00
   90     1 H     2.108353500554E+00  6.199244308827E+00  4.241453103871E+00
   91     1 H     2.108353500554E+00 -4.241453103871E+00 -6.199244308827E+00
   92     1 H    -2.108353500554E+00  4.241453103871E+00 -6.199244308827E+00
   93     1 H    -2.108353500554E+00 -4.241453103871E+00  6.199244308827E+00
   94     1 H     2.108353500554E+00  4.241453103871E+00  6.199244308827E+00
   95     1 H    -4.177831307313E+00 -6.199244308827E+00  2.140460406654E+00
   96     1 H    -6.106255644195E+00  2.140460406654E+00 -4.241453103871E+00
   97     1 H     4.177831307313E+00  6.199244308827E+00  2.140460406654E+00
   98     1 H    -6.106255644195E+00 -2.140460406654E+00  4.241453103871E+00
   99     1 H     4.177831307313E+00 -6.199244308827E+00 -2.140460406654E+00
  100     1 H     6.106255644195E+00 -2.140460406654E+00 -4.241453103871E+00
  101     1 H    -4.177831307313E+00  6.199244308827E+00 -2.140460406654E+00
  102     1 H     6.106255644195E+00  2.140460406654E+00  4.241453103871E+00

 *******************************************************************************
 *                             OPTIMIZATION STARTS                             *
 *******************************************************************************
 RECLASIFICATION OF INDICES FOR INTEGRAL CALC ACCORDING TO DIFFERENT CRITERIA:
           FIXDELTE                  FIXDELTX              FIXDELTN
           0.0000000                0.0000000              *****
 *******************************************************************************

 *******************************************************************************
 COORDINATE OPTIMIZATION - POINT    1
 INFORMATION **** EXCBUF **** EXCH. BIPO BUFFER: WORDS USED =     4000000
 WARNING **** EXCBUF **** EXCH. BIPO BUFFER TOO SMALL - TO AVOID I/O SET EXCHSIZE =     6791697

 DFT PARAMETERS

     ATOM       ELECTRONS   NET CHARGE   R(ANGSTROM)
   1 230  ZN     20.0000      0.0000     1.37000000
   7   7  N       7.0000      0.0000     0.74000000
  31  17  CL     17.0000      0.0000     0.99000000
  43   6  C       6.0000      0.0000     0.77000000
  79   1  H       1.0000      0.0000     1.11000000

 SIZE OF GRID=     811894
 TTTTTTTTTTTTTTTTTTTTTTTTTTTTTT MAKE_GRID2  TELAPSE      858.94 TCPU      671.65
 BECKE WEIGHT FUNCTION
 RADSAFE =     2.00
 TOLERANCES - DENSITY:10**- 6; POTENTIAL:10**- 9; GRID WGT:10**-14

 RADIAL INTEGRATION  - INTERVALS (POINTS,UPPER LIMIT):            1( 99,  4.0*R)

 ANGULAR INTEGRATION - INTERVALS (ACCURACY LEVEL [N. POINTS] UPPER LIMIT):
  1(  6[ 146]   0.2)  2( 11[ 302]   0.5)  3( 14[ 590]   0.9)  4( 18[1454]   3.5)
  5( 14[ 590]9999.0)

 *******************************************************************************
 ZIFCl_start                                                                     
 CRYSTAL - SCF - TYPE OF CALCULATION :  RESTRICTED CLOSED SHELL
 *******************************************************************************

 CAPPA:IS1  2;IS2  2;IS3  2; K PTS MONK NET   4; SYMMOPS:K SPACE  16;G SPACE   8

 TTTTTTTTTTTTTTTTTTTTTTTTTTTTTT SDIK        TELAPSE      860.05 TCPU      672.34

 INFORMATION FROM INTEGRAL EVALUATION

 RESTART FROM A PREVIOUS DENSITY MATRIX - DEP ACTIVE
 NUMBER OF COUPLE SETS (NEW, OLD, FOUND):   19404   19404   19404
 NUMBER OF IRREDUCIBLE G VECTORS        :   69006   69006   69006
 CHARGE NORMALIZATION FACTOR   0.99968579
 TOTAL ATOMIC CHARGES:
  18.6208741  18.6208741  18.6221286  18.6221286  18.6221286  18.6221286
   7.5882951   7.5882951   7.5882951   7.5882951   7.5863888   7.5877511
   7.5863888   7.5877511   7.5863888   7.5877511   7.5863888   7.5877511
   7.5877511   7.5877511   7.5877511   7.5877511   7.5882951   7.5863888
   7.5882951   7.5863888   7.5882951   7.5863888   7.5882951   7.5863888
  17.0051036  17.0051036  17.0051036  17.0051036  17.0051036  17.0057033
  17.0051036  17.0057033  17.0051036  17.0057033  17.0051036  17.0057033
   5.7444180   5.7444180   5.7444180   5.7444180   5.7444180   5.7394192
   5.7444180   5.7394192   5.7444180   5.7394192   5.7444180   5.7394192
   6.0376960   6.0376960   6.0376960   6.0376960   6.0407816   6.0358119
   6.0407816   6.0358119   6.0407816   6.0358119   6.0407816   6.0358119
   6.0358119   6.0358119   6.0358119   6.0358119   6.0376960   6.0407816
   6.0376960   6.0407816   6.0376960   6.0407816   6.0376960   6.0407816
   0.8461138   0.8461138   0.8461138   0.8461138   0.8435712   0.8452248
   0.8435712   0.8452248   0.8435712   0.8452248   0.8435712   0.8452248
   0.8452248   0.8452248   0.8452248   0.8452248   0.8461138   0.8435712
   0.8461138   0.8435712   0.8461138   0.8435712   0.8461138   0.8435712
 TTTTTTTTTTTTTTTTTTTTTTTTTTTTTT MOQGAD      TELAPSE      861.62 TCPU      673.36
 TTTTTTTTTTTTTTTTTTTTTTTTTTTTTT SHELLXN     TELAPSE      875.72 TCPU      682.86
 TTTTTTTTTTTTTTTTTTTTTTTTTTTTTT MONMO3      TELAPSE      877.29 TCPU      684.44
 NUMERICALLY INTEGRATED DENSITY    732.0020345589
 TTTTTTTTTTTTTTTTTTTTTTTTTTTTTT NUMDFT      TELAPSE      879.54 TCPU      686.69
 CYC   0 ETOT(AU) -9.585122687471E+03 DETOT -9.59E+03 tst  5.51E-15 PX  1.00E+00
 TTTTTTTTTTTTTTTTTTTTTTTTTTTTTT DIIS        TELAPSE      879.59 TCPU      686.74
 TTTTTTTTTTTTTTTTTTTTTTTTTTTTTT FDIK        TELAPSE      884.28 TCPU      690.86
 INSULATING STATE
 TOP OF VALENCE BANDS -    BAND    366; K    4; EIG -2.7921250E-01 AU
 TOP OF VALENCE BANDS -    BAND    366; K    1; EIG -2.7943214E-01 AU
 BOTTOM OF VIRTUAL BANDS - BAND    367; K    1; EIG  3.9557223E-02 AU
 INDIRECT ENERGY BAND GAP:   8.6742 eV
 TTTTTTTTTTTTTTTTTTTTTTTTTTTTTT PDIG        TELAPSE      884.54 TCPU      691.12
 CHARGE NORMALIZATION FACTOR   1.00000000
 TOTAL ATOMIC CHARGES:
  18.6198609  18.6198609  18.6175954  18.6175954  18.6175954  18.6175954
   7.5839666   7.5839666   7.5839666   7.5839666   7.5995127   7.5814195
   7.5995127   7.5814195   7.5995127   7.5814195   7.5995127   7.5814195
   7.5814195   7.5814195   7.5814195   7.5814195   7.5839666   7.5995127
   7.5839666   7.5995127   7.5839666   7.5995127   7.5839666   7.5995127
  17.0166201  17.0166201  17.0166201  17.0166201  17.0166201  17.0157715
  17.0166201  17.0157715  17.0166201  17.0157715  17.0166201  17.0157715
   5.7364965   5.7364965   5.7364965   5.7364965   5.7364965   5.7489954
   5.7364965   5.7489954   5.7364965   5.7489954   5.7364965   5.7489954
   6.0384166   6.0384166   6.0384166   6.0384166   6.0240059   6.0391722
   6.0240059   6.0391722   6.0240059   6.0391722   6.0240059   6.0391722
   6.0391722   6.0391722   6.0391722   6.0391722   6.0384166   6.0240059
   6.0384166   6.0240059   6.0384166   6.0240059   6.0384166   6.0240059
   0.8448728   0.8448728   0.8448728   0.8448728   0.8454162   0.8439545
   0.8454162   0.8439545   0.8454162   0.8439545   0.8454162   0.8439545
   0.8439545   0.8439545   0.8439545   0.8439545   0.8448728   0.8454162
   0.8448728   0.8454162   0.8448728   0.8454162   0.8448728   0.8454162
 TTTTTTTTTTTTTTTTTTTTTTTTTTTTTT MOQGAD      TELAPSE      884.55 TCPU      691.14
 TTTTTTTTTTTTTTTTTTTTTTTTTTTTTT SHELLXN     TELAPSE      898.31 TCPU      700.72
 TTTTTTTTTTTTTTTTTTTTTTTTTTTTTT MONMO3      TELAPSE      899.87 TCPU      702.27
 NUMERICALLY INTEGRATED DENSITY    732.0020243562
 TTTTTTTTTTTTTTTTTTTTTTTTTTTTTT NUMDFT      TELAPSE      901.98 TCPU      704.39
 CYC   1 ETOT(AU) -9.586452026774E+03 DETOT -1.33E+00 tst  0.00E+00 PX  4.05E-03
 TTTTTTTTTTTTTTTTTTTTTTTTTTTTTT DIIS        TELAPSE      902.88 TCPU      705.28
 DIIS TEST: 0.88345E-02 AT SCF   CYCLE   1 - MIX   30 %
 TTTTTTTTTTTTTTTTTTTTTTTTTTTTTT FDIK        TELAPSE      904.90 TCPU      706.97
 INSULATING STATE
 TOP OF VALENCE BANDS -    BAND    366; K    4; EIG -2.7694979E-01 AU
 TOP OF VALENCE BANDS -    BAND    366; K    1; EIG -2.7707537E-01 AU
 BOTTOM OF VIRTUAL BANDS - BAND    367; K    1; EIG  4.0173722E-02 AU
 INDIRECT ENERGY BAND GAP:   8.6294 eV
 TTTTTTTTTTTTTTTTTTTTTTTTTTTTTT PDIG        TELAPSE      905.12 TCPU      707.20
 CHARGE NORMALIZATION FACTOR   1.00000000
 TOTAL ATOMIC CHARGES:
  18.6172345  18.6172345  18.6164942  18.6164942  18.6164942  18.6164942
   7.5866389   7.5866389   7.5866389   7.5866389   7.5905522   7.5835595
   7.5905522   7.5835595   7.5905522   7.5835595   7.5905522   7.5835595
   7.5835595   7.5835595   7.5835595   7.5835595   7.5866389   7.5905522
   7.5866389   7.5905522   7.5866389   7.5905522   7.5866389   7.5905522
  17.0107805  17.0107805  17.0107805  17.0107805  17.0107805  17.0122265
  17.0107805  17.0122265  17.0107805  17.0122265  17.0107805  17.0122265
   5.7416777   5.7416777   5.7416777   5.7416777   5.7416777   5.7441117
   5.7416777   5.7441117   5.7416777   5.7441117   5.7416777   5.7441117
   6.0406101   6.0406101   6.0406101   6.0406101   6.0309457   6.0390180
   6.0309457   6.0390180   6.0309457   6.0390180   6.0309457   6.0390180
   6.0390180   6.0390180   6.0390180   6.0390180   6.0406101   6.0309457
   6.0406101   6.0309457   6.0406101   6.0309457   6.0406101   6.0309457
   0.8448664   0.8448664   0.8448664   0.8448664   0.8443738   0.8462524
   0.8443738   0.8462524   0.8443738   0.8462524   0.8443738   0.8462524
   0.8462524   0.8462524   0.8462524   0.8462524   0.8448664   0.8443738
   0.8448664   0.8443738   0.8448664   0.8443738   0.8448664   0.8443738
 TTTTTTTTTTTTTTTTTTTTTTTTTTTTTT MOQGAD      TELAPSE      905.14 TCPU      707.21
 TTTTTTTTTTTTTTTTTTTTTTTTTTTTTT SHELLXN     TELAPSE      916.22 TCPU      716.75
 TTTTTTTTTTTTTTTTTTTTTTTTTTTTTT MONMO3      TELAPSE      919.14 TCPU      719.67
 NUMERICALLY INTEGRATED DENSITY    732.0020295886
 TTTTTTTTTTTTTTTTTTTTTTTTTTTTTT NUMDFT      TELAPSE      921.26 TCPU      721.79
 CYC   2 ETOT(AU) -9.586452787552E+03 DETOT -7.61E-04 tst  1.20E-06 PX  4.75E-03
 TTTTTTTTTTTTTTTTTTTTTTTTTTTTTT DIIS        TELAPSE      921.71 TCPU      722.25
 DIIS TEST: 0.26715E-02 AT SCF   CYCLE   2 - DIIS ACTIVE - HISTORY:     2 CYCLES
 TTTTTTTTTTTTTTTTTTTTTTTTTTTTTT FDIK        TELAPSE      924.15 TCPU      724.08
 INSULATING STATE
 TOP OF VALENCE BANDS -    BAND    366; K    4; EIG -2.7703873E-01 AU
 TOP OF VALENCE BANDS -    BAND    366; K    1; EIG -2.7717376E-01 AU
 BOTTOM OF VIRTUAL BANDS - BAND    367; K    1; EIG  4.0260950E-02 AU
 INDIRECT ENERGY BAND GAP:   8.6342 eV
 TTTTTTTTTTTTTTTTTTTTTTTTTTTTTT PDIG        TELAPSE      924.37 TCPU      724.30
 CHARGE NORMALIZATION FACTOR   1.00000000
 TOTAL ATOMIC CHARGES:
  18.6178901  18.6178901  18.6169007  18.6169007  18.6169007  18.6169007
   7.5854824   7.5854824   7.5854824   7.5854824   7.5962574   7.5831800
   7.5962574   7.5831800   7.5962574   7.5831800   7.5962574   7.5831800
   7.5831800   7.5831800   7.5831800   7.5831800   7.5854824   7.5962574
   7.5854824   7.5962574   7.5854824   7.5962574   7.5854824   7.5962574
  17.0112808  17.0112808  17.0112808  17.0112808  17.0112808  17.0118299
  17.0112808  17.0118299  17.0112808  17.0118299  17.0112808  17.0118299
   5.7394575   5.7394575   5.7394575   5.7394575   5.7394575   5.7465633
   5.7394575   5.7465633   5.7394575   5.7465633   5.7394575   5.7465633
   6.0390385   6.0390385   6.0390385   6.0390385   6.0289193   6.0377251
   6.0289193   6.0377251   6.0289193   6.0377251   6.0289193   6.0377251
   6.0377251   6.0377251   6.0377251   6.0377251   6.0390385   6.0289193
   6.0390385   6.0289193   6.0390385   6.0289193   6.0390385   6.0289193
   0.8453548   0.8453548   0.8453548   0.8453548   0.8446939   0.8464909
   0.8446939   0.8464909   0.8446939   0.8464909   0.8446939   0.8464909
   0.8464909   0.8464909   0.8464909   0.8464909   0.8453548   0.8446939
   0.8453548   0.8446939   0.8453548   0.8446939   0.8453548   0.8446939
 TTTTTTTTTTTTTTTTTTTTTTTTTTTTTT MOQGAD      TELAPSE      924.38 TCPU      724.31
 TTTTTTTTTTTTTTTTTTTTTTTTTTTTTT SHELLXN     TELAPSE      940.31 TCPU      733.87
 TTTTTTTTTTTTTTTTTTTTTTTTTTTTTT MONMO3      TELAPSE      944.71 TCPU      738.26
 NUMERICALLY INTEGRATED DENSITY    732.0020296961
 TTTTTTTTTTTTTTTTTTTTTTTTTTTTTT NUMDFT      TELAPSE      946.75 TCPU      740.31
 CYC   3 ETOT(AU) -9.586453023351E+03 DETOT -2.36E-04 tst  6.75E-07 PX  2.01E-03
 TTTTTTTTTTTTTTTTTTTTTTTTTTTTTT DIIS        TELAPSE      947.91 TCPU      741.46
 DIIS TEST: 0.41780E-03 AT SCF   CYCLE   3 - DIIS ACTIVE - HISTORY:     3 CYCLES
 TTTTTTTTTTTTTTTTTTTTTTTTTTTTTT FDIK        TELAPSE      950.31 TCPU      743.42
 INSULATING STATE
 TOP OF VALENCE BANDS -    BAND    366; K    4; EIG -2.7736674E-01 AU
 TOP OF VALENCE BANDS -    BAND    366; K    1; EIG -2.7750713E-01 AU
 BOTTOM OF VIRTUAL BANDS - BAND    367; K    1; EIG  4.0219622E-02 AU
 INDIRECT ENERGY BAND GAP:   8.6420 eV
 TTTTTTTTTTTTTTTTTTTTTTTTTTTTTT PDIG        TELAPSE      950.53 TCPU      743.64
 CHARGE NORMALIZATION FACTOR   1.00000000
 TOTAL ATOMIC CHARGES:
  18.6172161  18.6172161  18.6159134  18.6159134  18.6159134  18.6159134
   7.5870303   7.5870303   7.5870303   7.5870303   7.5950373   7.5831624
   7.5950373   7.5831624   7.5950373   7.5831624   7.5950373   7.5831624
   7.5831624   7.5831624   7.5831624   7.5831624   7.5870303   7.5950373
   7.5870303   7.5950373   7.5870303   7.5950373   7.5870303   7.5950373
  17.0119546  17.0119546  17.0119546  17.0119546  17.0119546  17.0127680
  17.0119546  17.0127680  17.0119546  17.0127680  17.0119546  17.0127680
   5.7391405   5.7391405   5.7391405   5.7391405   5.7391405   5.7457385
   5.7391405   5.7457385   5.7391405   5.7457385   5.7391405   5.7457385
   6.0401181   6.0401181   6.0401181   6.0401181   6.0275417   6.0384326
   6.0275417   6.0384326   6.0275417   6.0384326   6.0275417   6.0384326
   6.0384326   6.0384326   6.0384326   6.0384326   6.0401181   6.0275417
   6.0401181   6.0275417   6.0401181   6.0275417   6.0401181   6.0275417
   0.8451424   0.8451424   0.8451424   0.8451424   0.8447410   0.8461850
   0.8447410   0.8461850   0.8447410   0.8461850   0.8447410   0.8461850
   0.8461850   0.8461850   0.8461850   0.8461850   0.8451424   0.8447410
   0.8451424   0.8447410   0.8451424   0.8447410   0.8451424   0.8447410
 TTTTTTTTTTTTTTTTTTTTTTTTTTTTTT MOQGAD      TELAPSE      950.54 TCPU      743.66
 TTTTTTTTTTTTTTTTTTTTTTTTTTTTTT SHELLXN     TELAPSE      963.86 TCPU      753.16
 TTTTTTTTTTTTTTTTTTTTTTTTTTTTTT MONMO3      TELAPSE      967.04 TCPU      756.34
 NUMERICALLY INTEGRATED DENSITY    732.0020288950
 TTTTTTTTTTTTTTTTTTTTTTTTTTTTTT NUMDFT      TELAPSE      969.06 TCPU      758.36
 CYC   4 ETOT(AU) -9.586453059747E+03 DETOT -3.64E-05 tst  9.47E-08 PX  8.70E-04
 TTTTTTTTTTTTTTTTTTTTTTTTTTTTTT DIIS        TELAPSE      969.15 TCPU      758.45
 DIIS TEST: 0.56307E-04 AT SCF   CYCLE   4 - DIIS ACTIVE - HISTORY:     4 CYCLES
 TTTTTTTTTTTTTTTTTTTTTTTTTTTTTT FDIK        TELAPSE      970.96 TCPU      759.93
 INSULATING STATE
 TOP OF VALENCE BANDS -    BAND    366; K    4; EIG -2.7738327E-01 AU
 TOP OF VALENCE BANDS -    BAND    366; K    1; EIG -2.7752347E-01 AU
 BOTTOM OF VIRTUAL BANDS - BAND    367; K    1; EIG  4.0203396E-02 AU
 INDIRECT ENERGY BAND GAP:   8.6420 eV
 TTTTTTTTTTTTTTTTTTTTTTTTTTTTTT PDIG        TELAPSE      971.18 TCPU      760.15
 CHARGE NORMALIZATION FACTOR   1.00000000
 TOTAL ATOMIC CHARGES:
  18.6171022  18.6171022  18.6160367  18.6160367  18.6160367  18.6160367
   7.5858847   7.5858847   7.5858847   7.5858847   7.5954704   7.5833107
   7.5954704   7.5833107   7.5954704   7.5833107   7.5954704   7.5833107
   7.5833107   7.5833107   7.5833107   7.5833107   7.5858847   7.5954704
   7.5858847   7.5954704   7.5858847   7.5954704   7.5858847   7.5954704
  17.0116766  17.0116766  17.0116766  17.0116766  17.0116766  17.0125472
  17.0116766  17.0125472  17.0116766  17.0125472  17.0116766  17.0125472
   5.7395267   5.7395267   5.7395267   5.7395267   5.7395267   5.7458750
   5.7395267   5.7458750   5.7395267   5.7458750   5.7395267   5.7458750
   6.0397683   6.0397683   6.0397683   6.0397683   6.0286412   6.0382899
   6.0286412   6.0382899   6.0286412   6.0382899   6.0286412   6.0382899
   6.0382899   6.0382899   6.0382899   6.0382899   6.0397683   6.0286412
   6.0397683   6.0286412   6.0397683   6.0286412   6.0397683   6.0286412
   0.8451598   0.8451598   0.8451598   0.8451598   0.8445866   0.8461800
   0.8445866   0.8461800   0.8445866   0.8461800   0.8445866   0.8461800
   0.8461800   0.8461800   0.8461800   0.8461800   0.8451598   0.8445866
   0.8451598   0.8445866   0.8451598   0.8445866   0.8451598   0.8445866
 TTTTTTTTTTTTTTTTTTTTTTTTTTTTTT MOQGAD      TELAPSE      971.19 TCPU      760.16
 TTTTTTTTTTTTTTTTTTTTTTTTTTTTTT SHELLXN     TELAPSE      985.52 TCPU      769.65
 TTTTTTTTTTTTTTTTTTTTTTTTTTTTTT MONMO3      TELAPSE      986.24 TCPU      770.37
 NUMERICALLY INTEGRATED DENSITY    732.0020289504
 TTTTTTTTTTTTTTTTTTTTTTTTTTTTTT NUMDFT      TELAPSE      988.37 TCPU      772.50
 CYC   5 ETOT(AU) -9.586453063900E+03 DETOT -4.15E-06 tst  4.14E-08 PX  2.19E-04
 TTTTTTTTTTTTTTTTTTTTTTTTTTTTTT DIIS        TELAPSE      988.69 TCPU      772.83
 DIIS TEST: 0.24338E-04 AT SCF   CYCLE   5 - DIIS ACTIVE - HISTORY:     5 CYCLES
 TTTTTTTTTTTTTTTTTTTTTTTTTTTTTT FDIK        TELAPSE      991.59 TCPU      774.98
 INSULATING STATE
 TOP OF VALENCE BANDS -    BAND    366; K    4; EIG -2.7730343E-01 AU
 TOP OF VALENCE BANDS -    BAND    366; K    1; EIG -2.7744167E-01 AU
 BOTTOM OF VIRTUAL BANDS - BAND    367; K    1; EIG  4.0211950E-02 AU
 INDIRECT ENERGY BAND GAP:   8.6400 eV
 TTTTTTTTTTTTTTTTTTTTTTTTTTTTTT PDIG        TELAPSE      991.81 TCPU      775.20
 CHARGE NORMALIZATION FACTOR   1.00000000
 TOTAL ATOMIC CHARGES:
  18.6172332  18.6172332  18.6161429  18.6161429  18.6161429  18.6161429
   7.5865024   7.5865024   7.5865024   7.5865024   7.5950622   7.5831916
   7.5950622   7.5831916   7.5950622   7.5831916   7.5950622   7.5831916
   7.5831916   7.5831916   7.5831916   7.5831916   7.5865024   7.5950622
   7.5865024   7.5950622   7.5865024   7.5950622   7.5865024   7.5950622
  17.0116041  17.0116041  17.0116041  17.0116041  17.0116041  17.0125230
  17.0116041  17.0125230  17.0116041  17.0125230  17.0116041  17.0125230
   5.7395591   5.7395591   5.7395591   5.7395591   5.7395591   5.7459019
   5.7395591   5.7459019   5.7395591   5.7459019   5.7395591   5.7459019
   6.0400494   6.0400494   6.0400494   6.0400494   6.0281021   6.0383198
   6.0281021   6.0383198   6.0281021   6.0383198   6.0281021   6.0383198
   6.0383198   6.0383198   6.0383198   6.0383198   6.0400494   6.0281021
   6.0400494   6.0281021   6.0400494   6.0281021   6.0400494   6.0281021
   0.8451360   0.8451360   0.8451360   0.8451360   0.8446335   0.8462476
   0.8446335   0.8462476   0.8446335   0.8462476   0.8446335   0.8462476
   0.8462476   0.8462476   0.8462476   0.8462476   0.8451360   0.8446335
   0.8451360   0.8446335   0.8451360   0.8446335   0.8451360   0.8446335
 TTTTTTTTTTTTTTTTTTTTTTTTTTTTTT MOQGAD      TELAPSE      991.82 TCPU      775.22
 TTTTTTTTTTTTTTTTTTTTTTTTTTTTTT SHELLXN     TELAPSE     1004.81 TCPU      784.72
 TTTTTTTTTTTTTTTTTTTTTTTTTTTTTT MONMO3      TELAPSE     1010.29 TCPU      790.20
 NUMERICALLY INTEGRATED DENSITY    732.0020290345
 TTTTTTTTTTTTTTTTTTTTTTTTTTTTTT NUMDFT      TELAPSE     1012.42 TCPU      792.33
 CYC   6 ETOT(AU) -9.586453065158E+03 DETOT -1.26E-06 tst  1.17E-08 PX  8.27E-05
 TTTTTTTTTTTTTTTTTTTTTTTTTTTTTT DIIS        TELAPSE     1012.56 TCPU      792.47
 DIIS TEST: 0.63349E-05 AT SCF   CYCLE   6 - DIIS ACTIVE - HISTORY:     6 CYCLES
 TTTTTTTTTTTTTTTTTTTTTTTTTTTTTT FDIK        TELAPSE     1014.09 TCPU      793.57
 INSULATING STATE
 TOP OF VALENCE BANDS -    BAND    366; K    4; EIG -2.7731757E-01 AU
 TOP OF VALENCE BANDS -    BAND    366; K    1; EIG -2.7745649E-01 AU
 BOTTOM OF VIRTUAL BANDS - BAND    367; K    1; EIG  4.0215590E-02 AU
 INDIRECT ENERGY BAND GAP:   8.6405 eV
 TTTTTTTTTTTTTTTTTTTTTTTTTTTTTT PDIG        TELAPSE     1014.32 TCPU      793.79
 CHARGE NORMALIZATION FACTOR   1.00000000
 TOTAL ATOMIC CHARGES:
  18.6172232  18.6172232  18.6160871  18.6160871  18.6160871  18.6160871
   7.5863389   7.5863389   7.5863389   7.5863389   7.5952510   7.5832049
   7.5952510   7.5832049   7.5952510   7.5832049   7.5952510   7.5832049
   7.5832049   7.5832049   7.5832049   7.5832049   7.5863389   7.5952510
   7.5863389   7.5952510   7.5863389   7.5952510   7.5863389   7.5952510
  17.0116751  17.0116751  17.0116751  17.0116751  17.0116751  17.0125483
  17.0116751  17.0125483  17.0116751  17.0125483  17.0116751  17.0125483
   5.7394612   5.7394612   5.7394612   5.7394612   5.7394612   5.7459142
   5.7394612   5.7459142   5.7394612   5.7459142   5.7394612   5.7459142
   6.0400088   6.0400088   6.0400088   6.0400088   6.0281276   6.0383216
   6.0281276   6.0383216   6.0281276   6.0383216   6.0281276   6.0383216
   6.0383216   6.0383216   6.0383216   6.0383216   6.0400088   6.0281276
   6.0400088   6.0281276   6.0400088   6.0281276   6.0400088   6.0281276
   0.8451581   0.8451581   0.8451581   0.8451581   0.8446355   0.8462368
   0.8446355   0.8462368   0.8446355   0.8462368   0.8446355   0.8462368
   0.8462368   0.8462368   0.8462368   0.8462368   0.8451581   0.8446355
   0.8451581   0.8446355   0.8451581   0.8446355   0.8451581   0.8446355
 TTTTTTTTTTTTTTTTTTTTTTTTTTTTTT MOQGAD      TELAPSE     1014.33 TCPU      793.81
 TTTTTTTTTTTTTTTTTTTTTTTTTTTTTT SHELLXN     TELAPSE     1028.86 TCPU      803.32
 TTTTTTTTTTTTTTTTTTTTTTTTTTTTTT MONMO3      TELAPSE     1030.18 TCPU      804.64
 NUMERICALLY INTEGRATED DENSITY    732.0020290279
 TTTTTTTTTTTTTTTTTTTTTTTTTTTTTT NUMDFT      TELAPSE     1032.31 TCPU      806.77
 CYC   7 ETOT(AU) -9.586453065890E+03 DETOT -7.32E-07 tst  1.80E-09 PX  4.64E-05
 TTTTTTTTTTTTTTTTTTTTTTTTTTTTTT DIIS        TELAPSE     1035.43 TCPU      809.89
 DIIS TEST: 0.14009E-05 AT SCF   CYCLE   7 - DIIS ACTIVE - HISTORY:     7 CYCLES
 TTTTTTTTTTTTTTTTTTTTTTTTTTTTTT FDIK        TELAPSE     1037.28 TCPU      811.29
 INSULATING STATE
 TOP OF VALENCE BANDS -    BAND    366; K    4; EIG -2.7731895E-01 AU
 TOP OF VALENCE BANDS -    BAND    366; K    1; EIG -2.7745759E-01 AU
 BOTTOM OF VIRTUAL BANDS - BAND    367; K    1; EIG  4.0212561E-02 AU
 INDIRECT ENERGY BAND GAP:   8.6405 eV
 TTTTTTTTTTTTTTTTTTTTTTTTTTTTTT PDIG        TELAPSE     1037.50 TCPU      811.51
 CHARGE NORMALIZATION FACTOR   1.00000000
 TOTAL ATOMIC CHARGES:
  18.6171902  18.6171902  18.6160810  18.6160810  18.6160810  18.6160810
   7.5863570   7.5863570   7.5863570   7.5863570   7.5951647   7.5832203
   7.5951647   7.5832203   7.5951647   7.5832203   7.5951647   7.5832203
   7.5832203   7.5832203   7.5832203   7.5832203   7.5863570   7.5951647
   7.5863570   7.5951647   7.5863570   7.5951647   7.5863570   7.5951647
  17.0116485  17.0116485  17.0116485  17.0116485  17.0116485  17.0125606
  17.0116485  17.0125606  17.0116485  17.0125606  17.0116485  17.0125606
   5.7395210   5.7395210   5.7395210   5.7395210   5.7395210   5.7458822
   5.7395210   5.7458822   5.7395210   5.7458822   5.7395210   5.7458822
   6.0400160   6.0400160   6.0400160   6.0400160   6.0281800   6.0383246
   6.0281800   6.0383246   6.0281800   6.0383246   6.0281800   6.0383246
   6.0383246   6.0383246   6.0383246   6.0383246   6.0400160   6.0281800
   6.0400160   6.0281800   6.0400160   6.0281800   6.0400160   6.0281800
   0.8451495   0.8451495   0.8451495   0.8451495   0.8446226   0.8462364
   0.8446226   0.8462364   0.8446226   0.8462364   0.8446226   0.8462364
   0.8462364   0.8462364   0.8462364   0.8462364   0.8451495   0.8446226
   0.8451495   0.8446226   0.8451495   0.8446226   0.8451495   0.8446226
 TTTTTTTTTTTTTTTTTTTTTTTTTTTTTT MOQGAD      TELAPSE     1037.51 TCPU      811.53
 TTTTTTTTTTTTTTTTTTTTTTTTTTTTTT SHELLXN     TELAPSE     1049.50 TCPU      821.03
 TTTTTTTTTTTTTTTTTTTTTTTTTTTTTT MONMO3      TELAPSE     1050.86 TCPU      822.39
 NUMERICALLY INTEGRATED DENSITY    732.0020290152
 TTTTTTTTTTTTTTTTTTTTTTTTTTTTTT NUMDFT      TELAPSE     1052.99 TCPU      824.52
 CYC   8 ETOT(AU) -9.586453065972E+03 DETOT -8.17E-08 tst  3.41E-11 PX  2.05E-05
 TTTTTTTTTTTTTTTTTTTTTTTTTTTTTT DIIS        TELAPSE     1054.68 TCPU      826.21
 DIIS TEST: 0.20186E-06 AT SCF   CYCLE   8 - DIIS ACTIVE - HISTORY:     8 CYCLES
 TTTTTTTTTTTTTTTTTTTTTTTTTTTTTT FDIK        TELAPSE     1060.63 TCPU      831.87
 INSULATING STATE
 TOP OF VALENCE BANDS -    BAND    366; K    4; EIG -2.7731326E-01 AU
 TOP OF VALENCE BANDS -    BAND    366; K    1; EIG -2.7745188E-01 AU
 BOTTOM OF VIRTUAL BANDS - BAND    367; K    1; EIG  4.0213700E-02 AU
 INDIRECT ENERGY BAND GAP:   8.6404 eV
 TTTTTTTTTTTTTTTTTTTTTTTTTTTTTT PDIG        TELAPSE     1064.78 TCPU      836.02
 CHARGE NORMALIZATION FACTOR   1.00000000
 TOTAL ATOMIC CHARGES:
  18.6172055  18.6172055  18.6160889  18.6160889  18.6160889  18.6160889
   7.5863562   7.5863562   7.5863562   7.5863562   7.5952248   7.5832047
   7.5952248   7.5832047   7.5952248   7.5832047   7.5952248   7.5832047
   7.5832047   7.5832047   7.5832047   7.5832047   7.5863562   7.5952248
   7.5863562   7.5952248   7.5863562   7.5952248   7.5863562   7.5952248
  17.0116476  17.0116476  17.0116476  17.0116476  17.0116476  17.0125446
  17.0116476  17.0125446  17.0116476  17.0125446  17.0116476  17.0125446
   5.7394909   5.7394909   5.7394909   5.7394909   5.7394909   5.7459173
   5.7394909   5.7459173   5.7394909   5.7459173   5.7394909   5.7459173
   6.0400207   6.0400207   6.0400207   6.0400207   6.0281370   6.0383189
   6.0281370   6.0383189   6.0281370   6.0383189   6.0281370   6.0383189
   6.0383189   6.0383189   6.0383189   6.0383189   6.0400207   6.0281370
   6.0400207   6.0281370   6.0400207   6.0281370   6.0400207   6.0281370
   0.8451529   0.8451529   0.8451529   0.8451529   0.8446283   0.8462413
   0.8446283   0.8462413   0.8446283   0.8462413   0.8446283   0.8462413
   0.8462413   0.8462413   0.8462413   0.8462413   0.8451529   0.8446283
   0.8451529   0.8446283   0.8451529   0.8446283   0.8451529   0.8446283
 TTTTTTTTTTTTTTTTTTTTTTTTTTTTTT MOQGAD      TELAPSE     1064.79 TCPU      836.03
 TTTTTTTTTTTTTTTTTTTTTTTTTTTTTT SHELLXN     TELAPSE     1079.49 TCPU      845.54
 TTTTTTTTTTTTTTTTTTTTTTTTTTTTTT MONMO3      TELAPSE     1080.81 TCPU      846.86
 NUMERICALLY INTEGRATED DENSITY    732.0020290274
 TTTTTTTTTTTTTTTTTTTTTTTTTTTTTT NUMDFT      TELAPSE     1082.90 TCPU      848.95
 CYC   9 ETOT(AU) -9.586453065897E+03 DETOT  7.47E-08 tst  4.35E-11 PX  1.21E-05
 TTTTTTTTTTTTTTTTTTTTTTTTTTTTTT DIIS        TELAPSE     1083.02 TCPU      849.07
 DIIS TEST: 0.79401E-07 AT SCF   CYCLE   9 - DIIS ACTIVE - HISTORY:     9 CYCLES
 TTTTTTTTTTTTTTTTTTTTTTTTTTTTTT FDIK        TELAPSE     1084.71 TCPU      850.28
 INSULATING STATE
 TOP OF VALENCE BANDS -    BAND    366; K    4; EIG -2.7731513E-01 AU
 TOP OF VALENCE BANDS -    BAND    366; K    1; EIG -2.7745378E-01 AU
 BOTTOM OF VIRTUAL BANDS - BAND    367; K    1; EIG  4.0213602E-02 AU
 INDIRECT ENERGY BAND GAP:   8.6404 eV
 TTTTTTTTTTTTTTTTTTTTTTTTTTTTTT PDIG        TELAPSE     1084.93 TCPU      850.50
 CHARGE NORMALIZATION FACTOR   1.00000000
 TOTAL ATOMIC CHARGES:
  18.6172058  18.6172058  18.6160893  18.6160893  18.6160893  18.6160893
   7.5863500   7.5863500   7.5863500   7.5863500   7.5951918   7.5832147
   7.5951918   7.5832147   7.5951918   7.5832147   7.5951918   7.5832147
   7.5832147   7.5832147   7.5832147   7.5832147   7.5863500   7.5951918
   7.5863500   7.5951918   7.5863500   7.5951918   7.5863500   7.5951918
  17.0116528  17.0116528  17.0116528  17.0116528  17.0116528  17.0125541
  17.0116528  17.0125541  17.0116528  17.0125541  17.0116528  17.0125541
   5.7395022   5.7395022   5.7395022   5.7395022   5.7395022   5.7458945
   5.7395022   5.7458945   5.7395022   5.7458945   5.7395022   5.7458945
   6.0400191   6.0400191   6.0400191   6.0400191   6.0281582   6.0383228
   6.0281582   6.0383228   6.0281582   6.0383228   6.0281582   6.0383228
   6.0383228   6.0383228   6.0383228   6.0383228   6.0400191   6.0281582
   6.0400191   6.0281582   6.0400191   6.0281582   6.0400191   6.0281582
   0.8451531   0.8451531   0.8451531   0.8451531   0.8446259   0.8462391
   0.8446259   0.8462391   0.8446259   0.8462391   0.8446259   0.8462391
   0.8462391   0.8462391   0.8462391   0.8462391   0.8451531   0.8446259
   0.8451531   0.8446259   0.8451531   0.8446259   0.8451531   0.8446259
 TTTTTTTTTTTTTTTTTTTTTTTTTTTTTT MOQGAD      TELAPSE     1084.94 TCPU      850.51
 TTTTTTTTTTTTTTTTTTTTTTTTTTTTTT SHELLXN     TELAPSE     1098.32 TCPU      860.02
 TTTTTTTTTTTTTTTTTTTTTTTTTTTTTT MONMO3      TELAPSE     1099.66 TCPU      861.37
 NUMERICALLY INTEGRATED DENSITY    732.0020290239
 TTTTTTTTTTTTTTTTTTTTTTTTTTTTTT NUMDFT      TELAPSE     1101.79 TCPU      863.49
 CYC  10 ETOT(AU) -9.586453065949E+03 DETOT -5.20E-08 tst  4.41E-12 PX  7.24E-06
 TTTTTTTTTTTTTTTTTTTTTTTTTTTTTT DIIS        TELAPSE     1102.24 TCPU      863.95
 DIIS TEST: 0.15890E-07 AT SCF   CYCLE  10 - DIIS ACTIVE - HISTORY:    10 CYCLES
 TTTTTTTTTTTTTTTTTTTTTTTTTTTTTT FDIK        TELAPSE     1104.86 TCPU      865.31
 INSULATING STATE
 TOP OF VALENCE BANDS -    BAND    366; K    4; EIG -2.7731476E-01 AU
 TOP OF VALENCE BANDS -    BAND    366; K    1; EIG -2.7745336E-01 AU
 BOTTOM OF VIRTUAL BANDS - BAND    367; K    1; EIG  4.0213286E-02 AU
 INDIRECT ENERGY BAND GAP:   8.6404 eV
 TTTTTTTTTTTTTTTTTTTTTTTTTTTTTT PDIG        TELAPSE     1105.09 TCPU      865.54
 CHARGE NORMALIZATION FACTOR   1.00000000
 TOTAL ATOMIC CHARGES:
  18.6171985  18.6171985  18.6160851  18.6160851  18.6160851  18.6160851
   7.5863557   7.5863557   7.5863557   7.5863557   7.5952027   7.5832103
   7.5952027   7.5832103   7.5952027   7.5832103   7.5952027   7.5832103
   7.5832103   7.5832103   7.5832103   7.5832103   7.5863557   7.5952027
   7.5863557   7.5952027   7.5863557   7.5952027   7.5863557   7.5952027
  17.0116468  17.0116468  17.0116468  17.0116468  17.0116468  17.0125517
  17.0116468  17.0125517  17.0116468  17.0125517  17.0116468  17.0125517
   5.7395035   5.7395035   5.7395035   5.7395035   5.7395035   5.7459054
   5.7395035   5.7459054   5.7395035   5.7459054   5.7395035   5.7459054
   6.0400189   6.0400189   6.0400189   6.0400189   6.0281530   6.0383210
   6.0281530   6.0383210   6.0281530   6.0383210   6.0281530   6.0383210
   6.0383210   6.0383210   6.0383210   6.0383210   6.0400189   6.0281530
   6.0400189   6.0281530   6.0400189   6.0281530   6.0400189   6.0281530
   0.8451523   0.8451523   0.8451523   0.8451523   0.8446251   0.8462401
   0.8446251   0.8462401   0.8446251   0.8462401   0.8446251   0.8462401
   0.8462401   0.8462401   0.8462401   0.8462401   0.8451523   0.8446251
   0.8451523   0.8446251   0.8451523   0.8446251   0.8451523   0.8446251
 TTTTTTTTTTTTTTTTTTTTTTTTTTTTTT MOQGAD      TELAPSE     1105.10 TCPU      865.55
 TTTTTTTTTTTTTTTTTTTTTTTTTTTTTT SHELLXN     TELAPSE     1119.05 TCPU      875.05
 TTTTTTTTTTTTTTTTTTTTTTTTTTTTTT MONMO3      TELAPSE     1121.00 TCPU      877.01
 NUMERICALLY INTEGRATED DENSITY    732.0020290234
 TTTTTTTTTTTTTTTTTTTTTTTTTTTTTT NUMDFT      TELAPSE     1123.17 TCPU      879.17
 CYC  11 ETOT(AU) -9.586453065944E+03 DETOT  5.05E-09 tst  1.86E-12 PX  2.49E-06
 TTTTTTTTTTTTTTTTTTTTTTTTTTTTTT DIIS        TELAPSE     1123.31 TCPU      879.31
 DIIS TEST: 0.59735E-08 AT SCF   CYCLE  11 - DIIS ACTIVE - HISTORY:    11 CYCLES
 TTTTTTTTTTTTTTTTTTTTTTTTTTTTTT FDIK        TELAPSE     1124.68 TCPU      880.25
 INSULATING STATE
 TOP OF VALENCE BANDS -    BAND    366; K    4; EIG -2.7731440E-01 AU
 TOP OF VALENCE BANDS -    BAND    366; K    1; EIG -2.7745302E-01 AU
 BOTTOM OF VIRTUAL BANDS - BAND    367; K    1; EIG  4.0213525E-02 AU
 INDIRECT ENERGY BAND GAP:   8.6404 eV
 TTTTTTTTTTTTTTTTTTTTTTTTTTTTTT PDIG        TELAPSE     1124.90 TCPU      880.48
 CHARGE NORMALIZATION FACTOR   1.00000000
 TOTAL ATOMIC CHARGES:
  18.6172041  18.6172041  18.6160886  18.6160886  18.6160886  18.6160886
   7.5863519   7.5863519   7.5863519   7.5863519   7.5951995   7.5832119
   7.5951995   7.5832119   7.5951995   7.5832119   7.5951995   7.5832119
   7.5832119   7.5832119   7.5832119   7.5832119   7.5863519   7.5951995
   7.5863519   7.5951995   7.5863519   7.5951995   7.5863519   7.5951995
  17.0116506  17.0116506  17.0116506  17.0116506  17.0116506  17.0125521
  17.0116506  17.0125521  17.0116506  17.0125521  17.0116506  17.0125521
   5.7394999   5.7394999   5.7394999   5.7394999   5.7394999   5.7459002
   5.7394999   5.7459002   5.7394999   5.7459002   5.7394999   5.7459002
   6.0400212   6.0400212   6.0400212   6.0400212   6.0281528   6.0383220
   6.0281528   6.0383220   6.0281528   6.0383220   6.0281528   6.0383220
   6.0383220   6.0383220   6.0383220   6.0383220   6.0400212   6.0281528
   6.0400212   6.0281528   6.0400212   6.0281528   6.0400212   6.0281528
   0.8451529   0.8451529   0.8451529   0.8451529   0.8446259   0.8462399
   0.8446259   0.8462399   0.8446259   0.8462399   0.8446259   0.8462399
   0.8462399   0.8462399   0.8462399   0.8462399   0.8451529   0.8446259
   0.8451529   0.8446259   0.8451529   0.8446259   0.8451529   0.8446259
 TTTTTTTTTTTTTTTTTTTTTTTTTTTTTT MOQGAD      TELAPSE     1124.91 TCPU      880.49
 TTTTTTTTTTTTTTTTTTTTTTTTTTTTTT SHELLXN     TELAPSE     1136.72 TCPU      890.00
 TTTTTTTTTTTTTTTTTTTTTTTTTTTTTT MONMO3      TELAPSE     1138.08 TCPU      891.36
 NUMERICALLY INTEGRATED DENSITY    732.0020290246
 TTTTTTTTTTTTTTTTTTTTTTTTTTTTTT NUMDFT      TELAPSE     1140.22 TCPU      893.49
 CYC  12 ETOT(AU) -9.586453065938E+03 DETOT  6.66E-09 tst  3.94E-13 PX  1.27E-06
 TTTTTTTTTTTTTTTTTTTTTTTTTTTTTT DIIS        TELAPSE     1140.98 TCPU      894.25
 DIIS TEST: 0.20511E-08 AT SCF   CYCLE  12 - DIIS ACTIVE - HISTORY:    12 CYCLES
 TTTTTTTTTTTTTTTTTTTTTTTTTTTTTT FDIK        TELAPSE     1144.61 TCPU      897.29
 INSULATING STATE
 TOP OF VALENCE BANDS -    BAND    366; K    4; EIG -2.7731464E-01 AU
 TOP OF VALENCE BANDS -    BAND    366; K    1; EIG -2.7745325E-01 AU
 BOTTOM OF VIRTUAL BANDS - BAND    367; K    1; EIG  4.0213418E-02 AU
 INDIRECT ENERGY BAND GAP:   8.6404 eV
 TTTTTTTTTTTTTTTTTTTTTTTTTTTTTT PDIG        TELAPSE     1144.85 TCPU      897.53
 CHARGE NORMALIZATION FACTOR   1.00000000
 TOTAL ATOMIC CHARGES:
  18.6172020  18.6172020  18.6160870  18.6160870  18.6160870  18.6160870
   7.5863535   7.5863535   7.5863535   7.5863535   7.5952001   7.5832115
   7.5952001   7.5832115   7.5952001   7.5832115   7.5952001   7.5832115
   7.5832115   7.5832115   7.5832115   7.5832115   7.5863535   7.5952001
   7.5863535   7.5952001   7.5863535   7.5952001   7.5863535   7.5952001
  17.0116487  17.0116487  17.0116487  17.0116487  17.0116487  17.0125521
  17.0116487  17.0125521  17.0116487  17.0125521  17.0116487  17.0125521
   5.7395030   5.7395030   5.7395030   5.7395030   5.7395030   5.7459027
   5.7395030   5.7459027   5.7395030   5.7459027   5.7395030   5.7459027
   6.0400192   6.0400192   6.0400192   6.0400192   6.0281531   6.0383214
   6.0281531   6.0383214   6.0281531   6.0383214   6.0281531   6.0383214
   6.0383214   6.0383214   6.0383214   6.0383214   6.0400192   6.0281531
   6.0400192   6.0281531   6.0400192   6.0281531   6.0400192   6.0281531
   0.8451528   0.8451528   0.8451528   0.8451528   0.8446255   0.8462399
   0.8446255   0.8462399   0.8446255   0.8462399   0.8446255   0.8462399
   0.8462399   0.8462399   0.8462399   0.8462399   0.8451528   0.8446255
   0.8451528   0.8446255   0.8451528   0.8446255   0.8451528   0.8446255
 TTTTTTTTTTTTTTTTTTTTTTTTTTTTTT MOQGAD      TELAPSE     1144.86 TCPU      897.54
 TTTTTTTTTTTTTTTTTTTTTTTTTTTTTT SHELLXN     TELAPSE     1156.18 TCPU      907.05
 TTTTTTTTTTTTTTTTTTTTTTTTTTTTTT MONMO3      TELAPSE     1159.55 TCPU      910.42
 NUMERICALLY INTEGRATED DENSITY    732.0020290240
 TTTTTTTTTTTTTTTTTTTTTTTTTTTTTT NUMDFT      TELAPSE     1162.50 TCPU      913.36
 CYC  13 ETOT(AU) -9.586453065942E+03 DETOT -4.13E-09 tst  1.15E-13 PX  7.87E-07
 TTTTTTTTTTTTTTTTTTTTTTTTTTTTTT DIIS        TELAPSE     1162.72 TCPU      913.58
 DIIS TEST: 0.56167E-09 AT SCF   CYCLE  13 - DIIS ACTIVE - HISTORY:    13 CYCLES
 TTTTTTTTTTTTTTTTTTTTTTTTTTTTTT FDIK        TELAPSE     1164.01 TCPU      914.34
 INSULATING STATE
 TOP OF VALENCE BANDS -    BAND    366; K    4; EIG -2.7731449E-01 AU
 TOP OF VALENCE BANDS -    BAND    366; K    1; EIG -2.7745310E-01 AU
 BOTTOM OF VIRTUAL BANDS - BAND    367; K    1; EIG  4.0213457E-02 AU
 INDIRECT ENERGY BAND GAP:   8.6404 eV
 TTTTTTTTTTTTTTTTTTTTTTTTTTTTTT PDIG        TELAPSE     1164.24 TCPU      914.56
 CHARGE NORMALIZATION FACTOR   1.00000000
 TOTAL ATOMIC CHARGES:
  18.6172021  18.6172021  18.6160876  18.6160876  18.6160876  18.6160876
   7.5863531   7.5863531   7.5863531   7.5863531   7.5952002   7.5832112
   7.5952002   7.5832112   7.5952002   7.5832112   7.5952002   7.5832112
   7.5832112   7.5832112   7.5832112   7.5832112   7.5863531   7.5952002
   7.5863531   7.5952002   7.5863531   7.5952002   7.5863531   7.5952002
  17.0116494  17.0116494  17.0116494  17.0116494  17.0116494  17.0125523
  17.0116494  17.0125523  17.0116494  17.0125523  17.0116494  17.0125523
   5.7395008   5.7395008   5.7395008   5.7395008   5.7395008   5.7459015
   5.7395008   5.7459015   5.7395008   5.7459015   5.7395008   5.7459015
   6.0400211   6.0400211   6.0400211   6.0400211   6.0281529   6.0383220
   6.0281529   6.0383220   6.0281529   6.0383220   6.0281529   6.0383220
   6.0383220   6.0383220   6.0383220   6.0383220   6.0400211   6.0281529
   6.0400211   6.0281529   6.0400211   6.0281529   6.0400211   6.0281529
   0.8451526   0.8451526   0.8451526   0.8451526   0.8446256   0.8462399
   0.8446256   0.8462399   0.8446256   0.8462399   0.8446256   0.8462399
   0.8462399   0.8462399   0.8462399   0.8462399   0.8451526   0.8446256
   0.8451526   0.8446256   0.8451526   0.8446256   0.8451526   0.8446256
 TTTTTTTTTTTTTTTTTTTTTTTTTTTTTT MOQGAD      TELAPSE     1164.25 TCPU      914.57
 TTTTTTTTTTTTTTTTTTTTTTTTTTTTTT SHELLXN     TELAPSE     1176.35 TCPU      924.08
 TTTTTTTTTTTTTTTTTTTTTTTTTTTTTT MONMO3      TELAPSE     1182.10 TCPU      929.84
 NUMERICALLY INTEGRATED DENSITY    732.0020290242
 TTTTTTTTTTTTTTTTTTTTTTTTTTTTTT NUMDFT      TELAPSE     1184.45 TCPU      932.18
 CYC  14 ETOT(AU) -9.586453065941E+03 DETOT  8.40E-10 tst  6.44E-14 PX  4.40E-07
 TTTTTTTTTTTTTTTTTTTTTTTTTTTTTT DIIS        TELAPSE     1185.20 TCPU      932.94
 DIIS TEST: 0.27778E-09 AT SCF   CYCLE  14 - DIIS ACTIVE - HISTORY:    14 CYCLES
 TTTTTTTTTTTTTTTTTTTTTTTTTTTTTT FDIK        TELAPSE     1186.67 TCPU      933.95
 INSULATING STATE
 TOP OF VALENCE BANDS -    BAND    366; K    4; EIG -2.7731453E-01 AU
 TOP OF VALENCE BANDS -    BAND    366; K    1; EIG -2.7745315E-01 AU
 BOTTOM OF VIRTUAL BANDS - BAND    367; K    1; EIG  4.0213444E-02 AU
 INDIRECT ENERGY BAND GAP:   8.6404 eV
 TTTTTTTTTTTTTTTTTTTTTTTTTTTTTT PDIG        TELAPSE     1186.90 TCPU      934.18
 CHARGE NORMALIZATION FACTOR   1.00000000
 TOTAL ATOMIC CHARGES:
  18.6172027  18.6172027  18.6160877  18.6160877  18.6160877  18.6160877
   7.5863528   7.5863528   7.5863528   7.5863528   7.5951998   7.5832115
   7.5951998   7.5832115   7.5951998   7.5832115   7.5951998   7.5832115
   7.5832115   7.5832115   7.5832115   7.5832115   7.5863528   7.5951998
   7.5863528   7.5951998   7.5863528   7.5951998   7.5863528   7.5951998
  17.0116493  17.0116493  17.0116493  17.0116493  17.0116493  17.0125521
  17.0116493  17.0125521  17.0116493  17.0125521  17.0116493  17.0125521
   5.7395022   5.7395022   5.7395022   5.7395022   5.7395022   5.7459020
   5.7395022   5.7459020   5.7395022   5.7459020   5.7395022   5.7459020
   6.0400200   6.0400200   6.0400200   6.0400200   6.0281527   6.0383216
   6.0281527   6.0383216   6.0281527   6.0383216   6.0281527   6.0383216
   6.0383216   6.0383216   6.0383216   6.0383216   6.0400200   6.0281527
   6.0400200   6.0281527   6.0400200   6.0281527   6.0400200   6.0281527
   0.8451528   0.8451528   0.8451528   0.8451528   0.8446257   0.8462399
   0.8446257   0.8462399   0.8446257   0.8462399   0.8446257   0.8462399
   0.8462399   0.8462399   0.8462399   0.8462399   0.8451528   0.8446257
   0.8451528   0.8446257   0.8451528   0.8446257   0.8451528   0.8446257
 TTTTTTTTTTTTTTTTTTTTTTTTTTTTTT MOQGAD      TELAPSE     1186.91 TCPU      934.19
 TTTTTTTTTTTTTTTTTTTTTTTTTTTTTT SHELLXN     TELAPSE     1198.87 TCPU      943.70
 TTTTTTTTTTTTTTTTTTTTTTTTTTTTTT MONMO3      TELAPSE     1202.22 TCPU      947.04
 NUMERICALLY INTEGRATED DENSITY    732.0020290242
 TTTTTTTTTTTTTTTTTTTTTTTTTTTTTT NUMDFT      TELAPSE     1204.63 TCPU      949.45
 CYC  15 ETOT(AU) -9.586453065940E+03 DETOT  6.44E-10 tst  3.59E-14 PX  2.08E-07
 TTTTTTTTTTTTTTTTTTTTTTTTTTTTTT DIIS        TELAPSE     1204.77 TCPU      949.59
 DIIS TEST: 0.22781E-09 AT SCF   CYCLE  15 - DIIS ACTIVE - HISTORY:    15 CYCLES
 TTTTTTTTTTTTTTTTTTTTTTTTTTTTTT FDIK        TELAPSE     1206.34 TCPU      950.81
 INSULATING STATE
 TOP OF VALENCE BANDS -    BAND    366; K    4; EIG -2.7731453E-01 AU
 TOP OF VALENCE BANDS -    BAND    366; K    1; EIG -2.7745315E-01 AU
 BOTTOM OF VIRTUAL BANDS - BAND    367; K    1; EIG  4.0213449E-02 AU
 INDIRECT ENERGY BAND GAP:   8.6404 eV
 TTTTTTTTTTTTTTTTTTTTTTTTTTTTTT PDIG        TELAPSE     1206.57 TCPU      951.03
 CHARGE NORMALIZATION FACTOR   1.00000000
 TOTAL ATOMIC CHARGES:
  18.6172024  18.6172024  18.6160876  18.6160876  18.6160876  18.6160876
   7.5863531   7.5863531   7.5863531   7.5863531   7.5952000   7.5832114
   7.5952000   7.5832114   7.5952000   7.5832114   7.5952000   7.5832114
   7.5832114   7.5832114   7.5832114   7.5832114   7.5863531   7.5952000
   7.5863531   7.5952000   7.5863531   7.5952000   7.5863531   7.5952000
  17.0116493  17.0116493  17.0116493  17.0116493  17.0116493  17.0125522
  17.0116493  17.0125522  17.0116493  17.0125522  17.0116493  17.0125522
   5.7395016   5.7395016   5.7395016   5.7395016   5.7395016   5.7459019
   5.7395016   5.7459019   5.7395016   5.7459019   5.7395016   5.7459019
   6.0400203   6.0400203   6.0400203   6.0400203   6.0281529   6.0383217
   6.0281529   6.0383217   6.0281529   6.0383217   6.0281529   6.0383217
   6.0383217   6.0383217   6.0383217   6.0383217   6.0400203   6.0281529
   6.0400203   6.0281529   6.0400203   6.0281529   6.0400203   6.0281529
   0.8451527   0.8451527   0.8451527   0.8451527   0.8446256   0.8462399
   0.8446256   0.8462399   0.8446256   0.8462399   0.8446256   0.8462399
   0.8462399   0.8462399   0.8462399   0.8462399   0.8451527   0.8446256
   0.8451527   0.8446256   0.8451527   0.8446256   0.8451527   0.8446256
 TTTTTTTTTTTTTTTTTTTTTTTTTTTTTT MOQGAD      TELAPSE     1206.58 TCPU      951.04
 TTTTTTTTTTTTTTTTTTTTTTTTTTTTTT SHELLXN     TELAPSE     1218.10 TCPU      960.55
 TTTTTTTTTTTTTTTTTTTTTTTTTTTTTT MONMO3      TELAPSE     1221.39 TCPU      963.84
 NUMERICALLY INTEGRATED DENSITY    732.0020290242
 TTTTTTTTTTTTTTTTTTTTTTTTTTTTTT NUMDFT      TELAPSE     1223.42 TCPU      965.87
 CYC  16 ETOT(AU) -9.586453065941E+03 DETOT -8.93E-10 tst  6.55E-15 PX  7.11E-08
 TTTTTTTTTTTTTTTTTTTTTTTTTTTTTT DIIS        TELAPSE     1225.55 TCPU      968.00
 DIIS TEST: 0.21294E-09 AT SCF   CYCLE  16 - DIIS ACTIVE - HISTORY:    16 CYCLES
 TTTTTTTTTTTTTTTTTTTTTTTTTTTTTT FDIK        TELAPSE     1226.58 TCPU      968.74
 INSULATING STATE
 TOP OF VALENCE BANDS -    BAND    366; K    4; EIG -2.7731453E-01 AU
 TOP OF VALENCE BANDS -    BAND    366; K    1; EIG -2.7745314E-01 AU
 BOTTOM OF VIRTUAL BANDS - BAND    367; K    1; EIG  4.0213447E-02 AU
 INDIRECT ENERGY BAND GAP:   8.6404 eV
 TTTTTTTTTTTTTTTTTTTTTTTTTTTTTT PDIG        TELAPSE     1226.80 TCPU      968.96
 CHARGE NORMALIZATION FACTOR   1.00000000
 TOTAL ATOMIC CHARGES:
  18.6172024  18.6172024  18.6160876  18.6160876  18.6160876  18.6160876
   7.5863531   7.5863531   7.5863531   7.5863531   7.5952000   7.5832114
   7.5952000   7.5832114   7.5952000   7.5832114   7.5952000   7.5832114
   7.5832114   7.5832114   7.5832114   7.5832114   7.5863531   7.5952000
   7.5863531   7.5952000   7.5863531   7.5952000   7.5863531   7.5952000
  17.0116493  17.0116493  17.0116493  17.0116493  17.0116493  17.0125522
  17.0116493  17.0125522  17.0116493  17.0125522  17.0116493  17.0125522
   5.7395016   5.7395016   5.7395016   5.7395016   5.7395016   5.7459019
   5.7395016   5.7459019   5.7395016   5.7459019   5.7395016   5.7459019
   6.0400203   6.0400203   6.0400203   6.0400203   6.0281529   6.0383217
   6.0281529   6.0383217   6.0281529   6.0383217   6.0281529   6.0383217
   6.0383217   6.0383217   6.0383217   6.0383217   6.0400203   6.0281529
   6.0400203   6.0281529   6.0400203   6.0281529   6.0400203   6.0281529
   0.8451527   0.8451527   0.8451527   0.8451527   0.8446256   0.8462399
   0.8446256   0.8462399   0.8446256   0.8462399   0.8446256   0.8462399
   0.8462399   0.8462399   0.8462399   0.8462399   0.8451527   0.8446256
   0.8451527   0.8446256   0.8451527   0.8446256   0.8451527   0.8446256
 TTTTTTTTTTTTTTTTTTTTTTTTTTTTTT MOQGAD      TELAPSE     1226.81 TCPU      968.97
 TTTTTTTTTTTTTTTTTTTTTTTTTTTTTT SHELLXN     TELAPSE     1239.06 TCPU      978.51
 TTTTTTTTTTTTTTTTTTTTTTTTTTTTTT MONMO3      TELAPSE     1241.18 TCPU      980.63
 NUMERICALLY INTEGRATED DENSITY    732.0020290242
 TTTTTTTTTTTTTTTTTTTTTTTTTTTTTT NUMDFT      TELAPSE     1243.31 TCPU      982.76
 CYC  17 ETOT(AU) -9.586453065941E+03 DETOT -3.09E-11 tst  3.98E-15 PX  6.05E-09
 TTTTTTTTTTTTTTTTTTTTTTTTTTTTTT DIIS        TELAPSE     1243.46 TCPU      982.91
 DIIS TEST: 0.21289E-09 AT SCF   CYCLE  17 - DIIS ACTIVE - HISTORY:    17 CYCLES
 TTTTTTTTTTTTTTTTTTTTTTTTTTTTTT FDIK        TELAPSE     1244.49 TCPU      983.58
 INSULATING STATE
 TOP OF VALENCE BANDS -    BAND    366; K    4; EIG -2.7731453E-01 AU
 TOP OF VALENCE BANDS -    BAND    366; K    1; EIG -2.7745314E-01 AU
 BOTTOM OF VIRTUAL BANDS - BAND    367; K    1; EIG  4.0213446E-02 AU
 INDIRECT ENERGY BAND GAP:   8.6404 eV
 TTTTTTTTTTTTTTTTTTTTTTTTTTTTTT PDIG        TELAPSE     1244.71 TCPU      983.80
 CHARGE NORMALIZATION FACTOR   1.00000000
 TOTAL ATOMIC CHARGES:
  18.6172024  18.6172024  18.6160876  18.6160876  18.6160876  18.6160876
   7.5863531   7.5863531   7.5863531   7.5863531   7.5952000   7.5832114
   7.5952000   7.5832114   7.5952000   7.5832114   7.5952000   7.5832114
   7.5832114   7.5832114   7.5832114   7.5832114   7.5863531   7.5952000
   7.5863531   7.5952000   7.5863531   7.5952000   7.5863531   7.5952000
  17.0116493  17.0116493  17.0116493  17.0116493  17.0116493  17.0125522
  17.0116493  17.0125522  17.0116493  17.0125522  17.0116493  17.0125522
   5.7395016   5.7395016   5.7395016   5.7395016   5.7395016   5.7459019
   5.7395016   5.7459019   5.7395016   5.7459019   5.7395016   5.7459019
   6.0400203   6.0400203   6.0400203   6.0400203   6.0281529   6.0383217
   6.0281529   6.0383217   6.0281529   6.0383217   6.0281529   6.0383217
   6.0383217   6.0383217   6.0383217   6.0383217   6.0400203   6.0281529
   6.0400203   6.0281529   6.0400203   6.0281529   6.0400203   6.0281529
   0.8451527   0.8451527   0.8451527   0.8451527   0.8446256   0.8462399
   0.8446256   0.8462399   0.8446256   0.8462399   0.8446256   0.8462399
   0.8462399   0.8462399   0.8462399   0.8462399   0.8451527   0.8446256
   0.8451527   0.8446256   0.8451527   0.8446256   0.8451527   0.8446256
 TTTTTTTTTTTTTTTTTTTTTTTTTTTTTT MOQGAD      TELAPSE     1244.73 TCPU      983.81
 TTTTTTTTTTTTTTTTTTTTTTTTTTTTTT SHELLXN     TELAPSE     1254.22 TCPU      993.31
 +++ ENERGIES IN A.U. +++
 ::: EXT EL-POLE                                  -6.1494351534975E+03
 ::: EXT EL-SPHEROPOLE                             5.3878935540655E+01
 ::: BIELET ZONE E-E                               1.1725804299162E+04
 ::: TOTAL E-E                                     5.6302480812048E+03
 ::: TOTAL E-N + N-E                              -2.4978734330167E+04
 ::: TOTAL N-N                                     1.0367284544439E+03
 ::: KINETIC ENERGY                                9.1273545744999E+03
 ::: PSEUDO TOTAL   ENERGY                        -9.1844032200183E+03
 ::: VIRIAL COEFFICIENT                            9.9688458933552E-01
 TTTTTTTTTTTTTTTTTTTTTTTTTTTTTT MONMO3      TELAPSE     1255.58 TCPU      994.66
 NUMERICALLY INTEGRATED DENSITY    732.0020290242
 TTTTTTTTTTTTTTTTTTTTTTTTTTTTTT NUMDFT      TELAPSE     1257.70 TCPU      996.78
 CYC  18 ETOT(AU) -9.586453065941E+03 DETOT -9.09E-12 tst  3.98E-15 PX  6.05E-09

 == SCF ENDED - CONVERGENCE ON ENERGY      E(AU) -9.5864530659413E+03 CYCLES  18


 ENERGY EXPRESSION=HARTREE+FOCK EXCH*0.54000+(M06-2X     EXCH)*0.46000+M06-2X     CORR


 TOTAL ENERGY(DFT)(AU)( 18) -9.5864530659413E+03 DE-9.1E-12 tester 4.0E-15
 TTTTTTTTTTTTTTTTTTTTTTTTTTTTTT EDFT        TELAPSE     1257.71 TCPU      996.80

 *******************************************************************************
 *                             FORCE CALCULATION                               *
 *******************************************************************************

 TTTTTTTTTTTTTTTTTTTTTTTTTTTTTT NUMDFG      TELAPSE     1265.67 TCPU     1004.75
 INFORMATION **** EXCPOG **** EXCH. BIPO BUFFER LENGTH (WORDS) =    16000000
 WARNING **** EXCPOG **** EXCH. BIPO BUFFER TOO SMALL - TO AVOID I/O SET EXCHSIZE =     6791697
 WARNING **** GENPOG **** COULOMB BIPO BUFFER TOO SMALL - TO AVOID I/O SET BIPOSIZE =     4661400
 INFORMATION **** GENPOG **** BIPO BUFFER LENGTH (WORDS) =     4000000
 TTTTTTTTTTTTTTTTTTTTTTTTTTTTTT SHELXG      TELAPSE     1310.97 TCPU     1048.18

 CARTESIAN FORCES IN HARTREE/BOHR (ANALYTICAL)
   ATOM                     X                   Y                   Z
   1 230            -5.318315232650E-14  1.841929386792E-14  1.889807754729E-14
   2 230            -3.454181385365E-14  5.655198531684E-15  4.277134202368E-14
   3 230            -1.233735336115E-14  2.728774727863E-03  4.132545000646E-14
   4 230             3.846922780326E-14  2.248201624866E-14 -2.728774727933E-03
   5 230             5.592748486549E-15 -2.728774727972E-03  9.228728892197E-15
   6 230             8.585146482609E-15  4.168193568077E-14  2.728774727879E-03
   7   7             9.985395673595E-03  5.871141162729E-03 -3.609668332984E-03
   8   7            -9.985395673586E-03 -5.871141162721E-03 -3.609668332961E-03
   9   7             9.985395673590E-03 -5.871141162658E-03  3.609668332930E-03
  10   7            -9.985395673522E-03  5.871141162718E-03  3.609668332886E-03
  11   7            -8.041419197801E-03  3.121350734783E-03 -4.939668587959E-03
  12   7            -2.944863227786E-03 -2.979283666717E-03 -7.693790521746E-04
  13   7             8.041419197746E-03 -3.121350734767E-03 -4.939668587963E-03
  14   7             2.944863227790E-03 -2.979283666733E-03  7.693790521666E-04
  15   7            -8.041419197794E-03 -3.121350734804E-03  4.939668587948E-03
  16   7             2.944863227836E-03  2.979283666689E-03 -7.693790521506E-04
  17   7             8.041419197782E-03  3.121350734805E-03  4.939668588008E-03
  18   7            -2.944863227798E-03  2.979283666628E-03  7.693790522003E-04
  19   7            -2.944863227787E-03 -7.693790521799E-04 -2.979283666721E-03
  20   7             2.944863227786E-03  7.693790521603E-04 -2.979283666735E-03
  21   7             2.944863227851E-03 -7.693790521470E-04  2.979283666722E-03
  22   7            -2.944863227792E-03  7.693790522145E-04  2.979283666656E-03
  23   7             9.985395673568E-03 -3.609668332966E-03  5.871141162703E-03
  24   7            -8.041419197827E-03 -4.939668587962E-03  3.121350734804E-03
  25   7            -9.985395673531E-03  3.609668332885E-03  5.871141162720E-03
  26   7            -8.041419197818E-03  4.939668587959E-03 -3.121350734806E-03
  27   7            -9.985395673598E-03 -3.609668332986E-03 -5.871141162711E-03
  28   7             8.041419197781E-03  4.939668588010E-03  3.121350734813E-03
  29   7             9.985395673581E-03  3.609668332946E-03 -5.871141162674E-03
  30   7             8.041419197729E-03 -4.939668587974E-03 -3.121350734770E-03
  31  17            -2.145066001279E-03 -2.576959108296E-03 -6.727939087074E-04
  32  17             2.145066001275E-03  2.576959108310E-03 -6.727939086941E-04
  33  17            -2.145066001253E-03  2.576959108289E-03  6.727939087092E-04
  34  17             2.145066001279E-03 -2.576959108275E-03  6.727939086968E-04
  35  17            -2.145066001297E-03 -6.727939087288E-04 -2.576959108289E-03
  36  17            -7.246520774004E-03 -4.215110884945E-03 -4.215110884961E-03
  37  17             2.145066001275E-03  6.727939087003E-04 -2.576959108296E-03
  38  17             7.246520774018E-03 -4.215110884910E-03  4.215110884930E-03
  39  17            -2.145066001257E-03  6.727939087110E-04  2.576959108310E-03
  40  17             7.246520774025E-03  4.215110884933E-03 -4.215110884911E-03
  41  17             2.145066001265E-03 -6.727939086861E-04  2.576959108289E-03
  42  17            -7.246520773997E-03  4.215110884934E-03  4.215110884918E-03
  43   6            -7.662042930052E-03 -4.067942068352E-03  3.153495604352E-03
  44   6             7.662042930058E-03  4.067942068357E-03  3.153495604347E-03
  45   6            -7.662042930058E-03  4.067942068357E-03 -3.153495604338E-03
  46   6             7.662042930026E-03 -4.067942068327E-03 -3.153495604356E-03
  47   6            -7.662042930022E-03  3.153495604376E-03 -4.067942068355E-03
  48   6            -3.237057562097E-03 -1.966678320191E-03 -1.966678320196E-03
  49   6             7.662042930047E-03 -3.153495604359E-03 -4.067942068342E-03
  50   6             3.237057562085E-03 -1.966678320231E-03  1.966678320231E-03
  51   6            -7.662042930044E-03 -3.153495604332E-03  4.067942068361E-03
  52   6             3.237057562083E-03  1.966678320224E-03 -1.966678320237E-03
  53   6             7.662042930059E-03  3.153495604356E-03  4.067942068363E-03
  54   6            -3.237057562063E-03  1.966678320207E-03  1.966678320217E-03
  55   6             5.786690770999E-03  7.145704573812E-04 -5.184304356433E-03
  56   6            -5.786690770992E-03 -7.145704573919E-04 -5.184304356441E-03
  57   6             5.786690770984E-03 -7.145704573919E-04  5.184304356434E-03
  58   6            -5.786690770958E-03  7.145704573848E-04  5.184304356421E-03
  59   6            -2.014371074170E-03  4.345956761867E-03  1.961890788204E-03
  60   6             5.462423590521E-03  4.385169979617E-03  2.087116674083E-03
  61   6             2.014371074176E-03 -4.345956761854E-03  1.961890788193E-03
  62   6            -5.462423590529E-03  4.385169979604E-03 -2.087116674100E-03
  63   6            -2.014371074182E-03 -4.345956761883E-03 -1.961890788211E-03
  64   6            -5.462423590524E-03 -4.385169979606E-03  2.087116674086E-03
  65   6             2.014371074178E-03  4.345956761867E-03 -1.961890788213E-03
  66   6             5.462423590508E-03 -4.385169979598E-03 -2.087116674064E-03
  67   6             5.462423590521E-03  2.087116674084E-03  4.385169979623E-03
  68   6            -5.462423590533E-03 -2.087116674099E-03  4.385169979607E-03
  69   6            -5.462423590524E-03  2.087116674097E-03 -4.385169979610E-03
  70   6             5.462423590524E-03 -2.087116674073E-03 -4.385169979632E-03
  71   6             5.786690770977E-03 -5.184304356414E-03  7.145704573919E-04
  72   6            -2.014371074184E-03  1.961890788204E-03  4.345956761872E-03
  73   6            -5.786690770969E-03  5.184304356426E-03  7.145704573883E-04
  74   6            -2.014371074194E-03 -1.961890788213E-03 -4.345956761874E-03
  75   6            -5.786690770985E-03 -5.184304356434E-03 -7.145704573901E-04
  76   6             2.014371074181E-03 -1.961890788202E-03  4.345956761865E-03
  77   6             5.786690770973E-03  5.184304356419E-03 -7.145704573972E-04
  78   6             2.014371074193E-03  1.961890788182E-03 -4.345956761835E-03
  79   1             6.371411227174E-03  4.347302952144E-03 -1.440600185137E-03
  80   1            -6.371411227174E-03 -4.347302952141E-03 -1.440600185133E-03
  81   1             6.371411227175E-03 -4.347302952147E-03  1.440600185135E-03
  82   1            -6.371411227170E-03  4.347302952141E-03  1.440600185134E-03
  83   1            -1.159611569659E-04  9.661675574169E-05 -2.210213545650E-05
  84   1             3.025130387857E-03  4.778265424870E-04  3.119463047291E-03
  85   1             1.159611569654E-04 -9.661675573902E-05 -2.210213545650E-05
  86   1            -3.025130387854E-03  4.778265424876E-04 -3.119463047286E-03
  87   1            -1.159611569672E-04 -9.661675574568E-05  2.210213545473E-05
  88   1            -3.025130387860E-03 -4.778265424854E-04  3.119463047288E-03
  89   1             1.159611569674E-04  9.661675574435E-05  2.210213544940E-05
  90   1             3.025130387859E-03 -4.778265424850E-04 -3.119463047287E-03
  91   1             3.025130387856E-03  3.119463047285E-03  4.778265424867E-04
  92   1            -3.025130387854E-03 -3.119463047286E-03  4.778265424865E-04
  93   1            -3.025130387858E-03  3.119463047286E-03 -4.778265424858E-04
  94   1             3.025130387855E-03 -3.119463047281E-03 -4.778265424872E-04
  95   1             6.371411227173E-03 -1.440600185133E-03  4.347302952143E-03
  96   1            -1.159611569659E-04 -2.210213545251E-05  9.661675574790E-05
  97   1            -6.371411227171E-03  1.440600185135E-03  4.347302952143E-03
  98   1            -1.159611569659E-04  2.210213545739E-05 -9.661675574368E-05
  99   1            -6.371411227176E-03 -1.440600185135E-03 -4.347302952143E-03
 100   1             1.159611569670E-04  2.210213545029E-05  9.661675574568E-05
 101   1             6.371411227175E-03  1.440600185135E-03 -4.347302952149E-03
 102   1             1.159611569677E-04 -2.210213545117E-05 -9.661675574413E-05

 RESULTANT FORCE     2.053218706166E-14  3.087807787239E-16  1.241368119409E-14

 SYMMETRY ALLOWED FORCES (ANALYTICAL) (DIRECTION, FORCE)

    1  5.4575495E-03    2 -1.2613113E-02    3 -3.5854400E-03    4  3.1713074E-02
    5  1.0162282E-02    6 -2.4297332E-02    7 -9.8401369E-03    8 -1.3125991E-03
    9 -1.7370595E-03   10 -1.1848294E-02   11 -1.8039463E-03   12 -1.0550438E-03
   13 -9.4440502E-03   14 -1.3668202E-03   15 -1.8716766E-02   16  1.1018779E-02
   17  3.1325759E-03   18 -2.3459970E-02   19 -8.0401692E-04   20 -8.4976651E-03
   21 -1.6748671E-02   22 -6.1158580E-03   23  1.3002522E-02   24  1.3590126E-02
   25 -2.8134813E-03   26  4.6631714E-03   27  1.6490995E-03   28  6.0638948E-03
   29  1.9695187E-02   30 -5.6578452E-03   31 -9.8968470E-04   32  2.1437428E-02
   33  3.1104564E-04   34 -2.9650653E-04   35 -3.8688802E-05   36  9.3433206E-04
   37  1.0145464E-02   38  7.0059139E-03
 TTTTTTTTTTTTTTTTTTTTTTTTTTTTTT TOTGRA      TELAPSE     1321.67 TCPU     1058.87
 INFORMATION **** opta001 **** GEOMETRY OUTPUT FILE
 CLASSICAL MODEL (SCHLEGEL) USED AS INITIAL HESSIAN MATRIX
 REFERENCE GEOMETRY DEFINED

 MAX GRADIENT      0.031713  THRESHOLD              0.000450 CONVERGED NO
 RMS GRADIENT      0.011605  THRESHOLD              0.000300 CONVERGED NO

 GRADIENT NORM     0.071537  GRADIENT THRESHOLD     0.500000

 PREDICTED ENERGY CHANGE    -0.345E-03

 INITIAL DISPLACEMENTS
  0.001289  0.000922 -0.001622  0.002212  0.001183  0.000112  0.001399 -0.001710
 -0.000484  0.000014  0.000015  0.005922 -0.000921  0.002609 -0.003032  0.000945
  0.001259  0.000816 -0.000603 -0.001184  0.000566 -0.003227  0.003672  0.000484
  0.002186  0.000782 -0.001795  0.000750  0.001233  0.000335 -0.005402  0.004797
  0.000095  0.001979  0.001549 -0.001516  0.001199  0.001857
 TTTTTTTTTTTTTTTTTTTTTTTTTTTTTT OPTI        TELAPSE     1322.81 TCPU     1059.11

 OPTOPTOPTOPTOPTOPTOPTOPTOPTOPTOPTOPTOPTOPTOPTOPTOPTOPTOPTOPTOPTOPTOPTOPTOPTOPT

 - INFORMATION ON SCF MOVED TO SCFOUT.LOG
 GEOMETRY OPTIMIZATION INFORMATION STORED IN OPTINFO.DAT

 OPTOPTOPTOPTOPTOPTOPTOPTOPTOPTOPTOPTOPTOPTOPTOPTOPTOPTOPTOPTOPTOPTOPTOPTOPTOPT
 *******************************************************************************
 COORDINATE OPTIMIZATION - POINT    2
 *******************************************************************************
 LATTICE PARAMETERS (ANGSTROMS AND DEGREES) - BOHR = 0.5291772083 ANGSTROM
 PRIMITIVE CELL - CENTRING CODE 6/1 VOLUME=  2498.363116 - DENSITY  1.060 g/cm^3
         A              B              C           ALPHA      BETA       GAMMA 
    14.80634236    14.80634236    14.80634236   110.285563 109.065590 109.065590
 *******************************************************************************
 ATOMS IN THE ASYMMETRIC UNIT   15 - ATOMS IN THE UNIT CELL:  102
     ATOM                 X/A                 Y/B                 Z/C    
 *******************************************************************************
      1 T 230 ZN    5.000000000000E-01  2.500000000000E-01 -2.500000000000E-01
      2 F 230 ZN    5.000000000000E-01 -2.500000000000E-01  2.500000000000E-01
      3 T 230 ZN   -2.499801543117E-01  5.000000000000E-01  2.500198456883E-01
      4 F 230 ZN    2.499801543117E-01 -2.500198456883E-01  5.000000000000E-01
      5 F 230 ZN    2.499801543117E-01 -5.000000000000E-01 -2.500198456883E-01
      6 F 230 ZN   -2.499801543117E-01  2.500198456883E-01  5.000000000000E-01
      7 T   7 N    -3.763133272673E-01  2.810526062621E-01 -2.845394416973E-01
      8 F   7 N    -4.344079520406E-01 -9.177388557005E-02  2.845394416973E-01
      9 F   7 N     3.763133272673E-01  9.177388557005E-02 -3.426340664706E-01
     10 F   7 N     4.344079520406E-01 -2.810526062621E-01  3.426340664706E-01
     11 T   7 N    -2.845474090380E-01 -3.763224034781E-01  2.810787504415E-01
     12 T   7 N     2.810336122771E-01 -2.845797667271E-01 -3.763343759619E-01
     13 F   7 N     3.425988460804E-01  4.343738405205E-01 -2.810787504415E-01
     14 F   7 N    -9.175460923481E-02  2.845797667271E-01 -4.343866209958E-01
     15 F   7 N     2.845474090380E-01 -4.343738405205E-01 -9.177499444018E-02
     16 F   7 N     9.175460923481E-02 -3.426320117610E-01  3.763343759619E-01
     17 F   7 N    -3.425988460804E-01  3.763224034781E-01  9.177499444018E-02
     18 F   7 N    -2.810336122771E-01  3.426320117610E-01  4.343866209958E-01
     19 F   7 N     2.810336122771E-01 -3.763343759619E-01 -2.845797667271E-01
     20 F   7 N    -9.175460923481E-02 -4.343866209958E-01  2.845797667271E-01
     21 F   7 N     9.175460923481E-02  3.763343759619E-01 -3.426320117610E-01
     22 F   7 N    -2.810336122771E-01  4.343866209958E-01  3.426320117610E-01
     23 F   7 N    -3.763133272673E-01 -2.845394416973E-01  2.810526062621E-01
     24 F   7 N    -2.845474090380E-01  2.810787504415E-01 -3.763224034781E-01
     25 F   7 N     4.344079520406E-01  3.426340664706E-01 -2.810526062621E-01
     26 F   7 N     2.845474090380E-01 -9.177499444018E-02 -4.343738405205E-01
     27 F   7 N    -4.344079520406E-01  2.845394416973E-01 -9.177388557005E-02
     28 F   7 N    -3.425988460804E-01  9.177499444018E-02  3.763224034781E-01
     29 F   7 N     3.763133272673E-01 -3.426340664706E-01  9.177388557005E-02
     30 F   7 N     3.425988460804E-01 -2.810787504415E-01  4.343738405205E-01
     31 T  17 CL    4.961686699818E-01  1.520656155457E-01  4.961353600915E-01
     32 F  17 CL   -3.440697445458E-01  3.330989024243E-05 -4.961353600915E-01
     33 F  17 CL   -4.961686699818E-01 -3.330989024249E-05 -3.441030544361E-01
     34 F  17 CL    3.440697445458E-01 -1.520656155457E-01  3.441030544361E-01
     35 F  17 CL    4.961686699818E-01  4.961353600915E-01  1.520656155457E-01
     36 T  17 CL    1.520017205580E-01  4.960911431958E-01  4.960911431958E-01
     37 F  17 CL    3.440697445458E-01  3.441030544361E-01 -1.520656155457E-01
     38 F  17 CL    0.000000000000E+00 -4.960911431958E-01 -3.440894226379E-01
     39 F  17 CL   -4.961686699818E-01 -3.441030544361E-01 -3.330989024248E-05
     40 F  17 CL    0.000000000000E+00 -3.440894226379E-01 -4.960911431958E-01
     41 F  17 CL   -3.440697445458E-01 -4.961353600915E-01  3.330989024243E-05
     42 F  17 CL   -1.520017205580E-01  3.440894226379E-01  3.440894226379E-01
     43 T   6 C    -3.814739502304E-01  2.432250914481E-01 -3.814850555916E-01
     44 F   6 C    -3.752898529603E-01  1.110536123607E-05  3.814850555916E-01
     45 F   6 C     3.814739502304E-01 -1.110536123612E-05 -3.753009583215E-01
     46 F   6 C     3.752898529603E-01 -2.432250914481E-01  3.753009583215E-01
     47 F   6 C    -3.814739502304E-01 -3.814850555916E-01  2.432250914481E-01
     48 T   6 C     2.431763234888E-01 -3.815201809039E-01 -3.815201809039E-01
     49 F   6 C     3.752898529603E-01  3.753009583215E-01 -2.432250914481E-01
     50 F   6 C     0.000000000000E+00  3.815201809039E-01 -3.753034956073E-01
     51 F   6 C     3.814739502304E-01 -3.753009583215E-01 -1.110536123612E-05
     52 F   6 C     0.000000000000E+00 -3.753034956073E-01  3.815201809039E-01
     53 F   6 C    -3.752898529603E-01  3.814850555916E-01  1.110536123607E-05
     54 F   6 C    -2.431763234888E-01  3.753034956073E-01  3.753034956073E-01
     55 T   6 C    -2.654942622301E-01  3.494633650214E-01 -2.092669926947E-01
     56 F   6 C    -4.412696422839E-01 -5.622726953536E-02  2.092669926947E-01
     57 F   6 C     2.654942622301E-01  5.622726953536E-02 -3.850423727486E-01
     58 F   6 C     4.412696422839E-01 -3.494633650214E-01  3.850423727486E-01
     59 T   6 C    -2.093018735018E-01 -2.654799344541E-01  3.494902096086E-01
     60 T   6 C     3.494682268926E-01 -2.093038381626E-01 -2.654959495807E-01
     61 F   6 C     3.850298559373E-01  4.412079168897E-01 -3.494902096086E-01
     62 F   6 C    -5.619211141807E-02  2.093038381626E-01 -4.412279349447E-01
     63 F   6 C     2.093018735018E-01 -4.412079168897E-01 -5.617806095237E-02
     64 F   6 C     5.619211141807E-02 -3.850358235267E-01  2.654959495807E-01
     65 F   6 C    -3.850298559373E-01  2.654799344541E-01  5.617806095237E-02
     66 F   6 C    -3.494682268926E-01  3.850358235267E-01  4.412279349447E-01
     67 F   6 C     3.494682268926E-01 -2.654959495807E-01 -2.093038381626E-01
     68 F   6 C    -5.619211141807E-02 -4.412279349447E-01  2.093038381626E-01
     69 F   6 C     5.619211141807E-02  2.654959495807E-01 -3.850358235267E-01
     70 F   6 C    -3.494682268926E-01  4.412279349447E-01  3.850358235267E-01
     71 F   6 C    -2.654942622301E-01 -2.092669926947E-01  3.494633650214E-01
     72 F   6 C    -2.093018735018E-01  3.494902096086E-01 -2.654799344541E-01
     73 F   6 C     4.412696422839E-01  3.850423727486E-01 -3.494633650214E-01
     74 F   6 C     2.093018735018E-01 -5.617806095237E-02 -4.412079168897E-01
     75 F   6 C    -4.412696422839E-01  2.092669926947E-01 -5.622726953536E-02
     76 F   6 C    -3.850298559373E-01  5.617806095237E-02  2.654799344541E-01
     77 F   6 C     2.654942622301E-01 -3.850423727486E-01  5.622726953536E-02
     78 F   6 C     3.850298559373E-01 -3.494902096086E-01  4.412079168897E-01
     79 T   1 H    -2.362007736702E-01  3.923249926757E-01 -1.222020262044E-01
     80 F   1 H    -4.854729811198E-01 -1.139987474658E-01  1.222020262044E-01
     81 F   1 H     2.362007736702E-01  1.139987474658E-01 -3.714742336541E-01
     82 F   1 H     4.854729811198E-01 -3.923249926757E-01  3.714742336541E-01
     83 T   1 H    -1.222541458711E-01 -2.361792854221E-01  3.923840948913E-01
     84 T   1 H     3.923604980246E-01 -1.222453316318E-01 -2.361888696676E-01
     85 F   1 H     3.714366196867E-01  4.853617592376E-01 -3.923840948913E-01
     86 F   1 H    -1.139435380359E-01  1.222453316318E-01 -4.853941703437E-01
     87 F   1 H     1.222541458711E-01 -4.853617592376E-01 -1.139251395509E-01
     88 F   1 H     1.139435380359E-01 -3.714506323078E-01  2.361888696676E-01
     89 F   1 H    -3.714366196867E-01  2.361792854221E-01  1.139251395509E-01
     90 F   1 H    -3.923604980246E-01  3.714506323078E-01  4.853941703437E-01
     91 F   1 H     3.923604980246E-01 -2.361888696676E-01 -1.222453316318E-01
     92 F   1 H    -1.139435380359E-01 -4.853941703437E-01  1.222453316318E-01
     93 F   1 H     1.139435380359E-01  2.361888696676E-01 -3.714506323078E-01
     94 F   1 H    -3.923604980246E-01  4.853941703437E-01  3.714506323078E-01
     95 F   1 H    -2.362007736702E-01 -1.222020262044E-01  3.923249926757E-01
     96 F   1 H    -1.222541458711E-01  3.923840948913E-01 -2.361792854221E-01
     97 F   1 H     4.854729811198E-01  3.714742336541E-01 -3.923249926757E-01
     98 F   1 H     1.222541458711E-01 -1.139251395509E-01 -4.853617592376E-01
     99 F   1 H    -4.854729811198E-01  1.222020262044E-01 -1.139987474658E-01
    100 F   1 H    -3.714366196867E-01  1.139251395509E-01  2.361792854221E-01
    101 F   1 H     2.362007736702E-01 -3.714742336541E-01  1.139987474658E-01
    102 F   1 H     3.714366196867E-01 -3.923840948913E-01  4.853617592376E-01

 TRANSFORMATION MATRIX PRIMITIVE-CRYSTALLOGRAPHIC CELL
  0.0000  1.0000  1.0000  1.0000  0.0000  1.0000  1.0000  1.0000  0.0000

 *******************************************************************************
 CRYSTALLOGRAPHIC CELL (VOLUME=       4996.72623175)
         A              B              C           ALPHA      BETA       GAMMA 
    16.92463607    17.18237164    17.18237164    90.000000  90.000000  90.000000

 COORDINATES IN THE CRYSTALLOGRAPHIC CELL
     ATOM                 X/A                 Y/B                 Z/C    
 *******************************************************************************
      1 T 230 ZN    2.500000000000E-01  5.000000000000E-01 -8.248399254020E-23
      2 F 230 ZN    2.500000000000E-01  2.527221350356E-24  5.000000000000E-01
      3 T 230 ZN    0.000000000000E+00  2.500198456883E-01  5.000000000000E-01
      4 F 230 ZN   -5.000000000000E-01  2.527221350356E-24  2.499801543117E-01
      5 F 230 ZN   -5.000000000000E-01  2.499801543117E-01  5.470758958851E-17
      6 F 230 ZN    0.000000000000E+00  5.000000000000E-01  2.500198456883E-01
      7 T   7 N     1.864132459161E-01 -4.709526876134E-01  9.463936034602E-02
      8 F   7 N    -1.864132459161E-01  4.709526876134E-01  9.463936034602E-02
      9 F   7 N     1.864132459161E-01  4.709526876134E-01 -9.463936034602E-02
     10 F   7 N    -1.864132459161E-01 -4.709526876134E-01 -9.463936034602E-02
     11 T   7 N     9.465187800066E-02  1.864268724408E-01 -4.709742814788E-01
     12 T   7 N    -4.709738774830E-01  9.463950152115E-02  1.863941107560E-01
     13 F   7 N    -9.465187800066E-02 -1.864268724408E-01 -4.709742814788E-01
     14 F   7 N     4.709738774830E-01  9.463950152115E-02 -1.863941107560E-01
     15 F   7 N     9.465187800066E-02 -1.864268724408E-01  4.709742814788E-01
     16 F   7 N     4.709738774830E-01 -9.463950152115E-02  1.863941107560E-01
     17 F   7 N    -9.465187800066E-02  1.864268724408E-01  4.709742814788E-01
     18 F   7 N    -4.709738774830E-01 -9.463950152115E-02 -1.863941107560E-01
     19 F   7 N    -4.709738774830E-01  1.863941107560E-01  9.463950152115E-02
     20 F   7 N     4.709738774830E-01 -1.863941107560E-01  9.463950152115E-02
     21 F   7 N     4.709738774830E-01  1.863941107560E-01 -9.463950152115E-02
     22 F   7 N    -4.709738774830E-01 -1.863941107560E-01 -9.463950152115E-02
     23 F   7 N     1.864132459161E-01  9.463936034602E-02 -4.709526876134E-01
     24 F   7 N     9.465187800066E-02 -4.709742814788E-01  1.864268724408E-01
     25 F   7 N    -1.864132459161E-01 -9.463936034602E-02 -4.709526876134E-01
     26 F   7 N     9.465187800066E-02  4.709742814788E-01 -1.864268724408E-01
     27 F   7 N    -1.864132459161E-01  9.463936034602E-02  4.709526876134E-01
     28 F   7 N    -9.465187800066E-02  4.709742814788E-01  1.864268724408E-01
     29 F   7 N     1.864132459161E-01 -9.463936034602E-02  4.709526876134E-01
     30 F   7 N    -9.465187800066E-02 -4.709742814788E-01 -1.864268724408E-01
     31 T  17 CL    7.601615282773E-02  4.201192072638E-01  7.604946271798E-02
     32 F  17 CL   -7.601615282773E-02 -4.201192072638E-01  7.604946271798E-02
     33 F  17 CL    7.601615282773E-02 -4.201192072638E-01 -7.604946271798E-02
     34 F  17 CL   -7.601615282773E-02  4.201192072638E-01 -7.604946271798E-02
     35 F  17 CL    7.601615282773E-02  7.604946271798E-02  4.201192072638E-01
     36 T  17 CL    4.200902829169E-01  7.600086027899E-02  7.600086027899E-02
     37 F  17 CL   -7.601615282773E-02 -7.604946271798E-02  4.201192072638E-01
     38 F  17 CL   -4.200902829169E-01  7.600086027899E-02 -7.600086027899E-02
     39 F  17 CL    7.601615282773E-02 -7.604946271798E-02 -4.201192072638E-01
     40 F  17 CL   -4.200902829169E-01 -7.600086027899E-02  7.600086027899E-02
     41 F  17 CL   -7.601615282773E-02  7.604946271798E-02 -4.201192072638E-01
     42 F  17 CL    4.200902829169E-01 -7.600086027899E-02 -7.600086027899E-02
     43 T   6 C     1.216069930434E-01  4.969079513649E-01  1.216180984047E-01
     44 F   6 C    -1.216069930434E-01 -4.969079513649E-01  1.216180984047E-01
     45 F   6 C     1.216069930434E-01 -4.969079513649E-01 -1.216180984047E-01
     46 F   6 C    -1.216069930434E-01  4.969079513649E-01 -1.216180984047E-01
     47 F   6 C     1.216069930434E-01  1.216180984047E-01  4.969079513649E-01
     48 T   6 C     4.968916573517E-01  1.215881617444E-01  1.215881617444E-01
     49 F   6 C    -1.216069930434E-01 -1.216180984047E-01  4.969079513649E-01
     50 F   6 C    -4.968916573517E-01  1.215881617444E-01 -1.215881617444E-01
     51 F   6 C     1.216069930434E-01 -1.216180984047E-01 -4.969079513649E-01
     52 F   6 C    -4.968916573517E-01 -1.215881617444E-01  1.215881617444E-01
     53 F   6 C    -1.216069930434E-01  1.216180984047E-01 -4.969079513649E-01
     54 F   6 C     4.968916573517E-01 -1.215881617444E-01 -1.215881617444E-01
     55 T   6 C    -2.971546827216E-01  8.788769002694E-02 -3.533819522570E-01
     56 F   6 C     2.971546827216E-01 -8.788769002694E-02 -3.533819522570E-01
     57 F   6 C    -2.971546827216E-01 -8.788769002694E-02  3.533819522570E-01
     58 F   6 C     2.971546827216E-01  8.788769002694E-02  3.533819522570E-01
     59 T   6 C    -3.533439256719E-01 -2.971658647195E-01  8.786399121778E-02
     60 T   6 C     8.786599268201E-02 -3.533619422627E-01 -2.971698308446E-01
     61 F   6 C     3.533439256719E-01  2.971658647195E-01  8.786399121778E-02
     62 F   6 C    -8.786599268201E-02 -3.533619422627E-01  2.971698308446E-01
     63 F   6 C    -3.533439256719E-01  2.971658647195E-01 -8.786399121778E-02
     64 F   6 C    -8.786599268201E-02  3.533619422627E-01 -2.971698308446E-01
     65 F   6 C     3.533439256719E-01 -2.971658647195E-01 -8.786399121778E-02
     66 F   6 C     8.786599268201E-02  3.533619422627E-01  2.971698308446E-01
     67 F   6 C     8.786599268201E-02 -2.971698308446E-01 -3.533619422627E-01
     68 F   6 C    -8.786599268201E-02  2.971698308446E-01 -3.533619422627E-01
     69 F   6 C    -8.786599268201E-02 -2.971698308446E-01  3.533619422627E-01
     70 F   6 C     8.786599268201E-02  2.971698308446E-01  3.533619422627E-01
     71 F   6 C    -2.971546827216E-01 -3.533819522570E-01  8.788769002694E-02
     72 F   6 C    -3.533439256719E-01  8.786399121778E-02 -2.971658647195E-01
     73 F   6 C     2.971546827216E-01  3.533819522570E-01  8.788769002694E-02
     74 F   6 C    -3.533439256719E-01 -8.786399121778E-02  2.971658647195E-01
     75 F   6 C     2.971546827216E-01 -3.533819522570E-01 -8.788769002694E-02
     76 F   6 C     3.533439256719E-01 -8.786399121778E-02 -2.971658647195E-01
     77 F   6 C    -2.971546827216E-01  3.533819522570E-01 -8.788769002694E-02
     78 F   6 C     3.533439256719E-01  8.786399121778E-02  2.971658647195E-01
     79 T   1 H    -2.468381299293E-01  1.246361037248E-01 -3.608368773950E-01
     80 F   1 H     2.468381299293E-01 -1.246361037248E-01 -3.608368773950E-01
     81 F   1 H    -2.468381299293E-01 -1.246361037248E-01  3.608368773950E-01
     82 F   1 H     2.468381299293E-01  1.246361037248E-01  3.608368773950E-01
     83 T   1 H    -3.607705223298E-01 -2.468453827789E-01  1.245912369078E-01
     84 T   1 H     1.246026503380E-01 -3.607915200056E-01 -2.468479819698E-01
     85 F   1 H     3.607705223298E-01  2.468453827789E-01  1.245912369078E-01
     86 F   1 H    -1.246026503380E-01 -3.607915200056E-01  2.468479819698E-01
     87 F   1 H    -3.607705223298E-01  2.468453827789E-01 -1.245912369078E-01
     88 F   1 H    -1.246026503380E-01  3.607915200056E-01 -2.468479819698E-01
     89 F   1 H     3.607705223298E-01 -2.468453827789E-01 -1.245912369078E-01
     90 F   1 H     1.246026503380E-01  3.607915200056E-01  2.468479819698E-01
     91 F   1 H     1.246026503380E-01 -2.468479819698E-01 -3.607915200056E-01
     92 F   1 H    -1.246026503380E-01  2.468479819698E-01 -3.607915200056E-01
     93 F   1 H    -1.246026503380E-01 -2.468479819698E-01  3.607915200056E-01
     94 F   1 H     1.246026503380E-01  2.468479819698E-01  3.607915200056E-01
     95 F   1 H    -2.468381299293E-01 -3.608368773950E-01  1.246361037248E-01
     96 F   1 H    -3.607705223298E-01  1.245912369078E-01 -2.468453827789E-01
     97 F   1 H     2.468381299293E-01  3.608368773950E-01  1.246361037248E-01
     98 F   1 H    -3.607705223298E-01 -1.245912369078E-01  2.468453827789E-01
     99 F   1 H     2.468381299293E-01 -3.608368773950E-01 -1.246361037248E-01
    100 F   1 H     3.607705223298E-01 -1.245912369078E-01 -2.468453827789E-01
    101 F   1 H    -2.468381299293E-01  3.608368773950E-01 -1.246361037248E-01
    102 F   1 H     3.607705223298E-01  1.245912369078E-01  2.468453827789E-01

 T = ATOM BELONGING TO THE ASYMMETRIC UNIT

 TOTAL ENERGY(DFT)(AU)( 12) -9.5864534095085E+03     DE (AU)   -3.436E-04

 SYMMETRY ALLOWED FORCES  (COORDINATE, FORCE)

    1  5.4099720E-03    2 -1.2279823E-02    3 -3.5067428E-03    4  3.1001079E-02
    5  9.8177957E-03    6 -2.3621541E-02    7 -9.4098849E-03    8 -1.2172810E-03
    9 -1.6055258E-03   10 -1.1611457E-02   11 -1.7281687E-03   12 -1.0809370E-03
   13 -9.1924134E-03   14 -1.3608554E-03   15 -1.8161171E-02   16  1.0752702E-02
   17  3.0334141E-03   18 -2.2849527E-02   19 -7.9876983E-04   20 -8.1643251E-03
   21 -1.6289298E-02   22 -5.9039181E-03   23  1.2421696E-02   24  1.3251932E-02
   25 -2.6486278E-03   26  4.4829489E-03   27  1.5705305E-03   28  5.7833734E-03
   29  1.9141295E-02   30 -5.5370673E-03   31 -9.8111247E-04   32  2.0948859E-02
   33  3.2396798E-04   34 -2.8322056E-04   35 -5.7689840E-05   36  8.9841263E-04
   37  9.9171502E-03   38  6.8309533E-03

 GRADIENT NORM     0.069612  GRADIENT THRESHOLD     0.500000

 PREDICTED ENERGY CHANGE    -0.108E-01
 SCSCSCSCSCSCSCSCSCSCSCSCSCSCSCSCSCSCSCSCSCSCSCSCSCSCSCSCSCSCSCSCSCSCSCSCSCSCSC
 DISPLACEMENT SCALED BY  0.3279
 NO CONVERGENCE TESTS PERFORMED
           GRADIENT INFORMATIONS AT   --    PREDICTED POINT WRT CURR.POINT
   I  PREV.GRAD   CURR.GRAD   PRED.POINT  OLD.DISP NEW.DISP
    1   -0.0055     -0.0054     -0.0038      0.1000      0.0328
    2    0.0126      0.0123      0.0008      0.1384      0.0454
    3    0.0036      0.0035      0.0008     -0.2245     -0.0736
    4   -0.0317     -0.0310     -0.0064      0.2168      0.0711
    5   -0.0102     -0.0098      0.0021      0.1624      0.0533
    6    0.0243      0.0236      0.0003      0.1194      0.0392
    7    0.0098      0.0094     -0.0054      0.0494      0.0162
    8    0.0013      0.0012     -0.0021     -0.2582     -0.0846
    9    0.0017      0.0016     -0.0029      0.0141      0.0046
   10    0.0118      0.0116      0.0034      0.0626      0.0205
   11    0.0018      0.0017     -0.0009      0.8368      0.2744
   12    0.0011      0.0011      0.0020     -1.5250     -0.5000
   13    0.0094      0.0092      0.0005      0.1335      0.0438
   14    0.0014      0.0014      0.0012     -1.1249     -0.3688
   15    0.0187      0.0182     -0.0010     -0.0158     -0.0052
   16   -0.0110     -0.0108     -0.0016      0.3107      0.1019
   17   -0.0031     -0.0030      0.0004     -0.4189     -0.1374
   18    0.0235      0.0228      0.0018      0.1556      0.0510
   19    0.0008      0.0008      0.0006     -0.4271     -0.1400
   20    0.0085      0.0082     -0.0033      0.0160      0.0052
   21    0.0167      0.0163      0.0004      0.0960      0.0315
   22    0.0061      0.0059     -0.0014     -0.2820     -0.0924
   23   -0.0130     -0.0124      0.0076      0.3036      0.0995
   24   -0.0136     -0.0133     -0.0016      0.2772      0.0909
   25    0.0028      0.0026     -0.0030      0.4862      0.1594
   26   -0.0047     -0.0045      0.0017     -0.3366     -0.1104
   27   -0.0016     -0.0016      0.0011     -0.4599     -0.1508
   28   -0.0061     -0.0058      0.0039      0.0956      0.0313
   29   -0.0197     -0.0191     -0.0000      0.1571      0.0515
   30    0.0057      0.0055      0.0014      0.0175      0.0057
   31    0.0010      0.0010      0.0007     -0.3060     -0.1003
   32   -0.0214     -0.0209     -0.0041      0.3764      0.1234
   33   -0.0003     -0.0003     -0.0008      0.4448      0.1458
   34    0.0003      0.0003     -0.0002      0.7434      0.2437
   35    0.0000      0.0001      0.0007     -0.6881     -0.2256
   36   -0.0009     -0.0009      0.0003     -0.6019     -0.1973
   37   -0.0101     -0.0099     -0.0020      0.1354      0.0444
   38   -0.0070     -0.0068     -0.0008      0.2130      0.0698
 TTTTTTTTTTTTTTTTTTTTTTTTTTTTTT OPTI        TELAPSE     1755.82 TCPU     1374.00
 *******************************************************************************
 COORDINATE OPTIMIZATION - POINT    3
 *******************************************************************************
 LATTICE PARAMETERS (ANGSTROMS AND DEGREES) - BOHR = 0.5291772083 ANGSTROM
 PRIMITIVE CELL - CENTRING CODE 6/1 VOLUME=  2498.363116 - DENSITY  1.060 g/cm^3
         A              B              C           ALPHA      BETA       GAMMA 
    14.80634236    14.80634236    14.80634236   110.285563 109.065590 109.065590
 *******************************************************************************
 ATOMS IN THE ASYMMETRIC UNIT   15 - ATOMS IN THE UNIT CELL:  102
     ATOM                 X/A                 Y/B                 Z/C    
 *******************************************************************************
      1 T 230 ZN    5.000000000000E-01  2.500000000000E-01 -2.500000000000E-01
      2 F 230 ZN    5.000000000000E-01 -2.500000000000E-01  2.500000000000E-01
      3 T 230 ZN   -2.494753946411E-01  5.000000000000E-01  2.505246053589E-01
      4 F 230 ZN    2.494753946411E-01 -2.505246053589E-01  5.000000000000E-01
      5 F 230 ZN    2.494753946411E-01 -5.000000000000E-01 -2.505246053589E-01
      6 F 230 ZN   -2.494753946411E-01  2.505246053589E-01  5.000000000000E-01
      7 T   7 N    -3.755228498477E-01  2.806173548306E-01 -2.834458906613E-01
      8 F   7 N    -4.359367545081E-01 -9.207695918644E-02  2.834458906613E-01
      9 F   7 N     3.755228498477E-01  9.207695918644E-02 -3.438597953216E-01
     10 F   7 N     4.359367545081E-01 -2.806173548306E-01  3.438597953216E-01
     11 T   7 N    -2.835791108095E-01 -3.756760891354E-01  2.813274165121E-01
     12 T   7 N     2.801480032596E-01 -2.843492832275E-01 -3.760074817761E-01
     13 F   7 N     3.429964943525E-01  4.350934726784E-01 -2.813274165121E-01
     14 F   7 N    -9.165819854851E-02  2.843492832275E-01 -4.355027135129E-01
     15 F   7 N     2.835791108095E-01 -4.350934726784E-01 -9.209697832596E-02
     16 F   7 N     9.165819854851E-02 -3.438445149644E-01  3.760074817761E-01
     17 F   7 N    -3.429964943525E-01  3.756760891354E-01  9.209697832596E-02
     18 F   7 N    -2.801480032596E-01  3.438445149644E-01  4.355027135129E-01
     19 F   7 N     2.801480032596E-01 -3.760074817761E-01 -2.843492832275E-01
     20 F   7 N    -9.165819854851E-02 -4.355027135129E-01  2.843492832275E-01
     21 F   7 N     9.165819854851E-02  3.760074817761E-01 -3.438445149644E-01
     22 F   7 N    -2.801480032596E-01  4.355027135129E-01  3.438445149644E-01
     23 F   7 N    -3.755228498477E-01 -2.834458906613E-01  2.806173548306E-01
     24 F   7 N    -2.835791108095E-01  2.813274165121E-01 -3.756760891354E-01
     25 F   7 N     4.359367545081E-01  3.438597953216E-01 -2.806173548306E-01
     26 F   7 N     2.835791108095E-01 -9.209697832596E-02 -4.350934726784E-01
     27 F   7 N    -4.359367545081E-01  2.834458906613E-01 -9.207695918644E-02
     28 F   7 N    -3.429964943525E-01  9.209697832596E-02  3.756760891354E-01
     29 F   7 N     3.755228498477E-01 -3.438597953216E-01  9.207695918644E-02
     30 F   7 N     3.429964943525E-01 -2.813274165121E-01  4.350934726784E-01
     31 T  17 CL    4.977325519074E-01  1.456797171106E-01  4.967543315427E-01
     32 F  17 CL   -3.510746144321E-01  9.782203646558E-04 -4.967543315427E-01
     33 F  17 CL   -4.977325519074E-01 -9.782203646559E-04 -3.520528347968E-01
     34 F  17 CL    3.510746144321E-01 -1.456797171106E-01  3.520528347968E-01
     35 F  17 CL    4.977325519074E-01  4.967543315427E-01  1.456797171106E-01
     36 T  17 CL    1.453786051440E-01  4.960425246576E-01  4.960425246576E-01
     37 F  17 CL    3.510746144321E-01  3.520528347968E-01 -1.456797171106E-01
     38 F  17 CL    0.000000000000E+00 -4.960425246576E-01 -3.506639195136E-01
     39 F  17 CL   -4.977325519074E-01 -3.520528347968E-01 -9.782203646559E-04
     40 F  17 CL    0.000000000000E+00 -3.506639195136E-01 -4.960425246576E-01
     41 F  17 CL   -3.510746144321E-01 -4.967543315427E-01  9.782203646558E-04
     42 F  17 CL   -1.453786051440E-01  3.506639195136E-01  3.506639195136E-01
     43 T   6 C    -3.804109003247E-01  2.417732551567E-01 -3.807122940580E-01
     44 F   6 C    -3.775144507853E-01  3.013937333187E-04  3.807122940580E-01
     45 F   6 C     3.804109003247E-01 -3.013937333188E-04 -3.778158445186E-01
     46 F   6 C     3.775144507853E-01 -2.417732551567E-01  3.778158445186E-01
     47 F   6 C    -3.804109003247E-01 -3.807122940580E-01  2.417732551567E-01
     48 T   6 C     2.407522742275E-01 -3.814013478265E-01 -3.814013478265E-01
     49 F   6 C     3.775144507853E-01  3.778158445186E-01 -2.417732551567E-01
     50 F   6 C     0.000000000000E+00  3.814013478265E-01 -3.778463779460E-01
     51 F   6 C     3.804109003247E-01 -3.778158445186E-01 -3.013937333188E-04
     52 F   6 C     0.000000000000E+00 -3.778463779460E-01  3.814013478265E-01
     53 F   6 C    -3.775144507853E-01  3.807122940580E-01  3.013937333187E-04
     54 F   6 C    -2.407522742275E-01  3.778463779460E-01  3.778463779460E-01
     55 T   6 C    -2.647429620179E-01  3.489993889824E-01 -2.077317345151E-01
     56 F   6 C    -4.432688765025E-01 -5.701122750279E-02  2.077317345151E-01
     57 F   6 C     2.647429620179E-01  5.701122750279E-02 -3.862576489997E-01
     58 F   6 C     4.432688765025E-01 -3.489993889824E-01  3.862576489997E-01
     59 T   6 C    -2.083004916366E-01 -2.642149318431E-01  3.477797485760E-01
     60 T   6 C     3.481084229793E-01 -2.084667974177E-01 -2.646800564662E-01
     61 F   6 C     3.880053195808E-01  4.439197597874E-01 -3.477797485760E-01
     62 F   6 C    -5.621325904848E-02  2.084667974177E-01 -4.434247796030E-01
     63 F   6 C     2.083004916366E-01 -4.439197597874E-01 -5.591444020653E-02
     64 F   6 C     5.621325904848E-02 -3.872115205545E-01  2.646800564662E-01
     65 F   6 C    -3.880053195808E-01  2.642149318431E-01  5.591444020653E-02
     66 F   6 C    -3.481084229793E-01  3.872115205545E-01  4.434247796030E-01
     67 F   6 C     3.481084229793E-01 -2.646800564662E-01 -2.084667974177E-01
     68 F   6 C    -5.621325904848E-02 -4.434247796030E-01  2.084667974177E-01
     69 F   6 C     5.621325904848E-02  2.646800564662E-01 -3.872115205545E-01
     70 F   6 C    -3.481084229793E-01  4.434247796030E-01  3.872115205545E-01
     71 F   6 C    -2.647429620179E-01 -2.077317345151E-01  3.489993889824E-01
     72 F   6 C    -2.083004916366E-01  3.477797485760E-01 -2.642149318431E-01
     73 F   6 C     4.432688765025E-01  3.862576489997E-01 -3.489993889824E-01
     74 F   6 C     2.083004916366E-01 -5.591444020653E-02 -4.439197597874E-01
     75 F   6 C    -4.432688765025E-01  2.077317345151E-01 -5.701122750279E-02
     76 F   6 C    -3.880053195808E-01  5.591444020653E-02  2.642149318431E-01
     77 F   6 C     2.647429620179E-01 -3.862576489997E-01  5.701122750279E-02
     78 F   6 C     3.880053195808E-01 -3.477797485760E-01  4.439197597874E-01
     79 T   1 H    -2.356246594620E-01  3.919441970737E-01 -1.202945298732E-01
     80 F   1 H    -4.877612730531E-01 -1.153301295889E-01  1.202945298732E-01
     81 F   1 H     2.356246594620E-01  1.153301295889E-01 -3.724311434643E-01
     82 F   1 H     4.877612730531E-01 -3.919441970737E-01  3.724311434643E-01
     83 T   1 H    -1.210742035466E-01 -2.346897761266E-01  3.888861160116E-01
     84 T   1 H     3.906143253634E-01 -1.210855845393E-01 -2.350834681827E-01
     85 F   1 H     3.764241078618E-01  4.900396804419E-01 -3.888861160116E-01
     86 F   1 H    -1.139978836434E-01  1.210855845393E-01 -4.883000900973E-01
     87 F   1 H     1.210742035466E-01 -4.900396804419E-01 -1.136155725801E-01
     88 F   1 H     1.139978836434E-01 -3.743022064539E-01  2.350834681827E-01
     89 F   1 H    -3.764241078618E-01  2.346897761266E-01  1.136155725801E-01
     90 F   1 H    -3.906143253634E-01  3.743022064539E-01  4.883000900973E-01
     91 F   1 H     3.906143253634E-01 -2.350834681827E-01 -1.210855845393E-01
     92 F   1 H    -1.139978836434E-01 -4.883000900973E-01  1.210855845393E-01
     93 F   1 H     1.139978836434E-01  2.350834681827E-01 -3.743022064539E-01
     94 F   1 H    -3.906143253634E-01  4.883000900973E-01  3.743022064539E-01
     95 F   1 H    -2.356246594620E-01 -1.202945298732E-01  3.919441970737E-01
     96 F   1 H    -1.210742035466E-01  3.888861160116E-01 -2.346897761266E-01
     97 F   1 H     4.877612730531E-01  3.724311434643E-01 -3.919441970737E-01
     98 F   1 H     1.210742035466E-01 -1.136155725801E-01 -4.900396804419E-01
     99 F   1 H    -4.877612730531E-01  1.202945298732E-01 -1.153301295889E-01
    100 F   1 H    -3.764241078618E-01  1.136155725801E-01  2.346897761266E-01
    101 F   1 H     2.356246594620E-01 -3.724311434643E-01  1.153301295889E-01
    102 F   1 H     3.764241078618E-01 -3.888861160116E-01  4.900396804419E-01

 TRANSFORMATION MATRIX PRIMITIVE-CRYSTALLOGRAPHIC CELL
  0.0000  1.0000  1.0000  1.0000  0.0000  1.0000  1.0000  1.0000  0.0000

 *******************************************************************************
 CRYSTALLOGRAPHIC CELL (VOLUME=       4996.72623175)
         A              B              C           ALPHA      BETA       GAMMA 
    16.92463607    17.18237164    17.18237164    90.000000  90.000000  90.000000

 COORDINATES IN THE CRYSTALLOGRAPHIC CELL
     ATOM                 X/A                 Y/B                 Z/C    
 *******************************************************************************
      1 T 230 ZN    2.500000000000E-01  5.000000000000E-01 -1.060419189233E-21
      2 F 230 ZN    2.500000000000E-01  3.176685765142E-23  5.000000000000E-01
      3 T 230 ZN    0.000000000000E+00  2.505246053589E-01  5.000000000000E-01
      4 F 230 ZN   -5.000000000000E-01  3.176685765142E-23  2.494753946411E-01
      5 F 230 ZN   -5.000000000000E-01  2.494753946411E-01  5.470661165332E-17
      6 F 230 ZN    0.000000000000E+00  5.000000000000E-01  2.505246053589E-01
      7 T   7 N     1.863471570085E-01 -4.697930476698E-01  9.427019782209E-02
      8 F   7 N    -1.863471570085E-01  4.697930476698E-01  9.427019782209E-02
      9 F   7 N     1.863471570085E-01  4.697930476698E-01 -9.427019782209E-02
     10 F   7 N    -1.863471570085E-01 -4.697930476698E-01 -9.427019782209E-02
     11 T   7 N     9.461521909307E-02  1.867121974190E-01 -4.702913082285E-01
     12 T   7 N    -4.702523841316E-01  9.424490235554E-02  1.859031009040E-01
     13 F   7 N    -9.461521909307E-02 -1.867121974190E-01 -4.702913082285E-01
     14 F   7 N     4.702523841316E-01  9.424490235554E-02 -1.859031009040E-01
     15 F   7 N     9.461521909307E-02 -1.867121974190E-01  4.702913082285E-01
     16 F   7 N     4.702523841316E-01 -9.424490235554E-02  1.859031009040E-01
     17 F   7 N    -9.461521909307E-02  1.867121974190E-01  4.702913082285E-01
     18 F   7 N    -4.702523841316E-01 -9.424490235554E-02 -1.859031009040E-01
     19 F   7 N    -4.702523841316E-01  1.859031009040E-01  9.424490235554E-02
     20 F   7 N     4.702523841316E-01 -1.859031009040E-01  9.424490235554E-02
     21 F   7 N     4.702523841316E-01  1.859031009040E-01 -9.424490235554E-02
     22 F   7 N    -4.702523841316E-01 -1.859031009040E-01 -9.424490235554E-02
     23 F   7 N     1.863471570085E-01  9.427019782209E-02 -4.697930476698E-01
     24 F   7 N     9.461521909307E-02 -4.702913082285E-01  1.867121974190E-01
     25 F   7 N    -1.863471570085E-01 -9.427019782209E-02 -4.697930476698E-01
     26 F   7 N     9.461521909307E-02  4.702913082285E-01 -1.867121974190E-01
     27 F   7 N    -1.863471570085E-01  9.427019782209E-02  4.697930476698E-01
     28 F   7 N    -9.461521909307E-02  4.702913082285E-01  1.867121974190E-01
     29 F   7 N     1.863471570085E-01 -9.427019782209E-02  4.697930476698E-01
     30 F   7 N    -9.461521909307E-02 -4.702913082285E-01 -1.867121974190E-01
     31 T  17 CL    7.235074837299E-02  4.244035831697E-01  7.332896873765E-02
     32 F  17 CL   -7.235074837299E-02 -4.244035831697E-01  7.332896873765E-02
     33 F  17 CL    7.235074837299E-02 -4.244035831697E-01 -7.332896873765E-02
     34 F  17 CL   -7.235074837299E-02  4.244035831697E-01 -7.332896873765E-02
     35 F  17 CL    7.235074837299E-02  7.332896873765E-02  4.244035831697E-01
     36 T  17 CL    4.233532220856E-01  7.268930257198E-02  7.268930257198E-02
     37 F  17 CL   -7.235074837299E-02 -7.332896873765E-02  4.244035831697E-01
     38 F  17 CL   -4.233532220856E-01  7.268930257198E-02 -7.268930257198E-02
     39 F  17 CL    7.235074837299E-02 -7.332896873765E-02 -4.244035831697E-01
     40 F  17 CL   -4.233532220856E-01 -7.268930257198E-02  7.268930257198E-02
     41 F  17 CL   -7.235074837299E-02  7.332896873765E-02 -4.244035831697E-01
     42 F  17 CL    4.233532220856E-01 -7.268930257198E-02 -7.268930257198E-02
     43 T   6 C     1.207359307117E-01  4.985517752303E-01  1.210373244450E-01
     44 F   6 C    -1.207359307117E-01 -4.985517752303E-01  1.210373244450E-01
     45 F   6 C     1.207359307117E-01 -4.985517752303E-01 -1.210373244450E-01
     46 F   6 C    -1.207359307117E-01  4.985517752303E-01 -1.210373244450E-01
     47 F   6 C     1.207359307117E-01  1.210373244450E-01  4.985517752303E-01
     48 T   6 C     4.982225150597E-01  1.203761371138E-01  1.203761371138E-01
     49 F   6 C    -1.207359307117E-01 -1.210373244450E-01  4.985517752303E-01
     50 F   6 C    -4.982225150597E-01  1.203761371138E-01 -1.203761371138E-01
     51 F   6 C     1.207359307117E-01 -1.210373244450E-01 -4.985517752303E-01
     52 F   6 C    -4.982225150597E-01 -1.203761371138E-01  1.203761371138E-01
     53 F   6 C    -1.207359307117E-01  1.210373244450E-01 -4.985517752303E-01
     54 F   6 C     4.982225150597E-01 -1.203761371138E-01 -1.203761371138E-01
     55 T   6 C    -2.969946917574E-01  8.926295724231E-02 -3.540059192602E-01
     56 F   6 C     2.969946917574E-01 -8.926295724231E-02 -3.540059192602E-01
     57 F   6 C    -2.969946917574E-01 -8.926295724231E-02  3.540059192602E-01
     58 F   6 C     2.969946917574E-01  8.926295724231E-02  3.540059192602E-01
     59 T   6 C    -3.540673458152E-01 -2.981529056087E-01  8.985241397213E-02
     60 T   6 C     8.937236156839E-02 -3.540524180346E-01 -2.978391589861E-01
     61 F   6 C     3.540673458152E-01  2.981529056087E-01  8.985241397213E-02
     62 F   6 C    -8.937236156839E-02 -3.540524180346E-01  2.978391589861E-01
     63 F   6 C    -3.540673458152E-01  2.981529056087E-01 -8.985241397213E-02
     64 F   6 C    -8.937236156839E-02  3.540524180346E-01 -2.978391589861E-01
     65 F   6 C     3.540673458152E-01 -2.981529056087E-01 -8.985241397213E-02
     66 F   6 C     8.937236156839E-02  3.540524180346E-01  2.978391589861E-01
     67 F   6 C     8.937236156839E-02 -2.978391589861E-01 -3.540524180346E-01
     68 F   6 C    -8.937236156839E-02  2.978391589861E-01 -3.540524180346E-01
     69 F   6 C    -8.937236156839E-02 -2.978391589861E-01  3.540524180346E-01
     70 F   6 C     8.937236156839E-02  2.978391589861E-01  3.540524180346E-01
     71 F   6 C    -2.969946917574E-01 -3.540059192602E-01  8.926295724231E-02
     72 F   6 C    -3.540673458152E-01  8.985241397213E-02 -2.981529056087E-01
     73 F   6 C     2.969946917574E-01  3.540059192602E-01  8.926295724231E-02
     74 F   6 C    -3.540673458152E-01 -8.985241397213E-02  2.981529056087E-01
     75 F   6 C     2.969946917574E-01 -3.540059192602E-01 -8.926295724231E-02
     76 F   6 C     3.540673458152E-01 -8.985241397213E-02 -2.981529056087E-01
     77 F   6 C    -2.969946917574E-01  3.540059192602E-01 -8.926295724231E-02
     78 F   6 C     3.540673458152E-01  8.985241397213E-02  2.981529056087E-01
     79 T   1 H    -2.463628366687E-01  1.260683067955E-01 -3.616929662576E-01
     80 F   1 H     2.463628366687E-01 -1.260683067955E-01 -3.616929662576E-01
     81 F   1 H    -2.463628366687E-01 -1.260683067955E-01  3.616929662576E-01
     82 F   1 H     2.463628366687E-01  1.260683067955E-01  3.616929662576E-01
     83 T   1 H    -3.623647282842E-01 -2.487491557042E-01  1.276749521576E-01
     84 T   1 H     1.266083109573E-01 -3.616917791400E-01 -2.476938954966E-01
     85 F   1 H     3.623647282842E-01  2.487491557042E-01  1.276749521576E-01
     86 F   1 H    -1.266083109573E-01 -3.616917791400E-01  2.476938954966E-01
     87 F   1 H    -3.623647282842E-01  2.487491557042E-01 -1.276749521576E-01
     88 F   1 H    -1.266083109573E-01  3.616917791400E-01 -2.476938954966E-01
     89 F   1 H     3.623647282842E-01 -2.487491557042E-01 -1.276749521576E-01
     90 F   1 H     1.266083109573E-01  3.616917791400E-01  2.476938954966E-01
     91 F   1 H     1.266083109573E-01 -2.476938954966E-01 -3.616917791400E-01
     92 F   1 H    -1.266083109573E-01  2.476938954966E-01 -3.616917791400E-01
     93 F   1 H    -1.266083109573E-01 -2.476938954966E-01  3.616917791400E-01
     94 F   1 H     1.266083109573E-01  2.476938954966E-01  3.616917791400E-01
     95 F   1 H    -2.463628366687E-01 -3.616929662576E-01  1.260683067955E-01
     96 F   1 H    -3.623647282842E-01  1.276749521576E-01 -2.487491557042E-01
     97 F   1 H     2.463628366687E-01  3.616929662576E-01  1.260683067955E-01
     98 F   1 H    -3.623647282842E-01 -1.276749521576E-01  2.487491557042E-01
     99 F   1 H     2.463628366687E-01 -3.616929662576E-01 -1.260683067955E-01
    100 F   1 H     3.623647282842E-01 -1.276749521576E-01 -2.487491557042E-01
    101 F   1 H    -2.463628366687E-01  3.616929662576E-01 -1.260683067955E-01
    102 F   1 H     3.623647282842E-01  1.276749521576E-01  2.487491557042E-01

 T = ATOM BELONGING TO THE ASYMMETRIC UNIT

 TOTAL ENERGY(DFT)(AU)( 17) -9.5864515165990E+03     DE (AU)    1.893E-03

 SYMMETRY ALLOWED FORCES  (COORDINATE, FORCE)

    1  3.5225413E-03    2 -3.2043152E-03    3 -6.4468070E-03    4  1.5391406E-02
    5  1.1460665E-02    6  2.4128575E-03    7 -1.8493528E-02    8 -1.2447970E-02
    9  1.5500108E-03   10 -4.5572605E-03   11 -4.0264744E-03   12  1.0877860E-02
   13 -1.8856619E-03   14  6.3937475E-03   15 -6.4325197E-03   16 -1.8387413E-04
   17  1.0436625E-02   18 -1.3591627E-02   19  7.3536655E-03   20 -5.2173292E-03
   21 -4.2996865E-03   22 -6.2749213E-03   23  2.7770845E-03   24  3.5238683E-04
   25 -6.9894721E-03   26  1.2590306E-02   27  4.9659414E-03   28  5.2700211E-04
   29  8.5520388E-03   30 -2.6797721E-03   31 -9.1979449E-04   32  9.6227479E-03
   33 -1.6559156E-03   34 -2.4182630E-03   35  2.3748723E-03   36  1.5530109E-03
   37  4.4689060E-03   38  2.7647667E-03

 GRADIENT NORM     0.045495  GRADIENT THRESHOLD     0.500000

 PREDICTED ENERGY CHANGE    -0.161E-01
 SCSCSCSCSCSCSCSCSCSCSCSCSCSCSCSCSCSCSCSCSCSCSCSCSCSCSCSCSCSCSCSCSCSCSCSCSCSCSC
 DISPLACEMENT SCALED BY  0.3791
 NO CONVERGENCE TESTS PERFORMED
           GRADIENT INFORMATIONS AT   --    PREDICTED POINT WRT CURR.POINT
   I  PREV.GRAD   CURR.GRAD   PRED.POINT  OLD.DISP NEW.DISP
    1   -0.0054     -0.0035     -0.0047      0.1017      0.0385
    2    0.0123      0.0032      0.0087      0.0890      0.0337
    3    0.0035      0.0064      0.0047     -0.1387     -0.0526
    4   -0.0310     -0.0154     -0.0248      0.1776      0.0673
    5   -0.0098     -0.0115     -0.0105      0.0875      0.0332
    6    0.0236     -0.0024      0.0132      0.0359      0.0136
    7    0.0094      0.0185      0.0130      0.1494      0.0566
    8    0.0012      0.0124      0.0057     -0.1304     -0.0494
    9    0.0016     -0.0016      0.0003      0.0004      0.0002
   10    0.0116      0.0046      0.0088      0.0251      0.0095
   11    0.0017      0.0040      0.0026     -0.3319     -0.1258
   12    0.0011     -0.0109     -0.0037      1.3191      0.5000
   13    0.0092      0.0019      0.0063     -0.0731     -0.0277
   14    0.0014     -0.0064     -0.0017      0.7739      0.2933
   15    0.0182      0.0064      0.0135     -0.1643     -0.0623
   16   -0.0108      0.0002     -0.0064     -0.0301     -0.0114
   17   -0.0030     -0.0104     -0.0060      0.3770      0.1429
   18    0.0228      0.0136      0.0192      0.0819      0.0310
   19    0.0008     -0.0074     -0.0025      0.1432      0.0543
   20    0.0082      0.0052      0.0070     -0.0354     -0.0134
   21    0.0163      0.0043      0.0115      0.0991      0.0376
   22    0.0059      0.0063      0.0061     -0.3095     -0.1173
   23   -0.0124     -0.0028     -0.0086      0.2507      0.0950
   24   -0.0133     -0.0004     -0.0081      0.1230      0.0466
   25    0.0026      0.0070      0.0044      0.2687      0.1018
   26   -0.0045     -0.0126     -0.0077     -0.0607     -0.0230
   27   -0.0016     -0.0050     -0.0029     -0.3111     -0.1179
   28   -0.0058     -0.0005     -0.0037      0.0621      0.0236
   29   -0.0191     -0.0086     -0.0149      0.1044      0.0396
   30    0.0055      0.0027      0.0044      0.1114      0.0422
   31    0.0010      0.0009      0.0010     -0.5707     -0.2163
   32   -0.0209     -0.0096     -0.0164      0.3335      0.1264
   33   -0.0003      0.0017      0.0005      0.1505      0.0570
   34    0.0003      0.0024      0.0011      0.3302      0.1252
   35    0.0001     -0.0024     -0.0009     -0.1197     -0.0454
   36   -0.0009     -0.0016     -0.0012     -0.4252     -0.1612
   37   -0.0099     -0.0045     -0.0077      0.0995      0.0377
   38   -0.0068     -0.0028     -0.0052      0.1538      0.0583
 TTTTTTTTTTTTTTTTTTTTTTTTTTTTTT OPTI        TELAPSE     2253.37 TCPU     1719.31
 *******************************************************************************
 COORDINATE OPTIMIZATION - POINT    4
 *******************************************************************************
 LATTICE PARAMETERS (ANGSTROMS AND DEGREES) - BOHR = 0.5291772083 ANGSTROM
 PRIMITIVE CELL - CENTRING CODE 6/1 VOLUME=  2498.363116 - DENSITY  1.060 g/cm^3
         A              B              C           ALPHA      BETA       GAMMA 
    14.80634236    14.80634236    14.80634236   110.285563 109.065590 109.065590
 *******************************************************************************
 ATOMS IN THE ASYMMETRIC UNIT   15 - ATOMS IN THE UNIT CELL:  102
     ATOM                 X/A                 Y/B                 Z/C    
 *******************************************************************************
      1 T 230 ZN    5.000000000000E-01  2.500000000000E-01 -2.500000000000E-01
      2 F 230 ZN    5.000000000000E-01 -2.500000000000E-01  2.500000000000E-01
      3 T 230 ZN   -2.488818424169E-01  5.000000000000E-01  2.511181575831E-01
      4 F 230 ZN    2.488818424169E-01 -2.511181575831E-01  5.000000000000E-01
      5 F 230 ZN    2.488818424169E-01 -5.000000000000E-01 -2.511181575831E-01
      6 F 230 ZN   -2.488818424169E-01  2.511181575831E-01  5.000000000000E-01
      7 T   7 N    -3.748139085103E-01  2.804356597009E-01 -2.824081876880E-01
      8 F   7 N    -4.371561526111E-01 -9.240572082236E-02  2.824081876880E-01
      9 F   7 N     3.748139085103E-01  9.240572082236E-02 -3.447504317887E-01
     10 F   7 N     4.371561526111E-01 -2.804356597009E-01  3.447504317887E-01
     11 T   7 N    -2.826655185975E-01 -3.750539761674E-01  2.822038073308E-01
     12 T   7 N     2.796004518771E-01 -2.842681242363E-01 -3.758551824152E-01
     13 F   7 N     3.427422165018E-01  4.351306740717E-01 -2.822038073308E-01
     14 F   7 N    -9.158705817885E-02  2.842681242363E-01 -4.361314238866E-01
     15 F   7 N     2.826655185975E-01 -4.351306740717E-01 -9.238845756996E-02
     16 F   7 N     9.158705817885E-02 -3.445443657078E-01  3.758551824152E-01
     17 F   7 N    -3.427422165018E-01  3.750539761674E-01  9.238845756996E-02
     18 F   7 N    -2.796004518771E-01  3.445443657078E-01  4.361314238866E-01
     19 F   7 N     2.796004518771E-01 -3.758551824152E-01 -2.842681242363E-01
     20 F   7 N    -9.158705817885E-02 -4.361314238866E-01  2.842681242363E-01
     21 F   7 N     9.158705817885E-02  3.758551824152E-01 -3.445443657078E-01
     22 F   7 N    -2.796004518771E-01  4.361314238866E-01  3.445443657078E-01
     23 F   7 N    -3.748139085103E-01 -2.824081876880E-01  2.804356597009E-01
     24 F   7 N    -2.826655185975E-01  2.822038073308E-01 -3.750539761674E-01
     25 F   7 N     4.371561526111E-01  3.447504317887E-01 -2.804356597009E-01
     26 F   7 N     2.826655185975E-01 -9.238845756996E-02 -4.351306740717E-01
     27 F   7 N    -4.371561526111E-01  2.824081876880E-01 -9.240572082236E-02
     28 F   7 N    -3.427422165018E-01  9.238845756996E-02  3.750539761674E-01
     29 F   7 N     3.748139085103E-01 -3.447504317887E-01  9.240572082236E-02
     30 F   7 N     3.427422165018E-01 -2.822038073308E-01  4.351306740717E-01
     31 T  17 CL    4.981598672926E-01  1.521768346298E-01  4.963701372675E-01
     32 F  17 CL   -3.441933026378E-01  1.789730025089E-03 -4.963701372675E-01
     33 F  17 CL   -4.981598672926E-01 -1.789730025089E-03 -3.459830326629E-01
     34 F  17 CL    3.441933026378E-01 -1.521768346298E-01  3.459830326629E-01
     35 F  17 CL    4.981598672926E-01  4.963701372675E-01  1.521768346298E-01
     36 T  17 CL    1.498112960722E-01  4.948163699242E-01  4.948163699242E-01
     37 F  17 CL    3.441933026378E-01  3.459830326629E-01 -1.521768346298E-01
     38 F  17 CL    0.000000000000E+00 -4.948163699242E-01 -3.450050738521E-01
     39 F  17 CL   -4.981598672926E-01 -3.459830326629E-01 -1.789730025089E-03
     40 F  17 CL    0.000000000000E+00 -3.450050738521E-01 -4.948163699242E-01
     41 F  17 CL   -3.441933026378E-01 -4.963701372675E-01  1.789730025089E-03
     42 F  17 CL   -1.498112960722E-01  3.450050738521E-01  3.450050738521E-01
     43 T   6 C    -3.796801243443E-01  2.439322458330E-01 -3.802201003762E-01
     44 F   6 C    -3.758476537908E-01  5.399760319169E-04  3.802201003762E-01
     45 F   6 C     3.796801243443E-01 -5.399760319169E-04 -3.763876298227E-01
     46 F   6 C     3.758476537908E-01 -2.439322458330E-01  3.763876298227E-01
     47 F   6 C    -3.796801243443E-01 -3.802201003762E-01  2.439322458330E-01
     48 T   6 C     2.415487635345E-01 -3.816645726399E-01 -3.816645726399E-01
     49 F   6 C     3.758476537908E-01  3.763876298227E-01 -2.439322458330E-01
     50 F   6 C     0.000000000000E+00  3.816645726399E-01 -3.767866638256E-01
     51 F   6 C     3.796801243443E-01 -3.763876298227E-01 -5.399760319169E-04
     52 F   6 C     0.000000000000E+00 -3.767866638256E-01  3.816645726399E-01
     53 F   6 C    -3.758476537908E-01  3.802201003762E-01  5.399760319169E-04
     54 F   6 C    -2.415487635345E-01  3.767866638256E-01  3.767866638256E-01
     55 T   6 C    -2.640605723023E-01  3.481662508971E-01 -2.062690712945E-01
     56 F   6 C    -4.455646778084E-01 -5.779150100782E-02  2.062690712945E-01
     57 F   6 C     2.640605723023E-01  5.779150100782E-02 -3.877731768005E-01
     58 F   6 C     4.455646778084E-01 -3.481662508971E-01  3.877731768005E-01
     59 T   6 C    -2.074387517511E-01 -2.630342635013E-01  3.474251638426E-01
     60 T   6 C     3.470351940995E-01 -2.078304188268E-01 -2.640529919589E-01
     61 F   6 C     3.895405726561E-01  4.451360844063E-01 -3.474251638426E-01
     62 F   6 C    -5.622257313209E-02  2.078304188268E-01 -4.451343870738E-01
     63 F   6 C     2.074387517511E-01 -4.451360844063E-01 -5.559551175019E-02
     64 F   6 C     5.622257313209E-02 -3.889118139417E-01  2.640529919589E-01
     65 F   6 C    -3.895405726561E-01  2.630342635013E-01  5.559551175019E-02
     66 F   6 C    -3.470351940995E-01  3.889118139417E-01  4.451343870738E-01
     67 F   6 C     3.470351940995E-01 -2.640529919589E-01 -2.078304188268E-01
     68 F   6 C    -5.622257313209E-02 -4.451343870738E-01  2.078304188268E-01
     69 F   6 C     5.622257313209E-02  2.640529919589E-01 -3.889118139417E-01
     70 F   6 C    -3.470351940995E-01  4.451343870738E-01  3.889118139417E-01
     71 F   6 C    -2.640605723023E-01 -2.062690712945E-01  3.481662508971E-01
     72 F   6 C    -2.074387517511E-01  3.474251638426E-01 -2.630342635013E-01
     73 F   6 C     4.455646778084E-01  3.877731768005E-01 -3.481662508971E-01
     74 F   6 C     2.074387517511E-01 -5.559551175019E-02 -4.451360844063E-01
     75 F   6 C    -4.455646778084E-01  2.062690712945E-01 -5.779150100782E-02
     76 F   6 C    -3.895405726561E-01  5.559551175019E-02  2.630342635013E-01
     77 F   6 C     2.640605723023E-01 -3.877731768005E-01  5.779150100782E-02
     78 F   6 C     3.895405726561E-01 -3.474251638426E-01  4.451360844063E-01
     79 T   1 H    -2.350820312490E-01  3.900286134141E-01 -1.183520661476E-01
     80 F   1 H    -4.916193204383E-01 -1.167299651014E-01  1.183520661476E-01
     81 F   1 H     2.350820312490E-01  1.167299651014E-01 -3.748893553369E-01
     82 F   1 H     4.916193204383E-01 -3.900286134141E-01  3.748893553369E-01
     83 T   1 H    -1.201500791673E-01 -2.333721473051E-01  3.881850282200E-01
     84 T   1 H     3.892041583258E-01 -1.201089346876E-01 -2.341610248360E-01
     85 F   1 H     3.784428244748E-01  4.916648926126E-01 -3.881850282200E-01
     86 F   1 H    -1.140520901484E-01  1.201089346876E-01 -4.906869069866E-01
     87 F   1 H     1.201500791673E-01 -4.916648926126E-01 -1.132220681378E-01
     88 F   1 H     1.140520901484E-01 -3.766348168382E-01  2.341610248360E-01
     89 F   1 H    -3.784428244748E-01  2.333721473051E-01  1.132220681378E-01
     90 F   1 H    -3.892041583258E-01  3.766348168382E-01  4.906869069866E-01
     91 F   1 H     3.892041583258E-01 -2.341610248360E-01 -1.201089346876E-01
     92 F   1 H    -1.140520901484E-01 -4.906869069866E-01  1.201089346876E-01
     93 F   1 H     1.140520901484E-01  2.341610248360E-01 -3.766348168382E-01
     94 F   1 H    -3.892041583258E-01  4.906869069866E-01  3.766348168382E-01
     95 F   1 H    -2.350820312490E-01 -1.183520661476E-01  3.900286134141E-01
     96 F   1 H    -1.201500791673E-01  3.881850282200E-01 -2.333721473051E-01
     97 F   1 H     4.916193204383E-01  3.748893553369E-01 -3.900286134141E-01
     98 F   1 H     1.201500791673E-01 -1.132220681378E-01 -4.916648926126E-01
     99 F   1 H    -4.916193204383E-01  1.183520661476E-01 -1.167299651014E-01
    100 F   1 H    -3.784428244748E-01  1.132220681378E-01  2.333721473051E-01
    101 F   1 H     2.350820312490E-01 -3.748893553369E-01  1.167299651014E-01
    102 F   1 H     3.784428244748E-01 -3.881850282200E-01  4.916648926126E-01

 TRANSFORMATION MATRIX PRIMITIVE-CRYSTALLOGRAPHIC CELL
  0.0000  1.0000  1.0000  1.0000  0.0000  1.0000  1.0000  1.0000  0.0000

 *******************************************************************************
 CRYSTALLOGRAPHIC CELL (VOLUME=       4996.72623175)
         A              B              C           ALPHA      BETA       GAMMA 
    16.92463607    17.18237164    17.18237164    90.000000  90.000000  90.000000

 COORDINATES IN THE CRYSTALLOGRAPHIC CELL
     ATOM                 X/A                 Y/B                 Z/C    
 *******************************************************************************
      1 T 230 ZN    2.500000000000E-01  5.000000000000E-01 -6.171199836577E-21
      2 F 230 ZN    2.500000000000E-01  1.340760351058E-22  5.000000000000E-01
      3 T 230 ZN    0.000000000000E+00  2.511181575831E-01  5.000000000000E-01
      4 F 230 ZN   -5.000000000000E-01  1.340760351058E-22  2.488818424169E-01
      5 F 230 ZN   -5.000000000000E-01  2.488818424169E-01  5.470150087267E-17
      6 F 230 ZN    0.000000000000E+00  5.000000000000E-01  2.511181575831E-01
      7 T   7 N     1.864206902617E-01 -4.688288779496E-01  9.401496943929E-02
      8 F   7 N    -1.864206902617E-01  4.688288779496E-01  9.401496943929E-02
      9 F   7 N     1.864206902617E-01  4.688288779496E-01 -9.401496943929E-02
     10 F   7 N    -1.864206902617E-01 -4.688288779496E-01 -9.401496943929E-02
     11 T   7 N     9.490767488042E-02  1.872961324504E-01 -4.699616510478E-01
     12 T   7 N    -4.698618792643E-01  9.400669684910E-02  1.855937550280E-01
     13 F   7 N    -9.490767488042E-02 -1.872961324504E-01 -4.699616510478E-01
     14 F   7 N     4.698618792643E-01  9.400669684910E-02 -1.855937550280E-01
     15 F   7 N     9.490767488042E-02 -1.872961324504E-01  4.699616510478E-01
     16 F   7 N     4.698618792643E-01 -9.400669684910E-02  1.855937550280E-01
     17 F   7 N    -9.490767488042E-02  1.872961324504E-01  4.699616510478E-01
     18 F   7 N    -4.698618792643E-01 -9.400669684910E-02 -1.855937550280E-01
     19 F   7 N    -4.698618792643E-01  1.855937550280E-01  9.400669684910E-02
     20 F   7 N     4.698618792643E-01 -1.855937550280E-01  9.400669684910E-02
     21 F   7 N     4.698618792643E-01  1.855937550280E-01 -9.400669684910E-02
     22 F   7 N    -4.698618792643E-01 -1.855937550280E-01 -9.400669684910E-02
     23 F   7 N     1.864206902617E-01  9.401496943929E-02 -4.688288779496E-01
     24 F   7 N     9.490767488042E-02 -4.699616510478E-01  1.872961324504E-01
     25 F   7 N    -1.864206902617E-01 -9.401496943929E-02 -4.688288779496E-01
     26 F   7 N     9.490767488042E-02  4.699616510478E-01 -1.872961324504E-01
     27 F   7 N    -1.864206902617E-01  9.401496943929E-02  4.688288779496E-01
     28 F   7 N    -9.490767488042E-02  4.699616510478E-01  1.872961324504E-01
     29 F   7 N     1.864206902617E-01 -9.401496943929E-02  4.688288779496E-01
     30 F   7 N    -9.490767488042E-02 -4.699616510478E-01 -1.872961324504E-01
     31 T  17 CL    7.519355230234E-02  4.211765849652E-01  7.698328232742E-02
     32 F  17 CL   -7.519355230234E-02 -4.211765849652E-01  7.698328232742E-02
     33 F  17 CL    7.519355230234E-02 -4.211765849652E-01 -7.698328232742E-02
     34 F  17 CL   -7.519355230234E-02  4.211765849652E-01 -7.698328232742E-02
     35 F  17 CL    7.519355230234E-02  7.698328232742E-02  4.211765849652E-01
     36 T  17 CL    4.199107218882E-01  7.490564803609E-02  7.490564803609E-02
     37 F  17 CL   -7.519355230234E-02 -7.698328232742E-02  4.211765849652E-01
     38 F  17 CL   -4.199107218882E-01  7.490564803609E-02 -7.490564803609E-02
     39 F  17 CL    7.519355230234E-02 -7.698328232742E-02 -4.211765849652E-01
     40 F  17 CL   -4.199107218882E-01 -7.490564803609E-02  7.490564803609E-02
     41 F  17 CL   -7.519355230234E-02  7.698328232742E-02 -4.211765849652E-01
     42 F  17 CL    4.199107218882E-01 -7.490564803609E-02 -7.490564803609E-02
     43 T   6 C     1.216961349006E-01  4.980837647233E-01  1.222361109325E-01
     44 F   6 C    -1.216961349006E-01 -4.980837647233E-01  1.222361109325E-01
     45 F   6 C     1.216961349006E-01 -4.980837647233E-01 -1.222361109325E-01
     46 F   6 C    -1.216961349006E-01  4.980837647233E-01 -1.222361109325E-01
     47 F   6 C     1.216961349006E-01  1.222361109325E-01  4.980837647233E-01
     48 T   6 C     4.975610455928E-01  1.207743817672E-01  1.207743817672E-01
     49 F   6 C    -1.216961349006E-01 -1.222361109325E-01  4.980837647233E-01
     50 F   6 C    -4.975610455928E-01  1.207743817672E-01 -1.207743817672E-01
     51 F   6 C     1.216961349006E-01 -1.222361109325E-01 -4.980837647233E-01
     52 F   6 C    -4.975610455928E-01 -1.207743817672E-01  1.207743817672E-01
     53 F   6 C    -1.216961349006E-01  1.222361109325E-01 -4.980837647233E-01
     54 F   6 C     4.975610455928E-01 -1.207743817672E-01 -1.207743817672E-01
     55 T   6 C    -2.970211240475E-01  9.075205275302E-02 -3.548126250553E-01
     56 F   6 C     2.970211240475E-01 -9.075205275302E-02 -3.548126250553E-01
     57 F   6 C    -2.970211240475E-01 -9.075205275302E-02  3.548126250553E-01
     58 F   6 C     2.970211240475E-01  9.075205275302E-02  3.548126250553E-01
     59 T   6 C    -3.540851739538E-01 -2.984896622036E-01  9.105091045253E-02
     60 T   6 C     9.054069755745E-02 -3.545936895163E-01 -2.983711163842E-01
     61 F   6 C     3.540851739538E-01  2.984896622036E-01  9.105091045253E-02
     62 F   6 C    -9.054069755745E-02 -3.545936895163E-01  2.983711163842E-01
     63 F   6 C    -3.540851739538E-01  2.984896622036E-01 -9.105091045253E-02
     64 F   6 C    -9.054069755745E-02  3.545936895163E-01 -2.983711163842E-01
     65 F   6 C     3.540851739538E-01 -2.984896622036E-01 -9.105091045253E-02
     66 F   6 C     9.054069755745E-02  3.545936895163E-01  2.983711163842E-01
     67 F   6 C     9.054069755745E-02 -2.983711163842E-01 -3.545936895163E-01
     68 F   6 C    -9.054069755745E-02  2.983711163842E-01 -3.545936895163E-01
     69 F   6 C    -9.054069755745E-02 -2.983711163842E-01  3.545936895163E-01
     70 F   6 C     9.054069755745E-02  2.983711163842E-01  3.545936895163E-01
     71 F   6 C    -2.970211240475E-01 -3.548126250553E-01  9.075205275302E-02
     72 F   6 C    -3.540851739538E-01  9.105091045253E-02 -2.984896622036E-01
     73 F   6 C     2.970211240475E-01  3.548126250553E-01  9.075205275302E-02
     74 F   6 C    -3.540851739538E-01 -9.105091045253E-02  2.984896622036E-01
     75 F   6 C     2.970211240475E-01 -3.548126250553E-01 -9.075205275302E-02
     76 F   6 C     3.540851739538E-01 -9.105091045253E-02 -2.984896622036E-01
     77 F   6 C    -2.970211240475E-01  3.548126250553E-01 -9.075205275302E-02
     78 F   6 C     3.540851739538E-01  9.105091045253E-02  2.984896622036E-01
     79 T   1 H    -2.466207107423E-01  1.282686445947E-01 -3.633506758436E-01
     80 F   1 H     2.466207107423E-01 -1.282686445947E-01 -3.633506758436E-01
     81 F   1 H    -2.466207107423E-01 -1.282686445947E-01  3.633506758436E-01
     82 F   1 H     2.466207107423E-01  1.282686445947E-01  3.633506758436E-01
     83 T   1 H    -3.625185199589E-01 -2.492964518211E-01  1.291463726538E-01
     84 T   1 H     1.282629410753E-01 -3.624239659113E-01 -2.483718757629E-01
     85 F   1 H     3.625185199589E-01  2.492964518211E-01  1.291463726538E-01
     86 F   1 H    -1.282629410753E-01 -3.624239659113E-01  2.483718757629E-01
     87 F   1 H    -3.625185199589E-01  2.492964518211E-01 -1.291463726538E-01
     88 F   1 H    -1.282629410753E-01  3.624239659113E-01 -2.483718757629E-01
     89 F   1 H     3.625185199589E-01 -2.492964518211E-01 -1.291463726538E-01
     90 F   1 H     1.282629410753E-01  3.624239659113E-01  2.483718757629E-01
     91 F   1 H     1.282629410753E-01 -2.483718757629E-01 -3.624239659113E-01
     92 F   1 H    -1.282629410753E-01  2.483718757629E-01 -3.624239659113E-01
     93 F   1 H    -1.282629410753E-01 -2.483718757629E-01  3.624239659113E-01
     94 F   1 H     1.282629410753E-01  2.483718757629E-01  3.624239659113E-01
     95 F   1 H    -2.466207107423E-01 -3.633506758436E-01  1.282686445947E-01
[truncated: 3,008,564 more chars]
