# Supplementary material for: Structure–Property Relationship of Piezoelectric Properties in Zeolitic Imidazolate Frameworks: A Computational Study
Source: ACS Appl Mater Interfaces. 2022 Nov 2;14(45):50803–14. doi: 10.1021/acsami.2c13506 (PMC9674201; doi:10.1021/acsami.2c13506)
Supplement: Supplementary file 5 — am2c13506_si_005.zip [file am2c13506_si_005.zip › Outputfiles_crystal17/ZIF-Cl/Piezoelectric_results/Elapiezo_PBE0-D3.out]

ZIFCl_start
EXTERNAL
ELAPIEZO
PRINT
END
END
6 5
0 0 6 2.0 1.00
  0.4563240000D+04  0.1966650000D-02
  0.6820240000D+03  0.1523060000D-01
  0.1549730000D+03  0.7612690000D-01
  0.4445530000D+02  0.2608010000D+00
  0.1302900000D+02  0.6164620000D+00
  0.1827730000D+01  0.2210060000D+00
0 1 3 4.0 1.00
  0.2096420000D+02  0.1146600000D+00  0.4024870000D-01
  0.4803310000D+01  0.9199990000D+00  0.2375940000D+00
  0.1459330000D+01 -0.3030680000D-02  0.8158540000D+00
0 1 1 0.0 1.00
  0.4834560000D+00  0.1000000000D+01  0.1000000000D+01
0 1 1 0.0 1.00
  0.1455850000D+00  0.1000000000D+01  0.1000000000D+01
0 3 1 0.0 1.00
  0.6260000000D+00  0.1000000000D+01
7 5
0 0 6 2.0 1.00
  0.6293480000D+04  0.1969790000D-02
  0.9490440000D+03  0.1496130000D-01
  0.2187760000D+03  0.7350060000D-01
  0.6369160000D+02  0.2489370000D+00
  0.1882820000D+02  0.6024600000D+00
  0.2720230000D+01  0.2562020000D+00
0 1 3 5.0 1.00
  0.3063310000D+02  0.1119060000D+00  0.3831190000D-01
  0.7026140000D+01  0.9216660000D+00  0.2374030000D+00
  0.2112050000D+01 -0.2569190000D-02  0.8175920000D+00
0 1 1 0.0 1.00
  0.6840090000D+00  0.1000000000D+01  0.1000000000D+01
0 1 1 0.0 1.00
  0.2008780000D+00  0.1000000000D+01  0.1000000000D+01
0 3 1 0.0 1.00
  0.9130000000D+00  0.1000000000D+01
1 4
0 0 3 1.0 1.00
  0.3386500000D+02  0.2549380000D-01
  0.5094790000D+01  0.1903730000D+00
  0.1158790000D+01  0.8521610000D+00
0 0 1 0.0 1.00
  0.3258400000D+00  0.1000000000D+01
0 0 1 0.0 1.00
  0.1027410000D+00  0.1000000000D+01
0 2 1 0.0 1.00
  0.7500000000D+00  0.1000000000D+01
17 12
0 0 6 2.0 1.00
 105819.0                    0.000738
  15872.00                   0.005718
   3619.650                  0.029495
   1030.800                  0.117286
    339.9080                 0.362949
    124.5380                 0.584149
0 0 3 2.0 1.00
    124.5380                 0.134177
     49.51350                0.624250
     20.80560                0.291756
0 0 1 2.0 1.00
      6.583460               1.000000
0 0 1 0.0 1.00
      2.564680               1.000000
0 0 1 0.0 1.00
      0.559763               1.000000
0 0 1 0.0 1.00
      0.183273               1.000000
0 2 5 6.0 1.00
    589.7760                 0.002391
    139.8490                 0.018504
     45.14130                0.081377
     16.87330                0.221552
      6.741100               0.772569
0 2 2 5.0 1.00
      6.741100              -1.572244
      2.771520               0.992389
0 2 1 0.0 1.00
      1.023870               1.000000
0 2 1 0.0 1.00
      0.381368               1.000000
0 2 1 0.0 1.00
      0.109437               1.000000
0 3 1 0.0 1.00
      0.7500000              1.0000000
230 14
INPUT
20. 0 2 2 2 0 0
 34.150000 399.987282 0
 14.590000 85.485655 0
 39.780000 277.148960 0
 14.950000 69.052205 0
 43.800000 -34.149349 0
 14.980000 -3.291831 0
0 0 3 2. 1.
       30.3241270         0.219143000
       16.3166820        -0.232556000
       11.4081480        -0.954685000
0 0 1 2. 1.
       2.56949200          1.00000000
0 0 1 0. 1.
       1.06259500          1.00000000
0 0 1 0. 1.
      0.250000000          1.00000000
0 0 1 0. 1.
      0.120000000          1.00000000
0 2 2 6. 1.
       111.824980         0.232770000E-01
       19.1319100         -1.00953900
0 2 2 0. 1.
       5.46883800         0.320151000
       2.50567500         0.718085000
0 2 1 0. 1.
      0.941868000          1.00000000
0 2 1 0. 1.
      0.250000000          1.00000000
0 2 1 0. 1.
      0.120000000          1.00000000
0 3 4 10. 1.
       44.6456290         0.472490000E-01
       13.4383770         0.218926000
       4.68200000         0.452512000
       1.60321100         0.518576000
0 3 1 0. 1.
      0.482766000          1.00000000
0 3 1 0. 1.
      0.110000000          1.00000000
0 4 1 0. 1.
      2.614   1.0000
99 0
END
DFT
PBE0-D3
xxlgrid
END
TOLINTEG
7 7 7 10 40
SHRINK
2 2
TOLDEE
8
DFTD3
ABC
END
END
          60 PROCESSORS WORKING

         
 *******************************************************************************
 *                                                                             *
 *                               CRYSTAL17                                     *
 *                      public : 1.0.2 - March 1st, 2018                       *
 *                       HTTP://WWW.CRYSTAL.UNITO.IT                           *
 *                                                                             *
 *                              MAIN AUTHORS                                   *
 *                                                                             *
 *  R. DOVESI(1,11), V.R. SAUNDERS(2), C. ROETTI(1,11), R. ORLANDO(1,11),      *
 *  C.M. ZICOVICH-WILSON(1,3), F. PASCALE(4), B. CIVALLERI(1,11),              *
 *  K. DOLL(5), N.M. HARRISON(2,6), I.J. BUSH(7), Ph. D'ARCO(8),               *
 *  M. LLUNELL(9), M. CAUSA'(10), Y. NOEL(8), L. MASCHIO(1,11), A. ERBA(1,11)  *
 *  M. RE'RAT(14), S. CASASSA(1,11)                                            *
 *                                                                             *
 *        CONTRIBUTIONS TO THE CODE HAVE ALSO BEEN GIVEN BY                    *
 *                                                                             *
 *  M. FERRABONE(1,11), M. DE LA PIERRE(1,11), M. FERRERO(1,11),               *
 *  J. BAIMA(1,11), E. ALBANESE(1,11), M.F. PEINTINGER(12), R. BAST(13),       *
 *  B. KIRTMAN(15), V. LACIVITA(1,11), R. DEMICHELIS(1,16)                     *
 *  G. BRANDEBURG(17), S. SALUSTRO(1,11), G. SANSONE(1,11)                     *
 *  M.T. RUGGIERO(18)                                                          *
 *                                                                             *
 * (1) THEORETICAL CHEMISTRY GROUP - UNIVERSITA' DI TORINO - TORINO (ITALY)    *
 * (2) COMPUTATIONAL SCIENCE & ENGINEERING DEPARTMENT - STFC DARESBURY (UK)    *
 * (3) UNIVERSIDAD AUTONOMA DEL ESTADO DE MORELOS - CUERNAVACA (MEXICO)        *
 * (4) UNIVERSITE' DE LORRAINE - NANCY (FRANCE)                                *
 * (5) UNIVERSITAET STUTTGART- STUTTGART (GERMANY)                             *
 * (6) IMPERIAL COLLEGE - LONDON (UK)                                          *
 * (7) OXFORD E-RESEARCH CENTRE - OXFORD (UK)                                  *
 * (8) UPMC - SORBONNE UNIVERSITES - PARIS (FRANCE)                            *
 * (9) UNIVERSIDAD DE BARCELONA - BARCELONA (SPAIN)                            *
 *(10) UNIVERSITA' DI NAPOLI "FEDERICO II" - NAPOLI (ITALY)                    *
 *(11) NIS - NANOSTRUCTURED INTERFACES AND SURFACES - TORINO (ITALY)           *
 *(12) MPI FUER CHEMISCHE ENERGIEKONVERSION - MUELHEIM AN DER RUHR (GERMANY)   *
 *(13) UNIVERSITY OF TROMSO - TROMSO (NORWAY)                                  *
 *(14) UNIVERSITE' DE PAU ET DES PAYS DE L'ADOUR - PAU (FRANCE)                *
 *(15) UNIVERSITY OF CALIFORNIA SANTA BARBARA - SANTA BARBARA (USA)            *
 *(16) CURTIN UNIVERSITY - PERTH (AUSTRALIA)                                   *
 *(17) UNIVERSITY COLLEGE LONDON - LONDON (UK)                                 *
 *(18) CAMBRIDGE UNIVERSITY - CAMBRIDGE (UK)                                   *
 *                                                                             *
 *******************************************************************************
 EEEEEEEEEE STARTING  DATE 20 02 2020 TIME 21:29:16.6
 ZIFCl_start                                                                     

 GEOMETRY INPUT FROM EXTERNAL FILE (FORTRAN UNIT 34)
 3D - CRYSTAL 

 *******************************************************************************
 LATTICE PARAMETERS  (ANGSTROMS AND DEGREES) - PRIMITIVE CELL
       A          B          C        ALPHA      BETA     GAMMA        VOLUME
   14.76844   14.76844   14.76844   109.47122 109.47122 109.47122   2479.599586
 INFORMATION **** CHKGRP **** SPGR WITH NO INVERSION

 NUMBER OF IRREDUCIBLE ATOMS IN THE CELL:    6

 CARTESIAN COORDINATES (ANGSTROM) - IRREDUCIBLE ATOMS AND SYMMETRY RELATED

 AT.IRR.  AT  AT.N.          X                   Y                   Z
     1     1   230   -1.278984006320E+01  8.526560042135E+00  0.000000000000E+00
     1     2   230   -1.278984006320E+01  0.000000000000E+00  8.526560042135E+00
     1     3   230    0.000000000000E+00 -1.278984006320E+01  8.526560042135E+00
     1     4   230    8.526560042135E+00  0.000000000000E+00 -1.278984006320E+01
     1     5   230    8.526560042135E+00 -1.278984006320E+01  0.000000000000E+00
     1     6   230    0.000000000000E+00  8.526560042135E+00 -1.278984006320E+01
     7     7     7    3.169496581690E+00 -8.038973428349E+00  1.594033831303E+00
     7     8     7   -3.169496581690E+00  8.038973428349E+00  1.594033831303E+00
     7     9     7    3.169496581690E+00  8.038973428349E+00 -1.594033831303E+00
     7    10     7   -3.169496581690E+00 -8.038973428349E+00 -1.594033831303E+00
     7    11     7    1.594033831303E+00  3.169496581690E+00 -8.038973428349E+00
     7    12     7   -8.038973428349E+00  1.594033831303E+00  3.169496581690E+00
     7    13     7   -1.594033831303E+00 -3.169496581690E+00 -8.038973428349E+00
     7    14     7    8.038973428349E+00  1.594033831303E+00 -3.169496581690E+00
     7    15     7    1.594033831303E+00 -3.169496581690E+00  8.038973428349E+00
     7    16     7    8.038973428349E+00 -1.594033831303E+00  3.169496581690E+00
     7    17     7   -1.594033831303E+00  3.169496581690E+00  8.038973428349E+00
     7    18     7   -8.038973428349E+00 -1.594033831303E+00 -3.169496581690E+00
     7    19     7   -8.038973428349E+00  3.169496581690E+00  1.594033831303E+00
     7    20     7    8.038973428349E+00 -3.169496581690E+00  1.594033831303E+00
     7    21     7    8.038973428349E+00  3.169496581690E+00 -1.594033831303E+00
     7    22     7   -8.038973428349E+00 -3.169496581690E+00 -1.594033831303E+00
     7    23     7    3.169496581690E+00  1.594033831303E+00 -8.038973428349E+00
     7    24     7    1.594033831303E+00 -8.038973428349E+00  3.169496581690E+00
     7    25     7   -3.169496581690E+00 -1.594033831303E+00 -8.038973428349E+00
     7    26     7    1.594033831303E+00  8.038973428349E+00 -3.169496581690E+00
     7    27     7   -3.169496581690E+00  1.594033831303E+00  8.038973428349E+00
     7    28     7   -1.594033831303E+00  8.038973428349E+00  3.169496581690E+00
     7    29     7    3.169496581690E+00 -1.594033831303E+00  8.038973428349E+00
     7    30     7   -1.594033831303E+00 -8.038973428349E+00 -3.169496581690E+00
    31    31    17    1.335574562472E+00  7.079417794377E+00  1.335574562472E+00
    31    32    17   -1.335574562472E+00 -7.079417794377E+00  1.335574562472E+00
    31    33    17    1.335574562472E+00 -7.079417794377E+00 -1.335574562472E+00
    31    34    17   -1.335574562472E+00  7.079417794377E+00 -1.335574562472E+00
    31    35    17    1.335574562472E+00  1.335574562472E+00  7.079417794377E+00
    31    36    17    7.079417794377E+00  1.335574562472E+00  1.335574562472E+00
    31    37    17   -1.335574562472E+00 -1.335574562472E+00  7.079417794377E+00
    31    38    17   -7.079417794377E+00  1.335574562472E+00 -1.335574562472E+00
    31    39    17    1.335574562472E+00 -1.335574562472E+00 -7.079417794377E+00
    31    40    17   -7.079417794377E+00 -1.335574562472E+00  1.335574562472E+00
    31    41    17   -1.335574562472E+00  1.335574562472E+00 -7.079417794377E+00
    31    42    17    7.079417794377E+00 -1.335574562472E+00 -1.335574562472E+00
    43    43     6    2.072348020789E+00  8.437148554737E+00  2.072348020789E+00
    43    44     6   -2.072348020789E+00 -8.437148554737E+00  2.072348020789E+00
    43    45     6    2.072348020789E+00 -8.437148554737E+00 -2.072348020789E+00
    43    46     6   -2.072348020789E+00  8.437148554737E+00 -2.072348020789E+00
    43    47     6    2.072348020789E+00  2.072348020789E+00  8.437148554737E+00
    43    48     6    8.437148554737E+00  2.072348020789E+00  2.072348020789E+00
    43    49     6   -2.072348020789E+00 -2.072348020789E+00  8.437148554737E+00
    43    50     6   -8.437148554737E+00  2.072348020789E+00 -2.072348020789E+00
    43    51     6    2.072348020789E+00 -2.072348020789E+00 -8.437148554737E+00
    43    52     6   -8.437148554737E+00 -2.072348020789E+00  2.072348020789E+00
    43    53     6   -2.072348020789E+00  2.072348020789E+00 -8.437148554737E+00
    43    54     6    8.437148554737E+00 -2.072348020789E+00 -2.072348020789E+00
    55    55     6   -5.108724588013E+00  1.534301812927E+00 -6.073643533891E+00
    55    56     6    5.108724588013E+00 -1.534301812927E+00 -6.073643533891E+00
    55    57     6   -5.108724588013E+00 -1.534301812927E+00  6.073643533891E+00
    55    58     6    5.108724588013E+00  1.534301812927E+00  6.073643533891E+00
    55    59     6   -6.073643533891E+00 -5.108724588013E+00  1.534301812927E+00
    55    60     6    1.534301812927E+00 -6.073643533891E+00 -5.108724588013E+00
    55    61     6    6.073643533891E+00  5.108724588013E+00  1.534301812927E+00
    55    62     6   -1.534301812927E+00 -6.073643533891E+00  5.108724588013E+00
    55    63     6   -6.073643533891E+00  5.108724588013E+00 -1.534301812927E+00
    55    64     6   -1.534301812927E+00  6.073643533891E+00 -5.108724588013E+00
    55    65     6    6.073643533891E+00 -5.108724588013E+00 -1.534301812927E+00
    55    66     6    1.534301812927E+00  6.073643533891E+00  5.108724588013E+00
    55    67     6    1.534301812927E+00 -5.108724588013E+00 -6.073643533891E+00
    55    68     6   -1.534301812927E+00  5.108724588013E+00 -6.073643533891E+00
    55    69     6   -1.534301812927E+00 -5.108724588013E+00  6.073643533891E+00
    55    70     6    1.534301812927E+00  5.108724588013E+00  6.073643533891E+00
    55    71     6   -5.108724588013E+00 -6.073643533891E+00  1.534301812927E+00
    55    72     6   -6.073643533891E+00  1.534301812927E+00 -5.108724588013E+00
    55    73     6    5.108724588013E+00  6.073643533891E+00  1.534301812927E+00
    55    74     6   -6.073643533891E+00 -1.534301812927E+00  5.108724588013E+00
    55    75     6    5.108724588013E+00 -6.073643533891E+00 -1.534301812927E+00
    55    76     6    6.073643533891E+00 -1.534301812927E+00 -5.108724588013E+00
    55    77     6   -5.108724588013E+00  6.073643533891E+00 -1.534301812927E+00
    55    78     6    6.073643533891E+00  1.534301812927E+00  5.108724588013E+00
    79    79     1   -4.264911161782E+00  2.189222196938E+00 -6.220782962179E+00
    79    80     1    4.264911161782E+00 -2.189222196938E+00 -6.220782962179E+00
    79    81     1   -4.264911161782E+00 -2.189222196938E+00  6.220782962179E+00
    79    82     1    4.264911161782E+00  2.189222196938E+00  6.220782962179E+00
    79    83     1   -6.220782962179E+00 -4.264911161782E+00  2.189222196938E+00
    79    84     1    2.189222196938E+00 -6.220782962179E+00 -4.264911161782E+00
    79    85     1    6.220782962179E+00  4.264911161782E+00  2.189222196938E+00
    79    86     1   -2.189222196938E+00 -6.220782962179E+00  4.264911161782E+00
    79    87     1   -6.220782962179E+00  4.264911161782E+00 -2.189222196938E+00
    79    88     1   -2.189222196938E+00  6.220782962179E+00 -4.264911161782E+00
    79    89     1    6.220782962179E+00 -4.264911161782E+00 -2.189222196938E+00
    79    90     1    2.189222196938E+00  6.220782962179E+00  4.264911161782E+00
    79    91     1    2.189222196938E+00 -4.264911161782E+00 -6.220782962179E+00
    79    92     1   -2.189222196938E+00  4.264911161782E+00 -6.220782962179E+00
    79    93     1   -2.189222196938E+00 -4.264911161782E+00  6.220782962179E+00
    79    94     1    2.189222196938E+00  4.264911161782E+00  6.220782962179E+00
    79    95     1   -4.264911161782E+00 -6.220782962179E+00  2.189222196938E+00
    79    96     1   -6.220782962179E+00  2.189222196938E+00 -4.264911161782E+00
    79    97     1    4.264911161782E+00  6.220782962179E+00  2.189222196938E+00
    79    98     1   -6.220782962179E+00 -2.189222196938E+00  4.264911161782E+00
    79    99     1    4.264911161782E+00 -6.220782962179E+00 -2.189222196938E+00
    79   100     1    6.220782962179E+00 -2.189222196938E+00 -4.264911161782E+00
    79   101     1   -4.264911161782E+00  6.220782962179E+00 -2.189222196938E+00
    79   102     1    6.220782962179E+00  2.189222196938E+00  4.264911161782E+00

 SPACE  GROUP  N.                     :  217
 NUMBER OF SYMMETRY OPERATORS         :   24
 *******************************************************************************
 LATTICE PARAMETERS (ANGSTROMS AND DEGREES) - BOHR = 0.5291772083 ANGSTROM
 PRIMITIVE CELL - CENTRING CODE 6/0 VOLUME=  2479.599586 - DENSITY  1.068 g/cm^3
         A              B              C           ALPHA      BETA       GAMMA 
    14.76843521    14.76843521    14.76843521   109.471221 109.471221 109.471221
 *******************************************************************************
 ATOMS IN THE ASYMMETRIC UNIT    6 - ATOMS IN THE UNIT CELL:  102
     ATOM                 X/A                 Y/B                 Z/C    
 *******************************************************************************
      1 T 230 ZN    4.999999999997E-01  2.500000000004E-01 -2.499999999999E-01
      2 F 230 ZN    4.999999999997E-01 -2.499999999999E-01  2.500000000004E-01
      3 F 230 ZN   -2.499999999999E-01  4.999999999997E-01  2.500000000004E-01
      4 F 230 ZN    2.500000000004E-01 -2.499999999999E-01  4.999999999997E-01
      5 F 230 ZN    2.500000000004E-01  4.999999999997E-01 -2.499999999999E-01
      6 F 230 ZN   -2.499999999999E-01  2.500000000004E-01  4.999999999997E-01
      7 T   7 N    -3.779331620955E-01  2.793348307788E-01 -2.855475609503E-01
      8 F   7 N    -4.351176082709E-01 -9.238560114517E-02  2.855475609503E-01
      9 F   7 N     3.779331620955E-01  9.238560114517E-02 -3.427320071257E-01
     10 F   7 N     4.351176082709E-01 -2.793348307788E-01  3.427320071257E-01
     11 F   7 N    -2.855475609503E-01 -3.779331620955E-01  2.793348307788E-01
     12 F   7 N     2.793348307788E-01 -2.855475609503E-01 -3.779331620955E-01
     13 F   7 N     3.427320071257E-01  4.351176082709E-01 -2.793348307788E-01
     14 F   7 N    -9.238560114517E-02  2.855475609503E-01 -4.351176082709E-01
     15 F   7 N     2.855475609503E-01 -4.351176082709E-01 -9.238560114517E-02
     16 F   7 N     9.238560114517E-02 -3.427320071257E-01  3.779331620955E-01
     17 F   7 N    -3.427320071257E-01  3.779331620955E-01  9.238560114517E-02
     18 F   7 N    -2.793348307788E-01  3.427320071257E-01  4.351176082709E-01
     19 F   7 N     2.793348307788E-01 -3.779331620955E-01 -2.855475609503E-01
     20 F   7 N    -9.238560114517E-02 -4.351176082709E-01  2.855475609503E-01
     21 F   7 N     9.238560114517E-02  3.779331620955E-01 -3.427320071257E-01
     22 F   7 N    -2.793348307788E-01  4.351176082709E-01  3.427320071257E-01
     23 F   7 N    -3.779331620955E-01 -2.855475609503E-01  2.793348307788E-01
     24 F   7 N    -2.855475609503E-01  2.793348307788E-01 -3.779331620955E-01
     25 F   7 N     4.351176082709E-01  3.427320071257E-01 -2.793348307788E-01
     26 F   7 N     2.855475609503E-01 -9.238560114517E-02 -4.351176082709E-01
     27 F   7 N    -4.351176082709E-01  2.855475609503E-01 -9.238560114517E-02
     28 F   7 N    -3.427320071257E-01  9.238560114517E-02  3.779331620955E-01
     29 F   7 N     3.779331620955E-01 -3.427320071257E-01  9.238560114517E-02
     30 F   7 N     3.427320071257E-01 -2.793348307788E-01  4.351176082709E-01
     31 T  17 CL    4.934576379724E-01  1.566369738642E-01  4.934576379724E-01
     32 F  17 CL   -3.368206641083E-01  0.000000000000E+00 -4.934576379724E-01
     33 F  17 CL   -4.934576379724E-01  0.000000000000E+00 -3.368206641083E-01
     34 F  17 CL    3.368206641083E-01 -1.566369738642E-01  3.368206641083E-01
     35 F  17 CL    4.934576379724E-01  4.934576379724E-01  1.566369738642E-01
     36 F  17 CL    1.566369738642E-01  4.934576379724E-01  4.934576379724E-01
     37 F  17 CL    3.368206641083E-01  3.368206641083E-01 -1.566369738642E-01
     38 F  17 CL    0.000000000000E+00 -4.934576379724E-01 -3.368206641083E-01
     39 F  17 CL   -4.934576379724E-01 -3.368206641083E-01  0.000000000000E+00
     40 F  17 CL    0.000000000000E+00 -3.368206641083E-01 -4.934576379724E-01
     41 F  17 CL   -3.368206641083E-01 -4.934576379724E-01  0.000000000000E+00
     42 F  17 CL   -1.566369738642E-01  3.368206641083E-01  3.368206641083E-01
     43 T   6 C    -3.837200158337E-01  2.430462004076E-01 -3.837200158337E-01
     44 F   6 C    -3.732337837587E-01  0.000000000000E+00  3.837200158337E-01
     45 F   6 C     3.837200158337E-01  0.000000000000E+00 -3.732337837587E-01
     46 F   6 C     3.732337837587E-01 -2.430462004076E-01  3.732337837587E-01
     47 F   6 C    -3.837200158337E-01 -3.837200158337E-01  2.430462004076E-01
     48 F   6 C     2.430462004076E-01 -3.837200158337E-01 -3.837200158337E-01
     49 F   6 C     3.732337837587E-01  3.732337837587E-01 -2.430462004076E-01
     50 F   6 C     0.000000000000E+00  3.837200158337E-01 -3.732337837587E-01
     51 F   6 C     3.837200158337E-01 -3.732337837587E-01  0.000000000000E+00
     52 F   6 C     0.000000000000E+00 -3.732337837587E-01  3.837200158337E-01
     53 F   6 C    -3.732337837587E-01  3.837200158337E-01  0.000000000000E+00
     54 F   6 C    -2.430462004076E-01  3.732337837587E-01  3.732337837587E-01
     55 T   6 C    -2.661883396428E-01  3.442626295576E-01 -2.096052075761E-01
     56 F   6 C    -4.461321628663E-01 -5.658313206669E-02  2.096052075761E-01
     57 F   6 C     2.661883396428E-01  5.658313206669E-02 -3.895490307996E-01
     58 F   6 C     4.461321628663E-01 -3.442626295576E-01  3.895490307996E-01
     59 F   6 C    -2.096052075761E-01 -2.661883396428E-01  3.442626295576E-01
     60 F   6 C     3.442626295576E-01 -2.096052075761E-01 -2.661883396428E-01
     61 F   6 C     3.895490307996E-01  4.461321628663E-01 -3.442626295576E-01
     62 F   6 C    -5.658313206669E-02  2.096052075761E-01 -4.461321628663E-01
     63 F   6 C     2.096052075761E-01 -4.461321628663E-01 -5.658313206669E-02
     64 F   6 C     5.658313206669E-02 -3.895490307996E-01  2.661883396428E-01
     65 F   6 C    -3.895490307996E-01  2.661883396428E-01  5.658313206669E-02
     66 F   6 C    -3.442626295576E-01  3.895490307996E-01  4.461321628663E-01
     67 F   6 C     3.442626295576E-01 -2.661883396428E-01 -2.096052075761E-01
     68 F   6 C    -5.658313206669E-02 -4.461321628663E-01  2.096052075761E-01
     69 F   6 C     5.658313206669E-02  2.661883396428E-01 -3.895490307996E-01
     70 F   6 C    -3.442626295576E-01  4.461321628663E-01  3.895490307996E-01
     71 F   6 C    -2.661883396428E-01 -2.096052075761E-01  3.442626295576E-01
     72 F   6 C    -2.096052075761E-01  3.442626295576E-01 -2.661883396428E-01
     73 F   6 C     4.461321628663E-01  3.895490307996E-01 -3.442626295576E-01
     74 F   6 C     2.096052075761E-01 -5.658313206669E-02 -4.461321628663E-01
     75 F   6 C    -4.461321628663E-01  2.096052075761E-01 -5.658313206669E-02
     76 F   6 C    -3.895490307996E-01  5.658313206669E-02  2.661883396428E-01
     77 F   6 C     2.661883396428E-01 -3.895490307996E-01  5.658313206669E-02
     78 F   6 C     3.895490307996E-01 -3.442626295576E-01  4.461321628663E-01
     79 T   1 H    -2.364119143779E-01  3.851157986258E-01 -1.217190141502E-01
     80 F   1 H    -4.931651872240E-01 -1.146929002277E-01  1.217190141502E-01
     81 F   1 H     2.364119143779E-01  1.146929002277E-01 -3.784722869963E-01
     82 F   1 H     4.931651872240E-01 -3.851157986258E-01  3.784722869963E-01
     83 F   1 H    -1.217190141502E-01 -2.364119143779E-01  3.851157986258E-01
     84 F   1 H     3.851157986258E-01 -1.217190141502E-01 -2.364119143779E-01
     85 F   1 H     3.784722869963E-01  4.931651872240E-01 -3.851157986258E-01
     86 F   1 H    -1.146929002277E-01  1.217190141502E-01 -4.931651872240E-01
     87 F   1 H     1.217190141502E-01 -4.931651872240E-01 -1.146929002277E-01
     88 F   1 H     1.146929002277E-01 -3.784722869963E-01  2.364119143779E-01
     89 F   1 H    -3.784722869963E-01  2.364119143779E-01  1.146929002277E-01
     90 F   1 H    -3.851157986258E-01  3.784722869963E-01  4.931651872240E-01
     91 F   1 H     3.851157986258E-01 -2.364119143779E-01 -1.217190141502E-01
     92 F   1 H    -1.146929002277E-01 -4.931651872240E-01  1.217190141502E-01
     93 F   1 H     1.146929002277E-01  2.364119143779E-01 -3.784722869963E-01
     94 F   1 H    -3.851157986258E-01  4.931651872240E-01  3.784722869963E-01
     95 F   1 H    -2.364119143779E-01 -1.217190141502E-01  3.851157986258E-01
     96 F   1 H    -1.217190141502E-01  3.851157986258E-01 -2.364119143779E-01
     97 F   1 H     4.931651872240E-01  3.784722869963E-01 -3.851157986258E-01
     98 F   1 H     1.217190141502E-01 -1.146929002277E-01 -4.931651872240E-01
     99 F   1 H    -4.931651872240E-01  1.217190141502E-01 -1.146929002277E-01
    100 F   1 H    -3.784722869963E-01  1.146929002277E-01  2.364119143779E-01
    101 F   1 H     2.364119143779E-01 -3.784722869963E-01  1.146929002277E-01
    102 F   1 H     3.784722869963E-01 -3.851157986258E-01  4.931651872240E-01

 TRANSFORMATION MATRIX PRIMITIVE-CRYSTALLOGRAPHIC CELL
  0.0000  1.0000  1.0000  1.0000  0.0000  1.0000  1.0000  1.0000  0.0000

 *******************************************************************************
 CRYSTALLOGRAPHIC CELL (VOLUME=       4959.19917187)
         A              B              C           ALPHA      BETA       GAMMA 
    17.05312008    17.05312008    17.05312008    90.000000  90.000000  90.000000

 COORDINATES IN THE CRYSTALLOGRAPHIC CELL
     ATOM                 X/A                 Y/B                 Z/C    
 *******************************************************************************
      1 T 230 ZN    2.500000000004E-01  4.999999999997E-01  0.000000000000E+00
      2 F 230 ZN    2.500000000004E-01  0.000000000000E+00  4.999999999997E-01
      3 F 230 ZN    0.000000000000E+00  2.500000000004E-01  4.999999999997E-01
      4 F 230 ZN    4.999999999997E-01  0.000000000000E+00  2.500000000004E-01
      5 F 230 ZN    4.999999999997E-01  2.500000000004E-01  0.000000000000E+00
      6 F 230 ZN    0.000000000000E+00  4.999999999997E-01  2.500000000004E-01
      7 T   7 N     1.858602159620E-01 -4.714077769123E-01  9.347461481682E-02
      8 F   7 N    -1.858602159620E-01  4.714077769123E-01  9.347461481682E-02
      9 F   7 N     1.858602159620E-01  4.714077769123E-01 -9.347461481682E-02
     10 F   7 N    -1.858602159620E-01 -4.714077769123E-01 -9.347461481682E-02
     11 F   7 N     9.347461481682E-02  1.858602159620E-01 -4.714077769123E-01
     12 F   7 N    -4.714077769123E-01  9.347461481682E-02  1.858602159620E-01
     13 F   7 N    -9.347461481682E-02 -1.858602159620E-01 -4.714077769123E-01
     14 F   7 N     4.714077769123E-01  9.347461481682E-02 -1.858602159620E-01
     15 F   7 N     9.347461481682E-02 -1.858602159620E-01  4.714077769123E-01
     16 F   7 N     4.714077769123E-01 -9.347461481682E-02  1.858602159620E-01
     17 F   7 N    -9.347461481682E-02  1.858602159620E-01  4.714077769123E-01
     18 F   7 N    -4.714077769123E-01 -9.347461481682E-02 -1.858602159620E-01
     19 F   7 N    -4.714077769123E-01  1.858602159620E-01  9.347461481682E-02
     20 F   7 N     4.714077769123E-01 -1.858602159620E-01  9.347461481682E-02
     21 F   7 N     4.714077769123E-01  1.858602159620E-01 -9.347461481682E-02
     22 F   7 N    -4.714077769123E-01 -1.858602159620E-01 -9.347461481682E-02
     23 F   7 N     1.858602159620E-01  9.347461481682E-02 -4.714077769123E-01
     24 F   7 N     9.347461481682E-02 -4.714077769123E-01  1.858602159620E-01
     25 F   7 N    -1.858602159620E-01 -9.347461481682E-02 -4.714077769123E-01
     26 F   7 N     9.347461481682E-02  4.714077769123E-01 -1.858602159620E-01
     27 F   7 N    -1.858602159620E-01  9.347461481682E-02  4.714077769123E-01
     28 F   7 N    -9.347461481682E-02  4.714077769123E-01  1.858602159620E-01
     29 F   7 N     1.858602159620E-01 -9.347461481682E-02  4.714077769123E-01
     30 F   7 N    -9.347461481682E-02 -4.714077769123E-01 -1.858602159620E-01
     31 T  17 CL    7.831848693209E-02  4.151391510403E-01  7.831848693209E-02
     32 F  17 CL   -7.831848693209E-02 -4.151391510403E-01  7.831848693209E-02
     33 F  17 CL    7.831848693209E-02 -4.151391510403E-01 -7.831848693209E-02
     34 F  17 CL   -7.831848693209E-02  4.151391510403E-01 -7.831848693209E-02
     35 F  17 CL    7.831848693209E-02  7.831848693209E-02  4.151391510403E-01
     36 F  17 CL    4.151391510403E-01  7.831848693209E-02  7.831848693209E-02
     37 F  17 CL   -7.831848693209E-02 -7.831848693209E-02  4.151391510403E-01
     38 F  17 CL   -4.151391510403E-01  7.831848693209E-02 -7.831848693209E-02
     39 F  17 CL    7.831848693209E-02 -7.831848693209E-02 -4.151391510403E-01
     40 F  17 CL   -4.151391510403E-01 -7.831848693209E-02  7.831848693209E-02
     41 F  17 CL   -7.831848693209E-02  7.831848693209E-02 -4.151391510403E-01
     42 F  17 CL    4.151391510403E-01 -7.831848693209E-02 -7.831848693209E-02
     43 T   6 C     1.215231002038E-01  4.947568839625E-01  1.215231002038E-01
     44 F   6 C    -1.215231002038E-01 -4.947568839625E-01  1.215231002038E-01
     45 F   6 C     1.215231002038E-01 -4.947568839625E-01 -1.215231002038E-01
     46 F   6 C    -1.215231002038E-01  4.947568839625E-01 -1.215231002038E-01
     47 F   6 C     1.215231002038E-01  1.215231002038E-01  4.947568839625E-01
     48 F   6 C     4.947568839625E-01  1.215231002038E-01  1.215231002038E-01
     49 F   6 C    -1.215231002038E-01 -1.215231002038E-01  4.947568839625E-01
     50 F   6 C    -4.947568839625E-01  1.215231002038E-01 -1.215231002038E-01
     51 F   6 C     1.215231002038E-01 -1.215231002038E-01 -4.947568839625E-01
     52 F   6 C    -4.947568839625E-01 -1.215231002038E-01  1.215231002038E-01
     53 F   6 C    -1.215231002038E-01  1.215231002038E-01 -4.947568839625E-01
     54 F   6 C     4.947568839625E-01 -1.215231002038E-01 -1.215231002038E-01
     55 T   6 C    -2.995771191878E-01  8.997191161173E-02 -3.561602512545E-01
     56 F   6 C     2.995771191878E-01 -8.997191161173E-02 -3.561602512545E-01
     57 F   6 C    -2.995771191878E-01 -8.997191161173E-02  3.561602512545E-01
     58 F   6 C     2.995771191878E-01  8.997191161173E-02  3.561602512545E-01
     59 F   6 C    -3.561602512545E-01 -2.995771191878E-01  8.997191161173E-02
     60 F   6 C     8.997191161173E-02 -3.561602512545E-01 -2.995771191878E-01
     61 F   6 C     3.561602512545E-01  2.995771191878E-01  8.997191161173E-02
     62 F   6 C    -8.997191161173E-02 -3.561602512545E-01  2.995771191878E-01
     63 F   6 C    -3.561602512545E-01  2.995771191878E-01 -8.997191161173E-02
     64 F   6 C    -8.997191161173E-02  3.561602512545E-01 -2.995771191878E-01
     65 F   6 C     3.561602512545E-01 -2.995771191878E-01 -8.997191161173E-02
     66 F   6 C     8.997191161173E-02  3.561602512545E-01  2.995771191878E-01
     67 F   6 C     8.997191161173E-02 -2.995771191878E-01 -3.561602512545E-01
     68 F   6 C    -8.997191161173E-02  2.995771191878E-01 -3.561602512545E-01
     69 F   6 C    -8.997191161173E-02 -2.995771191878E-01  3.561602512545E-01
     70 F   6 C     8.997191161173E-02  2.995771191878E-01  3.561602512545E-01
     71 F   6 C    -2.995771191878E-01 -3.561602512545E-01  8.997191161173E-02
     72 F   6 C    -3.561602512545E-01  8.997191161173E-02 -2.995771191878E-01
     73 F   6 C     2.995771191878E-01  3.561602512545E-01  8.997191161173E-02
     74 F   6 C    -3.561602512545E-01 -8.997191161173E-02  2.995771191878E-01
     75 F   6 C     2.995771191878E-01 -3.561602512545E-01 -8.997191161173E-02
     76 F   6 C     3.561602512545E-01 -8.997191161173E-02 -2.995771191878E-01
     77 F   6 C    -2.995771191878E-01  3.561602512545E-01 -8.997191161173E-02
     78 F   6 C     3.561602512545E-01  8.997191161173E-02  2.995771191878E-01
     79 T   1 H    -2.500956505733E-01  1.283766364230E-01 -3.647885508009E-01
     80 F   1 H     2.500956505733E-01 -1.283766364230E-01 -3.647885508009E-01
     81 F   1 H    -2.500956505733E-01 -1.283766364230E-01  3.647885508009E-01
     82 F   1 H     2.500956505733E-01  1.283766364230E-01  3.647885508009E-01
     83 F   1 H    -3.647885508009E-01 -2.500956505733E-01  1.283766364230E-01
     84 F   1 H     1.283766364230E-01 -3.647885508009E-01 -2.500956505733E-01
     85 F   1 H     3.647885508009E-01  2.500956505733E-01  1.283766364230E-01
     86 F   1 H    -1.283766364230E-01 -3.647885508009E-01  2.500956505733E-01
     87 F   1 H    -3.647885508009E-01  2.500956505733E-01 -1.283766364230E-01
     88 F   1 H    -1.283766364230E-01  3.647885508009E-01 -2.500956505733E-01
     89 F   1 H     3.647885508009E-01 -2.500956505733E-01 -1.283766364230E-01
     90 F   1 H     1.283766364230E-01  3.647885508009E-01  2.500956505733E-01
     91 F   1 H     1.283766364230E-01 -2.500956505733E-01 -3.647885508009E-01
     92 F   1 H    -1.283766364230E-01  2.500956505733E-01 -3.647885508009E-01
     93 F   1 H    -1.283766364230E-01 -2.500956505733E-01  3.647885508009E-01
     94 F   1 H     1.283766364230E-01  2.500956505733E-01  3.647885508009E-01
     95 F   1 H    -2.500956505733E-01 -3.647885508009E-01  1.283766364230E-01
     96 F   1 H    -3.647885508009E-01  1.283766364230E-01 -2.500956505733E-01
     97 F   1 H     2.500956505733E-01  3.647885508009E-01  1.283766364230E-01
     98 F   1 H    -3.647885508009E-01 -1.283766364230E-01  2.500956505733E-01
     99 F   1 H     2.500956505733E-01 -3.647885508009E-01 -1.283766364230E-01
    100 F   1 H     3.647885508009E-01 -1.283766364230E-01 -2.500956505733E-01
    101 F   1 H    -2.500956505733E-01  3.647885508009E-01 -1.283766364230E-01
    102 F   1 H     3.647885508009E-01  1.283766364230E-01  2.500956505733E-01

 T = ATOM BELONGING TO THE ASYMMETRIC UNIT
 *******************************************************************************
 * GEOMETRY EDITING - INPUT COORDINATES ARE GIVEN IN ANGSTROM         
 *******************************************************************************

 GEOMETRY NOW FULLY CONSISTENT WITH THE GROUP
 INFORMATION **** NEW DEFAULT **** FINALRUN 4 FOR GEOMETRY OPTIMIZATIONS
 INFORMATION **** NEW DEFAULT **** OPTGEOM OPTIMIZES BOTH ATOMIC COORDINATES AND CELL PARAMETERS
 INFORMATION **** NEW DEFAULT **** TOL. ON ATOMIC DISP TO REDEFINE REF. GEOMETRY: 0.8 Angs
 INFORMATION **** NEW DEFAULT **** N POINTS TO REDEFINE REF. GEOMETRY: N OF OPT DEGS OF FREEDOM
 INFORMATION **** NEW DEFAULT **** TOL. ON ENERGY TO REDEFINE REF. GEOMETRY: 10**-3*(5*N. ATOMS)

 IMPORTANT INFORMATION:
 THE COORDINATE SYSTEM ADOPTED IN THE OPTIMIZATION IS NOT IN
 GENERAL HOMOGENEOUS UNITS. FOR THIS REASON THE GRADIENT AND 
 HESSIAN MATRIX IN TERMS OF THIS SYSTEM ARE GIVEN WITHOUT
 UNITS. FOR MORE DETAILS SEE THE MANUAL.

 INITIAL TRUST RADIUS         0.50000 MAXIMUM TRUST RADIUS               4.00000
 MAXIMUM GRADIENT COMPONENT   0.00045 MAXIMUM DISPLACEMENT COMPONENT     0.00180
 R.M.S. OF GRADIENT COMPONENT 0.00030 R.M.S. OF DISPLACEMENT COMPONENTS  0.00120
 THRESHOLD ON ENERGY CHANGE 0.100E-06 EXTRAPOLATING POLYNOMIAL ORDER           2
 MAXIMUM ALLOWED NUMBER OF STEPS   -1 SORTING OF ENERGY POINTS:               NO
 ANALYTICAL  GRADIENT                 HESSIAN UPDATING                      BFGS
 STEP SIZE NUMERICAL GRADIENT 0.00100
 INITIAL HESSIAN MATRIX: SCHLEGEL MODEL 2
 *******************************************************************************


 ELAELAELAELAELAELAELAELAELAELAELAELAELAELAELAELAELAELAELAELAELAELAELAELAELAELA

                       ELASTIC CALCULATION

 INFORMATION **** TOLDEX ****  CONVERGENCE CRITERION FOR RMS DISPLACEMENT MODIFIED  6.200000E-04
 INFORMATION **** TOLDEG **** MODIFY CONVERGENCE CRITERION FOR RMS GRADIENT  3.000000E-04
 INFORMATION **** TOLDEE **** CONVERGENCE CRITERION FOR ENERGY MODIFIED: 10**-           8

 GCALCO - MAX INDICES DIRECT LATTICE VECTOR    14    14    14
 NO.OF VECTORS CREATED 6999 STARS  122 RMAX   304.01690 BOHR

 GEOMETRY FOR WAVE FUNCTION - DIMENSIONALITY OF THE SYSTEM    3
 (NON PERIODIC DIRECTION: LATTICE PARAMETER FORMALLY SET TO 500)
 *******************************************************************************
 LATTICE PARAMETERS (ANGSTROMS AND DEGREES) - BOHR = 0.5291772083 ANGSTROM
 PRIMITIVE CELL - CENTRING CODE 6/0 VOLUME=  2479.599586 - DENSITY  1.068 g/cm^3
         A              B              C           ALPHA      BETA       GAMMA 
    14.76843521    14.76843521    14.76843521   109.471221 109.471221 109.471221
 *******************************************************************************
 ATOMS IN THE ASYMMETRIC UNIT    6 - ATOMS IN THE UNIT CELL:  102
     ATOM                 X/A                 Y/B                 Z/C    
 *******************************************************************************
      1 T 230 ZN   -5.000000000000E-01  2.500000000000E-01 -2.500000000000E-01
      2 F 230 ZN    5.000000000000E-01 -2.500000000000E-01  2.500000000000E-01
      3 F 230 ZN   -2.500000000000E-01  5.000000000000E-01  2.500000000000E-01
      4 F 230 ZN    2.500000000000E-01 -2.500000000000E-01  5.000000000000E-01
      5 F 230 ZN    2.500000000000E-01 -5.000000000000E-01 -2.500000000000E-01
      6 F 230 ZN   -2.500000000000E-01  2.500000000000E-01 -5.000000000000E-01
      7 T   7 N    -3.779331620955E-01  2.793348307788E-01 -2.855475609503E-01
      8 F   7 N    -4.351176082709E-01 -9.238560114517E-02  2.855475609503E-01
      9 F   7 N     3.779331620955E-01  9.238560114517E-02 -3.427320071257E-01
     10 F   7 N     4.351176082709E-01 -2.793348307788E-01  3.427320071257E-01
     11 F   7 N    -2.855475609503E-01 -3.779331620955E-01  2.793348307788E-01
     12 F   7 N     2.793348307788E-01 -2.855475609503E-01 -3.779331620955E-01
     13 F   7 N     3.427320071257E-01  4.351176082709E-01 -2.793348307788E-01
     14 F   7 N    -9.238560114517E-02  2.855475609503E-01 -4.351176082709E-01
     15 F   7 N     2.855475609503E-01 -4.351176082709E-01 -9.238560114517E-02
     16 F   7 N     9.238560114517E-02 -3.427320071257E-01  3.779331620955E-01
     17 F   7 N    -3.427320071257E-01  3.779331620955E-01  9.238560114517E-02
     18 F   7 N    -2.793348307788E-01  3.427320071257E-01  4.351176082709E-01
     19 F   7 N     2.793348307788E-01 -3.779331620955E-01 -2.855475609503E-01
     20 F   7 N    -9.238560114517E-02 -4.351176082709E-01  2.855475609503E-01
     21 F   7 N     9.238560114517E-02  3.779331620955E-01 -3.427320071257E-01
     22 F   7 N    -2.793348307788E-01  4.351176082709E-01  3.427320071257E-01
     23 F   7 N    -3.779331620955E-01 -2.855475609503E-01  2.793348307788E-01
     24 F   7 N    -2.855475609503E-01  2.793348307788E-01 -3.779331620955E-01
     25 F   7 N     4.351176082709E-01  3.427320071257E-01 -2.793348307788E-01
     26 F   7 N     2.855475609503E-01 -9.238560114517E-02 -4.351176082709E-01
     27 F   7 N    -4.351176082709E-01  2.855475609503E-01 -9.238560114517E-02
     28 F   7 N    -3.427320071257E-01  9.238560114517E-02  3.779331620955E-01
     29 F   7 N     3.779331620955E-01 -3.427320071257E-01  9.238560114517E-02
     30 F   7 N     3.427320071257E-01 -2.793348307788E-01  4.351176082709E-01
     31 T  17 CL    4.934576379724E-01  1.566369738642E-01  4.934576379724E-01
     32 F  17 CL   -3.368206641083E-01  0.000000000000E+00 -4.934576379724E-01
     33 F  17 CL   -4.934576379724E-01  0.000000000000E+00 -3.368206641083E-01
     34 F  17 CL    3.368206641083E-01 -1.566369738642E-01  3.368206641083E-01
     35 F  17 CL    4.934576379724E-01  4.934576379724E-01  1.566369738642E-01
     36 F  17 CL    1.566369738642E-01  4.934576379724E-01  4.934576379724E-01
     37 F  17 CL    3.368206641083E-01  3.368206641083E-01 -1.566369738642E-01
     38 F  17 CL    0.000000000000E+00 -4.934576379724E-01 -3.368206641083E-01
     39 F  17 CL   -4.934576379724E-01 -3.368206641083E-01  0.000000000000E+00
     40 F  17 CL    0.000000000000E+00 -3.368206641083E-01 -4.934576379724E-01
     41 F  17 CL   -3.368206641083E-01 -4.934576379724E-01  0.000000000000E+00
     42 F  17 CL   -1.566369738642E-01  3.368206641083E-01  3.368206641083E-01
     43 T   6 C    -3.837200158337E-01  2.430462004076E-01 -3.837200158337E-01
     44 F   6 C    -3.732337837587E-01  0.000000000000E+00  3.837200158337E-01
     45 F   6 C     3.837200158337E-01  0.000000000000E+00 -3.732337837587E-01
     46 F   6 C     3.732337837587E-01 -2.430462004076E-01  3.732337837587E-01
     47 F   6 C    -3.837200158337E-01 -3.837200158337E-01  2.430462004076E-01
     48 F   6 C     2.430462004076E-01 -3.837200158337E-01 -3.837200158337E-01
     49 F   6 C     3.732337837587E-01  3.732337837587E-01 -2.430462004076E-01
     50 F   6 C     0.000000000000E+00  3.837200158337E-01 -3.732337837587E-01
     51 F   6 C     3.837200158337E-01 -3.732337837587E-01  0.000000000000E+00
     52 F   6 C     0.000000000000E+00 -3.732337837587E-01  3.837200158337E-01
     53 F   6 C    -3.732337837587E-01  3.837200158337E-01  0.000000000000E+00
     54 F   6 C    -2.430462004076E-01  3.732337837587E-01  3.732337837587E-01
     55 T   6 C    -2.661883396428E-01  3.442626295576E-01 -2.096052075761E-01
     56 F   6 C    -4.461321628663E-01 -5.658313206669E-02  2.096052075761E-01
     57 F   6 C     2.661883396428E-01  5.658313206669E-02 -3.895490307996E-01
     58 F   6 C     4.461321628663E-01 -3.442626295576E-01  3.895490307996E-01
     59 F   6 C    -2.096052075761E-01 -2.661883396428E-01  3.442626295576E-01
     60 F   6 C     3.442626295576E-01 -2.096052075761E-01 -2.661883396428E-01
     61 F   6 C     3.895490307996E-01  4.461321628663E-01 -3.442626295576E-01
     62 F   6 C    -5.658313206669E-02  2.096052075761E-01 -4.461321628663E-01
     63 F   6 C     2.096052075761E-01 -4.461321628663E-01 -5.658313206669E-02
     64 F   6 C     5.658313206669E-02 -3.895490307996E-01  2.661883396428E-01
     65 F   6 C    -3.895490307996E-01  2.661883396428E-01  5.658313206669E-02
     66 F   6 C    -3.442626295576E-01  3.895490307996E-01  4.461321628663E-01
     67 F   6 C     3.442626295576E-01 -2.661883396428E-01 -2.096052075761E-01
     68 F   6 C    -5.658313206669E-02 -4.461321628663E-01  2.096052075761E-01
     69 F   6 C     5.658313206669E-02  2.661883396428E-01 -3.895490307996E-01
     70 F   6 C    -3.442626295576E-01  4.461321628663E-01  3.895490307996E-01
     71 F   6 C    -2.661883396428E-01 -2.096052075761E-01  3.442626295576E-01
     72 F   6 C    -2.096052075761E-01  3.442626295576E-01 -2.661883396428E-01
     73 F   6 C     4.461321628663E-01  3.895490307996E-01 -3.442626295576E-01
     74 F   6 C     2.096052075761E-01 -5.658313206669E-02 -4.461321628663E-01
     75 F   6 C    -4.461321628663E-01  2.096052075761E-01 -5.658313206669E-02
     76 F   6 C    -3.895490307996E-01  5.658313206669E-02  2.661883396428E-01
     77 F   6 C     2.661883396428E-01 -3.895490307996E-01  5.658313206669E-02
     78 F   6 C     3.895490307996E-01 -3.442626295576E-01  4.461321628663E-01
     79 T   1 H    -2.364119143779E-01  3.851157986258E-01 -1.217190141502E-01
     80 F   1 H    -4.931651872240E-01 -1.146929002277E-01  1.217190141502E-01
     81 F   1 H     2.364119143779E-01  1.146929002277E-01 -3.784722869963E-01
     82 F   1 H     4.931651872240E-01 -3.851157986258E-01  3.784722869963E-01
     83 F   1 H    -1.217190141502E-01 -2.364119143779E-01  3.851157986258E-01
     84 F   1 H     3.851157986258E-01 -1.217190141502E-01 -2.364119143779E-01
     85 F   1 H     3.784722869963E-01  4.931651872240E-01 -3.851157986258E-01
     86 F   1 H    -1.146929002277E-01  1.217190141502E-01 -4.931651872240E-01
     87 F   1 H     1.217190141502E-01 -4.931651872240E-01 -1.146929002277E-01
     88 F   1 H     1.146929002277E-01 -3.784722869963E-01  2.364119143779E-01
     89 F   1 H    -3.784722869963E-01  2.364119143779E-01  1.146929002277E-01
     90 F   1 H    -3.851157986258E-01  3.784722869963E-01  4.931651872240E-01
     91 F   1 H     3.851157986258E-01 -2.364119143779E-01 -1.217190141502E-01
     92 F   1 H    -1.146929002277E-01 -4.931651872240E-01  1.217190141502E-01
     93 F   1 H     1.146929002277E-01  2.364119143779E-01 -3.784722869963E-01
     94 F   1 H    -3.851157986258E-01  4.931651872240E-01  3.784722869963E-01
     95 F   1 H    -2.364119143779E-01 -1.217190141502E-01  3.851157986258E-01
     96 F   1 H    -1.217190141502E-01  3.851157986258E-01 -2.364119143779E-01
     97 F   1 H     4.931651872240E-01  3.784722869963E-01 -3.851157986258E-01
     98 F   1 H     1.217190141502E-01 -1.146929002277E-01 -4.931651872240E-01
     99 F   1 H    -4.931651872240E-01  1.217190141502E-01 -1.146929002277E-01
    100 F   1 H    -3.784722869963E-01  1.146929002277E-01  2.364119143779E-01
    101 F   1 H     2.364119143779E-01 -3.784722869963E-01  1.146929002277E-01
    102 F   1 H     3.784722869963E-01 -3.851157986258E-01  4.931651872240E-01

 TRANSFORMATION MATRIX PRIMITIVE-CRYSTALLOGRAPHIC CELL
  0.0000  1.0000  1.0000  1.0000  0.0000  1.0000  1.0000  1.0000  0.0000

 *******************************************************************************
 CRYSTALLOGRAPHIC CELL (VOLUME=       4959.19917187)
         A              B              C           ALPHA      BETA       GAMMA 
    17.05312008    17.05312008    17.05312008    90.000000  90.000000  90.000000

 COORDINATES IN THE CRYSTALLOGRAPHIC CELL
     ATOM                 X/A                 Y/B                 Z/C    
 *******************************************************************************
      1 T 230 ZN    2.500000000000E-01  5.000000000000E-01  5.512232064119E-17
      2 F 230 ZN    2.500000000000E-01  5.512232064119E-17  5.000000000000E-01
      3 F 230 ZN    0.000000000000E+00  2.500000000000E-01  5.000000000000E-01
      4 F 230 ZN   -5.000000000000E-01  0.000000000000E+00  2.500000000000E-01
      5 F 230 ZN   -5.000000000000E-01  2.500000000000E-01 -1.102446412824E-16
      6 F 230 ZN    1.653669619236E-16  5.000000000000E-01  2.500000000000E-01
      7 T   7 N     1.858602159620E-01 -4.714077769123E-01  9.347461481682E-02
      8 F   7 N    -1.858602159620E-01  4.714077769123E-01  9.347461481682E-02
      9 F   7 N     1.858602159620E-01  4.714077769123E-01 -9.347461481682E-02
     10 F   7 N    -1.858602159620E-01 -4.714077769123E-01 -9.347461481682E-02
     11 F   7 N     9.347461481682E-02  1.858602159620E-01 -4.714077769123E-01
     12 F   7 N    -4.714077769123E-01  9.347461481682E-02  1.858602159620E-01
     13 F   7 N    -9.347461481682E-02 -1.858602159620E-01 -4.714077769123E-01
     14 F   7 N     4.714077769123E-01  9.347461481682E-02 -1.858602159620E-01
     15 F   7 N     9.347461481682E-02 -1.858602159620E-01  4.714077769123E-01
     16 F   7 N     4.714077769123E-01 -9.347461481682E-02  1.858602159620E-01
     17 F   7 N    -9.347461481682E-02  1.858602159620E-01  4.714077769123E-01
     18 F   7 N    -4.714077769123E-01 -9.347461481682E-02 -1.858602159620E-01
     19 F   7 N    -4.714077769123E-01  1.858602159620E-01  9.347461481682E-02
     20 F   7 N     4.714077769123E-01 -1.858602159620E-01  9.347461481682E-02
     21 F   7 N     4.714077769123E-01  1.858602159620E-01 -9.347461481682E-02
     22 F   7 N    -4.714077769123E-01 -1.858602159620E-01 -9.347461481682E-02
     23 F   7 N     1.858602159620E-01  9.347461481682E-02 -4.714077769123E-01
     24 F   7 N     9.347461481682E-02 -4.714077769123E-01  1.858602159620E-01
     25 F   7 N    -1.858602159620E-01 -9.347461481682E-02 -4.714077769123E-01
     26 F   7 N     9.347461481682E-02  4.714077769123E-01 -1.858602159620E-01
     27 F   7 N    -1.858602159620E-01  9.347461481682E-02  4.714077769123E-01
     28 F   7 N    -9.347461481682E-02  4.714077769123E-01  1.858602159620E-01
     29 F   7 N     1.858602159620E-01 -9.347461481682E-02  4.714077769123E-01
     30 F   7 N    -9.347461481682E-02 -4.714077769123E-01 -1.858602159620E-01
     31 T  17 CL    7.831848693209E-02  4.151391510403E-01  7.831848693209E-02
     32 F  17 CL   -7.831848693209E-02 -4.151391510403E-01  7.831848693209E-02
     33 F  17 CL    7.831848693209E-02 -4.151391510403E-01 -7.831848693209E-02
     34 F  17 CL   -7.831848693209E-02  4.151391510403E-01 -7.831848693209E-02
     35 F  17 CL    7.831848693209E-02  7.831848693209E-02  4.151391510403E-01
     36 F  17 CL    4.151391510403E-01  7.831848693209E-02  7.831848693209E-02
     37 F  17 CL   -7.831848693209E-02 -7.831848693209E-02  4.151391510403E-01
     38 F  17 CL   -4.151391510403E-01  7.831848693209E-02 -7.831848693209E-02
     39 F  17 CL    7.831848693209E-02 -7.831848693209E-02 -4.151391510403E-01
     40 F  17 CL   -4.151391510403E-01 -7.831848693209E-02  7.831848693209E-02
     41 F  17 CL   -7.831848693209E-02  7.831848693209E-02 -4.151391510403E-01
     42 F  17 CL    4.151391510403E-01 -7.831848693209E-02 -7.831848693209E-02
     43 T   6 C     1.215231002038E-01  4.947568839625E-01  1.215231002038E-01
     44 F   6 C    -1.215231002038E-01 -4.947568839625E-01  1.215231002038E-01
     45 F   6 C     1.215231002038E-01 -4.947568839625E-01 -1.215231002038E-01
     46 F   6 C    -1.215231002038E-01  4.947568839625E-01 -1.215231002038E-01
     47 F   6 C     1.215231002038E-01  1.215231002038E-01  4.947568839625E-01
     48 F   6 C     4.947568839625E-01  1.215231002038E-01  1.215231002038E-01
     49 F   6 C    -1.215231002038E-01 -1.215231002038E-01  4.947568839625E-01
     50 F   6 C    -4.947568839625E-01  1.215231002038E-01 -1.215231002038E-01
     51 F   6 C     1.215231002038E-01 -1.215231002038E-01 -4.947568839625E-01
     52 F   6 C    -4.947568839625E-01 -1.215231002038E-01  1.215231002038E-01
     53 F   6 C    -1.215231002038E-01  1.215231002038E-01 -4.947568839625E-01
     54 F   6 C     4.947568839625E-01 -1.215231002038E-01 -1.215231002038E-01
     55 T   6 C    -2.995771191878E-01  8.997191161173E-02 -3.561602512545E-01
     56 F   6 C     2.995771191878E-01 -8.997191161173E-02 -3.561602512545E-01
     57 F   6 C    -2.995771191878E-01 -8.997191161173E-02  3.561602512545E-01
     58 F   6 C     2.995771191878E-01  8.997191161173E-02  3.561602512545E-01
     59 F   6 C    -3.561602512545E-01 -2.995771191878E-01  8.997191161173E-02
     60 F   6 C     8.997191161173E-02 -3.561602512545E-01 -2.995771191878E-01
     61 F   6 C     3.561602512545E-01  2.995771191878E-01  8.997191161173E-02
     62 F   6 C    -8.997191161173E-02 -3.561602512545E-01  2.995771191878E-01
     63 F   6 C    -3.561602512545E-01  2.995771191878E-01 -8.997191161173E-02
     64 F   6 C    -8.997191161173E-02  3.561602512545E-01 -2.995771191878E-01
     65 F   6 C     3.561602512545E-01 -2.995771191878E-01 -8.997191161173E-02
     66 F   6 C     8.997191161173E-02  3.561602512545E-01  2.995771191878E-01
     67 F   6 C     8.997191161173E-02 -2.995771191878E-01 -3.561602512545E-01
     68 F   6 C    -8.997191161173E-02  2.995771191878E-01 -3.561602512545E-01
     69 F   6 C    -8.997191161173E-02 -2.995771191878E-01  3.561602512545E-01
     70 F   6 C     8.997191161173E-02  2.995771191878E-01  3.561602512545E-01
     71 F   6 C    -2.995771191878E-01 -3.561602512545E-01  8.997191161173E-02
     72 F   6 C    -3.561602512545E-01  8.997191161173E-02 -2.995771191878E-01
     73 F   6 C     2.995771191878E-01  3.561602512545E-01  8.997191161173E-02
     74 F   6 C    -3.561602512545E-01 -8.997191161173E-02  2.995771191878E-01
     75 F   6 C     2.995771191878E-01 -3.561602512545E-01 -8.997191161173E-02
     76 F   6 C     3.561602512545E-01 -8.997191161173E-02 -2.995771191878E-01
     77 F   6 C    -2.995771191878E-01  3.561602512545E-01 -8.997191161173E-02
     78 F   6 C     3.561602512545E-01  8.997191161173E-02  2.995771191878E-01
     79 T   1 H    -2.500956505733E-01  1.283766364230E-01 -3.647885508009E-01
     80 F   1 H     2.500956505733E-01 -1.283766364230E-01 -3.647885508009E-01
     81 F   1 H    -2.500956505733E-01 -1.283766364230E-01  3.647885508009E-01
     82 F   1 H     2.500956505733E-01  1.283766364230E-01  3.647885508009E-01
     83 F   1 H    -3.647885508009E-01 -2.500956505733E-01  1.283766364230E-01
     84 F   1 H     1.283766364230E-01 -3.647885508009E-01 -2.500956505733E-01
     85 F   1 H     3.647885508009E-01  2.500956505733E-01  1.283766364230E-01
     86 F   1 H    -1.283766364230E-01 -3.647885508009E-01  2.500956505733E-01
     87 F   1 H    -3.647885508009E-01  2.500956505733E-01 -1.283766364230E-01
     88 F   1 H    -1.283766364230E-01  3.647885508009E-01 -2.500956505733E-01
     89 F   1 H     3.647885508009E-01 -2.500956505733E-01 -1.283766364230E-01
     90 F   1 H     1.283766364230E-01  3.647885508009E-01  2.500956505733E-01
     91 F   1 H     1.283766364230E-01 -2.500956505733E-01 -3.647885508009E-01
     92 F   1 H    -1.283766364230E-01  2.500956505733E-01 -3.647885508009E-01
     93 F   1 H    -1.283766364230E-01 -2.500956505733E-01  3.647885508009E-01
     94 F   1 H     1.283766364230E-01  2.500956505733E-01  3.647885508009E-01
     95 F   1 H    -2.500956505733E-01 -3.647885508009E-01  1.283766364230E-01
     96 F   1 H    -3.647885508009E-01  1.283766364230E-01 -2.500956505733E-01
     97 F   1 H     2.500956505733E-01  3.647885508009E-01  1.283766364230E-01
     98 F   1 H    -3.647885508009E-01 -1.283766364230E-01  2.500956505733E-01
     99 F   1 H     2.500956505733E-01 -3.647885508009E-01 -1.283766364230E-01
    100 F   1 H     3.647885508009E-01 -1.283766364230E-01 -2.500956505733E-01
    101 F   1 H    -2.500956505733E-01  3.647885508009E-01 -1.283766364230E-01
    102 F   1 H     3.647885508009E-01  1.283766364230E-01  2.500956505733E-01

 T = ATOM BELONGING TO THE ASYMMETRIC UNIT

 ****   24 SYMMOPS - TRANSLATORS IN FRACTIONAL UNITS
 **** MATRICES AND TRANSLATORS IN THE CRYSTALLOGRAPHIC REFERENCE FRAME
   V INV                    ROTATION MATRICES                   TRANSLATORS
   1   1  1.00  0.00  0.00  0.00  1.00  0.00  0.00  0.00  1.00  0.00  0.00  0.00
   2   2  0.00  1.00 -1.00  1.00  0.00 -1.00  0.00  0.00 -1.00  0.00  0.00  0.00
   3   3 -1.00  0.00  0.00 -1.00  0.00  1.00 -1.00  1.00  0.00  0.00  0.00  0.00
   4   4  0.00 -1.00  1.00  0.00 -1.00  0.00  1.00 -1.00  0.00  0.00  0.00  0.00
   5   6  0.00  0.00  1.00  1.00  0.00  0.00  0.00  1.00  0.00  0.00  0.00  0.00
   6   5  0.00  1.00  0.00  0.00  0.00  1.00  1.00  0.00  0.00  0.00  0.00  0.00
   7   8  1.00 -1.00  0.00  0.00 -1.00  1.00  0.00 -1.00  0.00  0.00  0.00  0.00
   8   7  1.00  0.00 -1.00  0.00  0.00 -1.00  0.00  1.00 -1.00  0.00  0.00  0.00
   9  10  0.00  0.00 -1.00  0.00  1.00 -1.00  1.00  0.00 -1.00  0.00  0.00  0.00
  10   9 -1.00  0.00  1.00 -1.00  1.00  0.00 -1.00  0.00  0.00  0.00  0.00  0.00
  11  12 -1.00  1.00  0.00 -1.00  0.00  0.00 -1.00  0.00  1.00  0.00  0.00  0.00
  12  11  0.00 -1.00  0.00  1.00 -1.00  0.00  0.00 -1.00  1.00  0.00  0.00  0.00
  13  13  0.00  1.00  0.00  1.00  0.00  0.00  0.00  0.00  1.00  0.00  0.00  0.00
  14  14  1.00  0.00 -1.00  0.00  1.00 -1.00  0.00  0.00 -1.00  0.00  0.00  0.00
  15  16 -1.00  0.00  1.00 -1.00  0.00  0.00 -1.00  1.00  0.00  0.00  0.00  0.00
  16  15  0.00 -1.00  0.00  0.00 -1.00  1.00  1.00 -1.00  0.00  0.00  0.00  0.00
  17  17  1.00  0.00  0.00  0.00  0.00  1.00  0.00  1.00  0.00  0.00  0.00  0.00
  18  18  0.00  0.00  1.00  0.00  1.00  0.00  1.00  0.00  0.00  0.00  0.00  0.00
  19  20  0.00 -1.00  1.00  1.00 -1.00  0.00  0.00 -1.00  0.00  0.00  0.00  0.00
  20  19  0.00  1.00 -1.00  0.00  0.00 -1.00  1.00  0.00 -1.00  0.00  0.00  0.00
  21  22  0.00  0.00 -1.00  1.00  0.00 -1.00  0.00  1.00 -1.00  0.00  0.00  0.00
  22  21 -1.00  1.00  0.00 -1.00  0.00  1.00 -1.00  0.00  0.00  0.00  0.00  0.00
  23  23 -1.00  0.00  0.00 -1.00  1.00  0.00 -1.00  0.00  1.00  0.00  0.00  0.00
  24  24  1.00 -1.00  0.00  0.00 -1.00  0.00  0.00 -1.00  1.00  0.00  0.00  0.00

 DIRECT LATTICE VECTORS CARTESIAN COMPONENTS (ANGSTROM)
          X                    Y                    Z
  -0.852656004214E+01   0.852656004214E+01   0.852656004214E+01
   0.852656004214E+01  -0.852656004214E+01   0.852656004214E+01
   0.852656004214E+01   0.852656004214E+01  -0.852656004214E+01


 CARTESIAN COORDINATES - PRIMITIVE CELL
 *******************************************************************************
 *      ATOM          X(ANGSTROM)         Y(ANGSTROM)         Z(ANGSTROM)
 *******************************************************************************
    1   230 ZN   -1.278984006321E+01  8.526560042140E+00  9.400075532184E-16
    2   230 ZN   -1.278984006321E+01  9.400075532184E-16  8.526560042140E+00
    3   230 ZN    0.000000000000E+00 -1.278984006321E+01  8.526560042140E+00
    4   230 ZN    8.526560042140E+00  0.000000000000E+00 -1.278984006321E+01
    5   230 ZN    8.526560042140E+00 -1.278984006321E+01 -1.880015106437E-15
    6   230 ZN    2.820022659655E-15  8.526560042140E+00 -1.278984006321E+01
    7     7 N     3.169496581690E+00 -8.038973428349E+00  1.594033831303E+00
    8     7 N    -3.169496581690E+00  8.038973428349E+00  1.594033831303E+00
    9     7 N     3.169496581690E+00  8.038973428349E+00 -1.594033831303E+00
   10     7 N    -3.169496581690E+00 -8.038973428349E+00 -1.594033831303E+00
   11     7 N     1.594033831303E+00  3.169496581690E+00 -8.038973428349E+00
   12     7 N    -8.038973428349E+00  1.594033831303E+00  3.169496581690E+00
   13     7 N    -1.594033831303E+00 -3.169496581690E+00 -8.038973428349E+00
   14     7 N     8.038973428349E+00  1.594033831303E+00 -3.169496581690E+00
   15     7 N     1.594033831303E+00 -3.169496581690E+00  8.038973428349E+00
   16     7 N     8.038973428349E+00 -1.594033831303E+00  3.169496581690E+00
   17     7 N    -1.594033831303E+00  3.169496581690E+00  8.038973428349E+00
   18     7 N    -8.038973428349E+00 -1.594033831303E+00 -3.169496581690E+00
   19     7 N    -8.038973428349E+00  3.169496581690E+00  1.594033831303E+00
   20     7 N     8.038973428349E+00 -3.169496581690E+00  1.594033831303E+00
   21     7 N     8.038973428349E+00  3.169496581690E+00 -1.594033831303E+00
   22     7 N    -8.038973428349E+00 -3.169496581690E+00 -1.594033831303E+00
   23     7 N     3.169496581690E+00  1.594033831303E+00 -8.038973428349E+00
   24     7 N     1.594033831303E+00 -8.038973428349E+00  3.169496581690E+00
   25     7 N    -3.169496581690E+00 -1.594033831303E+00 -8.038973428349E+00
   26     7 N     1.594033831303E+00  8.038973428349E+00 -3.169496581690E+00
   27     7 N    -3.169496581690E+00  1.594033831303E+00  8.038973428349E+00
   28     7 N    -1.594033831303E+00  8.038973428349E+00  3.169496581690E+00
   29     7 N     3.169496581690E+00 -1.594033831303E+00  8.038973428349E+00
   30     7 N    -1.594033831303E+00 -8.038973428349E+00 -3.169496581690E+00
   31    17 CL    1.335574562472E+00  7.079417794377E+00  1.335574562472E+00
   32    17 CL   -1.335574562472E+00 -7.079417794377E+00  1.335574562472E+00
   33    17 CL    1.335574562472E+00 -7.079417794377E+00 -1.335574562472E+00
   34    17 CL   -1.335574562472E+00  7.079417794377E+00 -1.335574562472E+00
   35    17 CL    1.335574562472E+00  1.335574562472E+00  7.079417794377E+00
   36    17 CL    7.079417794377E+00  1.335574562472E+00  1.335574562472E+00
   37    17 CL   -1.335574562472E+00 -1.335574562472E+00  7.079417794377E+00
   38    17 CL   -7.079417794377E+00  1.335574562472E+00 -1.335574562472E+00
   39    17 CL    1.335574562472E+00 -1.335574562472E+00 -7.079417794377E+00
   40    17 CL   -7.079417794377E+00 -1.335574562472E+00  1.335574562472E+00
   41    17 CL   -1.335574562472E+00  1.335574562472E+00 -7.079417794377E+00
   42    17 CL    7.079417794377E+00 -1.335574562472E+00 -1.335574562472E+00
   43     6 C     2.072348020789E+00  8.437148554737E+00  2.072348020789E+00
   44     6 C    -2.072348020789E+00 -8.437148554737E+00  2.072348020789E+00
   45     6 C     2.072348020789E+00 -8.437148554737E+00 -2.072348020789E+00
   46     6 C    -2.072348020789E+00  8.437148554737E+00 -2.072348020789E+00
   47     6 C     2.072348020789E+00  2.072348020789E+00  8.437148554737E+00
   48     6 C     8.437148554737E+00  2.072348020789E+00  2.072348020789E+00
   49     6 C    -2.072348020789E+00 -2.072348020789E+00  8.437148554737E+00
   50     6 C    -8.437148554737E+00  2.072348020789E+00 -2.072348020789E+00
   51     6 C     2.072348020789E+00 -2.072348020789E+00 -8.437148554737E+00
   52     6 C    -8.437148554737E+00 -2.072348020789E+00  2.072348020789E+00
   53     6 C    -2.072348020789E+00  2.072348020789E+00 -8.437148554737E+00
   54     6 C     8.437148554737E+00 -2.072348020789E+00 -2.072348020789E+00
   55     6 C    -5.108724588013E+00  1.534301812927E+00 -6.073643533891E+00
   56     6 C     5.108724588013E+00 -1.534301812927E+00 -6.073643533891E+00
   57     6 C    -5.108724588013E+00 -1.534301812927E+00  6.073643533891E+00
   58     6 C     5.108724588013E+00  1.534301812927E+00  6.073643533891E+00
   59     6 C    -6.073643533891E+00 -5.108724588013E+00  1.534301812927E+00
   60     6 C     1.534301812927E+00 -6.073643533891E+00 -5.108724588013E+00
   61     6 C     6.073643533891E+00  5.108724588013E+00  1.534301812927E+00
   62     6 C    -1.534301812927E+00 -6.073643533891E+00  5.108724588013E+00
   63     6 C    -6.073643533891E+00  5.108724588013E+00 -1.534301812927E+00
   64     6 C    -1.534301812927E+00  6.073643533891E+00 -5.108724588013E+00
   65     6 C     6.073643533891E+00 -5.108724588013E+00 -1.534301812927E+00
   66     6 C     1.534301812927E+00  6.073643533891E+00  5.108724588013E+00
   67     6 C     1.534301812927E+00 -5.108724588013E+00 -6.073643533891E+00
   68     6 C    -1.534301812927E+00  5.108724588013E+00 -6.073643533891E+00
   69     6 C    -1.534301812927E+00 -5.108724588013E+00  6.073643533891E+00
   70     6 C     1.534301812927E+00  5.108724588013E+00  6.073643533891E+00
   71     6 C    -5.108724588013E+00 -6.073643533891E+00  1.534301812927E+00
   72     6 C    -6.073643533891E+00  1.534301812927E+00 -5.108724588013E+00
   73     6 C     5.108724588013E+00  6.073643533891E+00  1.534301812927E+00
   74     6 C    -6.073643533891E+00 -1.534301812927E+00  5.108724588013E+00
   75     6 C     5.108724588013E+00 -6.073643533891E+00 -1.534301812927E+00
   76     6 C     6.073643533891E+00 -1.534301812927E+00 -5.108724588013E+00
   77     6 C    -5.108724588013E+00  6.073643533891E+00 -1.534301812927E+00
   78     6 C     6.073643533891E+00  1.534301812927E+00  5.108724588013E+00
   79     1 H    -4.264911161782E+00  2.189222196938E+00 -6.220782962179E+00
   80     1 H     4.264911161782E+00 -2.189222196938E+00 -6.220782962179E+00
   81     1 H    -4.264911161782E+00 -2.189222196938E+00  6.220782962179E+00
   82     1 H     4.264911161782E+00  2.189222196938E+00  6.220782962179E+00
   83     1 H    -6.220782962179E+00 -4.264911161782E+00  2.189222196938E+00
   84     1 H     2.189222196938E+00 -6.220782962179E+00 -4.264911161782E+00
   85     1 H     6.220782962179E+00  4.264911161782E+00  2.189222196938E+00
   86     1 H    -2.189222196938E+00 -6.220782962179E+00  4.264911161782E+00
   87     1 H    -6.220782962179E+00  4.264911161782E+00 -2.189222196938E+00
   88     1 H    -2.189222196938E+00  6.220782962179E+00 -4.264911161782E+00
   89     1 H     6.220782962179E+00 -4.264911161782E+00 -2.189222196938E+00
   90     1 H     2.189222196938E+00  6.220782962179E+00  4.264911161782E+00
   91     1 H     2.189222196938E+00 -4.264911161782E+00 -6.220782962179E+00
   92     1 H    -2.189222196938E+00  4.264911161782E+00 -6.220782962179E+00
   93     1 H    -2.189222196938E+00 -4.264911161782E+00  6.220782962179E+00
   94     1 H     2.189222196938E+00  4.264911161782E+00  6.220782962179E+00
   95     1 H    -4.264911161782E+00 -6.220782962179E+00  2.189222196938E+00
   96     1 H    -6.220782962179E+00  2.189222196938E+00 -4.264911161782E+00
   97     1 H     4.264911161782E+00  6.220782962179E+00  2.189222196938E+00
   98     1 H    -6.220782962179E+00 -2.189222196938E+00  4.264911161782E+00
   99     1 H     4.264911161782E+00 -6.220782962179E+00 -2.189222196938E+00
  100     1 H     6.220782962179E+00 -2.189222196938E+00 -4.264911161782E+00
  101     1 H    -4.264911161782E+00  6.220782962179E+00 -2.189222196938E+00
  102     1 H     6.220782962179E+00  2.189222196938E+00  4.264911161782E+00

 *******************************************************************************
 *** PSEUDOPOTENTIAL INFORMATION ***
 *******************************************************************************

 ATOMIC NUMBER  30, NUCLEAR CHARGE 20.000, GIVEN IN INPUT       PSEUDOPOTENTIAL
   TYPE       EXPONENT      COEFF.    N      EXPONENT      COEFF.    N
  P0 TMS    34.1500000  399.9872820   0    14.5900000   85.4856550   0
  P1 TMS    39.7800000  277.1489600   0    14.9500000   69.0522050   0
  P2 TMS    43.8000000  -34.1493490   0    14.9800000   -3.2918310   0

 *******************************************************************************
 LOCAL ATOMIC FUNCTIONS BASIS SET
 *******************************************************************************
   ATOM   X(AU)   Y(AU)   Z(AU)  N. TYPE  EXPONENT  S COEF   P COEF   D/F/G COEF
 *******************************************************************************
   1 ZN -24.169  16.113   0.000
                                  1 S  
                                         3.032E+01 2.191E-01 0.000E+00 0.000E+00
                                         1.632E+01-2.326E-01 0.000E+00 0.000E+00
                                         1.141E+01-9.547E-01 0.000E+00 0.000E+00
                                  2 S  
                                         2.569E+00 1.000E+00 0.000E+00 0.000E+00
                                  3 S  
                                         1.063E+00 1.000E+00 0.000E+00 0.000E+00
                                  4 S  
                                         2.500E-01 1.000E+00 0.000E+00 0.000E+00
                                  5 S  
                                         1.200E-01 1.000E+00 0.000E+00 0.000E+00
                           6-     8 P  
                                         1.118E+02 0.000E+00 2.328E-02 0.000E+00
                                         1.913E+01 0.000E+00-1.010E+00 0.000E+00
                           9-    11 P  
                                         5.469E+00 0.000E+00 3.202E-01 0.000E+00
                                         2.506E+00 0.000E+00 7.181E-01 0.000E+00
                          12-    14 P  
                                         9.419E-01 0.000E+00 1.000E+00 0.000E+00
                          15-    17 P  
                                         2.500E-01 0.000E+00 1.000E+00 0.000E+00
                          18-    20 P  
                                         1.200E-01 0.000E+00 1.000E+00 0.000E+00
                          21-    25 D  
                                         4.465E+01 0.000E+00 0.000E+00 4.725E-02
                                         1.344E+01 0.000E+00 0.000E+00 2.189E-01
                                         4.682E+00 0.000E+00 0.000E+00 4.525E-01
                                         1.603E+00 0.000E+00 0.000E+00 5.186E-01
                          26-    30 D  
                                         4.828E-01 0.000E+00 0.000E+00 1.000E+00
                          31-    35 D  
                                         1.100E-01 0.000E+00 0.000E+00 1.000E+00
                          36-    42 F  
                                         2.614E+00 0.000E+00 0.000E+00 1.000E+00
   2 ZN -24.169   0.000  16.113
   3 ZN   0.000 -24.169  16.113
   4 ZN  16.113   0.000 -24.169
   5 ZN  16.113 -24.169  -0.000
   6 ZN   0.000  16.113 -24.169
   7 N    5.989 -15.191   3.012
                                253 S  
                                         6.293E+03 1.970E-03 0.000E+00 0.000E+00
                                         9.490E+02 1.496E-02 0.000E+00 0.000E+00
                                         2.188E+02 7.350E-02 0.000E+00 0.000E+00
                                         6.369E+01 2.489E-01 0.000E+00 0.000E+00
                                         1.883E+01 6.025E-01 0.000E+00 0.000E+00
                                         2.720E+00 2.562E-01 0.000E+00 0.000E+00
                         254-   257 SP 
                                         3.063E+01 1.119E-01 3.831E-02 0.000E+00
                                         7.026E+00 9.217E-01 2.374E-01 0.000E+00
                                         2.112E+00-2.569E-03 8.176E-01 0.000E+00
                         258-   261 SP 
                                         6.840E-01 1.000E+00 1.000E+00 0.000E+00
                         262-   265 SP 
                                         2.009E-01 1.000E+00 1.000E+00 0.000E+00
                         266-   270 D  
                                         9.130E-01 0.000E+00 0.000E+00 1.000E+00
   8 N   -5.989  15.191   3.012
   9 N    5.989  15.191  -3.012
  10 N   -5.989 -15.191  -3.012
  11 N    3.012   5.989 -15.191
  12 N  -15.191   3.012   5.989
  13 N   -3.012  -5.989 -15.191
  14 N   15.191   3.012  -5.989
  15 N    3.012  -5.989  15.191
  16 N   15.191  -3.012   5.989
  17 N   -3.012   5.989  15.191
  18 N  -15.191  -3.012  -5.989
  19 N  -15.191   5.989   3.012
  20 N   15.191  -5.989   3.012
  21 N   15.191   5.989  -3.012
  22 N  -15.191  -5.989  -3.012
  23 N    5.989   3.012 -15.191
  24 N    3.012 -15.191   5.989
  25 N   -5.989  -3.012 -15.191
  26 N    3.012  15.191  -5.989
  27 N   -5.989   3.012  15.191
  28 N   -3.012  15.191   5.989
  29 N    5.989  -3.012  15.191
  30 N   -3.012 -15.191  -5.989
  31 CL   2.524  13.378   2.524
                                685 S  
                                         1.058E+05 7.380E-04 0.000E+00 0.000E+00
                                         1.587E+04 5.718E-03 0.000E+00 0.000E+00
                                         3.620E+03 2.950E-02 0.000E+00 0.000E+00
                                         1.031E+03 1.173E-01 0.000E+00 0.000E+00
                                         3.399E+02 3.629E-01 0.000E+00 0.000E+00
                                         1.245E+02 5.841E-01 0.000E+00 0.000E+00
                                686 S  
                                         1.245E+02 1.342E-01 0.000E+00 0.000E+00
                                         4.951E+01 6.242E-01 0.000E+00 0.000E+00
                                         2.081E+01 2.918E-01 0.000E+00 0.000E+00
                                687 S  
                                         6.583E+00 1.000E+00 0.000E+00 0.000E+00
                                688 S  
                                         2.565E+00 1.000E+00 0.000E+00 0.000E+00
                                689 S  
                                         5.598E-01 1.000E+00 0.000E+00 0.000E+00
                                690 S  
                                         1.833E-01 1.000E+00 0.000E+00 0.000E+00
                         691-   693 P  
                                         5.898E+02 0.000E+00 2.391E-03 0.000E+00
                                         1.398E+02 0.000E+00 1.850E-02 0.000E+00
                                         4.514E+01 0.000E+00 8.138E-02 0.000E+00
                                         1.687E+01 0.000E+00 2.216E-01 0.000E+00
                                         6.741E+00 0.000E+00 7.726E-01 0.000E+00
                         694-   696 P  
                                         6.741E+00 0.000E+00-1.572E+00 0.000E+00
                                         2.772E+00 0.000E+00 9.924E-01 0.000E+00
                         697-   699 P  
                                         1.024E+00 0.000E+00 1.000E+00 0.000E+00
                         700-   702 P  
                                         3.814E-01 0.000E+00 1.000E+00 0.000E+00
                         703-   705 P  
                                         1.094E-01 0.000E+00 1.000E+00 0.000E+00
                         706-   710 D  
                                         7.500E-01 0.000E+00 0.000E+00 1.000E+00
  32 CL  -2.524 -13.378   2.524
  33 CL   2.524 -13.378  -2.524
  34 CL  -2.524  13.378  -2.524
  35 CL   2.524   2.524  13.378
  36 CL  13.378   2.524   2.524
  37 CL  -2.524  -2.524  13.378
  38 CL -13.378   2.524  -2.524
  39 CL   2.524  -2.524 -13.378
  40 CL -13.378  -2.524   2.524
  41 CL  -2.524   2.524 -13.378
  42 CL  13.378  -2.524  -2.524
  43 C    3.916  15.944   3.916
                                997 S  
                                         4.563E+03 1.967E-03 0.000E+00 0.000E+00
                                         6.820E+02 1.523E-02 0.000E+00 0.000E+00
                                         1.550E+02 7.613E-02 0.000E+00 0.000E+00
                                         4.446E+01 2.608E-01 0.000E+00 0.000E+00
                                         1.303E+01 6.165E-01 0.000E+00 0.000E+00
                                         1.828E+00 2.210E-01 0.000E+00 0.000E+00
                         998-  1001 SP 
                                         2.096E+01 1.147E-01 4.025E-02 0.000E+00
                                         4.803E+00 9.200E-01 2.376E-01 0.000E+00
                                         1.459E+00-3.031E-03 8.159E-01 0.000E+00
                        1002-  1005 SP 
                                         4.835E-01 1.000E+00 1.000E+00 0.000E+00
                        1006-  1009 SP 
                                         1.456E-01 1.000E+00 1.000E+00 0.000E+00
                        1010-  1014 D  
                                         6.260E-01 0.000E+00 0.000E+00 1.000E+00
  44 C   -3.916 -15.944   3.916
  45 C    3.916 -15.944  -3.916
  46 C   -3.916  15.944  -3.916
  47 C    3.916   3.916  15.944
  48 C   15.944   3.916   3.916
  49 C   -3.916  -3.916  15.944
  50 C  -15.944   3.916  -3.916
  51 C    3.916  -3.916 -15.944
  52 C  -15.944  -3.916   3.916
  53 C   -3.916   3.916 -15.944
  54 C   15.944  -3.916  -3.916
  55 C   -9.654   2.899 -11.478
  56 C    9.654  -2.899 -11.478
  57 C   -9.654  -2.899  11.478
  58 C    9.654   2.899  11.478
  59 C  -11.478  -9.654   2.899
  60 C    2.899 -11.478  -9.654
  61 C   11.478   9.654   2.899
  62 C   -2.899 -11.478   9.654
  63 C  -11.478   9.654  -2.899
  64 C   -2.899  11.478  -9.654
  65 C   11.478  -9.654  -2.899
  66 C    2.899  11.478   9.654
  67 C    2.899  -9.654 -11.478
  68 C   -2.899   9.654 -11.478
  69 C   -2.899  -9.654  11.478
  70 C    2.899   9.654  11.478
  71 C   -9.654 -11.478   2.899
  72 C  -11.478   2.899  -9.654
  73 C    9.654  11.478   2.899
  74 C  -11.478  -2.899   9.654
  75 C    9.654 -11.478  -2.899
  76 C   11.478  -2.899  -9.654
  77 C   -9.654  11.478  -2.899
  78 C   11.478   2.899   9.654
  79 H   -8.060   4.137 -11.756
                               1645 S  
                                         3.387E+01 2.549E-02 0.000E+00 0.000E+00
                                         5.095E+00 1.904E-01 0.000E+00 0.000E+00
                                         1.159E+00 8.522E-01 0.000E+00 0.000E+00
                               1646 S  
                                         3.258E-01 1.000E+00 0.000E+00 0.000E+00
                               1647 S  
                                         1.027E-01 1.000E+00 0.000E+00 0.000E+00
                        1648-  1650 P  
                                         7.500E-01 0.000E+00 1.000E+00 0.000E+00
  80 H    8.060  -4.137 -11.756
  81 H   -8.060  -4.137  11.756
  82 H    8.060   4.137  11.756
  83 H  -11.756  -8.060   4.137
  84 H    4.137 -11.756  -8.060
  85 H   11.756   8.060   4.137
  86 H   -4.137 -11.756   8.060
  87 H  -11.756   8.060  -4.137
  88 H   -4.137  11.756  -8.060
  89 H   11.756  -8.060  -4.137
  90 H    4.137  11.756   8.060
  91 H    4.137  -8.060 -11.756
  92 H   -4.137   8.060 -11.756
  93 H   -4.137  -8.060  11.756
  94 H    4.137   8.060  11.756
  95 H   -8.060 -11.756   4.137
  96 H  -11.756   4.137  -8.060
  97 H    8.060  11.756   4.137
  98 H  -11.756  -4.137   8.060
  99 H    8.060 -11.756  -4.137
 100 H   11.756  -4.137  -8.060
 101 H   -8.060  11.756  -4.137
 102 H   11.756   4.137   8.060
 INFORMATION **** SET_MPP **** PCRYSTAL CALCULATION
 INFORMATION **** READM2 **** NEW DEFAULT: FOCK/KS MATRIX MIXING SET TO 30 %
 INFORMATION **** READM2 **** NEW DEFAULT: FULL DIRECT SCF MODE
 INFORMATION **** READM2 **** NEW DEFAULT: COULOMB BIPOLAR BUFFER SET TO 32 Mb
 INFORMATION **** READM2 **** NEW DEFAULT: EXCHANGE BIPOLAR BUFFER SET TO 32 Mb

 *******************************************************************************
 NEW DEFAULT: DFT INTEGRATION GRID INCREASED TO XLGRID
 NEW DEFAULT: DIIS ACCELERATOR ACTIVE
 USE KEYWORD NODIIS TO TURN IT OFF
 *******************************************************************************

 INFORMATION **** DFTD3_INPUT **** PERFORM LATEST DISPERSION CORRECTION DFT-D3(BJ) WITH AUTOMATIC PARAMETER SETUP
 PLEASE CITE:
 (1) DFT-D3 Reference
  S. Grimme, J. Antony, S. Ehrlich, and H. Krieg, J. Chem. Phys. 132 (2010), 154104
 (2) BJ-Damping Reference
  S. Grimme, S. Ehrlich, and L. Goerigk, J. Comput. Chem. 32 (2011), 1456-1465
 (3) General DFT-D Review
  S. Grimme, A. Hansen, J. G. Brandenburg, and C. Bannwarth,
  Chem. Rev. 116 (2016), 5105-5154

 INFORMATION **** TOLINTEG **** COULOMB AND EXCHANGE SERIES TOLERANCES MODIFIED
 INFORMATION **** TOLDEE **** SCF TOL ON TOTAL ENERGY SET TO           8
 INFORMATION **** DFTD3_INPUT **** PERFORM DISPERSION CORRECTION DFT-D3(BJ) IN THE BECKE-JOHNSON DAMPING SCHEME

 PLEASE CITE:
 (1) DFT-D3 Reference
  S. Grimme, J. Antony, S. Ehrlich, and H. Krieg, J. Chem. Phys. 132 (2010), 154104
 (2) BJ-Damping Reference
  S. Grimme, S. Ehrlich, and L. Goerigk, J. Comput. Chem. 32 (2011), 1456-1465
 (3) General DFT-D Review
  S. Grimme, A. Hansen, J. G. Brandenburg, and C. Bannwarth,
  Chem. Rev. 116 (2016), 5105-5154

 *******************************************************************************
 N. OF ATOMS PER CELL       102  COULOMB OVERLAP TOL         (T1) 10**   -7
 NUMBER OF SHELLS           624  COULOMB PENETRATION TOL     (T2) 10**   -7
 NUMBER OF AO              1788  EXCHANGE OVERLAP TOL        (T3) 10**   -7
 N. OF ELECTRONS PER CELL   732  EXCHANGE PSEUDO OVP (F(G))  (T4) 10**  -10
 CORE ELECTRONS PER CELL    240  EXCHANGE PSEUDO OVP (P(G))  (T5) 10**  -40
 N. OF SYMMETRY OPERATORS    24  POLE ORDER IN MONO ZONE                  4
 *******************************************************************************
 TYPE OF CALCULATION :  RESTRICTED CLOSED SHELL
 KOHN-SHAM HAMILTONIAN

 (EXCHANGE)[CORRELATION] FUNCTIONAL:(PERDEW-BURKE-ERNZERHOF)[PERDEW-BURKE-ERNZERHOF]


 HYBRID EXCHANGE - PERCENTAGE OF FOCK EXCHANGE    25.0000
 CORE  PSEUDO POTENTIAL         TOL. ON PSEUDO              (TP) 10**- 6

 CAPPA:IS1  2;IS2  2;IS3  2; K PTS MONK NET   3; SYMMOPS:K SPACE  48;G SPACE  24

 *******************************************************************************
 MAX NUMBER OF SCF CYCLES      50  CONVERGENCE ON DELTAP        10**-18
 WEIGHT OF F(I) IN F(I+1)      30% CONVERGENCE ON ENERGY        10**- 8
 SHRINK. FACT.(MONKH.)    2  2  2  NUMBER OF K POINTS IN THE IBZ      3
 SHRINKING FACTOR(GILAT NET)    2  NUMBER OF K POINTS(GILAT NET)      3
 *******************************************************************************
 *** K POINTS COORDINATES (OBLIQUE COORDINATES IN UNITS OF IS =  2)
   1-R(  0  0  0)   2-R(  1  0  0)   3-R(  1  1  1)

 DIRECT LATTICE VECTORS COMPON. (A.U.)     RECIP. LATTICE VECTORS COMPON. (A.U.) 
        X            Y            Z              X            Y            Z
  -16.1128633   16.1128633   16.1128633      0.0000000    0.1949742    0.1949742
   16.1128633  -16.1128633   16.1128633      0.1949742    0.0000000    0.1949742
   16.1128633   16.1128633  -16.1128633      0.1949742    0.1949742    0.0000000

 DISK SPACE FOR EIGENVECTORS (FTN 10)     9590832 REALS

 SYMMETRY ADAPTION OF THE BLOCH FUNCTIONS ENABLED
 TTTTTTTTTTTTTTTTTTTTTTTTTTTTTT gordsh1     TELAPSE        3.58 TCPU        0.71

 MATRIX SIZE: P(G) 8836836, F(G)  611550, P(G) IRR  190617, F(G) IRR   27579
 MAX G-VECTOR INDEX FOR 1- AND 2-ELECTRON INTEGRALS 181

 TTTTTTTTTTTTTTTTTTTTTTTTTTTTTT INPUT       TELAPSE        3.65 TCPU        0.78

 NEIGHBORS OF THE NON-EQUIVALENT ATOMS

 N = NUMBER OF NEIGHBORS AT DISTANCE R
    ATOM  N     R/ANG      R/AU   NEIGHBORS (ATOM LABELS AND CELL INDICES)
   1 ZN   4     1.9938     3.7676    7 N    1-1 0    9 N    0-1-1   25 N    1 0 0
                                    27 N    0-1 0
   1 ZN   4     3.0142     5.6961   55 C    1 0 0   57 C    0-1 0   73 C    0-1-1
                                    75 C    1-1 0
   1 ZN   4     3.0171     5.7015   43 C    0-1-1   45 C    1-1 0   49 C    0-1 0
                                    53 C    1 0 0
   1 ZN   4     3.1795     6.0084   79 H    1 0 0   81 H    0-1 0   97 H    0-1-1
                                    99 H    1-1 0
   1 ZN   4     3.5284     6.6677   31 CL   0-1-1   33 CL   1-1 0   37 CL   0-1 0
                                    41 CL   1 0 0
   1 ZN   4     4.1609     7.8630   61 C    0-1-1   65 C    1-1 0   72 C    1 0 0
                                    74 C    0-1 0

   7 N    1     1.3287     2.5109   43 C   -1 0-1
   7 N    1     1.3766     2.6014   55 C    0 1 0
   7 N    1     1.9938     3.7676    1 ZN  -1 1 0
   7 N    1     2.1436     4.0508   79 H    0 1 0
   7 N    1     2.2216     4.1981   72 C    0 1 0
   7 N    1     2.2280     4.2104   24 N    0 0 0

  31 CL   1     1.7115     3.2342   43 C    0 0 0
  31 CL   2     2.6783     5.0612    7 N    1 0 1   24 N    1 0 1
  31 CL   2     3.1697     5.9899   90 H    0 0 0   97 H    0 0 0
  31 CL   2     3.5284     6.6677    1 ZN   0 1 1    6 ZN   1 1 0
  31 CL   2     3.5870     6.7785    9 N    0 0 0   28 N    0 0 0
  31 CL   1     3.7776     7.1386   34 CL   0 0 0

  43 C    2     1.3287     2.5109    7 N    1 0 1   24 N    1 0 1
  43 C    1     1.7115     3.2342   31 CL   0 0 0
  43 C    2     2.1428     4.0493   55 C    1 1 1   72 C    1 1 1
  43 C    2     3.0171     5.7015    1 ZN   0 1 1    6 ZN   1 1 0
  43 C    2     3.1198     5.8956   90 H    0 0 0   97 H    0 0 0
  43 C    2     3.1685     5.9877   79 H    1 1 1   96 H    1 1 1

  55 C    1     1.0782     2.0376   79 H    0 0 0
  55 C    1     1.3646     2.5787   72 C    0 0 0
  55 C    1     1.3766     2.6014    7 N    0-1 0
  55 C    1     2.1428     4.0493   43 C   -1-1-1
  55 C    1     2.2216     4.1981   24 N    0-1 0
  55 C    1     2.2220     4.1989   96 H    0 0 0

  79 H    1     1.0782     2.0376   55 C    0 0 0
  79 H    1     2.1436     4.0508    7 N    0-1 0
  79 H    1     2.2220     4.1989   72 C    0 0 0
  79 H    1     2.7660     5.2270   96 H    0 0 0
  79 H    1     2.9355     5.5472   92 H    0 0 0
  79 H    1     3.0589     5.7805   27 N   -1-1 0


 SYMMETRY ALLOWED ELASTIC DISTORTION 1
  0.5773503  0.0000000  0.0000000
  0.0000000  0.5773503  0.0000000
  0.0000000  0.0000000  0.5773503

 SYMMETRY ALLOWED INTERNAL DEGREE(S) OF FREEDOM:  13
 TTTTTTTTTTTTTTTTTTTTTTTTTTTTTT SYMM        TELAPSE        3.83 TCPU        0.96
 TTTTTTTTTTTTTTTTTTTTTTTTTTTTTT INT_SCREEN  TELAPSE        3.86 TCPU        0.99

 ************************************************************************
 ************************************************************************
 * ELAPIEZO OPTION, E. ALBANESE, A. ERBA, B. CIVALLERI, R. DOVESI       *
 *                                                                      *
 * IT IS ASSUMED THAT THE INPUT IS FROM AN OPTIMIZED RUN                *

 CONVERGENCE CRITERION FOR ENERGY, TOLDEE =          1.0000E-08
 CONVERGENCE CRITERION FOR RMS GRADIENT, TOLDEG =    3.0000E-04
 CONVERGENCE CRITERION FOR RMS DISPLACEMENT, TOLDEX  6.2000E-04
 MAGNITUDE OF STEPSIZE FOR ADIMENSIONAL STRAINS =    1.5000E-02
 NUMBER OF POINTS (TOTAL) IN NUMERICAL 2ND DERIVATIVE=        3
 ************************************************************************
 ************************************************************************

 ************************************************************************

  Y. NOEL POST DOC. TURIN 2002

  THIS ROUTINE EVALUATES THE NON ZERO ELEMENTS OF THE ELASTIC TENSOR 

  ORDER OF THE TENSOR : 4

 |  1 A    1 B    1 B     .      .      .     |
 |         1 A    1 B     .      .      .     |
 |                1 A     .      .      .     |
 |                       1 C     .      .     |
 |                              1 C     .     |
 |                                     1 C    |

 EACH  LETTER   CORRESPONDS  TO  AN  INDEPENDENT  COMPONENT.
 INTERDEPENDENT COMPONENTS (WITH SAME LETTER) ARE RELATED BY
 THE COEFFICIENT THAT PRECEEDS EACH LETTER.

 ************************************************************************


 ************************************************************************

  Y. NOEL POST DOC. TURIN 2002

  THIS ROUTINE EVALUATES THE NON ZERO ELEMENTS OF THE PIEZOELECTRIC TENSOR 

  ORDER OF THE TENSOR : 3

 |   .      .      .     1 A     .      .     |
 |   .      .      .      .     1 A     .     |
 |   .      .      .      .      .     1 A    |

 EACH  LETTER   CORRESPONDS  TO  AN  INDEPENDENT  COMPONENT.
 INTERDEPENDENT COMPONENTS (WITH SAME LETTER) ARE RELATED BY
 THE COEFFICIENT THAT PRECEEDS EACH LETTER.

 ************************************************************************


 LIST OF ACTIVE DEFORMATIONS: 
             1
             4
 INFORMATION **** EXCBUF **** EXCH. BIPO BUFFER: WORDS USED =     4000000
 WARNING **** EXCBUF **** EXCH. BIPO BUFFER TOO SMALL - TO AVOID I/O SET EXCHSIZE =     6628203

 DFT PARAMETERS

     ATOM       ELECTRONS   NET CHARGE   R(ANGSTROM)
   1 230  ZN     20.0000      0.0000     1.37000000
   7   7  N       7.0000      0.0000     0.74000000
  31  17  CL     17.0000      0.0000     0.99000000
  43   6  C       6.0000      0.0000     0.77000000
  79   1  H       1.0000      0.0000     1.11000000

 SIZE OF GRID=     272086
 TTTTTTTTTTTTTTTTTTTTTTTTTTTTTT MAKE_GRID2  TELAPSE        5.45 TCPU        2.52
 BECKE WEIGHT FUNCTION
 RADSAFE =     2.00
 TOLERANCES - DENSITY:10**- 6; POTENTIAL:10**- 9; GRID WGT:10**-14

 RADIAL INTEGRATION  - INTERVALS (POINTS,UPPER LIMIT):            1( 99,  4.0*R)

 ANGULAR INTEGRATION - INTERVALS (ACCURACY LEVEL [N. POINTS] UPPER LIMIT):
  1(  6[ 146]   0.2)  2( 11[ 302]   0.5)  3( 14[ 590]   0.9)  4( 18[1454]   3.5)
  5( 14[ 590]9999.0)
 TTTTTTTTTTTTTTTTTTTTTTTTTTTTTT INT_CALC    TELAPSE        5.50 TCPU        2.56
 EEEEEEEEEE INT_CALC TERMINATION  DATE 20 02 2020 TIME 21:29:21.4

 *******************************************************************************
 ZIFCl_start                                                                     
 CRYSTAL - SCF - TYPE OF CALCULATION :  RESTRICTED CLOSED SHELL
 *******************************************************************************

 CAPPA:IS1  2;IS2  2;IS3  2; K PTS MONK NET   3; SYMMOPS:K SPACE  48;G SPACE  24

 TTTTTTTTTTTTTTTTTTTTTTTTTTTTTT SDIK        TELAPSE        5.74 TCPU        2.80

 AAAAAAAAAAAAAAAAAAAAAAAAAAAAAAAAAAAAAAAAAAAAAAAAAAAAAAAAAAAAAAAAAAAAAAAAAAAAAAA
         ATOMIC WAVEFUNCTION(S)


 NUCLEAR CHARGE 20.0  SYMMETRY SPECIES            S    P    D
 N. ELECTRONS   20.0  NUMBER OF PRIMITIVE GTOS    7    7    6
                      NUMBER OF CONTRACTED GTOS   5    5    3
                      NUMBER OF CLOSED SHELLS     2    1    1
                      OPEN SHELL OCCUPATION       0    0    0

  ZNUC SCFIT  TOTAL HF ENERGY   KINETIC ENERGY   VIRIAL THEOREM ACCURACY
  20.0  35   -2.259494290E+02  1.538488917E+02 -2.468645152E+00  3.9E-06

 NUCLEAR CHARGE  7.0  SYMMETRY SPECIES            S    P
 N. ELECTRONS    7.0  NUMBER OF PRIMITIVE GTOS   11    5
                      NUMBER OF CONTRACTED GTOS   4    3
                      NUMBER OF CLOSED SHELLS     2    0
                      OPEN SHELL OCCUPATION       0    3

  ZNUC SCFIT  TOTAL HF ENERGY   KINETIC ENERGY   VIRIAL THEOREM ACCURACY
   7.0  11   -5.439473665E+01  5.441433682E+01 -1.999639798E+00  3.6E-06

 NUCLEAR CHARGE 17.0  SYMMETRY SPECIES            S    P
 N. ELECTRONS   17.0  NUMBER OF PRIMITIVE GTOS   13   10
                      NUMBER OF CONTRACTED GTOS   6    5
                      NUMBER OF CLOSED SHELLS     3    1
                      OPEN SHELL OCCUPATION       0    5

  ZNUC SCFIT  TOTAL HF ENERGY   KINETIC ENERGY   VIRIAL THEOREM ACCURACY
  17.0  10   -4.594686980E+02  4.594737850E+02 -1.999988929E+00  4.2E-06

 NUCLEAR CHARGE  6.0  SYMMETRY SPECIES            S    P
 N. ELECTRONS    6.0  NUMBER OF PRIMITIVE GTOS   11    5
                      NUMBER OF CONTRACTED GTOS   4    3
                      NUMBER OF CLOSED SHELLS     2    0
                      OPEN SHELL OCCUPATION       0    2

  ZNUC SCFIT  TOTAL HF ENERGY   KINETIC ENERGY   VIRIAL THEOREM ACCURACY
   6.0  11   -3.768480057E+01  3.769831118E+01 -1.999641612E+00  2.0E-06

 NUCLEAR CHARGE  1.0  SYMMETRY SPECIES            S
 N. ELECTRONS    1.0  NUMBER OF PRIMITIVE GTOS    5
                      NUMBER OF CONTRACTED GTOS   3
                      NUMBER OF CLOSED SHELLS     0
                      OPEN SHELL OCCUPATION       1

  ZNUC SCFIT  TOTAL HF ENERGY   KINETIC ENERGY   VIRIAL THEOREM ACCURACY
   1.0   1   -4.998098153E-01  4.997907537E-01 -2.000038139E+00  9.6E-17

 AAAAAAAAAAAAAAAAAAAAAAAAAAAAAAAAAAAAAAAAAAAAAAAAAAAAAAAAAAAAAAAAAAAAAAAAAAAAAAA

 CHARGE NORMALIZATION FACTOR   1.00000000
 TOTAL ATOMIC CHARGES:
  20.0000000  20.0000000  20.0000000  20.0000000  20.0000000  20.0000000
   7.0000000   7.0000000   7.0000000   7.0000000   7.0000000   7.0000000
   7.0000000   7.0000000   7.0000000   7.0000000   7.0000000   7.0000000
   7.0000000   7.0000000   7.0000000   7.0000000   7.0000000   7.0000000
   7.0000000   7.0000000   7.0000000   7.0000000   7.0000000   7.0000000
  17.0000000  17.0000000  17.0000000  17.0000000  17.0000000  17.0000000
  17.0000000  17.0000000  17.0000000  17.0000000  17.0000000  17.0000000
   6.0000000   6.0000000   6.0000000   6.0000000   6.0000000   6.0000000
   6.0000000   6.0000000   6.0000000   6.0000000   6.0000000   6.0000000
   6.0000000   6.0000000   6.0000000   6.0000000   6.0000000   6.0000000
   6.0000000   6.0000000   6.0000000   6.0000000   6.0000000   6.0000000
   6.0000000   6.0000000   6.0000000   6.0000000   6.0000000   6.0000000
   6.0000000   6.0000000   6.0000000   6.0000000   6.0000000   6.0000000
   1.0000000   1.0000000   1.0000000   1.0000000   1.0000000   1.0000000
   1.0000000   1.0000000   1.0000000   1.0000000   1.0000000   1.0000000
   1.0000000   1.0000000   1.0000000   1.0000000   1.0000000   1.0000000
   1.0000000   1.0000000   1.0000000   1.0000000   1.0000000   1.0000000
 TTTTTTTTTTTTTTTTTTTTTTTTTTTTTT MOQGAD      TELAPSE        5.84 TCPU        2.91
 TTTTTTTTTTTTTTTTTTTTTTTTTTTTTT SHELLXN     TELAPSE        9.73 TCPU        5.94
 TTTTTTTTTTTTTTTTTTTTTTTTTTTTTT MONMO3      TELAPSE       10.60 TCPU        6.80
 NUMERICALLY INTEGRATED DENSITY    731.9999140449
 TTTTTTTTTTTTTTTTTTTTTTTTTTTTTT NUMDFT      TELAPSE       11.00 TCPU        7.21
 CYC   0 ETOT(AU) -9.603061986770E+03 DETOT -9.60E+03 tst  0.00E+00 PX  1.00E+00
 TTTTTTTTTTTTTTTTTTTTTTTTTTTTTT DIIS        TELAPSE       11.04 TCPU        7.24
 TTTTTTTTTTTTTTTTTTTTTTTTTTTTTT FDIK        TELAPSE       11.76 TCPU        7.85
 INSULATING STATE
 TOP OF VALENCE BANDS -    BAND    366; K    3; EIG -2.8628629E-01 AU
 TOP OF VALENCE BANDS -    BAND    366; K    1; EIG -2.8653686E-01 AU
 BOTTOM OF VIRTUAL BANDS - BAND    367; K    3; EIG -6.5216390E-02 AU
 DIRECT ENERGY BAND GAP:   6.0156 eV
 BOTTOM OF VIRTUAL BANDS - BAND    367; K    1; EIG -6.5192157E-02 AU
 TTTTTTTTTTTTTTTTTTTTTTTTTTTTTT PDIG        TELAPSE       11.93 TCPU        8.01
 CHARGE NORMALIZATION FACTOR   1.00000000
 TOTAL ATOMIC CHARGES:
  18.3506332  18.3506332  18.3506332  18.3506332  18.3506332  18.3506332
   7.6664477   7.6664477   7.6664477   7.6664477   7.6664477   7.6664477
   7.6664477   7.6664477   7.6664477   7.6664477   7.6664477   7.6664477
   7.6664477   7.6664477   7.6664477   7.6664477   7.6664477   7.6664477
   7.6664477   7.6664477   7.6664477   7.6664477   7.6664477   7.6664477
  16.9997981  16.9997981  16.9997981  16.9997981  16.9997981  16.9997981
  16.9997981  16.9997981  16.9997981  16.9997981  16.9997981  16.9997981
   5.5502122   5.5502122   5.5502122   5.5502122   5.5502122   5.5502122
   5.5502122   5.5502122   5.5502122   5.5502122   5.5502122   5.5502122
   6.1891703   6.1891703   6.1891703   6.1891703   6.1891703   6.1891703
   6.1891703   6.1891703   6.1891703   6.1891703   6.1891703   6.1891703
   6.1891703   6.1891703   6.1891703   6.1891703   6.1891703   6.1891703
   6.1891703   6.1891703   6.1891703   6.1891703   6.1891703   6.1891703
   0.7817185   0.7817185   0.7817185   0.7817185   0.7817185   0.7817185
   0.7817185   0.7817185   0.7817185   0.7817185   0.7817185   0.7817185
   0.7817185   0.7817185   0.7817185   0.7817185   0.7817185   0.7817185
   0.7817185   0.7817185   0.7817185   0.7817185   0.7817185   0.7817185
 TTTTTTTTTTTTTTTTTTTTTTTTTTTTTT MOQGAD      TELAPSE       11.94 TCPU        8.03
 TTTTTTTTTTTTTTTTTTTTTTTTTTTTTT SHELLXN     TELAPSE       16.92 TCPU       11.20
 TTTTTTTTTTTTTTTTTTTTTTTTTTTTTT MONMO3      TELAPSE       17.93 TCPU       12.21
 NUMERICALLY INTEGRATED DENSITY    731.9999505465
 TTTTTTTTTTTTTTTTTTTTTTTTTTTTTT NUMDFT      TELAPSE       18.69 TCPU       12.97
 CYC   1 ETOT(AU) -9.580758551203E+03 DETOT  2.23E+01 tst  0.00E+00 PX  1.00E+00
 TTTTTTTTTTTTTTTTTTTTTTTTTTTTTT DIIS        TELAPSE       18.74 TCPU       13.02
 DIIS TEST: 0.16534E+02 AT SCF   CYCLE   1 - MIX   30 %
 TTTTTTTTTTTTTTTTTTTTTTTTTTTTTT FDIK        TELAPSE       19.07 TCPU       13.24
 INSULATING STATE
 TOP OF VALENCE BANDS -    BAND    366; K    3; EIG -2.1553020E-01 AU
 TOP OF VALENCE BANDS -    BAND    366; K    1; EIG -2.1575104E-01 AU
 BOTTOM OF VIRTUAL BANDS - BAND    367; K    1; EIG -1.1256226E-02 AU
 INDIRECT ENERGY BAND GAP:   5.5586 eV
 TTTTTTTTTTTTTTTTTTTTTTTTTTTTTT PDIG        TELAPSE       19.24 TCPU       13.40
 CHARGE NORMALIZATION FACTOR   1.00000000
 TOTAL ATOMIC CHARGES:
  18.7693475  18.7693475  18.7693475  18.7693475  18.7693475  18.7693475
   7.4625837   7.4625837   7.4625837   7.4625837   7.4625837   7.4625837
   7.4625837   7.4625837   7.4625837   7.4625837   7.4625837   7.4625837
   7.4625837   7.4625837   7.4625837   7.4625837   7.4625837   7.4625837
   7.4625837   7.4625837   7.4625837   7.4625837   7.4625837   7.4625837
  17.0338934  17.0338934  17.0338934  17.0338934  17.0338934  17.0338934
  17.0338934  17.0338934  17.0338934  17.0338934  17.0338934  17.0338934
   6.0177714   6.0177714   6.0177714   6.0177714   6.0177714   6.0177714
   6.0177714   6.0177714   6.0177714   6.0177714   6.0177714   6.0177714
   5.9078695   5.9078695   5.9078695   5.9078695   5.9078695   5.9078695
   5.9078695   5.9078695   5.9078695   5.9078695   5.9078695   5.9078695
   5.9078695   5.9078695   5.9078695   5.9078695   5.9078695   5.9078695
   5.9078695   5.9078695   5.9078695   5.9078695   5.9078695   5.9078695
   0.9113775   0.9113775   0.9113775   0.9113775   0.9113775   0.9113775
   0.9113775   0.9113775   0.9113775   0.9113775   0.9113775   0.9113775
   0.9113775   0.9113775   0.9113775   0.9113775   0.9113775   0.9113775
   0.9113775   0.9113775   0.9113775   0.9113775   0.9113775   0.9113775
 TTTTTTTTTTTTTTTTTTTTTTTTTTTTTT MOQGAD      TELAPSE       19.25 TCPU       13.42
 TTTTTTTTTTTTTTTTTTTTTTTTTTTTTT SHELLXN     TELAPSE       23.23 TCPU       16.54
 TTTTTTTTTTTTTTTTTTTTTTTTTTTTTT MONMO3      TELAPSE       24.17 TCPU       17.48
 NUMERICALLY INTEGRATED DENSITY    731.9999483744
 TTTTTTTTTTTTTTTTTTTTTTTTTTTTTT NUMDFT      TELAPSE       24.85 TCPU       18.17
 CYC   2 ETOT(AU) -9.581136742664E+03 DETOT -3.78E-01 tst  6.12E-03 PX  1.08E-01
 TTTTTTTTTTTTTTTTTTTTTTTTTTTTTT DIIS        TELAPSE       24.90 TCPU       18.21
 DIIS TEST: 0.10977E+02 AT SCF   CYCLE   2 - DIIS ACTIVE - HISTORY:     2 CYCLES
 TTTTTTTTTTTTTTTTTTTTTTTTTTTTTT FDIK        TELAPSE       25.24 TCPU       18.44
 INSULATING STATE
 TOP OF VALENCE BANDS -    BAND    366; K    3; EIG -2.2432038E-01 AU
 TOP OF VALENCE BANDS -    BAND    366; K    1; EIG -2.2457699E-01 AU
 BOTTOM OF VIRTUAL BANDS - BAND    367; K    3; EIG  2.5289506E-02 AU
 DIRECT ENERGY BAND GAP:   6.7922 eV
 BOTTOM OF VIRTUAL BANDS - BAND    367; K    1; EIG  2.5496100E-02 AU
 TTTTTTTTTTTTTTTTTTTTTTTTTTTTTT PDIG        TELAPSE       25.40 TCPU       18.60
 CHARGE NORMALIZATION FACTOR   1.00000000
 TOTAL ATOMIC CHARGES:
  18.5515845  18.5515845  18.5515845  18.5515845  18.5515845  18.5515845
   7.6021546   7.6021546   7.6021546   7.6021546   7.6021546   7.6021546
   7.6021546   7.6021546   7.6021546   7.6021546   7.6021546   7.6021546
   7.6021546   7.6021546   7.6021546   7.6021546   7.6021546   7.6021546
   7.6021546   7.6021546   7.6021546   7.6021546   7.6021546   7.6021546
  17.0449324  17.0449324  17.0449324  17.0449324  17.0449324  17.0449324
  17.0449324  17.0449324  17.0449324  17.0449324  17.0449324  17.0449324
   5.6662198   5.6662198   5.6662198   5.6662198   5.6662198   5.6662198
   5.6662198   5.6662198   5.6662198   5.6662198   5.6662198   5.6662198
   6.0296361   6.0296361   6.0296361   6.0296361   6.0296361   6.0296361
   6.0296361   6.0296361   6.0296361   6.0296361   6.0296361   6.0296361
   6.0296361   6.0296361   6.0296361   6.0296361   6.0296361   6.0296361
   6.0296361   6.0296361   6.0296361   6.0296361   6.0296361   6.0296361
   0.8747370   0.8747370   0.8747370   0.8747370   0.8747370   0.8747370
   0.8747370   0.8747370   0.8747370   0.8747370   0.8747370   0.8747370
   0.8747370   0.8747370   0.8747370   0.8747370   0.8747370   0.8747370
   0.8747370   0.8747370   0.8747370   0.8747370   0.8747370   0.8747370
 TTTTTTTTTTTTTTTTTTTTTTTTTTTTTT MOQGAD      TELAPSE       25.41 TCPU       18.61
 TTTTTTTTTTTTTTTTTTTTTTTTTTTTTT SHELLXN     TELAPSE       29.46 TCPU       21.74
 TTTTTTTTTTTTTTTTTTTTTTTTTTTTTT MONMO3      TELAPSE       30.39 TCPU       22.68
 NUMERICALLY INTEGRATED DENSITY    731.9999441696
 TTTTTTTTTTTTTTTTTTTTTTTTTTTTTT NUMDFT      TELAPSE       31.07 TCPU       23.36
 CYC   3 ETOT(AU) -9.581694459716E+03 DETOT -5.58E-01 tst  1.64E-03 PX  6.14E-02
 TTTTTTTTTTTTTTTTTTTTTTTTTTTTTT DIIS        TELAPSE       31.12 TCPU       23.40
 DIIS TEST: 0.46514E+00 AT SCF   CYCLE   3 - DIIS ACTIVE - HISTORY:     3 CYCLES
 TTTTTTTTTTTTTTTTTTTTTTTTTTTTTT FDIK        TELAPSE       31.47 TCPU       23.64
 INSULATING STATE
 TOP OF VALENCE BANDS -    BAND    366; K    3; EIG -2.3576252E-01 AU
 TOP OF VALENCE BANDS -    BAND    366; K    1; EIG -2.3599269E-01 AU
 BOTTOM OF VIRTUAL BANDS - BAND    367; K    2; EIG  1.4058346E-02 AU
 INDIRECT ENERGY BAND GAP:   6.7980 eV
 BOTTOM OF VIRTUAL BANDS - BAND    367; K    1; EIG  1.5101146E-02 AU
 TTTTTTTTTTTTTTTTTTTTTTTTTTTTTT PDIG        TELAPSE       31.64 TCPU       23.81
 CHARGE NORMALIZATION FACTOR   1.00000000
 TOTAL ATOMIC CHARGES:
  18.5132001  18.5132001  18.5132001  18.5132001  18.5132001  18.5132001
   7.6048236   7.6048236   7.6048236   7.6048236   7.6048236   7.6048236
   7.6048236   7.6048236   7.6048236   7.6048236   7.6048236   7.6048236
   7.6048236   7.6048236   7.6048236   7.6048236   7.6048236   7.6048236
   7.6048236   7.6048236   7.6048236   7.6048236   7.6048236   7.6048236
  17.0213827  17.0213827  17.0213827  17.0213827  17.0213827  17.0213827
  17.0213827  17.0213827  17.0213827  17.0213827  17.0213827  17.0213827
   5.7412072   5.7412072   5.7412072   5.7412072   5.7412072   5.7412072
   5.7412072   5.7412072   5.7412072   5.7412072   5.7412072   5.7412072
   6.0241104   6.0241104   6.0241104   6.0241104   6.0241104   6.0241104
   6.0241104   6.0241104   6.0241104   6.0241104   6.0241104   6.0241104
   6.0241104   6.0241104   6.0241104   6.0241104   6.0241104   6.0241104
   6.0241104   6.0241104   6.0241104   6.0241104   6.0241104   6.0241104
   0.8614710   0.8614710   0.8614710   0.8614710   0.8614710   0.8614710
   0.8614710   0.8614710   0.8614710   0.8614710   0.8614710   0.8614710
   0.8614710   0.8614710   0.8614710   0.8614710   0.8614710   0.8614710
   0.8614710   0.8614710   0.8614710   0.8614710   0.8614710   0.8614710
 TTTTTTTTTTTTTTTTTTTTTTTTTTTTTT MOQGAD      TELAPSE       31.65 TCPU       23.82
 TTTTTTTTTTTTTTTTTTTTTTTTTTTTTT SHELLXN     TELAPSE       35.83 TCPU       27.07
 TTTTTTTTTTTTTTTTTTTTTTTTTTTTTT MONMO3      TELAPSE       37.18 TCPU       28.42
 NUMERICALLY INTEGRATED DENSITY    731.9999469226
 TTTTTTTTTTTTTTTTTTTTTTTTTTTTTT NUMDFT      TELAPSE       37.87 TCPU       29.11
 CYC   4 ETOT(AU) -9.581718822502E+03 DETOT -2.44E-02 tst  4.01E-05 PX  1.53E-02
 TTTTTTTTTTTTTTTTTTTTTTTTTTTTTT DIIS        TELAPSE       41.32 TCPU       32.56
 DIIS TEST: 0.38971E-01 AT SCF   CYCLE   4 - DIIS ACTIVE - HISTORY:     4 CYCLES
 TTTTTTTTTTTTTTTTTTTTTTTTTTTTTT FDIK        TELAPSE       43.10 TCPU       33.28
 INSULATING STATE
 TOP OF VALENCE BANDS -    BAND    366; K    3; EIG -2.3509309E-01 AU
 TOP OF VALENCE BANDS -    BAND    366; K    1; EIG -2.3533202E-01 AU
 BOTTOM OF VIRTUAL BANDS - BAND    367; K    2; EIG  1.6767544E-02 AU
 INDIRECT ENERGY BAND GAP:   6.8535 eV
 BOTTOM OF VIRTUAL BANDS - BAND    367; K    1; EIG  1.7967274E-02 AU
 TTTTTTTTTTTTTTTTTTTTTTTTTTTTTT PDIG        TELAPSE       43.29 TCPU       33.47
 CHARGE NORMALIZATION FACTOR   1.00000000
 TOTAL ATOMIC CHARGES:
  18.5145650  18.5145650  18.5145650  18.5145650  18.5145650  18.5145650
   7.5975664   7.5975664   7.5975664   7.5975664   7.5975664   7.5975664
   7.5975664   7.5975664   7.5975664   7.5975664   7.5975664   7.5975664
   7.5975664   7.5975664   7.5975664   7.5975664   7.5975664   7.5975664
   7.5975664   7.5975664   7.5975664   7.5975664   7.5975664   7.5975664
  17.0365381  17.0365381  17.0365381  17.0365381  17.0365381  17.0365381
  17.0365381  17.0365381  17.0365381  17.0365381  17.0365381  17.0365381
   5.7228095   5.7228095   5.7228095   5.7228095   5.7228095   5.7228095
   5.7228095   5.7228095   5.7228095   5.7228095   5.7228095   5.7228095
   6.0321886   6.0321886   6.0321886   6.0321886   6.0321886   6.0321886
   6.0321886   6.0321886   6.0321886   6.0321886   6.0321886   6.0321886
   6.0321886   6.0321886   6.0321886   6.0321886   6.0321886   6.0321886
   6.0321886   6.0321886   6.0321886   6.0321886   6.0321886   6.0321886
   0.8619299   0.8619299   0.8619299   0.8619299   0.8619299   0.8619299
   0.8619299   0.8619299   0.8619299   0.8619299   0.8619299   0.8619299
   0.8619299   0.8619299   0.8619299   0.8619299   0.8619299   0.8619299
   0.8619299   0.8619299   0.8619299   0.8619299   0.8619299   0.8619299
 TTTTTTTTTTTTTTTTTTTTTTTTTTTTTT MOQGAD      TELAPSE       43.31 TCPU       33.48
 TTTTTTTTTTTTTTTTTTTTTTTTTTTTTT SHELLXN     TELAPSE       47.59 TCPU       36.61
 TTTTTTTTTTTTTTTTTTTTTTTTTTTTTT MONMO3      TELAPSE       50.61 TCPU       39.63
 NUMERICALLY INTEGRATED DENSITY    731.9999465947
 TTTTTTTTTTTTTTTTTTTTTTTTTTTTTT NUMDFT      TELAPSE       51.56 TCPU       40.57
 CYC   5 ETOT(AU) -9.581720505729E+03 DETOT -1.68E-03 tst  5.30E-06 PX  5.36E-03
 TTTTTTTTTTTTTTTTTTTTTTTTTTTTTT DIIS        TELAPSE       51.60 TCPU       40.62
 DIIS TEST: 0.92404E-02 AT SCF   CYCLE   5 - DIIS ACTIVE - HISTORY:     5 CYCLES
 TTTTTTTTTTTTTTTTTTTTTTTTTTTTTT FDIK        TELAPSE       51.94 TCPU       40.84
 INSULATING STATE
 TOP OF VALENCE BANDS -    BAND    366; K    3; EIG -2.3489059E-01 AU
 TOP OF VALENCE BANDS -    BAND    366; K    1; EIG -2.3512589E-01 AU
 BOTTOM OF VIRTUAL BANDS - BAND    367; K    2; EIG  1.6150034E-02 AU
 INDIRECT ENERGY BAND GAP:   6.8312 eV
 BOTTOM OF VIRTUAL BANDS - BAND    367; K    1; EIG  1.7276844E-02 AU
 TTTTTTTTTTTTTTTTTTTTTTTTTTTTTT PDIG        TELAPSE       52.10 TCPU       41.01
 CHARGE NORMALIZATION FACTOR   1.00000000
 TOTAL ATOMIC CHARGES:
  18.5107322  18.5107322  18.5107322  18.5107322  18.5107322  18.5107322
   7.6045829   7.6045829   7.6045829   7.6045829   7.6045829   7.6045829
   7.6045829   7.6045829   7.6045829   7.6045829   7.6045829   7.6045829
   7.6045829   7.6045829   7.6045829   7.6045829   7.6045829   7.6045829
   7.6045829   7.6045829   7.6045829   7.6045829   7.6045829   7.6045829
  17.0306667  17.0306667  17.0306667  17.0306667  17.0306667  17.0306667
  17.0306667  17.0306667  17.0306667  17.0306667  17.0306667  17.0306667
   5.7256672   5.7256672   5.7256672   5.7256672   5.7256672   5.7256672
   5.7256672   5.7256672   5.7256672   5.7256672   5.7256672   5.7256672
   6.0271397   6.0271397   6.0271397   6.0271397   6.0271397   6.0271397
   6.0271397   6.0271397   6.0271397   6.0271397   6.0271397   6.0271397
   6.0271397   6.0271397   6.0271397   6.0271397   6.0271397   6.0271397
   6.0271397   6.0271397   6.0271397   6.0271397   6.0271397   6.0271397
   0.8624274   0.8624274   0.8624274   0.8624274   0.8624274   0.8624274
   0.8624274   0.8624274   0.8624274   0.8624274   0.8624274   0.8624274
   0.8624274   0.8624274   0.8624274   0.8624274   0.8624274   0.8624274
   0.8624274   0.8624274   0.8624274   0.8624274   0.8624274   0.8624274
 TTTTTTTTTTTTTTTTTTTTTTTTTTTTTT MOQGAD      TELAPSE       52.11 TCPU       41.02
 TTTTTTTTTTTTTTTTTTTTTTTTTTTTTT SHELLXN     TELAPSE       56.43 TCPU       44.09
 TTTTTTTTTTTTTTTTTTTTTTTTTTTTTT MONMO3      TELAPSE       57.39 TCPU       45.06
 NUMERICALLY INTEGRATED DENSITY    731.9999466206
 TTTTTTTTTTTTTTTTTTTTTTTTTTTTTT NUMDFT      TELAPSE       58.08 TCPU       45.75
 CYC   6 ETOT(AU) -9.581720945625E+03 DETOT -4.40E-04 tst  1.06E-06 PX  3.04E-03
 TTTTTTTTTTTTTTTTTTTTTTTTTTTTTT DIIS        TELAPSE       58.24 TCPU       45.91
 DIIS TEST: 0.13398E-02 AT SCF   CYCLE   6 - DIIS ACTIVE - HISTORY:     6 CYCLES
 TTTTTTTTTTTTTTTTTTTTTTTTTTTTTT FDIK        TELAPSE       58.59 TCPU       46.14
 INSULATING STATE
 TOP OF VALENCE BANDS -    BAND    366; K    3; EIG -2.3494171E-01 AU
 TOP OF VALENCE BANDS -    BAND    366; K    1; EIG -2.3517764E-01 AU
 BOTTOM OF VIRTUAL BANDS - BAND    367; K    2; EIG  1.6431416E-02 AU
 INDIRECT ENERGY BAND GAP:   6.8402 eV
 BOTTOM OF VIRTUAL BANDS - BAND    367; K    1; EIG  1.7568493E-02 AU
 TTTTTTTTTTTTTTTTTTTTTTTTTTTTTT PDIG        TELAPSE       58.75 TCPU       46.31
 CHARGE NORMALIZATION FACTOR   1.00000000
 TOTAL ATOMIC CHARGES:
  18.5112556  18.5112556  18.5112556  18.5112556  18.5112556  18.5112556
   7.6027378   7.6027378   7.6027378   7.6027378   7.6027378   7.6027378
   7.6027378   7.6027378   7.6027378   7.6027378   7.6027378   7.6027378
   7.6027378   7.6027378   7.6027378   7.6027378   7.6027378   7.6027378
   7.6027378   7.6027378   7.6027378   7.6027378   7.6027378   7.6027378
  17.0310350  17.0310350  17.0310350  17.0310350  17.0310350  17.0310350
  17.0310350  17.0310350  17.0310350  17.0310350  17.0310350  17.0310350
   5.7254574   5.7254574   5.7254574   5.7254574   5.7254574   5.7254574
   5.7254574   5.7254574   5.7254574   5.7254574   5.7254574   5.7254574
   6.0290710   6.0290710   6.0290710   6.0290710   6.0290710   6.0290710
   6.0290710   6.0290710   6.0290710   6.0290710   6.0290710   6.0290710
   6.0290710   6.0290710   6.0290710   6.0290710   6.0290710   6.0290710
   6.0290710   6.0290710   6.0290710   6.0290710   6.0290710   6.0290710
   0.8621311   0.8621311   0.8621311   0.8621311   0.8621311   0.8621311
   0.8621311   0.8621311   0.8621311   0.8621311   0.8621311   0.8621311
   0.8621311   0.8621311   0.8621311   0.8621311   0.8621311   0.8621311
   0.8621311   0.8621311   0.8621311   0.8621311   0.8621311   0.8621311
 TTTTTTTTTTTTTTTTTTTTTTTTTTTTTT MOQGAD      TELAPSE       58.76 TCPU       46.32
 TTTTTTTTTTTTTTTTTTTTTTTTTTTTTT SHELLXN     TELAPSE       62.95 TCPU       49.39
 TTTTTTTTTTTTTTTTTTTTTTTTTTTTTT MONMO3      TELAPSE       63.92 TCPU       50.35
 NUMERICALLY INTEGRATED DENSITY    731.9999465996
 TTTTTTTTTTTTTTTTTTTTTTTTTTTTTT NUMDFT      TELAPSE       64.60 TCPU       51.03
 CYC   7 ETOT(AU) -9.581721001055E+03 DETOT -5.54E-05 tst  1.50E-07 PX  5.81E-04
 TTTTTTTTTTTTTTTTTTTTTTTTTTTTTT DIIS        TELAPSE       64.72 TCPU       51.16
 DIIS TEST: 0.15609E-03 AT SCF   CYCLE   7 - DIIS ACTIVE - HISTORY:     7 CYCLES
 TTTTTTTTTTTTTTTTTTTTTTTTTTTTTT FDIK        TELAPSE       65.06 TCPU       51.39
 INSULATING STATE
 TOP OF VALENCE BANDS -    BAND    366; K    3; EIG -2.3492931E-01 AU
 TOP OF VALENCE BANDS -    BAND    366; K    1; EIG -2.3516522E-01 AU
 BOTTOM OF VIRTUAL BANDS - BAND    367; K    2; EIG  1.6353629E-02 AU
 INDIRECT ENERGY BAND GAP:   6.8378 eV
 BOTTOM OF VIRTUAL BANDS - BAND    367; K    1; EIG  1.7491231E-02 AU
 TTTTTTTTTTTTTTTTTTTTTTTTTTTTTT PDIG        TELAPSE       65.23 TCPU       51.55
 CHARGE NORMALIZATION FACTOR   1.00000000
 TOTAL ATOMIC CHARGES:
  18.5108056  18.5108056  18.5108056  18.5108056  18.5108056  18.5108056
   7.6029434   7.6029434   7.6029434   7.6029434   7.6029434   7.6029434
   7.6029434   7.6029434   7.6029434   7.6029434   7.6029434   7.6029434
   7.6029434   7.6029434   7.6029434   7.6029434   7.6029434   7.6029434
   7.6029434   7.6029434   7.6029434   7.6029434   7.6029434   7.6029434
  17.0316091  17.0316091  17.0316091  17.0316091  17.0316091  17.0316091
  17.0316091  17.0316091  17.0316091  17.0316091  17.0316091  17.0316091
   5.7257481   5.7257481   5.7257481   5.7257481   5.7257481   5.7257481
   5.7257481   5.7257481   5.7257481   5.7257481   5.7257481   5.7257481
   6.0284494   6.0284494   6.0284494   6.0284494   6.0284494   6.0284494
   6.0284494   6.0284494   6.0284494   6.0284494   6.0284494   6.0284494
   6.0284494   6.0284494   6.0284494   6.0284494   6.0284494   6.0284494
   6.0284494   6.0284494   6.0284494   6.0284494   6.0284494   6.0284494
   0.8622272   0.8622272   0.8622272   0.8622272   0.8622272   0.8622272
   0.8622272   0.8622272   0.8622272   0.8622272   0.8622272   0.8622272
   0.8622272   0.8622272   0.8622272   0.8622272   0.8622272   0.8622272
   0.8622272   0.8622272   0.8622272   0.8622272   0.8622272   0.8622272
 TTTTTTTTTTTTTTTTTTTTTTTTTTTTTT MOQGAD      TELAPSE       65.24 TCPU       51.56
 TTTTTTTTTTTTTTTTTTTTTTTTTTTTTT SHELLXN     TELAPSE       69.39 TCPU       54.64
 TTTTTTTTTTTTTTTTTTTTTTTTTTTTTT MONMO3      TELAPSE       70.41 TCPU       55.67
 NUMERICALLY INTEGRATED DENSITY    731.9999466239
 TTTTTTTTTTTTTTTTTTTTTTTTTTTTTT NUMDFT      TELAPSE       71.10 TCPU       56.34
 CYC   8 ETOT(AU) -9.581721005708E+03 DETOT -4.65E-06 tst  2.82E-08 PX  4.31E-04
 TTTTTTTTTTTTTTTTTTTTTTTTTTTTTT DIIS        TELAPSE       71.14 TCPU       56.39
 DIIS TEST: 0.55585E-04 AT SCF   CYCLE   8 - DIIS ACTIVE - HISTORY:     8 CYCLES
 TTTTTTTTTTTTTTTTTTTTTTTTTTTTTT FDIK        TELAPSE       71.48 TCPU       56.62
 INSULATING STATE
 TOP OF VALENCE BANDS -    BAND    366; K    3; EIG -2.3492028E-01 AU
 TOP OF VALENCE BANDS -    BAND    366; K    1; EIG -2.3515616E-01 AU
 BOTTOM OF VIRTUAL BANDS - BAND    367; K    2; EIG  1.6384660E-02 AU
 INDIRECT ENERGY BAND GAP:   6.8384 eV
 BOTTOM OF VIRTUAL BANDS - BAND    367; K    1; EIG  1.7521491E-02 AU
 TTTTTTTTTTTTTTTTTTTTTTTTTTTTTT PDIG        TELAPSE       71.65 TCPU       56.78
 CHARGE NORMALIZATION FACTOR   1.00000000
 TOTAL ATOMIC CHARGES:
  18.5109887  18.5109887  18.5109887  18.5109887  18.5109887  18.5109887
   7.6031241   7.6031241   7.6031241   7.6031241   7.6031241   7.6031241
   7.6031241   7.6031241   7.6031241   7.6031241   7.6031241   7.6031241
   7.6031241   7.6031241   7.6031241   7.6031241   7.6031241   7.6031241
   7.6031241   7.6031241   7.6031241   7.6031241   7.6031241   7.6031241
  17.0313519  17.0313519  17.0313519  17.0313519  17.0313519  17.0313519
  17.0313519  17.0313519  17.0313519  17.0313519  17.0313519  17.0313519
   5.7252563   5.7252563   5.7252563   5.7252563   5.7252563   5.7252563
   5.7252563   5.7252563   5.7252563   5.7252563   5.7252563   5.7252563
   6.0286297   6.0286297   6.0286297   6.0286297   6.0286297   6.0286297
   6.0286297   6.0286297   6.0286297   6.0286297   6.0286297   6.0286297
   6.0286297   6.0286297   6.0286297   6.0286297   6.0286297   6.0286297
   6.0286297   6.0286297   6.0286297   6.0286297   6.0286297   6.0286297
   0.8621950   0.8621950   0.8621950   0.8621950   0.8621950   0.8621950
   0.8621950   0.8621950   0.8621950   0.8621950   0.8621950   0.8621950
   0.8621950   0.8621950   0.8621950   0.8621950   0.8621950   0.8621950
   0.8621950   0.8621950   0.8621950   0.8621950   0.8621950   0.8621950
 TTTTTTTTTTTTTTTTTTTTTTTTTTTTTT MOQGAD      TELAPSE       71.66 TCPU       56.79
 TTTTTTTTTTTTTTTTTTTTTTTTTTTTTT SHELLXN     TELAPSE       77.62 TCPU       59.85
 TTTTTTTTTTTTTTTTTTTTTTTTTTTTTT MONMO3      TELAPSE       78.59 TCPU       60.83
 NUMERICALLY INTEGRATED DENSITY    731.9999466109
 TTTTTTTTTTTTTTTTTTTTTTTTTTTTTT NUMDFT      TELAPSE       79.28 TCPU       61.52
 CYC   9 ETOT(AU) -9.581721007169E+03 DETOT -1.46E-06 tst  9.41E-09 PX  2.05E-04
 TTTTTTTTTTTTTTTTTTTTTTTTTTTTTT DIIS        TELAPSE       79.33 TCPU       61.57
 DIIS TEST: 0.11389E-04 AT SCF   CYCLE   9 - DIIS ACTIVE - HISTORY:     9 CYCLES
 TTTTTTTTTTTTTTTTTTTTTTTTTTTTTT FDIK        TELAPSE       79.71 TCPU       61.78
 INSULATING STATE
 TOP OF VALENCE BANDS -    BAND    366; K    3; EIG -2.3492900E-01 AU
 TOP OF VALENCE BANDS -    BAND    366; K    1; EIG -2.3516490E-01 AU
 BOTTOM OF VIRTUAL BANDS - BAND    367; K    2; EIG  1.6382076E-02 AU
 INDIRECT ENERGY BAND GAP:   6.8385 eV
 BOTTOM OF VIRTUAL BANDS - BAND    367; K    1; EIG  1.7518950E-02 AU
 TTTTTTTTTTTTTTTTTTTTTTTTTTTTTT PDIG        TELAPSE       79.87 TCPU       61.94
 CHARGE NORMALIZATION FACTOR   1.00000000
 TOTAL ATOMIC CHARGES:
  18.5109130  18.5109130  18.5109130  18.5109130  18.5109130  18.5109130
   7.6029588   7.6029588   7.6029588   7.6029588   7.6029588   7.6029588
   7.6029588   7.6029588   7.6029588   7.6029588   7.6029588   7.6029588
   7.6029588   7.6029588   7.6029588   7.6029588   7.6029588   7.6029588
   7.6029588   7.6029588   7.6029588   7.6029588   7.6029588   7.6029588
  17.0312848  17.0312848  17.0312848  17.0312848  17.0312848  17.0312848
  17.0312848  17.0312848  17.0312848  17.0312848  17.0312848  17.0312848
   5.7256120   5.7256120   5.7256120   5.7256120   5.7256120   5.7256120
   5.7256120   5.7256120   5.7256120   5.7256120   5.7256120   5.7256120
   6.0286727   6.0286727   6.0286727   6.0286727   6.0286727   6.0286727
   6.0286727   6.0286727   6.0286727   6.0286727   6.0286727   6.0286727
   6.0286727   6.0286727   6.0286727   6.0286727   6.0286727   6.0286727
   6.0286727   6.0286727   6.0286727   6.0286727   6.0286727   6.0286727
   0.8621918   0.8621918   0.8621918   0.8621918   0.8621918   0.8621918
   0.8621918   0.8621918   0.8621918   0.8621918   0.8621918   0.8621918
   0.8621918   0.8621918   0.8621918   0.8621918   0.8621918   0.8621918
   0.8621918   0.8621918   0.8621918   0.8621918   0.8621918   0.8621918
 TTTTTTTTTTTTTTTTTTTTTTTTTTTTTT MOQGAD      TELAPSE       79.88 TCPU       61.95
 TTTTTTTTTTTTTTTTTTTTTTTTTTTTTT SHELLXN     TELAPSE       83.79 TCPU       65.02
 TTTTTTTTTTTTTTTTTTTTTTTTTTTTTT MONMO3      TELAPSE       84.77 TCPU       65.99
 NUMERICALLY INTEGRATED DENSITY    731.9999466127
 TTTTTTTTTTTTTTTTTTTTTTTTTTTTTT NUMDFT      TELAPSE       85.45 TCPU       66.68
 CYC  10 ETOT(AU) -9.581721007671E+03 DETOT -5.03E-07 tst  9.80E-10 PX  8.72E-05
 TTTTTTTTTTTTTTTTTTTTTTTTTTTTTT DIIS        TELAPSE       86.42 TCPU       67.64
 DIIS TEST: 0.21068E-05 AT SCF   CYCLE  10 - DIIS ACTIVE - HISTORY:    10 CYCLES
 TTTTTTTTTTTTTTTTTTTTTTTTTTTTTT FDIK        TELAPSE       86.77 TCPU       67.87
 INSULATING STATE
 TOP OF VALENCE BANDS -    BAND    366; K    3; EIG -2.3492404E-01 AU
 TOP OF VALENCE BANDS -    BAND    366; K    1; EIG -2.3515993E-01 AU
 BOTTOM OF VIRTUAL BANDS - BAND    367; K    2; EIG  1.6381285E-02 AU
 INDIRECT ENERGY BAND GAP:   6.8384 eV
 BOTTOM OF VIRTUAL BANDS - BAND    367; K    1; EIG  1.7518201E-02 AU
 TTTTTTTTTTTTTTTTTTTTTTTTTTTTTT PDIG        TELAPSE       86.93 TCPU       68.04
 CHARGE NORMALIZATION FACTOR   1.00000000
 TOTAL ATOMIC CHARGES:
  18.5109352  18.5109352  18.5109352  18.5109352  18.5109352  18.5109352
   7.6030321   7.6030321   7.6030321   7.6030321   7.6030321   7.6030321
   7.6030321   7.6030321   7.6030321   7.6030321   7.6030321   7.6030321
   7.6030321   7.6030321   7.6030321   7.6030321   7.6030321   7.6030321
   7.6030321   7.6030321   7.6030321   7.6030321   7.6030321   7.6030321
  17.0313704  17.0313704  17.0313704  17.0313704  17.0313704  17.0313704
  17.0313704  17.0313704  17.0313704  17.0313704  17.0313704  17.0313704
   5.7254523   5.7254523   5.7254523   5.7254523   5.7254523   5.7254523
   5.7254523   5.7254523   5.7254523   5.7254523   5.7254523   5.7254523
   6.0286281   6.0286281   6.0286281   6.0286281   6.0286281   6.0286281
   6.0286281   6.0286281   6.0286281   6.0286281   6.0286281   6.0286281
   6.0286281   6.0286281   6.0286281   6.0286281   6.0286281   6.0286281
   6.0286281   6.0286281   6.0286281   6.0286281   6.0286281   6.0286281
   0.8621947   0.8621947   0.8621947   0.8621947   0.8621947   0.8621947
   0.8621947   0.8621947   0.8621947   0.8621947   0.8621947   0.8621947
   0.8621947   0.8621947   0.8621947   0.8621947   0.8621947   0.8621947
   0.8621947   0.8621947   0.8621947   0.8621947   0.8621947   0.8621947
 TTTTTTTTTTTTTTTTTTTTTTTTTTTTTT MOQGAD      TELAPSE       86.94 TCPU       68.05
 TTTTTTTTTTTTTTTTTTTTTTTTTTTTTT SHELLXN     TELAPSE       91.01 TCPU       71.11
 TTTTTTTTTTTTTTTTTTTTTTTTTTTTTT MONMO3      TELAPSE       92.14 TCPU       72.24
 NUMERICALLY INTEGRATED DENSITY    731.9999466132
 TTTTTTTTTTTTTTTTTTTTTTTTTTTTTT NUMDFT      TELAPSE       92.87 TCPU       72.98
 CYC  11 ETOT(AU) -9.581721008057E+03 DETOT -3.86E-07 tst  2.11E-10 PX  3.66E-05
 TTTTTTTTTTTTTTTTTTTTTTTTTTTTTT DIIS        TELAPSE       92.99 TCPU       73.10
 DIIS TEST: 0.18724E-06 AT SCF   CYCLE  11 - DIIS ACTIVE - HISTORY:    11 CYCLES
 TTTTTTTTTTTTTTTTTTTTTTTTTTTTTT FDIK        TELAPSE       93.35 TCPU       73.34
 INSULATING STATE
 TOP OF VALENCE BANDS -    BAND    366; K    3; EIG -2.3492566E-01 AU
 TOP OF VALENCE BANDS -    BAND    366; K    1; EIG -2.3516155E-01 AU
 BOTTOM OF VIRTUAL BANDS - BAND    367; K    2; EIG  1.6381063E-02 AU
 INDIRECT ENERGY BAND GAP:   6.8384 eV
 BOTTOM OF VIRTUAL BANDS - BAND    367; K    1; EIG  1.7518003E-02 AU
 TTTTTTTTTTTTTTTTTTTTTTTTTTTTTT PDIG        TELAPSE       93.51 TCPU       73.50
 CHARGE NORMALIZATION FACTOR   1.00000000
 TOTAL ATOMIC CHARGES:
  18.5109266  18.5109266  18.5109266  18.5109266  18.5109266  18.5109266
   7.6030166   7.6030166   7.6030166   7.6030166   7.6030166   7.6030166
   7.6030166   7.6030166   7.6030166   7.6030166   7.6030166   7.6030166
   7.6030166   7.6030166   7.6030166   7.6030166   7.6030166   7.6030166
   7.6030166   7.6030166   7.6030166   7.6030166   7.6030166   7.6030166
  17.0313451  17.0313451  17.0313451  17.0313451  17.0313451  17.0313451
  17.0313451  17.0313451  17.0313451  17.0313451  17.0313451  17.0313451
   5.7254898   5.7254898   5.7254898   5.7254898   5.7254898   5.7254898
   5.7254898   5.7254898   5.7254898   5.7254898   5.7254898   5.7254898
   6.0286386   6.0286386   6.0286386   6.0286386   6.0286386   6.0286386
   6.0286386   6.0286386   6.0286386   6.0286386   6.0286386   6.0286386
   6.0286386   6.0286386   6.0286386   6.0286386   6.0286386   6.0286386
   6.0286386   6.0286386   6.0286386   6.0286386   6.0286386   6.0286386
   0.8621957   0.8621957   0.8621957   0.8621957   0.8621957   0.8621957
   0.8621957   0.8621957   0.8621957   0.8621957   0.8621957   0.8621957
   0.8621957   0.8621957   0.8621957   0.8621957   0.8621957   0.8621957
   0.8621957   0.8621957   0.8621957   0.8621957   0.8621957   0.8621957
 TTTTTTTTTTTTTTTTTTTTTTTTTTTTTT MOQGAD      TELAPSE       93.52 TCPU       73.51
 TTTTTTTTTTTTTTTTTTTTTTTTTTTTTT SHELLXN     TELAPSE       97.53 TCPU       76.58
 TTTTTTTTTTTTTTTTTTTTTTTTTTTTTT MONMO3      TELAPSE       98.60 TCPU       77.65
 NUMERICALLY INTEGRATED DENSITY    731.9999466131
 TTTTTTTTTTTTTTTTTTTTTTTTTTTTTT NUMDFT      TELAPSE       99.28 TCPU       78.33
 CYC  12 ETOT(AU) -9.581721007889E+03 DETOT  1.67E-07 tst  1.61E-11 PX  8.93E-06
 TTTTTTTTTTTTTTTTTTTTTTTTTTTTTT DIIS        TELAPSE       99.33 TCPU       78.38
 DIIS TEST: 0.80836E-08 AT SCF   CYCLE  12 - DIIS ACTIVE - HISTORY:    12 CYCLES
 TTTTTTTTTTTTTTTTTTTTTTTTTTTTTT FDIK        TELAPSE       99.67 TCPU       78.60
 INSULATING STATE
 TOP OF VALENCE BANDS -    BAND    366; K    3; EIG -2.3492521E-01 AU
 TOP OF VALENCE BANDS -    BAND    366; K    1; EIG -2.3516110E-01 AU
 BOTTOM OF VIRTUAL BANDS - BAND    367; K    2; EIG  1.6381453E-02 AU
 INDIRECT ENERGY BAND GAP:   6.8384 eV
 BOTTOM OF VIRTUAL BANDS - BAND    367; K    1; EIG  1.7518363E-02 AU
 TTTTTTTTTTTTTTTTTTTTTTTTTTTTTT PDIG        TELAPSE       99.83 TCPU       78.77
 CHARGE NORMALIZATION FACTOR   1.00000000
 TOTAL ATOMIC CHARGES:
  18.5109291  18.5109291  18.5109291  18.5109291  18.5109291  18.5109291
   7.6030182   7.6030182   7.6030182   7.6030182   7.6030182   7.6030182
   7.6030182   7.6030182   7.6030182   7.6030182   7.6030182   7.6030182
   7.6030182   7.6030182   7.6030182   7.6030182   7.6030182   7.6030182
   7.6030182   7.6030182   7.6030182   7.6030182   7.6030182   7.6030182
  17.0313464  17.0313464  17.0313464  17.0313464  17.0313464  17.0313464
  17.0313464  17.0313464  17.0313464  17.0313464  17.0313464  17.0313464
   5.7254862   5.7254862   5.7254862   5.7254862   5.7254862   5.7254862
   5.7254862   5.7254862   5.7254862   5.7254862   5.7254862   5.7254862
   6.0286387   6.0286387   6.0286387   6.0286387   6.0286387   6.0286387
   6.0286387   6.0286387   6.0286387   6.0286387   6.0286387   6.0286387
   6.0286387   6.0286387   6.0286387   6.0286387   6.0286387   6.0286387
   6.0286387   6.0286387   6.0286387   6.0286387   6.0286387   6.0286387
   0.8621946   0.8621946   0.8621946   0.8621946   0.8621946   0.8621946
   0.8621946   0.8621946   0.8621946   0.8621946   0.8621946   0.8621946
   0.8621946   0.8621946   0.8621946   0.8621946   0.8621946   0.8621946
   0.8621946   0.8621946   0.8621946   0.8621946   0.8621946   0.8621946
 TTTTTTTTTTTTTTTTTTTTTTTTTTTTTT MOQGAD      TELAPSE       99.84 TCPU       78.78
 TTTTTTTTTTTTTTTTTTTTTTTTTTTTTT SHELLXN     TELAPSE      103.91 TCPU       81.84
 TTTTTTTTTTTTTTTTTTTTTTTTTTTTTT MONMO3      TELAPSE      104.88 TCPU       82.81
 NUMERICALLY INTEGRATED DENSITY    731.9999466130
 TTTTTTTTTTTTTTTTTTTTTTTTTTTTTT NUMDFT      TELAPSE      105.57 TCPU       83.50
 CYC  13 ETOT(AU) -9.581721007939E+03 DETOT -4.97E-08 tst  7.64E-13 PX  2.11E-06
 TTTTTTTTTTTTTTTTTTTTTTTTTTTTTT DIIS        TELAPSE      105.70 TCPU       83.63
 DIIS TEST: 0.11580E-08 AT SCF   CYCLE  13 - DIIS ACTIVE - HISTORY:    13 CYCLES
 TTTTTTTTTTTTTTTTTTTTTTTTTTTTTT FDIK        TELAPSE      105.99 TCPU       83.81
 INSULATING STATE
 TOP OF VALENCE BANDS -    BAND    366; K    3; EIG -2.3492535E-01 AU
 TOP OF VALENCE BANDS -    BAND    366; K    1; EIG -2.3516124E-01 AU
 BOTTOM OF VIRTUAL BANDS - BAND    367; K    2; EIG  1.6381267E-02 AU
 INDIRECT ENERGY BAND GAP:   6.8384 eV
 BOTTOM OF VIRTUAL BANDS - BAND    367; K    1; EIG  1.7518187E-02 AU
 TTTTTTTTTTTTTTTTTTTTTTTTTTTTTT PDIG        TELAPSE      106.16 TCPU       83.97
 CHARGE NORMALIZATION FACTOR   1.00000000
 TOTAL ATOMIC CHARGES:
  18.5109284  18.5109284  18.5109284  18.5109284  18.5109284  18.5109284
   7.6030180   7.6030180   7.6030180   7.6030180   7.6030180   7.6030180
   7.6030180   7.6030180   7.6030180   7.6030180   7.6030180   7.6030180
   7.6030180   7.6030180   7.6030180   7.6030180   7.6030180   7.6030180
   7.6030180   7.6030180   7.6030180   7.6030180   7.6030180   7.6030180
  17.0313473  17.0313473  17.0313473  17.0313473  17.0313473  17.0313473
  17.0313473  17.0313473  17.0313473  17.0313473  17.0313473  17.0313473
   5.7254862   5.7254862   5.7254862   5.7254862   5.7254862   5.7254862
   5.7254862   5.7254862   5.7254862   5.7254862   5.7254862   5.7254862
   6.0286382   6.0286382   6.0286382   6.0286382   6.0286382   6.0286382
   6.0286382   6.0286382   6.0286382   6.0286382   6.0286382   6.0286382
   6.0286382   6.0286382   6.0286382   6.0286382   6.0286382   6.0286382
   6.0286382   6.0286382   6.0286382   6.0286382   6.0286382   6.0286382
   0.8621949   0.8621949   0.8621949   0.8621949   0.8621949   0.8621949
   0.8621949   0.8621949   0.8621949   0.8621949   0.8621949   0.8621949
   0.8621949   0.8621949   0.8621949   0.8621949   0.8621949   0.8621949
   0.8621949   0.8621949   0.8621949   0.8621949   0.8621949   0.8621949
 TTTTTTTTTTTTTTTTTTTTTTTTTTTTTT MOQGAD      TELAPSE      106.17 TCPU       83.99
 TTTTTTTTTTTTTTTTTTTTTTTTTTTTTT SHELLXN     TELAPSE      110.12 TCPU       87.08
 TTTTTTTTTTTTTTTTTTTTTTTTTTTTTT MONMO3      TELAPSE      111.05 TCPU       88.02
 NUMERICALLY INTEGRATED DENSITY    731.9999466131
 TTTTTTTTTTTTTTTTTTTTTTTTTTTTTT NUMDFT      TELAPSE      111.73 TCPU       88.70
 CYC  14 ETOT(AU) -9.581721007929E+03 DETOT  1.03E-08 tst  1.16E-13 PX  1.04E-06
 TTTTTTTTTTTTTTTTTTTTTTTTTTTTTT DIIS        TELAPSE      113.53 TCPU       90.49
 DIIS TEST: 0.51316E-09 AT SCF   CYCLE  14 - DIIS ACTIVE - HISTORY:    14 CYCLES
 TTTTTTTTTTTTTTTTTTTTTTTTTTTTTT FDIK        TELAPSE      113.82 TCPU       90.67
 INSULATING STATE
 TOP OF VALENCE BANDS -    BAND    366; K    3; EIG -2.3492532E-01 AU
 TOP OF VALENCE BANDS -    BAND    366; K    1; EIG -2.3516122E-01 AU
 BOTTOM OF VIRTUAL BANDS - BAND    367; K    2; EIG  1.6381315E-02 AU
 INDIRECT ENERGY BAND GAP:   6.8384 eV
 BOTTOM OF VIRTUAL BANDS - BAND    367; K    1; EIG  1.7518234E-02 AU
 TTTTTTTTTTTTTTTTTTTTTTTTTTTTTT PDIG        TELAPSE      113.99 TCPU       90.84
 CHARGE NORMALIZATION FACTOR   1.00000000
 TOTAL ATOMIC CHARGES:
  18.5109285  18.5109285  18.5109285  18.5109285  18.5109285  18.5109285
   7.6030180   7.6030180   7.6030180   7.6030180   7.6030180   7.6030180
   7.6030180   7.6030180   7.6030180   7.6030180   7.6030180   7.6030180
   7.6030180   7.6030180   7.6030180   7.6030180   7.6030180   7.6030180
   7.6030180   7.6030180   7.6030180   7.6030180   7.6030180   7.6030180
  17.0313471  17.0313471  17.0313471  17.0313471  17.0313471  17.0313471
  17.0313471  17.0313471  17.0313471  17.0313471  17.0313471  17.0313471
   5.7254862   5.7254862   5.7254862   5.7254862   5.7254862   5.7254862
   5.7254862   5.7254862   5.7254862   5.7254862   5.7254862   5.7254862
   6.0286383   6.0286383   6.0286383   6.0286383   6.0286383   6.0286383
   6.0286383   6.0286383   6.0286383   6.0286383   6.0286383   6.0286383
   6.0286383   6.0286383   6.0286383   6.0286383   6.0286383   6.0286383
   6.0286383   6.0286383   6.0286383   6.0286383   6.0286383   6.0286383
   0.8621949   0.8621949   0.8621949   0.8621949   0.8621949   0.8621949
   0.8621949   0.8621949   0.8621949   0.8621949   0.8621949   0.8621949
   0.8621949   0.8621949   0.8621949   0.8621949   0.8621949   0.8621949
   0.8621949   0.8621949   0.8621949   0.8621949   0.8621949   0.8621949
 TTTTTTTTTTTTTTTTTTTTTTTTTTTTTT MOQGAD      TELAPSE      114.00 TCPU       90.86
 TTTTTTTTTTTTTTTTTTTTTTTTTTTTTT SHELLXN     TELAPSE      118.47 TCPU       93.92
 TTTTTTTTTTTTTTTTTTTTTTTTTTTTTT MONMO3      TELAPSE      119.45 TCPU       94.90
 NUMERICALLY INTEGRATED DENSITY    731.9999466131
 TTTTTTTTTTTTTTTTTTTTTTTTTTTTTT NUMDFT      TELAPSE      120.17 TCPU       95.63
 CYC  15 ETOT(AU) -9.581721007929E+03 DETOT -6.66E-10 tst  1.95E-14 PX  1.21E-07
 TTTTTTTTTTTTTTTTTTTTTTTTTTTTTT DIIS        TELAPSE      120.24 TCPU       95.69
 DIIS TEST: 0.36857E-09 AT SCF   CYCLE  15 - DIIS ACTIVE - HISTORY:    15 CYCLES
 TTTTTTTTTTTTTTTTTTTTTTTTTTTTTT FDIK        TELAPSE      120.51 TCPU       95.85
 INSULATING STATE
 TOP OF VALENCE BANDS -    BAND    366; K    3; EIG -2.3492533E-01 AU
 TOP OF VALENCE BANDS -    BAND    366; K    1; EIG -2.3516122E-01 AU
 BOTTOM OF VIRTUAL BANDS - BAND    367; K    2; EIG  1.6381310E-02 AU
 INDIRECT ENERGY BAND GAP:   6.8384 eV
 BOTTOM OF VIRTUAL BANDS - BAND    367; K    1; EIG  1.7518229E-02 AU
 TTTTTTTTTTTTTTTTTTTTTTTTTTTTTT PDIG        TELAPSE      120.67 TCPU       96.01
 CHARGE NORMALIZATION FACTOR   1.00000000
 TOTAL ATOMIC CHARGES:
  18.5109285  18.5109285  18.5109285  18.5109285  18.5109285  18.5109285
   7.6030180   7.6030180   7.6030180   7.6030180   7.6030180   7.6030180
   7.6030180   7.6030180   7.6030180   7.6030180   7.6030180   7.6030180
   7.6030180   7.6030180   7.6030180   7.6030180   7.6030180   7.6030180
   7.6030180   7.6030180   7.6030180   7.6030180   7.6030180   7.6030180
  17.0313471  17.0313471  17.0313471  17.0313471  17.0313471  17.0313471
  17.0313471  17.0313471  17.0313471  17.0313471  17.0313471  17.0313471
   5.7254862   5.7254862   5.7254862   5.7254862   5.7254862   5.7254862
   5.7254862   5.7254862   5.7254862   5.7254862   5.7254862   5.7254862
   6.0286383   6.0286383   6.0286383   6.0286383   6.0286383   6.0286383
   6.0286383   6.0286383   6.0286383   6.0286383   6.0286383   6.0286383
   6.0286383   6.0286383   6.0286383   6.0286383   6.0286383   6.0286383
   6.0286383   6.0286383   6.0286383   6.0286383   6.0286383   6.0286383
   0.8621949   0.8621949   0.8621949   0.8621949   0.8621949   0.8621949
   0.8621949   0.8621949   0.8621949   0.8621949   0.8621949   0.8621949
   0.8621949   0.8621949   0.8621949   0.8621949   0.8621949   0.8621949
   0.8621949   0.8621949   0.8621949   0.8621949   0.8621949   0.8621949
 TTTTTTTTTTTTTTTTTTTTTTTTTTTTTT MOQGAD      TELAPSE      120.68 TCPU       96.03
 TTTTTTTTTTTTTTTTTTTTTTTTTTTTTT SHELLXN     TELAPSE      123.75 TCPU       99.09
 +++ ENERGIES IN A.U. +++
 ::: EXT EL-POLE                                  -6.1861729469253E+03
 ::: EXT EL-SPHEROPOLE                             5.3692839218709E+01
 ::: BIELET ZONE E-E                               1.1955247077914E+04
 ::: TOTAL E-E                                     5.8227669702078E+03
 ::: TOTAL E-N + N-E                              -2.4886634083193E+04
 ::: TOTAL N-N                                     9.9386075532110E+02
 ::: KINETIC ENERGY                                9.1186057934246E+03
 ::: PSEUDO TOTAL   ENERGY                        -8.9514005642399E+03
 ::: VIRIAL COEFFICIENT                            1.0092531914973E+00
 TTTTTTTTTTTTTTTTTTTTTTTTTTTTTT MONMO3      TELAPSE      124.72 TCPU      100.06
 NUMERICALLY INTEGRATED DENSITY    731.9999466131
 TTTTTTTTTTTTTTTTTTTTTTTTTTTTTT NUMDFT      TELAPSE      125.40 TCPU      100.74
 CYC  16 ETOT(AU) -9.581721007930E+03 DETOT -4.27E-10 tst  3.19E-15 PX  1.21E-07

 == SCF ENDED - CONVERGENCE ON ENERGY      E(AU) -9.5817210079299E+03 CYCLES  16


 ENERGY EXPRESSION=HARTREE+FOCK EXCH*0.25000+(PBE        EXCH)*0.75000+PBE        CORR


 TOTAL ENERGY(DFT)(AU)( 16) -9.5817210079299E+03 DE-4.3E-10 tester 3.2E-15
 TTTTTTTTTTTTTTTTTTTTTTTTTTTTTT EDFT        TELAPSE      125.41 TCPU      100.75

 *******************************************************************************
 *                             FORCE CALCULATION                               *
 *******************************************************************************

 TTTTTTTTTTTTTTTTTTTTTTTTTTTTTT NUMDFG      TELAPSE      130.51 TCPU      105.85
 INFORMATION **** EXCPOG **** EXCH. BIPO BUFFER LENGTH (WORDS) =    16000000
 WARNING **** EXCPOG **** EXCH. BIPO BUFFER TOO SMALL - TO AVOID I/O SET EXCHSIZE =     6628203
 WARNING **** GENPOG **** COULOMB BIPO BUFFER TOO SMALL - TO AVOID I/O SET BIPOSIZE =     4731000
 INFORMATION **** GENPOG **** BIPO BUFFER LENGTH (WORDS) =     4000000
 TTTTTTTTTTTTTTTTTTTTTTTTTTTTTT SHELXG      TELAPSE      161.50 TCPU      127.85


 D3 DISPERSION ENERGY (AU)       -2.6024035640877E-01
 TOTAL ENERGY + DISP (AU)        -9.5819812482863E+03

 CARTESIAN FORCES IN HARTREE/BOHR (ANALYTICAL)
   ATOM                     X                   Y                   Z
   1 230             2.897682094272E-14 -3.243585955381E-14 -1.225105086822E-14
   2 230            -6.807286216196E-14 -3.043861459181E-15  1.229571999772E-14
   3 230             6.920390186830E-15 -1.734029586586E-14 -6.861409588647E-15
   4 230             1.953992523340E-14 -1.075065962179E-14  4.010790903679E-14
   5 230             8.534839501806E-15 -1.118549697310E-14  1.484460702509E-14
   6 230            -8.917056907679E-15 -2.870967352742E-15 -1.409239885159E-14
   7   7             1.078453744086E-07 -4.171373535478E-07 -2.920266606310E-08
   8   7            -1.078454072712E-07  4.171373730877E-07 -2.920268116213E-08
   9   7             1.078454054948E-07  4.171373562123E-07  2.920273356466E-08
  10   7            -1.078453699677E-07 -4.171373562123E-07  2.920267139217E-08
  11   7            -2.920269848161E-08  1.078454072712E-07 -4.171373455542E-07
  12   7            -4.171373353401E-07 -2.920269226436E-08  1.078453992776E-07
  13   7             2.920269492890E-08 -1.078454037184E-07 -4.171373606532E-07
  14   7             4.171373344519E-07 -2.920272157425E-08 -1.078454223702E-07
  15   7            -2.920269048801E-08 -1.078453708558E-07  4.171373464423E-07
  16   7             4.171373548800E-07  2.920270025797E-08  1.078453806258E-07
  17   7             2.920269048801E-08  1.078453921721E-07  4.171373642059E-07
  18   7            -4.171373495510E-07  2.920268782347E-08 -1.078453788494E-07
  19   7            -4.171373797490E-07  1.078453957248E-07 -2.920272468288E-08
  20   7             4.171373531037E-07 -1.078453983894E-07 -2.920269182027E-08
  21   7             4.171373380046E-07  1.078453850667E-07  2.920272335061E-08
  22   7            -4.171373459982E-07 -1.078453930603E-07  2.920270825157E-08
  23   7             1.078453770731E-07 -2.920271890972E-08 -4.171373686468E-07
  24   7            -2.920270025797E-08 -4.171373517714E-07  1.078453930603E-07
  25   7            -1.078454001657E-07  2.920273312057E-08 -4.171373917394E-07
  26   7            -2.920272157425E-08  4.171373619855E-07 -1.078454126002E-07
  27   7            -1.078453939485E-07 -2.920268915574E-08  4.171373588768E-07
  28   7             2.920270913975E-08  4.171373859663E-07  1.078454188175E-07
  29   7             1.078453966130E-07  2.920274999596E-08  4.171373544359E-07
  30   7             2.920271047202E-08 -4.171373482187E-07 -1.078453779613E-07
  31  17             1.231496309373E-07 -2.294214596077E-07  1.231496113974E-07
  32  17            -1.231496344900E-07  2.294214596077E-07  1.231496513654E-07
  33  17             1.231496264964E-07  2.294214453968E-07 -1.231496371545E-07
  34  17            -1.231496113974E-07 -2.294214311860E-07 -1.231496389309E-07
  35  17             1.231496415954E-07  1.231496149501E-07 -2.294214453968E-07
  36  17            -2.294214667131E-07  1.231496637999E-07  1.231496256082E-07
  37  17            -1.231496478127E-07 -1.231496176146E-07 -2.294214240806E-07
  38  17             2.294214525023E-07  1.231496433718E-07 -1.231496327136E-07
  39  17             1.231496451481E-07 -1.231496229437E-07  2.294214596077E-07
  40  17             2.294214738185E-07 -1.231496451481E-07  1.231496344900E-07
  41  17            -1.231496309373E-07  1.231496291609E-07  2.294214525023E-07
  42  17            -2.294214453968E-07 -1.231496362664E-07 -1.231496389309E-07
  43   6             1.847326396298E-07  2.627605466543E-07  1.847326021043E-07
  44   6            -1.847326129845E-07 -2.627605537597E-07  1.847326074333E-07
  45   6             1.847326125404E-07 -2.627605415473E-07 -1.847326147608E-07
  46   6            -1.847326092097E-07  2.627605371064E-07 -1.847326300819E-07
  47   6             1.847326311921E-07  1.847325987736E-07  2.627605439898E-07
  48   6             2.627605237837E-07  1.847326491777E-07  1.847326027704E-07
  49   6            -1.847325941107E-07 -1.847326116522E-07  2.627605470984E-07
  50   6            -2.627605473204E-07  1.847326012161E-07 -1.847326083215E-07
  51   6             1.847326269733E-07 -1.847326036586E-07 -2.627605466543E-07
  52   6            -2.627605557581E-07 -1.847326203119E-07  1.847326058790E-07
  53   6            -1.847326172033E-07  1.847325932225E-07 -2.627605575345E-07
  54   6             2.627605435457E-07 -1.847326271953E-07 -1.847326203119E-07
  55   6            -3.540922106637E-07 -2.584917524473E-08 -1.102239011175E-08
  56   6             3.540922151046E-07  2.584914504666E-08 -1.102238567086E-08
  57   6            -3.540922008938E-07  2.584915925752E-08  1.102239721718E-08
  58   6             3.540922026701E-07 -2.584914504666E-08  1.102238833539E-08
  59   6            -1.102240965167E-08 -3.540922328682E-07 -2.584914327031E-08
  60   6            -2.584914504666E-08 -1.102238211814E-08 -3.540922151046E-07
  61   6             1.102241498074E-08  3.540922133283E-07 -2.584914504666E-08
  62   6             2.584915570480E-08 -1.102240609896E-08  3.540921911238E-07
  63   6            -1.102239544082E-08  3.540922106637E-07  2.584915215209E-08
  64   6             2.584914682302E-08  1.102239011175E-08 -3.540922000056E-07
  65   6             1.102242030981E-08 -3.540922097756E-07  2.584915925752E-08
  66   6            -2.584915392845E-08  1.102238122996E-08  3.540922079992E-07
  67   6            -2.584913971759E-08 -3.540922195455E-07 -1.102239721718E-08
  68   6             2.584915748116E-08  3.540921955647E-07 -1.102240343442E-08
  69   6             2.584915037573E-08 -3.540922008938E-07  1.102239544082E-08
  70   6            -2.584915215209E-08  3.540921982292E-07  1.102239899353E-08
  71   6            -3.540922319800E-07 -1.102241586892E-08 -2.584913971759E-08
  72   6            -1.102241764528E-08 -2.584913438852E-08 -3.540922408618E-07
  73   6             3.540922062228E-07  1.102239455264E-08 -2.584914504666E-08
  74   6            -1.102239632900E-08  2.584915037573E-08  3.540922097756E-07
  75   6             3.540922035583E-07 -1.102239455264E-08  2.584916281023E-08
  76   6             1.102241320439E-08  2.584916103388E-08 -3.540922088874E-07
  77   6            -3.540921884593E-07  1.102241231621E-08  2.584917346837E-08
  78   6             1.102239366446E-08 -2.584915037573E-08  3.540922026701E-07
  79   1             2.071065907661E-07  3.027560588897E-07  9.280971413617E-08
  80   1            -2.071065934306E-07 -3.027560580016E-07  9.280971657866E-08
  81   1             2.071065900999E-07 -3.027560588897E-07 -9.280971402514E-08
  82   1            -2.071065881015E-07  3.027560571134E-07 -9.280971546843E-08
  83   1             9.280971713377E-08  2.071065936526E-07  3.027560553370E-07
  84   1             3.027560575575E-07  9.280971757786E-08  2.071065914322E-07
  85   1            -9.280971635661E-08 -2.071065836606E-07  3.027560544488E-07
  86   1            -3.027560588897E-07  9.280971446923E-08 -2.071065914322E-07
  87   1             9.280971391412E-08 -2.071065907661E-07 -3.027560597779E-07
  88   1            -3.027560611102E-07 -9.280971746684E-08  2.071065952070E-07
  89   1            -9.280971580150E-08  2.071065881015E-07 -3.027560575575E-07
  90   1             3.027560606661E-07 -9.280971569048E-08 -2.071065898779E-07
  91   1             3.027560571134E-07  2.071065923204E-07  9.280971746684E-08
  92   1            -3.027560593338E-07 -2.071065898779E-07  9.280971546843E-08
  93   1            -3.027560593338E-07  2.071065934306E-07 -9.280971857706E-08
  94   1             3.027560548929E-07 -2.071065841047E-07 -9.280971513537E-08
  95   1             2.071065960951E-07  9.280971813297E-08  3.027560575575E-07
  96   1             9.280971835501E-08  3.027560597779E-07  2.071065949849E-07
  97   1            -2.071065892117E-07 -9.280971935421E-08  3.027560566693E-07
  98   1             9.280971380310E-08 -3.027560602220E-07 -2.071065925424E-07
  99   1            -2.071065918763E-07  9.280971480230E-08 -3.027560584457E-07
 100   1            -9.280971491332E-08 -3.027560566693E-07  2.071065867693E-07
 101   1             2.071065905440E-07 -9.280971546843E-08 -3.027560584457E-07
 102   1            -9.280971591252E-08  3.027560602220E-07 -2.071065889897E-07

 RESULTANT FORCE     4.293729721857E-14  2.817711342029E-14  3.426542128549E-14

 ATOMIC PART

 SYMMETRY ALLOWED FORCES (ANALYTICAL) (DIRECTION, FORCE)

    1 -1.5674732E-06    2  9.3315468E-07    3 -1.0714188E-06    4 -7.9473922E-07
    5  6.0330753E-07    6  9.1022923E-07    7  9.0500129E-07    8  8.9723551E-07
    9 -7.0057571E-07   10 -1.3161555E-06   11  5.3304307E-07   12  1.7993993E-07
   13  1.7662160E-06

 CELL PART

 GRADIENT WITH RESPECT TO THE CELL PARAMETER IN HARTREE/BOHR
ORDER: -D/DA1X, -D/DA1Y, -D/DA1Z
       -D/DA2X, -D/DA2Y, -D/DA2Z
       -D/DA3X, -D/DA3Y, -D/DA3Z
 -0.368472125392E-13 -0.360946266653E-06 -0.360946222244E-06
 -0.360946319944E-06 -0.174510823191E-13 -0.360946128097E-06
 -0.360946257771E-06 -0.360946195599E-06 -0.332280553034E-13

STRESS TENSOR, IN HARTREE/BOHR^3:
ORDER: 11 12 13
       21 22 23
       31 32 33
  0.695131734328E-09 -0.243864600698E-16  0.953490072982E-16
 -0.516161023864E-16  0.695131641822E-09  0.852244316472E-16
 -0.586605740401E-16  0.122653133608E-15  0.695131518868E-09

PRESSURE FROM THE STRESS TENSOR,
IN HARTREE/BOHR^3: -0.69513E-09
PRESSURE IN GIGAPASCAL: -0.2045E-04
CONVERSION FACTOR: 1 HARTREE/BOHR^3= 29421 GIGAPASCAL
WHEN USING VALUES FOR BOHR RADIUS AND HARTREE
FROM IUPAC WEBSITE, APRIL 2009
ENTHALPY: -9.5819812599181E+03

 SYMMETRY ALLOWED FORCES (ANALYTICAL) (DIRECTION, FORCE)

    1 -2.0146789E-05
 TTTTTTTTTTTTTTTTTTTTTTTTTTTTTT TOTGRA_C    TELAPSE      199.40 TCPU      165.76
 TTTTTTTTTTTTTTTTTTTTTTTTTTTTTT SMAT        TELAPSE      658.09 TCPU      316.79
 TTTTTTTTTTTTTTTTTTTTTTTTTTTTTT POLAR2      TELAPSE      658.62 TCPU      317.32

 CELL FORCES OF CENTRAL POINT

 | -3.68472E-14 -3.60946E-07 -3.60946E-07 |
 | -3.60946E-07 -1.74511E-14 -3.60946E-07 |
 | -3.60946E-07 -3.60946E-07 -3.32281E-14 |

 ENERGY OF CENTRAL POINT:   -0.9581981248E+04


 VOLUME OF THE CELL: **********

 DENSITY OF THE CRYSTAL =          1.0684 g/cm^3

 STRAIN MATRIX   1 :

  | 1 0 0 |
  | 0 0 0 |
  | 0 0 0 |
  
 *******************************************************************************
 LATTICE PARAMETERS (ANGSTROMS AND DEGREES) - BOHR = 0.5291772083 ANGSTROM
 PRIMITIVE CELL - CENTRING CODE 6/0 VOLUME=  2479.599586 - DENSITY  1.068 g/cm^3
         A              B              C           ALPHA      BETA       GAMMA 
    14.76843521    14.76843521    14.76843521   109.471221 109.471221 109.471221
 *******************************************************************************
 ATOMS IN THE ASYMMETRIC UNIT    6 - ATOMS IN THE UNIT CELL:  102
     ATOM                 X/A                 Y/B                 Z/C    
 *******************************************************************************
      1 T 230 ZN   -5.000000000000E-01  2.500000000000E-01 -2.500000000000E-01
      2 F 230 ZN    5.000000000000E-01 -2.500000000000E-01  2.500000000000E-01
      3 F 230 ZN   -2.500000000000E-01  5.000000000000E-01  2.500000000000E-01
      4 F 230 ZN    2.500000000000E-01 -2.500000000000E-01  5.000000000000E-01
      5 F 230 ZN    2.500000000000E-01 -5.000000000000E-01 -2.500000000000E-01
      6 F 230 ZN   -2.500000000000E-01  2.500000000000E-01 -5.000000000000E-01
      7 T   7 N    -3.779331620955E-01  2.793348307788E-01 -2.855475609503E-01
      8 F   7 N    -4.351176082709E-01 -9.238560114517E-02  2.855475609503E-01
      9 F   7 N     3.779331620955E-01  9.238560114517E-02 -3.427320071257E-01
     10 F   7 N     4.351176082709E-01 -2.793348307788E-01  3.427320071257E-01
     11 F   7 N    -2.855475609503E-01 -3.779331620955E-01  2.793348307788E-01
     12 F   7 N     2.793348307788E-01 -2.855475609503E-01 -3.779331620955E-01
     13 F   7 N     3.427320071257E-01  4.351176082709E-01 -2.793348307788E-01
     14 F   7 N    -9.238560114517E-02  2.855475609503E-01 -4.351176082709E-01
     15 F   7 N     2.855475609503E-01 -4.351176082709E-01 -9.238560114517E-02
     16 F   7 N     9.238560114517E-02 -3.427320071257E-01  3.779331620955E-01
     17 F   7 N    -3.427320071257E-01  3.779331620955E-01  9.238560114517E-02
     18 F   7 N    -2.793348307788E-01  3.427320071257E-01  4.351176082709E-01
     19 F   7 N     2.793348307788E-01 -3.779331620955E-01 -2.855475609503E-01
     20 F   7 N    -9.238560114517E-02 -4.351176082709E-01  2.855475609503E-01
     21 F   7 N     9.238560114517E-02  3.779331620955E-01 -3.427320071257E-01
     22 F   7 N    -2.793348307788E-01  4.351176082709E-01  3.427320071257E-01
     23 F   7 N    -3.779331620955E-01 -2.855475609503E-01  2.793348307788E-01
     24 F   7 N    -2.855475609503E-01  2.793348307788E-01 -3.779331620955E-01
     25 F   7 N     4.351176082709E-01  3.427320071257E-01 -2.793348307788E-01
     26 F   7 N     2.855475609503E-01 -9.238560114517E-02 -4.351176082709E-01
     27 F   7 N    -4.351176082709E-01  2.855475609503E-01 -9.238560114517E-02
     28 F   7 N    -3.427320071257E-01  9.238560114517E-02  3.779331620955E-01
     29 F   7 N     3.779331620955E-01 -3.427320071257E-01  9.238560114517E-02
     30 F   7 N     3.427320071257E-01 -2.793348307788E-01  4.351176082709E-01
     31 T  17 CL    4.934576379724E-01  1.566369738642E-01  4.934576379724E-01
     32 F  17 CL   -3.368206641083E-01  0.000000000000E+00 -4.934576379724E-01
     33 F  17 CL   -4.934576379724E-01  0.000000000000E+00 -3.368206641083E-01
     34 F  17 CL    3.368206641083E-01 -1.566369738642E-01  3.368206641083E-01
     35 F  17 CL    4.934576379724E-01  4.934576379724E-01  1.566369738642E-01
     36 F  17 CL    1.566369738642E-01  4.934576379724E-01  4.934576379724E-01
     37 F  17 CL    3.368206641083E-01  3.368206641083E-01 -1.566369738642E-01
     38 F  17 CL    0.000000000000E+00 -4.934576379724E-01 -3.368206641083E-01
     39 F  17 CL   -4.934576379724E-01 -3.368206641083E-01  0.000000000000E+00
     40 F  17 CL    0.000000000000E+00 -3.368206641083E-01 -4.934576379724E-01
     41 F  17 CL   -3.368206641083E-01 -4.934576379724E-01  0.000000000000E+00
     42 F  17 CL   -1.566369738642E-01  3.368206641083E-01  3.368206641083E-01
     43 T   6 C    -3.837200158337E-01  2.430462004076E-01 -3.837200158337E-01
     44 F   6 C    -3.732337837587E-01  0.000000000000E+00  3.837200158337E-01
     45 F   6 C     3.837200158337E-01  0.000000000000E+00 -3.732337837587E-01
     46 F   6 C     3.732337837587E-01 -2.430462004076E-01  3.732337837587E-01
     47 F   6 C    -3.837200158337E-01 -3.837200158337E-01  2.430462004076E-01
     48 F   6 C     2.430462004076E-01 -3.837200158337E-01 -3.837200158337E-01
     49 F   6 C     3.732337837587E-01  3.732337837587E-01 -2.430462004076E-01
     50 F   6 C     0.000000000000E+00  3.837200158337E-01 -3.732337837587E-01
     51 F   6 C     3.837200158337E-01 -3.732337837587E-01  0.000000000000E+00
     52 F   6 C     0.000000000000E+00 -3.732337837587E-01  3.837200158337E-01
     53 F   6 C    -3.732337837587E-01  3.837200158337E-01  0.000000000000E+00
     54 F   6 C    -2.430462004076E-01  3.732337837587E-01  3.732337837587E-01
     55 T   6 C    -2.661883396428E-01  3.442626295576E-01 -2.096052075761E-01
     56 F   6 C    -4.461321628663E-01 -5.658313206669E-02  2.096052075761E-01
     57 F   6 C     2.661883396428E-01  5.658313206669E-02 -3.895490307996E-01
     58 F   6 C     4.461321628663E-01 -3.442626295576E-01  3.895490307996E-01
     59 F   6 C    -2.096052075761E-01 -2.661883396428E-01  3.442626295576E-01
     60 F   6 C     3.442626295576E-01 -2.096052075761E-01 -2.661883396428E-01
     61 F   6 C     3.895490307996E-01  4.461321628663E-01 -3.442626295576E-01
     62 F   6 C    -5.658313206669E-02  2.096052075761E-01 -4.461321628663E-01
     63 F   6 C     2.096052075761E-01 -4.461321628663E-01 -5.658313206669E-02
     64 F   6 C     5.658313206669E-02 -3.895490307996E-01  2.661883396428E-01
     65 F   6 C    -3.895490307996E-01  2.661883396428E-01  5.658313206669E-02
     66 F   6 C    -3.442626295576E-01  3.895490307996E-01  4.461321628663E-01
     67 F   6 C     3.442626295576E-01 -2.661883396428E-01 -2.096052075761E-01
     68 F   6 C    -5.658313206669E-02 -4.461321628663E-01  2.096052075761E-01
     69 F   6 C     5.658313206669E-02  2.661883396428E-01 -3.895490307996E-01
     70 F   6 C    -3.442626295576E-01  4.461321628663E-01  3.895490307996E-01
     71 F   6 C    -2.661883396428E-01 -2.096052075761E-01  3.442626295576E-01
     72 F   6 C    -2.096052075761E-01  3.442626295576E-01 -2.661883396428E-01
     73 F   6 C     4.461321628663E-01  3.895490307996E-01 -3.442626295576E-01
     74 F   6 C     2.096052075761E-01 -5.658313206669E-02 -4.461321628663E-01
     75 F   6 C    -4.461321628663E-01  2.096052075761E-01 -5.658313206669E-02
     76 F   6 C    -3.895490307996E-01  5.658313206669E-02  2.661883396428E-01
     77 F   6 C     2.661883396428E-01 -3.895490307996E-01  5.658313206669E-02
     78 F   6 C     3.895490307996E-01 -3.442626295576E-01  4.461321628663E-01
     79 T   1 H    -2.364119143779E-01  3.851157986258E-01 -1.217190141502E-01
     80 F   1 H    -4.931651872240E-01 -1.146929002277E-01  1.217190141502E-01
     81 F   1 H     2.364119143779E-01  1.146929002277E-01 -3.784722869963E-01
     82 F   1 H     4.931651872240E-01 -3.851157986258E-01  3.784722869963E-01
     83 F   1 H    -1.217190141502E-01 -2.364119143779E-01  3.851157986258E-01
     84 F   1 H     3.851157986258E-01 -1.217190141502E-01 -2.364119143779E-01
     85 F   1 H     3.784722869963E-01  4.931651872240E-01 -3.851157986258E-01
     86 F   1 H    -1.146929002277E-01  1.217190141502E-01 -4.931651872240E-01
     87 F   1 H     1.217190141502E-01 -4.931651872240E-01 -1.146929002277E-01
     88 F   1 H     1.146929002277E-01 -3.784722869963E-01  2.364119143779E-01
     89 F   1 H    -3.784722869963E-01  2.364119143779E-01  1.146929002277E-01
     90 F   1 H    -3.851157986258E-01  3.784722869963E-01  4.931651872240E-01
     91 F   1 H     3.851157986258E-01 -2.364119143779E-01 -1.217190141502E-01
     92 F   1 H    -1.146929002277E-01 -4.931651872240E-01  1.217190141502E-01
     93 F   1 H     1.146929002277E-01  2.364119143779E-01 -3.784722869963E-01
     94 F   1 H    -3.851157986258E-01  4.931651872240E-01  3.784722869963E-01
     95 F   1 H    -2.364119143779E-01 -1.217190141502E-01  3.851157986258E-01
     96 F   1 H    -1.217190141502E-01  3.851157986258E-01 -2.364119143779E-01
     97 F   1 H     4.931651872240E-01  3.784722869963E-01 -3.851157986258E-01
     98 F   1 H     1.217190141502E-01 -1.146929002277E-01 -4.931651872240E-01
     99 F   1 H    -4.931651872240E-01  1.217190141502E-01 -1.146929002277E-01
    100 F   1 H    -3.784722869963E-01  1.146929002277E-01  2.364119143779E-01
    101 F   1 H     2.364119143779E-01 -3.784722869963E-01  1.146929002277E-01
    102 F   1 H     3.784722869963E-01 -3.851157986258E-01  4.931651872240E-01

 TRANSFORMATION MATRIX PRIMITIVE-CRYSTALLOGRAPHIC CELL
  0.0000  1.0000  1.0000  1.0000  0.0000  1.0000  1.0000  1.0000  0.0000

 *******************************************************************************
 CRYSTALLOGRAPHIC CELL (VOLUME=       4959.19917187)
         A              B              C           ALPHA      BETA       GAMMA 
    17.05312008    17.05312008    17.05312008    90.000000  90.000000  90.000000

 COORDINATES IN THE CRYSTALLOGRAPHIC CELL
     ATOM                 X/A                 Y/B                 Z/C    
 *******************************************************************************
      1 T 230 ZN    2.500000000000E-01  5.000000000000E-01  5.512232064119E-17
      2 F 230 ZN    2.500000000000E-01  5.512232064119E-17  5.000000000000E-01
      3 F 230 ZN    0.000000000000E+00  2.500000000000E-01  5.000000000000E-01
      4 F 230 ZN   -5.000000000000E-01  0.000000000000E+00  2.500000000000E-01
      5 F 230 ZN   -5.000000000000E-01  2.500000000000E-01 -1.102446412824E-16
      6 F 230 ZN    1.653669619236E-16  5.000000000000E-01  2.500000000000E-01
      7 T   7 N     1.858602159620E-01 -4.714077769123E-01  9.347461481682E-02
      8 F   7 N    -1.858602159620E-01  4.714077769123E-01  9.347461481682E-02
      9 F   7 N     1.858602159620E-01  4.714077769123E-01 -9.347461481682E-02
     10 F   7 N    -1.858602159620E-01 -4.714077769123E-01 -9.347461481682E-02
     11 F   7 N     9.347461481682E-02  1.858602159620E-01 -4.714077769123E-01
     12 F   7 N    -4.714077769123E-01  9.347461481682E-02  1.858602159620E-01
     13 F   7 N    -9.347461481682E-02 -1.858602159620E-01 -4.714077769123E-01
     14 F   7 N     4.714077769123E-01  9.347461481682E-02 -1.858602159620E-01
     15 F   7 N     9.347461481682E-02 -1.858602159620E-01  4.714077769123E-01
     16 F   7 N     4.714077769123E-01 -9.347461481682E-02  1.858602159620E-01
     17 F   7 N    -9.347461481682E-02  1.858602159620E-01  4.714077769123E-01
     18 F   7 N    -4.714077769123E-01 -9.347461481682E-02 -1.858602159620E-01
     19 F   7 N    -4.714077769123E-01  1.858602159620E-01  9.347461481682E-02
     20 F   7 N     4.714077769123E-01 -1.858602159620E-01  9.347461481682E-02
     21 F   7 N     4.714077769123E-01  1.858602159620E-01 -9.347461481682E-02
     22 F   7 N    -4.714077769123E-01 -1.858602159620E-01 -9.347461481682E-02
     23 F   7 N     1.858602159620E-01  9.347461481682E-02 -4.714077769123E-01
     24 F   7 N     9.347461481682E-02 -4.714077769123E-01  1.858602159620E-01
     25 F   7 N    -1.858602159620E-01 -9.347461481682E-02 -4.714077769123E-01
     26 F   7 N     9.347461481682E-02  4.714077769123E-01 -1.858602159620E-01
     27 F   7 N    -1.858602159620E-01  9.347461481682E-02  4.714077769123E-01
     28 F   7 N    -9.347461481682E-02  4.714077769123E-01  1.858602159620E-01
     29 F   7 N     1.858602159620E-01 -9.347461481682E-02  4.714077769123E-01
     30 F   7 N    -9.347461481682E-02 -4.714077769123E-01 -1.858602159620E-01
     31 T  17 CL    7.831848693209E-02  4.151391510403E-01  7.831848693209E-02
     32 F  17 CL   -7.831848693209E-02 -4.151391510403E-01  7.831848693209E-02
     33 F  17 CL    7.831848693209E-02 -4.151391510403E-01 -7.831848693209E-02
     34 F  17 CL   -7.831848693209E-02  4.151391510403E-01 -7.831848693209E-02
     35 F  17 CL    7.831848693209E-02  7.831848693209E-02  4.151391510403E-01
     36 F  17 CL    4.151391510403E-01  7.831848693209E-02  7.831848693209E-02
     37 F  17 CL   -7.831848693209E-02 -7.831848693209E-02  4.151391510403E-01
     38 F  17 CL   -4.151391510403E-01  7.831848693209E-02 -7.831848693209E-02
     39 F  17 CL    7.831848693209E-02 -7.831848693209E-02 -4.151391510403E-01
     40 F  17 CL   -4.151391510403E-01 -7.831848693209E-02  7.831848693209E-02
     41 F  17 CL   -7.831848693209E-02  7.831848693209E-02 -4.151391510403E-01
     42 F  17 CL    4.151391510403E-01 -7.831848693209E-02 -7.831848693209E-02
     43 T   6 C     1.215231002038E-01  4.947568839625E-01  1.215231002038E-01
     44 F   6 C    -1.215231002038E-01 -4.947568839625E-01  1.215231002038E-01
     45 F   6 C     1.215231002038E-01 -4.947568839625E-01 -1.215231002038E-01
     46 F   6 C    -1.215231002038E-01  4.947568839625E-01 -1.215231002038E-01
     47 F   6 C     1.215231002038E-01  1.215231002038E-01  4.947568839625E-01
     48 F   6 C     4.947568839625E-01  1.215231002038E-01  1.215231002038E-01
     49 F   6 C    -1.215231002038E-01 -1.215231002038E-01  4.947568839625E-01
     50 F   6 C    -4.947568839625E-01  1.215231002038E-01 -1.215231002038E-01
     51 F   6 C     1.215231002038E-01 -1.215231002038E-01 -4.947568839625E-01
     52 F   6 C    -4.947568839625E-01 -1.215231002038E-01  1.215231002038E-01
     53 F   6 C    -1.215231002038E-01  1.215231002038E-01 -4.947568839625E-01
     54 F   6 C     4.947568839625E-01 -1.215231002038E-01 -1.215231002038E-01
     55 T   6 C    -2.995771191878E-01  8.997191161173E-02 -3.561602512545E-01
     56 F   6 C     2.995771191878E-01 -8.997191161173E-02 -3.561602512545E-01
     57 F   6 C    -2.995771191878E-01 -8.997191161173E-02  3.561602512545E-01
     58 F   6 C     2.995771191878E-01  8.997191161173E-02  3.561602512545E-01
     59 F   6 C    -3.561602512545E-01 -2.995771191878E-01  8.997191161173E-02
     60 F   6 C     8.997191161173E-02 -3.561602512545E-01 -2.995771191878E-01
     61 F   6 C     3.561602512545E-01  2.995771191878E-01  8.997191161173E-02
     62 F   6 C    -8.997191161173E-02 -3.561602512545E-01  2.995771191878E-01
     63 F   6 C    -3.561602512545E-01  2.995771191878E-01 -8.997191161173E-02
     64 F   6 C    -8.997191161173E-02  3.561602512545E-01 -2.995771191878E-01
     65 F   6 C     3.561602512545E-01 -2.995771191878E-01 -8.997191161173E-02
     66 F   6 C     8.997191161173E-02  3.561602512545E-01  2.995771191878E-01
     67 F   6 C     8.997191161173E-02 -2.995771191878E-01 -3.561602512545E-01
     68 F   6 C    -8.997191161173E-02  2.995771191878E-01 -3.561602512545E-01
     69 F   6 C    -8.997191161173E-02 -2.995771191878E-01  3.561602512545E-01
     70 F   6 C     8.997191161173E-02  2.995771191878E-01  3.561602512545E-01
     71 F   6 C    -2.995771191878E-01 -3.561602512545E-01  8.997191161173E-02
     72 F   6 C    -3.561602512545E-01  8.997191161173E-02 -2.995771191878E-01
     73 F   6 C     2.995771191878E-01  3.561602512545E-01  8.997191161173E-02
     74 F   6 C    -3.561602512545E-01 -8.997191161173E-02  2.995771191878E-01
     75 F   6 C     2.995771191878E-01 -3.561602512545E-01 -8.997191161173E-02
     76 F   6 C     3.561602512545E-01 -8.997191161173E-02 -2.995771191878E-01
     77 F   6 C    -2.995771191878E-01  3.561602512545E-01 -8.997191161173E-02
     78 F   6 C     3.561602512545E-01  8.997191161173E-02  2.995771191878E-01
     79 T   1 H    -2.500956505733E-01  1.283766364230E-01 -3.647885508009E-01
     80 F   1 H     2.500956505733E-01 -1.283766364230E-01 -3.647885508009E-01
     81 F   1 H    -2.500956505733E-01 -1.283766364230E-01  3.647885508009E-01
     82 F   1 H     2.500956505733E-01  1.283766364230E-01  3.647885508009E-01
     83 F   1 H    -3.647885508009E-01 -2.500956505733E-01  1.283766364230E-01
     84 F   1 H     1.283766364230E-01 -3.647885508009E-01 -2.500956505733E-01
     85 F   1 H     3.647885508009E-01  2.500956505733E-01  1.283766364230E-01
     86 F   1 H    -1.283766364230E-01 -3.647885508009E-01  2.500956505733E-01
     87 F   1 H    -3.647885508009E-01  2.500956505733E-01 -1.283766364230E-01
     88 F   1 H    -1.283766364230E-01  3.647885508009E-01 -2.500956505733E-01
     89 F   1 H     3.647885508009E-01 -2.500956505733E-01 -1.283766364230E-01
     90 F   1 H     1.283766364230E-01  3.647885508009E-01  2.500956505733E-01
     91 F   1 H     1.283766364230E-01 -2.500956505733E-01 -3.647885508009E-01
     92 F   1 H    -1.283766364230E-01  2.500956505733E-01 -3.647885508009E-01
     93 F   1 H    -1.283766364230E-01 -2.500956505733E-01  3.647885508009E-01
     94 F   1 H     1.283766364230E-01  2.500956505733E-01  3.647885508009E-01
     95 F   1 H    -2.500956505733E-01 -3.647885508009E-01  1.283766364230E-01
     96 F   1 H    -3.647885508009E-01  1.283766364230E-01 -2.500956505733E-01
     97 F   1 H     2.500956505733E-01  3.647885508009E-01  1.283766364230E-01
     98 F   1 H    -3.647885508009E-01 -1.283766364230E-01  2.500956505733E-01
     99 F   1 H     2.500956505733E-01 -3.647885508009E-01 -1.283766364230E-01
    100 F   1 H     3.647885508009E-01 -1.283766364230E-01 -2.500956505733E-01
    101 F   1 H    -2.500956505733E-01  3.647885508009E-01 -1.283766364230E-01
    102 F   1 H     3.647885508009E-01  1.283766364230E-01  2.500956505733E-01

 T = ATOM BELONGING TO THE ASYMMETRIC UNIT

 *******************************************************************************
 * CELL DEFORMATION
 *******************************************************************************

    ELASTIC STRAIN MATRIX (ADIMENSIONAL)

    1    0.0001000000    0.0000000000    0.0000000000
    2    0.0000000000    0.0000000000    0.0000000000
    3    0.0000000000    0.0000000000    0.0000000000

 LATTICE PARAMETERS (ANGSTROMS AND DEGREES) OF
 (1) ORIGINAL PRIMITIVE CELL
 (2) ORIGINAL CRYSTALLOGRAPHIC CELL
 (3) DEFORMED PRIMITIVE CELL
 (4) DEFORMED CRYSTALLOGRAPHIC CELL

            A           B           C        ALPHA       BETA        GAMMA         VOL
 (1)   14.768435   14.768435   14.768435  109.471221  109.471221  109.471221 2479.599586
 (2)   17.053120   17.053120   17.053120   90.000000   90.000000   90.000000 4959.199172
 (3)   14.768928   14.768928   14.768928  109.465819  109.473922  109.473922 2479.847546
 (4)   17.054825   17.053120   17.053120   90.000000   90.000000   90.000000 4959.695092

 * CELL DEFORMATION COMPLETE - NO. OF SYMMOPS   8

 *******************************************************************************
 * CELL DEFORMATION
 *******************************************************************************

    ELASTIC STRAIN MATRIX (ADIMENSIONAL)

    1   -0.0001000000    0.0000000000    0.0000000000
    2    0.0000000000    0.0000000000    0.0000000000
    3    0.0000000000    0.0000000000    0.0000000000

 LATTICE PARAMETERS (ANGSTROMS AND DEGREES) OF
 (1) ORIGINAL PRIMITIVE CELL
 (2) ORIGINAL CRYSTALLOGRAPHIC CELL
 (3) DEFORMED PRIMITIVE CELL
 (4) DEFORMED CRYSTALLOGRAPHIC CELL

            A           B           C        ALPHA       BETA        GAMMA         VOL
 (1)   14.768928   14.768928   14.768928  109.465819  109.473922  109.473922 2479.847546
 (2)   17.054825   17.053120   17.053120   90.000000   90.000000   90.000000 4959.695092
 (3)   14.768435   14.768435   14.768435  109.471221  109.471220  109.471220 2479.599561
 (4)   17.053120   17.053120   17.053120   90.000000   90.000000   90.000000 4959.199122

 * CELL DEFORMATION COMPLETE - NO. OF SYMMOPS   8

 *****    8 SYMMOPS - TRANSLATORS IN ANGSTROM
 ***** MATRICES AND TRANSLATORS IN THE CARTESIAN REFERENCE FRAME

 ORDER   : ORDER OF THE OPERATOR

 TRANSLA : REAL TRANSLATION (WITHOUT ORIGIN SHIFT) IN CARTESIAN COORDINATES

 uvw/hkl : ORIENTATION OF THE OPERATOR IN CARTESIAN COORDINATES

 LOCATED : ORIGIN OF THE OPERATOR IN CARTESIAN COORDINATES

   NO.   1 INVERSE   1    ORDER   1        NO.   2 INVERSE   2    ORDER   2
    1.000   0.000   0.000     0.000        -1.000   0.000   0.000     0.000
    0.000   1.000   0.000     0.000         0.000  -1.000   0.000     0.000
    0.000   0.000   1.000     0.000         0.000   0.000   1.000     0.000
             OPERATION E(   1)                       OPERATION C(   2)
 DETERMINANT 1.; ROTATION(DEG)   0.      DETERMINANT 1.; ROTATION(DEG) 180.
 TRANSLA (  0.000    0.000    0.000)     TRANSLA (  0.000    0.000    0.000)
 uvw/hkl (  0.000    0.000    0.000)     uvw/hkl (  0.000    0.000    4.000)
 LOCATED (  0.000    0.000    0.000)     LOCATED (  0.000    0.000    0.000)

   NO.   3 INVERSE   3    ORDER   2        NO.   4 INVERSE   4    ORDER   2
    1.000   0.000   0.000     0.000        -1.000   0.000   0.000     0.000
    0.000  -1.000   0.000     0.000         0.000   1.000   0.000     0.000
    0.000   0.000  -1.000     0.000         0.000   0.000  -1.000     0.000
             OPERATION C(   2)                       OPERATION C(   2)
 DETERMINANT 1.; ROTATION(DEG) 180.      DETERMINANT 1.; ROTATION(DEG) 180.
 TRANSLA (  0.000    0.000    0.000)     TRANSLA (  0.000    0.000    0.000)
 uvw/hkl (  4.000    0.000    0.000)     uvw/hkl (  0.000   -4.000    0.000)
 LOCATED (  0.000    0.000    0.000)     LOCATED (  0.000    0.000    0.000)

   NO.   5 INVERSE   5    ORDER   2        NO.   6 INVERSE   7    ORDER   4
    1.000   0.000   0.000     0.000        -1.000   0.000   0.000     0.000
    0.000   0.000   1.000     0.000         0.000   0.000  -1.000     0.000
    0.000   1.000   0.000     0.000         0.000   1.000   0.000     0.000
             OPERATION M(   2)                       OPERATION S(   4)
 DETERMINANT-1.; ROTATION(DEG)   0.      DETERMINANT-1.; ROTATION(DEG)  90.
 TRANSLA (  0.000    0.000    0.000)     TRANSLA (  0.000    0.000    0.000)
 uvw/hkl (  0.000   -1.000    1.000)     uvw/hkl (  0.000   -2.000    2.000)
 LOCATED (  0.000    0.000    0.000)     LOCATED (  0.000    0.000    0.000)

   NO.   7 INVERSE   6    ORDER   4        NO.   8 INVERSE   8    ORDER   2
   -1.000   0.000   0.000     0.000         1.000   0.000   0.000     0.000
    0.000   0.000   1.000     0.000         0.000   0.000  -1.000     0.000
    0.000  -1.000   0.000     0.000         0.000  -1.000   0.000     0.000
             OPERATION S(   4)                       OPERATION M(   2)
 DETERMINANT-1.; ROTATION(DEG)  90.      DETERMINANT-1.; ROTATION(DEG)   0.
 TRANSLA (  0.000    0.000    0.000)     TRANSLA (  0.000    0.000    0.000)
 uvw/hkl (  0.000    2.000    2.000)     uvw/hkl (  0.000   -1.000   -1.000)
 LOCATED (  0.000    0.000    0.000)     LOCATED (  0.000    0.000    0.000)

 GCALCO - MAX INDICES DIRECT LATTICE VECTOR    14    14    14
 NO.OF VECTORS CREATED 6999 STARS  122 RMAX   304.01690 BOHR

 CAPPA:IS1  2;IS2  2;IS3  2; K PTS MONK NET   4; SYMMOPS:K SPACE  16;G SPACE   8

 *******************************************************************************
 MAX NUMBER OF SCF CYCLES      50  CONVERGENCE ON DELTAP        10**-18
 WEIGHT OF F(I) IN F(I+1)      30% CONVERGENCE ON ENERGY        10**- 8
 SHRINK. FACT.(MONKH.)    2  2  2  NUMBER OF K POINTS IN THE IBZ      4
 SHRINKING FACTOR(GILAT NET)    2  NUMBER OF K POINTS(GILAT NET)      4
 *******************************************************************************
 *** K POINTS COORDINATES (OBLIQUE COORDINATES IN UNITS OF IS =  2)
   1-R(  0  0  0)   2-R(  1  0  0)   3-R(  0  1  0)   4-R(  1  1  1)

 DIRECT LATTICE VECTORS COMPON. (A.U.)     RECIP. LATTICE VECTORS COMPON. (A.U.) 
        X            Y            Z              X            Y            Z
  -16.1128633   16.1128633   16.1128633      0.0000000    0.1949742    0.1949742
   16.1128633  -16.1128633   16.1128633      0.1949742    0.0000000    0.1949742
   16.1128633   16.1128633  -16.1128633      0.1949742    0.1949742    0.0000000

 DISK SPACE FOR EIGENVECTORS (FTN 10)    12787776 REALS
 TTTTTTTTTTTTTTTTTTTTTTTTTTTTTT gordsh1     TELAPSE      676.08 TCPU      334.67

 MATRIX SIZE: P(G) 8836836, F(G)  611550, P(G) IRR  563053, F(G) IRR   79622
 MAX G-VECTOR INDEX FOR 1- AND 2-ELECTRON INTEGRALS 181

 TTTTTTTTTTTTTTTTTTTTTTTTTTTTTT INPUT       TELAPSE      676.13 TCPU      334.72

 SYMMETRY ALLOWED ELASTIC DISTORTION 1
  0.5773503  0.0000000  0.0000000
  0.0000000  0.5773503  0.0000000
  0.0000000  0.0000000  0.5773503

 SYMMETRY ALLOWED ELASTIC DISTORTION 2
  0.8164966  0.0000000  0.0000000
  0.0000000 -0.4082483  0.0000000
  0.0000000  0.0000000 -0.4082483

 SYMMETRY ALLOWED INTERNAL DEGREE(S) OF FREEDOM:  38
 TTTTTTTTTTTTTTTTTTTTTTTTTTTTTT SYMM        TELAPSE      680.09 TCPU      338.69
 TTTTTTTTTTTTTTTTTTTTTTTTTTTTTT INT_SCREEN  TELAPSE      680.14 TCPU      338.73
 INFORMATION **** EXCBUF **** EXCH. BIPO BUFFER: WORDS USED =     4000000
 WARNING **** EXCBUF **** EXCH. BIPO BUFFER TOO SMALL - TO AVOID I/O SET EXCHSIZE =     6888852

 DFT PARAMETERS

     ATOM       ELECTRONS   NET CHARGE   R(ANGSTROM)
   1 230  ZN     20.0000      0.0000     1.37000000
   7   7  N       7.0000      0.0000     0.74000000
  31  17  CL     17.0000      0.0000     0.99000000
  43   6  C       6.0000      0.0000     0.77000000
  79   1  H       1.0000      0.0000     1.11000000

 SIZE OF GRID=     808545
 TTTTTTTTTTTTTTTTTTTTTTTTTTTTTT MAKE_GRID2  TELAPSE      683.83 TCPU      341.92
 BECKE WEIGHT FUNCTION
 RADSAFE =     2.00
 TOLERANCES - DENSITY:10**- 6; POTENTIAL:10**- 9; GRID WGT:10**-14

 RADIAL INTEGRATION  - INTERVALS (POINTS,UPPER LIMIT):            1( 99,  4.0*R)

 ANGULAR INTEGRATION - INTERVALS (ACCURACY LEVEL [N. POINTS] UPPER LIMIT):
  1(  6[ 146]   0.2)  2( 11[ 302]   0.5)  3( 14[ 590]   0.9)  4( 18[1454]   3.5)
  5( 14[ 590]9999.0)
 TTTTTTTTTTTTTTTTTTTTTTTTTTTTTT INT_CALC    TELAPSE      683.89 TCPU      341.97

 *******************************************************************************
 ZIFCl_start                                                                     
 CRYSTAL - SCF - TYPE OF CALCULATION :  RESTRICTED CLOSED SHELL
 *******************************************************************************

 CAPPA:IS1  2;IS2  2;IS3  2; K PTS MONK NET   4; SYMMOPS:K SPACE  16;G SPACE   8

 TTTTTTTTTTTTTTTTTTTTTTTTTTTTTT SDIK        TELAPSE      684.54 TCPU      342.62

 AAAAAAAAAAAAAAAAAAAAAAAAAAAAAAAAAAAAAAAAAAAAAAAAAAAAAAAAAAAAAAAAAAAAAAAAAAAAAAA
         ATOMIC WAVEFUNCTION(S)


 NUCLEAR CHARGE 20.0  SYMMETRY SPECIES            S    P    D
 N. ELECTRONS   20.0  NUMBER OF PRIMITIVE GTOS    7    7    6
                      NUMBER OF CONTRACTED GTOS   5    5    3
                      NUMBER OF CLOSED SHELLS     2    1    1
                      OPEN SHELL OCCUPATION       0    0    0

  ZNUC SCFIT  TOTAL HF ENERGY   KINETIC ENERGY   VIRIAL THEOREM ACCURACY
  20.0  35   -2.259494290E+02  1.538488917E+02 -2.468645152E+00  3.9E-06

 NUCLEAR CHARGE  7.0  SYMMETRY SPECIES            S    P
 N. ELECTRONS    7.0  NUMBER OF PRIMITIVE GTOS   11    5
                      NUMBER OF CONTRACTED GTOS   4    3
                      NUMBER OF CLOSED SHELLS     2    0
                      OPEN SHELL OCCUPATION       0    3

  ZNUC SCFIT  TOTAL HF ENERGY   KINETIC ENERGY   VIRIAL THEOREM ACCURACY
   7.0  11   -5.439473665E+01  5.441433682E+01 -1.999639798E+00  3.6E-06

 NUCLEAR CHARGE 17.0  SYMMETRY SPECIES            S    P
 N. ELECTRONS   17.0  NUMBER OF PRIMITIVE GTOS   13   10
                      NUMBER OF CONTRACTED GTOS   6    5
                      NUMBER OF CLOSED SHELLS     3    1
                      OPEN SHELL OCCUPATION       0    5

  ZNUC SCFIT  TOTAL HF ENERGY   KINETIC ENERGY   VIRIAL THEOREM ACCURACY
  17.0  10   -4.594686980E+02  4.594737850E+02 -1.999988929E+00  4.2E-06

 NUCLEAR CHARGE  6.0  SYMMETRY SPECIES            S    P
 N. ELECTRONS    6.0  NUMBER OF PRIMITIVE GTOS   11    5
                      NUMBER OF CONTRACTED GTOS   4    3
                      NUMBER OF CLOSED SHELLS     2    0
                      OPEN SHELL OCCUPATION       0    2

  ZNUC SCFIT  TOTAL HF ENERGY   KINETIC ENERGY   VIRIAL THEOREM ACCURACY
   6.0  11   -3.768480057E+01  3.769831118E+01 -1.999641612E+00  2.0E-06

 NUCLEAR CHARGE  1.0  SYMMETRY SPECIES            S
 N. ELECTRONS    1.0  NUMBER OF PRIMITIVE GTOS    5
                      NUMBER OF CONTRACTED GTOS   3
                      NUMBER OF CLOSED SHELLS     0
                      OPEN SHELL OCCUPATION       1

  ZNUC SCFIT  TOTAL HF ENERGY   KINETIC ENERGY   VIRIAL THEOREM ACCURACY
   1.0   1   -4.998098153E-01  4.997907537E-01 -2.000038139E+00  9.6E-17

 AAAAAAAAAAAAAAAAAAAAAAAAAAAAAAAAAAAAAAAAAAAAAAAAAAAAAAAAAAAAAAAAAAAAAAAAAAAAAAA

 CHARGE NORMALIZATION FACTOR   1.00000000
 TOTAL ATOMIC CHARGES:
  20.0000000  20.0000000  20.0000000  20.0000000  20.0000000  20.0000000
   7.0000000   7.0000000   7.0000000   7.0000000   7.0000000   7.0000000
   7.0000000   7.0000000   7.0000000   7.0000000   7.0000000   7.0000000
   7.0000000   7.0000000   7.0000000   7.0000000   7.0000000   7.0000000
   7.0000000   7.0000000   7.0000000   7.0000000   7.0000000   7.0000000
  17.0000000  17.0000000  17.0000000  17.0000000  17.0000000  17.0000000
  17.0000000  17.0000000  17.0000000  17.0000000  17.0000000  17.0000000
   6.0000000   6.0000000   6.0000000   6.0000000   6.0000000   6.0000000
   6.0000000   6.0000000   6.0000000   6.0000000   6.0000000   6.0000000
   6.0000000   6.0000000   6.0000000   6.0000000   6.0000000   6.0000000
   6.0000000   6.0000000   6.0000000   6.0000000   6.0000000   6.0000000
   6.0000000   6.0000000   6.0000000   6.0000000   6.0000000   6.0000000
   6.0000000   6.0000000   6.0000000   6.0000000   6.0000000   6.0000000
   1.0000000   1.0000000   1.0000000   1.0000000   1.0000000   1.0000000
   1.0000000   1.0000000   1.0000000   1.0000000   1.0000000   1.0000000
   1.0000000   1.0000000   1.0000000   1.0000000   1.0000000   1.0000000
   1.0000000   1.0000000   1.0000000   1.0000000   1.0000000   1.0000000
 TTTTTTTTTTTTTTTTTTTTTTTTTTTTTT MOQGAD      TELAPSE      684.87 TCPU      342.96
 TTTTTTTTTTTTTTTTTTTTTTTTTTTTTT SHELLXN     TELAPSE      696.59 TCPU      352.26
 TTTTTTTTTTTTTTTTTTTTTTTTTTTTTT MONMO3      TELAPSE      698.69 TCPU      354.36
 NUMERICALLY INTEGRATED DENSITY    731.9999136680
 TTTTTTTTTTTTTTTTTTTTTTTTTTTTTT NUMDFT      TELAPSE      699.53 TCPU      355.21
 CYC   0 ETOT(AU) -9.603061986737E+03 DETOT -9.60E+03 tst  3.19E-15 PX  1.00E+00
 TTTTTTTTTTTTTTTTTTTTTTTTTTTTTT DIIS        TELAPSE      699.57 TCPU      355.25
 TTTTTTTTTTTTTTTTTTTTTTTTTTTTTT FDIK        TELAPSE      704.17 TCPU      359.50
 INSULATING STATE
 TOP OF VALENCE BANDS -    BAND    366; K    4; EIG -2.8628630E-01 AU
 TOP OF VALENCE BANDS -    BAND    366; K    1; EIG -2.8653686E-01 AU
 BOTTOM OF VIRTUAL BANDS - BAND    367; K    4; EIG -6.5216386E-02 AU
 DIRECT ENERGY BAND GAP:   6.0156 eV
 BOTTOM OF VIRTUAL BANDS - BAND    367; K    1; EIG -6.5192164E-02 AU
 TTTTTTTTTTTTTTTTTTTTTTTTTTTTTT PDIG        TELAPSE      704.40 TCPU      359.72
 CHARGE NORMALIZATION FACTOR   1.00000000
 TOTAL ATOMIC CHARGES:
  18.3506326  18.3506326  18.3506331  18.3506331  18.3506331  18.3506331
   7.6664478   7.6664478   7.6664478   7.6664478   7.6664477   7.6664477
   7.6664477   7.6664477   7.6664477   7.6664477   7.6664477   7.6664477
   7.6664477   7.6664477   7.6664477   7.6664477   7.6664478   7.6664477
   7.6664478   7.6664477   7.6664478   7.6664477   7.6664478   7.6664477
  16.9997982  16.9997982  16.9997982  16.9997982  16.9997982  16.9997981
  16.9997982  16.9997981  16.9997982  16.9997981  16.9997982  16.9997981
   5.5502125   5.5502125   5.5502125   5.5502125   5.5502125   5.5502125
   5.5502125   5.5502125   5.5502125   5.5502125   5.5502125   5.5502125
   6.1891706   6.1891706   6.1891706   6.1891706   6.1891703   6.1891706
   6.1891703   6.1891706   6.1891703   6.1891706   6.1891703   6.1891706
   6.1891706   6.1891706   6.1891706   6.1891706   6.1891706   6.1891703
   6.1891706   6.1891703   6.1891706   6.1891703   6.1891706   6.1891703
   0.7817183   0.7817183   0.7817183   0.7817183   0.7817182   0.7817181
   0.7817182   0.7817181   0.7817182   0.7817181   0.7817182   0.7817181
   0.7817181   0.7817181   0.7817181   0.7817181   0.7817183   0.7817182
   0.7817183   0.7817182   0.7817183   0.7817182   0.7817183   0.7817182
 TTTTTTTTTTTTTTTTTTTTTTTTTTTTTT MOQGAD      TELAPSE      704.41 TCPU      359.74
 TTTTTTTTTTTTTTTTTTTTTTTTTTTTTT SHELLXN     TELAPSE      719.24 TCPU      369.49
 TTTTTTTTTTTTTTTTTTTTTTTTTTTTTT MONMO3      TELAPSE      720.90 TCPU      371.16
 NUMERICALLY INTEGRATED DENSITY    731.9999500325
 TTTTTTTTTTTTTTTTTTTTTTTTTTTTTT NUMDFT      TELAPSE      722.63 TCPU      372.88
 CYC   1 ETOT(AU) -9.580758551160E+03 DETOT  2.23E+01 tst  0.00E+00 PX  1.00E+00
 TTTTTTTTTTTTTTTTTTTTTTTTTTTTTT DIIS        TELAPSE      722.74 TCPU      372.99
 DIIS TEST: 0.93032E+01 AT SCF   CYCLE   1 - MIX   30 %
 TTTTTTTTTTTTTTTTTTTTTTTTTTTTTT FDIK        TELAPSE      724.11 TCPU      374.02
 INSULATING STATE
 TOP OF VALENCE BANDS -    BAND    366; K    4; EIG -2.1553089E-01 AU
 TOP OF VALENCE BANDS -    BAND    366; K    1; EIG -2.1575468E-01 AU
 BOTTOM OF VIRTUAL BANDS - BAND    367; K    1; EIG -1.1256703E-02 AU
 INDIRECT ENERGY BAND GAP:   5.5586 eV
 TTTTTTTTTTTTTTTTTTTTTTTTTTTTTT PDIG        TELAPSE      724.33 TCPU      374.24
 CHARGE NORMALIZATION FACTOR   1.00000000
 TOTAL ATOMIC CHARGES:
  18.7725060  18.7725060  18.7721525  18.7721525  18.7721525  18.7721525
   7.4619252   7.4619252   7.4619252   7.4619252   7.4617580   7.4617471
   7.4617580   7.4617471   7.4617580   7.4617471   7.4617580   7.4617471
   7.4617471   7.4617471   7.4617471   7.4617471   7.4619252   7.4617580
   7.4619252   7.4617580   7.4619252   7.4617580   7.4619252   7.4617580
  17.0335042  17.0335042  17.0335042  17.0335042  17.0335042  17.0335244
  17.0335042  17.0335244  17.0335042  17.0335244  17.0335042  17.0335244
   6.0175587   6.0175587   6.0175587   6.0175587   6.0175587   6.0176725
   6.0175587   6.0176725   6.0175587   6.0176725   6.0175587   6.0176725
   5.9079085   5.9079085   5.9079085   5.9079085   5.9080053   5.9080915
   5.9080053   5.9080915   5.9080053   5.9080915   5.9080053   5.9080915
   5.9080915   5.9080915   5.9080915   5.9080915   5.9079085   5.9080053
   5.9079085   5.9080053   5.9079085   5.9080053   5.9079085   5.9080053
   0.9115048   0.9115048   0.9115048   0.9115048   0.9115507   0.9116449
   0.9115507   0.9116449   0.9115507   0.9116449   0.9115507   0.9116449
   0.9116449   0.9116449   0.9116449   0.9116449   0.9115048   0.9115507
   0.9115048   0.9115507   0.9115048   0.9115507   0.9115048   0.9115507
 TTTTTTTTTTTTTTTTTTTTTTTTTTTTTT MOQGAD      TELAPSE      724.35 TCPU      374.25
 TTTTTTTTTTTTTTTTTTTTTTTTTTTTTT SHELLXN     TELAPSE      738.70 TCPU      383.98
 TTTTTTTTTTTTTTTTTTTTTTTTTTTTTT MONMO3      TELAPSE      740.70 TCPU      385.97
 NUMERICALLY INTEGRATED DENSITY    731.9999478441
 TTTTTTTTTTTTTTTTTTTTTTTTTTTTTT NUMDFT      TELAPSE      742.40 TCPU      387.67
 CYC   2 ETOT(AU) -9.581135928207E+03 DETOT -3.77E-01 tst  6.12E-03 PX  1.08E-01
 TTTTTTTTTTTTTTTTTTTTTTTTTTTTTT DIIS        TELAPSE      742.51 TCPU      387.78
 DIIS TEST: 0.61940E+01 AT SCF   CYCLE   2 - DIIS ACTIVE - HISTORY:     2 CYCLES
 TTTTTTTTTTTTTTTTTTTTTTTTTTTTTT FDIK        TELAPSE      743.82 TCPU      388.76
 INSULATING STATE
 TOP OF VALENCE BANDS -    BAND    366; K    4; EIG -2.2429834E-01 AU
 TOP OF VALENCE BANDS -    BAND    366; K    1; EIG -2.2455589E-01 AU
 BOTTOM OF VIRTUAL BANDS - BAND    367; K    4; EIG  2.5281992E-02 AU
 DIRECT ENERGY BAND GAP:   6.7914 eV
 BOTTOM OF VIRTUAL BANDS - BAND    367; K    1; EIG  2.5496881E-02 AU
 TTTTTTTTTTTTTTTTTTTTTTTTTTTTTT PDIG        TELAPSE      744.05 TCPU      388.98
 CHARGE NORMALIZATION FACTOR   1.00000000
 TOTAL ATOMIC CHARGES:
  18.5516436  18.5516436  18.5513937  18.5513937  18.5513937  18.5513937
   7.6019653   7.6019653   7.6019653   7.6019653   7.6020179   7.6020202
   7.6020179   7.6020202   7.6020179   7.6020202   7.6020179   7.6020202
   7.6020202   7.6020202   7.6020202   7.6020202   7.6019653   7.6020179
   7.6019653   7.6020179   7.6019653   7.6020179   7.6019653   7.6020179
  17.0449282  17.0449282  17.0449282  17.0449282  17.0449282  17.0449157
  17.0449282  17.0449157  17.0449282  17.0449157  17.0449282  17.0449157
   5.6669049   5.6669049   5.6669049   5.6669049   5.6669049   5.6667593
   5.6669049   5.6667593   5.6669049   5.6667593   5.6669049   5.6667593
   6.0293310   6.0293310   6.0293310   6.0293310   6.0297068   6.0296389
   6.0297068   6.0296389   6.0297068   6.0296389   6.0297068   6.0296389
   6.0296389   6.0296389   6.0296389   6.0296389   6.0293310   6.0297068
   6.0293310   6.0297068   6.0293310   6.0297068   6.0293310   6.0297068
   0.8746866   0.8746866   0.8746866   0.8746866   0.8747997   0.8745551
   0.8747997   0.8745551   0.8747997   0.8745551   0.8747997   0.8745551
   0.8745551   0.8745551   0.8745551   0.8745551   0.8746866   0.8747997
   0.8746866   0.8747997   0.8746866   0.8747997   0.8746866   0.8747997
 TTTTTTTTTTTTTTTTTTTTTTTTTTTTTT MOQGAD      TELAPSE      744.06 TCPU      389.00
 TTTTTTTTTTTTTTTTTTTTTTTTTTTTTT SHELLXN     TELAPSE      758.26 TCPU      398.74
 TTTTTTTTTTTTTTTTTTTTTTTTTTTTTT MONMO3      TELAPSE      760.21 TCPU      400.68
 NUMERICALLY INTEGRATED DENSITY    731.9999436263
 TTTTTTTTTTTTTTTTTTTTTTTTTTTTTT NUMDFT      TELAPSE      761.87 TCPU      402.34
 CYC   3 ETOT(AU) -9.581694425633E+03 DETOT -5.58E-01 tst  1.64E-03 PX  6.14E-02
 TTTTTTTTTTTTTTTTTTTTTTTTTTTTTT DIIS        TELAPSE      761.97 TCPU      402.45
 DIIS TEST: 0.26700E+00 AT SCF   CYCLE   3 - DIIS ACTIVE - HISTORY:     3 CYCLES
 TTTTTTTTTTTTTTTTTTTTTTTTTTTTTT FDIK        TELAPSE      763.53 TCPU      403.66
 INSULATING STATE
 TOP OF VALENCE BANDS -    BAND    366; K    4; EIG -2.3557744E-01 AU
 TOP OF VALENCE BANDS -    BAND    366; K    1; EIG -2.3580803E-01 AU
 BOTTOM OF VIRTUAL BANDS - BAND    367; K    3; EIG  1.4222424E-02 AU
 INDIRECT ENERGY BAND GAP:   6.7974 eV
 BOTTOM OF VIRTUAL BANDS - BAND    367; K    1; EIG  1.5268841E-02 AU
 TTTTTTTTTTTTTTTTTTTTTTTTTTTTTT PDIG        TELAPSE      763.75 TCPU      403.89
 CHARGE NORMALIZATION FACTOR   1.00000000
 TOTAL ATOMIC CHARGES:
  18.5138888  18.5138888  18.5140306  18.5140306  18.5140306  18.5140306
   7.6045598   7.6045598   7.6045598   7.6045598   7.6045622   7.6044518
   7.6045622   7.6044518   7.6045622   7.6044518   7.6045622   7.6044518
   7.6044518   7.6044518   7.6044518   7.6044518   7.6045598   7.6045622
   7.6045598   7.6045622   7.6045598   7.6045622   7.6045598   7.6045622
  17.0216662  17.0216662  17.0216662  17.0216662  17.0216662  17.0217146
  17.0216662  17.0217146  17.0216662  17.0217146  17.0216662  17.0217146
   5.7405823   5.7405823   5.7405823   5.7405823   5.7405823   5.7407377
   5.7405823   5.7407377   5.7405823   5.7407377   5.7405823   5.7407377
   6.0239814   6.0239814   6.0239814   6.0239814   6.0241968   6.0240380
   6.0241968   6.0240380   6.0241968   6.0240380   6.0241968   6.0240380
   6.0240380   6.0240380   6.0240380   6.0240380   6.0239814   6.0241968
   6.0239814   6.0241968   6.0239814   6.0241968   6.0239814   6.0241968
   0.8617602   0.8617602   0.8617602   0.8617602   0.8617331   0.8617545
   0.8617331   0.8617545   0.8617331   0.8617545   0.8617331   0.8617545
   0.8617545   0.8617545   0.8617545   0.8617545   0.8617602   0.8617331
   0.8617602   0.8617331   0.8617602   0.8617331   0.8617602   0.8617331
 TTTTTTTTTTTTTTTTTTTTTTTTTTTTTT MOQGAD      TELAPSE      763.77 TCPU      403.90
 TTTTTTTTTTTTTTTTTTTTTTTTTTTTTT SHELLXN     TELAPSE      778.01 TCPU      413.62
 TTTTTTTTTTTTTTTTTTTTTTTTTTTTTT MONMO3      TELAPSE      780.76 TCPU      416.37
 NUMERICALLY INTEGRATED DENSITY    731.9999463386
 TTTTTTTTTTTTTTTTTTTTTTTTTTTTTT NUMDFT      TELAPSE      782.41 TCPU      418.02
 CYC   4 ETOT(AU) -9.581718952990E+03 DETOT -2.45E-02 tst  4.08E-05 PX  1.51E-02
 TTTTTTTTTTTTTTTTTTTTTTTTTTTTTT DIIS        TELAPSE      782.50 TCPU      418.11
 DIIS TEST: 0.21253E-01 AT SCF   CYCLE   4 - DIIS ACTIVE - HISTORY:     4 CYCLES
 TTTTTTTTTTTTTTTTTTTTTTTTTTTTTT FDIK        TELAPSE      783.81 TCPU      419.09
 INSULATING STATE
 TOP OF VALENCE BANDS -    BAND    366; K    4; EIG -2.3505304E-01 AU
 TOP OF VALENCE BANDS -    BAND    366; K    1; EIG -2.3529219E-01 AU
 BOTTOM OF VIRTUAL BANDS - BAND    367; K    2; EIG  1.6832591E-02 AU
 INDIRECT ENERGY BAND GAP:   6.8542 eV
 BOTTOM OF VIRTUAL BANDS - BAND    367; K    1; EIG  1.8036329E-02 AU
 TTTTTTTTTTTTTTTTTTTTTTTTTTTTTT PDIG        TELAPSE      784.04 TCPU      419.31
 CHARGE NORMALIZATION FACTOR   1.00000000
 TOTAL ATOMIC CHARGES:
  18.5146539  18.5146539  18.5146200  18.5146200  18.5146200  18.5146200
   7.5974637   7.5974637   7.5974637   7.5974637   7.5974698   7.5974551
   7.5974698   7.5974551   7.5974698   7.5974551   7.5974698   7.5974551
   7.5974551   7.5974551   7.5974551   7.5974551   7.5974637   7.5974698
   7.5974637   7.5974698   7.5974637   7.5974698   7.5974637   7.5974698
  17.0367389  17.0367389  17.0367389  17.0367389  17.0367389  17.0367366
  17.0367389  17.0367366  17.0367389  17.0367366  17.0367389  17.0367366
   5.7224611   5.7224611   5.7224611   5.7224611   5.7224611   5.7224646
   5.7224611   5.7224646   5.7224611   5.7224646   5.7224611   5.7224646
   6.0322841   6.0322841   6.0322841   6.0322841   6.0322818   6.0323033
   6.0322818   6.0323033   6.0322818   6.0323033   6.0322818   6.0323033
   6.0323033   6.0323033   6.0323033   6.0323033   6.0322841   6.0322818
   6.0322841   6.0322818   6.0322841   6.0322818   6.0322841   6.0322818
   0.8619894   0.8619894   0.8619894   0.8619894   0.8619926   0.8619862
   0.8619926   0.8619862   0.8619926   0.8619862   0.8619926   0.8619862
   0.8619862   0.8619862   0.8619862   0.8619862   0.8619894   0.8619926
   0.8619894   0.8619926   0.8619894   0.8619926   0.8619894   0.8619926
 TTTTTTTTTTTTTTTTTTTTTTTTTTTTTT MOQGAD      TELAPSE      784.05 TCPU      419.33
 TTTTTTTTTTTTTTTTTTTTTTTTTTTTTT SHELLXN     TELAPSE      798.24 TCPU      429.04
 TTTTTTTTTTTTTTTTTTTTTTTTTTTTTT MONMO3      TELAPSE      800.19 TCPU      430.99
 NUMERICALLY INTEGRATED DENSITY    731.9999460277
 TTTTTTTTTTTTTTTTTTTTTTTTTTTTTT NUMDFT      TELAPSE      801.83 TCPU      432.64
 CYC   5 ETOT(AU) -9.581720474093E+03 DETOT -1.52E-03 tst  5.32E-06 PX  5.45E-03
 TTTTTTTTTTTTTTTTTTTTTTTTTTTTTT DIIS        TELAPSE      802.03 TCPU      432.83
 DIIS TEST: 0.55519E-02 AT SCF   CYCLE   5 - DIIS ACTIVE - HISTORY:     5 CYCLES
 TTTTTTTTTTTTTTTTTTTTTTTTTTTTTT FDIK        TELAPSE      803.36 TCPU      433.79
 INSULATING STATE
 TOP OF VALENCE BANDS -    BAND    366; K    4; EIG -2.3486999E-01 AU
 TOP OF VALENCE BANDS -    BAND    366; K    1; EIG -2.3510517E-01 AU
 BOTTOM OF VIRTUAL BANDS - BAND    367; K    3; EIG  1.6141729E-02 AU
 INDIRECT ENERGY BAND GAP:   6.8304 eV
 BOTTOM OF VIRTUAL BANDS - BAND    367; K    1; EIG  1.7265607E-02 AU
 TTTTTTTTTTTTTTTTTTTTTTTTTTTTTT PDIG        TELAPSE      803.58 TCPU      434.01
 CHARGE NORMALIZATION FACTOR   1.00000000
 TOTAL ATOMIC CHARGES:
  18.5105150  18.5105150  18.5105320  18.5105320  18.5105320  18.5105320
   7.6049472   7.6049472   7.6049472   7.6049472   7.6049790   7.6049649
   7.6049790   7.6049649   7.6049790   7.6049649   7.6049790   7.6049649
   7.6049649   7.6049649   7.6049649   7.6049649   7.6049472   7.6049790
   7.6049472   7.6049790   7.6049472   7.6049790   7.6049472   7.6049790
  17.0304526  17.0304526  17.0304526  17.0304526  17.0304526  17.0304566
  17.0304526  17.0304566  17.0304526  17.0304566  17.0304526  17.0304566
   5.7255483   5.7255483   5.7255483   5.7255483   5.7255483   5.7255457
   5.7255483   5.7255457   5.7255483   5.7255457   5.7255483   5.7255457
   6.0269485   6.0269485   6.0269485   6.0269485   6.0269234   6.0269537
   6.0269234   6.0269537   6.0269234   6.0269537   6.0269234   6.0269537
   6.0269537   6.0269537   6.0269537   6.0269537   6.0269485   6.0269234
   6.0269485   6.0269234   6.0269485   6.0269234   6.0269485   6.0269234
   0.8624656   0.8624656   0.8624656   0.8624656   0.8624689   0.8624521
   0.8624689   0.8624521   0.8624689   0.8624521   0.8624689   0.8624521
   0.8624521   0.8624521   0.8624521   0.8624521   0.8624656   0.8624689
   0.8624656   0.8624689   0.8624656   0.8624689   0.8624656   0.8624689
 TTTTTTTTTTTTTTTTTTTTTTTTTTTTTT MOQGAD      TELAPSE      803.59 TCPU      434.02
 TTTTTTTTTTTTTTTTTTTTTTTTTTTTTT SHELLXN     TELAPSE      817.84 TCPU      443.73
 TTTTTTTTTTTTTTTTTTTTTTTTTTTTTT MONMO3      TELAPSE      819.04 TCPU      444.93
 NUMERICALLY INTEGRATED DENSITY    731.9999460638
 TTTTTTTTTTTTTTTTTTTTTTTTTTTTTT NUMDFT      TELAPSE      820.70 TCPU      446.59
 CYC   6 ETOT(AU) -9.581720929163E+03 DETOT -4.55E-04 tst  1.22E-06 PX  3.22E-03
 TTTTTTTTTTTTTTTTTTTTTTTTTTTTTT DIIS        TELAPSE      824.86 TCPU      450.75
 DIIS TEST: 0.10119E-02 AT SCF   CYCLE   6 - DIIS ACTIVE - HISTORY:     6 CYCLES
 TTTTTTTTTTTTTTTTTTTTTTTTTTTTTT FDIK        TELAPSE      826.19 TCPU      451.75
 INSULATING STATE
 TOP OF VALENCE BANDS -    BAND    366; K    4; EIG -2.3494011E-01 AU
 TOP OF VALENCE BANDS -    BAND    366; K    1; EIG -2.3517603E-01 AU
 BOTTOM OF VIRTUAL BANDS - BAND    367; K    3; EIG  1.6432101E-02 AU
 INDIRECT ENERGY BAND GAP:   6.8402 eV
 BOTTOM OF VIRTUAL BANDS - BAND    367; K    1; EIG  1.7568653E-02 AU
 TTTTTTTTTTTTTTTTTTTTTTTTTTTTTT PDIG        TELAPSE      826.42 TCPU      451.97
 CHARGE NORMALIZATION FACTOR   1.00000000
 TOTAL ATOMIC CHARGES:
  18.5111878  18.5111878  18.5111929  18.5111929  18.5111929  18.5111929
   7.6027837   7.6027837   7.6027837   7.6027837   7.6027852   7.6027860
   7.6027852   7.6027860   7.6027852   7.6027860   7.6027852   7.6027860
   7.6027860   7.6027860   7.6027860   7.6027860   7.6027837   7.6027852
   7.6027837   7.6027852   7.6027837   7.6027852   7.6027837   7.6027852
  17.0309953  17.0309953  17.0309953  17.0309953  17.0309953  17.0309946
  17.0309953  17.0309946  17.0309953  17.0309946  17.0309953  17.0309946
   5.7254518   5.7254518   5.7254518   5.7254518   5.7254518   5.7254529
   5.7254518   5.7254529   5.7254518   5.7254529   5.7254518   5.7254529
   6.0290594   6.0290594   6.0290594   6.0290594   6.0290615   6.0290594
   6.0290615   6.0290594   6.0290615   6.0290594   6.0290615   6.0290594
   6.0290594   6.0290594   6.0290594   6.0290594   6.0290594   6.0290615
   6.0290594   6.0290615   6.0290594   6.0290615   6.0290594   6.0290615
   0.8621335   0.8621335   0.8621335   0.8621335   0.8621344   0.8621327
   0.8621344   0.8621327   0.8621344   0.8621327   0.8621344   0.8621327
   0.8621327   0.8621327   0.8621327   0.8621327   0.8621335   0.8621344
   0.8621335   0.8621344   0.8621335   0.8621344   0.8621335   0.8621344
 TTTTTTTTTTTTTTTTTTTTTTTTTTTTTT MOQGAD      TELAPSE      826.43 TCPU      451.98
 TTTTTTTTTTTTTTTTTTTTTTTTTTTTTT SHELLXN     TELAPSE      840.96 TCPU      461.70
 TTTTTTTTTTTTTTTTTTTTTTTTTTTTTT MONMO3      TELAPSE      842.95 TCPU      463.69
 NUMERICALLY INTEGRATED DENSITY    731.9999460462
 TTTTTTTTTTTTTTTTTTTTTTTTTTTTTT NUMDFT      TELAPSE      844.59 TCPU      465.33
 CYC   7 ETOT(AU) -9.581721001395E+03 DETOT -7.22E-05 tst  1.78E-07 PX  5.98E-04
 TTTTTTTTTTTTTTTTTTTTTTTTTTTTTT DIIS        TELAPSE      844.82 TCPU      465.56
 DIIS TEST: 0.10007E-03 AT SCF   CYCLE   7 - DIIS ACTIVE - HISTORY:     7 CYCLES
 TTTTTTTTTTTTTTTTTTTTTTTTTTTTTT FDIK        TELAPSE      846.17 TCPU      466.57
 INSULATING STATE
 TOP OF VALENCE BANDS -    BAND    366; K    4; EIG -2.3492768E-01 AU
 TOP OF VALENCE BANDS -    BAND    366; K    1; EIG -2.3516358E-01 AU
 BOTTOM OF VIRTUAL BANDS - BAND    367; K    2; EIG  1.6347979E-02 AU
 INDIRECT ENERGY BAND GAP:   6.8376 eV
 BOTTOM OF VIRTUAL BANDS - BAND    367; K    1; EIG  1.7485480E-02 AU
 TTTTTTTTTTTTTTTTTTTTTTTTTTTTTT PDIG        TELAPSE      846.39 TCPU      466.79
 CHARGE NORMALIZATION FACTOR   1.00000000
 TOTAL ATOMIC CHARGES:
  18.5107857  18.5107857  18.5107857  18.5107857  18.5107857  18.5107857
   7.6029852   7.6029852   7.6029852   7.6029852   7.6029865   7.6029866
   7.6029865   7.6029866   7.6029865   7.6029866   7.6029865   7.6029866
   7.6029866   7.6029866   7.6029866   7.6029866   7.6029852   7.6029865
   7.6029852   7.6029865   7.6029852   7.6029865   7.6029852   7.6029865
  17.0316375  17.0316375  17.0316375  17.0316375  17.0316375  17.0316388
  17.0316375  17.0316388  17.0316375  17.0316388  17.0316375  17.0316388
   5.7257239   5.7257239   5.7257239   5.7257239   5.7257239   5.7257206
   5.7257239   5.7257206   5.7257239   5.7257206   5.7257239   5.7257206
   6.0284071   6.0284071   6.0284071   6.0284071   6.0284019   6.0284046
   6.0284019   6.0284046   6.0284019   6.0284046   6.0284019   6.0284046
   6.0284046   6.0284046   6.0284046   6.0284046   6.0284071   6.0284019
   6.0284071   6.0284019   6.0284071   6.0284019   6.0284071   6.0284019
   0.8622325   0.8622325   0.8622325   0.8622325   0.8622328   0.8622323
   0.8622328   0.8622323   0.8622328   0.8622323   0.8622328   0.8622323
   0.8622323   0.8622323   0.8622323   0.8622323   0.8622325   0.8622328
   0.8622325   0.8622328   0.8622325   0.8622328   0.8622325   0.8622328
 TTTTTTTTTTTTTTTTTTTTTTTTTTTTTT MOQGAD      TELAPSE      846.41 TCPU      466.81
 TTTTTTTTTTTTTTTTTTTTTTTTTTTTTT SHELLXN     TELAPSE      860.75 TCPU      476.52
 TTTTTTTTTTTTTTTTTTTTTTTTTTTTTT MONMO3      TELAPSE      865.86 TCPU      481.63
 NUMERICALLY INTEGRATED DENSITY    731.9999460725
 TTTTTTTTTTTTTTTTTTTTTTTTTTTTTT NUMDFT      TELAPSE      867.73 TCPU      483.50
 CYC   8 ETOT(AU) -9.581721004910E+03 DETOT -3.52E-06 tst  3.14E-08 PX  4.73E-04
 TTTTTTTTTTTTTTTTTTTTTTTTTTTTTT DIIS        TELAPSE      867.99 TCPU      483.76
 DIIS TEST: 0.55751E-04 AT SCF   CYCLE   8 - DIIS ACTIVE - HISTORY:     8 CYCLES
 TTTTTTTTTTTTTTTTTTTTTTTTTTTTTT FDIK        TELAPSE      869.24 TCPU      484.68
 INSULATING STATE
 TOP OF VALENCE BANDS -    BAND    366; K    4; EIG -2.3492084E-01 AU
 TOP OF VALENCE BANDS -    BAND    366; K    1; EIG -2.3515671E-01 AU
 BOTTOM OF VIRTUAL BANDS - BAND    367; K    3; EIG  1.6383657E-02 AU
 INDIRECT ENERGY BAND GAP:   6.8383 eV
 BOTTOM OF VIRTUAL BANDS - BAND    367; K    1; EIG  1.7520440E-02 AU
 TTTTTTTTTTTTTTTTTTTTTTTTTTTTTT PDIG        TELAPSE      869.47 TCPU      484.90
 CHARGE NORMALIZATION FACTOR   1.00000000
 TOTAL ATOMIC CHARGES:
  18.5109919  18.5109919  18.5109898  18.5109898  18.5109898  18.5109898
   7.6031194   7.6031194   7.6031194   7.6031194   7.6031196   7.6031203
   7.6031196   7.6031203   7.6031196   7.6031203   7.6031196   7.6031203
   7.6031203   7.6031203   7.6031203   7.6031203   7.6031194   7.6031196
   7.6031194   7.6031196   7.6031194   7.6031196   7.6031194   7.6031196
  17.0313432  17.0313432  17.0313432  17.0313432  17.0313432  17.0313434
  17.0313432  17.0313434  17.0313432  17.0313434  17.0313432  17.0313434
   5.7252735   5.7252735   5.7252735   5.7252735   5.7252735   5.7252728
   5.7252735   5.7252728   5.7252735   5.7252728   5.7252735   5.7252728
   6.0286300   6.0286300   6.0286300   6.0286300   6.0286297   6.0286297
   6.0286297   6.0286297   6.0286297   6.0286297   6.0286297   6.0286297
   6.0286297   6.0286297   6.0286297   6.0286297   6.0286300   6.0286297
   6.0286300   6.0286297   6.0286300   6.0286297   6.0286300   6.0286297
   0.8621945   0.8621945   0.8621945   0.8621945   0.8621948   0.8621944
   0.8621948   0.8621944   0.8621948   0.8621944   0.8621948   0.8621944
   0.8621944   0.8621944   0.8621944   0.8621944   0.8621945   0.8621948
   0.8621945   0.8621948   0.8621945   0.8621948   0.8621945   0.8621948
 TTTTTTTTTTTTTTTTTTTTTTTTTTTTTT MOQGAD      TELAPSE      869.48 TCPU      484.91
 TTTTTTTTTTTTTTTTTTTTTTTTTTTTTT SHELLXN     TELAPSE      883.61 TCPU      494.62
 TTTTTTTTTTTTTTTTTTTTTTTTTTTTTT MONMO3      TELAPSE      885.46 TCPU      496.48
 NUMERICALLY INTEGRATED DENSITY    731.9999460584
 TTTTTTTTTTTTTTTTTTTTTTTTTTTTTT NUMDFT      TELAPSE      887.54 TCPU      498.56
 CYC   9 ETOT(AU) -9.581721006925E+03 DETOT -2.01E-06 tst  1.03E-08 PX  2.14E-04
 TTTTTTTTTTTTTTTTTTTTTTTTTTTTTT DIIS        TELAPSE      887.83 TCPU      498.84
 DIIS TEST: 0.71699E-05 AT SCF   CYCLE   9 - DIIS ACTIVE - HISTORY:     9 CYCLES
 TTTTTTTTTTTTTTTTTTTTTTTTTTTTTT FDIK        TELAPSE      889.16 TCPU      499.84
 INSULATING STATE
 TOP OF VALENCE BANDS -    BAND    366; K    4; EIG -2.3493160E-01 AU
 TOP OF VALENCE BANDS -    BAND    366; K    1; EIG -2.3516750E-01 AU
 BOTTOM OF VIRTUAL BANDS - BAND    367; K    3; EIG  1.6380558E-02 AU
 INDIRECT ENERGY BAND GAP:   6.8386 eV
 BOTTOM OF VIRTUAL BANDS - BAND    367; K    1; EIG  1.7517378E-02 AU
 TTTTTTTTTTTTTTTTTTTTTTTTTTTTTT PDIG        TELAPSE      889.38 TCPU      500.06
 CHARGE NORMALIZATION FACTOR   1.00000000
 TOTAL ATOMIC CHARGES:
  18.5108919  18.5108919  18.5108928  18.5108928  18.5108928  18.5108928
   7.6029131   7.6029131   7.6029131   7.6029131   7.6029127   7.6029126
   7.6029127   7.6029126   7.6029127   7.6029126   7.6029127   7.6029126
   7.6029126   7.6029126   7.6029126   7.6029126   7.6029131   7.6029127
   7.6029131   7.6029127   7.6029131   7.6029127   7.6029131   7.6029127
  17.0312649  17.0312649  17.0312649  17.0312649  17.0312649  17.0312647
  17.0312649  17.0312647  17.0312649  17.0312647  17.0312649  17.0312647
   5.7257200   5.7257200   5.7257200   5.7257200   5.7257200   5.7257200
   5.7257200   5.7257200   5.7257200   5.7257200   5.7257200   5.7257200
   6.0286805   6.0286805   6.0286805   6.0286805   6.0286809   6.0286809
   6.0286809   6.0286809   6.0286809   6.0286809   6.0286809   6.0286809
   6.0286809   6.0286809   6.0286809   6.0286809   6.0286805   6.0286809
   6.0286805   6.0286809   6.0286805   6.0286809   6.0286805   6.0286809
   0.8621908   0.8621908   0.8621908   0.8621908   0.8621910   0.8621909
   0.8621910   0.8621909   0.8621910   0.8621909   0.8621910   0.8621909
   0.8621909   0.8621909   0.8621909   0.8621909   0.8621908   0.8621910
   0.8621908   0.8621910   0.8621908   0.8621910   0.8621908   0.8621910
 TTTTTTTTTTTTTTTTTTTTTTTTTTTTTT MOQGAD      TELAPSE      889.40 TCPU      500.07
 TTTTTTTTTTTTTTTTTTTTTTTTTTTTTT SHELLXN     TELAPSE      903.57 TCPU      509.81
 TTTTTTTTTTTTTTTTTTTTTTTTTTTTTT MONMO3      TELAPSE      905.53 TCPU      511.77
 NUMERICALLY INTEGRATED DENSITY    731.9999460608
 TTTTTTTTTTTTTTTTTTTTTTTTTTTTTT NUMDFT      TELAPSE      907.87 TCPU      514.11
 CYC  10 ETOT(AU) -9.581721007403E+03 DETOT -4.78E-07 tst  1.55E-09 PX  1.12E-04
 TTTTTTTTTTTTTTTTTTTTTTTTTTTTTT DIIS        TELAPSE      908.19 TCPU      514.43
 DIIS TEST: 0.37481E-05 AT SCF   CYCLE  10 - DIIS ACTIVE - HISTORY:    10 CYCLES
 TTTTTTTTTTTTTTTTTTTTTTTTTTTTTT FDIK        TELAPSE      909.49 TCPU      515.40
 INSULATING STATE
 TOP OF VALENCE BANDS -    BAND    366; K    4; EIG -2.3492365E-01 AU
 TOP OF VALENCE BANDS -    BAND    366; K    1; EIG -2.3515953E-01 AU
 BOTTOM OF VIRTUAL BANDS - BAND    367; K    2; EIG  1.6381387E-02 AU
 INDIRECT ENERGY BAND GAP:   6.8384 eV
 BOTTOM OF VIRTUAL BANDS - BAND    367; K    1; EIG  1.7518312E-02 AU
 TTTTTTTTTTTTTTTTTTTTTTTTTTTTTT PDIG        TELAPSE      909.71 TCPU      515.62
 CHARGE NORMALIZATION FACTOR   1.00000000
 TOTAL ATOMIC CHARGES:
  18.5109389  18.5109389  18.5109395  18.5109395  18.5109395  18.5109395
   7.6030384   7.6030384   7.6030384   7.6030384   7.6030382   7.6030382
   7.6030382   7.6030382   7.6030382   7.6030382   7.6030382   7.6030382
   7.6030382   7.6030382   7.6030382   7.6030382   7.6030384   7.6030382
   7.6030384   7.6030382   7.6030384   7.6030382   7.6030384   7.6030382
  17.0313766  17.0313766  17.0313766  17.0313766  17.0313766  17.0313766
  17.0313766  17.0313766  17.0313766  17.0313766  17.0313766  17.0313766
   5.7254362   5.7254362   5.7254362   5.7254362   5.7254362   5.7254361
   5.7254362   5.7254361   5.7254362   5.7254361   5.7254362   5.7254361
   6.0286265   6.0286265   6.0286265   6.0286265   6.0286257   6.0286263
   6.0286257   6.0286263   6.0286257   6.0286263   6.0286257   6.0286263
   6.0286263   6.0286263   6.0286263   6.0286263   6.0286265   6.0286257
   6.0286265   6.0286257   6.0286265   6.0286257   6.0286265   6.0286257
   0.8621944   0.8621944   0.8621944   0.8621944   0.8621943   0.8621944
   0.8621943   0.8621944   0.8621943   0.8621944   0.8621943   0.8621944
   0.8621944   0.8621944   0.8621944   0.8621944   0.8621944   0.8621943
   0.8621944   0.8621943   0.8621944   0.8621943   0.8621944   0.8621943
 TTTTTTTTTTTTTTTTTTTTTTTTTTTTTT MOQGAD      TELAPSE      909.73 TCPU      515.63
 TTTTTTTTTTTTTTTTTTTTTTTTTTTTTT SHELLXN     TELAPSE      924.00 TCPU      525.35
 TTTTTTTTTTTTTTTTTTTTTTTTTTTTTT MONMO3      TELAPSE      925.31 TCPU      526.66
 NUMERICALLY INTEGRATED DENSITY    731.9999460607
 TTTTTTTTTTTTTTTTTTTTTTTTTTTTTT NUMDFT      TELAPSE      926.96 TCPU      528.31
 CYC  11 ETOT(AU) -9.581721007989E+03 DETOT -5.86E-07 tst  5.80E-10 PX  5.57E-05
 TTTTTTTTTTTTTTTTTTTTTTTTTTTTTT DIIS        TELAPSE      927.39 TCPU      528.74
 DIIS TEST: 0.27427E-06 AT SCF   CYCLE  11 - DIIS ACTIVE - HISTORY:    11 CYCLES
 TTTTTTTTTTTTTTTTTTTTTTTTTTTTTT FDIK        TELAPSE      928.84 TCPU      529.74
 INSULATING STATE
 TOP OF VALENCE BANDS -    BAND    366; K    4; EIG -2.3492571E-01 AU
 TOP OF VALENCE BANDS -    BAND    366; K    1; EIG -2.3516160E-01 AU
 BOTTOM OF VIRTUAL BANDS - BAND    367; K    3; EIG  1.6381062E-02 AU
 INDIRECT ENERGY BAND GAP:   6.8384 eV
 BOTTOM OF VIRTUAL BANDS - BAND    367; K    1; EIG  1.7517991E-02 AU
 TTTTTTTTTTTTTTTTTTTTTTTTTTTTTT PDIG        TELAPSE      929.06 TCPU      529.96
 CHARGE NORMALIZATION FACTOR   1.00000000
 TOTAL ATOMIC CHARGES:
  18.5109253  18.5109253  18.5109260  18.5109260  18.5109260  18.5109260
   7.6030166   7.6030166   7.6030166   7.6030166   7.6030167   7.6030166
   7.6030167   7.6030166   7.6030167   7.6030166   7.6030167   7.6030166
   7.6030166   7.6030166   7.6030166   7.6030166   7.6030166   7.6030167
   7.6030166   7.6030167   7.6030166   7.6030167   7.6030166   7.6030167
  17.0313434  17.0313434  17.0313434  17.0313434  17.0313434  17.0313433
  17.0313434  17.0313433  17.0313434  17.0313433  17.0313434  17.0313433
   5.7254911   5.7254911   5.7254911   5.7254911   5.7254911   5.7254911
   5.7254911   5.7254911   5.7254911   5.7254911   5.7254911   5.7254911
   6.0286391   6.0286391   6.0286391   6.0286391   6.0286390   6.0286392
   6.0286390   6.0286392   6.0286390   6.0286392   6.0286390   6.0286392
   6.0286392   6.0286392   6.0286392   6.0286392   6.0286391   6.0286390
   6.0286391   6.0286390   6.0286391   6.0286390   6.0286391   6.0286390
   0.8621957   0.8621957   0.8621957   0.8621957   0.8621956   0.8621955
   0.8621956   0.8621955   0.8621956   0.8621955   0.8621956   0.8621955
   0.8621955   0.8621955   0.8621955   0.8621955   0.8621957   0.8621956
   0.8621957   0.8621956   0.8621957   0.8621956   0.8621957   0.8621956
 TTTTTTTTTTTTTTTTTTTTTTTTTTTTTT MOQGAD      TELAPSE      929.07 TCPU      529.98
 TTTTTTTTTTTTTTTTTTTTTTTTTTTTTT SHELLXN     TELAPSE      943.03 TCPU      539.72
 TTTTTTTTTTTTTTTTTTTTTTTTTTTTTT MONMO3      TELAPSE      944.72 TCPU      541.42
 NUMERICALLY INTEGRATED DENSITY    731.9999460606
 TTTTTTTTTTTTTTTTTTTTTTTTTTTTTT NUMDFT      TELAPSE      946.37 TCPU      543.07
 CYC  12 ETOT(AU) -9.581721007798E+03 DETOT  1.91E-07 tst  3.26E-11 PX  1.19E-05
 TTTTTTTTTTTTTTTTTTTTTTTTTTTTTT DIIS        TELAPSE      950.23 TCPU      546.92
 DIIS TEST: 0.10306E-07 AT SCF   CYCLE  12 - DIIS ACTIVE - HISTORY:    12 CYCLES
 TTTTTTTTTTTTTTTTTTTTTTTTTTTTTT FDIK        TELAPSE      951.76 TCPU      548.15
 INSULATING STATE
 TOP OF VALENCE BANDS -    BAND    366; K    4; EIG -2.3492508E-01 AU
 TOP OF VALENCE BANDS -    BAND    366; K    1; EIG -2.3516097E-01 AU
 BOTTOM OF VIRTUAL BANDS - BAND    367; K    2; EIG  1.6381562E-02 AU
 INDIRECT ENERGY BAND GAP:   6.8384 eV
 BOTTOM OF VIRTUAL BANDS - BAND    367; K    1; EIG  1.7518468E-02 AU
 TTTTTTTTTTTTTTTTTTTTTTTTTTTTTT PDIG        TELAPSE      951.98 TCPU      548.38
 CHARGE NORMALIZATION FACTOR   1.00000000
 TOTAL ATOMIC CHARGES:
  18.5109288  18.5109288  18.5109294  18.5109294  18.5109294  18.5109294
   7.6030188   7.6030188   7.6030188   7.6030188   7.6030183   7.6030184
   7.6030183   7.6030184   7.6030183   7.6030184   7.6030183   7.6030184
   7.6030184   7.6030184   7.6030184   7.6030184   7.6030188   7.6030183
   7.6030188   7.6030183   7.6030188   7.6030183   7.6030188   7.6030183
  17.0313471  17.0313471  17.0313471  17.0313471  17.0313471  17.0313471
  17.0313471  17.0313471  17.0313471  17.0313471  17.0313471  17.0313471
   5.7254857   5.7254857   5.7254857   5.7254857   5.7254857   5.7254856
   5.7254857   5.7254856   5.7254857   5.7254856   5.7254857   5.7254856
   6.0286391   6.0286391   6.0286391   6.0286391   6.0286385   6.0286389
   6.0286385   6.0286389   6.0286385   6.0286389   6.0286385   6.0286389
   6.0286389   6.0286389   6.0286389   6.0286389   6.0286391   6.0286385
   6.0286391   6.0286385   6.0286391   6.0286385   6.0286391   6.0286385
   0.8621941   0.8621941   0.8621941   0.8621941   0.8621940   0.8621939
   0.8621940   0.8621939   0.8621940   0.8621939   0.8621940   0.8621939
   0.8621939   0.8621939   0.8621939   0.8621939   0.8621941   0.8621940
   0.8621941   0.8621940   0.8621941   0.8621940   0.8621941   0.8621940
 TTTTTTTTTTTTTTTTTTTTTTTTTTTTTT MOQGAD      TELAPSE      952.00 TCPU      548.39
 TTTTTTTTTTTTTTTTTTTTTTTTTTTTTT SHELLXN     TELAPSE      966.26 TCPU      558.10
 TTTTTTTTTTTTTTTTTTTTTTTTTTTTTT MONMO3      TELAPSE      968.27 TCPU      560.11
 NUMERICALLY INTEGRATED DENSITY    731.9999460605
 TTTTTTTTTTTTTTTTTTTTTTTTTTTTTT NUMDFT      TELAPSE      969.91 TCPU      561.75
 CYC  13 ETOT(AU) -9.581721007883E+03 DETOT -8.53E-08 tst  1.77E-12 PX  3.57E-06
 TTTTTTTTTTTTTTTTTTTTTTTTTTTTTT DIIS        TELAPSE      977.31 TCPU      569.15
 DIIS TEST: 0.21439E-08 AT SCF   CYCLE  13 - DIIS ACTIVE - HISTORY:    13 CYCLES
 TTTTTTTTTTTTTTTTTTTTTTTTTTTTTT FDIK        TELAPSE      978.49 TCPU      570.00
 INSULATING STATE
 TOP OF VALENCE BANDS -    BAND    366; K    4; EIG -2.3492537E-01 AU
 TOP OF VALENCE BANDS -    BAND    366; K    1; EIG -2.3516126E-01 AU
 BOTTOM OF VIRTUAL BANDS - BAND    367; K    3; EIG  1.6381243E-02 AU
 INDIRECT ENERGY BAND GAP:   6.8384 eV
 BOTTOM OF VIRTUAL BANDS - BAND    367; K    1; EIG  1.7518145E-02 AU
 TTTTTTTTTTTTTTTTTTTTTTTTTTTTTT PDIG        TELAPSE      978.72 TCPU      570.22
 CHARGE NORMALIZATION FACTOR   1.00000000
 TOTAL ATOMIC CHARGES:
  18.5109275  18.5109275  18.5109281  18.5109281  18.5109281  18.5109281
   7.6030178   7.6030178   7.6030178   7.6030178   7.6030182   7.6030179
   7.6030182   7.6030179   7.6030182   7.6030179   7.6030182   7.6030179
   7.6030179   7.6030179   7.6030179   7.6030179   7.6030178   7.6030182
   7.6030178   7.6030182   7.6030178   7.6030182   7.6030178   7.6030182
  17.0313475  17.0313475  17.0313475  17.0313475  17.0313475  17.0313474
  17.0313475  17.0313474  17.0313475  17.0313474  17.0313475  17.0313474
   5.7254866   5.7254866   5.7254866   5.7254866   5.7254866   5.7254866
   5.7254866   5.7254866   5.7254866   5.7254866   5.7254866   5.7254866
   6.0286384   6.0286384   6.0286384   6.0286384   6.0286383   6.0286385
   6.0286383   6.0286385   6.0286383   6.0286385   6.0286383   6.0286385
   6.0286385   6.0286385   6.0286385   6.0286385   6.0286384   6.0286383
   6.0286384   6.0286383   6.0286384   6.0286383   6.0286384   6.0286383
   0.8621947   0.8621947   0.8621947   0.8621947   0.8621946   0.8621946
   0.8621946   0.8621946   0.8621946   0.8621946   0.8621946   0.8621946
   0.8621946   0.8621946   0.8621946   0.8621946   0.8621947   0.8621946
   0.8621947   0.8621946   0.8621947   0.8621946   0.8621947   0.8621946
 TTTTTTTTTTTTTTTTTTTTTTTTTTTTTT MOQGAD      TELAPSE      978.73 TCPU      570.24
 TTTTTTTTTTTTTTTTTTTTTTTTTTTTTT SHELLXN     TELAPSE      992.99 TCPU      579.95
 TTTTTTTTTTTTTTTTTTTTTTTTTTTTTT MONMO3      TELAPSE      995.15 TCPU      582.11
 NUMERICALLY INTEGRATED DENSITY    731.9999460606
 TTTTTTTTTTTTTTTTTTTTTTTTTTTTTT NUMDFT      TELAPSE      996.72 TCPU      583.68
 CYC  14 ETOT(AU) -9.581721007856E+03 DETOT  2.75E-08 tst  4.03E-13 PX  1.79E-06
 TTTTTTTTTTTTTTTTTTTTTTTTTTTTTT DIIS        TELAPSE      997.15 TCPU      584.10
 DIIS TEST: 0.68761E-09 AT SCF   CYCLE  14 - DIIS ACTIVE - HISTORY:    14 CYCLES
 TTTTTTTTTTTTTTTTTTTTTTTTTTTTTT FDIK        TELAPSE      998.27 TCPU      584.90
 INSULATING STATE
 TOP OF VALENCE BANDS -    BAND    366; K    4; EIG -2.3492531E-01 AU
 TOP OF VALENCE BANDS -    BAND    366; K    1; EIG -2.3516120E-01 AU
 BOTTOM OF VIRTUAL BANDS - BAND    367; K    2; EIG  1.6381326E-02 AU
 INDIRECT ENERGY BAND GAP:   6.8384 eV
 BOTTOM OF VIRTUAL BANDS - BAND    367; K    1; EIG  1.7518249E-02 AU
 TTTTTTTTTTTTTTTTTTTTTTTTTTTTTT PDIG        TELAPSE      998.50 TCPU      585.12
 CHARGE NORMALIZATION FACTOR   1.00000000
 TOTAL ATOMIC CHARGES:
  18.5109277  18.5109277  18.5109283  18.5109283  18.5109283  18.5109283
   7.6030184   7.6030184   7.6030184   7.6030184   7.6030178   7.6030180
   7.6030178   7.6030180   7.6030178   7.6030180   7.6030178   7.6030180
   7.6030180   7.6030180   7.6030180   7.6030180   7.6030184   7.6030178
   7.6030184   7.6030178   7.6030184   7.6030178   7.6030184   7.6030178
  17.0313471  17.0313471  17.0313471  17.0313471  17.0313471  17.0313471
  17.0313471  17.0313471  17.0313471  17.0313471  17.0313471  17.0313471
   5.7254865   5.7254865   5.7254865   5.7254865   5.7254865   5.7254864
   5.7254865   5.7254864   5.7254865   5.7254864   5.7254865   5.7254864
   6.0286388   6.0286388   6.0286388   6.0286388   6.0286381   6.0286386
   6.0286381   6.0286386   6.0286381   6.0286386   6.0286381   6.0286386
   6.0286386   6.0286386   6.0286386   6.0286386   6.0286388   6.0286381
   6.0286388   6.0286381   6.0286388   6.0286381   6.0286388   6.0286381
   0.8621947   0.8621947   0.8621947   0.8621947   0.8621946   0.8621946
   0.8621946   0.8621946   0.8621946   0.8621946   0.8621946   0.8621946
   0.8621946   0.8621946   0.8621946   0.8621946   0.8621947   0.8621946
   0.8621947   0.8621946   0.8621947   0.8621946   0.8621947   0.8621946
 TTTTTTTTTTTTTTTTTTTTTTTTTTTTTT MOQGAD      TELAPSE      998.51 TCPU      585.13
 TTTTTTTTTTTTTTTTTTTTTTTTTTTTTT SHELLXN     TELAPSE     1020.47 TCPU      594.85
 TTTTTTTTTTTTTTTTTTTTTTTTTTTTTT MONMO3      TELAPSE     1025.21 TCPU      599.58
 NUMERICALLY INTEGRATED DENSITY    731.9999460605
 TTTTTTTTTTTTTTTTTTTTTTTTTTTTTT NUMDFT      TELAPSE     1026.85 TCPU      601.22
 CYC  15 ETOT(AU) -9.581721007858E+03 DETOT -1.96E-09 tst  1.35E-14 PX  2.97E-07
 TTTTTTTTTTTTTTTTTTTTTTTTTTTTTT DIIS        TELAPSE     1027.33 TCPU      601.71
 DIIS TEST: 0.51689E-09 AT SCF   CYCLE  15 - DIIS ACTIVE - HISTORY:    15 CYCLES
 TTTTTTTTTTTTTTTTTTTTTTTTTTTTTT FDIK        TELAPSE     1028.34 TCPU      602.38
 INSULATING STATE
 TOP OF VALENCE BANDS -    BAND    366; K    4; EIG -2.3492531E-01 AU
 TOP OF VALENCE BANDS -    BAND    366; K    1; EIG -2.3516120E-01 AU
 BOTTOM OF VIRTUAL BANDS - BAND    367; K    3; EIG  1.6381316E-02 AU
 INDIRECT ENERGY BAND GAP:   6.8384 eV
 BOTTOM OF VIRTUAL BANDS - BAND    367; K    1; EIG  1.7518196E-02 AU
 TTTTTTTTTTTTTTTTTTTTTTTTTTTTTT PDIG        TELAPSE     1028.56 TCPU      602.60
 CHARGE NORMALIZATION FACTOR   1.00000000
 TOTAL ATOMIC CHARGES:
  18.5109277  18.5109277  18.5109283  18.5109283  18.5109283  18.5109283
   7.6030177   7.6030177   7.6030177   7.6030177   7.6030184   7.6030180
   7.6030184   7.6030180   7.6030184   7.6030180   7.6030184   7.6030180
   7.6030180   7.6030180   7.6030180   7.6030180   7.6030177   7.6030184
   7.6030177   7.6030184   7.6030177   7.6030184   7.6030177   7.6030184
  17.0313471  17.0313471  17.0313471  17.0313471  17.0313471  17.0313471
  17.0313471  17.0313471  17.0313471  17.0313471  17.0313471  17.0313471
   5.7254864   5.7254864   5.7254864   5.7254864   5.7254864   5.7254865
   5.7254864   5.7254865   5.7254864   5.7254865   5.7254864   5.7254865
   6.0286384   6.0286384   6.0286384   6.0286384   6.0286386   6.0286386
   6.0286386   6.0286386   6.0286386   6.0286386   6.0286386   6.0286386
   6.0286386   6.0286386   6.0286386   6.0286386   6.0286384   6.0286386
   6.0286384   6.0286386   6.0286384   6.0286386   6.0286384   6.0286386
   0.8621947   0.8621947   0.8621947   0.8621947   0.8621946   0.8621945
   0.8621946   0.8621945   0.8621946   0.8621945   0.8621946   0.8621945
   0.8621945   0.8621945   0.8621945   0.8621945   0.8621947   0.8621946
   0.8621947   0.8621946   0.8621947   0.8621946   0.8621947   0.8621946
 TTTTTTTTTTTTTTTTTTTTTTTTTTTTTT MOQGAD      TELAPSE     1028.58 TCPU      602.61
 TTTTTTTTTTTTTTTTTTTTTTTTTTTTTT SHELLXN     TELAPSE     1038.28 TCPU      612.32
 +++ ENERGIES IN A.U. +++
 ::: EXT EL-POLE                                  -6.1861729334655E+03
 ::: EXT EL-SPHEROPOLE                             5.3692834831261E+01
 ::: BIELET ZONE E-E                               1.1955247072849E+04
 ::: TOTAL E-E                                     5.8227669742150E+03
 ::: TOTAL E-N + N-E                              -2.4886634095353E+04
 ::: TOTAL N-N                                     9.9386075532110E+02
 ::: KINETIC ENERGY                                9.1186058021162E+03
 ::: PSEUDO TOTAL   ENERGY                        -8.9514005637008E+03
 ::: VIRIAL COEFFICIENT                            1.0092531920039E+00
 TTTTTTTTTTTTTTTTTTTTTTTTTTTTTT MONMO3      TELAPSE     1040.28 TCPU      614.32
 NUMERICALLY INTEGRATED DENSITY    731.9999460605
 TTTTTTTTTTTTTTTTTTTTTTTTTTTTTT NUMDFT      TELAPSE     1041.92 TCPU      615.96
 CYC  16 ETOT(AU) -9.581721007858E+03 DETOT -2.18E-10 tst  2.69E-14 PX  2.97E-07

 == SCF ENDED - CONVERGENCE ON ENERGY      E(AU) -9.5817210078578E+03 CYCLES  16


 ENERGY EXPRESSION=HARTREE+FOCK EXCH*0.25000+(PBE        EXCH)*0.75000+PBE        CORR


 TOTAL ENERGY(DFT)(AU)( 16) -9.5817210078578E+03 DE-2.2E-10 tester 2.7E-14
 TTTTTTTTTTTTTTTTTTTTTTTTTTTTTT EDFT        TELAPSE     1041.93 TCPU      615.97

 *******************************************************************************
 *                             FORCE CALCULATION                               *
 *******************************************************************************

 TTTTTTTTTTTTTTTTTTTTTTTTTTTTTT NUMDFG      TELAPSE     1055.19 TCPU      629.23
 INFORMATION **** EXCPOG **** EXCH. BIPO BUFFER LENGTH (WORDS) =    16000000
 WARNING **** EXCPOG **** EXCH. BIPO BUFFER TOO SMALL - TO AVOID I/O SET EXCHSIZE =     6888852
 WARNING **** GENPOG **** COULOMB BIPO BUFFER TOO SMALL - TO AVOID I/O SET BIPOSIZE =     4731000
 INFORMATION **** GENPOG **** BIPO BUFFER LENGTH (WORDS) =     4000000
 TTTTTTTTTTTTTTTTTTTTTTTTTTTTTT SHELXG      TELAPSE     1158.50 TCPU      693.37


 D3 DISPERSION ENERGY (AU)       -2.6024035640877E-01
 TOTAL ENERGY + DISP (AU)        -9.5819812482142E+03

 CARTESIAN FORCES IN HARTREE/BOHR (ANALYTICAL)
   ATOM                     X                   Y                   Z
   1 230             2.897682094272E-14 -3.243585955381E-14 -1.225105086822E-14
   2 230            -6.857708845232E-14 -2.747801985947E-15  1.251776460265E-14
   3 230             6.328271240363E-15  9.212155274718E-10 -6.269290642180E-15
   4 230             1.953992523340E-14 -1.015854067532E-14 -9.211939440965E-10
   5 230             8.534839501806E-15 -9.212440532647E-10  1.425248807863E-14
   6 230            -8.324937961213E-15 -3.093011957667E-15  9.212187753688E-10
   7   7             6.808943009418E-08 -3.598738915755E-07  3.751489829895E-08
   8   7            -6.808946295678E-08  3.598739111155E-07  3.751488319992E-08
   9   7             6.808946118042E-08  3.598738942401E-07 -3.751483079739E-08
  10   7            -6.808942565328E-08 -3.598738942401E-07 -3.751489296988E-08
  11   7            -9.289439129034E-08  1.432510909893E-07 -4.225389713675E-07
  12   7            -4.045497652427E-07 -5.899103960871E-08  1.262365385557E-07
  13   7             9.289438773763E-08 -1.432510874366E-07 -4.225389864665E-07
  14   7             4.045497643546E-07 -5.899106936269E-08 -1.262365616483E-07
  15   7            -9.289438285265E-08 -1.432510545740E-07  4.225389722556E-07
  16   7             4.045497847827E-07  5.899104760232E-08  1.262365199040E-07
  17   7             9.289438285265E-08  1.432510758903E-07  4.225389900192E-07
  18   7            -4.045497794536E-07  5.899103516782E-08 -1.262365190158E-07
  19   7            -4.045498096517E-07  1.262365350030E-07 -5.899107158314E-08
  20   7             4.045497816740E-07 -1.262365385557E-07 -5.899103916462E-08
  21   7             4.045497674632E-07  1.262365252330E-07  5.899107113905E-08
  22   7            -4.045497754568E-07 -1.262365332266E-07  5.899105604001E-08
  23   7             6.808943275871E-08  3.751484545234E-08 -3.598739057864E-07
  24   7            -9.289439306670E-08 -4.225389766965E-07  1.432510758903E-07
  25   7            -6.808945585135E-08 -3.751483212966E-08 -3.598739297672E-07
  26   7            -9.289441438298E-08  4.225389869106E-07 -1.432510963184E-07
  27   7            -6.808944963410E-08  3.751487476222E-08  3.598738964605E-07
  28   7             9.289440194848E-08  4.225390122237E-07  1.432511034238E-07
  29   7             6.808945141046E-08 -3.751481481018E-08  3.598738924637E-07
  30   7             9.289440283666E-08 -4.225389735879E-07 -1.432510607913E-07
  31  17             1.047630053819E-07 -1.926545678543E-07  1.446736028754E-07
  32  17            -1.047630089346E-07  1.926545678543E-07  1.446736437316E-07
  33  17             1.047630018292E-07  1.926545536435E-07 -1.446736295208E-07
  34  17            -1.047629867301E-07 -1.926545394326E-07 -1.446736312971E-07
  35  17             1.047630151518E-07  1.446736055399E-07 -1.926545536435E-07
  36  17            -2.305024935367E-07  1.064736769862E-07  1.064736396827E-07
  37  17            -1.047630204809E-07 -1.446736099808E-07 -1.926545394326E-07
  38  17             2.305024793259E-07  1.064736565581E-07 -1.064736476764E-07
  39  17             1.047630187045E-07 -1.446736135335E-07  1.926545607489E-07
  40  17             2.305025006422E-07 -1.064736583345E-07  1.064736503409E-07
  41  17            -1.047630062700E-07  1.446736206390E-07  1.926545536435E-07
  42  17            -2.305024793259E-07 -1.064736503409E-07 -1.064736530054E-07
  43   6             2.564087979717E-07  2.120284074980E-07  7.277491453905E-08
  44   6            -2.564087702162E-07 -2.120284146034E-07  7.277491986812E-08
  45   6             2.564087697721E-07 -2.120284023910E-07 -7.277492652946E-08
  46   6            -2.564087664414E-07  2.120283983942E-07 -7.277494185054E-08
  47   6             2.564087890899E-07  7.277491209656E-08  2.120284052776E-07
  48   6             2.223278732227E-07  1.763590498083E-07  1.763590040671E-07
  49   6            -2.564087522305E-07 -7.277492453106E-08  2.120284079421E-07
  50   6            -2.223278967595E-07  1.763590018466E-07 -1.763590091741E-07
  51   6             2.564087842050E-07 -7.277491698154E-08 -2.120284079421E-07
  52   6            -2.223279051972E-07 -1.763590213866E-07  1.763590067316E-07
  53   6            -2.564087748791E-07  7.277490543522E-08 -2.120284188223E-07
  54   6             2.223278920965E-07 -1.763590278259E-07 -1.763590211645E-07
  55   6            -3.269551136498E-07 -7.266997315014E-08 -9.495143515892E-08
  56   6             3.269551180907E-07  7.266994295207E-08 -9.495143071803E-08
  57   6            -3.269551038798E-07  7.266995716293E-08  9.495144226435E-08
  58   6             3.269551074325E-07 -7.266994295207E-08  9.495143338256E-08
  59   6             8.683711527624E-09 -3.401499544253E-07  1.925814530068E-08
  60   6            -3.672138149113E-10 -1.029692953125E-08 -3.448178746979E-07
  61   6            -8.683706198553E-09  3.401499348854E-07  1.925814352433E-08
  62   6             3.672244730524E-10 -1.029695351207E-08  3.448178507170E-07
  63   6             8.683725738479E-09  3.401499322209E-07 -1.925813641890E-08
  64   6             3.672155912682E-10  1.029693752486E-08 -3.448178595988E-07
  65   6            -8.683700869483E-09 -3.401499313327E-07 -1.925812931347E-08
  66   6            -3.672209203387E-10  1.029692864307E-08  3.448178675924E-07
  67   6            -3.672084858408E-10 -3.448178764742E-07 -1.029694463028E-08
  68   6             3.672262494092E-10  3.448178551579E-07 -1.029695084753E-08
  69   6             3.672173676250E-10 -3.448178595988E-07  1.029694285393E-08
  70   6            -3.672191439819E-10  3.448178569343E-07  1.029694640664E-08
  71   6            -3.269551349661E-07 -9.495146091609E-08 -7.266993762300E-08
  72   6             8.683702645840E-09  1.925815595882E-08 -3.401499588662E-07
  73   6             3.269551092089E-07  9.495143959981E-08 -7.266994295207E-08
  74   6             8.683725738479E-09 -1.925813819526E-08  3.401499313327E-07
  75   6             3.269551065443E-07 -9.495143871163E-08  7.266996071564E-08
  76   6            -8.683707974910E-09 -1.925812576076E-08 -3.401499304445E-07
  77   6            -3.269550914453E-07  9.495145736338E-08  7.266997137378E-08
  78   6            -8.683726626657E-09  1.925813819526E-08  3.401499251154E-07
  79   1             1.889670289135E-07  2.996176080572E-07  1.022268161233E-07
  80   1            -1.889670315780E-07 -2.996176071690E-07  1.022268185658E-07
  81   1             1.889670282473E-07 -2.996176080572E-07 -1.022268160122E-07
  82   1            -1.889670262489E-07  2.996176062808E-07 -1.022268174555E-07
  83   1             8.719379307465E-08  2.062973378791E-07  2.977848883035E-07
  84   1             3.013087925829E-07  9.341408369057E-08  2.013176541027E-07
  85   1            -8.719379229749E-08 -2.062973281092E-07  2.977848874153E-07
  86   1            -3.013087939152E-07  9.341408058194E-08 -2.013176538807E-07
  87   1             8.719378985500E-08 -2.062973349926E-07 -2.977848927443E-07
  88   1            -3.013087965797E-07 -9.341408357955E-08  2.013176576554E-07
  89   1            -8.719379174238E-08  2.062973323280E-07 -2.977848905239E-07
  90   1             3.013087961357E-07 -9.341408213626E-08 -2.013176514382E-07
  91   1             3.013087921389E-07  2.013176545468E-07  9.341408357955E-08
  92   1            -3.013087943593E-07 -2.013176525484E-07  9.341408169217E-08
  93   1            -3.013087943593E-07  2.013176558791E-07 -9.341408480079E-08
  94   1             3.013087899184E-07 -2.013176465532E-07 -9.341408147012E-08
  95   1             1.889670342425E-07  1.022268201201E-07  2.996176071690E-07
  96   1             8.719379429589E-08  2.977848927443E-07  2.062973392114E-07
  97   1            -1.889670273592E-07 -1.022268215634E-07  2.996176058367E-07
  98   1             8.719378974398E-08 -2.977848931884E-07 -2.062973367689E-07
  99   1            -1.889670298016E-07  1.022268172335E-07 -2.996176085013E-07
 100   1            -8.719379107625E-08 -2.977848900798E-07  2.062973309958E-07
 101   1             1.889670286914E-07 -1.022268173445E-07 -2.996176085013E-07
 102   1            -8.719379196442E-08  2.977848931884E-07 -2.062973329942E-07

 RESULTANT FORCE     3.566071049566E-14  3.017551486462E-14  1.931441795779E-14

 ATOMIC PART

 SYMMETRY ALLOWED FORCES (ANALYTICAL) (DIRECTION, FORCE)

    1  1.8424362E-09    2 -6.3759971E-07    3  5.8080636E-07    4 -5.8356891E-07
    5 -3.0437932E-07    6 -1.2484893E-06    7  1.0071337E-07    8  7.7043843E-07
    9 -1.0748606E-07   10 -9.2708166E-07   11 -2.4942981E-07   12  6.7753763E-07
   13 -1.7578309E-07   14  5.1205172E-07   15 -2.0253824E-07   16  4.6368110E-08
   17  2.1931251E-07   18  9.3687437E-07   19  1.5056157E-07   20  6.5105300E-07
   21  2.6019087E-07   22 -5.1290417E-07   23 -7.9925013E-07   24 -5.3819456E-07
   25  4.4727317E-07   26 -6.6293245E-07   27 -5.7930038E-07   28 -7.8485689E-07
   29 -2.1328320E-08   30  3.4762733E-07   31  1.0831444E-07   32  9.7716927E-07
   33  6.8077596E-07   34  5.5017582E-07   35  5.8698225E-07   36 -1.0740290E-08
   37  7.0497934E-07   38  7.8944575E-07

 CELL PART

 GRADIENT WITH RESPECT TO THE CELL PARAMETER IN HARTREE/BOHR
ORDER: -D/DA1X, -D/DA1Y, -D/DA1Z
       -D/DA2X, -D/DA2Y, -D/DA2Z
       -D/DA3X, -D/DA3Y, -D/DA3Z
 -0.365511530659E-13 -0.292444241268E-06 -0.292444191530E-06
 -0.265013182954E-06 -0.180198764995E-13 -0.292444099159E-06
 -0.265013119005E-06 -0.292444161332E-06 -0.336813963718E-13

STRESS TENSOR, IN HARTREE/BOHR^3:
ORDER: 11 12 13
       21 22 23
       31 32 33
  0.510378008158E-09 -0.263820511656E-16  0.967744294950E-16
 -0.596209269649E-16  0.563206369569E-09  0.943246738356E-16
 -0.565135317852E-16  0.121379162469E-15  0.563206246726E-09

PRESSURE FROM THE STRESS TENSOR,
IN HARTREE/BOHR^3: -0.54560E-09
PRESSURE IN GIGAPASCAL: -0.1605E-04
CONVERSION FACTOR: 1 HARTREE/BOHR^3= 29421 GIGAPASCAL
WHEN USING VALUES FOR BOHR RADIUS AND HARTREE
FROM IUPAC WEBSITE, APRIL 2009
ENTHALPY: -9.5819812573437E+03

 SYMMETRY ALLOWED FORCES (ANALYTICAL) (DIRECTION, FORCE)

    1 -1.5812869E-05    2  7.2177057E-07
 TTTTTTTTTTTTTTTTTTTTTTTTTTTTTT TOTGRA_C    TELAPSE     1194.95 TCPU      729.81
 *******************************************************************************
 LATTICE PARAMETERS (ANGSTROMS AND DEGREES) - BOHR = 0.5291772083 ANGSTROM
 PRIMITIVE CELL - CENTRING CODE 6/1 VOLUME=  2479.599586 - DENSITY  1.068 g/cm^3
         A              B              C           ALPHA      BETA       GAMMA 
    14.76843521    14.76843521    14.76843521   109.471221 109.471221 109.471221
 *******************************************************************************
 ATOMS IN THE ASYMMETRIC UNIT   15 - ATOMS IN THE UNIT CELL:  102
     ATOM                 X/A                 Y/B                 Z/C    
 *******************************************************************************
      1 T 230 ZN   -5.000000000000E-01  2.500000000000E-01 -2.500000000000E-01
      2 F 230 ZN    5.000000000000E-01 -2.500000000000E-01  2.500000000000E-01
      3 T 230 ZN   -2.500000000000E-01  5.000000000000E-01  2.500000000000E-01
      4 F 230 ZN    2.500000000000E-01 -2.500000000000E-01  5.000000000000E-01
      5 F 230 ZN    2.500000000000E-01 -5.000000000000E-01 -2.500000000000E-01
      6 F 230 ZN   -2.500000000000E-01  2.500000000000E-01 -5.000000000000E-01
      7 T   7 N    -3.779331620955E-01  2.793348307788E-01 -2.855475609503E-01
      8 F   7 N    -4.351176082709E-01 -9.238560114517E-02  2.855475609503E-01
      9 F   7 N     3.779331620955E-01  9.238560114517E-02 -3.427320071257E-01
     10 F   7 N     4.351176082709E-01 -2.793348307788E-01  3.427320071257E-01
     11 T   7 N    -2.855475609503E-01 -3.779331620955E-01  2.793348307788E-01
     12 T   7 N     2.793348307788E-01 -2.855475609503E-01 -3.779331620955E-01
     13 F   7 N     3.427320071257E-01  4.351176082709E-01 -2.793348307788E-01
     14 F   7 N    -9.238560114517E-02  2.855475609503E-01 -4.351176082709E-01
     15 F   7 N     2.855475609503E-01 -4.351176082709E-01 -9.238560114517E-02
     16 F   7 N     9.238560114517E-02 -3.427320071257E-01  3.779331620955E-01
     17 F   7 N    -3.427320071257E-01  3.779331620955E-01  9.238560114517E-02
     18 F   7 N    -2.793348307788E-01  3.427320071257E-01  4.351176082709E-01
     19 F   7 N     2.793348307788E-01 -3.779331620955E-01 -2.855475609503E-01
     20 F   7 N    -9.238560114517E-02 -4.351176082709E-01  2.855475609503E-01
     21 F   7 N     9.238560114517E-02  3.779331620955E-01 -3.427320071257E-01
     22 F   7 N    -2.793348307788E-01  4.351176082709E-01  3.427320071257E-01
     23 F   7 N    -3.779331620955E-01 -2.855475609503E-01  2.793348307788E-01
     24 F   7 N    -2.855475609503E-01  2.793348307788E-01 -3.779331620955E-01
     25 F   7 N     4.351176082709E-01  3.427320071257E-01 -2.793348307788E-01
     26 F   7 N     2.855475609503E-01 -9.238560114517E-02 -4.351176082709E-01
     27 F   7 N    -4.351176082709E-01  2.855475609503E-01 -9.238560114517E-02
     28 F   7 N    -3.427320071257E-01  9.238560114517E-02  3.779331620955E-01
     29 F   7 N     3.779331620955E-01 -3.427320071257E-01  9.238560114517E-02
     30 F   7 N     3.427320071257E-01 -2.793348307788E-01  4.351176082709E-01
     31 T  17 CL    4.934576379724E-01  1.566369738642E-01  4.934576379724E-01
     32 F  17 CL   -3.368206641083E-01  0.000000000000E+00 -4.934576379724E-01
     33 F  17 CL   -4.934576379724E-01  0.000000000000E+00 -3.368206641083E-01
     34 F  17 CL    3.368206641083E-01 -1.566369738642E-01  3.368206641083E-01
     35 F  17 CL    4.934576379724E-01  4.934576379724E-01  1.566369738642E-01
     36 T  17 CL    1.566369738642E-01  4.934576379724E-01  4.934576379724E-01
     37 F  17 CL    3.368206641083E-01  3.368206641083E-01 -1.566369738642E-01
     38 F  17 CL    0.000000000000E+00 -4.934576379724E-01 -3.368206641083E-01
     39 F  17 CL   -4.934576379724E-01 -3.368206641083E-01  0.000000000000E+00
     40 F  17 CL    0.000000000000E+00 -3.368206641083E-01 -4.934576379724E-01
     41 F  17 CL   -3.368206641083E-01 -4.934576379724E-01  0.000000000000E+00
     42 F  17 CL   -1.566369738642E-01  3.368206641083E-01  3.368206641083E-01
     43 T   6 C    -3.837200158337E-01  2.430462004076E-01 -3.837200158337E-01
     44 F   6 C    -3.732337837587E-01  0.000000000000E+00  3.837200158337E-01
     45 F   6 C     3.837200158337E-01  0.000000000000E+00 -3.732337837587E-01
     46 F   6 C     3.732337837587E-01 -2.430462004076E-01  3.732337837587E-01
     47 F   6 C    -3.837200158337E-01 -3.837200158337E-01  2.430462004076E-01
     48 T   6 C     2.430462004076E-01 -3.837200158337E-01 -3.837200158337E-01
     49 F   6 C     3.732337837587E-01  3.732337837587E-01 -2.430462004076E-01
     50 F   6 C     0.000000000000E+00  3.837200158337E-01 -3.732337837587E-01
     51 F   6 C     3.837200158337E-01 -3.732337837587E-01  0.000000000000E+00
     52 F   6 C     0.000000000000E+00 -3.732337837587E-01  3.837200158337E-01
     53 F   6 C    -3.732337837587E-01  3.837200158337E-01  0.000000000000E+00
     54 F   6 C    -2.430462004076E-01  3.732337837587E-01  3.732337837587E-01
     55 T   6 C    -2.661883396428E-01  3.442626295576E-01 -2.096052075761E-01
     56 F   6 C    -4.461321628663E-01 -5.658313206669E-02  2.096052075761E-01
     57 F   6 C     2.661883396428E-01  5.658313206669E-02 -3.895490307996E-01
     58 F   6 C     4.461321628663E-01 -3.442626295576E-01  3.895490307996E-01
     59 T   6 C    -2.096052075761E-01 -2.661883396428E-01  3.442626295576E-01
     60 T   6 C     3.442626295576E-01 -2.096052075761E-01 -2.661883396428E-01
     61 F   6 C     3.895490307996E-01  4.461321628663E-01 -3.442626295576E-01
     62 F   6 C    -5.658313206669E-02  2.096052075761E-01 -4.461321628663E-01
     63 F   6 C     2.096052075761E-01 -4.461321628663E-01 -5.658313206669E-02
     64 F   6 C     5.658313206669E-02 -3.895490307996E-01  2.661883396428E-01
     65 F   6 C    -3.895490307996E-01  2.661883396428E-01  5.658313206669E-02
     66 F   6 C    -3.442626295576E-01  3.895490307996E-01  4.461321628663E-01
     67 F   6 C     3.442626295576E-01 -2.661883396428E-01 -2.096052075761E-01
     68 F   6 C    -5.658313206669E-02 -4.461321628663E-01  2.096052075761E-01
     69 F   6 C     5.658313206669E-02  2.661883396428E-01 -3.895490307996E-01
     70 F   6 C    -3.442626295576E-01  4.461321628663E-01  3.895490307996E-01
     71 F   6 C    -2.661883396428E-01 -2.096052075761E-01  3.442626295576E-01
     72 F   6 C    -2.096052075761E-01  3.442626295576E-01 -2.661883396428E-01
     73 F   6 C     4.461321628663E-01  3.895490307996E-01 -3.442626295576E-01
     74 F   6 C     2.096052075761E-01 -5.658313206669E-02 -4.461321628663E-01
     75 F   6 C    -4.461321628663E-01  2.096052075761E-01 -5.658313206669E-02
     76 F   6 C    -3.895490307996E-01  5.658313206669E-02  2.661883396428E-01
     77 F   6 C     2.661883396428E-01 -3.895490307996E-01  5.658313206669E-02
     78 F   6 C     3.895490307996E-01 -3.442626295576E-01  4.461321628663E-01
     79 T   1 H    -2.364119143779E-01  3.851157986258E-01 -1.217190141502E-01
     80 F   1 H    -4.931651872240E-01 -1.146929002277E-01  1.217190141502E-01
     81 F   1 H     2.364119143779E-01  1.146929002277E-01 -3.784722869963E-01
     82 F   1 H     4.931651872240E-01 -3.851157986258E-01  3.784722869963E-01
     83 T   1 H    -1.217190141502E-01 -2.364119143779E-01  3.851157986258E-01
     84 T   1 H     3.851157986258E-01 -1.217190141502E-01 -2.364119143779E-01
     85 F   1 H     3.784722869963E-01  4.931651872240E-01 -3.851157986258E-01
     86 F   1 H    -1.146929002277E-01  1.217190141502E-01 -4.931651872240E-01
     87 F   1 H     1.217190141502E-01 -4.931651872240E-01 -1.146929002277E-01
     88 F   1 H     1.146929002277E-01 -3.784722869963E-01  2.364119143779E-01
     89 F   1 H    -3.784722869963E-01  2.364119143779E-01  1.146929002277E-01
     90 F   1 H    -3.851157986258E-01  3.784722869963E-01  4.931651872240E-01
     91 F   1 H     3.851157986258E-01 -2.364119143779E-01 -1.217190141502E-01
     92 F   1 H    -1.146929002277E-01 -4.931651872240E-01  1.217190141502E-01
     93 F   1 H     1.146929002277E-01  2.364119143779E-01 -3.784722869963E-01
     94 F   1 H    -3.851157986258E-01  4.931651872240E-01  3.784722869963E-01
     95 F   1 H    -2.364119143779E-01 -1.217190141502E-01  3.851157986258E-01
     96 F   1 H    -1.217190141502E-01  3.851157986258E-01 -2.364119143779E-01
     97 F   1 H     4.931651872240E-01  3.784722869963E-01 -3.851157986258E-01
     98 F   1 H     1.217190141502E-01 -1.146929002277E-01 -4.931651872240E-01
     99 F   1 H    -4.931651872240E-01  1.217190141502E-01 -1.146929002277E-01
    100 F   1 H    -3.784722869963E-01  1.146929002277E-01  2.364119143779E-01
    101 F   1 H     2.364119143779E-01 -3.784722869963E-01  1.146929002277E-01
    102 F   1 H     3.784722869963E-01 -3.851157986258E-01  4.931651872240E-01

 TRANSFORMATION MATRIX PRIMITIVE-CRYSTALLOGRAPHIC CELL
  0.0000  1.0000  1.0000  1.0000  0.0000  1.0000  1.0000  1.0000  0.0000

 *******************************************************************************
 CRYSTALLOGRAPHIC CELL (VOLUME=       4959.19917187)
         A              B              C           ALPHA      BETA       GAMMA 
    17.05312008    17.05312008    17.05312008    90.000000  90.000000  90.000000

 COORDINATES IN THE CRYSTALLOGRAPHIC CELL
     ATOM                 X/A                 Y/B                 Z/C    
 *******************************************************************************
      1 T 230 ZN    2.500000000000E-01  5.000000000000E-01  5.512232064119E-17
      2 F 230 ZN    2.500000000000E-01  5.512232064119E-17  5.000000000000E-01
      3 T 230 ZN    0.000000000000E+00  2.500000000000E-01  5.000000000000E-01
      4 F 230 ZN   -5.000000000000E-01  0.000000000000E+00  2.500000000000E-01
      5 F 230 ZN   -5.000000000000E-01  2.500000000000E-01 -1.102446412824E-16
      6 F 230 ZN    1.653669619236E-16  5.000000000000E-01  2.500000000000E-01
      7 T   7 N     1.858602159620E-01 -4.714077769123E-01  9.347461481682E-02
      8 F   7 N    -1.858602159620E-01  4.714077769123E-01  9.347461481682E-02
      9 F   7 N     1.858602159620E-01  4.714077769123E-01 -9.347461481682E-02
     10 F   7 N    -1.858602159620E-01 -4.714077769123E-01 -9.347461481682E-02
     11 T   7 N     9.347461481682E-02  1.858602159620E-01 -4.714077769123E-01
     12 T   7 N    -4.714077769123E-01  9.347461481682E-02  1.858602159620E-01
     13 F   7 N    -9.347461481682E-02 -1.858602159620E-01 -4.714077769123E-01
     14 F   7 N     4.714077769123E-01  9.347461481682E-02 -1.858602159620E-01
     15 F   7 N     9.347461481682E-02 -1.858602159620E-01  4.714077769123E-01
     16 F   7 N     4.714077769123E-01 -9.347461481682E-02  1.858602159620E-01
     17 F   7 N    -9.347461481682E-02  1.858602159620E-01  4.714077769123E-01
     18 F   7 N    -4.714077769123E-01 -9.347461481682E-02 -1.858602159620E-01
     19 F   7 N    -4.714077769123E-01  1.858602159620E-01  9.347461481682E-02
     20 F   7 N     4.714077769123E-01 -1.858602159620E-01  9.347461481682E-02
     21 F   7 N     4.714077769123E-01  1.858602159620E-01 -9.347461481682E-02
     22 F   7 N    -4.714077769123E-01 -1.858602159620E-01 -9.347461481682E-02
     23 F   7 N     1.858602159620E-01  9.347461481682E-02 -4.714077769123E-01
     24 F   7 N     9.347461481682E-02 -4.714077769123E-01  1.858602159620E-01
     25 F   7 N    -1.858602159620E-01 -9.347461481682E-02 -4.714077769123E-01
     26 F   7 N     9.347461481682E-02  4.714077769123E-01 -1.858602159620E-01
     27 F   7 N    -1.858602159620E-01  9.347461481682E-02  4.714077769123E-01
     28 F   7 N    -9.347461481682E-02  4.714077769123E-01  1.858602159620E-01
     29 F   7 N     1.858602159620E-01 -9.347461481682E-02  4.714077769123E-01
     30 F   7 N    -9.347461481682E-02 -4.714077769123E-01 -1.858602159620E-01
     31 T  17 CL    7.831848693209E-02  4.151391510403E-01  7.831848693209E-02
     32 F  17 CL   -7.831848693209E-02 -4.151391510403E-01  7.831848693209E-02
     33 F  17 CL    7.831848693209E-02 -4.151391510403E-01 -7.831848693209E-02
     34 F  17 CL   -7.831848693209E-02  4.151391510403E-01 -7.831848693209E-02
     35 F  17 CL    7.831848693209E-02  7.831848693209E-02  4.151391510403E-01
     36 T  17 CL    4.151391510403E-01  7.831848693209E-02  7.831848693209E-02
     37 F  17 CL   -7.831848693209E-02 -7.831848693209E-02  4.151391510403E-01
     38 F  17 CL   -4.151391510403E-01  7.831848693209E-02 -7.831848693209E-02
     39 F  17 CL    7.831848693209E-02 -7.831848693209E-02 -4.151391510403E-01
     40 F  17 CL   -4.151391510403E-01 -7.831848693209E-02  7.831848693209E-02
     41 F  17 CL   -7.831848693209E-02  7.831848693209E-02 -4.151391510403E-01
     42 F  17 CL    4.151391510403E-01 -7.831848693209E-02 -7.831848693209E-02
     43 T   6 C     1.215231002038E-01  4.947568839625E-01  1.215231002038E-01
     44 F   6 C    -1.215231002038E-01 -4.947568839625E-01  1.215231002038E-01
     45 F   6 C     1.215231002038E-01 -4.947568839625E-01 -1.215231002038E-01
     46 F   6 C    -1.215231002038E-01  4.947568839625E-01 -1.215231002038E-01
     47 F   6 C     1.215231002038E-01  1.215231002038E-01  4.947568839625E-01
     48 T   6 C     4.947568839625E-01  1.215231002038E-01  1.215231002038E-01
     49 F   6 C    -1.215231002038E-01 -1.215231002038E-01  4.947568839625E-01
     50 F   6 C    -4.947568839625E-01  1.215231002038E-01 -1.215231002038E-01
     51 F   6 C     1.215231002038E-01 -1.215231002038E-01 -4.947568839625E-01
     52 F   6 C    -4.947568839625E-01 -1.215231002038E-01  1.215231002038E-01
     53 F   6 C    -1.215231002038E-01  1.215231002038E-01 -4.947568839625E-01
     54 F   6 C     4.947568839625E-01 -1.215231002038E-01 -1.215231002038E-01
     55 T   6 C    -2.995771191878E-01  8.997191161173E-02 -3.561602512545E-01
     56 F   6 C     2.995771191878E-01 -8.997191161173E-02 -3.561602512545E-01
     57 F   6 C    -2.995771191878E-01 -8.997191161173E-02  3.561602512545E-01
     58 F   6 C     2.995771191878E-01  8.997191161173E-02  3.561602512545E-01
     59 T   6 C    -3.561602512545E-01 -2.995771191878E-01  8.997191161173E-02
     60 T   6 C     8.997191161173E-02 -3.561602512545E-01 -2.995771191878E-01
     61 F   6 C     3.561602512545E-01  2.995771191878E-01  8.997191161173E-02
     62 F   6 C    -8.997191161173E-02 -3.561602512545E-01  2.995771191878E-01
     63 F   6 C    -3.561602512545E-01  2.995771191878E-01 -8.997191161173E-02
     64 F   6 C    -8.997191161173E-02  3.561602512545E-01 -2.995771191878E-01
     65 F   6 C     3.561602512545E-01 -2.995771191878E-01 -8.997191161173E-02
     66 F   6 C     8.997191161173E-02  3.561602512545E-01  2.995771191878E-01
     67 F   6 C     8.997191161173E-02 -2.995771191878E-01 -3.561602512545E-01
     68 F   6 C    -8.997191161173E-02  2.995771191878E-01 -3.561602512545E-01
     69 F   6 C    -8.997191161173E-02 -2.995771191878E-01  3.561602512545E-01
     70 F   6 C     8.997191161173E-02  2.995771191878E-01  3.561602512545E-01
     71 F   6 C    -2.995771191878E-01 -3.561602512545E-01  8.997191161173E-02
     72 F   6 C    -3.561602512545E-01  8.997191161173E-02 -2.995771191878E-01
     73 F   6 C     2.995771191878E-01  3.561602512545E-01  8.997191161173E-02
     74 F   6 C    -3.561602512545E-01 -8.997191161173E-02  2.995771191878E-01
     75 F   6 C     2.995771191878E-01 -3.561602512545E-01 -8.997191161173E-02
     76 F   6 C     3.561602512545E-01 -8.997191161173E-02 -2.995771191878E-01
     77 F   6 C    -2.995771191878E-01  3.561602512545E-01 -8.997191161173E-02
     78 F   6 C     3.561602512545E-01  8.997191161173E-02  2.995771191878E-01
     79 T   1 H    -2.500956505733E-01  1.283766364230E-01 -3.647885508009E-01
     80 F   1 H     2.500956505733E-01 -1.283766364230E-01 -3.647885508009E-01
     81 F   1 H    -2.500956505733E-01 -1.283766364230E-01  3.647885508009E-01
     82 F   1 H     2.500956505733E-01  1.283766364230E-01  3.647885508009E-01
     83 T   1 H    -3.647885508009E-01 -2.500956505733E-01  1.283766364230E-01
     84 T   1 H     1.283766364230E-01 -3.647885508009E-01 -2.500956505733E-01
     85 F   1 H     3.647885508009E-01  2.500956505733E-01  1.283766364230E-01
     86 F   1 H    -1.283766364230E-01 -3.647885508009E-01  2.500956505733E-01
     87 F   1 H    -3.647885508009E-01  2.500956505733E-01 -1.283766364230E-01
     88 F   1 H    -1.283766364230E-01  3.647885508009E-01 -2.500956505733E-01
     89 F   1 H     3.647885508009E-01 -2.500956505733E-01 -1.283766364230E-01
     90 F   1 H     1.283766364230E-01  3.647885508009E-01  2.500956505733E-01
     91 F   1 H     1.283766364230E-01 -2.500956505733E-01 -3.647885508009E-01
     92 F   1 H    -1.283766364230E-01  2.500956505733E-01 -3.647885508009E-01
     93 F   1 H    -1.283766364230E-01 -2.500956505733E-01  3.647885508009E-01
     94 F   1 H     1.283766364230E-01  2.500956505733E-01  3.647885508009E-01
     95 F   1 H    -2.500956505733E-01 -3.647885508009E-01  1.283766364230E-01
     96 F   1 H    -3.647885508009E-01  1.283766364230E-01 -2.500956505733E-01
     97 F   1 H     2.500956505733E-01  3.647885508009E-01  1.283766364230E-01
     98 F   1 H    -3.647885508009E-01 -1.283766364230E-01  2.500956505733E-01
     99 F   1 H     2.500956505733E-01 -3.647885508009E-01 -1.283766364230E-01
    100 F   1 H     3.647885508009E-01 -1.283766364230E-01 -2.500956505733E-01
    101 F   1 H    -2.500956505733E-01  3.647885508009E-01 -1.283766364230E-01
    102 F   1 H     3.647885508009E-01  1.283766364230E-01  2.500956505733E-01

 T = ATOM BELONGING TO THE ASYMMETRIC UNIT

 *******************************************************************************
 * CELL DEFORMATION
 *******************************************************************************

    ELASTIC STRAIN MATRIX (ADIMENSIONAL)

    1   -0.0150000000    0.0000000000    0.0000000000
    2    0.0000000000    0.0000000000    0.0000000000
    3    0.0000000000    0.0000000000    0.0000000000

 LATTICE PARAMETERS (ANGSTROMS AND DEGREES) OF
 (1) ORIGINAL PRIMITIVE CELL
 (2) ORIGINAL CRYSTALLOGRAPHIC CELL
 (3) DEFORMED PRIMITIVE CELL
 (4) DEFORMED CRYSTALLOGRAPHIC CELL

            A           B           C        ALPHA       BETA        GAMMA         VOL
 (1)   14.768435   14.768435   14.768435  109.471221  109.471221  109.471221 2479.599586
 (2)   17.053120   17.053120   17.053120   90.000000   90.000000   90.000000 4959.199172
 (3)   14.694964   14.694964   14.694964  110.285563  109.065590  109.065590 2442.405592
 (4)   16.797323   17.053120   17.053120   90.000000   90.000000   90.000000 4884.811184

 * CELL DEFORMATION COMPLETE - NO. OF SYMMOPS   8
 *******************************************************************************
 LATTICE PARAMETERS (ANGSTROMS AND DEGREES) - BOHR = 0.5291772083 ANGSTROM
 PRIMITIVE CELL - CENTRING CODE 6/1 VOLUME=  2442.405592 - DENSITY  1.085 g/cm^3
         A              B              C           ALPHA      BETA       GAMMA 
    14.69496409    14.69496409    14.69496409   110.285563 109.065590 109.065590
 *******************************************************************************
 ATOMS IN THE ASYMMETRIC UNIT   15 - ATOMS IN THE UNIT CELL:  102
     ATOM                 X/A                 Y/B                 Z/C    
 *******************************************************************************
      1 T 230 ZN   -5.000000000000E-01  2.500000000000E-01 -2.500000000000E-01
      2 F 230 ZN    5.000000000000E-01 -2.500000000000E-01  2.500000000000E-01
      3 T 230 ZN   -2.500000000000E-01  5.000000000000E-01  2.500000000000E-01
      4 F 230 ZN    2.500000000000E-01 -2.500000000000E-01  5.000000000000E-01
      5 F 230 ZN    2.500000000000E-01  5.000000000000E-01 -2.500000000000E-01
      6 F 230 ZN   -2.500000000000E-01  2.500000000000E-01  5.000000000000E-01
      7 T   7 N    -3.779331620955E-01  2.793348307788E-01 -2.855475609503E-01
      8 F   7 N    -4.351176082709E-01 -9.238560114517E-02  2.855475609503E-01
      9 F   7 N     3.779331620955E-01  9.238560114517E-02 -3.427320071257E-01
     10 F   7 N     4.351176082709E-01 -2.793348307788E-01  3.427320071257E-01
     11 T   7 N    -2.855475609503E-01 -3.779331620955E-01  2.793348307788E-01
     12 T   7 N     2.793348307788E-01 -2.855475609503E-01 -3.779331620955E-01
     13 F   7 N     3.427320071257E-01  4.351176082709E-01 -2.793348307788E-01
     14 F   7 N    -9.238560114517E-02  2.855475609503E-01 -4.351176082709E-01
     15 F   7 N     2.855475609503E-01 -4.351176082709E-01 -9.238560114517E-02
     16 F   7 N     9.238560114517E-02 -3.427320071257E-01  3.779331620955E-01
     17 F   7 N    -3.427320071257E-01  3.779331620955E-01  9.238560114517E-02
     18 F   7 N    -2.793348307788E-01  3.427320071257E-01  4.351176082709E-01
     19 F   7 N     2.793348307788E-01 -3.779331620955E-01 -2.855475609503E-01
     20 F   7 N    -9.238560114517E-02 -4.351176082709E-01  2.855475609503E-01
     21 F   7 N     9.238560114517E-02  3.779331620955E-01 -3.427320071257E-01
     22 F   7 N    -2.793348307788E-01  4.351176082709E-01  3.427320071257E-01
     23 F   7 N    -3.779331620955E-01 -2.855475609503E-01  2.793348307788E-01
     24 F   7 N    -2.855475609503E-01  2.793348307788E-01 -3.779331620955E-01
     25 F   7 N     4.351176082709E-01  3.427320071257E-01 -2.793348307788E-01
     26 F   7 N     2.855475609503E-01 -9.238560114517E-02 -4.351176082709E-01
     27 F   7 N    -4.351176082709E-01  2.855475609503E-01 -9.238560114517E-02
     28 F   7 N    -3.427320071257E-01  9.238560114517E-02  3.779331620955E-01
     29 F   7 N     3.779331620955E-01 -3.427320071257E-01  9.238560114517E-02
     30 F   7 N     3.427320071257E-01 -2.793348307788E-01  4.351176082709E-01
     31 T  17 CL    4.934576379724E-01  1.566369738642E-01  4.934576379724E-01
     32 F  17 CL   -3.368206641083E-01 -1.387778780781E-17 -4.934576379724E-01
     33 F  17 CL   -4.934576379724E-01 -4.163336342344E-17 -3.368206641083E-01
     34 F  17 CL    3.368206641083E-01 -1.566369738642E-01  3.368206641083E-01
     35 F  17 CL    4.934576379724E-01  4.934576379724E-01  1.566369738642E-01
     36 T  17 CL    1.566369738642E-01  4.934576379724E-01  4.934576379724E-01
     37 F  17 CL    3.368206641083E-01  3.368206641083E-01 -1.566369738642E-01
     38 F  17 CL    0.000000000000E+00 -4.934576379724E-01 -3.368206641083E-01
     39 F  17 CL   -4.934576379724E-01 -3.368206641083E-01 -3.708519744589E-17
     40 F  17 CL    0.000000000000E+00 -3.368206641083E-01 -4.934576379724E-01
     41 F  17 CL   -3.368206641083E-01 -4.934576379724E-01 -9.329621830266E-18
     42 F  17 CL   -1.566369738642E-01  3.368206641083E-01  3.368206641083E-01
     43 T   6 C    -3.837200158337E-01  2.430462004076E-01 -3.837200158337E-01
     44 F   6 C    -3.732337837587E-01  0.000000000000E+00  3.837200158337E-01
     45 F   6 C     3.837200158337E-01 -5.551115123126E-17 -3.732337837587E-01
     46 F   6 C     3.732337837587E-01 -2.430462004076E-01  3.732337837587E-01
     47 F   6 C    -3.837200158337E-01 -3.837200158337E-01  2.430462004076E-01
     48 T   6 C     2.430462004076E-01 -3.837200158337E-01 -3.837200158337E-01
     49 F   6 C     3.732337837587E-01  3.732337837587E-01 -2.430462004076E-01
     50 F   6 C     0.000000000000E+00  3.837200158337E-01 -3.732337837587E-01
     51 F   6 C     3.837200158337E-01 -3.732337837587E-01 -5.541383345184E-17
     52 F   6 C     0.000000000000E+00 -3.732337837587E-01  3.837200158337E-01
     53 F   6 C    -3.732337837587E-01  3.837200158337E-01  9.731777942108E-20
     54 F   6 C    -2.430462004076E-01  3.732337837587E-01  3.732337837587E-01
     55 T   6 C    -2.661883396428E-01  3.442626295576E-01 -2.096052075761E-01
     56 F   6 C    -4.461321628663E-01 -5.658313206669E-02  2.096052075761E-01
     57 F   6 C     2.661883396428E-01  5.658313206669E-02 -3.895490307996E-01
     58 F   6 C     4.461321628663E-01 -3.442626295576E-01  3.895490307996E-01
     59 T   6 C    -2.096052075761E-01 -2.661883396428E-01  3.442626295576E-01
     60 T   6 C     3.442626295576E-01 -2.096052075761E-01 -2.661883396428E-01
     61 F   6 C     3.895490307996E-01  4.461321628663E-01 -3.442626295576E-01
     62 F   6 C    -5.658313206669E-02  2.096052075761E-01 -4.461321628663E-01
     63 F   6 C     2.096052075761E-01 -4.461321628663E-01 -5.658313206669E-02
     64 F   6 C     5.658313206669E-02 -3.895490307996E-01  2.661883396428E-01
     65 F   6 C    -3.895490307996E-01  2.661883396428E-01  5.658313206669E-02
     66 F   6 C    -3.442626295576E-01  3.895490307996E-01  4.461321628663E-01
     67 F   6 C     3.442626295576E-01 -2.661883396428E-01 -2.096052075761E-01
     68 F   6 C    -5.658313206669E-02 -4.461321628663E-01  2.096052075761E-01
     69 F   6 C     5.658313206669E-02  2.661883396428E-01 -3.895490307996E-01
     70 F   6 C    -3.442626295576E-01  4.461321628663E-01  3.895490307996E-01
     71 F   6 C    -2.661883396428E-01 -2.096052075761E-01  3.442626295576E-01
     72 F   6 C    -2.096052075761E-01  3.442626295576E-01 -2.661883396428E-01
     73 F   6 C     4.461321628663E-01  3.895490307996E-01 -3.442626295576E-01
     74 F   6 C     2.096052075761E-01 -5.658313206669E-02 -4.461321628663E-01
     75 F   6 C    -4.461321628663E-01  2.096052075761E-01 -5.658313206669E-02
     76 F   6 C    -3.895490307996E-01  5.658313206669E-02  2.661883396428E-01
     77 F   6 C     2.661883396428E-01 -3.895490307996E-01  5.658313206669E-02
     78 F   6 C     3.895490307996E-01 -3.442626295576E-01  4.461321628663E-01
     79 T   1 H    -2.364119143779E-01  3.851157986258E-01 -1.217190141502E-01
     80 F   1 H    -4.931651872240E-01 -1.146929002277E-01  1.217190141502E-01
     81 F   1 H     2.364119143779E-01  1.146929002277E-01 -3.784722869963E-01
     82 F   1 H     4.931651872240E-01 -3.851157986258E-01  3.784722869963E-01
     83 T   1 H    -1.217190141502E-01 -2.364119143779E-01  3.851157986258E-01
     84 T   1 H     3.851157986258E-01 -1.217190141502E-01 -2.364119143779E-01
     85 F   1 H     3.784722869963E-01  4.931651872240E-01 -3.851157986258E-01
     86 F   1 H    -1.146929002277E-01  1.217190141502E-01 -4.931651872240E-01
     87 F   1 H     1.217190141502E-01 -4.931651872240E-01 -1.146929002277E-01
     88 F   1 H     1.146929002277E-01 -3.784722869963E-01  2.364119143779E-01
     89 F   1 H    -3.784722869963E-01  2.364119143779E-01  1.146929002277E-01
     90 F   1 H    -3.851157986258E-01  3.784722869963E-01  4.931651872240E-01
     91 F   1 H     3.851157986258E-01 -2.364119143779E-01 -1.217190141502E-01
     92 F   1 H    -1.146929002277E-01 -4.931651872240E-01  1.217190141502E-01
     93 F   1 H     1.146929002277E-01  2.364119143779E-01 -3.784722869963E-01
     94 F   1 H    -3.851157986258E-01  4.931651872240E-01  3.784722869963E-01
     95 F   1 H    -2.364119143779E-01 -1.217190141502E-01  3.851157986258E-01
     96 F   1 H    -1.217190141502E-01  3.851157986258E-01 -2.364119143779E-01
     97 F   1 H     4.931651872240E-01  3.784722869963E-01 -3.851157986258E-01
     98 F   1 H     1.217190141502E-01 -1.146929002277E-01 -4.931651872240E-01
     99 F   1 H    -4.931651872240E-01  1.217190141502E-01 -1.146929002277E-01
    100 F   1 H    -3.784722869963E-01  1.146929002277E-01  2.364119143779E-01
    101 F   1 H     2.364119143779E-01 -3.784722869963E-01  1.146929002277E-01
    102 F   1 H     3.784722869963E-01 -3.851157986258E-01  4.931651872240E-01

 TRANSFORMATION MATRIX PRIMITIVE-CRYSTALLOGRAPHIC CELL
  0.0000  1.0000  1.0000  1.0000  0.0000  1.0000  1.0000  1.0000  0.0000

 *******************************************************************************
 CRYSTALLOGRAPHIC CELL (VOLUME=       4884.81118429)
         A              B              C           ALPHA      BETA       GAMMA 
    16.79732328    17.05312008    17.05312008    90.000000  90.000000  90.000000

 COORDINATES IN THE CRYSTALLOGRAPHIC CELL
     ATOM                 X/A                 Y/B                 Z/C    
 *******************************************************************************
      1 T 230 ZN    2.500000000000E-01 -5.000000000000E-01  8.287789625682E-17
      2 F 230 ZN    2.500000000000E-01  8.287789625682E-17  5.000000000000E-01
      3 T 230 ZN    1.408912467798E-17  2.500000000000E-01 -5.000000000000E-01
      4 F 230 ZN   -5.000000000000E-01 -4.163336342344E-17  2.500000000000E-01
      5 F 230 ZN   -5.000000000000E-01  2.500000000000E-01 -1.518780047058E-16
      6 F 230 ZN    1.794560866016E-16  5.000000000000E-01  2.500000000000E-01
      7 T   7 N     1.858602159620E-01 -4.714077769123E-01  9.347461481682E-02
      8 F   7 N    -1.858602159620E-01  4.714077769123E-01  9.347461481682E-02
      9 F   7 N     1.858602159620E-01  4.714077769123E-01 -9.347461481682E-02
     10 F   7 N    -1.858602159620E-01 -4.714077769123E-01 -9.347461481682E-02
     11 T   7 N     9.347461481682E-02  1.858602159620E-01 -4.714077769123E-01
     12 T   7 N    -4.714077769123E-01  9.347461481682E-02  1.858602159620E-01
     13 F   7 N    -9.347461481682E-02 -1.858602159620E-01 -4.714077769123E-01
     14 F   7 N     4.714077769123E-01  9.347461481682E-02 -1.858602159620E-01
     15 F   7 N     9.347461481682E-02 -1.858602159620E-01  4.714077769123E-01
     16 F   7 N     4.714077769123E-01 -9.347461481682E-02  1.858602159620E-01
     17 F   7 N    -9.347461481682E-02  1.858602159620E-01  4.714077769123E-01
     18 F   7 N    -4.714077769123E-01 -9.347461481682E-02 -1.858602159620E-01
     19 F   7 N    -4.714077769123E-01  1.858602159620E-01  9.347461481682E-02
     20 F   7 N     4.714077769123E-01 -1.858602159620E-01  9.347461481682E-02
     21 F   7 N     4.714077769123E-01  1.858602159620E-01 -9.347461481682E-02
     22 F   7 N    -4.714077769123E-01 -1.858602159620E-01 -9.347461481682E-02
     23 F   7 N     1.858602159620E-01  9.347461481682E-02 -4.714077769123E-01
     24 F   7 N     9.347461481682E-02 -4.714077769123E-01  1.858602159620E-01
     25 F   7 N    -1.858602159620E-01 -9.347461481682E-02 -4.714077769123E-01
     26 F   7 N     9.347461481682E-02  4.714077769123E-01 -1.858602159620E-01
     27 F   7 N    -1.858602159620E-01  9.347461481682E-02  4.714077769123E-01
     28 F   7 N    -9.347461481682E-02  4.714077769123E-01  1.858602159620E-01
     29 F   7 N     1.858602159620E-01 -9.347461481682E-02  4.714077769123E-01
     30 F   7 N    -9.347461481682E-02 -4.714077769123E-01 -1.858602159620E-01
     31 T  17 CL    7.831848693209E-02  4.151391510403E-01  7.831848693209E-02
     32 F  17 CL   -7.831848693209E-02 -4.151391510403E-01  7.831848693209E-02
     33 F  17 CL    7.831848693209E-02 -4.151391510403E-01 -7.831848693209E-02
     34 F  17 CL   -7.831848693209E-02  4.151391510403E-01 -7.831848693209E-02
     35 F  17 CL    7.831848693209E-02  7.831848693209E-02  4.151391510403E-01
     36 T  17 CL    4.151391510403E-01  7.831848693209E-02  7.831848693209E-02
     37 F  17 CL   -7.831848693209E-02 -7.831848693209E-02  4.151391510403E-01
     38 F  17 CL   -4.151391510403E-01  7.831848693209E-02 -7.831848693209E-02
     39 F  17 CL    7.831848693209E-02 -7.831848693209E-02 -4.151391510403E-01
     40 F  17 CL   -4.151391510403E-01 -7.831848693209E-02  7.831848693209E-02
     41 F  17 CL   -7.831848693209E-02  7.831848693209E-02 -4.151391510403E-01
     42 F  17 CL    4.151391510403E-01 -7.831848693209E-02 -7.831848693209E-02
     43 T   6 C     1.215231002038E-01  4.947568839625E-01  1.215231002038E-01
     44 F   6 C    -1.215231002038E-01 -4.947568839625E-01  1.215231002038E-01
     45 F   6 C     1.215231002038E-01 -4.947568839625E-01 -1.215231002038E-01
     46 F   6 C    -1.215231002038E-01  4.947568839625E-01 -1.215231002038E-01
     47 F   6 C     1.215231002038E-01  1.215231002038E-01  4.947568839625E-01
     48 T   6 C     4.947568839625E-01  1.215231002038E-01  1.215231002038E-01
     49 F   6 C    -1.215231002038E-01 -1.215231002038E-01  4.947568839625E-01
     50 F   6 C    -4.947568839625E-01  1.215231002038E-01 -1.215231002038E-01
     51 F   6 C     1.215231002038E-01 -1.215231002038E-01 -4.947568839625E-01
     52 F   6 C    -4.947568839625E-01 -1.215231002038E-01  1.215231002038E-01
     53 F   6 C    -1.215231002038E-01  1.215231002038E-01 -4.947568839625E-01
     54 F   6 C     4.947568839625E-01 -1.215231002038E-01 -1.215231002038E-01
     55 T   6 C    -2.995771191878E-01  8.997191161173E-02 -3.561602512545E-01
     56 F   6 C     2.995771191878E-01 -8.997191161173E-02 -3.561602512545E-01
     57 F   6 C    -2.995771191878E-01 -8.997191161173E-02  3.561602512545E-01
     58 F   6 C     2.995771191878E-01  8.997191161173E-02  3.561602512545E-01
     59 T   6 C    -3.561602512545E-01 -2.995771191878E-01  8.997191161173E-02
     60 T   6 C     8.997191161173E-02 -3.561602512545E-01 -2.995771191878E-01
     61 F   6 C     3.561602512545E-01  2.995771191878E-01  8.997191161173E-02
     62 F   6 C    -8.997191161173E-02 -3.561602512545E-01  2.995771191878E-01
     63 F   6 C    -3.561602512545E-01  2.995771191878E-01 -8.997191161173E-02
     64 F   6 C    -8.997191161173E-02  3.561602512545E-01 -2.995771191878E-01
     65 F   6 C     3.561602512545E-01 -2.995771191878E-01 -8.997191161173E-02
     66 F   6 C     8.997191161173E-02  3.561602512545E-01  2.995771191878E-01
     67 F   6 C     8.997191161173E-02 -2.995771191878E-01 -3.561602512545E-01
     68 F   6 C    -8.997191161173E-02  2.995771191878E-01 -3.561602512545E-01
     69 F   6 C    -8.997191161173E-02 -2.995771191878E-01  3.561602512545E-01
     70 F   6 C     8.997191161173E-02  2.995771191878E-01  3.561602512545E-01
     71 F   6 C    -2.995771191878E-01 -3.561602512545E-01  8.997191161173E-02
     72 F   6 C    -3.561602512545E-01  8.997191161173E-02 -2.995771191878E-01
     73 F   6 C     2.995771191878E-01  3.561602512545E-01  8.997191161173E-02
     74 F   6 C    -3.561602512545E-01 -8.997191161173E-02  2.995771191878E-01
     75 F   6 C     2.995771191878E-01 -3.561602512545E-01 -8.997191161173E-02
     76 F   6 C     3.561602512545E-01 -8.997191161173E-02 -2.995771191878E-01
     77 F   6 C    -2.995771191878E-01  3.561602512545E-01 -8.997191161173E-02
     78 F   6 C     3.561602512545E-01  8.997191161173E-02  2.995771191878E-01
     79 T   1 H    -2.500956505733E-01  1.283766364230E-01 -3.647885508009E-01
     80 F   1 H     2.500956505733E-01 -1.283766364230E-01 -3.647885508009E-01
     81 F   1 H    -2.500956505733E-01 -1.283766364230E-01  3.647885508009E-01
     82 F   1 H     2.500956505733E-01  1.283766364230E-01  3.647885508009E-01
     83 T   1 H    -3.647885508009E-01 -2.500956505733E-01  1.283766364230E-01
     84 T   1 H     1.283766364230E-01 -3.647885508009E-01 -2.500956505733E-01
     85 F   1 H     3.647885508009E-01  2.500956505733E-01  1.283766364230E-01
     86 F   1 H    -1.283766364230E-01 -3.647885508009E-01  2.500956505733E-01
     87 F   1 H    -3.647885508009E-01  2.500956505733E-01 -1.283766364230E-01
     88 F   1 H    -1.283766364230E-01  3.647885508009E-01 -2.500956505733E-01
     89 F   1 H     3.647885508009E-01 -2.500956505733E-01 -1.283766364230E-01
     90 F   1 H     1.283766364230E-01  3.647885508009E-01  2.500956505733E-01
     91 F   1 H     1.283766364230E-01 -2.500956505733E-01 -3.647885508009E-01
     92 F   1 H    -1.283766364230E-01  2.500956505733E-01 -3.647885508009E-01
     93 F   1 H    -1.283766364230E-01 -2.500956505733E-01  3.647885508009E-01
     94 F   1 H     1.283766364230E-01  2.500956505733E-01  3.647885508009E-01
     95 F   1 H    -2.500956505733E-01 -3.647885508009E-01  1.283766364230E-01
     96 F   1 H    -3.647885508009E-01  1.283766364230E-01 -2.500956505733E-01
     97 F   1 H     2.500956505733E-01  3.647885508009E-01  1.283766364230E-01
     98 F   1 H    -3.647885508009E-01 -1.283766364230E-01  2.500956505733E-01
     99 F   1 H     2.500956505733E-01 -3.647885508009E-01 -1.283766364230E-01
    100 F   1 H     3.647885508009E-01 -1.283766364230E-01 -2.500956505733E-01
    101 F   1 H    -2.500956505733E-01  3.647885508009E-01 -1.283766364230E-01
    102 F   1 H     3.647885508009E-01  1.283766364230E-01  2.500956505733E-01

 T = ATOM BELONGING TO THE ASYMMETRIC UNIT

 ****    8 SYMMOPS - TRANSLATORS IN FRACTIONAL UNITS
 **** MATRICES AND TRANSLATORS IN THE CRYSTALLOGRAPHIC REFERENCE FRAME
   V INV                    ROTATION MATRICES                   TRANSLATORS
   1   1  1.00  0.00  0.00  0.00  1.00  0.00  0.00  0.00  1.00  0.00  0.00  0.00
   2   2  0.00  1.00 -1.00  1.00  0.00 -1.00  0.00  0.00 -1.00  0.00  0.00  0.00
   3   3 -1.00  0.00  0.00 -1.00  0.00  1.00 -1.00  1.00  0.00  0.00  0.00  0.00
   4   4  0.00 -1.00  1.00  0.00 -1.00  0.00  1.00 -1.00  0.00  0.00  0.00  0.00
   5   5  1.00  0.00  0.00  0.00  0.00  1.00  0.00  1.00  0.00  0.00  0.00  0.00
   6   7  0.00 -1.00  1.00  1.00 -1.00  0.00  0.00 -1.00  0.00  0.00  0.00  0.00
   7   6  0.00  1.00 -1.00  0.00  0.00 -1.00  1.00  0.00 -1.00  0.00  0.00  0.00
   8   8 -1.00  0.00  0.00 -1.00  1.00  0.00 -1.00  0.00  1.00  0.00  0.00  0.00

 DIRECT LATTICE VECTORS CARTESIAN COMPONENTS (ANGSTROM)
          X                    Y                    Z
  -0.839866164151E+01   0.852656004214E+01   0.852656004214E+01
   0.839866164151E+01  -0.852656004214E+01   0.852656004214E+01
   0.839866164151E+01   0.852656004214E+01  -0.852656004214E+01


 CARTESIAN COORDINATES - PRIMITIVE CELL
 *******************************************************************************
 *      ATOM          X(ANGSTROM)         Y(ANGSTROM)         Z(ANGSTROM)
 *******************************************************************************
    1   230 ZN   -1.259799246226E+01  8.526560042140E+00  1.413326717200E-15
    2   230 ZN   -1.259799246226E+01  1.413326717200E-15  8.526560042140E+00
    3   230 ZN    2.366595819908E-16 -1.278984006321E+01  8.526560042140E+00
    4   230 ZN    8.398661641508E+00 -7.099787459725E-16 -1.278984006321E+01
    5   230 ZN    8.398661641508E+00 -1.278984006321E+01 -2.589993852409E-15
    6   230 ZN    3.014381901751E-15  8.526560042140E+00 -1.278984006321E+01
    7     7 N     3.121954132965E+00 -8.038973428349E+00  1.594033831303E+00
    8     7 N    -3.121954132965E+00  8.038973428349E+00  1.594033831303E+00
    9     7 N     3.121954132965E+00  8.038973428349E+00 -1.594033831303E+00
   10     7 N    -3.121954132965E+00 -8.038973428349E+00 -1.594033831303E+00
   11     7 N     1.570123323833E+00  3.169496581690E+00 -8.038973428349E+00
   12     7 N    -7.918388826924E+00  1.594033831303E+00  3.169496581690E+00
   13     7 N    -1.570123323833E+00 -3.169496581690E+00 -8.038973428349E+00
   14     7 N     7.918388826924E+00  1.594033831303E+00 -3.169496581690E+00
   15     7 N     1.570123323833E+00 -3.169496581690E+00  8.038973428349E+00
   16     7 N     7.918388826924E+00 -1.594033831303E+00  3.169496581690E+00
   17     7 N    -1.570123323833E+00  3.169496581690E+00  8.038973428349E+00
   18     7 N    -7.918388826924E+00 -1.594033831303E+00 -3.169496581690E+00
   19     7 N    -7.918388826924E+00  3.169496581690E+00  1.594033831303E+00
   20     7 N     7.918388826924E+00 -3.169496581690E+00  1.594033831303E+00
   21     7 N     7.918388826924E+00  3.169496581690E+00 -1.594033831303E+00
   22     7 N    -7.918388826924E+00 -3.169496581690E+00 -1.594033831303E+00
   23     7 N     3.121954132965E+00  1.594033831303E+00 -8.038973428349E+00
   24     7 N     1.570123323833E+00 -8.038973428349E+00  3.169496581690E+00
   25     7 N    -3.121954132965E+00 -1.594033831303E+00 -8.038973428349E+00
   26     7 N     1.570123323833E+00  8.038973428349E+00 -3.169496581690E+00
   27     7 N    -3.121954132965E+00  1.594033831303E+00  8.038973428349E+00
   28     7 N    -1.570123323833E+00  8.038973428349E+00  3.169496581690E+00
   29     7 N     3.121954132965E+00 -1.594033831303E+00  8.038973428349E+00
   30     7 N    -1.570123323833E+00 -8.038973428349E+00 -3.169496581690E+00
   31    17 CL    1.315540944035E+00  7.079417794377E+00  1.335574562472E+00
   32    17 CL   -1.315540944035E+00 -7.079417794377E+00  1.335574562472E+00
   33    17 CL    1.315540944035E+00 -7.079417794377E+00 -1.335574562472E+00
   34    17 CL   -1.315540944035E+00  7.079417794377E+00 -1.335574562472E+00
   35    17 CL    1.315540944035E+00  1.335574562472E+00  7.079417794377E+00
   36    17 CL    6.973226527461E+00  1.335574562472E+00  1.335574562472E+00
   37    17 CL   -1.315540944035E+00 -1.335574562472E+00  7.079417794377E+00
   38    17 CL   -6.973226527461E+00  1.335574562472E+00 -1.335574562472E+00
   39    17 CL    1.315540944035E+00 -1.335574562472E+00 -7.079417794377E+00
   40    17 CL   -6.973226527461E+00 -1.335574562472E+00  1.335574562472E+00
   41    17 CL   -1.315540944035E+00  1.335574562472E+00 -7.079417794377E+00
   42    17 CL    6.973226527461E+00 -1.335574562472E+00 -1.335574562472E+00
   43     6 C     2.041262800477E+00  8.437148554737E+00  2.072348020789E+00
   44     6 C    -2.041262800477E+00 -8.437148554737E+00  2.072348020789E+00
   45     6 C     2.041262800477E+00 -8.437148554737E+00 -2.072348020789E+00
   46     6 C    -2.041262800477E+00  8.437148554737E+00 -2.072348020789E+00
   47     6 C     2.041262800477E+00  2.072348020789E+00  8.437148554737E+00
   48     6 C     8.310591326416E+00  2.072348020789E+00  2.072348020789E+00
   49     6 C    -2.041262800477E+00 -2.072348020789E+00  8.437148554737E+00
   50     6 C    -8.310591326416E+00  2.072348020789E+00 -2.072348020789E+00
   51     6 C     2.041262800477E+00 -2.072348020789E+00 -8.437148554737E+00
   52     6 C    -8.310591326416E+00 -2.072348020789E+00  2.072348020789E+00
   53     6 C    -2.041262800477E+00  2.072348020789E+00 -8.437148554737E+00
   54     6 C     8.310591326416E+00 -2.072348020789E+00 -2.072348020789E+00
   55     6 C    -5.032093719193E+00  1.534301812927E+00 -6.073643533891E+00
   56     6 C     5.032093719193E+00 -1.534301812927E+00 -6.073643533891E+00
   57     6 C    -5.032093719193E+00 -1.534301812927E+00  6.073643533891E+00
   58     6 C     5.032093719193E+00  1.534301812927E+00  6.073643533891E+00
   59     6 C    -5.982538880883E+00 -5.108724588013E+00  1.534301812927E+00
   60     6 C     1.511287285733E+00 -6.073643533891E+00 -5.108724588013E+00
   61     6 C     5.982538880883E+00  5.108724588013E+00  1.534301812927E+00
   62     6 C    -1.511287285733E+00 -6.073643533891E+00  5.108724588013E+00
   63     6 C    -5.982538880883E+00  5.108724588013E+00 -1.534301812927E+00
   64     6 C    -1.511287285733E+00  6.073643533891E+00 -5.108724588013E+00
   65     6 C     5.982538880883E+00 -5.108724588013E+00 -1.534301812927E+00
   66     6 C     1.511287285733E+00  6.073643533891E+00  5.108724588013E+00
   67     6 C     1.511287285733E+00 -5.108724588013E+00 -6.073643533891E+00
   68     6 C    -1.511287285733E+00  5.108724588013E+00 -6.073643533891E+00
   69     6 C    -1.511287285733E+00 -5.108724588013E+00  6.073643533891E+00
   70     6 C     1.511287285733E+00  5.108724588013E+00  6.073643533891E+00
   71     6 C    -5.032093719193E+00 -6.073643533891E+00  1.534301812927E+00
   72     6 C    -5.982538880883E+00  1.534301812927E+00 -5.108724588013E+00
   73     6 C     5.032093719193E+00  6.073643533891E+00  1.534301812927E+00
   74     6 C    -5.982538880883E+00 -1.534301812927E+00  5.108724588013E+00
   75     6 C     5.032093719193E+00 -6.073643533891E+00 -1.534301812927E+00
   76     6 C     5.982538880883E+00 -1.534301812927E+00 -5.108724588013E+00
   77     6 C    -5.032093719193E+00  6.073643533891E+00 -1.534301812927E+00
   78     6 C     5.982538880883E+00  1.534301812927E+00  5.108724588013E+00
   79     1 H    -4.200937494355E+00  2.189222196938E+00 -6.220782962179E+00
   80     1 H     4.200937494355E+00 -2.189222196938E+00 -6.220782962179E+00
   81     1 H    -4.200937494355E+00 -2.189222196938E+00  6.220782962179E+00
   82     1 H     4.200937494355E+00  2.189222196938E+00  6.220782962179E+00
   83     1 H    -6.127471217746E+00 -4.264911161782E+00  2.189222196938E+00
   84     1 H     2.156383863984E+00 -6.220782962179E+00 -4.264911161782E+00
   85     1 H     6.127471217746E+00  4.264911161782E+00  2.189222196938E+00
   86     1 H    -2.156383863984E+00 -6.220782962179E+00  4.264911161782E+00
   87     1 H    -6.127471217746E+00  4.264911161782E+00 -2.189222196938E+00
   88     1 H    -2.156383863984E+00  6.220782962179E+00 -4.264911161782E+00
   89     1 H     6.127471217746E+00 -4.264911161782E+00 -2.189222196938E+00
   90     1 H     2.156383863984E+00  6.220782962179E+00  4.264911161782E+00
   91     1 H     2.156383863984E+00 -4.264911161782E+00 -6.220782962179E+00
   92     1 H    -2.156383863984E+00  4.264911161782E+00 -6.220782962179E+00
   93     1 H    -2.156383863984E+00 -4.264911161782E+00  6.220782962179E+00
   94     1 H     2.156383863984E+00  4.264911161782E+00  6.220782962179E+00
   95     1 H    -4.200937494355E+00 -6.220782962179E+00  2.189222196938E+00
   96     1 H    -6.127471217746E+00  2.189222196938E+00 -4.264911161782E+00
   97     1 H     4.200937494355E+00  6.220782962179E+00  2.189222196938E+00
   98     1 H    -6.127471217746E+00 -2.189222196938E+00  4.264911161782E+00
   99     1 H     4.200937494355E+00 -6.220782962179E+00 -2.189222196938E+00
  100     1 H     6.127471217746E+00 -2.189222196938E+00 -4.264911161782E+00
  101     1 H    -4.200937494355E+00  6.220782962179E+00 -2.189222196938E+00
  102     1 H     6.127471217746E+00  2.189222196938E+00  4.264911161782E+00

 *******************************************************************************
 *                             OPTIMIZATION STARTS                             *
 *******************************************************************************
 RECLASIFICATION OF INDICES FOR INTEGRAL CALC ACCORDING TO DIFFERENT CRITERIA:
           FIXDELTE                  FIXDELTX              FIXDELTN
           0.0000000                0.0000000              *****
 *******************************************************************************

 *******************************************************************************
 COORDINATE OPTIMIZATION - POINT    1
 INFORMATION **** EXCBUF **** EXCH. BIPO BUFFER: WORDS USED =     4000000
 WARNING **** EXCBUF **** EXCH. BIPO BUFFER TOO SMALL - TO AVOID I/O SET EXCHSIZE =     6888852

 DFT PARAMETERS

     ATOM       ELECTRONS   NET CHARGE   R(ANGSTROM)
   1 230  ZN     20.0000      0.0000     1.37000000
   7   7  N       7.0000      0.0000     0.74000000
  31  17  CL     17.0000      0.0000     0.99000000
  43   6  C       6.0000      0.0000     0.77000000
  79   1  H       1.0000      0.0000     1.11000000

 SIZE OF GRID=     808545
 TTTTTTTTTTTTTTTTTTTTTTTTTTTTTT MAKE_GRID2  TELAPSE     1197.44 TCPU      731.99
 BECKE WEIGHT FUNCTION
 RADSAFE =     2.00
 TOLERANCES - DENSITY:10**- 6; POTENTIAL:10**- 9; GRID WGT:10**-14

 RADIAL INTEGRATION  - INTERVALS (POINTS,UPPER LIMIT):            1( 99,  4.0*R)

 ANGULAR INTEGRATION - INTERVALS (ACCURACY LEVEL [N. POINTS] UPPER LIMIT):
  1(  6[ 146]   0.2)  2( 11[ 302]   0.5)  3( 14[ 590]   0.9)  4( 18[1454]   3.5)
  5( 14[ 590]9999.0)

 *******************************************************************************
 ZIFCl_start                                                                     
 CRYSTAL - SCF - TYPE OF CALCULATION :  RESTRICTED CLOSED SHELL
 *******************************************************************************

 CAPPA:IS1  2;IS2  2;IS3  2; K PTS MONK NET   4; SYMMOPS:K SPACE  16;G SPACE   8

 TTTTTTTTTTTTTTTTTTTTTTTTTTTTTT SDIK        TELAPSE     1198.63 TCPU      733.18

 INFORMATION FROM INTEGRAL EVALUATION

 RESTART FROM A PREVIOUS DENSITY MATRIX - DEP ACTIVE
 NUMBER OF COUPLE SETS (NEW, OLD, FOUND):   19457   19457   19457
 NUMBER OF IRREDUCIBLE G VECTORS        :   70595   70595   70595
 CHARGE NORMALIZATION FACTOR   0.99964662
 TOTAL ATOMIC CHARGES:
  18.5053077  18.5053077  18.5068887  18.5068887  18.5068887  18.5068887
   7.6039451   7.6039451   7.6039451   7.6039451   7.6022675   7.6032467
   7.6022675   7.6032467   7.6022675   7.6032467   7.6022675   7.6032467
   7.6032467   7.6032467   7.6032467   7.6032467   7.6039451   7.6022675
   7.6039451   7.6022675   7.6039451   7.6022675   7.6039451   7.6022675
  17.0235968  17.0235968  17.0235968  17.0235968  17.0235968  17.0247085
  17.0235968  17.0247085  17.0235968  17.0247085  17.0235968  17.0247085
   5.7293918   5.7293918   5.7293918   5.7293918   5.7293918   5.7248834
   5.7293918   5.7248834   5.7293918   5.7248834   5.7293918   5.7248834
   6.0311953   6.0311953   6.0311953   6.0311953   6.0334309   6.0296557
   6.0334309   6.0296557   6.0334309   6.0296557   6.0334309   6.0296557
   6.0296557   6.0296557   6.0296557   6.0296557   6.0311953   6.0334309
   6.0311953   6.0334309   6.0311953   6.0334309   6.0311953   6.0334309
   0.8639669   0.8639669   0.8639669   0.8639669   0.8614212   0.8633148
   0.8614212   0.8633148   0.8614212   0.8633148   0.8614212   0.8633148
   0.8633148   0.8633148   0.8633148   0.8633148   0.8639669   0.8614212
   0.8639669   0.8614212   0.8639669   0.8614212   0.8639669   0.8614212
 TTTTTTTTTTTTTTTTTTTTTTTTTTTTTT MOQGAD      TELAPSE     1199.26 TCPU      733.77
 TTTTTTTTTTTTTTTTTTTTTTTTTTTTTT SHELLXN     TELAPSE     1211.00 TCPU      743.52
 TTTTTTTTTTTTTTTTTTTTTTTTTTTTTT MONMO3      TELAPSE     1213.50 TCPU      746.02
 NUMERICALLY INTEGRATED DENSITY    732.0019384558
 TTTTTTTTTTTTTTTTTTTTTTTTTTTTTT NUMDFT      TELAPSE     1215.14 TCPU      747.66
 CYC   0 ETOT(AU) -9.580211099473E+03 DETOT -9.58E+03 tst  2.69E-14 PX  1.00E+00
 TTTTTTTTTTTTTTTTTTTTTTTTTTTTTT DIIS        TELAPSE     1215.18 TCPU      747.70
 TTTTTTTTTTTTTTTTTTTTTTTTTTTTTT FDIK        TELAPSE     1219.75 TCPU      751.80
 INSULATING STATE
 TOP OF VALENCE BANDS -    BAND    366; K    4; EIG -2.3445259E-01 AU
 TOP OF VALENCE BANDS -    BAND    366; K    1; EIG -2.3467104E-01 AU
 BOTTOM OF VIRTUAL BANDS - BAND    367; K    3; EIG  1.7387851E-02 AU
 INDIRECT ENERGY BAND GAP:   6.8529 eV
 BOTTOM OF VIRTUAL BANDS - BAND    367; K    1; EIG  1.8054747E-02 AU
 TTTTTTTTTTTTTTTTTTTTTTTTTTTTTT PDIG        TELAPSE     1219.99 TCPU      752.04
 CHARGE NORMALIZATION FACTOR   1.00000000
 TOTAL ATOMIC CHARGES:
  18.5129550  18.5129550  18.5093249  18.5093249  18.5093249  18.5093249
   7.5956550   7.5956550   7.5956550   7.5956550   7.6115643   7.5926933
   7.6115643   7.5926933   7.6115643   7.5926933   7.6115643   7.5926933
   7.5926933   7.5926933   7.5926933   7.5926933   7.5956550   7.6115643
   7.5956550   7.6115643   7.5956550   7.6115643   7.5956550   7.6115643
  17.0365236  17.0365236  17.0365236  17.0365236  17.0365236  17.0360726
  17.0365236  17.0360726  17.0365236  17.0360726  17.0365236  17.0360726
   5.7232990   5.7232990   5.7232990   5.7232990   5.7232990   5.7353355
   5.7232990   5.7353355   5.7232990   5.7353355   5.7232990   5.7353355
   6.0310341   6.0310341   6.0310341   6.0310341   6.0175954   6.0339985
   6.0175954   6.0339985   6.0175954   6.0339985   6.0175954   6.0339985
   6.0339985   6.0339985   6.0339985   6.0339985   6.0310341   6.0175954
   6.0310341   6.0175954   6.0310341   6.0175954   6.0310341   6.0175954
   0.8633066   0.8633066   0.8633066   0.8633066   0.8632440   0.8624810
   0.8632440   0.8624810   0.8632440   0.8624810   0.8632440   0.8624810
   0.8624810   0.8624810   0.8624810   0.8624810   0.8633066   0.8632440
   0.8633066   0.8632440   0.8633066   0.8632440   0.8633066   0.8632440
 TTTTTTTTTTTTTTTTTTTTTTTTTTTTTT MOQGAD      TELAPSE     1220.00 TCPU      752.05
 TTTTTTTTTTTTTTTTTTTTTTTTTTTTTT SHELLXN     TELAPSE     1235.61 TCPU      761.80
 TTTTTTTTTTTTTTTTTTTTTTTTTTTTTT MONMO3      TELAPSE     1238.48 TCPU      764.67
 NUMERICALLY INTEGRATED DENSITY    732.0019270652
 TTTTTTTTTTTTTTTTTTTTTTTTTTTTTT NUMDFT      TELAPSE     1240.12 TCPU      766.32
 CYC   1 ETOT(AU) -9.581710136518E+03 DETOT -1.50E+00 tst  0.00E+00 PX  4.17E-03
 TTTTTTTTTTTTTTTTTTTTTTTTTTTTTT DIIS        TELAPSE     1240.22 TCPU      766.41
 DIIS TEST: 0.10733E-01 AT SCF   CYCLE   1 - MIX   30 %
 TTTTTTTTTTTTTTTTTTTTTTTTTTTTTT FDIK        TELAPSE     1241.80 TCPU      767.67
 INSULATING STATE
 TOP OF VALENCE BANDS -    BAND    366; K    4; EIG -2.3191638E-01 AU
 TOP OF VALENCE BANDS -    BAND    366; K    1; EIG -2.3203962E-01 AU
 BOTTOM OF VIRTUAL BANDS - BAND    367; K    2; EIG  1.8820422E-02 AU
 INDIRECT ENERGY BAND GAP:   6.8229 eV
 BOTTOM OF VIRTUAL BANDS - BAND    367; K    1; EIG  2.0002709E-02 AU
 TTTTTTTTTTTTTTTTTTTTTTTTTTTTTT PDIG        TELAPSE     1242.02 TCPU      767.89
 CHARGE NORMALIZATION FACTOR   1.00000000
 TOTAL ATOMIC CHARGES:
  18.5046828  18.5046828  18.5030725  18.5030725  18.5030725  18.5030725
   7.6015127   7.6015127   7.6015127   7.6015127   7.6016504   7.5980810
   7.6016504   7.5980810   7.6016504   7.5980810   7.6016504   7.5980810
   7.5980810   7.5980810   7.5980810   7.5980810   7.6015127   7.6016504
   7.6015127   7.6016504   7.6015127   7.6016504   7.6015127   7.6016504
  17.0282513  17.0282513  17.0282513  17.0282513  17.0282513  17.0306580
  17.0282513  17.0306580  17.0282513  17.0306580  17.0282513  17.0306580
   5.7295373   5.7295373   5.7295373   5.7295373   5.7295373   5.7287763
   5.7295373   5.7287763   5.7295373   5.7287763   5.7295373   5.7287763
   6.0334511   6.0334511   6.0334511   6.0334511   6.0264987   6.0327599
   6.0264987   6.0327599   6.0264987   6.0327599   6.0264987   6.0327599
   6.0327599   6.0327599   6.0327599   6.0327599   6.0334511   6.0264987
   6.0334511   6.0264987   6.0334511   6.0264987   6.0334511   6.0264987
   0.8631804   0.8631804   0.8631804   0.8631804   0.8622866   0.8653667
   0.8622866   0.8653667   0.8622866   0.8653667   0.8622866   0.8653667
   0.8653667   0.8653667   0.8653667   0.8653667   0.8631804   0.8622866
   0.8631804   0.8622866   0.8631804   0.8622866   0.8631804   0.8622866
 TTTTTTTTTTTTTTTTTTTTTTTTTTTTTT MOQGAD      TELAPSE     1242.04 TCPU      767.90
 TTTTTTTTTTTTTTTTTTTTTTTTTTTTTT SHELLXN     TELAPSE     1256.42 TCPU      777.63
 TTTTTTTTTTTTTTTTTTTTTTTTTTTTTT MONMO3      TELAPSE     1258.43 TCPU      779.65
 NUMERICALLY INTEGRATED DENSITY    732.0019338034
 TTTTTTTTTTTTTTTTTTTTTTTTTTTTTT NUMDFT      TELAPSE     1259.99 TCPU      781.21
 CYC   2 ETOT(AU) -9.581710786349E+03 DETOT -6.50E-04 tst  2.40E-06 PX  5.94E-03
 TTTTTTTTTTTTTTTTTTTTTTTTTTTTTT DIIS        TELAPSE     1260.10 TCPU      781.31
 DIIS TEST: 0.57886E-02 AT SCF   CYCLE   2 - DIIS ACTIVE - HISTORY:     2 CYCLES
 TTTTTTTTTTTTTTTTTTTTTTTTTTTTTT FDIK        TELAPSE     1261.53 TCPU      782.41
 INSULATING STATE
 TOP OF VALENCE BANDS -    BAND    366; K    4; EIG -2.3194590E-01 AU
 TOP OF VALENCE BANDS -    BAND    366; K    1; EIG -2.3207989E-01 AU
 BOTTOM OF VIRTUAL BANDS - BAND    367; K    2; EIG  1.8931749E-02 AU
 INDIRECT ENERGY BAND GAP:   6.8267 eV
 BOTTOM OF VIRTUAL BANDS - BAND    367; K    1; EIG  2.0121808E-02 AU
 TTTTTTTTTTTTTTTTTTTTTTTTTTTTTT PDIG        TELAPSE     1261.75 TCPU      782.63
 CHARGE NORMALIZATION FACTOR   1.00000000
 TOTAL ATOMIC CHARGES:
  18.5085152  18.5085152  18.5068398  18.5068398  18.5068398  18.5068398
   7.5980325   7.5980325   7.5980325   7.5980325   7.6092406   7.5961225
   7.6092406   7.5961225   7.6092406   7.5961225   7.6092406   7.5961225
   7.5961225   7.5961225   7.5961225   7.5961225   7.5980325   7.6092406
   7.5980325   7.6092406   7.5980325   7.6092406   7.5980325   7.6092406
  17.0299616  17.0299616  17.0299616  17.0299616  17.0299616  17.0310636
  17.0299616  17.0310636  17.0299616  17.0310636  17.0299616  17.0310636
   5.7261313   5.7261313   5.7261313   5.7261313   5.7261313   5.7318658
   5.7261313   5.7318658   5.7261313   5.7318658   5.7261313   5.7318658
   6.0311140   6.0311140   6.0311140   6.0311140   6.0238343   6.0314684
   6.0238343   6.0314684   6.0238343   6.0314684   6.0238343   6.0314684
   6.0314684   6.0314684   6.0314684   6.0314684   6.0311140   6.0238343
   6.0311140   6.0238343   6.0311140   6.0238343   6.0311140   6.0238343
   0.8638297   0.8638297   0.8638297   0.8638297   0.8628420   0.8654097
   0.8628420   0.8654097   0.8628420   0.8654097   0.8628420   0.8654097
   0.8654097   0.8654097   0.8654097   0.8654097   0.8638297   0.8628420
   0.8638297   0.8628420   0.8638297   0.8628420   0.8638297   0.8628420
 TTTTTTTTTTTTTTTTTTTTTTTTTTTTTT MOQGAD      TELAPSE     1261.77 TCPU      782.65
 TTTTTTTTTTTTTTTTTTTTTTTTTTTTTT SHELLXN     TELAPSE     1275.83 TCPU      792.37
 TTTTTTTTTTTTTTTTTTTTTTTTTTTTTT MONMO3      TELAPSE     1277.54 TCPU      794.07
 NUMERICALLY INTEGRATED DENSITY    732.0019338567
 TTTTTTTTTTTTTTTTTTTTTTTTTTTTTT NUMDFT      TELAPSE     1279.19 TCPU      795.72
 CYC   3 ETOT(AU) -9.581711293751E+03 DETOT -5.07E-04 tst  1.35E-06 PX  3.03E-03
 TTTTTTTTTTTTTTTTTTTTTTTTTTTTTT DIIS        TELAPSE     1279.31 TCPU      795.85
 DIIS TEST: 0.85251E-03 AT SCF   CYCLE   3 - DIIS ACTIVE - HISTORY:     3 CYCLES
 TTTTTTTTTTTTTTTTTTTTTTTTTTTTTT FDIK        TELAPSE     1280.73 TCPU      796.93
 INSULATING STATE
 TOP OF VALENCE BANDS -    BAND    366; K    4; EIG -2.3235276E-01 AU
 TOP OF VALENCE BANDS -    BAND    366; K    1; EIG -2.3249267E-01 AU
 BOTTOM OF VIRTUAL BANDS - BAND    367; K    2; EIG  1.8718559E-02 AU
 INDIRECT ENERGY BAND GAP:   6.8320 eV
 BOTTOM OF VIRTUAL BANDS - BAND    367; K    1; EIG  1.9905726E-02 AU
 TTTTTTTTTTTTTTTTTTTTTTTTTTTTTT PDIG        TELAPSE     1280.95 TCPU      797.15
 CHARGE NORMALIZATION FACTOR   1.00000000
 TOTAL ATOMIC CHARGES:
  18.5073121  18.5073121  18.5049290  18.5049290  18.5049290  18.5049290
   7.6006848   7.6006848   7.6006848   7.6006848   7.6073264   7.5962103
   7.6073264   7.5962103   7.6073264   7.5962103   7.6073264   7.5962103
   7.5962103   7.5962103   7.5962103   7.5962103   7.6006848   7.6073264
   7.6006848   7.6073264   7.6006848   7.6073264   7.6006848   7.6073264
  17.0311162  17.0311162  17.0311162  17.0311162  17.0311162  17.0324291
  17.0311162  17.0324291  17.0311162  17.0324291  17.0311162  17.0324291
   5.7257060   5.7257060   5.7257060   5.7257060   5.7257060   5.7309139
   5.7257060   5.7309139   5.7257060   5.7309139   5.7257060   5.7309139
   6.0327065   6.0327065   6.0327065   6.0327065   6.0216166   6.0324629
   6.0216166   6.0324629   6.0216166   6.0324629   6.0216166   6.0324629
   6.0324629   6.0324629   6.0324629   6.0324629   6.0327065   6.0216166
   6.0327065   6.0216166   6.0327065   6.0216166   6.0327065   6.0216166
   0.8634521   0.8634521   0.8634521   0.8634521   0.8628779   0.8648763
   0.8628779   0.8648763   0.8628779   0.8648763   0.8628779   0.8648763
   0.8648763   0.8648763   0.8648763   0.8648763   0.8634521   0.8628779
   0.8634521   0.8628779   0.8634521   0.8628779   0.8634521   0.8628779
 TTTTTTTTTTTTTTTTTTTTTTTTTTTTTT MOQGAD      TELAPSE     1280.97 TCPU      797.17
 TTTTTTTTTTTTTTTTTTTTTTTTTTTTTT SHELLXN     TELAPSE     1295.43 TCPU      806.89
 TTTTTTTTTTTTTTTTTTTTTTTTTTTTTT MONMO3      TELAPSE     1297.45 TCPU      808.91
 NUMERICALLY INTEGRATED DENSITY    732.0019325995
 TTTTTTTTTTTTTTTTTTTTTTTTTTTTTT NUMDFT      TELAPSE     1299.01 TCPU      810.47
 CYC   4 ETOT(AU) -9.581711370185E+03 DETOT -7.64E-05 tst  1.93E-07 PX  1.10E-03
 TTTTTTTTTTTTTTTTTTTTTTTTTTTTTT DIIS        TELAPSE     1299.11 TCPU      810.57
 DIIS TEST: 0.11269E-03 AT SCF   CYCLE   4 - DIIS ACTIVE - HISTORY:     4 CYCLES
 TTTTTTTTTTTTTTTTTTTTTTTTTTTTTT FDIK        TELAPSE     1300.66 TCPU      811.74
 INSULATING STATE
 TOP OF VALENCE BANDS -    BAND    366; K    4; EIG -2.3244889E-01 AU
 TOP OF VALENCE BANDS -    BAND    366; K    1; EIG -2.3259042E-01 AU
 BOTTOM OF VIRTUAL BANDS - BAND    367; K    2; EIG  1.8759491E-02 AU
 INDIRECT ENERGY BAND GAP:   6.8357 eV
 BOTTOM OF VIRTUAL BANDS - BAND    367; K    1; EIG  1.9950350E-02 AU
 TTTTTTTTTTTTTTTTTTTTTTTTTTTTTT PDIG        TELAPSE     1300.88 TCPU      811.97
 CHARGE NORMALIZATION FACTOR   1.00000000
 TOTAL ATOMIC CHARGES:
  18.5067921  18.5067921  18.5049036  18.5049036  18.5049036  18.5049036
   7.5990250   7.5990250   7.5990250   7.5990250   7.6082548   7.5966171
   7.6082548   7.5966171   7.6082548   7.5966171   7.6082548   7.5966171
   7.5966171   7.5966171   7.5966171   7.5966171   7.5990250   7.6082548
   7.5990250   7.6082548   7.5990250   7.6082548   7.5990250   7.6082548
  17.0307911  17.0307911  17.0307911  17.0307911  17.0307911  17.0321648
  17.0307911  17.0321648  17.0307911  17.0321648  17.0307911  17.0321648
   5.7260684   5.7260684   5.7260684   5.7260684   5.7260684   5.7309335
   5.7260684   5.7309335   5.7260684   5.7309335   5.7260684   5.7309335
   6.0318968   6.0318968   6.0318968   6.0318968   6.0234967   6.0322658
   6.0234967   6.0322658   6.0234967   6.0322658   6.0234967   6.0322658
   6.0322658   6.0322658   6.0322658   6.0322658   6.0318968   6.0234967
   6.0318968   6.0234967   6.0318968   6.0234967   6.0318968   6.0234967
   0.8634493   0.8634493   0.8634493   0.8634493   0.8626431   0.8647928
   0.8626431   0.8647928   0.8626431   0.8647928   0.8626431   0.8647928
   0.8647928   0.8647928   0.8647928   0.8647928   0.8634493   0.8626431
   0.8634493   0.8626431   0.8634493   0.8626431   0.8634493   0.8626431
 TTTTTTTTTTTTTTTTTTTTTTTTTTTTTT MOQGAD      TELAPSE     1300.89 TCPU      811.98
 TTTTTTTTTTTTTTTTTTTTTTTTTTTTTT SHELLXN     TELAPSE     1315.25 TCPU      821.70
 TTTTTTTTTTTTTTTTTTTTTTTTTTTTTT MONMO3      TELAPSE     1317.13 TCPU      823.58
 NUMERICALLY INTEGRATED DENSITY    732.0019325131
 TTTTTTTTTTTTTTTTTTTTTTTTTTTTTT NUMDFT      TELAPSE     1318.76 TCPU      825.21
 CYC   5 ETOT(AU) -9.581711374367E+03 DETOT -4.18E-06 tst  8.32E-08 PX  3.14E-04
 TTTTTTTTTTTTTTTTTTTTTTTTTTTTTT DIIS        TELAPSE     1318.94 TCPU      825.38
 DIIS TEST: 0.60432E-04 AT SCF   CYCLE   5 - DIIS ACTIVE - HISTORY:     5 CYCLES
 TTTTTTTTTTTTTTTTTTTTTTTTTTTTTT FDIK        TELAPSE     1320.35 TCPU      826.46
 INSULATING STATE
 TOP OF VALENCE BANDS -    BAND    366; K    4; EIG -2.3234949E-01 AU
 TOP OF VALENCE BANDS -    BAND    366; K    1; EIG -2.3248849E-01 AU
 BOTTOM OF VIRTUAL BANDS - BAND    367; K    2; EIG  1.8727464E-02 AU
 INDIRECT ENERGY BAND GAP:   6.8322 eV
 BOTTOM OF VIRTUAL BANDS - BAND    367; K    1; EIG  1.9914605E-02 AU
 TTTTTTTTTTTTTTTTTTTTTTTTTTTTTT PDIG        TELAPSE     1320.57 TCPU      826.68
 CHARGE NORMALIZATION FACTOR   1.00000000
 TOTAL ATOMIC CHARGES:
  18.5071373  18.5071373  18.5051651  18.5051651  18.5051651  18.5051651
   7.5999294   7.5999294   7.5999294   7.5999294   7.6074910   7.5963878
   7.6074910   7.5963878   7.6074910   7.5963878   7.6074910   7.5963878
   7.5963878   7.5963878   7.5963878   7.5963878   7.5999294   7.6074910
   7.5999294   7.6074910   7.5999294   7.6074910   7.5999294   7.6074910
  17.0306263  17.0306263  17.0306263  17.0306263  17.0306263  17.0320931
  17.0306263  17.0320931  17.0306263  17.0320931  17.0306263  17.0320931
   5.7262230   5.7262230   5.7262230   5.7262230   5.7262230   5.7309893
   5.7262230   5.7309893   5.7262230   5.7309893   5.7262230   5.7309893
   6.0323598   6.0323598   6.0323598   6.0323598   6.0227246   6.0323059
   6.0227246   6.0323059   6.0227246   6.0323059   6.0227246   6.0323059
   6.0323059   6.0323059   6.0323059   6.0323059   6.0323598   6.0227246
   6.0323598   6.0227246   6.0323598   6.0227246   6.0323598   6.0227246
   0.8634158   0.8634158   0.8634158   0.8634158   0.8627134   0.8649149
   0.8627134   0.8649149   0.8627134   0.8649149   0.8627134   0.8649149
   0.8649149   0.8649149   0.8649149   0.8649149   0.8634158   0.8627134
   0.8634158   0.8627134   0.8634158   0.8627134   0.8634158   0.8627134
 TTTTTTTTTTTTTTTTTTTTTTTTTTTTTT MOQGAD      TELAPSE     1320.58 TCPU      826.70
 TTTTTTTTTTTTTTTTTTTTTTTTTTTTTT SHELLXN     TELAPSE     1334.94 TCPU      836.42
 TTTTTTTTTTTTTTTTTTTTTTTTTTTTTT MONMO3      TELAPSE     1336.87 TCPU      838.34
 NUMERICALLY INTEGRATED DENSITY    732.0019326450
 TTTTTTTTTTTTTTTTTTTTTTTTTTTTTT NUMDFT      TELAPSE     1338.52 TCPU      840.00
 CYC   6 ETOT(AU) -9.581711377417E+03 DETOT -3.05E-06 tst  2.91E-08 PX  1.46E-04
 TTTTTTTTTTTTTTTTTTTTTTTTTTTTTT DIIS        TELAPSE     1338.73 TCPU      840.20
 DIIS TEST: 0.11080E-04 AT SCF   CYCLE   6 - DIIS ACTIVE - HISTORY:     6 CYCLES
 TTTTTTTTTTTTTTTTTTTTTTTTTTTTTT FDIK        TELAPSE     1340.27 TCPU      841.39
 INSULATING STATE
 TOP OF VALENCE BANDS -    BAND    366; K    4; EIG -2.3236412E-01 AU
 TOP OF VALENCE BANDS -    BAND    366; K    1; EIG -2.3250419E-01 AU
 BOTTOM OF VIRTUAL BANDS - BAND    367; K    2; EIG  1.8753803E-02 AU
 INDIRECT ENERGY BAND GAP:   6.8333 eV
 BOTTOM OF VIRTUAL BANDS - BAND    367; K    1; EIG  1.9942645E-02 AU
 TTTTTTTTTTTTTTTTTTTTTTTTTTTTTT PDIG        TELAPSE     1340.55 TCPU      841.67
 CHARGE NORMALIZATION FACTOR   1.00000000
 TOTAL ATOMIC CHARGES:
  18.5070625  18.5070625  18.5050283  18.5050283  18.5050283  18.5050283
   7.5997113   7.5997113   7.5997113   7.5997113   7.6077866   7.5963812
   7.6077866   7.5963812   7.6077866   7.5963812   7.6077866   7.5963812
   7.5963812   7.5963812   7.5963812   7.5963812   7.5997113   7.6077866
   7.5997113   7.6077866   7.5997113   7.6077866   7.5997113   7.6077866
  17.0307782  17.0307782  17.0307782  17.0307782  17.0307782  17.0321278
  17.0307782  17.0321278  17.0307782  17.0321278  17.0307782  17.0321278
   5.7260571   5.7260571   5.7260571   5.7260571   5.7260571   5.7310534
   5.7260571   5.7310534   5.7260571   5.7310534   5.7260571   5.7310534
   6.0323038   6.0323038   6.0323038   6.0323038   6.0227034   6.0323216
   6.0227034   6.0323216   6.0227034   6.0323216   6.0227034   6.0323216
   6.0323216   6.0323216   6.0323216   6.0323216   6.0323038   6.0227034
   6.0323038   6.0227034   6.0323038   6.0227034   6.0323038   6.0227034
   0.8634532   0.8634532   0.8634532   0.8634532   0.8627368   0.8648964
   0.8627368   0.8648964   0.8627368   0.8648964   0.8627368   0.8648964
   0.8648964   0.8648964   0.8648964   0.8648964   0.8634532   0.8627368
   0.8634532   0.8627368   0.8634532   0.8627368   0.8634532   0.8627368
 TTTTTTTTTTTTTTTTTTTTTTTTTTTTTT MOQGAD      TELAPSE     1340.56 TCPU      841.68
 TTTTTTTTTTTTTTTTTTTTTTTTTTTTTT SHELLXN     TELAPSE     1356.97 TCPU      851.40
 TTTTTTTTTTTTTTTTTTTTTTTTTTTTTT MONMO3      TELAPSE     1358.41 TCPU      852.85
 NUMERICALLY INTEGRATED DENSITY    732.0019326553
 TTTTTTTTTTTTTTTTTTTTTTTTTTTTTT NUMDFT      TELAPSE     1360.06 TCPU      854.50
 CYC   7 ETOT(AU) -9.581711378862E+03 DETOT -1.45E-06 tst  2.63E-09 PX  9.40E-05
 TTTTTTTTTTTTTTTTTTTTTTTTTTTTTT DIIS        TELAPSE     1360.31 TCPU      854.75
 DIIS TEST: 0.21361E-05 AT SCF   CYCLE   7 - DIIS ACTIVE - HISTORY:     7 CYCLES
 TTTTTTTTTTTTTTTTTTTTTTTTTTTTTT FDIK        TELAPSE     1361.83 TCPU      855.92
 INSULATING STATE
 TOP OF VALENCE BANDS -    BAND    366; K    4; EIG -2.3237141E-01 AU
 TOP OF VALENCE BANDS -    BAND    366; K    1; EIG -2.3251113E-01 AU
 BOTTOM OF VIRTUAL BANDS - BAND    367; K    2; EIG  1.8741736E-02 AU
 INDIRECT ENERGY BAND GAP:   6.8331 eV
 BOTTOM OF VIRTUAL BANDS - BAND    367; K    1; EIG  1.9930083E-02 AU
 TTTTTTTTTTTTTTTTTTTTTTTTTTTTTT PDIG        TELAPSE     1362.05 TCPU      856.15
 CHARGE NORMALIZATION FACTOR   1.00000000
 TOTAL ATOMIC CHARGES:
  18.5070288  18.5070288  18.5050223  18.5050223  18.5050223  18.5050223
   7.5997526   7.5997526   7.5997526   7.5997526   7.6076194   7.5964563
   7.6076194   7.5964563   7.6076194   7.5964563   7.6076194   7.5964563
   7.5964563   7.5964563   7.5964563   7.5964563   7.5997526   7.6076194
   7.5997526   7.6076194   7.5997526   7.6076194   7.5997526   7.6076194
  17.0307189  17.0307189  17.0307189  17.0307189  17.0307189  17.0321511
  17.0307189  17.0321511  17.0307189  17.0321511  17.0307189  17.0321511
   5.7261621   5.7261621   5.7261621   5.7261621   5.7261621   5.7309212
   5.7261621   5.7309212   5.7261621   5.7309212   5.7261621   5.7309212
   6.0322809   6.0322809   6.0322809   6.0322809   6.0228627   6.0323234
   6.0228627   6.0323234   6.0228627   6.0323234   6.0228627   6.0323234
   6.0323234   6.0323234   6.0323234   6.0323234   6.0322809   6.0228627
   6.0322809   6.0228627   6.0322809   6.0228627   6.0322809   6.0228627
   0.8634320   0.8634320   0.8634320   0.8634320   0.8627011   0.8648861
   0.8627011   0.8648861   0.8627011   0.8648861   0.8627011   0.8648861
   0.8648861   0.8648861   0.8648861   0.8648861   0.8634320   0.8627011
   0.8634320   0.8627011   0.8634320   0.8627011   0.8634320   0.8627011
 TTTTTTTTTTTTTTTTTTTTTTTTTTTTTT MOQGAD      TELAPSE     1362.06 TCPU      856.16
 TTTTTTTTTTTTTTTTTTTTTTTTTTTTTT SHELLXN     TELAPSE     1376.38 TCPU      865.88
 TTTTTTTTTTTTTTTTTTTTTTTTTTTTTT MONMO3      TELAPSE     1378.29 TCPU      867.80
 NUMERICALLY INTEGRATED DENSITY    732.0019326180
 TTTTTTTTTTTTTTTTTTTTTTTTTTTTTT NUMDFT      TELAPSE     1379.92 TCPU      869.43
 CYC   8 ETOT(AU) -9.581711378897E+03 DETOT -3.48E-08 tst  2.61E-10 PX  3.53E-05
 TTTTTTTTTTTTTTTTTTTTTTTTTTTTTT DIIS        TELAPSE     1380.23 TCPU      869.74
 DIIS TEST: 0.56196E-06 AT SCF   CYCLE   8 - DIIS ACTIVE - HISTORY:     8 CYCLES
 TTTTTTTTTTTTTTTTTTTTTTTTTTTTTT FDIK        TELAPSE     1381.71 TCPU      870.88
 INSULATING STATE
 TOP OF VALENCE BANDS -    BAND    366; K    4; EIG -2.3236455E-01 AU
 TOP OF VALENCE BANDS -    BAND    366; K    1; EIG -2.3250426E-01 AU
 BOTTOM OF VIRTUAL BANDS - BAND    367; K    2; EIG  1.8743293E-02 AU
 INDIRECT ENERGY BAND GAP:   6.8330 eV
 BOTTOM OF VIRTUAL BANDS - BAND    367; K    1; EIG  1.9931546E-02 AU
 TTTTTTTTTTTTTTTTTTTTTTTTTTTTTT PDIG        TELAPSE     1381.94 TCPU      871.11
 CHARGE NORMALIZATION FACTOR   1.00000000
 TOTAL ATOMIC CHARGES:
  18.5070404  18.5070404  18.5050282  18.5050282  18.5050282  18.5050282
   7.5997433   7.5997433   7.5997433   7.5997433   7.6077203   7.5963964
   7.6077203   7.5963964   7.6077203   7.5963964   7.6077203   7.5963964
   7.5963964   7.5963964   7.5963964   7.5963964   7.5997433   7.6077203
   7.5997433   7.6077203   7.5997433   7.6077203   7.5997433   7.6077203
  17.0307164  17.0307164  17.0307164  17.0307164  17.0307164  17.0321192
  17.0307164  17.0321192  17.0307164  17.0321192  17.0307164  17.0321192
   5.7261271   5.7261271   5.7261271   5.7261271   5.7261271   5.7310335
   5.7261271   5.7310335   5.7261271   5.7310335   5.7261271   5.7310335
   6.0323080   6.0323080   6.0323080   6.0323080   6.0227728   6.0323151
   6.0227728   6.0323151   6.0227728   6.0323151   6.0227728   6.0323151
   6.0323151   6.0323151   6.0323151   6.0323151   6.0323080   6.0227728
   6.0323080   6.0227728   6.0323080   6.0227728   6.0323080   6.0227728
   0.8634358   0.8634358   0.8634358   0.8634358   0.8627157   0.8648984
   0.8627157   0.8648984   0.8627157   0.8648984   0.8627157   0.8648984
   0.8648984   0.8648984   0.8648984   0.8648984   0.8634358   0.8627157
   0.8634358   0.8627157   0.8634358   0.8627157   0.8634358   0.8627157
 TTTTTTTTTTTTTTTTTTTTTTTTTTTTTT MOQGAD      TELAPSE     1381.95 TCPU      871.12
 TTTTTTTTTTTTTTTTTTTTTTTTTTTTTT SHELLXN     TELAPSE     1395.90 TCPU      880.84
 TTTTTTTTTTTTTTTTTTTTTTTTTTTTTT MONMO3      TELAPSE     1398.24 TCPU      883.18
 NUMERICALLY INTEGRATED DENSITY    732.0019326382
 TTTTTTTTTTTTTTTTTTTTTTTTTTTTTT NUMDFT      TELAPSE     1399.89 TCPU      884.83
 CYC   9 ETOT(AU) -9.581711378765E+03 DETOT  1.33E-07 tst  6.64E-11 PX  1.83E-05
 TTTTTTTTTTTTTTTTTTTTTTTTTTTTTT DIIS        TELAPSE     1400.18 TCPU      885.12
 DIIS TEST: 0.17032E-06 AT SCF   CYCLE   9 - DIIS ACTIVE - HISTORY:     9 CYCLES
 TTTTTTTTTTTTTTTTTTTTTTTTTTTTTT FDIK        TELAPSE     1401.73 TCPU      886.33
 INSULATING STATE
 TOP OF VALENCE BANDS -    BAND    366; K    4; EIG -2.3236580E-01 AU
 TOP OF VALENCE BANDS -    BAND    366; K    1; EIG -2.3250560E-01 AU
 BOTTOM OF VIRTUAL BANDS - BAND    367; K    2; EIG  1.8746861E-02 AU
 INDIRECT ENERGY BAND GAP:   6.8331 eV
 BOTTOM OF VIRTUAL BANDS - BAND    367; K    1; EIG  1.9935379E-02 AU
 TTTTTTTTTTTTTTTTTTTTTTTTTTTTTT PDIG        TELAPSE     1401.95 TCPU      886.55
 CHARGE NORMALIZATION FACTOR   1.00000000
 TOTAL ATOMIC CHARGES:
  18.5070484  18.5070484  18.5050368  18.5050368  18.5050368  18.5050368
   7.5997367   7.5997367   7.5997367   7.5997367   7.6076752   7.5964313
   7.6076752   7.5964313   7.6076752   7.5964313   7.6076752   7.5964313
   7.5964313   7.5964313   7.5964313   7.5964313   7.5997367   7.6076752
   7.5997367   7.6076752   7.5997367   7.6076752   7.5997367   7.6076752
  17.0307339  17.0307339  17.0307339  17.0307339  17.0307339  17.0321335
  17.0307339  17.0321335  17.0307339  17.0321335  17.0307339  17.0321335
   5.7261264   5.7261264   5.7261264   5.7261264   5.7261264   5.7309649
   5.7261264   5.7309649   5.7261264   5.7309649   5.7261264   5.7309649
   6.0322932   6.0322932   6.0322932   6.0322932   6.0228055   6.0323200
   6.0228055   6.0323200   6.0228055   6.0323200   6.0228055   6.0323200
   6.0323200   6.0323200   6.0323200   6.0323200   6.0322932   6.0228055
   6.0322932   6.0228055   6.0322932   6.0228055   6.0322932   6.0228055
   0.8634398   0.8634398   0.8634398   0.8634398   0.8627146   0.8648938
   0.8627146   0.8648938   0.8627146   0.8648938   0.8627146   0.8648938
   0.8648938   0.8648938   0.8648938   0.8648938   0.8634398   0.8627146
   0.8634398   0.8627146   0.8634398   0.8627146   0.8634398   0.8627146
 TTTTTTTTTTTTTTTTTTTTTTTTTTTTTT MOQGAD      TELAPSE     1401.96 TCPU      886.56
 TTTTTTTTTTTTTTTTTTTTTTTTTTTTTT SHELLXN     TELAPSE     1416.15 TCPU      896.29
 TTTTTTTTTTTTTTTTTTTTTTTTTTTTTT MONMO3      TELAPSE     1418.24 TCPU      898.38
 NUMERICALLY INTEGRATED DENSITY    732.0019326374
 TTTTTTTTTTTTTTTTTTTTTTTTTTTTTT NUMDFT      TELAPSE     1419.88 TCPU      900.02
 CYC  10 ETOT(AU) -9.581711378852E+03 DETOT -8.77E-08 tst  2.26E-11 PX  1.14E-05
 TTTTTTTTTTTTTTTTTTTTTTTTTTTTTT DIIS        TELAPSE     1420.20 TCPU      900.34
 DIIS TEST: 0.53720E-07 AT SCF   CYCLE  10 - DIIS ACTIVE - HISTORY:    10 CYCLES
 TTTTTTTTTTTTTTTTTTTTTTTTTTTTTT FDIK        TELAPSE     1421.66 TCPU      901.42
 INSULATING STATE
 TOP OF VALENCE BANDS -    BAND    366; K    4; EIG -2.3236640E-01 AU
 TOP OF VALENCE BANDS -    BAND    366; K    1; EIG -2.3250613E-01 AU
 BOTTOM OF VIRTUAL BANDS - BAND    367; K    2; EIG  1.8743585E-02 AU
 INDIRECT ENERGY BAND GAP:   6.8331 eV
 BOTTOM OF VIRTUAL BANDS - BAND    367; K    1; EIG  1.9931891E-02 AU
 TTTTTTTTTTTTTTTTTTTTTTTTTTTTTT PDIG        TELAPSE     1421.89 TCPU      901.64
 CHARGE NORMALIZATION FACTOR   1.00000000
 TOTAL ATOMIC CHARGES:
  18.5070373  18.5070373  18.5050258  18.5050258  18.5050258  18.5050258
   7.5997452   7.5997452   7.5997452   7.5997452   7.6076896   7.5964159
   7.6076896   7.5964159   7.6076896   7.5964159   7.6076896   7.5964159
   7.5964159   7.5964159   7.5964159   7.5964159   7.5997452   7.6076896
   7.5997452   7.6076896   7.5997452   7.6076896   7.5997452   7.6076896
  17.0307187  17.0307187  17.0307187  17.0307187  17.0307187  17.0321299
  17.0307187  17.0321299  17.0307187  17.0321299  17.0307187  17.0321299
   5.7261385   5.7261385   5.7261385   5.7261385   5.7261385   5.7309996
   5.7261385   5.7309996   5.7261385   5.7309996   5.7261385   5.7309996
   6.0322944   6.0322944   6.0322944   6.0322944   6.0228010   6.0323164
   6.0228010   6.0323164   6.0228010   6.0323164   6.0228010   6.0323164
   6.0323164   6.0323164   6.0323164   6.0323164   6.0322944   6.0228010
   6.0322944   6.0228010   6.0322944   6.0228010   6.0322944   6.0228010
   0.8634364   0.8634364   0.8634364   0.8634364   0.8627117   0.8648952
   0.8627117   0.8648952   0.8627117   0.8648952   0.8627117   0.8648952
   0.8648952   0.8648952   0.8648952   0.8648952   0.8634364   0.8627117
   0.8634364   0.8627117   0.8634364   0.8627117   0.8634364   0.8627117
 TTTTTTTTTTTTTTTTTTTTTTTTTTTTTT MOQGAD      TELAPSE     1421.90 TCPU      901.65
 TTTTTTTTTTTTTTTTTTTTTTTTTTTTTT SHELLXN     TELAPSE     1435.80 TCPU      911.37
 TTTTTTTTTTTTTTTTTTTTTTTTTTTTTT MONMO3      TELAPSE     1436.95 TCPU      912.52
 NUMERICALLY INTEGRATED DENSITY    732.0019326340
 TTTTTTTTTTTTTTTTTTTTTTTTTTTTTT NUMDFT      TELAPSE     1438.51 TCPU      914.08
 CYC  11 ETOT(AU) -9.581711378851E+03 DETOT  7.68E-10 tst  9.87E-12 PX  5.65E-06
 TTTTTTTTTTTTTTTTTTTTTTTTTTTTTT DIIS        TELAPSE     1438.93 TCPU      914.50
 DIIS TEST: 0.16246E-07 AT SCF   CYCLE  11 - DIIS ACTIVE - HISTORY:    11 CYCLES
 TTTTTTTTTTTTTTTTTTTTTTTTTTTTTT FDIK        TELAPSE     1440.33 TCPU      915.66
 INSULATING STATE
 TOP OF VALENCE BANDS -    BAND    366; K    4; EIG -2.3236545E-01 AU
 TOP OF VALENCE BANDS -    BAND    366; K    1; EIG -2.3250519E-01 AU
 BOTTOM OF VIRTUAL BANDS - BAND    367; K    2; EIG  1.8745406E-02 AU
 INDIRECT ENERGY BAND GAP:   6.8331 eV
 BOTTOM OF VIRTUAL BANDS - BAND    367; K    1; EIG  1.9933825E-02 AU
 TTTTTTTTTTTTTTTTTTTTTTTTTTTTTT PDIG        TELAPSE     1440.56 TCPU      915.89
 CHARGE NORMALIZATION FACTOR   1.00000000
 TOTAL ATOMIC CHARGES:
  18.5070425  18.5070425  18.5050321  18.5050321  18.5050321  18.5050321
   7.5997398   7.5997398   7.5997398   7.5997398   7.6076860   7.5964219
   7.6076860   7.5964219   7.6076860   7.5964219   7.6076860   7.5964219
   7.5964219   7.5964219   7.5964219   7.5964219   7.5997398   7.6076860
   7.5997398   7.6076860   7.5997398   7.6076860   7.5997398   7.6076860
  17.0307268  17.0307268  17.0307268  17.0307268  17.0307268  17.0321308
  17.0307268  17.0321308  17.0307268  17.0321308  17.0307268  17.0321308
   5.7261270   5.7261270   5.7261270   5.7261270   5.7261270   5.7309800
   5.7261270   5.7309800   5.7261270   5.7309800   5.7261270   5.7309800
   6.0323006   6.0323006   6.0323006   6.0323006   6.0227998   6.0323197
   6.0227998   6.0323197   6.0227998   6.0323197   6.0227998   6.0323197
   6.0323197   6.0323197   6.0323197   6.0323197   6.0323006   6.0227998
   6.0323006   6.0227998   6.0323006   6.0227998   6.0323006   6.0227998
   0.8634375   0.8634375   0.8634375   0.8634375   0.8627135   0.8648952
   0.8627135   0.8648952   0.8627135   0.8648952   0.8627135   0.8648952
   0.8648952   0.8648952   0.8648952   0.8648952   0.8634375   0.8627135
   0.8634375   0.8627135   0.8634375   0.8627135   0.8634375   0.8627135
 TTTTTTTTTTTTTTTTTTTTTTTTTTTTTT MOQGAD      TELAPSE     1440.57 TCPU      915.90
 TTTTTTTTTTTTTTTTTTTTTTTTTTTTTT SHELLXN     TELAPSE     1450.28 TCPU      925.61
 +++ ENERGIES IN A.U. +++
 ::: EXT EL-POLE                                  -6.2018758201093E+03
 ::: EXT EL-SPHEROPOLE                             5.4301468970838E+01
 ::: BIELET ZONE E-E                               1.1976850537336E+04
 ::: TOTAL E-E                                     5.8292761861976E+03
 ::: TOTAL E-N + N-E                              -2.4899303783025E+04
 ::: TOTAL N-N                                     9.9878113071384E+02
 ::: KINETIC ENERGY                                9.1201606250120E+03
 ::: PSEUDO TOTAL   ENERGY                        -8.9510858411015E+03
 ::: VIRIAL COEFFICIENT                            1.0093560111765E+00
 TTTTTTTTTTTTTTTTTTTTTTTTTTTTTT MONMO3      TELAPSE     1452.32 TCPU      927.65
 NUMERICALLY INTEGRATED DENSITY    732.0019326361
 TTTTTTTTTTTTTTTTTTTTTTTTTTTTTT NUMDFT      TELAPSE     1453.97 TCPU      929.30
 CYC  12 ETOT(AU) -9.581711378839E+03 DETOT  1.28E-08 tst  3.66E-12 PX  5.65E-06

 == SCF ENDED - CONVERGENCE ON ENERGY      E(AU) -9.5817113788387E+03 CYCLES  12


 ENERGY EXPRESSION=HARTREE+FOCK EXCH*0.25000+(PBE        EXCH)*0.75000+PBE        CORR


 TOTAL ENERGY(DFT)(AU)( 12) -9.5817113788387E+03 DE 1.3E-08 tester 3.7E-12
 TTTTTTTTTTTTTTTTTTTTTTTTTTTTTT EDFT        TELAPSE     1453.98 TCPU      929.31

 *******************************************************************************
 *                             FORCE CALCULATION                               *
 *******************************************************************************

 TTTTTTTTTTTTTTTTTTTTTTTTTTTTTT NUMDFG      TELAPSE     1459.71 TCPU      935.04
 INFORMATION **** EXCPOG **** EXCH. BIPO BUFFER LENGTH (WORDS) =    16000000
 WARNING **** EXCPOG **** EXCH. BIPO BUFFER TOO SMALL - TO AVOID I/O SET EXCHSIZE =     6888852
 WARNING **** GENPOG **** COULOMB BIPO BUFFER TOO SMALL - TO AVOID I/O SET BIPOSIZE =     4731000
 INFORMATION **** GENPOG **** BIPO BUFFER LENGTH (WORDS) =     4000000
 TTTTTTTTTTTTTTTTTTTTTTTTTTTTTT SHELXG      TELAPSE     1556.53 TCPU      978.52


 D3 DISPERSION ENERGY (AU)       -2.6210712317756E-01
 TOTAL ENERGY + DISP (AU)        -9.5819734859618E+03

 CARTESIAN FORCES IN HARTREE/BOHR (ANALYTICAL)
   ATOM                     X                   Y                   Z
   1 230             2.511879593214E-14 -4.205316650463E-14 -1.046255096449E-14
   2 230            -5.054984208996E-14  4.815592369312E-15 -2.889355421587E-14
   3 230            -5.155598170603E-15  2.621771937819E-03 -1.046905617752E-15
   4 230             2.403632848313E-14 -1.615374500830E-14 -2.621771937802E-03
   5 230             3.035072193569E-14 -2.621771937859E-03 -1.069977439982E-14
   6 230            -1.868470655975E-14  6.100155103272E-15  2.621771937846E-03
   7   7             9.341224973597E-03  5.800620804124E-03 -3.701739560805E-03
   8   7            -9.341224973649E-03 -5.800620804101E-03 -3.701739560822E-03
   9   7             9.341224973633E-03 -5.800620804131E-03  3.701739560875E-03
  10   7            -9.341224973637E-03  5.800620804125E-03  3.701739560833E-03
  11   7            -7.563314819259E-03  3.495999591263E-03 -4.719844122187E-03
  12   7            -3.330714742289E-03 -3.248635863910E-03 -5.992751947517E-04
  13   7             7.563314819225E-03 -3.495999591241E-03 -4.719844122202E-03
  14   7             3.330714742296E-03 -3.248635863941E-03  5.992751947215E-04
  15   7            -7.563314819264E-03 -3.495999591225E-03  4.719844122195E-03
  16   7             3.330714742306E-03  3.248635863908E-03 -5.992751947721E-04
  17   7             7.563314819242E-03  3.495999591259E-03  4.719844122241E-03
  18   7            -3.330714742311E-03  3.248635863915E-03  5.992751947677E-04
  19   7            -3.330714742320E-03 -5.992751947570E-04 -3.248635863941E-03
  20   7             3.330714742306E-03  5.992751947455E-04 -3.248635863908E-03
  21   7             3.330714742288E-03 -5.992751947641E-04  3.248635863930E-03
  22   7            -3.330714742304E-03  5.992751947481E-04  3.248635863943E-03
  23   7             9.341224973595E-03 -3.701739560865E-03  5.800620804093E-03
  24   7            -7.563314819257E-03 -4.719844122192E-03  3.495999591246E-03
  25   7            -9.341224973651E-03  3.701739560883E-03  5.800620804077E-03
  26   7            -7.563314819280E-03  4.719844122216E-03 -3.495999591256E-03
  27   7            -9.341224973633E-03 -3.701739560851E-03 -5.800620804106E-03
  28   7             7.563314819242E-03  4.719844122253E-03  3.495999591275E-03
  29   7             9.341224973627E-03  3.701739560911E-03 -5.800620804128E-03
  30   7             7.563314819248E-03 -4.719844122194E-03 -3.495999591218E-03
  31  17            -1.988136804782E-03 -2.401212359075E-03 -5.033178729299E-04
  32  17             1.988136804793E-03  2.401212359068E-03 -5.033178728828E-04
  33  17            -1.988136804797E-03  2.401212359075E-03  5.033178728970E-04
  34  17             1.988136804814E-03 -2.401212359082E-03  5.033178728890E-04
  35  17            -1.988136804782E-03 -5.033178729263E-04 -2.401212359082E-03
  36  17            -8.196001839387E-03 -4.443671889254E-03 -4.443671889303E-03
  37  17             1.988136804780E-03  5.033178729112E-04 -2.401212359082E-03
  38  17             8.196001839394E-03 -4.443671889296E-03  4.443671889298E-03
  39  17            -1.988136804778E-03  5.033178729175E-04  2.401212359075E-03
  40  17             8.196001839408E-03  4.443671889283E-03 -4.443671889306E-03
  41  17             1.988136804791E-03 -5.033178729033E-04  2.401212359068E-03
  42  17            -8.196001839408E-03  4.443671889305E-03  4.443671889296E-03
  43   6            -7.082646762858E-03 -3.966515750312E-03  3.070881682726E-03
  44   6             7.082646762919E-03  3.966515750299E-03  3.070881682747E-03
  45   6            -7.082646762906E-03  3.966515750311E-03 -3.070881682757E-03
  46   6             7.082646762929E-03 -3.966515750313E-03 -3.070881682778E-03
  47   6            -7.082646762861E-03  3.070881682723E-03 -3.966515750307E-03
  48   6            -3.513647193004E-03 -1.878175681355E-03 -1.878175681394E-03
  49   6             7.082646762940E-03 -3.070881682759E-03 -3.966515750312E-03
  50   6             3.513647192963E-03 -1.878175681396E-03  1.878175681393E-03
  51   6            -7.082646762886E-03 -3.070881682739E-03  3.966515750325E-03
  52   6             3.513647192954E-03  1.878175681382E-03 -1.878175681397E-03
  53   6             7.082646762914E-03  3.070881682725E-03  3.966515750290E-03
  54   6            -3.513647192971E-03  1.878175681379E-03  1.878175681390E-03
  55   6             5.749149405324E-03  6.677762476173E-04 -5.330397761454E-03
  56   6            -5.749149405318E-03 -6.677762476439E-04 -5.330397761447E-03
  57   6             5.749149405342E-03 -6.677762476333E-04  5.330397761463E-03
  58   6            -5.749149405327E-03  6.677762476563E-04  5.330397761449E-03
  59   6            -2.265952424299E-03  4.236816080547E-03  1.771035377422E-03
  60   6             6.178564254046E-03  4.618602418510E-03  2.009536078625E-03
  61   6             2.265952424310E-03 -4.236816080559E-03  1.771035377411E-03
  62   6            -6.178564254038E-03  4.618602418483E-03 -2.009536078647E-03
  63   6            -2.265952424287E-03 -4.236816080570E-03 -1.771035377411E-03
  64   6            -6.178564254041E-03 -4.618602418497E-03  2.009536078637E-03
  65   6             2.265952424307E-03  4.236816080563E-03 -1.771035377413E-03
  66   6             6.178564254043E-03 -4.618602418519E-03 -2.009536078639E-03
  67   6             6.178564254046E-03  2.009536078622E-03  4.618602418490E-03
  68   6            -6.178564254034E-03 -2.009536078647E-03  4.618602418488E-03
  69   6            -6.178564254045E-03  2.009536078639E-03 -4.618602418500E-03
  70   6             6.178564254050E-03 -2.009536078650E-03 -4.618602418502E-03
  71   6             5.749149405298E-03 -5.330397761475E-03  6.677762476510E-04
  72   6            -2.265952424298E-03  1.771035377446E-03  4.236816080535E-03
  73   6            -5.749149405320E-03  5.330397761449E-03  6.677762476563E-04
  74   6            -2.265952424282E-03 -1.771035377422E-03 -4.236816080562E-03
  75   6            -5.749149405327E-03 -5.330397761456E-03 -6.677762476350E-04
  76   6             2.265952424295E-03 -1.771035377409E-03  4.236816080553E-03
  77   6             5.749149405342E-03  5.330397761471E-03 -6.677762476137E-04
  78   6             2.265952424280E-03  1.771035377404E-03 -4.236816080558E-03
  79   1             5.890434847385E-03  4.223582887215E-03 -1.509021530147E-03
  80   1            -5.890434847387E-03 -4.223582887217E-03 -1.509021530147E-03
  81   1             5.890434847385E-03 -4.223582887218E-03  1.509021530149E-03
  82   1            -5.890434847380E-03  4.223582887212E-03  1.509021530145E-03
  83   1            -1.644710333160E-04  1.088194788013E-04 -5.091683120817E-05
  84   1             3.385913857672E-03  4.114187246829E-04  3.242609625430E-03
  85   1             1.644710333180E-04 -1.088194787904E-04 -5.091683120861E-05
  86   1            -3.385913857675E-03  4.114187246798E-04 -3.242609625431E-03
  87   1            -1.644710333200E-04 -1.088194787986E-04  5.091683120240E-05
  88   1            -3.385913857676E-03 -4.114187246831E-04  3.242609625435E-03
  89   1             1.644710333184E-04  1.088194787953E-04  5.091683120462E-05
  90   1             3.385913857676E-03 -4.114187246824E-04 -3.242609625431E-03
  91   1             3.385913857672E-03  3.242609625431E-03  4.114187246833E-04
  92   1            -3.385913857675E-03 -3.242609625430E-03  4.114187246813E-04
  93   1            -3.385913857673E-03  3.242609625433E-03 -4.114187246833E-04
  94   1             3.385913857670E-03 -3.242609625427E-03 -4.114187246818E-04
  95   1             5.890434847390E-03 -1.509021530144E-03  4.223582887216E-03
  96   1            -1.644710333168E-04 -5.091683120417E-05  1.088194788035E-04
  97   1            -5.890434847382E-03  1.509021530143E-03  4.223582887214E-03
  98   1            -1.644710333204E-04  5.091683120284E-05 -1.088194788008E-04
  99   1            -5.890434847386E-03 -1.509021530149E-03 -4.223582887219E-03
 100   1             1.644710333197E-04  5.091683120639E-05  1.088194787946E-04
 101   1             5.890434847386E-03  1.509021530149E-03 -4.223582887217E-03
 102   1             1.644710333195E-04 -5.091683120328E-05 -1.088194787959E-04

 RESULTANT FORCE     7.556455461355E-15 -1.087671619437E-14 -5.532206637238E-14

 SYMMETRY ALLOWED FORCES (ANALYTICAL) (DIRECTION, FORCE)

    1  5.2435439E-03    2 -1.1826698E-02    3 -4.4604638E-03    4  3.0283692E-02
    5  1.0352312E-02    6 -2.3670209E-02    7 -8.1346305E-03    8 -8.4457805E-04
    9 -1.4787433E-03   10 -1.3158701E-02   11 -1.4964642E-03   12 -6.8538427E-04
   13 -8.7786983E-03   14 -7.9829291E-04   15 -2.0640501E-02   16  1.0103349E-02
   17  3.4936993E-03   18 -2.2098325E-02   19 -2.8025064E-04   20 -8.8048099E-03
   21 -1.7002351E-02   22 -6.4425620E-03   23  1.2833851E-02   24  1.3511065E-02
   25 -3.4187193E-03   26  3.9417273E-03   27  7.3415166E-04   28  6.4421136E-03
   29  2.1594333E-02   30 -5.1861797E-03   31 -1.5602211E-03   32  2.0228035E-02
   33  3.6313470E-04   34 -4.3315609E-04   35 -1.1130311E-04   36  4.3782913E-04
   37  1.0923137E-02   38  7.5946652E-03
 TTTTTTTTTTTTTTTTTTTTTTTTTTTTTT TOTGRA      TELAPSE     1585.57 TCPU     1007.55
 INFORMATION **** opta001 **** GEOMETRY OUTPUT FILE
 CLASSICAL MODEL (SCHLEGEL) USED AS INITIAL HESSIAN MATRIX
 REFERENCE GEOMETRY DEFINED

 MAX GRADIENT      0.030284  THRESHOLD              0.000450 CONVERGED NO
 RMS GRADIENT      0.011505  THRESHOLD              0.000300 CONVERGED NO

 GRADIENT NORM     0.070924  GRADIENT THRESHOLD     0.500000

 PREDICTED ENERGY CHANGE    -0.351E-03

 INITIAL DISPLACEMENTS
  0.001298  0.001014 -0.001775  0.002132  0.001345  0.000168  0.001390 -0.001914
 -0.000458  0.000089  0.001483  0.002934 -0.000528  0.000252 -0.002913  0.001368
  0.000524  0.000913 -0.001120 -0.001173  0.000604 -0.003277  0.003477  0.000571
  0.002085  0.000812 -0.002184  0.000867  0.001429  0.000298 -0.005361  0.004478
  0.000193  0.001848  0.001627 -0.002086  0.001363  0.002141
 TTTTTTTTTTTTTTTTTTTTTTTTTTTTTT OPTI        TELAPSE     1585.80 TCPU     1007.77

 OPTOPTOPTOPTOPTOPTOPTOPTOPTOPTOPTOPTOPTOPTOPTOPTOPTOPTOPTOPTOPTOPTOPTOPTOPTOPT

 - INFORMATION ON SCF MOVED TO SCFOUT.LOG
 GEOMETRY OPTIMIZATION INFORMATION STORED IN OPTINFO.DAT

 OPTOPTOPTOPTOPTOPTOPTOPTOPTOPTOPTOPTOPTOPTOPTOPTOPTOPTOPTOPTOPTOPTOPTOPTOPTOPT
 *******************************************************************************
 COORDINATE OPTIMIZATION - POINT    2
 *******************************************************************************
 LATTICE PARAMETERS (ANGSTROMS AND DEGREES) - BOHR = 0.5291772083 ANGSTROM
 PRIMITIVE CELL - CENTRING CODE 6/1 VOLUME=  2442.405592 - DENSITY  1.085 g/cm^3
         A              B              C           ALPHA      BETA       GAMMA 
    14.69496409    14.69496409    14.69496409   110.285563 109.065590 109.065590
 *******************************************************************************
 ATOMS IN THE ASYMMETRIC UNIT   15 - ATOMS IN THE UNIT CELL:  102
     ATOM                 X/A                 Y/B                 Z/C    
 *******************************************************************************
      1 T 230 ZN   -5.000000000000E-01  2.500000000000E-01 -2.500000000000E-01
      2 F 230 ZN    5.000000000000E-01 -2.500000000000E-01  2.500000000000E-01
      3 T 230 ZN   -2.499798534660E-01  5.000000000000E-01  2.500201465340E-01
      4 F 230 ZN    2.499798534660E-01 -2.500201465340E-01  5.000000000000E-01
      5 F 230 ZN    2.499798534660E-01  5.000000000000E-01 -2.500201465340E-01
      6 F 230 ZN   -2.499798534660E-01  2.500201465340E-01  5.000000000000E-01
      7 T   7 N    -3.779117317268E-01  2.793275521890E-01 -2.855144468103E-01
      8 F   7 N    -4.351580010007E-01 -9.239728491646E-02  2.855144468103E-01
      9 F   7 N     3.779117317268E-01  9.239728491646E-02 -3.427607160842E-01
     10 F   7 N     4.351580010007E-01 -2.793275521890E-01  3.427607160842E-01
     11 T   7 N    -2.855189908267E-01 -3.779200820970E-01  2.793564421589E-01
     12 T   7 N     2.793092237834E-01 -2.855528654302E-01 -3.779316243414E-01
     13 F   7 N     3.427234757441E-01  4.351245670144E-01 -2.793564421589E-01
     14 F   7 N    -9.237875891124E-02  2.855528654302E-01 -4.351379107864E-01
     15 F   7 N     2.855189908267E-01 -4.351245670144E-01 -9.240109127028E-02
     16 F   7 N     9.237875891124E-02 -3.427591518751E-01  3.779316243414E-01
     17 F   7 N    -3.427234757441E-01  3.779200820970E-01  9.240109127028E-02
     18 F   7 N    -2.793092237834E-01  3.427591518751E-01  4.351379107864E-01
     19 F   7 N     2.793092237834E-01 -3.779316243414E-01 -2.855528654302E-01
     20 F   7 N    -9.237875891124E-02 -4.351379107864E-01  2.855528654302E-01
     21 F   7 N     9.237875891124E-02  3.779316243414E-01 -3.427591518751E-01
     22 F   7 N    -2.793092237834E-01  4.351379107864E-01  3.427591518751E-01
     23 F   7 N    -3.779117317268E-01 -2.855144468103E-01  2.793275521890E-01
     24 F   7 N    -2.855189908267E-01  2.793564421589E-01 -3.779200820970E-01
     25 F   7 N     4.351580010007E-01  3.427607160842E-01 -2.793275521890E-01
     26 F   7 N     2.855189908267E-01 -9.240109127028E-02 -4.351245670144E-01
     27 F   7 N    -4.351580010007E-01  2.855144468103E-01 -9.239728491646E-02
     28 F   7 N    -3.427234757441E-01  9.240109127028E-02  3.779200820970E-01
     29 F   7 N     3.779117317268E-01 -3.427607160842E-01  9.239728491646E-02
     30 F   7 N     3.427234757441E-01 -2.793564421589E-01  4.351245670144E-01
     31 T  17 CL    4.934854688632E-01  1.566722954027E-01  4.934494415118E-01
     32 F  17 CL   -3.367771461091E-01  3.602735136858E-05 -4.934494415118E-01
     33 F  17 CL   -4.934854688632E-01 -3.602735136864E-05 -3.368131734605E-01
     34 F  17 CL    3.367771461091E-01 -1.566722954027E-01  3.368131734605E-01
     35 F  17 CL    4.934854688632E-01  4.934494415118E-01  1.566722954027E-01
     36 T  17 CL    1.566045783745E-01  4.934016852836E-01  4.934016852836E-01
     37 F  17 CL    3.367771461091E-01  3.368131734605E-01 -1.566722954027E-01
     38 F  17 CL    0.000000000000E+00 -4.934016852836E-01 -3.367971069091E-01
     39 F  17 CL   -4.934854688632E-01 -3.368131734605E-01 -3.602735136863E-05
     40 F  17 CL    0.000000000000E+00 -3.367971069091E-01 -4.934016852836E-01
     41 F  17 CL   -3.367771461091E-01 -4.934494415118E-01  3.602735136859E-05
     42 F  17 CL   -1.566045783745E-01  3.367971069091E-01  3.367971069091E-01
     43 T   6 C    -3.836932576106E-01  2.430603338361E-01 -3.837058461481E-01
     44 F   6 C    -3.732338200159E-01  1.258853752376E-05  3.837058461481E-01
     45 F   6 C     3.836932576106E-01 -1.258853752381E-05 -3.732464085534E-01
     46 F   6 C     3.732338200159E-01 -2.430603338361E-01  3.732464085534E-01
     47 F   6 C    -3.836932576106E-01 -3.837058461481E-01  2.430603338361E-01
     48 T   6 C     2.430112806617E-01 -3.837423752152E-01 -3.837423752152E-01
     49 F   6 C     3.732338200159E-01  3.732464085534E-01 -2.430603338361E-01
     50 F   6 C     0.000000000000E+00  3.837423752152E-01 -3.732463441230E-01
     51 F   6 C     3.836932576106E-01 -3.732464085534E-01 -1.258853752381E-05
     52 F   6 C     0.000000000000E+00 -3.732463441230E-01  3.837423752152E-01
     53 F   6 C    -3.732338200159E-01  3.837058461481E-01  1.258853752376E-05
     54 F   6 C    -2.430112806617E-01  3.732463441230E-01  3.732463441230E-01
     55 T   6 C    -2.661683930819E-01  3.442456981656E-01 -2.095511319892E-01
     56 F   6 C    -4.462031698451E-01 -5.661726109263E-02  2.095511319892E-01
     57 F   6 C     2.661683930819E-01  5.661726109263E-02 -3.895859087525E-01
     58 F   6 C     4.462031698451E-01 -3.442456981656E-01  3.895859087525E-01
     59 T   6 C    -2.095823443833E-01 -2.661538482221E-01  3.442754035766E-01
     60 T   6 C     3.442499314461E-01 -2.095820291791E-01 -2.661657291277E-01
     61 F   6 C     3.895707482012E-01  4.461422520400E-01 -3.442754035766E-01
     62 F   6 C    -5.658369994862E-02  2.095820291791E-01 -4.461680393748E-01
     63 F   6 C     2.095823443833E-01 -4.461422520400E-01 -5.657150383882E-02
     64 F   6 C     5.658369994862E-02 -3.895843394262E-01  2.661657291277E-01
     65 F   6 C    -3.895707482012E-01  2.661538482221E-01  5.657150383882E-02
     66 F   6 C    -3.442499314461E-01  3.895843394262E-01  4.461680393748E-01
     67 F   6 C     3.442499314461E-01 -2.661657291277E-01 -2.095820291791E-01
     68 F   6 C    -5.658369994862E-02 -4.461680393748E-01  2.095820291791E-01
     69 F   6 C     5.658369994862E-02  2.661657291277E-01 -3.895843394262E-01
     70 F   6 C    -3.442499314461E-01  4.461680393748E-01  3.895843394262E-01
     71 F   6 C    -2.661683930819E-01 -2.095511319892E-01  3.442456981656E-01
     72 F   6 C    -2.095823443833E-01  3.442754035766E-01 -2.661538482221E-01
     73 F   6 C     4.462031698451E-01  3.895859087525E-01 -3.442456981656E-01
     74 F   6 C     2.095823443833E-01 -5.657150383882E-02 -4.461422520400E-01
     75 F   6 C    -4.462031698451E-01  2.095511319892E-01 -5.661726109263E-02
     76 F   6 C    -3.895707482012E-01  5.657150383882E-02  2.661538482221E-01
     77 F   6 C     2.661683930819E-01 -3.895859087525E-01  5.661726109263E-02
     78 F   6 C     3.895707482012E-01 -3.442754035766E-01  4.461422520400E-01
     79 T   1 H    -2.363974157715E-01  3.850786436516E-01 -1.216494007064E-01
     80 F   1 H    -4.932719556420E-01 -1.147480150651E-01  1.216494007064E-01
     81 F   1 H     2.363974157715E-01  1.147480150651E-01 -3.785239405769E-01
     82 F   1 H     4.932719556420E-01 -3.850786436516E-01  3.785239405769E-01
     83 T   1 H    -1.216956777919E-01 -2.363741612045E-01  3.851413369844E-01
     84 T   1 H     3.851120820616E-01 -1.216835422537E-01 -2.363781478664E-01
     85 F   1 H     3.784845018111E-01  4.931629852237E-01 -3.851413369844E-01
     86 F   1 H    -1.146946056127E-01  1.216835422537E-01 -4.932043756847E-01
     87 F   1 H     1.216956777919E-01 -4.931629852237E-01 -1.146784834126E-01
     88 F   1 H     1.146946056127E-01 -3.785097700720E-01  2.363781478664E-01
     89 F   1 H    -3.784845018111E-01  2.363741612045E-01  1.146784834126E-01
     90 F   1 H    -3.851120820616E-01  3.785097700720E-01  4.932043756847E-01
     91 F   1 H     3.851120820616E-01 -2.363781478664E-01 -1.216835422537E-01
     92 F   1 H    -1.146946056127E-01 -4.932043756847E-01  1.216835422537E-01
     93 F   1 H     1.146946056127E-01  2.363781478664E-01 -3.785097700720E-01
     94 F   1 H    -3.851120820616E-01  4.932043756847E-01  3.785097700720E-01
     95 F   1 H    -2.363974157715E-01 -1.216494007064E-01  3.850786436516E-01
     96 F   1 H    -1.216956777919E-01  3.851413369844E-01 -2.363741612045E-01
     97 F   1 H     4.932719556420E-01  3.785239405769E-01 -3.850786436516E-01
     98 F   1 H     1.216956777919E-01 -1.146784834126E-01 -4.931629852237E-01
     99 F   1 H    -4.932719556420E-01  1.216494007064E-01 -1.147480150651E-01
    100 F   1 H    -3.784845018111E-01  1.146784834126E-01  2.363741612045E-01
    101 F   1 H     2.363974157715E-01 -3.785239405769E-01  1.147480150651E-01
    102 F   1 H     3.784845018111E-01 -3.851413369844E-01  4.931629852237E-01

 TRANSFORMATION MATRIX PRIMITIVE-CRYSTALLOGRAPHIC CELL
  0.0000  1.0000  1.0000  1.0000  0.0000  1.0000  1.0000  1.0000  0.0000

 *******************************************************************************
 CRYSTALLOGRAPHIC CELL (VOLUME=       4884.81118429)
         A              B              C           ALPHA      BETA       GAMMA 
    16.79732328    17.05312008    17.05312008    90.000000  90.000000  90.000000

 COORDINATES IN THE CRYSTALLOGRAPHIC CELL
     ATOM                 X/A                 Y/B                 Z/C    
 *******************************************************************************
      1 T 230 ZN    2.500000000000E-01 -5.000000000000E-01  8.287790186986E-17
      2 F 230 ZN    2.500000000000E-01  8.287790317656E-17  5.000000000000E-01
      3 T 230 ZN    1.408912467798E-17  2.500201465340E-01 -5.000000000000E-01
      4 F 230 ZN   -5.000000000000E-01 -4.163335650370E-17  2.499798534660E-01
      5 F 230 ZN   -5.000000000000E-01  2.499798534660E-01 -1.518779990928E-16
      6 F 230 ZN    1.794560866016E-16  5.000000000000E-01  2.500201465340E-01
      7 T   7 N     1.858624185527E-01 -4.713768653630E-01  9.346513363626E-02
      8 F   7 N    -1.858624185527E-01  4.713768653630E-01  9.346513363626E-02
      9 F   7 N     1.858624185527E-01  4.713768653630E-01 -9.346513363626E-02
     10 F   7 N    -1.858624185527E-01 -4.713768653630E-01 -9.346513363626E-02
     11 T   7 N     9.347767544431E-02  1.858787667146E-01 -4.713977575413E-01
     12 T   7 N    -4.713968567775E-01  9.346523243610E-02  1.858439913473E-01
     13 F   7 N    -9.347767544431E-02 -1.858787667146E-01 -4.713977575413E-01
     14 F   7 N     4.713968567775E-01  9.346523243610E-02 -1.858439913473E-01
     15 F   7 N     9.347767544431E-02 -1.858787667146E-01  4.713977575413E-01
     16 F   7 N     4.713968567775E-01 -9.346523243610E-02  1.858439913473E-01
     17 F   7 N    -9.347767544431E-02  1.858787667146E-01  4.713977575413E-01
     18 F   7 N    -4.713968567775E-01 -9.346523243610E-02 -1.858439913473E-01
     19 F   7 N    -4.713968567775E-01  1.858439913473E-01  9.346523243610E-02
     20 F   7 N     4.713968567775E-01 -1.858439913473E-01  9.346523243610E-02
     21 F   7 N     4.713968567775E-01  1.858439913473E-01 -9.346523243610E-02
     22 F   7 N    -4.713968567775E-01 -1.858439913473E-01 -9.346523243610E-02
     23 F   7 N     1.858624185527E-01  9.346513363626E-02 -4.713768653630E-01
     24 F   7 N     9.347767544431E-02 -4.713977575413E-01  1.858787667146E-01
     25 F   7 N    -1.858624185527E-01 -9.346513363626E-02 -4.713768653630E-01
     26 F   7 N     9.347767544431E-02  4.713977575413E-01 -1.858787667146E-01
     27 F   7 N    -1.858624185527E-01  9.346513363626E-02  4.713768653630E-01
     28 F   7 N    -9.347767544431E-02  4.713977575413E-01  1.858787667146E-01
     29 F   7 N     1.858624185527E-01 -9.346513363626E-02  4.713768653630E-01
     30 F   7 N    -9.347767544431E-02 -4.713977575413E-01 -1.858787667146E-01
     31 T  17 CL    7.831813402566E-02  4.151313074862E-01  7.835416137703E-02
     32 F  17 CL   -7.831813402566E-02 -4.151313074862E-01  7.835416137703E-02
     33 F  17 CL    7.831813402566E-02 -4.151313074862E-01 -7.835416137703E-02
     34 F  17 CL   -7.831813402566E-02  4.151313074862E-01 -7.835416137703E-02
     35 F  17 CL    7.831813402566E-02  7.835416137703E-02  4.151313074862E-01
     36 T  17 CL    4.150993960963E-01  7.830228918725E-02  7.830228918725E-02
     37 F  17 CL   -7.831813402566E-02 -7.835416137703E-02  4.151313074862E-01
     38 F  17 CL   -4.150993960963E-01  7.830228918725E-02 -7.830228918725E-02
     39 F  17 CL    7.831813402566E-02 -7.835416137703E-02 -4.151313074862E-01
     40 F  17 CL   -4.150993960963E-01 -7.830228918725E-02  7.830228918725E-02
     41 F  17 CL   -7.831813402566E-02  7.835416137703E-02 -4.151313074862E-01
     42 F  17 CL    4.150993960963E-01 -7.830228918725E-02 -7.830228918725E-02
     43 T   6 C     1.215238726493E-01  4.947702812027E-01  1.215364611868E-01
     44 F   6 C    -1.215238726493E-01 -4.947702812027E-01  1.215364611868E-01
     45 F   6 C     1.215238726493E-01 -4.947702812027E-01 -1.215364611868E-01
     46 F   6 C    -1.215238726493E-01  4.947702812027E-01 -1.215364611868E-01
     47 F   6 C     1.215238726493E-01  1.215364611868E-01  4.947702812027E-01
     48 T   6 C     4.947519844539E-01  1.215056403309E-01  1.215056403309E-01
     49 F   6 C    -1.215238726493E-01 -1.215364611868E-01  4.947702812027E-01
     50 F   6 C    -4.947519844539E-01  1.215056403309E-01 -1.215056403309E-01
     51 F   6 C     1.215238726493E-01 -1.215364611868E-01 -4.947702812027E-01
     52 F   6 C    -4.947519844539E-01 -1.215056403309E-01  1.215056403309E-01
     53 F   6 C    -1.215238726493E-01  1.215364611868E-01 -4.947702812027E-01
     54 F   6 C     4.947519844539E-01 -1.215056403309E-01 -1.215056403309E-01
     55 T   6 C    -2.995685203709E-01  9.001738838164E-02 -3.561857814635E-01
     56 F   6 C     2.995685203709E-01 -9.001738838164E-02 -3.561857814635E-01
     57 F   6 C    -2.995685203709E-01 -9.001738838164E-02  3.561857814635E-01
     58 F   6 C     2.995685203709E-01  9.001738838164E-02  3.561857814635E-01
     59 T   6 C    -3.561480501311E-01 -2.995765462923E-01  8.999420190895E-02
     60 T   6 C     9.000115512355E-02 -3.561668842513E-01 -2.995831843026E-01
     61 F   6 C     3.561480501311E-01  2.995765462923E-01  8.999420190895E-02
     62 F   6 C    -9.000115512355E-02 -3.561668842513E-01  2.995831843026E-01
     63 F   6 C    -3.561480501311E-01  2.995765462923E-01 -8.999420190895E-02
     64 F   6 C    -9.000115512355E-02  3.561668842513E-01 -2.995831843026E-01
     65 F   6 C     3.561480501311E-01 -2.995765462923E-01 -8.999420190895E-02
     66 F   6 C     9.000115512355E-02  3.561668842513E-01  2.995831843026E-01
     67 F   6 C     9.000115512355E-02 -2.995831843026E-01 -3.561668842513E-01
     68 F   6 C    -9.000115512355E-02  2.995831843026E-01 -3.561668842513E-01
     69 F   6 C    -9.000115512355E-02 -2.995831843026E-01  3.561668842513E-01
     70 F   6 C     9.000115512355E-02  2.995831843026E-01  3.561668842513E-01
     71 F   6 C    -2.995685203709E-01 -3.561857814635E-01  9.001738838164E-02
     72 F   6 C    -3.561480501311E-01  8.999420190895E-02 -2.995765462923E-01
     73 F   6 C     2.995685203709E-01  3.561857814635E-01  9.001738838164E-02
     74 F   6 C    -3.561480501311E-01 -8.999420190895E-02  2.995765462923E-01
     75 F   6 C     2.995685203709E-01 -3.561857814635E-01 -9.001738838164E-02
     76 F   6 C     3.561480501311E-01 -8.999420190895E-02 -2.995765462923E-01
     77 F   6 C    -2.995685203709E-01  3.561857814635E-01 -9.001738838164E-02
     78 F   6 C     3.561480501311E-01  8.999420190895E-02  2.995765462923E-01
     79 T   1 H    -2.500866706417E-01  1.284372699353E-01 -3.648346857067E-01
     80 F   1 H     2.500866706417E-01 -1.284372699353E-01 -3.648346857067E-01
     81 F   1 H    -2.500866706417E-01 -1.284372699353E-01  3.648346857067E-01
     82 F   1 H     2.500866706417E-01  1.284372699353E-01  3.648346857067E-01
     83 T   1 H    -3.647685732141E-01 -2.500900898015E-01  1.283944120096E-01
     84 T   1 H     1.284131139092E-01 -3.647912617756E-01 -2.500966561628E-01
     85 F   1 H     3.647685732141E-01  2.500900898015E-01  1.283944120096E-01
     86 F   1 H    -1.284131139092E-01 -3.647912617756E-01  2.500966561628E-01
     87 F   1 H    -3.647685732141E-01  2.500900898015E-01 -1.283944120096E-01
     88 F   1 H    -1.284131139092E-01  3.647912617756E-01 -2.500966561628E-01
     89 F   1 H     3.647685732141E-01 -2.500900898015E-01 -1.283944120096E-01
     90 F   1 H     1.284131139092E-01  3.647912617756E-01  2.500966561628E-01
     91 F   1 H     1.284131139092E-01 -2.500966561628E-01 -3.647912617756E-01
     92 F   1 H    -1.284131139092E-01  2.500966561628E-01 -3.647912617756E-01
     93 F   1 H    -1.284131139092E-01 -2.500966561628E-01  3.647912617756E-01
     94 F   1 H     1.284131139092E-01  2.500966561628E-01  3.647912617756E-01
     95 F   1 H    -2.500866706417E-01 -3.648346857067E-01  1.284372699353E-01
     96 F   1 H    -3.647685732141E-01  1.283944120096E-01 -2.500900898015E-01
     97 F   1 H     2.500866706417E-01  3.648346857067E-01  1.284372699353E-01
     98 F   1 H    -3.647685732141E-01 -1.283944120096E-01  2.500900898015E-01
     99 F   1 H     2.500866706417E-01 -3.648346857067E-01 -1.284372699353E-01
    100 F   1 H     3.647685732141E-01 -1.283944120096E-01 -2.500900898015E-01
    101 F   1 H    -2.500866706417E-01  3.648346857067E-01 -1.284372699353E-01
    102 F   1 H     3.647685732141E-01  1.283944120096E-01  2.500900898015E-01

 T = ATOM BELONGING TO THE ASYMMETRIC UNIT

 TOTAL ENERGY(DFT)(AU)(  8) -9.5819738356367E+03     DE (AU)   -3.497E-04

 SYMMETRY ALLOWED FORCES  (COORDINATE, FORCE)

    1  5.2043175E-03    2 -1.1497789E-02    3 -4.4103364E-03    4  2.9598180E-02
    5  1.0031133E-02    6 -2.2964597E-02    7 -7.7797928E-03    8 -8.1175950E-04
    9 -1.3382177E-03   10 -1.2886377E-02   11 -1.4433975E-03   12 -6.7995231E-04
   13 -8.5411103E-03   14 -7.7559891E-04   15 -2.0021971E-02   16  9.8289769E-03
   17  3.4076522E-03   18 -2.1538810E-02   19 -2.7060359E-04   20 -8.4699570E-03
   21 -1.6533348E-02   22 -6.1912447E-03   23  1.2253965E-02   24  1.3160974E-02
   25 -3.2446781E-03   26  3.7960518E-03   27  7.0447442E-04   28  6.1384972E-03
   29  2.0983402E-02   30 -5.0782476E-03   31 -1.5296955E-03   32  1.9764463E-02
   33  3.7696037E-04   34 -4.2039860E-04   35 -1.2267372E-04   36  4.2046607E-04
   37  1.0675850E-02   38  7.4014775E-03

 GRADIENT NORM     0.068987  GRADIENT THRESHOLD     0.500000

 PREDICTED ENERGY CHANGE    -0.750E-02
 SCSCSCSCSCSCSCSCSCSCSCSCSCSCSCSCSCSCSCSCSCSCSCSCSCSCSCSCSCSCSCSCSCSCSCSCSCSCSC
 DISPLACEMENT SCALED BY  0.8291
 NO CONVERGENCE TESTS PERFORMED
           GRADIENT INFORMATIONS AT   --    PREDICTED POINT WRT CURR.POINT
   I  PREV.GRAD   CURR.GRAD   PRED.POINT  OLD.DISP NEW.DISP
    1   -0.0052     -0.0052     -0.0039      0.0712      0.0590
    2    0.0118      0.0115      0.0005      0.0792      0.0657
    3    0.0045      0.0044      0.0027     -0.1266     -0.1049
    4   -0.0303     -0.0296     -0.0066      0.1311      0.1087
    5   -0.0104     -0.0100      0.0007      0.1024      0.0849
    6    0.0237      0.0230     -0.0007      0.0636      0.0527
    7    0.0081      0.0078     -0.0041      0.0571      0.0474
    8    0.0008      0.0008     -0.0003     -0.1521     -0.1261
    9    0.0015      0.0013     -0.0034      0.0089      0.0074
   10    0.0132      0.0129      0.0038      0.0368      0.0305
   11    0.0015      0.0014     -0.0003      0.2694      0.2234
   12    0.0007      0.0007      0.0005     -0.2873     -0.2382
   13    0.0088      0.0085      0.0006      0.0201      0.0167
   14    0.0008      0.0008      0.0000     -0.0820     -0.0679
   15    0.0206      0.0200     -0.0007     -0.0726     -0.0602
   16   -0.0101     -0.0098     -0.0006      0.1278      0.1060
   17   -0.0035     -0.0034     -0.0005     -0.0764     -0.0634
   18    0.0221      0.0215      0.0028      0.0825      0.0684
   19    0.0003      0.0003     -0.0001     -0.1033     -0.0856
   20    0.0088      0.0085     -0.0028     -0.0062     -0.0051
   21    0.0170      0.0165      0.0008      0.0108      0.0090
   22    0.0064      0.0062     -0.0022     -0.0573     -0.0475
   23   -0.0128     -0.0123      0.0072      0.1813      0.1504
   24   -0.0135     -0.0132     -0.0014      0.1933      0.1603
   25    0.0034      0.0032     -0.0026      0.3274      0.2715
   26   -0.0039     -0.0038      0.0011     -0.2657     -0.2203
   27   -0.0007     -0.0007      0.0003     -0.2849     -0.2362
   28   -0.0064     -0.0061      0.0040      0.0604      0.0501
   29   -0.0216     -0.0210     -0.0005      0.0995      0.0825
   30    0.0052      0.0051      0.0015     -0.0975     -0.0808
   31    0.0016      0.0015      0.0005      0.0615      0.0510
   32   -0.0202     -0.0198     -0.0042      0.2273      0.1885
   33   -0.0004     -0.0004     -0.0008      0.3410      0.2827
   34    0.0004      0.0004     -0.0000      0.5464      0.4530
   35    0.0001      0.0001      0.0005     -0.6031     -0.5000
   36   -0.0004     -0.0004      0.0002     -0.3709     -0.3075
   37   -0.0109     -0.0107     -0.0024      0.0882      0.0731
   38   -0.0076     -0.0074     -0.0009      0.1369      0.1135
 TTTTTTTTTTTTTTTTTTTTTTTTTTTTTT OPTI        TELAPSE     1890.80 TCPU     1214.18
 *******************************************************************************
 COORDINATE OPTIMIZATION - POINT    3
 *******************************************************************************
 LATTICE PARAMETERS (ANGSTROMS AND DEGREES) - BOHR = 0.5291772083 ANGSTROM
 PRIMITIVE CELL - CENTRING CODE 6/1 VOLUME=  2442.405592 - DENSITY  1.085 g/cm^3
         A              B              C           ALPHA      BETA       GAMMA 
    14.69496409    14.69496409    14.69496409   110.285563 109.065590 109.065590
 *******************************************************************************
 ATOMS IN THE ASYMMETRIC UNIT   15 - ATOMS IN THE UNIT CELL:  102
     ATOM                 X/A                 Y/B                 Z/C    
 *******************************************************************************
      1 T 230 ZN   -5.000000000000E-01  2.500000000000E-01 -2.500000000000E-01
      2 F 230 ZN    5.000000000000E-01 -2.500000000000E-01  2.500000000000E-01
      3 T 230 ZN   -2.490639298366E-01  5.000000000000E-01  2.509360701634E-01
      4 F 230 ZN    2.490639298366E-01 -2.509360701634E-01  5.000000000000E-01
      5 F 230 ZN    2.490639298366E-01  5.000000000000E-01 -2.509360701634E-01
      6 F 230 ZN   -2.490639298366E-01  2.509360701634E-01  5.000000000000E-01
      7 T   7 N    -3.767063216992E-01  2.787601202479E-01 -2.838289959694E-01
      8 F   7 N    -4.374108837827E-01 -9.287732572981E-02  2.838289959694E-01
      9 F   7 N     3.767063216992E-01  9.287732572981E-02 -3.445335580529E-01
     10 F   7 N     4.374108837827E-01 -2.787601202479E-01  3.445335580529E-01
     11 T   7 N    -2.838395211886E-01 -3.768431868584E-01  2.800923666786E-01
     12 T   7 N     2.779810363373E-01 -2.852008443403E-01 -3.774414524734E-01
     13 F   7 N     3.430644464630E-01  4.360681121328E-01 -2.800923666786E-01
     14 F   7 N    -9.224060813308E-02  2.852008443403E-01 -4.368181193224E-01
     15 F   7 N     2.838395211886E-01 -4.360681121328E-01 -9.300366566978E-02
     16 F   7 N     9.224060813308E-02 -3.445775111893E-01  3.774414524734E-01
     17 F   7 N    -3.430644464630E-01  3.768431868584E-01  9.300366566978E-02
     18 F   7 N    -2.779810363373E-01  3.445775111893E-01  4.368181193224E-01
     19 F   7 N     2.779810363373E-01 -3.774414524734E-01 -2.852008443403E-01
     20 F   7 N    -9.224060813308E-02 -4.368181193224E-01  2.852008443403E-01
     21 F   7 N     9.224060813308E-02  3.774414524734E-01 -3.445775111893E-01
     22 F   7 N    -2.779810363373E-01  4.368181193224E-01  3.445775111893E-01
     23 F   7 N    -3.767063216992E-01 -2.838289959694E-01  2.787601202479E-01
     24 F   7 N    -2.838395211886E-01  2.800923666786E-01 -3.768431868584E-01
     25 F   7 N     4.374108837827E-01  3.445335580529E-01 -2.787601202479E-01
     26 F   7 N     2.838395211886E-01 -9.300366566978E-02 -4.360681121328E-01
     27 F   7 N    -4.374108837827E-01  2.838289959694E-01 -9.287732572981E-02
     28 F   7 N    -3.430644464630E-01  9.300366566978E-02  3.768431868584E-01
     29 F   7 N     3.767063216992E-01 -3.445335580529E-01  9.287732572981E-02
     30 F   7 N     3.430644464630E-01 -2.800923666786E-01  4.360681121328E-01
     31 T  17 CL    4.953775763510E-01  1.535649470004E-01  4.936720189904E-01
     32 F  17 CL   -3.401070719900E-01  1.705557360612E-03 -4.936720189904E-01
     33 F  17 CL   -4.953775763510E-01 -1.705557360612E-03 -3.418126293506E-01
     34 F  17 CL    3.401070719900E-01 -1.535649470004E-01  3.418126293506E-01
     35 F  17 CL    4.953775763510E-01  4.936720189904E-01  1.535649470004E-01
     36 T  17 CL    1.546244558853E-01  4.922550775403E-01  4.922550775403E-01
     37 F  17 CL    3.401070719900E-01  3.418126293506E-01 -1.535649470004E-01
     38 F  17 CL    0.000000000000E+00 -4.922550775403E-01 -3.376306216550E-01
     39 F  17 CL   -4.953775763510E-01 -3.418126293506E-01 -1.705557360612E-03
     40 F  17 CL    0.000000000000E+00 -3.376306216550E-01 -4.922550775403E-01
     41 F  17 CL   -3.401070719900E-01 -4.936720189904E-01  1.705557360612E-03
     42 F  17 CL   -1.546244558853E-01  3.376306216550E-01  3.376306216550E-01
     43 T   6 C    -3.821041293050E-01  2.427330081588E-01 -3.826508775330E-01
     44 F   6 C    -3.746161143082E-01  5.467482280672E-04  3.826508775330E-01
     45 F   6 C     3.821041293050E-01 -5.467482280672E-04 -3.751628625363E-01
     46 F   6 C     3.746161143082E-01 -2.427330081588E-01  3.751628625363E-01
     47 F   6 C    -3.821041293050E-01 -3.826508775330E-01  2.427330081588E-01
     48 T   6 C     2.414121197860E-01 -3.838290477311E-01 -3.838290477311E-01
     49 F   6 C     3.746161143082E-01  3.751628625363E-01 -2.427330081588E-01
     50 F   6 C     0.000000000000E+00  3.838290477311E-01 -3.747588324829E-01
     51 F   6 C     3.821041293050E-01 -3.751628625363E-01 -5.467482280672E-04
     52 F   6 C     0.000000000000E+00 -3.747588324829E-01  3.838290477311E-01
     53 F   6 C    -3.746161143082E-01  3.826508775330E-01  5.467482280672E-04
     54 F   6 C    -2.414121197860E-01  3.747588324829E-01  3.747588324829E-01
     55 T   6 C    -2.651009208245E-01  3.447874675535E-01 -2.072046762155E-01
     56 F   6 C    -4.480078562310E-01 -5.789624460904E-02  2.072046762155E-01
     57 F   6 C     2.651009208245E-01  5.789624460904E-02 -3.901116116220E-01
     58 F   6 C     4.480078562310E-01 -3.447874675535E-01  3.901116116220E-01
     59 T   6 C    -2.080449857060E-01 -2.642382765636E-01  3.408341964975E-01
     60 T   6 C     3.421216769192E-01 -2.082334336448E-01 -2.648498135908E-01
     61 F   6 C     3.949275269388E-01  4.511208177965E-01 -3.408341964975E-01
     62 F   6 C    -5.661637994600E-02  2.082334336448E-01 -4.496448894360E-01
     63 F   6 C     2.080449857060E-01 -4.511208177965E-01 -5.619329085768E-02
     64 F   6 C     5.661637994600E-02 -3.930285094900E-01  2.648498135908E-01
     65 F   6 C    -3.949275269388E-01  2.642382765636E-01  5.619329085768E-02
     66 F   6 C    -3.421216769192E-01  3.930285094900E-01  4.496448894360E-01
     67 F   6 C     3.421216769192E-01 -2.648498135908E-01 -2.082334336448E-01
     68 F   6 C    -5.661637994600E-02 -4.496448894360E-01  2.082334336448E-01
     69 F   6 C     5.661637994600E-02  2.648498135908E-01 -3.930285094900E-01
     70 F   6 C    -3.421216769192E-01  4.496448894360E-01  3.930285094900E-01
     71 F   6 C    -2.651009208245E-01 -2.072046762155E-01  3.447874675535E-01
     72 F   6 C    -2.080449857060E-01  3.408341964975E-01 -2.642382765636E-01
     73 F   6 C     4.480078562310E-01  3.901116116220E-01 -3.447874675535E-01
     74 F   6 C     2.080449857060E-01 -5.619329085768E-02 -4.511208177965E-01
     75 F   6 C    -4.480078562310E-01  2.072046762155E-01 -5.789624460904E-02
     76 F   6 C    -3.949275269388E-01  5.619329085768E-02  2.642382765636E-01
     77 F   6 C     2.651009208245E-01 -3.901116116220E-01  5.789624460904E-02
     78 F   6 C     3.949275269388E-01 -3.408341964975E-01  4.511208177965E-01
     79 T   1 H    -2.357309748304E-01  3.872592150437E-01 -1.186912646658E-01
     80 F   1 H    -4.940495202905E-01 -1.170397101647E-01  1.186912646658E-01
     81 F   1 H     2.357309748304E-01  1.170397101647E-01 -3.770098101258E-01
     82 F   1 H     4.940495202905E-01 -3.872592150437E-01  3.770098101258E-01
     83 T   1 H    -1.199639418701E-01 -2.342217483483E-01  3.773281159443E-01
     84 T   1 H     3.824244793803E-01 -1.197728286631E-01 -2.345688517900E-01
     85 F   1 H     3.884501357075E-01 -4.972920578143E-01 -3.773281159443E-01
     86 F   1 H    -1.147960231269E-01  1.197728286631E-01 -4.978026919566E-01
     87 F   1 H     1.199639418701E-01  4.972920578143E-01 -1.142578064782E-01
     88 F   1 H     1.147960231269E-01 -3.830066688298E-01  2.345688517900E-01
     89 F   1 H    -3.884501357075E-01  2.342217483483E-01  1.142578064782E-01
     90 F   1 H    -3.824244793803E-01  3.830066688298E-01  4.978026919566E-01
     91 F   1 H     3.824244793803E-01 -2.345688517900E-01 -1.197728286631E-01
     92 F   1 H    -1.147960231269E-01 -4.978026919566E-01  1.197728286631E-01
     93 F   1 H     1.147960231269E-01  2.345688517900E-01 -3.830066688298E-01
     94 F   1 H    -3.824244793803E-01  4.978026919566E-01  3.830066688298E-01
     95 F   1 H    -2.357309748304E-01 -1.186912646658E-01  3.872592150437E-01
     96 F   1 H    -1.199639418701E-01  3.773281159443E-01 -2.342217483483E-01
     97 F   1 H     4.940495202905E-01  3.770098101258E-01 -3.872592150437E-01
     98 F   1 H     1.199639418701E-01 -1.142578064782E-01  4.972920578143E-01
     99 F   1 H    -4.940495202905E-01  1.186912646658E-01 -1.170397101647E-01
    100 F   1 H    -3.884501357075E-01  1.142578064782E-01  2.342217483483E-01
    101 F   1 H     2.357309748304E-01 -3.770098101258E-01  1.170397101647E-01
    102 F   1 H     3.884501357075E-01 -3.773281159443E-01 -4.972920578143E-01

 TRANSFORMATION MATRIX PRIMITIVE-CRYSTALLOGRAPHIC CELL
  0.0000  1.0000  1.0000  1.0000  0.0000  1.0000  1.0000  1.0000  0.0000

 *******************************************************************************
 CRYSTALLOGRAPHIC CELL (VOLUME=       4884.81118429)
         A              B              C           ALPHA      BETA       GAMMA 
    16.79732328    17.05312008    17.05312008    90.000000  90.000000  90.000000

 COORDINATES IN THE CRYSTALLOGRAPHIC CELL
     ATOM                 X/A                 Y/B                 Z/C    
 *******************************************************************************
      1 T 230 ZN    2.500000000000E-01 -5.000000000000E-01  8.287836519670E-17
      2 F 230 ZN    2.500000000000E-01  8.287813899275E-17  5.000000000000E-01
      3 T 230 ZN    1.408912467798E-17  2.509360701634E-01 -5.000000000000E-01
      4 F 230 ZN   -5.000000000000E-01 -4.163312068752E-17  2.490639298366E-01
      5 F 230 ZN   -5.000000000000E-01  2.490639298366E-01 -1.518775357659E-16
      6 F 230 ZN    1.794560866016E-16  5.000000000000E-01  2.509360701634E-01
      7 T   7 N     1.858187229889E-01 -4.696477189582E-01  9.294139725907E-02
      8 F   7 N    -1.858187229889E-01  4.696477189582E-01  9.294139725907E-02
      9 F   7 N     1.858187229889E-01  4.696477189582E-01 -9.294139725907E-02
     10 F   7 N    -1.858187229889E-01 -4.696477189582E-01 -9.294139725907E-02
     11 T   7 N     9.354435050439E-02  1.865480161742E-01 -4.703875373628E-01
     12 T   7 N    -4.703116665755E-01  9.287021410211E-02  1.851108222352E-01
     13 F   7 N    -9.354435050439E-02 -1.865480161742E-01 -4.703875373628E-01
     14 F   7 N     4.703116665755E-01  9.287021410211E-02 -1.851108222352E-01
     15 F   7 N     9.354435050439E-02 -1.865480161742E-01  4.703875373628E-01
     16 F   7 N     4.703116665755E-01 -9.287021410211E-02  1.851108222352E-01
     17 F   7 N    -9.354435050439E-02  1.865480161742E-01  4.703875373628E-01
     18 F   7 N    -4.703116665755E-01 -9.287021410211E-02 -1.851108222352E-01
     19 F   7 N    -4.703116665755E-01  1.851108222352E-01  9.287021410211E-02
     20 F   7 N     4.703116665755E-01 -1.851108222352E-01  9.287021410211E-02
     21 F   7 N     4.703116665755E-01  1.851108222352E-01 -9.287021410211E-02
     22 F   7 N    -4.703116665755E-01 -1.851108222352E-01 -9.287021410211E-02
     23 F   7 N     1.858187229889E-01  9.294139725907E-02 -4.696477189582E-01
     24 F   7 N     9.354435050439E-02 -4.703875373628E-01  1.865480161742E-01
     25 F   7 N    -1.858187229889E-01 -9.294139725907E-02 -4.696477189582E-01
     26 F   7 N     9.354435050439E-02  4.703875373628E-01 -1.865480161742E-01
     27 F   7 N    -1.858187229889E-01  9.294139725907E-02  4.696477189582E-01
     28 F   7 N    -9.354435050439E-02  4.703875373628E-01  1.865480161742E-01
     29 F   7 N     1.858187229889E-01 -9.294139725907E-02  4.696477189582E-01
     30 F   7 N    -9.354435050439E-02 -4.703875373628E-01 -1.865480161742E-01
     31 T  17 CL    7.592969481991E-02  4.177423241705E-01  7.763525218052E-02
     32 F  17 CL   -7.592969481991E-02 -4.177423241705E-01  7.763525218052E-02
     33 F  17 CL    7.592969481991E-02 -4.177423241705E-01 -7.763525218052E-02
     34 F  17 CL   -7.592969481991E-02  4.177423241705E-01 -7.763525218052E-02
     35 F  17 CL    7.592969481991E-02  7.763525218052E-02  4.177423241705E-01
     36 T  17 CL    4.149428495977E-01  7.731222794266E-02  7.731222794266E-02
     37 F  17 CL   -7.592969481991E-02 -7.763525218052E-02  4.177423241705E-01
     38 F  17 CL   -4.149428495977E-01  7.731222794266E-02 -7.731222794266E-02
     39 F  17 CL    7.592969481991E-02 -7.763525218052E-02 -4.177423241705E-01
     40 F  17 CL   -4.149428495977E-01 -7.731222794266E-02  7.731222794266E-02
     41 F  17 CL   -7.592969481991E-02  7.763525218052E-02 -4.177423241705E-01
     42 F  17 CL    4.149428495977E-01 -7.731222794266E-02 -7.731222794266E-02
     43 T   6 C     1.210931299654E-01  4.962559925016E-01  1.216398781934E-01
     44 F   6 C    -1.210931299654E-01 -4.962559925016E-01  1.216398781934E-01
     45 F   6 C     1.210931299654E-01 -4.962559925016E-01 -1.216398781934E-01
     46 F   6 C    -1.210931299654E-01  4.962559925016E-01 -1.216398781934E-01
     47 F   6 C     1.210931299654E-01  1.216398781934E-01  4.962559925016E-01
     48 T   6 C     4.954648923759E-01  1.207060598930E-01  1.207060598930E-01
     49 F   6 C    -1.210931299654E-01 -1.216398781934E-01  4.962559925016E-01
     50 F   6 C    -4.954648923759E-01  1.207060598930E-01 -1.207060598930E-01
     51 F   6 C     1.210931299654E-01 -1.216398781934E-01 -4.962559925016E-01
     52 F   6 C    -4.954648923759E-01 -1.207060598930E-01  1.207060598930E-01
     53 F   6 C    -1.210931299654E-01  1.216398781934E-01 -4.962559925016E-01
     54 F   6 C     4.954648923759E-01 -1.207060598930E-01 -1.207060598930E-01
     55 T   6 C    -2.986581439187E-01  9.145346770323E-02 -3.565543885278E-01
     56 F   6 C     2.986581439187E-01 -9.145346770323E-02 -3.565543885278E-01
     57 F   6 C    -2.986581439187E-01 -9.145346770323E-02  3.565543885278E-01
     58 F   6 C     2.986581439187E-01  9.145346770323E-02  3.565543885278E-01
     59 T   6 C    -3.576795471801E-01 -3.014862563224E-01  9.344127061642E-02
     60 T   6 C     9.239753792261E-02 -3.572473515134E-01 -3.006309715674E-01
     61 F   6 C     3.576795471801E-01  3.014862563224E-01  9.344127061642E-02
     62 F   6 C    -9.239753792261E-02 -3.572473515134E-01  3.006309715674E-01
     63 F   6 C    -3.576795471801E-01  3.014862563224E-01 -9.344127061642E-02
     64 F   6 C    -9.239753792261E-02  3.572473515134E-01 -3.006309715674E-01
     65 F   6 C     3.576795471801E-01 -3.014862563224E-01 -9.344127061642E-02
     66 F   6 C     9.239753792261E-02  3.572473515134E-01  3.006309715674E-01
     67 F   6 C     9.239753792261E-02 -3.006309715674E-01 -3.572473515134E-01
     68 F   6 C    -9.239753792261E-02  3.006309715674E-01 -3.572473515134E-01
     69 F   6 C    -9.239753792261E-02 -3.006309715674E-01  3.572473515134E-01
     70 F   6 C     9.239753792261E-02  3.006309715674E-01  3.572473515134E-01
     71 F   6 C    -2.986581439187E-01 -3.565543885278E-01  9.145346770323E-02
     72 F   6 C    -3.576795471801E-01  9.344127061642E-02 -3.014862563224E-01
     73 F   6 C     2.986581439187E-01  3.565543885278E-01  9.145346770323E-02
     74 F   6 C    -3.576795471801E-01 -9.344127061642E-02  3.014862563224E-01
     75 F   6 C     2.986581439187E-01 -3.565543885278E-01 -9.145346770323E-02
     76 F   6 C     3.576795471801E-01 -9.344127061642E-02 -3.014862563224E-01
     77 F   6 C    -2.986581439187E-01  3.565543885278E-01 -9.145346770323E-02
     78 F   6 C     3.576795471801E-01  9.344127061642E-02  3.014862563224E-01
     79 T   1 H    -2.478505373958E-01  1.291592727300E-01 -3.648902475605E-01
     80 F   1 H     2.478505373958E-01 -1.291592727300E-01 -3.648902475605E-01
     81 F   1 H    -2.478505373958E-01 -1.291592727300E-01  3.648902475605E-01
     82 F   1 H     2.478505373958E-01  1.291592727300E-01  3.648902475605E-01
     83 T   1 H    -3.684648452670E-01 -2.542070387888E-01  1.342430969187E-01
     84 T   1 H     1.316169200833E-01 -3.661857718733E-01 -2.513897487464E-01
     85 F   1 H     3.684648452670E-01  2.542070387888E-01  1.342430969187E-01
     86 F   1 H    -1.316169200833E-01 -3.661857718733E-01  2.513897487464E-01
     87 F   1 H    -3.684648452670E-01  2.542070387888E-01 -1.342430969187E-01
     88 F   1 H    -1.316169200833E-01  3.661857718733E-01 -2.513897487464E-01
     89 F   1 H     3.684648452670E-01 -2.542070387888E-01 -1.342430969187E-01
     90 F   1 H     1.316169200833E-01  3.661857718733E-01  2.513897487464E-01
     91 F   1 H     1.316169200833E-01 -2.513897487464E-01 -3.661857718733E-01
     92 F   1 H    -1.316169200833E-01  2.513897487464E-01 -3.661857718733E-01
     93 F   1 H    -1.316169200833E-01 -2.513897487464E-01  3.661857718733E-01
     94 F   1 H     1.316169200833E-01  2.513897487464E-01  3.661857718733E-01
     95 F   1 H    -2.478505373958E-01 -3.648902475605E-01  1.291592727300E-01
     96 F   1 H    -3.684648452670E-01  1.342430969187E-01 -2.542070387888E-01
     97 F   1 H     2.478505373958E-01  3.648902475605E-01  1.291592727300E-01
     98 F   1 H    -3.684648452670E-01 -1.342430969187E-01  2.542070387888E-01
     99 F   1 H     2.478505373958E-01 -3.648902475605E-01 -1.291592727300E-01
    100 F   1 H     3.684648452670E-01 -1.342430969187E-01 -2.542070387888E-01
    101 F   1 H    -2.478505373958E-01  3.648902475605E-01 -1.291592727300E-01
    102 F   1 H     3.684648452670E-01  1.342430969187E-01  2.542070387888E-01

 T = ATOM BELONGING TO THE ASYMMETRIC UNIT

 TOTAL ENERGY(DFT)(AU)( 13) -9.5819712028483E+03     DE (AU)    2.633E-03

 SYMMETRY ALLOWED FORCES  (COORDINATE, FORCE)

    1  1.5751883E-03    2 -4.3786100E-03    3  1.1994007E-02    4  2.8237533E-03
    5  1.0717131E-02    6  1.7035766E-02    7 -2.0973899E-02    8 -4.1677105E-03
    9  2.6110223E-03   10  6.1531770E-05   11 -1.9384389E-03   12  5.6608649E-03
   13  7.3712728E-04   14  1.5233723E-03   15 -7.1817307E-04   16 -1.6595333E-03
   17  5.9415039E-03   18 -3.1350575E-03   19  3.3197061E-03   20 -9.9200055E-04
   21  9.9078960E-03   22 -2.0162526E-02   23 -1.6709118E-03   24 -9.4185905E-03
   25 -1.1586549E-02   26  2.2325247E-02   27  1.5810890E-03   28 -1.7737738E-03
   29  2.3101496E-03   30  1.1254253E-03   31 -4.1949751E-03   32  5.6834595E-04
   33 -5.6321727E-03   34 -4.6025018E-03   35  4.2963104E-03   36  2.2595943E-04
   37  2.7583716E-04   38  1.8072039E-04

 GRADIENT NORM     0.049722  GRADIENT THRESHOLD     0.500000

 PREDICTED ENERGY CHANGE    -0.250E-01
 SCSCSCSCSCSCSCSCSCSCSCSCSCSCSCSCSCSCSCSCSCSCSCSCSCSCSCSCSCSCSCSCSCSCSCSCSCSCSC
 DISPLACEMENT SCALED BY  0.3059
 NO CONVERGENCE TESTS PERFORMED
           GRADIENT INFORMATIONS AT   --    PREDICTED POINT WRT CURR.POINT
   I  PREV.GRAD   CURR.GRAD   PRED.POINT  OLD.DISP NEW.DISP
    1   -0.0052     -0.0016     -0.0037      0.1615      0.0494
    2    0.0115      0.0044      0.0086      0.1692      0.0518
    3    0.0044     -0.0120     -0.0024     -0.2787     -0.0853
    4   -0.0296     -0.0028     -0.0185      0.2801      0.0857
    5   -0.0100     -0.0107     -0.0103      0.1596      0.0488
    6    0.0230     -0.0170      0.0064      0.0667      0.0204
    7    0.0078      0.0210      0.0132      0.2427      0.0742
    8    0.0008      0.0042      0.0022     -0.2388     -0.0731
    9    0.0013     -0.0026     -0.0003      0.0056      0.0017
   10    0.0129     -0.0001      0.0075      0.0499      0.0153
   11    0.0014      0.0019      0.0016     -0.0573     -0.0175
   12    0.0007     -0.0057     -0.0019      1.0387      0.3178
   13    0.0085     -0.0007      0.0047      0.0042      0.0013
   14    0.0008     -0.0015     -0.0002      0.2622      0.0802
   15    0.0200      0.0007      0.0120     -0.1746     -0.0534
   16   -0.0098      0.0017     -0.0051      0.0947      0.0290
   17   -0.0034     -0.0059     -0.0045      0.2944      0.0901
   18    0.0215      0.0031      0.0139      0.1672      0.0511
   19    0.0003     -0.0033     -0.0012     -0.0478     -0.0146
   20    0.0085      0.0010      0.0054     -0.0314     -0.0096
   21    0.0165     -0.0099      0.0056      0.2529      0.0774
   22    0.0062      0.0202      0.0120     -0.7382     -0.2258
   23   -0.0123      0.0017     -0.0065      0.3854      0.1179
   24   -0.0132      0.0094     -0.0038     -0.0767     -0.0235
   25    0.0032      0.0116      0.0067      0.0276      0.0084
   26   -0.0038     -0.0223     -0.0114      0.5432      0.1662
   27   -0.0007     -0.0016     -0.0011     -0.3012     -0.0921
   28   -0.0061      0.0018     -0.0029      0.1020      0.0312
   29   -0.0210     -0.0023     -0.0133      0.1715      0.0525
   30    0.0051     -0.0011      0.0025      0.4449      0.1361
   31    0.0015      0.0042      0.0026     -1.6343     -0.5000
   32   -0.0198     -0.0006     -0.0118      0.5074      0.1552
   33   -0.0004      0.0056      0.0021     -0.3883     -0.1188
   34    0.0004      0.0046      0.0021     -0.3704     -0.1133
   35    0.0001     -0.0043     -0.0017      1.2496      0.3823
   36   -0.0004     -0.0002     -0.0003     -0.3234     -0.0989
   37   -0.0107     -0.0003     -0.0064      0.1592      0.0487
   38   -0.0074     -0.0002     -0.0044      0.2453      0.0750
 TTTTTTTTTTTTTTTTTTTTTTTTTTTTTT OPTI        TELAPSE     2307.88 TCPU     1532.65
 *******************************************************************************
 COORDINATE OPTIMIZATION - POINT    4
 *******************************************************************************
 LATTICE PARAMETERS (ANGSTROMS AND DEGREES) - BOHR = 0.5291772083 ANGSTROM
 PRIMITIVE CELL - CENTRING CODE 6/1 VOLUME=  2442.405592 - DENSITY  1.085 g/cm^3
         A              B              C           ALPHA      BETA       GAMMA 
    14.69496409    14.69496409    14.69496409   110.285563 109.065590 109.065590
 *******************************************************************************
 ATOMS IN THE ASYMMETRIC UNIT   15 - ATOMS IN THE UNIT CELL:  102
     ATOM                 X/A                 Y/B                 Z/C    
 *******************************************************************************
      1 T 230 ZN   -5.000000000000E-01  2.500000000000E-01 -2.500000000000E-01
      2 F 230 ZN    5.000000000000E-01 -2.500000000000E-01  2.500000000000E-01
      3 T 230 ZN   -2.482971250556E-01  5.000000000000E-01  2.517028749444E-01
      4 F 230 ZN    2.482971250556E-01 -2.517028749444E-01  5.000000000000E-01
      5 F 230 ZN    2.482971250556E-01  5.000000000000E-01 -2.517028749444E-01
      6 F 230 ZN   -2.482971250556E-01  2.517028749444E-01  5.000000000000E-01
      7 T   7 N    -3.757678339944E-01  2.782784579579E-01 -2.825001074227E-01
      8 F   7 N    -4.392214346194E-01 -9.326772657168E-02  2.825001074227E-01
      9 F   7 N     3.757678339944E-01  9.326772657168E-02 -3.459537080477E-01
     10 F   7 N     4.392214346194E-01 -2.782784579579E-01  3.459537080477E-01
     11 T   7 N    -2.825537492439E-01 -3.759875901669E-01  2.812498288519E-01
     12 T   7 N     2.771816655906E-01 -2.850501790655E-01 -3.771954017702E-01
     13 F   7 N     3.427625809811E-01  4.361964219042E-01 -2.812498288519E-01
     14 F   7 N    -9.214522270469E-02  2.850501790655E-01 -4.377681553439E-01
     15 F   7 N     2.825537492439E-01 -4.361964219042E-01 -9.343384092303E-02
     16 F   7 N     9.214522270469E-02 -3.456229326392E-01  3.771954017702E-01
     17 F   7 N    -3.427625809811E-01  3.759875901669E-01  9.343384092303E-02
     18 F   7 N    -2.771816655906E-01  3.456229326392E-01  4.377681553439E-01
     19 F   7 N     2.771816655906E-01 -3.771954017702E-01 -2.850501790655E-01
     20 F   7 N    -9.214522270469E-02 -4.377681553439E-01  2.850501790655E-01
     21 F   7 N     9.214522270469E-02  3.771954017702E-01 -3.456229326392E-01
     22 F   7 N    -2.771816655906E-01  4.377681553439E-01  3.456229326392E-01
     23 F   7 N    -3.757678339944E-01 -2.825001074227E-01  2.782784579579E-01
     24 F   7 N    -2.825537492439E-01  2.812498288519E-01 -3.759875901669E-01
     25 F   7 N     4.392214346194E-01  3.459537080477E-01 -2.782784579579E-01
     26 F   7 N     2.825537492439E-01 -9.343384092303E-02 -4.361964219042E-01
     27 F   7 N    -4.392214346194E-01  2.825001074227E-01 -9.326772657168E-02
     28 F   7 N    -3.427625809811E-01  9.343384092303E-02  3.759875901669E-01
     29 F   7 N     3.757678339944E-01 -3.459537080477E-01  9.326772657168E-02
     30 F   7 N     3.427625809811E-01 -2.812498288519E-01  4.361964219042E-01
     31 T  17 CL    4.965888627295E-01  1.578684779353E-01  4.937156819783E-01
     32 F  17 CL   -3.358472040430E-01  2.873180751231E-03 -4.937156819783E-01
     33 F  17 CL   -4.965888627295E-01 -2.873180751231E-03 -3.387203847942E-01
     34 F  17 CL    3.358472040430E-01 -1.578684779353E-01  3.387203847942E-01
     35 F  17 CL    4.965888627295E-01  4.937156819783E-01  1.578684779353E-01
     36 T  17 CL    1.553847111356E-01  4.912187076899E-01  4.912187076899E-01
     37 F  17 CL    3.358472040430E-01  3.387203847942E-01 -1.578684779353E-01
     38 F  17 CL    0.000000000000E+00 -4.912187076899E-01 -3.358339965543E-01
     39 F  17 CL   -4.965888627295E-01 -3.387203847942E-01 -2.873180751231E-03
     40 F  17 CL    0.000000000000E+00 -3.358339965543E-01 -4.912187076899E-01
     41 F  17 CL   -3.358472040430E-01 -4.937156819783E-01  2.873180751231E-03
     42 F  17 CL   -1.553847111356E-01  3.358339965543E-01  3.358339965543E-01
     43 T   6 C    -3.809371382619E-01  2.443493196862E-01 -3.818480045141E-01
     44 F   6 C    -3.738026757997E-01  9.108662521749E-04  3.818480045141E-01
     45 F   6 C     3.809371382619E-01 -9.108662521749E-04 -3.747135420519E-01
     46 F   6 C     3.738026757997E-01 -2.443493196862E-01  3.747135420519E-01
     47 F   6 C    -3.809371382619E-01 -3.818480045141E-01  2.443493196862E-01
     48 T   6 C     2.410283803880E-01 -3.840115829743E-01 -3.840115829743E-01
     49 F   6 C     3.738026757997E-01  3.747135420519E-01 -2.443493196862E-01
     50 F   6 C     0.000000000000E+00  3.840115829743E-01 -3.749600366377E-01
     51 F   6 C     3.809371382619E-01 -3.747135420519E-01 -9.108662521749E-04
     52 F   6 C     0.000000000000E+00 -3.749600366377E-01  3.840115829743E-01
     53 F   6 C    -3.738026757997E-01  3.818480045141E-01  9.108662521749E-04
     54 F   6 C    -2.410283803880E-01  3.749600366377E-01  3.749600366377E-01
     55 T   6 C    -2.642174734334E-01  3.426586556148E-01 -2.053844430073E-01
     56 F   6 C    -4.519569013779E-01 -5.883303042616E-02  2.053844430073E-01
     57 F   6 C     2.642174734334E-01  5.883303042616E-02 -3.931238709518E-01
     58 F   6 C     4.519569013779E-01 -3.426586556148E-01  3.931238709518E-01
     59 T   6 C    -2.070149904930E-01 -2.628130939211E-01  3.434352267439E-01
     60 T   6 C     3.415012436587E-01 -2.073900046695E-01 -2.640184888673E-01
     61 F   6 C     3.937516793350E-01  4.495497827631E-01 -3.434352267439E-01
     62 F   6 C    -5.662848419783E-02  2.073900046695E-01 -4.511087516718E-01
     63 F   6 C     2.070149904930E-01 -4.495497827631E-01 -5.579810342816E-02
     64 F   6 C     5.662848419783E-02 -3.944802674740E-01  2.640184888673E-01
     65 F   6 C    -3.937516793350E-01  2.628130939211E-01  5.579810342816E-02
     66 F   6 C    -3.415012436587E-01  3.944802674740E-01  4.511087516718E-01
     67 F   6 C     3.415012436587E-01 -2.640184888673E-01 -2.073900046695E-01
     68 F   6 C    -5.662848419783E-02 -4.511087516718E-01  2.073900046695E-01
     69 F   6 C     5.662848419783E-02  2.640184888673E-01 -3.944802674740E-01
     70 F   6 C    -3.415012436587E-01  4.511087516718E-01  3.944802674740E-01
     71 F   6 C    -2.642174734334E-01 -2.053844430073E-01  3.426586556148E-01
     72 F   6 C    -2.070149904930E-01  3.434352267439E-01 -2.628130939211E-01
     73 F   6 C     4.519569013779E-01  3.931238709518E-01 -3.426586556148E-01
     74 F   6 C     2.070149904930E-01 -5.579810342816E-02 -4.495497827631E-01
     75 F   6 C    -4.519569013779E-01  2.053844430073E-01 -5.883303042616E-02
     76 F   6 C    -3.937516793350E-01  5.579810342816E-02  2.628130939211E-01
     77 F   6 C     2.642174734334E-01 -3.931238709518E-01  5.883303042616E-02
     78 F   6 C     3.937516793350E-01 -3.434352267439E-01  4.495497827631E-01
     79 T   1 H    -2.350420624516E-01  3.817160666840E-01 -1.163118030445E-01
     80 F   1 H     4.980278697285E-01 -1.187302594071E-01  1.163118030445E-01
     81 F   1 H     2.350420624516E-01  1.187302594071E-01 -3.832418708644E-01
     82 F   1 H    -4.980278697285E-01 -3.817160666840E-01  3.832418708644E-01
     83 T   1 H    -1.190108228025E-01 -2.327298096536E-01  3.833087297561E-01
     84 T   1 H     3.819714611939E-01 -1.185147051118E-01 -2.333828935459E-01
     85 F   1 H     3.839614605903E-01  4.976804474413E-01 -3.833087297561E-01
     86 F   1 H    -1.148681884341E-01  1.185147051118E-01 -4.995138336943E-01
     87 F   1 H     1.190108228025E-01 -4.976804474413E-01 -1.137189868511E-01
     88 F   1 H     1.148681884341E-01 -3.846456452602E-01  2.333828935459E-01
     89 F   1 H    -3.839614605903E-01  2.327298096536E-01  1.137189868511E-01
     90 F   1 H    -3.819714611939E-01  3.846456452602E-01  4.995138336943E-01
     91 F   1 H     3.819714611939E-01 -2.333828935459E-01 -1.185147051118E-01
     92 F   1 H    -1.148681884341E-01 -4.995138336943E-01  1.185147051118E-01
     93 F   1 H     1.148681884341E-01  2.333828935459E-01 -3.846456452602E-01
     94 F   1 H    -3.819714611939E-01  4.995138336943E-01  3.846456452602E-01
     95 F   1 H    -2.350420624516E-01 -1.163118030445E-01  3.817160666840E-01
     96 F   1 H    -1.190108228025E-01  3.833087297561E-01 -2.327298096536E-01
     97 F   1 H    -4.980278697285E-01  3.832418708644E-01 -3.817160666840E-01
     98 F   1 H     1.190108228025E-01 -1.137189868511E-01 -4.976804474413E-01
     99 F   1 H     4.980278697285E-01  1.163118030445E-01 -1.187302594071E-01
    100 F   1 H    -3.839614605903E-01  1.137189868511E-01  2.327298096536E-01
    101 F   1 H     2.350420624516E-01 -3.832418708644E-01  1.187302594071E-01
    102 F   1 H     3.839614605903E-01 -3.833087297561E-01  4.976804474413E-01

 TRANSFORMATION MATRIX PRIMITIVE-CRYSTALLOGRAPHIC CELL
  0.0000  1.0000  1.0000  1.0000  0.0000  1.0000  1.0000  1.0000  0.0000

 *******************************************************************************
 CRYSTALLOGRAPHIC CELL (VOLUME=       4884.81118429)
         A              B              C           ALPHA      BETA       GAMMA 
    16.79732328    17.05312008    17.05312008    90.000000  90.000000  90.000000

 COORDINATES IN THE CRYSTALLOGRAPHIC CELL
     ATOM                 X/A                 Y/B                 Z/C    
 *******************************************************************************
      1 T 230 ZN    2.500000000000E-01 -5.000000000000E-01  8.287873130453E-17
      2 F 230 ZN    2.500000000000E-01  8.287850863896E-17  5.000000000000E-01
      3 T 230 ZN    1.408912467798E-17  2.517028749444E-01 -5.000000000000E-01
      4 F 230 ZN   -5.000000000000E-01 -4.163275104131E-17  2.482971250556E-01
      5 F 230 ZN   -5.000000000000E-01  2.482971250556E-01 -1.518771696581E-16
      6 F 230 ZN    1.794560866016E-16  5.000000000000E-01  2.517028749444E-01
      7 T   7 N     1.857730922648E-01 -4.682731996875E-01  9.250536569309E-02
      8 F   7 N    -1.857730922648E-01  4.682731996875E-01  9.250536569309E-02
      9 F   7 N     1.857730922648E-01  4.682731996875E-01 -9.250536569309E-02
     10 F   7 N    -1.857730922648E-01 -4.682731996875E-01 -9.250536569309E-02
     11 T   7 N     9.390799396445E-02  1.873418348875E-01 -4.698955841314E-01
     12 T   7 N    -4.697136232131E-01  9.251822144297E-02  1.846634441477E-01
     13 F   7 N    -9.390799396445E-02 -1.873418348875E-01 -4.698955841314E-01
     14 F   7 N     4.697136232131E-01  9.251822144297E-02 -1.846634441477E-01
     15 F   7 N     9.390799396445E-02 -1.873418348875E-01  4.698955841314E-01
     16 F   7 N     4.697136232131E-01 -9.251822144297E-02  1.846634441477E-01
     17 F   7 N    -9.390799396445E-02  1.873418348875E-01  4.698955841314E-01
     18 F   7 N    -4.697136232131E-01 -9.251822144297E-02 -1.846634441477E-01
     19 F   7 N    -4.697136232131E-01  1.846634441477E-01  9.251822144297E-02
     20 F   7 N     4.697136232131E-01 -1.846634441477E-01  9.251822144297E-02
     21 F   7 N     4.697136232131E-01  1.846634441477E-01 -9.251822144297E-02
     22 F   7 N    -4.697136232131E-01 -1.846634441477E-01 -9.251822144297E-02
     23 F   7 N     1.857730922648E-01  9.250536569309E-02 -4.682731996875E-01
     24 F   7 N     9.390799396445E-02 -4.698955841314E-01  1.873418348875E-01
     25 F   7 N    -1.857730922648E-01 -9.250536569309E-02 -4.682731996875E-01
     26 F   7 N     9.390799396445E-02  4.698955841314E-01 -1.873418348875E-01
     27 F   7 N    -1.857730922648E-01  9.250536569309E-02  4.682731996875E-01
     28 F   7 N    -9.390799396445E-02  4.698955841314E-01  1.873418348875E-01
     29 F   7 N     1.857730922648E-01 -9.250536569309E-02  4.682731996875E-01
     30 F   7 N    -9.390799396445E-02 -4.698955841314E-01 -1.873418348875E-01
     31 T  17 CL    7.749764859204E-02  4.162180333863E-01  8.037082934327E-02
     32 F  17 CL   -7.749764859204E-02 -4.162180333863E-01  8.037082934327E-02
     33 F  17 CL    7.749764859204E-02 -4.162180333863E-01 -8.037082934327E-02
     34 F  17 CL   -7.749764859204E-02  4.162180333863E-01 -8.037082934327E-02
     35 F  17 CL    7.749764859204E-02  8.037082934327E-02  4.162180333863E-01
     36 T  17 CL    4.135263521221E-01  7.769235556778E-02  7.769235556778E-02
     37 F  17 CL   -7.749764859204E-02 -8.037082934327E-02  4.162180333863E-01
     38 F  17 CL   -4.135263521221E-01  7.769235556778E-02 -7.769235556778E-02
     39 F  17 CL    7.749764859204E-02 -8.037082934327E-02 -4.162180333863E-01
     40 F  17 CL   -4.135263521221E-01 -7.769235556778E-02  7.769235556778E-02
     41 F  17 CL   -7.749764859204E-02  8.037082934327E-02 -4.162180333863E-01
     42 F  17 CL    4.135263521221E-01 -7.769235556778E-02 -7.769235556778E-02
     43 T   6 C     1.217192267170E-01  4.964327687689E-01  1.226300929692E-01
     44 F   6 C    -1.217192267170E-01 -4.964327687689E-01  1.226300929692E-01
     45 F   6 C     1.217192267170E-01 -4.964327687689E-01 -1.226300929692E-01
     46 F   6 C    -1.217192267170E-01  4.964327687689E-01 -1.226300929692E-01
     47 F   6 C     1.217192267170E-01  1.226300929692E-01  4.964327687689E-01
     48 T   6 C     4.954742268317E-01  1.205141901940E-01  1.205141901940E-01
     49 F   6 C    -1.217192267170E-01 -1.226300929692E-01  4.964327687689E-01
     50 F   6 C    -4.954742268317E-01  1.205141901940E-01 -1.205141901940E-01
     51 F   6 C     1.217192267170E-01 -1.226300929692E-01 -4.964327687689E-01
     52 F   6 C    -4.954742268317E-01 -1.205141901940E-01  1.205141901940E-01
     53 F   6 C    -1.217192267170E-01  1.226300929692E-01 -4.964327687689E-01
     54 F   6 C     4.954742268317E-01 -1.205141901940E-01 -1.205141901940E-01
     55 T   6 C    -2.992541569795E-01  9.386971397224E-02 -3.580871874057E-01
     56 F   6 C     2.992541569795E-01 -9.386971397224E-02 -3.580871874057E-01
     57 F   6 C    -2.992541569795E-01 -9.386971397224E-02  3.580871874057E-01
     58 F   6 C     2.992541569795E-01  9.386971397224E-02  3.580871874057E-01
     59 T   6 C    -3.561814383421E-01 -3.003833349140E-01  9.336834442100E-02
     60 T   6 C     9.354513140224E-02 -3.575636202696E-01 -3.009351360717E-01
     61 F   6 C     3.561814383421E-01  3.003833349140E-01  9.336834442100E-02
     62 F   6 C    -9.354513140224E-02 -3.575636202696E-01  3.009351360717E-01
     63 F   6 C    -3.561814383421E-01  3.003833349140E-01 -9.336834442100E-02
     64 F   6 C    -9.354513140224E-02  3.575636202696E-01 -3.009351360717E-01
     65 F   6 C     3.561814383421E-01 -3.003833349140E-01 -9.336834442100E-02
     66 F   6 C     9.354513140224E-02  3.575636202696E-01  3.009351360717E-01
     67 F   6 C     9.354513140224E-02 -3.009351360717E-01 -3.575636202696E-01
     68 F   6 C    -9.354513140224E-02  3.009351360717E-01 -3.575636202696E-01
     69 F   6 C    -9.354513140224E-02 -3.009351360717E-01  3.575636202696E-01
     70 F   6 C     9.354513140224E-02  3.009351360717E-01  3.575636202696E-01
     71 F   6 C    -2.992541569795E-01 -3.580871874057E-01  9.386971397224E-02
     72 F   6 C    -3.561814383421E-01  9.336834442100E-02 -3.003833349140E-01
     73 F   6 C     2.992541569795E-01  3.580871874057E-01  9.386971397224E-02
     74 F   6 C    -3.561814383421E-01 -9.336834442100E-02  3.003833349140E-01
     75 F   6 C     2.992541569795E-01 -3.580871874057E-01 -9.386971397224E-02
     76 F   6 C     3.561814383421E-01 -9.336834442100E-02 -3.003833349140E-01
     77 F   6 C    -2.992541569795E-01  3.580871874057E-01 -9.386971397224E-02
     78 F   6 C     3.561814383421E-01  9.336834442100E-02  3.003833349140E-01
     79 T   1 H    -2.497768369544E-01  1.334650339100E-01 -3.685070963616E-01
     80 F   1 H     2.497768369544E-01 -1.334650339100E-01 -3.685070963616E-01
     81 F   1 H    -2.497768369544E-01 -1.334650339100E-01  3.685070963616E-01
     82 F   1 H     2.497768369544E-01  1.334650339100E-01  3.685070963616E-01
     83 T   1 H    -3.652051285475E-01 -2.514861416964E-01  1.324753188939E-01
     84 T   1 H     1.330654700742E-01 -3.664483636201E-01 -2.515801751860E-01
     85 F   1 H     3.652051285475E-01  2.514861416964E-01  1.324753188939E-01
     86 F   1 H    -1.330654700742E-01 -3.664483636201E-01  2.515801751860E-01
     87 F   1 H    -3.652051285475E-01  2.514861416964E-01 -1.324753188939E-01
     88 F   1 H    -1.330654700742E-01  3.664483636201E-01 -2.515801751860E-01
     89 F   1 H     3.652051285475E-01 -2.514861416964E-01 -1.324753188939E-01
     90 F   1 H     1.330654700742E-01  3.664483636201E-01  2.515801751860E-01
     91 F   1 H     1.330654700742E-01 -2.515801751860E-01 -3.664483636201E-01
     92 F   1 H    -1.330654700742E-01  2.515801751860E-01 -3.664483636201E-01
     93 F   1 H    -1.330654700742E-01 -2.515801751860E-01  3.664483636201E-01
     94 F   1 H     1.330654700742E-01  2.515801751860E-01  3.664483636201E-01
     95 F   1 H    -2.497768369544E-01 -3.685070963616E-01  1.334650339100E-01
     96 F   1 H    -3.652051285475E-01  1.324753188939E-01 -2.514861416964E-01
     97 F   1 H     2.497768369544E-01  3.685070963616E-01  1.334650339100E-01
     98 F   1 H    -3.652051285475E-01 -1.324753188939E-01  2.514861416964E-01
     99 F   1 H     2.497768369544E-01 -3.685070963616E-01 -1.334650339100E-01
    100 F   1 H     3.652051285475E-01 -1.324753188939E-01 -2.514861416964E-01
    101 F   1 H    -2.497768369544E-01  3.685070963616E-01 -1.334650339100E-01
    102 F   1 H     3.652051285475E-01  1.324753188939E-01  2.514861416964E-01

 T = ATOM BELONGING TO THE ASYMMETRIC UNIT

 TOTAL ENERGY(DFT)(AU)(  9) -9.5819769811597E+03     DE (AU)   -5.778E-03

 SYMMETRY ALLOWED FORCES  (COORDINATE, FORCE)

    1 -1.4468411E-03    2  7.4265279E-03    3  7.5800514E-03    4 -1.6656110E-02
    5 -6.0380636E-03    6  2.3368015E-02    7  3.8331814E-03    8 -7.1919564E-04
    9  4.0539075E-03   10  8.9820493E-03   11  1.9371454E-04   12  2.3206699E-03
   13  6.2148846E-03   14  7.7356916E-04   15  1.1851980E-02   16 -5.5871894E-03
   17 -4.1565385E-03   18  1.1830940E-02   19  1.2655665E-03   20  6.7032111E-03
   21  1.3310727E-02   22 -1.0180794E-03   23 -1.0591173E-02   24 -1.1684524E-02
   25 -1.3669083E-04   26  1.6756178E-03   27  8.5419842E-05   28 -6.5377513E-03
   29 -1.0967236E-02   30  3.6504382E-03   31  1.3856264E-03   32 -1.4532264E-02
   33 -6.6358262E-04   34 -6.1632961E-04   35  1.1223188E-03   36 -1.3213090E-04
   37 -7.9975081E-03   38 -5.2807717E-03

 GRADIENT NORM     0.049196  GRADIENT THRESHOLD     0.500000

 PREDICTED ENERGY CHANGE    -0.440E-02

 MAX GRADIENT      0.023368  THRESHOLD              0.000450 CONVERGED NO
 RMS GRADIENT      0.007981  THRESHOLD              0.000300 CONVERGED NO
 MAX DISPLAC.      0.403088  THRESHOLD              0.000930 CONVERGED NO
 RMS DISPLAC.      0.125100  THRESHOLD              0.000620 CONVERGED NO
 TTTTTTTTTTTTTTTTTTTTTTTTTTTTTT OPTI        TELAPSE     2641.92 TCPU     1747.81
 *******************************************************************************
 COORDINATE OPTIMIZATION - POINT    5
 *******************************************************************************
 LATTICE PARAMETERS (ANGSTROMS AND DEGREES) - BOHR = 0.5291772083 ANGSTROM
 PRIMITIVE CELL - CENTRING CODE 6/1 VOLUME=  2442.405592 - DENSITY  1.085 g/cm^3
         A              B              C           ALPHA      BETA       GAMMA 
    14.69496409    14.69496409    14.69496409   110.285563 109.065590 109.065590
 *******************************************************************************
 ATOMS IN THE ASYMMETRIC UNIT   15 - ATOMS IN THE UNIT CELL:  102
     ATOM                 X/A                 Y/B                 Z/C    
 *******************************************************************************
      1 T 230 ZN   -5.000000000000E-01  2.500000000000E-01 -2.500000000000E-01
      2 F 230 ZN    5.000000000000E-01 -2.500000000000E-01  2.500000000000E-01
      3 T 230 ZN   -2.490694372584E-01  5.000000000000E-01  2.509305627416E-01
      4 F 230 ZN    2.490694372584E-01 -2.509305627416E-01  5.000000000000E-01
      5 F 230 ZN    2.490694372584E-01  5.000000000000E-01 -2.509305627416E-01
      6 F 230 ZN   -2.490694372584E-01  2.509305627416E-01  5.000000000000E-01
      7 T   7 N    -3.765340986684E-01  2.788736711527E-01 -2.836275182487E-01
      8 F   7 N    -4.374988105986E-01 -9.290658041972E-02  2.836275182487E-01
      9 F   7 N     3.765340986684E-01  9.290658041972E-02 -3.445922301789E-01
     10 F   7 N     4.374988105986E-01 -2.788736711527E-01  3.445922301789E-01
     11 T   7 N    -2.836176140179E-01 -3.765160504403E-01  2.801377998394E-01
     12 T   7 N     2.782092713082E-01 -2.847816988451E-01 -3.770881896326E-01
     13 F   7 N     3.433461497203E-01  4.362445861427E-01 -2.801377998394E-01
     14 F   7 N    -9.230649078757E-02  2.847816988451E-01 -4.370090298468E-01
     15 F   7 N     2.836176140179E-01 -4.362445861427E-01 -9.289843642234E-02
     16 F   7 N     9.230649078757E-02 -3.447025390592E-01  3.770881896326E-01
     17 F   7 N    -3.433461497203E-01  3.765160504403E-01  9.289843642234E-02
     18 F   7 N    -2.782092713082E-01  3.447025390592E-01  4.370090298468E-01
     19 F   7 N     2.782092713082E-01 -3.770881896326E-01 -2.847816988451E-01
     20 F   7 N    -9.230649078757E-02 -4.370090298468E-01  2.847816988451E-01
     21 F   7 N     9.230649078757E-02  3.770881896326E-01 -3.447025390592E-01
     22 F   7 N    -2.782092713082E-01  4.370090298468E-01  3.447025390592E-01
     23 F   7 N    -3.765340986684E-01 -2.836275182487E-01  2.788736711527E-01
     24 F   7 N    -2.836176140179E-01  2.801377998394E-01 -3.765160504403E-01
     25 F   7 N     4.374988105986E-01  3.445922301789E-01 -2.788736711527E-01
     26 F   7 N     2.836176140179E-01 -9.289843642234E-02 -4.362445861427E-01
     27 F   7 N    -4.374988105986E-01  2.836275182487E-01 -9.290658041972E-02
     28 F   7 N    -3.433461497203E-01  9.289843642234E-02  3.765160504403E-01
     29 F   7 N     3.765340986684E-01 -3.445922301789E-01  9.290658041972E-02
     30 F   7 N     3.433461497203E-01 -2.801377998394E-01  4.362445861427E-01
     31 T  17 CL    4.953388168296E-01  1.594781031356E-01  4.937829855104E-01
     32 F  17 CL   -3.343048823748E-01  1.555831319209E-03 -4.937829855104E-01
     33 F  17 CL   -4.953388168296E-01 -1.555831319210E-03 -3.358607136940E-01
     34 F  17 CL    3.343048823748E-01 -1.594781031356E-01  3.358607136940E-01
     35 F  17 CL    4.953388168296E-01  4.937829855104E-01  1.594781031356E-01
     36 T  17 CL    1.576164488588E-01  4.925179712114E-01  4.925179712114E-01
     37 F  17 CL    3.343048823748E-01  3.358607136940E-01 -1.594781031356E-01
     38 F  17 CL    0.000000000000E+00 -4.925179712114E-01 -3.349015223525E-01
     39 F  17 CL   -4.953388168296E-01 -3.358607136940E-01 -1.555831319210E-03
     40 F  17 CL    0.000000000000E+00 -3.349015223525E-01 -4.925179712114E-01
     41 F  17 CL   -3.343048823748E-01 -4.937829855104E-01  1.555831319210E-03
     42 F  17 CL   -1.576164488588E-01  3.349015223525E-01  3.349015223525E-01
     43 T   6 C    -3.819161017176E-01  2.428429068363E-01 -3.824219523361E-01
     44 F   6 C    -3.747351408276E-01  5.058506184415E-04  3.824219523361E-01
     45 F   6 C     3.819161017176E-01 -5.058506184415E-04 -3.752409914461E-01
     46 F   6 C     3.747351408276E-01 -2.428429068363E-01  3.752409914461E-01
     47 F   6 C    -3.819161017176E-01 -3.824219523361E-01  2.428429068363E-01
     48 T   6 C     2.425061681630E-01 -3.834073720999E-01 -3.834073720999E-01
     49 F   6 C     3.747351408276E-01  3.752409914461E-01 -2.428429068363E-01
     50 F   6 C     0.000000000000E+00  3.834073720999E-01 -3.740864597371E-01
     51 F   6 C     3.819161017176E-01 -3.752409914461E-01 -5.058506184415E-04
     52 F   6 C     0.000000000000E+00 -3.740864597371E-01  3.834073720999E-01
     53 F   6 C    -3.747351408276E-01  3.824219523361E-01  5.058506184415E-04
     54 F   6 C    -2.425061681630E-01  3.740864597371E-01  3.740864597371E-01
     55 T   6 C    -2.649472007445E-01  3.441412627008E-01 -2.070928292688E-01
     56 F   6 C    -4.487659080304E-01 -5.785437147564E-02  2.070928292688E-01
     57 F   6 C     2.649472007445E-01  5.785437147564E-02 -3.909115365548E-01
     58 F   6 C     4.487659080304E-01 -3.441412627008E-01  3.909115365548E-01
     59 T   6 C    -2.079562580281E-01 -2.640476746418E-01  3.450792499946E-01
     60 T   6 C     3.433655310159E-01 -2.079292885380E-01 -2.645140426965E-01
     61 F   6 C     3.908730753636E-01  4.469644919774E-01 -3.450792499946E-01
     62 F   6 C    -5.658475415855E-02  2.079292885380E-01 -4.487051804461E-01
     63 F   6 C     2.079562580281E-01 -4.469644919774E-01 -5.609141661379E-02
     64 F   6 C     5.658475415855E-02 -3.921204262875E-01  2.645140426965E-01
     65 F   6 C    -3.908730753636E-01  2.640476746418E-01  5.609141661379E-02
     66 F   6 C    -3.433655310159E-01  3.921204262875E-01  4.487051804461E-01
     67 F   6 C     3.433655310159E-01 -2.645140426965E-01 -2.079292885380E-01
     68 F   6 C    -5.658475415855E-02 -4.487051804461E-01  2.079292885380E-01
     69 F   6 C     5.658475415855E-02  2.645140426965E-01 -3.921204262875E-01
     70 F   6 C    -3.433655310159E-01  4.487051804461E-01  3.921204262875E-01
     71 F   6 C    -2.649472007445E-01 -2.070928292688E-01  3.441412627008E-01
     72 F   6 C    -2.079562580281E-01  3.450792499946E-01 -2.640476746418E-01
     73 F   6 C     4.487659080304E-01  3.909115365548E-01 -3.441412627008E-01
     74 F   6 C     2.079562580281E-01 -5.609141661379E-02 -4.469644919774E-01
     75 F   6 C    -4.487659080304E-01  2.070928292688E-01 -5.785437147564E-02
     76 F   6 C    -3.908730753636E-01  5.609141661379E-02  2.640476746418E-01
     77 F   6 C     2.649472007445E-01 -3.909115365548E-01  5.785437147564E-02
     78 F   6 C     3.908730753636E-01 -3.450792499946E-01  4.469644919774E-01
     79 T   1 H    -2.355830691999E-01  3.859874896845E-01 -1.186202271514E-01
     80 F   1 H    -4.953922831641E-01 -1.169628420485E-01  1.186202271514E-01
     81 F   1 H     2.355830691999E-01  1.169628420485E-01 -3.784294411156E-01
     82 F   1 H     4.953922831641E-01 -3.859874896845E-01  3.784294411156E-01
     83 T   1 H    -1.200295230343E-01 -2.341126609810E-01  3.868782097537E-01
     84 T   1 H     3.845321790155E-01 -1.195414318262E-01 -2.342703571844E-01
     85 F   1 H     3.790091292653E-01  4.930922672120E-01 -3.868782097537E-01
     86 F   1 H    -1.147289253582E-01  1.195414318262E-01 -4.959263891583E-01
     87 F   1 H     1.200295230343E-01 -4.930922672120E-01 -1.140831379467E-01
     88 F   1 H     1.147289253582E-01 -3.811974638001E-01  2.342703571844E-01
     89 F   1 H    -3.790091292653E-01  2.341126609810E-01  1.140831379467E-01
     90 F   1 H    -3.845321790155E-01  3.811974638001E-01  4.959263891583E-01
     91 F   1 H     3.845321790155E-01 -2.342703571844E-01 -1.195414318262E-01
     92 F   1 H    -1.147289253582E-01 -4.959263891583E-01  1.195414318262E-01
     93 F   1 H     1.147289253582E-01  2.342703571844E-01 -3.811974638001E-01
     94 F   1 H    -3.845321790155E-01  4.959263891583E-01  3.811974638001E-01
     95 F   1 H    -2.355830691999E-01 -1.186202271514E-01  3.859874896845E-01
     96 F   1 H    -1.200295230343E-01  3.868782097537E-01 -2.341126609810E-01
     97 F   1 H     4.953922831641E-01  3.784294411156E-01 -3.859874896845E-01
     98 F   1 H     1.200295230343E-01 -1.140831379467E-01 -4.930922672120E-01
     99 F   1 H    -4.953922831641E-01  1.186202271514E-01 -1.169628420485E-01
    100 F   1 H    -3.790091292653E-01  1.140831379467E-01  2.341126609810E-01
    101 F   1 H     2.355830691999E-01 -3.784294411156E-01  1.169628420485E-01
    102 F   1 H     3.790091292653E-01 -3.868782097537E-01  4.930922672120E-01

 TRANSFORMATION MATRIX PRIMITIVE-CRYSTALLOGRAPHIC CELL
  0.0000  1.0000  1.0000  1.0000  0.0000  1.0000  1.0000  1.0000  0.0000

 *******************************************************************************
 CRYSTALLOGRAPHIC CELL (VOLUME=       4884.81118429)
         A              B              C           ALPHA      BETA       GAMMA 
    16.79732328    17.05312008    17.05312008    90.000000  90.000000  90.000000

 COORDINATES IN THE CRYSTALLOGRAPHIC CELL
     ATOM                 X/A                 Y/B                 Z/C    
 *******************************************************************************
      1 T 230 ZN    2.500000000000E-01 -5.000000000000E-01  8.287850558914E-17
      2 F 230 ZN    2.500000000000E-01  8.287815320837E-17  5.000000000000E-01
      3 T 230 ZN    1.408912467798E-17  2.509305627416E-01 -5.000000000000E-01
      4 F 230 ZN   -5.000000000000E-01 -4.163310647189E-17  2.490694372584E-01
      5 F 230 ZN   -5.000000000000E-01  2.490694372584E-01 -1.518773953735E-16
      6 F 230 ZN    1.794560866016E-16  5.000000000000E-01  2.509305627416E-01
      7 T   7 N     1.858901257862E-01 -4.695176440349E-01  9.298354536648E-02
      8 F   7 N    -1.858901257862E-01  4.695176440349E-01  9.298354536648E-02
      9 F   7 N     1.858901257862E-01  4.695176440349E-01 -9.298354536648E-02
     10 F   7 N    -1.858901257862E-01 -4.695176440349E-01 -9.298354536648E-02
     11 T   7 N     9.361968170853E-02  1.865181181309E-01 -4.701357321488E-01
     12 T   7 N    -4.700395798929E-01  9.295139026030E-02  1.852578810479E-01
     13 F   7 N    -9.361968170853E-02 -1.865181181309E-01 -4.701357321488E-01
     14 F   7 N     4.700395798929E-01  9.295139026030E-02 -1.852578810479E-01
     15 F   7 N     9.361968170853E-02 -1.865181181309E-01  4.701357321488E-01
     16 F   7 N     4.700395798929E-01 -9.295139026030E-02  1.852578810479E-01
     17 F   7 N    -9.361968170853E-02  1.865181181309E-01  4.701357321488E-01
     18 F   7 N    -4.700395798929E-01 -9.295139026030E-02 -1.852578810479E-01
     19 F   7 N    -4.700395798929E-01  1.852578810479E-01  9.295139026030E-02
     20 F   7 N     4.700395798929E-01 -1.852578810479E-01  9.295139026030E-02
     21 F   7 N     4.700395798929E-01  1.852578810479E-01 -9.295139026030E-02
     22 F   7 N    -4.700395798929E-01 -1.852578810479E-01 -9.295139026030E-02
     23 F   7 N     1.858901257862E-01  9.298354536648E-02 -4.695176440349E-01
     24 F   7 N     9.361968170853E-02 -4.701357321488E-01  1.865181181309E-01
     25 F   7 N    -1.858901257862E-01 -9.298354536648E-02 -4.695176440349E-01
     26 F   7 N     9.361968170853E-02  4.701357321488E-01 -1.865181181309E-01
     27 F   7 N    -1.858901257862E-01  9.298354536648E-02  4.695176440349E-01
     28 F   7 N    -9.361968170853E-02  4.701357321488E-01  1.865181181309E-01
     29 F   7 N     1.858901257862E-01 -9.298354536648E-02  4.695176440349E-01
     30 F   7 N    -9.361968170853E-02 -4.701357321488E-01 -1.865181181309E-01
     31 T  17 CL    7.896113590820E-02  4.148218496022E-01  8.051696722741E-02
     32 F  17 CL   -7.896113590820E-02 -4.148218496022E-01  8.051696722741E-02
     33 F  17 CL    7.896113590820E-02 -4.148218496022E-01 -8.051696722741E-02
     34 F  17 CL   -7.896113590820E-02  4.148218496022E-01 -8.051696722741E-02
     35 F  17 CL    7.896113590820E-02  8.051696722741E-02  4.148218496022E-01
     36 T  17 CL    4.137097467820E-01  7.880822442942E-02  7.880822442942E-02
     37 F  17 CL   -7.896113590820E-02 -8.051696722741E-02  4.148218496022E-01
     38 F  17 CL   -4.137097467820E-01  7.880822442942E-02 -7.880822442942E-02
     39 F  17 CL    7.896113590820E-02 -8.051696722741E-02 -4.148218496022E-01
     40 F  17 CL   -4.137097467820E-01 -7.880822442942E-02  7.880822442942E-02
     41 F  17 CL   -7.896113590820E-02  8.051696722741E-02 -4.148218496022E-01
     42 F  17 CL    4.137097467820E-01 -7.880822442942E-02 -7.880822442942E-02
     43 T   6 C     1.211685281089E-01  4.964095195550E-01  1.216743787274E-01
     44 F   6 C    -1.211685281089E-01 -4.964095195550E-01  1.216743787274E-01
     45 F   6 C     1.211685281089E-01 -4.964095195550E-01 -1.216743787274E-01
     46 F   6 C    -1.211685281089E-01  4.964095195550E-01 -1.216743787274E-01
     47 F   6 C     1.211685281089E-01  1.216743787274E-01  4.964095195550E-01
     48 T   6 C     4.953395438186E-01  1.212530840815E-01  1.212530840815E-01
     49 F   6 C    -1.211685281089E-01 -1.216743787274E-01  4.964095195550E-01
     50 F   6 C    -4.953395438186E-01  1.212530840815E-01 -1.212530840815E-01
     51 F   6 C     1.211685281089E-01 -1.216743787274E-01 -4.964095195550E-01
     52 F   6 C    -4.953395438186E-01 -1.212530840815E-01  1.212530840815E-01
     53 F   6 C    -1.211685281089E-01  1.216743787274E-01 -4.964095195550E-01
     54 F   6 C     4.953395438186E-01 -1.212530840815E-01 -1.212530840815E-01
     55 T   6 C    -2.990021829118E-01  9.190935364298E-02 -3.568565543874E-01
     56 F   6 C     2.990021829118E-01 -9.190935364298E-02 -3.568565543874E-01
     57 F   6 C    -2.990021829118E-01 -9.190935364298E-02  3.568565543874E-01
     58 F   6 C     2.990021829118E-01  9.190935364298E-02  3.568565543874E-01
     59 T   6 C    -3.555060833096E-01 -2.994146666958E-01  9.145840866776E-02
     60 T   6 C     9.209556887476E-02 -3.566096115713E-01 -3.000248574128E-01
     61 F   6 C     3.555060833096E-01  2.994146666958E-01  9.145840866776E-02
     62 F   6 C    -9.209556887476E-02 -3.566096115713E-01  3.000248574128E-01
     63 F   6 C    -3.555060833096E-01  2.994146666958E-01 -9.145840866776E-02
     64 F   6 C    -9.209556887476E-02  3.566096115713E-01 -3.000248574128E-01
     65 F   6 C     3.555060833096E-01 -2.994146666958E-01 -9.145840866776E-02
     66 F   6 C     9.209556887476E-02  3.566096115713E-01  3.000248574128E-01
     67 F   6 C     9.209556887476E-02 -3.000248574128E-01 -3.566096115713E-01
     68 F   6 C    -9.209556887476E-02  3.000248574128E-01 -3.566096115713E-01
     69 F   6 C    -9.209556887476E-02 -3.000248574128E-01  3.566096115713E-01
     70 F   6 C     9.209556887476E-02  3.000248574128E-01  3.566096115713E-01
     71 F   6 C    -2.990021829118E-01 -3.568565543874E-01  9.190935364298E-02
     72 F   6 C    -3.555060833096E-01  9.145840866776E-02 -2.994146666958E-01
     73 F   6 C     2.990021829118E-01  3.568565543874E-01  9.190935364297E-02
     74 F   6 C    -3.555060833096E-01 -9.145840866776E-02  2.994146666958E-01
     75 F   6 C     2.990021829118E-01 -3.568565543874E-01 -9.190935364298E-02
     76 F   6 C     3.555060833096E-01 -9.145840866776E-02 -2.994146666958E-01
     77 F   6 C    -2.990021829118E-01  3.568565543874E-01 -9.190935364298E-02
     78 F   6 C     3.555060833096E-01  9.145840866776E-02  2.994146666958E-01
     79 T   1 H    -2.485248341335E-01  1.299046069821E-01 -3.654876761820E-01
     80 F   1 H     2.485248341335E-01 -1.299046069821E-01 -3.654876761820E-01
     81 F   1 H    -2.485248341335E-01 -1.299046069821E-01  3.654876761820E-01
     82 F   1 H     2.485248341335E-01  1.299046069821E-01  3.654876761820E-01
     83 T   1 H    -3.636024640965E-01 -2.495193261498E-01  1.294898031155E-01
     84 T   1 H     1.308280159869E-01 -3.650983731714E-01 -2.503694478131E-01
     85 F   1 H     3.636024640965E-01  2.495193261498E-01  1.294898031155E-01
     86 F   1 H    -1.308280159869E-01 -3.650983731714E-01  2.503694478131E-01
     87 F   1 H    -3.636024640965E-01  2.495193261498E-01 -1.294898031155E-01
     88 F   1 H    -1.308280159869E-01  3.650983731714E-01 -2.503694478131E-01
     89 F   1 H     3.636024640965E-01 -2.495193261498E-01 -1.294898031155E-01
     90 F   1 H     1.308280159869E-01  3.650983731714E-01  2.503694478131E-01
     91 F   1 H     1.308280159869E-01 -2.503694478131E-01 -3.650983731714E-01
     92 F   1 H    -1.308280159869E-01  2.503694478131E-01 -3.650983731714E-01
     93 F   1 H    -1.308280159869E-01 -2.503694478131E-01  3.650983731714E-01
     94 F   1 H     1.308280159869E-01  2.503694478131E-01  3.650983731714E-01
     95 F   1 H    -2.485248341335E-01 -3.654876761820E-01  1.299046069821E-01
     96 F   1 H    -3.636024640965E-01  1.294898031155E-01 -2.495193261498E-01
     97 F   1 H     2.485248341335E-01  3.654876761820E-01  1.299046069821E-01
     98 F   1 H    -3.636024640965E-01 -1.294898031155E-01  2.495193261498E-01
     99 F   1 H     2.485248341335E-01 -3.654876761820E-01 -1.299046069821E-01
    100 F   1 H     3.636024640965E-01 -1.294898031155E-01 -2.495193261498E-01
    101 F   1 H    -2.485248341335E-01  3.654876761820E-01 -1.299046069821E-01
    102 F   1 H     3.636024640965E-01  1.294898031155E-01  2.495193261498E-01

 T = ATOM BELONGING TO THE ASYMMETRIC UNIT

 TOTAL ENERGY(DFT)(AU)( 13) -9.5819795739653E+03     DE (AU)   -2.593E-03

 SYMMETRY ALLOWED FORCES  (COORDINATE, FORCE)

    1  9.9497383E-04    2  8.1567806E-05    3 -1.9383975E-03    4  2.7372692E-03
    5  1.4981481E-03    6 -2.0733244E-03    7 -1.3946331E-03    8  4.2352843E-03
    9  8.2103732E-05   10 -2.0573956E-04   11  1.5006485E-03   12 -3.6309260E-03
   13 -1.3846919E-04   14 -1.1651617E-03   15 -8.1525289E-04   16 -1.5061463E-03
   17  6.5844176E-03   18 -3.1539419E-03   19 -2.9478441E-03   20 -1.1874460E-03
   21 -1.8057699E-03   22  2.2720488E-03   23  1.6851065E-03   24  7.7503576E-04
   25  7.4925822E-04   26 -1.2259525E-04   27 -1.2395012E-03   28 -2.2750580E-05
   29  1.2217811E-03   30  3.2366707E-04   31 -2.1349708E-03   32  1.7844135E-03
   33 -3.4511483E-04   34  3.5770049E-04   35 -8.6312510E-04   36 -7.2700786E-04
   37  9.4160410E-04   38  6.6803956E-04

 GRADIENT NORM     0.012167  GRADIENT THRESHOLD     0.500000

 PREDICTED ENERGY CHANGE    -0.290E-02
 SCSCSCSCSCSCSCSCSCSCSCSCSCSCSCSCSCSCSCSCSCSCSCSCSCSCSCSCSCSCSCSCSCSCSCSCSCSCSC
 DISPLACEMENT SCALED BY  0.5206
 NO CONVERGENCE TESTS PERFORMED
           GRADIENT INFORMATIONS AT   --    PREDICTED POINT WRT CURR.POINT
   I  PREV.GRAD   CURR.GRAD   PRED.POINT  OLD.DISP NEW.DISP
    1    0.0014     -0.0010     -0.0003     -0.0200     -0.0104
    2   -0.0074     -0.0001     -0.0021      0.0004      0.0002
    3   -0.0076      0.0019     -0.0007      0.0102      0.0053
    4    0.0167     -0.0027      0.0027     -0.0190     -0.0099
    5    0.0060     -0.0015      0.0006      0.0014      0.0007
    6   -0.0234      0.0021     -0.0051      0.0251      0.0131
    7   -0.0038      0.0014     -0.0001     -0.0434     -0.0226
    8    0.0007     -0.0042     -0.0028     -0.0251     -0.0131
    9   -0.0041     -0.0001     -0.0012      0.0178      0.0093
   10   -0.0090      0.0002     -0.0024      0.0215      0.0112
   11   -0.0002     -0.0015     -0.0011      0.3327      0.1732
   12   -0.0023      0.0036      0.0020     -0.9604     -0.5000
   13   -0.0062      0.0001     -0.0016      0.0483      0.0252
   14   -0.0008      0.0012      0.0006     -0.8073     -0.4203
   15   -0.0119      0.0008     -0.0027      0.0859      0.0447
   16    0.0056      0.0015      0.0027      0.0218      0.0113
   17    0.0042     -0.0066     -0.0036     -0.0941     -0.0490
   18   -0.0118      0.0032     -0.0011     -0.0007     -0.0004
   19   -0.0013      0.0029      0.0018     -0.2336     -0.1216
   20   -0.0067      0.0012     -0.0010      0.0395      0.0206
   21   -0.0133      0.0018     -0.0024      0.0863      0.0449
   22    0.0010     -0.0023     -0.0013     -0.1890     -0.0984
   23    0.0106     -0.0017      0.0018     -0.0300     -0.0156
   24    0.0117     -0.0008      0.0027     -0.0069     -0.0036
   25    0.0001     -0.0007     -0.0005     -0.0242     -0.0126
   26   -0.0017      0.0001     -0.0004      0.0031      0.0016
   27   -0.0001      0.0012      0.0009     -0.2246     -0.1170
   28    0.0065      0.0000      0.0019      0.0044      0.0023
   29    0.0110     -0.0012      0.0022      0.0099      0.0051
   30   -0.0037     -0.0003     -0.0013      0.2404      0.1252
   31   -0.0014      0.0021      0.0011     -0.5474     -0.2850
   32    0.0145     -0.0018      0.0028     -0.0403     -0.0210
   33    0.0007      0.0003      0.0004     -0.0176     -0.0092
   34    0.0006     -0.0004     -0.0001     -0.0384     -0.0200
   35   -0.0011      0.0009      0.0003      0.0242      0.0126
   36    0.0001      0.0007      0.0006     -0.4125     -0.2147
   37    0.0080     -0.0009      0.0016     -0.0021     -0.0011
   38    0.0053     -0.0007      0.0010      0.0049      0.0026
 TTTTTTTTTTTTTTTTTTTTTTTTTTTTTT OPTI        TELAPSE     3078.09 TCPU     2039.59
 *******************************************************************************
 COORDINATE OPTIMIZATION - POINT    6
 *******************************************************************************
 LATTICE PARAMETERS (ANGSTROMS AND DEGREES) - BOHR = 0.5291772083 ANGSTROM
 PRIMITIVE CELL - CENTRING CODE 6/1 VOLUME=  2442.405592 - DENSITY  1.085 g/cm^3
         A              B              C           ALPHA      BETA       GAMMA 
    14.69496409    14.69496409    14.69496409   110.285563 109.065590 109.065590
 *******************************************************************************
 ATOMS IN THE ASYMMETRIC UNIT   15 - ATOMS IN THE UNIT CELL:  102
     ATOM                 X/A                 Y/B                 Z/C    
 *******************************************************************************
      1 T 230 ZN   -5.000000000000E-01  2.500000000000E-01 -2.500000000000E-01
      2 F 230 ZN    5.000000000000E-01 -2.500000000000E-01  2.500000000000E-01
      3 T 230 ZN   -2.492311728631E-01  5.000000000000E-01  2.507688271369E-01
      4 F 230 ZN    2.492311728631E-01 -2.507688271369E-01  5.000000000000E-01
      5 F 230 ZN    2.492311728631E-01  5.000000000000E-01 -2.507688271369E-01
      6 F 230 ZN   -2.492311728631E-01  2.507688271369E-01  5.000000000000E-01
      7 T   7 N    -3.765844569915E-01  2.788673336951E-01 -2.837819546531E-01
      8 F   7 N    -4.373507116517E-01 -9.280250233834E-02  2.837819546531E-01
      9 F   7 N     3.765844569915E-01  9.280250233834E-02 -3.445482093134E-01
     10 F   7 N     4.373507116517E-01 -2.788673336951E-01  3.445482093134E-01
     11 T   7 N    -2.837248995683E-01 -3.765177180771E-01  2.797856051587E-01
     12 T   7 N     2.781720415327E-01 -2.845667980731E-01 -3.769112094706E-01
     13 F   7 N     3.436966767641E-01  4.364894952730E-01 -2.797856051587E-01
     14 F   7 N    -9.234441139750E-02  2.845667980731E-01 -4.372611603942E-01
     15 F   7 N     2.837248995683E-01 -4.364894952730E-01 -9.279281850884E-02
     16 F   7 N     9.234441139750E-02 -3.449167489967E-01  3.769112094706E-01
     17 F   7 N    -3.436966767641E-01  3.765177180771E-01  9.279281850884E-02
     18 F   7 N    -2.781720415327E-01  3.449167489967E-01  4.372611603942E-01
     19 F   7 N     2.781720415327E-01 -3.769112094706E-01 -2.845667980731E-01
     20 F   7 N    -9.234441139750E-02 -4.372611603942E-01  2.845667980731E-01
     21 F   7 N     9.234441139750E-02  3.769112094706E-01 -3.449167489967E-01
     22 F   7 N    -2.781720415327E-01  4.372611603942E-01  3.449167489967E-01
     23 F   7 N    -3.765844569915E-01 -2.837819546531E-01  2.788673336951E-01
     24 F   7 N    -2.837248995683E-01  2.797856051587E-01 -3.765177180771E-01
     25 F   7 N     4.373507116517E-01  3.445482093134E-01 -2.788673336951E-01
     26 F   7 N     2.837248995683E-01 -9.279281850884E-02 -4.364894952730E-01
     27 F   7 N    -4.373507116517E-01  2.837819546531E-01 -9.280250233834E-02
     28 F   7 N    -3.436966767641E-01  9.279281850884E-02  3.765177180771E-01
     29 F   7 N     3.765844569915E-01 -3.445482093134E-01  9.280250233834E-02
     30 F   7 N     3.436966767641E-01 -2.797856051587E-01  4.364894952730E-01
     31 T  17 CL    4.954886255820E-01  1.529070157295E-01  4.941255123157E-01
[truncated: 2,752,995 more chars]
